# Supplementary material for: Global impact of dietary risks on cancers: burdens across regions from 1990 to 2021 and the projection to 2035
Source: Front Nutr. 2025 Jul 4;12:1585305. doi: 10.3389/fnut.2025.1585305 (PMC12271164; doi:10.3389/fnut.2025.1585305)
Supplement: Supplementary file 1 [file Data_Sheet_1.zip]

Archive with 121 entries (107 files):
- Supplementary data/
- Supplementary data/Fig 1/
- Supplementary data/Fig 1/doi_7551.list
- Supplementary data/Fig 1/download1990u44.txt
- Supplementary data/Fig 1/download1991u93.txt
- Supplementary data/Fig 1/download1992u117.txt
- Supplementary data/Fig 1/download1993u114.txt
- Supplementary data/Fig 1/download1994u120.txt
- Supplementary data/Fig 1/download1995u153.txt
- Supplementary data/Fig 1/download1996u147.txt
- Supplementary data/Fig 1/download1997u202.txt
- Supplementary data/Fig 1/download1998u180.txt
- Supplementary data/Fig 1/download1999u194.txt
- Supplementary data/Fig 1/download2000u169.txt
- Supplementary data/Fig 1/download2001u189.txt
- Supplementary data/Fig 1/download2002u197.txt
- Supplementary data/Fig 1/download2003u192.txt
- Supplementary data/Fig 1/download2004u209.txt
- Supplementary data/Fig 1/download2005u234.txt
- Supplementary data/Fig 1/download2006u240.txt
- Supplementary data/Fig 1/download2007u268.txt
- Supplementary data/Fig 1/download2008u256.txt
- Supplementary data/Fig 1/download2009u297.txt
- Supplementary data/Fig 1/download2010u271.txt
- Supplementary data/Fig 1/download2011u248.txt
- Supplementary data/Fig 1/download2012u275.txt
- Supplementary data/Fig 1/download2013u322.txt
- Supplementary data/Fig 1/download2014u269.txt
- Supplementary data/Fig 1/download2015u227.txt
- Supplementary data/Fig 1/download2016u205.txt
- Supplementary data/Fig 1/download2017u179.txt
- Supplementary data/Fig 1/download2018u193.txt
- Supplementary data/Fig 1/download2019u187.txt
- Supplementary data/Fig 1/download2020u197.txt
- Supplementary data/Fig 1/download2021u226.txt
- Supplementary data/Fig 1/download2022u213.txt
- Supplementary data/Fig 1/download2023u187.txt
- Supplementary data/Fig 1/download2024u202.txt
- Supplementary data/Fig 1/download2025u34.txt
- Supplementary data/Fig 1/log.txt
- Supplementary data/Fig 10/
- Supplementary data/Fig 10/Fig 10A.csv
- Supplementary data/Fig 10/Fig 10B.csv
- Supplementary data/Fig 10/Fig 10C.csv
- Supplementary data/Fig 10/Fig 10D.csv
- Supplementary data/Fig 10/Fig 10E.csv
- Supplementary data/Fig 10/Fig 10F.csv
- Supplementary data/Fig 11/
- Supplementary data/Fig 11/Fig 11A.csv
- Supplementary data/Fig 11/Fig 11B.csv
- Supplementary data/Fig 11/Fig 11C.csv
- Supplementary data/Fig 11/Fig 11D.csv
- Supplementary data/Fig 11/Fig 11E.csv
- Supplementary data/Fig 11/Fig 11F.csv
- Supplementary data/Fig 11/Fig 11G.csv
- Supplementary data/Fig 11/Fig 11H.csv
- Supplementary data/Fig 11/Fig 11I.csv
- Supplementary data/Fig 11/Fig 11J.csv
- Supplementary data/Fig 11/Fig 11K.csv
- Supplementary data/Fig 11/Fig 11L.csv
- Supplementary data/Fig 12/
- Supplementary data/Fig 12/Fig 12A.csv
- Supplementary data/Fig 12/Fig 12B.csv
- Supplementary data/Fig 12/Fig 12C.csv
- Supplementary data/Fig 12/Fig 12D.csv
- Supplementary data/Fig 12/Fig 12E.csv
- Supplementary data/Fig 12/Fig 12F.csv
- Supplementary data/Fig 13/
- Supplementary data/Fig 13/Fig 13A.csv
- Supplementary data/Fig 13/Fig 13B.csv
- Supplementary data/Fig 13/Fig 13C.csv
- Supplementary data/Fig 13/Fig 13D.csv
- Supplementary data/Fig 13/Fig 13E.csv
- Supplementary data/Fig 13/Fig 13F.csv
- Supplementary data/Fig 13/Fig 13G.csv
- Supplementary data/Fig 13/Fig 13H.csv
- Supplementary data/Fig 13/Fig 13I.csv
- Supplementary data/Fig 13/Fig 13J.csv
- Supplementary data/Fig 13/Fig 13K.csv
- Supplementary data/Fig 13/Fig 13L.csv
- Supplementary data/Fig 2/
- Supplementary data/Fig 2/citation.txt
- Supplementary data/Fig 2/DALY.csv
- Supplementary data/Fig 2/Death.csv
- Supplementary data/Fig 2/Fig 2.csv
- Supplementary data/Fig 3/
- Supplementary data/Fig 3/DALY (90-21).csv
- Supplementary data/Fig 3/Death(90-21).csv
- Supplementary data/Fig 3/EAPC of DALY (90-21).csv
- Supplementary data/Fig 3/EAPC of Death(90-21).csv
- Supplementary data/Fig 4/
- Supplementary data/Fig 4/citation.txt
- Supplementary data/Fig 4/Fig 4.csv
- Supplementary data/Fig 5/
- Supplementary data/Fig 5/citation.txt
- Supplementary data/Fig 5/DALY.csv
- Supplementary data/Fig 5/Death.csv
- Supplementary data/Fig 6/
- Supplementary data/Fig 6/DALY.xlsx
- Supplementary data/Fig 6/Death.xlsx
- Supplementary data/Fig 7/
- Supplementary data/Fig 7/Fig 7A.csv
- Supplementary data/Fig 7/Fig 7B.csv
- Supplementary data/Fig 7/Fig 7C.csv
- Supplementary data/Fig 7/Fig 7D.csv
- Supplementary data/Fig 8/
- Supplementary data/Fig 8/Fig 8A.csv
- Supplementary data/Fig 8/Fig 8B.csv
- Supplementary data/Fig 8/Fig 8C.csv
- Supplementary data/Fig 8/Fig 8D.csv
- Supplementary data/Fig 8/Fig 8E.csv
- Supplementary data/Fig 8/Fig 8F.csv
- Supplementary data/Fig 8/Fig 8G.csv
- Supplementary data/Fig 8/Fig 8H.csv
- Supplementary data/Fig 8/Fig 8I.csv
- Supplementary data/Fig 8/Fig 8J.csv
- Supplementary data/Fig 8/Fig 8K.csv
- Supplementary data/Fig 8/Fig 8L.csv
- Supplementary data/Fig 9/
- Supplementary data/Fig 9/DALY.csv
- Supplementary data/Fig 9/Death.csv
