# Supplementary material for: Global impact of dietary risks on cancers: burdens across regions from 1990 to 2021 and the projection to 2035
Source: Front Nutr. 2025 Jul 4;12:1585305. doi: 10.3389/fnut.2025.1585305 (PMC12271164; doi:10.3389/fnut.2025.1585305)
Supplement: Supplementary file 1 [file Data_Sheet_1.zip › Supplementary data/Fig 1/doi_7551.list]

WOS:000318677600009
WOS:000247020900062
WOS:000673122400001
WOS:000184012100013
WOS:001110920400008
WOS:001026153900001
WOS:000448896500018
WOS:000295620000016
WOS:000388846300008
WOS:000225796300023
WOS:000991891700001
WOS:001283156000001
WOS:001236234000001
WOS:000763224700001
WOS:000801004000001
WOS:000314063900006
WOS:000271127400022
WOS:000224399500014
WOS:A1996UN29300005
WOS:001014211900001
WOS:000761484600001
WOS:000257988700002
WOS:000171154600009
WOS:000245093900009
WOS:000165643800012
WOS:000189011200018
WOS:000279590100007
WOS:A1995QT14500010
WOS:000906036900001
WOS:000390092200006
WOS:000373285300006
WOS:000079594800007
WOS:000077000400026
WOS:000616546800001
WOS:000073544700003
WOS:000450403000003
WOS:000237944800003
WOS:A1993KR53700016
WOS:000343722900020
WOS:000613644500001
WOS:000234219300016
WOS:000841824600001
WOS:000403570000014
WOS:000310931700017
WOS:000231971400033
WOS:000294609200004
WOS:000883419200001
WOS:000411333300026
WOS:000181784200005
WOS:A1993MA38300005
WOS:000264393100011
WOS:A1991GZ75000012
WOS:000372173900012
WOS:000424078800006
WOS:000516873800001
WOS:000225072900014
WOS:000077890600006
WOS:A1995TJ37100013
WOS:000512036800038
WOS:000264431600022
WOS:A1991FL82200009
WOS:000316352900007
WOS:000343833100046
WOS:000345277400007
WOS:000236168200016
WOS:000169782900004
WOS:000309671300012
WOS:000259457100009
WOS:000397310800025
WOS:A1994NB11000008
WOS:000367444300043
WOS:A1997XR01000002
WOS:001057469500001
WOS:000180918800010
WOS:000325484900025
WOS:000311620100024
WOS:001068693400005
WOS:000240059600006
WOS:A1991GE54400001
WOS:000472907100021
WOS:000345286700013
WOS:000179013100014
WOS:000087792800021
WOS:000859916300006
WOS:000901802400001
WOS:000226534000028
WOS:000446424800010
WOS:000237713200026
WOS:A1995RK35300005
WOS:000354639200012
WOS:A1994PP95000002
WOS:000909210200001
WOS:000311534600005
WOS:000227545900009
WOS:000355658400002
WOS:000304885400001
WOS:000170328100006
WOS:000275159800015
WOS:000223620800003
WOS:000229766600024
WOS:001211487500003
WOS:000261462400009
WOS:000281217500007
WOS:000167806000015
WOS:000085917800016
WOS:000348220600005
WOS:000180328200006
WOS:000280557500028
WOS:A1997XW35700006
WOS:A1995RW55100003
WOS:001169456100001
WOS:000221374600015
WOS:000304067200027
WOS:000280902000013
WOS:000271595200003
WOS:001278451400001
WOS:000177732100009
WOS:000174571700002
WOS:A1996TM17000013
WOS:000248174800006
WOS:000341417600010
WOS:000371809200209
WOS:000222539400005
WOS:A1997XN67000004
WOS:001109422300001
WOS:000234577700002
WOS:000223115000019
WOS:000282590500017
WOS:000655590700001
WOS:000795689900007
WOS:000762358300001
WOS:000278366400001
WOS:000934500800001
WOS:000177590600014
WOS:000496915100008
WOS:000919613200010
WOS:000352592500001
WOS:000174908000007
WOS:000086966500004
WOS:A1991FQ40000001
WOS:000282590500032
WOS:000334691200003
WOS:000235587200011
WOS:A1997XX92600021
WOS:000322710100012
WOS:000991308900001
WOS:A1995RV29600018
WOS:A1995QG81500014
WOS:000442597300002
WOS:000374779500007
WOS:000551527900034
WOS:000306117700002
WOS:000259842200008
WOS:000253802200042
WOS:001088331400001
WOS:000381121400010
WOS:000071031100011
WOS:000937265700001
WOS:000264606100026
WOS:000258505500007
WOS:000929237400001
WOS:001188647100001
WOS:000178634100021
WOS:000257686800001
WOS:000169996600004
WOS:A1994NA00100017
WOS:000452256500008
WOS:000578473800001
WOS:000280154500002
WOS:000264647600019
WOS:000436110100007
WOS:000407094100002
WOS:001420738100001
WOS:000438203500009
WOS:000663350200005
WOS:000243197700002
WOS:000226454700003
WOS:000974684900001
WOS:000541830300027
WOS:000606886700001
WOS:000871395300001
WOS:000976021800001
WOS:001099516500001
WOS:000335214300003
WOS:A1994NP38100002
WOS:000079941500004
WOS:000312778000013
WOS:A1993MB00100006
WOS:000168307400020
WOS:000324920000002
WOS:001068194900001
WOS:000648885600008
WOS:000328274200064
WOS:000071031100008
WOS:A1993KY16500010
WOS:000226186800020
WOS:000074903500005
WOS:000392640600006
WOS:000335214300023
WOS:000312721800001
WOS:000170328100009
WOS:000377146500016
WOS:000558368800001
WOS:000492866900004
WOS:A1997XU70400022
WOS:000224453700011
WOS:000249813500003
WOS:000392642100003
WOS:000819592300001
WOS:000231971400007
WOS:000265761900016
WOS:000229032000027
WOS:000535909300001
WOS:000178063700006
WOS:000304350600016
WOS:000359941800009
WOS:001138721400004
WOS:001106594000001
WOS:000534140800001
WOS:000248715100021
WOS:000236251200025
WOS:000276313000033
WOS:000289440800020
WOS:000489217500001
WOS:000231352700002
WOS:000166580700009
WOS:000086081900009
WOS:000179313900013
WOS:000394613600007
WOS:A1996VM56500009
WOS:000261744100002
WOS:000255100500062
WOS:000426821700012
WOS:000326868800002
WOS:000365599400005
WOS:000659556800001
WOS:000399313200008
WOS:000281124000015
WOS:000074005300023
WOS:000316047600004
WOS:000363956100014
WOS:000905601600001
WOS:000183670600014
WOS:A1990CU65400005
WOS:000281522400054
WOS:000363262700017
WOS:A1995QQ42200007
WOS:000085041800015
WOS:A1994PF47500007
WOS:000257735500035
WOS:000279792100003
WOS:000295620000014
WOS:000405211400007
WOS:000247999700011
WOS:000291199700012
WOS:000183025200009
WOS:000327726800017
WOS:000869536500001
WOS:000325272400008
WOS:000224082000019
WOS:000357427800004
WOS:001138721400003
WOS:000318372400009
WOS:000654816700001
WOS:001031381900001
WOS:000355988000015
WOS:000174233100007
WOS:000465617700009
WOS:000978661400001
WOS:000397225500012
WOS:000344066500015
WOS:000264293900009
WOS:000583209400025
WOS:000439574300012
WOS:000172947100004
WOS:000226042900007
WOS:001042578100003
WOS:000483748400032
WOS:000326868800003
WOS:000171411800019
WOS:000276313000020
WOS:000403698200010
WOS:000859144200001
WOS:000436611200007
WOS:000266081500014
WOS:A1995QT14500005
WOS:000253255500010
WOS:000222663200005
WOS:000993386600001
WOS:000432214600001
WOS:000272753700001
WOS:000259167300010
WOS:000270427100007
WOS:000974139100005
WOS:000640837500003
WOS:000280675000009
WOS:001310629200001
WOS:000295717900036
WOS:A1996VF68700008
WOS:000954161700001
WOS:000178786900014
WOS:A1995TE56300010
WOS:000916998200001
WOS:A1997XU42300004
WOS:000222476100001
WOS:000089222500015
WOS:000328626300023
WOS:001327792900001
WOS:000439660800004
WOS:000366545900035
WOS:001240974500001
WOS:A1991FH93600006
WOS:000470290600001
WOS:000229766600026
WOS:000283922400013
WOS:000693456000030
WOS:000467757800011
WOS:000240587800010
WOS:000074884300003
WOS:000321761400013
WOS:000254922900002
WOS:000169266000014
WOS:000378171700007
WOS:000173883400028
WOS:000227099500028
WOS:000338875000023
WOS:000433913200004
WOS:A1992HN95200010
WOS:A1996VX99200016
WOS:000989425600001
WOS:001160102600001
WOS:000704347200011
WOS:000341701200004
WOS:000439421300001
WOS:000314976900019
WOS:000245093900008
WOS:000079714300027
WOS:A1994NR23400004
WOS:000270749800014
WOS:000229265800007
WOS:000336936100017
WOS:000346815300001
WOS:000259211400009
WOS:000240887100022
WOS:000323516400005
WOS:000247665500013
WOS:001077643500001
WOS:001292907700001
WOS:000313128600022
WOS:000403795100014
WOS:000702328600001
WOS:000073015500013
WOS:000406776300004
WOS:000169266000011
WOS:000394613600005
WOS:000333575100013
WOS:000612820500001
WOS:000263820600003
WOS:000441086600008
WOS:000247999700008
WOS:A1997WP26500029
WOS:000322616700004
WOS:000170236700014
WOS:000265156100033
WOS:000172774000011
WOS:000074884300001
WOS:000244293400007
WOS:000445958600002
WOS:001274051300001
WOS:000187359500022
WOS:000086535300022
WOS:A1996UH98200009
WOS:000909877200001
WOS:A1996VN73600004
WOS:000278507300021
WOS:000811540300001
WOS:000456035400005
WOS:000078642500009
WOS:000297799200009
WOS:000298894700022
WOS:000174908000004
WOS:000751446400001
WOS:001389348300001
WOS:A1995QP50500007
WOS:000366618700024
WOS:000172154100016
WOS:A1995TM19400008
WOS:000245093900025
WOS:A1995RC37200009
WOS:000312088900007
WOS:000283879600004
WOS:001162127100001
WOS:000270238400003
WOS:A1990EF20500023
WOS:000703968200001
WOS:A1993LQ54000006
WOS:001219567100001
WOS:000345967300029
WOS:000838005200001
WOS:001253126700001
WOS:000277560800007
WOS:001203990100001
WOS:000471402300001
WOS:000474841700001
WOS:000238003100039
WOS:000409338400036
WOS:001103427400001
WOS:000309342800044
WOS:000901870900005
WOS:000507340300008
WOS:000493555400015
WOS:000887938400003
WOS:000397622100025
WOS:000632740400001
WOS:000249967700001
WOS:000409254200131
WOS:000821184600001
WOS:000337698600022
WOS:000074029000014
WOS:A1992GW84600008
WOS:000309576100019
WOS:000459290300001
WOS:000081230000026
WOS:000339108100010
WOS:000506583600016
WOS:001373432200001
WOS:000574846800018
WOS:000171516000006
WOS:000569032500002
WOS:000254683800019
WOS:A1993JZ33300008
WOS:A1996VC07400005
WOS:000170410200001
WOS:000522311900001
WOS:000601401800034
WOS:000476631100024
WOS:000264647600007
WOS:A1996UD63700002
WOS:000574294400001
WOS:000351233200002
WOS:000382467000015
WOS:000247210500011
WOS:000251240800027
WOS:001026259200001
WOS:000942484100001
WOS:000254087300005
WOS:000682447100001
WOS:000393934300007
WOS:000223885200033
WOS:000261421000002
WOS:000229265800010
WOS:001064431500001
WOS:000171238900001
WOS:001329493100001
WOS:000304431900223
WOS:000463654800032
WOS:000223588800018
WOS:000301814000009
WOS:000245117600011
WOS:A1996UE61500004
WOS:000086699500003
WOS:000276667800019
WOS:000346503300020
WOS:000166639000004
WOS:000964467100001
WOS:000249078500010
WOS:000387480000002
WOS:000182154200021
WOS:000289157000004
WOS:000381141000028
WOS:000242138000030
WOS:000245351500011
WOS:000671953300001
WOS:001151635500001
WOS:000755949200040
WOS:000309737800018
WOS:001303202500031
WOS:000349280200001
WOS:000632612300016
WOS:000254068300023
WOS:A1992JY88000001
WOS:000241742600009
WOS:000335917300007
WOS:000243320000052
WOS:000347043500016
WOS:001229413200002
WOS:000296200800024
WOS:000745622900005
WOS:A1992HL80800017
WOS:A1997XE19500022
WOS:001178119600022
WOS:000234055600031
WOS:000247163100036
WOS:000183235000016
WOS:000465614600017
WOS:000476847900005
WOS:A1995RJ65600009
WOS:001024977400002
WOS:001298706700001
WOS:000170410200005
WOS:000293172800033
WOS:000349003700007
WOS:000377748500145
WOS:000181784200001
WOS:000182645600020
WOS:000373485900010
WOS:000258800800039
WOS:000172210600004
WOS:000378417500010
WOS:000585070300029
WOS:000090062000004
WOS:000245873000022
WOS:000740364000001
WOS:A1995RX11400026
WOS:000304327700011
WOS:001065109700001
WOS:000183556300013
WOS:000317831500017
WOS:000342919900005
WOS:000299200500008
WOS:A1994NZ82100011
WOS:000083973000007
WOS:A1990DT62000034
WOS:A1991FT31100002
WOS:A1995RE77400007
WOS:A1991FY79600023
WOS:A1996TW79600014
WOS:A1997XU94200003
WOS:000250285900014
WOS:000504268900001
WOS:000179783700021
WOS:000285285900020
WOS:000437206700016
WOS:000231196300013
WOS:000230724700019
WOS:000693365700001
WOS:A1996VY96500027
WOS:000258800800022
WOS:000327762700021
WOS:000081539900020
WOS:000389515900021
WOS:000238497100001
WOS:A1997YB00900007
WOS:000177732100010
WOS:000296167600016
WOS:000378446700005
WOS:000229736900004
WOS:A1991EW81800006
WOS:000083774900023
WOS:000932511500001
WOS:000269431500003
WOS:000981376600001
WOS:000736628300001
WOS:000244610700023
WOS:000227702000007
WOS:000302623000002
WOS:000378171700008
WOS:A1996UZ58500003
WOS:000373386700001
WOS:A1997XJ97200010
WOS:000244137300067
WOS:A1995RM11600038
WOS:000322972400012
WOS:A1991EU10000034
WOS:000243461900011
WOS:000393979000003
WOS:001326963400001
WOS:001004714100001
WOS:A1992HD16300017
WOS:000411710900019
WOS:000318681200008
WOS:000334057200009
WOS:000279131300018
WOS:000184922100005
WOS:000696386200019
WOS:000181244500009
WOS:000282222000023
WOS:001242602200001
WOS:000225025000004
WOS:000359941800010
WOS:000247042300002
WOS:000080825400029
WOS:000241781600043
WOS:000744419800006
WOS:000229803000011
WOS:000179877000010
WOS:A1993KP99000004
WOS:000639519000001
WOS:000242868800021
WOS:000187575900006
WOS:A1997XZ01100004
WOS:000234577700003
WOS:000270737900027
WOS:000188293900002
WOS:000719825700001
WOS:000262590500011
WOS:000653328600001
WOS:000254224100021
WOS:000306182600060
WOS:A1993LT69600004
WOS:000304081800012
WOS:000168737800009
WOS:000237713200010
WOS:000360508600018
WOS:000310310600005
WOS:000259800600001
WOS:000467757800005
WOS:000165318500011
WOS:A1990DG12800012
WOS:000754424800027
WOS:000268769900007
WOS:000251123500021
WOS:000273949200008
WOS:000268958600026
WOS:000901534800007
WOS:000239901000017
WOS:000345113800001
WOS:000331528900083
WOS:A1995RH69300002
WOS:000671121500001
WOS:000324249900005
WOS:000242745800020
WOS:000079441700005
WOS:000241988800001
WOS:000257714600015
WOS:000187237400001
WOS:A1995RX63400003
WOS:000225900600023
WOS:000330627900006
WOS:000307444100010
WOS:A1995QN10000005
WOS:A1996TT51300009
WOS:A1990CJ14700013
WOS:000498662300016
WOS:000073495300008
WOS:000254922900010
WOS:000335145300017
WOS:000331700200015
WOS:000177799500013
WOS:A1995QD77200022
WOS:001006497300001
WOS:000385355500044
WOS:000180896000006
WOS:000460214800004
WOS:001403121700001
WOS:000234548200004
WOS:001063901400003
WOS:000429012200010
WOS:000460555900021
WOS:000419533200011
WOS:000327726800006
WOS:000083798500002
WOS:000351955900012
WOS:000271198400010
WOS:000177799500003
WOS:000334535200001
WOS:000636966000011
WOS:000483197000001
WOS:A1994NZ82100014
WOS:000248290100007
WOS:000249489100005
WOS:A1993KT46300001
WOS:000266754100019
WOS:A1990DG12800016
WOS:000209018200009
WOS:000684223500003
WOS:000473532600003
WOS:A1991FQ42600013
WOS:001045290800001
WOS:000844511700036
WOS:000187430400014
WOS:000504697100001
WOS:A1996UZ17000008
WOS:000722120900002
WOS:000318951900025
WOS:000263077900025
WOS:000322616700010
WOS:000297403800003
WOS:000398471600008
WOS:000349422500007
WOS:000254224100024
WOS:000941276600002
WOS:000296762400001
WOS:000359721500003
WOS:000322666800012
WOS:000230724700018
WOS:000306915700008
WOS:000276173700018
WOS:000183670600007
WOS:000801080400001
WOS:000458824300003
WOS:000302130700013
WOS:000234055600014
WOS:000258877600008
WOS:000225988800009
WOS:000172142800002
WOS:000182861400018
WOS:000270427100020
WOS:A1990EN71000003
WOS:A1995QX94000003
WOS:000085346200003
WOS:001152359800001
WOS:000498558800001
WOS:000298159400004
WOS:A1996VP48600008
WOS:A1994MW89300006
WOS:000237430200035
WOS:000239675200005
WOS:000402765600003
WOS:000185467900008
WOS:000280063200025
WOS:A1991GL72100006
WOS:000823664500001
WOS:000231482400012
WOS:000908434300001
WOS:000365599400009
WOS:000183103100004
WOS:A1995QT13100013
WOS:000594493400001
WOS:000090110800011
WOS:000234055600010
WOS:001289996500001
WOS:000237331600030
WOS:000452726200003
WOS:000237045100019
WOS:000467796500005
WOS:000378625900008
WOS:000459975900004
WOS:000186980800009
WOS:000178174700007
WOS:000381993900012
WOS:A1996UW67400023
WOS:000084407800005
WOS:000384576100014
WOS:000259768400016
WOS:000373285300002
WOS:000186619300002
WOS:A1994PW57000007
WOS:000497432100003
WOS:A1990DN99100004
WOS:000318372400007
WOS:000511922100002
WOS:000072384000009
WOS:000386494600004
WOS:000083546300004
WOS:A1997YG99200012
WOS:A1995QK53800001
WOS:000675843800006
WOS:A1992HB10700007
WOS:000306945700088
WOS:000370953900011
WOS:A1992HL80800003
WOS:000380883200008
WOS:000243699700022
WOS:A1995TU05000011
WOS:000787599300001
WOS:000090134500013
WOS:000223704900010
WOS:000592797600024
WOS:001135243300001
WOS:000072109000008
WOS:000220692700010
WOS:000329141100002
WOS:000250676400024
WOS:000321887700001
WOS:000177127800011
WOS:000336834500016
WOS:000518396200015
WOS:A1994NA88700012
WOS:000290251000023
WOS:000281992400035
WOS:000167073300021
WOS:000280154500009
WOS:000288509100009
WOS:000227976700008
WOS:000291216400044
WOS:000401710700013
WOS:001167914800002
WOS:000224453700013
WOS:000236170700012
WOS:A1994NR18900002
WOS:000339909500007
WOS:000179306000009
WOS:000240688600013
WOS:000234965100026
WOS:000252904100013
WOS:000086227800020
WOS:A1992JC10800009
WOS:000243892700003
WOS:A1995QB80800011
WOS:000498660400008
WOS:000278485800020
WOS:A1996VV99800014
WOS:A1994PQ26900006
WOS:A1996VR59600006
WOS:000316811900005
WOS:000180170800002
WOS:000304350600040
WOS:000273586700033
WOS:000644492200001
WOS:000430390800005
WOS:000255437300020
WOS:000482423400014
WOS:A1993KD71900014
WOS:000075321900009
WOS:000635640700001
WOS:000406571300008
WOS:000290251000026
WOS:000080780100004
WOS:000179373000012
WOS:000076399400003
WOS:000279131300020
WOS:000374331500015
WOS:000300302300025
WOS:000343833800080
WOS:000303240800006
WOS:000221181500004
WOS:000271784200004
WOS:000226739600030
WOS:000343308800005
WOS:000072003600014
WOS:000456175100029
WOS:000265125000004
WOS:000311509400041
WOS:000260844100031
WOS:000246605100021
WOS:A1992HL80800004
WOS:000380072700018
WOS:000320156600022
WOS:000811200900002
WOS:000254521300007
WOS:000741815800001
WOS:000245732600008
WOS:000271784200013
WOS:000236178300008
WOS:000251193700004
WOS:000249967700007
WOS:A1992HQ41700003
WOS:000422753700004
WOS:000227567400005
WOS:000257327300006
WOS:000440817300028
WOS:000278475300007
WOS:000325216700027
WOS:000329829200142
WOS:000293266900007
WOS:000741294300001
WOS:000083246500012
WOS:000345273700006
WOS:000341527100023
WOS:000279971500006
WOS:000229908800013
WOS:000755949200002
WOS:000280807900020
WOS:000454886300002
WOS:A1993LX66500002
WOS:000400050000041
WOS:A1990FH82500006
WOS:000223155500004
WOS:000303702600007
WOS:000259969800009
WOS:000282457800001
WOS:000234915100082
WOS:000168270100005
WOS:000261951100019
WOS:000356774000001
WOS:001209559000017
WOS:000341984500021
WOS:000343052500002
WOS:A1993KF99700006
WOS:000184280300002
WOS:000989579700001
WOS:000326880600016
WOS:A1997XN67000007
WOS:000476707300019
WOS:000224250400021
WOS:000264294600010
WOS:000816991600001
WOS:000235462600006
WOS:000269312800015
WOS:000353771000002
WOS:000434969100010
WOS:000980043700008
WOS:000083006100006
WOS:000180663800011
WOS:000426778200018
WOS:000350429100003
WOS:000973071400001
WOS:000166732700020
WOS:000224496400012
WOS:000830421500001
WOS:000247862700003
WOS:000320469400019
WOS:000299800100005
WOS:000732525200001
WOS:000740344500001
WOS:000724122300015
WOS:000170734300012
WOS:000076958700008
WOS:000276329300001
WOS:000303418200003
WOS:000365188600017
WOS:000679256900001
WOS:000275663100012
WOS:000377528100008
WOS:000230724700013
WOS:000300073300012
WOS:000286830300038
WOS:000089563300015
WOS:000081896500004
WOS:A1996TZ89100004
WOS:A1993ML58900026
WOS:000170368700012
WOS:000298098500012
WOS:000288027800014
WOS:000186980800015
WOS:000307909600036
WOS:000653665800003
WOS:000399592100008
WOS:000674825800001
WOS:000248242500024
WOS:A1990DG94700020
WOS:000325680000025
WOS:000351566500016
WOS:000345276100011
WOS:000539370200001
WOS:A1991ET46100035
WOS:000245418900012
WOS:A1992JE46700005
WOS:000327055200072
WOS:000305996900004
WOS:000245565100019
WOS:000336834500004
WOS:000854295300001
WOS:000405694000056
WOS:000231482400006
WOS:000076717200005
WOS:000419392300011
WOS:000261724000012
WOS:000073080600005
WOS:000286676400015
WOS:000087632000021
WOS:000639098200001
WOS:000302009300027
WOS:000348030700035
WOS:000282511300005
WOS:000333669500008
WOS:000769311700007
WOS:000296144900008
WOS:A1992JN05300019
WOS:000227113800008
WOS:A1996TP35900008
WOS:000262109300015
WOS:000489218300001
WOS:000247862700001
WOS:001154382000009
WOS:000077108200015
WOS:000247163100016
WOS:000086682500012
WOS:000262127000005
WOS:000084526100007
WOS:000531800000007
WOS:A1991FE04100004
WOS:A1994PP77600010
WOS:000229766600021
WOS:000165899000020
WOS:000225304200002
WOS:000246073100013
WOS:000077220400003
WOS:000262109200005
WOS:000170479300019
WOS:000181698600001
WOS:A1997WL12600011
WOS:000073544700002
WOS:000312280800002
WOS:000321887700015
WOS:A1996UN29300008
WOS:000183670600008
WOS:A1997XQ87800007
WOS:000077423900005
WOS:000084183400005
WOS:000251123500037
WOS:A1997YD56700009
WOS:000322972400004
WOS:A1990DF74500008
WOS:000649258300021
WOS:000173712200007
WOS:000316655700013
WOS:000307845200007
WOS:000171802300006
WOS:001021245000001
WOS:000343275600005
WOS:000382467200001
WOS:000369907900055
WOS:000168460600015
WOS:000222415900004
WOS:A1997WT30500018
WOS:000239593800006
WOS:001242755400001
WOS:000330656400017
WOS:000380805600005
WOS:000266517600016
WOS:000290251000033
WOS:000977278600001
WOS:000303233600002
WOS:000352790300019
WOS:000085503100026
WOS:A1996VC44000028
WOS:A1994NF75600017
WOS:000176807800011
WOS:000812848800001
WOS:000071031100003
WOS:A1996TP52000007
WOS:000239548500001
WOS:000332026300108
WOS:A1996VG54900018
WOS:A1994NE12800006
WOS:000084796400009
WOS:000279971500021
WOS:000383705200012
WOS:000372554500012
WOS:000473532600002
WOS:000085041800021
WOS:000080213500002
WOS:000363203600028
WOS:000273870700004
WOS:000081674800008
WOS:000886137500001
WOS:000243320800045
WOS:000173078800020
WOS:A1997WV44600004
WOS:000078714300008
WOS:000228733700016
WOS:A1995TC46800034
WOS:A1992HU83300016
WOS:000315352200007
WOS:001353413700010
WOS:000355658400003
WOS:000298601100020
WOS:000305721000006
WOS:000325008500014
WOS:000223588800011
WOS:000483438400001
WOS:A1995RW39700011
WOS:A1995QE19600006
WOS:000450113100013
WOS:A1992JG02000003
WOS:000576238800001
WOS:000573146200001
WOS:000256749400018
WOS:000823412800001
WOS:000185296700008
WOS:000226454700011
WOS:000222340900011
WOS:000229032000050
WOS:000174977900024
WOS:A1992HR84800010
WOS:000393840800001
WOS:000476146800001
WOS:001109738300001
WOS:000347961500001
WOS:000422082800004
WOS:000295111600013
WOS:000377528100004
WOS:000663349200006
WOS:000294490100010
WOS:000306135800012
WOS:000522637700011
WOS:000327519500006
WOS:A1996VQ46500013
WOS:000170303400006
WOS:000540968400001
WOS:000567579000001
WOS:000249294500016
WOS:001178762700003
WOS:000232273000008
WOS:000177259900037
WOS:000294495100026
WOS:000229553100005
WOS:000356428400019
WOS:000253583300002
WOS:000535587400046
WOS:000299200500014
WOS:000225677000002
WOS:000357914800001
WOS:A1991FH96700007
WOS:000080653800007
WOS:A1995RZ11000002
WOS:000910553800001
WOS:A1994MP65000009
WOS:000175404900019
WOS:000451293400003
WOS:000372171400016
WOS:000314063900015
WOS:001168865200001
WOS:000490191200001
WOS:000252386400008
WOS:000231113100009
WOS:A1994NN91200004
WOS:A1995TE29000005
WOS:000306117700008
WOS:000083351800009
WOS:000264294300010
WOS:000265997500023
WOS:000260051000048
WOS:000247531600006
WOS:000260502900026
WOS:000760848300001
WOS:000396923000001
WOS:000074932500006
WOS:000333751000019
WOS:000174757100002
WOS:000941473100004
WOS:000408851400008
WOS:000277538600033
WOS:000413151300117
WOS:000415126700027
WOS:000339970800003
WOS:000166508100005
WOS:000318372400008
WOS:000269617200008
WOS:000166436000023
WOS:000591871700001
WOS:000087880100005
WOS:000649741600003
WOS:A1997XQ87800037
WOS:000838985500001
WOS:000295358300003
WOS:000491658200001
WOS:000257186400001
WOS:000443392100014
WOS:000319810400005
WOS:000388719100022
WOS:000484290200001
WOS:A1994NE16800037
WOS:000177157400004
WOS:000697479300001
WOS:000414500900006
WOS:000332647500005
WOS:000180328200005
WOS:000368149000003
WOS:000481427100009
WOS:000280455100008
WOS:A1991FC66300004
WOS:000259211400034
WOS:000169172100003
WOS:A1995RJ65600016
WOS:000435352700004
WOS:000419130100012
WOS:A1996UY56100003
WOS:000467757800006
WOS:000175300900020
WOS:000235730700002
WOS:000241629700013
WOS:000169993500008
WOS:000317960900028
WOS:000183515200014
WOS:000280807900025
WOS:000072025300019
WOS:000351056100065
WOS:000179497200018
WOS:001181303800016
WOS:000076511800016
WOS:000225351400035
WOS:000470627600001
WOS:000306945700020
WOS:000406864900004
WOS:A1991EQ08900029
WOS:000244685000006
WOS:000252142300014
WOS:000457554200004
WOS:000079594800003
WOS:A1996UG81400026
WOS:000255906200018
WOS:000552465300001
WOS:000241616800008
WOS:000463783700001
WOS:000175301000016
WOS:001046386800002
WOS:001048783400001
WOS:A1996UN29300010
WOS:000222415900005
WOS:A1994NV11800012
WOS:000267666100017
WOS:000391965400010
WOS:000414522300012
WOS:000304067200040
WOS:000178063700004
WOS:000313346200015
WOS:000086893000004
WOS:000081064800007
WOS:000238563500005
WOS:000266569200022
WOS:000338006000001
WOS:000460956600001
WOS:000339330300013
WOS:000704538400001
WOS:000271198400019
WOS:A1990CU24000016
WOS:000083748500013
WOS:000333009700005
WOS:000439772700012
WOS:000242984400024
WOS:001024942300001
WOS:001352179500001
WOS:000325095300003
WOS:A1996UZ63900008
WOS:000294370900008
WOS:000939396600001
WOS:000241742600002
WOS:000232807700017
WOS:000331785700005
WOS:000303240800004
WOS:000459321900009
WOS:A1994NW11800022
WOS:000172142800016
WOS:000254530800018
WOS:A1997WN56400020
WOS:000171753500008
WOS:000321753000022
WOS:000278485900028
WOS:000311459400034
WOS:001046976100001
WOS:000273586700016
WOS:A1994NW60500010
WOS:000542460700001
WOS:000088772800010
WOS:000262109200003
WOS:000274156400025
WOS:000383567800008
WOS:000293505700012
WOS:000344863600002
WOS:000394450900011
WOS:000088950000001
WOS:000341784400013
WOS:000310310600001
WOS:000972338500001
WOS:001158240800007
WOS:000988957300005
WOS:000306731500041
WOS:000408941900137
WOS:000362850200008
WOS:000449945600001
WOS:000252247300035
WOS:000285642700022
WOS:000269713600023
WOS:000255875100010
WOS:001064081000001
WOS:000079779100015
WOS:000264534800004
WOS:000258961200013
WOS:000459448500016
WOS:001285922000001
WOS:000322710100011
WOS:000168384600016
WOS:000969365700001
WOS:001045991900001
WOS:A1992KB20600007
WOS:000230648600011
WOS:000244908900015
WOS:000396845600013
WOS:A1996VL75600005
WOS:000255466300024
WOS:001268425000001
WOS:001359968400001
WOS:000266081500035
WOS:000230525700007
WOS:000236674800011
WOS:000089260800003
WOS:000416143900059
WOS:001156911600001
WOS:000998382700001
WOS:000241899500002
WOS:000303338800019
WOS:A1991GW53600002
WOS:000710795700001
WOS:A1991GP55800009
WOS:000417288200006
WOS:000241222300018
WOS:000396776700008
WOS:000322666800020
WOS:A1992JD22500007
WOS:000463511400001
WOS:000251123500033
WOS:A1991FM81100029
WOS:000267813700015
WOS:000522731800034
WOS:000182267600030
WOS:000234548200005
WOS:000819895700001
WOS:000247256600012
WOS:000084183400008
WOS:A1997WN24400003
WOS:001293967700001
WOS:000256484000045
WOS:000540438600001
WOS:000221586700008
WOS:A1994MX49800001
WOS:000240046000006
WOS:000294490100015
WOS:000325095300006
WOS:000263162500019
WOS:000171984700064
WOS:000733845200014
WOS:000311524500023
WOS:000282511300014
WOS:000886301500009
WOS:000229958700005
WOS:A1996UL27200021
WOS:000962948100002
WOS:000071789100003
WOS:A1995TG66200012
WOS:000074396200007
WOS:000338780300045
WOS:000243487300010
WOS:000276285200009
WOS:000321887700006
WOS:000341636100013
WOS:000225077900019
WOS:000331589200008
WOS:000271562600020
WOS:000293024100011
WOS:000596660000005
WOS:000173907600036
WOS:000336908200010
WOS:000780159500001
WOS:000309470100058
WOS:000236170700023
WOS:A1994QF91600008
WOS:000440819000016
WOS:000254068300006
WOS:000327504800002
WOS:A1997WP26500066
WOS:001151646400002
WOS:A1993LN10000001
WOS:000294370900004
WOS:000224072800009
WOS:000238190600004
WOS:000433656400007
WOS:A1991EW90400003
WOS:000275972500016
WOS:000372568600013
WOS:000354287600020
WOS:000241289500017
WOS:001211321000001
WOS:000428262600009
WOS:000241431700009
WOS:000184710300011
WOS:000175596900004
WOS:000258177600049
WOS:000081064800003
WOS:000357020600017
WOS:000273168300006
WOS:A1994NV63800004
WOS:000260766300005
WOS:000517548200020
WOS:000231472800011
WOS:A1990CP03700003
WOS:000391981400011
WOS:A1994NE77300004
WOS:000377722300127
WOS:A1993LG26100006
WOS:000323429700007
WOS:000227748600006
WOS:000087792800009
WOS:000736198700001
WOS:000285357000035
WOS:000529754600027
WOS:000389515600008
WOS:000868541000001
WOS:000474668200008
WOS:000601350200001
WOS:000952931400001
WOS:000408541700002
WOS:001393403800001
WOS:000184792300018
WOS:000969678700001
WOS:000244322000002
WOS:000383705200017
WOS:000495546500008
WOS:000827693500001
WOS:A1994PM72500005
WOS:000174800600006
WOS:000372615000013
WOS:000073611800007
WOS:000171555900010
WOS:000331528900022
WOS:000273197400004
WOS:000271562600044
WOS:A1991FC76000004
WOS:000283879600016
WOS:000287159400022
WOS:000246649200015
WOS:000262205400023
WOS:000417245700012
WOS:000988978500002
WOS:000231971400017
WOS:000272684700015
WOS:000169304300014
WOS:000176910700006
WOS:000423383300040
WOS:000334353500019
WOS:000071237200007
WOS:000399609200004
WOS:000290970100009
WOS:000308108700023
WOS:000290251000008
WOS:000287963800010
WOS:000189244700013
WOS:000315302600064
WOS:000460343700010
WOS:000343236100003
WOS:000388587400005
WOS:000952228500001
WOS:000297256400069
WOS:000359721500011
WOS:000175276000011
WOS:000248290100010
WOS:000277561300006
WOS:000270242800035
WOS:000340524100020
WOS:000252647500005
WOS:000253285900028
WOS:A1997YE28600004
WOS:001035410600001
WOS:000296515900004
WOS:000229766600008
WOS:000338154800001
WOS:000348030700029
WOS:000087632000022
WOS:000262620200022
WOS:A1993LJ04300001
WOS:000475276600004
WOS:A1993LX66500007
WOS:000541824200015
WOS:000250285900027
WOS:A1997WY36300004
WOS:000380071400022
WOS:000327320900004
WOS:000253565000017
WOS:000444682200010
WOS:001164323500001
WOS:000231798800036
WOS:001017736900009
WOS:000557951200001
WOS:000225025000002
WOS:000305756900048
WOS:000353588000037
WOS:000225251200023
WOS:000307202600002
WOS:000351058400042
WOS:000335258500001
WOS:000235868700024
WOS:001278982800001
WOS:000177139200005
WOS:000337150600018
WOS:000479640400001
WOS:000467773400035
WOS:000266195000009
WOS:A1996VR59600008
WOS:000263937800026
WOS:000703970500001
WOS:000245493800002
WOS:000226534000021
WOS:000656944200002
WOS:000173488700020
WOS:000363183200081
WOS:000528020200005
WOS:000177967900008
WOS:000072109000005
WOS:000252503900022
WOS:000647466700001
WOS:A1990DJ28300020
WOS:000501503400001
WOS:000352043200011
WOS:000286882900010
WOS:000079594800012
WOS:000474384100007
WOS:000248290100003
WOS:000235477100006
WOS:000187575900003
WOS:000182384400013
WOS:000170718000004
WOS:000234577700004
WOS:000269916700022
WOS:000176358900006
WOS:000303702600005
WOS:000263077900005
WOS:000497358000003
WOS:000429106900012
WOS:000293245800026
WOS:000580672400001
WOS:000466393400014
WOS:000369230000009
WOS:A1994ND58800001
WOS:000423373000018
WOS:000616619800010
WOS:000230837900068
WOS:000418497000003
WOS:000278218500018
WOS:000288993000008
WOS:001065790300003
WOS:000185467900003
WOS:000271198400004
WOS:000077376000070
WOS:000264294400008
WOS:A1997XM62900011
WOS:000075829800015
WOS:000311650100014
WOS:001068989700001
WOS:000074528600001
WOS:A1994NB11000003
WOS:000350917700036
WOS:A1992HJ37600011
WOS:000512036800034
WOS:000451558200001
WOS:000074716500009
WOS:000465614600004
WOS:000071016800010
WOS:000406113700003
WOS:000362915000005
WOS:000595792400012
WOS:000272469900011
WOS:A1997WZ32400017
WOS:000325087600004
WOS:A1990DQ67900008
WOS:000872614000001
WOS:000342466900001
WOS:000257913800009
WOS:000185568900013
WOS:000247217200017
WOS:000239675200006
WOS:000268427400010
WOS:000232916300004
WOS:000273295500012
WOS:000298178000010
WOS:001140595500001
WOS:001054352500001
WOS:000260051000041
WOS:000231971400018
WOS:000178162400008
WOS:A1996UT60500022
WOS:A1996WG35400002
WOS:000419810900003
WOS:000333803600002
WOS:000242984400015
WOS:000841170600001
WOS:000186609300006
WOS:000429007800005
WOS:A1996VU77100007
WOS:000817930100001
WOS:A1996UT39800005
WOS:000181702300019
WOS:000295309500010
WOS:000323623200001
WOS:000071073500007
WOS:000088217100003
WOS:000373485900011
WOS:000182214900002
WOS:000314676600008
WOS:000282275400010
WOS:001412176100001
WOS:000174900700007
WOS:000225251200028
WOS:000083352400008
WOS:000227748600003
WOS:000244293400025
WOS:000246649200020
WOS:000539995800021
WOS:000232916300008
WOS:000230466100013
WOS:A1995RW69400009
WOS:000235455500001
WOS:000290970100007
WOS:000242471600015
WOS:000273555400019
WOS:A1996TP31100005
WOS:000432759300019
WOS:000347964700001
WOS:000227242400009
WOS:000234866200018
WOS:000574888300008
WOS:000173084100005
WOS:000302543600012
WOS:000174900700009
WOS:000079314400043
WOS:000189011200014
WOS:000543801100001
WOS:000923061900005
WOS:000184922100007
WOS:000434116300008
WOS:A1997XB62500015
WOS:000256012700035
WOS:000300034100009
WOS:000240660700014
WOS:000168381800006
WOS:000182283700001
WOS:000306117700005
WOS:000248970400005
WOS:A1995TF10400016
WOS:000353702800003
WOS:000226371200008
WOS:000334089200026
WOS:000079314400045
WOS:000327726800012
WOS:000279148300012
WOS:000351056100006
WOS:000759223900006
WOS:A1996VQ11200009
WOS:000325683200012
WOS:000281500800016
WOS:000901040000001
WOS:000409338400003
WOS:000306730500029
WOS:000231842600007
WOS:000465320400004
WOS:000376678400041
WOS:000737740500001
WOS:A1995RQ17900005
WOS:000243892700021
WOS:001260506500002
WOS:000476707300018
WOS:A1996UZ17000011
WOS:A1995QW49300002
WOS:000180697700007
WOS:000248729600020
WOS:000311459400041
WOS:000293168200017
WOS:000285360700001
WOS:000796506700003
WOS:000299396600012
WOS:A1996UC16700004
WOS:000382233800019
WOS:000266081500028
WOS:000280675000016
WOS:000329763800028
WOS:000742969100001
WOS:000679202900001
WOS:001261378600005
WOS:000185327400015
WOS:000262424200041
WOS:000400857800008
WOS:000328190700006
WOS:001416398500001
WOS:000698881100002
WOS:000268737300005
WOS:000371669500001
WOS:000249700200007
WOS:A1997WP26500077
WOS:000257818000021
WOS:000081643700021
WOS:000318112200022
WOS:000242868800025
WOS:000247155000016
WOS:000347705200025
WOS:000086742400024
WOS:000263547800019
WOS:000172947100010
WOS:000186153500003
WOS:A1992JH38200008
WOS:000240712200016
WOS:000402051700054
WOS:000241391500027
WOS:A1991EU65600019
WOS:000300751900013
WOS:000239599400026
WOS:000087586700002
WOS:000283760800006
WOS:000187575900024
WOS:001408290000001
WOS:000228622000005
WOS:000780019200003
WOS:000228338700020
WOS:000273586700004
WOS:000262718000022
WOS:000382215900010
WOS:000866826600001
WOS:000187975700008
WOS:001099067900003
WOS:000316523400006
WOS:000796191400001
WOS:000071229000009
WOS:000848772600001
WOS:000714281300001
WOS:000390450100007
WOS:000523129700001
WOS:000392385100012
WOS:000085934700021
WOS:000836792600004
WOS:000332836000026
WOS:000747478000001
WOS:000888167200012
WOS:000343236100006
WOS:A1997XT41600006
WOS:000167869600011
WOS:000231659500067
WOS:000297687600019
WOS:000401350700005
WOS:000749003000002
WOS:000087137100012
WOS:000269734100009
WOS:000990530700001
WOS:000343139500044
WOS:000524896700027
WOS:000312778000019
WOS:000345270800005
WOS:A1996WB32000010
WOS:000465606400002
WOS:000283540300020
WOS:000322972400007
WOS:000277294000010
WOS:000235770700025
WOS:000075476300005
WOS:000437213200005
WOS:000220724400014
WOS:001035687800001
WOS:A1993KR29700014
WOS:000378171700003
WOS:000385355500025
WOS:A1994MX49800004
WOS:000408541000008
WOS:A1991HN95000008
WOS:000624629000001
WOS:000274156400032
WOS:000309671300003
WOS:000248290100004
WOS:000180132400028
WOS:000321603500014
WOS:000608804700015
WOS:000858927500001
WOS:000670176200001
WOS:001314569700001
WOS:000177157400032
WOS:000677267500001
WOS:000472792800019
WOS:000401350700001
WOS:000608017500002
WOS:000080579100006
WOS:000434099900005
WOS:000294490100018
WOS:000262109200002
WOS:A1995RV29600011
WOS:000170752600019
WOS:000077893100020
WOS:A1994NX37600005
WOS:001310818300001
WOS:000076802300014
WOS:000322019800018
WOS:000166436000008
WOS:000081549200014
WOS:000090062000005
WOS:000077423900004
WOS:000677480900020
WOS:001071710000002
WOS:000369164700010
WOS:000320446700017
WOS:000256439800011
WOS:000352151800002
WOS:000858201300001
WOS:000082004100041
WOS:000395696200016
WOS:000266517600014
WOS:000323662900074
WOS:000325664300056
WOS:000177590600004
WOS:000234219300013
WOS:000080942300029
WOS:A1991ET49200004
WOS:000372173000012
WOS:000179200000012
WOS:000463932700004
WOS:000609948700010
WOS:000077073800002
WOS:000341410500001
WOS:A1995RW74100009
WOS:000375847600009
WOS:000865234900001
WOS:000422110500002
WOS:000080780100001
WOS:000256713800001
WOS:A1995RW00100005
WOS:000854349000001
WOS:001187265400001
WOS:000390705400003
WOS:000261457800012
WOS:A1995RQ18100004
WOS:000186860800001
WOS:000428314500025
WOS:000439199100014
WOS:000357020600011
WOS:000081896500010
WOS:000209210300016
WOS:000186448600006
WOS:A1994QF91300001
WOS:000286960300016
WOS:000174900700005
WOS:000237828500016
WOS:000171154600004
WOS:000300932600020
WOS:000569443600001
WOS:000327016600001
WOS:000175924200006
WOS:A1997XK93400016
WOS:000087135700001
WOS:000309472300030
WOS:000170410200010
WOS:000301815000018
WOS:000081116900015
WOS:000500990700001
WOS:000378867600066
WOS:000334274100003
WOS:000318973200006
WOS:000356363000008
WOS:000290970100008
WOS:000375847600016
WOS:000283991600033
WOS:000325942000008
WOS:000165888100009
WOS:000301284100005
WOS:000248174800015
WOS:000223588800013
WOS:A1997YD35800024
WOS:000465326400025
WOS:000072109000007
WOS:000074883000003
WOS:000248546100058
WOS:000231971400005
WOS:000601906000001
WOS:000224158300005
WOS:000618143400001
WOS:000246028300015
WOS:A1997WT02900010
WOS:000474544500004
WOS:000371516500003
WOS:000300890800004
WOS:000208646300001
WOS:000220081000021
WOS:000165135800010
WOS:000235489100002
WOS:000538498200001
WOS:000268287700031
WOS:000340101600025
WOS:000324072300019
WOS:000266910200004
WOS:000177729600008
WOS:000330963500007
WOS:000229157500002
WOS:000275921300003
WOS:000087434700033
WOS:A1996UY14400003
WOS:A1992JC98100047
WOS:A1990EA77700009
WOS:000221750400009
WOS:000714768800001
WOS:000397278300031
WOS:000346503300010
WOS:A1990EP56100012
WOS:000878338900001
WOS:000278489800021
WOS:000243487300008
WOS:000336411000006
WOS:001414361000003
WOS:000302572400017
WOS:000496129100040
WOS:000082582900018
WOS:000256610500007
WOS:000083352400012
WOS:000232967600002
WOS:000242984400030
WOS:000405498000094
WOS:000338006000010
WOS:000334314600011
WOS:000276263600012
WOS:000393840000001
WOS:000247862000015
WOS:000290201100009
WOS:000233571700010
WOS:000359010700065
WOS:000249304000012
WOS:000393976100008
WOS:000299262100028
WOS:000373159000026
WOS:000334353500016
WOS:000221573300012
WOS:000806790300004
WOS:000166922600011
WOS:000089772100023
WOS:000180918800002
WOS:A1995QF47200004
WOS:000374903500051
WOS:000272952200013
WOS:000590286500010
WOS:000601681000001
WOS:000362100100014
WOS:000302220600003
WOS:000207174600021
WOS:000347775200092
WOS:000287021400017
WOS:A1991GT95600003
WOS:A1992HT04700014
WOS:001245517200001
WOS:A1997WZ61300008
WOS:000271516500020
WOS:000173740600021
WOS:000181116000005
WOS:000345277400022
WOS:000089155600004
WOS:000223481900002
WOS:000183586800024
WOS:A1997WZ55700032
WOS:000187001700018
WOS:A1993MH92000012
WOS:000976785900001
WOS:000554838700001
WOS:000184311700007
WOS:000675095000001
WOS:000085346200006
WOS:A1990EN71100005
WOS:000465321600004
WOS:000169301600012
WOS:000427086400004
WOS:000260443300025
WOS:000258961200014
WOS:000306839000001
WOS:A1997YF60300006
WOS:001184925300001
WOS:A1994QA56200013
WOS:000188378100009
WOS:000405228100012
WOS:000180350800010
WOS:000304105700010
WOS:000249813500006
WOS:000302905700015
WOS:000516826700220
WOS:000625456700012
WOS:000167057800018
WOS:000280154500008
WOS:000227113800014
WOS:000220705100011
WOS:000232611800004
WOS:000268825900006
WOS:A1993KQ21600009
WOS:000255933600058
WOS:000707586500001
WOS:000282404900014
WOS:000307809300010
WOS:000259969800010
WOS:A1991FQ96700019
WOS:000087664500016
WOS:000167348200019
WOS:000775703600001
WOS:000238470600001
WOS:000080798500014
WOS:000171154600005
WOS:000231161800006
WOS:000071475100007
WOS:000249559600021
WOS:000587466800011
WOS:000181784200002
WOS:000433032400004
WOS:001200133000016
WOS:000534960600020
WOS:000271381300018
WOS:001154675800001
WOS:000248968500024
WOS:000266569200010
WOS:000245163600024
WOS:000257988700003
WOS:000172199100010
WOS:000220063900013
WOS:000244293400023
WOS:000221849800006
WOS:000174800600004
WOS:000308814400012
WOS:A1996UD63700009
WOS:000637025400006
WOS:000335651700044
WOS:000288609600035
WOS:000225025000003
WOS:000250285900030
WOS:000249643600032
WOS:000186980800010
WOS:000409230100018
WOS:000072333900008
WOS:000311457700008
WOS:000334072000022
WOS:000433950700001
WOS:000465326400022
WOS:000086699500001
WOS:000333090800015
WOS:000081070400007
WOS:000260726900003
WOS:000077073800016
WOS:000089413000006
WOS:000170452700006
WOS:000245563000065
WOS:000339562500007
WOS:000176522200015
WOS:000498662300009
WOS:000174800600002
WOS:000384224100004
WOS:000318372400013
WOS:000311120500001
WOS:000363183200063
WOS:000184922100002
WOS:000383285100008
WOS:000073611800001
WOS:000374245300003
WOS:000325631200027
WOS:000171685300009
WOS:A1994MQ28000021
WOS:000301274400004
WOS:000645511300002
WOS:A1995RV45600005
WOS:000460400000006
WOS:000545987600007
WOS:000169024300003
WOS:000258788200005
WOS:000074029000012
WOS:A1994NA76000006
WOS:000240722000018
WOS:000243550100018
WOS:000268059700022
WOS:000350338300004
WOS:000078552500010
WOS:000251600200016
WOS:001037173700001
WOS:000378418800004
WOS:000555642300001
WOS:000347043500013
WOS:000302013200020
WOS:000511922100008
WOS:000363420200142
WOS:000261316400010
WOS:000303022500009
WOS:000240674000021
WOS:A1991FM97800031
WOS:000407266300010
WOS:000240927500022
WOS:000651245200001
WOS:000071475100008
WOS:000729546500001
WOS:000230174900016
WOS:000073297700008
WOS:000331473400007
WOS:000243528300010
WOS:000302564000007
WOS:000317038100023
WOS:000225072900009
WOS:000359311000025
WOS:000247862700007
WOS:000222237300009
WOS:000604628800021
WOS:000270737900009
WOS:000709594700015
WOS:000569475200001
WOS:000452018100005
WOS:000183586800023
WOS:000411760400034
WOS:000273365700020
WOS:000536853600001
WOS:001253729900002
WOS:000246778500020
WOS:000243252800037
WOS:000315610100006
WOS:000240059600005
WOS:000323429100007
WOS:000344568600026
WOS:000424498700026
WOS:000232916300005
WOS:000603491000001
WOS:000244972000019
WOS:000248715100013
WOS:000174900700002
WOS:001350891600001
WOS:001068136700001
WOS:A1994QG44400010
WOS:000480302800001
WOS:000185879800007
WOS:000805493000001
WOS:000345829200023
WOS:000261664600032
WOS:000950974100001
WOS:000335460400018
WOS:000189011200016
WOS:000071254300007
WOS:000282175200009
WOS:A1993KG46800011
WOS:000084526100009
WOS:000072772000011
WOS:001050196600001
WOS:000304105700007
WOS:000179313900002
WOS:000223481900004
WOS:000322768600010
WOS:A1993KR07000004
WOS:A1996TP52000008
WOS:000596559500031
WOS:000394613600012
WOS:000188093800011
WOS:000320043300011
WOS:000273168300007
WOS:000313944600024
WOS:000249061500002
WOS:000500767800001
WOS:000290201100005
WOS:000310569400017
WOS:000345963600007
WOS:000274653200016
WOS:000326406300014
WOS:000522996300003
WOS:000242138000036
WOS:000268059700021
WOS:000250536500016
WOS:000312653900035
WOS:000260766300025
WOS:000289073700009
WOS:A1996VT06800004
WOS:000468195900007
WOS:000247999700019
WOS:000171154600002
WOS:000306182300008
WOS:000332435600016
WOS:000222585800006
WOS:000944496500001
WOS:000188785900003
WOS:000310310600004
WOS:000089909300008
WOS:000460623800011
WOS:000300987800005
WOS:000333415100001
WOS:A1993KP20000013
WOS:000312432400002
WOS:000654641000008
WOS:001345637700001
WOS:000675843800011
WOS:000273870700012
WOS:A1996VT10000015
WOS:000707255300001
WOS:A1994MT43700010
WOS:001354261500031
WOS:000286673400029
WOS:000270750000024
WOS:A1997XE79500012
WOS:001217558900001
WOS:000352790300023
WOS:000270355300025
WOS:000293426100002
WOS:000891085800001
WOS:000472404800001
WOS:001073175600001
WOS:A1993KF99700007
WOS:000071852500002
WOS:000321003100001
WOS:000375848700007
WOS:000225025000001
WOS:000521274600011
WOS:000072134300013
WOS:A1997WP26500054
WOS:000268242000003
WOS:A1992JV13100009
WOS:000439421300026
WOS:000081282400001
WOS:000259368100003
WOS:000387852300005
WOS:000560330200001
WOS:001206636600001
WOS:000260751100009
WOS:000314071300014
WOS:A1990CH50000009
WOS:000381111400020
WOS:000167040300041
WOS:000183025200010
WOS:000362843000017
WOS:000237331600029
WOS:000590417500001
WOS:000429531300019
WOS:000253569100029
WOS:000367984900016
WOS:A1995QA57800038
WOS:000298385300028
WOS:000174900700011
WOS:000324249500002
WOS:A1992JF04900013
WOS:000240662000008
WOS:A1992HG72200014
WOS:000228781500015
WOS:000089629700012
WOS:000515001400014
WOS:000263804900020
WOS:001072255500002
WOS:A1997YG99200007
WOS:000350338300017
WOS:000373159000049
WOS:000266081500045
WOS:000186411000014
WOS:A1995RZ11000003
WOS:000329141100005
WOS:000320043300017
WOS:000685541200029
WOS:000299396600009
WOS:000278484400022
WOS:000077893100007
WOS:000230844600002
WOS:000246187800012
WOS:000268737300007
WOS:000078714300002
WOS:000254280900022
WOS:A1994PU32800007
WOS:000493657200019
WOS:000221794500003
WOS:000467757800003
WOS:000321887700003
WOS:001222569800001
WOS:000288993000024
WOS:000320643200013
WOS:A1997XU42300006
WOS:000253524500007
WOS:000325565600023
WOS:000243975600006
WOS:000227535600016
WOS:000724657000001
WOS:000317960900024
WOS:000371570700008
WOS:000073015500011
WOS:000359710600001
WOS:A1991GP55800028
WOS:000977272900001
WOS:000341527100022
WOS:000394613600013
WOS:000249508200031
WOS:000597408900001
WOS:000072955600003
WOS:000208830900019
WOS:000234588700011
WOS:000309818500016
WOS:000412226500009
WOS:000910674500001
WOS:000238300100026
WOS:000301525700011
WOS:000422961400006
WOS:000299200500011
WOS:A1995TM19300006
WOS:000176358900018
WOS:000314976900008
WOS:000494553400001
WOS:A1991GV51800009
WOS:000675844200022
WOS:000324171000002
WOS:000375265200002
WOS:000594720400001
WOS:000411827200032
WOS:000249631200009
WOS:001261378600006
WOS:000234866200031
WOS:000586083400001
WOS:000264294600006
WOS:000661618500006
WOS:000233351100012
WOS:000171154600008
WOS:000166661900012
WOS:000483585800004
WOS:000230174900003
WOS:000613074300001
WOS:000326633700011
WOS:000907532200001
WOS:000345277400013
WOS:A1995RV29600023
WOS:A1997WZ60300003
WOS:000343236100009
WOS:000318402200001
WOS:000946697100001
WOS:A1997YA56100006
WOS:A1991GB34400007
WOS:000080966000022
WOS:000366129100009
WOS:A1995TL40000003
WOS:000294038000007
WOS:000283359400009
WOS:000598095800001
WOS:000243968900015
WOS:000374169900003
WOS:000285641400004
WOS:000085346200008
WOS:000256890900009
WOS:000543668100001
WOS:000245684100025
WOS:000171154600011
WOS:A1992KF88400003
WOS:000082911800040
WOS:000075830100027
WOS:000307893600007
WOS:000246649200019
WOS:000187224600019
WOS:000171021100012
WOS:000392346900001
WOS:000311383600029
WOS:000080780100006
WOS:000249643600027
WOS:000563287600001
WOS:000268153500010
WOS:001367861900006
WOS:000288993000019
WOS:000185879800010
WOS:000245351500005
WOS:000288609600034
WOS:000345270800021
WOS:000075853500007
WOS:000229259000011
WOS:000071335400006
WOS:000399313000009
WOS:000493564700009
WOS:001394768500027
WOS:000325631200024
WOS:000472794100006
WOS:001148377200001
WOS:000082676100017
WOS:A1995QF71600011
WOS:A1996VE86800002
WOS:000327055200017
WOS:000408973500011
WOS:000323641000002
WOS:000808991800001
WOS:000605668400001
WOS:000354083900001
WOS:000252503900005
WOS:000174900700003
WOS:000229867900006
WOS:000259069500008
WOS:000608017500010
WOS:000226454700005
WOS:000183537600011
WOS:A1992JJ20900005
WOS:000323687900039
WOS:000239282700005
WOS:A1994MV70600013
WOS:000431890400006
WOS:000221586700004
WOS:000228530600017
WOS:000302015800038
WOS:000178634100029
WOS:000287489900005
WOS:000322908600014
WOS:A1990DX72200005
WOS:000453463900004
WOS:000675843800021
WOS:000271562600047
WOS:000259969800003
WOS:000230525700003
WOS:000723673600001
WOS:000089909300016
WOS:000236690300024
WOS:000282222000027
WOS:000170857200012
WOS:A1997WU35100012
WOS:000332836000037
WOS:A1997XA43300017
WOS:000304440100017
WOS:000239750400029
WOS:000229032000040
WOS:000285812800032
WOS:000769175100001
WOS:000605122500003
WOS:A1997WK06600019
WOS:000299168300028
WOS:000248976800020
WOS:000467757800004
WOS:000232139900014
WOS:000243487300006
WOS:000527361500021
WOS:000247862700004
WOS:000220172400025
WOS:000169266000021
WOS:000226884900006
WOS:000889685400001
WOS:000089549800008
WOS:000401553100006
WOS:001176211900001
WOS:000380380300004
WOS:000075829800011
WOS:001309466700001
WOS:000598901600017
WOS:000077108200013
WOS:000173273400008
WOS:000372173000024
WOS:000312088900006
WOS:000171154600013
WOS:000221867900015
WOS:A1995RR58300013
WOS:000238300100013
WOS:000301284100010
WOS:000268661900006
WOS:000072333900003
WOS:000347043500009
WOS:000458824300013
WOS:000276584700013
WOS:000349422500020
WOS:000554497300001
WOS:A1994PJ84600018
WOS:A1997WG42800009
WOS:000314063900016
WOS:000746294000002
WOS:000289164300013
WOS:A1997YG08200004
WOS:001079301500001
WOS:000087586700001
WOS:000170328100014
WOS:A1994PP19000041
WOS:000081895700009
WOS:001043669200001
WOS:000245351500006
WOS:000272469900005
WOS:000255014100005
WOS:000174475300024
WOS:000071541500033
WOS:000343833600067
WOS:000860451100001
WOS:000225637200005
WOS:000086699500012
WOS:000283991400010
WOS:A1992JE46700012
WOS:000177105600033
WOS:001002746400001
WOS:000290251000031
WOS:000348443400022
WOS:000231195600039
WOS:000080780100002
WOS:000379977200005
WOS:000078116100007
WOS:000357657200015
WOS:000360298500013
WOS:000319751500008
WOS:000266754100042
WOS:000419551700012
WOS:000328190700004
WOS:000338006000004
WOS:000188399100014
WOS:A1997WP26500064
WOS:000282717800002
WOS:000242984400021
WOS:000363203600011
WOS:000303340400001
WOS:000311650100005
WOS:001321380600001
WOS:000264226100042
WOS:000344532000012
WOS:000704224800001
WOS:000181299600009
WOS:000252647500006
WOS:000277561300009
WOS:000562759500039
WOS:000184553100019
WOS:000283879600007
WOS:000474872000018
WOS:000260751100007
WOS:000298178000007
WOS:A1993LZ63200012
WOS:000324038500010
WOS:000287248100022
WOS:000521032100001
WOS:000172154100011
WOS:000454804300023
WOS:000220524000021
WOS:A1991FQ40000002
WOS:000313189600010
WOS:000335145000010
WOS:000266340200020
WOS:001108095800001
WOS:000673848100001
WOS:000236042600025
WOS:000457773000004
WOS:A1993KF73100011
WOS:000276899900015
WOS:000288509100002
WOS:000377839000001
WOS:A1995QL40500021
WOS:000178063700001
WOS:000314001000039
WOS:000345277400020
WOS:000285264000013
WOS:A1992HN95200011
WOS:A1995QL73000008
WOS:000242307800025
WOS:000338694200007
WOS:000228940200023
WOS:000257951700007
WOS:000270217700019
WOS:000074123900004
WOS:000471444600001
WOS:000298119400009
WOS:000071341500009
WOS:A1994NA76000010
WOS:A1996UJ72700009
WOS:A1993KL96300019
WOS:000249109600019
WOS:000282404900016
WOS:A1990EN71200004
WOS:000461822600015
WOS:000854474300001
WOS:000339736300070
WOS:000295461400001
WOS:000343833100082
WOS:000344994900005
WOS:A1990DP43100008
WOS:000312267800085
WOS:000329579500004
WOS:000359350600023
WOS:A1994PP95000005
WOS:000236715500015
WOS:000348300400038
WOS:000688864900001
WOS:000186327800008
WOS:000424056200004
WOS:000467773400103
WOS:A1995QT14500001
WOS:000298139200008
WOS:000077296900017
WOS:000329141100009
WOS:000264751500034
WOS:000298139200006
WOS:000585070300025
WOS:A1994MR71700009
WOS:000297757400003
WOS:A1996UP71700038
WOS:000393621800001
WOS:000239015500012
WOS:000168270100006
WOS:A1991GH69800008
WOS:A1995RT08900003
WOS:A1991GG04500004
WOS:000258800800043
WOS:000291603900019
WOS:000176734500004
WOS:A1995RT62700009
WOS:000254041500002
WOS:000175947900007
WOS:000257171900004
WOS:000462586400007
WOS:000182745100015
WOS:000285972800009
WOS:A1995RP34800037
WOS:A1993LP64100011
WOS:000345742400007
WOS:000086742400035
WOS:000079235100013
WOS:000784863000001
WOS:000320122100008
WOS:000783471400001
WOS:000080910100005
WOS:000288542400018
WOS:000245732600004
WOS:000797375600001
WOS:001282745700001
WOS:000079235100010
WOS:A1995TJ52300014
WOS:000329141100003
WOS:000301274400005
WOS:000296792800012
WOS:000220485700014
WOS:000390702500005
WOS:001234011900001
WOS:000847428400001
WOS:000298139200007
WOS:000263648400005
WOS:000170544600007
WOS:000439690500002
WOS:000588069700001
WOS:000276263600018
WOS:000234055600020
WOS:000249813500010
WOS:000300693100026
WOS:000264226100040
WOS:000262588100030
WOS:000223142700011
WOS:000776964200001
WOS:000251306300006
WOS:000247163100014
WOS:000232473400012
WOS:000253802200043
WOS:000514135100016
WOS:000550114600001
WOS:000221750400020
WOS:A1997XH40000005
WOS:000187450900069
WOS:001046996200001
WOS:A1993LB95700044
WOS:000180536800009
WOS:001046411700001
WOS:000311901900006
WOS:000351953100018
WOS:000373946800009
WOS:000183587200005
WOS:000248283300019
WOS:000422795300014
WOS:000304105700015
WOS:000394597900021
WOS:000425156600011
WOS:000180536800012
WOS:000234754500006
WOS:000948774100001
WOS:000535587400272
WOS:000071425200013
WOS:A1994PT04100037
WOS:000228351300030
WOS:000232967600001
WOS:A1992HH38900009
WOS:000236735700009
WOS:000279485300015
WOS:000177157400019
WOS:A1993KN75100005
WOS:A1996TZ89100001
WOS:000471906300009
WOS:000088365300033
WOS:000075742000031
WOS:000071031100004
WOS:A1997WT02900013
WOS:001240275800008
WOS:000074123900007
WOS:000698942900001
WOS:000306915700009
WOS:000270217700018
WOS:000329975700024
WOS:000379500200012
WOS:000528206700047
WOS:000417615800016
WOS:A1995QW49300001
WOS:000266340200022
WOS:000181006500017
WOS:000309185300017
WOS:000481683900003
WOS:000175947900008
WOS:000165643800009
WOS:000627601400015
WOS:000452882600004
WOS:000336043800009
WOS:000268509500015
WOS:000370470200008
WOS:000078511000008
WOS:000229465400016
WOS:000238300100024
WOS:000303418200011
WOS:000345284100007
WOS:000179178200006
WOS:000314629700007
WOS:000457773000022
WOS:000426144800057
WOS:A1997XE79500006
WOS:000237433400005
WOS:000385658600002
WOS:000174561600007
WOS:000288416700008
WOS:000234548200010
WOS:A1997WL12600002
WOS:000186160700016
WOS:000083705300003
WOS:A1992KC20000003
WOS:A1997XB62500007
WOS:000540229000007
WOS:001392943100001
WOS:001018634700001
WOS:000273870700006
WOS:000254280700016
WOS:000171492500020
WOS:000417288200010
WOS:000374140600008
WOS:000179200000009
WOS:000225580800005
WOS:000309711600085
WOS:000290970100003
WOS:000225468700007
WOS:000337327100001
WOS:000473609300011
WOS:000351953100010
WOS:000647272800027
WOS:A1991FD97400006
WOS:000166651600006
WOS:000166508100006
WOS:001019887400001
WOS:000399313200009
WOS:000222415900011
WOS:000975795200001
WOS:000387646500001
WOS:000187080700010
WOS:000228940200008
WOS:000661248600003
WOS:000262424200007
WOS:A1992HB18400013
WOS:A1997XR08800009
WOS:000481682500022
WOS:A1992JZ90600010
WOS:000309185400014
WOS:000433961300025
WOS:A1992HL80800014
WOS:000326649300072
WOS:000650307800002
WOS:A1995PZ26800013
WOS:000260766300038
WOS:000310310600006
WOS:000402472200002
WOS:000226583100012
WOS:000558124300001
WOS:000180014300011
WOS:000287780900015
WOS:000370167000008
WOS:000231195600021
WOS:000596265800001
WOS:000266629700008
WOS:000314976900014
WOS:000776543600001
WOS:000235587200027
WOS:000782830400001
WOS:000879641000001
WOS:000245684100023
WOS:001273048800001
WOS:000259211400005
WOS:000181078900015
WOS:000335144700020
WOS:000088719500005
WOS:000431035300044
WOS:000279590100016
WOS:000238906200008
WOS:000254008300017
WOS:001261530200001
WOS:000553816300001
WOS:000263787000001
WOS:000262504100009
WOS:000184311700003
WOS:000223213200023
WOS:000397774200002
WOS:A1995RJ65600013
WOS:000275434100018
WOS:000357657200012
WOS:000247163100033
WOS:A1990CP08900013
WOS:A1991GH25000007
WOS:000322976000011
WOS:000617145300001
WOS:000173483100020
WOS:A1997WZ60300008
WOS:000273555400006
WOS:000165899000011
WOS:000329829200009
WOS:000232666500017
WOS:001316695900001
WOS:000322616700002
WOS:000257979600005
WOS:000403021100005
WOS:000625456700006
WOS:000086893000001
WOS:000224824800020
WOS:000511922100010
WOS:000419562500081
WOS:000359312100035
WOS:000351714500003
WOS:A1993LB42100003
WOS:001210950200005
WOS:000085640400021
WOS:000264104400011
WOS:000851010100001
WOS:000179373000013
WOS:000324168500036
WOS:000244124800018
WOS:000232127800001
WOS:000226583100004
WOS:000325153800031
WOS:A1992JU72000009
WOS:000401129800119
WOS:000179270300001
WOS:000524298900001
WOS:000170328100007
WOS:000220286000004
WOS:000169348200005
WOS:000081896500001
WOS:000961206300001
WOS:000458824300014
WOS:000080300400007
WOS:000393295500045
WOS:000655629300002
WOS:000177057200003
WOS:A1991ET49200001
WOS:000275631900011
WOS:000360626500001
WOS:000882270000001
WOS:000788913600001
WOS:001127965100001
WOS:000186718300018
WOS:000915288900004
WOS:000247128400004
WOS:A1996TN87800024
WOS:000314800600025
WOS:000083800400020
WOS:000515910800001
WOS:000343833600075
WOS:A1995TC71800010
WOS:000172494700010
WOS:001037340400001
WOS:000078116100004
WOS:000454885800002
WOS:000252522700027
WOS:000087880100008
WOS:000754070900001
WOS:000242150300030
WOS:A1997XU42300002
WOS:A1995QB15700008
WOS:000263648400012
WOS:A1994PJ06900007
WOS:000310310600025
WOS:000300488400002
WOS:000275159800013
WOS:001220983200001
WOS:000617020600001
WOS:000276674900005
WOS:000918205200001
WOS:000080798500015
WOS:000260766300018
WOS:000240418200014
WOS:000491428400003
WOS:A1996VM56500004
WOS:000466272900001
WOS:000187001700014
WOS:001031985400001
WOS:000807008400001
WOS:A1990CX78900033
WOS:000363401800025
WOS:000387554800002
WOS:001307667200001
WOS:A1996UL75000020
WOS:000362850200010
WOS:000295309500001
WOS:000171821700009
WOS:A1993LM26800006
WOS:000288609600033
WOS:000355082500010
WOS:001210169600001
WOS:000292449200011
WOS:000265353200016
WOS:A1993KM26100002
WOS:000246260100017
WOS:A1993KL96300018
WOS:000289987300019
WOS:000301189400029
WOS:000305845000009
WOS:A1994PL55800031
WOS:001383743300001
WOS:000182154200022
WOS:000417763600006
WOS:000299262100039
WOS:000233031200021
WOS:000805181100005
WOS:001376837100001
WOS:000359721500010
WOS:000325390600023
WOS:A1996VC44000027
WOS:000267817800026
WOS:000559980900006
WOS:000166648300008
WOS:000237433400003
WOS:000528248000001
WOS:000658560200001
WOS:000784863000002
WOS:A1996UV71100002
WOS:000854116000001
WOS:000264037700003
WOS:000387682200003
WOS:000280902000007
WOS:000400766500008
WOS:000497729500001
WOS:000234874700003
WOS:000079125200012
WOS:000280314100004
WOS:000406145500002
WOS:A1992HR70200008
WOS:000281973100002
WOS:000182604200013
WOS:000300302300023
WOS:000220724400006
WOS:000179696100017
WOS:000288542400014
WOS:000603652300001
WOS:001240275800007
WOS:000080042100004
WOS:000269734100013
WOS:001395364200001
WOS:000707524600001
WOS:000617172000002
WOS:000261045000004
WOS:A1994MZ09200012
WOS:000388415700010
WOS:000754035500001
WOS:A1994PT04100029
WOS:000366111900082
WOS:000238491000030
WOS:000381121400007
WOS:000862802300001
WOS:001313818100013
WOS:000466763100002
WOS:000173632800008
WOS:000335460400027
WOS:000556798700001
WOS:000500819800001
WOS:A1996VF68700001
WOS:000340095700039
WOS:000508158800002
WOS:000268661900004
WOS:000240927500005
WOS:000222103200002
WOS:000537366000005
WOS:000168737800020
WOS:A1996UQ95000026
WOS:000239841100007
WOS:001179066200001
WOS:000249813500008
WOS:A1995QN10000003
WOS:A1994NU74100008
WOS:000433961300024
WOS:A1994NP41700005
WOS:000465103400001
WOS:000284108300011
WOS:001161991300001
WOS:000648935000011
WOS:000272981600001
WOS:000241707500027
WOS:000188785900006
WOS:000839447600001
WOS:000182583500007
WOS:A1991FL41300004
WOS:000319985400038
WOS:001156268800003
WOS:000071254300017
WOS:001123633000006
WOS:000432214600009
WOS:A1995RJ65600019
WOS:000588431700001
WOS:001017400300001
WOS:000248976800023
WOS:000400625500003
WOS:000440140100014
WOS:000329975700017
WOS:000264751500024
WOS:000279590100012
WOS:000357188500026
WOS:000232666500020
WOS:000288067200018
WOS:000207174600019
WOS:A1996WC82000022
WOS:000170237200011
WOS:000489217700001
WOS:000227827300030
WOS:000225988800004
WOS:A1995RR58300012
WOS:000089057800013
WOS:000268458100009
WOS:000370125500007
WOS:000083287200008
WOS:000223822000023
WOS:001414836800001
WOS:000087802900004
WOS:A1992HF45400002
WOS:001281858400002
WOS:000075476700012
WOS:000295620000011
WOS:001082949400011
WOS:001375829100001
WOS:000223731400062
WOS:000341700200015
WOS:000621651900001
WOS:000506334900006
WOS:000329090100001
WOS:A1997YJ32500004
WOS:A1991GF18300002
WOS:000225900600016
WOS:000079066400015
WOS:A1996TZ59100012
WOS:000345967300040
WOS:000554303400001
WOS:000266754100012
WOS:000178831200001
WOS:A1994NN82800002
WOS:000333509000010
WOS:000283685400015
WOS:000304105700012
WOS:A1991FC75700014
WOS:000418788000005
WOS:000089413000002
WOS:000352059800001
WOS:000075283700002
WOS:000285636600023
WOS:000350496500017
WOS:001238442800001
WOS:000306182600039
WOS:000084588400012
WOS:000265125000016
WOS:000331875500004
WOS:000278820600003
WOS:A1996TZ89100003
WOS:000331528900091
WOS:000589947700001
WOS:000222415900003
WOS:000625890600005
WOS:000679225600001
WOS:000295461400001
WOS:000343833100082
WOS:000344994900005
WOS:A1990DP43100008
WOS:000312267800085
WOS:000329579500004
WOS:000359350600023
WOS:A1994PP95000005
WOS:000236715500015
WOS:000348300400038
WOS:000688864900001
WOS:000186327800008
WOS:000424056200004
WOS:000467773400103
WOS:A1995QT14500001
WOS:000298139200008
WOS:000077296900017
WOS:000329141100009
WOS:000264751500034
WOS:000298139200006
WOS:000585070300025
WOS:A1994MR71700009
WOS:000297757400003
WOS:A1996UP71700038
WOS:000393621800001
WOS:000239015500012
WOS:000168270100006
WOS:A1991GH69800008
WOS:A1995RT08900003
WOS:A1991GG04500004
WOS:000258800800043
WOS:000291603900019
WOS:000176734500004
WOS:A1995RT62700009
WOS:000254041500002
WOS:000175947900007
WOS:000257171900004
WOS:000462586400007
WOS:000182745100015
WOS:000285972800009
WOS:A1995RP34800037
WOS:A1993LP64100011
WOS:000345742400007
WOS:000086742400035
WOS:000079235100013
WOS:000784863000001
WOS:000320122100008
WOS:000783471400001
WOS:000080910100005
WOS:000288542400018
WOS:000245732600004
WOS:000797375600001
WOS:001282745700001
WOS:000079235100010
WOS:A1995TJ52300014
WOS:000329141100003
WOS:000301274400005
WOS:000296792800012
WOS:000220485700014
WOS:000390702500005
WOS:001234011900001
WOS:000847428400001
WOS:000298139200007
WOS:000263648400005
WOS:000170544600007
WOS:000439690500002
WOS:000588069700001
WOS:000276263600018
WOS:000234055600020
WOS:000249813500010
WOS:000300693100026
WOS:000264226100040
WOS:000262588100030
WOS:000223142700011
WOS:000776964200001
WOS:000251306300006
WOS:000247163100014
WOS:000232473400012
WOS:000253802200043
WOS:000514135100016
WOS:000550114600001
WOS:000221750400020
WOS:A1997XH40000005
WOS:000187450900069
WOS:001046996200001
WOS:A1993LB95700044
WOS:000180536800009
WOS:001046411700001
WOS:000311901900006
WOS:000351953100018
WOS:000373946800009
WOS:000183587200005
WOS:000248283300019
WOS:000422795300014
WOS:000304105700015
WOS:000394597900021
WOS:000425156600011
WOS:000180536800012
WOS:000234754500006
WOS:000948774100001
WOS:000535587400272
WOS:000071425200013
WOS:A1994PT04100037
WOS:000228351300030
WOS:000232967600001
WOS:A1992HH38900009
WOS:000236735700009
WOS:000279485300015
WOS:000177157400019
WOS:A1993KN75100005
WOS:A1996TZ89100001
WOS:000471906300009
WOS:000088365300033
WOS:000075742000031
WOS:000071031100004
WOS:A1997WT02900013
WOS:001240275800008
WOS:000074123900007
WOS:000698942900001
WOS:000306915700009
WOS:000270217700018
WOS:000329975700024
WOS:000379500200012
WOS:000528206700047
WOS:000417615800016
WOS:A1995QW49300001
WOS:000266340200022
WOS:000181006500017
WOS:000309185300017
WOS:000481683900003
WOS:000175947900008
WOS:000165643800009
WOS:000627601400015
WOS:000452882600004
WOS:000336043800009
WOS:000268509500015
WOS:000370470200008
WOS:000078511000008
WOS:000229465400016
WOS:000238300100024
WOS:000303418200011
WOS:000345284100007
WOS:000179178200006
WOS:000314629700007
WOS:000457773000022
WOS:000426144800057
WOS:A1997XE79500006
WOS:000237433400005
WOS:000385658600002
WOS:000174561600007
WOS:000288416700008
WOS:000234548200010
WOS:A1997WL12600002
WOS:000186160700016
WOS:000083705300003
WOS:A1992KC20000003
WOS:A1997XB62500007
WOS:000540229000007
WOS:001392943100001
WOS:001018634700001
WOS:000273870700006
WOS:000254280700016
WOS:000171492500020
WOS:000417288200010
WOS:000374140600008
WOS:000179200000009
WOS:000225580800005
WOS:000309711600085
WOS:000290970100003
WOS:000225468700007
WOS:000337327100001
WOS:000473609300011
WOS:000351953100010
WOS:000647272800027
WOS:A1991FD97400006
WOS:000166651600006
WOS:000166508100006
WOS:001019887400001
WOS:000399313200009
WOS:000222415900011
WOS:000975795200001
WOS:000387646500001
WOS:000187080700010
WOS:000228940200008
WOS:000661248600003
WOS:000262424200007
WOS:A1992HB18400013
WOS:A1997XR08800009
WOS:000481682500022
WOS:A1992JZ90600010
WOS:000309185400014
WOS:000433961300025
WOS:A1992HL80800014
WOS:000326649300072
WOS:000650307800002
WOS:A1995PZ26800013
WOS:000260766300038
WOS:000310310600006
WOS:000402472200002
WOS:000226583100012
WOS:000558124300001
WOS:000180014300011
WOS:000287780900015
WOS:000370167000008
WOS:000231195600021
WOS:000596265800001
WOS:000266629700008
WOS:000314976900014
WOS:000776543600001
WOS:000235587200027
WOS:000782830400001
WOS:000879641000001
WOS:000245684100023
WOS:001273048800001
WOS:000259211400005
WOS:000181078900015
WOS:000335144700020
WOS:000088719500005
WOS:000431035300044
WOS:000279590100016
WOS:000238906200008
WOS:000254008300017
WOS:001261530200001
WOS:000553816300001
WOS:000263787000001
WOS:000262504100009
WOS:000184311700003
WOS:000223213200023
WOS:000397774200002
WOS:A1995RJ65600013
WOS:000275434100018
WOS:000357657200012
WOS:000247163100033
WOS:A1990CP08900013
WOS:A1991GH25000007
WOS:000322976000011
WOS:000617145300001
WOS:000173483100020
WOS:A1997WZ60300008
WOS:000273555400006
WOS:000165899000011
WOS:000329829200009
WOS:000232666500017
WOS:001316695900001
WOS:000322616700002
WOS:000257979600005
WOS:000403021100005
WOS:000625456700006
WOS:000086893000001
WOS:000224824800020
WOS:000511922100010
WOS:000419562500081
WOS:000359312100035
WOS:000351714500003
WOS:A1993LB42100003
WOS:001210950200005
WOS:000085640400021
WOS:000264104400011
WOS:000851010100001
WOS:000179373000013
WOS:000324168500036
WOS:000244124800018
WOS:000232127800001
WOS:000226583100004
WOS:000325153800031
WOS:A1992JU72000009
WOS:000401129800119
WOS:000179270300001
WOS:000524298900001
WOS:000170328100007
WOS:000220286000004
WOS:000169348200005
WOS:000081896500001
WOS:000961206300001
WOS:000458824300014
WOS:000080300400007
WOS:000393295500045
WOS:000655629300002
WOS:000177057200003
WOS:A1991ET49200001
WOS:000275631900011
WOS:000360626500001
WOS:000882270000001
WOS:000788913600001
WOS:001127965100001
WOS:000186718300018
WOS:000915288900004
WOS:000247128400004
WOS:A1996TN87800024
WOS:000314800600025
WOS:000083800400020
WOS:000515910800001
WOS:000343833600075
WOS:A1995TC71800010
WOS:000172494700010
WOS:001037340400001
WOS:000078116100004
WOS:000454885800002
WOS:000252522700027
WOS:000087880100008
WOS:000754070900001
WOS:000242150300030
WOS:A1997XU42300002
WOS:A1995QB15700008
WOS:000263648400012
WOS:A1994PJ06900007
WOS:000310310600025
WOS:000300488400002
WOS:000275159800013
WOS:001220983200001
WOS:000617020600001
WOS:000276674900005
WOS:000918205200001
WOS:000080798500015
WOS:000260766300018
WOS:000240418200014
WOS:000491428400003
WOS:A1996VM56500004
WOS:000466272900001
WOS:000187001700014
WOS:001031985400001
WOS:000807008400001
WOS:A1990CX78900033
WOS:000363401800025
WOS:000387554800002
WOS:001307667200001
WOS:A1996UL75000020
WOS:000362850200010
WOS:000295309500001
WOS:000171821700009
WOS:A1993LM26800006
WOS:000288609600033
WOS:000355082500010
WOS:001210169600001
WOS:000292449200011
WOS:000265353200016
WOS:A1993KM26100002
WOS:000246260100017
WOS:A1993KL96300018
WOS:000289987300019
WOS:000301189400029
WOS:000305845000009
WOS:A1994PL55800031
WOS:001383743300001
WOS:000182154200022
WOS:000417763600006
WOS:000299262100039
WOS:000233031200021
WOS:000805181100005
WOS:001376837100001
WOS:000359721500010
WOS:000325390600023
WOS:A1996VC44000027
WOS:000267817800026
WOS:000559980900006
WOS:000166648300008
WOS:000237433400003
WOS:000528248000001
WOS:000658560200001
WOS:000784863000002
WOS:A1996UV71100002
WOS:000854116000001
WOS:000264037700003
WOS:000387682200003
WOS:000280902000007
WOS:000400766500008
WOS:000497729500001
WOS:000234874700003
WOS:000079125200012
WOS:000280314100004
WOS:000406145500002
WOS:A1992HR70200008
WOS:000281973100002
WOS:000182604200013
WOS:000300302300023
WOS:000220724400006
WOS:000179696100017
WOS:000288542400014
WOS:000603652300001
WOS:001240275800007
WOS:000080042100004
WOS:000269734100013
WOS:001395364200001
WOS:000707524600001
WOS:000617172000002
WOS:000261045000004
WOS:A1994MZ09200012
WOS:000388415700010
WOS:000754035500001
WOS:A1994PT04100029
WOS:000366111900082
WOS:000238491000030
WOS:000381121400007
WOS:000862802300001
WOS:001313818100013
WOS:000466763100002
WOS:000173632800008
WOS:000335460400027
WOS:000556798700001
WOS:000500819800001
WOS:A1996VF68700001
WOS:000340095700039
WOS:000508158800002
WOS:000268661900004
WOS:000240927500005
WOS:000222103200002
WOS:000537366000005
WOS:000168737800020
WOS:A1996UQ95000026
WOS:000239841100007
WOS:001179066200001
WOS:000249813500008
WOS:A1995QN10000003
WOS:A1994NU74100008
WOS:000433961300024
WOS:A1994NP41700005
WOS:000465103400001
WOS:000284108300011
WOS:001161991300001
WOS:000648935000011
WOS:000272981600001
WOS:000241707500027
WOS:000188785900006
WOS:000839447600001
WOS:000182583500007
WOS:A1991FL41300004
WOS:000319985400038
WOS:001156268800003
WOS:000071254300017
WOS:001123633000006
WOS:000432214600009
WOS:A1995RJ65600019
WOS:000588431700001
WOS:001017400300001
WOS:000248976800023
WOS:000400625500003
WOS:000440140100014
WOS:000329975700017
WOS:000264751500024
WOS:000279590100012
WOS:000357188500026
WOS:000232666500020
WOS:000288067200018
WOS:000207174600019
WOS:A1996WC82000022
WOS:000170237200011
WOS:000489217700001
WOS:000227827300030
WOS:000225988800004
WOS:A1995RR58300012
WOS:000089057800013
WOS:000268458100009
WOS:000370125500007
WOS:000083287200008
WOS:000223822000023
WOS:001414836800001
WOS:000087802900004
WOS:A1992HF45400002
WOS:001281858400002
WOS:000075476700012
WOS:000295620000011
WOS:001082949400011
WOS:001375829100001
WOS:000223731400062
WOS:000341700200015
WOS:000621651900001
WOS:000506334900006
WOS:000329090100001
WOS:A1997YJ32500004
WOS:A1991GF18300002
WOS:000225900600016
WOS:000079066400015
WOS:A1996TZ59100012
WOS:000345967300040
WOS:000554303400001
WOS:000266754100012
WOS:000178831200001
WOS:A1994NN82800002
WOS:000333509000010
WOS:000283685400015
WOS:000304105700012
WOS:A1991FC75700014
WOS:000418788000005
WOS:000089413000002
WOS:000352059800001
WOS:000075283700002
WOS:000285636600023
WOS:000350496500017
WOS:001238442800001
WOS:000306182600039
WOS:000084588400012
WOS:000265125000016
WOS:000331875500004
WOS:000278820600003
WOS:A1996TZ89100003
WOS:000331528900091
WOS:000589947700001
WOS:000222415900003
WOS:000625890600005
WOS:000679225600001
WOS:000679225600001
WOS:000257398100014
WOS:000713822200011
WOS:000639587700001
WOS:000254969000027
WOS:A1997WK57900004
WOS:000261724000020
WOS:000539997800015
WOS:000484593000001
WOS:000254280900019
WOS:000174800600003
WOS:000268287700006
WOS:000221129300021
WOS:000378171700006
WOS:000297851300016
WOS:000425089700019
WOS:A1994NZ82100010
WOS:000603312700001
WOS:000233387900004
WOS:001095800800002
WOS:000275631900002
WOS:000359318600004
WOS:A1995QK29800011
WOS:000188785900002
WOS:000451685900018
WOS:000175196800029
WOS:000316352900009
WOS:000300984500016
WOS:A1995RJ65600010
WOS:000325272400005
WOS:000422087000003
WOS:000980043700004
WOS:000254373600030
WOS:000248805700007
WOS:000257988700001
WOS:000078552500008
WOS:000322666800013
WOS:000887169800001
WOS:000392386100003
WOS:A1992JV35900007
WOS:000729704400001
WOS:000081483200017
WOS:000175335900004
WOS:000439863700026
WOS:000083705300011
WOS:A1991ET78900003
WOS:000458824300008
WOS:000452373200007
WOS:000574888300031
WOS:000082495500011
WOS:000252503900010
WOS:000176995500003
WOS:000590710200001
WOS:000231590400008
WOS:000087389100020
WOS:000261516800008
WOS:000881769000001
WOS:000290672000002
WOS:000332517500059
WOS:001354434000001
WOS:000566862600005
WOS:000243528300009
WOS:000546972500001
WOS:000170899000011
WOS:001252142100006
WOS:000394072000016
WOS:000353771000001
WOS:000189015000002
WOS:A1995TL66800016
WOS:000281507900019
WOS:000413951600002
WOS:A1995RA14500016
WOS:000743909000001
WOS:000341560900002
WOS:A1997YJ32500015
WOS:000269177500012
WOS:000239040100010
WOS:000925425100001
WOS:000331226400030
WOS:A1992JU72000005
WOS:001338955000003
WOS:000344613700007
WOS:000933411300005
WOS:000245093900030
WOS:000179229900001
WOS:A1996VH33800011
WOS:A1991FW43400012
WOS:000366386800005
WOS:000910898500001
WOS:000189011200013
WOS:A1993LW48500004
WOS:000311073800002
WOS:000381120800008
WOS:000534443000001
WOS:001260828500001
WOS:000264955800042
WOS:000339163300023
WOS:A1993LQ61800011
WOS:000314001000040
WOS:000221181500018
WOS:000376108900005
WOS:000987275300001
WOS:000290724200025
WOS:000280154500004
WOS:A1993KM15300001
WOS:000588069500001
WOS:000244293400014
WOS:000223939500020
WOS:000090127900008
WOS:000226454700008
WOS:000638319100001
WOS:000978076200001
WOS:000298892200011
WOS:000808790500001
WOS:000242690400007
WOS:001075141800001
WOS:000346089900037
WOS:000264052800001
WOS:000226348300020
WOS:000083774900022
WOS:000306135800013
WOS:000464841100005
WOS:000266081500041
WOS:000267366600010
WOS:000246174700008
WOS:A1997WU16100007
WOS:000350338300013
WOS:000260977900018
WOS:000253176400026
WOS:000254123000031
WOS:000232953400012
WOS:000299260200034
WOS:000074854700040
WOS:000260051000011
WOS:000347043500006
WOS:000754169700001
WOS:000254922900011
WOS:000459019900010
WOS:A1990EP56100009
WOS:000579459200019
WOS:000429258500008
WOS:000304905400017
WOS:000393903800029
WOS:000260648200015
WOS:000318973200003
WOS:000388653200002
WOS:001157365800001
WOS:000081282400004
WOS:A1993KR65100012
WOS:A1995QT14500003
WOS:000344619400016
WOS:000180005700002
WOS:000221621400013
WOS:000233312000003
WOS:000254373600013
WOS:000585455600001
WOS:000600752600001
WOS:A1997XN90600010
WOS:000749003000004
WOS:000256577400010
WOS:000080653800008
WOS:000229856500011
WOS:000316504900016
WOS:000311587900036
WOS:000290970100005
WOS:A1994NF21400013
WOS:A1992HT22300027
WOS:000520586900001
WOS:000234203500003
WOS:000362100100008
WOS:000346247000013
WOS:000401618200005
WOS:000302572400015
WOS:000221124800018
WOS:000636962100002
WOS:001080187000001
WOS:000244065700006
WOS:000289635500008
WOS:000268846900014
WOS:000562138400008
WOS:000378867600061
WOS:000737096000001
WOS:001185329500001
WOS:000239279000010
WOS:000220081000023
WOS:000182283700005
WOS:000231638900016
WOS:000312032100017
WOS:000640189300014
WOS:A1990EF20500015
WOS:000072134300006
WOS:A1991FL41300007
WOS:000565710000025
WOS:000321761400011
WOS:000458384600012
WOS:000285189400015
WOS:000281920000001
WOS:000323559200007
WOS:000321887700002
WOS:000298098500006
WOS:000426995100019
WOS:000719337500001
WOS:A1990EE24400019
WOS:000498660400009
WOS:000172154100006
WOS:000299160100025
WOS:000264226100023
WOS:000865161200001
WOS:000498663900015
WOS:000306117700006
WOS:000306915700037
WOS:000596660000004
WOS:000372257300007
WOS:000268775300013
WOS:001077727800001
WOS:000306117700009
WOS:000401068700125
WOS:001149613600037
WOS:000383766500004
WOS:001244359800006
WOS:000324252500011
WOS:000240856600010
WOS:000378005400032
WOS:000495546500011
WOS:A1993KH44400010
WOS:000484992200001
WOS:000390476800001
WOS:000172142800005
WOS:000318973200005
WOS:000324920000030
WOS:000288381300010
WOS:000234418000004
WOS:000173901100016
WOS:A1997XT92000019
WOS:000448925800002
WOS:000279399200003
WOS:000337608300024
WOS:000698703800001
WOS:000350338300002
WOS:000661033900001
WOS:000223620800004
WOS:000331517700029
WOS:000183428100010
WOS:000316047600011
WOS:001297169300001
WOS:000343236100007
WOS:000301284100020
WOS:000227298100003
WOS:000569139400014
WOS:000277709800011
WOS:000364108300033
WOS:000345284100004
WOS:000089597600003
WOS:001018919300001
WOS:001162483200001
WOS:000431670100012
WOS:001361500500001
WOS:A1995QJ77100007
WOS:000248014000012
WOS:000386336500020
WOS:000302267200012
WOS:000650525200001
WOS:001352022300005
WOS:000230648600010
WOS:000089629700026
WOS:000255588000014
WOS:000315352200002
WOS:000240482700002
WOS:000397642400062
WOS:000269492900002
WOS:000472792800010
WOS:000071789100026
WOS:000422084900001
WOS:A1990DD69100003
WOS:000419670300009
WOS:000076399400007
WOS:A1995RQ17800006
WOS:000170410200006
WOS:000311620100019
WOS:000541281900001
WOS:000227545900013
WOS:000238300100009
WOS:000079668000011
WOS:000083267400020
WOS:000321323600018
WOS:A1995RX95300004
WOS:000170236700006
WOS:000300302300021
WOS:000334583600004
WOS:000542464600001
WOS:000301284100006
WOS:000367463800002
WOS:000820183200003
WOS:000303050100021
WOS:A1993LX25900005
WOS:001002587500001
WOS:000266081500001
WOS:000351233200007
WOS:000175436600007
WOS:000283879600013
WOS:000367167400013
WOS:000266964800008
WOS:000494633200001
WOS:000370167000003
WOS:000300302300024
WOS:000262509400013
WOS:000298234900003
WOS:000170328100012
WOS:000441801800029
WOS:000392832300004
WOS:000440114100044
WOS:000169266000007
WOS:000249052100021
WOS:000671046800001
WOS:000291216400031
WOS:000179045100009
WOS:000449945600008
WOS:000407266300012
WOS:000359721500002
WOS:001388149300007
WOS:000303702600015
WOS:A1996VH72800016
WOS:001100135400001
WOS:000322509600001
WOS:000221867900021
WOS:000475276600006
WOS:000511453800004
WOS:000870271500001
WOS:000419392300103
WOS:000256577400003
WOS:001103895700001
WOS:A1994PW57000006
WOS:001238442800004
WOS:000303699900006
WOS:000439752600006
WOS:000074716500002
WOS:A1991GJ90800011
WOS:000295173200014
WOS:000260051000015
WOS:001185499700002
WOS:000680858100008
WOS:A1996UW67400018
WOS:000398480200006
WOS:000249198100022
WOS:001376298400001
WOS:000440364200009
WOS:000277918900011
WOS:000391353200111
WOS:000086682500011
WOS:000266340200031
WOS:000251306300002
WOS:001100150000001
WOS:000459975900011
WOS:A1994MR39100002
WOS:000452514500003
WOS:000464980500007
WOS:000264452700023
WOS:000171398000011
WOS:000562524900001
WOS:000243704100023
WOS:001345193000001
WOS:000233862100023
WOS:000249055600006
WOS:A1997YJ80300005
WOS:000345274200005
WOS:A1994NT97500004
WOS:000288938100019
WOS:000561643900001
WOS:000278403900018
WOS:000324920000043
WOS:001073309400001
WOS:001161958100001
WOS:000917221600006
WOS:000177967900012
WOS:000249109600022
WOS:000323226200009
WOS:000083352400007
WOS:000415229200019
WOS:A1994NP38100006
WOS:000279947700001
WOS:000298178000019
WOS:000371488100019
WOS:A1997YD56700008
WOS:000393753700013
WOS:A1994QB69100004
WOS:000767371300001
WOS:000249122500005
WOS:001192140200001
WOS:A1996WB32000005
WOS:000226153400028
WOS:001236812400001
WOS:000250245100017
WOS:000263804900019
WOS:000393976100003
WOS:000470925600020
WOS:A1995RJ65600008
WOS:000353771000006
WOS:000177311700015
WOS:000362111900008
WOS:000340559000016
WOS:000179178200007
WOS:000582889100001
WOS:000254969000026
WOS:000928162500001
WOS:000814390400001
WOS:000262010600021
WOS:000328715900021
WOS:000083246500014
WOS:000260896500046
WOS:A1995RZ11000013
WOS:000312267800007
WOS:000085346200018
WOS:000313531900003
WOS:000273586700005
WOS:000302732800004
WOS:000286465000009
WOS:000867781000001
WOS:000928166600001
WOS:000899413900012
WOS:000254123000008
WOS:000309400600001
WOS:000246174700004
WOS:A1996UK32300023
WOS:A1990DN99100006
WOS:000259951900012
WOS:000081674800007
WOS:A1993KN70600042
WOS:000288993000014
WOS:000079769200001
WOS:001358771300001
WOS:000325216700028
WOS:000272519800014
WOS:000782321800001
WOS:000417615800007
WOS:000489218400001
WOS:000317661900011
WOS:000945704300001
WOS:000275560700004
WOS:000185296700003
WOS:000326868800011
WOS:001330302400007
WOS:000414175500101
WOS:000308193500006
WOS:000320194400020
WOS:000235587200016
WOS:000314987800020
WOS:000168737800002
WOS:000808793600001
WOS:000464841600010
WOS:000964215600002
WOS:000393295500114
WOS:000467044200023
WOS:000165936800012
WOS:000321596200008
WOS:000978339300001
WOS:000073297700006
WOS:000340559400009
WOS:000671502800001
WOS:001229180200001
WOS:000227113800026
WOS:000426661100012
WOS:000259211400039
WOS:000642597100001
WOS:000255466300023
WOS:000426720100017
WOS:000257186400012
WOS:000315922700002
WOS:001168621200001
WOS:000288067200015
WOS:000238906200024
WOS:000521527700002
WOS:000345742400006
WOS:000234548200007
WOS:001247679900001
WOS:000425089700008
WOS:000246694000011
WOS:000359008200043
WOS:A1996UJ72700010
WOS:000170471800013
WOS:000428410900007
WOS:000697361800004
WOS:000693130100002
WOS:000318476600003
WOS:000167869600003
WOS:000273236000006
WOS:000272078900019
WOS:000234219300009
WOS:000652749700009
WOS:000166201500018
WOS:000370968600004
WOS:000911835600001
WOS:000429545800002
WOS:000350918100080
WOS:000336525600005
WOS:000079944600006
WOS:000249400600018
WOS:000285360700004
WOS:000295070900007
WOS:000522554800014
WOS:000171853800001
WOS:001178236100001
WOS:000240856600008
WOS:001032133900001
WOS:000241899500006
WOS:000072134300007
WOS:000072333900001
WOS:000086699500015
WOS:000083705300007
WOS:000429237600009
WOS:001159085900001
WOS:A1993LJ49100009
WOS:001176293400001
WOS:000227545900020
WOS:000228351300033
WOS:000176008300012
WOS:001376841900001
WOS:A1994PT04100015
WOS:000239877200031
WOS:A1997WC72100017
WOS:A1997XX92600014
WOS:000512144000004
WOS:000305996900044
WOS:000257735500011
WOS:A1995QZ45600014
WOS:000419669600062
WOS:A1992KD32200008
WOS:000184758700013
WOS:000858651900003
WOS:A1996VQ34000004
WOS:000265264000064
WOS:000269870400015
WOS:000394986000008
WOS:000183836800012
WOS:000220058000006
WOS:001392972400001
WOS:000879785300001
WOS:000691737900018
WOS:000245684100022
WOS:000918527400001
WOS:000431858700001
WOS:000363399200013
WOS:000434390400001
WOS:A1991GG04500005
WOS:001163696700001
WOS:A1994NM32900013
WOS:000229082500013
WOS:000250689500006
WOS:000319985400052
WOS:A1995QP09300018
WOS:A1997WK66700017
WOS:000443371900001
WOS:000373179500006
WOS:000429083000004
WOS:000346190900010
WOS:000424078800007
WOS:000293266900005
WOS:000426730600003
WOS:000528020900004
WOS:000187199400007
WOS:000229766100018
WOS:000241742600003
WOS:000082676100009
WOS:000773529300020
WOS:001341000200001
WOS:000993356400001
WOS:000447767400009
WOS:000286585600009
WOS:000810043200005
WOS:000297757400008
WOS:000315674500019
WOS:000088994300005
WOS:000074994100008
WOS:A1995QX94000005
WOS:000071335400007
WOS:000285360700013
WOS:001178765600013
WOS:000302009300009
WOS:000644431300012
WOS:000332309700021
WOS:000315188800011
WOS:A1992HG72500009
WOS:000308017000017
WOS:000078379700001
WOS:000481279400001
WOS:000224399500013
WOS:000405533400011
WOS:000242869000030
WOS:000239015500013
WOS:000184092100018
WOS:A1997XG59200008
WOS:000357657200009
WOS:000335214300002
WOS:A1997YF74000008
WOS:A1993LE27900013
WOS:001347342200006
WOS:000304353500026
WOS:000185296700005
WOS:000248283300014
WOS:000238988800027
WOS:000332001000008
WOS:000272556800002
WOS:000181698600004
WOS:000429258500007
WOS:000186272300002
WOS:000357427500009
WOS:000401497500018
WOS:000227113800022
WOS:000081674800005
WOS:001328565700002
WOS:000504659600009
WOS:A1993LE41900018
WOS:000220524000015
WOS:000081896500003
WOS:000297799200001
WOS:A1992GZ85200010
WOS:000182604200025
WOS:000465606400010
WOS:000181784200004
WOS:000172154100013
WOS:001349766500001
WOS:001249768200001
WOS:000173599200004
WOS:000186980800005
WOS:000263648400003
WOS:001092808700001
WOS:000253162900001
WOS:000085241700010
WOS:000435357900012
WOS:A1991FT31100010
WOS:001318770800001
WOS:000176699000016
WOS:000252555600016
WOS:000185342100009
WOS:000179200000001
WOS:000866703700001
WOS:A1991FQ40000006
WOS:000430403600002
WOS:000076328100002
WOS:000271198400007
WOS:A1994PQ26900025
WOS:000071031100012
WOS:000289635500009
WOS:000497905100001
WOS:000081896500007
WOS:000489630100015
WOS:A1994NH25600022
WOS:A1992JL19300005
WOS:000276313000027
WOS:A1992HH32500002
WOS:000270750100019
WOS:000370125500005
WOS:000086535300003
WOS:000273236000005
WOS:000079283600002
WOS:001216335200010
WOS:000227113800029
WOS:000296449900018
WOS:000327762700020
WOS:000304350600039
WOS:000171684300005
WOS:000282849900005
WOS:000458824300006
WOS:000244908900014
WOS:000816098000001
WOS:A1992JL19300002
WOS:000276654500013
WOS:000081674800011
WOS:000262499100007
WOS:001306634800001
WOS:A1995RT62700037
WOS:000355658400006
WOS:000236178400011
WOS:000279120100002
WOS:001148939400001
WOS:000309916000014
WOS:000496665400004
WOS:A1997WP26500006
WOS:000251856100021
WOS:A1992JQ62700016
WOS:000168675200004
WOS:000272371100017
WOS:001340089200001
WOS:000280065400009
WOS:000279462500002
WOS:000083853300014
WOS:000396011100013
WOS:000227043500001
WOS:000176878400007
WOS:001099042700046
WOS:A1997YF60300014
WOS:000252147200018
WOS:000085220000002
WOS:A1996VR17600006
WOS:A1993KT30100028
WOS:000183103100005
WOS:000263048700028
WOS:000260727000006
WOS:000431972900052
WOS:000229908800012
WOS:A1993LW48500007
WOS:000241899500003
WOS:000223704900015
WOS:000079727100010
WOS:000260443300023
WOS:000185276800007
WOS:000796858400001
WOS:A1996UB75100011
WOS:000184979900005
WOS:000447767400017
WOS:000383430600001
WOS:000262205400032
WOS:000290672000010
WOS:000406301500025
WOS:000300751900008
WOS:000083705300008
WOS:000171492500010
WOS:000355988000016
WOS:000326918300004
WOS:000234754500009
WOS:000240662000005
WOS:000230525700006
WOS:A1996UA36100011
WOS:000080028900044
WOS:000317975800006
WOS:000302013200019
WOS:000298169300008
WOS:000076070200021
WOS:000285263100016
WOS:000248805700006
WOS:A1997XR01000010
WOS:A1994PM26500006
WOS:000680858100019
WOS:000270750100018
WOS:000296449900015
WOS:000836006800001
WOS:000745426900008
WOS:000278507300006
WOS:A1995RQ18100005
WOS:000166159300002
WOS:A1996TP35900009
WOS:000170452700010
WOS:000227113800033
WOS:000171154600003
WOS:000072038100002
WOS:000533721800001
WOS:000281683800018
WOS:000390702500011
WOS:000220724400011
WOS:000185879800014
WOS:000498036200001
WOS:A1994NU47500011
WOS:000223025100003
WOS:000178178100009
WOS:001411292700008
WOS:000086428400013
WOS:000179371400019
WOS:000078511000007
WOS:000362843000016
WOS:000222153400016
WOS:000165486400010
WOS:000075321900010
WOS:000277561300005
WOS:A1993MR71800008
WOS:000276313000039
WOS:000227298100004
WOS:000186150000013
WOS:000351056100078
WOS:000256439800004
WOS:000263539600020
WOS:000266910200006
WOS:A1992HE54300002
WOS:000263513000014
WOS:000185347600003
WOS:A1994NF11000003
WOS:000086315100019
WOS:000226609900014
WOS:A1995RT16300002
WOS:A1997YJ79100030
WOS:000185415900018
WOS:000230935500014
WOS:000283803600003
WOS:000078116100003
WOS:000299744400032
WOS:000261136600023
WOS:000168779100012
WOS:000242150300042
WOS:000437722700008
WOS:A1996UE52300007
WOS:000481681500006
WOS:000074123900009
WOS:000464980500003
WOS:000843298300001
WOS:000169830500017
WOS:000704194700024
WOS:000223704900013
WOS:000188973500028
WOS:000838431000001
WOS:000514150100001
WOS:000295358300013
WOS:000339421900005
WOS:000250105300012
WOS:000268112800020
WOS:000173219100007
WOS:000072333900006
WOS:000295357900033
WOS:A1994NX62500008
WOS:000249061500003
WOS:000484117900001
WOS:A1997XW13500001
WOS:000076590500007
WOS:000493555400001
WOS:000182745100009
WOS:000348335300003
WOS:000303379800038
WOS:000456814800013
WOS:A1997WU16100001
WOS:001146147800004
WOS:000268586400019
WOS:000264889100009
WOS:001328585400002
WOS:000279556900008
WOS:000237608800012
WOS:000331473400011
WOS:000436110100015
WOS:A1996TP52000004
WOS:A1997XM62900014
WOS:000382991500013
WOS:000684072400001
WOS:A1994NQ72400023
WOS:000243159900015
WOS:000085983500010
WOS:000355822600013
WOS:000080798500002
WOS:000187247300002
WOS:000381276500015
WOS:000262342400011
WOS:000750765600001
WOS:000480086600001
WOS:000443392100006
WOS:000245394100019
WOS:000307893400017
WOS:000187001700002
WOS:000306843600012
WOS:000076877800007
WOS:000304105700006
WOS:000318372400011
WOS:000244852500027
WOS:000278919000019
WOS:000435653600014
WOS:000402298000031
WOS:A1997WG44500010
WOS:001361353200001
WOS:000336370200019
WOS:000425822300023
WOS:000075934700011
WOS:A1997YB00900011
WOS:000322198700060
WOS:A1996TV82700001
WOS:000269005500023
WOS:000350074400001
WOS:000661027700001
WOS:000170052200009
WOS:000089951600019
WOS:000310482300020
WOS:000341410500015
WOS:000567154900003
WOS:A1995QN10000001
WOS:000172996300016
WOS:000207174700005
WOS:000250826400014
WOS:000288509100004
WOS:A1992JN18800006
WOS:000241616800022
WOS:A1995TB76700009
WOS:A1995QF71600010
WOS:000317975800016
WOS:000226186800009
WOS:000354639200010
WOS:000244124200029
WOS:000224072800007
WOS:000078699500046
WOS:000235587200004
WOS:000177956800002
WOS:000417288200005
WOS:000167057800030
WOS:001279726800007
WOS:000318951900023
WOS:000423988900007
WOS:A1996VC07400003
WOS:000463932700006
WOS:000182035300010
WOS:000271562600012
WOS:000276821600026
WOS:000254280700015
WOS:000314063900003
WOS:000394896400001
WOS:A1991FF50700011
WOS:000312653900036
WOS:A1996TV82700023
WOS:A1997YF74000009
WOS:000243611400004
WOS:000343722900033
WOS:000346350500019
WOS:000355148100013
WOS:A1990DA37600003
WOS:001397920200001
WOS:A1997WT02900008
WOS:000173084100006
WOS:000223025100004
WOS:000297799200008
WOS:000177225300007
WOS:000174900700004
WOS:A1997WT02900007
WOS:000704209800005
WOS:000177799500004
WOS:000182405600011
WOS:000253830800021
WOS:000283359400015
WOS:000488367800011
WOS:000242869000027
WOS:000329141100014
WOS:000430803000001
WOS:001326363800001
WOS:A1997YB22500001
WOS:A1997XR38300027
WOS:000322339300036
WOS:000279590100006
WOS:000087937200022
WOS:000291216400065
WOS:000352790300017
WOS:000187224600016
WOS:000723882000007
WOS:000249294500005
WOS:A1995QG61700007
WOS:A1993MH82700004
WOS:000180432500004
WOS:000338634900008
WOS:000285344000022
WOS:000325982000013
WOS:000234548200014
WOS:000237645900005
WOS:000082133200019
WOS:000338006000003
WOS:000189020300019
WOS:000230844600012
WOS:000170479300023
WOS:000482366600001
WOS:000321436300018
WOS:000330538800006
WOS:A1993LW56100012
WOS:000253503000007
WOS:000223481900012
WOS:000289161200032
WOS:000182981600003
WOS:A1994PU94200029
WOS:A1996UQ20800004
WOS:000077893100024
WOS:000232473400013
WOS:000177375100004
WOS:000090134500022
WOS:000511911000021
WOS:000498558800005
WOS:000374779800006
WOS:000263834500030
WOS:000356867200023
WOS:000222573100001
WOS:A1994PM16600004
WOS:000291029600013
WOS:000343692600011
WOS:A1993LQ54000007
WOS:000317977300027
WOS:000170282600003
WOS:000311457700004
WOS:000557111400001
WOS:A1997XC72900002
WOS:000165254400008
WOS:000387554800003
WOS:000243031800004
WOS:000183298900005
WOS:000271226200003
WOS:A1995RB64600045
WOS:000303539000071
WOS:000189015000009
WOS:A1992KF88400008
WOS:000177799500005
WOS:000226454700004
WOS:A1996VH33800007
WOS:000244908900002
WOS:A1996VR17600005
WOS:A1991GB34400003
WOS:000084811800001
WOS:000303379800035
WOS:000078714300011
WOS:000260896500045
WOS:000374759100005
WOS:000078390900020
WOS:000338006000005
WOS:000537765800007
WOS:000441430100049
WOS:A1997XA92000004
WOS:A1995RX63400004
WOS:000332309700025
WOS:000345658200001
WOS:000278615800027
WOS:000179109900008
WOS:000415110500004
WOS:000226534000011
WOS:000071254300006
WOS:000084874900026
WOS:000177099900002
WOS:001328585400008
WOS:000249643600009
WOS:A1993LJ53400010
WOS:000247241600005
WOS:000543875000001
WOS:000088994300009
WOS:000343323100024
WOS:000333751000017
WOS:000258720100022
WOS:A1994NY36100007
WOS:A1991GK02200017
WOS:000327716400032
WOS:000080315500010
WOS:000073297700005
WOS:000248174800010
WOS:000474384100006
WOS:000295111600003
WOS:000237029300031
WOS:000708117000004
WOS:000657950300001
WOS:000260029900015
WOS:000172586200020
WOS:000087819100014
WOS:000220335800007
WOS:001156097000001
WOS:A1997WE67200012
WOS:A1995TE56300022
WOS:000084526100016
WOS:000088719500002
WOS:000309412700037
WOS:A1993MJ83800009
WOS:000229032000028
WOS:000311073800004
WOS:A1997YF74500020
WOS:A1992HN95200008
WOS:A1997WQ88400004
WOS:001271535600001
WOS:000256439800001
WOS:000176358900021
WOS:000293672700022
WOS:000288176600015
WOS:000461324900024
WOS:000480655700001
WOS:000310624400012
WOS:000071622600004
WOS:000412226500014
WOS:000244065700002
WOS:A1991GW53600011
WOS:000251235200013
WOS:000166651600002
WOS:000072120000009
WOS:000226295700020
WOS:000072134300002
WOS:000184547200002
WOS:000262010600026
WOS:000232001200022
WOS:000255725400007
WOS:A1994NT93600003
WOS:000179726500014
WOS:000273586700003
WOS:000315026800001
WOS:000178437500007
WOS:000260977900020
WOS:A1995RT62700012
WOS:000174752700009
WOS:A1996UC15000014
WOS:000166046900013
WOS:000813571500001
WOS:000173632800006
WOS:000244124800010
WOS:000247714700005
WOS:000087802900011
WOS:000322824700031
WOS:000081098900005
WOS:000335651200044
WOS:A1996VE50800012
WOS:A1994QF91600007
WOS:000264293400010
WOS:000419307200014
WOS:000289934900018
WOS:000298385300039
WOS:A1992HL78300047
WOS:000374779500011
WOS:A1994PG02400012
WOS:000290573500004
WOS:000566862600009
WOS:000295111600004
WOS:000262607900013
WOS:000351536400013
WOS:A1993LQ54000002
WOS:000230724700005
WOS:000278475300008
WOS:000300988100022
WOS:A1992HU58700003
WOS:000349619000017
WOS:000254922900006
WOS:000229689700018
WOS:000278485500017
WOS:000880765000001
WOS:A1993LM67700016
WOS:000292928300011
WOS:000577996100001
WOS:000230288300019
WOS:000283359400013
WOS:000303233600007
WOS:000078963000004
WOS:000262618400022
WOS:000767742200002
WOS:000351055100050
WOS:000090134500023
WOS:000448139800048
WOS:A1994MU67700022
WOS:000085503400010
WOS:000286585600003
WOS:000175301000012
WOS:000074211400005
WOS:000166201500032
WOS:000166019700004
WOS:000071335400008
WOS:000625890600011
WOS:000188438300014
WOS:A1991FW11500015
WOS:000312898400001
WOS:000221374600016
WOS:000240662000009
WOS:000408568300011
WOS:A1997XH40000007
WOS:000080028900040
WOS:000438656200020
WOS:000359658100014
WOS:000569215200001
WOS:000340559000011
WOS:000262504100004
WOS:000086535300011
WOS:000220057700028
WOS:000394452100001
WOS:000268458100007
WOS:000319980200085
WOS:A1995QZ45600026
WOS:001330424900005
WOS:001348303600004
WOS:000412066700170
WOS:000072767000003
WOS:000245418900014
WOS:000174233100005
WOS:A1997XW13500003
WOS:000273682600019
WOS:000447066300002
WOS:000413077800077
WOS:000324674500004
WOS:000394989800003
WOS:000409310200012
WOS:000348381900008
WOS:A1992JW71200014
WOS:000317440400011
WOS:000275434100021
WOS:000182163000019
WOS:000305451300022
WOS:A1990DX72200006
WOS:000971056500001
WOS:000256499800005
WOS:000832408000001
WOS:000278374900012
WOS:000259969800005
WOS:000298159400003
WOS:A1997WT02900006
WOS:000279562500006
WOS:A1994PA04500005
WOS:A1996UJ37000024
WOS:000286673400030
WOS:000307353000004
WOS:000294680600025
WOS:000262704100003
WOS:000244685000004
WOS:001314619800001
WOS:000531957400001
WOS:000180252500010
WOS:000412578200057
WOS:000457554200010
WOS:000423383300067
WOS:000282849900006
WOS:000334072000004
WOS:000077890600014
WOS:000899446400002
WOS:000306135200033
WOS:001184770000001
WOS:000236567900024
WOS:000357020600002
WOS:A1993KH88300031
WOS:000263648400006
WOS:000289986900023
WOS:000300733300034
WOS:000074217800008
WOS:000073297700010
WOS:000369003100017
WOS:000426730600008
WOS:000251487000007
WOS:000071852500005
WOS:000345226600011
WOS:000071852500004
WOS:A1997XE79500009
WOS:000296752800024
WOS:A1994PQ36000019
WOS:000236657800077
WOS:000402747400001
WOS:000075829800003
WOS:000237331600037
WOS:A1991FT31100003
WOS:000359721500009
WOS:000365621900017
WOS:000273624900024
WOS:000240482700006
WOS:000349403200006
WOS:000236039500001
WOS:000350338300003
WOS:000087586700007
WOS:000318677600020
WOS:000390703600007
WOS:A1996UC15000019
WOS:000335651700059
WOS:A1992JL19300004
WOS:000515456000001
WOS:000263405200028
WOS:000371161800013
WOS:000319492900015
WOS:A1992JB84400011
WOS:000186609300003
WOS:000073015500004
WOS:000183235000018
WOS:000165603000024
WOS:000490089400001
WOS:000814977400001
WOS:000445907000007
WOS:000606998200010
WOS:000244908900001
WOS:000239497800012
WOS:000351056900069
WOS:000283879600018
WOS:000422107800001
WOS:000263787000002
WOS:A1991FF25200004
WOS:000387452100087
WOS:000180432500003
WOS:000331876600016
WOS:000268737300011
WOS:000715642200001
WOS:000075719000028
WOS:000399505100007
WOS:000171786600003
WOS:000182258000009
WOS:000381276500010
WOS:000175596900005
WOS:000309912400001
WOS:A1993KK30600018
WOS:000236214700025
WOS:000285360700006
WOS:000087552300019
WOS:000521280100001
WOS:000256439800008
WOS:001181303800009
WOS:000263514100002
WOS:000254922900007
WOS:A1997WM10800006
WOS:000167656800021
WOS:001223251800001
WOS:000387619400012
WOS:000263547800016
WOS:000233862100028
WOS:A1995RG96000002
WOS:000291029600015
WOS:000285915900029
WOS:000320043300014
WOS:000317040800011
WOS:A1996TW79600027
WOS:000081116900018
WOS:000176417900003
WOS:000172454000003
WOS:A1994PM16600005
WOS:A1997XW35700005
WOS:000256890900008
WOS:A1996TR24500003
WOS:000265353200021
WOS:000429237600007
WOS:000306739300022
WOS:A1991GE54400011
WOS:000257818000015
WOS:000370082100006
WOS:A1997XQ87800015
WOS:000072121500010
WOS:000220907100014
WOS:000435088200001
WOS:000178634100010
WOS:000273333900001
WOS:000398053900008
WOS:000229766600018
WOS:000539996800018
WOS:000168270100003
WOS:000271822600007
WOS:A1992HH38900007
WOS:000296752800022
WOS:000349961500007
WOS:A1992HL80800010
WOS:000232791000001
WOS:000086428400010
WOS:000181116000008
WOS:000417246800001
WOS:000341701200003
WOS:000072325300012
WOS:000402825200017
WOS:000080300400001
WOS:000341656000002
WOS:000177967900002
WOS:A1994PE11200004
WOS:000247128400003
WOS:000187001700006
WOS:000259211400049
WOS:000166639000009
WOS:000335143400009
WOS:A1994NE77300011
WOS:A1997WP26500007
WOS:000273870700009
WOS:000176142600006
WOS:000078841600009
WOS:000345660500001
WOS:000495234200002
WOS:000086944700021
WOS:000725507700001
WOS:000080315500009
WOS:A1995QN10000010
WOS:A1996VL25600003
WOS:000257171900012
WOS:000238267300021
WOS:000295111600002
WOS:000332647500013
WOS:001220069100001
WOS:000356428400022
WOS:000181226300013
WOS:000266081500030
WOS:A1991FQ40000009
WOS:000257735500033
WOS:000086535300017
WOS:A1992JC10800003
WOS:A1991GT95600001
WOS:000353755300002
WOS:000256439800006
WOS:000234055600005
WOS:A1995TA25100005
WOS:000084526100008
WOS:001153168100002
WOS:000231220800012
WOS:000174065200008
WOS:000295992000003
WOS:000236622900008
WOS:A1992JG02000002
WOS:000076760300022
WOS:000087978100021
WOS:000465320400007
WOS:000184803800016
WOS:000316655700005
WOS:000248375100009
WOS:000171492900006
WOS:000188096500022
WOS:000272920500040
WOS:000172210600005
WOS:A1995QG23500021
WOS:000268846900032
WOS:000467231700001
WOS:A1997WP26500067
WOS:000186535400001
WOS:A1997XH40000002
WOS:000417763600004
WOS:000258800800044
WOS:000171780500011
WOS:000480688900007
WOS:000394181800125
WOS:000225116600017
WOS:001383744500001
WOS:000083814400001
WOS:000299325600004
WOS:000078984900004
WOS:000481429600002
WOS:000071918400002
WOS:000074502900008
WOS:000584108900001
WOS:A1994NE12800005
WOS:000231472800013
WOS:000222415700022
WOS:A1996TT51300007
WOS:000249055300011
WOS:000292499700012
WOS:000280012600004
WOS:A1997WJ05700006
WOS:000273197400003
WOS:000284562300025
WOS:000306730500031
WOS:000182218800018
WOS:000273515500012
WOS:000078984900003
WOS:000260977900022
WOS:000367553900006
WOS:A1992JN18800003
WOS:000224847300010
WOS:000314800600029
WOS:000222757000031
WOS:000178755800003
WOS:000166616600001
WOS:A1995RT62700003
WOS:000353297600017
WOS:A1995TJ10600012
WOS:A1997WX28100006
WOS:000674774400001
WOS:000250391000010
WOS:000240046000021
WOS:A1993LB42100001
WOS:000295667700072
WOS:000795892700001
WOS:000303240800011
WOS:000248729600011
WOS:000171398000003
WOS:A1991EZ50600003
WOS:000672631100001
WOS:000170521100029
WOS:000349403200023
WOS:000223939500012
WOS:000337020700003
WOS:A1993LC88500003
WOS:000236864100005
WOS:A1997XD25200003
WOS:000311620100021
WOS:A1993KM69700002
WOS:000234055600013
WOS:000318973200004
WOS:A1992JP11800004
WOS:000171937100028
WOS:000087389100019
WOS:000661618500002
WOS:000270819700007
WOS:001336722400001
WOS:000249061500004
WOS:000462707500014
WOS:A1995TL35400005
WOS:000223263700015
WOS:000310505800019
WOS:A1995QV71900013
WOS:000182405600001
WOS:000229553100010
WOS:000249955500071
WOS:000270737900022
WOS:A1992HE99300024
WOS:000283974700009
WOS:A1992HU58700008
WOS:A1992HY39600039
WOS:000071918400014
WOS:000071899500007
WOS:A1997XK93400004
WOS:000271516500019
WOS:000413951600003
WOS:A1992HW45500008
WOS:000282583200003
WOS:000079939200002
WOS:000088994400009
WOS:A1996VE85300004
WOS:000177799500010
WOS:000245851800031
WOS:001153125800001
WOS:000482410600006
WOS:000221048100006
WOS:A1996VM56500008
WOS:000516615800004
WOS:A1993LQ54000010
WOS:000278749600017
WOS:000258151300035
WOS:A1995TC84900005
WOS:000232473400016
WOS:A1994MT12100003
WOS:001381991100001
WOS:000268806700019
WOS:A1995TF62500002
WOS:000265369400002
WOS:000286465000008
WOS:000169597200016
WOS:000769531100001
WOS:000292443300003
WOS:000332647500007
WOS:A1990EJ47800004
WOS:A1997WU02200027
WOS:000582444900001
WOS:000233376000026
WOS:000207174600009
WOS:000172916500016
WOS:000270019900012
WOS:000323254800005
WOS:001266107800001
WOS:000299266500043
WOS:000168270100011
WOS:001383206600001
WOS:000548104400001
WOS:000352145300019
WOS:000224453700019
WOS:A1993KJ68700015
WOS:000357965700040
WOS:000259696500018
WOS:000337538200025
WOS:000294370900003
WOS:000460343700006
WOS:000346350500017
WOS:000287489800004
WOS:000228622000009
WOS:A1996UE52300006
WOS:000080579100008
WOS:000348030700023
WOS:000184758700009
WOS:000281719600011
WOS:000285264000019
WOS:000266569200017
WOS:A1992KA96300007
WOS:000362830300013
WOS:000295992000006
WOS:000313531900007
WOS:000315352200003
WOS:000220217600002
WOS:000234159100068
WOS:000497517900021
WOS:000823277400009
WOS:000181784200008
WOS:000289635500004
WOS:000278615900007
WOS:000173483100025
WOS:000168108600014
WOS:000314072500017
WOS:000179270300022
WOS:000074396200011
WOS:000166205400003
WOS:000248242500021
WOS:000174534700004
WOS:000285360700012
WOS:A1995RQ18000007
WOS:001276359400001
WOS:001180088300001
WOS:000080315500005
WOS:000229766600025
WOS:000268846900015
WOS:000359721500005
WOS:000079594800002
WOS:000178128600004
WOS:000366997800006
WOS:A1992JV49600008
WOS:A1992HH38900004
WOS:000304105700017
WOS:000339330300016
WOS:000235036100012
WOS:000380013300001
WOS:A1993MA38300010
WOS:000087634300015
WOS:000257988700005
WOS:000182963500003
WOS:A1990CN04100006
WOS:000574414700009
WOS:000607679900004
WOS:000239287800021
WOS:000237331600031
WOS:000285285900018
WOS:000291656200026
WOS:000077252000004
WOS:000479320800012
WOS:000310931700006
WOS:001075198300001
WOS:000178755800006
WOS:000173448400003
WOS:000300359400002
WOS:000171156300003
WOS:000318112200020
WOS:001204208000001
WOS:A1997WB77200010
WOS:000086421100006
WOS:000075853500008
WOS:000167967100051
WOS:000329829200084
WOS:000079594800016
WOS:000484902700010
WOS:000326918300007
WOS:000245439400021
WOS:A1995QF47200007
WOS:000321881600031
WOS:000232967600004
WOS:A1995QP09300026
WOS:A1996UW61900001
WOS:000349972300019
WOS:000322607400019
WOS:000084407800003
WOS:000754424800029
WOS:000370953900013
WOS:000227242400016
WOS:000280675000011
WOS:000298659200030
WOS:000072071000006
WOS:000263962000013
WOS:A1994NE12800007
WOS:A1993MD11300002
WOS:A1995QP39300002
WOS:000235095900075
WOS:000291308600007
WOS:A1997XG55900021
WOS:000274123300021
WOS:000350718500001
WOS:A1992HA70700003
WOS:000076590500004
WOS:000251856100014
WOS:A1995QE19600018
WOS:000174800600011
WOS:000225251200013
WOS:000247467400003
WOS:000320550300007
WOS:000232473400010
WOS:000314069400017
WOS:000322768600005
WOS:000332517500032
WOS:000253812300029
WOS:000306843600007
WOS:000389636000066
WOS:000425156600018
WOS:000325153800024
WOS:000086535300018
WOS:A1996UU49400026
WOS:000226196200004
WOS:000288609600030
WOS:000414006300009
WOS:000300692300020
WOS:A1994NN82800004
WOS:000089866700001
WOS:000078116100008
WOS:000179306000010
WOS:000268846900027
WOS:000077241100034
WOS:000232666500016
WOS:000461542500018
WOS:000343833600063
WOS:000374779800003
WOS:000244998000002
WOS:000254922900014
WOS:000560332000013
WOS:000085033100018
WOS:000188096500023
WOS:000077665900025
WOS:A1997WG44500002
WOS:000070991300004
WOS:000233974300017
WOS:000293173100006
WOS:000736392100001
WOS:A1994PM26500004
WOS:000078511000006
WOS:000077376000058
WOS:000425156600013
WOS:000175879000024
WOS:A1994PJ01300003
WOS:000170752600017
WOS:000290251000021
WOS:000240662000006
WOS:000245810800015
WOS:A1995QK41200003
WOS:000183836800011
WOS:000221369000003
WOS:000234548200008
WOS:000348280900021
WOS:000074361300018
WOS:001327485400001
WOS:000300034100004
WOS:000189015000008
WOS:000305756900043
WOS:000304905400006
WOS:000353771000004
WOS:A1990DD69100019
WOS:000451860900019
WOS:000445867100004
WOS:000177956800003
WOS:A1996UZ17000007
WOS:A1993LL40600012
WOS:A1991GL72100007
WOS:A1993LX21200020
WOS:000652749700007
WOS:000585070300026
WOS:000278507300019
WOS:000415229200010
WOS:A1990EQ68900003
WOS:000079714300019
WOS:A1992HZ59300005
WOS:A1995QA97100004
WOS:000327362200010
WOS:000307273300035
WOS:000319985400016
WOS:000957402900001
WOS:000226534000016
WOS:000293317600011
WOS:000222539400004
WOS:000071761300009
WOS:000250245100014
WOS:000084232800018
WOS:000257988700008
WOS:000237172900013
WOS:000375017800001
WOS:000398812900004
WOS:001294037600009
WOS:000260051000038
WOS:000354814500004
WOS:000236168200009
WOS:000482410600003
WOS:000268737300003
WOS:000245732600006
WOS:A1993MG33100002
WOS:000297246600002
WOS:000289164300019
WOS:000168270100010
WOS:000315188800013
WOS:000484902700004
WOS:000343236100012
WOS:000267817800025
WOS:000551370100024
WOS:000348184100012
WOS:A1992JU76200001
WOS:000349395200014
WOS:A1996UC14800008
WOS:A1995BE92E00001
WOS:000172142800006
WOS:000186153500005
WOS:A1996UK78700001
WOS:000269392700022
WOS:001411292700012
WOS:000088561800013
WOS:A1994PU94200025
WOS:000367490100002
WOS:000306735700038
WOS:000255432300015
WOS:000259836100027
WOS:000597965800001
WOS:000073178900036
WOS:000179424400022
WOS:000354814500007
WOS:000223868600017
WOS:A1997WP26500039
WOS:000170410200002
WOS:000089155600005
WOS:000251235200015
WOS:000318894200006
WOS:000842312500001
WOS:000295111600005
WOS:000225580800008
WOS:000837577600001
WOS:000283991400013
WOS:000477675700025
WOS:000246902800008
WOS:000405211400008
WOS:000239015500014
WOS:000426307700002
WOS:A1997XP73100006
WOS:000257735500025
WOS:000276270400009
WOS:000238345800005
WOS:000304534000018
WOS:000253285800021
WOS:000279120100001
WOS:A1994NF75600016
WOS:000350426600016
WOS:A1992HV63500002
WOS:000073344200006
WOS:000166889800004
WOS:000357737900010
WOS:A1992HN95100004
WOS:000273870700003
WOS:000171154600006
WOS:000473532600004
WOS:000179229900008
WOS:000174198700013
WOS:A1997WL12600003
WOS:000072885900032
WOS:000370082100010
WOS:A1994NN82800005
WOS:000301545900032
WOS:000568857900001
WOS:000089597600012
WOS:000224072800005
WOS:001153912700002
WOS:A1997VX32100003
WOS:001301608200001
WOS:000227535600017
WOS:000175276000010
WOS:000171411800029
WOS:A1996UQ28900006
WOS:000185352900012
WOS:001021495500001
WOS:000075853500009
WOS:000084819700014
WOS:000083973000008
WOS:000180328200007
WOS:000464841100001
WOS:A1997WK04800054
WOS:000341701200001
WOS:000545987600005
WOS:000322710100008
WOS:000387854100025
WOS:000308814400007
WOS:000349481600001
WOS:000457554200013
WOS:A1997XR01000004
WOS:000238267300019
WOS:A1992JC86900014
WOS:000256012800038
WOS:000433949000009
WOS:A1992HQ03600010
WOS:000337094900098
WOS:000182792500007
WOS:A1991GH69800004
WOS:A1997WT02900002
WOS:000075371400005
WOS:000275594400028
WOS:000340520800019
WOS:000171786600009
WOS:000476072800001
WOS:000280807900003
WOS:000328246700015
WOS:A1993MD80000026
WOS:000243790300012
WOS:000287158700018
WOS:000301619200002
WOS:000174800600005
WOS:000343723600044
WOS:000234944000022
WOS:000177311700005
WOS:000175310200022
WOS:A1992HJ57100001
WOS:000318372400012
WOS:000259368100007
WOS:A1997YE92700028
WOS:000500396900001
WOS:000225580800007
WOS:001339459500001
WOS:000347742000033
WOS:000271562600007
WOS:000316701300033
WOS:000280154500014
WOS:000871430300001
WOS:000512990300007
WOS:A1995RJ65600007
WOS:000290970100004
WOS:000168737800019
WOS:000255875100007
WOS:000506262300008
WOS:000275216500001
WOS:000173303800028
WOS:000074932500013
WOS:000241742600007
WOS:000229157500004
WOS:000257719400007
WOS:000270427100011
WOS:000415898500002
WOS:000462987200001
WOS:A1995TG66200010
WOS:000406864900008
WOS:000248878700007
WOS:000227535400021
WOS:000306735700017
WOS:000089909300013
WOS:000249109600028
WOS:000188438300009
WOS:000234181800033
WOS:A1993LE41900024
WOS:001380664000001
WOS:A1991FQ40000013
WOS:A1993ME91600011
WOS:000083973000011
WOS:000224158300007
WOS:000269955700018
WOS:000241899500005
WOS:000173908200001
WOS:000074294400023
WOS:000401618200001
WOS:000281994100018
WOS:000275921300004
WOS:000748578000007
WOS:000088571300019
WOS:000087047000026
WOS:000186980800006
WOS:000412465700081
WOS:000413077800183
WOS:000265952700009
WOS:000243869700007
WOS:000241194900009
WOS:000278440900006
WOS:000339816100016
WOS:A1991FP42300004
WOS:000172199100018
WOS:000412473600006
WOS:A1996TZ52700025
WOS:000076428600015
WOS:000238880800029
WOS:001176687800001
WOS:000086696500008
WOS:000071918400007
WOS:000572629700003
WOS:000251856100020
WOS:000222177400015
WOS:A1997WG42800002
WOS:000354287600019
WOS:A1996VH72800014
WOS:000522304200001
WOS:000406113700004
WOS:000182665200009
WOS:A1991FE04100003
WOS:000244908900018
WOS:000177967900017
WOS:000178634100005
WOS:000168384600008
WOS:000334072000002
WOS:A1993MB09200001
WOS:000316352900003
WOS:000167447000023
WOS:A1993KL96300017
WOS:000468079800029
WOS:000797649100031
WOS:000514550100003
WOS:000075321900011
WOS:000177799500002
WOS:000272179200018
WOS:000382225800014
WOS:000354772800008
WOS:000224072800003
WOS:000336834500052
WOS:A1993KJ99000014
WOS:000227113800035
WOS:000238904400007
WOS:000224496400022
WOS:000175436600005
WOS:000433913200005
WOS:000166651600005
WOS:000228351300008
WOS:A1993KJ73000004
WOS:000424056200003
WOS:000241616800037
WOS:000225677000007
WOS:000386477300019
WOS:A1997WG42800007
WOS:000263944500012
WOS:A1997WX07300022
WOS:A1995RH15100017
WOS:000232822100010
WOS:000324171000010
WOS:000461476000030
WOS:000318894200021
WOS:000396289300001
WOS:000325087600025
WOS:000222716400037
WOS:000266629700012
WOS:A1996VM06900004
WOS:A1995QA97100002
WOS:A1997YB00900009
WOS:A1995TG19400021
WOS:000166819800029
WOS:000176358900004
WOS:000836424400001
WOS:A1997XH40000004
WOS:000260766300035
WOS:000086699500006
WOS:000285972800020
WOS:000438203500006
WOS:000475276600005
WOS:A1996UE61500007
WOS:000287158700019
WOS:000257171900023
WOS:000222500800012
WOS:000343712700014
WOS:000236724600005
WOS:000333669500012
WOS:001224910800001
WOS:000298159400018
WOS:000075321900005
WOS:000280065400004
WOS:000239741800001
WOS:000375678300004
WOS:000314177500022
WOS:000179306000005
WOS:000285360700010
WOS:000262718300012
WOS:000231848800020
WOS:000080022700009
WOS:000347844700004
WOS:000172154100003
WOS:000226583100011
WOS:000493044500001
WOS:000268114300012
WOS:A1996UD63700008
WOS:000278615900004
WOS:000237029300032
WOS:000078511000004
WOS:000227420100032
WOS:A1992HL80800009
WOS:000335917300005
WOS:000166617300018
WOS:000297769500045
WOS:000413341400090
WOS:000765602500001
WOS:000170761500005
WOS:A1992JH65200006
WOS:000244610700026
WOS:000183556300014
WOS:000282722700001
WOS:000351055100022
WOS:000283359400001
WOS:000220090500012
WOS:000184948400037
WOS:A1991GW59100010
WOS:000286539800011
WOS:000221573300002
WOS:000280455100007
WOS:000458033800011
WOS:A1997WP26500034
WOS:A1997WP26500038
WOS:A1994NZ82100015
WOS:000237029200030
WOS:000184417300004
WOS:000319515200001
WOS:A1996TM77300012
WOS:000667527100001
WOS:000074587700002
WOS:000335214300001
WOS:000403311900026
WOS:001034882100001
WOS:000316352900020
WOS:000239015500015
WOS:000254224100019
WOS:000295941000002
WOS:001411292700010
WOS:000082676100016
WOS:A1995RC83200004
WOS:A1990DZ81200015
WOS:000233925000012
WOS:000351357700015
WOS:A1991FZ60700007
WOS:000808975300001
WOS:000986404200002
WOS:000596559500025
WOS:A1995TG19400014
WOS:000278403900027
WOS:000497517900018
WOS:000235587200003
WOS:000086535300005
WOS:000967327600001
WOS:000345773500023
WOS:000184280300008
WOS:000326918300010
WOS:000224045200006
WOS:000226186800023
WOS:A1993KZ37600004
WOS:000328273000023
WOS:000264226100020
WOS:000376619500005
WOS:000277079000009
WOS:000237045100023
WOS:000389515900007
WOS:000184758700008
WOS:000086008400015
WOS:000169853400019
WOS:000071122300014
WOS:000305451300019
WOS:A1997YJ32500010
WOS:000326918300001
WOS:A1997YD56700010
WOS:A1993KT46300002
WOS:000334409500011
WOS:000170410200003
WOS:000246719300009
WOS:A1993MA12700013
WOS:000223588800009
WOS:000235118800004
WOS:000339269100018
WOS:000265125000011
WOS:000418705600007
WOS:A1997WF51700017
WOS:000377915800013
WOS:000309982100006
WOS:000234529500070
WOS:000341349900005
WOS:000241964600031
WOS:000265018900009
WOS:A1997WH23000037
WOS:000341784400005
WOS:001382614700001
WOS:000568712100001
WOS:A1993MB99300025
WOS:000515957200022
WOS:000274940200017
WOS:A1995RF49600016
WOS:000301667300015
WOS:000178063700010
WOS:001105463100001
WOS:000183670600016
WOS:000379982500024
WOS:000562850500002
WOS:A1990DX72200003
WOS:000604795900003
WOS:000349422500001
WOS:000182792500004
WOS:000266569200021
WOS:001093892600001
WOS:000289848500006
WOS:000232139900005
WOS:000186153500010
WOS:A1996UG70600017
WOS:A1995QY14000017
WOS:A1994PD31300029
WOS:000243255000017
WOS:000299985800040
WOS:A1991EZ50600007
WOS:000287427100022
WOS:A1996UZ63900003
WOS:000336265900005
WOS:000387167800060
WOS:000347281800008
WOS:000875762300001
WOS:000344796700012
WOS:000079944600002
WOS:000326880600014
WOS:000235587200015
WOS:000178801800013
WOS:000271562600046
WOS:000075283700006
WOS:000247597200018
WOS:000280902000014
WOS:000275854100013
WOS:A1992JB84400006
WOS:000304105700005
WOS:000327784300002
WOS:000221750400010
WOS:A1997XM62900006
WOS:000281287700022
WOS:000272049000025
WOS:A1995QN10000006
WOS:000173023100005
WOS:000262586900019
WOS:A1990EN71000011
WOS:000181299600018
WOS:000463130200010
WOS:000287756000017
WOS:A1996TZ89100010
WOS:000465321600018
WOS:001033680100001
WOS:000310310600003
WOS:000540533000020
WOS:A1991GL72100008
WOS:A1997XP73100003
WOS:000628800600001
WOS:000396774100003
WOS:000227107900013
WOS:000247714700003
WOS:000728678500001
WOS:000399833500007
WOS:000074903500004
WOS:000076458200048
WOS:A1993KP23600013
WOS:A1991GU80400013
WOS:A1995QT13100011
WOS:000380926600032
WOS:000872701100001
WOS:A1992HL79500002
WOS:000275776000003
WOS:000591942200001
WOS:000674703000013
WOS:000220058900011
WOS:000348184100016
WOS:A1993LQ54000005
WOS:001020458100001
WOS:000391352800117
WOS:000359782700013
WOS:000228351300014
WOS:000266569200011
WOS:000396706800004
WOS:000287963800017
WOS:000298659200026
WOS:000244377700038
WOS:000366545900022
WOS:000295363200020
WOS:000306123900005
WOS:000350915600014
WOS:A1996UU89400013
WOS:A1995QN12800018
WOS:000331226400031
WOS:000524896400003
WOS:000395177200002
WOS:000380004200010
WOS:000470403100001
WOS:000245563000033
WOS:A1993KF02900012
WOS:000338006000002
WOS:001380252500001
WOS:000280230300082
WOS:000302795500027
WOS:000493555400005
WOS:000226453800030
WOS:A1997XR01000007
WOS:000240587800021
WOS:000281287700019
WOS:000179253100003
WOS:A1997XU42300010
WOS:A1992JN78200006
WOS:000371055100019
WOS:000173740400020
WOS:000235587200022
WOS:000317632200052
WOS:000243550100016
WOS:000287158700017
WOS:000170047200022
WOS:001305619600003
WOS:000088645200039
WOS:000379683300028
WOS:000236992600005
WOS:000178096600009
WOS:A1994PU32800009
WOS:000077841500012
WOS:000229597900017
WOS:000552627400020
WOS:000278489800017
WOS:000408597700055
WOS:000316655700007
WOS:000401830000008
WOS:000072752200081
WOS:000521288000005
WOS:000304905400004
WOS:A1993KQ83100001
WOS:000268509500020
WOS:001364174200003
WOS:A1991FH93600001
WOS:000262109300005
WOS:000087022600004
WOS:000171492500014
WOS:000329024400001
WOS:A1997XH81000009
WOS:000301274400006
WOS:000225468700001
WOS:000810147300033
WOS:000260202000010
WOS:000352444600022
WOS:001072223800001
WOS:000283206300029
WOS:000261724000023
WOS:000891072200001
WOS:000309472300009
WOS:000344863600006
WOS:000244610700004
WOS:000310310600014
WOS:A1992HH38900006
WOS:000379915600009
WOS:000247426700007
WOS:000397436100011
WOS:000314072500022
WOS:000231971400006
WOS:000457112300027
WOS:A1991EZ57300004
WOS:000290724200005
WOS:A1995QZ45600018
WOS:000336502700005
WOS:000233411700025
WOS:A1993MA12700028
WOS:000345273700016
WOS:000811655900001
WOS:000172142800007
WOS:000696386200020
WOS:000170368700009
WOS:000467796500008
WOS:000188843100009
WOS:000278152400001
WOS:A1995RZ94100010
WOS:000085640400019
WOS:000386879500014
WOS:000393753700019
WOS:000258243300028
WOS:000176807800009
WOS:000238817700010
WOS:000574674400002
WOS:000337300400013
WOS:A1994PW57000004
WOS:000264294300009
WOS:000248715100016
WOS:000177211900014
WOS:000879133300001
WOS:000323226200010
WOS:000283879600017
WOS:000430390800004
WOS:000336023600008
WOS:000300043500008
WOS:A1992KA83700003
WOS:A1991FE17300011
WOS:000166346800009
WOS:000305169500012
WOS:000083973000028
WOS:000328936800026
WOS:000854785300001
WOS:000244993900003
WOS:000244966400002
WOS:000175947900009
WOS:000165432600026
WOS:000290251000013
WOS:000309069000005
WOS:A1991EQ51500014
WOS:000080038100001
WOS:001183746500004
WOS:A1997XT92000018
WOS:000263923200011
WOS:000559889000001
WOS:000220090500013
WOS:A1993LZ63700005
WOS:A1997XR86000005
WOS:000270355300024
WOS:000409230100017
WOS:A1993MK02900001
WOS:000251704400020
WOS:000230525700011
WOS:000250676300014
WOS:A1997XH97400002
WOS:000260554900041
WOS:000251172700017
WOS:000715554200001
WOS:001095802700008
WOS:001364123200001
WOS:001216266600001
WOS:000617790300001
WOS:000271640900013
WOS:000419474400005
WOS:000647295300003
WOS:000669033400001
WOS:000177729600009
WOS:000743658600001
WOS:000326868800008
WOS:000351955900016
WOS:000469560100001
WOS:000080386300029
WOS:000166995400021
WOS:000234556100028
WOS:000662137600001
WOS:000255432300004
WOS:000245732600024
WOS:000952427400002
WOS:000264052600001
WOS:001341266200001
WOS:000230799400030
WOS:000171871500040
WOS:000727835600001
WOS:000077603500005
WOS:000551330800008
WOS:000223704900009
WOS:000855692200013
WOS:000241742600005
WOS:000283359400017
WOS:000351953100008
WOS:000221181500020
WOS:A1992KF88400004
WOS:000637324800004
WOS:000233097100007
WOS:000242984400014
WOS:000669756800002
WOS:000311459400110
WOS:000230950400011
WOS:001150395000002
WOS:000263786800013
WOS:000184379800024
WOS:000081230000025
WOS:000393190600015
WOS:000550025500018
WOS:000324815400002
WOS:000185261300007
WOS:000310478700017
WOS:000175879000005
WOS:000261724000040
WOS:000277561300007
WOS:000390655400005
WOS:000436799000017
WOS:000331473400099
WOS:000353704300007
WOS:000248978300027
WOS:000078080300006
WOS:A1995TJ20000003
WOS:000244685000011
WOS:000422651700027
WOS:000454923900019
WOS:000088153900011
WOS:000372173900013
WOS:000283206300028
WOS:000770863200001
WOS:000269916700023
WOS:000189011200022
WOS:000260766300030
WOS:000392141300021
WOS:A1996VL78900020
WOS:000244908900005
WOS:000441128700009
WOS:000439772700005
WOS:000466175500012
WOS:000168270100004
WOS:001147687700001
WOS:000229282000016
WOS:000498660400007
WOS:A1995TE29000004
WOS:000258471900017
WOS:000314865300009
WOS:000286465000012
WOS:000260766300034
WOS:000350338300012
WOS:000085794000010
WOS:000248375100008
WOS:001041288600001
WOS:000249813500009
WOS:000500267200006
WOS:A1995TJ20000001
WOS:000257818000026
WOS:000362842600019
WOS:000232916300007
WOS:000321887700009
WOS:000241742600001
WOS:000244736800002
WOS:A1996VJ72500012
WOS:000260766300016
WOS:000322616700005
WOS:000384386800009
WOS:000173134800035
WOS:000247714700001
WOS:000770508400001
WOS:000245351500013
WOS:000257913500009
WOS:000315352200006
WOS:000078511000005
WOS:000226295700015
WOS:000297225600029
WOS:000703175600001
WOS:000362843300018
WOS:000237331600034
WOS:000257576600014
WOS:A1994NA34400004
WOS:A1992JN18800002
WOS:000345967300034
WOS:A1995PY33500009
WOS:000393187900003
WOS:000226295700019
WOS:000510263000001
WOS:000670803600007
WOS:000265740000009
WOS:000233376000022
WOS:000249370400009
WOS:000083117100004
WOS:000076339400005
WOS:000305169500005
WOS:000166617300028
WOS:000270011000026
WOS:000302009300035
WOS:000661465600007
WOS:000446424800014
WOS:000303702600001
WOS:000269687200016
WOS:A1995RU54200004
WOS:000715566200001
WOS:000755949200010
WOS:000181078900014
WOS:000248715100026
WOS:A1994MR71700006
WOS:000277812400018
WOS:000168270100001
WOS:A1992KF88400007
WOS:000575615500003
WOS:000287489900003
WOS:000375672900062
WOS:001082842000003
WOS:000072333800012
WOS:A1996TW39500017
WOS:A1995QW66000010
WOS:000244154900013
WOS:000616619800013
WOS:A1992JY12500028
WOS:A1994NW60500012
WOS:000072134300003
WOS:000182959400002
WOS:000171641800022
WOS:000266081500036
WOS:000449139400009
WOS:000089050100014
WOS:000083973000010
WOS:000282664300001
WOS:000313201100021
WOS:A1996TX09200015
WOS:000335651200073
WOS:000431670100011
WOS:000293296200010
WOS:A1992JL16900006
WOS:000338647400009
WOS:000314072500018
WOS:000088625700024
WOS:000415898500004
WOS:000277311800003
WOS:001064325000001
WOS:000229157500006
WOS:A1992KF88400006
WOS:000299250700018
WOS:A1995QW66000011
WOS:000222976200018
WOS:000237627100004
WOS:000237764600005
WOS:000357657200007
WOS:000388183800008
WOS:000351232800010
WOS:000259969800015
WOS:000170312900002
WOS:000088559700008
WOS:000260051000049
WOS:000354639200019
WOS:000166159200019
WOS:A1997YK01600002
WOS:000177400600010
WOS:000285826800007
WOS:000471444200001
WOS:000229734800002
WOS:000361068800007
WOS:000325008500016
WOS:000171021100014
WOS:000291742700006
WOS:A1994NZ23500008
WOS:000260896500027
WOS:000335759800115
WOS:A1994MZ09200014
WOS:000086428400005
WOS:000224717000019
WOS:A1990EK64200014
WOS:000339908700015
WOS:000243487300009
WOS:000414493200029
WOS:000400666900001
WOS:000270427100006
WOS:A1997WP26500063
WOS:000260051000016
WOS:000082676100020
WOS:000071852500013
WOS:000270737900010
WOS:000351911700004
WOS:000248968500023
WOS:000707524600002
WOS:000831530000001
WOS:000299396600008
WOS:000343055600019
WOS:A1996UP66500020
WOS:000451217700012
WOS:000266081500015
WOS:000088313700002
WOS:000242307800028
WOS:000300278400024
WOS:A1997WT02900011
WOS:000078715900005
WOS:000311457700010
WOS:000337608300004
WOS:000362039500015
WOS:000289413200007
WOS:A1992JB84400007
WOS:000752764100002
WOS:000173273400021
WOS:000170160400004
WOS:A1993LM26800002
WOS:000261342500004
WOS:000457554200012
WOS:000073881000010
WOS:000173616200014
WOS:000326632200008
WOS:000307353000009
WOS:000273236000007
WOS:A1996VR59600007
WOS:000248715100010
WOS:000181698600003
WOS:000231195600030
WOS:A1991GJ90800028
WOS:000321761400008
WOS:000084288100016
WOS:A1993MA38300006
WOS:A1995TT15800042
WOS:A1991FY16100038
WOS:000184417300010
WOS:A1997WQ60300007
WOS:000242153400005
WOS:000221129300014
WOS:001217138000001
WOS:000187446400012
WOS:000374245300004
WOS:A1993KR65100007
WOS:001295606100001
WOS:000079235100012
WOS:000412898700018
WOS:000272952200007
WOS:000276762700007
WOS:000248375100002
WOS:A1994PA75300027
WOS:000426287200005
WOS:000460343700012
WOS:A1995QQ31200041
WOS:000311620100026
WOS:000253187000005
WOS:000262109300006
WOS:000185467900012
WOS:000248283300029
WOS:000365670700007
WOS:000233356300012
WOS:A1994NZ82100019
WOS:001229463200029
WOS:000321761400009
WOS:001191537500001
WOS:000236214700033
WOS:000175789900022
WOS:A1997XR01000012
WOS:000347043500001
WOS:000072704400012
WOS:000270310600002
WOS:000262333500008
WOS:A1991FZ60700004
WOS:A1991FC04000035
WOS:A1992HP19400002
WOS:000285414800029
WOS:000084811800003
WOS:A1996UN29300007
WOS:001039340100002
WOS:000359350600019
WOS:000071852500012
WOS:000326632200017
WOS:000695625400001
WOS:A1992JR13800019
WOS:000248174800020
WOS:000692473400003
WOS:000314700800013
WOS:A1997BJ93Z00003
WOS:000478016000001
WOS:000227748600007
WOS:000074361300005
WOS:000263070500016
WOS:000297256400048
WOS:000186748000004
WOS:001411292700006
WOS:A1991GL93600007
WOS:A1997XN38700011
WOS:000448375100008
WOS:000268497400001
WOS:000378296300003
WOS:000074737300014
WOS:000171901600004
WOS:A1993KF99700013
WOS:000280154500010
WOS:000087132400016
WOS:000238340000004
WOS:000346863700025
WOS:000312778000020
WOS:A1996UT60500005
WOS:000078059400009
WOS:000314800600026
WOS:A1993KM26100005
WOS:000455041700026
WOS:000311073800003
WOS:A1992HA58200007
WOS:000258243300025
WOS:000433913200002
WOS:000243487300003
WOS:000174571100015
WOS:000384695400020
WOS:000295111600016
WOS:000325216700030
WOS:000377742600016
WOS:000351208300015
WOS:000171154600007
WOS:000231220800001
WOS:000349689700007
WOS:000320547100001
WOS:000326312100008
WOS:000082300700001
WOS:000270157800009
WOS:000360281000008
WOS:A1997XW13500004
WOS:000506334900004
WOS:000314057100040
WOS:000257576600024
WOS:000282879900023
WOS:000321973600005
WOS:000386477300018
WOS:000854136000001
WOS:000073774500008
WOS:000180432500001
WOS:A1995RW39700003
WOS:000478016000003
WOS:000311245400010
WOS:000426596800037
WOS:000321887700005
WOS:000339269100020
WOS:000268509500014
WOS:000825468200001
WOS:000186272300001
WOS:000242145700005
WOS:000650333600001
WOS:000495191800001
WOS:000317397600005
WOS:000325942000004
WOS:000261170000007
WOS:000446424800015
WOS:000227545900036
WOS:000086075300004
WOS:A1997WU35100013
WOS:000228863500033
WOS:000841090500001
WOS:000268509500019
WOS:A1995RX95300006
WOS:000384224100007
WOS:000282539600017
WOS:000620112800001
WOS:A1997WA34400025
WOS:000089909300007
WOS:000231835500006
WOS:000395181800014
WOS:000298006300025
WOS:000075829800005
WOS:000470301600020
WOS:000346156400006
WOS:A1996VQ34000005
WOS:000325700900011
WOS:001037201800001
WOS:000325700900010
WOS:000401841700026
WOS:000291060800013
WOS:000288509100007
WOS:000284581700017
WOS:000880367800001
WOS:000249139000003
WOS:000078134400017
WOS:000639301300010
WOS:000186789500015
WOS:000313878500011
WOS:000090062000011
WOS:000188821000019
WOS:A1994NT58900003
WOS:000605862300001
WOS:000175821300014
WOS:000257327300011
WOS:000389930000013
WOS:000233494200026
WOS:A1994PG02400009
WOS:000469218100007
WOS:000255614100005
WOS:000457504800010
WOS:000271809000006
WOS:000274088300018
WOS:000079441700008
WOS:000224453700009
WOS:000300988100018
WOS:000173023100008
WOS:000334055800005
WOS:000263162500016
WOS:000356149600006
WOS:000188096500024
WOS:000377273900001
WOS:000182405600003
WOS:000306117700007
WOS:000285826800015
WOS:000618100400001
WOS:A1991GH66400005
WOS:A1991EZ50600002
WOS:000183818800010
WOS:A1994PM16600001
WOS:000424078800001
WOS:A1996UN43900011
WOS:A1996WL97600004
WOS:000692550600012
WOS:000449314600001
WOS:001377687400001
WOS:000185799500014
WOS:A1993LG35400013
WOS:000745645700001
WOS:000418500100018
WOS:000222987700002
WOS:000287489800003
WOS:001321843200023
WOS:000167799100013
WOS:000185347600004
WOS:000343722900051
WOS:A1997YF74000012
WOS:000181669000049
WOS:000172199100013
WOS:A1997WP26500017
WOS:000083028800016
WOS:A1996VX38400011
WOS:001401144500001
WOS:000243892700022
WOS:000249370400016
WOS:000085799600011
WOS:000332517500049
WOS:000328271800056
WOS:000188821400018
WOS:000661238700008
WOS:000302646500001
WOS:000276998800008
WOS:000073299900006
WOS:000728144900014
WOS:A1992HH38900005
WOS:000073597200007
WOS:000336370200024
WOS:000612227700024
WOS:000288892700008
WOS:000302544100011
WOS:000166988200011
WOS:000336854300001
WOS:000356428400014
WOS:000298159400014
WOS:000165136600021
WOS:000223704900004
WOS:000419392300107
WOS:000277560800004
WOS:000253887000015
WOS:000864745200001
WOS:000333805500001
WOS:000356101400026
WOS:A1992JG58000032
WOS:000179270300009
WOS:000778992900001
WOS:A1991EU90900002
WOS:000343723300077
WOS:000329141100007
WOS:001366875800001
WOS:000237433400002
WOS:A1997XE79500003
WOS:000079594800015
WOS:A1992HW45500005
WOS:000228760100005
WOS:000277906500021
WOS:000251856100031
WOS:000470375100001
WOS:000872577400001
WOS:000388183800001
WOS:000172895400001
WOS:000266569200019
WOS:000566858500021
WOS:000279131300025
WOS:000187788800013
WOS:000334519400025
WOS:000242690400009
WOS:000521285500014
WOS:000269565400022
WOS:000078714300013
WOS:000440140100011
WOS:000293636700019
WOS:000280902000012
WOS:A1992JN18800008
WOS:000467806000006
WOS:000085346200009
WOS:000274194700006
WOS:000308223100003
WOS:000180918800013
WOS:000511451800004
WOS:000189159600049
WOS:A1991EZ50600006
WOS:000083814400006
WOS:000612320400002
WOS:000373159000012
WOS:A1993LZ63700044
WOS:000278615800023
WOS:A1997WP26500020
WOS:A1994PP04600015
WOS:000374852300008
WOS:000299160100007
WOS:001276652900001
WOS:000457773000003
WOS:A1995RU35000005
WOS:000456283900009
WOS:A1993JY05600021
WOS:000297799200002
WOS:A1993LW55300020
WOS:000258800800042
WOS:001066231300001
WOS:A1995RT07000075
WOS:000459767600007
WOS:000178634100023
WOS:000645511300001
WOS:000387554800004
WOS:000465614600011
WOS:000086428400012
WOS:000328273000044
WOS:000331226400033
WOS:000270427100005
WOS:000259661700025
WOS:000283879600001
WOS:000842413000001
WOS:000236622900012
WOS:000515452900001
WOS:000824819600001
WOS:000229766100009
WOS:000413002200003
WOS:000351210300009
WOS:000186619300019
WOS:000249967700008
WOS:000181327700009
WOS:000341410500006
WOS:000226997800060
WOS:001216646500001
WOS:000876844500002
WOS:A1997WL12600007
WOS:000165888100004
WOS:000259681600027
WOS:000287489900007
WOS:000349961500008
WOS:000254819500001
WOS:000249813500001
WOS:A1996VX96600006
WOS:A1997XH40000009
WOS:000184291500014
WOS:A1991EZ95300010
WOS:000228351300018
WOS:000381276500012
WOS:000276986300008
WOS:001111278200001
WOS:A1991GA54300020
WOS:000252933500018
WOS:000729384600001
WOS:A1993LW48500008
WOS:000651671200003
WOS:000345274200008
WOS:A1992JH38200011
WOS:000183670600006
WOS:000170236700012
WOS:000246187800005
WOS:000184922100003
WOS:000250676300015
WOS:000243656900001
WOS:000345279600021
WOS:000303338800021
WOS:000280065400017
WOS:000437213200002
WOS:A1991FU15300015
WOS:A1996VQ46500016
WOS:000306925600011
WOS:000081004100006
WOS:000252132900017
WOS:000287021400013
WOS:000175947900003
WOS:000189085000027
WOS:000302493800019
WOS:000073132200023
WOS:000429258500017
WOS:000309185300028
WOS:A1991GW53600012
WOS:000224522200064
WOS:000283803600012
WOS:000309476000011
WOS:000238345800007
WOS:000298098500010
WOS:000234230400037
WOS:000300987800004
WOS:000225615200009
WOS:A1993KN46700014
WOS:000380366200010
WOS:000764970000001
WOS:000258892500025
WOS:A1993KT46300004
WOS:000314983800016
WOS:000328218500003
WOS:000855701500001
WOS:A1991FP42300002
WOS:000502964800001
WOS:000229032000007
WOS:A1993LP94500020
WOS:000684258300001
WOS:000440815800002
WOS:000568470600001
WOS:A1991FU20600037
WOS:000071254300014
WOS:000266988000021
WOS:001327764200003
WOS:000339475800009
WOS:000258892500020
WOS:000268737300004
WOS:000381490800021
WOS:000087802900003
WOS:000314700800015
WOS:000406170200010
WOS:000288609600020
WOS:A1997VX32100014
WOS:000252522700003
WOS:000302009300017
WOS:000236252600021
WOS:000240662000004
WOS:000317040800008
WOS:000276285200013
WOS:000407239800002
WOS:000447767400014
WOS:000680632300003
WOS:000320043300015
WOS:A1997XK78900004
WOS:000437461100008
WOS:000350232800018
WOS:000248134400012
WOS:000386000700006
WOS:A1992HN95100003
WOS:A1993LC64200011
WOS:000320559600015
WOS:000280703800025
WOS:000189239100013
WOS:000281934800007
WOS:A1996UE61500006
WOS:A1993LT11900001
WOS:A1995RQ18000011
WOS:000171985000007
WOS:A1993MA38300001
WOS:000239593700011
WOS:000087137100010
WOS:000376431200021
WOS:000078714300004
WOS:000224158300001
WOS:000330848600008
WOS:000220724400024
WOS:000090062000007
WOS:000277448700010
WOS:000273254500003
WOS:A1996UU49400024
WOS:000427590600013
WOS:000269906300006
WOS:000322972400005
WOS:A1994NF16000009
WOS:000224908200008
WOS:000328273000043
WOS:000325700900008
WOS:000247999700029
WOS:000257576600012
WOS:000220217600012
WOS:000071710700015
WOS:000266194700011
WOS:000071761300005
WOS:000576794700005
WOS:000182861400020
WOS:A1997YF60300011
WOS:000293172800004
WOS:A1994MP65000011
WOS:000557692600008
WOS:000304327700003
WOS:000386911600078
WOS:000609626400001
WOS:000295111600009
WOS:000165888100007
WOS:A1997XQ99500028
WOS:000444990700046
WOS:000366019800016
WOS:000373285300003
WOS:000262318300006
WOS:000341784400004
WOS:A1992HZ58600011
WOS:001012679800001
WOS:000243593700007
WOS:000467900500010
WOS:A1995RM11600036
WOS:000269565400025
WOS:000182665200014
WOS:000324516800052
WOS:000357425700014
WOS:000238743000012
WOS:A1990EK08200007
WOS:000241629700019
WOS:000713820400020
WOS:000176751000003
WOS:000341984500024
WOS:001095282900003
WOS:000223155500001
WOS:001301915500001
WOS:000177799500006
WOS:001045045100001
WOS:000088561800008
WOS:000632017500002
WOS:000324114400018
WOS:000237430200025
WOS:000187282700015
WOS:A1996WM76300007
WOS:000255875100006
WOS:000282590500012
WOS:000299160100016
WOS:000291189500002
WOS:000379327000009
WOS:000080777900005
WOS:000081896500014
WOS:000243550100019
WOS:000291866300018
WOS:000452194200004
WOS:A1991GG76100016
WOS:000089203900025
WOS:000368228900021
WOS:000248174800017
WOS:000468195900009
WOS:000399313200006
WOS:000793100800001
WOS:000241899500008
WOS:001099319900001
WOS:000410328400001
WOS:000295981400002
WOS:000523651500014
WOS:000266350600002
WOS:000435991400004
WOS:000283359400018
WOS:000295992000004
WOS:000293505700018
WOS:000280585300008
WOS:000329223000016
WOS:000306731500027
WOS:000266372300020
WOS:A1997YF60300013
WOS:000072572000017
WOS:000399609200001
WOS:A1996UR98500002
WOS:000232916300003
WOS:000185467900021
WOS:000251109000025
WOS:000252503900015
WOS:000582353000024
WOS:000404978400010
WOS:000173219100008
WOS:000187001700005
WOS:000280065400003
WOS:000714645700004
WOS:000521285500015
WOS:000377691700007
WOS:000088561800011
WOS:000329431500008
WOS:000343236100011
WOS:000322768600002
WOS:000263547800038
WOS:000177435600011
WOS:000315629000009
WOS:000244124800025
WOS:000487881900001
WOS:000294609200002
WOS:A1996UN53800008
WOS:000352897200016
WOS:000359654100003
WOS:001034599600003
WOS:000306117700004
WOS:000270130000010
WOS:000862388900007
WOS:000337150600017
WOS:000264054700001
WOS:000359710600016
WOS:000300302300022
WOS:000383159900002
WOS:000985574700001
WOS:000661527500010
WOS:A1992JA30100006
WOS:000301274400002
WOS:000352790300018
WOS:000259969800004
WOS:000074123900002
WOS:000082830000002
WOS:000080273100005
WOS:000315674500006
WOS:000227242400018
WOS:000231352700004
WOS:000251632200003
WOS:000220705100010
WOS:000274156400031
WOS:000168834000022
WOS:000255941100020
WOS:000267817700019
WOS:000298139200005
WOS:000236735800012
WOS:000311457700001
WOS:000244065700005
WOS:000293173100032
WOS:A1997XX82500005
WOS:001338124700005
WOS:000424078800009
WOS:000264054800001
WOS:000273586700018
WOS:000308808000001
WOS:000075321900006
WOS:000319985400082
WOS:000233415600012
WOS:000225468700002
WOS:000260051000032
WOS:000306735700040
WOS:000251123500019
WOS:000081819300001
WOS:000267589300006
WOS:000088994300002
WOS:000299262100004
WOS:000271809000017
WOS:000073178900014
WOS:000253255500019
WOS:000240927500013
WOS:000085403800012
WOS:000282590500015
WOS:000263539600022
WOS:000178755800005
WOS:000078056000024
WOS:000176629800008
WOS:000373079800007
WOS:000071254300008
WOS:A1994PJ81700002
WOS:000432214600014
WOS:000321887700013
WOS:000076070200008
WOS:001331453900001
WOS:000261664600033
WOS:000238988800029
WOS:000247155000020
WOS:000258800800028
WOS:000438203500018
WOS:000182405600007
WOS:000080780100005
WOS:000373526800005
WOS:000081552900017
WOS:A1996VF68700002
WOS:000465615600008
WOS:000728190500001
WOS:000277561300013
WOS:000248729600019
WOS:000086699500014
WOS:000269005500019
WOS:A1996UY14400006
WOS:A1997YB00900006
WOS:000248174800027
WOS:000180014300022
WOS:000334072000003
WOS:000317396500001
WOS:000221141200012
WOS:A1992JP54700019
WOS:000361796500013
WOS:000262109200001
WOS:000087022600008
WOS:000174437400010
WOS:000343723300056
WOS:000640001100001
WOS:000675843800013
WOS:000268737300002
WOS:000788371400001
WOS:000229700100006
WOS:A1992HL79500004
WOS:000289635500002
WOS:000947475200001
WOS:000074903500006
WOS:000185086200017
WOS:000356429000023
WOS:A1997YF60300003
WOS:000235791500003
WOS:000273586700009
WOS:000326918300008
WOS:000084183400007
WOS:000168289300008
WOS:000229082800008
WOS:000331785700011
WOS:A1992JE46700004
WOS:000427949700005
WOS:A1996VL75600022
WOS:000079594800014
WOS:000226077100030
WOS:000270749800007
WOS:000285285900005
WOS:000083360500002
WOS:A1991ET46100033
WOS:000074178300014
WOS:000278507300016
WOS:000922590800001
WOS:000791078700001
WOS:001019779000001
WOS:000386692600001
WOS:A1997WX65100012
WOS:000076958700002
WOS:000836582200001
WOS:000319232800021
WOS:A1990CP34700013
WOS:000260051000031
WOS:000073297700004
WOS:000289987300016
WOS:000231195600018
WOS:000372589400001
WOS:000243461900008
WOS:000182809700008
WOS:000303699900007
WOS:000072964800008
WOS:000804985000003
WOS:000317040800013
WOS:000299633300019
WOS:A1995TG66200009
WOS:000263804900017
WOS:000185799500022
WOS:A1994PM72500006
WOS:000259368100002
WOS:000227545900023
WOS:000324920000008
WOS:000179270300036
WOS:000266569200023
WOS:000275752800017
WOS:000273555400020
WOS:000681488500001
WOS:000233701300010
WOS:001190927400001
WOS:A1995TG14700012
WOS:000528206700049
WOS:000180014300016
WOS:000723125800001
WOS:A1997WV10600008
WOS:000242869000023
WOS:000264226100041
WOS:000285712400019
WOS:000883409300002
WOS:000343723300060
WOS:000235660400007
WOS:000247467400009
WOS:000330123400017
WOS:001309929700001
WOS:000387153900127
WOS:000254922900008
WOS:000383300300007
WOS:000347043500007
WOS:000589948200001
WOS:A1996VL73900005
WOS:000170160400003
WOS:000328251000019
WOS:000478209600001
WOS:000322736300006
WOS:A1992JP33400010
WOS:000082644300020
WOS:A1996UW61900002
WOS:A1992HB37600015
WOS:000927726700001
WOS:000333536300080
WOS:A1991FN23400013
WOS:000269734100031
WOS:000305996900040
WOS:000304905400008
WOS:000086985300014
WOS:000265125000030
WOS:000347782300010
WOS:000402181600041
WOS:000223939500017
WOS:000521285500023
WOS:000225531900015
WOS:000381121400008
WOS:000241222300005
WOS:000720706600001
WOS:A1995RD55700021
WOS:000315627900027
WOS:001093481000001
WOS:A1994PT57100019
WOS:000353704300004
WOS:A1995TG14700014
WOS:000838020300001
WOS:000362100100007
WOS:000267743400003
WOS:000175879000017
WOS:A1997XC38800012
WOS:000543189900001
WOS:000446160600003
WOS:000088571300016
WOS:A1994MW55200014
WOS:000333669500036
WOS:000399313000013
WOS:000173219100004
WOS:A1993LG26100017
WOS:A1996VM56500001
WOS:000537908600017
WOS:000177967900018
WOS:000550696100001
WOS:A1996VN73600003
WOS:000345835800009
WOS:000088217100014
WOS:000544546800001
WOS:A1994PJ06900004
WOS:000948593400001
WOS:000247457600012
WOS:000313531900005
WOS:000383704700016
WOS:000335945800002
WOS:000675843800014
WOS:000372913400012
WOS:A1991EZ95300015
WOS:000280154500007
WOS:000231848800061
WOS:000078891200002
WOS:000273902300003
WOS:000325942000007
WOS:A1993LU74100032
WOS:000173023100006
WOS:A1995RW39700006
WOS:A1990DF74500029
WOS:000328278900008
WOS:000242869000002
WOS:000243704100018
WOS:000240046000007
WOS:000354482300009
WOS:000221374600018
WOS:000564006900001
WOS:000184922100001
WOS:000263074900019
WOS:A1993LC64200001
WOS:000088365300014
WOS:000654938500002
WOS:001203267300001
WOS:000266726900001
WOS:000372279200013
WOS:000239548500006
WOS:000295390800036
WOS:A1995PZ32400007
WOS:000312710500021
WOS:000719121200001
WOS:000180975000004
WOS:000692322000011
WOS:000422753700002
WOS:000298178000013
WOS:000770892900001
WOS:000290251000017
WOS:000071710700009
WOS:000231553700011
WOS:000457554200003
WOS:000184922100011
WOS:A1992HN95100001
WOS:000072038100011
WOS:000484438000068
WOS:000435352700007
WOS:000272556800007
WOS:000384224100006
WOS:000221150500055
WOS:A1996VK72000009
WOS:A1996UG70600020
WOS:A1995QN87500015
WOS:000269687200026
WOS:000376591600012
WOS:000280653800020
WOS:A1990CL98000031
WOS:000267003500009
WOS:000379915600008
WOS:000170811500004
WOS:000363956100006
WOS:000177311700006
WOS:000307353000003
WOS:000260977900017
WOS:000268958600009
WOS:A1994NE16800024
WOS:000078080300005
WOS:000273197400002
WOS:000266629700013
WOS:000182154200023
WOS:000748668800001
WOS:000178786900001
WOS:000678808400001
WOS:000656899700001
WOS:000253274900005
WOS:A1991FU29400020
WOS:000316509600011
WOS:A1997XX92600011
WOS:000335144700018
WOS:000081189200001
WOS:000369630800001
WOS:000500293000013
WOS:000339562500005
WOS:000186980800008
WOS:000299396600019
WOS:000250033300030
WOS:000311669100006
WOS:000619409500003
WOS:001219629500001
WOS:000252522700029
WOS:A1995TL08500012
WOS:000234443900029
WOS:000166455600009
WOS:000322173700017
WOS:000492651400001
WOS:000276768500014
WOS:000174561600001
WOS:000252132900032
WOS:000347043500008
WOS:000270737900004
WOS:000187001700023
WOS:000929117400002
WOS:001237670000001
WOS:A1996UW61900003
WOS:000597221200001
WOS:000179266400038
WOS:000481454600002
WOS:000248444900024
WOS:000357657200013
WOS:000174561600006
WOS:000082610900025
WOS:000226583100001
WOS:000231050000015
WOS:A1997YE28600021
WOS:000269734100028
WOS:000074123900003
WOS:A1995QJ29000004
WOS:000418705600004
WOS:000188096500021
WOS:000354814500009
WOS:000264294400003
WOS:000293634000017
WOS:000220058000007
WOS:000180328200001
WOS:000268775300009
WOS:000274568000019
WOS:A1992JF83500001
WOS:000264606100012
WOS:000984845600001
WOS:000088772800011
WOS:000407257800006
WOS:000262109300004
WOS:000309476000006
WOS:A1996UD63700005
WOS:000276492800001
WOS:000797142100001
WOS:000733402700001
WOS:000307771100019
WOS:000188821400034
WOS:000321323600011
WOS:000455536300007
WOS:000187224600017
WOS:A1997YB00900010
WOS:000363398400006
WOS:000423184900022
WOS:000385742000007
WOS:000243499900011
WOS:000245528800017
WOS:000343236100016
WOS:000326918300005
WOS:000351934100011
WOS:000272920500022
WOS:000280050400009
WOS:000260766300021
WOS:000702160400001
WOS:000273878300004
WOS:A1996UD63700006
WOS:000225438400010
WOS:000279590100017
WOS:000585412200004
WOS:000078552500002
WOS:000231638900017
WOS:000168420400024
WOS:000311459400086
WOS:000319810400007
WOS:000268775300017
WOS:000599975400001
WOS:000258961200016
WOS:000257325000033
WOS:000177590600012
WOS:000231113100013
WOS:000251856100032
WOS:000498223700001
WOS:000240650300011
WOS:000262109300008
WOS:A1994QF35200003
WOS:A1992KD32200013
WOS:000298659200027
WOS:000429048400010
WOS:A1996UE52300005
WOS:A1992KD92100007
WOS:000331517700101
WOS:000287489800018
WOS:000179135100001
WOS:A1991FC75700013
WOS:000586184200001
WOS:000184758700004
WOS:000589822000002
WOS:000328273000031
WOS:000237172900004
WOS:000347043500020
WOS:000290612900007
WOS:000229086600031
WOS:000425747200024
WOS:000227535400016
WOS:A1994NV15700006
WOS:000326632200007
WOS:000661248600011
WOS:000262109200012
WOS:000085496500004
WOS:000081721900002
WOS:000189011200003
WOS:000347281800013
WOS:000251856100009
WOS:000445121800011
WOS:000255602600016
WOS:000182981600015
WOS:000245810800017
WOS:000651805700001
WOS:000651671200005
WOS:000268661900005
WOS:A1997WG42800005
WOS:000231472800016
WOS:000312267800092
WOS:000374666500014
WOS:000550497500001
WOS:000253830800016
WOS:000715383500005
WOS:000461076700034
WOS:000317169500008
WOS:A1993LE26700011
WOS:001193074100001
WOS:000373285300016
WOS:000429469900001
WOS:000237331600023
WOS:000451726300010
WOS:A1996UV51000005
WOS:000072772000002
WOS:000334072000019
WOS:000076768400021
WOS:000410284800016
WOS:A1993LC64200006
WOS:000477027100046
WOS:000310310600008
WOS:000380496900019
WOS:000329975700023
WOS:000801165100003
WOS:000549523600001
WOS:000293300700031
WOS:000346501900023
WOS:000266081500013
WOS:000238817800010
WOS:A1991FQ40000014
WOS:000260597100004
WOS:000277560800011
WOS:A1997YA56100004
WOS:000259836100025
WOS:000075321900013
WOS:000516266100001
WOS:000170052200006
WOS:000176358900007
WOS:000312010800010
WOS:001172009100001
WOS:000179313900004
WOS:000244545200053
WOS:A1993LQ61800010
WOS:000770116600001
WOS:000295232700001
WOS:000382847800013
WOS:000261951100018
WOS:000483585800003
WOS:000254073500004
WOS:A1994NJ83100025
WOS:000316655700008
WOS:000307350700018
WOS:000293572900001
WOS:A1997XH52400012
WOS:000319289400017
WOS:000353791200012
WOS:000188438300013
WOS:000320194400019
WOS:000281217500008
WOS:000244293400018
WOS:000224717900019
WOS:000306182600045
WOS:000356433600023
WOS:000254922900004
WOS:000349598600078
WOS:A1995QN87500002
WOS:000242379700008
WOS:000269734100021
WOS:000228530600020
WOS:000277709800008
WOS:A1996UL40600010
WOS:A1992HM00600008
WOS:000075371900009
WOS:001079540500006
WOS:000678637100001
WOS:000311245400014
WOS:000244736800009
WOS:000432214600010
WOS:000429531700011
WOS:000232383900007
WOS:000459975900005
WOS:000468885000004
WOS:000314063900019
WOS:000263648400004
WOS:A1992JV35900002
WOS:000351724600001
WOS:000303240800005
WOS:000186789500016
WOS:000351948900007
WOS:000183587200002
WOS:000278475300032
WOS:000267313700008
WOS:000378417500009
WOS:000259070600002
WOS:000315424000017
WOS:000075934700010
WOS:000225251200014
WOS:000266910200001
WOS:A1996UE52300013
WOS:000342528200009
WOS:000331891900008
WOS:000447292100012
WOS:000355199800074
WOS:000307353000008
WOS:000256012800018
WOS:000380677200013
WOS:000081625800003
WOS:000663349200004
WOS:000815590300001
WOS:000345273700028
WOS:A1994NG29400004
WOS:000384224100003
WOS:000268958600022
WOS:000233351100009
WOS:000302009300042
WOS:000807615800001
WOS:000309576100031
WOS:000185296700002
WOS:000347844700008
WOS:000177967900009
WOS:000552627400008
WOS:A1993MB00100015
WOS:000294370900005
WOS:000167490900024
WOS:000082064900015
WOS:000085794000006
WOS:000246336600008
WOS:000241541300013
WOS:000221867900014
WOS:000400283600033
WOS:000222539400011
WOS:000185967700050
WOS:000226739600029
WOS:000277906500023
WOS:000082797100001
WOS:A1995QP00900015
WOS:000257171900022
WOS:000240201000011
WOS:001153517100006
WOS:000079727100011
WOS:000947958900001
WOS:000276853900024
WOS:000235095900074
WOS:000241757800004
WOS:000720184800001
WOS:000257576600026
WOS:000234754500002
WOS:001154382000010
WOS:000259767400015
WOS:A1995TJ20000010
WOS:000083287200005
WOS:A1992JA07700003
WOS:000175436600013
WOS:000264452700022
WOS:000316655700003
WOS:000223704900012
WOS:A1993KJ50000014
WOS:000293625600016
WOS:000296872100004
WOS:000244103300002
WOS:000314585500001
WOS:000225838400004
WOS:000262583400006
WOS:A1996UG98600007
WOS:000391399400002
WOS:000574888300027
WOS:000584215300001
WOS:A1995TJ20000008
WOS:000463747900019
WOS:A1993LT78800004
WOS:A1995RQ18000004
WOS:000079235100015
WOS:000078116100002
WOS:000341186700019
WOS:000266988000014
WOS:000311457700009
WOS:000348318700016
WOS:000696837900001
WOS:000242984400045
WOS:000167020100040
WOS:000312891200011
WOS:000168439900006
WOS:000239877200036
WOS:000372257300011
WOS:000299396600006
WOS:000424775700017
WOS:001100864200001
WOS:000083692900013
WOS:000298254400017
WOS:000302015800005
WOS:000247467400007
WOS:000708684800001
WOS:000314292000008
WOS:000085103200002
WOS:000753034200001
WOS:000167255400027
WOS:000331473400035
WOS:000309470100101
WOS:000231482400002
WOS:A1996UD63700007
WOS:A1995QB15700009
WOS:000381206000009
WOS:000350426600003
WOS:000324072300018
WOS:000241781600020
WOS:000072636700021
WOS:000278148800004
WOS:000355088600005
WOS:000173778200014
WOS:000384646100007
WOS:000084588400011
WOS:000328274200017
WOS:A1994NR46500012
WOS:000298098500011
WOS:000071714100018
WOS:000240514100028
WOS:000275631900010
WOS:000336370200027
WOS:000244103200004
WOS:000321702400033
WOS:000172586200012
WOS:000371546200007
WOS:000530761800001
WOS:000835608000001
WOS:000592794200001
WOS:000351728900001
WOS:000316352900006
WOS:000299396600016
WOS:000363203800031
WOS:000544213300014
WOS:000222539400014
WOS:000294370900002
WOS:000282643600028
WOS:A1997WF98900001
WOS:000228351300016
WOS:000368151600007
WOS:000383673100012
WOS:000366129100007
WOS:000316655700010
WOS:000236735800013
WOS:000351206900003
WOS:000237430200028
WOS:A1995QK41200007
WOS:A1994NA03100018
WOS:000679670100001
WOS:000220868600009
WOS:A1993ME85400025
WOS:A1992JW24600001
WOS:000486457600012
WOS:000246174700009
WOS:000170410200007
WOS:000268737300009
WOS:000403573800005
WOS:000248290100005
WOS:000181751900009
WOS:001326987800001
WOS:000259969800006
WOS:000074294400022
WOS:000277561300004
WOS:000384224100014
WOS:000224072800013
WOS:000317960900022
WOS:000446319600031
WOS:000239779500023
WOS:000849747100001
WOS:000222976200019
WOS:000297202800017
WOS:A1992JA76400013
WOS:001178914500007
WOS:001321349300001
WOS:000231971400004
WOS:001394377400001
WOS:000957677400001
WOS:000223704900007
WOS:000228351300022
WOS:000273870700005
WOS:000228351300015
WOS:000352837600001
WOS:000283359400020
WOS:000250579600012
WOS:000280154500001
WOS:000263786800010
WOS:000079235100014
WOS:000076877800005
WOS:A1993LG35400015
WOS:000265575200018
WOS:000234577700012
WOS:000083798500009
WOS:000311642100025
WOS:000258480100022
WOS:000719962000001
WOS:000488619000001
WOS:A1994PP95000007
WOS:001067452700001
WOS:000574807100010
WOS:000334072000001
WOS:A1993LQ54000008
WOS:000281683800025
WOS:A1997XP27000011
WOS:000659587900001
WOS:000270819300007
WOS:000236214700034
WOS:A1996VY19900010
WOS:000341701200007
WOS:001128497100001
WOS:000615101600004
WOS:000242973400008
WOS:000080022700024
WOS:000367812800260
WOS:000345276100014
WOS:000283879600009
WOS:000371349200011
WOS:000290201100010
WOS:000423230900002
WOS:000222415700032
WOS:000297851300017
WOS:000345276100010
WOS:000186535400067
WOS:000185053600003
WOS:000404050300017
WOS:000223186000016
WOS:000221360300003
WOS:000078116100001
WOS:000301274400014
WOS:000230265000003
WOS:000304987700004
WOS:000281900000029
WOS:000221141200006
WOS:000075283700005
WOS:000171492900007
WOS:000180432500005
WOS:A1996UN29300006
WOS:000284956400021
WOS:A1995QW49300005
WOS:000338633500008
WOS:000075321900002
WOS:A1996VJ72500013
WOS:000220758400007
WOS:000531411900028
WOS:000346089900038
WOS:000419171600006
WOS:000316655700006
WOS:001379334800001
WOS:000277561300003
WOS:A1993LH95100003
WOS:000231195600026
WOS:000235854500028
WOS:A1997XW13500007
WOS:000181784200006
WOS:000258800800023
WOS:000252132900019
WOS:000341352100008
WOS:000283974700008
WOS:000383090500005
WOS:000341983700006
WOS:000378880400016
WOS:000079441700006
WOS:000227099500006
WOS:000353771000005
WOS:000781796200001
WOS:001224126500001
WOS:000282176300005
WOS:000288067200009
WOS:000295797100002
WOS:A1990EN71100002
WOS:000226534000018
WOS:000300073300010
WOS:000411131300001
WOS:000283359400021
WOS:000265848600019
WOS:000429591800012
WOS:000820931900004
WOS:000299262100018
WOS:000244908900013
WOS:000295371300008
WOS:A1992KB98400012
WOS:000228733700003
WOS:000378418800022
WOS:000450113100006
WOS:000285636600044
WOS:000083774900025
WOS:000243487300004
WOS:A1997YJ14100034
WOS:000293505700013
WOS:000229766600028
WOS:000387537000006
WOS:000265125000023
WOS:000279789600005
WOS:000588172400002
WOS:000222415900001
WOS:001068059300004
WOS:000289635500006
WOS:000686639400008
WOS:000699003000001
WOS:000258151300002
WOS:000087389700015
WOS:000348226000012
WOS:000321753000026
WOS:000075321900007
WOS:000255432300016
WOS:000186980800003
WOS:000077757500002
WOS:A1997WG42800006
WOS:000288542400010
WOS:000295620000020
WOS:000246252800004
WOS:000260502900021
WOS:000177311700004
WOS:000337626700016
WOS:000266340200011
WOS:000168440900004
WOS:000592985500007
WOS:000263067000010
WOS:000080315500006
WOS:000252503900030
WOS:000089909300002
WOS:000317593100022
WOS:000244700200024
WOS:000317984500004
WOS:000357705300019
WOS:001364299900001
WOS:000700614500001
WOS:A1997WX77200002
WOS:000257398100023
WOS:000184672300018
WOS:000318524600017
WOS:A1994NY36100008
WOS:000080066300007
WOS:000236326800002
WOS:000071031100006
WOS:000167869600009
WOS:000186213800005
WOS:000076058100007
WOS:001148909700001
WOS:000283689200022
WOS:000080653800012
WOS:000182258000005
WOS:000259800600002
WOS:000269608200009
WOS:000279590100005
WOS:000567401700005
WOS:000365670700011
WOS:000539996800017
WOS:001070069500001
WOS:A1992HL10200005
WOS:000419307200008
WOS:000748223000001
WOS:A1993LC88500009
WOS:000334072000006
WOS:000262424200024
WOS:000337150600016
WOS:000288542400012
WOS:000498065400001
WOS:000329829200144
WOS:001191045100001
WOS:000169829000013
WOS:000180757100003
WOS:000179313900003
WOS:000268128900020
WOS:000221441300003
WOS:000315352200004
WOS:000793503300045
