# Supplementary material for: Global impact of dietary risks on cancers: burdens across regions from 1990 to 2021 and the projection to 2035
Source: Front Nutr. 2025 Jul 4;12:1585305. doi: 10.3389/fnut.2025.1585305 (PMC12271164; doi:10.3389/fnut.2025.1585305)
Supplement: Supplementary file 1 [file Data_Sheet_1.zip › Supplementary data/Fig 1/download1990u44.txt]

PT J
AU MICHNOVICZ, JJ
   BRADLOW, HL
AF MICHNOVICZ, JJ
   BRADLOW, HL
TI INDUCTION OF ESTRADIOL METABOLISM BY DIETARY INDOLE-3-CARBINOL IN HUMANS
SO JNCI-JOURNAL OF THE NATIONAL CANCER INSTITUTE
LA English
DT Article
AB Dietary indoles in cruciferous vegetables induce cytochrome P450 enzymes and have prevented tumors in various animal models. Because estradiol metabolism is also cytochrome P450 mediated and linked to breast cancer risk, indoles may similarly reduce estrogen-responsive tumors in humans. We examined several indoles in female Sprague-Dawley rats for induction of hepatic estradiol 2-hydroxylation. The most potent inducer, indole-3-carbinol, was administered to humans (500 mg daily for 1 wk). It  significantly increased the extent (mean .+-. SEM) of estradiol 2-hydroxylation from 29.3% .+-. 2.1% to 45.6% .+-. 2.1% (P < .001). These results indicate that indole-3-carbinol strongly influences estradiol metabolism in human and may provide a new chemopreventive aporoach to estrogen-dependent diseases.
C1 ROCKEFELLER UNIV, NEW YORK, NY 10021 USA.
RP INST HORMONE RES, 55 E 34TH ST, NEW YORK, NY 10016 USA.
CR BARON JA, 1984, AM J EPIDEMIOL, V119, P9, DOI 10.1093/oxfordjournals.aje.a113730
   BERTAZZI PA, 1989, AM J EPIDEMIOL, V129, P1187, DOI 10.1093/oxfordjournals.aje.a115240
   BRADFIELD CA, 1987, J TOXICOL ENV HEALTH, V21, P311, DOI 10.1080/15287398709531021
   BUNYAGIDJ C, 1988, J STEROID BIOCHEM, V31, P795, DOI 10.1016/0022-4731(88)90288-9
   FISHMAN J, 1980, P NATL ACAD SCI-BIOL, V77, P4957, DOI 10.1073/pnas.77.8.4957
   GALBRAITH RA, 1989, NEW ENGL J MED, V321, P269, DOI 10.1056/NEJM198908033210501
   GIERTHY JF, 1988, BIOCHEM BIOPH RES CO, V157, P515, DOI 10.1016/S0006-291X(88)80279-1
   GILLNER M, 1985, MOL PHARMACOL, V28, P357
   GRAHAM S, 1972, CANCER, V30, P927, DOI 10.1002/1097-0142(197210)30:4<927::AID-CNCR2820300411>3.0.CO;2-L
   HERSHCOPF RJ, 1987, AM J CLIN NUTR, V45, P283, DOI 10.1093/ajcn/45.1.283
   JELLINCK PH, 1985, ENDOCRINOLOGY, V117, P2274, DOI 10.1210/endo-117-6-2274
   KHAW KT, 1988, NEW ENGL J MED, V318, P1705, DOI 10.1056/NEJM198806303182601
   LESKO SM, 1985, NEW ENGL J MED, V313, P593, DOI 10.1056/NEJM198509053131001
   MARTUCCI CP, 1979, ENDOCRINOLOGY, V105, P1288, DOI 10.1210/endo-105-6-1288
   MCDANELL R, 1987, FOOD CHEM TOXICOL, V25, P363, DOI 10.1016/0278-6915(87)90170-0
   MICHNOVICZ JJ, 1986, NEW ENGL J MED, V315, P1305, DOI 10.1056/NEJM198611203152101
   MICHNOVICZ JJ, 1989, METABOLISM, V38, P537, DOI 10.1016/0026-0495(89)90213-8
   MOORE JW, 1987, BRIT J CANCER, V56, P661, DOI 10.1038/bjc.1987.262
   MUSEY PI, 1987, J CLIN ENDOCR METAB, V65, P792, DOI 10.1210/jcem-65-4-792
   PANTUCK EJ, 1979, CLIN PHARMACOL THER, V25, P88
   SCHNEIDER J, 1984, J BIOL CHEM, V259, P4840
   SCHNEIDER J, 1983, J CLIN ENDOCR METAB, V56, P973, DOI 10.1210/jcem-56-5-973
   SCHNEIDER J, 1982, P NATL ACAD SCI-BIOL, V79, P3047, DOI 10.1073/pnas.79.9.3047
   STOEWSAND GS, 1988, CANCER LETT, V39, P199, DOI 10.1016/0304-3835(88)90105-X
   WAXMAN DJ, 1988, BIOCHEM PHARMACOL, V37, P71, DOI 10.1016/0006-2952(88)90756-3
   YOUNG TB, 1988, INT J CANCER, V42, P167, DOI 10.1002/ijc.2910420205
NR 26
TC 153
Z9 162
U1 0
U2 14
PU OXFORD UNIV PRESS INC
PI CARY
PA JOURNALS DEPT, 2001 EVANS RD, CARY, NC 27513 USA
SN 0027-8874
EI 1460-2105
J9 JNCI-J NATL CANCER I
JI JNCI-J. Natl. Cancer Inst.
PD JUN 6
PY 1990
VL 82
IS 11
BP 947
EP 949
DI 10.1093/jnci/82.11.947
PG 3
WC Oncology
SC Oncology
GA DG128
UT WOS:A1990DG12800016
PM 2342128
DA 2025-02-23
ER

PT J
AU LOVE, RR
   VERMA, AK
   SURAWICZ, TS
   MORRISSEY, JF
AF LOVE, RR
   VERMA, AK
   SURAWICZ, TS
   MORRISSEY, JF
TI ABSENCE OF EFFECT OF SUPPLEMENTAL ORAL CALCIUM ON ORNITHINE DECARBOXYLASE (ODC) ACTIVITY IN COLONIC MUCOSAE OF HEALTHY-INDIVIDUALS WITH A FAMILY HISTORY OF COLORECTAL-CANCER
SO JOURNAL OF SURGICAL ONCOLOGY
LA English
DT Article
AB Tissue activity levels of ornithine decarboxylase (ODC) have been suggested to be a marker of colonic epithelial cell proliferation and risk for colorectal cancer. Supplemental dietary calcium has been hypothesized and reported to suppress colonic epithelial-cell proliferation. We measured sigmoid and rectal mucosal ODA activity levels in 45 healthy, disease-free subjects with strong family histories of colorectal cancer before and after 2 months, during which daily supplementation with calcium carbonate (to provide 600 mg calcium base) was taken. Although the mean ODC activity levels decreased in both sigmoid and rectal specimens, these changes were small in relation to the standard deviation and were not statistically significant. These data suggest that the magnitude of dietary calcium intake does not significantly influence sigmoid-rectal mucosal ODC activity levels and that ODC measurements may not be a useful intermediate endpoint for interventions designed to interrupt the  colon carcinogenic sequence.
C1 UNIV WISCONSIN, DEPT HUMAN ONCOL, MADISON, WI 53706 USA.
   UNIV WISCONSIN, DEPT MED, MADISON, WI 53706 USA.
C3 University of Wisconsin System; University of Wisconsin Madison; University of Wisconsin System; University of Wisconsin Madison
RP UNIV WISCONSIN, CTR CLIN CANC, CANC PREVENT PROGRAM, 1300 UNIV AVE 7C, MADISON, WI 53706 USA.
CR ALDER RJ, 1988, FRONT GASTROINTEST R, V14, P177
   BUSET M, 1986, CANCER RES, V46, P5426
   DESCHNER EE, 1975, CANCER, V35, P413, DOI 10.1002/1097-0142(197502)35:2<413::AID-CNCR2820350217>3.0.CO;2-B
   JOSTEN D M, 1985, JOURNAL OF PSYCHOSOCIAL ONCOLOGY, V3, P5
   KOO HB, 1988, J SURG ONCOL, V38, P240, DOI 10.1002/jso.2930380407
   LIPKIN M, 1984, CANCER RES, V44, P4201
   LIPKIN M, 1985, NEW ENGL J MED, V313, P1381, DOI 10.1056/NEJM198511283132203
   LOVE RR, 1989, J SURG ONCOL, V43, P150
   LUK GD, 1984, NEW ENGL J MED, V311, P80, DOI 10.1056/NEJM198407123110202
   LUK GD, 1988, GASTROENTEROLOGY, V94, P0
   LYNCH HT, 1977, ARCH SURG-CHICAGO, V112, P170
   LYNCH HT, 1981, DIS COLON RECTUM, V24, P311
   NEWMARK HL, 1984, JNCI-J NATL CANCER I, V72, P1323
   SEGI M, 1972, CANCER MORTALITY SEL, V0, P0
NR 15
TC 6
Z9 6
U1 0
U2 0
PU WILEY
PI HOBOKEN
PA 111 RIVER ST, HOBOKEN 07030-5774, NJ USA
SN 0022-4790
EI 1096-9098
J9 J SURG ONCOL
JI J. Surg. Oncol.
PD FEB 15
PY 1990
VL 43
IS 2
BP 79
EP 82
DI 10.1002/jso.2930430204
PG 4
WC Oncology; Surgery
SC Oncology; Surgery
GA CP037
UT WOS:A1990CP03700003
PM 2304344
DA 2025-02-23
ER

PT J
AU ROZEN, P
   FIREMAN, Z
   FINE, N
   CHETRIT, A
   ZAJICEK, G
AF ROZEN, P
   FIREMAN, Z
   FINE, N
   CHETRIT, A
   ZAJICEK, G
TI RECTAL EPITHELIAL PROLIFERATION IN WOMEN RECOVERED FROM BREAST-CANCER
SO CANCER LETTERS
LA English
DT Article
DE BREAST CANCER; COLORECTAL NEOPLASIA; RECTAL EPITHELIAL PROLIFERATION; TRITIATED THYMIDINE LABELING
ID colorectal-cancer; adenomatous polyps; cell-proliferation; large-bowel; association; carcinoma; colon
AB Women recovered from breast cancer are at increased risk for colorectal neoplasia.  The reasons may be genetic, dietary or endogenous hormonal risk factors.  Measurements of rectal epithelial proliferation are a useful biomarker of risk for large bowel cancer.  This was studied in 12 women after (mean 7.8 years) cured breast cancer, who had a mean % labelling index of 7.5 +/- 3.5 (S.D.) as compared to 5.8 +/- 1.8 (S.D.) in a disease-free comparison group of 25 women.  In addition, analysis of labelled crypt compartments demonstrated a significantly higher proportion in the study group with thymidine uptake, mainly in the mid crypt zone, and an extension of crypt cell DNA synthesis towards the surface epithelium.  Using proliferative activity as a biomarker of risk in a larger study group, we may learn more about common etiological factors for both malignancies and also identify a higher-risk subgroup for long-term follow-up and possible therapeutic intervention.
C1 TEL AVIV UNIV,MED CTR,DEPT GASTROENTEROL,IL-69978 TEL AVIV,ISRAEL.
   TEL AVIV UNIV,SACKLER FAC MED,IL-69978 TEL AVIV,ISRAEL.
   HEBREW UNIV JERUSALEM,HADASSAH MED SCH,H HUMPHREY CTR EXPTL MED & CANC RES,IL-91010 JERUSALEM,ISRAEL.
C3 Tel Aviv University; Tel Aviv University; Sackler Faculty of Medicine; Hebrew University of Jerusalem
CR AGARWAL N, 1986, ANN SURG, V203, P307, DOI 10.1097/00000658-198603000-00016
   BLEIBERG H, 1985, CANCER-AM CANCER SOC, V56, P124, DOI 10.1002/1097-0142(19850701)56:1<124::AID-CNCR2820560119>3.0.CO;2-Y
   BREMOND A, 1984, CANCER-AM CANCER SOC, V54, P2568, DOI 10.1002/1097-0142(19841201)54:11<2568::AID-CNCR2820541144>3.0.CO;2-V
   DARMON E, 1990, ARCH PATHOL LAB MED, V114, P855
   DELEON MP, 1988, CANCER RES, V48, P4121
   FIREMAN Z, 1989, CANCER LETT, V47, P133, DOI 10.1016/0304-3835(89)90189-4
   JACOBSON EA, 1987, P CANAD FED BIOL SOC, V0, P0
   JOUIN H, 1989, CANCER-AM CANCER SOC, V63, P599, DOI 10.1002/1097-0142(19890201)63:3<599::AID-CNCR2820630333>3.0.CO;2-L
   LIPKIN M, 1988, CANCER RES, V48, P235
   LOK E, 1988, CANCER LETT, V38, P249, DOI 10.1016/0304-3835(88)90016-X
   LYNCH HT, 1973, AM J GASTROENTEROL, V59, P31
   MARKOWITZ JF, 1986, GASTROENTEROLOGY, V91, P581, DOI 10.1016/0016-5085(86)90626-8
   MCMICHAEL AJ, 1980, J NATL CANCER I, V65, P1201
   MEYER JS, 1975, CANCER, V36, P1374, DOI 10.1002/1097-0142(197510)36:4<1374::AID-CNCR2820360428>3.0.CO;2-S
   PHIPPS RF, 1989, EUR J SURG ONCOL, V15, P109
   ROZEN P, 1989, GUT, V30, P650, DOI 10.1136/gut.30.5.650
   ROZEN P, 1986, CANCER-AM CANCER SOC, V57, P1235, DOI 10.1002/1097-0142(19860315)57:6<1235::AID-CNCR2820570629>3.0.CO;2-I
   ROZEN P, 1986, SECONDARY PREVENTION, V0, P164
   STEWART RJ, 1983, DIS COLON RECTUM, V26, P658, DOI 10.1007/BF02553336
   TOMA S, 1987, EUR J SURG ONCOL, V13, P429
   ZHANG L, 1987, CANCER RES, V47, P4905
NR 22
TC 7
Z9 7
U1 0
U2 0
PU ELSEVIER SCI IRELAND LTD
PI CLARE
PA CUSTOMER RELATIONS MANAGER, BAY 15, SHANNON INDUSTRIAL ESTATE CO, CLARE, IRELAND
SN 0304-3835
EI 
J9 CANCER LETT
JI Cancer Lett.
PD DEC 17
PY 1990
VL 55
IS 3
BP 189
EP 194
DI 10.1016/0304-3835(90)90118-H
PG 6
WC Oncology
SC Oncology
GA EQ689
UT WOS:A1990EQ68900003
PM 2257537
DA 2025-02-23
ER

PT J
AU PRENTICE, R
   THOMPSON, D
   CLIFFORD, C
   GORBACH, S
   GOLDIN, B
   BYAR, D
AF PRENTICE, R
   THOMPSON, D
   CLIFFORD, C
   GORBACH, S
   GOLDIN, B
   BYAR, D
TI DIETARY-FAT REDUCTION AND PLASMA ESTRADIOL CONCENTRATION IN HEALTHY POSTMENOPAUSAL WOMEN
SO JNCI-JOURNAL OF THE NATIONAL CANCER INSTITUTE
LA English
DT Article
AB Concentrations of total and weakly bound plasma estradiol were significantly (P < .01) reduced in 73 healthy postmenopausal women after 10-22 weeks of participation in a low-fat diet intervention program. Nonsignificant reductions in estrone sulfate and sex hormone-binding protein were also observed. The 17% reduction in average estradiol concentration was accompanied by an average reduction of 12 mg/dL in total plasma cholesterol (P < .001), an average weight loss of 3.4 kg (P < .001), and an average reduction in daily dietary fat from 68.5 to 29.5 g. Our review of case-control studies indicates that a 17% reduction in plasma estradiol may explain a noteworthy component of the international variation in breast cancer incidence. We find a need for further studies of (a) disease risk in relation to hormone concentrations and (b) changes in hormone concentrations as a function of the duration of low-fat diet intervention.
C1 FRED HUTCHINSON CANC RES CTR, 1124 COLUMBIA ST, SEATTLE, WA 98104 USA.
   NCI, DIV CANC PREVENT & CONTROL, BETHESDA, MD 20205 USA.
   TUFTS UNIV, SCH MED, COMMUNITY HLTH NUTR UNIT, BOSTON, MA 02111 USA.
C3 Fred Hutchinson Cancer Center; National Institutes of Health (NIH) - USA; NIH National Cancer Institute (NCI); Tufts University
CR BOYAR AP, 1988, NUTR CANCER, V11, P93, DOI 10.1080/01635588809513975
   BRUNING PF, 1985, BRIT J CANCER, V51, P479, DOI 10.1038/bjc.1985.69
   BRUNING PF, 1986, CANCER RES, V46, P2606
   CHILVERS C, 1989, LANCET, V1, P973
   DRAFTA D, 1980, J STEROID BIOCHEM, V13, P793, DOI 10.1016/0022-4731(80)90231-9
   GOLDIN BR, 1982, NEW ENGL J MED, V307, P1542, DOI 10.1056/NEJM198212163072502
   JASONNI VM, 1984, CANCER-AM CANCER SOC, V53, P2698, DOI 10.1002/1097-0142(19840615)53:12<2698::AID-CNCR2820531223>3.0.CO;2-O
   JUDD HL, 1976, J CLIN ENDOCR METAB, V43, P272, DOI 10.1210/jcem-43-2-272
   KIRSCHNER MA, 1978, CANCER RES, V38, P4029
   LANGLEY MS, 1985, JNCI-J NATL CANCER I, V75, P823, DOI 10.1093/jnci/75.5.823
   MACDONALD PC, 1978, AM J OBSTET GYNECOL, V130, P448, DOI 10.1016/0002-9378(78)90287-9
   MCFADYEN IJ, 1976, LANCET, V1, P1100
   MOORE JW, 1983, JNCI-J NATL CANCER I, V71, P749
   MOORE JW, 1982, INT J CANCER, V29, P17, DOI 10.1002/ijc.2910290105
   MOORE JW, 1986, INT J CANCER, V38, P625, DOI 10.1002/ijc.2910380502
   NISKER JA, 1980, AM J OBSTET GYNECOL, V138, P637, DOI 10.1016/0002-9378(80)90080-0
   OTA DM, 1986, CANCER, V57, P558, DOI 10.1002/1097-0142(19860201)57:3<558::AID-CNCR2820570326>3.0.CO;2-1
   PRENTICE RL, 1987, ADV CANCER RES, V49, P285, DOI 10.1016/S0065-230X(08)60801-5
   PRENTICE RL, 1988, JNCI-J NATL CANCER I, V80, P802, DOI 10.1093/jnci/80.11.802
   RAO CR, 1973, LINEAR STATISTICAL I, V0, P0
   REED MJ, 1983, CANCER RES, V43, P3940
   REED MJ, 1984, PROG CANCER RES THER, V31, P343
   ROSE DP, 1987, JNCI-J NATL CANCER I, V78, P623
   SIITERI PK, 1981, BANBURY REPORT, V8, P87
   STREET C, 1989, ACTA ENDOCRINOL-COP, V120, P175, DOI 10.1530/acta.0.1200175
   WOODS MN, 1989, AM J CLIN NUTR, V49, P1179, DOI 10.1093/ajcn/49.6.1179
   WU C, 1971, STEROIDS, V18, P91, DOI 10.1016/S0039-128X(71)80174-5
NR 28
TC 165
Z9 174
U1 0
U2 1
PU OXFORD UNIV PRESS INC
PI CARY
PA JOURNALS DEPT, 2001 EVANS RD, CARY, NC 27513 USA
SN 0027-8874
EI 1460-2105
J9 JNCI-J NATL CANCER I
JI JNCI-J. Natl. Cancer Inst.
PD JAN 17
PY 1990
VL 82
IS 2
BP 129
EP 134
DI 10.1093/jnci/82.2.129
PG 6
WC Oncology
SC Oncology
GA CH500
UT WOS:A1990CH50000009
PM 2294222
DA 2025-02-23
ER

PT J
AU HOWE, GR
   JAIN, M
   MILLER, AB
AF HOWE, GR
   JAIN, M
   MILLER, AB
TI DIETARY FACTORS AND RISK OF PANCREATIC-CANCER - RESULTS OF A CANADIAN POPULATION-BASED CASE-CONTROL STUDY
SO INTERNATIONAL JOURNAL OF CANCER
LA English
DT Article
AB Dietary information from a case-control study of pancreatic cancer conducted in Metropolitan Toronto between 1983 and 1986 is reported. A total of 249 cases and 505 population-based controls completed quantitative diet histories from which total caloric intake of a number of nutrients were estimated. A positive association with total caloric intake was observed with a relative risk of 2.39, 95% confidence interval 1.18-4.83 (highest versus lowest quartile), due primarily to the intake of carbohydrates. Inverse associations were seen with fibre from fruit, vegetable and cereal sources, with a relative risk of 0.42, 0.22-0.78 (highest versus lowest quartile), for total fibre intake.
C1 UNIV TORONTO, DEPT PREVENT MED & BIOSTAT, TORONTO M5S 1A8, ONTARIO, CANADA.
   UNIV TORONTO, NATL CANC INST CANADA, EPIDEMIOL UNIT, TORONTO M5S 1A8, ONTARIO, CANADA.
C3 University of Toronto; Queens University - Canada; Canadian Cancer Trials Group; University of Toronto
CR ARMSTRONG B, 1975, INT J CANCER, V15, P617, DOI 10.1002/ijc.2910150411
   DURBEC JP, 1983, BRIT J CANCER, V47, P463, DOI 10.1038/bjc.1983.75
   FALK RT, 1988, AM J EPIDEMIOL, V128, P324, DOI 10.1093/oxfordjournals.aje.a114972
   GOLD EB, 1985, CANCER-AM CANCER SOC, V55, P460, DOI 10.1002/1097-0142(19850115)55:2<460::AID-CNCR2820550229>3.0.CO;2-V
   GORDIS L, 1980, REV CANCER EPIDEMIOL, V1, P89
   HOWE GR, 1989, AM J EPIDEMIOL, V129, P1314, DOI 10.1093/oxfordjournals.aje.a115256
   HOWE GR, 1986, AM J EPIDEMIOL, V124, P157, DOI 10.1093/oxfordjournals.aje.a114365
   HUMBLE CG, 1984, AM J EPIDEMIOL, V119, P86, DOI 10.1093/oxfordjournals.aje.a113729
   JAIN M, 1980, AM J EPIDEMIOL, V111, P212, DOI 10.1093/oxfordjournals.aje.a112888
   JAIN M, 1980, INT J CANCER, V26, P757, DOI 10.1002/ijc.2910260609
   JAIN M, 1989, J AM DIET ASSOC, V89, P1647
   KOLONEL LN, 1977, AM J EPIDEMIOL, V106, P476, DOI 10.1093/oxfordjournals.aje.a112494
   LEA A J, 1967, ANNALS OF THE ROYAL COLLEGE OF SURGEONS OF ENGLAND, V41, P432
   LEVIN DL, 1981, CANCER-AM CANCER SOC, V47, P1456, DOI 10.1002/1097-0142(19810315)47:6+<1456::AID-CNCR2820471404>3.0.CO;2-6
   MACK TM, 1986, JNCI-J NATL CANCER I, V76, P49
   MARSHALL J, 1980, AM J EPIDEMIOL, V112, P675, DOI 10.1093/oxfordjournals.aje.a113040
   MARUCHI N, 1977, GANN, V68, P1
   MCMICHAEL AJ, 1980, INT J CANCER, V25, P431, DOI 10.1002/ijc.2910250402
   MILLS PK, 1988, CANCER-AM CANCER SOC, V61, P2578, DOI 10.1002/1097-0142(19880615)61:12<2578::AID-CNCR2820611232>3.0.CO;2-0
   MORGAN RW, 1978, AM J EPIDEMIOL, V107, P488, DOI 10.1093/oxfordjournals.aje.a112568
   NORELL SE, 1986, AM J EPIDEMIOL, V124, P894, DOI 10.1093/oxfordjournals.aje.a114479
   PIKE MC, 1989, AM J EPIDEMIOL, V129, P1312, DOI 10.1093/oxfordjournals.aje.a115254
   WILLETT W, 1986, AM J EPIDEMIOL, V124, P17, DOI 10.1093/oxfordjournals.aje.a114366
   WYNDER EL, 1973, JNCI-J NATL CANCER I, V50, P645, DOI 10.1093/jnci/50.3.645
   YANAI H, 1979, ENVIRON HEALTH PERSP, V32, P83, DOI 10.2307/3429007
   1972, 1900, V8, V0, P0
NR 27
TC 114
Z9 120
U1 0
U2 2
PU WILEY
PI HOBOKEN
PA 111 RIVER ST, HOBOKEN 07030-5774, NJ USA
SN 0020-7136
EI 1097-0215
J9 INT J CANCER
JI Int. J. Cancer
PD APR 15
PY 1990
VL 45
IS 4
BP 604
EP 608
DI 10.1002/ijc.2910450405
PG 5
WC Oncology
SC Oncology
GA DA376
UT WOS:A1990DA37600003
PM 2157670
DA 2025-02-23
ER

PT J
AU JANSSON, B
AF JANSSON, B
TI DIETARY, TOTAL-BODY, AND INTRACELLULAR POTASSIUM-TO-SODIUM RATIOS AND THEIR INFLUENCE ON CANCER
SO CANCER DETECTION AND PREVENTION
LA English
DT Article
AB One of the greatest changes in the human diet, a change that has occurred only within the past few thousand years, is the immense increase in the take of sodium (Na) caused by use of table salt in the preparation and preservation of food. At the same time, man''s intake of potassium (K) has decreased. The result is that from Paleolithic times to modern times the dietary K/Na ratio has been reduced by a factor of about 20. Based on a comparison of modern people in civilized areas with the primitive Yanomamo Indians in South America (who do not eat salt but who do grow and eat potassium-rich cooking bananas), this factor may even be on the order of 100 to 200. Humans, who initially had to adapt to retain sodium from a sodium-poor diet and to excrete potassium from a potassium-rich diet, have not yet evolutionarily adapted to today''s high-sodium, low-potassium diet. This failure has caused increased rates of a number of diseases in civilized man, among them cancer. The influence of the K/Na ratio on cancer development - first discovered by epidemiologic studies - has been confirmed by various means, such as dietary studies, gerontological stuides, studies of relationships between hyper- and hypokalemic diseases and cancer, and review of the cellular changes of this ratio induced by carcinogenic and anticarcinogenic agents. Recently, animal experiments have also confirmed the results. The recommended dietary K/Na ratio should be well above 1, preferably 5 or higher, and the cellular K/Na ratio should be above 10.
RP UNIV TEXAS, MD ANDERSON CANC CTR, DEPT BIOMATH, POB 237, 1515 HOLCOMBE AVE, HOUSTON, TX 77030 USA.
NR 0
TC 12
Z9 13
U1 0
U2 4
PU ELSEVIER SCI LTD
PI London
PA 125 London Wall, London, ENGLAND
SN 0361-090X
EI 
J9 CANCER DETECT PREV
JI Cancer Detect. Prev.
PD JUN 15
PY 1990
VL 14
IS 5
BP 563
EP 565
DI 
PG 3
WC Oncology
SC Oncology
GA EA777
UT WOS:A1990EA77700009
PM 2224920
DA 2025-02-23
ER

PT J
AU LAVECCHIA, C
   NEGRI, E
   DAVANZO, B
   FRANCESCHI, S
   DECARLI, A
   BOYLE, P
AF LAVECCHIA, C
   NEGRI, E
   DAVANZO, B
   FRANCESCHI, S
   DECARLI, A
   BOYLE, P
TI DIETARY INDICATORS OF LARYNGEAL-CANCER RISK
SO CANCER RESEARCH
LA English
DT Article
C1 UNIV LAUSANNE, INST SOCIAL & PREVENT MED, CH-1005 LAUSANNE, SWITZERLAND.
   INTERUNIV CONSORTIUM LOMBARDY AUTOMAT DATA PROC, I-20090 SEGRATE, ITALY.
   AVIANO CANC CTR, I-33081 PORDENONE, ITALY.
   UNIV MILAN, NCI, INST MED STAT, I-20133 MILAN, ITALY.
   UNIV TRENTO, INST STAT, I-38100 TRENT, ITALY.
   INT AGCY RES CANC, ANALYT EPIDEMIOL UNIT, F-69372 LYONS, FRANCE.
C3 University of Lausanne; University of Milan; University of Trento; World Health Organization; International Agency for Research on Cancer (IARC)
RP LAVECCHIA, C (corresponding author), MARIO NEGRI INST PHARMACOL RES, VIA ERITREA 62, I-20157 MILAN, ITALY.
CR BAKER RJ, 1978, GLIM SYSTEM, V0, P0
   BROWN LM, 1988, CANCER RES, V48, P1960
   BYERS T, 1985, AM J EPIDEMIOL, V122, P41, DOI 10.1093/oxfordjournals.aje.a114085
   CISLAGHI C, 1986, INDICATORI MAPPE MOR, V0, P0
   DECARLI A, 1987, NUTRITION AND CANCER, V10, P29
   DESTEFANI E, 1987, CANCER-AM CANCER SOC, V60, P3087, DOI 10.1002/1097-0142(19871215)60:12<3087::AID-CNCR2820601238>3.0.CO;2-6
   Doll R, 1985, EFFECTS ON HEALTH OF EXPOSURE TO ASBESTOS, V0, P0
   FRANCO EL, 1989, INT J CANCER, V43, P992, DOI 10.1002/ijc.2910430607
   GRAHAM S, 1981, AM J EPIDEMIOL, V113, P675, DOI 10.1093/oxfordjournals.aje.a113147
   GUENEL P, 1988, J EPIDEMIOL COMMUN H, V42, P350, DOI 10.1136/jech.42.4.350
   LAVECCHIA C, 1989, CANCER RES, V49, P1049
   LEVI F, 1989, SOZ PRAEVENTIVMED S2, V34, P0
   MACKERRAS D, 1988, AM J EPIDEMIOL, V128, P980
   MANTEL N, 1959, JNCI-J NATL CANCER I, V22, P719
   MCLAUGHLIN JK, 1988, JNCI-J NATL CANCER I, V80, P1237, DOI 10.1093/jnci/80.15.1237
   OLSEN J, 1984, J EPIDEMIOL COMMUN H, V38, P117, DOI 10.1136/jech.38.2.117
   TUYNS A J, 1987, NUTRITION AND CANCER, V9, P81
   TUYNS AJ, 1979, CANCER RES, V39, P2840
   TUYNS AJ, 1988, INT J CANCER, V41, P483, DOI 10.1002/ijc.2910410403
   WILLETT WC, 1985, AM J EPIDEMIOL, V122, P51, DOI 10.1093/oxfordjournals.aje.a114086
   WYNDER EL, 1976, CANCER-AM CANCER SOC, V38, P1591, DOI 10.1002/1097-0142(197610)38:4<1591::AID-CNCR2820380425>3.0.CO;2-R
NR 24
TC 47
Z9 47
U1 0
U2 0
PU AMER ASSOC CANCER RESEARCH
PI PHILADELPHIA
PA 615 CHESTNUT ST, 17TH FLOOR, PHILADELPHIA, PA 19106-4404 USA
SN 0008-5472
EI 1538-7445
J9 CANCER RES
JI Cancer Res.
PD AUG 1
PY 1990
VL 50
IS 15
BP 4497
EP 4500
DI 
PG 4
WC Oncology
SC Oncology
GA DP431
UT WOS:A1990DP43100008
PM 2369728
DA 2025-02-23
ER

PT J
AU KOLONEL, LN
   HANKIN, JH
   WILKENS, LR
   FUKUNAGA, FH
   HINDS, MW
AF KOLONEL, LN
   HANKIN, JH
   WILKENS, LR
   FUKUNAGA, FH
   HINDS, MW
TI AN EPIDEMIOLOGIC-STUDY OF THYROID-CANCER IN HAWAII
SO CANCER CAUSES & CONTROL
LA English
DT Article
DE CASE-CONTROL STUDY; DIET; IODINE; THYROID CANCER
AB A population-based case-control interview study was designed to test the hypothesis that dietary iodine or the consumption of goitrogenic vegetables increases the risk of thyroid cancer.  A total of 191 histologically confirmed cases (64 percent female) and 441 matched controls from five ethnic groups in Hawaii were available for analysis. Among women, intake of seafood (especially shellfish), harm ha (a fermented fish sauce), and dietary iodine were associated with an increased risk of cancer, whereas consumption of goitrogenic (primarily cruciferous) vegetables was associated with a decreased risk. Non-dietary risk factors included miscarriage (especially at first pregnancy), use of fertility drugs, family history of thyroid disease, obesity, and work as a farm laborer.  THe odds ratio for the combined effect of a high iodine intake and a first-pregnancy miscarriage was 4.8 (95 percent confidence interval [CI] = 1.2-19.2); and for high iodine intake and use of fertility drugs 7.3 (95 percent CI = 1.5-34.5).  Among men, positive associations were found for obesity, work as a farm laborer, and a past history of benign thyroid disease.  Although this study identified several dietary and non-dietary risk factors for thyroid cancer, it could not fully explain the exceptionally high incidence rates among Filipino women in Hawaii.
C1 UNIV HAWAII,CANC RES CTR,EPIDEMIOL PROGRAM,HONOLULU,HI 96822.
C3 University of Hawaii System; Cancer Research Center of Hawaii
FU NCI NIH HHS [N01 CN 55424] Funding Source: Medline; PHS HHS [1 PO1 33619] Funding Source: Medline
NR 0
TC 188
Z9 203
U1 0
U2 16
PU RAPID SCIENCE PUBLISHERS
PI LONDON
PA 2-6 BOUNDARY ROW, LONDON, ENGLAND SE1 8NH
SN 0957-5243
EI 
J9 CANCER CAUSE CONTROL
JI Cancer Causes Control
PD NOV 15
PY 1990
VL 1
IS 3
BP 223
EP 234
DI 10.1007/BF00117474
PG 12
WC Oncology; Public, Environmental & Occupational Health
SC Oncology; Public, Environmental & Occupational Health
GA EN712
UT WOS:A1990EN71200004
PM 2102295
DA 2025-02-23
ER

PT J
AU WANG, ZY
   BOICE, JD
   WEI, LX
   BEEBE, GW
   ZHA, YR
   KAPLAN, MM
   TAO, ZF
   MAXON, HR
   ZHANG, SZ
   SCHNEIDER, AB
   TAN, BD
   WESSELER, TA
   CHEN, DQ
   ERSHOW, AG
   KLEINERMAN, RA
   LITTLEFIELD, LG
   PRESTON, D
AF WANG, ZY
   BOICE, JD
   WEI, LX
   BEEBE, GW
   ZHA, YR
   KAPLAN, MM
   TAO, ZF
   MAXON, HR
   ZHANG, SZ
   SCHNEIDER, AB
   TAN, BD
   WESSELER, TA
   CHEN, DQ
   ERSHOW, AG
   KLEINERMAN, RA
   LITTLEFIELD, LG
   PRESTON, D
TI THYROID NODULARITY AND CHROMOSOME-ABERRATIONS AMONG WOMEN IN AREAS OF HIGH BACKGROUND-RADIATION IN CHINA
SO JNCI-JOURNAL OF THE NATIONAL CANCER INSTITUTE
LA English
DT Article
AB Thyroid nodularity following continuous low-dose radiation exposure in China was determined in 1,001 women aged 50-65 years who reside in areas of high background radiation (330 mR/yr) their entire lives, and in 1,005 comparison subjects exposed to normal levels of radiation (114 mR/yr). Cumulative doses to the thyroid were estimated to be of the order of 14 cGy, respectively. Personal interviews and physical examinations were conducted, and measurements were made of serum thyroid hormone levels, urinary iodine concentrations, and chromosome aberrations in circulating lymphocytes. For all nodular disease, the prevalences in the high background and control areas were 9.5% and 9.3%, respectively. For single nodules, the prevalences were 7.4% in the high background area and 6.6% in the control areas (prevalence ratio = 1.13; 95% confidence interval = 0.82-1.55). There were no differences found in serum levels of thyroid hormones. Women in the high background region, however, had significantly lower concentrations of urinary iodine and significantly higher frequencies of stable and unstable chromosome aberrations. Increased intake of allium vegetables such as garlic and onions was associated with a decreased risk of nodular disease, which seems consistent with experimental studies suggesting that allium compounds can inhibit tumor growth and proliferation. The prevalence of mild diffuse goiter was higher in the high background radiation region, perhaps related to a low  dietary intake of iodine. These data suggest that continuous exposure to low-level radiation throughout life is unlikely to appreciably increase the risk of thyroid cancer. However, such exposure may cause chromosomal damage.
C1 MINIST PUBL HLTH, IND HYG LAB, BEIJING, PEOPLES R CHINA.
   NCI, EPIDEMIOL & BIOSTAT PROGRAM, BETHESDA, MD 20205 USA.
   GUANGDONG INST OCCUPAT MED, GUANGZHOU, PEOPLES R CHINA.
   FARMBROOK MED 2, SOUTHFIELD, MI USA.
   UNIV CINCINNATI, MED CTR, CINCINNATI, OH 45267 USA.
   MICHAEL REESE HOSP & MED CTR, CHICAGO, IL 60616 USA.
   OAK RIDGE ASSOCIATED UNIV, DIV MED SCI, OAK RIDGE, TN 37830 USA.
C3 National Institutes of Health (NIH) - USA; NIH National Cancer Institute (NCI); University System of Ohio; University of Cincinnati; Michael Reese Hospital & Medical Center; United States Department of Energy (DOE); Oak Ridge National Laboratory
CR [Anonymous], 1982, EPIDEMIOLOGIC RESEARCH: PRINCIPLES AND QUANTITATIVE METHODS, V0, P0
   ANSPAUGH LR, 1988, SCIENCE, V242, P1513, DOI 10.1126/science.3201240
   ARCHER VE, 1987, HEALTH PHYS, V52, P823
   AWA AA, 1971, LANCET, V2, P903
   BECKER DV, 1987, JAMA-J AM MED ASSOC, V258, P649, DOI 10.1001/jama.258.5.649
   BELMAN S, 1983, CARCINOGENESIS, V4, P1063, DOI 10.1093/carcin/4.8.1063
   BOURDOUX P, 1986, SCI PUBL PAHO, V502, P115
   Buckton KE, 1983, RAD INDUCED CHROMOSO, V0, P491
   CONARD RA, 1984, RAD CARCINOGENESIS E, V0, P57
   EVANS HJ, 1979, NATURE, V277, P531, DOI 10.1038/277531a0
   GAITAN E, 1986, SCI PUBLICATION, V502, P28
   HILL CK, 1987, RADIAT RES, V109, P347, DOI 10.2307/3576960
   HOLLINGSWORTH DR, 1963, MEDICINE, V42, P47, DOI 10.1097/00005792-196301000-00003
   HOLM LE, 1988, JNCI-J NATL CANCER I, V80, P1132, DOI 10.1093/jnci/80.14.1132
   JONES RR, 1986, NATURE, V323, P585, DOI 10.1038/323585c0
   JONES RR, 1987, RAD HLTH BIOL EFFECT, V0, P0
   KAPLAN MM, 1988, J CLIN ENDOCR METAB, V66, P376, DOI 10.1210/jcem-66-2-376
   KLEINERMAN RA, 1989, RADIAT RES, V119, P176, DOI 10.2307/3577377
   LITTLEFIELD LG, 1978, LATE EFFECTS IONIZIN, V0, P297
   LUXIN W, 1980, SCIENCE, V209, P877
   MARIGO C, 1982, CANCER EPIDEMIOL, V6, P191
   MAXON HR, 1985, MED CLIN N AM, V69, P1049, DOI 10.1016/S0025-7125(16)31005-7
   MCTIERNAN AM, 1984, JNCI-J NATL CANCER I, V73, P575
   PILLAI NK, 1976, INDIAN J MED RES, V64, P537
   Prentice R L, 1982, NATL CANCER INST MONOGR, V62, P207
   PRESTON DL, 1989, RERF TR788 RAD EFF R, V0, P0
   PRESTONMARTIN S, 1987, BRIT J CANCER, V55, P191, DOI 10.1038/bjc.1987.36
   RADFORD E, 1983, 7TH INT C RAD RES, V0, PC8
   RON E, 1989, RADIAT RES, V120, P516, DOI 10.2307/3577801
   RON E, 1987, JNCI-J NATL CANCER I, V79, P1
   SCHNEIDER AB, 1985, MEDICINE, V64, P1
   SHIMIZU Y, 1989, RADIAT RES, V118, P502, DOI 10.2307/3577409
   SHORE RE, 1985, JNCI-J NATL CANCER I, V74, P1177
   TALBOTT E, 1987, HLTH EFFECTS HAZARDO, V0, P241
   WEI L, 1988, EPIDEMIOLOGICAL INVE, V0, P7
   WEI LX, 1988, HEALTH PHYS, V54, P222
   YOU WC, 1989, JNCI-J NATL CANCER I, V81, P162, DOI 10.1093/jnci/81.2.162
NR 41
TC 83
Z9 91
U1 0
U2 2
PU OXFORD UNIV PRESS INC
PI CARY
PA JOURNALS DEPT, 2001 EVANS RD, CARY, NC 27513 USA
SN 0027-8874
EI 1460-2105
J9 JNCI-J NATL CANCER I
JI JNCI-J. Natl. Cancer Inst.
PD MAR 21
PY 1990
VL 82
IS 6
BP 478
EP 485
DI 10.1093/jnci/82.6.478
PG 8
WC Oncology
SC Oncology
GA CU654
UT WOS:A1990CU65400005
PM 2313719
DA 2025-02-23
ER

PT J
AU KONISHI, N
   DIWAN, BA
   WARD, JM
AF KONISHI, N
   DIWAN, BA
   WARD, JM
TI AMELIORATION OF SODIUM BARBITAL-INDUCED NEPHROPATHY AND REGENERATIVE TUBULAR HYPERPLASIA AFTER A SINGLE INJECTION OF STREPTOZOTOCIN DOES NOT ABOLISH THE RENAL TUMOR PROMOTING EFFECT OF BARBITAL SODIUM IN MALE F344/NCR RATS
SO CARCINOGENESIS
LA English
DT Article
ID malignant kidney tumors; cyto-toxicity; dna-synthesis; induction; liver; mice; dimethylnitrosamine; nephrotoxicity; carcinogenesis; protection
AB The renal tumor promoting activity of barbital sodium (BBNa) and the role of renal tubular cell hyperplasia in tumor promotion following initiation with streptozotocin (STZ) was investigated. Six week old male F344/NCr rats were given STZ as a single i.p. injection of 50 mg/kg body wt and beginning 2 weeks later were fed diets containing 0 or 4000 p.p.m. of BBNa until they were killed at 33, 52 or 72 experimental weeks for histological evaluation and determination of levels of renal DNA synthesis by bromodeoxyuridine (Brdu) immunohistochemistry. A promoting effect on renal carcinogenesis was found by 72 weeks, but not at 33 or 52 weeks, confirming that prolonged administration of BBNa is necessary to promote renal tubular cell neoplasms. The promoting effect was evident as a higher incidence of large renal tubular tumors after 52 weeks, rather than an increase in number of dysplastic tubules, putative preneoplastic lesions. These findings suggest that the targets for the promoting activity of BBNa may be dysplastic lesions which may progress to tumors. Detailed exmination by the step section technique through the entire kidneys revealed that STZ or BBNa administration induced a high incidence of putative preneoplastic renal tubular lesions (dysplasias) which seemed to be derived from the P1 or P2 segment of the nephron, also a site of high Brdu labeling index (LI) associated with attenuation of BBNa-induced nephropathy and with diabetes from pancreatic islet degeneration and atrophy. The reduction in severity of nephropathy was correlated with a reduction in the LI of the renal cortical and medullary tubules, but not with the renal tumor incidence. These results indicate that decreased DNA synthesis in target cells does not eliminate tumor promoting activity in renal tubular epithelium. In addition, BBNa alone induced papillomas of the transitional epithelium of the renal pelvis and renal tubular cell adenomas.
C1 NCI, COMPARAT CARCINOGENESIS LAB, TUMOR PATHOL & PATHOGENESIS SECT, FREDERICK, MD 21702 USA.
   PRI DYNCORP, FREDERICK CANC RES & DEV CTR, BIOL CARCINOGENESIS & DEV PROGRAM, FREDERICK, MD 21702 USA.
C3 National Institutes of Health (NIH) - USA; NIH National Cancer Institute (NCI); Science Applications International Corporation (SAIC); SAIC-Frederick; National Institutes of Health (NIH) - USA; NIH National Cancer Institute (NCI)
FU NCI NIH HHS [N01-CO-74102] Funding Source: Medline
CR ALDEN CL, 1982, FOOD CHEM TOXICOL, V20, P441, DOI 10.1016/S0278-6915(82)80110-5
   DIWAN BA, 1985, P AM ASSOC CANC RES, V26, P137
   DIWAN BA, 1989, CARCINOGENESIS, V10, P183, DOI 10.1093/carcin/10.1.183
   DIWAN BA, 1985, JNCI-J NATL CANCER I, V74, P509
   EVANS JOHNS, 1965, CANCER CHEMOTHERAP REP, V48, P1
   HADJIOLOV D, 1971, Z KREBSFORSCH KLIN O, V76, P91, DOI 10.1007/BF00284419
   HAGIWARA A, 1989, FUND APPL TOXICOL, V13, P332, DOI 10.1016/0272-0590(89)90269-8
   HARD GC, 1985, CANCER RES, V45, P703
   HIASA Y, 1987, CRC CR REV TOXICOL, V17, P279, DOI 10.3109/10408448709029325
   HILLMAN BJ, 1982, INVEST RADIOL, V17, P37, DOI 10.1097/00004424-198201000-00007
   HOLLANDER M, 1973, NONPARAMETRIC STAT M, V0, P67
   HORTON L, 1977, BRIT J CANCER, V36, P692, DOI 10.1038/bjc.1977.251
   IOANNIDES C, 1988, CHEM-BIOL INTERACT, V68, P189, DOI 10.1016/0009-2797(88)90016-6
   JENSEN PK, 1981, DIABETOLOGIA, V21, P409
   KAZUMI T, 1978, CANCER RES, V38, P2144
   KONISHI N, 1989, VET PATHOL, V26, P6, DOI 10.1177/030098588902600102
   LONN U, 1988, BIOCHEM PHARMACOL, V37, P3441, DOI 10.1016/0006-2952(88)90694-6
   MAUER SM, 1974, CANCER RES, V34, P1643
   MAUER SM, 1974, CANCER RES, V34, P158
   MCGIVEN AR, 1972, J PATHOL, V108, P187, DOI 10.1002/path.1711080303
   MORGENSEN CE, 1973, DIABETES, V22, P706
   RAKIETEN N, 1963, CANCER CHEMOTH REP, V0, P91
   SCOTT LA, 1989, FUND APPL TOXICOL, V12, P530, DOI 10.1016/0272-0590(89)90026-2
   SHORT BG, 1987, LAB INVEST, V57, P564
   Steel RG, 1980, PRINCIPLES AND PROCEDURES OF STATISTICS, V0, P187
   SUGIHARA H, 1986, HISTOCHEMISTRY, V85, P193, DOI 10.1007/BF00494803
   TEIXEIRA RB, 1982, KIDNEY INT, V21, P600, DOI 10.1038/ki.1982.67
   THORGEIRSSON SS, 1987, SCIENCE, V236, P1120, DOI 10.1126/science.3576227
   TJALVE H, 1976, J ENDOCRINOL, V69, P455, DOI 10.1677/joe.0.0690455
   TSUDA H, 1986, VIRCHOWS ARCH B, V51, P385, DOI 10.1007/BF02899047
   VAAMONDE CA, 1984, MINER ELECTROL METAB, V10, P209
   VALENTOVIC MA, 1989, TOXICOLOGY, V57, P193, DOI 10.1016/0300-483X(89)90165-0
   WEGHORST CM, 1989, CARCINOGENESIS, V10, P609, DOI 10.1093/carcin/10.3.609
NR 33
TC 11
Z9 11
U1 0
U2 0
PU OXFORD UNIV PRESS
PI OXFORD
PA GREAT CLARENDON ST, OXFORD OX2 6DP, ENGLAND
SN 0143-3334
EI 1460-2180
J9 CARCINOGENESIS
JI Carcinogenesis
PD DEC 15
PY 1990
VL 11
IS 12
BP 2149
EP 2156
DI 10.1093/carcin/11.12.2149
PG 8
WC Oncology
SC Oncology
GA EP561
UT WOS:A1990EP56100012
PM 2148284
DA 2025-02-23
ER

PT J
AU BUSS, P
   CAVIEZEL, M
   LUTZ, WK
AF BUSS, P
   CAVIEZEL, M
   LUTZ, WK
TI LINEAR DOSE-RESPONSE RELATIONSHIP FOR DNA ADDUCTS IN RAT-LIVER FROM CHRONIC EXPOSURE TO AFLATOXIN-B1
SO CARCINOGENESIS
LA English
DT Article
ID covalent binding; invivo; carcinogenesis; cancer; indole-3-carbinol; b1-dna; risk
AB Male F-344 rats were given [H-3]-aflatoxin B1 (AFB1) in the drinking water at three exposure levels (0.02, 0.6, 20 mu-g/l, resulting in average dose levels of 2.2, 73, 2110 ng/kg per day).  After 4, 6 and 8 weeks, DNA was isolated from the livers and analyzed for aflatoxin-DNA adducts.  The level of DNA adducts did not increase significantly after 4 weeks, indicating that a steady-state for adduct formation and removal had nearly been reached.  At 8 weeks, the adduct levels were 0.91, 32 and 850 nucleotide-aflatoxin adducts per 10(9) nucleotides, i.e. clearly proportional to the dose.  At the high dose level, a near 50% tumor incidence would be expected in a 2-year bioassay with F-344 rats while the low dose used is within the range of estimated human dietary exposures to aflatoxin in Western countries.  The proportionality seen between exposure and steady-state DNA adduct level is discussed with respect to a linear extrapolation of the tumor risk to low dose.
C1 SWISS FED INST TECHNOL,INST TOXICOL,CH-8603 SCHWERZENBACH,SWITZERLAND.
   UNIV ZURICH,CH-8603 SCHWERZENBACH,SWITZERLAND.
C3 Swiss Federal Institutes of Technology Domain; ETH Zurich; University of Zurich
CR APPLETON BS, 1982, CANCER RES, V42, P3659
   BECHTEL DH, 1989, REGUL TOXICOL PHARM, V10, P73
   DASHWOOD RH, 1988, CARCINOGENESIS, V9, P427, DOI 10.1093/carcin/9.3.427
   DASHWOOD RH, 1989, CARCINOGENESIS, V10, P175, DOI 10.1093/carcin/10.1.175
   DICHTER CR, 1984, FOOD CHEM TOXICOL, V22, P431, DOI 10.1016/0278-6915(84)90325-9
   ESSIGMANN JM, 1982, DRUG METAB REV, V13, P581, DOI 10.3109/03602538209011088
   GROOPMAN JD, 1988, CRC CR REV TOXICOL, V19, P113, DOI 10.3109/10408448809014902
   HERTZOG PJ, 1982, CARCINOGENESIS, V3, P723, DOI 10.1093/carcin/3.6.723
   HSIEH LL, 1988, CANCER RES, V48, P6328
   KENSLER TW, 1986, CANCER RES, V46, P3924
   LIN JK, 1977, CANCER RES, V37, P4430
   LUTZ WK, 1979, MUTAT RES, V65, P289, DOI 10.1016/0165-1110(79)90006-X
   LUTZ WK, 1990, CARCINOGENESIS, V11, P1243, DOI 10.1093/carcin/11.8.1243
   MARINOVICH M, 1985, EXPERIENTIA, V41, P1338, DOI 10.1007/BF01952084
   MARTIN CN, 1977, NATURE, V267, P863, DOI 10.1038/267863a0
   NIXON JE, 1981, JNCI-J NATL CANCER I, V66, P1159, DOI 10.1093/jnci/66.6.1159
   PARK DL, 1989, REGUL TOXICOL PHARM, V9, P109, DOI 10.1016/0273-2300(89)90029-9
   PEERS FG, 1977, ANN NUTR ALIMENT, V31, P1005
   SAGELSDORFF P, 1988, FUND APPL TOXICOL, V11, P723, DOI 10.1016/0272-0590(88)90135-2
   SAGELSDORFF P, 1983, CARCINOGENESIS, V4, P1267, DOI 10.1093/carcin/4.10.1267
   WILD CP, 1986, CARCINOGENESIS, V7, P853, DOI 10.1093/carcin/7.6.853
NR 21
TC 57
Z9 64
U1 0
U2 9
PU OXFORD UNIV PRESS UNITED KINGDOM
PI OXFORD
PA WALTON ST JOURNALS DEPT, OXFORD, ENGLAND OX2 6DP
SN 0143-3334
EI 
J9 CARCINOGENESIS
JI Carcinogenesis
PD DEC 15
PY 1990
VL 11
IS 12
BP 2133
EP 2135
DI 10.1093/carcin/11.12.2133
PG 3
WC Oncology
SC Oncology
GA EP561
UT WOS:A1990EP56100009
PM 2124951
DA 2025-02-23
ER

PT J
AU JEANNEL, D
   HUBERT, A
   DEVATHAIRE, F
   ELLOUZ, R
   CAMOUN, M
   BENSALEM, M
   SANCHOGARNIER, H
   DETHE, G
AF JEANNEL, D
   HUBERT, A
   DEVATHAIRE, F
   ELLOUZ, R
   CAMOUN, M
   BENSALEM, M
   SANCHOGARNIER, H
   DETHE, G
TI DIET, LIVING-CONDITIONS AND NASOPHARYNGEAL CARCINOMA IN TUNISIA - A CASE-CONTROL STUDY
SO INTERNATIONAL JOURNAL OF CANCER
LA English
DT Article
AB We conducted a case-control study of nasopharyngeal carcinoma (NPC) in Tunisia, on diet, dietary patterns and life style, the characteristics of which had been defined by an anthropological study. Eighty incident cases, diagnosed in Tunisia between November 1986 and November 1987, were each matched for sex, age and place of residence to 2 controls. The subjects were asked for dietary data referring to the year preceding the diagnosis of NPC and, with help of their families, during childhood and  after weaning. After adjustment for an empirical living conditions score, the following food items were found to be associated with an increased risk for NPC: preserved spiced meat (quaddid), basic stewing preparation (mixture of red and black pepper, garlic, oil, caraway and coriander), and harissa (red pepper, olive oil, garlic, caraway, salt) taken with bread as a snack during childhood and youth. Moreover, subjects who had been directly weaned from mother''s milk on to an adult diet were found to be at higher risk for NPC.
C1 INST SANTE & DEV, CNRS, EPIDEMIOL & IMMUNOVIROL TUMEURS LAB, 15 RUE ECOLE MED, F-75006 PARIS, FRANCE.
   INSERM, U287, UNITE RECH EPIDEMIOL CANC, F-94800 VILLEJUIF, FRANCE.
   INST GUSTAVE ROUSSY, DEPT STAT MED, F-94805 VILLEJUIF, FRANCE.
   INST SALAH AZAIZ, TUNIS, TUNISIA.
   INST NUTR, TUNIS, TUNISIA.
C3 Centre National de la Recherche Scientifique (CNRS); Institut National de la Sante et de la Recherche Medicale (Inserm); UNICANCER; Gustave Roussy; Universite de Tunis-El-Manar; Institut Salah Azaiez; Universite de Tunis-El-Manar; Institut National de Nutrition Technologie Alimentaire
CR ANDERSSONANVRET M, 1978, IRAC PUBLICATIONS, V20, P347
   Breslow NE, 1980, STATISTICAL METHODS IN CANCER RESEARCH: I. THE ANALYSIS OF CASE-CONTROL STUDIES, V32, P0
   DETHE G, 1982, HERPESVIRUSES, V1, P25
   DEVATHAIRE F, 1987, EPSTEINBARR VIRUS HU, V0, P71
   ELLOUZ R, 1978, IARC SCI PUBL, V20, P15
   GESER A, 1978, IARC SCI PUBL, V20, P213
   Ho J, 1971, RECENT ADVANCES IN HUMAN TUMOR VIROLOGY AND IMMUNOLOGY, V0, P275
   Huang D P, 1978, IARC SCI PUBL, V0, P315
   HUBERT A, 1984, PAIN OLIVE ASPECTS A, V0, P0
   HUBERT A, 1985, SCI SOC SANTE, V3, P169
   HUBERT A, 1988, B MEM SOC ANTHRO PAR, V5, P35
   LANIER AP, 1976, INT J CANCER, V18, P409, DOI 10.1002/ijc.2910180403
   LIJINSKY W, 1978, CANCER RES, V38, P2391
   LU SJ, 1990, IN PRESS NATURE LOND, V0, P0
   Parkin DM, 1986, IARC SCIENTIFIC PUBLICATION, V75, P0
   POIRIER S, 1987, INT J CANCER, V39, P293, DOI 10.1002/ijc.2910390305
   Shanmugaratnam K, 1991, INTERNATIONAL HISTOLOGICAL CLASSIFICATION OF TUMOURS, V2nd, P32
   SHAO YM, 1988, CARCINOGENESIS, V9, P1455, DOI 10.1093/carcin/9.8.1455
   SIMONS MJ, 1974, INT J CANCER, V13, P122, DOI 10.1002/ijc.2910130114
   YU MC, 1989, INT J CANCER, V43, P1077, DOI 10.1002/ijc.2910430621
   YU MC, 1986, CANCER RES, V46, P956
   ZENG Y, 1983, INTERVIROLOGY, V19, P201, DOI 10.1159/000149361
NR 23
TC 71
Z9 73
U1 0
U2 1
PU WILEY
PI HOBOKEN
PA 111 RIVER ST, HOBOKEN 07030-5774, NJ USA
SN 0020-7136
EI 1097-0215
J9 INT J CANCER
JI Int. J. Cancer
PD SEP 15
PY 1990
VL 46
IS 3
BP 421
EP 425
DI 10.1002/ijc.2910460316
PG 5
WC Oncology
SC Oncology
GA DZ812
UT WOS:A1990DZ81200015
PM 2394508
DA 2025-02-23
ER

PT J
AU JAIN, M
   BURCH, JD
   HOWE, GR
   RISCH, HA
   MILLER, AB
AF JAIN, M
   BURCH, JD
   HOWE, GR
   RISCH, HA
   MILLER, AB
TI DIETARY FACTORS AND RISK OF LUNG-CANCER - RESULTS FROM A CASE-CONTROL STUDY, TORONTO, 1981-1985
SO INTERNATIONAL JOURNAL OF CANCER
LA English
DT Article
AB Associations between dietary factors and risk of lung cancer are reported from a study of 839 cases and 772 population-based controls interviewed in metropolitan Toronto between 1981 and 1985. Increased consumption of vegetables is associated with a decreased relative risk of 0.60 (95% confidence limits = 0.40 to 0.88) for those in the highest compared with the lowest quartile. Cholesterol intake is associated with increased risk, but this is restricted to those in the highest quartile for whom  the relative risk is 1.58 (95% confidence limits = 1.05 to 2.38) compared with those in the lowest quartile. The results of this study suggest that dietary factors may affect the risk of lung cancer, but identificatin of the specific constituents involved will require further research.
C1 UNIV TORONTO, NATL CANC INST CANADA,EPIDEMIOL UNIT, MCMURRICH BLDG,3RD FLOOR, TORONTO M5S 1A8, ONTARIO, CANADA.
C3 Queens University - Canada; Canadian Cancer Trials Group; University of Toronto
CR [Anonymous], 1989, DIET HLTH IMPLICATIO, V0, P0
   BJELKE E, 1975, INT J CANCER, V15, P561, DOI 10.1002/ijc.2910150405
   BOND G G, 1987, NUTRITION AND CANCER, V9, P109
   Breslow NE, 1980, STATISTICAL METHODS IN CANCER RESEARCH: I. THE ANALYSIS OF CASE-CONTROL STUDIES, V32, P0
   BYERS T, 1984, AM J EPIDEMIOL, V120, P769, DOI 10.1093/oxfordjournals.aje.a113945
   BYERS TE, 1987, AM J EPIDEMIOL, V125, P351, DOI 10.1093/oxfordjournals.aje.a114542
   CULLEN K, 1983, J CHRON DIS, V36, P371, DOI 10.1016/0021-9681(83)90169-8
   DAWBER TR, 1982, AM J CLIN NUTR, V36, P617, DOI 10.1093/ajcn/36.4.617
   FRANK GC, 1978, AM J CLIN NUTR, V31, P328, DOI 10.1093/ajcn/31.2.328
   FRIEDMAN GD, 1986, AM J EPIDEMIOL, V123, P781, DOI 10.1093/oxfordjournals.aje.a114307
   GARCIAPALMIERI MR, 1981, AM J EPIDEMIOL, V114, P29, DOI 10.1093/oxfordjournals.aje.a113171
   GOODMAN MT, 1988, AM J EPIDEMIOL, V128, P1241, DOI 10.1093/oxfordjournals.aje.a115078
   GREGOR A, 1980, NUTR CANCER, V2, P93
   HEILBRUN LK, 1984, AM J CLIN NUTR, V39, P375, DOI 10.1093/ajcn/39.3.375
   HILL GB, 1988, CANADIAN CANCER STAT, V0, P0
   HINDS MW, 1983, AM J CLIN NUTR, V37, P192, DOI 10.1093/ajcn/37.2.192
   HINDS MW, 1984, AM J EPIDEMIOL, V119, P227, DOI 10.1093/oxfordjournals.aje.a113741
   HIRAYAMA T, 1986, GENETIC TOXICOLOGY D, V0, P299
   HOWE GR, 1986, AM J EPIDEMIOL, V124, P595, DOI 10.1093/oxfordjournals.aje.a114432
   HOWE GR, 1980, JNCI-J NATL CANCER I, V64, P701
   HUMBLE CG, 1984, AM J EPIDEMIOL, V119, P86, DOI 10.1093/oxfordjournals.aje.a113729
   ISLES CG, 1989, BMJ-BRIT MED J, V298, P920, DOI 10.1136/bmj.298.6678.920
   JAIN M, 1980, AM J EPIDEMIOL, V111, P212, DOI 10.1093/oxfordjournals.aje.a112888
   JAIN M, 1989, AM J EPIDEMIOL, V129, P422, DOI 10.1093/oxfordjournals.aje.a115146
   JAIN M, 1989, IN PRESS J AM DIETET, V0, P0
   KAHN HA, 1969, ISRAEL J MED SCI, V5, P111
   KARK JD, 1982, BMJ-BRIT MED J, V284, P152, DOI 10.1136/bmj.284.6310.152
   KEYS A, 1985, AM J EPIDEMIOL, V121, P870, DOI 10.1093/oxfordjournals.aje.a114057
   KOLONEL LN, 1977, AM J EPIDEMIOL, V106, P476, DOI 10.1093/oxfordjournals.aje.a112494
   KVALE G, 1983, INT J CANCER, V31, P397, DOI 10.1002/ijc.2910310402
   MACLENNAN R, 1977, INT J CANCER, V20, P854, DOI 10.1002/ijc.2910200606
   MARSHALL J, 1980, AM J EPIDEMIOL, V112, P675, DOI 10.1093/oxfordjournals.aje.a113040
   MCMICHAEL AJ, 1984, EPIDEMIOL REV, V6, P192, DOI 10.1093/oxfordjournals.epirev.a036271
   MENKES M, 1984, AM J EPIDEMIOL, V120, P491
   MENKES MS, 1986, NEW ENGL J MED, V315, P1250, DOI 10.1056/NEJM198611133152003
   METTLIN C, 1979, JNCI-J NATL CANCER I, V62, P1435
   MORGAN RW, 1978, AM J EPIDEMIOL, V107, P488, DOI 10.1093/oxfordjournals.aje.a112568
   MORRIS DL, 1983, CANCER-AM CANCER SOC, V52, P1754, DOI 10.1002/1097-0142(19831101)52:9<1754::AID-CNCR2820520933>3.0.CO;2-J
   NICHOLS AB, 1976, AM J CLIN NUTR, V29, P1384, DOI 10.1093/ajcn/29.12.1384
   NOMURA AMY, 1985, CANCER RES, V45, P2369
   PAGANINIHILL A, 1987, JNCI-J NATL CANCER I, V79, P443
   PETERSON B, 1983, KLIN WOCHENSCHR, V64, P795
   PETO R, 1981, NATURE, V290, P201, DOI 10.1038/290201a0
   PISANI P, 1986, INT J EPIDEMIOL, V15, P463, DOI 10.1093/ije/15.4.463
   ROIDT L, 1988, AM J EPIDEMIOL, V128, P645, DOI 10.1093/oxfordjournals.aje.a115012
   RUSSELLBRIEFEL R, 1985, AM J EPIDEMIOL, V122, P741, DOI 10.1093/oxfordjournals.aje.a114157
   SAMET JM, 1985, AM REV RESPIR DIS, V131, P198
   SHEKELLE RB, 1981, LANCET, V2, P1185
   SILVERBERG E, 1987, CA, V36, P2
   SMITH PG, 1978, CANCER-AM CANCER SOC, V42, P808, DOI 10.1002/1097-0142(197808)42:2<808::AID-CNCR2820420255>3.0.CO;2-V
   WALD N, 1980, LANCET, V2, P813
   WATTENBERG LW, 1981, CANC ACHIEVEMENTS CH, V0, P517
   WINGARD DL, 1984, J CHRON DIS, V37, P401, DOI 10.1016/0021-9681(84)90107-3
   WU AH, 1985, JNCI-J NATL CANCER I, V74, P747
   YANO K, 1986, ARTERIOSCLEROSIS, V6, P422, DOI 10.1161/01.ATV.6.4.422
   ZIEGLER RG, 1986, AM J EPIDEMIOL, V123, P1080, DOI 10.1093/oxfordjournals.aje.a114336
   1963, 1900, V8, V0, P0
   1986, 1900, V38, V0, P0
   1984, 1900, V39, V0, P42
NR 60
TC 93
Z9 95
U1 0
U2 1
PU WILEY
PI HOBOKEN
PA 111 RIVER ST, HOBOKEN 07030-5774, NJ USA
SN 0020-7136
EI 1097-0215
J9 INT J CANCER
JI Int. J. Cancer
PD FEB 15
PY 1990
VL 45
IS 2
BP 287
EP 293
DI 10.1002/ijc.2910450214
PG 7
WC Oncology
SC Oncology
GA CP347
UT WOS:A1990CP34700013
PM 2303295
DA 2025-02-23
ER

PT J
AU SINKELDAM, EJ
   KUPER, CF
   BOSLAND, MC
   HOLLANDERS, VMH
   VEDDER, DM
AF SINKELDAM, EJ
   KUPER, CF
   BOSLAND, MC
   HOLLANDERS, VMH
   VEDDER, DM
TI INTERACTIVE EFFECTS OF DIETARY WHEAT BRAN AND LARD ON N-METHYL-N'-NITRO-N-NITROSOGUANIDINE-INDUCED COLON CARCINOGENESIS IN RATS
SO CANCER RESEARCH
LA English
DT Article
AB A 3 .times. 3 factorial experiment was conducted to examine how dietary fiber (wheat bran) and fat (lard) interactively affect the genesis of N-methyl-N''-nitro-N-nitrosoguanidine-induced colon cancer in rats. Groups of 30 male 4-week-old Wistar rats were fed ad libitum one of nine experimental diets containing either 15 (low), 27.5 (medium), or 40% (high) energy as fat in combination with 0.7 (low), 2.2 (medium), or 3.8 g (high) fiber/100 kcal for a period of 37 weeks. After 4 weeks, each rat  received a total of five weekly intrarectal instillations of 6 mg N-methyl-N''-nitro-N-nitrosoguanidine/kg. The highest colon carcinoma incidence and the highest total number of carcinomas of the colon were observed in the animals fed the medium-fat/medium-fiber diet. The highest number of polyps and a relatively high polyp incidence occurred in the animals on the high-fat/low-fiber diet. An enhancing effect on fat on both the tumor incidence and tumor multiplicity was clearly present for the  low-fiber diets, whereas fat had no effect when the fiber content of the diet was high. In general, the results showed a nonlinear dose-response relationship for fiber and fat. These results indicate that both dietary fiber and fat affect colon carcinogenesis in a complex, interactive manner.
RP TNO, CIVO, INST TOXICOL & NUTR, POB 360, 3700 AJ ZEIST, NETHERLANDS.
CR BANSAL BR, 1978, CANCER RES, V38, P3293
   BARBOLT TA, 1978, P SOC EXP BIOL MED, V157, P656, DOI 10.3181/00379727-157-40115
   BARNES D S, 1983, NUTRITION AND CANCER, V5, P1, DOI 10.1080/01635588309513772
   BULL AW, 1979, CANCER RES, V39, P4956
   DALES LG, 1979, AM J EPIDEMIOL, V109, P132, DOI 10.1093/oxfordjournals.aje.a112668
   Fienberg SE, 1980, ANAL CROSS CLASSIFIE, V0, P0
   FLEISZER D, 1978, LANCET, V2, P552
   JACOBS LR, 1983, CANCER RES, V43, P4057
   NAUSS KM, 1983, CANCER RES, V43, P4083
   NAUSS KM, 1984, CARCINOGENESIS, V5, P255, DOI 10.1093/carcin/5.2.255
   NIGRO ND, 1981, CANCER RES, V41, P3769
   NIGRO ND, 1975, J NATL CANCER I, V54, P439
   POTTER JD, 1986, JNCI-J NATL CANCER I, V76, P557, DOI 10.1093/jnci/76.4.557
   REDDY BS, 1981, CARCINOGENESIS, V2, P21, DOI 10.1093/carcin/2.1.21
   REDDY BS, 1981, JNCI-J NATL CANCER I, V66, P553
   REDDY BS, 1981, CANCER RES, V41, P1363
   REDDY BS, 1977, CANCER RES, V37, P4156
   REDDY BS, 1976, P SOC EXP BIOL MED, V151, P237
   REDDY BS, 1986, JNCI-J NATL CANCER I, V77, P815, DOI 10.1093/jnci/77.3.815
   STEMMERMANN GN, 1984, CANCER RES, V44, P4633
   WATANABE K, 1979, JNCI-J NATL CANCER I, V63, P141
   WILSON RB, 1977, AM J CLIN NUTR, V30, P176, DOI 10.1093/ajcn/30.2.176
   ZARIDZE DG, 1983, JNCI-J NATL CANCER I, V70, P389
NR 24
TC 36
Z9 37
U1 0
U2 1
PU AMER ASSOC CANCER RESEARCH
PI PHILADELPHIA
PA 615 CHESTNUT ST, 17TH FLOOR, PHILADELPHIA, PA 19106-4404 USA
SN 0008-5472
EI 1538-7445
J9 CANCER RES
JI Cancer Res.
PD FEB 15
PY 1990
VL 50
IS 4
BP 1092
EP 1096
DI 
PG 5
WC Oncology
SC Oncology
GA CN041
UT WOS:A1990CN04100006
PM 2153449
DA 2025-02-23
ER

PT J
AU ZARIDZE, DG
   SHEVCHENKO, VY
   LEVCHUK, AA
   LIFANOVA, YY
AF ZARIDZE, DG
   SHEVCHENKO, VY
   LEVCHUK, AA
   LIFANOVA, YY
TI FATTY-ACID COMPOSITION OF PHOSPHOLIPIDS OF ERYTHROCYTE-MEMBRANES VERSUS RISK OF BREAST-CANCER
SO VOPROSY ONKOLOGII
LA Russian
DT Article
ID dietary-fat; tissue; lipids; plasma
AB Five fatty acids, two saturated - palmetic (C16 : 0), stearic (C18 : 0), and three unsaturated - oleic (C18 : 1), linoleic (C18 : 2) and arachidonic (C20 : 4) were assayed in red cell membranes of breast cancer patients and healthy controls.  No significant difference in the levels of saturated fatty acids was established between the two groups, although mean values were somewhat lower in cancer patients.  Mean levels of unsaturated fatty acids were also lower in breast cancer patients, with the difference being significant for arachidonic acid in postmenopausal women.  There was no significant difference in polyunsaturated/saturated acid ratio between patients and controls in either cycling or postmenopausal group.  In controls, the levels of the fatty acids checked, particularly, those of arachidonic acid were higher in menopause than in premenopause.  However, no difference in the fatty acid levels was observed between pre- and postmenopausal cancer patients.
RP ZARIDZE, DG (corresponding author), ACAD MED SCI USSR,ONCOL RES CTR,MOSCOW 109801,USSR.
CR ALEXANDER LR, 1985, J CHROMATOGR, V342, P1, DOI 10.1016/S0378-4347(00)84484-9
   BEYNEN AC, 1980, AM J CLIN NUTR, V33, P81, DOI 10.1093/ajcn/33.1.81
   BLIGH EG, 1959, CAN J BIOCHEM PHYS, V37, P911
   BULL AW, 1984, CANCER RES, V44, P4924
   BYERS T, 1988, CANCER, V62, P1713, DOI 10.1002/1097-0142(19881015)62:1+<1713::AID-CNCR2820621309>3.0.CO;2-W
   CARROLL KK, 1975, CANCER RES, V35, P3374
   CARROLL KK, 1979, LIPIDS, V14, P155, DOI 10.1007/BF02533866
   COHEN LA, 1986, JNCI-J NATL CANCER I, V77, P33
   DOUGHERTY RM, 1987, AM J CLIN NUTR, V45, P443, DOI 10.1093/ajcn/45.2.443
   FISHER SM, 1989, CARCINOGENESIS, V3, P1243
   HIETANEN E, 1986, CARCINOGENESIS, V7, P1965, DOI 10.1093/carcin/7.12.1965
   HOLMAN RT, 1986, J AM COLL NUTR, V5, P183
   ROSE D, 1900, P78, V0, P0
   VACCA CE, 1988, MUTAT RES, V195, P137
   WALD NJ, 1984, BRIT J CANCER, V49, P321, DOI 10.1038/bjc.1984.50
   WILLETT WC, 1987, NEW ENGL J MED, V316, P22, DOI 10.1056/NEJM198701013160105
   Zaridze D G, 1986, WORLD REV NUTR DIET, V48, P195
   ZARIDZE DG, 1990, VOPR ONKOL, V0, P817
NR 18
TC 0
Z9 0
U1 0
U2 0
PU IZD MEDITSINA PETERBURGSKOE ORDELENIE
PI ST PETERSBURG
PA PARK LENINA 5A, 197046 ST PETERSBURG, RUSSIA
SN 0507-3758
EI 
J9 VOP ONKOL+
PD JUN 15
PY 1990
VL 36
IS 12
BP 1442
EP 1448
DI 
PG 7
WC Oncology
SC Oncology
GA FH825
UT WOS:A1990FH82500006
PM 2126901
DA 2025-02-23
ER

PT J
AU COVA, L
   WILD, CP
   MEHROTRA, R
   TURUSOV, V
   SHIRAI, T
   LAMBERT, V
   JACQUET, C
   TOMATIS, L
   TREPO, C
   MONTESANO, R
AF COVA, L
   WILD, CP
   MEHROTRA, R
   TURUSOV, V
   SHIRAI, T
   LAMBERT, V
   JACQUET, C
   TOMATIS, L
   TREPO, C
   MONTESANO, R
TI CONTRIBUTION OF AFLATOXIN-B1 AND HEPATITIS-B VIRUS-INFECTION IN THE INDUCTION OF LIVER-TUMORS IN DUCKS
SO CANCER RESEARCH
LA English
DT Article
AB The study of two major risk factors in the development of hepatocellular carcinoma, namely persistent hepatitis virus infection and exposure to dietary aflatoxins, has been hampered by lack of an experimental system. To this end we have used a Pekin duck model to examine the effect of congenital duck hepatitis B virus (DHBV) infection and aflatoxin B1 (AFB1) exposure in the induction and development of liver cancer. AFB1 was administered to DHBV infected or noninfected ducks at two doses (0.08 and 0.02 mg/kg) by i.p. injection once a week from the third month posthatch until they were sacrificed (2.3 years later). Two control groups of ducks not treated with AFB1 (one of which was infected with DHBV) were observed for the same period. Each experimental group included 13-16 ducks. Higher mortality was observed in ducks infected with DHBV and treated with AFB1 compared to noninfected ducks treated with AFB1, and other control ducks. In the groups of noninfected ducks treated with high and low doses of AFB1, liver tumors developed in 3 of 10 and 2 of 10 ducks; in infected ducks treated with the high dose 3 of 6 liver tumors were observed and none in the low dose of AFB1. No liver tumors were observed in the two control groups. Ducks infected with DHBV and treated with AFB1 showed more pronounced periportal inflammatory changes, fibrosis, and focal necrosis compared to other groups. All DHBV carrier ducks showed persistent viremia throughout the observation period. An increase of viral DNA titers in livers and sera of AFB1 treated animals compared to infected controls was frequently observed. No DHBV DNA integration into the host genome was observed, although in one hepatocellular carcinoma from an AFB1 treated duck, an accumulation of viral multimer DNA forms was detected. The metabolism of AFB1 in infected and noninfected duck liver was also examined. The study on the role of DHBV infection and AFB1 in the etiopathogenesis of liver tumors may help to clarify some of the basic mechanisms of carcinogenesis.
C1 INT AGCY RES CANC, 150 COURS ALBERT THOMAS, F-69008 Lyon, FRANCE.
   INSERM, U271, F-69008 Lyon, FRANCE.
C3 World Health Organization; International Agency for Research on Cancer (IARC); Institut National de la Sante et de la Recherche Medicale (Inserm)
CR BEASLEY RP, 1984, SEMIN LIVER DIS, V4, P113, DOI 10.1055/s-2008-1040651
   BHAT RV, 1989, LANCET, V1, P35
   Busby WF, 1984, CHEM CARCINOGENESIS, V2, P945
   CARNAGHAN RB, 1965, NATURE, V208, P308, DOI 10.1038/208308a0
   COVA L, 1985, J VIROL METHODS, V10, P251, DOI 10.1016/0166-0934(85)90065-5
   COVA L, 1986, J GEN VIROL, V67, P537, DOI 10.1099/0022-1317-67-3-537
   COWAN DF, 1970, LAB INVEST, V23, P551
   DEFLORA S, 1989, CARCINOGENESIS, V10, P1089, DOI 10.1093/carcin/10.6.1089
   DEFLORA S, 1985, MUTAT RES, V144, P213, DOI 10.1016/0165-7992(85)90143-5
   DEJEAN A, 1986, NATURE, V322, P70, DOI 10.1038/322070a0
   FREIMAN JS, 1988, HEPATOLOGY, V8, P507, DOI 10.1002/hep.1840080313
   FREIMAN JS, 1986, AUST J EXP BIOL MED, V64, P477, DOI 10.1038/icb.1986.51
   GANEM D, 1987, ANNU REV BIOCHEM, V56, P651, DOI 10.1146/annurev.biochem.56.1.651
   GUST ID, 1986, INTERVIROLOGY, V25, P14, DOI 10.1159/000149651
   HARRIS CC, 1986, CANCER SURV, V5, P765
   HEILBRONN R, 1985, INT J CANCER, V36, P85, DOI 10.1002/ijc.2910360114
   HERTZOG PJ, 1980, CARCINOGENESIS, V1, P787, DOI 10.1093/carcin/1.9.787
   HSU TY, 1988, CELL, V55, P627, DOI 10.1016/0092-8674(88)90221-8
   KEW MC, 1986, CANCER SURV, V5, P719
   Korba BE, 1987, UCLA (UNIVERSITY OF CALIFORNIA LOS ANGELES) SYMPOSIA ON MOLECULAR AND CELLULAR BIOLOGY NEW SERIES, V70, P419
   KORBA BE, 1988, VIROLOGY, V165, P172, DOI 10.1016/0042-6822(88)90670-8
   KORBA BE, 1987, J VIROL, V61, P1318, DOI 10.1128/JVI.61.5.1318-1324.1987
   KRISHNAMACHARI KAVR, 1975, INDIAN J MED RES, V63, P1036
   LAVI S, 1981, P NATL ACAD SCI-BIOL, V78, P6144, DOI 10.1073/pnas.78.10.6144
   MARION PL, 1986, P NATL ACAD SCI USA, V83, P4543, DOI 10.1073/pnas.83.12.4543
   MARION PL, 1984, P NATL ACAD SCI-BIOL, V81, P898, DOI 10.1073/pnas.81.3.898
   MASON WS, 1989, HEPATOLOGY, V9, P635, DOI 10.1002/hep.1840090420
   MCMAHON G, 1986, P NATL ACAD SCI USA, V83, P9418, DOI 10.1073/pnas.83.24.9418
   NEWBERNE PM, 1964, TOXICOL APPL PHARM, V6, P542, DOI 10.1016/0041-008X(64)90086-9
   NEWBERNE PM, 1969, CANCER RES, V29, P236
   NGINDU A, 1982, LANCET, V1, P1346
   OMATA M, 1984, HEPATOLOGY, V4, P603, DOI 10.1002/hep.1840040404
   OMATA M, 1983, GASTROENTEROLOGY, V85, P260
   PARKIN DM, 1988, INT J CANCER, V41, P184, DOI 10.1002/ijc.2910410205
   PEERS F, 1987, INT J CANCER, V39, P545, DOI 10.1002/ijc.2910390502
   POPPER H, 1987, P NATL ACAD SCI USA, V84, P866, DOI 10.1073/pnas.84.3.866
   RIGBY PWJ, 1977, J MOL BIOL, V113, P237, DOI 10.1016/0022-2836(77)90052-3
   RONAI ZA, 1988, J VIROL, V62, P1057, DOI 10.1128/JVI.62.3.1057-1060.1988
   SOUTHERN EM, 1975, J MOL BIOL, V98, P503, DOI 10.1016/S0022-2836(75)80083-0
   SUN TT, 1984, J CELL PHYSIOL, V0, P39
   TIOLLAIS P, 1985, NATURE, V317, P489, DOI 10.1038/317489a0
   TRICHOPOULOS D, 1980, JNCI-J NATL CANCER I, V65, P111
   UCHIDA T, 1988, CANCER RES, V48, P1319
   UCHIDA T, 1988, CANCER RES, V48, P1559
   UMBENHAUER D, 1985, INT J CANCER, V36, P661, DOI 10.1002/ijc.2910360607
   WAHL GM, 1979, P NATL ACAD SCI USA, V76, P3683, DOI 10.1073/pnas.76.8.3683
   WILD CP, 1986, CARCINOGENESIS, V7, P853, DOI 10.1093/carcin/7.6.853
   YEH FS, 1989, CANCER RES, V49, P2506
   YOKOSUKA O, 1985, P NATL ACAD SCI USA, V82, P5180, DOI 10.1073/pnas.82.15.5180
NR 49
TC 67
Z9 70
U1 0
U2 1
PU AMER ASSOC CANCER RESEARCH
PI PHILADELPHIA
PA 615 CHESTNUT ST, 17TH FLOOR, PHILADELPHIA, PA 19106-4404 USA
SN 0008-5472
EI 1538-7445
J9 CANCER RES
JI Cancer Res.
PD APR 1
PY 1990
VL 50
IS 7
BP 2156
EP 2163
DI 
PG 8
WC Oncology
SC Oncology
GA CX789
UT WOS:A1990CX78900033
PM 2107970
DA 2025-02-23
ER

PT J
AU NOMURA, A
   GROVE, JS
   STEMMERMANN, GN
   SEVERSON, RK
AF NOMURA, A
   GROVE, JS
   STEMMERMANN, GN
   SEVERSON, RK
TI A PROSPECTIVE-STUDY OF STOMACH-CANCER AND ITS RELATION TO DIET, CIGARETTES, AND ALCOHOL-CONSUMPTION
SO CANCER RESEARCH
LA English
DT Article
AB From 1965 to 1968 in Hawaii (USA), 7990 American men of Japanese ancestry were interviewed and examined in a cohort study. The intake of 20 separate foods in a food frequency questionnaire and the intake of carbohydrate and other nutrients, based on a 24-h diet recall history, were recorded. Since then, 150 incident cases of stomach cancer have been identified. Although men with stomach cancer (cases) consumed pickles and ham/bacon/sausages more often and fruits and fried vegetables less often than men without cancer (noncases), none of the differences was statistically significant. Current cigarette smokers had an increased risk (relative risk - 2.7; 95% confidence interval = 1.8 to 4.1) compared with nonsmokers, but there was no dose-response effect with heavier cigarette smoking. The consumption of alcohol, either from beer, spirits, or wine, did not affect the incidence of stomach cancer. The failure to detect an association with dietary foods in this study may be due to the omission of many oriental foods in the questionnaire and the limitations of the 24-h diet recall history.
RP JAPAN HAWAII CANC STUDY, KUAKINI MED CTR, 347 N KUAKINI ST, HONOLULU, HI 96817 USA.
CR ACHESON ED, 1964, GUT, V5, P126, DOI 10.1136/gut.5.2.126
   BJELKE E, 1974, SCAND J GASTROEN S31, V9, P42
   BOGOVSKI P, 1981, INT J CANCER, V27, P471, DOI 10.1002/ijc.2910270408
   CORREA P, 1985, JNCI-J NATL CANCER I, V75, P645
   COX DR, 1972, J R STAT SOC B, V34, P187
   FORMAN D, 1987, CANCER SURV, V6, P719
   GRAHAM S, 1972, CANCER, V30, P927, DOI 10.1002/1097-0142(197210)30:4<927::AID-CNCR2820300411>3.0.CO;2-L
   GRAHAM S, 1967, CANCER-AM CANCER SOC, V20, P2224, DOI 10.1002/1097-0142(196712)20:12<2224::AID-CNCR2820201224>3.0.CO;2-E
   HAENSZEL W, 1972, JNCI-J NATL CANCER I, V49, P969
   HAENSZEL W, 1976, JNCI-J NATL CANCER I, V56, P265, DOI 10.1093/jnci/56.2.265
   HAMMOND ECUYLER, 1966, NAT CANCER INST MONOGR, V19, P127
   HIGGINSON J, 1966, JNCI-J NATL CANCER I, V37, P527
   HIRAYAMA T, 1982, NUTRITION AND CANCER, V3, P223, DOI 10.1080/01635588109513726
   HIRAYAMA T, 1971, GANN MONOGRAPH CANCE, V11, P3
   HIRAYAMA T, 1981, BANBURY REPORT, V7, P409
   HOEY J, 1981, AM J EPIDEMIOL, V113, P668, DOI 10.1093/oxfordjournals.aje.a113146
   HOWSON CP, 1986, EPIDEMIOL REV, V8, P1
   HU JF, 1988, INT J CANCER, V41, P331, DOI 10.1002/ijc.2910410302
   JEDRYCHOWSKI W, 1986, INT J CANCER, V37, P837, DOI 10.1002/ijc.2910370607
   KAGAN A, 1974, J CHRON DIS, V27, P345, DOI 10.1016/0021-9681(74)90014-9
   KAHN HAROLD A, 1966, NAT CANCER INST MONOGR, V19, P1
   KONO S, 1987, JPN J CANCER RES, V78, P1323
   LAUREN P, 1965, ACTA PATHOL MIC SC, V64, P31, DOI 10.1111/apm.1965.64.1.31
   LAVECCHIA C, 1987, INT J CANCER, V40, P484, DOI 10.1002/ijc.2910400409
   MCGEE D, 1982, AM J CLIN NUTR, V36, P657, DOI 10.1093/ajcn/36.4.657
   MIRVISH SS, 1983, JNCI-J NATL CANCER I, V71, P629
   MIRVISH SS, 1972, SCIENCE, V177, P65, DOI 10.1126/science.177.4043.65
   MODAN B, 1974, CANCER-AM CANCER SOC, V34, P2087, DOI 10.1002/1097-0142(197412)34:6<2087::AID-CNCR2820340632>3.0.CO;2-3
   MUIR C, 1987, CANCER 5 CONTINENTS, V5, P0
   Nomura A, 1982, CANCER EPIDEMIOL, V0, P624
   POLLACK ES, 1984, NEW ENGL J MED, V310, P617, DOI 10.1056/NEJM198403083101003
   RAINERI R, 1975, ANN NY ACAD SCI, V258, P181, DOI 10.1111/j.1749-6632.1975.tb29278.x
   RISCH HA, 1985, AM J EPIDEMIOL, V122, P947, DOI 10.1093/oxfordjournals.aje.a114199
   TAJIMA K, 1985, JPN J CANCER RES, V76, P705
   TANNENBAUM SR, 1978, SCIENCE, V200, P1487, DOI 10.1126/science.663630
   TILLOTSON JL, 1973, AM J CLIN NUTR, V26, P177, DOI 10.1093/ajcn/26.2.177
   TRICHOPOULOS D, 1985, INT J CANCER, V36, P291, DOI 10.1002/ijc.1985.36.3.291
   WORTH RM, 1970, J CHRON DIS, V23, P389, DOI 10.1016/0021-9681(70)90022-6
   WYNDER EL, 1963, CANCER-AM CANCER SOC, V16, P1461, DOI 10.1002/1097-0142(196311)16:11<1461::AID-CNCR2820161107>3.0.CO;2-J
   YOU WC, 1988, CANCER RES, V48, P3518
   1988, 1900, P5, V0, P0
NR 45
TC 172
Z9 184
U1 0
U2 5
PU AMER ASSOC CANCER RESEARCH
PI PHILADELPHIA
PA 615 CHESTNUT ST, 17TH FLOOR, PHILADELPHIA, PA 19106-4404 USA
SN 0008-5472
EI 1538-7445
J9 CANCER RES
JI Cancer Res.
PD FEB 1
PY 1990
VL 50
IS 3
BP 627
EP 631
DI 
PG 5
WC Oncology
SC Oncology
GA CL980
UT WOS:A1990CL98000031
PM 2297702
DA 2025-02-23
ER

PT J
AU FARROW, DC
   DAVIS, S
AF FARROW, DC
   DAVIS, S
TI RISK OF PANCREATIC-CANCER IN RELATION TO MEDICAL HISTORY AND THE USE OF TOBACCO, ALCOHOL AND COFFEE
SO INTERNATIONAL JOURNAL OF CANCER
LA English
DT Article
AB A population-based case-control study was conducted to examine the relationship between certain medical conditions, the use of tobacco, alcohol and coffee, and the incidence of pancreatic cancer. Cases (N = 148) were married men ages 20 through 74 years diagnosed with pancreatic cancer from July 1982 through June 1986. Controls (N = 188) were identified by random digit dialing. Wives, responding as surrogates for both cases and controls, were interviewed by telephone and completed, alone, a  food frequency questionnaire. The risk of pancreatic cancer was increased in individuals with a history of diabetes or pancreatitis, and decreased in those with a history of tonsillectomy. Individuals who had ever smoked cigarettes were at elevated risk of disease. This excess risk was confined to current smokers, in whom the odds ratio was 3.2 (95% Cl 1.8-5.7); the risk among former smokers resembled that in those who had never smoked. There was no excess risk of pancreatic cancer among those  who had ever used other forms of tobacco, including pipe tobacco, cigars and chewing tobacco. After adjustment for demographic and dietary characteristics, there was no association between pancreatic cancer risk and the intake of coffee, beer, red wine, hard liquor or all alcohol combined; a slight reduction in risk was seen among those consuming white wine daily.
C1 FRED HUTCHINSON CANC RES CTR, DIV PUBL HLTH SCI, PROGRAM EPIDEMIOL, SEATTLE, WA 98104 USA.
   UNIV WASHINGTON, SCH PUBL HLTH & COMMUNITY MED, DEPT EPIDEMIOL, SEATTLE, WA 98195 USA.
C3 Fred Hutchinson Cancer Center; University of Washington; University of Washington Seattle
RP UNIV NEW MEXICO, MED CTR, NEW MEXICO TUMOR REGISTRY, 900 CAMINO DE SALUD NE, ALBUQUERQUE, NM 87131 USA.
CR BLOCK G, 1986, AM J EPIDEMIOL, V124, P453, DOI 10.1093/oxfordjournals.aje.a114416
   Breslow NE, 1980, STATISTICAL METHODS IN CANCER RESEARCH: I. THE ANALYSIS OF CASE-CONTROL STUDIES, V32, P0
   BURGESS AM, 1979, NEW ENGL J MED, V282, P908
   CLAVEL F, 1989, INT J CANCER, V43, P17, DOI 10.1002/ijc.2910430105
   CRIQUI MH, 1979, AM J EPIDEMIOL, V109, P394, DOI 10.1093/oxfordjournals.aje.a112695
   DURBEC JP, 1983, BRIT J CANCER, V47, P463, DOI 10.1038/bjc.1983.75
   FALK RT, 1988, AM J EPIDEMIOL, V128, P324, DOI 10.1093/oxfordjournals.aje.a114972
   FARROW DC, 1990, IN PRESS AM J EPIDEM, V0, P0
   FISHER WE, 1988, SURGERY, V104, P431
   GOLD EB, 1985, CANCER-AM CANCER SOC, V55, P460, DOI 10.1002/1097-0142(19850115)55:2<460::AID-CNCR2820550229>3.0.CO;2-V
   GOLDSTEIN HR, 1982, NEW ENGL J MED, V306, P997
   HEUCH I, 1983, BRIT J CANCER, V48, P637, DOI 10.1038/bjc.1983.245
   HSIEH CC, 1986, NEW ENGL J MED, V315, P587
   KESSLER II, 1970, J NATL CANCER I, V44, P673
   KINLEN LJ, 1984, BRIT J CANCER, V49, P93, DOI 10.1038/bjc.1984.14
   LIN RS, 1981, JAMA-J AM MED ASSOC, V245, P147
   LYON JL, 1987, AM J EPIDEMIOL, V126, P738
   MACK TM, 1986, JNCI-J NATL CANCER I, V76, P49
   MACMAHON B, 1981, NEW ENGL J MED, V304, P630, DOI 10.1056/NEJM198103123041102
   MILLS PK, 1988, CANCER-AM CANCER SOC, V61, P2578, DOI 10.1002/1097-0142(19880615)61:12<2578::AID-CNCR2820611232>3.0.CO;2-0
   MONSON RR, 1975, CANCER, V36, P1077, DOI 10.1002/1097-0142(197509)36:3<1077::AID-CNCR2820360335>3.0.CO;2-E
   MOROSCO GJ, 1980, MED HYPOTHESES, V6, P971, DOI 10.1016/0306-9877(80)90049-3
   NOMURA A, 1986, JNCI-J NATL CANCER I, V76, P587, DOI 10.1093/jnci/76.4.587
   NORELL SE, 1986, AM J EPIDEMIOL, V124, P894, DOI 10.1093/oxfordjournals.aje.a114479
   RAGOZZINO M, 1982, J CHRON DIS, V35, P13, DOI 10.1016/0021-9681(82)90025-X
   SILVERBERG E, 1986, CA-CANCER J CLIN, V36, P9
   WAKSBERG J, 1978, J AM STAT ASSOC, V73, P40, DOI 10.2307/2286513
   WHITTEMORE AS, 1983, J CHRON DIS, V36, P251, DOI 10.1016/0021-9681(83)90059-0
   WILLETT W, 1986, AM J EPIDEMIOL, V124, P17, DOI 10.1093/oxfordjournals.aje.a114366
   WYNDER EL, 1986, CANCER RES, V46, P5360
   WYNDER EL, 1983, CANCER RES, V43, P3900
   WYNDER EL, 1973, JNCI-J NATL CANCER I, V50, P645, DOI 10.1093/jnci/50.3.645
   WYNDER EL, 1973, CANCER, V31, P641, DOI 10.1002/1097-0142(197303)31:3<641::AID-CNCR2820310323>3.0.CO;2-1
NR 33
TC 164
Z9 171
U1 0
U2 6
PU WILEY
PI HOBOKEN
PA 111 RIVER ST, HOBOKEN 07030-5774, NJ USA
SN 0020-7136
EI 1097-0215
J9 INT J CANCER
JI Int. J. Cancer
PD MAY 15
PY 1990
VL 45
IS 5
BP 816
EP 820
DI 10.1002/ijc.2910450504
PG 5
WC Oncology
SC Oncology
GA DD691
UT WOS:A1990DD69100003
PM 2335385
DA 2025-02-23
ER

PT J
AU ALBERTS, DS
   EINSPAHR, J
   REESMCGEE, S
   RAMANUJAM, P
   BULLER, MK
   CLARK, L
   RITENBAUGH, C
   ATWOOD, J
   PETHIGAL, P
   EARNEST, D
   VILLAR, H
   PHELPS, J
   LIPKIN, M
   WARGOVICH, M
   MEYSKENS, FL
AF ALBERTS, DS
   EINSPAHR, J
   REESMCGEE, S
   RAMANUJAM, P
   BULLER, MK
   CLARK, L
   RITENBAUGH, C
   ATWOOD, J
   PETHIGAL, P
   EARNEST, D
   VILLAR, H
   PHELPS, J
   LIPKIN, M
   WARGOVICH, M
   MEYSKENS, FL
TI EFFECTS OF DIETARY WHEAT BRAN FIBER ON RECTAL EPITHELIAL-CELL PROLIFERATION IN PATIENTS WITH RESECTION FOR COLORECTAL CANCERS
SO JNCI-JOURNAL OF THE NATIONAL CANCER INSTITUTE
LA English
DT Article
AB A preponderance of carcinogenesis studies in rodents and epidemiologic studies in humans suggests a potential role of dietary fiber in the prevention of colorectal cancer. Recently, wheat bran fiber used as a dietary supplement has been shown to decrease the growth of rectal adenomatous polyps in patients with familial polyposis; however, few studies of high-risk human populations have been attempted to determine the effects of dietary fiber supplementation on markers of carcinogenesis in the  colon or rectum. We have designed a one-arm study to evaluate the effects of dietary supplementation with wheat brain fiber [i.e., 13.5 g/day for 8 wk; after 1 mo, 2 g/day (compliance evaluation period)] on [3H]thymidine rectal mucosa cell labeling (i.e., percent of epithelial cells incorporating [3H]thymidine into DNA in intact rectal crypt cells over a 90-min exposure as well as in minced rectal biopsy tissue over a 24-hr exposure) in rectal biopsy specimens. The biopsy specimens were obtained a sigmoidoscopy in 17 compliant patients with a history of resected colon or rectal cancer. We categorized patients as having initially low or initially high [3H]thymidine-labeling indices (i.e., percent of mucosa cells that incorporate [3H]thymidine into DNA during 1.5- or 24-hour in vitro incubations) by using the median baseline labeling index as a cutoff between high and low values. On the basis of a chi-square test used to identify patients with a statistically significant  (P < .001) change, six of the eight patients who initially had high 24-hour outgrowth labeling indices showed a significant decrease in the rectal mucosa biopsy specimens obtained after treatment. An overall 22% decrease was observed in rectal mucosa cell biopsy specimens obtained at study termination (P < .001). Of the eight patients with initially high total [3H]thymidine-labeling indices in crypt organ culture, four had a significant (P < .001) decrease from baseline values, one had a  significant increase, and three showed no change following the fiber intervention. The wheat bran fiber dietary supplement of 13.5 g/day was well tolerated by this group of older (54-70 yr) patients. Although the [3H]-thymidine labeling index data suggest that the wheat bran fiber supplement can inhibit DNA synthesis and rectal mucosa cell proliferation in high-risk patients, the results of this small pilot study should not be overinterpreted vis a vis the potential role of wheat brain fiber  as a chemopreventive agent for colorectal cancer. Study results should be confirmed in the setting of a randomized double-blinded clinical trial in colorectal cancer patients. Intermediate markers of carcinogenesis should be used as end points.
C1 UNIV ARIZONA, COLL MED, DEPT MED, HEMATOL & ONCOL SECT, TUCSON, AZ 85724 USA.
   UNIV ARIZONA, COLL MED, DEPT FAMILY & COMMUNITY MED, TUCSON, AZ 85724 USA.
   UNIV ARIZONA, COLL MED, GASTROINTESTINAL RES LAB, TUCSON, AZ 85724 USA.
   UNIV ARIZONA, COLL MED, DEPT SURG, TUCSON, AZ 85724 USA.
   MEM SLOAN KETTERING CANC CTR, DEPT MED, GASTROINTESTINAL CANC RES LAB, NEW YORK, NY 10021 USA.
   MEM SLOAN KETTERING CANC CTR, DEPT MED, GASTROENTEROL SERV, NEW YORK, NY 10021 USA.
   UNIV TEXAS, MD ANDERSON HOSP & TUMOR INST, CTR CANC, GASTROENTEROL SECT, HOUSTON, TX 77030 USA.
   UNIV CALIF IRVINE, CTR CANC, IRVINE, CA 92717 USA.
C3 University of Arizona; University of Arizona; University of Arizona; University of Arizona; Memorial Sloan Kettering Cancer Center; Memorial Sloan Kettering Cancer Center; University of Texas System; UTMD Anderson Cancer Center; University of California System; University of California Irvine
RP UNIV ARIZONA, COLL MED, ARIZONA CANC CTR, CANC PREVENT & CONTROL PROGRAM, TUCSON, AZ 85724 USA.
CR ATWOOD JR, 1985, NURS RES, V34, P385
   BALASUBRAMANIAN R, 1987, J AM COLL NUTR, V6, P199
   BLOCK G, 1984, INTRO HLTH HABITS HI, V0, P0
   BUSET M, 1986, CANCER RES, V46, P5426
   DECOSSE JJ, 1989, JNCI-J NATL CANCER I, V81, P1290, DOI 10.1093/jnci/81.17.1290
   EHRICH M, 1979, MUTAT RES, V64, P231, DOI 10.1016/0165-1161(79)90092-X
   EINSPAHR J, 1990, PROCEEDINGS OF THE AMERICAN ASSOCIATION FOR CANCER RESEARCH ANNUAL MEETING, V31, P233
   FLEISS JL, 1973, STATISTICAL METHODS, V0, P146
   GREENWALD P, 1987, J AM DIET ASSOC, V87, P1178
   Helwig JT, 1979, SAS USERS GUIDE, V0, P0
   HO EE, 1988, ADV CANCER CONTROL, V4, P263
   KELSAY JL, 1982, DIETARY FIBER HLTH D, V0, P91
   KUHNLEIN U, 1981, MUTAT RES, V85, P1, DOI 10.1016/0165-1161(81)90281-8
   LIPKIN M, 1984, CANCER RES, V44, P4201
   LIPKIN M, 1989, CANCER RES, V49, P248
   LIPKIN M, 1983, CANCER RES, V43, P1899
   LIPKIN M, 1987, CANCER LETT, V37, P153, DOI 10.1016/0304-3835(87)90158-3
   LIPKIN M, 1985, NEW ENGL J MED, V313, P1381, DOI 10.1056/NEJM198511283132203
   MOWER HF, 1982, CANCER RES, V42, P1164
   REDDY BS, 1978, CANCER-AM CANCER SOC, V42, P2832, DOI 10.1002/1097-0142(197812)42:6<2832::AID-CNCR2820420644>3.0.CO;2-L
   REDDY BS, 1985, MUTAT RES, V152, P97, DOI 10.1016/0027-5107(85)90050-8
   TERPSTRA OT, 1987, GASTROENTEROLOGY, V92, P704, DOI 10.1016/0016-5085(87)90021-7
NR 22
TC 99
Z9 101
U1 0
U2 3
PU OXFORD UNIV PRESS INC
PI CARY
PA JOURNALS DEPT, 2001 EVANS RD, CARY, NC 27513 USA
SN 0027-8874
EI 1460-2105
J9 JNCI-J NATL CANCER I
JI JNCI-J. Natl. Cancer Inst.
PD AUG 1
PY 1990
VL 82
IS 15
BP 1280
EP 1285
DI 10.1093/jnci/82.15.1280
PG 6
WC Oncology
SC Oncology
GA DQ679
UT WOS:A1990DQ67900008
PM 2165179
DA 2025-02-23
ER

PT J
AU NING, JP
   YU, MC
   WANG, QS
   HENDERSON, BE
AF NING, JP
   YU, MC
   WANG, QS
   HENDERSON, BE
TI CONSUMPTION OF SALTED FISH AND OTHER RISK-FACTORS FOR NASOPHARYNGEAL CARCINOMA (NPC) IN TIANJIN, A LOW-RISK REGION FOR NPC IN THE PEOPLES-REPUBLIC-OF-CHINA
SO JNCI-JOURNAL OF THE NATIONAL CANCER INSTITUTE
LA English
DT Article
AB The dietary habits, occupational exposures, use of tabacco and alcohol, and medical history were compared 100 patients with histologically confirmed nasopharyngeal carcinoma (NPC) in Tianjin City, People''s Republic of China, and 300 neighborhood controls who were individually matched to the patients with regard to age (within 5 yr), sex, and race (Han). Exposure to salted fish was significantly associated with an increased risk of NPC. Four characteristics of exposure to salted fish independently contributed to the increased risk: (a) earlier age at first exposure, (b) increasing duration of consumption, (c) increasing frequency of consumption, and (d) cooking the fish by steaming it rather than frying, grilling, or boiling it. In addition, significant associations were observed for consumption in childhood of salted shrimp paste (increased risk) and carrots (reduced risk), and the three dietary effects (i.e., those from consumption of salted fish, salted shrimp paste, and  carrots) were independent of each other. None of the nondietary factors studied were significantly associated with NPC risk.
C1 UNIV SO CALIF, SCH MED,CTR COMPREHENS CANC,DEPT PREVENT MED, 1441 EASTLAKE AVE,RM 722, LOS ANGELES, CA 90033 USA.
   TIANJIN CANC INST, TIANJIN, PEOPLES R CHINA.
C3 University of Southern California; Tianjin Medical University
CR ALTHOFF J, 1974, J NATL CANCER I, V53, P795, DOI 10.1093/jnci/53.3.795
   Anderson E N Jr, 1978, IARC SCI PUBL, V0, P231
   ARMSTRONG RW, 1983, CANCER RES, V43, P2967
   CLIFFORD P, 1972, P ROY SOC MED, V65, P682, DOI 10.1177/003591577206500809
   DETHE G, 1982, VIRAL INFECTIONS HUM, V0, P621
   GESER A, 1978, IARC SCI PUBL, V20, P213
   HAAS H, 1973, J NATL CANCER I, V51, P1295, DOI 10.1093/jnci/51.4.1295
   HENDERSON BE, 1978, IARC SCI PUBL, V20, P251
   Ho J, 1971, RECENT ADVANCES IN HUMAN TUMOR VIROLOGY AND IMMUNOLOGY, V0, P275
   HU MC, 1989, BRIT J CANCER, V60, P198
   Huang D P, 1978, IARC SCI PUBL, V0, P315
   HUANG DP, 1981, FOOD COSMET TOXICOL, V19, P167, DOI 10.1016/0015-6264(81)90353-9
   LIJINSKY W, 1978, CANCER RES, V38, P2391
   MUIR C, 1987, IARC SCI PUBL, V88, P0
   POIRIER S, 1987, INT J CANCER, V39, P293, DOI 10.1002/ijc.2910390305
   POUR P, 1973, J NATL CANCER I, V51, P1019, DOI 10.1093/jnci/51.3.1019
   Tannenbaum S R, 1985, NATL CANCER INST MONOGR, V69, P209
   Wattenberg L W, 1978, ADV CANCER RES, V26, P197, DOI 10.1016/S0065-230X(08)60088-3
   YU MC, 1989, INT J CANCER, V43, P1077, DOI 10.1002/ijc.2910430621
   YU MC, 1981, PREV MED, V10, P15, DOI 10.1016/0091-7435(81)90002-5
   YU MC, 1988, CANCER RES, V48, P1954
   YU MC, 1986, CANCER RES, V46, P956
   ZENG Y, 1985, ADV CANCER RES, V44, P121, DOI 10.1016/S0065-230X(08)60027-5
NR 25
TC 112
Z9 121
U1 0
U2 6
PU OXFORD UNIV PRESS INC
PI CARY
PA JOURNALS DEPT, 2001 EVANS RD, CARY, NC 27513 USA
SN 0027-8874
EI 1460-2105
J9 JNCI-J NATL CANCER I
JI JNCI-J. Natl. Cancer Inst.
PD FEB 21
PY 1990
VL 82
IS 4
BP 291
EP 296
DI 10.1093/jnci/82.4.291
PG 6
WC Oncology
SC Oncology
GA CP089
UT WOS:A1990CP08900013
PM 2299678
DA 2025-02-23
ER

PT J
AU BENITO, E
   OBRADOR, A
   STIGGELBOUT, A
   BOSCH, FX
   MULET, M
   MUNOZ, N
   KALDOR, J
AF BENITO, E
   OBRADOR, A
   STIGGELBOUT, A
   BOSCH, FX
   MULET, M
   MUNOZ, N
   KALDOR, J
TI A POPULATION-BASED CASE-CONTROL STUDY OF COLORECTAL-CANCER IN MAJORCA .1. DIETARY FACTORS
SO INTERNATIONAL JOURNAL OF CANCER
LA English
DT Article
AB A population-based case-control study was conducted between July 1984 and February 1988 in the Spanish island of Majorca; 286 incident colorectal cancer cases, 295 population controls and 203 hospital controls were interviewed using a food frequency questionnaire. In a multivariate analysis, an increased risk of colon cancer was found for high consumption of fresh meats (RR = 2.87) while a high consumption of cruciferous vegetables afforded protection (RR = 0.48). For rectal cancer an increased  risk was associated with dairy products (RR = 3.08) while a protection was afforded by consumption of cruciferae (RR = 0.50). For colorectal cancer, the cereal food group also showed an increase in risk (RR = 1.92). When cases were compared to hospital controls, the effects of cruciferae in colon and rectum and those of dairy products in rectal cancer remained. The magnitude of the RR estimates was decreased for most comparisons, although in general terms the direction of the associations was the same. In addition, univariate analyses of food groups also suggested significant increases in risk of colorectal cancer for increasing consumption of cereals, potatoes, pastry, eggs and number of meals per day. An indication was found of a reduction in risk for consumers of coffee. An analysis based on risk scores was also conducted and a 4-fold increase in the risk of colorectal cancer and a highly significant statistical trend was found for high consumption of fresh meat, dairy products  and cereals combined with low consumption of cruciferae.
C1 ANTONI VAN LEEUWENHOEK HOSP, NETHERLANDS CANC INST, 1066 CX AMSTERDAM, NETHERLANDS.
   INT AGCY RES CANC, BIOSTAT RES & INFORMAT UNIT, F-69372 Lyon 08, FRANCE.
   INT AGCY RES CANC, FIELD & INTERVENT STUDIES UNIT, F-69372 Lyon 08, FRANCE.
   HOSP SON DURETA, GASTROENTEROL UNIT, MALLORCA, SPAIN.
C3 Netherlands Cancer Institute; World Health Organization; International Agency for Research on Cancer (IARC); World Health Organization; International Agency for Research on Cancer (IARC); Hospital Universitari Son Espases; Hospital Universitari Son Dureta
RP UNITAT EPIDEMIOL & REGISTRE CANC MALLORCA, MISERICORDIA 2, E-07012 MALLORCA, SPAIN.
CR ARMSTRONG B, 1975, INT J CANCER, V15, P617, DOI 10.1002/ijc.2910150411
   BAKER RJ, 1978, GLIM SYSTEM, V0, P0
   BJELKE E, 1973, THESIS U MINNESOTA, V1, P0
   BOYLE P, 1985, INT J CANCER, V36, P9, DOI 10.1002/ijc.2910360103
   CANNONALBRIGHT LA, 1988, NEW ENGL J MED, V319, P533, DOI 10.1056/NEJM198809013190902
   DAVIDSON S, 1979, HUMAN NUTRITION DIET, V0, P0
   DIXON WJ, 1985, BMDP STATISTICAL SOF, V0, P0
   DRASAR BS, 1973, BRIT J CANCER, V27, P167, DOI 10.1038/bjc.1973.20
   GRAHAM S, 1978, JNCI-J NATL CANCER I, V61, P709
   HAENSZEL W, 1980, JNCI-J NATL CANCER I, V64, P17
   HAENSZEL W, 1973, J NATL CANCER I, V51, P1765, DOI 10.1093/jnci/51.6.1765
   JAIN M, 1980, INT J CANCER, V26, P757, DOI 10.1002/ijc.2910260609
   Kune S, 1987, NUTR CANCER, V9, P21
   LAVECCHIA C, 1988, INT J CANCER, V41, P492, DOI 10.1002/ijc.2910410404
   MACQUARTMOULIN G, 1986, INT J CANCER, V38, P183, DOI 10.1002/ijc.2910380207
   MANOUSOS O, 1983, INT J CANCER, V32, P1, DOI 10.1002/ijc.2910320102
   MILLER AB, 1983, INT J CANCER, V32, P155, DOI 10.1002/ijc.2910320204
   OBRADOR A, 1988, CANCER COLORECTAL MA, V0, P87
   PARKIN DM, 1988, INT J CANCER, V41, P184, DOI 10.1002/ijc.2910410205
   PHILLIPS RL, 1975, CANCER RES, V35, P3513
   ROSE DP, 1986, CANCER-AM CANCER SOC, V58, P2363, DOI 10.1002/1097-0142(19861201)58:11<2363::AID-CNCR2820581102>3.0.CO;2-#
   THIND IS, 1986, INT J EPIDEMIOL, V15, P160, DOI 10.1093/ije/15.2.160
   TRICHOPOULOS D, 1986, EUR J CANCER CLIN ON, V22, P335, DOI 10.1016/0277-5379(86)90401-3
   TUYNS AJ, 1988, NUTR CANCER, V11, P189, DOI 10.1080/01635588809513986
   WILLETT WC, 1984, NEW ENGL J MED, V310, P633, DOI 10.1056/NEJM198403083101006
   WYNDER EL, 1977, PREV MED, V6, P567, DOI 10.1016/0091-7435(77)90042-1
   WYNDER EL, 1967, CANCER-AM CANCER SOC, V20, P1520, DOI 10.1002/1097-0142(196709)20:9<1520::AID-CNCR2820200920>3.0.CO;2-3
   YOUNG TB, 1988, INT J CANCER, V42, P167, DOI 10.1002/ijc.2910420205
   1986, 1900, V72, V0, P4
NR 30
TC 233
Z9 244
U1 0
U2 5
PU WILEY
PI HOBOKEN
PA 111 RIVER ST, HOBOKEN 07030-5774, NJ USA
SN 0020-7136
EI 1097-0215
J9 INT J CANCER
JI Int. J. Cancer
PD JAN 15
PY 1990
VL 45
IS 1
BP 69
EP 76
DI 10.1002/ijc.2910450114
PG 8
WC Oncology
SC Oncology
GA CJ147
UT WOS:A1990CJ14700013
PM 2298506
DA 2025-02-23
ER

PT J
AU YU, SZ
   LU, RF
   XU, DD
   HOWE, GR
AF YU, SZ
   LU, RF
   XU, DD
   HOWE, GR
TI A CASE-CONTROL STUDY OF DIETARY AND NONDIETARY RISK-FACTORS FOR BREAST-CANCER IN SHANGHAI
SO CANCER RESEARCH
LA English
DT Article
AB A case-control study of breast cancer (186 cases, 186 population, and 1866 hospital controls) was conducted in Shanghai, China, between 1982 and 1984. This population has a high daily caloric intake (population control mean, 2394 kcal) and low percentage of calories form fat (22.7%) compared to Western populations. Cases have a significantly greater daily caloric intake than control''s primarily because of increased consumption of monounsaturated fat for which the relative risk is 1,89 for the highest compared to the lowest quintile (P = 0.02). This finding requires cautious interpretation but seems worthy of further study in populations with similar dietary practices.
C1 SHANGHAI MED UNIV, SCH PUBL HLTH, DEPT NUTR & FOOD HYG, SHANGHAI 200032, PEOPLES R CHINA.
   NATL CANC INST CANADA, EPIDEMIOL UNIT, TORONTO M5S A8, ONTARIO, CANADA.
C3 Fudan University; Queens University - Canada; Canadian Cancer Trials Group
RP SHANGHAI MED UNIV, SCH PUBL HLTH, DEPT EPIDEMIOL, SHANGHAI 200032, PEOPLES R CHINA.
CR Breslow NE, 1980, STAT METHODS CANC RE, V1, P0
   Carroll K K, 1986, PROG CLIN BIOL RES, V222, P231
   GOODWIN PJ, 1987, JNCI-J NATL CANCER I, V79, P473
   Hirohata T, 1985, NATL CANCER INST MONOGR, V69, P187
   HOWE GR, 1989, AM J EPIDEMIOL, V129, P1314, DOI 10.1093/oxfordjournals.aje.a115256
   HOWE GR, 1986, AM J EPIDEMIOL, V124, P157, DOI 10.1093/oxfordjournals.aje.a114365
   JAIN M, 1980, AM J EPIDEMIOL, V111, P212, DOI 10.1093/oxfordjournals.aje.a112888
   JAIN M, 1989, AM J EPIDEMIOL, V129, P422, DOI 10.1093/oxfordjournals.aje.a115146
   JAIN M, 1989, J AM DIET ASSOC, V89, P1647
   JONES DY, 1987, JNCI-J NATL CANCER I, V79, P465
   MACHAHON B, 1973, JNCI-J NATL CANCER I, V50, P21
   MILLER AB, 1978, AM J EPIDEMIOL, V107, P499, DOI 10.1093/oxfordjournals.aje.a112569
   MORGAN RW, 1978, AM J EPIDEMIOL, V107, P488, DOI 10.1093/oxfordjournals.aje.a112568
   PIKE MC, 1989, AM J EPIDEMIOL, V129, P1312, DOI 10.1093/oxfordjournals.aje.a115254
   PRENTICE RL, 1988, JNCI-J NATL CANCER I, V80, P802, DOI 10.1093/jnci/80.11.802
   ROHAN TE, 1987, EPIDEMIOL REV, V9, P120, DOI 10.1093/oxfordjournals.epirev.a036299
   TANG GY, 1986, 5TH S CANC REG EP PA, V0, P0
   WILLETT W, 1986, AM J EPIDEMIOL, V124, P17, DOI 10.1093/oxfordjournals.aje.a114366
   WILLETT WC, 1987, NEW ENGL J MED, V316, P22, DOI 10.1056/NEJM198701013160105
   YUAN JM, 1988, CANCER RES, V48, P1949
   1987, 1900, V88, V0, P0
NR 22
TC 30
Z9 32
U1 0
U2 4
PU AMER ASSOC CANCER RESEARCH
PI PHILADELPHIA
PA 615 CHESTNUT ST, 17TH FLOOR, PHILADELPHIA, PA 19106-4404 USA
SN 0008-5472
EI 1538-7445
J9 CANCER RES
JI Cancer Res.
PD AUG 15
PY 1990
VL 50
IS 16
BP 5017
EP 5021
DI 
PG 5
WC Oncology
SC Oncology
GA DT620
UT WOS:A1990DT62000034
PM 2379166
DA 2025-02-23
ER

PT J
AU BUIATTI, E
   PALLI, D
   DECARLI, A
   AMADORI, D
   AVELLINI, C
   BIANCHI, S
   BONAGURI, C
   CIPRIANI, F
   COCCO, P
   GIACOSA, A
   MARUBINI, E
   MINACCI, C
   PUNTONI, R
   RUSSO, A
   VINDIGNI, C
   FRAUMENI, JF
   BLOT, WJ
AF BUIATTI, E
   PALLI, D
   DECARLI, A
   AMADORI, D
   AVELLINI, C
   BIANCHI, S
   BONAGURI, C
   CIPRIANI, F
   COCCO, P
   GIACOSA, A
   MARUBINI, E
   MINACCI, C
   PUNTONI, R
   RUSSO, A
   VINDIGNI, C
   FRAUMENI, JF
   BLOT, WJ
TI A CASE-CONTROL STUDY OF GASTRIC-CANCER AND DIET IN ITALY .2. ASSOCIATION WITH NUTRIENTS
SO INTERNATIONAL JOURNAL OF CANCER
LA English
DT Article
AB A case-control study involving interviews with 1,016 gastric cancer (GC) patients and 1,159 population-based controls in high- and low-risk areas was conducted to evaluate dietary factors and their contribution to the marked geographic variation in mortality from this cancer within Italy. Risks of GC were found to vary significantly with estimated nutrient intake. Risk rose with increasing consumption of nitrites and protein, and decreased in proportion to intake of ascorbic acid, beta-carotene, alpha-tocopherol, and vegetable fat. The associations with nitrite and beta-carotene tended to fade, however, in multivariate analyses adjusting for intake of other nutrients. Ascorbic acid showed the strongest geographic gradient, with highest consumption in low-risk areas. The findings suggest that the protective effects we previously reported for consumption of fresh fruit, fresh vegetables and olive oil may be linked to the vitamins C and E contained in these foods. The  findings are consistent with the hypothesis that N-nitroso compounds are involved in GC risks, since elevated risks were apparent for agents (nitrites, protein) that promote nitrosation, while decreased risks were found for nutrients (ascorbic acid and alpha-tocopherol) which inhibit the process.
C1 CTR STUDIO & PREVENT ONCOL, UNITA EPIDEMIOL, FLORENCE, ITALY.
   UNIV MILAN, IST STAT MED & BIOMETRIA, I-20122 MILAN, ITALY.
   SERV ONCOL, FORLI, ITALY.
   SERV ANAT PATOL, IMOLA, ITALY.
   UNIV FLORENCE, IST ANAT PATOL, I-50121 FLORENCE, ITALY.
   IST NAZL RIC CANC, SEZ DISTACCATA, FLORENCE, ITALY.
   UNIV CAGLIARI, IST MED LAVORO, I-09100 CAGLIARI, ITALY.
   IST NAZL RIC CANC, GENOA, ITALY.
   UNIV SIENA, IST ANAT PATOL 2, I-53100 SIENA, ITALY.
   NCI, BETHESDA, MD 20205 USA.
C3 University of Milan; University of Florence; University of Genoa; IRCCS AOU San Martino IST; University of Cagliari; University of Genoa; IRCCS AOU San Martino IST; University of Siena; National Institutes of Health (NIH) - USA; NIH National Cancer Institute (NCI)
CR BIRT DF, 1986, P SOC EXP BIOL MED, V183, P311, DOI 10.3181/00379727-183-42424
   Breslow NE, 1980, ANAL CASE CONTROL ST, V0, P0
   BUIATTI E, 1989, TUMORI J, V75, P410, DOI 10.1177/030089168907500503
   BUIATTI E, 1989, INT J CANCER, V44, P611, DOI 10.1002/ijc.2910440409
   CHESTER JF, 1986, JNCI-J NATL CANCER I, V76, P939
   COHEN LA, 1986, JNCI-J NATL CANCER I, V77, P33
   CORREA P, 1985, JNCI-J NATL CANCER I, V75, P645
   CORREA P, 1983, JNCI-J NATL CANCER I, V70, P673
   CORREA P, 1988, CANCER RES, V48, P3554
   DECARLI A, 1986, CANCER-AM CANCER SOC, V58, P2560, DOI 10.1002/1097-0142(19861201)58:11<2560::AID-CNCR2820581134>3.0.CO;2-U
   FIDANZA F, 1988, NUTRIZIONE UMANA, V0, P677
   FORMAN D, 1987, CANCER SURV, V6, P719
   HAENSZEL W, 1985, INT J CANCER, V36, P43, DOI 10.1002/ijc.2910360108
   HOWE GR, 1986, AM J EPIDEMIOL, V124, P595, DOI 10.1093/oxfordjournals.aje.a114432
   KARMAS E, 1988, NUTRITIONAL EVALUATI, V0, P0
   KOLONEL LN, 1981, BRIT J CANCER, V44, P332, DOI 10.1038/bjc.1981.189
   KURIHARA M, 1984, CANCER MORTALITY STA, V0, P0
   LAVECCHIA C, 1987, INT J CANCER, V40, P484, DOI 10.1002/ijc.2910400409
   Magee PN, 1976, ACS MONOGR SER, V173, P491
   McCance RA, 1978, COMPOSITION FOODS, V4th, P0
   MIRVISH SS, 1986, CANCER, V58, P1842, DOI 10.1002/1097-0142(19861015)58:8+<1842::AID-CNCR2820581410>3.0.CO;2-#
   MIRVISH SS, 1983, JNCI-J NATL CANCER I, V71, P629
   MODAN B, 1974, CANCER-AM CANCER SOC, V34, P2087, DOI 10.1002/1097-0142(197412)34:6<2087::AID-CNCR2820340632>3.0.CO;2-3
   Nomura A, 1982, CANCER EPIDEMIOL, V0, P624
   NOMURA AMY, 1985, CANCER RES, V45, P2369
   PARKIN DM, 1988, INT J CANCER, V41, P184, DOI 10.1002/ijc.2910410205
   PERCIBALLI M, 1989, FOOD CHEM TOXICOL, V27, P111, DOI 10.1016/0278-6915(89)90005-7
   PETO R, 1981, NATURE, V290, P201, DOI 10.1038/290201a0
   REDDY BS, 1984, JNCI-J NATL CANCER I, V72, P745
   RISCH HA, 1985, AM J EPIDEMIOL, V122, P947, DOI 10.1093/oxfordjournals.aje.a114199
   SALONEN JT, 1985, BMJ-BRIT MED J, V290, P417, DOI 10.1136/bmj.290.6466.417
   SCANLAN RA, 1983, CANCER RES, V43, P2435
   STAHELIN HB, 1984, J NATL CANCER I, V73, P1463
   STEHR PA, 1985, AM J EPIDEMIOL, V121, P65, DOI 10.1093/oxfordjournals.aje.a113984
   SUDA D, 1986, CARCINOGENESIS, V7, P711, DOI 10.1093/carcin/7.5.711
   TRICKLER D, 1987, JNCI-J NATL CANCER I, V78, P165, DOI 10.1093/jnci/78.1.165
   WEISBURGER JH, 1975, CANCER RES, V35, P3469
   WILLETT WC, 1984, NEW ENGL J MED, V310, P430, DOI 10.1056/NEJM198402163100705
   YOU WC, 1988, CANCER RES, V48, P3518
   1989, 1900, V14, V0, P0
NR 41
TC 168
Z9 172
U1 0
U2 4
PU WILEY
PI HOBOKEN
PA 111 RIVER ST, HOBOKEN 07030-5774, NJ USA
SN 0020-7136
EI 1097-0215
J9 INT J CANCER
JI Int. J. Cancer
PD MAY 15
PY 1990
VL 45
IS 5
BP 896
EP 901
DI 10.1002/ijc.2910450520
PG 6
WC Oncology
SC Oncology
GA DD691
UT WOS:A1990DD69100019
PM 2335393
DA 2025-02-23
ER

PT J
AU MOISAN, J
   MEYER, F
   GINGRAS, S
AF MOISAN, J
   MEYER, F
   GINGRAS, S
TI DIET AND AGE AT MENARCHE
SO CANCER CAUSES & CONTROL
LA English
DT Article
DE ADOLESCENCE; DIET; FOLLOW-UP STUDY; MENARCHE
AB Early menarche has been associated with higher risk of breast cancer.  A prospective study has been conducted in Quebec City, Canada, to evaluate the relationship of dietary intake to age at menarche.  On three occasions during the schoolyear 1986-87, 2,299 pre-menarcheal girls kept a three-day dietary record.  At the end of a 17-month follow-up, 911 girls (39.6 percent) had reached menarche.  Incidence density ratios (IDRs) adjusted for age at entry and mothers' age at menarche were computed using proportional hazards models.  IDRs for quartiles of energy, nutrient and food-group intakes were not different from the null value.  In this population of well-nourished girls, diet did not influence the age at onset of menarche.
C1 UNIV LAVAL,FAC MED,DEPT MED SOCIALE & PREVENT,ST FOY G1K 7P4,QUEBEC,CANADA.
C3 Laval University
NR 0
TC 44
Z9 50
U1 0
U2 5
PU RAPID SCIENCE PUBLISHERS
PI LONDON
PA 2-6 BOUNDARY ROW, LONDON, ENGLAND SE1 8NH
SN 0957-5243
EI 
J9 CANCER CAUSE CONTROL
JI Cancer Causes Control
PD SEP 15
PY 1990
VL 1
IS 2
BP 149
EP 154
DI 10.1007/BF00053166
PG 6
WC Oncology; Public, Environmental & Occupational Health
SC Oncology; Public, Environmental & Occupational Health
GA EN711
UT WOS:A1990EN71100005
PM 2102285
DA 2025-02-23
ER

PT J
AU HARTGE, P
   HARVEY, EB
   LINEHAN, WM
   SILVERMAN, DT
   SULLIVAN, JW
   HOOVER, RN
   FRAUMENI, JF
AF HARTGE, P
   HARVEY, EB
   LINEHAN, WM
   SILVERMAN, DT
   SULLIVAN, JW
   HOOVER, RN
   FRAUMENI, JF
TI UNEXPLAINED EXCESS RISK OF BLADDER-CANCER IN MEN
SO JNCI-JOURNAL OF THE NATIONAL CANCER INSTITUTE
LA English
DT Article
AB In nearly all populations studied, the risk of bladder cancer is two to four times as great in men as in women. We estimated what the gender-specific incidence rates would be in the absence of exposure to known carcinogenic factors. The data used were obtained from interviews with 2,806 white individuals with bladder cancer and 5,258 white controls in the National Bladder Cancer Study and from incidence data for 1978 from the National Cancer Institute Surveillance, Epidemiology, and End Results  Program. The total age-adjusted incidence of bladder cancer was 27.5 cases per 100,000 person-years for men and 7.0 for women, yielding a ratio of 3.9. Even in the absence of exposure to cigarettes, occupational hazards, or urinary tract infection, the gender-related risk persisted; the incidence of bladder cancer was 11.0 in men and 4.1 in women, yielding a ratio of 2.7. Possible explanations for the excessive risk in men include environmental and dietary exposures not yet identified and innate sexual characteristics such as anatomic differences, urination habits, or hormonal factors.
C1 NCI, DIV CANC ETIOL, EPIDEMIOL & BIOSTAT PROGRAM, BETHESDA, MD 20892 USA.
   LOUISIANA STATE UNIV, MED CTR, NEW ORLEANS, LA 70112 USA.
   NCI, DIV CANC THERAPY, SURG BRANCH, BETHESDA, MD 20892 USA.
C3 National Institutes of Health (NIH) - USA; NIH National Cancer Institute (NCI); Louisiana State University System; National Institutes of Health (NIH) - USA; NIH National Cancer Institute (NCI)
CR ANDRIOLE G L, 1985, JOURNAL OF UROLOGY, V133, P0
   BRAVER DJ, 1987, JNCI-J NATL CANCER I, V78, P437
   CANTOR KP, 1987, JNCI-J NATL CANCER I, V79, P1269
   CLAUDE J, 1986, AM J EPIDEMIOL, V124, P578, DOI 10.1093/oxfordjournals.aje.a114430
   DEVESA SS, 1987, JNCI-J NATL CANCER I, V79, P701
   DUNHAM LJ, 1968, J NATL CANCER I, V41, P683
   HARTGE P, 1983, JNCI-J NATL CANCER I, V70, P1021
   HARTGE P, 1987, JNCI-J NATL CANCER I, V78, P1119
   HARTGE P, 1984, AM J PUBLIC HEALTH, V74, P52, DOI 10.2105/AJPH.74.1.52
   HOOVER RN, 1980, LANCET, V1, P837
   HORM JW, 1984, DHHS NIH851837 PUBL, V0, P0
   JENSEN OM, 1986, INT J CANCER, V37, P651, DOI 10.1002/ijc.2910370503
   KANTOR AF, 1984, AM J EPIDEMIOL, V119, P510, DOI 10.1093/oxfordjournals.aje.a113768
   KANTOR AF, 1988, CANCER RES, V48, P3853
   KONO N, 1977, INT J CLIN PHARM BI, V15, P101
   LAVECCHIA C, 1989, NUTR CANCER, V12, P93, DOI 10.1080/01635588909514006
   LOAR E, 1985, J UROLOGY, V133, P267
   MUIR C, 1987, IARC SCI PUBL, V88, P0
   PIPER JM, 1985, NEW ENGL J MED, V313, P292, DOI 10.1056/NEJM198508013130504
   REID LM, 1984, CANCER RES, V44, P4560
   RISCH HA, 1988, AM J EPIDEMIOL, V127, P1179, DOI 10.1093/oxfordjournals.aje.a114911
   ROTHMAN KJ, 1986, MODERN EPIDEMIOLOGY, V0, P38
   SLATTERY ML, 1988, INT J CANCER, V42, P17, DOI 10.1002/ijc.2910420105
   WAKSBERG J, 1978, J AM STAT ASSOC, V73, P40, DOI 10.2307/2286513
   WEISBURGER EK, 1964, BIOCHEMISTRY-US, V3, P808, DOI 10.1021/bi00894a014
NR 26
TC 153
Z9 162
U1 0
U2 3
PU OXFORD UNIV PRESS INC
PI CARY
PA JOURNALS DEPT, 2001 EVANS RD, CARY, NC 27513 USA
SN 0027-8874
EI 1460-2105
J9 JNCI-J NATL CANCER I
JI JNCI-J. Natl. Cancer Inst.
PD OCT 17
PY 1990
VL 82
IS 20
BP 1636
EP 1640
DI 10.1093/jnci/82.20.1636
PG 5
WC Oncology
SC Oncology
GA EE244
UT WOS:A1990EE24400019
PM 2213906
DA 2025-02-23
ER

PT J
AU FREUDENHEIM, JL
   GRAHAM, S
   HORVATH, PJ
   MARSHALL, JR
   HAUGHEY, BP
   WILKINSON, G
AF FREUDENHEIM, JL
   GRAHAM, S
   HORVATH, PJ
   MARSHALL, JR
   HAUGHEY, BP
   WILKINSON, G
TI RISKS ASSOCIATED WITH SOURCE OF FIBER AND FIBER COMPONENTS IN CANCER OF THE COLON AND RECTUM
SO CANCER RESEARCH
LA English
DT Article
AB In this case-control study, we examined the food sources of fiber and fiber solubility to determine whether particular components of dietary fiber were differentially associated with risk of colon and rectal cancer. In Western New York, cases with pathologically confirmed, single, primary cancers of the colon and rectum as well as age-, sex- and neighborhood-match controls were interviewed from 1975-1986. The sample included 428 colon case-control pairs (223 females, 205 males) and 422 rectal case-control pairs (145 females 277 males). Subjects were interviewed regarding usual quantity and frequency of consumption of foods. For the colon, risk decreased with intake of grain fiber for both females and males and with intake of fruit/vegetable fiber for males only. Insoluble grain fiber was more strongly associated with risk than soluble grain fiber. For the rectum, fruit/vegetable fiber was associated with decreased risk, whereas grain fiber was not. There was no difference in risk  for soluble and insoluble fiber components for the rectum. Analysis of risk associated with fiber by food source and by components of the fiber may provide insight into possible mechanisms of a fiber effect on cancer of the colon and rectum.
C1 SUNY BUFFALO, NUTR PROGRAM, BUFFALO, NY 14214 USA.
   SUNY BUFFALO, SCH NURSING, BUFFALO, NY 14214 USA.
   UNIV TEXAS, MED BRANCH, DEPT PREVENT MED & COMMUNITY HLTH, GALVESTON, TX 77550 USA.
C3 State University of New York (SUNY) System; University at Buffalo, SUNY; State University of New York (SUNY) System; University at Buffalo, SUNY; University of Texas System; University of Texas Medical Branch Galveston
RP SUNY BUFFALO, DEPT SOCIAL & PREVENT MED, 2211 MAIN ST, BUFFALO, NY 14214 USA.
CR Adams C, 1975, NUTRITIVE VALUE AM F, V0, P0
   BAUER HG, 1979, CANCER RES, V39, P3752
   BLOCK G, 1982, AM J EPIDEMIOL, V115, P492, DOI 10.1093/oxfordjournals.aje.a113331
   BURKITT D, 1984, AM J GASTROENTEROL, V79, P249
   BYERS TE, 1987, AM J EPIDEMIOL, V125, P351, DOI 10.1093/oxfordjournals.aje.a114542
   CALVERT RJ, 1987, JNCI-J NATL CANCER I, V79, P875
   ENGLYST HN, 1987, AM J CLIN NUTR, V46, P873, DOI 10.1093/ajcn/46.6.873
   FREUDENHEIM JL, 1990, AM J EPIDEMIOL, V131, P612, DOI 10.1093/oxfordjournals.aje.a115545
   GALLOWAY DJ, 1987, GUT, V28, P754, DOI 10.1136/gut.28.6.754
   Goering HK, 1970, FORAGE FIBER ANAL AP, V379, P0
   GRAHAM S, 1988, AM J EPIDEMIOL, V128, P490, DOI 10.1093/oxfordjournals.aje.a114997
   GRAHAM S, 1978, JNCI-J NATL CANCER I, V61, P709
   HEATON KW, 1983, HUM NUTR-CLIN NUTR, V37, P31
   HELLER SN, 1980, AM J CLIN NUTR, V33, P1734, DOI 10.1093/ajcn/33.8.1734
   HORVATH PJ, 1986, CRC HDB DIETARY FIBE, V0, P37
   JACOBS LR, 1986, P SOC EXP BIOL MED, V183, P299, DOI 10.3181/00379727-183-42423
   JENKINS DJA, 1988, MODERN NUTRITION HLT, V0, P1380
   Jensen O M, 1982, NUTR CANCER, V4, P5, DOI 10.1080/01635588209513733
   JERACI JL, 1989, ANIM FEED SCI TECH, V23, P121, DOI 10.1016/0377-8401(89)90094-1
   Kune S, 1987, NUTR CANCER, V9, P21
   LANZA E, 1987, AM J CLIN NUTR, V46, P790, DOI 10.1093/ajcn/46.5.790
   LANZA E, 1986, J AM DIET ASSOC, V86, P732
   LAVECCHIA C, 1988, INT J CANCER, V41, P492, DOI 10.1002/ijc.2910410404
   LUPTON JR, 1985, AM J PHYSIOL, V249, PG382, DOI 10.1152/ajpgi.1985.249.3.G382
   MACQUARTMOULIN G, 1986, INT J CANCER, V38, P183, DOI 10.1002/ijc.2910380207
   MANOUSOS O, 1983, INT J CANCER, V32, P1, DOI 10.1002/ijc.2910320102
   MARLETT JA, 1989, AM J CLIN NUTR, V50, P479, DOI 10.1093/ajcn/50.3.479
   MARSHALL J, 1980, AM J EPIDEMIOL, V112, P675, DOI 10.1093/oxfordjournals.aje.a113040
   MARTINEZ I, 1979, ADV MED ONCOL RES ED, V3, P45
   MCKEOWN-EYSSEN G E, 1984, NUTRITION AND CANCER, V6, P160, DOI 10.1080/01635588509513819
   MILLER AB, 1983, INT J CANCER, V32, P155, DOI 10.1002/ijc.2910320204
   MODAN B, 1975, J NATL CANCER I, V55, P15, DOI 10.1093/jnci/55.1.15
   NAUSS KM, 1987, AM J CLIN NUTR, V45, P243, DOI 10.1093/ajcn/45.1.243
   PATROW CJ, 1986, J AM DIET ASSOC, V86, P794
   Paul AA, 1978, COMPOSITION FOODS, V0, P0
   PENNINGTON JT, 1976, DIETARY NUTRIENT GUI, V0, P0
   PHILLIPS RL, 1985, JNCI-J NATL CANCER I, V74, P307
   POTTER JD, 1986, JNCI-J NATL CANCER I, V76, P557, DOI 10.1093/jnci/76.4.557
   PRIZONT R, 1987, DIGEST DIS SCI, V32, P1418, DOI 10.1007/BF01296669
   PRYNNE CJ, 1979, BRIT J NUTR, V41, P495, DOI 10.1079/BJN19790064
   RANDALL E, 1989, J AM DIET ASSOC, V89, P1070
   REDDY BS, 1987, PREV MED, V16, P559, DOI 10.1016/0091-7435(87)90072-7
   ROSEN M, 1988, AM J EPIDEMIOL, V127, P42, DOI 10.1093/oxfordjournals.aje.a114789
   SLATTERY ML, 1988, JNCI-J NATL CANCER I, V80, P1474, DOI 10.1093/jnci/80.18.1474
   SLAVIN JL, 1981, J NUTR, V111, P287, DOI 10.1093/jn/111.2.287
   TUYNS AJ, 1988, NUTR CANCER, V11, P189, DOI 10.1080/01635588809513986
   VANSOEST PJ, 1982, NUTRITIONAL ECOLOGY, V0, P0
   WILLETT WC, 1989, AM J EPIDEMIOL, V130, P820
   YOUNG TB, 1988, INT J CANCER, V42, P167, DOI 10.1002/ijc.2910420205
NR 49
TC 83
Z9 88
U1 0
U2 6
PU AMER ASSOC CANCER RESEARCH
PI PHILADELPHIA
PA 615 CHESTNUT ST, 17TH FLOOR, PHILADELPHIA, PA 19106-4404 USA
SN 0008-5472
EI 1538-7445
J9 CANCER RES
JI Cancer Res.
PD JUN 1
PY 1990
VL 50
IS 11
BP 3295
EP 3300
DI 
PG 6
WC Oncology
SC Oncology
GA DF745
UT WOS:A1990DF74500029
PM 2159379
DA 2025-02-23
ER

PT J
AU WHITTEMORE, AS
   WUWILLIAMS, AH
   LEE, M
   ZHENG, S
   GALLAGHER, RP
   JIAO, DA
   ZHOU, L
   WANG, XH
   CHEN, K
   JUNG, D
   TEH, CZ
   LING, CD
   XU, JY
   PAFFENBARGER, RS
   HENDERSON, BE
AF WHITTEMORE, AS
   WUWILLIAMS, AH
   LEE, M
   ZHENG, S
   GALLAGHER, RP
   JIAO, DA
   ZHOU, L
   WANG, XH
   CHEN, K
   JUNG, D
   TEH, CZ
   LING, CD
   XU, JY
   PAFFENBARGER, RS
   HENDERSON, BE
TI DIET, PHYSICAL-ACTIVITY, AND COLORECTAL-CANCER AMONG CHINESE IN NORTH-AMERICA AND CHINA
SO JNCI-JOURNAL OF THE NATIONAL CANCER INSTITUTE
LA English
DT Article
AB In a population-based case-control study of colorectal cancer among Chinese men and women in western North America and the People''s Republic of China, a common protocol was used to assess past life-style characteristics of 905 cases diagnosed during 1981-1986 and 2,488 controls. Risks-for cancers of both the colon and rectum increased with increased food energy from fat, protein, carbohydrate, and all energy sources combined, for both sexes and on both continents. Yet, in multivariate analysis,  colorectal cancer risk was significantly associated only with saturated fat; no relationships were seen with other dietary sources of energy. Colon cancer risk was elevated among men employed in sedentary occupational. On both continuents and in both sexes, risk for cancers of both the colon and rectum increased with increasing time spent sitting. Further, the association between colorectal cancer risk and saturated fat was stronger among the sedentary than among the active. Risk among  sedentary Chinese Americans of either sex increased more than fourfold from the lowest to the highest category of saturated fat intake. Among migrants to North America, risk increased with increasing years liver in North America. These observations suggest that colorectal cancer risk inceases with duration of exposure to a sedentary life-style and a diet rich in saturated fat; that higher incidence among Chinese-American men relative to women is due to longer duration of these habits among men,  who have liver longer in North America; and that higher risk among Chinese Americans of both sexes relative to risk among the general population in China is due to differences in such habits. Attributable risk calculations suggest that, it these associations are causal, saturated fat intakes exceeding 10 g/day, particularly in combination with physical inactivity, could account for 60% of colorectal cancer incidence among Chinese-American men and 40% among Chinese-American women.
C1 ZHEJIANG MED UNIV, HANGZHOU, PEOPLES R CHINA.
   CANC CONTROL AGCY, DIV EPIDEMIOL & BIOMETRY & OCCUPAT ONCOL, VANCOUVER V5Z 4E6, BC, CANADA.
   UNIV SO CALIF, SCH MED, DEPT PREVENT MED, LOS ANGELES, CA 90033 USA.
C3 Zhejiang University; University of Southern California
RP STANFORD UNIV, MED CTR,SCH MED,DEPT HLTH RES & POLICY,HRP BLDG, ROOM 113, STANFORD, CA 94305 USA.
CR ANDRIANOPOULOS G, 1987, ANTICANCER RES, V7, P849
   ARMSTRONG B, 1975, INT J CANCER, V15, P617, DOI 10.1002/ijc.2910150411
   ARMSTRONG BG, 1989, STAT MED, V8, P1151, DOI 10.1002/sim.4780080916
   BRISTOL JB, 1985, BMJ-BRIT MED J, V291, P1467, DOI 10.1136/bmj.291.6507.1467
   BULL AW, 1983, CARCINOGENESIS, V4, P207, DOI 10.1093/carcin/4.2.207
   CUMMINGS JH, 1978, J CLIN INVEST, V61, P953, DOI 10.1172/JCI109020
   DALES LG, 1979, AM J EPIDEMIOL, V109, P132, DOI 10.1093/oxfordjournals.aje.a112668
   DESCHNER EE, 1981, DIGESTION, V21, P290, DOI 10.1159/000198579
   DRASAR BS, 1973, BRIT J CANCER, V27, P167, DOI 10.1038/bjc.1973.20
   FREDRIKSSON M, 1989, CANCER-AM CANCER SOC, V63, P1838
   GARABRANT DH, 1984, AM J EPIDEMIOL, V119, P1005, DOI 10.1093/oxfordjournals.aje.a113805
   GARLAND C, 1985, LANCET, V1, P307, DOI 10.1016/S0140-6736(85)91082-7
   GERHARDSSON M, 1986, AM J EPIDEMIOL, V123, P775, DOI 10.1093/oxfordjournals.aje.a114306
   GRAHAM S, 1988, AM J EPIDEMIOL, V128, P490, DOI 10.1093/oxfordjournals.aje.a114997
   GRAHAM S, 1978, JNCI-J NATL CANCER I, V61, P709
   HAENSZEL W, 1973, J NATL CANCER I, V51, P1765, DOI 10.1093/jnci/51.6.1765
   HOLDSTOCDJ, 1970, GUT, V11, P91, DOI 10.1136/gut.11.2.91
   HOWARTH AE, 1985, NUTR CANCER, V6, P229
   HOWE GR, 1989, AM J EPIDEMIOL, V129, P1314, DOI 10.1093/oxfordjournals.aje.a115256
   JAIN M, 1980, INT J CANCER, V26, P757, DOI 10.1002/ijc.2910260609
   KNOX EG, 1977, BRIT J PREV SOC MED, V31, P71
   Kune S, 1987, NUTR CANCER, V9, P21
   LEE HP, 1989, INT J CANCER, V43, P1007, DOI 10.1002/ijc.2910430609
   LEW EA, 1979, J CHRON DIS, V32, P563, DOI 10.1016/0021-9681(79)90119-X
   LYON JL, 1978, AM J CLIN NUTR, V31, PS227, DOI 10.1093/ajcn/31.10.S227
   LYON JL, 1987, JNCI-J NATL CANCER I, V78, P853
   MAURITSEN R, 1986, SOFTWARE PROGRAM, V0, P0
   MCKEOWNEYSSEN GE, 1987, PREV MED, V16, P532, DOI 10.1016/0091-7435(87)90068-5
   MILLER AB, 1983, INT J CANCER, V32, P155, DOI 10.1002/ijc.2910320204
   NIGRO ND, 1987, PREV MED, V16, P554, DOI 10.1016/0091-7435(87)90071-5
   NOMURA A, 1985, JNCI-J NATL CANCER I, V74, P319
   PAFFENBARGER RS, 1987, AM J CLIN NUTR, V45, P312, DOI 10.1093/ajcn/45.1.312
   PAO EM, 1982, USDA HOME EC REP, V44, P38
   PASSMORE R, 1955, PHYSIOL REV, V35, P801, DOI 10.1152/physrev.1955.35.4.801
   PHILLIPS RL, 1985, JNCI-J NATL CANCER I, V74, P307
   PICKLE LW, 1984, CANCER RES, V44, P363
   PIKE MC, 1989, AM J EPIDEMIOL, V129, P1312, DOI 10.1093/oxfordjournals.aje.a115254
   POTTER JD, 1986, JNCI-J NATL CANCER I, V76, P557, DOI 10.1093/jnci/76.4.557
   POTTER JD, 1982, J CHRON DIS, V35, P833, DOI 10.1016/0021-9681(82)90048-0
   REDDY B S, 1983, NUTRITION AND CANCER, V5, P34, DOI 10.1080/01635588309513776
   REDDY BS, 1977, CANCER RES, V37, P2132
   REDDY BS, 1987, PREV MED, V16, P460, DOI 10.1016/0091-7435(87)90058-2
   SKRYPEC DJ, 1988, FASEB J, V2, P0
   SLATTERY ML, 1988, AM J EPIDEMIOL, V128, P989
   SORENSON AW, 1988, NUTR CANCER, V11, P135, DOI 10.1080/01635588809513981
   STEMMERMANN GN, 1984, CANCER RES, V44, P4633
   TEMPLE NJ, 1987, JNCI-J NATL CANCER I, V78, P1211
   VENA JE, 1985, AM J EPIDEMIOL, V122, P357, DOI 10.1093/oxfordjournals.aje.a114116
   WEST DW, 1989, AM J EPIDEMIOL, V130, P883, DOI 10.1093/oxfordjournals.aje.a115421
   WHITTEMORE AS, 1989, BIOMETRIKA, V76, P795
   WHITTEMORE AS, 1985, JNCI-J NATL CANCER I, V74, P43
   WHITTEMORE AS, 1989, INT J EPIDEMIOL, V18, P563, DOI 10.1093/ije/18.3.563
   WILLETT W, 1986, AM J EPIDEMIOL, V124, P17, DOI 10.1093/oxfordjournals.aje.a114366
   WONG C, 1988, 4TH C HLTH PROBL REL, V0, P0
   WU AH, 1987, BRIT J CANCER, V55, P687, DOI 10.1038/bjc.1987.140
   WYNDER EL, 1967, CANCER-AM CANCER SOC, V20, P1520, DOI 10.1002/1097-0142(196709)20:9<1520::AID-CNCR2820200920>3.0.CO;2-3
   Ziegler R G, 1986, IMPORTANT ADV ONCOL, V0, P209
NR 61
TC 313
Z9 336
U1 0
U2 29
PU OXFORD UNIV PRESS INC
PI CARY
PA JOURNALS DEPT, 2001 EVANS RD, CARY, NC 27513 USA
SN 0027-8874
EI 1460-2105
J9 JNCI-J NATL CANCER I
JI JNCI-J. Natl. Cancer Inst.
PD JUN 6
PY 1990
VL 82
IS 11
BP 915
EP 926
DI 10.1093/jnci/82.11.915
PG 12
WC Oncology
SC Oncology
GA DG128
UT WOS:A1990DG12800012
PM 2342126
DA 2025-02-23
ER

PT J
AU HSING, AW
   MCLAUGHLIN, JK
   SCHUMAN, LM
   BJELKE, E
   GRIDLEY, G
   WACHOLDER, S
   CHIEN, HTC
   BLOT, WJ
AF HSING, AW
   MCLAUGHLIN, JK
   SCHUMAN, LM
   BJELKE, E
   GRIDLEY, G
   WACHOLDER, S
   CHIEN, HTC
   BLOT, WJ
TI DIET, TOBACCO USE, AND FATAL PROSTATE-CANCER - RESULTS FROM THE LUTHERAN BROTHERHOOD COHORT STUDY
SO CANCER RESEARCH
LA English
DT Article
AB A cohort of 17,633 white males age 35 and older responded to a mailed epidemiological questionnaire in 1966 and was followed until 1986 to determine the risk of cancer associated with diet, tobacco use, and other factors. During the 20-year follow-up, 149 fatal prostate cancer cases were identified. Relative risks for prostate cancer were significantly elevated among cigarette smokers (relative risk, 1.8; 95% confidence interval, 1.1-2.9) and users of smokeless tobacco (relative risk, 2.1; 95%  confidence interval, 1.1-4.1). No significant associations were found with frequency of consumption of meats, dairy products, fruits, or vegetables. There were no overall significant associations between consumption of vitamin A from animal sources (retinol) and provitamin A from plant sources (carotene) and risk, but positive trends were seen for ages under 75, while inverse associations were found at older ages. Beverage consumption, including drinking coffee and alcohol, was unrelated to risk. Marital status, education, rural/urban status, and farming residence were also unrelated to the risk of fatal prostate cancer. The findings add to limited evidence that tobacco may be a risk factor for prostate cancer, but fail to provide clues to dietary or other risk factors.
C1 UNIV MINNESOTA, SCH PUBL HLTH, DIV EPIDEMIOL, MINNEAPOLIS, MN 55455 USA.
   UNIV BERGEN, CTR EPIDEMIOL RES, N-5014 BERGEN, NORWAY.
C3 University of Minnesota System; University of Minnesota Twin Cities; University of Bergen
RP NCI, DIV CANC ETIOL, EPIDEMIOL & BIOSTAT PROGRAM, EXECUT PLAZA N, ROOM 415, BETHESDA, MD 20892 USA.
CR BJELKE E, 1973, EPIDEMIOLOGICAL STUD, V1, P0
   BLAIR A, 1985, SCAND J WORK ENV HEA, V11, P397, DOI 10.5271/sjweh.2208
   BRESLOW NE, 1987, IARC SCI PUBL, V822, P120
   CHECKOWAY H, 1987, PROSTATE, V10, P79, DOI 10.1002/pros.2990100111
   DAI WS, 1988, AM J EPIDEMIOL, V128, P796, DOI 10.1093/oxfordjournals.aje.a115033
   FLANDERS WD, 1984, PROSTATE, V5, P621, DOI 10.1002/pros.2990050608
   GRAHAM S, 1983, JNCI-J NATL CANCER I, V70, P687
   HAYES RB, 1988, CANCER-AM CANCER SOC, V62, P2021, DOI 10.1002/1097-0142(19881101)62:9<2021::AID-CNCR2820620925>3.0.CO;2-R
   HESHMAT MY, 1985, PROSTATE, V67, P7
   Hirayama T, 1979, NATL CANCER INST MONOGR, V0, P149
   HONDA GD, 1988, BRIT J CANCER, V57, P326, DOI 10.1038/bjc.1988.74
   HORM JW, 1984, NIH851837 PUBL, V0, P0
   KAUL L, 1987, NUTRITION AND CANCER, V9, P123
   KOLONEL LN, 1987, CANCER RES, V47, P2982
   KOLONEL LN, 1988, AM J EPIDEMIOL, V127, P999, DOI 10.1093/oxfordjournals.aje.a114903
   KOLONEL LN, 1983, CANCER RES, V43, P2397
   MACMAHON B, 1982, NEW ENGL J MED, V307, P1062, DOI 10.1056/NEJM198210213071707
   MANDEL JS, 1980, REV CANCER EPIDEMIOL, V0, P1
   MICHNOVICZ JJ, 1986, NEW ENGL J MED, V315, P1305, DOI 10.1056/NEJM198611203152101
   MISHINA T, 1985, PROSTATE, V6, P423, DOI 10.1002/pros.2990060411
   NEWELL GR, 1989, AM J EPIDEMIOL, V130, P395, DOI 10.1093/oxfordjournals.aje.a115346
   NIIJIMA T, 1980, SCAND J UROL NEPHR S, V55, P7
   OHNO Y, 1988, CANCER RES, V48, P1331
   OWEN WL, 1976, J CHRON DIS, V29, P89, DOI 10.1016/0021-9681(76)90009-6
   PHILLIPS G, 1983, CANCER RES, V43, P0
   POUR PM, 1981, CANCER LETT, V13, P303, DOI 10.1016/0304-3835(81)90058-6
   POUR PM, 1987, CANCER RES, V47, P5699
   POUR PM, 1983, CARCINOGENESIS, V4, P49, DOI 10.1093/carcin/4.1.49
   PRESTON DL, 1985, STATISTICAL METHODS, V0, P0
   ROGOT E, 1980, PUBLIC HEALTH REP, V95, P213
   ROSS RK, 1987, JNCI-J NATL CANCER I, V78, P869
   ROSS RK, 1983, PROSTATE, V4, P333, DOI 10.1002/pros.2990040403
   SCHUMAN LM, 1977, CANCER TREAT REP, V61, P181
   SEVERSON RK, 1989, CANCER RES, V49, P1857
   SHAARAWY M, 1982, FERTIL STERIL, V38, P255
   SILVERBERG E, 1990, CA-CANCER J CLIN, V40, P9, DOI 10.3322/canjclin.40.1.9
   SNOWDEN DA, 1981, THESIS U MINNESOTA, V0, P0
   SNOWDON DA, 1984, AM J EPIDEMIOL, V120, P244, DOI 10.1093/oxfordjournals.aje.a113886
   Waterhouse JAH, 1976, IARC SCI PUBLICATION, V15, P0
   WILLIAMS RR, 1977, JNCI-J NATL CANCER I, V58, P525, DOI 10.1093/jnci/58.3.525
   WYNDER EL, 1971, CANCER, V28, P344, DOI 10.1002/1097-0142(197108)28:2<344::AID-CNCR2820280214>3.0.CO;2-#
   1985, 1900, V37, V0, P62
   1981, 1900, V15, V0, P0
   1976, 1900, V81, V0, P0
   1973, 1900, V1, V0, P0
   1986, 1900, V38, V0, P199
NR 49
TC 299
Z9 306
U1 0
U2 4
PU AMER ASSOC CANCER RESEARCH
PI PHILADELPHIA
PA 615 CHESTNUT ST, 17TH FLOOR, PHILADELPHIA, PA 19106-4404 USA
SN 0008-5472
EI 1538-7445
J9 CANCER RES
JI Cancer Res.
PD NOV 1
PY 1990
VL 50
IS 21
BP 6836
EP 6840
DI 
PG 5
WC Oncology
SC Oncology
GA EF205
UT WOS:A1990EF20500015
PM 2208150
DA 2025-02-23
ER

PT J
AU TALAMINI, R
   BARON, AE
   BARRA, S
   BIDOLI, E
   LAVECCHIA, C
   NEGRI, E
   SERRAINO, D
   FRANCESCHI, S
AF TALAMINI, R
   BARON, AE
   BARRA, S
   BIDOLI, E
   LAVECCHIA, C
   NEGRI, E
   SERRAINO, D
   FRANCESCHI, S
TI A CASE-CONTROL STUDY OF RISK FACTOR FOR RENAL-CELL CANCER IN NORTHERN ITALY
SO CANCER CAUSES & CONTROL
LA English
DT Article
DE DIET; OBESITY; OCCUPATION; RENAL CELL CANCER; SMOKING
AB A hospital-based case-control study of renal cell cancer was conducted in northern Italy between 1986 and 1989, with 240 cases of renal cell cancer (150 males and 90 females), and 665 controls (445 males and 220 females) chosen on the basis of age, sex, and area of residence.  No associations were found between renal cell cancer and:  body mass index (BMI); number of cigarettes smoked; age at starting to smoke; years of smoking; consumption of wine, beer, spirits, coffee, decaffeinated coffee; tea; intake of animal protein, fruits, and vegetables; various reproductive factors; hormonal use; sexual habits; sexually habits; sexually transmitted diseases; or selected occupational exposures.  The odds ratio (OR) was above unity in smokers (OR = 1.34 for greater-than-or-equal-to 15 cigarettes/day), but the trends in risk with dose or duration were not statistically significant.  Significant positive associations were found between renal cell cancer and sources of fat intake, especially margarine (OR for highest vs lowest intake = 1.71), and oils (OR = 1.89) whereas carrot intake showed a negative association (OR = 0.62).  Also, a history of nephrolithiasis and multiple episodes of cystitis showed weak positive associations (OR = 2.00, 95 percent confidence interval (CI) 1.07 - 3.73; and OR = 1.60, 95 percent CI 0.95 - 2.70, respectively).
RP TALAMINI, R (corresponding author), AVIANO CANC CTR,EPIDEMIOL UNIT,VIA PEDEMONTANA OCC 33081,AVIANO,ITALY.
NR 0
TC 107
Z9 109
U1 0
U2 5
PU RAPID SCIENCE PUBLISHERS
PI LONDON
PA 2-6 BOUNDARY ROW, LONDON, ENGLAND SE1 8NH
SN 0957-5243
EI 
J9 CANCER CAUSE CONTROL
JI Cancer Causes Control
PD SEP 15
PY 1990
VL 1
IS 2
BP 125
EP 132
DI 10.1007/BF00053163
PG 8
WC Oncology; Public, Environmental & Occupational Health
SC Oncology; Public, Environmental & Occupational Health
GA EN711
UT WOS:A1990EN71100002
PM 2102282
DA 2025-02-23
ER

PT J
AU CAMPBELL, TC
   CHEN, J
   LIU, C
   LI, J
   PARPIA, B
AF CAMPBELL, TC
   CHEN, J
   LIU, C
   LI, J
   PARPIA, B
TI NONASSOCIATION OF AFLATOXIN WITH PRIMARY LIVER-CANCER IN A CROSS-SECTIONAL ECOLOGICAL SURVEY IN THE PEOPLES-REPUBLIC-OF-CHINA
SO CANCER RESEARCH
LA English
DT Article
AB A comprehensive cross-sectional survey was undertaken in The People''s Republic of China of possible risk factors for primary liver cancer (PLC) to include 48 survey sites, an approximately 600-fold aflatoxin exposure range, a 39-fold range of PLC mortality rates, a 28-fold range of hepatitis B virus surface antigen (HBsAg+) carrier prevalence, and estimation of exposures for a large number of other nutritional, dietary and life-style features. PLC mortality was unrelated to aflatoxin intake (r = -0.17) but was positively correlated with HBsAg+ prevalence (P < 0.001), plasma cholesterol (P < 0.01), frequency of liquor consumption (P < 0.01), and mean daily intake of cadmium from foods of plant origin (P < 0.01). Multiple regression analyses for various combinations of risk factors showed that aflatoxin exposure consistently remained unassociated with PLC mortality regardless of variable adjustment. In contrast, associations of PLC mortality with HBsAg+, plasma cholesterol, and cadmium intake remained, regardless of model specification, while the association with liquor consumption was markedly attenuated (was nonsignificant) with adjustment for plasma cholesterol. The sharp contrast between the findings of no aflatoxin effect upon PLC prevalence in this survey and the positive correlation reported for previous but more restricted surveys is discussed. Based on the results of this survey and the data of laboratory animal and in vitro studies, an explanatory model for  the etiology of PLC is proposed, taking into consideration the role of nutrition in the etiology of this disease.
C1 CHINESE ACAD PREVENT MED, INST FOOD HYG, BEIJING, PEOPLES R CHINA.
   CHINESE ACAD PREVENT MED, INST VIROL, BEIJING, PEOPLES R CHINA.
   CHINESE ACAD MED SCI, CHINA CANC INST, DEPT CANC EPIDEMIOL, BEIJING, PEOPLES R CHINA.
C3 Chinese Center for Disease Control & Prevention; Chinese Center for Disease Control & Prevention; National Institute for Viral Disease Control & Prevention, Chinese Center for Disease Control & Prevention; Chinese Academy of Medical Sciences - Peking Union Medical College
RP CORNELL UNIV, DIV NUTR SCI, MARTHA V RENSSELEAR HALL, ITHACA, NY 14853 USA.
CR AMES BN, 1983, SCIENCE, V221, P1256, DOI 10.1126/science.6351251
   AMES BN, 1987, SCIENCE, V236, P271, DOI 10.1126/science.3563506
   APPLETON BS, 1983, CANCER RES, V43, P2150
   APPLETON BS, 1983, JNCI-J NATL CANCER I, V70, P547
   ARTHUR MJP, 1984, LANCET, V1, P607
   AUTRUP H, 1987, CANCER RES, V47, P3430
   BAGSHAWE AF, 1975, BRIT J CANCER, V31, P581, DOI 10.1038/bjc.1975.99
   BEASLEY RP, 1981, LANCET, V2, P1129
   BEASLEY RP, 1984, SEMIN LIVER DIS, V4, P113, DOI 10.1055/s-2008-1040651
   BLUMBERG BS, 1982, CURR PROBL CANCER, V6, P3
   BOOTH SC, 1981, CARCINOGENESIS, V2, P1063, DOI 10.1093/carcin/2.10.1063
   Bosch F X, 1988, IARC SCI PUBL, V0, P427
   BRECHOT C, 1982, NEW ENGL J MED, V306, P1384, DOI 10.1056/NEJM198206103062302
   BULATAOJAYME J, 1982, INT J EPIDEMIOL, V11, P112, DOI 10.1093/ije/11.2.112
   BUTLER WH, 1964, BRIT J CANCER, V17, P699
   CAPAR SG, 1982, J ASSOC OFF ANA CHEM, V65, P978
   CARROLL KK, 1983, ANIMAL VEGETABLE PRO, V0, P9
   Chen Junshi, 1990, DIET, V0, P0
   DOHERTY WP, 1973, CHEM-BIOL INTERACT, V7, P63, DOI 10.1016/0009-2797(73)90016-1
   DUNAIF GE, 1987, J NUTR, V117, P1298, DOI 10.1093/jn/117.7.1298
   DUNAIF GE, 1987, JNCI-J NATL CANCER I, V78, P365
   ENGVALL E, 1971, IMMUNOCHEMISTRY, V8, P871, DOI 10.1016/0019-2791(71)90454-X
   FARBER E, 1984, CANCER RES, V44, P5463
   FENG HW, 1973, CLIN CHEM, V19, P121
   GROOPMAN JD, 1987, P AM ASSOC CANC RES, V28, P130
   GROOPMAN JD, 1985, P NATL ACAD SCI USA, V82, P6492, DOI 10.1073/pnas.82.19.6492
   GROOPMAN JD, 1984, P NATL ACAD SCI-BIOL, V81, P7728, DOI 10.1073/pnas.81.24.7728
   GUNDERSON EL, 1988, J ASSOC OFF ANA CHEM, V71, P1200
   HAYES RB, 1984, FOOD CHEM TOXICOL, V22, P39, DOI 10.1016/0278-6915(84)90050-4
   HENDRICKSE RG, 1982, BMJ-BRIT MED J, V285, P843, DOI 10.1136/bmj.285.6345.843
   Hsieh D PH, 1977, MYCOTOXINS IN HUMAN ANDANIMAL HEALTH, V0, P37
   HWANG PC, 1972, 1ST 1970 1971 NAT TA, V0, P0
   LANCASTER M, 1961, NATURE, V192, P1095, DOI 10.1038/1921095a0
   LEE FI, 1966, GUT, V7, P77, DOI 10.1136/gut.7.1.77
   LI W, 1983, CHINESE J ONCOL, V5, P48
   LINSELL CA, 1977, T ROY SOC TROP MED H, V71, P471, DOI 10.1016/0035-9203(77)90136-5
   MA XK, 1984, PEOPLES LIBERATION A, V9, P1
   MADHAVAN TV, 1965, ARCH PATHOL, V80, P123
   NORPOTH K, 1979, INT ARCH OCC ENV HEA, V42, P333, DOI 10.1007/BF00377788
   OKUDA K, 1982, HEPATOCELLULAR CARCI, V0, P9
   OSHIMA A, 1984, INT J CANCER, V34, P775, DOI 10.1002/ijc.2910340607
   PAO E, 1982, USDA44 HUM NUTR INF, V0, P0
   PAREKH AC, 1970, ANAL CHEM, V42, P1423, DOI 10.1021/ac60294a044
   PEERS F, 1987, INT J CANCER, V39, P545, DOI 10.1002/ijc.2910390502
   PEERS FG, 1977, ANN NUTR ALIMENT, V31, P1005
   PEERS FG, 1973, BRIT J CANCER, V27, P473, DOI 10.1038/bjc.1973.60
   PEERS FG, 1976, INT J CANCER, V17, P167, DOI 10.1002/ijc.2910170204
   Piazza Alan, 1986, FOOD CONSUMPTION AND NUTRITIONAL STATUS IN THE PRC, V0, P0
   SCHULSINGER DA, 1989, JNCI-J NATL CANCER I, V81, P1241, DOI 10.1093/jnci/81.16.1241
   SHANK RC, 1972, FOOD COSMET TOXICOL, V10, P171, DOI 10.1016/S0015-6264(72)80195-0
   SILVERMAN LM, 1986, TXB CLIN CHEM, V0, P0
   SIRTORI CR, 1983, ANIMAL VEGETABLE PRO, V0, P135
   STEMHAGEN A, 1983, AM J EPIDEMIOL, V117, P443, DOI 10.1093/oxfordjournals.aje.a113562
   Stoloff L, 1983, NUTR CANCER, V5, P165, DOI 10.1080/01635588309513794
   Stoloff L, 1986, MYCOTOXINS AND PHYCOTOXINS. A COLLECTION OF INVITED PAPERS PRESENTED AT THE SIXTH INTERNATIONAL IUPAC SYMPOSIUM ON MYCOTOXINS AND PHYCOTOXINS, V0, P457
   STOLOFF L, 1989, REGUL TOXICOL PHARM, V10, P272, DOI 10.1016/0273-2300(89)90054-8
   STOLOFF L, 1987, SCIENCE, V237, P1283, DOI 10.1126/science.3629238
   SUN TT, 1984, J CELL PHYSIOL, V0, P39
   Szmuness W, 1978, PROG MED VIROL, V24, P40
   Van Rensburg SJ, 1977, MYCOTOXINS IN HUMAN AND ANIMAL HEALTH, V0, P699
   VANRENSBURG SJ, 1985, BRIT J CANCER, V51, P713, DOI 10.1038/bjc.1985.107
   VANRENSBURG SJ, 1974, S AFR MED J, V48, P2508
   WAGSTAFF DJ, 1985, REGUL TOXICOL PHARM, V5, P384, DOI 10.1016/0273-2300(85)90003-0
   WANG YB, 1983, SCI SIN B-CHEM B A M, V26, P1166
   WHITAKER TB, 1974, J AM OIL CHEM SOC, V51, P214, DOI 10.1007/BF02632897
   WILLETT W, 1980, NEW ENGL J MED, V303, P1159, DOI 10.1056/NEJM198011133032007
   WOGAN GN, 1967, CANCER RES, V27, P2370
   Yeh F S, 1985, NATL CANCER INST MONOGR, V69, P47
   YEH FS, 1989, CANCER RES, V49, P2506
   YOUNG JLJ, 1981, DHHS NIH812330 PUBL, V0, P0
   ZILVERSMIT DB, 1979, DIETARY FATS STEROLS, V0, P149
   1976, 1900, V15, V0, P0
   1987, 1900, V7, V0, P83
   1978, 1900, P7, V0, P0
   1976, 1900, V10, V0, P51
   1989, 1900, P52, V0, P0
   1979, 1900, V11, V0, P1
   1982, 1900, V5, V0, P3
   1972, 1900, V1, V0, P145
   1979, 1900, V60, V0, P427
NR 85
TC 99
Z9 103
U1 0
U2 4
PU AMER ASSOC CANCER RESEARCH
PI PHILADELPHIA
PA 615 CHESTNUT ST, 17TH FLOOR, PHILADELPHIA, PA 19106-4404 USA
SN 0008-5472
EI 1538-7445
J9 CANCER RES
JI Cancer Res.
PD NOV 1
PY 1990
VL 50
IS 21
BP 6882
EP 6893
DI 
PG 12
WC Oncology
SC Oncology
GA EF205
UT WOS:A1990EF20500023
PM 2208157
DA 2025-02-23
ER

PT J
AU RESHEF, R
   ROZEN, P
   FIREMAN, Z
   FINE, N
   BARZILAI, M
   SHASHA, SM
   SHKOLNIK, T
AF RESHEF, R
   ROZEN, P
   FIREMAN, Z
   FINE, N
   BARZILAI, M
   SHASHA, SM
   SHKOLNIK, T
TI EFFECT OF A CALCIUM-ENRICHED DIET ON THE COLONIC EPITHELIAL HYPERPROLIFERATION INDUCED BY N-METHYL-N'-NITRO-N-NITROSOGUANIDINE IN RATS ON A LOW CALCIUM AND FAT DIET
SO CANCER RESEARCH
LA English
DT Article
AB We examined whether hyperproliferation of colonic crypt epithelium during cancer induction by N-methyl-N-nitro-N-nitrosoguanidine (MNNG), in rats on a low fat and calcium be reduced by added calcium p.o. From the age of 4 weeks, 104 male Sprague Dawley rats received a low fat (3.5%), low calcium (0.05% calcium ion), and low vitamin D (0.4 IU/g) diet. Sixty-four also had calcium salts, derived from either calcium lactate or solubilized calcium carbonate, added to their drinking water; therefore  their total calcium intake was about 1% of daily diet. At age 12 weeks the rats were divided into 4 treatment groups: 8 rats, not receiving added calcium, had rectal saline instillations weekly (saline control group) and were sacrificed after a further 28 weeks; 3 groups of 32 rats each received intrarectal MNNG (1.5 mg) weekly. One group, not receiving added calcium, was the MNNG control group; while the second group also received added calcium lactate, and the third group received calcium  carbonate. Groups of 24 were sacrificed periodically until 28 weeks of treatment. Rats were sacrificed and epithelial proliferation was estimated, 1 week after the last intrarectal instillation, by in vivo labeling with tritiated thymidine and measuring the ratio of labeled to total colonic crypt epithelial cells. The mean labeling index of the MNNG treated and added calcium groups were significantly higher (8.7-9.5%) than that of the saline controls (2.8%) only at week 28; however, it was then still significantly less than that of the MNNG controls not having added calcium (17.9%). Hyperproliferation, during induction of colonic cancer by MNNG in rats on a low calcium diet, can be reduced by a calcium enriched diet even in the presence of a low fat intake.
C1 TEL AVIV MED CTR & SCH MED, DEPT GASTROENTEROL, TEL AVIV, ISRAEL.
   TEL AVIV UNIV, SACKLER SCH MED, TEL AVIV, ISRAEL.
C3 Tel Aviv University; Sackler Faculty of Medicine; Tel Aviv University; Sackler Faculty of Medicine
RP NAHARIYA REG HOSPWESTERN GALILEE, CLIN & RES LABS, GASTROENTEROL UNIT, IL-22100 NAHARIYYA, ISRAEL.
CR ALLEN LH, 1982, AM J CLIN NUTR, V35, P783, DOI 10.1093/ajcn/35.4.783
   ,, 1977, JOURNAL OF NUTRITION, V107, P1340
   BIRD RP, 1986, LIPIDS, V21, P289, DOI 10.1007/BF02536415
   BLEIBERG H, 1985, CANCER-AM CANCER SOC, V56, P124, DOI 10.1002/1097-0142(19850701)56:1<124::AID-CNCR2820560119>3.0.CO;2-Y
   BUSET M, 1986, CANCER RES, V46, P5426
   CADERNI G, 1988, NUTR CANCER, V11, P147, DOI 10.1080/01635588809513982
   COLBURN NH, 1980, CARCINOGENESIS, V5, P111
   DESCHNER EE, 1978, DIG DIS, V23, P305
   GARLAND C, 1985, LANCET, V1, P307, DOI 10.1016/S0140-6736(85)91082-7
   GOETTLER D, 1987, NUTR CANCER, V10, P150
   JACOBS LR, 1987, PREV MED, V16, P566, DOI 10.1016/0091-7435(87)90073-9
   LIPKIN M, 1988, CANCER RES, V48, P235
   LIPKIN M, 1985, NEW ENGL J MED, V313, P1381, DOI 10.1056/NEJM198511283132203
   LOINTIER P, 1987, ANTICANCER RES, V7, P817
   MATTHEWS J, 1986, BRIT J CANCER, V53, P787, DOI 10.1038/bjc.1986.133
   MEANS AR, 1988, CELL CALCIUM, V9, P313, DOI 10.1016/0143-4160(88)90012-7
   NEWMARK HL, 1984, JNCI-J NATL CANCER I, V72, P1323
   PENCE BC, 1988, CARCINOGENESIS, V9, P187, DOI 10.1093/carcin/9.1.187
   REDDY BS, 1974, CANCER RES, V34, P2368
   RESHEF R, 1988, COMP IMMUNOL MICROB, V11, P61, DOI 10.1016/0147-9571(88)90009-4
   RON E, 1986, SECONDARY PREVENTION, V0, P1
   ROZEN P, 1989, GUT, V30, P650, DOI 10.1136/gut.30.5.650
   ROZEN P, 1987, CANCER-AM CANCER SOC, V60, P248, DOI 10.1002/1097-0142(19870715)60:2<248::AID-CNCR2820600223>3.0.CO;2-G
   SHEIKH MS, 1987, NEW ENGL J MED, V317, P532, DOI 10.1056/NEJM198708273170903
   SLATTERY ML, 1988, AM J EPIDEMIOL, V128, P504, DOI 10.1093/oxfordjournals.aje.a114998
   WARGOVICH MJ, 1987, CAN J PHYSIOL PHARM, V65, P472, DOI 10.1139/y87-081
   WARGOVICH MJ, 1983, CARCINOGENESIS, V4, P1205, DOI 10.1093/carcin/4.9.1205
NR 27
TC 39
Z9 40
U1 0
U2 0
PU AMER ASSOC CANCER RESEARCH
PI PHILADELPHIA
PA 615 CHESTNUT ST, 17TH FLOOR, PHILADELPHIA, PA 19106-4404 USA
SN 0008-5472
EI 1538-7445
J9 CANCER RES
JI Cancer Res.
PD MAR 15
PY 1990
VL 50
IS 6
BP 1764
EP 1767
DI 
PG 4
WC Oncology
SC Oncology
GA CU240
UT WOS:A1990CU24000016
PM 2306729
DA 2025-02-23
ER

PT J
AU GERBER, M
   RICHARDSON, S
   CAVALLO, F
   MARUBINI, E
   DEPAULET, PC
   DEPAULET, AC
   PUJOL, H
AF GERBER, M
   RICHARDSON, S
   CAVALLO, F
   MARUBINI, E
   DEPAULET, PC
   DEPAULET, AC
   PUJOL, H
TI THE ROLE OF DIET HISTORY AND BIOLOGIC ASSAYS IN THE STUDY OF DIET AND BREAST-CANCER
SO TUMORI JOURNAL
LA English
DT Article
AB Nutritional factors related to breast cancer were investigated by means of a hospital-based case-control study in Milan (Italy) and Montpellier (France). Liposoluble vitamins, cholesterol and triglycerides were measured in blood samples taken from interviewed subjects (319 cases and 344 controls). In addition serum zinc and copper was assessed in the Italian samples and serum fatty acids and malonylolialdehyde in the French samples. A significant difference was found between cases and controls in total fat and cholesterol intake in both populations, and in saturated fatty acid and mono-unsaturated fatty acid consumption in the French samples. No difference emerged in liposoluble vitamin consumption in both populations nor in zinc and copper consumption in the Italian smaples. A statistically significant higher serum level of cholesterol and plasma level of vitamin E was observed in cases compared to controls in both populations. The difference in plasma vitamin E was confirmed after adjustment on total cholesterol and triglycerides. Similarly, zinc serum level was higher in Italian cases than in Italian controls, while malonyldialdehyde was lower in French cases than French controls. A multivariate analysis was performed after classification of cases and controls according to quantile distribution of controls. Nutrient consumption and relevant blood markers were directly or partially correlated in both populations. All known risk factors plus age, serum total cholesterol and triglycerides were used as covariates. The odds ratio values for the highest quantiles are: Dietary cholesterol, OR = 1.9 (1.1-3.4); total dietary lipids, OR = 1.9 (1.0-3.4); plasma vitamin E, OR = 4.2 (1.9-9.0); serum zinc, OR = 12.2 (5.4-27.7); serum malonyldialdehyde, OR = 0.56 (0.33-0.97).
C1 INSERM, U170, F-94800 VILLEJUIF, FRANCE.
   UNIV TURIN, IST IGIENE, I-10124 TURIN, ITALY.
   UNIV MILAN, IST STAT MED & BIOMETRIA, I-20122 MILAN, ITALY.
   HOP LAPEYRONNIE, MONTPELLIER, FRANCE.
   FAC MED MONTPELLIER, F-34000 MONTPELLIER, FRANCE.
C3 Institut National de la Sante et de la Recherche Medicale (Inserm); University of Turin; University of Milan; Universite de Montpellier; CHU de Montpellier; Universite de Montpellier
RP CTR PAUL LAMARQUE, INSERM, F-34094 MONTPELLIER, FRANCE.
CR AITCHISON J, 1982, J ROY STAT SOC B, V44, P139
   ARMSTRONG B, 1975, INT J CANCER, V15, P617, DOI 10.1002/ijc.2910150411
   ASAKAWA T, 1979, LIPIDS, V14, P401, DOI 10.1007/BF02533425
   BANIC S, 1981, CANCER LETT, V11, P239, DOI 10.1016/0304-3835(81)90114-2
   BEGIN ME, 1988, JNCI-J NATL CANCER I, V80, P188, DOI 10.1093/jnci/80.3.188
   BENNETT A, 1977, LANCET, V2, P624
   BRADEN LM, 1986, LIPIDS, V21, P285, DOI 10.1007/BF02536414
   BUELL P, 1973, J NATL CANCER I, V51, P1479, DOI 10.1093/jnci/51.5.1479
   Burke Bertha S, 1947, JOUR AMER DIETETIC ASSOC, V23, P1041
   BURKE JP, 1985, P SOC EXP BIOL MED, V179, P187
   BURTON GW, 1983, CIBA F SYMP, V101, P4
   CHEESEMAN KH, 1986, BIOCHEM J, V235, P507, DOI 10.1042/bj2350507
   Claesson H E, 1980, ADV PROSTAGLANDIN THROMBOXANE RES, V6, P541
   COCHRAN WG, 1954, BIOMETRICS, V10, P417, DOI 10.2307/3001616
   COHEN LA, 1986, JNCI-J NATL CANCER I, V77, P33
   COHEN LA, 1986, JNCI-J NATL CANCER I, V77, P43
   COOK MG, 1980, CANCER RES, V40, P1329
   DAYTON S, 1966, J LIPID RES, V7, P103
   DUCIMETIERE P, 1987, REV EPIDEMIOL SANTE, V35, P164
   FENTON MR, 1985, NUTR RES, V5, P1383, DOI 10.1016/S0271-5317(85)80049-X
   FIDANZA F, 1974, LINEAMENTI NUTRIZION, V0, P0
   FISHER SM, 1982, PROSTAGLANDINS CANCE, V0, P255
   GABOR H, 1986, JNCI-J NATL CANCER I, V76, P1223
   GERBER M, 1988, INT J CANCER, V42, P489, DOI 10.1002/ijc.2910420403
   GERBER M, 1988, SELENIUM BIOL MED, V0, P263
   GOODWIN PJ, 1987, JNCI-J NATL CANCER I, V79, P473
   GRAHAM S, 1982, AM J EPIDEMIOL, V116, P68, DOI 10.1093/oxfordjournals.aje.a113403
   GRAY GE, 1979, BRIT J CANCER, V39, P1, DOI 10.1038/bjc.1979.1
   HAENSZEL W, 1968, JNCI-J NATL CANCER I, V40, P43
   HARREL FE, 1983, SUGI SUPPLEMENTAL LI, V0, P0
   HASHIM SA, 1983, PREV MED, V12, P854, DOI 10.1016/0091-7435(83)90268-2
   HEBERT JR, 1988, AM J CLIN NUTR, V47, P1068, DOI 10.1093/ajcn/47.6.1068
   HILLYARD L, 1980, P SOC EXP BIOL MED, V163, P376
   HILLYARD LA, 1979, CANCER RES, V39, P4430
   HIRAYAMA T, 1978, PREV MED, V7, P173, DOI 10.1016/0091-7435(78)90244-X
   HOPKINS GJ, 1977, JNCI-J NATL CANCER I, V58, P753, DOI 10.1093/jnci/58.3.753
   KARMALI RA, 1980, PROSTAG LEUKOTR ESS, V5, P11, DOI 10.1016/0161-4630(80)90086-5
   KATSOUYANNI K, 1986, INT J CANCER, V38, P815, DOI 10.1002/ijc.2910380606
   La Vecchia C, 1987, NUTR CANCER, V10, P205
   LE MG, 1986, J NATL CANCER I, V77, P633, DOI 10.1093/jnci/77.3.633
   LUBIN JH, 1981, INT J CANCER, V28, P685, DOI 10.1002/ijc.2910280605
   MARUBINI E, 1988, CANCER-AM CANCER SOC, V61, P173, DOI 10.1002/1097-0142(19880101)61:1<173::AID-CNCR2820610129>3.0.CO;2-P
   MILLER AB, 1978, AM J EPIDEMIOL, V107, P499, DOI 10.1093/oxfordjournals.aje.a112569
   OLSEN JA, 1984, JNCI, V73, P1436
   Paul AA, 1978, COMPOSITION FOODS, V0, P0
   PIETINEN P, 1988, AM J EPIDEMIOL, V128, P667, DOI 10.1093/oxfordjournals.aje.a115014
   POUBELLE P, 1982, BIOMED PHARMACOTHER, V36, P164
   RANDOIN L, 1985, TABLE COMPOSITION AL, V0, P0
   RAO GA, 1976, J NATL CANCER I, V56, P431, DOI 10.1093/jnci/56.2.431
   REDDY BS, 1986, JNCI-J NATL CANCER I, V76, P1157
   RIBOLI E, 1988, REV EPIDEMIOL SANTE, V36, P151
   ROHAN TE, 1987, EPIDEMIOL REV, V9, P120, DOI 10.1093/oxfordjournals.epirev.a036299
   ROSE DP, 1986, CANCER, V58, P2263
   TOTH B, 1983, JNCI-J NATL CANCER I, V70, P1107
   WELSCH CW, 1983, J NATL CANCER I, V70, P215
   WILLETT WC, 1983, AM J CLIN NUTR, V38, P631, DOI 10.1093/ajcn/38.4.631
   WILLETT WC, 1987, NEW ENGL J MED, V316, P22, DOI 10.1056/NEJM198701013160105
   WILLETT WC, 1985, AM J EPIDEMIOL, V122, P51, DOI 10.1093/oxfordjournals.aje.a114086
   WU ML, 1988, AM J EPIDEMIOL, V128, P1137
NR 61
TC 12
Z9 12
U1 0
U2 1
PU SAGE PUBLICATIONS LTD
PI LONDON
PA 1 OLIVERS YARD, 55 CITY ROAD, LONDON EC1Y 1SP, ENGLAND
SN 0300-8916
EI 2038-2529
J9 TUMORI J
JI Tumori J.
PD AUG 31
PY 1990
VL 76
IS 4
BP 321
EP 330
DI 10.1177/030089169007600405
PG 10
WC Oncology
SC Oncology
GA DX722
UT WOS:A1990DX72200005
PM 2399562
DA 2025-02-23
ER

PT J
AU PRENTICE, RL
   SHEPPARD, L
AF PRENTICE, RL
   SHEPPARD, L
TI DIETARY-FAT AND CANCER - CONSISTENCY OF THE EPIDEMIOLOGIC DATA, AND DISEASE PREVENTION THAT MAY FOLLOW FROM A PRACTICAL REDUCTION IN FAT CONSUMPTION
SO CANCER CAUSES & CONTROL
LA English
DT Article
DE AGGREGATE DATA; CANCER PREVENTION; DIETARY FAT; INTERNATIONAL COMPARISONS; MEASUREMENT ERROR; TIME TRENDS
AB International variations and national time trends in disease rates suggest major associations between dietary fat and several important cancers.  In contrast, case-control and cohort studies of dietary fat in relation to the same cancers generally report weak associations, or have failed to detect any association with fat intake.  This study was undertaken in an attempt to understand the apparent discrepancy between these observations.  The results provide an insight into the magnitude of cancer risk reduction that may follow from a practical reduction in dietary fat. Regression analyses of international variations cancer incidence rates were used to estimate relative risks (RR) as a function of fat intake for both males and females.  These analyses focused on cancers of the breast, colon, rectum, ovary, and endometrium in females, and colon, rectum, and prostate cancers in males. Ages 55 - 69 and 30 - 44 were considered in order to compare RR estimates between an older and younger age group, and between post- and pre-menopausal women.  Corresponding RR estimates were also calculated, based on the regression of changes in disease rates from the mid-1960s to 1980 on changes in dietary fat, using data from several countries.  A strong degree of consistency with the RR estimates from international comparisons was observed.  The international comparisons was observed. The international regression analyses were also used to project changes in cancer rates among Japanese migrants to the United States.  A high level of consistency with the observed disease-rate changes was noted. Similarly, the international data analyses were used to project RRs for the fat intake categories used in specific case-control and cohort studies, while acknowledging measurement error in individual dietary assessment.  Although certain exceptions are noted, considerable consistency was found between the aggregate and analytic data results, leaving open the strong possibility that a practical reduction in dietary fat could result in a major reduction in the incidence of several prominent cancers in the United States and in other nations having high fat consumption.
RP PRENTICE, RL (corresponding author), FRED HUTCHINSON CANC RES CTR,DIV PUBL HLTH SCI,1124 COLUMBIA ST,SEATTLE,WA 98104, USA.
FU NCI NIH HHS [CA-38526] Funding Source: Medline; NIGMS NIH HHS [GM-24472] Funding Source: Medline
NR 0
TC 270
Z9 283
U1 0
U2 5
PU RAPID SCIENCE PUBLISHERS
PI LONDON
PA 2-6 BOUNDARY ROW, LONDON, ENGLAND SE1 8NH
SN 0957-5243
EI 
J9 CANCER CAUSE CONTROL
JI Cancer Causes Control
PD JUL 15
PY 1990
VL 1
IS 1
BP 81
EP 97
DI 10.1007/BF00053187
PG 17
WC Oncology; Public, Environmental & Occupational Health
SC Oncology; Public, Environmental & Occupational Health
GA EN710
UT WOS:A1990EN71000011
PM 2102280
DA 2025-02-23
ER

PT J
AU GONZALEZ, CA
   TORRENT, M
   AGUDO, A
AF GONZALEZ, CA
   TORRENT, M
   AGUDO, A
TI DIETARY HABITS IN SPAIN - AN APPROXIMATION
SO TUMORI JOURNAL
LA English
DT Article
AB The dietary pattern of a population sample of males selected as a control group for a case-control study on bladder cancer carried out in four different regions of Spain is presented. Out of 807 population controls initially selected, 530 were interviewed, 465 males and 65 females. The method of selectivity of the study subjects and the diet assessment method are described. Our results confirm the Mediterranean pattern of the Spanish diet, with an important consumption of fresh fish, fruits and vegetables, and the use of vegetable oils, specially olive oil, for cooking and seasoning, accompanied with a high polyunsaturated/ saturated ratio (0.7). The consumption of butter, cheese and other dairy products, on the other hand, is very low. Estimated total caloric intake is relatively low if compared with intestinal figures, athough questionnaire base asessment may seriously underestimate caloric intake, as it is the absolute amount of intake of lipids and carbohydrates. In relative  terms, however, lipids provide the highest percentage of calories.
C1 HOSP MATARO, EPIDEMIOL UNIT, E-08301 MATARO, SPAIN.
CR ANDUJAR MM, 1980, TABALS COMPOSICION A, V0, P0
   DOLL R, 1981, JNCI-J NATL CANCER I, V66, P1191, DOI 10.1093/jnci/66.6.1192
   GONZALEZ CA, 1989, MED CLIN-BARCELONA, V92, P646
   MACOUARTMOULIN G, 1987, INT J CANCER, V40, P179, DOI 10.1002/ijc.2910400209
   MACQUARTMOULIN G, 1986, INT J CANCER, V38, P183, DOI 10.1002/ijc.2910380207
   MARTIHENNEBERG C, 1987, MED CLIN-BARCELONA, V88, P369
   Paul AA, 1978, MCCANCE WIDDOWSONS C, V4th, P0
   RIBOLI E, 1988, REV EPIDEMIOL SANTE, V36, P151
   Robinson WD, 1942, J NUTR, V24, P557, DOI 10.1093/jn/24.6.557
   SALAS J, 1987, MED CLIN-BARCELONA, V88, P363
   SALAS J, 1985, MED CLIN-BARCELONA, V84, P339
   STASZEWSKI J, 1986, IARC86005 INT TECH R, V0, P0
   WATHERHOUSE J, 1982, IARC SCI PUB, V42, P0
   WYNDER EL, 1977, JNCI-J NATL CANCER I, V58, P825, DOI 10.1093/jnci/58.4.825
NR 16
TC 3
Z9 3
U1 0
U2 1
PU SAGE PUBLICATIONS LTD
PI LONDON
PA 1 OLIVERS YARD, 55 CITY ROAD, LONDON EC1Y 1SP, ENGLAND
SN 0300-8916
EI 2038-2529
J9 TUMORI J
JI Tumori J.
PD AUG 31
PY 1990
VL 76
IS 4
BP 311
EP 314
DI 10.1177/030089169007600403
PG 4
WC Oncology
SC Oncology
GA DX722
UT WOS:A1990DX72200003
PM 2205026
DA 2025-02-23
ER

PT J
AU KATO, I
   TOMINAGA, S
   MATSUURA, A
   YOSHII, Y
   SHIRAI, M
   KOBAYASHI, S
AF KATO, I
   TOMINAGA, S
   MATSUURA, A
   YOSHII, Y
   SHIRAI, M
   KOBAYASHI, S
TI A COMPARATIVE CASE-CONTROL STUDY OF COLORECTAL-CANCER AND ADENOMA
SO JAPANESE JOURNAL OF CANCER RESEARCH
LA English
DT Article
AB We conducted a comparative case-control study of colorectal cancer and adenoma involving 221 cases with colorectal cancer, 525 cases with colorectal adenoma and 578 neighborhood controls. Daily vegetables intake was associated with lower risks of distal colon adenoma (relative risk (RR) = 0.59, 95% confidence interval (CI): 0.39-0.89) and rectal cancer (RR = 0.46, 95% CI: 0.25-0.84). Daily beans intake was associated with lower risk of colon adenoma (RR = 0.58, 95% CI: 0.37-0.91 for the proximal colon and RR = 0.63, 95% CI: 0.45-0.88 for the distal colon) and daily intake of seaweeds was associated with lower risk of rectal cancer (RR = 0.42, 95% CI: 0.22-0.82). Daily intake of fish and shellfish also showed an inverse association with the risk of colon adenoma (RR = 0.67, 95% CI: 0.45-0.99 for the proximal colon and RR = 0.70, 95% CI: 0.52-0.94 for the distal colon). Generally, intakes of animal or vegetable fat-rich foods, especially meats, were associated with decreases in  risks of both adenoma and cancer, though the association of cancer was not statistically significant. Other than dietary factors, daily alcohol drinking was associated with an increased risk of adenoma in the proximal colon (RR = 1.95, 95% CI: 1.15-3.29) and ex-drinkers showed higher risks for colon adenoma and colorectal cancer. Sports or occupational activities and coffee drinking was inversely associated and family history of colorectal cancer was positively associated with the risks of both  colorectal adenoma and cancer.
C1 AICHI CANC CTR HOSP, AICHI CANC CTR RES INST, CHIKUSA KU, NAGOYA 464, JAPAN.
   AICHI CANC CTR HOSP, DEPT GASTROENTEROL, CHIKUSA KU, NAGOYA 464, JAPAN.
RP AICHI CANC CTR HOSP, DIV EPIDEMIOL, 1-1 KANOKODEN, CHIKUSA KU, NAGOYA 464, JAPAN.
CR BAT L, 1986, CANCER-AM CANCER SOC, V58, P1167, DOI 10.1002/1097-0142(19860901)58:5<1167::AID-CNCR2820580532>3.0.CO;2-R
   BJELKE E, 1974, SCAND J GASTROEN S31, V9, P49
   BOCKUS HL, 1961, GASTROENTEROLOGY, V41, P225
   CASTLEMAN B, 1966, GASTROENTEROLOGY, V51, P108
   CLARK JC, 1985, INT J CANCER, V36, P179, DOI 10.1002/ijc.2910360209
   CORREA P, 1977, CANCER-AM CANCER SOC, V39, P2258
   CORREA P, 1972, INT J CANCER, V9, P86, DOI 10.1002/ijc.2910090111
   CURATOLO PW, 1983, ANN INTERN MED, V98, P641, DOI 10.7326/0003-4819-98-5-641
   Davis W, 1980, IARC SCI PUBL, V32, P192
   ENTERLINE HT, 1962, JAMA-J AM MED ASSOC, V179, P322, DOI 10.1001/jama.1962.03050050012003
   FLEISS J, 1973, STATISTICAL METHODS, V0, P0
   HAENSZEL W, 1973, J NATL CANCER I, V51, P1765, DOI 10.1093/jnci/51.6.1765
   HIRAYAMA T, 1979, NIPPON RINSHO, V39, P581
   HOFF G, 1986, SCAND J GASTROENTERO, V21, P199, DOI 10.3109/00365528609034647
   JASS JR, 1989, WORLD J SURG, V13, P45, DOI 10.1007/BF01671153
   JURKOWSKI JJ, 1985, JNCI-J NATL CANCER I, V74, P1145
   KATO I, 1990, JPN J CANCER RES, V81, P115, DOI 10.1111/j.1349-7006.1990.tb02536.x
   KATO I, 1986, JPN J PUBLIC HLTH, V33, P749
   KATO I, 1987, JPN J PUBLIC HLTH, V34, P748
   KIKENDALL JW, 1989, GASTROENTEROLOGY, V97, P660, DOI 10.1016/0016-5085(89)90637-9
   MACOUARTMOULIN G, 1987, INT J CANCER, V40, P179, DOI 10.1002/ijc.2910400209
   MCMICHAEL AJ, 1985, JNCI-J NATL CANCER I, V75, P185
   MORSON B, 1974, P ROY SOC MED, V67, P451, DOI 10.1177/00359157740676P115
   MUTO T, 1975, CANCER, V36, P2251, DOI 10.1002/cncr.2820360944
   OCONNOR TP, 1985, JNCI-J NATL CANCER I, V75, P959, DOI 10.1093/jnci/75.5.959
   OOHARA T, 1983, DIS COLON RECTUM, V26, P91, DOI 10.1007/BF02562581
   RAICHT RF, 1980, CANCER RES, V40, P403
   ROSENBERG L, 1989, AM J EPIDEMIOL, V130, P895, DOI 10.1093/oxfordjournals.aje.a115422
   SATO E, 1976, CANCER-AM CANCER SOC, V37, P1316, DOI 10.1002/1097-0142(197603)37:3<1316::AID-CNCR2820370312>3.0.CO;2-#
   SHAMSUDDIN AM, 1985, CANCER-AM CANCER SOC, V56, P2849, DOI 10.1002/1097-0142(19851215)56:12<2849::AID-CNCR2820561222>3.0.CO;2-5
   SLATTERY ML, 1988, AM J EPIDEMIOL, V128, P504, DOI 10.1093/oxfordjournals.aje.a114998
   SPRATT JS, 1962, JAMA-J AM MED ASSOC, V179, P337, DOI 10.1001/jama.1962.03050050027005
   STEMMERMANN GN, 1984, CANCER RES, V44, P4633
   STEMMERMANN GN, 1988, AM J CLIN NUTR, V47, P312, DOI 10.1093/ajcn/47.2.312
   STEMMERMANN GN, 1973, CANCER-AM CANCER SOC, V31, P1260, DOI 10.1002/1097-0142(197305)31:5<1260::AID-CNCR2820310535>3.0.CO;2-N
   TROCK B, 1990, JNCI-J NATL CANCER I, V82, P650, DOI 10.1093/jnci/82.8.650
   VECCHIA CL, 1989, CANCER RES, V49, P1049
   WATTENBERG LW, 1978, CANCER RES, V38, P1410
   WATTENBERG LW, 1968, P SOC EXP BIOL MED, V128, P940
   WU AH, 1987, BRIT J CANCER, V55, P687, DOI 10.1038/bjc.1987.140
NR 41
TC 201
Z9 210
U1 0
U2 10
PU JAPANESE CANCER ASSOC
PI TOKYO
PA C/O JAPANESE FOUNDATION CANCER RESEARCH,1-37-1, KAMI-IKEBUKURO, TOSHIMA-KU, TOKYO, 170-0012, JAPAN
SN 0910-5050
EI 
J9 JPN J CANCER RES
JI Jpn. J. Cancer Res.
PD NOV 15
PY 1990
VL 81
IS 11
BP 1101
EP 1108
DI 10.1111/j.1349-7006.1990.tb02520.x
PG 8
WC Oncology
SC Oncology
GA EK082
UT WOS:A1990EK08200007
PM 2125036
DA 2025-02-23
ER

PT J
AU VATTEN, LJ
   SOLVOLL, K
   LOKEN, EB
AF VATTEN, LJ
   SOLVOLL, K
   LOKEN, EB
TI FREQUENCY OF MEAT AND FISH INTAKE AND RISK OF BREAST-CANCER IN A PROSPECTIVE-STUDY OF 14,500 NORWEGIAN WOMEN
SO INTERNATIONAL JOURNAL OF CANCER
LA English
DT Article
AB The association between the frequency of meat and fish intake and the incidence rate of breast cancer has been analyzed in 152 incident cases that developed among 14,500 Norwegian women during 11 to 14 years of follow-up. At the time of dietary inquiry they were between 35 and 51 years of age. A positive association was observed between the frequency of overall meat intake and breast cancer risk. There was an age-adjusted incidence rate ratio (IRR) of 1.8 (95% confidence limits 1.1 and 3.1) for  women who had a main meal with meat 5 times or more per week compared to women who had 2 meat dinners or less per week, and this association displayed a linear trend (.chi.2 trend = 4.30, p = 0.04). No association was detected between the overall frequency of fish for dinner and breast cancer risk (.chi.2 trend = 1.39, p = 0.24), but there was an inverse relation with the frequency of main meals containing fish in poached form. The age-adjusted IRR was 0.7 (95% confidence limits, 0.4 and 1.0) for women who had poached fish for dinner at least 5 times per month compared to women who had fish in this form twice monthly or less often (.chi.2 trend = 3.56, p = 0.06). The positive association with meat may be in accordance with the hypothesis that dietary fat increases the risk of breast cancer. Although there was no association with overall fish intake, the inverse relation with poached fish might deserve further investigation.
C1 NORWEGIAN CANC REGISTRY, N-0310 OSLO, NORWAY.
   UNIV OSLO, INST NUTR RES, DIETARY RES SECT, N-0317 OSLO 3, NORWAY.
C3 University of Oslo
RP UNIV HOSP TRONDHEIM, DEPT ONCOL, N-7006 TRONDHEIM, NORWAY.
CR [Anonymous], 1982, EPIDEMIOLOGIC RESEARCH: PRINCIPLES AND QUANTITATIVE METHODS, V0, P0
   ARMSTRONG B, 1975, INT J CANCER, V15, P617, DOI 10.1002/ijc.2910150411
   BJARTVEIT K, 1983, ACTA MED SCAND S, V675, P0
   BJARTVEIT K, 1979, ACTA MED SCAND S, V634, P0
   DYERBERG J, 1978, LANCET, V2, P117, DOI 10.1016/s0140-6736(78)91505-2
   GRAHAM S, 1982, AM J EPIDEMIOL, V116, P68, DOI 10.1093/oxfordjournals.aje.a113403
   HIRAYAMA T, 1978, PREV MED, V7, P173, DOI 10.1016/0091-7435(78)90244-X
   JONES DY, 1987, JNCI-J NATL CANCER I, V79, P465
   KAIZER L, 1989, NUTR CANCER, V12, P61, DOI 10.1080/01635588909514002
   KARMALI RA, 1987, PREV MED, V16, P493, DOI 10.1016/0091-7435(87)90063-6
   KARMALI RA, 1984, JNCI-J NATL CANCER I, V73, P457, DOI 10.1093/jnci/73.2.457
   KATSOUYANNI K, 1986, INT J CANCER, V38, P815, DOI 10.1002/ijc.2910380606
   KROMHOUT D, 1985, NEW ENGL J MED, V312, P1205, DOI 10.1056/NEJM198505093121901
   LOKEN EB, 1987, VAR FODA S, V1, P33
   LUBIN F, 1986, JNCI-J NATL CANCER I, V77, P605, DOI 10.1093/jnci/77.3.605
   LUBIN JH, 1981, INT J CANCER, V28, P685, DOI 10.1002/ijc.2910280605
   LUND E, 1981, INCIDENCE CANCER NOR, V0, P11
   PHILLIPS RL, 1983, CANCER RES, V43, P2403
   ROHAN TE, 1987, EPIDEMIOL REV, V9, P120, DOI 10.1093/oxfordjournals.epirev.a036299
   Rothman KJ, 1986, MODERN EPIDEMIOLOGY, V0, P0
   SOLVOLL K, 1989, AM J EPIDEMIOL, V129, P1277, DOI 10.1093/oxfordjournals.aje.a115247
   SOLVOLL K, 1983, 31 U OSL DIET RES RE, V0, P0
   TALAMINI R, 1984, BRIT J CANCER, V49, P723, DOI 10.1038/bjc.1984.114
   TANNENBAUM A, 1953, ADV CANCER RES, V1, P451, DOI 10.1016/S0065-230X(08)60009-3
   TONIOLO P, 1989, JNCI-J NATL CANCER I, V81, P278, DOI 10.1093/jnci/81.4.278
   WATERHOUSE J, 1982, CANCER INCIDENCE 5 C, V4, P0
   WILLETT WC, 1987, NEW ENGL J MED, V316, P22, DOI 10.1056/NEJM198701013160105
   WYNDER EL, 1986, CANCER-AM CANCER SOC, V58, P1804, DOI 10.1002/1097-0142(19861015)58:8+<1804::AID-CNCR2820581404>3.0.CO;2-N
NR 28
TC 78
Z9 81
U1 0
U2 2
PU WILEY
PI HOBOKEN
PA 111 RIVER ST, HOBOKEN 07030-5774, NJ USA
SN 0020-7136
EI 1097-0215
J9 INT J CANCER
JI Int. J. Cancer
PD JUL 15
PY 1990
VL 46
IS 1
BP 12
EP 15
DI 10.1002/ijc.2910460105
PG 4
WC Oncology
SC Oncology
GA DN991
UT WOS:A1990DN99100004
PM 2365494
DA 2025-02-23
ER

PT J
AU FRANCESCHI, S
   TALAMINI, R
   FASSINA, A
   BIDOLI, E
AF FRANCESCHI, S
   TALAMINI, R
   FASSINA, A
   BIDOLI, E
TI DIET AND EPITHELIAL CANCER OF THE THYROID-GLAND
SO TUMORI JOURNAL
LA English
DT Article
AB Enhanced secretion of thyroid stimulating hormone (TSH) has been linked with increased risk of thyroid carcinoma. Diet can increase TSH secretion in various ways: 1) low iodine intake, 2) high goitrogen intake, especially in subjects living in iodine-deficiency areas and 3) direct stimulation of anterior pituitary gland. Excessive iodine intake, however, has also been shown to increase risk of goitre and, perhaps, also thyroid carcinoma. Epidemiological evidence on the role of diet in the  etiology of thyroid carcinoma is reviewed here. Ad hoc studies in affluent countries are few and often conflicting. A case-control study conducted in the North of Italy suggests that perhaps dietary aspects other than iodine or goitrogens (i.e. fresh fruit and vegetables and animal fat) may be involved.
C1 UNIV PADUA, INST PATHOL, I-35100 PADUA, ITALY.
C3 University of Padua
RP AVIANO CANC CTR, EPIDEMIOL UNIT, VIA PEDEMONTANA OCCIDENTALE, I-33081 AVIANO, ITALY.
CR [Anonymous], 1928, CANC REV, V0, P0
   ARNBJORNSSON E, 1986, ARCH ENVIRON HEALTH, V41, P36, DOI 10.1080/00039896.1986.9935763
   BOUKIS MA, 1983, J CLIN ENDOCR METAB, V57, P859, DOI 10.1210/jcem-57-4-859
   BRESLOW NE, 1974, JNCI-J NATL CANCER I, V53, P631, DOI 10.1093/jnci/53.3.631
   CABASSA M, 1984, IL GOZZO ALTO ADIGE, V0, P0
   COSTA A, 1960, BULL WORLD HEALTH ORGAN, V22, P493
   CUELLO C, 1969, CANCER, V23, P230, DOI 10.1002/1097-0142(196901)23:1<230::AID-CNCR2820230131>3.0.CO;2-N
   DECAUX A, 1986, HISTORIA, V0, P4
   DELANGE F, 1978, J ENDOCRINOL INVEST, V1, P137, DOI 10.1007/BF03350361
   DEVESA SS, 1987, JNCI-J NATL CANCER I, V79, P701
   DONIACH I, 1963, HLTH PHYS, V9, P1357, DOI 10.1097/00004032-196312000-00044
   Ermans AM, 1980, ROLE OF CASSAVA IN THE ETIOLOGY OF ENDEMIC GOITER AND CRETINISM, V0, P0
   EVERED DC, 1985, LANCET, V1, P1289
   FERRARONI M, 1989, INT J EPIDEMIOL, V18, P556, DOI 10.1093/ije/18.3.556
   GOODMAN MT, 1988, CANCER-AM CANCER SOC, V61, P1272, DOI 10.1002/1097-0142(19880315)61:6<1272::AID-CNCR2820610636>3.0.CO;2-8
   INGENBLEEK Y, 1980, LANCET, V1, P388
   KUNG TM, 1981, ARCH ENVIRON HEALTH, V36, P265, DOI 10.1080/00039896.1981.10667635
   LANGER P, 1976, ACTA ENDOCRINOL-COP, V81, P516, DOI 10.1530/acta.0.0810516
   LAVECCHIA C, 1988, CANCER RES, V48, P7285
   LEVI F, 1988, SCHWEIZ MED WOCHENSC, V0, P0
   MCTIERNAN A, 1987, CANCER RES, V47, P292
   MCTIERNAN AM, 1984, JNCI-J NATL CANCER I, V73, P575
   MODAN B, 1977, RADIOLOGY, V123, P741, DOI 10.1148/123.3.741
   MU L, 1987, LANCET, V2, P257
   National CancerI., 1975, NATIONAL CANCER INSTITUTE MONOGRAPH, V41, P1
   OKAMURA K, 1987, INT J EPIDEMIOL, V16, P545, DOI 10.1093/ije/16.4.545
   PALMER S, 1983, JNCI-J NATL CANCER I, V70, P1151
   PONDER BAJ, 1988, LANCET, V1, P397
   POTTERN LM, 1980, AM J EPIDEMIOL, V112, P764, DOI 10.1093/oxfordjournals.aje.a113049
   ROBBINS SL, 1984, PATHOLOGIC BASIS DIS, V0, P1201
   RON E, 1984, BRIT J CANCER, V49, P87, DOI 10.1038/bjc.1984.13
   RON E, 1987, JNCI-J NATL CANCER I, V79, P1
   SAXEN E, 1978, ACTA PATH MICRO IM A, V86, P483
   SCHOTTENFELD D, 1978, CA-CANCER J CLIN, V28, P66, DOI 10.3322/canjclin.28.2.66
   SQUATRITO S, 1981, J ENDOCRINOL INVEST, V4, P295, DOI 10.1007/BF03349447
   STADEL BV, 1976, LANCET, V1, P890
   SUZUKI H, 1965, ACTA ENDOCRINOL-COP, V50, P161, DOI 10.1530/acta.0.0500161
   THOMAS BS, 1986, INT J CANCER, V38, P325, DOI 10.1002/ijc.2910380305
   Waterhouse JAH, 1976, IARC SCI PUBLICATION, V15, P0
   WEISS W, 1979, JNCI-J NATL CANCER I, V62, P1137
   WILLIAMS ED, 1977, CANCER-AM CANCER SOC, V39, P215, DOI 10.1002/1097-0142(197701)39:1<215::AID-CNCR2820390134>3.0.CO;2-#
   WILLIAMS ED, 1979, CLIN ENDOCRINOL META, V8, P193, DOI 10.1016/S0300-595X(79)80017-1
   WILLIAMS ED, 1977, ANN RADIOL, V20, P722
   WILLIAMS RR, 1976, LANCET, V1, P996
   Wills JH, 1966, TOXICANTS OCCURRING, V0, P3
   WYNDER EL, 1952, NEW ENGL J MED, V246, P573, DOI 10.1056/NEJM195204102461504
   ZHU XY, 1984, CHINESE MED J-PEKING, V97, P545
   1985, 1900, V38, V0, P0
NR 52
TC 23
Z9 29
U1 0
U2 0
PU SAGE PUBLICATIONS LTD
PI LONDON
PA 1 OLIVERS YARD, 55 CITY ROAD, LONDON EC1Y 1SP, ENGLAND
SN 0300-8916
EI 2038-2529
J9 TUMORI J
JI Tumori J.
PD AUG 31
PY 1990
VL 76
IS 4
BP 331
EP 338
DI 10.1177/030089169007600406
PG 8
WC Oncology
SC Oncology
GA DX722
UT WOS:A1990DX72200006
PM 2205027
DA 2025-02-23
ER

PT J
AU KALANDIDI, A
   KATSOUYANNI, K
   VOROPOULOU, N
   BASTAS, G
   SARACCI, R
   TRICHOPOULOS, D
AF KALANDIDI, A
   KATSOUYANNI, K
   VOROPOULOU, N
   BASTAS, G
   SARACCI, R
   TRICHOPOULOS, D
TI PASSIVE SMOKING AND DIET IN THE ETIOLOGY OF LUNG-CANCER AMONG NONSMOKERS
SO CANCER CAUSES & CONTROL
LA English
DT Article
DE LUNG CANCER; PASSIVE SMOKING; DIET; AIR POLLUTION; VITAMIN-A; VITAMIN-C; CAROTENE
AB A case-control study was undertaken in Athens to explore the role of passive smoking and diet in the causation of lung cancer, by histologic type, in non-smoking women.  Among 160 women with lung cancer admitted to one of seven major hospitals in Greater Athens between 1987 and 1989, 154 were interviewed in person; of those interviewed, 91 were life-long non-smokers.  Among 160 identified controls with fractures or other orthopedic conditions, 145 were interviewed in person; of those interviewed, 120 were life-long non-smokers.  Marriage of a non-smoking woman to a smoker was associated with a relative risk for lung cancer of 2.1 (95% confidence interval [CI] 1.1-4.1); number of cigarettes smoked daily by the husband and years of exposure to husband's smoking were positively, but not significantly, related to lung cancer risk.  There was no evidence of any association with exposure to smoking of other household members, and the association with exposure to passive smoking at work was small and not statistically significant.  Dietary data collected through a semi-quantitative food-frequency questionnaire indicated that high consumption of fruits was inversely related to the risk of lung cancer (the relative risk between extreme quartiles was 0.27 (CI 0.10-0.74)).  Neither vegetables nor any other food group had an additional protective effect; furthermore, the apparent protective effect of vegetables was not due to carotenoid vitamin A content and was only partly explained in terms of vitamin C.  The associations of lung cancer risk with passive smoking and reduced fruit intake were independent and did not confound each other.  Passive smoking was associated with an increase of the risk of all histologic types of cancer, although the elevation was more modest for adenocarcinoma.
C1 HARVARD UNIV,SCH PUBL HLTH,DEPT EPIDEMIOL,BOSTON,MA 02115.
C3 Harvard University; Harvard T.H. Chan School of Public Health
NR 0
TC 106
Z9 109
U1 0
U2 7
PU RAPID SCIENCE PUBLISHERS
PI LONDON
PA 2-6 BOUNDARY ROW, LONDON, ENGLAND SE1 8NH
SN 0957-5243
EI 
J9 CANCER CAUSE CONTROL
JI Cancer Causes Control
PD JUL 15
PY 1990
VL 1
IS 1
BP 15
EP 21
DI 10.1007/BF00053179
PG 7
WC Oncology; Public, Environmental & Occupational Health
SC Oncology; Public, Environmental & Occupational Health
GA EN710
UT WOS:A1990EN71000003
PM 1966316
DA 2025-02-23
ER

PT J
AU ROHAN, TE
   COOK, MG
   POTTER, JD
   MCMICHAEL, AJ
AF ROHAN, TE
   COOK, MG
   POTTER, JD
   MCMICHAEL, AJ
TI A CASE-CONTROL STUDY OF DIET AND BENIGN PROLIFERATIVE EPITHELIAL DISORDERS OF THE BREAST
SO CANCER RESEARCH
LA English
DT Article
AB Benign proliferative epithelial disorders (BPED) of the breast are conditions which, although not proven precursors of breast cancer, are strongly associated with increased risk of this disease. In a case-control study conducted in Adelaide, South Australia, we investigated the association between dietary factors and risk of BPED. The study involved 383 cases of biopsy-confirmed BPED, 192 controls whose biopsy did not show epithelial proliferation, and 383 unbiopsied community controls matched  to cases on age and area of residence. When cases were compared with commmunity controls, there was little variation in the risk of BPED across levels of daily intake of energy, protein, and fat, but there was some suggestion of inverse associations with daily intake of retinol, .beta.-carotene, and fiber; in contrast, with biopsy controls as the comparison group, risk of BPED increased with increasing energy and fat intake but varied little with retinol, .beta.-carotene, and fiber intake. The results of this study provide additional evidence against roles for dietary energy and fat intake in the etiology of breast cancer. However, further studies of diet and BPED should be conducted in populations surveyed cross-sectionally for breast changes, in an attempt to limit or avoid the selection and misclassification biases to which studies of putative precursor lesions are susceptible.
C1 ST GEORGE HOSP, DEPT HISTOPATHOL, LONDON SW17, ENGLAND.
   UNIV MINNESOTA, SCH PUBL HLTH, DIV EPIDEMIOL, MINNEAPOLIS, MN 55455 USA.
   UNIV ADELAIDE, DEPT COMMUNITY MED, ADELAIDE, SA 5000, AUSTRALIA.
C3 City St Georges, University of London; University of Minnesota System; University of Minnesota Twin Cities; University of Adelaide
RP UNIV TORONTO, EPIDEMIOL UNIT, MCMURRICH BLDG, 3RD FLOOR, TORONTO M5S 1A8, ONTARIO, CANADA.
CR AZZOPARDI JD, 1979, MAJOR PROBLEMS PATHO, V2, P0
   Baghurst KL, 1981, T MENZIES FOUND, V3, P139
   BAGHURST KI, 1984, COMMUNITY HEALTH ST, V8, P11
   BAGHURST KI, 1983, J FOOD NUTR, V40, P1
   BALAKRISHNAN A, 1989, CANCER RES, V49, P857
   BENSON J, 1956, CANCER RES, V16, P135
   BERKOWITZ GS, 1985, J EPIDEMIOL COMMUN H, V39, P308, DOI 10.1136/jech.39.4.308
   BERKOWITZ GS, 1979, J EPIDEMIOL COMMUNIT, V32, P64
   BLETTNER M, 1984, METHOD INFORM MED, V23, P37
   Bonser G M, 1961, HUMAN AND EXPERIMENTAL BREAST CANCER, V0, P0
   Breslow NE, 1980, STAT METHODS CANC RE, V1, P0
   ERNSTER VL, 1981, EPIDEMIOL REV, V3, P184, DOI 10.1093/oxfordjournals.epirev.a036233
   FRANTZ VK, 1951, CANCER, V4, P762, DOI 10.1002/1097-0142(195107)4:4<762::AID-CNCR2820040414>3.0.CO;2-V
   GREENLAND S, 1981, J CHRON DIS, V34, P433, DOI 10.1016/0021-9681(81)90002-3
   KATSOUYANNI K, 1988, CANCER-AM CANCER SOC, V61, P181, DOI 10.1002/1097-0142(19880101)61:1<181::AID-CNCR2820610130>3.0.CO;2-J
   KELSEY JL, 1988, CANCER RES, V48, P5615
   Kidwell WR, 1982, MOLECULAR INTERRELATIONS OF NUTRITION AND CANCER: THE UNIVERSITY OF TEXAS MD ANDERSON HOSPITAL AND TUMOR INSTITUTE AT HOUSTON, V0, P0
   LUBIN F, 1989, AM J CLIN NUTR, V50, P551, DOI 10.1093/ajcn/50.3.551
   MILLER AB, 1981, CLIN INVEST MED, V4, P227
   NIELSEN M, 1987, BRIT J CANCER, V56, P814, DOI 10.1038/bjc.1987.296
   PAGE DL, 1978, JNCI-J NATL CANCER I, V61, P1055
   Paul AA, 1978, MCCANCE WIDDOWSONS C, V4th, P0
   PETO R, 1981, NATURE, V290, P201, DOI 10.1038/290201a0
   ROHAN TE, 1989, INT J CANCER, V43, P631, DOI 10.1002/ijc.2910430416
   ROHAN TE, 1987, NUTR RES, V7, P125, DOI 10.1016/S0271-5317(87)80025-8
   ROHAN TE, 1988, AM J EPIDEMIOL, V128, P478, DOI 10.1093/oxfordjournals.aje.a114996
   ROHAN TE, 1987, EPIDEMIOL REV, V9, P120, DOI 10.1093/oxfordjournals.epirev.a036299
   ROHANN TE, 1984, AM J EPIDEMIOL, V1120, P876
   SPORN MB, 1983, CANCER RES, V43, P3034
   STIMSON RJJ, 1975, SOCIO EC ATLAS ADELA, V0, P0
   Thomas S, 1970, TABLES COMPOSITION A, V0, P0
   VESSEY MP, 1979, J CHRON DIS, V32, P64, DOI 10.1016/0021-9681(79)90013-4
   WANG DY, 1985, BREAST CANCER RES TR, V6, P5, DOI 10.1007/BF01806008
   WILLETT W, 1986, AM J EPIDEMIOL, V124, P17, DOI 10.1093/oxfordjournals.aje.a114366
   WILLETT WC, 1985, AM J EPIDEMIOL, V122, P51, DOI 10.1093/oxfordjournals.aje.a114086
   ZHANG L, 1987, CANCER RES, V47, P4905
NR 37
TC 28
Z9 29
U1 0
U2 1
PU AMER ASSOC CANCER RESEARCH
PI PHILADELPHIA
PA 615 CHESTNUT ST, 17TH FLOOR, PHILADELPHIA, PA 19106-4404 USA
SN 0008-5472
EI 1538-7445
J9 CANCER RES
JI Cancer Res.
PD JUN 1
PY 1990
VL 50
IS 11
BP 3176
EP 3181
DI 
PG 6
WC Oncology
SC Oncology
GA DF745
UT WOS:A1990DF74500008
PM 2334913
DA 2025-02-23
ER

PT J
AU MOROTOMI, M
   GUILLEM, JG
   LOGERFO, P
   WEINSTEIN, IB
AF MOROTOMI, M
   GUILLEM, JG
   LOGERFO, P
   WEINSTEIN, IB
TI PRODUCTION OF DIACYLGLYCEROL, AN ACTIVATOR OF PROTEIN KINASE-C, BY HUMAN INTESTINAL MICROFLORA
SO CANCER RESEARCH
LA English
DT Article
AB Although dietary lipids have been implicated in colon cancer causation, the underlying mechanisms are not known. This paper indicates that when bacteria obtained from normal human feces are incubated with 14C-labeled phosphatidylcholine there is appreciable production of diacylglycerol (DAG), monoacylglycerol, and free fatty acid. Curiously, the production of DAG and monoacylglycerol, but not fatty acid, is strictly dependent on addition of certain bile acids to the incubation system. Among  the bile acids tested deoxycholic acid is the most active. Assays of fecal specimens from 10 normal individuals demonstrate a 27-fold interindividual variation in the production of DAG in the in vitro assay system, and also in the absolute levels of DAG present in the same fecal samples. On the other hand, both parameters of DAG are quite constant in repeated fecal samples obtained from the same individual over a period of about 4 months. DAG is a normal physiological activator of protein kinase C, an enzyme that plays a key role in growth control and tumor promotion. We speculate, therefore, that DAG produced by the intestinal microflora might stimulate growth of colonic epithelial cells. Thus an interaction between dietary lipids, bile acids, and specific bacteria in the intestinal lumen could contribute to the risk of colon cancer development in humans.
C1 COLUMBIA PRESBYTERIAN MED CTR, DEPT SURG, NEW YORK, NY 10032 USA.
   COLUMBIA PRESBYTERIAN MED CTR, DEPT MED, NEW YORK, NY 10032 USA.
   COLUMBIA PRESBYTERIAN MED CTR, CTR COMPREHENS CANC, NEW YORK, NY 10032 USA.
   YAKULT INST MICROBIOL RES, KUNITACHI, TOKYO 186, JAPAN.
   COLUMBIA PRESBYTERIAN MED CTR, INST CANC RES, NEW YORK, NY 10032 USA.
C3 NewYork-Presbyterian Hospital; Columbia University; Columbia University; NewYork-Presbyterian Hospital; Columbia University; NewYork-Presbyterian Hospital; Yakult Honsha Company, Limited; Columbia University; NewYork-Presbyterian Hospital
CR AKESSON B, 1976, FEBS LETT, V71, P241, DOI 10.1016/0014-5793(76)80941-6
   ALI SS, 1967, CAN J BIOCHEM CELL B, V45, P703, DOI 10.1139/o67-080
   BLIGH EG, 1959, CAN J BIOCHEM PHYS, V37, P911
   Chen J-S, 1977, ANAEROBE LAB MANUAL, VFourth, P0
   CRAVEN PA, 1987, J CLIN INVEST, V79, P532, DOI 10.1172/JCI112844
   DOLL R, 1981, JNCI-J NATL CANCER I, V66, P1191, DOI 10.1093/jnci/66.6.1192
   Fenoglio C M, 1985, PROG CLIN BIOL RES, V186, P23
   FITZER CJ, 1987, CARCINOGENESIS, V8, P217, DOI 10.1093/carcin/8.2.217
   FRIEDMAN E, 1989, CANCER RES, V49, P544
   Friedman E A, 1985, PROG CLIN BIOL RES, V186, P175
   KORPELA JT, 1988, SCAND J GASTROENTERO, V23, P277, DOI 10.3109/00365528809093865
   KRUIS W, 1986, DIGESTION, V35, P189, DOI 10.1159/000199367
   MORLEY N, 1972, J BIOL CHEM, V247, P6389
   MORLEY NH, 1974, LIPIDS, V9, P481, DOI 10.1007/BF02534275
   MOROSETTI M, 1986, INT J ARTIF ORGANS, V9, P117
   NAIR PP, 1988, AM J CLIN NUTR, V48, P768, DOI 10.1093/ajcn/48.3.768
   NISHIZUKA Y, 1988, NATURE, V334, P661, DOI 10.1038/334661a0
   NISHIZUKA Y, 1986, SCIENCE, V233, P305, DOI 10.1126/science.3014651
   NOMURA H, 1986, PROG HEMOST THROMB, V8, P143
   PREISS JE, 1987, METHOD ENZYMOL, V141, P294
   REDDY BS, 1981, BANBURY REPORT, V7, P345
   RINDLISBACHER B, 1987, BIOCHIM BIOPHYS ACTA, V905, P349, DOI 10.1016/0005-2736(87)90463-9
   SCHIFFMAN MH, 1989, CANCER RES, V49, P1322
   SCHIFFMAN MH, 1986, EPIDEMIOL REV, V8, P92, DOI 10.1093/oxfordjournals.epirev.a036297
   VANFAASSEN A, 1987, AM J CLIN NUTR, V46, P962, DOI 10.1093/ajcn/46.6.962
   WEINSTEIN IB, 1988, CANCER RES, V48, P4135
   WRIGHT TM, 1988, J BIOL CHEM, V263, P9374
NR 27
TC 118
Z9 119
U1 0
U2 2
PU AMER ASSOC CANCER RESEARCH
PI PHILADELPHIA
PA 615 CHESTNUT ST, 17TH FLOOR, PHILADELPHIA, PA 19106-4404 USA
SN 0008-5472
EI 1538-7445
J9 CANCER RES
JI Cancer Res.
PD JUN 15
PY 1990
VL 50
IS 12
BP 3595
EP 3599
DI 
PG 5
WC Oncology
SC Oncology
GA DG947
UT WOS:A1990DG94700020
PM 2340507
DA 2025-02-23
ER

PT J
AU WOHLLEB, JC
   HUNTER, CF
   BLASS, B
   KADLUBAR, FF
   CHU, DZJ
   LANG, NP
AF WOHLLEB, JC
   HUNTER, CF
   BLASS, B
   KADLUBAR, FF
   CHU, DZJ
   LANG, NP
TI AROMATIC AMINE ACETYLTRANSFERASE AS A MARKER FOR COLORECTAL-CANCER - ENVIRONMENTAL AND DEMOGRAPHIC ASSOCIATIONS
SO INTERNATIONAL JOURNAL OF CANCER
LA English
DT Article
AB In this pilot, case-controlled investigation of 43 colorectal and 41 control male patients, we compared associations of colorectal cancer with the aromatic amine acetyltransferase polymorphism, nutritional and demographic characteristics, medical histories, industrial and occupational histories, and exposures from home environments and personal habits. Persons with the "fast" acetylator trait were at greater risk of colorectal cancer (odds ratio: 2.48; 95% confidence interval: 1.02, 603).  Results that differed from previous reports were positive associations of colorectal cancer with agricultural and manufacturing industries and with consumption of meats prepared by smoking, curing, and barbecueing. As expected, exercise frequency, cruciferous vegetables, and dietary fiber served as protective factors.
C1 NATL CTR TOXICOL RES, OFF RES HFT 100, JEFFERSON, AR 72079 USA.
   ARKANSAS DEPT HLTH, EPIDEMIOL SECT, LITTLE ROCK, AR 72205 USA.
   UNIV ARKANSAS MED SCI HOSP, SCH MED, DEPT SURG, LITTLE ROCK, AR 72205 USA.
C3 US Food & Drug Administration (FDA); University of Arkansas System; University of Arkansas Medical Sciences
CR BELAND FA, 1983, ENVIRON HEALTH PERSP, V49, P125, DOI 10.2307/3429589
   BERRY EM, 1986, JNCI-J NATL CANCER I, V77, P93
   Blot W J, 1982, CANCER EPIDEMIOLOGY AND PREVENTION, V0, P179
   BROITMAN SA, 1981, CANCER RES, V41, P3738
   BROWNSON RC, 1989, AM J EPIDEMIOL, V130, P675, DOI 10.1093/oxfordjournals.aje.a115389
   BURKITT DP, 1971, CANCER, V28, P3, DOI 10.1002/1097-0142(197107)28:1<3::AID-CNCR2820280104>3.0.CO;2-N
   BURT RW, 1985, NEW ENGL J MED, V312, P1540, DOI 10.1056/NEJM198506133122403
   CLAYSON DB, 1976, PREV MED, V5, P228, DOI 10.1016/0091-7435(76)90042-6
   COLE P, 1983, EPIDEMIOLOGY CANCER, V0, P260
   DALES LG, 1979, AM J EPIDEMIOL, V109, P132, DOI 10.1093/oxfordjournals.aje.a112668
   DOLL R, 1981, JNCI-J NATL CANCER I, V66, P1191, DOI 10.1093/jnci/66.6.1192
   DUBROW R, 1984, DHHS NIOSH84109 NAT, V0, P0
   FLAMMANG TJ, 1987, CARCINOGENESIS, V8, P1967, DOI 10.1093/carcin/8.12.1967
   FLEISS J, 1973, STATISTICAL METHODS, V0, P0
   GARABRANT DH, 1984, AM J EPIDEMIOL, V119, P1005, DOI 10.1093/oxfordjournals.aje.a113805
   GERHARDSSON M, 1986, AM J EPIDEMIOL, V123, P775, DOI 10.1093/oxfordjournals.aje.a114306
   GRAHAM S, 1979, AM J EPIDEMIOL, V109, P1
   HARRELL FE, 1983, SUGI SUPPLEMENTAL LI, V0, P0
   HORM JW, 1984, NIH851837 US DEP HLT, V0, P0
   ILETT KF, 1987, CANCER RES, V47, P1466
   JAIN M, 1980, INT J CANCER, V26, P757, DOI 10.1002/ijc.2910260609
   KNIZE MG, 1985, FOOD CHEM TOXICOL, V23, P1035, DOI 10.1016/0278-6915(85)90049-3
   LANG NP, 1986, ARCH SURG-CHICAGO, V121, P1259, DOI 10.1001/archsurg.121.11.1259
   LOWER GM, 1979, ENVIRON HEALTH PERSP, V29, P71, DOI 10.2307/3429048
   LYON JL, 1987, JNCI-J NATL CANCER I, V78, P853
   MACCUBBIN PA, 1986, MONOGR NEW YORK STAT, V21, P0
   MACOUARTMOULIN G, 1987, INT J CANCER, V40, P179, DOI 10.1002/ijc.2910400209
   MACQUARTMOULIN G, 1986, INT J CANCER, V38, P183, DOI 10.1002/ijc.2910380207
   MILHAM S, 1983, DHHS NIOSH83116 PUBL, V0, P0
   MODAN B, 1975, J NATL CANCER I, V55, P15, DOI 10.1093/jnci/55.1.15
   NAJJAR MF, 1987, VITAL HLTH STATISTIC, V11, P238
   PICKLE LW, 1984, CANCER RES, V44, P363
   POTTER JD, 1986, JNCI-J NATL CANCER I, V76, P557, DOI 10.1093/jnci/76.4.557
   REDDY BS, 1978, CANCER-AM CANCER SOC, V42, P2832, DOI 10.1002/1097-0142(197812)42:6<2832::AID-CNCR2820420644>3.0.CO;2-L
   REDDY BS, 1981, CANCER RES, V41, P3700
   RIEDMILLER K, 1987, CALIFORNIA OCCUPATIO, V0, P0
   SCHOBER SE, 1987, AM J EPIDEMIOL, V126, P1033, DOI 10.1093/oxfordjournals.aje.a114742
   SCHOTTENFELD D, 1982, CANCER EPIDEMIOL, V0, P703
   SHIMIZU H, 1987, J NCI, V72, P223
   Snedecor GWCochran, 1968, STAT METHODS, V7th, P0
   Sokol RR, 1981, BIOMETRY PRINCIPLES, V0, P0
   STEENLAND K, 1987, AM J EPIDEMIOL, V126, P247, DOI 10.1093/aje/126.2.247
   SUGIMURA T, 1986, ENVIRON HEALTH PERSP, V67, P5, DOI 10.2307/3430310
   VANBRUGGEN JB, 1987, US CANCER MORTALITY, V4, P0
   VENA JE, 1985, AM J EPIDEMIOL, V122, P357, DOI 10.1093/oxfordjournals.aje.a114116
   WATTENBERG LW, 1978, CANCER RES, V38, P1410
   WATTENBERG LW, 1971, CANCER-AM CANCER SOC, V28, P99, DOI 10.1002/1097-0142(197107)28:1<99::AID-CNCR2820280118>3.0.CO;2-M
   WEBER WW, 1985, PHARMACOL REV, V37, P25
   WU AH, 1987, BRIT J CANCER, V55, P687, DOI 10.1038/bjc.1987.140
   1989, 1900, P8, V0, P0
NR 53
TC 101
Z9 103
U1 0
U2 0
PU WILEY
PI HOBOKEN
PA 111 RIVER ST, HOBOKEN 07030-5774, NJ USA
SN 0020-7136
EI 1097-0215
J9 INT J CANCER
JI Int. J. Cancer
PD JUL 15
PY 1990
VL 46
IS 1
BP 22
EP 30
DI 10.1002/ijc.2910460107
PG 9
WC Oncology
SC Oncology
GA DN991
UT WOS:A1990DN99100006
PM 2365498
DA 2025-02-23
ER

PT J
AU CHYOU, PH
   NOMURA, AMY
   HANKIN, JH
   STEMMERMANN, GN
AF CHYOU, PH
   NOMURA, AMY
   HANKIN, JH
   STEMMERMANN, GN
TI A CASE-COHORT STUDY OF DIET AND STOMACH-CANCER
SO CANCER RESEARCH
LA English
DT Article
AB In this case-cohort study, from 1965 to 1968, 8006 Hawaiian men of Japanese ancestry were interviewed with a 24-h dietary recall questionnaire. After a follow-up period of 18 years, 111 stomach cancer incident cases were identified. Dietary data from these patients and from 361 cancer-free men were analyzed for intake of selected foods, food groups, and nutrients. We found that the consumption of all types of vegetables was protective against stomach cancer. Specifically, highest group of vegetable consumption (.gtoreq. 80 g/day) had a relative risk of 0.6 (95% confidence interval, 0.3-0.9) in comparison with nonconsumers. This statistically significant inverse trend persisted after adjustment for age at examination and cigarette-smoking status. Similar but weaker protective effects from consumption of green and cruciferous vegetables were also observed. In addition, an inverse association between stomach cancer risk and intake of fruits was noted (P = 0.05), but this inverse trend was weakened after the effect of cigarette smoking was taken into account. There were no other dietary factors significantly associated with the risk of gastric cancer.
C1 CANC RES CTR HAWAII, HONOLULU, HI 96813 USA.
C3 Cancer Research Center of Hawaii
RP KUAKINI MED CTR, JAPAN HAWAII CANC STUDY, 347 N KUAKINI ST, HONOLULU, HI 96817 USA.
CR ACHESON ED, 1964, GUT, V5, P126, DOI 10.1136/gut.5.2.126
   BERTRAM JS, 1987, CANCER RES, V47, P3012
   CORREA P, 1985, JNCI-J NATL CANCER I, V75, P645
   CORREA P, 1983, JNCI-J NATL CANCER I, V70, P673
   COX DR, 1972, J R STAT SOC B, V34, P187
   FORMAN D, 1987, CANCER SURV, V6, P719
   FREUND RJ, 1981, STATISTICAL ANAL SYS, V0, P0
   GRAHAM S, 1972, CANCER, V30, P927, DOI 10.1002/1097-0142(197210)30:4<927::AID-CNCR2820300411>3.0.CO;2-L
   GRAHAM S, 1990, NUTR CANCER, V13, P19, DOI 10.1080/01635589009514042
   HAENSZEL W, 1972, JNCI-J NATL CANCER I, V49, P969
   HAENSZEL W, 1976, JNCI-J NATL CANCER I, V56, P265, DOI 10.1093/jnci/56.2.265
   Harrell F, 1983, SUGI SUPPLE- MENTAL LIBRARY USERS GUIDE, V0, P267
   HIRAYAMA T, 1971, GANN MONOGRAPH CANCE, V11, P3
   HOWSON CP, 1986, EPIDEMIOL REV, V8, P1
   HU JF, 1988, INT J CANCER, V41, P331, DOI 10.1002/ijc.2910410302
   JEDRYCHOWSKI W, 1986, INT J CANCER, V37, P837, DOI 10.1002/ijc.2910370607
   KAMIYAMA S, 1983, CARCINOGENS MUTAGENS, V0, P29
   KONO S, 1988, JPN J CANCER RES, V79, P1067, DOI 10.1111/j.1349-7006.1988.tb01528.x
   LAUREN P, 1965, ACTA PATHOL MIC SC, V64, P31, DOI 10.1111/apm.1965.64.1.31
   LAVECCHIA C, 1987, INT J CANCER, V40, P484, DOI 10.1002/ijc.2910400409
   MCGEE D, 1982, AM J CLIN NUTR, V36, P657, DOI 10.1093/ajcn/36.4.657
   MICOZZI MS, 1990, JNCI-J NATL CANCER I, V82, P282, DOI 10.1093/jnci/82.4.282
   MIRVISH SS, 1983, JNCI-J NATL CANCER I, V71, P629
   MIRVISH SS, 1972, SCIENCE, V177, P65, DOI 10.1126/science.177.4043.65
   MODAN B, 1974, CANCER-AM CANCER SOC, V34, P2087, DOI 10.1002/1097-0142(197412)34:6<2087::AID-CNCR2820340632>3.0.CO;2-3
   NOMURA A, 1990, CANCER RES, V50, P627
   Nomura A, 1982, CANCER EPIDEMIOL, V0, P624
   PRENTICE RL, 1986, BIOMETRIKA, V73, P1
   RISCH HA, 1985, AM J EPIDEMIOL, V122, P947, DOI 10.1093/oxfordjournals.aje.a114199
   TAJIMA K, 1985, JPN J CANCER RES, V76, P705
   TILLOTSON JL, 1973, AM J CLIN NUTR, V26, P177, DOI 10.1093/ajcn/26.2.177
   TRICHOPOULOS D, 1985, INT J CANCER, V36, P291, DOI 10.1002/ijc.1985.36.3.291
   Wattenberg L W, 1978, ADV CANCER RES, V26, P197, DOI 10.1016/S0065-230X(08)60088-3
   YOU WC, 1988, CANCER RES, V48, P3518
   1979, 1900, V8, V0, P0
   1982, 1900, V8, V0, P0
   1983, 1900, V8, V0, P0
   1980, 1900, V8, V0, P0
NR 41
TC 106
Z9 108
U1 0
U2 5
PU AMER ASSOC CANCER RESEARCH
PI PHILADELPHIA
PA 615 CHESTNUT ST, 17TH FLOOR, PHILADELPHIA, PA 19106-4404 USA
SN 0008-5472
EI 1538-7445
J9 CANCER RES
JI Cancer Res.
PD DEC 1
PY 1990
VL 50
IS 23
BP 7501
EP 7504
DI 
PG 4
WC Oncology
SC Oncology
GA EK642
UT WOS:A1990EK64200014
PM 2253198
DA 2025-02-23
ER

PT J
AU VATTEN, LJ
   KVINNSLAND, S
AF VATTEN, LJ
   KVINNSLAND, S
TI BODY HEIGHT AND RISK OF BREAST-CANCER - A PROSPECTIVE-STUDY OF 23,831 NORWEGIAN WOMEN
SO BRITISH JOURNAL OF CANCER
LA English
DT Article
AB The association between body height and the incidence rate of breast cancer has been examined in 236 cases of breast cancer that occurred among 23,831 Norwegian women during 11-14 years of follow-up. At the time of height measurement they were 35-51 years of age. The age-adjusted incidence rate ratio (IRR) of breast cancer was 2.03 (95% of confidence limits 1.36 and 3.01) for women taller than or equal to 167 cm (mean = 170 cm) compared to women who were less than 159 cm (mean = 155 cm). The positive association with height was stronger among women who were diagnosed before the age of 51 (IRR = 2.63; 95% confidence limits 1.48 and 4.68), than among women diagnosed after this age. Moreover, the association appeared to be confined to women who had lived through their peripubertal growth during a period (1940-45) of nationally increased nutritional variability with reduction in dietary fat and restricted caloric intake. Among women born between 1929 and 1936, the relation with height  displayed a strong positive linear trend (.chi.2 trend = 13.4, P < 0.001), which was not present among women born between 1925 and 1928 (.chi.2 trend = 0.7, P = 0.40), nor among women born in 1937 or later (.chi.2 trend = 1.5, P = 0.20). We hypothesise that a time-dependent diversity in nourishment, which may be of particular importance for women in their peri-menarcheal development, may explain the different association between body height and breast cancer risk that was observed for women in different birth cohorts.
C1 NORWEGIAN CANC REGISTRY, N-0310 OSLO 3, NORWAY.
   NATL HLTH SCREENING SERV, OSLO 1, NORWAY.
RP UNIV HOSP TRONDHEIM, DEPT ONCOL, N-7006 TRONDHEIM, NORWAY.
CR ADAMI HO, 1977, BRIT J CANCER, V36, P787, DOI 10.1038/bjc.1977.263
   ALBANES D, 1988, JNCI-J NATL CANCER I, V80, P772, DOI 10.1093/jnci/80.10.772
   [Anonymous], 1982, EPIDEMIOLOGIC RESEARCH: PRINCIPLES AND QUANTITATIVE METHODS, V0, P0
   BJARTVEIT K, 1983, ACTA MED SCAND S, V675, P0
   BJARTVEIT K, 1979, ACTA MED SCAND S, V634, P0
   BOYLE P, 1988, BREAST CANCER RES TR, V11, P91, DOI 10.1007/BF01805834
   BRUNDTLAND GH, 1980, ANN HUM BIOL, V7, P307, DOI 10.1080/03014468000004381
   DAUGHADAY WH, 1989, ENDOCRINOLOGY, V1, P327
   De Waard F, 1977, CANCER, V40, P1269, DOI 10.1002/1097-0142(197709)40:3<1269::AID-CNCR2820400341>3.0.CO;2-S
   DEWAARD F, 1988, INT J CANCER, V41, P666, DOI 10.1002/ijc.2910410505
   DEWARD F, 1974, INT J CANCER, V14, P153, DOI 10.1002/ijc.2910140203
   EWERTZ M, 1988, INT J CANCER, V42, P832, DOI 10.1002/ijc.2910420606
   GALTUNGHANSEN O, 1947, P NUTR SOC, V5, P263
   HENDERSON BE, 1984, BREAST CANCER DIAGNO, V0, P15
   KARLBERG J, 1987, ACTA PAEDIATR SCAND, V0, P12
   KEY TJA, 1988, EUR J CANCER CLIN ON, V24, P29, DOI 10.1016/0277-5379(88)90173-3
   LIESTOL K, 1980, THESIS U OSLO, V0, P0
   LIPPMAN ME, 1986, BREAST CANCER RES TR, V7, P59, DOI 10.1007/BF01806790
   LUND E, 1981, INCIDENCE CANCER NOR, V0, P11
   MACMAHON B, 1975, CANCER RES, V35, P3357
   MILLER AB, 1986, DIET NUTRITION CANCE, V1, P67
   MOOLGAVKAR SH, 1980, JNCI-J NATL CANCER I, V65, P559
   PIKE MC, 1987, J CHRON DIS, V40, PS59, DOI 10.1016/S0021-9681(87)80009-7
   PIKE MC, 1983, NATURE, V303, P767, DOI 10.1038/303767a0
   ROSENFIELD RL, 1989, ENDOCRINOLOGY, V3, P2249
   Rothman KJ, 1986, MODERN EPIDEMIOLOGY, V0, P0
   STROM A, 1948, ACTA MED SCAND S, V214, P0
   SWANSON CA, 1988, CANCER RES, V48, P5363
   TANNER JM, 1976, ANN HUM BIOL, V3, P109, DOI 10.1080/03014467600001231
   TORNBERG SA, 1988, ACTA ONCOL, V27, P31
   TRETLI S, 1989, INT J CANCER, V44, P23, DOI 10.1002/ijc.2910440105
   WAALER HT, 1983, BRIT J CANCER, V48, P149, DOI 10.1038/bjc.1983.167
   WILLETT WC, 1985, AM J EPIDEMIOL, V122, P731, DOI 10.1093/oxfordjournals.aje.a114156
NR 33
TC 78
Z9 79
U1 0
U2 2
PU SPRINGERNATURE
PI LONDON
PA CAMPUS, 4 CRINAN ST, LONDON, N1 9XW, ENGLAND
SN 0007-0920
EI 1532-1827
J9 BRIT J CANCER
JI Br. J. Cancer
PD JUN 15
PY 1990
VL 61
IS 6
BP 881
EP 885
DI 10.1038/bjc.1990.197
PG 5
WC Oncology
SC Oncology
GA DJ283
UT WOS:A1990DJ28300020
PM 2372490
DA 2025-02-23
ER

PT J
AU EWERTZ, M
   GILL, C
AF EWERTZ, M
   GILL, C
TI DIETARY FACTORS AND BREAST-CANCER RISK IN DENMARK
SO INTERNATIONAL JOURNAL OF CANCER
LA English
DT Article
AB The influence of dietary factors, in particular the intake of fat and beta-carotene, on breast-cancer risk was evaluated in a case-control study including 1,486 breast cancer cases diagnosed over a 1 year period in Denmark. The control group was an age-stratified random sample of 1,336 women from the general population. Data on usual diet prior to the breast cancer diagnosis were collected by self-administered questionnaires of the semi-quantitative food frequency type. A highly significant  trend (p < 0.001) of increasing risk was observed with increasing fat intake, the RR for the highest quartile being 1.45 (95% CI 1.17-1.80) compared with the lowest. However, information was not available to allow adjustment for the possible confounding effect of energy intake. The risk of breast cancer was not associated with consumption of vegetables rich in beta-carotene, multi-vitamin tablets or other dietary supplements, coffee, tea, sugar or artifical sweeteners.
C1 MRC, BIOSTAT UNIT, CAMBRIDGE CB2 2BW, ENGLAND.
C3 MRC Biostatistics Unit
RP DANISH CANC SOC, INST CANC EPIDEMIOL, DANISH CANC REGISTRY, ROSENVOENGETS HOVEDVEJ 35, BOX 839, DK-2100 COPENHAGEN, DENMARK.
CR [Anonymous], 1989, DIET HLTH IMPLICATIO, V0, P0
   BAKER RJ, 1978, GLIM SYSTEM, V0, P0
   BERRINO F, 1989, DIET AETIOLOGY CANCE, V0, P3
   Breslow NE, 1980, ANAL CASE CONTROL ST, V0, P0
   COHEN LA, 1986, DIET NUTRITION CANCE, V1, P77
   EWERTZ M, 1988, ACTA ONCOL, V27, P787, DOI 10.3109/02841868809094358
   EWERTZ M, 1988, BRIT J CANCER, V58, P99, DOI 10.1038/bjc.1988.172
   EWERTZ M, 1988, INT J CANCER, V42, P832, DOI 10.1002/ijc.2910420606
   FUNG KY, 1984, INT J EPIDEMIOL, V13, P366, DOI 10.1093/ije/13.3.366
   GOODWIN PJ, 1987, JNCI-J NATL CANCER I, V79, P473
   GRAHAM S, 1982, AM J EPIDEMIOL, V116, P68, DOI 10.1093/oxfordjournals.aje.a113403
   GRAY GE, 1979, BRIT J CANCER, V39, P1, DOI 10.1038/bjc.1979.1
   HARALDSDOTTIR J, 1986, NATIONAL FOOD AGENCY, V136, P0
   HIRAYAMA T, 1978, PREV MED, V7, P173, DOI 10.1016/0091-7435(78)90244-X
   HIROHATA T, 1987, JNCI-J NATL CANCER I, V78, P595
   HORROBIN DF, 1986, DIET NUTRITION CANCE, V1, P101
   ISCOVICH JM, 1989, INT J CANCER, V44, P770, DOI 10.1002/ijc.2910440504
   JONES DY, 1987, JNCI-J NATL CANCER I, V79, P465
   KATSOUYANNI K, 1986, INT J CANCER, V38, P815, DOI 10.1002/ijc.2910380606
   KINLEN LJ, 1987, CANCER SURV, V6, P585
   La Vecchia C, 1987, NUTR CANCER, V10, P205
   LE MG, 1986, J NATL CANCER I, V77, P633, DOI 10.1093/jnci/77.3.633
   LUBIN F, 1986, JNCI-J NATL CANCER I, V77, P605, DOI 10.1093/jnci/77.3.605
   LUBIN JH, 1981, INT J CANCER, V28, P685, DOI 10.1002/ijc.2910280605
   MILLER AB, 1986, DIET NUTRITION CANCE, V1, P67
   MILLS PK, 1988, AM J EPIDEMIOL, V127, P440, DOI 10.1093/oxfordjournals.aje.a114821
   MOLLER A, 1985, NATIONAL FOOD AGENCY, V75, P0
   PRENTICE RL, 1988, JNCI-J NATL CANCER I, V80, P802, DOI 10.1093/jnci/80.11.802
   ROHAN TE, 1988, INT J CANCER, V41, P390, DOI 10.1002/ijc.2910410312
   ROHAN TE, 1988, AM J EPIDEMIOL, V128, P478, DOI 10.1093/oxfordjournals.aje.a114996
   ROHAN TE, 1987, EPIDEMIOL REV, V9, P120, DOI 10.1093/oxfordjournals.epirev.a036299
   ROSE DP, 1986, CANCER SURV, V5, P671
   TALAMINI R, 1984, BRIT J CANCER, V49, P723, DOI 10.1038/bjc.1984.114
   TONIOLO P, 1989, JNCI-J NATL CANCER I, V81, P278, DOI 10.1093/jnci/81.4.278
   WALD NJ, 1984, BRIT J CANCER, V49, P321, DOI 10.1038/bjc.1984.50
   WALD NJ, 1988, BRIT J CANCER, V57, P235, DOI 10.1038/bjc.1988.49
   WILLETT W, 1986, AM J EPIDEMIOL, V124, P17, DOI 10.1093/oxfordjournals.aje.a114366
   WILLETT WC, 1987, NEW ENGL J MED, V316, P22, DOI 10.1056/NEJM198701013160105
   WILLETT WC, 1984, NEW ENGL J MED, V310, P430, DOI 10.1056/NEJM198402163100705
NR 39
TC 121
Z9 126
U1 0
U2 6
PU WILEY
PI HOBOKEN
PA 111 RIVER ST, HOBOKEN 07030-5774, NJ USA
SN 0020-7136
EI 1097-0215
J9 INT J CANCER
JI Int. J. Cancer
PD NOV 15
PY 1990
VL 46
IS 5
BP 779
EP 784
DI 10.1002/ijc.2910460505
PG 6
WC Oncology
SC Oncology
GA EJ478
UT WOS:A1990EJ47800004
PM 2228305
DA 2025-02-23
ER
