# Supplementary material for: Global impact of dietary risks on cancers: burdens across regions from 1990 to 2021 and the projection to 2035
Source: Front Nutr. 2025 Jul 4;12:1585305. doi: 10.3389/fnut.2025.1585305 (PMC12271164; doi:10.3389/fnut.2025.1585305)
Supplement: Supplementary file 1 [file Data_Sheet_1.zip › Supplementary data/Fig 1/download1991u93.txt]

PT J
AU COHEN, LA
   KENDALL, ME
   ZANG, E
   MESCHTER, C
   ROSE, DP
AF COHEN, LA
   KENDALL, ME
   ZANG, E
   MESCHTER, C
   ROSE, DP
TI MODULATION OF N-NITROSOMETHYLUREA-INDUCED MAMMARY-TUMOR PROMOTION BY DIETARY FIBER AND FAT
SO JNCI-JOURNAL OF THE NATIONAL CANCER INSTITUTE
LA English
DT Article
ID breast-cancer; estrone-sulfate; intestinal flora; sprague-dawley; rats; women; epidemiology; consumption; mortality; protein
AB A test of the anticancer effects of dietary fiber was conducted using the N-nitrosomethylurea (NMU)-induced rat mammary tumor model. Starting 3 days after NMU treatment, four different groups of F344 rats (30 rats in each group) were fed as follows: Group 1 received a high-fat diet; group 2, a high-fat plus fiber diet (soft white wheat bran, 10% wt/wt); group 3, a low-fat diet; and group 4, a low-fat plus fiber diet. The rats remained on these diets for 15 weeks. Tumor incidence in group 1 was 90% compared with 66% in group 2 (P < .001). Tumor incidence in group 3 was 63% compared with 47% in group 4 (P > .4). These results show that supplemental dietary fiber exerts an inhibitory effect on the promotional phase of NMU-induced mammary carcinogenesis in rats when fed a high-fat but not a low-fat diet. To test whether fiber may exert its antipromoting effect by reducing circulating estrogens, serum 17-beta-estradiol was assayed. No changes were observed in serum 17-beta-estradiol levels among the four groups, suggesting that the protective effect of fiber in this animal model is not mediated by a fiber-induced reduction of circulating 17-beta-estradiol.
RP AMER HLTH FDN, DIV NUTR & ENDOCRINOL, 1 DANA RD, VALHALLA, NY 10595 USA.
FU NCI NIH HHS [CA-176613] Funding Source: Medline
CR ADLERCREUTZ H, 1986, J STEROID BIOCHEM, V25, P791, DOI 10.1016/0022-4731(86)90310-9
   ARMITAGE P, 1966, J ROY STAT SOC B, V28, P150
   ARMSTRONG B, 1975, INT J CANCER, V15, P617, DOI 10.1002/ijc.2910150411
   BIERI JG, 1977, J NUTR, V107, P1394
   BUTCHER RL, 1974, ENDOCRINOLOGY, V94, P1704, DOI 10.1210/endo-94-6-1704
   CARROLL KK, 1971, LIPIDS, V6, P415, DOI 10.1007/BF02531379
   CARROLL KK, 1975, CANCER RES, V35, P3374
   CHAN PC, 1977, JNCI-J NATL CANCER I, V59, P1279, DOI 10.1093/jnci/59.4.1279
   COHEN LA, 1988, CANCER RES, V48, P4276
   CUMMINGS JH, 1986, HDB DIETARY FIBER HU, V0, P0
   FISHER N, 1985, AM J CLIN NUTR, V42, P788, DOI 10.1093/ajcn/42.5.788
   GOLDIN BR, 1986, AM J CLIN NUTR, V44, P945, DOI 10.1093/ajcn/44.6.945
   GORBACH SL, 1984, REV INFECT DIS, V6, P0
   GRAHAM S, 1982, AM J EPIDEMIOL, V116, P68, DOI 10.1093/oxfordjournals.aje.a113403
   HELWIG JT, 1985, SAS USERS GUIDE, V0, P0
   HIRAYAMA T, 1978, PREV MED, V7, P173, DOI 10.1016/0091-7435(78)90244-X
   HURSTING SD, 1990, PREV MED, V19, P242, DOI 10.1016/0091-7435(90)90025-F
   KANEKO K, 1986, J NUTR SCI VITAMINOL, V32, P317, DOI 10.3177/jnsv.32.317
   KAPLAN EL, 1958, J AM STAT ASSOC, V53, P457, DOI 10.2307/2281868
   KRITCHEVSKY D, 1986, CANCER, V58, P1830, DOI 10.1002/1097-0142(19861015)58:8+<1830::AID-CNCR2820581408>3.0.CO;2-K
   LUBIN F, 1986, JNCI-J NATL CANCER I, V77, P605, DOI 10.1093/jnci/77.3.605
   MAGRANE D, 1986, FED P, V45, P0
   NEWBERNE PM, 1978, ANIM RES NEWS, V21, P0
   PETO R, 1972, J R STAT SOC SER A-G, V135, P185, DOI 10.2307/2344317
   PRENTICE R, 1990, JNCI-J NATL CANCER I, V82, P129, DOI 10.1093/jnci/82.2.129
   ROSE DP, 1990, NUTR CANCER, V13, P1, DOI 10.1080/01635589009514040
   ROSE DP, 1986, CANCER SURV, V5, P671
   ROSE DP, 1986, CANCER-AM CANCER SOC, V58, P2363, DOI 10.1002/1097-0142(19861201)58:11<2363::AID-CNCR2820581102>3.0.CO;2-#
   ROSE DP, 1987, JNCI, V78, P6323
   Shultz T D, 1986, NUTR CANCER, V8, P141
   SIM SM, 1983, J STEROID BIOCHEM, V18, P499
   Troll W, 1986, ADV EXP MED BIOL, V199, P153
   VANELDERE J, 1987, J STEROID BIOCHEM, V26, P235, DOI 10.1016/0022-4731(87)90077-X
   VEER PV, 1990, INT J CANCER, V45, P825, DOI 10.1002/ijc.2910450506
   WHITTEN CG, 1988, NUTR RES, V8, P1223, DOI 10.1016/S0271-5317(05)80085-5
   WOODS MN, 1989, AM J CLIN NUTR, V49, P1179, DOI 10.1093/ajcn/49.6.1179
   Young S, 1973, IARC SCI PUBL, V0, P31
   1976, 1900, P1, V0, P0
NR 40
TC 74
Z9 80
U1 0
U2 1
PU OXFORD UNIV PRESS INC
PI CARY
PA JOURNALS DEPT, 2001 EVANS RD, CARY, NC 27513 USA
SN 0027-8874
EI 1460-2105
J9 JNCI-J NATL CANCER I
JI JNCI-J. Natl. Cancer Inst.
PD APR 3
PY 1991
VL 83
IS 7
BP 496
EP 501
DI 10.1093/jnci/83.7.496
PG 6
WC Oncology
SC Oncology
GA FE173
UT WOS:A1991FE17300011
PM 1706438
DA 2025-02-23
ER

PT J
AU CADY, B
AF CADY, B
TI PAPILLARY CARCINOMA OF THE THYROID
SO SEMINARS IN SURGICAL ONCOLOGY
LA English
DT Article
DE EPIDEMIOLOGY; PROGNOSTIC FACTORS; OPERATIVE AND POSTOPERATIVE MANAGEMENT; RADIOACTIVE IODINE SCANS; THYROGLOBULIN
AB The clinical behavior and mortality rate of papillary carcinoma of the thyroid varies widely, and clinically insignificant microscopic foci of the disease are frequently found.  Dietary iodine and radiation to the head and neck in childhood play a role in etiology.  Needle aspiration cytology provides a highly accurate diagnosis.  Ultrasound, radioactive iodine, and technetium scans are not specific and should only be used to complete diagnostic studies when aspiration cytology is negative for papillary carcinoma.  The most important aspect of prognosis of an individual patient with papillary carcinoma of the thyroid is the age at which the disease is diagnosed, with an excellent prognosis, even in advanced primary disease or extensive lymph node involvement, in children and young adults.  A multifactorial clinical risk group definition (AMES) is easy to use and reliably separates patients into low risk and high risk.  Since 90% of patients with this disease rarely have metastases or late complications from the cancer, total or subtotal thyroidectomy is necessary in only 10% of cases for later use of postoperative radioactive iodine.  More conservative surgical procedures are advised in low-risk patients.  Papillary carcinoma incidentally found during operation for other conditions such as Graves disease or thyroiditis and reported first on the permanent pathology reports are always clinically insignificant and completely cured by removal; total thyroidectomy should be completely avoided.  Postoperatively, thyroid hormone supplementation may be unnecessary after relatively conservative surgery in selected low-risk patients.  Thyroid hormone must be maintained permanently after total or subtotal thyroidectomy.
C1 NEW ENGLAND DEACONESS HOSP,BOSTON,MA 02215.
NR 0
TC 21
Z9 28
U1 0
U2 0
PU WILEY-LISS
PI NEW YORK
PA DIV JOHN WILEY & SONS INC 605 THIRD AVE, NEW YORK, NY 10158-0012
SN 8756-0437
EI 
J9 SEMIN SURG ONCOL
JI Semin. Surg. Oncol.
PD MAR-APR 15
PY 1991
VL 7
IS 2
BP 81
EP 86
DI 10.1002/ssu.2980070207
PG 6
WC Oncology; Surgery
SC Oncology; Surgery
GA FD974
UT WOS:A1991FD97400006
PM 2034944
DA 2025-02-23
ER

PT J
AU SRIVATANAKUL, P
   PARKIN, DM
   KHLAT, M
   CHENVIDHYA, D
   CHOTIWAN, P
   INSIRIPONG, S
   LABBE, KA
   WILD, CP
AF SRIVATANAKUL, P
   PARKIN, DM
   KHLAT, M
   CHENVIDHYA, D
   CHOTIWAN, P
   INSIRIPONG, S
   LABBE, KA
   WILD, CP
TI LIVER-CANCER IN THAILAND .2. A CASE-CONTROL STUDY OF HEPATOCELLULAR-CARCINOMA
SO INTERNATIONAL JOURNAL OF CANCER
LA English
DT Article
ID hepatitis-b virus; dietary aflatoxins; hong-kong; prevalence; exposure; adducts; markers; risk
AB Potential risk factors for hepatocellular carcinoma were investigated in a case-control study among inhabitants of north east Thailand.  Sixty-five cases from 3 hospitals, with matched controls, were included.  Infection with hepatitis-B virus was the major risk factor-chronic carriers of HB surface antigen had an estimated relative risk of 15.2.  Infection with hepatitis-C virus appeared to be rare.  No increase in risk was found with recent aflatoxin intake, as estimated by consumption of possibly contaminated foods, or by measuring aflatoxin-albumin adducts in serum.  Regular use of alcohol (2 or more glasses of spirits per week) was associated with a nonsignificant elevation in risk (o.r. = 3.4, 95% c.i. 0.8-14.6), but the number of regular drinkers in the population was small.  The meaning of an apparent protection conferred by certain food items is uncertain, but a possible role of betel nut in the aetiology deserves further investigation.
C1 INT AGCY RES CANC,150 COURS ALBERT THOMAS,F-69372 LYONS,FRANCE.
   NATL CANC INST,BANGKOK 10400,THAILAND.
   SAPPASITHPRASONG HOSP,UBONRATCHATHANI,THAILAND.
   CHULALONGKORN UNIV,DEPT PREVENT & SOCIAL MED,BANGKOK 10500,THAILAND.
   MAHARAT HOSP,NAKORNRATCHASIMA,THAILAND.
   UNIV TORONTO,DEPT PREVENT MED & BIOSTAT,TORONTO M5S 1A1,ONTARIO,CANADA.
C3 World Health Organization; International Agency for Research on Cancer (IARC); National Cancer Institute - Thailand; Chulalongkorn University; University of Toronto
CR [Anonymous], 1988, IARC MONOGRAPHS ON THE EVALUATION OF CARCINOGENIC RISKS TO HUMANS, V44, P0
   [Anonymous], 1986, IARC MONOGRAPHS EVAL, V38, P0
   [Anonymous], 1900, DOI 10.1007/978-4-431-68349-0_1, V0, P0
   BHIDE SV, 1979, BRIT J CANCER, V40, P922, DOI 10.1038/bjc.1979.286
   BULATAOJAYME J, 1982, INT J EPIDEMIOL, V11, P112, DOI 10.1093/ije/11.2.112
   GROOPMAN JD, 1988, CRC CR REV TOXICOL, V19, P113, DOI 10.3109/10408448809014902
   HSIEH LL, 1988, CANCER RES, V48, P6328
   IMWIDTHAYA S, 1987, JOURNAL OF THE MEDICAL ASSOCIATION OF THAILAND, V70, P390
   LAM KC, 1982, CANCER RES, V42, P5246
   MARTIN N, 1989, CANCER INCIDENCE MOR, V0, P0
   MUNOZ N, 1990, HEPATOCELLULAR CARCI, V0, P0
   PARKIN DM, 1991, INT J CANC, V48, P0
   PUNYAGUPTA S, 1973, AM J EPIDEMIOL, V97, P349, DOI 10.1093/oxfordjournals.aje.a121515
   SHANK RC, 1972, FOOD COSMET TOXICOL, V10, P61, DOI 10.1016/S0015-6264(72)80047-6
   SHANK RC, 1972, FOOD COSMET TOXICOL, V10, P171, DOI 10.1016/S0015-6264(72)80195-0
   SHIMADA T, 1989, P NATL ACAD SCI USA, V86, P462, DOI 10.1073/pnas.86.2.462
   SOBESLAVSKY O, 1980, B WORLD HEALTH ORGAN, V58, P621
   SRIVATANAKUL P, 1988, J GASTROEN HEPATOL, V3, P413, DOI 10.1111/j.1440-1746.1988.tb01394.x
   SRIVATANAKUL P, 1984, THAI CANCER J, V10, P78
   SRIVATANAKUL P, 1983, THAI CANC J, V9, P113
   SRIVATANAKUL P, 1991, IN PRESS CANCER, V0, P0
   TANAKA K, 1988, JPN J CANCER RES, V79, P1075, DOI 10.1111/j.1349-7006.1988.tb01529.x
   TSUKUMA H, 1990, INT J CANCER, V45, P231, DOI 10.1002/ijc.2910450205
   VATANASAPT V, 1989, CANCER INCIDENCE KHO, V0, P0
   WILD CP, 1990, CANCER RES, V50, P245
   WILD CP, 1990, CARCINOGENESIS, V11, P2271, DOI 10.1093/carcin/11.12.2271
   WILD CP, 1988, IARC SCI PUBL, V89, P67
   YEH FS, 1985, CANCER RES, V45, P872
   YU MC, 1990, JNCI-J NATL CANCER I, V82, P1038, DOI 10.1093/jnci/82.12.1038
   1987, 1900, V1, V0, P0
NR 31
TC 78
Z9 77
U1 0
U2 6
PU WILEY-LISS
PI NEW YORK
PA DIV JOHN WILEY & SONS INC 605 THIRD AVE, NEW YORK, NY 10158-0012
SN 0020-7136
EI 
J9 INT J CANCER
JI Int. J. Cancer
PD MAY 30
PY 1991
VL 48
IS 3
BP 329
EP 332
DI 10.1002/ijc.2910480303
PG 4
WC Oncology
SC Oncology
GA FQ400
UT WOS:A1991FQ40000002
PM 1645698
DA 2025-02-23
ER

PT J
AU SCLAFANI, L
AF SCLAFANI, L
TI MANAGEMENT OF THE HIGH-RISK PATIENT
SO SEMINARS IN SURGICAL ONCOLOGY
LA English
DT Article
DE BREAST; CANCER; SCREENING; PREVENTION; SURVEILLANCE
AB While breast cancer is affecting American women at an epidemic rate, certain patients are identified as being at particularly high risk because of environmental, endocrine, genetic, and pathologic risk factors.  Risk assessment, dietary, and psychological counseling, as well as breast cancer screening, are the function of a high-risk breast cancer program.  Our own program is discussed.
RP SCLAFANI, L (corresponding author), MEM SLOAN KETTERING CANC CTR,DEPT SURG,BREAST SERV,1275 YORK AVE,NEW YORK,NY 10021, USA.
NR 0
TC 4
Z9 4
U1 0
U2 1
PU WILEY-LISS
PI NEW YORK
PA DIV JOHN WILEY & SONS INC 605 THIRD AVE, NEW YORK, NY 10158-0012
SN 8756-0437
EI 
J9 SEMIN SURG ONCOL
JI Semin. Surg. Oncol.
PD SEP-OCT 15
PY 1991
VL 7
IS 5
BP 261
EP 266
DI 10.1002/ssu.2980070506
PG 6
WC Oncology; Surgery
SC Oncology; Surgery
GA GH664
UT WOS:A1991GH66400005
PM 1775810
DA 2025-02-23
ER

PT J
AU BARTRAM, HP
   SCHEPPACH, W
   HEID, C
   FABIAN, C
   KASPER, H
AF BARTRAM, HP
   SCHEPPACH, W
   HEID, C
   FABIAN, C
   KASPER, H
TI EFFECT OF STARCH MALABSORPTION ON FECAL BILE-ACIDS AND NEUTRAL STEROLS IN HUMANS - POSSIBLE IMPLICATIONS FOR COLONIC CARCINOGENESIS
SO CANCER RESEARCH
LA English
DT Article
ID large bowel-cancer; dietary fiber; high-risk; metabolic epidemiology; healthy-subjects; wheat bran; f344 rats; cholesterol; excretion; transit
AB Epidemiological and experimental studies indicate a strong association between an elevated colon cancer risk and increased fecal excretion of secondary bile acids, neutral sterols, and prolonged gastrointestinal transit time. Starch malabsorption, on the other hand, has been reported to be a possible protective factor in colon carcinogenesis. To study the impact of starch malabsorption on these parameters, 12 healthy volunteers consumed a diet rich in starch for two 4-week periods. During a double-blind crossover trial they received the alpha-glucosidase inhibitor acarbose (BAY g 5421) in one of the study periods and placebo in the other. During acarbose treatment stool wet weight increased by 68%, stool dry weight by 57%, and gastrointestinal mean transit time by 30%. Fecal concentrations (mg/g dry weight) of the neutral sterols coprostanol, coprostanone, campesterol, 4-cholesten-3-one, and beta-sitosterol decreased by 36.8, 48.7, 42.1, 34.6, and 39.4%, respectively, under acarbose. Concentrations of the major secondary bile acids, deoxycholic and lithocholic acid, decreased by 59.9 and 52.2%, respectively. In spite of an increased stool weight, also daily excretion (mg/day) of these two bile acids was lower under acarbose (47.9 and 36.6%, respectively) compared to placebo, whereas excretion of the main primary bile acid, cholic acid, rose from 22.58 mg/day to 379.80 mg/day during the acarbose period. The changes in fecal bile acid and neutral sterol excretion found during acarbose treatment may explain a protective effect of starch malabsorption on colon cancer development.
C1 UNIV HEIDELBERG, DEPT PEDIAT, W-6900 HEIDELBERG, GERMANY.
C3 Ruprecht Karls University Heidelberg
RP UNIV WURZBURG, DEPT MED, JOSEF SCHNEIDER STR 2, W-8700 WURZBURG, GERMANY.
CR BINGHAM SA, 1988, AM J CLIN NUTR, V48, P762, DOI 10.1093/ajcn/48.3.762
   BOWN RL, 1974, GUT, V15, P999, DOI 10.1136/gut.15.12.999
   BURKITT DP, 1972, LANCET, V1, P1408
   CASPARY WF, 1978, LANCET, V1, P1231
   CUMMINGS JH, 1987, CANCER SURV, V6, P601
   CUMMINGS JH, 1976, GUT, V17, P219, DOI 10.1136/gut.17.3.219
   CUMMINGS JH, 1978, LANCET, V1, P5, DOI 10.1016/S0140-6736(78)90357-4
   GHOOS Y, 1988, EUR J CLIN INVEST, V18, P128, DOI 10.1111/j.1365-2362.1988.tb02402.x
   HENEGOUWEN GPV, 1987, GUT, V28, P675, DOI 10.1136/gut.28.6.675
   HILL MJ, 1975, LANCET, V1, P535
   HILL MJ, 1971, LANCET, V1, P95
   KHINMAUNGU, 1990, AM J CLIN NUTR, V52, P342, DOI 10.1093/ajcn/52.2.342
   LASSER RB, 1975, NEW ENGL J MED, V293, P524, DOI 10.1056/NEJM197509112931103
   LIPKIN M, 1981, J CLIN INVEST, V67, P304, DOI 10.1172/JCI110027
   LUPTON JR, 1985, AM J PHYSIOL, V249, PG382, DOI 10.1152/ajpgi.1985.249.3.G382
   MACDONALD IA, 1978, AM J CLIN NUTR, V31, PS233, DOI 10.1093/ajcn/31.10.S233
   Paul AA, 1978, MCCANCE WIDDOWSONS C, V4th, P0
   REDDY B, 1989, CANCER RES, V49, P4629
   REDDY BS, 1979, CANCER RES, V39, P1521
   REDDY BS, 1987, CANCER RES, V47, P644
   REDDY BS, 1978, CANCER-AM CANCER SOC, V42, P2832, DOI 10.1002/1097-0142(197812)42:6<2832::AID-CNCR2820420644>3.0.CO;2-L
   REDDY BS, 1980, J NUTR, V110, P1247, DOI 10.1093/jn/110.6.1247
   REDDY BS, 1975, J NUTR, V105, P878, DOI 10.1093/jn/105.7.878
   REDDY BS, 1973, J NATL CANCER I, V50, P1437, DOI 10.1093/jnci/50.6.1437
   SACHSE G, 1979, DIABETOLOGIA, V17, P287, DOI 10.1007/BF01235884
   SCHEPPACH W, 1988, GASTROENTEROLOGY, V95, P1549, DOI 10.1016/S0016-5085(88)80076-3
   SCHEPPACH W, 1988, SCAND J GASTROENTERO, V23, P755, DOI 10.3109/00365528809093945
   Setchell K, 1988, THE BILE ACIDS: CHEMISTRY, V0, P0
   SPILLER GA, 1980, AM J CLIN NUTR, V33, P754, DOI 10.1093/ajcn/33.4.754
   SUMMERTON J, 1985, DIGESTION, V31, P77, DOI 10.1159/000199183
   SUZUKI K, 1986, CANCER LETT, V33, P307, DOI 10.1016/0304-3835(86)90070-4
   THORNTON JR, 1987, DIGEST DIS SCI, V32, P1088, DOI 10.1007/BF01300193
   WATANABE K, 1979, JNCI-J NATL CANCER I, V63, P141
   WATERHOUSE J, 1982, IARC SCI PUBLICAT 42, V4, P0
   WYNDER EL, 1975, CANCER RES, V35, P3388
NR 35
TC 45
Z9 47
U1 0
U2 2
PU AMER ASSOC CANCER RESEARCH
PI PHILADELPHIA
PA 615 CHESTNUT ST, 17TH FLOOR, PHILADELPHIA, PA 19106-4404 USA
SN 0008-5472
EI 1538-7445
J9 CANCER RES
JI Cancer Res.
PD AUG 15
PY 1991
VL 51
IS 16
BP 4238
EP 4242
DI 
PG 5
WC Oncology
SC Oncology
GA GA543
UT WOS:A1991GA54300020
PM 1868444
DA 2025-02-23
ER

PT J
AU ZATONSKI, W
   PRZEWOZNIAK, K
   HOWE, GR
   MAISONNEUVE, P
   WALKER, AM
   BOYLE, P
AF ZATONSKI, W
   PRZEWOZNIAK, K
   HOWE, GR
   MAISONNEUVE, P
   WALKER, AM
   BOYLE, P
TI NUTRITIONAL FACTORS AND PANCREATIC-CANCER - A CASE-CONTROL STUDY FROM SOUTH-WEST POLAND
SO INTERNATIONAL JOURNAL OF CANCER
LA English
DT Article
ID past medical history; lung-cancer; dietary-cholesterol; risk-factors; hawaii
AB A population-based case-control study of diet and pancreatic cancer has been conducted in the Opole Voivodeship region in Poland, using 110 cases and 195 controls.  A full diet history was used to estimate the daily intake of calories, fat, protein, carbohydrate, cholesterol, retinol, vitamin C, and fibre.  There is a strong positive association with the intake of cholesterol with relative risks of 1.90, 3.77, and 4.31 for the 3 upper quartiles compared with the lowest (p, trend = < 0.01).  An inverse association was seen with vitamin C intake, with corresponding relative risks of 1.10, 0.30, and 0.37 (p, trend = < 0.01).  Weak inverse associations were seen with the intake of retinol and fibre.  There is evidence of an inverse association with fat intake, particularly unsaturated fats, and of a positive association with the intake of carbohydrate and to a lesser extent, protein.  These results further support the potential importance of dietary factors in the aetiology of cancer of the pancreas.
C1 INST ONCOL,PL-02034 WARSAW,POLAND.
   UNIV TORONTO,FAC MED,NATL CANC INST CANADA,EPIDEMIOL UNIT,TORONTO M5S 1A8,ONTARIO,CANADA.
   INT AGCY RES CANC,ANALYT EPIDEMIOL UNIT,F-69372 LYONS,FRANCE.
   HARVARD UNIV,SCH PUBL HLTH,DEPT EPIDEMIOL,BOSTON,MA 02115.
C3 Maria Sklodowska-Curie National Research Institute of Oncology; Queens University - Canada; Canadian Cancer Trials Group; University of Toronto; World Health Organization; International Agency for Research on Cancer (IARC); Harvard University; Harvard T.H. Chan School of Public Health
RP ZATONSKI, W (corresponding author), MARIA SKLODOWSKA CURIE MEM CANC CTR,DEPT CANC CONTROL & EPIDEMIOL,15 WAWELSKA ST,PL-00973 WARSAW,POLAND.
CR ARMSTRONG B, 1975, INT J CANCER, V15, P617, DOI 10.1002/ijc.2910150411
   Baghurst KL, 1981, T MENZIES FOUND, V3, P139
   Breslow NE, 1980, ANAL CASE CONTROL ST, V0, P0
   DEVENEY CW, 1986, BASIC CLIN ENDOCRINO, V0, P501
   FALK RT, 1988, AM J EPIDEMIOL, V128, P324, DOI 10.1093/oxfordjournals.aje.a114972
   GOLD EB, 1985, CANCER-AM CANCER SOC, V55, P460, DOI 10.1002/1097-0142(19850115)55:2<460::AID-CNCR2820550229>3.0.CO;2-V
   GOODMAN MT, 1988, AM J EPIDEMIOL, V128, P1241, DOI 10.1093/oxfordjournals.aje.a115078
   HINDS MW, 1983, INT J CANCER, V32, P727, DOI 10.1002/ijc.2910320612
   HIRAYAMA T, 1975, EXCERPTA MED, V3, P26
   HOWE GR, 1989, AM J EPIDEMIOL, V129, P1314, DOI 10.1093/oxfordjournals.aje.a115256
   HUMBLE CG, 1984, AM J EPIDEMIOL, V119, P86, DOI 10.1093/oxfordjournals.aje.a113729
   JAIN M, 1990, INT J CANCER, V45, P287, DOI 10.1002/ijc.2910450214
   KOLONEL LN, 1977, AM J EPIDEMIOL, V106, P476, DOI 10.1093/oxfordjournals.aje.a112494
   LONGNECKER DS, 1983, ARCH PATHOL LAB MED, V107, P54
   MACK TM, 1986, JNCI-J NATL CANCER I, V76, P49
   MARSHALL J, 1980, AM J EPIDEMIOL, V112, P675, DOI 10.1093/oxfordjournals.aje.a113040
   MILLS PK, 1988, CANCER-AM CANCER SOC, V61, P2578, DOI 10.1002/1097-0142(19880615)61:12<2578::AID-CNCR2820611232>3.0.CO;2-0
   NORELL SE, 1986, AM J EPIDEMIOL, V124, P894, DOI 10.1093/oxfordjournals.aje.a114479
   RAYMOND L, 1987, GASTROEN CLIN BIOL, V11, P488
   RISCH HA, 1988, AM J EPIDEMIOL, V127, P1179, DOI 10.1093/oxfordjournals.aje.a114911
   WILLETT W, 1986, AM J EPIDEMIOL, V124, P17, DOI 10.1093/oxfordjournals.aje.a114366
   ZATONSKI W, 1989, ATLAS CANCER MORTALI, V0, P0
   ZATONSKI W, 1990, IN PRESS POL TYG LEK, V0, P0
NR 23
TC 85
Z9 86
U1 0
U2 4
PU WILEY-LISS
PI NEW YORK
PA DIV JOHN WILEY & SONS INC 605 THIRD AVE, NEW YORK, NY 10158-0012
SN 0020-7136
EI 
J9 INT J CANCER
JI Int. J. Cancer
PD MAY 30
PY 1991
VL 48
IS 3
BP 390
EP 394
DI 10.1002/ijc.2910480314
PG 5
WC Oncology
SC Oncology
GA FQ400
UT WOS:A1991FQ40000013
PM 2040534
DA 2025-02-23
ER

PT J
AU KODAMA, M
   KODAMA, T
   MIURA, S
   YOSHIDA, M
AF KODAMA, M
   KODAMA, T
   MIURA, S
   YOSHIDA, M
TI NUTRITION AND BREAST-CANCER RISK IN JAPAN
SO ANTICANCER RESEARCH
LA English
DT Article
DE BREAST CANCER; ETIOLOGY; STEROID HORMONE; NUTRITION; OBESITY
ID 2 steroid-hormones; glandular stomach; rich diet; n-methyl-n'-nitro-n-nitrosoguanidine; carcinogen; androgens; turnover; genesis; mouse; rats
AB The present study investigated the problem of whether or not the intake of an Western-style diet will induce within the host a specified hormonal change that increases the risk for breast cancer (BC). The key observations obtained are as follows: 1) The risk for BC in Japan has been increasing for the last 20 years in parallel with the Westernization of dietary habits (increase of fat and animal protein in the diet). 2) A Japanese BC patient is distinguishable from a corresponding normal control by (a) an increase of waist/hip ratio (more specifically, an increase of abdominal fat) and (b) a decrease in the number of live births (relative infertility). Height, weight and height-adjusted weight all cannot distinguish the former from the latter. 3) The former is also distinguishable from the latter by dual steroidal disorders of ovariation dysfunction (progesterone depression) and hypercorticoidism, as revealed by a case control comparison of urinary steroid excretions. 4) The long-term maintenance of an experimental mouse on a fat-rich diet increased abdominal fat weight at an adult age, but not at a young age. 5) In the same experiment, the fat-rich diet produced a reduction of plasma progesterone at an early stage, and also produced dual changes of progesterone depression and corticosterone stimulation at a late stage of experiment. Plasma estradiol was little affected by an excess of dietary fat. 6) In adult mouse, the weight of abdominal fat was increased by corticosterone treatment and was decreased by estradiol treatment. The suppressive effect of estradiol on abdominal fat weight was dose-dependent. In conclusion, our findings seem to suggest the possibility that a fat rich diet may produce dual steroidal disorders of ovarian dysfunction and hypercorticoidism which in turn will open the way to breast carcinogenesis by activating 2 proto-oncogens at the initiation and promotion steps.
C1 AICHI CANC CTR HOSP, NAGOYA 464, JAPAN.
C3 Aichi Cancer Center
RP KODAMA RES INST PREVENT MED, 50-5 CHIYOGAOKA, CHIKUSAKU, NAGOYA 464, JAPAN.
CR ARMITAGE P, 1971, STATISTICAL METHODS, V0, P269
   BARNES BM, 1986, GEN COMP ENDOCR, V62, P13, DOI 10.1016/0016-6480(86)90089-4
   DOLL R, 1966, CANCER INCIDENCE 5 C, V0, P0
   FORGER NG, 1986, BIOL REPROD, V34, P831, DOI 10.1095/biolreprod34.5.831
   FREEDMAN LS, 1990, CANCER RES, V50, P5710
   GUSTAFSON AW, 1985, BIOL REPROD, V33, P1126, DOI 10.1095/biolreprod33.5.1126
   HENDERSON BE, 1981, LANCET, V2, P363
   HUBENER HJ, 1965, BIOCH NEBENNIERENRIN, V0, P16
   HUGGINS C, 1961, J EXP MED, V114, P741, DOI 10.1084/jem.114.5.741
   KODAMA M, 1983, ADV CANCER RES, V38, P77, DOI 10.1016/S0065-230X(08)60188-8
   KODAMA M, 1977, JNCI-J NATL CANCER I, V59, P49, DOI 10.1093/jnci/59.1.49
   KODAMA M, 1975, JNCI-J NATL CANCER I, V54, P1023
   KODAMA M, 1981, ANTICANCER RES, V1, P93
   KODAMA M, 1989, BIOMED PHARMACOTHER, V43, P197, DOI 10.1016/0753-3322(89)90215-1
   KODAMA M, 1989, CRITICAL REVIEWS IN ONCOGENESIS, V1, P145
   KODAMA M, 1989, BIOMED PHARMACOTHER, V43, P207, DOI 10.1016/0753-3322(89)90216-3
   KODAMA M, 1989, BIOMED PHARMACOTHER, V43, P519, DOI 10.1016/0753-3322(89)90114-5
   LILIENFELD AM, 1956, CANCER-AM CANCER SOC, V9, P927, DOI 10.1002/1097-0142(195609/10)9:5<927::AID-CNCR2820090510>3.0.CO;2-3
   LIPPMAN M, 1976, CANCER RES, V36, P4610
   MANVILLE RH, 1959, MAMMAL, V40, P26
   MUIR C, 1987, IARC PUBL, V88, P0
   SABOUREAU M, 1980, J PHYSIOLOGY PARIS, V76, P617
   SAKAUCHI N, 1971, ANAL LETT, V4, P41
   SEGI M, 1977, RELATION FOOD PATTER, V0, P1
   SHALOMACHESON R, 1982, INT J VITAM NUTR RES, V52, P214
   SIITERI PK, 1986, ANN NY ACAD SCI, V464, P100, DOI 10.1111/j.1749-6632.1986.tb15997.x
   SYLVESTER PW, 1986, CANCER RES, V46, P757
   Topper Y J, 1970, RECENT PROG HORM RES, V26, P287
   WATERHOUSE J, 1976, IARC PUBL, V15, P0
   WATERHOUSE J, 1982, IARC PUBL, V42, P0
   WYNDER EL, 1976, CANCER CAMPAIGN EARL, V1, P1
   YANG NC, 1961, SCIENCE, V134, P386, DOI 10.1126/science.134.3476.386
NR 32
TC 55
Z9 55
U1 0
U2 3
PU INT INST ANTICANCER RESEARCH
PI ATHENS
PA EDITORIAL OFFICE 1ST KM KAPANDRITIOU-KALAMOU RD KAPANDRITI, PO BOX 22, ATHENS 19014, GREECE
SN 0250-7005
EI 1791-7530
J9 ANTICANCER RES
JI Anticancer Res.
PD MAR-APR 15
PY 1991
VL 11
IS 2
BP 745
EP 754
DI 
PG 10
WC Oncology
SC Oncology
GA FU206
UT WOS:A1991FU20600037
PM 2064329
DA 2025-02-23
ER

PT J
AU WEINDRUCH, R
   ALBANES, D
   KRITCHEVSKY, D
AF WEINDRUCH, R
   ALBANES, D
   KRITCHEVSKY, D
TI THE ROLE OF CALORIES AND CALORIC RESTRICTION IN CARCINOGENESIS
SO HEMATOLOGY-ONCOLOGY CLINICS OF NORTH AMERICA
LA English
DT Article
ID induced mammary tumorigenesis; chemically-induced mammary; colon cancer risk; dietary restriction; energy-intake; colorectal-cancer; physical-activity; food restriction; tumor promotion; growth-factor
C1 UNIV WISCONSIN,DEPT MED,MADISON,WI 53706.
   NCI,BETHESDA,MD 20892.
   WISTAR INST,PHILADELPHIA,PA 19104.
C3 University of Wisconsin System; University of Wisconsin Madison; National Institutes of Health (NIH) - USA; NIH National Cancer Institute (NCI); The Wistar Institute
RP WEINDRUCH, R (corresponding author), UNIV WISCONSIN,INST AGING,425 HENRY MALL,ROOM 330,MADISON,WI 53706, USA.
CR ALBANES D, 1990, CRIT REV ONCOL HEMAT, V10, P283, DOI 10.1016/1040-8428(90)90036-R
   ALBANES D, 1989, AM J PUBLIC HEALTH, V79, P744, DOI 10.2105/AJPH.79.6.744
   ALBANES D, 1987, NUTRITION AND CANCER, V9, P199
   ALBANES D, 1987, CANCER RES, V47, P1987
   ALBANES D, 1990, NUTR CANCER, V13, P73, DOI 10.1080/01635589009514047
   ARMSTRONG B, 1975, INT J CANCER, V15, P617, DOI 10.1002/ijc.2910150411
   BLAIR SN, 1989, JAMA-J AM MED ASSOC, V262, P2395, DOI 10.1001/jama.262.17.2395
   BLOCK G, 1986, AM J EPIDEMIOL, V124, P453, DOI 10.1093/oxfordjournals.aje.a114416
   BLOCK G, 1985, AM J EPIDEMIOL, V125, P164
   BOISSONNEAULT GA, 1986, JNCI-J NATL CANCER I, V76, P335
   BOUTWELL RK, 1949, CANCER RES, V9, P741
   BRISTOL JB, 1985, BMJ-BRIT MED J, V291, P1467, DOI 10.1136/bmj.291.6507.1467
   CERUTTI PA, 1985, SCIENCE, V227, P375, DOI 10.1126/science.2981433
   CHEN RF, 1990, P NATL ACAD SCI USA, V87, P2385, DOI 10.1073/pnas.87.7.2385
   CORNARO L, 1918, ART LIVING LONG, V0, P0
   GARABRANT DH, 1984, AM J EPIDEMIOL, V119, P1005, DOI 10.1093/oxfordjournals.aje.a113805
   GEHARDSSON M, 1986, AM J EPIDEMIOL, V123, P775
   GRAHAM S, 1990, NUTR CANCER, V13, P19, DOI 10.1080/01635589009514042
   HILL M, 1979, LANCET, V1, P436
   HOCMAN G, 1988, COMP BIOCHEM PHYS A, V91, P209, DOI 10.1016/0300-9629(88)90407-0
   HOFFMAN FL, 1927, CANCER INCIDENCE OVE, V0, P0
   HOLEHAN AM, 1986, BIOL REV, V61, P329, DOI 10.1111/j.1469-185X.1986.tb00658.x
   JAIN M, 1980, INT J CANCER, V26, P757, DOI 10.1002/ijc.2910260609
   KATO I, 1987, JPN J CANCER RES, V78, P349
   KLURFELD DM, 1989, J NUTR, V119, P286, DOI 10.1093/jn/119.2.286
   KLURFELD DM, 1989, INT J CANCER, V43, P922, DOI 10.1002/ijc.2910430532
   KLURFELD DM, 1987, CANCER RES, V47, P2759
   KOIZUMI A, 1987, J NUTR, V117, P361, DOI 10.1093/jn/117.2.361
   KRITCHEVSKY D, 1989, NUTR CANCER, V12, P259, DOI 10.1080/01635588909514025
   KRITCHEVSKY D, 1984, CANCER RES, V44, P3174
   KRITCHEVSKY D, 1990, P SOC EXP BIOL MED, V193, P35, DOI 10.3181/00379727-193-42986
   Kune S, 1987, NUTR CANCER, V9, P21
   LAVIK PS, 1943, CANCER RES, V3, P739
   LICASTRO F, 1988, AGE, V11, P48, DOI 10.1007/BF02431772
   LYON JL, 1987, JNCI-J NATL CANCER I, V78, P853
   MASORO EJ, 1985, J NUTR, V115, P842, DOI 10.1093/jn/115.7.842
   McCay CM, 1934, SCI MON, V39, P405
   McCay CM, 1935, J NUTR, V10, P63, DOI 10.1093/jn/10.1.63
   MILLER AB, 1978, AM J EPIDEMIOL, V107, P499, DOI 10.1093/oxfordjournals.aje.a112569
   Moreschi C, 1909, ZEITSCHRIFT FUR IMMUNITATSFORSCHUNG UND EXPERIMENTELLE THERAPIE, V2, P651
   NAKAMURA KD, 1989, MECH AGEING DEV, V48, P199, DOI 10.1016/0047-6374(89)90051-1
   OGURA M, 1989, P NATL ACAD SCI USA, V86, P5918, DOI 10.1073/pnas.86.15.5918
   PAFFENBARGER RS, 1987, AM J CLIN NUTR, V45, P312, DOI 10.1093/ajcn/45.1.312
   PARIZA MW, 1986, P SOC EXP BIOL MED, V183, P293, DOI 10.3181/00379727-183-42422
   PEGRAM RA, 1989, MECH AGEING DEV, V48, P167, DOI 10.1016/0047-6374(89)90048-1
   PIETINEN P, 1988, AM J EPIDEMIOL, V128, P655, DOI 10.1093/oxfordjournals.aje.a115013
   POLEDNAK AP, 1976, CANCER-AM CANCER SOC, V38, P382, DOI 10.1002/1097-0142(197607)38:1<382::AID-CNCR2820380155>3.0.CO;2-V
   POLLARD M, 1989, CANCER-AM CANCER SOC, V64, P686, DOI 10.1002/1097-0142(19890801)64:3<686::AID-CNCR2820640320>3.0.CO;2-Q
   REHM S, 1985, Z VERSUCHSTIERKD, V27, P249
   Ross M H, 1976, CURR CONCEPTS NUTR, V4, P43
   ROSS MH, 1971, J NATL CANCER I, V47, P1095
   Rous P, 1914, J EXP MED, V20, P433, DOI 10.1084/jem.20.5.433
   RUGGERI BA, 1989, CANCER RES, V49, P4135
   RUGGERI BA, 1987, BIOCHIM BIOPHYS ACTA, V929, P239, DOI 10.1016/0167-4889(87)90249-7
   RUGGERI BA, 1989, CANCER RES, V49, P4130
   RUGGERI BA, 1991, HUMAN NUTR COMPREHEN, V7, P187
   Rusch HP, 1944, CANCER RES, V4, P116
   Saxton JA Jr, 1944, CANCER RES, V4, P401
   SEMSEI I, 1989, BIOCHEM BIOPH RES CO, V164, P620, DOI 10.1016/0006-291X(89)91505-2
   SHAO R, 1990, P SOC EXP BIOL MED, V193, P313, DOI 10.3181/00379727-193-43041
   SNYDER DL, 1990, J GERONTOL, V45, PB52, DOI 10.1093/geronj/45.2.B52
   STEMMERMANN GN, 1984, CANCER RES, V44, P4633
   Tannenbaum A, 1940, AMER. F. CANCER, V38, P335
   TANNENBAUM A, 1947, ANN NY ACAD SCI, V49, P5, DOI 10.1111/j.1749-6632.1947.tb30929.x
   Tannenbaum A, 1944, CANCER RES, V4, P673
   TANNENBAUM A, 1945, CANCER RES, V5, P609
   TANNENBAUM A, 1957, CANCER, V1, P306
   TANNENBAUM ALBERT, 1942, CANCER RES, V2, P460
   TUCKER MJ, 1979, INT J CANCER, V23, P803, DOI 10.1002/ijc.2910230611
   VENA JE, 1985, AM J EPIDEMIOL, V122, P357, DOI 10.1093/oxfordjournals.aje.a114116
   Visscher MB, 1942, SURGERY, V11, P48
   WEINDRUCH R, 1982, SCIENCE, V215, P1415, DOI 10.1126/science.7063854
   WEINDRUCH R, 1986, J NUTR, V116, P641, DOI 10.1093/jn/116.4.641
   WEINDRUCH R, 1989, J GERONTOL, V44, P67, DOI 10.1093/geronj/44.6.67
   WEINDRUCH R, 1988, RETARDATION AGING DI, V0, P0
   WERAARCHAKUL N, 1989, EXP CELL RES, V181, P197, DOI 10.1016/0014-4827(89)90193-6
   WILLETT W, 1986, AM J EPIDEMIOL, V124, P17, DOI 10.1093/oxfordjournals.aje.a114366
   YU BP, 1989, OXYGEN RADICALS BIOL, V0, P1067
NR 78
TC 50
Z9 51
U1 0
U2 5
PU W B SAUNDERS CO
PI PHILADELPHIA
PA INDEPENDENCE SQUARE WEST CURTIS CENTER, STE 300, PHILADELPHIA, PA 19106-3399
SN 0889-8588
EI 
J9 HEMATOL ONCOL CLIN N
JI Hematol. Oncol. Clin. North Am.
PD FEB 15
PY 1991
VL 5
IS 1
BP 79
EP 89
DI 10.1016/S0889-8588(18)30455-6
PG 11
WC Oncology; Hematology
SC Oncology; Hematology
GA EZ506
UT WOS:A1991EZ50600007
PM 2026570
DA 2025-02-23
ER

PT J
AU CADERNI, G
   BIANCHINI, F
   MANCINA, A
   SPAGNESI, MT
   DOLARA, P
AF CADERNI, G
   BIANCHINI, F
   MANCINA, A
   SPAGNESI, MT
   DOLARA, P
TI EFFECT OF DIETARY CARBOHYDRATES ON THE GROWTH OF DYSPLASTIC CRYPT FOCI IN THE COLON OF RATS TREATED WITH 1,2-DIMETHYLHYDRAZINE
SO CANCER RESEARCH
LA English
DT Article
ID high-fiber diets; aberrant crypts; cell-proliferation; murine colon; cancer risk; mouse colon; luminal ph; fat; carcinogenesis; hyperplasia
AB The effect of dietary starch and sucrose on the growth of foci of dysplastic crypts in the colon (FDC) was studied in female Sprague Dawley rats treated twice p.o. with 25 mg/kg of 1,2-dimethylhydrazine (DMH). After DMH administration, the animals were fed high-fat (23% corn oil, w/w)/low-calcium (0.1%, w/w)/low-cellulose (2%, w/w) diets in which carbohydrates were represented by corn starch (starch diet) or sucrose (sucrose diet) (46%, w/w). The animals were fed for either 30 or 105 days with the experimental diets. The number of FDC was not significantly affected by diet. However, after 30 days the percentage of small FDC (formed by 1-2 dysplastic crypts) was higher in the animals fed the starch diet compared to the animals fed the sucrose diet [90.3 +/- 1.1% (SE) and 82.6 +/- 3.1%, respectively, P < 0.05]. In contrast, foci formed by 34 dysplastic crypts were decreased by the starch diet (P < 0.05). After 105 days of feeding, the starch diet induced a number of dysplastic crypts/focus lower than that induced by the sucrose diet (2.6 +/- 0.1 and 2.9 +/- 0.1, respectively; P < 0.05). The percentage of small FDC was also higher in the animals fed the starch diet compared to animals fed the sucrose diet (P < 0.01). After 30 days of feeding, DMH treatment increased colon proliferative activity in both dietary groups (P < 0.05). But after 105 days of feeding, proliferation was similar in controls and DMH-treated rats and markedly reduced in animals fed the starch diet (mean labeling index values for both controls and DMH-treated rats were 10.4 +/- 0.8 and 4.4 +/- 0.5 in the sucrose and starch diets, respectively; P < 0.001). The overall results suggest that starch in high-fat/low-calcium/low-cellulose diets has a protective role against DMH-colon carcinogenesis in the rat.
C1 UNIV FLORENCE, DEPT PHARMACOL, VIALE G B MORGAGNI 65, I-50134 FLORENCE, ITALY.
C3 University of Florence
CR BARTHOLD SW, 1980, CANCER RES, V40, P4451
   BIANCHINI F, 1991, IN PRESS J NUTR, V0, P0
   ,, 1977, JOURNAL OF NUTRITION, V107, P1340
   BIRD RP, 1987, CANCER LETT, V37, P147, DOI 10.1016/0304-3835(87)90157-1
   BIRD RP, 1986, CARCINOGENESIS, V7, P1657, DOI 10.1093/carcin/7.10.1657
   BRUCE WR, 1987, CANCER RES, V47, P4237
   CADERNI G, 1988, NUTR CANCER, V11, P147, DOI 10.1080/01635588809513982
   CADERNI G, 1991, NUTR CANCER, V15, P33, DOI 10.1080/01635589109514109
   CADERNI G, 1989, CANCER RES, V49, P1655
   CARROLL KK, 1986, J NUTR, V116, P1130, DOI 10.1093/jn/116.6.1130
   CHANG WWL, 1984, SCAND J GASTROENTERO, V19, P27
   DECARLI A, 1986, ONCOLOGY-BASEL, V43, P116, DOI 10.1159/000226347
   DESCHNER EE, 1982, CANCER-AM CANCER SOC, V50, P1136, DOI 10.1002/1097-0142(19820915)50:6<1136::AID-CNCR2820500617>3.0.CO;2-A
   GOODWIN PJ, 1987, JNCI-J NATL CANCER I, V79, P473
   JACOBS LR, 1986, CANCER RES, V46, P1727
   JENKINS DJA, 1986, AM J GASTROENTEROL, V81, P931
   JENKINS DJA, 1986, AM J GASTROENTEROL, V81, P920
   LIPKIN M, 1988, CANCER RES, V48, P235
   MCLELLAN EA, 1988, CANCER RES, V48, P6183
   MCLELLAN EA, 1988, CANCER RES, V48, P6187
   NEWMARK HL, 1990, NUTR CANCER, V14, P161, DOI 10.1080/01635589009514091
   NEWMARK HL, 1990, JNCI-J NATL CANCER I, V82, P491, DOI 10.1093/jnci/82.6.491
   REDDY BS, 1983, MECHANISMS TUMOR PRO, V0, P107
   RICHARDS TC, 1981, JNCI-J NATL CANCER I, V66, P907
   RIDDELL RH, 1984, SCAND J GASTROENTERO, V19, P137
   SUNTER JP, 1984, SCAND J GASTROENTERO, V19, P45
   THORNTON JR, 1987, DIGEST DIS SCI, V32, P1088, DOI 10.1007/BF01300193
   THURNHERR N, 1973, CANCER RES, V33, P940
   TUDEK B, 1989, CANCER RES, V49, P1236
   TUTTON PJM, 1976, VIRCHOWS ARCH B, V21, P147
   WHITEHEAD RH, 1986, GUT, V27, P1457, DOI 10.1136/gut.27.12.1457
   WILLETT W, 1989, NATURE, V338, P389, DOI 10.1038/338389a0
NR 32
TC 52
Z9 56
U1 0
U2 7
PU AMER ASSOC CANCER RESEARCH
PI PHILADELPHIA
PA 615 CHESTNUT ST, 17TH FLOOR, PHILADELPHIA, PA 19106-4404 USA
SN 0008-5472
EI 1538-7445
J9 CANCER RES
JI Cancer Res.
PD JUL 15
PY 1991
VL 51
IS 14
BP 3721
EP 3725
DI 
PG 5
WC Oncology
SC Oncology
GA FW115
UT WOS:A1991FW11500015
PM 2065328
DA 2025-02-23
ER

PT J
AU BUIATTI, E
   PALLI, D
   BIANCHI, S
   DECARLI, A
   AMADORI, D
   AVELLINI, C
   CIPRIANI, F
   COCCO, P
   GIACOSA, A
   LORENZINI, L
   MARUBINI, E
   PUNTONI, R
   SARAGONI, A
   FRAUMENI, JF
   BLOT, WJ
AF BUIATTI, E
   PALLI, D
   BIANCHI, S
   DECARLI, A
   AMADORI, D
   AVELLINI, C
   CIPRIANI, F
   COCCO, P
   GIACOSA, A
   LORENZINI, L
   MARUBINI, E
   PUNTONI, R
   SARAGONI, A
   FRAUMENI, JF
   BLOT, WJ
TI A CASE-CONTROL STUDY OF GASTRIC-CANCER AND DIET IN ITALY .3. RISK PATTERNS BY HISTOLOGIC TYPE
SO INTERNATIONAL JOURNAL OF CANCER
LA English
DT Article
ID stomach-cancer; histopathologic patterns; diffuse types; time trends; carcinoma; hawaii; classification; japanese; area
AB In a case-control study of gastric cancer (GC) in high-risk and low-risk areas of Italy, 923 GCs were systematically categorized by one pathologist according to the Lauren classification distinguishing 2 main histologic types, intestinal (55%) and diffuse (23%).  Intestinal types outnumbered diffuse types by a 3 to 1 margin in high-risk regions in the north-central part of the country, while both types occurred at nearly equal rates in low-risk areas.  Intestinal types also occurred relatively more frequently at older ages and among males.  Relative risks of each type of GC were evaluated in relation to dietary and other data obtained from interviews with the cancer patients and controls.  The risk patterns for intestinal and diffuse types were remarkably similar.  Increased risks of both types were associated with high intake of meat, salted/dried fish, seasoned cheeses and traditional soups, while decreased risks of both types were found among heavy consumers of fresh vegetables and fruits.  Correspondingly similar patterns were seen with indices of nutrients, with risks of both intestinal and diffuse GC rising with animal protein intake and declining with consumption of vitamins C and E.  Both types were inversely related to socio-economic status, and neither was associated with cigarette smoking.  A familial history of GC was reported more frequently by patients with each type than by controls, although the highest risk was for unclassified GC, a group of poorly differentiated and medullary carcinomas accounting for 15% of all GCs in this study.  The findings suggest that, despite differences in geographic and demographic patterns, the intestinal and diffuse types of GC have etiologic factors in common.
C1 UNIV FLORENCE,IST ANAT PATOL,I-50121 FLORENCE,ITALY.
   UNIV MILAN,IST STAT MED & BIOMETRIA,I-20122 MILAN,ITALY.
   IST NAZL TUMORI,I-20133 MILAN,ITALY.
   OSPED MORGAGNI PIERANTONI,SERV ONCOL,FORLI,ITALY.
   OSPED MORGAGNI PIERANTONI,SERV ANAT PATOL,FORLI,ITALY.
   OSPED IMOLA,SERV ANAT PATOL,IMOLA,ITALY.
   UNIV CAGLIARI,IST MED LAVORO,I-09100 CAGLIARI,ITALY.
   IST NAZL RIC CANC,GENOA,ITALY.
   UNIV SIENA,IST ANAT PATOL 2,I-53100 SIENA,ITALY.
   NCI,BETHESDA,MD 20892.
C3 University of Florence; University of Milan; Fondazione IRCCS Istituto Nazionale Tumori Milan; Azienda USL di Imola; University of Cagliari; University of Genoa; IRCCS AOU San Martino IST; University of Siena; National Institutes of Health (NIH) - USA; NIH National Cancer Institute (NCI)
RP BUIATTI, E (corresponding author), CTR STUDIO PREVENZ ONCOL,UNITA EPIDEMIOL,VIALE VOLTA 171,I-50131 FLORENCE,ITALY.
FU NCI NIH HHS [N01-CP-51019] Funding Source: Medline
CR AMADORI D, 1986, TUMORI J, V72, P481, DOI 10.1177/030089168607200505
   AMOROSI A, 1988, CANCER-AM CANCER SOC, V62, P2191, DOI 10.1002/1097-0142(19881115)62:10<2191::AID-CNCR2820621020>3.0.CO;2-5
   [Anonymous], 1988, SAS STAT USERS GUIDE, V0, P0
   Breslow NE, 1980, ANAL CASE CONTROL ST, V0, P0
   BUIATTI E, 1990, INT J CANCER, V45, P896, DOI 10.1002/ijc.2910450520
   BUIATTI E, 1989, TUMORI J, V75, P410, DOI 10.1177/030089168907500503
   BUIATTI E, 1989, INT J CANCER, V44, P611, DOI 10.1002/ijc.2910440409
   CAYGILL C, 1983, BRIT J CANCER, V48, P603, DOI 10.1038/bjc.1983.235
   CORREA P, 1970, J NATL CANCER I, V44, P297
   CORREA P, 1973, JNCI-J NATL CANCER I, V51, P1449, DOI 10.1093/jnci/51.5.1449
   FIDANZA F, 1988, NUTRIZIONE UMANA, V0, P677
   HAENSZEL W, 1972, JNCI-J NATL CANCER I, V49, P969
   HAENSZEL W, 1976, JNCI-J NATL CANCER I, V56, P265, DOI 10.1093/jnci/56.2.265
   JARVI O, 1951, ACTA PATHOL MIC SC, V29, P26
   JARVI O, 1974, INT C SERIES, V6, P228
   KATO I, 1990, CANCER RES, V50, P6559
   KUBO T, 1981, JAP J CANCER RES, V72, P430
   LAUREN P, 1965, ACTA PATHOL MIC SC, V64, P31, DOI 10.1111/apm.1965.64.1.31
   McCance RA, 1978, COMPOSITION FOODS, V4th, P0
   MUNOZ N, 1971, INT J CANCER, V8, P144, DOI 10.1002/ijc.2910080118
   MUNOZ N, 1971, INT J CANCER, V8, P158, DOI 10.1002/ijc.2910080119
   MUNOZ N, 1968, INT J CANCER, V3, P809, DOI 10.1002/ijc.2910030614
   Nomura A, 1982, CANCER EPIDEMIOL, V0, P624
   PALLI D, 1991, IN PRESS BRIT J CANC, V0, P0
   PARISI V, 1976, TUMORI J, V62, P25, DOI 10.1177/030089167606200104
   WHITEHEAD R, 1974, BRIT J CANCER, V30, P370, DOI 10.1038/bjc.1974.207
   WRONKOWSKI Z, 1977, CANCER-AM CANCER SOC, V39, P2310, DOI 10.1002/1097-0142(197705)39:5<2310::AID-CNCR2820390553>3.0.CO;2-L
   ZAMPI G, 1973, B MEM SOC TOSCO UMBR, V34, P43
NR 28
TC 77
Z9 79
U1 0
U2 6
PU WILEY-LISS
PI NEW YORK
PA DIV JOHN WILEY & SONS INC 605 THIRD AVE, NEW YORK, NY 10158-0012
SN 0020-7136
EI 
J9 INT J CANCER
JI Int. J. Cancer
PD MAY 30
PY 1991
VL 48
IS 3
BP 369
EP 374
DI 10.1002/ijc.2910480310
PG 6
WC Oncology
SC Oncology
GA FQ400
UT WOS:A1991FQ40000009
PM 2040530
DA 2025-02-23
ER

PT J
AU KUNE, GA
   KUNE, S
   READ, A
   MACGOWAN, K
   PENFOLD, C
   WATSON, LF
AF KUNE, GA
   KUNE, S
   READ, A
   MACGOWAN, K
   PENFOLD, C
   WATSON, LF
TI COLORECTAL POLYPS, DIET, ALCOHOL, AND FAMILY HISTORY OF COLORECTAL-CANCER - A CASE-CONTROL STUDY
SO NUTRITION AND CANCER-AN INTERNATIONAL JOURNAL
LA English
DT Article
AB A case-control study was conducted in Melbourne, Australia.  Cases (n = 49) were patients who had one or more histologically confirmed adenomatous polyps larger than 1 cm in diameter previously removed by endoscopy.  In both the cases and the community controls (n = 727), previous diet, alcohol consumption, and family history of colorectal cancer in near relatives were investigated.  The family history rate of colorectal cancer was similar in the two groups.  Those with adenomatous polyps were found to have a low fiber/vegetable intake (p = 0.04); in males, there was a high intake of beef (p = 0.04), milk drinks (p = 0.01), and beer (p = 0.05).  This study provides further evidence for the hypothesis that dietary factors and alcohol consumption may play a role in the development of adenomatous colorectal polyps and that these factors are similar to dietary risk factors for colorectal cancer.
C1 UNIV MELBOURNE,PARKVILLE,VIC 3052,AUSTRALIA.
C3 University of Melbourne
NR 0
TC 81
Z9 84
U1 0
U2 7
PU LAWRENCE ERLBAUM ASSOC INC
PI MAHWAH
PA 10 INDUSTRIAL AVE, MAHWAH, NJ 07430-2262
SN 0163-5581
EI 
J9 NUTR CANCER
JI Nutr. Cancer
PD JUN 15
PY 1991
VL 16
IS 1
BP 25
EP 30
DI 10.1080/01635589109514137
PG 6
WC Oncology; Nutrition & Dietetics
SC Oncology; Nutrition & Dietetics
GA GB344
UT WOS:A1991GB34400003
PM 1656394
DA 2025-02-23
ER

PT J
AU VANEENWYK, J
   DAVIS, FG
   BOWEN, PE
AF VANEENWYK, J
   DAVIS, FG
   BOWEN, PE
TI DIETARY AND SERUM CAROTENOIDS AND CERVICAL INTRAEPITHELIAL NEOPLASIA
SO INTERNATIONAL JOURNAL OF CANCER
LA English
DT Article
ID beta-carotene; vitamin-a; cancer; retinol; risk; lycopene
AB A case-control study examined the association between cervical intra-epithelial neoplasia (CIN) and serum and dietary alpha-carotene, beta-carotene, cryptoxanthin, lutein, and lycopene.  Cases (n = 102) had biopsy confirmed CIN I, II or III.  Controls matched for age, ethnic origin and clinic (n = 102) had normal Pap smears.  Participants completed health history and food frequency questionnaires.  Fasting venous blood samples were assayed for serum carotenoids.  Multivariable conditional logistic regression analyses yielded odds ratios and 95% confidence intervals (CIs) for those in quartiles 3, 2, and I (lowest) compared to quartile 4 (highest) of serum lycopene of 3.5 (1.1-11.5), 4.7 (1.2-17.7) and 3.8 (1.1-12.4), respectively.  Similar analyses yielded adjusted odds ratios (OR(a)s) and 95% CIs of 4.6 (1.1-19.7), 5.8 (1.6-21.3) and 5.4 (1.3-23.3) for dietary intake of lycopene.  The findings for lycopene-rich foods (tomatoes) were consistent with this result.  CIN was not associated with the lutein.  Findings for alpha-carotene, beta-carotene and cryptoxanthin were ambiguous.  Quartile of vitamin C intake was also inversely associated with CIN with OR(a)s and 95% CIs of 3.7 (0.9-14.6), 4.1 (1.0-17.2), and 6.4 (1.4-30.0) for those in quartiles 3, 2, and 1 compared to quartile 4.
C1 UNIV ILLINOIS,SCH PUBL HLTH,DEPT EPIDEMIOL & BIOSTAT,CHICAGO,IL 60680.
   UNIV ILLINOIS,COLL ASSOCIATED HLTH PROFESS,DEPT NUTR & MED DIETET,CHICAGO,IL 60680.
C3 University of Illinois System; University of Illinois Chicago; University of Illinois Chicago Hospital; University of Illinois System; University of Illinois Chicago; University of Illinois Chicago Hospital
CR BAUERNFEIND JC, 1981, CAROTENOIDS COLARANT, V0, P0
   BENDICH A, 1989, J NUTR, V119, P112, DOI 10.1093/jn/119.1.112
   BLOCK G, 1987, HLTH HABITS HIST QUE, V0, P0
   BRINTON LA, 1987, CANCER RES, V47, P1706
   BROCK KE, 1988, JNCI-J NATL CANCER I, V80, P580, DOI 10.1093/jnci/80.8.580
   BURNEY PGJ, 1989, AM J CLIN NUTR, V49, P895, DOI 10.1093/ajcn/49.5.895
   DI MASCIO P, 1989, ARCH BIOCHEM BIOPHYS, V274, P532, DOI 10.1016/0003-9861(89)90467-0
   HARRIS RWC, 1986, BRIT J CANCER, V53, P653, DOI 10.1038/bjc.1986.109
   HELZLSOUER KJ, 1989, CANCER RES, V49, P6144
   Kelsey JL, 1983, BREAST GYNECOLOGIC C, V0, P0
   LAVECCHIA C, 1988, GYNECOL ONCOL, V30, P187, DOI 10.1016/0090-8258(88)90023-6
   OLSON JA, 1989, J NUTR, V119, P105, DOI 10.1093/jn/119.1.105
   Slattery M L, 1990, EPIDEMIOLOGY, V1, P8, DOI 10.1097/00001648-199001000-00004
   STACEWICZSAPUNTZAKIS M, 1987, J MICRONUTR ANAL, V3, P27
   WALD N, 1987, CANCER SURV, V6, P635
   WASSERTHEILSMOLLER S, 1981, AM J EPIDEMIOL, V114, P714, DOI 10.1093/oxfordjournals.aje.a113243
   WILLETT W, 1986, AM J EPIDEMIOL, V124, P17, DOI 10.1093/oxfordjournals.aje.a114366
   Wylie-Rosett J A, 1984, NUTR CANCER, V6, P49, DOI 10.1080/01635588509513806
   ZEIGLER RG, 1989, J NUTR, V119, P116
   1986, 1900, P307, V0, P0
NR 20
TC 98
Z9 107
U1 0
U2 1
PU WILEY-LISS
PI NEW YORK
PA DIV JOHN WILEY & SONS INC 605 THIRD AVE, NEW YORK, NY 10158-0012
SN 0020-7136
EI 
J9 INT J CANCER
JI Int. J. Cancer
PD APR 22
PY 1991
VL 48
IS 1
BP 34
EP 38
DI 
PG 5
WC Oncology
SC Oncology
GA FH936
UT WOS:A1991FH93600006
PM 2019456
DA 2025-02-23
ER

PT J
AU HOWE, GR
   FRIEDENREICH, CM
   JAIN, M
   MILLER, AB
AF HOWE, GR
   FRIEDENREICH, CM
   JAIN, M
   MILLER, AB
TI A COHORT STUDY OF FAT INTAKE AND RISK OF BREAST-CANCER
SO JOURNAL OF THE NATIONAL CANCER INSTITUTE
LA English
DT Article
ID total energy-intake; epidemiologic analyses; dietary-fat; questionnaire; health; trial
AB Between 1982 and 1987, 519 newly incident, histologically confirmed cases of breast cancer were identified in a cohort of 56 837 women enrolled in the Canadian National Breast Screening Study.  These women had completed a dietary questionnaire before the occurrence of their breast cancer, and this has been used to estimate their intake of dietary fat and several other nutrients.  There is evidence of a positive association between breast cancer and total fat intake, with a relative risk of 1.35 (95% confidence interval, 1.00-1.82) per 77 g per day, and some evidence of a dose-response relationship (P = .052).
RP HOWE, GR (corresponding author), UNIV TORONTO,FAC MED,NATL CANC INST CANADA,EPIDEMIOL UNIT,MCMURRICH BLDG,3RD FLOOR,TORONTO M5S 1A8,ONTARIO,CANADA.
CR Breslow NE, 1980, STAT METHODS CANC RE, V1, P0
   Carroll K K, 1986, PROG CLIN BIOL RES, V222, P231
   HOWE GR, 1989, AM J EPIDEMIOL, V129, P1314, DOI 10.1093/oxfordjournals.aje.a115256
   HOWE GR, 1990, JNCI-J NATL CANCER I, V82, P561, DOI 10.1093/jnci/82.7.561
   HOWE GR, 1990, CANCER CAUSE CONTROL, V1, P99, DOI 10.1007/BF00053188
   JAIN M, 1980, AM J EPIDEMIOL, V111, P212, DOI 10.1093/oxfordjournals.aje.a112888
   JAIN MG, 1982, AM J CLIN NUTR, V36, P931, DOI 10.1093/ajcn/36.5.931
   JONES DY, 1987, JNCI-J NATL CANCER I, V79, P465
   MILLER AB, 1981, CLIN INVEST MED, V4, P227
   MORGAN RW, 1978, AM J EPIDEMIOL, V107, P488, DOI 10.1093/oxfordjournals.aje.a112568
   PIKE MC, 1989, AM J EPIDEMIOL, V129, P1312, DOI 10.1093/oxfordjournals.aje.a115254
   PRENTICE RL, 1988, JNCI-J NATL CANCER I, V80, P802, DOI 10.1093/jnci/80.11.802
   PRENTICE RL, 1990, CANCER CAUSE CONTROL, V1, P81, DOI 10.1007/BF00053187
   Rothman KJ, 1986, MODERN EPIDEMIOLOGY, V0, P0
   WILLETT W, 1986, AM J EPIDEMIOL, V124, P17, DOI 10.1093/oxfordjournals.aje.a114366
   WILLETT WC, 1987, NEW ENGL J MED, V316, P22, DOI 10.1056/NEJM198701013160105
NR 17
TC 159
Z9 165
U1 0
U2 3
PU NATL CANCER INSTITUTE
PI BETHESDA
PA 9030 OLD GEORGETOWN RD, BETHESDA, MD 20814
SN 0027-8874
EI 
J9 J NATL CANCER I
JI J. Natl. Cancer Inst.
PD MAR 6
PY 1991
VL 83
IS 5
BP 336
EP 340
DI 10.1093/jnci/83.5.336
PG 5
WC Oncology
SC Oncology
GA EZ953
UT WOS:A1991EZ95300010
PM 1995917
DA 2025-02-23
ER

PT J
AU OKAMURA, T
   GARLAND, EM
   MASUI, T
   SAKATA, T
   STJOHN, M
   COHEN, SM
AF OKAMURA, T
   GARLAND, EM
   MASUI, T
   SAKATA, T
   STJOHN, M
   COHEN, SM
TI LACK OF BLADDER-TUMOR PROMOTING ACTIVITY IN RATS FED SODIUM SACCHARIN IN AIN-76A DIET
SO CANCER RESEARCH
LA English
DT Article
ID urinary-tract carcinogenesis; l-tryptophan; n-<4-(5-nitro-2-furyl)-2-thiazolyl>formamide; induction; animals; aspirin; cancer; kidney
AB Sodium saccharin (NaSac) fed as 5% of Prolab diet promotes bladder tumor carcinogenesis in male F344 rats initiated with N-[4-(5-nitro-2-furyl)-2-thiazolyl]formamide (FANFT) fed as 0.2% of the diet for 4 weeks. NaSac also increases urothelial proliferation if fed for short periods in Prolab diet, but no increased proliferation is seen if it is fed for up to 10 weeks in AIN-76A semisynthetic diet, even at levels as high as 7.5% of the diet. To determine whether NaSac as part of an AIN-76A diet has promoting activity, groups of approximately 30 male, 5-week-old F344 rats were fed AIN-76A diet containing (a) 0.2% FANFT for 4 weeks followed by 5% NaSac for 100 weeks; (b) 0.2% FANFT followed by control diet; or (c) control diet followed by 5% NaSac. Bladder tumor incidences were 10, 23, and 0%, respectively. When fed in Prolab diet, 0.2% FANFT for 4 weeks followed by NaSac or control diet for 100 weeks resulted in bladder tumor incidences of 40 and 17%, respectively. Groups of rats fed 0.1 or 0.2% FANFT for 1 or 2 weeks followed by 5% NaSac or control diet for 100 weeks had bladder tumor incidences of 0 to 7%. These data demonstrate that NaSac does not promote bladder cancer in male rats if fed in AIN-76A diet. Other studies suggest that this is due to the low urinary pH in rats fed AIN-76A diet.
C1 UNIV NEBRASKA, MED CTR, DEPT PATHOL & MICROBIOL, 600 S 42ND ST, OMAHA, NE 68198 USA.
   UNIV NEBRASKA, MED CTR, EPPLEY INST, OMAHA, NE 68198 USA.
C3 University of Nebraska System; University of Nebraska Medical Center; University of Nebraska System; University of Nebraska Medical Center
FU NCI NIH HHS [CA32513, CA36727, CA28015] Funding Source: Medline
CR ANDERSTROM C, 1983, ACTA PATH MICRO IM A, V91, P373
   [Anonymous], 1980, J NUTR, V110, P1726, DOI 10.1093/jn/107.7.1340, 10.1093/JN/107.7.1340, 10.1093/jn/110.8.1726
   ARMITAGE P, 1973, STATISTICAL METHODS, V0, P135
   ,, 1977, JOURNAL OF NUTRITION, V107, P1340
   BIRT DF, 1987, CANCER RES, V47, P1244
   Cohen S, 1978, CARCINOGENESIS, V4, P171
   COHEN S M, 1990, PROCEEDINGS OF THE AMERICAN ASSOCIATION FOR CANCER RESEARCH ANNUAL MEETING, V31, P138
   Cohen SM, 1983, PATHOLOGY BLADDER CA, V0, P1
   COHEN SM, 1988, TOXICOL LETT, V43, P151, DOI 10.1016/0378-4274(88)90026-4
   COHEN SM, 1982, CANCER RES, V42, P65
   COHEN SM, 1987, BANBURY REPORT, V25, P55
   COLEMAN GL, 1977, J GERONTOL, V32, P258, DOI 10.1093/geronj/32.3.258
   FISHER MJ, 1989, FOOD CHEM TOXICOL, V27, P1, DOI 10.1016/0278-6915(89)90085-9
   FUKUSHIMA S, 1981, CANCER RES, V41, P3100
   GARLAND EM, 1989, CANCER RES, V49, P3789
   HASEGAWA R, 1986, CANCER LETT, V30, P261, DOI 10.1016/0304-3835(86)90050-9
   HICKS RM, 1977, CANCER RES, V37, P2943
   IMAIDA K, 1986, CANCER RES, V46, P6160
   JOHANSSON SL, 1986, TOXICOL APPL PHARM, V86, P80, DOI 10.1016/0041-008X(86)90401-1
   MARTIN RA, 1984, J AM COLL TOXICOL, V3, P1
   MASUI T, 1990, FOOD CHEM TOXICOL, V28, P497, DOI 10.1016/0278-6915(90)90120-C
   MESSING EM, 1990, CANCER RES, V50, P2530
   MILLER TD, 1908, TOXICOL LETT AMST, V20, P177
   MURASAKI G, 1982, TOXICOL LETT, V12, P251, DOI 10.1016/0378-4274(82)90248-X
   MURASAKI G, 1984, CARCINOGENESIS, V5, P53, DOI 10.1093/carcin/5.1.53
   NAKANISHI K, 1980, JNCI-J NATL CANCER I, V65, P1005
   NOGUCHI S, 1990, LAB INVEST, V62, P538
   SMITH RA, 1989, J CHROMATOGR, V465, P442, DOI 10.1016/S0021-9673(01)92686-X
   TIBBELS TS, 1988, J CHROMATOGR, V441, P448, DOI 10.1016/S0021-9673(01)83893-0
NR 29
TC 21
Z9 21
U1 0
U2 1
PU AMER ASSOC CANCER RESEARCH
PI PHILADELPHIA
PA 615 CHESTNUT ST, 17TH FLOOR, PHILADELPHIA, PA 19106-4404 USA
SN 0008-5472
EI 1538-7445
J9 CANCER RES
JI Cancer Res.
PD APR 1
PY 1991
VL 51
IS 7
BP 1778
EP 1782
DI 
PG 5
WC Oncology
SC Oncology
GA FE041
UT WOS:A1991FE04100004
PM 2004361
DA 2025-02-23
ER

PT J
AU ROEBUCK, BD
   LIU, YL
   ROGERS, AE
   GROOPMAN, JD
   KENSLER, TW
AF ROEBUCK, BD
   LIU, YL
   ROGERS, AE
   GROOPMAN, JD
   KENSLER, TW
TI PROTECTION AGAINST AFLATOXIN-B1-INDUCED HEPATOCARCINOGENESIS IN F344 RATS BY 5-(2-PYRAZINYL)-4-METHYL-1,2-DITHIOLE-3-THIONE (OLTIPRAZ) - PREDICTIVE ROLE FOR SHORT-TERM MOLECULAR DOSIMETRY
SO CANCER RESEARCH
LA English
DT Article
ID phenolic antioxidants; aflatoxin metabolism; liver invivo; ethoxyquin; adducts; cancer; dna; dithiolthiones; humans; urine
AB Previous studies have demonstrated that dietary administration of the schistosomicidal drug 5-(2-pyrazinyl)-4-methyl-1,2-dithiole-3-thione (oltipraz) ameliorates the hepatotoxicity of aflatoxin B1 (AFB1). Notably, mortality, altered hepatic function, hepatic AFB1-DNA adduct levels, and expression of hepatic enzyme-altered foci were markedly reduced in the rat by concurrent feeding of oltipraz during exposures to AFB1. Collectively, these studies prompted us to evaluate the chemoprotective properties of oltipraz against AFB1-induced liver cancer. In addition, preliminary molecular dosimetry studies were undertaken to determine the utility of measurements of urinary aflatoxin-N7-guanine excretion as a marker of relative risk for hepatocarcinogenesis in AFB1-exposed rats. For the carcinogenesis studies, 5-wk-old male F344 rats were randomly divided into two groups. One group (55 rats) received the AIN-76A diet, and the other group (56 rats) received the AIN-76A diet supplemented with 0.075% oltipraz. The oltipraz-supplemented diet was fed for 4 wk. Beginning 1 wk after starting the experimental diets, all rats in both groups received 25-mu-g of AFB1/rat/day by gavage for 5 days per wk over the next 2 wk. One wk following cessation of dosing with AFB1, oltipraz was removed from the diet, and all rats were fed the AIN-76A diet for the remainder of the experiment. At 3 mo after dosing, livers of ten sentinel rats from each group were analyzed for the burden of gamma-glutamyltranspeptidase-positive foci. In accord with previous findings, rats fed the oltipraz-supplemented diet exhibited substantial reductions in the focal burden (97% reduction, P < 0.05) of these AFB1-induced lesions. The remaining rats were maintained for the cancer study until they became moribund or the termination of the experiment at 23 mo. Gross liver lesions were identified at autopsy and confirmed by microscopic evaluation. An 11% incidence of hepatocellular carcinoma was observed in the AFB1-treated, control diet-fed rats. An additional 9% of this group had hepatocellular adenomas. Oltipraz afforded complete protection against both AFB1-induced hepatocellular neoplasms. Using Kaplan-Meier survival analyses, rats in the oltipraz group had a significantly (P < 0.02) longer life span and an increased survival free of liver tumors (P < 0.0002). Molecular dosimetry studies used rats fed either the oltipraz-supplemented or control diet for 1 wk and then challenged with a single dose of AFB1 to examine the initial rates of 8,9-dihydro-8-(N7-guanyl)-9-hydroxyaflatoxin B1 excreted in the urine. Levels of aflatoxin-N7-guanine adducts in the livers of the oltipraz-fed animals were reduced 76 and 65% at 2 and 24 h after dosing, respectively. While elimination of total urinary aflatoxins was indistinguishable in the 2 groups, oltipraz pretreatment led to a 67% reduction in the urinary elimination of aflatoxin-N7-guanine over the 24-h postdosing period. Protection afforded by oltipraz against hepatocarcinogenesis induced by AFB1 presumably results from the marked decrease in levels of hepatic DNA adducts. Thus, Measurement of integrated levels of aflatoxin-N7-guanine adducts excreted in the urine may provide a facile, noninvasive, short-term method for monitoring the efficacy of chemoprotection by agents like oltipraz in individuals at high risk for aflatoxin exposure.
C1 BOSTON UNIV,SCH MED,DEPT PATHOL,BOSTON,MA 02118.
   JOHNS HOPKINS UNIV,SCH HYG & PUBL HLTH,DEPT ENVIRONM HLTH SCI,BALTIMORE,MD 21205.
C3 Boston University; Johns Hopkins University
RP ROEBUCK, BD (corresponding author), DARTMOUTH COLL,HITCHCOCK MED CTR,DARTMOUTH MED SCH,DEPT PHARMACOL & TOXICOL,HANOVER,NH 03756, USA.
FU NCI NIH HHS [KO4 CA 01230, KO4 CA 01517, CA 39416] Funding Source: Medline
CR [Anonymous], 1980, J NUTR, V110, P1726, DOI 10.1093/jn/107.7.1340, 10.1093/JN/107.7.1340, 10.1093/jn/110.8.1726
   ANSHER SS, 1983, HEPATOLOGY, V3, P932
   ANSHER SS, 1986, FOOD CHEM TOXICOL, V24, P405, DOI 10.1016/0278-6915(86)90205-X
   ARCHER S, 1985, ANNU REV PHARMACOL, V25, P485, DOI 10.1146/annurev.pa.25.040185.002413
   BARREAU M, 1977, CHEM ABSTR, V87, P593
   BELLA H, 1982, AM J TROP MED HYG, V31, P775, DOI 10.4269/ajtmh.1982.31.775
   BENNETT RA, 1981, CANCER RES, V41, P650
   BERTRAM JS, 1987, CANCER RES, V47, P3012
   BOONE CW, 1990, CANCER RES, V50, P2
   CABRAL JRP, 1983, CANCER LETT, V19, P125, DOI 10.1016/0304-3835(83)90146-5
   CROY RG, 1981, CANCER RES, V41, P197
   GROOPMAN J D, 1989, PROCEEDINGS OF THE AMERICAN ASSOCIATION FOR CANCER RESEARCH ANNUAL MEETING, V30, P317
   GROOPMAN JD, 1988, CRC CR REV TOXICOL, V19, P113, DOI 10.3109/10408448809014902
   GROOPMAN JD, 1985, P NATL ACAD SCI USA, V82, P6492, DOI 10.1073/pnas.82.19.6492
   GROOPMAN JD, 1980, CANCER RES, V40, P4343
   GROOPMAN JD, 1981, P NATL ACAD SCI-BIOL, V78, P5445, DOI 10.1073/pnas.78.9.5445
   HYMER WC, 1964, J HISTOCHEM CYTOCHEM, V12, P359, DOI 10.1177/12.5.359
   ITO N, 1985, CRC CR REV TOXICOL, V15, P109, DOI 10.3109/10408448509029322
   KENSLER TW, 1985, CARCINOGENESIS, V6, P759, DOI 10.1093/carcin/6.5.759
   KENSLER TW, 1986, CANCER RES, V46, P3924
   KENSLER TW, 1987, CANCER RES, V47, P4271
   LIN JK, 1977, CANCER RES, V37, P4430
   LIU YL, 1988, TOXICOL APPL PHARM, V93, P442, DOI 10.1016/0041-008X(88)90047-6
   LOZACH N, 1980, ADV HETEROCYCL CHEM, V27, P151
   PUGH TD, 1983, CANCER RES, V43, P1261
   ROEBUCK B D, 1990, PROCEEDINGS OF THE AMERICAN ASSOCIATION FOR CANCER RESEARCH ANNUAL MEETING, V31, P125
   Swaen G J, 1973, IARC SCI PUBL, V0, P185
   WATTENBERG LW, 1986, CARCINOGENESIS, V7, P1379, DOI 10.1093/carcin/7.8.1379
   WILLIAMS GM, 1986, CARCINOGENESIS, V7, P1043, DOI 10.1093/carcin/7.7.1043
   YAGER JD, 1980, CANCER RES, V40, P3680
NR 30
TC 166
Z9 176
U1 0
U2 1
PU AMER ASSOC CANCER RESEARCH
PI PHILADELPHIA
PA PUBLIC LEDGER BLDG, SUITE 816, 150 S. INDEPENDENCE MALL W., PHILADELPHIA, PA 19106
SN 0008-5472
EI 
J9 CANCER RES
JI Cancer Res.
PD OCT 15
PY 1991
VL 51
IS 20
BP 5501
EP 5506
DI 
PG 6
WC Oncology
SC Oncology
GA GJ908
UT WOS:A1991GJ90800011
PM 1680553
DA 2025-02-23
ER

PT J
AU HAMILTON, SR
   GORDON, GB
   FLOYD, J
   GOLIGHTLY, S
AF HAMILTON, SR
   GORDON, GB
   FLOYD, J
   GOLIGHTLY, S
TI EVALUATION OF DIETARY DEHYDROEPIANDROSTERONE FOR CHEMOPROTECTION AGAINST TUMORIGENESIS IN PREMALIGNANT COLONIC EPITHELIUM OF MALE F344 RATS
SO CANCER RESEARCH
LA English
DT Article
ID long-term treatment; butylated hydroxytoluene treatment; sprague-dawley rats; experimental carcinogenesis; ethanol-consumption; modifying influence; induced inhibition; cancer; mice; azoxymethane
AB Epidemiological and experimental studies suggest that dehydroepiandrosterone (DHEA), an adrenal cortical steroid, has chemoprotective properties. Rat colonic epithelium which had been induced to a premalignant state by the colonic carcinogen azoxymethane was used as a model for patients at high risk of colorectal carcinoma, and the efficacy of dietary DHEA for chemoprotection against tumorigenesis was evaluated. Ten-week-old male F344 rats (n = 100) were given 10 weekly s.c. injections of azoxymethane at a dose of 10 mg/kg/week. One day after the final dose of carcinogen, DHEA was added to the diet of 50 rats (0.5% DHEA chow), and the other rats were used as pair-fed controls. DHEA-fed rats lost body weight throughout the 17-week study, in contrast to their pair-fed controls. Serum DHEA in DHEA-fed rats at the end of the study was 6 times that of controls (120 +/- 30 versus 18 +/- 14 pmol/ml), and serum DHEA sulfate was 23 times that of controls (1311 +/- 13 versus 55 +/- 13 pmol/ml). Addition of DHEA to the diet produced no significant chemoprotection in our model. Tumor-related mortality was somewhat increased in DHEA-fed rats (20% versus 6% in week 16 of DHEA feeding, P not significant). The cumulative prevalence of left colonic tumors, identified by weekly colonoscopic examinations, was somewhat lower in DHEA-fed rats than in controls during weeks 10 through 13 (17% versus 33% in week 12, P not significant), but in week 14 the prevalence in DHEA-fed rats became similar to that in controls (39% versus 41%). Growth curves of autochthonous left colonic tumors, as assessed for 8 weeks by computerized image analysis of colonoscopic photographs, were similar for DHEA-fed and control rats. Prevalence, mean frequency, multiplicity, and diameter of colonic tumors at necropsy of colonoscopically negative rats in week 17 were somewhat lower in the DHEA-fed rats (e.g., prevalence of 47% versus 67%), but the differences from controls were not significant. Parameters of colonic epithelial proliferation after tritiated thymidine incorporation in DHEA-fed rats were similar to those in control rats (labeling index of 8.3 +/- 0.7% versus 8.4 +/- 0.6% in week 17), despite higher serum DHEA and DHEA sulfate levels. Our findings indicate that DHEA did not have significant postinduction chemoprotective activity against azoxymethane-induced colonic tumorigenesis in this model utilizing pair-fed controls. Further preclinical studies appear to be needed before dietary DHEA can be recommended for chemoprotection trials in patients with premalignant colorectal epithelium.
C1 JOHNS HOPKINS UNIV, SCH MED, DEPT PATHOL, BALTIMORE, MD 21205 USA.
   JOHNS HOPKINS UNIV, SCH MED, CTR ONCOL, BALTIMORE, MD 21205 USA.
C3 Johns Hopkins University; Johns Hopkins University; Johns Hopkins Medicine
RP JOHNS HOPKINS UNIV HOSP, DEPT PATHOL, BALTIMORE, MD 21205 USA.
FU NCI NIH HHS [P01 CA44530] Funding Source: Medline
CR Autrup H, 1983, EXPT COLON CARCINOGE, V0, P0
   BEAMER WG, 1988, CANCER RES, V48, P2788
   BERTRAM JS, 1987, CANCER RES, V47, P3012
   Bethesda MD, 1985, NIH PUBLICATION, V86-23, P0
   BOONE CW, 1990, CANCER RES, V50, P2
   CLEARY MP, 1985, NUTR RES, V5, P1247, DOI 10.1016/S0271-5317(85)80068-3
   FAREWELL VT, 1978, EARLY DIAGNOSIS BREA, V0, P43
   GARCEA R, 1987, TOXICOL PATHOL, V15, P164, DOI 10.1177/019262338701500206
   GARCEA R, 1988, CARCINOGENESIS, V9, P931, DOI 10.1093/carcin/9.6.931
   GORDON GB, 1987, ADV ENZYME REGUL, V26, P355, DOI 10.1016/0065-2571(87)90023-9
   HAMILTON SR, 1988, P AM ASSOC CANC RES, V29, P162
   HAMILTON SR, 1987, CANCER RES, V47, P4305
   HAMILTON SR, 1986, GASTROENTEROLOGY, V91, P1511, DOI 10.1016/0016-5085(86)90209-X
   HAMILTON SR, 1987, CANCER RES, V47, P1551
   HAMILTON SR, 1989, COLORECTAL CANCER PA, V0, P202
   HEINONEN PK, 1987, GYNECOL OBSTET INVES, V23, P271, DOI 10.1159/000298872
   HOLTZCLAW W D, 1989, STEROIDS, V54, P355, DOI 10.1016/0039-128X(89)90050-0
   JONES DL, 1987, J STEROID BIOCHEM, V26, P151, DOI 10.1016/0022-4731(87)90044-6
   LIPKIN M, 1988, CANCER RES, V48, P235
   LUK GD, 1986, CANCER RES, V46, P4449
   MOORE M, 1989, WORLD J SURG, V13, P52, DOI 10.1007/BF01671154
   MOORE MA, 1988, CARCINOGENESIS, V9, P1185, DOI 10.1093/carcin/9.7.1185
   MOORE MA, 1988, VIRCHOWS ARCH B, V55, P337
   MOORE MA, 1986, CARCINOGENESIS, V7, P1059, DOI 10.1093/carcin/7.7.1059
   MOORE MA, 1986, CANCER LETT, V30, P153, DOI 10.1016/0304-3835(86)90083-2
   MOORE MA, 1986, CARCINOGENESIS, V7, P311, DOI 10.1093/carcin/7.2.311
   MOORE MA, 1988, CARCINOGENESIS, V9, P1507, DOI 10.1093/carcin/9.8.1507
   NARISAWA T, 1987, JPN J CANCER RES, V78, P791
   Nigro N D, 1985, PROG CLIN BIOL RES, V186, P161
   NYCE JW, 1984, CARCINOGENESIS, V5, P57, DOI 10.1093/carcin/5.1.57
   PASHKO LL, 1984, CARCINOGENESIS, V5, P463, DOI 10.1093/carcin/5.4.463
   PASHKO LL, 1986, J GERONTOL, V41, P433, DOI 10.1093/geronj/41.4.433
   PASHKO LL, 1985, CANCER RES, V45, P164
   PAYNE DW, 1986, J STEROID BIOCHEM, V25, P403, DOI 10.1016/0022-4731(86)90253-0
   PEGG AE, 1988, CANCER RES, V48, P759
   PRASANNA HR, 1989, J TOXICOL ENV HEALTH, V27, P467, DOI 10.1080/15287398909531316
   PRASANNA HR, 1989, CARCINOGENESIS, V10, P953, DOI 10.1093/carcin/10.5.953
   PRASANNA HR, 1988, P AM ASSOC CANC RES, V29, P133
   REDDY BS, 1987, CANCER RES, V47, P1226
   REDDY BS, 1987, CANCER RES, V47, P5340
   REDDY BS, 1988, CANCER RES, V48, P1777
   ROGERS AE, 1985, DIGEST DIS SCI, V30, PS87, DOI 10.1007/BF01296986
   SCHWARTZ A G, 1986, TOXICOLOGIC PATHOLOGY, V14, P357
   SCHWARTZ AG, 1979, CANCER RES, V39, P1129
   SCHWARTZ AG, 1981, CARCINOGENESIS, V2, P1335, DOI 10.1093/carcin/2.12.1335
   SCHWARTZ AG, 1989, CARCINOGENESIS, V10, P1809
   SILVERBERG E, 1989, CA-CANCER J CLIN, V39, P3
   TAGLIAFERRO AR, 1986, J NUTR, V116, P1977, DOI 10.1093/jn/116.10.1977
   TEMPERO MA, 1989, CANCER RES, V49, P5793
   TERPSTRA OT, 1987, GASTROENTEROLOGY, V92, P704, DOI 10.1016/0016-5085(87)90021-7
   THORNTON M, 1989, CARCINOGENESIS, V10, P407, DOI 10.1093/carcin/10.2.407
   TUTTON PJM, 1983, EXPT COLON CARCINOGE, V0, P199
   WEBER E, 1988, CARCINOGENESIS, V9, P1191, DOI 10.1093/carcin/9.7.1191
   WEISBURGER JH, 1983, EXPT COLON CARCINOGE, V0, P27
   ZHANG SZ, 1988, CANCER RES, V48, P6498
   1989, 1900, V38, V0, P725
NR 57
TC 11
Z9 11
U1 0
U2 0
PU AMER ASSOC CANCER RESEARCH
PI PHILADELPHIA
PA 615 CHESTNUT ST, 17TH FLOOR, PHILADELPHIA, PA 19106-4404 USA
SN 0008-5472
EI 1538-7445
J9 CANCER RES
JI Cancer Res.
PD JAN 15
PY 1991
VL 51
IS 2
BP 476
EP 480
DI 
PG 5
WC Oncology
SC Oncology
GA ET789
UT WOS:A1991ET78900003
PM 1824681
DA 2025-02-23
ER

PT J
AU MAYNE, ST
   GRAHAM, S
   ZHENG, TZ
AF MAYNE, ST
   GRAHAM, S
   ZHENG, TZ
TI DIETARY RETINOL - PREVENTION OR PROMOTION OF CARCINOGENESIS IN HUMANS
SO CANCER CAUSES & CONTROL
LA English
DT Article
DE ALCOHOL; BETA-CAROTENE; CANCER; CARCINOGENESIS; CAROTENE; ETHANOL; RETINOL; VITAMIN-A
AB A number of epidemiologic studies have found that 'vitamin A' is associated with a reduced risk for human cancers.  Dietary vitamin A indices reflect intake of several compounds in the diet including retinol and provitamin A carotenoids such as beta-carotene, and recent cancer epidemiology studies have attempted to distinguish effects of retinol from those of beta-carotene.  While beta-carotene has been associated consistently with a reduced risk for a number of human cancers, particularly epithelial cancers, retinol is generally found to be unassociated with, or positively associated with, risk for many cancers.  An apparent enhancement of carcinogenesis has been observed in numerous studies, particularly for cancer of the esophagus, oral cavity, pharynx, larynx, stomach, colon, and rectum.  While this finding could be artifactual, experimental studies in animals as well as mechanistic considerations suggest that this effect deserves serious consideration.  As discussed in this article, an apparent enhancement of carcinogenesis could be related to an ethanol/retinol interaction, and/or a mechanism involving pro-oxidant activity of retinol but anti-oxidant activity of beta-carotene.  This article concludes with suggestions for further research to help clarify the association between retinol and human carcinogenesis.
RP MAYNE, ST (corresponding author), YALE UNIV,SCH MED,DEPT EPIDEMIOL & PUBL HLTH,POB 3333,NEW HAVEN,CT 06510, USA.
FU NCI NIH HHS [CA-42101] Funding Source: Medline
NR 0
TC 50
Z9 52
U1 0
U2 1
PU RAPID SCIENCE PUBLISHERS
PI LONDON
PA 2-6 BOUNDARY ROW, LONDON, ENGLAND SE1 8NH
SN 0957-5243
EI 
J9 CANCER CAUSE CONTROL
JI Cancer Causes Control
PD NOV 15
PY 1991
VL 2
IS 6
BP 443
EP 450
DI 10.1007/BF00054305
PG 8
WC Oncology; Public, Environmental & Occupational Health
SC Oncology; Public, Environmental & Occupational Health
GA GW591
UT WOS:A1991GW59100010
PM 1764569
DA 2025-02-23
ER

PT J
AU ROGERS, MAM
   THOMAS, DB
   DAVIS, S
   WEISS, NS
   VAUGHAN, TL
   NEVISSI, AE
AF ROGERS, MAM
   THOMAS, DB
   DAVIS, S
   WEISS, NS
   VAUGHAN, TL
   NEVISSI, AE
TI A CASE-CONTROL STUDY OF ORAL-CANCER AND PREDIAGNOSTIC CONCENTRATIONS OF SELENIUM AND ZINC IN NAIL TISSUE
SO INTERNATIONAL JOURNAL OF CANCER
LA English
DT Article
ID serum selenium; carcinoma; copper; blood; risk; toenails; disease; growth; cavity; humans
AB A case-control study of oral cancer was conducted in western Washington state between 1983 and 1987.  Cases (n = 379) were identified through a population-based registry, and controls (n = 514) were selected by telephone using random digit dialing.  Subjects participated in a personal interview, completed a food-frequency questionnaire, and submitted clippings from the nails of each great toe for the determination of selenium and zinc concentrations.  The odds ratio (OR) for low selenium levels in nail tissue (lowest 25% of the distribution compared to the upper 75%) was 1.4 (95% confidence interval (CI) 1.0-2.2).  Likewise, the odds ratio for low zinc levels in nail was 1.6 (95% CI 1.0-2.3), but for low dietary zinc was 1.0 (95% CI 0.7-1.7).  Men with oral cancer had lower nail selenium levels than did the controls (OR = 1.9), but women with oral cancer did not (OR = 0.6).  Individuals 20 to 39 years of age with oral cancer, in particular, were more likely to have lower selenium levels in nail tissue than controls (OR = 16.4).  There was a significant interaction between selenium and ascorbic acid levels which could not be explained by cigarette use.  Subjects at greatest risk had low levels of both nutrients (OR = 3.8 for smokers and OR = 5.7 for non-smokers).  However, since the elements were deposited in the nail matrix close to the date of diagnosis, the differences in the element concentrations between cases and controls may have been a result of the disease.  Further etiologic studies of selenium, vitamin intake and oral carcinoma are warranted.
C1 UNIV WASHINGTON,DEPT EPIDEMIOL,SEATTLE,WA 98195.
   FRED HUTCHINSON CANC RES CTR,PROGRAM EPIDEMIOL,SEATTLE,WA 98104.
   UNIV WASHINGTON,DEPT ENVIRONM HLTH,SEATTLE,WA 98195.
C3 University of Washington; University of Washington Seattle; Fred Hutchinson Cancer Center; University of Washington; University of Washington Seattle
RP ROGERS, MAM (corresponding author), SUNY HLTH SCI CTR,DEPT PREVENT MED,SYRACUSE,NY 13210, USA.
FU NCI NIH HHS [IR37 CA 41530] Funding Source: Medline
CR Barch D H, 1986, ADV EXP MED BIOL, V206, P517
   BEACH R S, 1982, NUTRITION AND CANCER, V3, P172, DOI 10.1080/01635588109513719
   Breslow NE, 1980, ANAL CASE CONTROL ST, V0, P0
   BROGHAMER WL, 1976, CANCER, V37, P1384, DOI 10.1002/1097-0142(197603)37:3<1384::AID-CNCR2820370319>3.0.CO;2-E
   CHOW CK, 1986, J AM COLL NUTR, V5, P305
   DAWBER RPR, 1980, ARCH DERMATOL RES, V269, P197, DOI 10.1007/BF00406540
   FLECKMAN P, 1985, DERMATOL CLIN, V3, P373, DOI 10.1016/S0733-8635(18)30874-X
   FREUDENHEIM JL, 1989, EPIDEMIOL REV, V11, P229, DOI 10.1093/oxfordjournals.epirev.a036039
   GAROFALO JA, 1980, J SURG ONCOL, V15, P381, DOI 10.1002/jso.2930150413
   GOODWIN WJ, 1983, CANCER-AM CANCER SOC, V51, P110, DOI 10.1002/1097-0142(19830101)51:1<110::AID-CNCR2820510122>3.0.CO;2-V
   HEYDORN K, 1984, NEUTRON ACTIVATION A, V0, P0
   HUNTER DJ, 1990, AM J EPIDEMIOL, V132, P114, DOI 10.1093/oxfordjournals.aje.a115623
   HUNTER DJ, 1990, JAMA-J AM MED ASSOC, V264, P1228
   JHA IN, 1985, INDIAN J MED RES, V81, P602
   JOHANSSON U, 1986, BRIT J NUTR, V55, P227, DOI 10.1079/BJN19860029
   KOK FJ, 1988, AM J EPIDEMIOL, V128, P352, DOI 10.1093/oxfordjournals.aje.a114975
   KOLONEL LN, 1988, AM J EPIDEMIOL, V127, P999, DOI 10.1093/oxfordjournals.aje.a114903
   LEVANDER OA, 1985, FED PROC, V44, P2579
   LONGNECKER MP, 1987, FASEB J, V46, P587
   MARTIN RF, 1989, AM J CLIN NUTR, V49, P862, DOI 10.1093/ajcn/49.5.862
   MCCONNELL KP, 1975, J NUTR, V105, P1026, DOI 10.1093/jn/105.8.1026
   MORRIS JS, 1983, BIOL TRACE ELEM RES, V5, P529, DOI 10.1007/BF02988944
   MUNOZ N, 1987, JNCI-J NATL CANCER I, V79, P687
   ORENTREICH N, 1979, J INVEST DERMATOL, V73, P126, DOI 10.1111/1523-1747.ep12532799
   REDDY CC, 1983, FUND APPL TOXICOL, V3, P431, DOI 10.1016/S0272-0590(83)80017-7
   REULER JB, 1985, JAMA-J AM MED ASSOC, V253, P805, DOI 10.1001/jama.253.6.805
   ROGERS MAM, 1989, THESIS U WASHINGTON, V0, P0
   SALONEN JT, 1984, AM J EPIDEMIOL, V120, P342, DOI 10.1093/oxfordjournals.aje.a113898
   SCHOTTENFIELD D, 1985, HEAD NECK CANCER, V0, P6
   SCHRAUZER GN, 1977, BIOINORG CHEM, V7, P35, DOI 10.1016/S0006-3061(00)80127-1
   SHAMBERGER RJ, 1973, JNCI-J NATL CANCER I, V50, P863, DOI 10.1093/jnci/50.4.863
   SILVERMAN S, 1984, ORAL SURG ORAL MED O, V57, P34, DOI 10.1016/0030-4220(84)90256-1
   SWANSON C A, 1989, FASEB JOURNAL, V3, P0
   VANNOORD PAH, 1987, INT J EPIDEMIOL S, V16, P316
   VANTVEER P, 1990, AM J EPIDEMIOL, V131, P987, DOI 10.1093/oxfordjournals.aje.a115619
   VARGHESE I, 1987, ONCOLOGY-BASEL, V44, P224, DOI 10.1159/000226482
   WAKSBERG J, 1978, J AM STAT ASSOC, V73, P40, DOI 10.2307/2286513
   WILLETT WC, 1983, LANCET, V2, P130, DOI 10.1016/S0140-6736(83)90116-2
   WILLETT WC, 1985, AM J EPIDEMIOL, V122, P51, DOI 10.1093/oxfordjournals.aje.a114086
NR 39
TC 36
Z9 42
U1 0
U2 2
PU WILEY-LISS
PI NEW YORK
PA DIV JOHN WILEY & SONS INC 605 THIRD AVE, NEW YORK, NY 10158-0012
SN 0020-7136
EI 
J9 INT J CANCER
JI Int. J. Cancer
PD MAY 10
PY 1991
VL 48
IS 2
BP 182
EP 188
DI 10.1002/ijc.2910480205
PG 7
WC Oncology
SC Oncology
GA FL413
UT WOS:A1991FL41300004
PM 2019465
DA 2025-02-23
ER

PT J
AU MATOS, EL
   KHLAT, M
   LORIA, DI
   VILENSKY, M
   PARKIN, DM
AF MATOS, EL
   KHLAT, M
   LORIA, DI
   VILENSKY, M
   PARKIN, DM
TI CANCER IN MIGRANTS TO ARGENTINA
SO INTERNATIONAL JOURNAL OF CANCER
LA English
DT Article
ID esophageal cancer; risk-factors; mortality; tobacco; brazil; alcohol; uruguay; diet; born; city
AB Mortality rates from different cancers in migrants to Argentina from 11 individual countries and 6 groups of countries were compared with those in the Argentina-born population and in their countries of origin.  Almost all countries of origin had higher mortality rates from gastric cancer than Argentina, but the risk declines in migrants, and for European migrants becomes similar to that of the Argentina-born.  In contrast, mortality from oesophageal cancer is significantly lower in European countries than in Argentina.  For cancer of the colon and breast, most countries have lower mortality rates than the Argentina-born, the exceptions being Uruguay and Germany, and migrants demonstrate a convergence of risk towards that ot Argentina-born.  These results suggest that migrants to Argentina undergo changes in some environmental exposure, probably dietary, which give rise to substantial alterations in cancer risk within their lifespan.
C1 INT AGCY RES CANC,F-69372 LYONS,FRANCE.
C3 World Health Organization; International Agency for Research on Cancer (IARC)
RP MATOS, EL (corresponding author), FAC MED BUENOS AIRES,INST ONCOL ANGEL H ROFFO,AV SAN MARTIN 5481,RA-1417 BUENOS AIRES,ARGENTINA.
CR [Anonymous], 1988, IARC MONOGRAPHS ON THE EVALUATION OF CARCINOGENIC RISKS TO HUMANS, V44, P0
   ARMSTRONG BK, 1983, MORTALITY CANCER MIG, V0, P0
   DESTEFANI E, 1990, INT J CANCER, V46, P233, DOI 10.1002/ijc.2910460215
   DESTEFANI E, 1987, CANCER-AM CANCER SOC, V60, P3087, DOI 10.1002/1097-0142(19871215)60:12<3087::AID-CNCR2820601238>3.0.CO;2-6
   DESTEFANI E, 1990, CANCER RES, V50, P426
   FRANCO EL, 1989, INT J CANCER, V43, P992, DOI 10.1002/ijc.2910430607
   HAENSZEL W, 1961, JNCI-J NATL CANCER I, V26, P37
   HOLMAN CD, 1984, JNCI-J NATL CANCER I, V73, P75
   ISCOVICH J, 1987, INT J CANCER, V40, P734, DOI 10.1002/ijc.2910400604
   ISCOVICH JM, 1989, INT J CANCER, V44, P770, DOI 10.1002/ijc.2910440504
   KALDOR J, 1990, INT J EPIDEMIOL, V19, P233, DOI 10.1093/ije/19.2.233
   KURIHARA M, 1989, CANCER MORTALITY STA, V0, P0
   LILIENFELD AM, 1972, CANCER US, V0, P0
   Mack T M, 1985, NATL CANCER INST MONOGR, V69, P99
   MARMOT MG, 1984, LANCET, V1, P1455, DOI 10.1016/S0140-6736(84)91943-3
   MARMOT MG, 1984, STUDIES MED POPULATI, V47, P0
   MATOS EL, 1990, INT J EPIDEMIOL, V19, P860, DOI 10.1093/ije/19.4.860
   MCMICHAEL AJ, 1980, INT J CANCER, V25, P431, DOI 10.1002/ijc.2910250402
   MILLER AB, 1990, REV ONCOL, V3, P87
   NASCA PC, 1981, CANCER-AM CANCER SOC, V48, P2323, DOI 10.1002/1097-0142(19811115)48:10<2323::AID-CNCR2820481031>3.0.CO;2-8
   Nascimbene Mario Carlos, 1988, LOS ITALIANOS Y LA INTEGRACION NACIONAL: HISTORIA EVOLUTIVA DE LA COLECTIVIDAD ITALIANA EN LA ARGENTINA (1835-1965), V0, P0
   PERCY C, 1989, AM J EPIDEMIOL, V129, P934, DOI 10.1093/oxfordjournals.aje.a115226
   RIOSDALENZ J, 1981, INT J CANCER, V28, P307, DOI 10.1002/ijc.2910280309
   ROSENWAIKE I, 1986, INT J EPIDEMIOL, V15, P30, DOI 10.1093/ije/15.1.30
   STEINITZ R, 1989, IARC SCI PUBLICATION, V98, P0
   TSUGANE S, 1990, INT J CANCER, V45, P436, DOI 10.1002/ijc.2910450310
   TUYNS AJ, 1988, INT J CANCER, V41, P483, DOI 10.1002/ijc.2910410403
   VICTORA CG, 1987, INT J CANCER, V39, P710, DOI 10.1002/ijc.2910390610
   1989, 1900, P593, V0, P0
NR 32
TC 16
Z9 18
U1 0
U2 1
PU WILEY-LISS
PI NEW YORK
PA DIV JOHN WILEY & SONS INC 605 THIRD AVE, NEW YORK, NY 10158-0012
SN 0020-7136
EI 
J9 INT J CANCER
JI Int. J. Cancer
PD DEC 2
PY 1991
VL 49
IS 6
BP 805
EP 811
DI 10.1002/ijc.2910490602
PG 7
WC Oncology
SC Oncology
GA GT956
UT WOS:A1991GT95600001
PM 1959985
DA 2025-02-23
ER

PT J
AU ZARIDZE, DG
   FILIPCHENKO, VV
AF ZARIDZE, DG
   FILIPCHENKO, VV
TI THE ROLE OF DIET IN ETIOLOGY OF COLORECTAL-CANCER
SO VOPROSY ONKOLOGII
LA Russian
DT Article
ID colon
AB The epidemiologic case-control study included 100 patients with histologically verified colorectal cancer.  The groups of cancer patients and controls with non-tumor pathology treated at a therapeutic department of a city clinical hospital were identical with respect to age and sex.  A questionnaire was used to study average intake of foods within 12 months prior to disease.  Consumption of basic dietary ingredients was calculated.  The logistic regression method was employed to assess the relative risk of colonic cancer development for four levels of consumption of each ingredient.  The tendency of risk variation was evaluated.  The increase in the risk of colonic cancer was accounted for by the high consumption of monounsaturated fatty acids (p = 0.023), starch (p = = 0.05) and a rise in meat/vegetables (p < 0.001), protein/cellulose (p < 0.001) and fat/cellulose (p = 0.023) ratios.  High intake of beta-carotene (p = 0.011), vitamin C (p = = 0.003), calcium (p = 0.009) and dairy products (p = 0.003) and increased poly/monounsaturated fatty acid ratio (p = 0.014) were associated with low relative risk.
RP ZARIDZE, DG (corresponding author), ACAD MED SCI USSR,CTR ONCOL RES,CARCINOGENESIS RES INST,MOSCOW 109801,USSR.
CR Breslow NE, 1980, IARC PUBLICATION, V32, P0
   BYERS T, 1988, CANCER, V62, P1713, DOI 10.1002/1097-0142(19881015)62:1+<1713::AID-CNCR2820621309>3.0.CO;2-W
   GRAHAM S, 1988, AM J EPIDEMIOL, V128, P490, DOI 10.1093/oxfordjournals.aje.a114997
   HAENSZEL W, 1980, JNCI-J NATL CANCER I, V64, P17
   Jensen O M, 1982, NUTR CANCER, V4, P5, DOI 10.1080/01635588209513733
   LAVECCHIA C, 1988, INT J CANCER, V41, P492, DOI 10.1002/ijc.2910410404
   LEE HP, 1989, INT J CANCER, V43, P1007, DOI 10.1002/ijc.2910430609
   MACQUARTMOULIN G, 1986, INT J CANCER, V38, P183, DOI 10.1002/ijc.2910380207
   MANOUSOS O, 1983, INT J CANCER, V32, P1, DOI 10.1002/ijc.2910320102
   PARKIN DM, 1988, INT J CANCER, V41, P184, DOI 10.1002/ijc.2910410205
   POTTER JD, 1986, JNCI-J NATL CANCER I, V76, P557, DOI 10.1093/jnci/76.4.557
   RIBOLI E, 1987, CAUSATION PREVENTION, V0, P49
   SKURIKHINA IM, 1987, KHIMICHESKII SOSTAV, V0, P0
   SLATTERY ML, 1988, AM J EPIDEMIOL, V128, P504, DOI 10.1093/oxfordjournals.aje.a114998
   ZARIDE DG, 1990, INT J CANCER, V45, P583, DOI 10.1002/ijc.2910450336
   1977, 1900, V2, V0, P207
NR 16
TC 3
Z9 3
U1 0
U2 1
PU IZD MEDITSINA PETERBURGSKOE ORDELENIE
PI ST PETERSBURG
PA PARK LENINA 5A, 197046 ST PETERSBURG, RUSSIA
SN 0507-3758
EI 
J9 VOP ONKOL+
PD JUN 15
PY 1991
VL 37
IS 2
BP 152
EP 158
DI 
PG 7
WC Oncology
SC Oncology
GA FF252
UT WOS:A1991FF25200004
PM 2014693
DA 2025-02-23
ER

PT J
AU CAVALLO, F
   GERBER, M
   MARUBINI, E
   RICHARDSON, S
   BARBIERI, A
   COSTA, A
   DECARLI, A
   PUJOL, H
AF CAVALLO, F
   GERBER, M
   MARUBINI, E
   RICHARDSON, S
   BARBIERI, A
   COSTA, A
   DECARLI, A
   PUJOL, H
TI ZINC AND COPPER IN BREAST-CANCER - A JOINT STUDY IN NORTHERN ITALY AND SOUTHERN FRANCE
SO CANCER
LA English
DT Article
ID containing superoxide-dismutase; cu-zn ratio; serum zinc; glutathione-peroxidase; ascorbic-acid; human-tissue; plasma; growth; tumor; benign
AB The relationship between breast cancer and two trace elements, zinc (Zn) and copper (Cu), was investigated by means of an hospital based case-control study at Milan (Italy) and Montpellier (France).  Variables concerning dietary intake of Zn and Cu (in Milan) and their blood levels (both in Milan and Montpellier) were measured.  Dietary intake, evaluated through a questionnaire of the dietary history type, and blood levels of Zn and Cu were measured in 261 cases and 261 controls.  Cu blood level showed a contradictory tendency in the two samples (higher in controls in Milan, higher in cases in Montpellier), which tended to lessen after adjustment for related variables.  No odds ratios (OR) in the different quantiles, nor X2 for trend reached statistical significance.  A sharp difference was evidenced on the opposite with regard to Zn blood values in cases and controls.  In both samples Zn mean values are significantly higher in cases than in controls, and the difference remains significant in the two samples even after adjustment for related variables.  The pooled OR computed from the two samples, after adjustment for known risk factors and related variables, reaches in the fourth quartile a value of 9.5 (CI:  4.9-18.2).  Dietary intake of the two minerals (measured only in Milan sample) showed no difference between cases and controls, but a stronger relationship between dietary and blood Zn was evidenced in cases with respect to controls.  The authors suggest that the higher Zn level in cases might be related with an higher incorporation of Zn in cancer cases and that the same mineral might play a possible role in tumor growth promotion.
C1 CTR PAUL LAMARQUE,F-34033 MONTPELLIER,FRANCE.
   UNIV MILAN,IST STAT MED & BIOMETRIA,I-20122 MILAN,ITALY.
   INSERM,U170,F-94800 VILLEJUIF,FRANCE.
   IST NAZL STUDIO & CURA TUMORI,I-20133 MILAN,ITALY.
C3 Universite de Montpellier; University of Milan; Institut National de la Sante et de la Recherche Medicale (Inserm); Fondazione IRCCS Istituto Nazionale Tumori Milan
RP CAVALLO, F (corresponding author), UNIV TURIN,DIPARTIMENTO IGIENE & MED COMUNITA,VIA SANTENA 5 BIS,I-10126 TURIN,ITALY.
CR ADLER AL, 1981, J DERMATOL SURG ONC, V7, P911, DOI 10.1111/j.1524-4725.1981.tb00188.x
   ALDOR Y, 1982, KLIN WOCHENSCHR, V60, P375, DOI 10.1007/BF01721629
   ASKARI A, 1980, JPEN-PARENTER ENTER, V4, P561, DOI 10.1177/0148607180004006561
   BALES CW, 1986, PROSTAG OTH LIPID M, V31, P859, DOI 10.1016/0090-6980(86)90019-5
   BRINTON LA, 1982, JNCI-J NATL CANCER I, V69, P817
   Burke Bertha S, 1947, JOUR AMER DIETETIC ASSOC, V23, P1041
   CAPEL ID, 1982, ONCOLOGY-BASEL, V39, P38, DOI 10.1159/000225602
   COLLECCHI P, 1987, MED SCI RES-BIOCHEM, V15, P1073
   DEWIS W, 1970, P SOC EXP BIOL MED, V135, P17
   DEWIS W, 1972, J NATL CANCER I, V48, P375
   DIILIO C, 1987, CARCINOGENESIS, V8, P281
   DIILIO C, 1985, CANCER LETT, V29, P37, DOI 10.1016/0304-3835(85)90120-X
   FENTON MR, 1985, NUTR RES, V5, P1383, DOI 10.1016/S0271-5317(85)80049-X
   FENTON MR, 1980, JNCI-J NATL CANCER I, V65, P1271
   FIDANZA F, 1974, LINEAMENTI NUTRIZION, V0, P0
   FISHER GL, 1981, CANCER-AM CANCER SOC, V47, P1838, DOI 10.1002/1097-0142(19810401)47:7<1838::AID-CNCR2820470720>3.0.CO;2-6
   GAROFALO JA, 1980, CANCER-AM CANCER SOC, V46, P2682, DOI 10.1002/1097-0142(19801215)46:12<2682::AID-CNCR2820461224>3.0.CO;2-T
   GERBER M, 1988, INT J CANCER, V42, P489, DOI 10.1002/ijc.2910420403
   GOOD RA, 1980, PROGR IMMUNOLOGY, V4, P906
   GOZDASOGLU S, 1982, ACTA HAEMATOL-BASEL, V67, P67
   GRAY BN, 1982, J SURG ONCOL, V21, P230, DOI 10.1002/jso.2930210407
   GUILLARD O, 1980, PATHOL BIOL, V28, P469
   HABIB FK, 1980, CLIN CHIM ACTA, V104, P329, DOI 10.1016/0009-8981(80)90390-3
   ISSELL BF, 1981, CANCER-AM CANCER SOC, V47, P1845, DOI 10.1002/1097-0142(19810401)47:7<1845::AID-CNCR2820470721>3.0.CO;2-B
   JACOB RA, 1987, J NUTR, V117, P2109, DOI 10.1093/jn/117.12.2109
   LE MG, 1986, J NATL CANCER I, V77, P633, DOI 10.1093/jnci/77.3.633
   MANOUSOS O, 1981, CANCER DETECT PREV, V41, P439
   MANTEL N, 1959, JNCI-J NATL CANCER I, V22, P719
   MARKLUND SL, 1982, CANCER RES, V42, P1955
   MARUBINI E, 1988, CANCER-AM CANCER SOC, V61, P173, DOI 10.1002/1097-0142(19880101)61:1<173::AID-CNCR2820610129>3.0.CO;2-P
   MILLS BJ, 1984, J NUTR, V114, P746, DOI 10.1093/jn/114.4.746
   MILLS BJ, 1981, AM J CLIN NUTR, V34, P1661, DOI 10.1093/ajcn/34.9.1661
   MINKEL DT, 1979, CANCER RES, V39, P2451
   MULLER W, 1981, ACTA NEUROPATHOL, V55, P53
   Paul AA, 1978, MCCANCE WIDDOWSONS C, V4th, P0
   PERCUDANI M, 1981, INT SURG, V66, P233
   RIZK SL, 1984, CANCER RES, V44, P5390
   ROGULJIC A, 1980, CANCER-AM CANCER SOC, V46, P565, DOI 10.1002/1097-0142(19800801)46:3<565::AID-CNCR2820460324>3.0.CO;2-N
   SAYAG J, 1980, ENCYCL MED CHIR, V1, P13
   SENGAS JB, 1987, MED SCI RES-BIOCHEM, V15, P793
   SIEGERS CP, 1984, J CANCER RES CLIN, V107, P238, DOI 10.1007/BF01032615
   SMITH CH, 1980, J NUTR, V110, P1398, DOI 10.1093/jn/110.7.1398
   SMITH JC, 1985, J AM COLL NUTR, V4, P627, DOI 10.1080/07315724.1985.10720105
   TALAMINI R, 1985, INT J EPIDEMIOL, V14, P70, DOI 10.1093/ije/14.1.70
   VOYATZOGLOU V, 1982, AM J SURG, V144, P355, DOI 10.1016/0002-9610(82)90019-8
   WESTMAN NG, 1981, CANCER RES, V41, P2962
NR 47
TC 57
Z9 60
U1 0
U2 7
PU WILEY-LISS
PI NEW YORK
PA DIV JOHN WILEY & SONS INC 605 THIRD AVE, NEW YORK, NY 10158-0012
SN 0008-543X
EI 
J9 CANCER
JI Cancer
PD FEB 1
PY 1991
VL 67
IS 3
BP 738
EP 745
DI 10.1002/1097-0142(19910201)67:3<738::AID-CNCR2820670335>3.0.CO;2-#
PG 8
WC Oncology
SC Oncology
GA EU100
UT WOS:A1991EU10000034
PM 1985767
DA 2025-02-23
ER

PT J
AU THOMPSON, LU
   ZHANG, L
AF THOMPSON, LU
   ZHANG, L
TI PHYTIC ACID AND MINERALS - EFFECT ON EARLY MARKERS OF RISK FOR MAMMARY AND COLON CARCINOGENESIS
SO CARCINOGENESIS
LA English
DT Article
ID large intestinal cancer; cell-proliferation; inositol hexaphosphate; colorectal-cancer; protein-synthesis; oxygen radicals; f344 rats; fat diet; calcium; iron
AB This study determined the effect of inositol hexaphosphate or phytic acid (PA; 1.2%), Ca (1.5%) and Fe (535 p.p.m.) alone, and PA in combination with Ca or Fe in a high-fat diet (25%) on the labeling (LI) and mitotic (MI) cell proliferation indices, nuclear aberration (NA) and intraductal proliferation (IDP) in the mammary gland, as well as the LI in colonic epithelial cells. Diet supplementation with PA alone caused reductions (P < 0.05) in the colon LI by 18%, and in the LI and NA in the total mammary gland structures of mice by 29 and 30% respectively. Supplementation with Fe or particularly Ca caused increases in the colon LI and in the mammary LI, MI, NA and IDP but these were reduced by 25-53% (P < 0.05) in the presence of PA. These results support the hypothesis that PA may reduce the risk for both colon and mammary cancer and its effect is related to its mineral binding ability. Furthermore, significant relationships (P < 0.01) were observed between the LI and MI or NA in the total structures of the mammary gland. The number of IDPs also related (P < 0.05) to LI or NA in the terminal end bud structure of the mammary gland, suggesting that highly proliferating mammary cells, particularly in the terminal end bud structure, are of greater risk for nuclear damage and development to IDP. A significant relationship (P < 0.01) was observed between the cell proliferation in the mammary gland and that in the colon, indicating that both tissues can be influenced similarly by dietary constituents.
RP UNIV TORONTO, FAC MED, DEPT NUTR SCI, TORONTO M5S 1A8, ONTARIO, CANADA.
CR AMES BN, 1983, SCIENCE, V221, P1256, DOI 10.1126/science.6351251
   APPLETON GVN, 1987, BRIT J SURG, V74, P523, DOI 10.1002/bjs.1800740635
   BANNISTER JV, 1984, LIFE CHEM REP S, V2, P64
   BATEN A, 1989, CARCINOGENESIS, V10, P1595, DOI 10.1093/carcin/10.9.1595
   BEHLING AR, 1990, BRIT J NUTR, V64, P505, DOI 10.1079/BJN19900050
   ,, 1977, JOURNAL OF NUTRITION, V107, P1340
   BINDRA GS, 1986, NUTR RES, V6, P475, DOI 10.1016/S0271-5317(86)80101-4
   BIRD RP, 1986, CANCER LETT, V31, P61, DOI 10.1016/0304-3835(86)90167-9
   BRAUGHLER JM, 1987, UPJOHN S OXYGEN RADI, V0, P99
   BULL A, 1987, GASTROENTEROLOGY, V92, P1332
   CAMERON IL, 1989, MAGNESIUM, V8, P31
   CARLIN G, 1984, FEBS LETT, V177, P27, DOI 10.1016/0014-5793(84)80974-6
   COHEN LA, 1986, DIET NUTRITION CANCE, V1, P77
   DESCHNER EE, 1982, CANCER-AM CANCER SOC, V50, P1136, DOI 10.1002/1097-0142(19820915)50:6<1136::AID-CNCR2820500617>3.0.CO;2-A
   DRASAR BS, 1973, BRIT J CANCER, V27, P167, DOI 10.1038/bjc.1973.20
   GRAF E, 1984, J BIOL CHEM, V259, P3620
   GRAF E, 1985, CANCER-AM CANCER SOC, V56, P717, DOI 10.1002/1097-0142(19850815)56:4<717::AID-CNCR2820560402>3.0.CO;2-4
   GREGOIRE RC, 1989, GUT, V30, P376, DOI 10.1136/gut.30.3.376
   HALLIWELL B, 1984, BIOCHEM J, V219, P1, DOI 10.1042/bj2190001
   HOWELL MA, 1976, J CHRON DIS, V29, P243, DOI 10.1016/0021-9681(76)90078-3
   JARIWALLA RJ, 1988, NUTR RES, V8, P813, DOI 10.1016/S0271-5317(88)80161-1
   KAUMP SM, 1989, FASEB J, V3, P0
   LEFFERT HL, 1982, IONS CELL PROLIFERAT, V0, P93
   LIPKIN M, 1985, CANCER LETT, V26, P139, DOI 10.1016/0304-3835(85)90019-9
   LIPKIN M, 1987, GASTROENTEROLOGY, V92, P1083, DOI 10.1016/0016-5085(87)90987-5
   MCSHERRY CK, 1989, CANCER RES, V49, P6039
   NELSON RL, 1989, ANTICANCER RES, V9, P1477
   NIELSEN BK, 1987, CANCER LETT, V37, P317, DOI 10.1016/0304-3835(87)90117-0
   NORRIS V, 1989, CELL CALCIUM, V10, P511, DOI 10.1016/0143-4160(89)90012-2
   PENCE BC, 1988, CARCINOGENESIS, V9, P187, DOI 10.1093/carcin/9.1.187
   PHILLIPS RL, 1980, JNCI-J NATL CANCER I, V65, P1097
   Reddy B S, 1980, ADV CANCER RES, V32, P237, DOI 10.1016/S0065-230X(08)60363-2
   Reddy BS, 1986, DIET NUTRITION CANCE, V1, P47
   RESHEF R, 1990, CANCER RES, V50, P1764
   ROMAGNOLI P, 1984, DIS COLON RECTUM, V27, P305, DOI 10.1007/BF02555636
   RUSSO IH, 1978, JNCI-J NATL CANCER I, V61, P1439
   RUSSO J, 1990, LAB INVEST, V62, P244
   RUSSO J, 1987, LAB INVEST, V57, P112
   SANDBERG AS, 1988, J NUTR, V118, P469, DOI 10.1093/jn/118.4.469
   SHAMSUDDIN AM, 1988, CARCINOGENESIS, V9, P577, DOI 10.1093/carcin/9.4.577
   SHAMSUDDIN AM, 1989, CARCINOGENESIS, V10, P625, DOI 10.1093/carcin/10.3.625
   SHAMSUDDIN AM, 1989, CARCINOGENESIS, V10, P1461, DOI 10.1093/carcin/10.8.1461
   SHARKEY SM, 1986, CARCINOGENESIS, V7, P1991, DOI 10.1093/carcin/7.12.1991
   SIEGERS CP, 1988, CANCER LETT, V41, P251, DOI 10.1016/0304-3835(88)90285-6
   SORENSON AW, 1988, NUTR CANCER, V11, P135, DOI 10.1080/01635588809513981
   SOUTHON S, 1985, BRIT J NUTR, V53, P595, DOI 10.1079/BJN19850069
   SPIVEYFOX MR, 1989, NUTR TOXICOL, V3, P59
   STEVENS RG, 1988, NEW ENGL J MED, V319, P1047, DOI 10.1056/NEJM198810203191603
   SUGARBAKER PH, 1982, CANCER PRINCIPLES PR, V0, P643
   THOMPSON HJ, 1991, CARCINOGENESIS, V12, P111, DOI 10.1093/carcin/12.1.111
   Thompson LU, 1989, FOOD PROTEINS, V0, P410
   THOMPSON LU, 1988, FOOD TECHNOL-CHICAGO, V42, P123
   THOMPSON LU, 1987, AM J CLIN NUTR, V46, P467, DOI 10.1093/ajcn/46.3.467
   THOMPSON LU, 1991, FOOD PROTEINS, V122, P111
   TUCKER RW, 1990, CELL CALCIUM, V11, P201, DOI 10.1016/0143-4160(90)90071-2
   ULLAH A, 1990, CARCINOGENESIS, V11, P2219, DOI 10.1093/carcin/11.12.2219
   WARGOVICH MJ, 1988, J AM COLL NUTR, V7, P295, DOI 10.1080/07315724.1988.10720246
   WARGOVICH MJ, 1990, CANCER LETT, V53, P17, DOI 10.1016/0304-3835(90)90005-I
   WHITFIELD JF, 1982, IONS CELL PROLIFERAT, V0, P283
   ZHANG L, 1987, CANCER RES, V47, P4905
   1989, 1900, V47, V0, P155
NR 61
TC 85
Z9 93
U1 0
U2 3
PU OXFORD UNIV PRESS
PI OXFORD
PA GREAT CLARENDON ST, OXFORD OX2 6DP, ENGLAND
SN 0143-3334
EI 1460-2180
J9 CARCINOGENESIS
JI Carcinogenesis
PD NOV 15
PY 1991
VL 12
IS 11
BP 2041
EP 2045
DI 10.1093/carcin/12.11.2041
PG 5
WC Oncology
SC Oncology
GA GP558
UT WOS:A1991GP55800009
PM 1934289
DA 2025-02-23
ER

PT J
AU KNELLER, RW
   MCLAUGHLIN, JK
   BJELKE, E
   SCHUMAN, LM
   BLOT, WJ
   WACHOLDER, S
   GRIDLEY, G
   COCHIEN, HT
   FRAUMENI, JF
AF KNELLER, RW
   MCLAUGHLIN, JK
   BJELKE, E
   SCHUMAN, LM
   BLOT, WJ
   WACHOLDER, S
   GRIDLEY, G
   COCHIEN, HT
   FRAUMENI, JF
TI A COHORT STUDY OF STOMACH-CANCER IN A HIGH-RISK AMERICAN POPULATION
SO CANCER
LA English
DT Article
ID gastric-cancer; alcohol-consumption; dietary factors; united-states; epidemiology; smoking; county
AB Demographic, smoking and dietary information was obtained from a cohort of 17,633 white American men, largely of Scandinavian and German descent, who responded to a mailed questionnaire in 1966. After 20 years of follow-up, 50% to 90% increases in mortality from stomach cancer (75 deaths) were found among foreign-born, their children, and among residents of the North Central states. An association was seen with low educational attainment and laboring or semiskilled occupations, primarily among immigrants and their children. Risk was elevated in subjects who regularly smoked cigarettes (RR = 2.6, 95% CI = 1.1 to 5.8). A significant dose-response trend was observed, with subjects who smoked 30 or more cigarettes per day having more than a five-fold increased risk compared with those who never smoked. Elevated risks were also found for pipe smoking and smokeless tobacco use, but not for alcohol consumption. Analysis of dietary consumption of nine food groups revealed no significant associations with stomach cancer. However, total carbohydrate intake and a few individual food items (salted fish, bacon, cooked cereal, milk, and apples) were associated with increased risk. The findings of this prospective study of a high-risk population add to the limited evidence relating tobacco consumption to stomach cancer risk and suggest clues to ethnic, geographic, and dietary risk factors.
C1 NCI,DIV CANC RES,EPIDEMIOL & BIOSTAT PROGRAM,EPN SUITE 415,BETHESDA,MD 20892.
   WESTAT CORP,ROCKVILLE,MD.
   UNIV BERGEN,CTR EPIDEMIOL RES,N-5014 BERGEN,NORWAY.
   UNIV MINNESOTA,SCH PUBL HLTH,DIV EPIDEMIOL,MINNEAPOLIS,MN 55455.
C3 National Institutes of Health (NIH) - USA; NIH National Cancer Institute (NCI); Westat; University of Bergen; University of Minnesota System; University of Minnesota Twin Cities
FU NCI NIH HHS [N01-CP-33325] Funding Source: Medline
CR BJELKE E, 1974, SCAND J GASTROENTERO, V9, P1
   BJELKE E, 1974, DISS ABSTR INT, V34, P266
   BLAIR A, 1985, SCAND J WORK ENV HEA, V11, P397, DOI 10.5271/sjweh.2208
   BLOCK G, 1985, AM J EPIDEMIOL, V122, P13, DOI 10.1093/oxfordjournals.aje.a114072
   BLOT WJ, 1991, JAMA-J AM MED ASSOC, V265, P1287, DOI 10.1001/jama.265.10.1287
   BRESLOW NE, 1987, IARC SCI PUBL, V82, P120
   BUIATTI E, 1989, INT J CANCER, V44, P611, DOI 10.1002/ijc.2910440409
   CHEN VW, 1990, NUTR CANCER, V13, P59, DOI 10.1080/01635589009514045
   Ciegler A, 1977, MYCOTOXINS IN HUMAN AND ANIMAL HEALTH, V0, P609
   CORREA P, 1985, JNCI-J NATL CANCER I, V75, P645
   CORREA P, 1988, CANCER RES, V48, P3554
   DEVESA SS, 1987, JNCI-J NATL CANCER I, V79, P701
   GRAHAM S, 1990, NUTR CANCER, V13, P19, DOI 10.1080/01635589009514042
   HAENSZEL W, 1972, JNCI-J NATL CANCER I, V49, P969
   HAENSZEL W, 1961, JNCI-J NATL CANCER I, V26, P37
   HIRAYAMA T, 1984, JPN J CLIN ONCOL, V14, P159
   HIRAYAMA T, 1977, WHO COLLABORATING CT, V0, P117
   HOOVER R, 1975, SCIENCE, V189, P1005, DOI 10.1126/science.1220005
   HOWSON CP, 1986, EPIDEMIOL REV, V8, P1
   JEDRYCHOWSKI W, 1986, INT J CANCER, V37, P837, DOI 10.1002/ijc.2910370607
   KRIEBEL D, 1979, NUTR CANCER, V1, P8
   LAVECCHIA C, 1987, INT J CANCER, V40, P484, DOI 10.1002/ijc.2910400409
   MCLAUGHLIN JK, 1990, CANCER RES, V50, P3804
   MIRVISH SS, 1983, JNCI-J NATL CANCER I, V71, P631, DOI 10.1093/JNCI/71.3.629
   NOMURA A, 1990, CANCER RES, V50, P627
   Nomura A, 1982, CANCER EPIDEMIOL, V0, P624
   PARKIN DM, 1984, B WORLD HEALTH ORGAN, V62, P163, DOI 10.1139/b84-027
   PICKLE LW, 1987, DHHS NIH872900 PUBL, V0, P48
   PRESTON DL, 1985, STATISTICAL METHODS, V0, P109
   RISCH HA, 1985, AM J EPIDEMIOL, V122, P947, DOI 10.1093/oxfordjournals.aje.a114199
   SNOWDEN DA, 1981, THESIS U MINNESOTA, V0, P0
   UNAKAMI M, 1989, ACTA PATHOL JAPON, V39, P420
   WEINBERG GB, 1985, CANCER-AM CANCER SOC, V56, P703, DOI 10.1002/1097-0142(19850801)56:3<703::AID-CNCR2820560344>3.0.CO;2-K
   WILLIAMS RR, 1977, JNCI-J NATL CANCER I, V58, P525, DOI 10.1093/jnci/58.3.525
   WUWILLIAMS AH, 1990, CANCER RES, V50, P2569
   YOU WC, 1988, CANCER RES, V48, P3518
   1989, 1900, P132, V0, P0
   1986, 1900, P51, V0, P0
   1985, 1900, V38, V0, P276
   1981, 1900, V15, V0, P0
   1988, 1900, V44, V0, P194
   1982, 1900, P31, V0, P0
   1973, 1900, V1, V0, P747
NR 44
TC 111
Z9 116
U1 0
U2 4
PU WILEY-LISS
PI NEW YORK
PA DIV JOHN WILEY & SONS INC 605 THIRD AVE, NEW YORK, NY 10158-0012
SN 0008-543X
EI 
J9 CANCER
JI Cancer
PD AUG 1
PY 1991
VL 68
IS 3
BP 672
EP 678
DI 10.1002/1097-0142(19910801)68:3<672::AID-CNCR2820680339>3.0.CO;2-T
PG 7
WC Oncology
SC Oncology
GA FY161
UT WOS:A1991FY16100038
PM 2065291
DA 2025-02-23
ER

PT J
AU YU, GP
   HSIEH, CC
AF YU, GP
   HSIEH, CC
TI RISK-FACTORS FOR STOMACH-CANCER - A POPULATION-BASED CASE-CONTROL STUDY IN SHANGHAI
SO CANCER CAUSES & CONTROL
LA English
DT Article
DE CASE-CONTROL STUDY; DIET; STOMACH CANCER; TEA; TOBACCO
AB A population-based case-control study of stomach cancer was conducted among the teachers and staff of primary and middle schools in Shanghai.  A total of 84 cases of tomach cancer were identified in all schools and 2,676 controls were drawn from the teachers and staff of a randomly selected sample of 40 primary and 15 middle schools.  Data were analyzed by a multivariate logistic regression model.  The analysis indicated that a positive family history of stomach cancer, cigarette smoking, low consumption of fruits, and low consumption of strong tea were significantly associated with stomach cancer incidence.
RP YU, GP (corresponding author), SHANGHAI MED UNIV,SCH PUBL HLTH,DEPT EPIDEMIOL,SHANGHAI 200032,PEOPLES R CHINA.
NR 0
TC 83
Z9 87
U1 0
U2 5
PU RAPID SCIENCE PUBLISHERS
PI LONDON
PA 2-6 BOUNDARY ROW, LONDON, ENGLAND SE1 8NH
SN 0957-5243
EI 
J9 CANCER CAUSE CONTROL
JI Cancer Causes Control
PD MAY 15
PY 1991
VL 2
IS 3
BP 169
EP 174
DI 10.1007/BF00056210
PG 6
WC Oncology; Public, Environmental & Occupational Health
SC Oncology; Public, Environmental & Occupational Health
GA FP423
UT WOS:A1991FP42300004
PM 1873447
DA 2025-02-23
ER

PT J
AU CELENTANO, DD
AF CELENTANO, DD
TI EPIDEMIOLOGIC PERSPECTIVES ON LIFE-STYLE MODIFICATION AND HEALTH PROMOTION IN CANCER-RESEARCH
SO CANCER
LA English
DT Article; Proceedings Paper
AB The clinical, patient-oriented focus of medicine and psychology is contrasted with the epidemiologic (public health) approach in assessing the role of life-style factors and health promotion in cancer research.  The unifying host-agent-environment epidemiologic paradigm is applied to contemporary cancer prevention issues, principally smoking cessation and dietary modification, to demonstrate differences in inferences, prevention strategies, and research opportunities.  An integration of population-based approaches with the dynamics of patient behavior and risks for cancer is especially salient when considering the role of psychosocial stress and personal and social resources.  The social epidemiologic perspective, the study of the psychosocial determinants of physical health status, offers one approach for resolving the outlined differences in perspectives and is particularly relevant for understanding the etiology of life-style behaviors and how they might be altered.
RP CELENTANO, DD (corresponding author), JOHNS HOPKINS UNIV,SCH HYG & PUBL HLTH,DEPT HLTH POLICY & MANAGEMENT,DIV BEHAV SCI & HLTH EDUC,BALTIMORE,MD 21205, USA.
CR [Anonymous], 1982, EPIDEMIOLOGIC RESEARCH: PRINCIPLES AND QUANTITATIVE METHODS, V0, P0
   BERKSON J, 1946, BIOMETRICS BULL, V2, P47, DOI 10.2307/3002000
   Breslow NE, 1980, STAT METHODS CANC RE, V1, P0
   CASSEL J, 1974, AM J PUBLIC HEALTH, V64, P1040, DOI 10.2105/AJPH.64.11.1040
   CELENTANO DD, 1988, J CLIN EPIDEMIOL, V41, P531, DOI 10.1016/0895-4356(88)90057-1
   Doll Richard, 1981, THE CAUSES OF CANCER, V0, P0
   Fletcher R, 1982, CLINICAL EPIDEMIOLOGY - THE ESSENTIALS, V1st, P0
   GRAHAM S, 1979, HDB MED SOCIOLOGY, V0, P71
   HOLLAND JC, 1989, HDB PSYCHOONCOLOGY, V0, P705
   KASL SV, 1984, ANNU REV PUBL HEALTH, V5, P319
   KASL SV, 1983, HDB HLTH HLTH CARE H, V0, P0
   KLEINBAUM DG, 1981, AM J EPIDEMIOL, V113, P452, DOI 10.1093/oxfordjournals.aje.a113113
   Last JM, 1980, PUBLIC HLTH PREVENTI, V0, P9
   LEVENTHAL H, 1980, PSYCHOL BULL, V88, P370, DOI 10.1037/0033-2909.88.2.370
   LEVY SM, 1983, HEALTH PSYCHOL, V2, P21
   LILIENFELD AM, 1980, F EPIDEMIOLOGY, V0, P0
   MacMahon B, 1970, EPIDEMIOLOGY: PRINCIPLES AND METHODS, V0, P0
   SALLIS JF, 1985, AM J EPIDEMIOL, V121, P91, DOI 10.1093/oxfordjournals.aje.a113987
   SEXTON MM, 1979, BEHAVIORAL MED THEOR, V0, P0
NR 20
TC 4
Z9 4
U1 0
U2 0
PU WILEY-LISS
PI NEW YORK
PA DIV JOHN WILEY & SONS INC 605 THIRD AVE, NEW YORK, NY 10158-0012
SN 0008-543X
EI 
J9 CANCER
JI Cancer
PD FEB 1
PY 1991
VL 67
IS 3
BP 808
EP 812
DI 10.1002/1097-0142(19910201)67:3+<808::AID-CNCR2820671410>3.0.CO;2-L
PG 5
WC Oncology
SC Oncology
GA FL822
UT WOS:A1991FL82200009
PM 1986850
DA 2025-02-23
ER

PT J
AU LAVECCHIA, C
   NEGRI, E
   DAVANZO, B
   FRANCESCHI, S
   BOYLE, P
AF LAVECCHIA, C
   NEGRI, E
   DAVANZO, B
   FRANCESCHI, S
   BOYLE, P
TI DAIRY-PRODUCTS AND THE RISK OF PROSTATIC-CANCER
SO ONCOLOGY
LA English
DT Article
DE CASE-CONTROL STUDY; DAIRY PRODUCTS; DIET; PROSTATIC CANCER; NEOPLASMS
ID environmental-factors; diet; epidemiology; mortality; men; consumption
AB Dietary indicators of prostatic cancer risk were analyzed in a case-control study conducted in Northern Italy on 96 histologically confirmed cases and 292 controls in hospital for acute, nonneoplastic or genital tract diseases. There was a significant trend in risk as regards frequency of milk consumption: compared with nondrinkers or occasional milk drinkers, the relative risk (RR) was 1.2 (95% confidence interval, Cl, 0.7 - 1.9) for 1 or 2 glasses per day and 5.0 (95% Cl 1.5 - 16.6) for 2 or more glasses per day. By contrast, no consistent association was observed with measures of cheese or butter intake. This might, at least in part, be attributable to the lower measurement errors for milk (which tends to be consumed in regular and uniform patterns) as compared with other dairy products. However, the interpretation of these findings is not clear, since other sources of animal fat, like eggs or meat, as well as a summary fat score, were unrelated to prostatic cancer. Although these limitations and uncertainties are substantial, this study provides further evidence that elevated milk consumption may be an indicator of prostatic cancer risk.
C1 UNIV LAUSANNE,INST SOCIAL & PREVENT MED,CH-1000 LAUSANNE 17,SWITZERLAND.
   AVIANO CANC CTR,AVIANO,ITALY.
   INT AGCY RES CANC,ANALYT EPIDEMIOL UNIT,F-69372 LYONS,FRANCE.
C3 University of Lausanne; World Health Organization; International Agency for Research on Cancer (IARC)
RP LAVECCHIA, C (corresponding author), MARIO NEGRI INST PHARMACOL RES,VIA ERITREA 62,I-20157 MILAN,ITALY.
CR ARMSTRONG B, 1975, INT J CANCER, V15, P617, DOI 10.1002/ijc.2910150411
   BAKER RJ, 1978, GLIM SYSTEM, V0, P0
   Breslow NE, 1980, STAT METHODS CANC RE, VI, P32
   DECARLI A, 1986, ONCOLOGY-BASEL, V43, P116, DOI 10.1159/000226347
   GRAHAM S, 1983, JNCI-J NATL CANCER I, V70, P687
   KOLONEL LN, 1987, CANCER RES, V47, P2982
   KOLONEL LN, 1988, AM J EPIDEMIOL, V127, P999, DOI 10.1093/oxfordjournals.aje.a114903
   KOLONEL LN, 1983, CANCER RES, V43, P2397
   LAVECCHIA C, 1989, CANCER RES, V49, P1049
   MANTEL N, 1959, JNCI-J NATL CANCER I, V22, P719
   MANTEL N, 1963, J AM STAT ASSOC, V58, P690
   METTLIN C, 1989, CANCER-AM CANCER SOC, V64, P605, DOI 10.1002/1097-0142(19890801)64:3<605::AID-CNCR2820640307>3.0.CO;2-I
   MILLS PK, 1989, CANCER-AM CANCER SOC, V64, P598, DOI 10.1002/1097-0142(19890801)64:3<598::AID-CNCR2820640306>3.0.CO;2-6
   PIETINEN P, 1988, AM J EPIDEMIOL, V128, P655, DOI 10.1093/oxfordjournals.aje.a115013
   ROSE DP, 1986, CANCER-AM CANCER SOC, V58, P2363, DOI 10.1002/1097-0142(19861201)58:11<2363::AID-CNCR2820581102>3.0.CO;2-#
   ROSS RK, 1987, JNCI-J NATL CANCER I, V78, P869
   ROTKIN ID, 1977, CANCER TREAT REP, V61, P173
   Schuman LM, 1982, TRENDS CANC INCIDENC, V0, P345
   SEVERSON RK, 1989, CANCER RES, V49, P1857
   SNOWDON DA, 1984, AM J EPIDEMIOL, V120, P244, DOI 10.1093/oxfordjournals.aje.a113886
   TALAMINI R, 1986, BRIT J CANCER, V53, P817, DOI 10.1038/bjc.1986.138
   ZARIDZE DG, 1987, BRIT J UROL, V59, P493, DOI 10.1111/j.1464-410X.1987.tb04862.x
NR 23
TC 46
Z9 48
U1 1
U2 4
PU KARGER
PI BASEL
PA ALLSCHWILERSTRASSE 10, CH-4009 BASEL, SWITZERLAND
SN 0030-2414
EI 
J9 ONCOLOGY
JI Oncology
PD SEP-OCT 15
PY 1991
VL 48
IS 5
BP 406
EP 410
DI 
PG 5
WC Oncology
SC Oncology
GA GU804
UT WOS:A1991GU80400013
PM 1745489
DA 2025-02-23
ER

PT J
AU FRANCESCHI, S
   LEVI, F
   NEGRI, E
   FASSINA, A
   LAVECCHIA, C
AF FRANCESCHI, S
   LEVI, F
   NEGRI, E
   FASSINA, A
   LAVECCHIA, C
TI DIET AND THYROID-CANCER - A POOLED ANALYSIS OF 4 EUROPEAN CASE-CONTROL STUDIES
SO INTERNATIONAL JOURNAL OF CANCER
LA English
DT Article
AB The relationship between frequencies of consumption of selected indicator foods and the risk of thyroid cancer was investigated in a pooled analysis of 4 case-control studies conducted in 3 areas of northern Italy and the Swiss Canton of Vaud, on a total of 385 histologically confirmed cases of thyroid cancer and 798 controls in hospital for acute, non-neoplastic, non-hormone-related disease.  Cases tended to consume significantly more frequently a number of starchy foods:  the odds ratio (OR) for the highest vs. lowest tertile was 1.8 for pasta or rice, 2.1 for bread, 1.6 for pastry and 2.0 for potatoes.  ORs also tended to be above unity for several types of meat and significantly so for chicken and poultry, cooked ham, salami and sausages.  Raw ham and fish were significantly protective (OR = 0.7 in the highest tertile for both).  Significant direct associations were observed with cheese (OR = 1.4 for the highest tertile), butter (OR = 2.1) and oils other than olive (OR = 1.6).  The risk estimates were below unity for most types of vegetables and fruits, and the inverse trends were significant for carrots (OR = 0.6 for the highest tertile), green salad (OR = 0.6) and citrus fruits (OR = 0.7).  No association was observed with alcohol intake.  These results were consistent and reproducible across various study centers.
C1 UNIV HOSP VAUD,INST SOCIAL & PREVENT MED,VAUD CANC REGISTRY,I-20157 MILAN,ITALY.
   UNIV PADUA,DEPT PATHOL,I-35100 PADUA,ITALY.
   INST SOCIAL & PREVENT MED,CH-1005 LAUSANNE,SWITZERLAND.
   MARIO NEGRI INST PHARMACOL RES,I-20157 MILAN,ITALY.
C3 University of Padua; Istituto di Ricerche Farmacologiche Mario Negri IRCCS
RP FRANCESCHI, S (corresponding author), AVIANO CANC CTR,EPIDEMIOL UNIT,VIA PEDEMONTANA OCC,I-33081 AVIANO,ITALY.
CR BAKER RJ, 1978, GLIM SYSTEM, V0, P0
   Breslow NE, 1980, ANAL CASE CONTROL ST, V0, P0
   CISLAGHI C, 1986, DATI INDICATORI MAPP, V0, P0
   DONIACH I, 1963, HLTH PHYS, V9, P1357, DOI 10.1097/00004032-196312000-00044
   Ermans AM, 1980, THE ROLE OF CASSAVA IN THE AETIOLOGY OF ENDEMIC GOITER AND CRETINISM, V0, P0
   FRANCESCHI S, 1990, TUMORI J, V76, P331, DOI 10.1177/030089169007600406
   FRANCESCHI S, 1989, INT J EPIDEMIOL, V18, P556
   KOLONEL LN, 1990, CANCER CAUSE CONTROL, V1, P223, DOI 10.1007/BF00117474
   LAVECCHIA C, 1988, CANCER RES, V48, P7285
   LEVI F, 1991, EUR J CANCER, V27, P85, DOI 10.1016/0277-5379(91)90069-P
   LEVI F, 1988, INT J EPIDEMIOL, V17, P711, DOI 10.1093/ije/17.4.711
   LEVI F, 1989, SOZIAL- UND PRAVENTIVMEDIZIN, V34, PS3, DOI 10.1007/BF02148558
   MU L, 1987, LANCET, V2, P257
   ROBBINS S, 1984, THYROID GLAND, V0, P1201
   RON E, 1987, JNCI-J NATL CANCER I, V79, P1
   WILLETT W, 1986, AM J EPIDEMIOL, V124, P17, DOI 10.1093/oxfordjournals.aje.a114366
   WILLIAMS ED, 1979, CLIN ENDOCRINOL META, V8, P193, DOI 10.1016/S0300-595X(79)80017-1
   WILLIAMS RR, 1976, LANCET, V1, P996
   ZHU XY, 1984, CHINESE MED J-PEKING, V97, P545
   1985, 1900, V1, V0, P1279
NR 22
TC 67
Z9 71
U1 0
U2 5
PU WILEY-LISS
PI NEW YORK
PA DIV JOHN WILEY & SONS INC 605 THIRD AVE, NEW YORK, NY 10158-0012
SN 0020-7136
EI 
J9 INT J CANCER
JI Int. J. Cancer
PD MAY 30
PY 1991
VL 48
IS 3
BP 395
EP 398
DI 10.1002/ijc.2910480315
PG 4
WC Oncology
SC Oncology
GA FQ400
UT WOS:A1991FQ40000014
PM 2040535
DA 2025-02-23
ER

PT J
AU DEMESQUITA, HBB
   MAISONNEUVE, P
   RUNIA, S
   MOERMAN, CJ
AF DEMESQUITA, HBB
   MAISONNEUVE, P
   RUNIA, S
   MOERMAN, CJ
TI INTAKE OF FOODS AND NUTRIENTS AND CANCER OF THE EXOCRINE PANCREAS - A POPULATION-BASED CASE-CONTROL STUDY IN THE NETHERLANDS
SO INTERNATIONAL JOURNAL OF CANCER
LA English
DT Article
ID diet history questionnaire; fat-promoted development; past medical history; (pre)neoplastic lesions; risk-factors; carcinogenesis; respondents; hamsters; protein; colon
AB During 1984-88 a population-based case-control study was carried out in the Netherlands in collaboration with the International Agency for Research on Cancer in order to investigate the role of diet in exocrine pancreatic carcinoma. A semi-quantitative food-frequency questionnaire was used to comprehensively assess usual diet about 1 year prior to diagnosis of 164 cases or interview of 480 controls. More than half of the cases were directly interviewed. After controlling for age, gender, response status, life-time cigarette consumption and dietary intake of total energy, monotonic, significantly inverse dose-response effects with estimates of daily consumption of vegetables were found. The significant inverse effect of total cooked vegetables was primarily concentrated in cruciferous vegetables. Consumption of fresh vegetables was also significantly and inversely related to risk. A monotonic, positive dose-response gradient was seen for the consumption of eggs, while consumption of fish was significantly related to risk as well. Among direct respondents, significantly inverse relationships were found for the consumption of legumes, tomatoes, cheese and fermented milk products. Inverse associations with consumption of (subgroups of) fruits were observed in women only. The monotonic, significantly inverse relationship for consumption of low-fibre vegetables and the somewhat weaker, inverse association for high-fibre vegetables in directly interviewed subjects only, may point to protective agents other than vegetable fibre. Although intake of dietary fibre and beta-carotene were both inversely related to risk, simultaneous estimation suggested that beta-carotene or other as yet unknown correlated constituents, rather than dietary fibre, might explain the inverse relationships. A significant protective effect of vitamin C was demonstrated in women but not in men. Our study suggests that, independent of smoking and dietary intake of total energy, low consumption of specific vegetables and possibly fermented milk products and high consumption of eggs and fish may have influenced the development of exocrine pancreatic cancer.
C1 INT AGCY RES CANC, ANALYT EPIDEMIOL UNIT, F-69372 Lyon, FRANCE.
   STATE UNIV UTRECHT HOSP, DEPT DIETET, 3508 GA UTRECHT, NETHERLANDS.
C3 World Health Organization; International Agency for Research on Cancer (IARC); Utrecht University; Utrecht University Medical Center
RP NATL INST PUBL HLTH & ENVIRONM PROTECT, DEPT EPIDEMIOL, POB 1, 3720 BA BILTHOVEN, NETHERLANDS.
CR ARMSTRONG B, 1975, INT J CANCER, V15, P617, DOI 10.1002/ijc.2910150411
   BAKER RJ, 1985, GLIM SYSTEM, V0, P0
   BIRT DF, 1981, JNCI-J NATL CANCER I, V67, P1327
   BLOCK G, 1989, NUTRITION CANCER PRE, V0, P343
   BOVENS M, 1984, V84320080156 TNO CIV, V0, P0
   Breslow NE, 1980, ANAL CASE CONTROL ST, V0, P0
   BURNEY PGJ, 1989, AM J CLIN NUTR, V49, P895, DOI 10.1093/ajcn/49.5.895
   DEMESQUITA HBB, 1990, INT J CANCER, V46, P435, DOI 10.1002/ijc.2910460319
   FALK RT, 1988, AM J EPIDEMIOL, V128, P324, DOI 10.1093/oxfordjournals.aje.a114972
   GILLILAND SE, 1990, FEMS MICROBIOL LETT, V87, P175, DOI 10.1111/j.1574-6968.1990.tb04887.x
   GOLD EB, 1985, CANCER-AM CANCER SOC, V55, P460, DOI 10.1002/1097-0142(19850115)55:2<460::AID-CNCR2820550229>3.0.CO;2-V
   GRAHAM S, 1988, AM J EPIDEMIOL, V128, P490, DOI 10.1093/oxfordjournals.aje.a114997
   GRAHAM S, 1978, JNCI-J NATL CANCER I, V61, P709
   HANKIN JH, 1983, AM J CLIN NUTR, V37, P981, DOI 10.1093/ajcn/37.6.981
   HERRMANN N, 1985, AM J EPIDEMIOL, V121, P937, DOI 10.1093/oxfordjournals.aje.a114064
   HIRAYAMA T, 1975, EXCERPTA MED, V3, P26
   HIRAYAMA T, 1981, BANBURY REPORT, V7, P409
   HOWE GR, 1990, INT J CANCER, V45, P604, DOI 10.1002/ijc.2910450405
   HUMBLE CG, 1984, AM J EPIDEMIOL, V119, P86, DOI 10.1093/oxfordjournals.aje.a113729
   JAIN M, 1980, AM J EPIDEMIOL, V111, P212, DOI 10.1093/oxfordjournals.aje.a112888
   KOLONEL LN, 1977, AM J EPIDEMIOL, V106, P476, DOI 10.1093/oxfordjournals.aje.a112494
   LEA A J, 1967, ANNALS OF THE ROYAL COLLEGE OF SURGEONS OF ENGLAND, V41, P432
   LEE HP, 1989, INT J CANCER, V43, P1007, DOI 10.1002/ijc.2910430609
   MACK TM, 1986, JNCI-J NATL CANCER I, V76, P49
   MARSHALL J, 1980, AM J EPIDEMIOL, V112, P675, DOI 10.1093/oxfordjournals.aje.a113040
   MARUCHI N, 1977, JAP J CANCER RES, V68, P1
   MATHEWSROTH MM, 1989, NUTRITION CANCER PRE, V0, P273
   METZNER HL, 1989, J CLIN EPIDEMIOL, V42, P367, DOI 10.1016/0895-4356(89)90041-3
   MICOZZI MS, 1990, JNCI-J NATL CANCER I, V82, P282, DOI 10.1093/jnci/82.4.282
   MILLS PK, 1988, CANCER-AM CANCER SOC, V61, P2578, DOI 10.1002/1097-0142(19880615)61:12<2578::AID-CNCR2820611232>3.0.CO;2-0
   NEWBERNE PM, 1989, NUTRITION CANCER PRE, V0, P33
   NORELL SE, 1986, AM J EPIDEMIOL, V124, P894, DOI 10.1093/oxfordjournals.aje.a114479
   OCONNOR TP, 1985, JNCI-J NATL CANCER I, V75, P959, DOI 10.1093/jnci/75.5.959
   OLSEN GW, 1989, AM J PUBLIC HEALTH, V79, P1016, DOI 10.2105/AJPH.79.8.1016
   PASSMORE R, 1986, DAVIDSON PASSMORE HU, V0, P134
   POUR PM, 1983, JNCI-J NATL CANCER I, V71, P347
   RAYMOND L, 1987, GASTROEN CLIN BIOL, V11, P488
   ROEBUCK BD, 1987, CANCER RES, V47, P1333
   ROEBUCK BD, 1981, CANCER RES, V41, P888
   ROHAN TE, 1987, NUTR RES, V7, P125, DOI 10.1016/S0271-5317(87)80025-8
   RUNIA S, 1989, 5284780016 NAT I PUB, V0, P0
   TROLL W, 1989, ENVIRON HEALTH PERSP, V81, P59, DOI 10.2307/3430805
   WALKER AM, 1988, AM J EPIDEMIOL, V127, P905, DOI 10.1093/oxfordjournals.aje.a114893
   WATTENBERG LW, 1983, CANCER RES, V43, P2448
   WATTENBERG LW, 1985, CANCER RES, V45, P1
   WEST DW, 1989, AM J EPIDEMIOL, V130, P883, DOI 10.1093/oxfordjournals.aje.a115421
   WOUTERSEN RA, 1988, CANCER LETT, V41, P179, DOI 10.1016/0304-3835(88)90114-0
   WOUTERSEN RA, 1988, CANCER LETT, V42, P79, DOI 10.1016/0304-3835(88)90242-X
   YANAI H, 1979, ENVIRON HEALTH PERSP, V32, P83, DOI 10.2307/3429007
   1986, 1900, V38, V0, P279
NR 54
TC 134
Z9 139
U1 1
U2 7
PU WILEY
PI HOBOKEN
PA 111 RIVER ST, HOBOKEN 07030-5774, NJ USA
SN 0020-7136
EI 1097-0215
J9 INT J CANCER
JI Int. J. Cancer
PD JUN 19
PY 1991
VL 48
IS 4
BP 540
EP 549
DI 10.1002/ijc.2910480411
PG 10
WC Oncology
SC Oncology
GA FT311
UT WOS:A1991FT31100010
PM 1646177
DA 2025-02-23
ER

PT J
AU OVERVAD, K
   WANG, DY
   OLSEN, J
   ALLEN, DS
   THORLING, EB
   BULBROOK, RD
   HAYWARD, JL
AF OVERVAD, K
   WANG, DY
   OLSEN, J
   ALLEN, DS
   THORLING, EB
   BULBROOK, RD
   HAYWARD, JL
TI SELENIUM IN HUMAN MAMMARY CARCINOGENESIS - A CASE-COHORT STUDY
SO EUROPEAN JOURNAL OF CANCER
LA English
DT Article
ID breast-cancer; dietary selenium; mortality; blood; women; risk
AB In a prospective study conducted on the island of Guernsey a cohort of 5162 ostensibly healthy women was enrolled between 1967 and 1976. Blood samples were drawn from each participant, who also completed a questionnaire, which provided information on established risk indicators in human mammary carcinogenesis. Plasma selenium levels were measured in 46 breast cancer cases diagnosed a mean of 11 (S.D. 4) years after entry into the study cohort and in an age-stratified sample of 138 women drawn from the study base. Plasma selenium level in the cases was 109 (28)-mu-g/l and in the base sample 103 (22)-mu-g/l (95% confidence interval for the overall difference, -2 to 14-mu-g/1). The adjusted relative risk of developing breast cancer in the different quartiles of the selenium distribution was 0.80, 0.79, 0.72 and 1.00, respectively. Thus, in the present study selenium was not a strong indicator of human breast cancer risk.
C1 IMPERIAL CANC RES FUND, DEPT CLIN ENDOCRINOL, LONDON WC2A 3PX, ENGLAND.
   AARHUS KOMMUNE HOSP, DANISH CANC SOC, DEPT NUTR & CANC, DK-8000 AARHUS, DENMARK.
   GUYS HOSP, BREAST UNIT, LONDON SE1 9RT, ENGLAND.
C3 Cancer Research UK; Danish Cancer Society; Aarhus University; Guy's & St Thomas' NHS Foundation Trust
RP AARHUS UNIV, INST SOCIAL MED, HOEGH GULDBERGS GADE 8, DK-8000 AARHUS, DENMARK.
CR BIRT DF, 1986, P SOC EXP BIOL MED, V183, P311, DOI 10.3181/00379727-183-42424
   COATES RJ, 1988, AM J EPIDEMIOL, V128, P515, DOI 10.1093/oxfordjournals.aje.a114999
   HERTEL N, 1987, NUCL INSTRUM METH B, V22, P149, DOI 10.1016/0168-583X(87)90313-2
   JOHANSSON GI, 1982, X-RAY SPECTROM, V11, P194, DOI 10.1002/xrs.1300110412
   LEBOEUF RA, 1985, CANCER RES, V45, P5496
   MCCONNELL KP, 1980, J SURG ONCOL, V15, P67, DOI 10.1002/jso.2930150111
   MEYER F, 1987, AM J EPIDEMIOL, V125, P917, DOI 10.1093/oxfordjournals.aje.a114610
   ROBINSON MF, 1979, AM J CLIN NUTR, V32, P1477, DOI 10.1093/ajcn/32.7.1477
   SCHRAUZER GN, 1985, JPN J CANCER RES, V76, P374
   SCHRAUZER GN, 1977, BIOINORG CHEM, V7, P23, DOI 10.1016/S0006-3061(00)80126-X
   SHAMBERGER RJ, 1976, ARCH ENVIRON HEALTH, V31, P231, DOI 10.1080/00039896.1976.10667225
   THORLING EB, 1986, ANN CLIN RES, V18, P3
   VANNOORD PAH, 1987, INT J EPIDEMIOL, V16, P318, DOI 10.1093/ije/16.2.318
NR 13
TC 32
Z9 33
U1 0
U2 3
PU ELSEVIER SCI LTD
PI OXFORD
PA THE BOULEVARD, LANGFORD LANE, KIDLINGTON, OXFORD OX5 1GB, OXON, ENGLAND
SN 0959-8049
EI 1879-0852
J9 EUR J CANCER
JI Eur. J. Cancer
PD JUN 15
PY 1991
VL 27
IS 7
BP 900
EP 902
DI 10.1016/0277-5379(91)90143-2
PG 3
WC Oncology
SC Oncology
GA FY796
UT WOS:A1991FY79600023
PM 1834125
DA 2025-02-23
ER

PT J
AU EWERTZ, M
   GILLANDERS, S
   MEYER, L
   ZEDELER, K
AF EWERTZ, M
   GILLANDERS, S
   MEYER, L
   ZEDELER, K
TI SURVIVAL OF BREAST-CANCER PATIENTS IN RELATION TO FACTORS WHICH AFFECT THE RISK OF DEVELOPING BREAST-CANCER
SO INTERNATIONAL JOURNAL OF CANCER
LA English
DT Article
ID body size; prognostic factor; social-class; dietary-fat; weight; parity; obesity; height; women
AB In order to evaluate the prognostic significance of risk factors for developing breast cancer, a population-based study was conducted of 2,445 breast cancer patients diagnosed in Denmark, 1983-1984. Data on clinical and pathological characteristics of breast cancer were derived from the Danish Breast Cancer Cooperative Group and data on risk factors from a self-administered questionnaire. Among 1,744 patients (71%) with complete information, survival was determined primarily by size of the tumour, skin invasion, number of positive lymph nodes and grade. No significant association was found between survival and reproductive or hormonal risk factors, dietary variables, alcohol consumption and smoking. Low current body weight and weight loss indicated a poor prognosis, independent of the clinical characteristics of the tumour.
C1 DANISH BREAST CANC COOPERAT GRP, DK-2100 COPENHAGEN, DENMARK.
C3 Danish Breast Cancer Cooperative Group (DBCG)
RP DANISH CANC SOC, INST CANC EPIDEMIOL, DANISH CANC REGISTRY, ROSENVAENGETS HOVEDVEJ 35, BOX 839, DK-2100 COPENHAGEN, DENMARK.
CR ADAMI HO, 1990, INT J CANCER, V0, P22
   BERGKVIST L, 1989, AM J EPIDEMIOL, V130, P221, DOI 10.1093/oxfordjournals.aje.a115328
   BLACK MM, 1983, JNCI-J NATL CANCER I, V70, P27
   BOYD NF, 1981, JNCI-J NATL CANCER I, V67, P785
   COX DR, 1972, J R STAT SOC B, V34, P187
   DONEGAN WL, 1978, CANCER-AM CANCER SOC, V41, P1590, DOI 10.1002/1097-0142(197804)41:4<1590::AID-CNCR2820410449>3.0.CO;2-N
   EWERTZ M, 1990, INT J CANCER, V46, P597, DOI 10.1002/ijc.2910460408
   EWERTZ M, 1988, INT J CANCER, V42, P832, DOI 10.1002/ijc.2910420606
   EWERTZ M, 1988, ACTA ONCOL, V27, P733, DOI 10.3109/02841868809091777
   EWERTZ M, 1990, INT J CANCER, V61, P1
   GREENBERG ER, 1985, BRIT J CANCER, V51, P691, DOI 10.1038/bjc.1985.104
   GREGORIO DI, 1985, JNCI-J NATL CANCER I, V75, P37
   HEBERT JR, 1988, INT J CANCER, V42, P315, DOI 10.1002/ijc.2910420302
   KARJALAINEN S, 1990, CANCER-AM CANCER SOC, V66, P819, DOI 10.1002/1097-0142(19900815)66:4<819::AID-CNCR2820660437>3.0.CO;2-E
   KEIRN W, 1985, CANCER-AM CANCER SOC, V55, P1552, DOI 10.1002/1097-0142(19850401)55:7<1552::AID-CNCR2820550723>3.0.CO;2-E
   KOGEVINAS E, 1990, OFFICE POPULATION LS, V5, P0
   KYOGOKU S, 1990, INT J CANCER, V46, P824, DOI 10.1002/ijc.2910460513
   MORRISON AS, 1972, INT J CANCER, V27, P470, DOI 10.1002/ijc.2910090303
   NEWMAN SC, 1986, AM J EPIDEMIOL, V123, P767, DOI 10.1093/oxfordjournals.aje.a114305
   PAPATESTAS AE, 1980, CANCER-AM CANCER SOC, V45, P191, DOI 10.1002/1097-0142(19800101)45:1<191::AID-CNCR2820450130>3.0.CO;2-6
   SOHRABI A, 1980, JAMA-J AM MED ASSOC, V244, P264, DOI 10.1001/jama.244.3.264
   SUISSA S, 1989, CANCER RES, V49, P3113
   TARTTER PI, 1981, CANCER-AM CANCER SOC, V47, P2222, DOI 10.1002/1097-0142(19810501)47:9<2222::AID-CNCR2820470919>3.0.CO;2-5
   TRETLI S, 1990, BRIT J CANCER, V62, P299, DOI 10.1038/bjc.1990.282
   VAGERO D, 1987, J EPIDEMIOL COMMUN H, V41, P204, DOI 10.1136/jech.41.3.204
NR 25
TC 122
Z9 127
U1 0
U2 1
PU WILEY
PI HOBOKEN
PA 111 RIVER ST, HOBOKEN 07030-5774, NJ USA
SN 0020-7136
EI 1097-0215
J9 INT J CANCER
JI Int. J. Cancer
PD OCT 21
PY 1991
VL 49
IS 4
BP 526
EP 530
DI 10.1002/ijc.2910490409
PG 5
WC Oncology
SC Oncology
GA GL721
UT WOS:A1991GL72100008
PM 1917153
DA 2025-02-23
ER

PT J
AU PARKIN, DM
   SRIVATANAKUL, P
   KHLAT, M
   CHENVIDHYA, D
   CHOTIWAN, P
   INSIRIPONG, S
   LABBE, KA
   WILD, CP
AF PARKIN, DM
   SRIVATANAKUL, P
   KHLAT, M
   CHENVIDHYA, D
   CHOTIWAN, P
   INSIRIPONG, S
   LABBE, KA
   WILD, CP
TI LIVER-CANCER IN THAILAND .1. A CASE-CONTROL STUDY OF CHOLANGIOCARCINOMA
SO INTERNATIONAL JOURNAL OF CANCER
LA English
DT Article
ID opisthorchis-viverrini infection; syrian golden-hamsters; intensity; community; foods
AB Potential risk factors for cholangiocarcinoma were investigated in a case-control study among inhabitants of north-east Thailand, which included 103 cases from 3 hospitals, with age- and sex-matched controls.  A clear association with past or present infection with Opisthorchis viverrini, as indicated by raised serum antibodies, was found (o.r. 5.0), and at least two-thirds of cases can be attributed to this cause.  The results suggest that males may be at higher risk than females.  There was no association with hepatitis B infection, with aflatoxin intake as estimated from albumin adducts in serum or with any particular dietary patterns.  Alcohol consumption was very low in the population, and the risk associated with regular drinking was non-significant.  Regular users of betel nut-predominantly female-had a high risk (o.r. 6.4), a possible mechanism being through their increased exposure to nitrosamines.
C1 NATL CANC INST,BANGKOK 10400,THAILAND.
   SAPPASITHPRASONG HOSP,UBONRATCHATHANI,THAILAND.
   CHULALONGKORN UNIV,DEPT PREVENT & SOCIAL MED,BANGKOK 10500,THAILAND.
   MAHARAT HOSP,NAKORNRATCHASIMA,THAILAND.
   UNIV TORONTO,DEPT PREVENT MED & BIOSTAT,TORONTO M5S 1A1,ONTARIO,CANADA.
C3 National Cancer Institute - Thailand; Chulalongkorn University; University of Toronto
RP PARKIN, DM (corresponding author), INT AGCY RES CANC,150 COURS ALBERT THOMAS,F-69372 LYONS,FRANCE.
CR BAKER RJ, 1978, GLIM SYSTEM, V0, P0
   BHAMARAPRAVATI N, 1966, AM J GASTROENTEROL, V45, P267
   BHIDE SV, 1979, BRIT J CANCER, V40, P922, DOI 10.1038/bjc.1979.286
   Breslow NE, 1980, ANAL CASE CONTROL ST, V0, P0
   BRUNNEMANN KD, 1986, BANBURY REPORT, V23, P197
   BRUZZI P, 1985, AM J EPIDEMIOL, V122, P904, DOI 10.1093/oxfordjournals.aje.a114174
   BUNYARATVEJ S, 1981, J MED ASSOC THAILAND, V64, P432
   DHIENSIRI T, 1990, P WORKSHOP DEV EARLY, V0, P0
   HARDELL L, 1984, BRIT J CANCER, V50, P389, DOI 10.1038/bjc.1984.188
   HARINASUTA C, 1960, ANN TROP MED AND PARASITOL, V54, P100
   IMWIDTHAYA S, 1987, JOURNAL OF THE MEDICAL ASSOCIATION OF THAILAND, V70, P390
   KEW MC, 1987, BRIT J CANCER, V56, P86, DOI 10.1038/bjc.1987.160
   KURATHONG S, 1985, GASTROENTEROLOGY, V89, P151, DOI 10.1016/0016-5085(85)90755-3
   MARTIN N, 1989, CANCER INCIDENCE MOR, V0, P0
   MIGASENA P, 1980, J MED ASSOC THAILAND, V63, P500
   MUNOZ N, 1987, NEOPLASMS LIVER, V0, P0
   NAIR J, 1986, BANBURY REPORT, V23, P45
   SHANK RC, 1972, FOOD COSMET TOXICOL, V10, P61, DOI 10.1016/S0015-6264(72)80047-6
   SRIVATANAKUL P, 1985, SOUTHEAST ASIAN JOURNAL OF TROPICAL MEDICINE AND PUBLIC HEALTH, V16, P234
   SRIVATANAKUL P, 1988, J GASTROEN HEPATOL, V3, P413, DOI 10.1111/j.1440-1746.1988.tb01394.x
   SRIVATANAKUL P, 1990, THAI CANCER J, V16, P35
   SRIVATANAKUL P, 1991, IARC SCI PUBL, V105, P85
   SRIVATANAKUL P, 1991, IN PRESS CANCER, V0, P0
   Stoll NR, 1923, AM J HYG, V3, P59, DOI 10.1093/oxfordjournals.aje.a118916
   THAMAVIT W, 1978, CANCER RES, V38, P4634
   THAMAVIT W, 1988, CARCINOGENESIS, V9, P1095, DOI 10.1093/carcin/9.6.1095
   UPATHAM ES, 1984, B WORLD HEALTH ORGAN, V62, P451
   UPATHAM ES, 1982, AM J TROP MED HYG, V31, P1156, DOI 10.4269/ajtmh.1982.31.1156
   VATANASAPT V, 1989, CANCER INCIDENCE KHO, V0, P0
   VIYANANT V, 1985, J PARASITOL TROP MED, V8, P20
   WILD CP, 1990, CANCER RES, V50, P245
   1985, 1900, V37, V0, P0
NR 32
TC 162
Z9 170
U1 0
U2 3
PU WILEY-LISS
PI NEW YORK
PA DIV JOHN WILEY & SONS INC 605 THIRD AVE, NEW YORK, NY 10158-0012
SN 0020-7136
EI 
J9 INT J CANCER
JI Int. J. Cancer
PD MAY 30
PY 1991
VL 48
IS 3
BP 323
EP 328
DI 10.1002/ijc.2910480302
PG 6
WC Oncology
SC Oncology
GA FQ400
UT WOS:A1991FQ40000001
PM 1645697
DA 2025-02-23
ER

PT J
AU DJURIC, Z
   HEILBRUN, LK
   READING, BA
   BOOMER, A
   VALERIOTE, FA
   MARTINO, S
AF DJURIC, Z
   HEILBRUN, LK
   READING, BA
   BOOMER, A
   VALERIOTE, FA
   MARTINO, S
TI EFFECTS OF A LOW-FAT DIET ON LEVELS OF OXIDATIVE DAMAGE TO DNA IN HUMAN PERIPHERAL NUCLEATED BLOOD-CELLS
SO JOURNAL OF THE NATIONAL CANCER INSTITUTE
LA English
DT Article
ID breast-cancer; radiation; induction; estradiol; products; invitro; invivo
AB Fat in the diet has been associated with increased breast cancer risk.  In this study, blood samples were obtained from 21 women at high risk for breast cancer who had been randomly assigned to either a nonintervention diet or a low-fat diet.  Oxidative damage was examined in the DNA from nucleated peripheral blood cells.  The levels of oxidized thymine, specifically 5-hydroxymethyluracil, were threefold higher in the nonintervention diet group than in the low-fat diet group.  Without regard to diet arm, there also was a significant linear relationship between daily total fat intake and 5-hydroxymethyluracil level.  These results suggest that oxidative damage to DNA may be a marker of dietary fat intake.  In addition, oxidative DNA damage may be a mechanistic link between fat in the diet and cancer risk, since such damage is associated with the process of tumor promotion.
RP DJURIC, Z (corresponding author), WAYNE STATE UNIV,DEPT INTERNAL MED,DIV ONCOL,POB 02188,DETROIT,MI 48201, USA.
FU NCI NIH HHS [CA-22453] Funding Source: Medline; NCRR NIH HHS [RR-00480] Funding Source: Medline
CR AMES BN, 1988, THEORIES CARCINOGENE, V0, P203
   BOOMER A, 1989, BREAST CANCER RESEARCH AND TREATMENT, V14, P179
   BRUNING PF, 1986, CANCER RES, V46, P2606
   BULL AW, 1984, CANCER RES, V44, P4924
   BUZZARD IM, 1990, J AM DIET ASSOC, V90, P42
   CERUTTI PA, 1985, SCIENCE, V227, P375, DOI 10.1126/science.2981433
   CIULLA TA, 1988, ANAL BIOCHEM, V174, P485, DOI 10.1016/0003-2697(88)90047-4
   CLARK JM, 1989, BIOCHEMISTRY-US, V28, P775, DOI 10.1021/bi00428a054
   DENNIS B, 1980, J AM DIET ASSOC, V77, P641
   DJURIC Z, 1988, CARCINOGENESIS, V9, P357, DOI 10.1093/carcin/9.3.357
   FRENKEL K, 1986, CANCER RES, V46, P5533
   FUCIARELLI AF, 1989, RADIAT RES, V119, P219, DOI 10.2307/3577615
   HENDERSON BE, 1988, CANCER RES, V48, P246
   HOWE GR, 1990, JNCI-J NATL CANCER I, V82, P561, DOI 10.1093/jnci/82.7.561
   ROY D, 1989, CANCER RES, V49, P1475
   SAGELSDORFF P, 1987, ARCH TOXICOL S, V11, P84
   SCHATZKIN A, 1989, JAMA-J AM MED ASSOC, V261, P3284, DOI 10.1001/jama.261.22.3284
   SHIRNAMEMORE L, 1987, MUTAT RES, V178, P177, DOI 10.1016/0027-5107(87)90267-3
   WOLFE JN, 1976, RADIOLOGY, V121, P545, DOI 10.1148/121.3.545
NR 19
TC 112
Z9 115
U1 0
U2 4
PU NATL CANCER INSTITUTE
PI BETHESDA
PA 9030 OLD GEORGETOWN RD, BETHESDA, MD 20814
SN 0027-8874
EI 
J9 J NATL CANCER I
JI J. Natl. Cancer Inst.
PD JUN 5
PY 1991
VL 83
IS 11
BP 766
EP 769
DI 10.1093/jnci/83.11.766
PG 4
WC Oncology
SC Oncology
GA FN234
UT WOS:A1991FN23400013
PM 2041051
DA 2025-02-23
ER

PT J
AU MATOS, EL
   THOMAS, DB
   SOBEL, N
   VUOTO, D
AF MATOS, EL
   THOMAS, DB
   SOBEL, N
   VUOTO, D
TI BREAST-CANCER IN ARGENTINA - CASE-CONTROL STUDY WITH SPECIAL REFERENCE TO MEAT EATING HABITS
SO NEOPLASMA
LA English
DT Article
DE BREAST CANCER RISK; DIETARY HABITS; MEAT CONSUMPTION
ID hormone-dependent cancers; dietary-fat intake; 7th-day adventists; mammary carcinogenesis; consumption; risk; mortality; epidemiology; coffee; questionnaire
AB An exploratory case-control study of the role of diet in the etiology of breast cancer was conducted in Buenos Aires, Argentina, where the mortality rate for this disease is high and the consumption of meat, mainly beef, is unusually elevated (76.2 kilograms per head were reported for 1987). One hundred and ninety-six women with breast cancer admitted to the Institute of Oncology "Angel H. Roffo" and 205 controls were interviewed to obtain information on demographic, socio-economic and reproductive variables, on frequency of consumption of 40 food items, and on methods of cooking. Special emphasis was given to different kinds of meat. After controlling for other risk factors for breast cancer the major dietary associations observed were a statistically insignificant trend of increasing risk with amount of beef consumed, an increase in risk in women who ate more than 3 eggs per week, and an increase in risk in women who ate a variety of fried foods.
C1 FRED HUTCHINSON CANC RES CTR, SEATTLE, WA 98104 USA.
   UNIV WASHINGTON, DEPT EPIDEMIOL, SEATTLE, WA 98195 USA.
C3 Fred Hutchinson Cancer Center; University of Washington; University of Washington Seattle
RP INST ONCOL, AV SAN MARTIN 5481, RA-1417 BUENOS AIRES, ARGENTINA.
CR ARMSTRONG B, 1975, INT J CANCER, V15, P617, DOI 10.1002/ijc.2910150411
   BYERS T, 1987, AM J EPIDEMIOL, V125, P999, DOI 10.1093/oxfordjournals.aje.a114638
   Byers T E, 1983, NUTR CANCER, V5, P69, DOI 10.1080/01635588309513781
   CARROLL KK, 1986, CANCER, V58, P1818, DOI 10.1002/1097-0142(19861015)58:8+<1818::AID-CNCR2820581406>3.0.CO;2-4
   CARROLL KK, 1975, CANCER RES, V35, P3374
   CARROLL KK, 1979, LIPIDS, V14, P155, DOI 10.1007/BF02533866
   CARROLL KK, 1986, GENETIC TOXICOLOGY D, V0, P237
   CORREA P, 1981, CANCER RES, V41, P3685
   DINUCCI D, 1988, NEWS PAPER CLARIN, V25, P1
   GELVES JCA, 1986, CANCER OCCURENCE DEV, V0, P133
   GOODWIN PJ, 1987, JNCI-J NATL CANCER I, V79, P473
   GRAHAM S, 1982, AM J EPIDEMIOL, V116, P68, DOI 10.1093/oxfordjournals.aje.a113403
   HEMS G, 1978, BRIT J CANCER, V37, P974, DOI 10.1038/bjc.1978.142
   HIRAYAMA T, 1978, PREV MED, V7, P173, DOI 10.1016/0091-7435(78)90244-X
   HIROHATA T, 1987, JNCI-J NATL CANCER I, V78, P595
   Hirohata T, 1985, NATL CANCER INST MONOGR, V69, P187
   HISLOP TG, 1986, CANCER DETECT PREV, V9, P47
   HOPKINS GJ, 1979, JNCI-J NATL CANCER I, V62, P1009
   HOWE GR, 1981, CANCER RES, V41, P3731
   HUNTER DJ, 1988, AM J EPIDEMIOL, V127, P1240, DOI 10.1093/oxfordjournals.aje.a114916
   INGRAM D M, 1981, NUTRITION AND CANCER, V3, P75
   ISCOVICH JM, 1989, INT J CANCER, V44, P770, DOI 10.1002/ijc.2910440504
   JAIN M, 1980, AM J EPIDEMIOL, V111, P212, DOI 10.1093/oxfordjournals.aje.a112888
   JENSEN OM, 1984, AM J EPIDEMIOL, V120, P281, DOI 10.1093/oxfordjournals.aje.a113891
   JONES DY, 1987, JNCI-J NATL CANCER I, V79, P465
   KATSOUYANNI K, 1988, CANCER-AM CANCER SOC, V61, P181, DOI 10.1002/1097-0142(19880101)61:1<181::AID-CNCR2820610130>3.0.CO;2-J
   KELSEY JL, 1983, BREAST GYNECOLOGIC C, V0, P5
   KINLEN LJ, 1982, LANCET, V1, P946
   KINLEN LJ, 1983, BRIT J CANCER, V48, P355, DOI 10.1038/bjc.1983.200
   KOLONEL LN, 1983, CANCER RES, V43, P2397
   KOLONEL LN, 1981, CANCER RES, V41, P3727
   LE MG, 1986, J NATL CANCER I, V77, P633, DOI 10.1093/jnci/77.3.633
   LUBIN F, 1986, JNCI-J NATL CANCER I, V77, P605, DOI 10.1093/jnci/77.3.605
   LUBIN F, 1985, JNCI-J NATL CANCER I, V74, P569
   LUBIN JH, 1981, INT J CANCER, V28, P685, DOI 10.1002/ijc.2910280605
   MANSEL RE, 1982, BRIT J SURG, V69, P295
   MATOS E, 1989, TUMOR BUENOS AIRES, V2, P3
   METTLIN C, 1984, CANCER, V53, P605, DOI 10.1002/1097-0142(19840201)53:3+<605::AID-CNCR2820531305>3.0.CO;2-0
   MILLER AB, 1981, CANCER, V47, P1109, DOI 10.1002/1097-0142(19810301)47:5+<1109::AID-CNCR2820471308>3.0.CO;2-C
   MILLER AB, 1978, AM J EPIDEMIOL, V107, P499, DOI 10.1093/oxfordjournals.aje.a112569
   MILLER AB, 1986, DIETARY FAT CANCER, V0, P17
   MILLER AB, 1986, GENETIC TOXICOLOGY D, V0, P275
   MILLS PK, 1988, AM J EPIDEMIOL, V127, P440, DOI 10.1093/oxfordjournals.aje.a114821
   MORGAN RW, 1978, AM J EPIDEMIOL, V107, P488, DOI 10.1093/oxfordjournals.aje.a112568
   MUIR CS, 1988, CANCER INCIDENCE 5 C, V5, P88
   Nomura A M, 1985, NATL CANCER INST MONOGR, V69, P191
   PHILLIPS RL, 1975, CANCER RES, V35, P3513
   PHILLIPS RL, 1980, JNCI-J NATL CANCER I, V65, P1097
   PRENTICE RL, 1989, CANCER RES, V49, P3147
   PRENTICE RL, 1988, JNCI-J NATL CANCER I, V80, P802, DOI 10.1093/jnci/80.11.802
   ROHAN TE, 1987, EPIDEMIOL REV, V9, P120, DOI 10.1093/oxfordjournals.epirev.a036299
   ROSE DP, 1986, CANCER-AM CANCER SOC, V58, P2363, DOI 10.1002/1097-0142(19861201)58:11<2363::AID-CNCR2820581102>3.0.CO;2-#
   ROSENBERG L, 1985, AM J EPIDEMIOL, V122, P391, DOI 10.1093/oxfordjournals.aje.a114120
   TALAMINI R, 1984, BRIT J CANCER, V49, P723, DOI 10.1038/bjc.1984.114
   THOMAS DB, 1900, V2, V0, P0
   WILLETT WC, 1987, NEW ENGL J MED, V316, P22, DOI 10.1056/NEJM198701013160105
   WYNDER EL, 1987, J NATL CANCER I, V79, P605
   1982, 1900, P122, V0, P0
NR 58
TC 27
Z9 27
U1 0
U2 7
PU AEPRESS SRO
PI BRATISLAVA
PA BAJZOVA 7, BRATISLAVA, 821 08, SLOVAKIA
SN 0028-2685
EI 1338-4317
J9 NEOPLASMA
JI Neoplasma
PD JUN 15
PY 1991
VL 38
IS 3
BP 357
EP 366
DI 
PG 10
WC Oncology
SC Oncology
GA FU153
UT WOS:A1991FU15300015
PM 1857455
DA 2025-02-23
ER

PT J
AU OREGGIA, F
   DESTEFANI, E
   CORREA, P
   FIERRO, L
AF OREGGIA, F
   DESTEFANI, E
   CORREA, P
   FIERRO, L
TI RISK-FACTORS FOR CANCER OF THE TONGUE IN URUGUAY
SO CANCER
LA English
DT Article
ID bladder-cancer; lung-cancer; tobacco; alcohol; cigarettes; exposure; pharynx; smoking; larynx; mouth
AB From 1987 to 1989, a hospital-based case-control study of cancer of the tongue was conducted in Montevideo, Uruguay, as part of a large study to investigate a number of risk factors for cancer of the oral cavity, pharynx, and larynx.  The study involved interviews with 57 cases and 353 controls and was restricted to men.  Relative risks (RR) associated with tobacco smoking, alcohol drinking, and selected dietary items were obtained by unconditional logistic-regression analysis.  Users of black tobacco had a RR fourfold higher than users of blond tobacco, and heavy drinkers of alcohol had a RR of 11.6.  Infrequent consumption of vegetables was associated with a significant RR of 5.3, and heavy drinkers of the local infusion "mate" had a RR of 2.5.  It was concluded that black tobacco smoking and alcohol drinking were the strongest risk factors for cancer of the tongue in Uruguay.  Their effects combine according to a multiplicative model.  Also, infrequent vegetable intake and mate ingestion contribute to the risk of cancer of the tongue.
C1 LOUISIANA STATE UNIV,DEPT PATHOL,NEW ORLEANS,LA.
   INST ONCOL,DEPT EPIDEMIOL,MONTEVIDEO,URUGUAY.
C3 Louisiana State University System
RP OREGGIA, F (corresponding author), HOSP CLIN MONTEVIDEO,DEPT OTOLARYNGOL,AVE ITALIA & LAS HERAS,MONTEVIDEO,URUGUAY.
CR BENHAMOU S, 1985, JNCI-J NATL CANCER I, V74, P1169
   BRUGERE J, 1986, CANCER-AM CANCER SOC, V57, P391, DOI 10.1002/1097-0142(19860115)57:2<391::AID-CNCR2820570235>3.0.CO;2-Q
   DESTEFANI E, 1987, CANCER-AM CANCER SOC, V60, P3087, DOI 10.1002/1097-0142(19871215)60:12<3087::AID-CNCR2820601238>3.0.CO;2-6
   DESTEFANI E, 1990, CANCER RES, V50, P426
   DESTEFANI E, 1988, REV EPIDEMIOL SANTE, V36, P389
   GRAHAM S, 1977, JNCI-J NATL CANCER I, V59, P1611, DOI 10.1093/jnci/59.6.1611
   HOFFMAN D, 1984, N NITROSO COMPOUNDS, V0, P0
   ISCOVICH J, 1987, INT J CANCER, V40, P734, DOI 10.1002/ijc.2910400604
   JOLY OG, 1983, JNCI-J NATL CANCER I, V70, P1033
   MARSHALL J, 1982, NUTRITION AND CANCER, V3, P145, DOI 10.1080/01635588109513716
   Payne C, 1985, GLIM SYSTEM RELEASE, V0, P0
   ROTHMAN K, 1972, J CHRON DIS, V25, P711, DOI 10.1016/0021-9681(72)90006-9
   TUYNS AJ, 1988, INT J CANCER, V41, P483, DOI 10.1002/ijc.2910410403
   VASALLO A, 1985, J NATL CANCER I, V75, P1005
   VINEIS P, 1984, INT J CANCER, V34, P165, DOI 10.1002/ijc.2910340205
   VINEIS P, 1988, CANCER RES, V48, P3849
   WILLIAMS RR, 1977, JNCI-J NATL CANCER I, V58, P525, DOI 10.1093/jnci/58.3.525
   WINN DM, 1984, CANCER RES, V44, P1216
   WYNDER EL, 1957, CANCER-AM CANCER SOC, V10, P1300, DOI 10.1002/1097-0142(195711/12)10:6<1300::AID-CNCR2820100628>3.0.CO;2-2
   1981, 1900, V57, V0, P219
NR 21
TC 55
Z9 57
U1 0
U2 2
PU WILEY-LISS
PI NEW YORK
PA DIV JOHN WILEY & SONS INC 605 THIRD AVE, NEW YORK, NY 10158-0012
SN 0008-543X
EI 
J9 CANCER
JI Cancer
PD JAN 1
PY 1991
VL 67
IS 1
BP 180
EP 183
DI 10.1002/1097-0142(19910101)67:1<180::AID-CNCR2820670130>3.0.CO;2-R
PG 4
WC Oncology
SC Oncology
GA EQ089
UT WOS:A1991EQ08900029
PM 1985715
DA 2025-02-23
ER

PT J
AU PALLI, D
   DECARLI, A
   CIPRIANI, F
   FORMAN, D
   AMADORI, D
   AVELLINI, C
   GIACOSA, A
   MANCA, P
   RUSSO, A
   SALKELD, RM
   SAMLOFF, IM
   FRAUMENI, JF
   BLOT, WJ
   BUIATTI, E
AF PALLI, D
   DECARLI, A
   CIPRIANI, F
   FORMAN, D
   AMADORI, D
   AVELLINI, C
   GIACOSA, A
   MANCA, P
   RUSSO, A
   SALKELD, RM
   SAMLOFF, IM
   FRAUMENI, JF
   BLOT, WJ
   BUIATTI, E
TI PLASMA PEPSINOGENS, NUTRIENTS, AND DIET IN AREAS OF ITALY AT VARYING GASTRIC-CANCER RISK
SO CANCER EPIDEMIOLOGY BIOMARKERS & PREVENTION
LA English
DT Article
ID chronic atrophic gastritis; micronutrient levels; stomach-cancer; population
AB In a survey of 930 adults aged 35-74 years randomly sampled from the general population of four areas of Italy at different risks for gastric cancer (GC), plasma levels of pepsinogens (PGI and PGII) and fat-soluble vitamins were assayed. Pepsinogen levels were used to identify individuals with chronic atrophic gastritis (CAG). Severe CAG (PGI less-than-or-equal-to 20 pg/liter) affected 5.8% of the population, but the prevalence rose with increasing age and declining social class. Severe CAG was 5 times more common in areas with high compared to low rates of GC. Risk also rose with increasing consumption of salted/dried fish but was inversely related to dietary intake of beta-carotene and to plasma retinol and cholesterol levels. The prevalence of moderate CAG (PGI > 20 pg/liter, but PGI/PGII less-than-or-equal-to 2.9) was 6.3%. Moderate CAG was also related to age and social class and increased 1.8-fold in areas where GC rates were high, but was not strongly associated with diet or plasma nutrients. The authors discuss these findings in relation to those from a previous case-control study of GC in the same areas.
C1 UNIV MILAN,IST STAT MED & BIOMETRIA,I-20122 MILAN,ITALY.
   IST NAZL TUMORI,I-20133 MILAN,ITALY.
   IMPERIAL CANC RES FUND,CANC EPIDEMIOL UNIT,OXFORD,ENGLAND.
   OSPED MORGAGNI PIERANTONI,SERV ONCOL,FORLI,ITALY.
   OSPED IMOLA,SERV ANAT PATOL,IMOLA,ITALY.
   IST NAZL RIC CANC,GENOA,ITALY.
   UNIV CAGLIARI,IST MED LAVORO,I-09100 CAGLIARI,ITALY.
   F HOFFMANN LA ROCHE & CO LTD,CH-4002 BASEL,SWITZERLAND.
   VET ADM MED CTR,SEPULVEDA,CA 91343.
   NCI,BETHESDA,MD 20892.
C3 University of Milan; Fondazione IRCCS Istituto Nazionale Tumori Milan; University of Oxford; Azienda USL di Imola; University of Genoa; IRCCS AOU San Martino IST; University of Cagliari; Roche Holding; US Department of Veterans Affairs; Veterans Health Administration (VHA); National Institutes of Health (NIH) - USA; NIH National Cancer Institute (NCI)
RP PALLI, D (corresponding author), CTR STUDIO & PREVENZ ONCOL,EPIDEMIOL UNIT,VIALE VOLTA 171,I-50131 FLORENCE,ITALY.
FU NCI NIH HHS [N01-CP-51019] Funding Source: Medline
CR [Anonymous], 1988, SAS STAT USERS GUIDE, V0, P0
   BORCH K, 1989, SCAND J GASTROENTERO, V24, P870, DOI 10.3109/00365528909089228
   BUIATTI E, 1990, INT J CANCER, V45, P896, DOI 10.1002/ijc.2910450520
   BUIATTI E, 1989, TUMORI J, V75, P410, DOI 10.1177/030089168907500503
   BUIATTI E, 1989, INT J CANCER, V44, P611, DOI 10.1002/ijc.2910440409
   CHEN VW, 1990, NUTR CANCER, V13, P59, DOI 10.1080/01635589009514045
   CORREA P, 1988, CANCER RES, V48, P3554
   CORREA P, 1990, CANCER RES, V50, P4737
   DOOLEY CP, 1989, NEW ENGL J MED, V321, P1562, DOI 10.1056/NEJM198912073212302
   FIDANZA F, 1988, NUTRIZIONE UMANA, V0, P677
   FONTHAM E, 1986, JNCI-J NATL CANCER I, V76, P621, DOI 10.1093/jnci/76.4.621
   HAENSZEL W, 1976, JNCI-J NATL CANCER I, V57, P1021, DOI 10.1093/jnci/57.5.1021
   HAENSZEL W, 1985, INT J CANCER, V36, P43, DOI 10.1002/ijc.2910360108
   JASKIEWICZ K, 1990, ANTICANCER RES, V10, P833
   KATO I, 1990, CANCER RES, V50, P6559
   KNIGHT TM, 1990, INT J EPIDEMIOL, V19, P510, DOI 10.1093/ije/19.3.510
   MIKI K, 1987, GASTROENTEROLOGIA JAPONICA, V22, P133
   NEWELL DG, 1988, SCAND J GASTROENTERO, V23, P53, DOI 10.3109/00365528809091714
   NOMURA A, 1982, JNCI-J NATL CANCER I, V68, P401
   NOMURA AMY, 1980, ANN INTERN MED, V93, P537, DOI 10.7326/0003-4819-93-4-537
   ORMAND JE, 1991, DIGEST DIS SCI, V36, P142, DOI 10.1007/BF01300747
   Paul AA, 1978, MCCANCE WIDDOWSONS C, V4th, P0
   SAMLOFF IM, 1982, GASTROENTEROLOGY, V83, P204
   SAMLOFF IM, 1986, GASTROENTEROLOGY, V90, P570, DOI 10.1016/0016-5085(86)91110-8
   SAMLOFF IM, 1982, GASTROENTEROLOGY, V82, P26
   SANTAMARIA L, 1987, JOURNAL OF NUTRITION GROWTH AND CANCER, V4, P175
   STEMMERMANN GN, 1990, DIGEST DIS SCI, V35, P433, DOI 10.1007/BF01536915
   TALLEY NJ, 1991, IN PRESS J CLIN MICR, V0, P0
   VARIS K, 1979, AM J DIG DIS, V23, P187
   VUILLEUMIER JP, 1983, INT J VITAM NUTR RES, V53, P265
NR 31
TC 30
Z9 31
U1 0
U2 1
PU AMER ASSOC CANCER RESEARCH
PI PHILADELPHIA
PA PUBLIC LEDGER BLDG, SUITE 816, 150 S. INDEPENDENCE MALL W., PHILADELPHIA, PA 19106
SN 1055-9965
EI 
J9 CANCER EPIDEM BIOMAR
JI Cancer Epidemiol. Biomarkers Prev.
PD NOV-DEC 15
PY 1991
VL 1
IS 1
BP 45
EP 50
DI 
PG 6
WC Oncology; Public, Environmental & Occupational Health
SC Oncology; Public, Environmental & Occupational Health
GA HN950
UT WOS:A1991HN95000008
PM 1845168
DA 2025-02-23
ER

PT J
AU COHEN, SM
   ELLWEIN, LB
   OKAMURA, T
   MASUI, T
   JOHANSSON, SL
   SMITH, RA
   WEHNER, JM
   KHACHAB, M
   CHAPPEL, CI
   SCHOENIG, GP
   EMERSON, JL
   GARLAND, EM
AF COHEN, SM
   ELLWEIN, LB
   OKAMURA, T
   MASUI, T
   JOHANSSON, SL
   SMITH, RA
   WEHNER, JM
   KHACHAB, M
   CHAPPEL, CI
   SCHOENIG, GP
   EMERSON, JL
   GARLAND, EM
TI COMPARATIVE BLADDER-TUMOR PROMOTING ACTIVITY OF SODIUM SACCHARIN, SODIUM ASCORBATE, RELATED ACIDS, AND CALCIUM SALTS IN RATS
SO CANCER RESEARCH
LA English
DT Article
ID urinary-tract carcinogenesis; long-term; neoplastic lesions; l-tryptophan; n-<4-(5-nitro-2-furyl)-2-thiazolyl>formamide; diet; hyperplasia; toxicity; mice; ph
AB Sodium saccharin and sodium ascorbate are known to promote urinary bladder carcinogenesis in rats following initiation with N-[4-(5-nitro-2-furyl)-2-thiazolyl]formamide (FANFT) or N-butyl-N-(4-hydroxybutyl) nitrosamine.  Sodium salts of other organic acids have also been shown to be bladder tumor promoters.  In addition, these substances increase urothelial proliferation in short term assays in rats when fed at high doses.  When they have been tested, the acid forms of these salts are without either promoting or cell proliferative inducing activity.  The following experiment was designed to compare the tumor promoting activity of various forms of saccharin and to evaluate the role in promotion of urinary sodium, calcium, and pH as well as other factors. Twenty groups of 40 male F344 rats, 5 weeks of age, were fed either FANFT or control diet during a 6-week initiation phase followed by feeding of a test compound for 72 weeks in the second phase.  The chemicals were administered to the first 18 groups in Agway Prolab 3200 diet and the last 2 groups were fed NIH-07 diet.  The treatment were as follows:  (a) FANFT --> 5% sodium saccharin (NaS); (b) FANFT --> 3% NaS; (c) FANFT --> 5.2% calcium saccharin (CaS); (d) FANFT --> 3.12% CaS; (e) FANFT --> 4.21% acid saccharin (S); (f) FANFT --> 2.53% S; (g) FANFT --> 5% sodium ascorbate; (h) FANFT --> 4.44% ascorbic acid; (i) FANFT --> 5% NaS plus 1.15% CaCO3; (j) FANFT --> 5.2% CaS plus 1.34% NaCl; (k) FANFT --> 5% NaS plus 1.23% NH4Cl; (l) FANFT --> 1.15% CaCO3; (m) FANFT --> 1.34% NaCl; (n) FANFT --> control; (o) control --> 5% NaS; (p) control --> 5.2% CaS; (q) control --> 4.21% S; (r) Control --> control; (s) FANFT --> 5% NaS (NIH-07 diet); (t) FANFT --> control (NIH-07 diet). NaS, CaS and S without prior FANFT administration were without tumorigenic activity. NaS was found to have tumor promoting activity, showing a positive response at the 5 and 3% dose levels, with significantly greater activity at the higher dose.  CaS had slight tumor promoting activity but without a dose response, and S showed no tumor promoting activity.  In addition, NaCl showed weak tumor promoting activity, but CaCO3 was without activity.  NH4Cl completely inhibited the tumor promoting activity of NaS when concurrently administered with it.  NaCl administered with CaS or CaCO3 administered with NaS showed activity similar to that of NaS.  Sodium ascorbate was also shown to have tumor promoting activity, with slightly less activity than NaS.  Ascorbic acid showed no tumor promoting activity.  NaS when administered in Prolab diet had greater tumor promoting activity than when administered in NIH-07 diet. FANFT administration produced an increase in urinary pH, which remained elevated compared to control fed rats even after the FANFT was discontinued from the diet.  NaS treated rats had a higher urinary pH than rats fed CaS, and S produced an even lower urinary pH.  Rats fed NaS, CaS, or S after FANFT had higher urinary pH values than rats fed these chemicals after control diet.  When administered with NaS, NH4Cl markedly acidified the urine, and CaCO3 raised the urinary pH in comparison to the urinary pH of rats fed NaS alone.  The urinary pH of rats fed NIH-07 diet was consistently lower than comparable groups fed Prolab 3200 diet. The results of these experiments strongly suggest that enhancing factors for the tumorigenicity of bladder tumor promoters such as NaS and sodium ascorbate are increased urinary sodium concentration and urinary pH greater than approximately 6.5.  Calcium does not appear to enhance or inhibit the tumor promoting activity of these compounds directly but might have effects due to acidification of the urine if administered as a salt such as calcium saccharin.  Also, some evidence is presented that urinary volume may be a contributing factor to the tumor promoting activity of these compounds.
C1 UNIV NEBRASKA,MED CTR,EPPLEY INST,OMAHA,NE 68198.
   CANTOX INC,OAKVILLE L6J 6J5,ONTARIO,CANADA.
   INT LIFE SCI INST NUTR FDN,WASHINGTON,DC 20036.
C3 University of Nebraska System; University of Nebraska Medical Center
RP COHEN, SM (corresponding author), UNIV NEBRASKA,MED CTR,DEPT PATHOL & MICROBIOL,600 S 42ND ST,OMAHA,NE 68198, USA.
FU NCI NIH HHS [CA32513, CA36727] Funding Source: Medline
CR ANDERSON RL, 1988, FOOD CHEM TOXICOL, V26, P637, DOI 10.1016/0278-6915(88)90235-9
   ANDERSTROM C, 1983, ACTA PATH MICRO IM A, V91, P373
   ARMITAGE P, 1987, STATISTICAL METHODS, V0, P125
   ARMSTRONG BK, 1985, IARC SCI PUBL, V65, P125
   ARNOLD DL, 1980, TOXICOL APPL PHARM, V52, P113, DOI 10.1016/0041-008X(80)90253-7
   AUERBACH O, 1989, CANCER-AM CANCER SOC, V64, P983, DOI 10.1002/1097-0142(19890901)64:5<983::AID-CNCR2820640502>3.0.CO;2-9
   BIRT DF, 1987, CANCER RES, V47, P1244
   BOORMAN GA, 1983, MONOGRAPHS PATHOLOGY, V0, P176
   BORGHOFF SJ, 1990, ANNU REV PHARMACOL, V30, P349, DOI 10.1146/annurev.pa.30.040190.002025
   BUCHER JR, 1989, NIH356 NAT TOX TECHN, V0, P0
   CARLTON WW, 1983, MONOGRAPHS PATHOLOGY, V0, P134
   CHOWANIEC J, 1979, BRIT J CANCER, V39, P355, DOI 10.1038/bjc.1979.68
   CLAYSON DB, 1974, J NATL CANCER I, V52, P1685, DOI 10.1093/jnci/52.6.1685
   Cohen S, 1978, CARCINOGENESIS, V4, P171
   Cohen SM, 1983, MECHANISMS TUMOR PRO, VI, P131
   Cohen SM, 1983, PATHOLOGY BLADDER CA, V0, P1
   COHEN SM, 1985, FOOD CHEM TOXICOL, V23, P521, DOI 10.1016/0278-6915(85)90146-2
   COHEN SM, 1988, TOXICOL LETT, V43, P151, DOI 10.1016/0378-4274(88)90026-4
   COHEN SM, 1982, CANCER RES, V42, P65
   COHEN SM, 1979, CANCER RES, V39, P1207
   COHEN SM, 1990, SCIENCE, V249, P1007, DOI 10.1126/science.2204108
   COHEN SM, 1987, BANBURY REPORT, V25, P55
   COLEMAN GL, 1977, J GERONTOL, V32, P258, DOI 10.1093/geronj/32.3.258
   DEGROOT AP, 1988, FOOD CHEM TOXICOL, V26, P425, DOI 10.1016/0278-6915(88)90053-1
   Desesso JM, 1989, COMM TOXICOL, V3, P317
   DUNCAN DB, 1975, BIOMETRICS, V31, P339, DOI 10.2307/2529425
   ELLWEIN LB, 1990, CRIT REV TOXICOL, V20, P311, DOI 10.3109/10408449009089867
   FISHER MJ, 1989, FOOD CHEM TOXICOL, V27, P1, DOI 10.1016/0278-6915(89)90085-9
   FREDERICK CB, 1989, FUND APPL TOXICOL, V12, P346, DOI 10.1016/0272-0590(89)90051-1
   FUKUSHIMA S, 1984, CANCER LETT, V23, P29, DOI 10.1016/0304-3835(84)90058-2
   FUKUSHIMA S, 1981, CANCER RES, V41, P3100
   FUKUSHIMA S, 1983, CANCER RES, V43, P4454
   FUKUSHIMA S, 1980, CANCER RES, V40, P734
   FUKUSHIMA S, 1986, CANCER RES, V46, P1623
   GARLAND EM, 1989, CANCER RES, V49, P3789
   GOODMAN DG, 1979, TOXICOL APPL PHARM, V48, P237, DOI 10.1016/0041-008X(79)90029-2
   GREEN U, 1980, FOOD COSMET TOXICOL, V18, P575, DOI 10.1016/S0015-6264(80)80003-4
   HASEGAWA R, 1986, CANCER LETT, V30, P261, DOI 10.1016/0304-3835(86)90050-9
   HENRY MA, 1983, J PATHOL, V139, P23, DOI 10.1002/path.1711390103
   ITO N, 1989, EXP PATHOL-JENA, V36, P1
   JACOBS JB, 1977, CANCER RES, V37, P2817
   JOHANSSON SL, 1986, TOXICOL APPL PHARM, V86, P80, DOI 10.1016/0041-008X(86)90401-1
   KIEL H, 1978, Z KREBSFORSCH KLIN O, V91, P267, DOI 10.1007/BF00312289
   LINA BAR, 1989, CARCINOGENESIS, V10, P1733, DOI 10.1093/carcin/10.9.1733
   MARTIN RA, 1984, J AM COLL TOXICOL, V3, P1
   MASUI T, 1990, FOOD CHEM TOXICOL, V28, P497, DOI 10.1016/0278-6915(90)90120-C
   MILLER TD, 1983, TOXICOL LETT, V20, P177
   MORI S, 1987, CANCER RES, V47, P3492
   MURASAKI G, 1982, TOXICOL LETT, V12, P251, DOI 10.1016/0378-4274(82)90248-X
   MURASAKI G, 1983, CARCINOGENESIS, V4, P97, DOI 10.1093/carcin/4.1.97
   MURASAKI G, 1984, CARCINOGENESIS, V5, P53, DOI 10.1093/carcin/5.1.53
   MURASAKI G, 1981, CANCER RES, V41, P942
   OKAMURA T, 1990, PROCEEDINGS OF THE AMERICAN ASSOCIATION FOR CANCER RESEARCH ANNUAL MEETING, V31, P150
   OKAMURA T, 1990, JPN J CLIN ONCOL, V20, P155
   OLSON MJ, 1990, TOXICOL APPL PHARM, V102, P524, DOI 10.1016/0041-008X(90)90047-X
   PHILLIPS JC, 1986, FOOD CHEM TOXICOL, V4, P283
   RAO GN, 1990, TOXICOL PATHOL, V18, P61, DOI 10.1177/019262339001800109
   RICE JR, 1985, CARCINOGENESIS, V6, P585, DOI 10.1093/carcin/6.4.585
   SCHOENIG GP, 1985, FOOD CHEM TOXICOL, V23, P475, DOI 10.1016/0278-6915(85)90142-5
   SHER SP, 1982, TOXICOL LETT, V11, P103, DOI 10.1016/0378-4274(82)90113-8
   SHIBATA MA, 1986, UROL RES, V14, P201, DOI 10.1007/BF00441114
   SHIBATA MA, 1989, J TOXICOL ENV HEALTH, V26, P255, DOI 10.1080/15287398909531252
   SMITH RA, 1989, J CHROMATOGR, V465, P442, DOI 10.1016/S0021-9673(01)92686-X
   STINSON SF, 1990, ATLAS TUMOR PATHOLOG, V0, P0
   STRANDBERG JD, 1983, MONOGRAPHS PATHOLOGY, V0, P18
   SWENBERG JA, 1989, TOXICOL APPL PHARM, V97, P35, DOI 10.1016/0041-008X(89)90053-7
   TIBBELS TS, 1988, J CHROMATOGR, V441, P448, DOI 10.1016/S0021-9673(01)83893-0
   WEIL CS, 1967, IND MED SURG, V36, P55
   WEST RW, 1986, FUND APPL TOXICOL, V7, P585, DOI 10.1016/0272-0590(86)90108-9
   WILLIAMSON DS, 1987, FOOD CHEM TOXICOL, V25, P211, DOI 10.1016/0278-6915(87)90084-6
   1980, 1900, V22, V0, P0
NR 73
TC 68
Z9 68
U1 0
U2 6
PU AMER ASSOC CANCER RESEARCH
PI PHILADELPHIA
PA PUBLIC LEDGER BLDG, SUITE 816, 150 S. INDEPENDENCE MALL W., PHILADELPHIA, PA 19106
SN 0008-5472
EI 
J9 CANCER RES
JI Cancer Res.
PD APR 1
PY 1991
VL 51
IS 7
BP 1766
EP 1777
DI 
PG 12
WC Oncology
SC Oncology
GA FE041
UT WOS:A1991FE04100003
PM 2004360
DA 2025-02-23
ER

PT J
AU ENGELMAN, RW
   FUKAURA, Y
   HAMADA, N
   GOOD, RA
   DAY, NK
AF ENGELMAN, RW
   FUKAURA, Y
   HAMADA, N
   GOOD, RA
   DAY, NK
TI DIETARY RESTRICTION PERMITS NORMAL PARTURITION AND LACTATION BUT SUPPRESSES MOUSE MAMMARY-TUMOR VIRUS PROVIRAL TRANSCRIPTION EVEN AFTER MAMMARY INVOLUTION
SO CANCER RESEARCH
LA English
DT Article
ID prolactin; mice; expression; adenocarcinoma; longevity; c3h/shn; level; dna
AB Dietary restriction of C3H/Ou mice prevents development of spontaneous mammary adenocarcinoma by suppressing mammary expression of the mouse mammary tumor virus (MMTV) via a mechanism which may involve prolactin. In the present study, dietary restriction of 40% was imposed for 16 weeks on nulliparous C3H/Ou mice, interrupted by ad libitum consumption at mating and continued only during pregnancy and lactation, with 40% energy restriction reimposed at the end of lactation. The results show that mammary MMTV mRNA expression levels of chronic energy intake restricted (CEIR) mice and ad libitum fed mice are similar and elevated during early lactation, when all mice of both groups are being fed ad libitum energy levels. In spite of this, and in marked contrast, when CEIR dams are returned to 40% dietary restriction following the weaning of litters, mammary MMTV transcription is suppressed to levels 4-5-fold less than those measured in mammary glands from ad libitum fed controls. Within the 38 weeks of study, 73% of ad libitum fed uniparous mice at risk and 11% of CEIR uniparous mice at risk developed mammary tumors, yet mice of both dietary groups delivered and weaned healthy litters with comparable efficiency. When dietary restriction is maintained in CEIR mice during pregnancy and lactation, efficiency of conception and litter size are reduced, and MMTV transcription is suppressed even during lactation. Mean serum prolactin levels were not significantly different among dietary groups. These findings show that the level of MMTV transcription is rigorously influenced by dietary energy level, and that 40% dietary restriction of C3H/Ou mice not only suppresses mammary MMTV transcription and prevents mammary tumor development in uniparous mice, but also permits normal conception, gestation, lactation, and the production of healthy litters as long as the nutritional demands of gestation and lactation are met.
RP UNIV S FLORIDA, ALL CHILDRENS HOSP, COLL MED, 801 6TH ST S, ST PETERSBURG, FL 33701 USA.
FU NCI NIH HHS [CA41061] Funding Source: Medline; NIA NIH HHS [AG05633] Funding Source: Medline
CR BALL ZB, 1947, AM J PHYSIOL, V150, P511, DOI 10.1152/ajplegacy.1947.150.3.511
   CHEN RF, 1990, P NATL ACAD SCI USA, V87, P2385, DOI 10.1073/pnas.87.7.2385
   CHOMCZYNSKI P, 1987, ANAL BIOCHEM, V162, P156, DOI 10.1016/0003-2697(87)90021-2
   ENGELMAN RW, 1990, P SOC EXP BIOL MED, V193, P23, DOI 10.3181/00379727-193-42984
   FERNANDES G, 1976, NATURE, V263, P504, DOI 10.1038/263504b0
   GUPTA P, 1982, J CELL BIOL, V93, P199, DOI 10.1083/jcb.93.1.199
   HAMADA N, 1990, P NATL ACAD SCI USA, V87, P6733, DOI 10.1073/pnas.87.17.6733
   HARRISON DE, 1989, GROWTH DEVELOP AGING, V53, P3
   KOIZUMI A, 1989, MECH AGEING DEV, V49, P93, DOI 10.1016/0047-6374(89)90093-6
   KOIZUMI A, 1990, J NUTR, V120, P1401, DOI 10.1093/jn/120.11.1401
   MAJORS JE, 1981, NATURE, V289, P253, DOI 10.1038/289253a0
   MUNOZ B, 1989, MOL CELL ENDOCRINOL, V62, P23, DOI 10.1016/0303-7207(89)90109-3
   Nandni S, 1973, ADV CANCER RES, V17, P353
   NELSON JF, 1985, BIOL REPROD, V32, P515, DOI 10.1095/biolreprod32.3.515
   NUSSE R, 1982, CELL, V31, P99, DOI 10.1016/0092-8674(82)90409-3
   PAULEY RJ, 1978, NATURE, V275, P455, DOI 10.1038/275455a0
   SARKAR NH, 1982, P NATL ACAD SCI-BIOL, V79, P7758, DOI 10.1073/pnas.79.24.7758
   SHRIVASTAV TG, 1988, CLIN CHEM, V34, P2205
   SINHA YN, 1980, ENDOCRINOLOGY, V107, P1959, DOI 10.1210/endo-107-6-1959
   SINHA YN, 1974, ENDOCRINOLOGY, V95, P947, DOI 10.1210/endo-95-4-947
   SUBRAMANIAN MG, 1986, J CLIN IMMUNOASSAY, V9, P42
   VONDERAHE D, 1985, NATURE, V313, P706, DOI 10.1038/313706a0
   WEINDRUCH R, 1986, J NUTR, V116, P641, DOI 10.1093/jn/116.4.641
   Weindruch R, 1988, THE RETARDATION OF AGING AND DISEASE BY DIETARY RESTRICTION, V0, P0
   YANAI R, 1972, J NATL CANCER I, V48, P715
NR 25
TC 15
Z9 15
U1 0
U2 0
PU AMER ASSOC CANCER RESEARCH
PI PHILADELPHIA
PA 615 CHESTNUT ST, 17TH FLOOR, PHILADELPHIA, PA 19106-4404 USA
SN 0008-5472
EI 1538-7445
J9 CANCER RES
JI Cancer Res.
PD OCT 1
PY 1991
VL 51
IS 19
BP 5123
EP 5128
DI 
PG 6
WC Oncology
SC Oncology
GA GH250
UT WOS:A1991GH25000007
PM 1655246
DA 2025-02-23
ER

PT J
AU DESTEFANI, E
   CORREA, P
   FIERRO, L
   FONTHAM, E
   CHEN, V
   ZAVALA, D
AF DESTEFANI, E
   CORREA, P
   FIERRO, L
   FONTHAM, E
   CHEN, V
   ZAVALA, D
TI BLACK TOBACCO, MATE, AND BLADDER-CANCER - A CASE CONTROL STUDY FROM URUGUAY
SO CANCER
LA English
DT Article
ID esophageal cancer; smoking; risk; cigarettes
AB A case-control study of bladder cancer involving interviews with 111 incident cases and 222 controls was carried out in Montevideo, Uruguay. The analysis was conducted separately for each sex. Point estimates of relative risk associated with smoking variables, ingestion of infusions of the herb Ilex paraguariensis (mate), and selected dietary items were obtained by stratified and logistic regression analysis. Among men, smokers of black tobacco showed a relative risk (RR) 2.7 higher than blond tobacco smokers and mate exposure showed a significant dose-response, after adjustment for age, residence, social class, hospital, type of tobacco, smoking intensity, smoking duration, and vegetable consumption, with a seven-fold consumption showed a multiplicative effect. Women showed a similar increase in risk with mate consumption. The results suggest that the high mortality rates of bladder cancer observed in Uruguay could be explained by the combined effect of black tobacco smoking and mate ingestion.
C1 LOUISIANA STATE UNIV, DEPT PATHOL, BATON ROUGE, LA 70803 USA.
C3 Louisiana State University System; Louisiana State University
RP INST ONCOL, DEPT EPIDEMIOL, AVE BRASIL 3080 AP 402, MONTEVIDEO, URUGUAY.
CR BAKER RJ, 1978, GLIM SYSTEM, V0, P0
   BENHAMOU S, 1985, JNCI-J NATL CANCER I, V74, P1169
   CASE RAM, 1954, BRIT J IND MED, V11, P75
   COLE P, 1971, NEW ENGL J MED, V284, P129, DOI 10.1056/NEJM197101212840304
   DESTEFANI E, 1987, CANCER-AM CANCER SOC, V60, P3087, DOI 10.1002/1097-0142(19871215)60:12<3087::AID-CNCR2820601238>3.0.CO;2-6
   DESTEFANI E, 1990, CANCER RES, V50, P426
   DESTEFANI E, 1988, REV EPIDEMIOL SANTE, V36, P389
   ISCOVICH J, 1987, INT J CANCER, V40, P734, DOI 10.1002/ijc.2910400604
   LINET MS, 1987, AM J EPIDEMIOL, V125, P1
   MALAVEILLE C, 1989, CARCINOGENESIS, V10, P577, DOI 10.1093/carcin/10.3.577
   MANTEL N, 1959, JNCI-J NATL CANCER I, V22, P719
   MOMMSEN S, 1983, CARCINOGENESIS, V4, P335, DOI 10.1093/carcin/4.3.335
   SMITH A, 1987, BRIT MED J, V294, P881, DOI 10.1136/bmj.294.6576.881
   TUYNS AJ, 1988, INT J CANCER, V41, P483, DOI 10.1002/ijc.2910410403
   VASSALLO A, 1985, JNCI-J NATL CANCER I, V75, P1005
   VASSALLO A, 1985, COMMUNICATION, V0, P0
   VICTORA CG, 1987, INT J CANCER, V39, P710, DOI 10.1002/ijc.2910390610
   VINEIS P, 1984, INT J CANCER, V34, P165, DOI 10.1002/ijc.2910340205
   VINEIS P, 1988, CANCER RES, V48, P3849
   WYNDER EL, 1977, CANCER-AM CANCER SOC, V40, P1246, DOI 10.1002/1097-0142(197709)40:3<1246::AID-CNCR2820400340>3.0.CO;2-5
NR 21
TC 37
Z9 39
U1 0
U2 0
PU WILEY
PI HOBOKEN
PA 111 RIVER ST, HOBOKEN 07030-5774, NJ USA
SN 0008-543X
EI 1097-0142
J9 CANCER-AM CANCER SOC
JI Cancer
PD JAN 15
PY 1991
VL 67
IS 2
BP 536
EP 540
DI 10.1002/1097-0142(19910115)67:2<536::AID-CNCR2820670236>3.0.CO;2-8
PG 5
WC Oncology
SC Oncology
GA ET461
UT WOS:A1991ET46100035
PM 1985746
DA 2025-02-23
ER

PT J
AU NEGRI, E
   LAVECCHIA, C
   FRANCESCHI, S
   DAVANZO, B
   PARAZZINI, F
AF NEGRI, E
   LAVECCHIA, C
   FRANCESCHI, S
   DAVANZO, B
   PARAZZINI, F
TI VEGETABLE AND FRUIT CONSUMPTION AND CANCER RISK
SO INTERNATIONAL JOURNAL OF CANCER
LA English
DT Article
ID breast-cancer; diet
AB The relationship between cancer risk and frequency of consumption of green vegetables and fruit has been analyzed using data from an integrated series of case-control studies conducted in northern Italy between 1983 and 1990.  The overall dataset included the following histologically confirmed cancers:  oral cavity and pharynx, 119; oesophagus, 294; stomach, 564; colon, 673; rectum, 406; liver, 258; gall-bladder, 41; pancreas, 303; larynx, 149; breast, 2,860; endometrium, 567; ovary, 742; prostate, 107; bladder, 365; kidney, 147; thyroid, 120; Hodgkin's disease, 72; non-Hodgkin lymphomas, 173; myelomas, 117; and a total of 6,147 controls admitted to hospital for acute non-neoplastic conditions, unrelated to long-term dietary modifications.  Multivariate relative risks (RR) for subsequent tertiles of vegetable and fruit consumption were derived after allowance for age, sex, area of residence, education and smoking.  For vegetables, there was a consistent pattern of protection for all epithelial cancers, with RRs in the upper tertile ranging from 0.2 for oesophagus, liver and larynx to 0.7 for breast.  All the trends in risk were in the same direction and significant for all carcinomas except gall-bladder.  In contrast, no protection was afforded by high vegetable consumption against non-epithelial lymphoid neoplasms.  With reference to fruit, strong inverse relationships were observed for cancers of the upper digestive and respiratory tract, with RRs in the upper tertile between 0.2 and 0.3 for oral cavity and pharynx, oesophagus and larynx relative to the lowest tertile.  The lower the location of the tumour in the digestive tract, the weaker appeared to be the protection afforded.  Significant inverse relationships were observed for liver, pancreas, prostate and urinary sites, but not for rectum, breast and female genital cancers or thyroid.  No relationship emerged for lymphomas and myelomas.  Even in the absence of a clear biological interpretation, the consistency and strength of the patterns observed indicate that, in this population, frequent green vegetable intake is associated with a substantial reduction of risk for several common epithelial cancers, and that fruit intake has a favourable effect, especially on upper digestive cancers and, probably, also on urinary tract neoplasms.
C1 UNIV LAUSANNE,INST SOCIAL & PREVENT MED,CH-1005 LAUSANNE,SWITZERLAND.
   AVIANO CANC CTR,I-33081 AVIANO,ITALY.
C3 University of Lausanne
RP NEGRI, E (corresponding author), MARIO NEGRI INST PHARMACOL RES,VIA ERITREA 62,I-20157 MILAN,ITALY.
CR BAKER RJ, 1978, GLIM SYSTEM, V0, P0
   Breslow NE, 1980, ANAL CASE CONTROL ST, V0, P0
   BYERS T, 1988, CANCER, V62, P1713, DOI 10.1002/1097-0142(19881015)62:1+<1713::AID-CNCR2820621309>3.0.CO;2-W
   DECARLI A, 1987, NUTRITION AND CANCER, V10, P29
   DOLL R, 1981, JNCI-J NATL CANCER I, V66, P1191, DOI 10.1093/jnci/66.6.1192
   GONZALEZ CA, 1990, INT J EPIDEMIOL, V19, P354, DOI 10.1093/ije/19.2.354
   HILL P, 1977, CANCER, V39, P1820, DOI 10.1002/1097-0142(197704)39:4+<1820::AID-CNCR2820390813>3.0.CO;2-6
   KATSOUYANNI K, 1986, INT J CANCER, V38, P815, DOI 10.1002/ijc.2910380606
   La Vecchia C, 1987, NUTR CANCER, V10, P205
   LAVECCHIA C, 1987, J NATL CANCER I, V79, P663
   LAVECCHIA C, 1990, CANCER RES, V50, P4497
   LAVECCHIA C, 1987, INT J CANCER, V40, P484, DOI 10.1002/ijc.2910400409
   LAVECCHIA C, 1990, TUMORI, V76, P306, DOI 10.1177/030089169007600402
   LAVECCHIA C, 1988, INT J CANCER, V41, P492, DOI 10.1002/ijc.2910410404
   LAVECCHIA C, 1988, ONCOLOGY, V45, P364
   LAVECCHIA C, 1991, IN PRESS ONCOLOGY, V0, P0
   MINCHOVICZ JJ, 1990, JNCI-J NATL CANCER I, V82, P947
   ROHAN TE, 1987, EPIDEMIOL REV, V9, P120, DOI 10.1093/oxfordjournals.epirev.a036299
   WILLETT W, 1989, NATURE, V338, P389, DOI 10.1038/338389a0
NR 19
TC 226
Z9 235
U1 0
U2 9
PU WILEY-LISS
PI NEW YORK
PA DIV JOHN WILEY & SONS INC 605 THIRD AVE, NEW YORK, NY 10158-0012
SN 0020-7136
EI 
J9 INT J CANCER
JI Int. J. Cancer
PD MAY 30
PY 1991
VL 48
IS 3
BP 350
EP 354
DI 10.1002/ijc.2910480307
PG 5
WC Oncology
SC Oncology
GA FQ400
UT WOS:A1991FQ40000006
PM 2040528
DA 2025-02-23
ER

PT J
AU GONZALEZ, CA
   SANZ, JM
   MARCOS, G
   PITA, S
   BRULLET, E
   SAIGI, E
   BADIA, A
   RIBOLI, E
AF GONZALEZ, CA
   SANZ, JM
   MARCOS, G
   PITA, S
   BRULLET, E
   SAIGI, E
   BADIA, A
   RIBOLI, E
TI DIETARY FACTORS AND STOMACH-CANCER IN SPAIN - A MULTICENTER CASE-CONTROL STUDY
SO INTERNATIONAL JOURNAL OF CANCER
LA English
DT Article
ID gastric-cancer; high-risk; nitrosamines; epidemiology; inhabitants; poland; china
AB A multi-centre case-control study of diet and gastric cancer was carried out in 4 regions of Spain (Aragon, Castile, Catalonia and Galicia). We selected 354 cases of pathologically confirmed gastric adenocarcinoma from 15 hospitals, representative of nearly all those in the study areas. A control for each case, matched by age, sex and area of residence, was selected from the same hospital as the case. Habitual diet was investigated by the dietary history method, and past diet by means of a frequency questionnaire. The results regarding consumption of food items are presented here. With respect to habitual diet, an increase in risk was associated with consumption of preserved fish, cold cuts and oleaginous fruits. A high intake of cooked green vegetables, fresh noncitrus fruit and dried fruit showed an inverse association with the risk of gastric cancer. Simultaneous intake of 2 groups of food which increase or decrease the risk of cancer strengthens the respective individual effect. The intake of protective food items seems to neutralize the effects of food items which increase risk. With reference to past diet, a possible protective effect was observed for daily consumption of fresh fruit and green vegetables.
C1 HOSP INSALUD,SERV PATOL,E-42001 SORIA,SPAIN.
   UNIV ZARAGOZA,CATEDRA MED PREVENT,E-50009 ZARAGOZA,SPAIN.
   DELEGAC PROVINCIAL INSALUD,E-15002 LA CORUNA,SPAIN.
   HOSP SABADELL,SECCIO ENDOSCOPIAS DIGEST,E-08208 SABADELL,SPAIN.
   HOSP GRANOLLERS,SERV ONCOL,E-08400 GRANOLLERS,SPAIN.
   HOSP MATARO,SERV ONCOL,E-08031 MATARO,SPAIN.
   INT AGCY RES CANC,LYONS 08,FRANCE.
C3 University of Zaragoza; Autonomous University of Barcelona; Parc Tauli Hospital Universitari; World Health Organization; International Agency for Research on Cancer (IARC)
RP GONZALEZ, CA (corresponding author), HOSP MATARO,EPIDEMIOL UNIT,E-08031 MATARO,SPAIN.
CR ACHESON ED, 1964, GUT, V5, P126, DOI 10.1136/gut.5.2.126
   BARTSCH H, 1984, CARCINOGENESIS, V5, P1381, DOI 10.1093/carcin/5.11.1381
   BLOCK G, 1982, AM J EPIDEMIOL, V115, P492, DOI 10.1093/oxfordjournals.aje.a113331
   BOEING H, 1991, INT J CANCER, V47, P858, DOI 10.1002/ijc.2910470612
   Breslow NE, 1980, ANAL CASE CONTROL ST, V0, P0
   BUIATTI E, 1989, INT J CANCER, V44, P611, DOI 10.1002/ijc.2910440409
   CORREA P, 1985, JNCI-J NATL CANCER I, V75, P645
   CORREA P, 1982, CANCER-AM CANCER SOC, V50, P2554
   GONZALEZ CA, 1990, INT J EPIDEMIOL, V19, P354, DOI 10.1093/ije/19.2.354
   GRAHAM S, 1972, CANCER, V30, P927, DOI 10.1002/1097-0142(197210)30:4<927::AID-CNCR2820300411>3.0.CO;2-L
   HAENSZEL W, 1972, JNCI-J NATL CANCER I, V49, P969
   HAENSZEL W, 1976, JNCI-J NATL CANCER I, V56, P265, DOI 10.1093/jnci/56.2.265
   HIGGINSON J, 1966, JNCI-J NATL CANCER I, V37, P527
   HOWE GR, 1986, AM J EPIDEMIOL, V124, P595, DOI 10.1093/oxfordjournals.aje.a114432
   HOWSON CP, 1986, EPIDEMIOL REV, V8, P1
   HU JF, 1988, INT J CANCER, V41, P331, DOI 10.1002/ijc.2910410302
   JEDRYCHOWSKI W, 1986, INT J CANCER, V37, P837, DOI 10.1002/ijc.2910370607
   LAUREN P, 1965, ACTA PATHOL MIC SC, V64, P31, DOI 10.1111/apm.1965.64.1.31
   LAVECCHIA C, 1987, INT J CANCER, V40, P484, DOI 10.1002/ijc.2910400409
   LOPEZABENTE G, 1984, ATLAS CANCER ESPANA, V0, P0
   MACGREGOR GA, 1983, LANCET, V1, P750
   MIRVISH SS, 1983, JNCI-J NATL CANCER I, V71, P629
   Nomura A, 1982, CANCER EPIDEMIOL, V0, P624
   PARKIN DM, 1988, INT J CANCER, V41, P184, DOI 10.1002/ijc.2910410205
   PEQUIGNOT G, 1973, REV EPIDEMIOL SANTE, V21, P585
   RIBOLI E, 1988, REV EPIDEMIOL SANTE, V36, P151
   RIBOLI E, 1989, ESO MONOGRAPH SERIES, V0, P55
   RISCH HA, 1985, AM J EPIDEMIOL, V122, P947, DOI 10.1093/oxfordjournals.aje.a114199
   TRICHOPOULOS D, 1985, INT J CANCER, V36, P291, DOI 10.1002/ijc.1985.36.3.291
   YOU WC, 1988, CANCER RES, V48, P3518
   ZATONSKI W, 1989, INT J CANCER, V44, P823, DOI 10.1002/ijc.2910440513
   1985, 1900, V5, V0, P0
NR 36
TC 82
Z9 87
U1 0
U2 2
PU WILEY-LISS
PI NEW YORK
PA DIV JOHN WILEY & SONS INC 605 THIRD AVE, NEW YORK, NY 10158-0012
SN 0020-7136
EI 
J9 INT J CANCER
JI Int. J. Cancer
PD OCT 21
PY 1991
VL 49
IS 4
BP 513
EP 519
DI 10.1002/ijc.2910490407
PG 7
WC Oncology
SC Oncology
GA GL721
UT WOS:A1991GL72100006
PM 1917151
DA 2025-02-23
ER

PT J
AU PENG, HQ
   LIU, SL
   MANN, V
   ROHAN, T
   RAWLS, W
AF PENG, HQ
   LIU, SL
   MANN, V
   ROHAN, T
   RAWLS, W
TI HUMAN PAPILLOMAVIRUS TYPE-16 AND TYPE-33, HERPES-SIMPLEX VIRUS TYPE-2 AND OTHER RISK-FACTORS FOR CERVICAL-CANCER IN SICHUAN-PROVINCE, CHINA
SO INTERNATIONAL JOURNAL OF CANCER
LA English
DT Article
ID polymerase chain-reaction; latin-america; dna; amplification; epidemiology; specimens; infection
AB Cancer of the cervix is relatively common in China, but has been investigated epidemiologically in only a few studies.  In the hospital-based case-control study reported here, we investigated the role of various lifestyle and dietary factors, as well as infection with human papillomavirus (HPV) types 16 and 33 and herpes simplex virus type 2 in the aetiology of invasive cervical cancer.  The study was conducted in Sichuan province, and involved 101 cases with histologically-confirmed cervical cancer recruited from the gynaecological oncology clinic of the West China University Hospital, and 146 controls recruited from patients attending the gynaecology clinic of the same hospital.  Risk of cervical cancer was greatly increased in association with infection with HPV 16/33, the adjusted odds ratio for those with evidence of infection being 32.9 (95% C1 7.7-141.1).  In contrast, infection with HSV 2 was not associated with a significantly altered risk of cervical cancer.  Indices of sexual history and of dietary habits also showed no association with risk of cervical cancer, while good personal and genital hygiene were associated with markedly reduced risk.  Although the results of this study are consistent with a causal role for HPV in the aetiology of cervical cancer, bias or increased viral expression following malignant transformation cannot be excluded as explanations for the strong positive association.
C1 UNIV TORONTO,NATL CANC INST CANADA,EPIDEMIOL UNIT,MCMURRICH BLDG,3RD FLOOR,TORONTO M5S 1A8,ONTARIO,CANADA.
   W CHINA UNIV MED SCI,DEPT OBSTET & GYNECOL,CHENGDU,PEOPLES R CHINA.
   MCMASTER UNIV,DEPT PATHOL,MOLEC VIROL & IMMUNOL PROGRAMME,HAMILTON L8S 4L8,ONTARIO,CANADA.
C3 University of Toronto; Queens University - Canada; Canadian Cancer Trials Group; Sichuan University; McMaster University
CR ACS J, 1989, CANCER RES, V49, P5725
   ASHLEY RL, 1988, J CLIN MICROBIOL, V26, P662, DOI 10.1128/JCM.26.4.662-667.1988
   BEAUDENON S, 1986, NATURE, V321, P246, DOI 10.1038/321246a0
   BRESLOW NE, 1980, IARC SCI PUBLICAT 32, V1, P0
   BRINTON LA, 1986, J CHRON DIS, V39, P1051, DOI 10.1016/0021-9681(86)90139-6
   CUZICK J, 1989, BRIT J CANCER, V60, P238, DOI 10.1038/bjc.1989.261
   DALLAS PB, 1989, J MED VIROL, V27, P105, DOI 10.1002/jmv.1890270207
   DONNAN SPB, 1989, INT J EPIDEMIOL, V18, P32, DOI 10.1093/ije/18.1.32
   FEINBERG AP, 1983, ANAL BIOCHEM, V123, P6
   GREGOIRE L, 1989, J CLIN MICROBIOL, V27, P2660, DOI 10.1128/JCM.27.12.2660-2665.1989
   KWOK S, 1989, NATURE, V339, P237, DOI 10.1038/339237a0
   LI Y, 1989, JOURNAL OF WEST CHINA UNIVERSITY OF MEDICAL SCIENCES, V20, P246
   Maniatis T, 1982, MOL CLONING LAB MANU, V0, P0
   MEANWELL CA, 1987, LANCET, V1, P703
   MELCHERS W, 1989, J MED VIROL, V27, P329, DOI 10.1002/jmv.1890270413
   MENG XJ, 1989, CHINESE J ONCOL, V11, P108
   MUNOZ N, 1988, BRIT J CANCER, V57, P1, DOI 10.1038/bjc.1988.1
   RAWLS WE, 1986, INT J CANCER, V37, P537, DOI 10.1002/ijc.2910370411
   REEVES WC, 1989, REV INFECT DIS, V11, P426
   REEVES WC, 1987, INT J CANCER, V40, P450, DOI 10.1002/ijc.2910400403
   REEVES WC, 1989, NEW ENGL J MED, V320, P1437, DOI 10.1056/NEJM198906013202201
   SAIKI RK, 1988, SCIENCE, V239, P487, DOI 10.1126/science.2448875
   WAHL GM, 1979, P NATL ACAD SCI USA, V76, P3683, DOI 10.1073/pnas.76.8.3683
   WATERHOUSE J, 1982, CANCER INCIDENCE 5 C, V0, P0
   XIAO X, 1988, LANCET, V2, P902
   ZHANG WH, 1987, CHINESE J ONCOL, V9, P433
   ZHANG ZF, 1989, INT J CANCER, V43, P762, DOI 10.1002/ijc.2910430503
   zur HausenHarald, 1987, PAPOVAVIRIDAE, V2, P245
NR 28
TC 65
Z9 74
U1 0
U2 3
PU WILEY-LISS
PI NEW YORK
PA DIV JOHN WILEY & SONS INC 605 THIRD AVE, NEW YORK, NY 10158-0012
SN 0020-7136
EI 
J9 INT J CANCER
JI Int. J. Cancer
PD MAR 12
PY 1991
VL 47
IS 5
BP 711
EP 716
DI 10.1002/ijc.2910470515
PG 6
WC Oncology
SC Oncology
GA FC757
UT WOS:A1991FC75700014
PM 1848537
DA 2025-02-23
ER

PT J
AU IZUMI, K
   SANO, N
   OTSUKA, H
   KINOUCHI, T
   OHNISHI, Y
AF IZUMI, K
   SANO, N
   OTSUKA, H
   KINOUCHI, T
   OHNISHI, Y
TI TUMOR PROMOTING POTENTIAL IN MALE F344 RATS AND MUTAGENICITY IN SALMONELLA-TYPHIMURIUM OF DIPYRONE
SO CARCINOGENESIS
LA English
DT Article
ID glutathione s-transferase; mouse-liver tumor; chemical hepatocarcinogenesis; placental form; positive foci; induction; carcinogenicity; aminopyrine; term; purification
AB For assessment of the carcinogenic potential and the mutagenicity of dipyrone, an antipyretic anodyne, -[(2,3-dihydro-1,5-dimethyl-3-oxo-2-phenyl-1H-pyrazol-4-yl)methylamino]-methanesulfonic acid sodium salt monohydrate, three experiments were conducted using dipyrone A produced in Japan and/or dipyrone B obtained from the Federal Republic of Germany. (i) Carcinogenic potential of dipyrone A for rat liver: 8 week old male F344 rats were pretreated with 0.01% diethylnitrosamine (DEN) in drinking water for 2 weeks and, after 1 week of resting, administered 0.4% dipyrone in drinking water, 5 days a week, for 72 weeks. After an 8 week recovery period, all surviving rats were killed at 83 weeks. Hepatocellular carcinomas developed at a higher incidence in the DEN + dipyrone group (18 or 29 rats, 62%) than in the DEN alone group (9 of 29 rats, 31%), the difference being statistically significant (P < 0.05). No carcinogenic activity of dipyrone was demonstrated in the groups given 0.4% dipyrone for 72 weeks or 0.4% dipyrone for 25 weeks, followed by 0.05% phenobarbital (PB) for 50 weeks. However, glutathione S-transferase P positive (GST-P+) preneoplastic hepatic foci in these groups were observed at a higher incidence than in the untreated control group (P < 0.01). (ii) Effect of dipyrone A and dipyrone B on induction of DEN-initiated GST-P+ hepatic foci in a medium-term bioassay system: 0.4% dipyrone A in drinking water and 0.57% dipyrone A or dipyrone B in powdered diet after DEN initiation had similar enhancing effects on the development of GST-P+ foci (P < 0.001). (iii) The Ames mutation test in Salmonella: both dipyrone A and dipyrone B proved weakly mutagenic for strain TA100 in the presence or absence of S9 fraction.
C1 UNIV TOKUSHIMA, SCH MED, DEPT BACTERIOL, TOKUSHIMA 770, JAPAN.
C3 Tokushima University
RP UNIV TOKUSHIMA, SCH MED, DEPT PATHOL 2, KURAMOTO CHO 3-18-15, TOKUSHIMA 770, JAPAN.
CR CHRIST O, 1973, ARZNEIMITTEL-FORSCH, V23, P1760
   DONAUBAUER HH, 1985, TOXICOL APPL PHARM, V81, P443, DOI 10.1016/0041-008X(85)90415-6
   Higgins GM, 1931, ARCH PATHOL, V12, P186
   IKUNO F, 1984, SHIKOKU ACTA MEDICA, V40, P466
   INAI K, 1990, JPN J CANCER RES, V81, P122, DOI 10.1111/j.1349-7006.1990.tb02537.x
   Ishidate M, 1981, GANN MONOGR CANCER R, V27, P95
   ITO N, 1988, CARCINOGENESIS, V9, P387, DOI 10.1093/carcin/9.3.387
   ITO N, 1983, ENVIRON HEALTH PERSP, V50, P131, DOI 10.2307/3429543
   Kawachi Tt Komatsu, 1980, IN: THE PREDICTIVE VALUE OF SHORT TERM SCREENING TESTS IN CARCINOGENICITY EVALUATION, V0, P253
   KINOUCHI T, 1983, APPL ENVIRON MICROB, V46, P596, DOI 10.1128/AEM.46.3.596-604.1983
   KUMAGAI H, 1983, JNCI-J NATL CANCER I, V71, P1295
   MAEKAWA A, 1987, JNCI-J NATL CANCER I, V79, P577
   MAEKAWA A, 1983, JPN J CANCER RES, V74, P365
   MARON DM, 1983, MUTAT RES, V113, P173, DOI 10.1016/0165-1161(83)90010-9
   MARONPOT RR, 1987, ARCH TOXICOL, V0, P10
   NOGAMI H, 1973, J PHARM SOC JPN, V93, P1585
   SATO K, 1984, GANN, V75, P199
   SATOH K, 1985, P NATL ACAD SCI USA, V82, P3964, DOI 10.1073/pnas.82.12.3964
   SOLT DB, 1977, AM J PATHOL, V88, P595
   STEWART HL, 1980, JNCI-J NATL CANCER I, V64, P177
   TATEMATSU M, 1985, CARCINOGENESIS, V6, P1621, DOI 10.1093/carcin/6.11.1621
   TAYLOR HW, 1975, INT J CANCER, V16, P211, DOI 10.1002/ijc.2910160203
   TOMATIS L, 1973, INT J CANCER, V12, P1, DOI 10.1002/ijc.2910120102
   TSUDA H, 1984, JPN J CANCER RES, V75, P876
   VOLZ M, 1980, BRIT J CLIN PHARMACO, V10, PS299, DOI 10.1111/j.1365-2125.1980.tb01813.x
   WARD JM, 1979, TOXICOL APPL PHARM, V51, P389, DOI 10.1016/0041-008X(79)90363-6
NR 26
TC 13
Z9 14
U1 0
U2 0
PU OXFORD UNIV PRESS
PI OXFORD
PA GREAT CLARENDON ST, OXFORD OX2 6DP, ENGLAND
SN 0143-3334
EI 1460-2180
J9 CARCINOGENESIS
JI Carcinogenesis
PD JUL 15
PY 1991
VL 12
IS 7
BP 1221
EP 1225
DI 10.1093/carcin/12.7.1221
PG 5
WC Oncology
SC Oncology
GA FW434
UT WOS:A1991FW43400012
PM 2070486
DA 2025-02-23
ER

PT J
AU HANSSON, LE
   BERGSTROM, R
   SPAREN, P
   ADAMI, HO
AF HANSSON, LE
   BERGSTROM, R
   SPAREN, P
   ADAMI, HO
TI THE DECLINE IN THE INCIDENCE OF STOMACH-CANCER IN SWEDEN 1960-1984 - A BIRTH COHORT PHENOMENON
SO INTERNATIONAL JOURNAL OF CANCER
LA English
DT Article
ID gastric-cancer; dietary factors; epidemiology; carcinoma; period; rates; japan; china; risk; age
AB Trends in the incidence of stomach cancer among 52,604 patients notified to the National Swedish Cancer Registry in 1960 through 1984 were analysed.  Age-standardized incidence rates declined throughout the period, from 47.1 to 24.6 per 10(5) in males and from 23.8 to 12.7 per 10(5) in females.  Among males the decline in incidence was more pronounced in younger age strata, 35-54 years, while in females it reached a maximum at ages 70-74 years.  In a multivariate analysis the age-cohort model adequately represented the data and there was no reason to separate the effects of the full age-period-cohort model.  Compared with the cohort born in 1876-1884, the relative risk of developing stomach cancer was 0.46 (95% Cl:0.44-0.48) in males and 0.39 (95% Cl:0.37-0.42) in females born in 1906-1914.  This supports the view that the declining incidence is due to a change in the exposure of the population to aetiological factors of stomach cancer and not to refinement of the diagnosis and classification of abdominal tumours.  The results also imply that exposure to aetiological factors early in life together with a long induction period is of importance in the development of stomach cancer.
C1 UNIV HOSP UPPSALA,DEPT SURG,UPPSALA,SWEDEN.
   UNIV UPPSALA,DEPT STAT,S-75105 UPPSALA,SWEDEN.
C3 Uppsala University; Uppsala University Hospital; Uppsala University
RP HANSSON, LE (corresponding author), UNIV HOSP UPPSALA,CANC EPIDEMIOL UNIT,UPPSALA,SWEDEN.
CR AYIOMAMITIS A, 1988, AM J GASTROENTEROL, V83, P26
   BAKER RJ, 1978, GLIM SYSTEM, V0, P0
   BJELKE E, 1982, TRENDS CANCER INCIDE, V0, P165
   BUIATTI E, 1989, INT J CANCER, V44, P611, DOI 10.1002/ijc.2910440409
   CLAYTON D, 1987, STAT MED, V6, P469, DOI 10.1002/sim.4780060406
   CLAYTON D, 1987, STAT MED, V6, P448
   CLEMMESEN J, 1977, ACTA PATH MICROBIO S, V261, P65
   COGGON D, 1989, JNCI-J NATL CANCER I, V81, P1178, DOI 10.1093/jnci/81.15.1178
   CORREA P, 1985, JNCI-J NATL CANCER I, V75, P645
   CORREA P, 1970, J NATL CANCER I, V44, P297
   DECARLI A, 1986, CANCER-AM CANCER SOC, V58, P2560, DOI 10.1002/1097-0142(19861201)58:11<2560::AID-CNCR2820581134>3.0.CO;2-U
   DEVESA SS, 1987, JNCI-J NATL CANCER I, V79, P701
   FUJITA S, 1977, PATHOPHYSIOLOGY CARC, V0, P0
   GILBERTSEN VA, 1962, SURG GYNECOL OBSTET, V115, P768
   HAENSZEL W, 1976, JNCI-J NATL CANCER I, V56, P265, DOI 10.1093/jnci/56.2.265
   HOLFORD TR, 1983, BIOMETRICS, V39, P311, DOI 10.2307/2531004
   HOLMAN D, 1982, CANCER MORTALITY T 2, V0, P0
   HOLMAN D, 1982, CANCER MORTALITY T 1, V0, P0
   HOWSON CP, 1986, EPIDEMIOL REV, V8, P1
   HU JF, 1988, INT J CANCER, V41, P331, DOI 10.1002/ijc.2910410302
   JEDRYCHOWSKI W, 1986, INT J CANCER, V37, P837, DOI 10.1002/ijc.2910370607
   JENSEN OM, 1982, TRENDS CANCER INCIDE, V0, P127
   LAUREN P, 1965, ACTA PATHOL MIC SC, V64, P31, DOI 10.1111/apm.1965.64.1.31
   LAVECCHIA C, 1987, INT J CANCER, V40, P484, DOI 10.1002/ijc.2910400409
   MAARTMANNMOE H, 1985, BMJ-BRIT MED J, V290, P103, DOI 10.1136/bmj.290.6462.103
   MATTSSON B, 1984, ACTA RADIOL ONCOL, V23, P305, DOI 10.3109/02841868409136026
   McCullagh P, 1983, GEN LINEAR MODELS, V0, P0, DOI DOI 10.1007/978-1-4899-3244-0
   MODAN B, 1974, CANCER-AM CANCER SOC, V34, P2087, DOI 10.1002/1097-0142(197412)34:6<2087::AID-CNCR2820340632>3.0.CO;2-3
   MOLLER H, 1987, UGESKRIFT FOR LAEGER, V149, P1904
   MUNOZ N, 1968, INT J CANCER, V3, P809, DOI 10.1002/ijc.2910030614
   NOBREGA FT, 1983, MAYO CLIN PROC, V58, P255
   PARKIN DM, 1988, INT J CANCER, V41, P184, DOI 10.1002/ijc.2910410205
   RISCH HA, 1985, AM J EPIDEMIOL, V122, P947, DOI 10.1093/oxfordjournals.aje.a114199
   TOMINAGA S, 1987, JPN J CANCER RES, V78, P1
   TULINIUS H, 1979, NUTR CANCER, V1, P61
   YOU WC, 1988, CANCER RES, V48, P3518
   1981, 1900, V43, V0, P0
NR 38
TC 40
Z9 44
U1 0
U2 1
PU WILEY-LISS
PI NEW YORK
PA DIV JOHN WILEY & SONS INC 605 THIRD AVE, NEW YORK, NY 10158-0012
SN 0020-7136
EI 
J9 INT J CANCER
JI Int. J. Cancer
PD FEB 20
PY 1991
VL 47
IS 4
BP 499
EP 503
DI 10.1002/ijc.2910470405
PG 5
WC Oncology
SC Oncology
GA EZ573
UT WOS:A1991EZ57300004
PM 1995480
DA 2025-02-23
ER

PT J
AU YEUNG, KS
   MCKEOWNEYSSEN, GE
   LI, GF
   GLAZER, E
   HAY, K
   CHILD, P
   GURGIN, V
   ZHU, SL
   BAPTISTA, J
   ALOE, M
   MEE, D
   JAZMAJI, V
   AUSTIN, DF
   LI, CC
   BRUCE, WR
AF YEUNG, KS
   MCKEOWNEYSSEN, GE
   LI, GF
   GLAZER, E
   HAY, K
   CHILD, P
   GURGIN, V
   ZHU, SL
   BAPTISTA, J
   ALOE, M
   MEE, D
   JAZMAJI, V
   AUSTIN, DF
   LI, CC
   BRUCE, WR
TI COMPARISONS OF DIET AND BIOCHEMICAL CHARACTERISTICS OF STOOL AND URINE BETWEEN CHINESE POPULATIONS WITH LOW AND HIGH COLORECTAL-CANCER RATES
SO JOURNAL OF THE NATIONAL CANCER INSTITUTE
LA English
DT Article
ID south-african populations; colon cancer; large-bowel; bile-acids; fiber; steroids; feces
AB In an investigation of the roles of diet and stool biochemistry in human colorectal carcinogenesis, 24-hour food, urine, and stool samples were collected from randomly selected participants from two populations with a fourfold difference in colorectal cancer risk:  Chinese in Sha Giao, People's Republic of China (low risk), and Chinese-Americans of similar ages in San Francisco County, Calif, in the United States (high risk).  The findings supported the hypotheses that colorectal cancer risk is increased by the consumption of high-fat, high-protein, and low-carbohydrate diets and is associated with high levels of cholesterol in stool as well as increased daily outputs of 3-methyl-histidine and malonaldehyde in urine.  However, risk does not increase with low stool bulk and low total stool fibers.
C1 LUDWIG INST CANC RES,TORONTO,ONTARIO,CANADA.
   UNIV TORONTO,DEPT MED GENET,TORONTO M5S 1A8,ONTARIO,CANADA.
   UNIV TORONTO,DEPT MED BIOPHYS,TORONTO M5S 1A8,ONTARIO,CANADA.
   ZHONG SHAN MED UNIV & TUMOUR HOSP,GUANGZHOU,PEOPLES R CHINA.
   CALIF DEPT HLTH SERV,CANC SURVEILLANCE SECT,EMERYVILLE,CA.
   CALIF DEPT HLTH SERV,CANC EPIDEMIOL UNIT,EMERYVILLE,CA.
C3 Ludwig Institute for Cancer Research; University of Toronto; University of Toronto; California Department of Health Care Services; California Department of Health Care Services
RP YEUNG, KS (corresponding author), UNIV TORONTO,DEPT PREVENT MED & BIOSTAT,MCMURRICH BLDG,4TH FLOOR,TORONTO M5S 1A8,ONTARIO,CANADA.
CR BIRD RP, 1984, JNCI-J NATL CANCER I, V73, P237
   BRUCE WR, 1987, CANCER RES, V47, P4237
   Burkitt D P, 1972, LANCET, V2, P1408
   Chen Jack, 1980, CHINESE AM, V0, P0
   CHILD P, 1987, J CHROMATOGR-BIOMED, V415, P13, DOI 10.1016/S0378-4347(00)83187-4
   CROWTHER JS, 1976, BRIT J CANCER, V34, P191, DOI 10.1038/bjc.1976.142
   DESCHNER EE, 1981, DIGESTION, V21, P290, DOI 10.1159/000198579
   Diem K, 1970, DOCUMENTA GEIGY SCI, V0, P0
   EHRICH M, 1979, MUTAT RES, V64, P231, DOI 10.1016/0165-1161(79)90092-X
   GEORG KJ, 1982, DIGESTION, V25, P145
   GIBSON RS, 1987, J CAN DIET ASSOC, V48, P150
   GUPTA I, 1984, SCIENCE, V255, P521
   HILL MJ, 1975, LANCET, V1, P535
   JACOBSON EA, 1983, NUTR REP INT, V28, P509
   JACOBSON EA, 1983, NUTR REP INT, V24, P689
   Jenkins D, 1988, MODERN NUTRITION IN HEALTH AND DISEASE, V0, P52
   JENSEN OM, 1983, EXPT COLON CARCINOGE, V0, P3
   KOLONEL LN, 1987, DIETARY FAT CANCER, V0, P69
   Lehmann EL, 1975, NONPARAMETRICS, V0, P0
   MALHOTRA SL, 1976, J R SOC MED, V75, P868
   NOMURA AMY, 1983, CANCER RES, V43, P1910
   REDDY BS, 1973, J NATL CANCER I, V50, P1437, DOI 10.1093/jnci/50.6.1437
   REDDY BS, 1981, BANBURY REPORT, V7, P345
   Robertson JB, 1981, ANAL DIETARY FIBER F, V0, P123
   VANSOEST PJ, 1973, J ASSOC OFF ANA CHEM, V56, P781
   VELASCO C, 1987, 1153 DIV RES LAB MET, V0, P0
   VELASCO C, 1987, 1189 DIV RES LAB MET, V0, P0
   WALKER ARP, 1986, BRIT J CANCER, V53, P489, DOI 10.1038/bjc.1986.77
   WALKER BE, 1973, GASTROENTEROLOGY, V64, P233
   WATERHOUSE J, 1982, CANCER INCIDENCE 5 C, V4, P0
   Winsten JA, 1977, ORIGINS HUMAN CANC, V0, P1641
NR 33
TC 15
Z9 16
U1 0
U2 1
PU NATL CANCER INSTITUTE
PI BETHESDA
PA 9030 OLD GEORGETOWN RD, BETHESDA, MD 20814
SN 0027-8874
EI 
J9 J NATL CANCER I
JI J. Natl. Cancer Inst.
PD JAN 2
PY 1991
VL 83
IS 1
BP 46
EP 50
DI 10.1093/jnci/83.1.46
PG 5
WC Oncology
SC Oncology
GA EQ515
UT WOS:A1991EQ51500014
PM 1984517
DA 2025-02-23
ER

PT J
AU COONEY, RV
   BERTRAM, JS
   HANKIN, JH
   KOLONEL, LN
   MIYAKE, A
   BILLINGS, K
   BOURNE, W
AF COONEY, RV
   BERTRAM, JS
   HANKIN, JH
   KOLONEL, LN
   MIYAKE, A
   BILLINGS, K
   BOURNE, W
TI RELATIONSHIP BETWEEN DIETARY, SERUM, AND TISSUE-LEVELS OF CAROTENOIDS
SO CANCER LETTERS
LA English
DT Article
DE BETA-CAROTENE; LYCOPENE; CAROTENOIDS; ANTIOXIDANTS; BUCCAL CELLS
ID beta-carotene; mucosa cells; vitamin-a; cancer; canthaxanthin; risk; transformation; inhibition
AB A study was undertaken to assess the utility of the buccal scrape technique for measuring tissue levels of carotenoids in short-term intervention trials and epidemiologic studies.  In 14 healthy volunteers a good correlation was found between serum beta-carotene levels and recent dietary intake of beta-carotene as estimated from measured food records.  Supplementation with 30 mg/day of beta-carotene for 1 week resulted in a sixfold increase in average serum levels, while serum lycopene concentrations remained constant.  Presupplementation levels of beta-carotene and lycopene in the buccal mucosa cells were not correlated with dietary intakes or with serum levels.  After supplementation, levels of both carotenoids were found to increase in buccal cells, however, most of this increase was found to be an artifact due to repeated sampling.  After correcting for this artifact, beta-carotene was found to increase less than twofold in tissue after supplementation.
C1 QUEENS MED CTR,HONOLULU,HI 96813.
C3 The Queen's Medical Center
RP COONEY, RV (corresponding author), UNIV HAWAII,CANC RES CTR HAWAII,1236 LAUHALA ST,HONOLULU,HI 96813, USA.
CR BAUERNFEIND JC, 1972, J AGR FOOD CHEM, V20, P456, DOI 10.1021/jf60181a003
   BERTRAM JS, 1991, CARCINOGENESIS, V12, P671, DOI 10.1093/carcin/12.4.671
   BURTON GW, 1984, SCIENCE, V224, P569, DOI 10.1126/science.6710156
   DI MASCIO P, 1989, ARCH BIOCHEM BIOPHYS, V274, P532, DOI 10.1016/0003-9861(89)90467-0
   DIMITROV NV, 1988, AM J CLIN NUTR, V48, P298, DOI 10.1093/ajcn/48.2.298
   GENSLER HL, 1990, CANCER LETT, V53, P27, DOI 10.1016/0304-3835(90)90006-J
   GILBERT AM, 1990, INT J CANCER, V45, P855, DOI 10.1002/ijc.2910450512
   HOWE GR, 1990, JNCI-J NATL CANCER I, V82, P561, DOI 10.1093/jnci/82.7.561
   KHACHIK F, 1991, PURE APPL CHEM, V63, P71, DOI 10.1351/pac199163010071
   LEMARCHAND L, 1989, JNCI-J NATL CANCER I, V81, P1158, DOI 10.1093/jnci/81.15.1158
   MATHEWSROTH MM, 1985, PURE APPL CHEM, V57, P717, DOI 10.1351/pac198557050717
   PUNG A, 1988, CARCINOGENESIS, V9, P1533, DOI 10.1093/carcin/9.9.1533
   RUNDHAUG JE, 1988, CARCINOGENESIS, V9, P1541, DOI 10.1093/carcin/9.9.1541
   SCHWARTZ J, 1988, NUTR CANCER, V11, P35, DOI 10.1080/01635588809513967
   SLATTERY ML, 1989, AM J EPIDEMIOL, V130, P497, DOI 10.1093/oxfordjournals.aje.a115363
   SOM S, 1984, CARCINOGENESIS, V5, P937, DOI 10.1093/carcin/5.7.937
   SPORN MB, 1981, INHIBITION TUMOR IND, V0, P71
   STICH HF, 1988, INT J CANCER, V42, P195, DOI 10.1002/ijc.2910420209
   STICH HF, 1986, CANCER LETT, V30, P133, DOI 10.1016/0304-3835(86)90081-9
   STICH HF, 1986, INT J CANCER, V37, P389, DOI 10.1002/ijc.2910370310
   STRAUB O, 1976, KEY CAROTENOIDS, V0, P0
   SUDA D, 1986, CARCINOGENESIS, V7, P711, DOI 10.1093/carcin/7.5.711
   SUZUKI S, 1990, JPN J CANCER RES, V81, P463, DOI 10.1111/j.1349-7006.1990.tb02592.x
   WINN DM, 1984, CANCER RES, V44, P1216
   1972, 1900, P3, V0, P0
   1980, 1900, P56, V0, P0
   1976, 1900, V81, V0, P0
NR 28
TC 27
Z9 27
U1 0
U2 2
PU ELSEVIER SCI IRELAND LTD
PI CLARE
PA CUSTOMER RELATIONS MANAGER, BAY 15, SHANNON INDUSTRIAL ESTATE CO, CLARE, IRELAND
SN 0304-3835
EI 
J9 CANCER LETT
JI Cancer Lett.
PD DEC 9
PY 1991
VL 61
IS 1
BP 81
EP 87
DI 10.1016/0304-3835(91)90080-2
PG 7
WC Oncology
SC Oncology
GA GZ750
UT WOS:A1991GZ75000012
PM 1764701
DA 2025-02-23
ER

PT J
AU OLSEN, GW
   MANDEL, JS
   GIBSON, RW
   WATTENBERG, LW
   SCHUMAN, LM
AF OLSEN, GW
   MANDEL, JS
   GIBSON, RW
   WATTENBERG, LW
   SCHUMAN, LM
TI NUTRIENTS AND PANCREATIC-CANCER - A POPULATION-BASED CASE-CONTROL STUDY
SO CANCER CAUSES & CONTROL
LA English
DT Article
DE CASE-CONTROL STUDY, DIET, NUTRIENTS, NUTRITIONAL EPIDEMIOLOGY,; PANCREATIC CANCER, UNITED-STATES
AB A case-control study was conducted in the Minneapolis-St Paul (Minnesota, United States) area to assess the role of dietary factors in the etiology of pancreatic cancer.  Cases were White males aged 40 to 84 whose death certificate listed pancreatic cancer (exocrine only).  White male controls were ascertained through random-digit dialing.  Family members were interviewed about the subject's dietary usage in the two years prior to death (cases, n = 212) or prior to interview (controls, n = 220).  Energy-adjusted, nutrient-intake, risk estimates were calculated.  Among all respondents, negative trends were observed for polyunsaturated fat, linoleic acid, vitamin C, and beta-carotene.  Positive trends were observed for riboflavin and retinol.  Point estimates were, in general, comparable between the analyses of all respondents and spouse-only respondents. The nutrients associated with a decreased risk for pancreatic cancer occur primarily in vegetables and fruits, of which the consumption of cruciferous and beta-carotene-rich vegetables and citrus fruits provided the greatest reduction in risk.
RP OLSEN, GW (corresponding author), DOW CHEM CO USA,HLTH & ENVIRONM SCI,EPIDEMIOL,1803 BLDG,MIDLAND,MI 48674, USA.
NR 0
TC 80
Z9 85
U1 0
U2 2
PU RAPID SCIENCE PUBLISHERS
PI LONDON
PA 2-6 BOUNDARY ROW, LONDON, ENGLAND SE1 8NH
SN 0957-5243
EI 
J9 CANCER CAUSE CONTROL
JI Cancer Causes Control
PD SEP 15
PY 1991
VL 2
IS 5
BP 291
EP 297
DI 10.1007/BF00051668
PG 7
WC Oncology; Public, Environmental & Occupational Health
SC Oncology; Public, Environmental & Occupational Health
GA GF183
UT WOS:A1991GF18300002
PM 1932541
DA 2025-02-23
ER

PT J
AU RANDALL, E
   MARSHALL, JR
   GRAHAM, S
   BRASURE, J
AF RANDALL, E
   MARSHALL, JR
   GRAHAM, S
   BRASURE, J
TI HIGH-RISK HEALTH BEHAVIORS ASSOCIATED WITH VARIOUS DIETARY PATTERNS
SO NUTRITION AND CANCER-AN INTERNATIONAL JOURNAL
LA English
DT Article
AB We have previously identified dietary patterns among 1,475 male and 780 female normal healthy control subjects in a case-control study of cancer at various sites.  In this paper we examine the presence, among persons exhibiting these dietary patterns, of individual health behaviors that may contribute to risks for cancer.  Specifically we examine trimming of separable fat from meats, fats used in cooking and as additions to foods, alcohol consumption, and smoking.  Results indicate that men and women differ in possession of these high-risk behaviors.  Women are more likely to trim fat from meat, consume less alcohol, and have lower exposures to smoking.  Their dietary patterns are more independent of the fats used.  Several eating patterns are positively associated with total fat intake but differ in their associations with high-risk behaviors.  These data suggest that assessing risk associated with dietary patterns sheds more light on disease relationships than studies of single nutrients.
RP RANDALL, E (corresponding author), SUNY BUFFALO,NUTR PROGRAM,301 PARKER HALL,BUFFALO,NY 14214, USA.
FU NCI NIH HHS [R03-CA-51720-01, CA-11535] Funding Source: Medline
NR 0
TC 40
Z9 42
U1 0
U2 4
PU LAWRENCE ERLBAUM ASSOC INC
PI MAHWAH
PA 10 INDUSTRIAL AVE, MAHWAH, NJ 07430-2262
SN 0163-5581
EI 
J9 NUTR CANCER
JI Nutr. Cancer
PD JUN 15
PY 1991
VL 16
IS 2
BP 135
EP 151
DI 10.1080/01635589109514151
PG 17
WC Oncology; Nutrition & Dietetics
SC Oncology; Nutrition & Dietetics
GA GH698
UT WOS:A1991GH69800008
PM 1796009
DA 2025-02-23
ER

PT J
AU WINAWER, SJ
   ZAUBER, AG
   STEWART, E
   OBRIEN, MJ
AF WINAWER, SJ
   ZAUBER, AG
   STEWART, E
   OBRIEN, MJ
TI THE NATURAL-HISTORY OF COLORECTAL-CANCER - OPPORTUNITIES FOR INTERVENTION
SO CANCER
LA English
DT Article; Proceedings Paper
ID adenomatous colonic polyps; follow-up; high-risk; flexible sigmoidoscopy; cell-proliferation; controlled trial; large-intestine; pre-malignancy; mucosal polyp; neoplasia
AB There is now a better understanding of the natural history of colorectal cancer, which has provided a basis for intervention to influence outcome.  The possible interventions include earlier detection of colorectal cancer, removal of premalignant adenomas, demonstration of the mucosal field defect that precedes neoplasia to evaluate baseline risk and its change with dietary modification, and identification of inherited and dietary risk factors.  Five controlled trials evaluating early detection of colorectal cancer with fecal occult blood testing have enrolled more than 309,000 patients.  Early stage cancers with improved survival has been observed, but data on mortality reduction have not as yet been reported.  Studies of patients with adenomas have demonstrated high synchronous and metachronous rates as a basis for complete colon evaluation initially and a surveillance follow-up program.  Hyperproliferation and lack of normal differentiation have been observed as a field defect in the colon preceding neoplasia.  Inherited factors have recently been shown to be important in a larger proportion of individuals destined to develop colorectal adenomas and cancer.  These observations of the natural history of colorectal cancer have provided new opportunities for the application of radiologic and endoscopic techniques in diagnosis and surveillance; each examination has its merit.  Further research is needed to answer many critical questions that have been raised regarding the impact of these interventions.
C1 NATL POLYP STUDY WORKGRP,NEW YORK,NY.
RP WINAWER, SJ (corresponding author), MEM SLOAN KETTERING CANC CTR,DEPT MED,GASTROENTEROL SERV,WHO,NEW YORK,NY 10021, USA.
CR ACHKAR E, 1988, ANN INTERN MED, V109, P849
   ANSHER AF, 1986, GASTROENTEROLOGY, V90, P1328
   BARRY MJ, 1987, GASTROENTEROLOGY, V93, P301, DOI 10.1016/0016-5085(87)91019-5
   BODMER WF, 1987, NATURE, V328, P614, DOI 10.1038/328614a0
   BOHLMAN TW, 1977, GASTROENTEROLOGY, V72, P644
   BURT R, 1990, WHO B, V68, P655
   BURT RW, 1985, NEW ENGL J MED, V312, P1540, DOI 10.1056/NEJM198506133122403
   CANNONALBRIGHT LA, 1988, NEW ENGL J MED, V319, P533, DOI 10.1056/NEJM198809013190902
   CRESPI M, 1984, CA-CANCER J CLIN, V34, P158, DOI 10.3322/canjclin.34.3.158
   DALES L G, 1973, PREVENTIVE MEDICINE, V2, P221, DOI 10.1016/0091-7435(73)90066-2
   DALES LG, 1979, J CHRON DIS, V32, P385, DOI 10.1016/0021-9681(79)90080-8
   DESCHNER EE, 1977, CANCER, V40, P2625, DOI 10.1002/1097-0142(197711)40:5+<2625::AID-CNCR2820400936>3.0.CO;2-V
   EDDY DM, 1987, GASTROENTEROLOGY, V92, P682, DOI 10.1016/0016-5085(87)90018-7
   ENKER WE, 1981, LARGE BOWEL CANCER, V0, P78
   FLEHINGER BJ, 1988, SCREENING GASTROINTE, V0, P9
   FOWLER DL, 1980, GASTROINTEST ENDOSC, V0, P26
   FRIEDMAN GD, 1986, J CHRON DIS, V39, P453, DOI 10.1016/0021-9681(86)90112-8
   GILBERTSVA, 1974, CANCER, V34, P936, DOI 10.1002/1097-0142(197409)34:3+<936::AID-CNCR2820340722>3.0.CO;2-5
   GREEGOR DH, 1967, J AMER MED ASSOC, V201, P943, DOI 10.1001/jama.201.12.943
   GREEGOR DH, 1971, CANCER, V28, P131, DOI 10.1002/1097-0142(197107)28:1<131::AID-CNCR2820280125>3.0.CO;2-I
   HERTZ R E, 1960, POSTGRAD MED, V27, P290
   KOZUKA S, 1975, DIS COLON RECTUM, V18, P483, DOI 10.1007/BF02587217
   KOZUKA S, 1975, DIS COLON RECTUM, V18, P494, DOI 10.1007/BF02587218
   KRONBORG O, 1987, INT J COLORECTAL DIS, V2, P203, DOI 10.1007/BF01649506
   LIPKIN M, 1983, CANCER RES, V43, P1899
   LIPKIN M, 1987, CANCER LETT, V37, P153, DOI 10.1016/0304-3835(87)90158-3
   LIPKIN M, 1985, NEW ENGL J MED, V313, P1381, DOI 10.1056/NEJM198511283132203
   MATEK W, 1985, ENDOSCOPY, V17, P175, DOI 10.1055/s-2007-1018494
   MORSON BC, 1984, CLIN RADIOL, V35, P425, DOI 10.1016/S0009-9260(84)80033-1
   MORSON BC, 1974, CANCER, V34, P845, DOI 10.1002/1097-0142(197409)34:3+<845::AID-CNCR2820340710>3.0.CO;2-H
   MORSON BC, 1985, BRIT J SURG, V72, P23
   NEUGUT AI, 1988, AM J GASTROENTEROL, V83, P295
   SANOWSKI RA, 1985, GASTROINTEST ENDOSC, V31, P149
   SHERLOCK P, 1984, NEW ENGL J MED, V311, P118, DOI 10.1056/NEJM198407123110210
   SHIKE M, 1990, WHO B, V68, P377
   SHIKE M, 1990, CANCER PREVENTION, V0, P1
   SOLOMON E, 1987, NATURE, V328, P616, DOI 10.1038/328616a0
   STJOHN DJB, 1989, GASTROENTEROLOGY, V96, P492
   STRYKER SJ, 1987, GASTROENTEROLOGY, V93, P1009, DOI 10.1016/0016-5085(87)90563-4
   TERPSTRA OT, 1987, GASTROENTEROLOGY, V92, P704, DOI 10.1016/0016-5085(87)90021-7
   VOGELSTEIN B, 1988, NEW ENGL J MED, V319, P525, DOI 10.1056/NEJM198809013190901
   WAYE JD, 1982, ENDOSCOPY, V14, P79, DOI 10.1055/s-2007-1021585
   WILLIAMS AR, 1982, GUT, V23, P835, DOI 10.1136/gut.23.10.835
   WILLIAMS CB, 1974, BRIT J SURG, V61, P673, DOI 10.1002/bjs.1800610902
   WINAWER SJ, 1985, CANCER DETECT PREV, V8, P373
   WINAWER SJ, 1987, GASTROINTEST ENDOSC, V33, P167
   WINAWER SJ, 1987, CANCER-AM CANCER SOC, V60, P1905, DOI 10.1002/1097-0142(19871015)60:8<1905::AID-CNCR2820600839>3.0.CO;2-K
   WINAWER SJ, 1990, WHO B, V68, P505
   WINAWER SJ, 1986, FRONTIERS GASTROINTE, V0, P216
   WINAWER SJ, 1988, BASIC CLIN PERSPECTI, V0, P35
   WINAWER SJ, 1988, GASTROINTESTINAL CAN, V0, P21
   WOLFF WI, 1971, J AMER MED ASSOC, V217, P1509, DOI 10.1001/jama.217.11.1509
   ZAUBER A, 1988, 53RD AM COLL GASTR A, V0, P106
   ZAUBER A, 1989, RISK FACTORS COLONIC, V0, P0
   ZUCKER GM, 1984, GASTROINTEST ENDOSC, V30, P59, DOI 10.1016/S0016-5107(84)72317-0
   1980, 1900, V30, V0, P194
NR 61
TC 37
Z9 37
U1 0
U2 0
PU WILEY-LISS
PI NEW YORK
PA DIV JOHN WILEY & SONS INC 605 THIRD AVE, NEW YORK, NY 10158-0012
SN 0008-543X
EI 
J9 CANCER
JI Cancer
PD FEB 15
PY 1991
VL 67
IS 4
BP 1143
EP 1149
DI 10.1002/1097-0142(19910215)67:4+<1143::AID-CNCR2820671507>3.0.CO;2-D
PG 7
WC Oncology
SC Oncology
GA EW818
UT WOS:A1991EW81800006
PM 1991272
DA 2025-02-23
ER

PT J
AU MICHNOVICZ, JJ
   BRADLOW, HL
AF MICHNOVICZ, JJ
   BRADLOW, HL
TI ALTERED ESTROGEN METABOLISM AND EXCRETION IN HUMANS FOLLOWING CONSUMPTION OF INDOLE-3-CARBINOL
SO NUTRITION AND CANCER-AN INTERNATIONAL JOURNAL
LA English
DT Article
AB Research studies have demonstrated a strong association between estrogen metabolism and the incidence of breast cancer, and we have therefore sought pharmacological means of favorably altering both metabolism and subsequent risk.  Indole-3-carbinol (I3C), obtained from cruciferous vegetables (e.g., cabbage, broccoli, etc.), is a known inducer of oxidative P-450 metabolism in animals.  We investigated the effects in humans of short-term oral exposure to this compound (6-7 mg/kg/day over 7 days).  We used an in vivo radiometric test, which provided a highly specific and reproducible measure of estradiol 2-hydroxylation before and after exposure to I3C.   In a group of 12 healthy volunteers, the average extent of reaction increased by approximately 50% during this short exposure (p < 0.01), affecting men and women equally.  We also measured the urinary excretion of two key estrogen metabolites, 2-hydroxyestrone (2OHE1) and estriol (E3).   We found that the excretion of 2OHE1 relative to that of E3 was significantly increased by I3C, further confirming the ongoing induction of 2-hydroxylation.  These results indicate that I3C predictably alters endogenous estrogen metabolism toward increased catechol estrogen production and may thereby provide a novel "dietary" means for reducing cancer risk.
RP MICHNOVICZ, JJ (corresponding author), INST HORMONE RES,145 E 32ND ST,10TH FLOOR,NEW YORK,NY 10016, USA.
FU NCI NIH HHS [CA-39734, CA-44458] Funding Source: Medline; NCRR NIH HHS [RR00102] Funding Source: Medline
NR 0
TC 124
Z9 131
U1 0
U2 3
PU LAWRENCE ERLBAUM ASSOC INC
PI MAHWAH
PA 10 INDUSTRIAL AVE, MAHWAH, NJ 07430-2262
SN 0163-5581
EI 
J9 NUTR CANCER
JI Nutr. Cancer
PD JUN 15
PY 1991
VL 16
IS 1
BP 59
EP 66
DI 10.1080/01635589109514141
PG 8
WC Oncology; Nutrition & Dietetics
SC Oncology; Nutrition & Dietetics
GA GB344
UT WOS:A1991GB34400007
PM 1656396
DA 2025-02-23
ER

PT J
AU MELCHER, EA
   LEVITT, MD
   SLAVIN, JL
AF MELCHER, EA
   LEVITT, MD
   SLAVIN, JL
TI METHANE PRODUCTION AND BOWEL FUNCTION PARAMETERS IN HEALTHY-SUBJECTS ON LOW-FIBER AND HIGH-FIBER DIETS
SO NUTRITION AND CANCER-AN INTERNATIONAL JOURNAL
LA English
DT Article
AB Colon cancer patients are more likely than healthy subjects to excrete breath methane, and methane production has been suggested as a screening method to predict risk of developing colon cancer.  To assess whether methane production is related to fiber ingestion and bowel function, we measured end-alveolar breath methane in 126 healthy subjects; 36% produced methane (> 3 ppm).  Fifteen methane producers and nine controls were selected to participate in a 17-day study:  a self-selected diet for 7 days, followed by the same diet plus 24 g/day dietary fiber (Fiber One Cereal) for 10 days.  Methane was measured three times per day on three days during each diet.  Two subjects screened as methane producers stopped excreting methane during the study, and one control started to excrete methane.  Radiopaque pellets were given at the start and end of each diet, and feces were collected, homogenized, and dried.  Mean transit time (p < 0.0001) and fecal pH (p < 0.0003) were significantly decreased with fiber, whereas fecal hydration scale (p < 0.003), fecal dry (p < 0.0001) and wet (p < 0.0001) weight, and frequency of defecation (p < 0.0006) were significantly increased with fiber.  No significant change in methane excretion (p < 0.057) was seen with added fiber.  Thus, in this study methane excretor status was not constant in healthy subjects and was not significantly changed by 24 g/day dietary fiber as Fiber One Cereal.
C1 UNIV MINNESOTA,DEPT FOOD SCI & NUTR,1334 ECKLES AVE,ST PAUL,MN 55108.
C3 University of Minnesota System; University of Minnesota Twin Cities
FU NCI NIH HHS [R03-CA-43989-01] Funding Source: Medline
NR 0
TC 29
Z9 39
U1 0
U2 4
PU LAWRENCE ERLBAUM ASSOC INC
PI MAHWAH
PA 10 INDUSTRIAL AVE, MAHWAH, NJ 07430-2262
SN 0163-5581
EI 
J9 NUTR CANCER
JI Nutr. Cancer
PD JUN 15
PY 1991
VL 16
IS 2
BP 85
EP 92
DI 10.1080/01635589109514147
PG 8
WC Oncology; Nutrition & Dietetics
SC Oncology; Nutrition & Dietetics
GA GH698
UT WOS:A1991GH69800004
PM 1665560
DA 2025-02-23
ER

PT J
AU RICHARDSON, S
   GERBER, M
   CENEE, S
AF RICHARDSON, S
   GERBER, M
   CENEE, S
TI THE ROLE OF FAT, ANIMAL PROTEIN AND SOME VITAMIN CONSUMPTION IN BREAST-CANCER - A CASE CONTROL STUDY IN SOUTHERN FRANCE
SO INTERNATIONAL JOURNAL OF CANCER
LA English
DT Article
ID large bowel; diet; risk; reproducibility; questionnaire; epidemiology; population; validity; alcohol
AB The role of the consumption of fat, animal protein and vitamins on breast-cancer risk was investigated in a hospital-based case-control study of 924 patients (409 cases and 515 controls) in Montpellier (France). A dietary history questionnaire, administered by interview, comprising 55 key food items as well as beverage consumption, and including food frequencies and portion sizes, was used to measure the intake of total fat and its constituents, animal protein, retinol, beta-carotene, vitamin E and alcohol consumption. The questionnaire also elicited information on relevant medical history and personal characteristics. All food items which showed significantly elevated odds ratio (high-fat cheese, desserts and chocolate and processed pork meat) in a multivariate analysis contained a high proportion of animal fat. This is reflected in the nutrient analysis, which showed a significant linear trend as well as an elevated odds ratio for the highest tertile of consumption of total fat [OR3 = 1.6 (1.1-2.2)], animal fat [OR3 = 1.6 (1.1-2.2)], saturated fat [OR3 = 1.9 (1.3-2.6)] and mono-unsaturated fat [OR3 = 1.7 (1.2-2.5)]. For post-menopausal women, there is a particularly strong association with saturated fat [OR3 = 3.3 (1.4-7.8)] in a multivariate analysis including all other significant nutrients. There is no evidence of an increase of risk with the intake of animal protein and no evidence of risk reduction with increased consumption of vegetables, beta-carotene or vitamin E. Along with some recent studies, our results give support to the hypothesis that dietary fat is a risk factor in breast carcinogenesis.
C1 CTR PAUL LAMARQUE, F-34094 MONTPELLIER, FRANCE.
C3 Universite de Montpellier
RP INSERM, U170, 16 AVE PAUL VAILLANT COUTURIER, F-94807 VILLEJUIF, FRANCE.
CR BLOCK G, 1989, AM J CLIN NUTR, V50, P1133, DOI 10.1093/ajcn/50.5.1133
   BLOCK G, 1982, AM J EPIDEMIOL, V115, P492, DOI 10.1093/oxfordjournals.aje.a113331
   Breslow N E, 1980, IARC SCI PUBL, V0, P5
   DICKSON RB, 1986, SCIENCE, V232, P1540, DOI 10.1126/science.3715461
   GERBER M, 1989, CANCER-AM CANCER SOC, V64, P2347, DOI 10.1002/1097-0142(19891201)64:11<2347::AID-CNCR2820641126>3.0.CO;2-V
   GERBER M, 1988, INT J CANCER, V42, P489, DOI 10.1002/ijc.2910420403
   GOODWIN PJ, 1987, JNCI-J NATL CANCER I, V79, P473
   GRAHAM S, 1982, AM J EPIDEMIOL, V116, P68, DOI 10.1093/oxfordjournals.aje.a113403
   HILL MJ, 1971, LANCET, V1, P95
   HIRAYAMA T, 1978, PREV MED, V7, P173, DOI 10.1016/0091-7435(78)90244-X
   HIRAYAMA T, 1979, NUTR CANCER, V1, P67
   HISLOP TG, 1986, CANCER DETECT PREV, V9, P47
   HORROBIN DF, 1989, PROSTAG LEUKOTR ESS, V37, P255, DOI 10.1016/0952-3278(89)90036-7
   HOWE GR, 1989, AM J EPIDEMIOL, V129, P1314, DOI 10.1093/oxfordjournals.aje.a115256
   HOWE GR, 1990, JNCI-J NATL CANCER I, V82, P561, DOI 10.1093/jnci/82.7.561
   ISCOVICH JM, 1989, INT J CANCER, V44, P770, DOI 10.1002/ijc.2910440504
   KATSOUYANNI K, 1986, INT J CANCER, V38, P815, DOI 10.1002/ijc.2910380606
   La Vecchia C, 1987, NUTR CANCER, V10, P205
   LE MG, 1986, J NATL CANCER I, V77, P633, DOI 10.1093/jnci/77.3.633
   LUBIN F, 1986, JNCI-J NATL CANCER I, V77, P605, DOI 10.1093/jnci/77.3.605
   LUBIN JH, 1981, INT J CANCER, V28, P685, DOI 10.1002/ijc.2910280605
   NOMURA A, 1978, AM J CLIN NUTR, V31, P2020, DOI 10.1093/ajcn/31.11.2020
   Paul AA, 1978, COMPOSITION FOODS, V0, P0
   PEQUIGNOT G, 1973, REV EPIDEMIOL SANTE, V21, P585
   PEQUIGNOT G, 1980, REVUE DEPIDEMIOLOGIE ET DE SANTE PUBLIQUE, V28, P169
   PHILLIPS RL, 1983, CANCER RES, V43, P2403
   PRENTICE R, 1990, JNCI-J NATL CANCER I, V82, P129, DOI 10.1093/jnci/82.2.129
   RANDOUIN L, 1985, TABLES COMPOSITION A, V0, P0
   RICHARDSON S, 1989, INT J CANCER, V44, P84, DOI 10.1002/ijc.2910440116
   ROHAN TE, 1988, AM J EPIDEMIOL, V128, P478, DOI 10.1093/oxfordjournals.aje.a114996
   SARIN R, 1985, INDIAN J MED RES, V81, P493
   SATTIN RW, 1985, JAMA-J AM MED ASSOC, V253, P1908, DOI 10.1001/jama.253.13.1908
   SAVITZ DA, 1989, AM J EPIDEMIOL, V129, P1062, DOI 10.1093/oxfordjournals.aje.a115210
   SCHUTZ Y, 1989, AM J CLIN NUTR, V50, P307, DOI 10.1093/ajcn/50.2.307
   SIITERI PK, 1978, CANCER RES, V38, P4360
   SOBELL J, 1989, AM J EPIDEMIOL, V130, P173, DOI 10.1093/oxfordjournals.aje.a115310
   TONIOLO P, 1989, JNCI-J NATL CANCER I, V81, P278, DOI 10.1093/jnci/81.4.278
   TUYNS A, 1975, REV ALCOOL, V21, P105
   VANTVEER P, 1990, INT J EPIDEMIOL, V19, P12, DOI 10.1093/ije/19.1.12
   VEER PV, 1990, INT J CANCER, V45, P825, DOI 10.1002/ijc.2910450506
   WILLETT W, 1986, AM J EPIDEMIOL, V124, P17, DOI 10.1093/oxfordjournals.aje.a114366
   WILLETT WC, 1985, AM J EPIDEMIOL, V122, P51, DOI 10.1093/oxfordjournals.aje.a114086
   WU ML, 1988, AM J EPIDEMIOL, V128, P1137
NR 44
TC 135
Z9 140
U1 0
U2 3
PU WILEY
PI HOBOKEN
PA 111 RIVER ST, HOBOKEN 07030-5774, NJ USA
SN 0020-7136
EI 1097-0215
J9 INT J CANCER
JI Int. J. Cancer
PD APR 22
PY 1991
VL 48
IS 1
BP 1
EP 9
DI 
PG 9
WC Oncology
SC Oncology
GA FH936
UT WOS:A1991FH93600001
PM 2019449
DA 2025-02-23
ER

PT J
AU NEUGUT, AI
   LEE, WC
   GARBOWSKI, GC
   WAYE, JD
   FORDE, KA
   TREAT, MR
   FENOGLIOPREISER, C
AF NEUGUT, AI
   LEE, WC
   GARBOWSKI, GC
   WAYE, JD
   FORDE, KA
   TREAT, MR
   FENOGLIOPREISER, C
TI OBESITY AND COLORECTAL ADENOMATOUS POLYPS
SO JOURNAL OF THE NATIONAL CANCER INSTITUTE
LA English
DT Article
ID bowel-cancer; colon cancer; women; men; weight
AB Obesity has been investigated as a risk factor for various malignancies, including colon cancer.  A case-control study was conducted on patients in three colonoscopy practices in New York City to determine possible risk factors for colorectal adenomatous polyps, a known precursor lesion for most cases of colorectal cancer.  Among 301 case subjects with incident adenomatous polyps (174 men and 127 women) and 506 control subjects (223 men and 283 women), an increased risk was observed with increasing body mass index in women (odds ratio 2.1, 95% confidence interval 1.1-4.0; for highest versus lowest quartile, linear trend P = .02).  A nonsignificant trend was observed for men.  The increased risk seen in women is consistent with prior observations regarding reproductive hormonal and dietary risk factors for colorectal cancer.
C1 VET ADM MED CTR,DEPT PATHOL,ALBUQUERQUE,NM 87108.
   COLUMBIA UNIV COLL PHYS & SURG,DEPT SURG,NEW YORK,NY 10032.
   CUNY MT SINAI SCH MED,NEW YORK,NY 10029.
   COLUMBIA UNIV COLL PHYS & SURG,SCH PUBL HLTH,NEW YORK,NY 10032.
C3 US Department of Veterans Affairs; Veterans Health Administration (VHA); Columbia University; City University of New York (CUNY) System; Icahn School of Medicine at Mount Sinai; Columbia University
RP NEUGUT, AI (corresponding author), COLUMBIA UNIV COLL PHYS & SURG,DEPT MED,630 W 168TH ST,NEW YORK,NY 10032, USA.
FU NCI NIH HHS [KO7-CA-01211, CA-37196] Funding Source: Medline
CR ALBANES D, 1987, NUTRITION AND CANCER, V9, P199
   BENN RT, 1971, BRIT J PREV SOC MED, V25, P42
   BERRY EM, 1986, JNCI-J NATL CANCER I, V77, P93
   BJELKE E, 1974, SCAND J GASTROENTE S, V31, P1
   DALES LG, 1979, AM J EPIDEMIOL, V109, P132, DOI 10.1093/oxfordjournals.aje.a112668
   DIXON WJ, 1985, BMDP STATISTICAL SOF, V0, P0
   GARABRANT DH, 1984, AM J EPIDEMIOL, V119, P1005, DOI 10.1093/oxfordjournals.aje.a113805
   GRAHAM S, 1988, AM J EPIDEMIOL, V128, P490, DOI 10.1093/oxfordjournals.aje.a114997
   JOHNSEN CM, 1987, REV ENDOCRINE RELATE, V25, P25
   KUNE GA, 1990, NUTR CANCER, V13, P9, DOI 10.1080/01635589009514041
   LEW EA, 1979, J CHRON DIS, V32, P563, DOI 10.1016/0021-9681(79)90119-X
   MCMICHAEL AJ, 1983, AM J EPIDEMIOL, V118, P620, DOI 10.1093/oxfordjournals.aje.a113672
   NEUGUT AI, 1990, AM J EPIDEMIOL, V132, P783
   NOMURA A, 1985, JNCI-J NATL CANCER I, V74, P319
   OSLER M, 1987, DAN MED BULL, V34, P267
   PHILLIPS RL, 1985, JNCI-J NATL CANCER I, V74, P307
   POTTER JD, 1983, JNCI-J NATL CANCER I, V71, P703
   WAALER HT, 1984, ACTA MED SCAND S, V639, P1
   WEST DW, 1989, AM J EPIDEMIOL, V130, P883, DOI 10.1093/oxfordjournals.aje.a115421
   WHITTEMORE AS, 1985, JNCI-J NATL CANCER I, V74, P43
   WILLIAMS RR, 1981, JAMA-J AM MED ASSOC, V245, P247, DOI 10.1001/jama.245.3.247
   1973, 1900, V10, V0, P0
NR 22
TC 92
Z9 97
U1 0
U2 1
PU NATL CANCER INSTITUTE
PI BETHESDA
PA 9030 OLD GEORGETOWN RD, BETHESDA, MD 20814
SN 0027-8874
EI 
J9 J NATL CANCER I
JI J. Natl. Cancer Inst.
PD MAR 6
PY 1991
VL 83
IS 5
BP 359
EP 361
DI 10.1093/jnci/83.5.359
PG 3
WC Oncology
SC Oncology
GA EZ953
UT WOS:A1991EZ95300015
PM 1995919
DA 2025-02-23
ER

PT J
AU LOCNISKAR, M
   BELURY, MA
   CUMBERLAND, AG
   PATRICK, KE
   FISCHER, SM
AF LOCNISKAR, M
   BELURY, MA
   CUMBERLAND, AG
   PATRICK, KE
   FISCHER, SM
TI THE EFFECT OF DIETARY-LIPID ON SKIN TUMOR PROMOTION BY BENZOYL PEROXIDE - COMPARISON OF FISH, COCONUT AND CORN-OIL
SO CARCINOGENESIS
LA English
DT Article
ID ornithine decarboxylase activity; essential fatty-acid; menhaden oil; mammary tumorigenesis; vascular-permeability; mouse epidermis; rat pancreas; carcinogenesis; inhibition; induction
AB Fish or vegetable oils were fed during the promotion stage of a mouse skin carcinogenesis model in order to investigate the effects of dietary fat on tumor development. Two weeks after initiation with 10 nmol dimethylbenz[a]anthracene, SENCAR mice were divided into five groups and maintained on one of the following semipurified diets containing 10% total fat and varying the type of fat: 8.5% coconut oil (CT)/ 1.5% corn oil (CO); 1% menhaden oil (MO)/7.5% CT/1.5% CO; 4% MO/4.5% CT/1.5% CO; 8.5% MO/1.5% CO; or 10% CO. Promotion with twice-weekly applications of 40 mg benzoyl peroxide was begun 2 weeks later and continued for 52 weeks. No statistically significant differences in kcal food consumed or body weights were observed between diet groups. Papilloma latency, incidence and yield differed among the diet groups with the group fed the 8.5% CT/1.5% CO diet having the shortest latency and highest papilloma incidence and number. In addition, carcinoma latency and incidence was assessed and the first carcinoma appeared in the group fed 8.5% CT/1.5% CO after 20 weeks of benzoyl peroxide treatment; this group yielded the highest carcinoma incidence throughout the study. In comparison, the group fed the 10% CO diet had the longest latency period, and among the lowest papilloma and carcinoma incidence and fewest tumors. In parallel studies, ornithine decarboxylase activity, vascular permeability and hyperplasia were elevated in the epidermis of benzoyl peroxide-treated mice but the extent of the response did not correlate with the different rates of tumor formation observed among the diet groups. These data indicate that dietary fat modulates tumor promotion by benzoyl peroxide in this skin carcinogenesis model with the predominantly saturated fat diet producing the highest rates of papilloma and carcinogen formation and the polyunsaturated fat diet the lowest.
C1 UNIV TEXAS, MD ANDERSON CANC CTR, DIV RES, SCI PK, SMITHVILLE, TX 78957 USA.
   UNIV TEXAS, DIV NUTR, AUSTIN, TX 78712 USA.
C3 University of Texas System; UTMD Anderson Cancer Center; University of Texas System; University of Texas Austin
FU NCI NIH HHS [CA46886] Funding Source: Medline
CR ABOUELELA SH, 1989, CANCER RES, V49, P1434
   BELURY MA, 1991, IN PRESS PROSTAGL LE, V0, P0
   ,, 1977, JOURNAL OF NUTRITION, V107, P1340
   BINDER RL, 1989, CARCINOGENESIS, V10, P2351, DOI 10.1093/carcin/10.12.2351
   BRESNICK E, 1981, CARCINOGENESIS, V2, P1119, DOI 10.1093/carcin/2.11.1119
   COHEN L A, 1990, PROCEEDINGS OF THE AMERICAN ASSOCIATION FOR CANCER RESEARCH ANNUAL MEETING, V31, P119
   DONNELLY TE, 1987, CARCINOGENESIS, V8, P1871, DOI 10.1093/carcin/8.12.1871
   FISCHER SM, 1990, CARCINOGENESIS, V11, P991, DOI 10.1093/carcin/11.6.991
   FISCHER SM, 1988, CANCER RES, V48, P658
   FURSTENBERGER G, 1990, EICOSANOIDS SKIN, V0, P108
   IP C, 1985, CANCER RES, V45, P1997
   IP C, 1986, DIETARY FAT CANCER, V0, P0
   JURKOWSKI JJ, 1985, JNCI-J NATL CANCER I, V74, P1145
   KENSLER T W, 1989, P233, V0, P0
   KLEIN-SZANTO A J P, 1989, P45, V0, P0
   KLEINSZANTO AJP, 1982, J INVEST DERMATOL, V79, P30, DOI 10.1111/1523-1747.ep12510444
   LEYTON J, 1991, CANCER RES, V51, P907
   LOCNISKAR M, 1990, CARCINOGENESIS, V11, P1641, DOI 10.1093/carcin/11.9.1641
   LONCNISKAR M, 1991, IN PRESS NUTR CANCER, V0, P0
   MILLER CC, 1990, J INVEST DERMATOL, V94, P353, DOI 10.1111/1523-1747.ep12874482
   NAKADATE T, 1985, JPN J PHARMACOL, V38, P161, DOI 10.1254/jjp.38.161
   OCONNOR TP, 1989, JNCI-J NATL CANCER I, V81, P858, DOI 10.1093/jnci/81.11.858
   ORENGO IF, 1989, PHOTOCHEM PHOTOBIOL, V49, P71, DOI 10.1111/j.1751-1097.1989.tb04080.x
   REDDY BS, 1988, CANCER RES, V48, P6642
   REINERS JJ, 1984, CARCINOGENESIS, V5, P301, DOI 10.1093/carcin/5.3.301
   ROEBUCK BD, 1985, CANCER RES, V45, P5252
   ROZHIN J, 1984, CANCER RES, V44, P3226
   SLAGA TJ, 1981, SCIENCE, V213, P1023, DOI 10.1126/science.6791284
   SLAGA TJ, 1981, REV BIOCHEM TOXICOL, V0, P231
   WEEKS CE, 1979, BIOCHEM BIOPH RES CO, V91, P1488, DOI 10.1016/0006-291X(79)91233-6
   WELSCH CW, 1987, AM J CLIN NUTR, V45, P192, DOI 10.1093/ajcn/45.1.192
NR 31
TC 14
Z9 14
U1 0
U2 1
PU OXFORD UNIV PRESS
PI OXFORD
PA GREAT CLARENDON ST, OXFORD OX2 6DP, ENGLAND
SN 0143-3334
EI 1460-2180
J9 CARCINOGENESIS
JI Carcinogenesis
PD JUN 15
PY 1991
VL 12
IS 6
BP 1023
EP 1028
DI 10.1093/carcin/12.6.1023
PG 6
WC Oncology
SC Oncology
GA FQ426
UT WOS:A1991FQ42600013
PM 1904320
DA 2025-02-23
ER

PT J
AU SITRIN, MD
   HALLINE, AG
   ABRAHAMS, C
   BRASITUS, TA
AF SITRIN, MD
   HALLINE, AG
   ABRAHAMS, C
   BRASITUS, TA
TI DIETARY CALCIUM AND VITAMIN-D MODULATE 1,2-DIMETHYLHYDRAZINE-INDUCED COLONIC CARCINOGENESIS IN THE RAT
SO CANCER RESEARCH
LA English
DT Article
ID epithelial-cell proliferation; ornithine decarboxylase activity; brush-border membranes; colorectal-cancer; lipid-composition; mouse skin; high-risk; inhibition; acid; tumors
AB To determine whether supplemental dietary calcium and/or vitamin D deficiency are involved in modulating colon cancer induced by 1,2-dimethylhydrazine (DMH), Sprague-Dawley rats were fed diets containing either: (a) a normal content of calcium (0.87%) and phosphorus (0.60%) with 2.2 IU of vitamin D3 per g of feed (group A); (b) the same diet as group A, but with calcium and phosphorus increased to 1.80 and 0.80%, respectively (group B); or (c) a vitamin D-deficient diet with supplemental calcium (1.80%) and phosphorus (0.80%) (group C). After 6 weeks on their respective diets, one-half the animals in each group were given s.c. injections of either vehicle or DMH (20 mg/kg body weight/week) for 26 weeks. Animals were then sacrificed and the incidence of tumors as well as the number of tumors per tumor-bearing rat were determined. Colonic mucosal polyamine levels were measured after 15 weeks of exposure to vehicle or DMH, before development of histologically recognizable neoplasms. The results of these experiments demonstrated that neither calcium supplementation alone nor supplemental calcium in conjunction with vitamin D deficiency altered the incidence of colonic cancer induced by this carcinogen. Supplemental calcium, however, significantly decreased the number of rats with multiple tumors and reduced tumor size. Moreover, vitamin D deficiency abolished these protective effects of calcium on colon cancer in this experimental model. DMH treatment increased polyamine levels in the premalignant colonic mucosa in group A rats. This carcinogen-induced effect was blunted by high dietary calcium. Vitamin D-deficient, calcium-supplemented rats (group C) showed an increase in N1-acetylspermidine, but not the other polyamines, with DMH treatment.
C1 UNIV CHICAGO HOSP & CLIN, PRITZKER SCH MED, DEPT PATHOL, CHICAGO, IL 60637 USA.
C3 University of Chicago; University Chicago Hospital; University of Illinois System
RP UNIV CHICAGO HOSP & CLIN, PRITZKER SCH MED, DEPT MED, BOX 223, 5841 S MARYLAND AVE, CHICAGO, IL 60637 USA.
FU NCI NIH HHS [CA36745] Funding Source: Medline; NIDDK NIH HHS [DK 39573, DK 26678] Funding Source: Medline
CR ALDER RJ, 1987, FRONT GASTROINTEST R, V0, P4608
   APPLETON GVN, 1987, BRIT J SURG, V74, P523, DOI 10.1002/bjs.1800740635
   ARLOW FL, 1989, CANCER RES, V49, P5884
   BEHLING AR, 1990, NUTR CANCER, V13, P189, DOI 10.1080/01635589009514059
   BENGOA JM, 1984, HEPATOLOGY, V4, P261, DOI 10.1002/hep.1840040215
   BOYNTON AL, 1988, MINER ELECTROL METAB, V14, P86
   BRASITUS TA, 1986, J BIOL CHEM, V261, P6404
   BRASITUS TA, 1986, J CLIN INVEST, V77, P831, DOI 10.1172/JCI112380
   BRESALIER RS, 1985, NEW ENGL J MED, V313, P1413, DOI 10.1056/NEJM198511283132209
   BRUCE WR, 1987, CANCER RES, V47, P4237
   BULL A, 1987, GASTROENTEROLOGY, V92, P1332
   BUSET M, 1987, GASTROENTEROLOGY, V92, P1334
   BUSET M, 1986, CANCER RES, V46, P5426
   CHIDA K, 1985, CANCER RES, V45, P5426
   COLSTON K, 1981, ENDOCRINOLOGY, V108, P1083, DOI 10.1210/endo-108-3-1083
   COMER PF, 1990, FASEB J, V4, P0
   FAVUS MJ, 1985, AM J PHYSIOL, V248, PG147, DOI 10.1152/ajpgi.1985.248.2.G147
   GARLAND C, 1985, LANCET, V1, P307, DOI 10.1016/S0140-6736(85)91082-7
   GARLAND CF, 1980, INT J EPIDEMIOL, V9, P227, DOI 10.1093/ije/9.3.227
   GARLAND CF, 1989, LANCET, V2, P1176, DOI 10.1016/s0140-6736(89)91789-3
   GREGOIRE RC, 1989, GUT, V30, P376, DOI 10.1136/gut.30.3.376
   HALLINE AG, 1989, CANCER RES, V49, P633
   HASHIBA H, 1987, CANCER RES, V47, P5031
   HEILBRUN LK, 1986, AM J CLIN NUTR, V43, P306, DOI 10.1093/ajcn/43.2.306
   JONES CA, 1984, CARCINOGENESIS, V5, P1155, DOI 10.1093/carcin/5.9.1155
   KAWAURA A, 1989, CARCINOGENESIS, V10, P647, DOI 10.1093/carcin/10.4.647
   KINGSNORTH AN, 1983, CANCER RES, V43, P2545
   KUROKI T, 1983, JPN J CANCER RES, V74, P611
   LAMURAGLIA GM, 1986, ANN SURG, V204, P89, DOI 10.1097/00000658-198607000-00013
   LIPKIN M, 1989, CANCER RES, V49, P248
   LIPKIN M, 1985, NEW ENGL J MED, V313, P1381, DOI 10.1056/NEJM198511283132203
   LLOR X, 1990, GASTROENTEROLOGY, V98, P0
   LOINTIER P, 1987, ANTICANCER RES, V7, P817
   LOWRY OH, 1951, J BIOL CHEM, V193, P265
   LUK GD, 1986, CANCER RES, V46, P4449
   MATSUZAKI S, 1982, BIOCHEM BIOPH RES CO, V107, P307, DOI 10.1016/0006-291X(82)91705-3
   MCSHERRY CK, 1989, CANCER RES, V49, P6039
   MUKHTAR H, 1988, CLEV CLIN J MED, V55, P507, DOI 10.3949/ccjm.55.6.507
   NEWMARK HL, 1984, JNCI-J NATL CANCER I, V72, P1323
   NIENDORF A, 1987, J STEROID BIOCHEM, V27, P825, DOI 10.1016/0022-4731(87)90155-5
   PEGG AE, 1968, BIOCHEM J, V108, P533, DOI 10.1042/bj1080533
   PENCE BC, 1988, CARCINOGENESIS, V9, P187, DOI 10.1093/carcin/9.1.187
   PHILLIPS RL, 1975, CANCER RES, V35, P3513
   REICHEL H, 1989, NEW ENGL J MED, V320, P980, DOI 10.1056/NEJM198904133201506
   ROZEN P, 1989, GUT, V30, P650, DOI 10.1136/gut.30.5.650
   SEILER N, 1985, J CHROMATOGR, V339, P45, DOI 10.1016/S0378-4347(00)84626-5
   SKRAASTAD O, 1988, SCAND J GASTROENTERO, V23, P801, DOI 10.3109/00365528809090763
   Snedecor GW, 1980, STAT METHODS, V7th, P0
   STEEVES RM, 1985, BIOCHIM BIOPHYS ACTA, V841, P292, DOI 10.1016/0304-4165(85)90071-6
   TANAKA Y, 1990, ARCH BIOCHEM BIOPHYS, V276, P415, DOI 10.1016/0003-9861(90)90740-P
   WARGOVICH MJ, 1983, CARCINOGENESIS, V4, P1205, DOI 10.1093/carcin/4.9.1205
   WARGOVICH MJ, 1984, CANCER LETT, V23, P253, DOI 10.1016/0304-3835(84)90091-0
   WARGOVICH MJ, 1990, CANCER LETT, V53, P17, DOI 10.1016/0304-3835(90)90005-I
   WOOD AW, 1983, BIOCHEM BIOPH RES CO, V116, P605, DOI 10.1016/0006-291X(83)90567-3
   ZARLING EJ, 1982, INT MED SPECIALIST, V3, P72
NR 55
TC 101
Z9 111
U1 0
U2 0
PU AMER ASSOC CANCER RESEARCH
PI PHILADELPHIA
PA 615 CHESTNUT ST, 17TH FLOOR, PHILADELPHIA, PA 19106-4404 USA
SN 0008-5472
EI 1538-7445
J9 CANCER RES
JI Cancer Res.
PD OCT 15
PY 1991
VL 51
IS 20
BP 5608
EP 5613
DI 
PG 6
WC Oncology
SC Oncology
GA GJ908
UT WOS:A1991GJ90800028
PM 1913678
DA 2025-02-23
ER

PT J
AU WINICK, M
AF WINICK, M
TI CALORIES AND CANCER
SO HEMATOLOGY-ONCOLOGY CLINICS OF NORTH AMERICA
LA English
DT Article
ID breast-cancer; dietary-fat; risk
RP WINICK, M (corresponding author), UNIV HLTH SCI CHICAGO MED SCH,3333 GREEN BAY RD,N CHICAGO,IL 60064, USA.
CR ALBANES D, 1988, CANCER RES, V48, P1658
   ALBANES D, 1990, NUTR CANCER, V13, P73, DOI 10.1080/01635589009514047
   ALBANES D, 1988, JNCI-J NATL CANCER I, V80, P772, DOI 10.1093/jnci/80.10.772
   ARROLL KK, 1977, NUTR CANCER, V0, P25
   BOISSONNEAULT GA, 1986, JNCI-J NATL CANCER I, V76, P335
   CAIRNS J, 1975, SCI AM, V233, P64, DOI 10.1038/scientificamerican1175-64
   CAIRNS J, 1975, SCI AM, V233, P77
   CLAYSON DB, 1977, NUTR CANCER, V0, P15
   DRASAR BS, 1974, HUMAN INTESTINAL FLO, V0, P191
   FALK H, 1982, CANCER EPIDEMIOLOGY, V0, P675
   FRAUMENI JF, 1982, CANCER EPIDEMIOL, V0, P564
   HILL MJ, 1974, AM J CLIN NUTR, V27, P1475, DOI 10.1093/ajcn/27.12.1475
   KRITCHEVSKY D, 1977, NUTR CANCER, V0, P41
   LIPKIN M, 1987, GASTROENTEROLOGY, V92, P1083, DOI 10.1016/0016-5085(87)90987-5
   ROSS MH, 1971, J NATL CANCER I, V47, P1095
   SPORN MB, 1977, NUTR CANCER, V0, P119
   SWANSON CA, 1988, CANCER RES, V48, P5363
   WILLETT WC, 1987, NEW ENGL J MED, V316, P22, DOI 10.1056/NEJM198701013160105
   WINICK M, 1965, DEV BIOL, V12, P451, DOI 10.1016/0012-1606(65)90009-6
   WINICK M, 1966, J NUTR, V89, P300, DOI 10.1093/jn/89.3.300
   WINICK M, 1968, PEDIATR RES, V2, P352, DOI 10.1203/00006450-196809000-00003
   WINICK M, 1970, FED PROC, V29, P1510
   WYNDER EL, 1977, JNCI-J NATL CANCER I, V58, P825, DOI 10.1093/jnci/58.4.825
   WYNDER EL, 1977, NUTR CANCER, V0, P55
NR 25
TC 2
Z9 2
U1 0
U2 0
PU W B SAUNDERS CO
PI PHILADELPHIA
PA INDEPENDENCE SQUARE WEST CURTIS CENTER, STE 300, PHILADELPHIA, PA 19106-3399
SN 0889-8588
EI 
J9 HEMATOL ONCOL CLIN N
JI Hematol. Oncol. Clin. North Am.
PD FEB 15
PY 1991
VL 5
IS 1
BP 1
EP 6
DI 
PG 6
WC Oncology; Hematology
SC Oncology; Hematology
GA EZ506
UT WOS:A1991EZ50600002
PM 2026565
DA 2025-02-23
ER

PT J
AU COHEN, SM
   CANO, M
   EARL, RA
   CARSON, SD
   GARLAND, EM
AF COHEN, SM
   CANO, M
   EARL, RA
   CARSON, SD
   GARLAND, EM
TI A PROPOSED ROLE FOR SILICATES AND PROTEIN IN THE PROLIFERATIVE EFFECTS OF SACCHARIN ON THE MALE-RAT UROTHELIUM
SO CARCINOGENESIS
LA English
DT Article
ID sodium saccharin; urinary-bladder; acid; carcinogenesis; toxicity; urolithiasis; nephropathy; parameters; cancer; diet
AB High doses of sodium saccharin, a non-genotoxic chemical, lead to the formation of silicate-containing precipitate and microcrystals in urine of male rats.  Differences in urinary protein, pH, sodium and other factors affect silicate-containing precipitate and microcrystal formation as well as the bladder effects of sodium saccharin.  Total urinary silicon concentration (mostly soluble) in sodium saccharin-fed rats is similar to or lower than the concentration in control rats. Binding of saccharin to male rat urinary proteins was demonstrated by equilibrium-gel filtration.  We propose that by binding to urinary proteins under appropriate conditions, saccharin produces a nidus for the formation of silicate-containing precipitate and crystals.  These appear to be cytotoxic to the superficial bladder epithelium, with cell death resulting in regenerative hyperplasia.  Factors that influence the formation of these silicate-containing materials might provide a rationale for sex, species, dose and dietary differences in response to sodium saccharin.
C1 UNIV NEBRASKA,MED CTR,EPPLEY INST,OMAHA,NE 68198.
C3 University of Nebraska System; University of Nebraska Medical Center
RP COHEN, SM (corresponding author), UNIV NEBRASKA,MED CTR,DEPT PATHOL & MICROBIOL,600 S 42ND ST,OMAHA,NE 68198, USA.
FU NCI NIH HHS [CA 32513, CA 36727] Funding Source: Medline; NHLBI NIH HHS [K04-HL02072] Funding Source: Medline
CR ARMSTRONG BK, 1985, IARC SCI PUBL, V65, P129
   ARNOLD DL, 1980, TOXICOL APPL PHARM, V52, P113, DOI 10.1016/0041-008X(80)90253-7
   ARNOLD DL, 1983, TOXICOLOGY, V27, P179, DOI 10.1016/0300-483X(83)90021-5
   BAILEY CB, 1972, CAN J BIOCHEM CELL B, V50, P305, DOI 10.1139/o72-043
   BRADFORD MM, 1976, ANAL BIOCHEM, V72, P248, DOI 10.1016/0003-2697(76)90527-3
   Bradley M SG, 1984, CLIN DIAGNOSIS MANAG, V0, P0
   COHEN S M, 1990, PROCEEDINGS OF THE AMERICAN ASSOCIATION FOR CANCER RESEARCH ANNUAL MEETING, V31, P138
   COHEN SM, 1989, P AM ASSOC CANC RES, V30, P204
   DEGROOT AP, 1988, FOOD CHEM TOXICOL, V26, P425, DOI 10.1016/0278-6915(88)90053-1
   ELLWEIN LB, 1990, CRIT REV TOXICOL, V20, P311, DOI 10.3109/10408449009089867
   ELLWEIN LB, 1988, RISK ANAL, V8, P215, DOI 10.1111/j.1539-6924.1988.tb01174.x
   EMERICK RJ, 1963, AM J VET RES, V24, P610
   EMERICK RJ, 1987, J NUTR, V117, P1924, DOI 10.1093/jn/117.11.1924
   FISHER MJ, 1989, FOOD CHEM TOXICOL, V27, P1, DOI 10.1016/0278-6915(89)90085-9
   FUKUSHIMA S, 1981, CANCER RES, V41, P3100
   FUKUSHIMA S, 1986, CANCER RES, V46, P1623
   FUKUSHIMA S, 1986, JPN J CANCER RES, V77, P1
   GARLAND EM, 1989, CANCER RES, V49, P3789
   HASEGAWA R, 1986, CANCER LETT, V30, P261, DOI 10.1016/0304-3835(86)90050-9
   HOOVER RN, 1980, LANCET, V1, P837
   HUMMEL JP, 1962, BIOCHIM BIOPHYS ACTA, V63, P532
   KEELER FR, 1962, ANN NY ACAD SCI, V104, P592
   KREWSKI D, 1985, IARC SCI PUBL, V65, P145
   LAEMMLI UK, 1970, NATURE, V227, P680, DOI 10.1038/227680a0
   MARTIN RA, 1984, J AM COLL TOXICOL, V3, P1
   MURASAKI G, 1982, TOXICOL LETT, V12, P251, DOI 10.1016/0378-4274(82)90248-X
   OKAMURA T, 1990, PROCEEDINGS OF THE AMERICAN ASSOCIATION FOR CANCER RESEARCH ANNUAL MEETING, V31, P150
   OLSON MJ, 1990, TOXICOL APPL PHARM, V102, P524, DOI 10.1016/0041-008X(90)90047-X
   SAFFIOTTI U, 1988, JOURNAL OF ENVIRONMENTAL SCIENCE AND HEALTH PART C ENVIRONMENTAL CARCINOGENESIS REVIEWS, V6, P197, DOI 10.1080/10590508809373350
   SCHOENIG GP, 1985, FOOD CHEM TOXICOL, V23, P475, DOI 10.1016/0278-6915(85)90142-5
   SCHOENIG GP, 1985, FOOD CHEM TOXICOL, V23, P465, DOI 10.1016/0278-6915(85)90141-3
   SWENBERG JA, 1989, TOXICOL APPL PHARM, V97, P35, DOI 10.1016/0041-008X(89)90053-7
   WILLIAMSON DS, 1987, FOOD CHEM TOXICOL, V25, P211, DOI 10.1016/0278-6915(87)90084-6
   1980, 1900, V22, V0, P111
   1988, 1900, V112, V0, P673
NR 35
TC 56
Z9 56
U1 2
U2 3
PU OXFORD UNIV PRESS UNITED KINGDOM
PI OXFORD
PA WALTON ST JOURNALS DEPT, OXFORD, ENGLAND OX2 6DP
SN 0143-3334
EI 
J9 CARCINOGENESIS
JI Carcinogenesis
PD SEP 15
PY 1991
VL 12
IS 9
BP 1551
EP 1555
DI 10.1093/carcin/12.9.1551
PG 5
WC Oncology
SC Oncology
GA GG045
UT WOS:A1991GG04500004
PM 1893514
DA 2025-02-23
ER

PT J
AU NOMURA, AMY
   KOLONEL, LN
   HANKIN, JH
   YOSHIZAWA, CN
AF NOMURA, AMY
   KOLONEL, LN
   HANKIN, JH
   YOSHIZAWA, CN
TI DIETARY FACTORS IN CANCER OF THE LOWER URINARY-TRACT
SO INTERNATIONAL JOURNAL OF CANCER
LA English
DT Article
ID bladder-cancer; artificial sweeteners; coffee-drinking; beta-carotene; vitamin-a; risk-factors; history; reproducibility; carcinogens; occupation
AB This dietary study was based on 195 male and 66 female cases of lower urinary tract cancer, identified in Hawaii between 1977 and 1986.  Each case was matched for sex, age, and ethnic group (Caucasian or Japanese) to 2 population-based controls.  There was a decrease in risk with increasing levels of consumption of vitamin C in women (p = 0.03) and dark green vegetables in men (p = 0.02).  When examined by quartile, the odds ratios for the highest quartile of intake compared to the lowest quartile were 0.4 for women and 0.6 for men, respectively.  Although dark green vegetables are a source of carotenoids, the intake of total carotenoids, retinol and total vitamin A was weakly and inconsistently related to risk in both sexes.  Among women only, there was also an inverse association with the consumption of regular ground coffee (p = 0.02) but not with other types of coffee.  Finally, there were no statistically significant or consistent differences between cases and controls in the intake of artificial sweeteners and tea.
RP NOMURA, AMY (corresponding author), UNIV HAWAII,CANC RES CTR,EPIDEMIOL PROGRAM,1236 LAUHALA ST,HONOLULU,HI 96813, USA.
FU NCI NIH HHS [N01 CA 15655, R26 CA25903] Funding Source: Medline
CR AMES BN, 1983, SCIENCE, V221, P1256, DOI 10.1126/science.6351251
   BAUER AR, 1977, LIFE SCI, V21, P63, DOI 10.1016/0024-3205(77)90425-8
   BOGOVSKI P, 1981, INT J CANCER, V27, P471, DOI 10.1002/ijc.2910270408
   Breslow NE, 1980, ANAL CASE CONTROL ST, V0, P0
   CLAUDE J, 1986, AM J EPIDEMIOL, V124, P578, DOI 10.1093/oxfordjournals.aje.a114430
   FREIDELL GH, 1979, NUTR CANCER, V1, P82
   FURRER R, 1979, CANCER RES, V39, P829
   HANKIN JH, 1975, AM J CLIN NUTR, V28, P1055, DOI 10.1093/ajcn/28.9.1055
   HANKIN JH, 1990, NUTR CANCER, V13, P129, DOI 10.1080/01635589009514054
   HANKIN JH, 1983, AM J CLIN NUTR, V37, P981, DOI 10.1093/ajcn/37.6.981
   HANKIN JH, 1986, J AM DIET ASSOC, V86, P868
   HARTGE P, 1983, JNCI-J NATL CANCER I, V70, P1021
   HELZLSOUER KJ, 1989, CANCER RES, V49, P6144
   HOWE GR, 1980, JNCI-J NATL CANCER I, V64, P701
   JACOBSEN BK, 1986, JNCI-J NATL CANCER I, V76, P823
   JENSEN OM, 1986, INT J CANCER, V37, P651, DOI 10.1002/ijc.2910370503
   LAVECCHIA C, 1989, NUTR CANCER, V12, P93, DOI 10.1080/01635588909514006
   MARRETT LD, 1983, AM J EPIDEMIOL, V117, P113, DOI 10.1093/oxfordjournals.aje.a113522
   MATANOSKI GM, 1981, EPIDEMIOL REV, V3, P203, DOI 10.1093/oxfordjournals.epirev.a036234
   METTLIN C, 1979, AM J EPIDEMIOL, V110, P255, DOI 10.1093/oxfordjournals.aje.a112810
   MICOZZI MS, 1990, JNCI-J NATL CANCER I, V82, P282, DOI 10.1093/jnci/82.4.282
   MIRVISH S, 1972, SCIENCE, V197, P65
   MIRVISH SS, 1981, CANCER 1980 ACHIEVEM, V0, P557
   MOLLERJENSEN O, 1983, INT J CANCER, V32, P577, DOI 10.1002/ijc.2910320510
   MORGAN RW, 1974, CAN MED ASSOC J, V111, P1067
   MORRISON AS, 1982, BRIT J CANCER, V45, P332, DOI 10.1038/bjc.1982.59
   MORRISON AS, 1982, JNCI-J NATL CANCER I, V68, P91
   NOMURA A, 1989, AM J EPIDEMIOL, V130, P1159, DOI 10.1093/oxfordjournals.aje.a115443
   NOMURA AMY, 1985, CANCER RES, V45, P2369
   OYAMA N, 1986, 54 HAW DEP HLTH RES, V0, P0
   PAGANINIHILL A, 1987, JNCI-J NATL CANCER I, V79, P443
   RAINERI R, 1975, ANN NY ACAD SCI, V258, P181, DOI 10.1111/j.1749-6632.1975.tb29278.x
   RISCH HA, 1988, AM J EPIDEMIOL, V127, P1179, DOI 10.1093/oxfordjournals.aje.a114911
   SHEKELLE RB, 1981, LANCET, V2, P1185
   SLATTERY ML, 1988, INT J CANCER, V42, P17, DOI 10.1002/ijc.2910420105
   SNOWDON DA, 1984, AM J PUBLIC HEALTH, V74, P820, DOI 10.2105/AJPH.74.8.820
   STEINECK G, 1990, INT J CANCER, V45, P1006, DOI 10.1002/ijc.2910450604
   WALD N, 1987, CANCER SURV, V6, P635
   1972, 1900, P3, V0, P0
   1981, 1900, P58, V0, P0
   1976, 1900, V81, V0, P0
   1972, 1900, V811, V0, P0
NR 44
TC 78
Z9 79
U1 0
U2 4
PU WILEY-LISS
PI NEW YORK
PA DIV JOHN WILEY & SONS INC 605 THIRD AVE, NEW YORK, NY 10158-0012
SN 0020-7136
EI 
J9 INT J CANCER
JI Int. J. Cancer
PD MAY 10
PY 1991
VL 48
IS 2
BP 199
EP 205
DI 10.1002/ijc.2910480208
PG 7
WC Oncology
SC Oncology
GA FL413
UT WOS:A1991FL41300007
PM 2019466
DA 2025-02-23
ER

PT J
AU BOEING, H
   FRENTZELBEYME, R
   BERGER, M
   BERNDT, V
   GORES, W
   KORNER, M
   LOHMEIER, R
   MENARCHER, A
   MANNL, HFK
   MEINHARDT, M
   MULLER, R
   OSTERMEIER, H
   PAUL, F
   SCHWEMMLE, K
   WAGNER, KH
   WAHRENDORF, J
AF BOEING, H
   FRENTZELBEYME, R
   BERGER, M
   BERNDT, V
   GORES, W
   KORNER, M
   LOHMEIER, R
   MENARCHER, A
   MANNL, HFK
   MEINHARDT, M
   MULLER, R
   OSTERMEIER, H
   PAUL, F
   SCHWEMMLE, K
   WAGNER, KH
   WAHRENDORF, J
TI CASE-CONTROL STUDY ON STOMACH-CANCER IN GERMANY
SO INTERNATIONAL JOURNAL OF CANCER
LA English
DT Article
ID gastric-cancer; wheat bran; diet; risk; china
AB A multicentric hospital-based case-control study was simultaneously performed in a high-risk and a low-risk area for stomach cancer in Germany, 143 patients with incident stomach cancer and 579 controls completing a retrospective interview about life style aspects.  Periods of non-centralized water supply or well water as the only source compared to life-long central water supply, and preservation of meat by smoking it with spruce compared to no home smoking of meat, were significantly associated with an increased stomach cancer risk.  Use of a refrigerator at home for 30 and more years compared to 24 years or less showed an inverse relationship, whereas salt intake estimated by questionnaire  showed no relationship to stomach cancer risk.  Tobacco smoking was negatively associated with risk for current smokers of cigarettes compared to non-smokers but was presumably not causally related.  After adjustment for other food constituents, only increased vitamin C consumption showed an inverse relation to risk.  For food groups, increased consumption of fruit, citrus fruit, cheese and whole-meal bread were associated with decreased risk.  A similar effect was also seen for increased consumption of raw vegetables.  Total vegetable consumption was not particularly associated with risk.  Increased consumption of processed meat and of beer showed a positive association with risk whereas increased wine and liquor consumption showed a significant negative association.  The association of alcoholic beverages with stomach cancer risk may reflect a particular life style rather than being causally related to risk.
C1 CTY HOSP LICH,W-6302 LICH,GERMANY.
   CTY HOSP DEGGENDORF,W-8360 DEGGENDORF,GERMANY.
   KLINIKUM INGOLSTADT,W-8070 INGOLSTADT,GERMANY.
   JUSTUS LIEBIG UNIV CLIN,W-6300 GIESSEN,GERMANY.
   ELISABETH HOSP,W-8440 STRAUBING,GERMANY.
C3 Justus Liebig University Giessen
RP BOEING, H (corresponding author), GERMAN CANC RES CTR,NEUENHEIMER FELD 280,W-6900 HEIDELBERG,GERMANY.
CR AURAND K, 1980, ATLAS TRINKWASSERQUA, V0, P0
   BECKER N, 1984, ATLAS CANCER MORTALI, V0, P0
   BOEING H, 1989, EUROP J CLIN NUTR, V43, P67
   Breslow NE, 1980, ANAL CASE CONTROL ST, V0, P0
   BUIATTI E, 1990, INT J CANCER, V45, P896, DOI 10.1002/ijc.2910450520
   BUIATTI E, 1989, INT J CANCER, V44, P611, DOI 10.1002/ijc.2910440409
   COGGON D, 1989, JNCI-J NATL CANCER I, V81, P1178, DOI 10.1093/jnci/81.15.1178
   CORREA P, 1985, JNCI-J NATL CANCER I, V75, P645
   CUELLO C, 1976, JNCI-J NATL CANCER I, V57, P1015, DOI 10.1093/jnci/57.5.1015
   FETH JH, 1966, WATER RESOUR RES, V2, P41, DOI 10.1029/WR002i001p00041
   FRENTZELBEYME R, 1988, SAUDE PUBLICA, V5, P9
   FRENTZELBEYME R, 1979, CANCER ATLAS FEDERAL, V0, P0
   GRAHAM S, 1990, NUTR CANCER, V13, P19, DOI 10.1080/01635589009514042
   GROSSARTHMATICEK R, 1987, J CHRON DIS, V40, P967, DOI 10.1016/0021-9681(87)90147-0
   HAENSZEL W, 1976, JNCI-J NATL CANCER I, V56, P265, DOI 10.1093/jnci/56.2.265
   Hirayama T, 1991, LIFE-STYLE AND MORTALITY. A LARGE-SCALE CENSUS-BASED COHORT STUDY IN JAPAN, V47, P1637, DOI 10.2307/2532426
   HOEY J, 1981, AM J EPIDEMIOL, V113, P668, DOI 10.1093/oxfordjournals.aje.a113146
   HU JF, 1988, INT J CANCER, V41, P331, DOI 10.1002/ijc.2910410302
   JEDRYCHOWSKI W, 1986, INT J CANCER, V37, P837, DOI 10.1002/ijc.2910370607
   KONO S, 1988, JPN J CANCER RES, V79, P1067, DOI 10.1111/j.1349-7006.1988.tb01528.x
   LAVECCHIA C, 1987, INT J CANCER, V40, P484, DOI 10.1002/ijc.2910400409
   LEE DHK, 1970, ENVIRON RES, V3, P484, DOI 10.1016/0013-9351(70)90042-3
   MCLAUGHLIN JK, 1990, CANCER RES, V50, P3804
   MOLLER ME, 1988, FOOD CHEM TOXICOL, V26, P841, DOI 10.1016/0278-6915(88)90024-5
   OHSHIMA H, 1989, FOOD CHEM TOXICOL, V27, P193, DOI 10.1016/0278-6915(89)90069-0
   RISCH HA, 1985, AM J EPIDEMIOL, V122, P947, DOI 10.1093/oxfordjournals.aje.a114199
   TRICHOPOULOS D, 1985, INT J CANCER, V36, P291, DOI 10.1002/ijc.1985.36.3.291
   TUYNS AJ, 1988, NUTR CANCER, V11, P229, DOI 10.1080/01635588809513992
   ULRICH HJ, 1986, HAUSWIRTSCH WISS, V34, P16
   WISHNOK JS, 1979, J AGR FOOD CHEM, V27, P1132, DOI 10.1021/jf60225a014
   WUWILLIAMS AH, 1990, CANCER RES, V50, P2569
   YOU WC, 1988, CANCER RES, V48, P3518
NR 33
TC 140
Z9 141
U1 0
U2 11
PU WILEY-LISS
PI NEW YORK
PA DIV JOHN WILEY & SONS INC 605 THIRD AVE, NEW YORK, NY 10158-0012
SN 0020-7136
EI 
J9 INT J CANCER
JI Int. J. Cancer
PD APR 1
PY 1991
VL 47
IS 6
BP 858
EP 864
DI 10.1002/ijc.2910470612
PG 7
WC Oncology
SC Oncology
GA FF507
UT WOS:A1991FF50700011
PM 2010228
DA 2025-02-23
ER

PT J
AU ROSE, DP
   CONNOLLY, JM
   MESCHTER, CL
AF ROSE, DP
   CONNOLLY, JM
   MESCHTER, CL
TI EFFECT OF DIETARY-FAT ON HUMAN BREAST-CANCER GROWTH AND LUNG METASTASIS IN NUDE-MICE
SO JNCI-JOURNAL OF THE NATIONAL CANCER INSTITUTE
LA English
DT Article
ID mouse mammary-tumor; linoleic-acid; cell-lines; women; adenocarcinoma; risk; survival; culture; weight
AB Results from epidemiological studies have generally indicated an association of dietary saturated animal fats with human breast cancer risk. Some studies, however, have suggested a similar association for some polyunsaturated vegetable fats shown to promote both rodent mammary carcinogenesis and metastasis. This study was performed to evaluate the effects of corn oil on growth and metastasis of MDA-MB-435 human breast cancer cells, which have a propensity for metastasis. Corn oil is rich in the omega-6 fatty acid linoleic acid. Fifty-eight female athymic nude mice (NCr-nu/nu) were fed a high-fat diet (23% wt/wt corn oil; 12% linoleic acid) or a low-fat diet (5% wt/wt corn oil; 2.7% linoleic acid). Seven days after diets were started, tumor cells (1 x 10(6)) were injected into a mammary fat pad. The time to appearance of solid tumors and the tumor size were recorded. After 15 weeks, the study was terminated, and autopsies were performed to determine the weight of the primary tumor and the extent of metastasis. The latent interval for tumor appearance in the animals fed the high-fat diet was shorter than that in the low-fat diet group, and the tumor growth rate in the high-fat diet group showed a small but statistically significant increase compared with the low-fat diet group. Primary tumors developed in 27 of the 29 mice on the high-fat diet and in 21 of the 29 on the low-fat diet. Of the mice with palpable primary tumors, 18 of 27 in the high-fat diet group and eight of 21 in the low-fat diet group had macroscopic lung metastases. The extent of metastasis in the high-fat diet group was independent of the primary tumor weight, but only those in the low-fat diet group with primary tumors weighing more than 2 g developed metastases. These results suggest that a high-fat diet rich in omega-6 polyunsaturated fatty acid can enhance metastasis of human breast cancer cells in this mouse model. The findings support the need for further study of the relationship between dietary polyunsaturated fats and breast cancer risk and for experiments to determine the effect on metastasis of only a 50% difference in fat intake-the dietary goal of the proposed clinical trials of low-fat dietary intervention in breast cancer patients.
RP AMER HLTH FDN, DIV NUTR & ENDOCRINOL, DANA RD, VALHALLA, NY 10595 USA.
CR [Anonymous], 1980, J NUTR, V110, P1726, DOI 10.1093/jn/107.7.1340, 10.1093/JN/107.7.1340, 10.1093/jn/110.8.1726
   ,, 1977, JOURNAL OF NUTRITION, V107, P1340
   BOYD NF, 1981, JNCI-J NATL CANCER I, V67, P785
   CARROLL KK, 1975, CANCER RES, V35, P3374
   COHEN LA, 1986, JNCI-J NATL CANCER I, V77, P33
   EBERLEIN T, 1985, BREAST CANCER RES TR, V5, P81, DOI 10.1007/BF01807654
   ERICKSON KL, 1990, NUTR REV, V48, P6, DOI 10.1111/j.1753-4887.1990.tb02871.x
   GREGORIO DI, 1985, JNCI-J NATL CANCER I, V75, P37
   HOWE GR, 1990, JNCI-J NATL CANCER I, V82, P561, DOI 10.1093/jnci/82.7.561
   HUBBARD NE, 1989, CANCER LETT, V44, P117, DOI 10.1016/0304-3835(89)90006-2
   HUBBARD NE, 1988, CANCER LETT, V43, P111, DOI 10.1016/0304-3835(88)90222-4
   HUBBARD NE, 1987, CANCER RES, V47, P6171
   HURSTING SD, 1990, PREV MED, V19, P242, DOI 10.1016/0091-7435(90)90025-F
   KAKAR F, 1985, CLIN NUTR, V4, P119
   KATZ EB, 1987, JNCI-J NATL CANCER I, V79, P351
   OSBORNE CK, 1985, CANCER RES, V45, P584
   PRENTICE R, 1990, JNCI-J NATL CANCER I, V82, P129, DOI 10.1093/jnci/82.2.129
   PRENTICE RL, 1988, JNCI-J NATL CANCER I, V80, P802, DOI 10.1093/jnci/80.11.802
   PRICE JE, 1990, CANCER RES, V50, P717
   ROSE DP, 1988, CARCINOGENESIS, V9, P603, DOI 10.1093/carcin/9.4.603
   ROSE DP, 1989, BIOCHEM BIOPH RES CO, V164, P277, DOI 10.1016/0006-291X(89)91714-2
   ROSE DP, 1990, CANCER RES, V50, P7139
   ROSE DP, 1987, JNCI-J NATL CANCER I, V78, P623
   ROSE DP, 1983, CANCER RES, V43, P2588
   ROSE DP, 1991, LIPIDS WOMENS HLTH, V0, P132
   TONIOLO P, 1989, JNCI-J NATL CANCER I, V81, P278, DOI 10.1093/jnci/81.4.278
   WELCH DR, 1983, INVAS METAST, V3, P65
   WOODS MN, 1989, AM J CLIN NUTR, V49, P1179, DOI 10.1093/ajcn/49.6.1179
   WYNDER EL, 1986, CANCER-AM CANCER SOC, V58, P1804, DOI 10.1002/1097-0142(19861015)58:8+<1804::AID-CNCR2820581404>3.0.CO;2-N
NR 30
TC 111
Z9 119
U1 0
U2 5
PU OXFORD UNIV PRESS INC
PI CARY
PA JOURNALS DEPT, 2001 EVANS RD, CARY, NC 27513 USA
SN 0027-8874
EI 1460-2105
J9 JNCI-J NATL CANCER I
JI JNCI-J. Natl. Cancer Inst.
PD OCT 16
PY 1991
VL 83
IS 20
BP 1491
EP 1495
DI 10.1093/jnci/83.20.1491
PG 5
WC Oncology
SC Oncology
GA GK022
UT WOS:A1991GK02200017
PM 1920496
DA 2025-02-23
ER

PT J
AU ZHANG, YJ
   CHEN, CJ
   LEE, CS
   HAGHIGHI, B
   YANG, GY
   WANG, LW
   FEITELSON, M
   SANTELLA, R
AF ZHANG, YJ
   CHEN, CJ
   LEE, CS
   HAGHIGHI, B
   YANG, GY
   WANG, LW
   FEITELSON, M
   SANTELLA, R
TI AFLATOXIN-B1 - DNA ADDUCTS AND HEPATITIS-B VIRUS-ANTIGENS IN HEPATOCELLULAR-CARCINOMA AND NON-TUMOROUS LIVER-TISSUE
SO CARCINOGENESIS
LA English
DT Article
ID dietary aflatoxins; x-gene; albumin adducts; cancer risk; exposure; integration; taiwan; swaziland; china; rat
AB Studies were carried out to test the hypothesis that exposure to aflatoxin B1 (AFB1) is common among individuals with hepatocellular carcinoma (HCC) who are also chronically infected with hepatitis B virus (HBV).  Experiments were also carried out to determine whether there is a close association between the presence of AFB1-DNA adducts and the expression of one or more HBV antigens in the tumor or non-tumor regions of the liver.  Twenty-seven paired tumor and non-tumor liver tissues of HCC patients from Taiwan were analyzed.  Monoclonal antibody 6A10, generated against the imidazole ring-opened persistent form of the major N-7 guanine adduct of AFB1, was used for adduct detection by both indirect immunofluorescence and competitive enzyme-linked immunosorbent assay.  An avidin-biotin complex staining method was used for the detection of HBsAg and HBxAg in liver sections.  A total of 8 (30%) HCC samples and 7 (26%) adjacent non-tumor liver tissue samples from Taiwan were positive for AFB1-DNA adducts.  For HBsAg, 10 (37%) HCC samples and 22 (81%) adjacent non-tumorous liver samples were positive while 9 (33%) HCC samples and 11 (41%) adjacent non-tumor liver samples were HBxAg-positive.  No association with AFB1-DNA adducts was observed for HBsAg and HBxAg.  These results suggest that both AFB1 exposure and carrier status of HBsAg/HBxAg may be involved in the induction of HCC in Taiwan.
C1 COLUMBIA UNIV,CTR COMPREHENS CANC,SCH PUBL HLTH,NEW YORK,NY 10032.
   COLUMBIA UNIV,SCH PUBL HLTH,DIV ENVIRONM SCI,NEW YORK,NY 10032.
   NATL TAIWAN UNIV,COLL MED,DEPT SURG,TAIPEI 10018,TAIWAN.
   FOX CHASE CANC INST,PHILADELPHIA,PA 19111.
C3 Columbia University; Columbia University; National Taiwan University; Fox Chase Cancer Center
RP SANTELLA, R (corresponding author), COLUMBIA UNIV,CTR COMPREHENS CANC,SCH PUBL HLTH,NEW YORK,NY 10032, USA.
FU FIC NIH HHS [1 F05 TW04161-01] Funding Source: Medline; NCI NIH HHS [CA21111] Funding Source: Medline; NIEHS NIH HHS [ES05116] Funding Source: Medline
CR Alexander JJ, 1987, NEOPLASMS LIVER, V0, P47
   BEASLEY RP, 1982, HEPATOLOGY, V2, P553
   BEASLEY RP, 1982, HEPATOLOGY S, V2, P21
   BECHTEL DH, 1989, REGUL TOXICOL PHARM, V10, P74, DOI 10.1016/0273-2300(89)90014-7
   BENBROOK D, 1988, NATURE, V333, P669, DOI 10.1038/333669a0
   BOSCH FX, 1989, LIVER CELL CARCINOMA, V0, P3
   BRECHOT C, 1980, NATURE, V286, P533, DOI 10.1038/286533a0
   BRESSAC B, 1991, NATURE, V350, P429, DOI 10.1038/350429a0
   BULATAOJAYME J, 1982, INT J EPIDEMIOL, V11, P112, DOI 10.1093/ije/11.2.112
   CHEN CJ, 1991, HEPATOLOGY, V13, P398, DOI 10.1002/hep.1840130303
   CHEN CJ, 1988, VIRAL HEPATITIS LIVE, V0, P723
   CHEN CJ, 1988, J NATL PUBLIC HLTH A, V8, P59
   CHRISTOPHERSON WM, 1987, HEPATIC BILIARY CANC, V0, P17
   CROY RG, 1981, JNCI-J NATL CANCER I, V66, P761
   DEJEAN A, 1986, NATURE, V322, P70, DOI 10.1038/322070a0
   FALK H, 1982, CANCER EPIDEMIOL, V0, P668
   FEITELSON MA, 1986, HEPATOLOGY, V6, P191, DOI 10.1002/hep.1840060207
   GAN LS, 1988, CARCINOGENESIS, V9, P1323, DOI 10.1093/carcin/9.7.1323
   GROOPMAN JD, 1987, PHARMACOL THERAPEUT, V34, P321, DOI 10.1016/0163-7258(87)90016-7
   HERTZOG PJ, 1980, CARCINOGENESIS, V1, P787, DOI 10.1093/carcin/1.9.787
   HINO O, 1986, P NATL ACAD SCI USA, V83, P8338, DOI 10.1073/pnas.83.21.8338
   HOHNE M, 1990, EMBO J, V9, P1137, DOI 10.1002/j.1460-2075.1990.tb08220.x
   HSIEH LL, 1988, CANCER RES, V48, P6328
   HSU IC, 1991, NATURE, V350, P427, DOI 10.1038/350427a0
   HSU SM, 1981, J HISTOCHEM CYTOCHEM, V29, P577, DOI 10.1177/29.4.6166661
   KEKULE AS, 1990, NATURE, V343, P457, DOI 10.1038/343457a0
   KIM CM, 1991, NATURE, V351, P317, DOI 10.1038/351317a0
   KOIKE K, 1989, MOL BIOL MED, V6, P151
   LAM KC, 1982, CANCER RES, V42, P5246
   LEE HS, 1989, GASTROENTEROLOGY, V97, P1281, DOI 10.1016/0016-5085(89)91700-9
   LI J, 1979, ATLAS CANCER MORTALI, V0, P39
   LIN TM, 1986, BRIT J CANCER, V54, P969, DOI 10.1038/bjc.1986.269
   LING K H, 1968, JOURNAL OF THE FORMOSAN MEDICAL ASSOCIATION, V67, P309
   LINSELL A, 1987, HEPATIC BILIARY CANC, V0, P3
   LU SN, 1988, CANCER-AM CANCER SOC, V62, P2051, DOI 10.1002/1097-0142(19881101)62:9<2051::AID-CNCR2820620930>3.0.CO;2-1
   PEERS F, 1987, INT J CANCER, V39, P545, DOI 10.1002/ijc.2910390502
   PEERS FG, 1973, BRIT J CANCER, V27, P473, DOI 10.1038/bjc.1973.60
   PEERS FG, 1976, INT J CANCER, V17, P167, DOI 10.1002/ijc.2910170204
   RAY MB, 1979, HEPATITIS B VIRUS AN, V0, P1
   SHAFRITZ DA, 1981, NEW ENGL J MED, V305, P1067, DOI 10.1056/NEJM198110293051807
   SHANK RC, 1972, FOOD COSMET TOXICOL, V10, P71, DOI 10.1016/S0015-6264(72)80048-8
   SPANDAU DF, 1988, J VIROL, V62, P427, DOI 10.1128/JVI.62.2.427-434.1988
   TAKADA S, 1990, P NATL ACAD SCI USA, V87, P5628, DOI 10.1073/pnas.87.15.5628
   THUNG SN, 1979, LAB INVEST, V41, P101
   TWU JS, 1987, J VIROL, V61, P3448, DOI 10.1128/JVI.61.11.3448-3453.1987
   VANRENSBURG SJ, 1985, BRIT J CANCER, V51, P713, DOI 10.1038/bjc.1985.107
   WANG WL, 1991, HEPATOLOGY, V14, P29, DOI 10.1002/hep.1840140106
   WILD CP, 1990, CANCER RES, V50, P245
   WOLLERSHEIM M, 1988, ONCOGENE, V3, P545
   YEH FS, 1989, CANCER RES, V49, P2506
   YU MW, 1988, J NATL PUB HLTH ASS, V6, P125
   ZHANG YJ, 1991, CANCER RES, V51, P1720
NR 52
TC 42
Z9 43
U1 0
U2 0
PU OXFORD UNIV PRESS UNITED KINGDOM
PI OXFORD
PA WALTON ST JOURNALS DEPT, OXFORD, ENGLAND OX2 6DP
SN 0143-3334
EI 
J9 CARCINOGENESIS
JI Carcinogenesis
PD DEC 15
PY 1991
VL 12
IS 12
BP 2247
EP 2252
DI 10.1093/carcin/12.12.2247
PG 6
WC Oncology
SC Oncology
GA GV518
UT WOS:A1991GV51800009
PM 1721008
DA 2025-02-23
ER

PT J
AU ONEILL, IK
   GOLDBERG, MT
   ELGHISSASSI, F
   ROJASMORENO, M
AF ONEILL, IK
   GOLDBERG, MT
   ELGHISSASSI, F
   ROJASMORENO, M
TI DIETARY FIBER, FAT AND BEEF MODULATION OF COLONIC NUCLEAR ABERRATIONS AND MICROCAPSULE-TRAPPED GASTROINTESTINAL METABOLITES OF BENZO[A]PYRENE-TREATED C57/B6 MICE CONSUMING HUMAN DIETS
SO CARCINOGENESIS
LA English
DT Article
ID magnetic polyethyleneimine microcapsules; epithelial-cells invivo; butylated hydroxyanisole; cancer; inhibition; suppression; oxidation; intestine; binding; rats
AB Male C57/B6 mice were adapted to human diets of British origin that had 3-fold differences in either dietary fibre, fat or beef protein within the normal human range, and were then treated p.o. with 200 mg/kg benzo[a]pyrene (B[a]P) to induce colonic nuclear aberrations.  [C-14]B[a]P was included in the dose that followed 2 h after a gavage of magnetic PEI microcapsules.  Untreated control groups were fed mouse chow or the baseline human diet which was low in all three dietary components (LLL).  After the animals were killed at 24 h, large reductions (P < 0.05) in colonic nuclear aberrations, and alterations to faecally excreted, microcapsule-trapped B[a]P metabolites were found for elevations of all three human diet components.  Compared to untreated LLL control, B[a]P treatment gave an 8-fold increase in total nuclear aberrations, which was decreased 2- to 3-fold by increased fibre or fat.  HPLC assay of B[a]P metabolites desorbed from microcapsules showed dietary fibre and beef protein to increase B[a]P diols and phenols but almost abolish B[a]P diones, consistent with a shift to enzymatic metabolism from non-specific oxidation.  Increased fat considerably altered B[a]P metabolite disposition and microcapsule trapping, and comparison with microcapsules removed from colon contents indicated an altered enterohepatic circulation.  Although it was not possible to attribute nuclear aberrations to individual B[a]P metabolites, a possible role of B[a]P diones seemed indicated, this being in line with previous microcapsule studies.  These results show that microcapsules and human diets can be used in monitoring modulations of xenobiotic agents linked to mucosal chromosomal damage, with the eventual aim of human microcapsule biomonitoring.
C1 UNIV GUELPH,ONTARIO VET COLL,DEPT BIOMED SCI,GUELPH N1G 2W1,ONTARIO,CANADA.
C3 University of Guelph; Ontario Veterinary College
RP ONEILL, IK (corresponding author), INT AGCY RES CANC,150 COURS ALBERT THOMAS,F-69372 LYONS,FRANCE.
FU NCI NIH HHS [1-R01-CA-39417] Funding Source: Medline
CR ALINK GM, 1989, FOOD CHEM TOXICOL, V27, P427, DOI 10.1016/0278-6915(89)90028-8
   ANDERSON LM, 1982, ONCOLOGY-BASEL, V39, P369, DOI 10.1159/000225674
   ASHWELL M, 1990, IN PRESS 1989 P M BI, V0, P0
   AUTRUP H, 1980, TERATOGENESIS CARCINOGENESIS AND MUTAGENESIS, V1, P3
   BIRD RP, 1984, JNCI-J NATL CANCER I, V73, P237
   BRUCE WR, 1987, CANCER RES, V47, P4237
   CAVALIERI EL, 1988, BIOCHEM PHARMACOL, V37, P2183, DOI 10.1016/0006-2952(88)90579-5
   CONNEY AH, 1976, CLIN PHARMACOL THER, V20, P633
   DARLINGTON CD, 1972, HANDLING CHROMOSOMES, V0, P0
   ENGLYST HN, 1987, AM J CLIN NUTR, V45, P423, DOI 10.1093/ajcn/45.2.423
   FREUDENHEIM JL, 1989, EPIDEMIOL REV, V11, P229, DOI 10.1093/oxfordjournals.epirev.a036039
   GOLDBERG MT, 1983, MUTAT RES, V109, P91, DOI 10.1016/0027-5107(83)90098-2
   Gower J D, 1986, NUTR CANCER, V8, P151
   GRAF E, 1985, CANCER-AM CANCER SOC, V56, P717, DOI 10.1002/1097-0142(19850815)56:4<717::AID-CNCR2820560402>3.0.CO;2-4
   GROVER PL, 1986, XENOBIOTICA, V16, P915, DOI 10.3109/00498258609038974
   HAENSZEL W, 1980, JNCI-J NATL CANCER I, V64, P17
   HARRISON YE, 1971, BIOCHEM PHARMACOL, V20, P2105, DOI 10.1016/0006-2952(71)90418-7
   JAIN M, 1980, INT J CANCER, V26, P757, DOI 10.1002/ijc.2910260609
   LEADON SA, 1988, P NATL ACAD SCI USA, V85, P4365, DOI 10.1073/pnas.85.12.4365
   LORENTZEN RJ, 1977, BIOCHEMISTRY-US, V16, P1467, DOI 10.1021/bi00626a035
   LYON JL, 1987, JNCI-J NATL CANCER I, V78, P853
   MARNETT LJ, 1977, BIOCHEM BIOPH RES CO, V79, P569, DOI 10.1016/0006-291X(77)90195-4
   ONEILL IK, 1990, CARCINOGENESIS, V11, P599, DOI 10.1093/carcin/11.4.599
   ONEILL IK, 1990, CARCINOGENESIS, V11, P609, DOI 10.1093/carcin/11.4.609
   POVEY AC, 1987, CARCINOGENESIS, V8, P825, DOI 10.1093/carcin/8.6.825
   POVEY AC, 1987, J PHARM SCI-US, V76, P194, DOI 10.1002/jps.2600760303
   SCHIFFMAN MH, 1988, AM J EPIDEMIOL, V127, P415, DOI 10.1093/oxfordjournals.aje.a114817
   SETCHELL KDR, 1981, LANCET, V2, P4
   SHAMSUDDIN AM, 1988, CARCINOGENESIS, V9, P577, DOI 10.1093/carcin/9.4.577
   SHEN AL, 1979, CANCER RES, V39, P4123
   SIEGERS CP, 1988, CANCER LETT, V41, P251, DOI 10.1016/0304-3835(88)90285-6
   SPEIER JL, 1978, JNCI-J NATL CANCER I, V60, P605, DOI 10.1093/jnci/60.3.605
   TEMPLE NJ, 1987, JNCI-J NATL CANCER I, V78, P1211
   WARGOVICH MJ, 1985, MUTAT RES, V143, P127, DOI 10.1016/S0165-7992(85)80022-1
   WARGOVICH MJ, 1983, JNCI-J NATL CANCER I, V71, P133
   WATTENBERG LW, 1979, JNCI-J NATL CANCER I, V62, P1103
   WATTENBERG LW, 1971, CANCER-AM CANCER SOC, V28, P99, DOI 10.1002/1097-0142(197107)28:1<99::AID-CNCR2820280118>3.0.CO;2-M
   WYNDER EL, 1974, CANCER, V34, P801, DOI 10.1002/1097-0142(197409)34:3+<801::AID-CNCR2820340703>3.0.CO;2-P
NR 38
TC 12
Z9 15
U1 1
U2 9
PU OXFORD UNIV PRESS UNITED KINGDOM
PI OXFORD
PA WALTON ST JOURNALS DEPT, OXFORD, ENGLAND OX2 6DP
SN 0143-3334
EI 
J9 CARCINOGENESIS
JI Carcinogenesis
PD FEB 15
PY 1991
VL 12
IS 2
BP 175
EP 180
DI 10.1093/carcin/12.2.175
PG 6
WC Oncology
SC Oncology
GA EW904
UT WOS:A1991EW90400003
PM 1847318
DA 2025-02-23
ER

PT J
AU DUNN, BP
   VEDAL, S
   SAN, RHC
   KWAN, WF
   NELEMS, B
   ENARSON, DA
   STICH, HF
AF DUNN, BP
   VEDAL, S
   SAN, RHC
   KWAN, WF
   NELEMS, B
   ENARSON, DA
   STICH, HF
TI DNA ADDUCTS IN BRONCHIAL BIOPSIES
SO INTERNATIONAL JOURNAL OF CANCER
LA English
DT Article
ID lung-cancer risk; p-32-postlabeling analysis; carcinogen adducts; human-placenta; enhanced sensitivity; damage; consumption; tissue; smoking; hawaii
AB To investigate the feasibility of measuring DNA-carcinogen adducts in the lungs of non-surgical patients, endobronchial biopsies were obtained from 78 patients undergoing routine diagnostic bronchoscopy.  Lung cancer was present in 37 (47%) of the patients.  DNA was isolated from the tissues and analyzed by HPLC- or nuclease-PI-enriched P-32-postlabelling, using procedures selective for aromatic adducts.  Chromatograms from all 28 current smokers showed a distinctive diagonal adduct zone which was present in only 24 of 40 ex-smokers and 4 of 10 lifetime non-smokers.  Adduct levels and chromatographic patterns were similar in bronchial tissue from different lobes of the lung, in bronchial and alveolar tissue, and in tumor and non-tumor bronchial tissue taken from the same subject.  Bronchial DNA adduct levels were strongly associated with cigarette smoking status and dropped rapidly after smoking ceased.  Higher levels of DNA adducts seen in the lung-cancer patients were mainly due to cigarette smoking.  Frequent alcohol intake was the only dietary factor associated with higher levels of bronchial DNA adducts.  We conclude that the level of bronchial DNA adducts is strongly associated with cigarette-smoking history and with alcohol intake, but is not associated with lung cancer independently from its relation to smoking.  The results indicate the feasibility of using P-32-postlabelling to detect and quantitate genetic damage in bronchial biopsy specimens.
C1 UNIV BRITISH COLUMBIA,VANCOUVER GEN HOSP,DEPT MED,VANCOUVER V5Z 1M9,BC,CANADA.
   UNIV BRITISH COLUMBIA,VANCOUVER GEN HOSP,DEPT SURG,VANCOUVER V5Z 1M9,BC,CANADA.
   UNIV ALBERTA,DEPT MED,EDMONTON T6G 2E1,ALBERTA,CANADA.
C3 University of British Columbia; University of British Columbia; University of Alberta
RP DUNN, BP (corresponding author), BRITISH COLUMBIA CANC RES CTR,601 W 10TH AVE,VANCOUVER V5Z 1L3,BC,CANADA.
CR BOND JA, 1989, TOXICOL APPL PHARM, V99, P161, DOI 10.1016/0041-008X(89)90121-X
   BRESLOW NE, 1987, IARC SCI PUBL, V82, P35
   BYERS TE, 1987, AM J EPIDEMIOL, V125, P351, DOI 10.1093/oxfordjournals.aje.a114542
   CAMERON E, 1979, CANCER RES, V39, P663
   CONNEY AH, 1982, CANCER RES, V42, P4875
   CUZICK J, 1990, INT J CANCER, V45, P673, DOI 10.1002/ijc.2910450417
   DUNN BP, 1988, CARCINOGENESIS, V9, P1055, DOI 10.1093/carcin/9.6.1055
   EVERSON RB, 1988, JNCI-J NATL CANCER I, V80, P567, DOI 10.1093/jnci/80.8.567
   EVERSON RB, 1986, SCIENCE, V231, P54, DOI 10.1126/science.3941892
   FOILES PG, 1989, CARCINOGENESIS, V10, P1429, DOI 10.1093/carcin/10.8.1429
   GUPTA R C, 1989, PROCEEDINGS OF THE AMERICAN ASSOCIATION FOR CANCER RESEARCH ANNUAL MEETING, V30, P150
   GUPTA RC, 1989, CANCER RES, V49, P1916
   GUPTA RC, 1985, CANCER RES, V45, P5656
   HARRIS CC, 1987, ENVIRON HEALTH PERSP, V75, P109, DOI 10.2307/3430584
   HINDS MW, 1984, AM J EPIDEMIOL, V119, P227, DOI 10.1093/oxfordjournals.aje.a113741
   HINDS MW, 1980, BRIT J CANCER, V41, P929, DOI 10.1038/bjc.1980.171
   KLEINBAUM D, 1978, APPLIED REGRESSION A, V0, P0
   KVALE G, 1983, INT J CANCER, V31, P397, DOI 10.1002/ijc.2910310402
   LEMARCHAND L, 1989, JNCI-J NATL CANCER I, V81, P1158, DOI 10.1093/jnci/81.15.1158
   MANCHESTER DK, 1988, P NATL ACAD SCI USA, V85, P9243, DOI 10.1073/pnas.85.23.9243
   MURPHY SE, 1986, CANCER RES, V46, P141
   PERERA FP, 1987, JNCI-J NATL CANCER I, V78, P887
   PERERA FP, 1988, MUTAT RES, V205, P255, DOI 10.1016/0165-1218(88)90021-3
   PHILLIPS DH, 1988, NATURE, V336, P790, DOI 10.1038/336790a0
   POLLACK ES, 1984, NEW ENGL J MED, V310, P617, DOI 10.1056/NEJM198403083101003
   RANDERATH E, 1989, JNCI-J NATL CANCER I, V81, P341, DOI 10.1093/jnci/81.5.341
   RANDERATH E, 1988, CARCINOGENESIS, V9, P75, DOI 10.1093/carcin/9.1.75
   RANDERATH E, 1986, CANCER RES, V46, P5869
   RANDERATH E, 1985, CARCINOGENESIS, V6, P117
   REDDY MV, 1986, CARCINOGENESIS, V7, P1543, DOI 10.1093/carcin/7.9.1543
   SANTELLA RM, 1988, MUTAT RES, V205, P271, DOI 10.1016/0165-1218(88)90022-5
   WATSON WP, 1987, MUTAGENESIS, V2, P319, DOI 10.1093/mutage/2.5.319
   WILLETT WC, 1984, NEW ENGL J MED, V310, P633, DOI 10.1056/NEJM198403083101006
   WILSON VL, 1989, CARCINOGENESIS, V10, P2149, DOI 10.1093/carcin/10.11.2149
   ZIEGLER RG, 1986, AM J EPIDEMIOL, V123, P1080, DOI 10.1093/oxfordjournals.aje.a114336
NR 35
TC 68
Z9 69
U1 0
U2 2
PU WILEY-LISS
PI NEW YORK
PA DIV JOHN WILEY & SONS INC 605 THIRD AVE, NEW YORK, NY 10158-0012
SN 0020-7136
EI 
J9 INT J CANCER
JI Int. J. Cancer
PD JUN 19
PY 1991
VL 48
IS 4
BP 485
EP 492
DI 10.1002/ijc.2910480403
PG 8
WC Oncology
SC Oncology
GA FT311
UT WOS:A1991FT31100002
PM 2045196
DA 2025-02-23
ER

PT J
AU BENJAMIN, H
   STORKSON, J
   NAGAHARA, A
   PARIZA, MW
AF BENJAMIN, H
   STORKSON, J
   NAGAHARA, A
   PARIZA, MW
TI INHIBITION OF BENZO(ALPHA)PYRENE-INDUCED MOUSE FORESTOMACH NEOPLASIA BY DIETARY SOY-SAUCE
SO CANCER RESEARCH
LA English
DT Article
ID agents
AB We show that Japanese-style fermented soy sauce (shoyu) contains anticarcinogenic activity.  Female ICR mice were fed a semipurified diet containing soy sauce (0-30%).  Two weeks later a regimen consisting of 4 doses of benzo(a)pyrene (1 dose/week p.o. for 4 weeks) was begun to initiate forestomach neoplasia.  Twenty-three weeks after the first intubation the animals were sacrificed, and forestomach neoplasms were counted and histologically confirmed.  Soy sauce produced a significant dose-dependent reduction in forestomach neoplasms, which appeared to be maximal when soy sauce constituted 20% of the diet.  Exposure to nitrite (0-500 ppm through drinking water) neither enhanced nor diminished the anticarcinogenic effect of the dietary soy sauce.  Soy sauce was found to contain antioxidant activity which may be related to the observed anticarcinogenic effect.  Contrary to expectations, mouse forestomach ornithine decarboxylase activity was induced by soy sauce.  This appeared to be due at least in part to the relatively high sodium chloride content of soy sauce.
C1 UNIV WISCONSIN,DEPT FOOD MICROBIOL & TOXICOL,1925 WILLOW DR,MADISON,WI 53706.
C3 University of Wisconsin System; University of Wisconsin Madison
CR BENJAMIN H, 1988, FOOD CHEM TOXICOL, V26, P671, DOI 10.1016/0278-6915(88)90066-X
   HASHIBA H, 1987, CANCER RES, V47, P5031
   HASHIBA H, 1976, J AGR FOOD CHEM, V24, P70, DOI 10.1021/jf60203a042
   LOWRY OH, 1951, J BIOL CHEM, V193, P265
   OBRIEN TG, 1975, CANCER RES, V35, P1662
   TAKAHASHI M, 1984, JPN J CANCER RES, V75, P494
   TROLL W, 1989, CANCER RES, V49, P499
   TSEN CC, 1961, ANAL CHEM, V33, P849, DOI 10.1021/ac60175a010
   VERMA AK, 1986, ARCH BIOCHEM BIOPHYS, V24, P272
   WAKABAYASHI K, 1983, P NATL ACAD SCI-BIOL, V80, P2912, DOI 10.1073/pnas.80.10.2912
   WATTENBERG LW, 1980, CANCER RES, V40, P2820
   1986, 1900, P30, V0, P0
NR 12
TC 35
Z9 35
U1 0
U2 9
PU AMER ASSOC CANCER RESEARCH
PI PHILADELPHIA
PA PUBLIC LEDGER BLDG, SUITE 816, 150 S. INDEPENDENCE MALL W., PHILADELPHIA, PA 19106
SN 0008-5472
EI 
J9 CANCER RES
JI Cancer Res.
PD JUN 1
PY 1991
VL 51
IS 11
BP 2940
EP 2942
DI 
PG 3
WC Oncology
SC Oncology
GA FM978
UT WOS:A1991FM97800031
PM 2032231
DA 2025-02-23
ER

PT J
AU DAVANZO, B
   NEGRI, E
   GRAMENZI, A
   FRANCESCHI, S
   PARAZZINI, F
   BOYLE, P
   LAVECCHIA, C
AF DAVANZO, B
   NEGRI, E
   GRAMENZI, A
   FRANCESCHI, S
   PARAZZINI, F
   BOYLE, P
   LAVECCHIA, C
TI FATS IN SEASONING AND BREAST-CANCER RISK - AN ITALIAN CASE-CONTROL STUDY
SO EUROPEAN JOURNAL OF CANCER
LA English
DT Article
ID dietary-fat; 7th-day adventists; mortality; habits
AB The relationship between consumption of fat in seasoning and risk of breast cancer was considered in a case-control study conducted in Northern Italy of 2663 cases of breast cancer and 2344 controls admitted in the same network of hospitals with acute, non-neoplastic and non-gynaecological conditions. Subjective scores corresponding to three levels (low, intermediate and high) of intake of butter, margarine and oil, together with a combined variable of these three items ("total fat"), were used to evaluate the personal use of fat in seasoning. Compared to low use, a slight but significant increase in risk was observed for intermediate and high intake of butter, oil and total fat with relative risks of 1.5 (95% confidence interval [CI], 1.1-1.9) for high intake of butter, 1.3 (95% CI, 1.0-1.6) for high intake of oil and 1.4 (95% CI, 1.2-1.7) for high intake of total seasoning fat. These results were not materially modified after allowance for a number of identified potentially distorting factors. The results of this study suggest that there is a positive association, although moderate, between breast cancer risk and intake of fat added in seasoning, which may represent an indirect indicator of the subject's attitude towards fat.
C1 MARIO NEGRI INST PHARMACOL RES, VIA ERITREA 62, I-20157 MILAN, ITALY.
   INT AGCY RES CANC, UNIT ANALYT EPIDEMIOL, F-69372 Lyon, FRANCE.
   AVIANO CANC CTR, AVIANO, ITALY.
   UNIV LAUSANNE, INST SOCIAL & PREVENT MED, CH-1000 LAUSANNE 17, SWITZERLAND.
C3 Istituto di Ricerche Farmacologiche Mario Negri IRCCS; World Health Organization; International Agency for Research on Cancer (IARC); University of Lausanne
CR ARMSTRONG B, 1975, INT J CANCER, V15, P617, DOI 10.1002/ijc.2910150411
   BAKER RJ, 1978, GLIM SYSTEM, V0, P0
   Breslow NE, 1980, ANAL CASE CONTROL ST, V0, P0
   CARROLL KK, 1975, CANCER RES, V35, P3374
   EWERTZ M, 1990, INT J CANCER, V46, P779, DOI 10.1002/ijc.2910460505
   GASKILL SP, 1979, CANCER RES, V39, P3628
   GRAHAM S, 1982, AM J EPIDEMIOL, V116, P68, DOI 10.1093/oxfordjournals.aje.a113403
   HIROHATA T, 1987, JNCI-J NATL CANCER I, V78, P595
   HOWE GR, 1990, JNCI-J NATL CANCER I, V82, P561, DOI 10.1093/jnci/82.7.561
   ISCOVICH JM, 1989, INT J CANCER, V44, P770, DOI 10.1002/ijc.2910440504
   JONES DY, 1987, JNCI-J NATL CANCER I, V79, P465
   KATSOUYANNI K, 1986, INT J CANCER, V38, P815, DOI 10.1002/ijc.2910380606
   La Vecchia C, 1987, NUTR CANCER, V10, P205
   LAVECCHIA C, 1986, ONCOLOGY, V43, P1
   LUBIN F, 1986, JNCI-J NATL CANCER I, V77, P605, DOI 10.1093/jnci/77.3.605
   LUBIN JH, 1981, INT J CANCER, V28, P685, DOI 10.1002/ijc.2910280605
   MANTEL N, 1959, JNCI-J NATL CANCER I, V22, P719
   MANTEL N, 1963, J AM STAT ASSOC, V58, P690
   MILLER AB, 1978, AM J EPIDEMIOL, V107, P499, DOI 10.1093/oxfordjournals.aje.a112569
   MILLS P, 1989, CANCER-AM CANCER SOC, V64, P582, DOI 10.1002/1097-0142(19890801)64:3<582::AID-CNCR2820640304>3.0.CO;2-V
   NEGRI E, 1988, AM J EPIDEMIOL, V128, P1207, DOI 10.1093/oxfordjournals.aje.a115075
   PHILLIPS RL, 1975, CANCER RES, V35, P3513
   ROHAN TE, 1988, AM J EPIDEMIOL, V128, P478, DOI 10.1093/oxfordjournals.aje.a114996
   Tannenbaum A, 1942, CANCER RES, V12, P468
   TONIOLO P, 1989, JNCI-J NATL CANCER I, V81, P278, DOI 10.1093/jnci/81.4.278
   VANTVEER P, 1990, INT J EPIDEMIOL, V19, P12, DOI 10.1093/ije/19.1.12
   WILLETT W, 1986, AM J EPIDEMIOL, V124, P17, DOI 10.1093/oxfordjournals.aje.a114366
   WILLETT W, 1989, J NATL CANCER I, V81, P1422, DOI 10.1093/jnci/81.18.1422
   WILLETT WC, 1987, NEW ENGL J MED, V316, P22, DOI 10.1056/NEJM198701013160105
   WILLETT WC, 1990, INT J CANCER, V46, P770, DOI 10.1002/ijc.2910460503
NR 30
TC 21
Z9 21
U1 0
U2 2
PU ELSEVIER SCI LTD
PI OXFORD
PA THE BOULEVARD, LANGFORD LANE, KIDLINGTON, OXFORD OX5 1GB, OXON, ENGLAND
SN 0959-8049
EI 1879-0852
J9 EUR J CANCER
JI Eur. J. Cancer
PD JUN 15
PY 1991
VL 27
IS 4
BP 420
EP 423
DI 10.1016/0277-5379(91)90376-O
PG 4
WC Oncology
SC Oncology
GA FH967
UT WOS:A1991FH96700007
PM 1828170
DA 2025-02-23
ER

PT J
AU EACHO, PI
   LANIER, TI
   BRODHECKER, CA
AF EACHO, PI
   LANIER, TI
   BRODHECKER, CA
TI HEPATOCELLULAR DNA-SYNTHESIS IN RATS GIVEN PEROXISOME PROLIFERATING AGENTS - COMPARISON OF WY-14,643 TO CLOFIBRIC ACID, NAFENOPIN AND LY171883
SO CARCINOGENESIS
LA English
DT Article
ID cell-proliferation; hypolipidemic drugs; preneoplastic cells; b6c3f1 mice; liver; carcinogenesis; enzymes; tumors; risk
AB The mitogenic effects of peroxisome proliferating agents have been implicated in their carcinogenicity.  WY-14,643 stimulates an increase in hepatocellular DNA replication that persists with continued administration, but it is unclear if other peroxisome proliferators share this property.  In these studies, WY-14,643 was compared to clofibric acid, nafenopin and LY171883 given to rats in the diet for up to 30 days.  DNA replication in the rat liver was quantified by immunohistochemical methods after continuous s.c. infusion of bromodeoxyuridine by osmotic minipump.  During the first 7 days of treatment, WY-14,643 (0.1% in diet) and nafenopin (0.05%) increased the percentage of bromodeoxyuridine-labeled hepatocytes to > 50%, from 3% in controls.  Clofibric acid (0.5%) and LY171883 (0.3%) increased the labeling to approximately 33%.  The replicative response to each of the compounds was localized primarily to the periportal region of the liver lobule.  The time-course of replication induced by clofibric acid and WY-14,643 was examined over 3 day intervals.  The peak of replication in response to clofibric acid occurred during days 4-6, whereas the effect of WY-14,643 peaked during days 1-3 and was much greater than clofibric acid.  The replicative response to WY-14,643 persisted through 30 days at dietary concentrations of 0.1 and 0.005%.  Nafenopin, LY171883 and clofibric acid were without effect on DNA replication on days 28-30 even though the hepatomegaly and induction of peroxisomal beta-oxidation persisted.  Thus, under the conditions of these experiments, the persistent replicative effect through 30 days was unique to WY-14,643.  Although sustained replication in the general population of hepatocytes may be involved in the carcinogenesis of WY-14,643, it does not appear to be a factor in the hepatocarcinogenesis of the other peroxisome proliferators.
RP EACHO, PI (corresponding author), ELI LILLY & CO,LILLY RES LAB,DIV TOXICOL,GREENFIELD,IN 46140, USA.
CR ALBANES D, 1988, JNCI-J NATL CANCER I, V80, P772, DOI 10.1093/jnci/80.10.772
   AMES BN, 1990, P NATL ACAD SCI USA, V87, P7772, DOI 10.1073/pnas.87.19.7772
   BECKETT RB, 1972, TOXICOL APPL PHARM, V23, P42, DOI 10.1016/0041-008X(72)90202-5
   BENDELE AM, 1990, FUND APPL TOXICOL, V15, P676, DOI 10.1016/0272-0590(90)90184-L
   COHEN SM, 1990, SCIENCE, V249, P1007, DOI 10.1126/science.2204108
   DUNNETT CW, 1964, BIOMETRICS, V20, P482, DOI 10.2307/2528490
   EACHO PI, 1985, FUND APPL TOXICOL, V5, P794, DOI 10.1016/0272-0590(85)90204-0
   EACHO PI, 1986, TOXICOL APPL PHARM, V83, P430, DOI 10.1016/0041-008X(86)90225-5
   ELLWEIN LB, 1990, CRIT REV TOXICOL, V20, P311, DOI 10.3109/10408449009089867
   GOLDSWORTHY TL, 1988, TOXICOL APPL PHARM, V96, P367, DOI 10.1016/0041-008X(88)90095-6
   HAYASHI Y, 1988, J HISTOCHEM CYTOCHEM, V36, P511, DOI 10.1177/36.5.3282006
   HSU SM, 1981, J HISTOCHEM CYTOCHEM, V21, P577
   KAWASHIMA Y, 1984, BIOCHEM PHARMACOL, V33, P241, DOI 10.1016/0006-2952(84)90481-7
   KLUWE WM, 1982, J TOXICOL ENV HEALTH, V10, P797, DOI 10.1080/15287398209530296
   KRAUPPGRASL B, 1991, CANCER RES, V51, P666
   LALWANI ND, 1983, HUM TOXICOL, V2, P27, DOI 10.1177/096032718300200103
   LANIER TL, 1989, CARCINOGENESIS, V10, P1341, DOI 10.1093/carcin/10.7.1341
   Lazarow P B, 1981, METHODS ENZYMOL, V72, P315
   MARSMAN D S, 1989, PROCEEDINGS OF THE AMERICAN ASSOCIATION FOR CANCER RESEARCH ANNUAL MEETING, V30, P193
   MARSMAN DS, 1988, CANCER RES, V48, P6739
   MOODY DE, 1977, VIRCHOWS ARCH B, V23, P291
   PRICE RJ, 1991, TOXICOLOGIST, V11, P127
   REDDY JK, 1983, CRC CR REV TOXICOL, V12, P1, DOI 10.3109/10408448309029317
   REDDY JK, 1979, CANCER RES, V39, P152
   REDDY JK, 1980, NATURE, V283, P397, DOI 10.1038/283397a0
   REDDY JK, 1977, JNCI-J NATL CANCER I, V59, P1645, DOI 10.1093/jnci/59.6.1645
   SCHULTEHERMANN R, 1981, CANCER RES, V41, P2556
   SCHULTEHERMANN R, 1983, CANCER RES, V43, P839
   SHORT BG, 1987, LAB INVEST, V57, P564
   STYLES JA, 1988, CARCINOGENESIS, V9, P1647, DOI 10.1093/carcin/9.9.1647
   SVOBODA DJ, 1979, CANCER RES, V39, P3419
   YELDANDI AV, 1989, CANCER LETT, V47, P21, DOI 10.1016/0304-3835(89)90172-9
NR 33
TC 100
Z9 100
U1 0
U2 0
PU OXFORD UNIV PRESS UNITED KINGDOM
PI OXFORD
PA WALTON ST JOURNALS DEPT, OXFORD, ENGLAND OX2 6DP
SN 0143-3334
EI 
J9 CARCINOGENESIS
JI Carcinogenesis
PD SEP 15
PY 1991
VL 12
IS 9
BP 1557
EP 1561
DI 10.1093/carcin/12.9.1557
PG 5
WC Oncology
SC Oncology
GA GG045
UT WOS:A1991GG04500005
PM 1893515
DA 2025-02-23
ER

PT J
AU RIBOLI, E
   GONZALEZ, CA
   LOPEZABENTE, G
   ERREZOLA, M
   IZARZUGAZA, I
   ESCOLAR, A
   NEBOT, M
   HEMON, B
   AGUDO, A
AF RIBOLI, E
   GONZALEZ, CA
   LOPEZABENTE, G
   ERREZOLA, M
   IZARZUGAZA, I
   ESCOLAR, A
   NEBOT, M
   HEMON, B
   AGUDO, A
TI DIET AND BLADDER-CANCER IN SPAIN - A MULTICENTER CASE-CONTROL STUDY
SO INTERNATIONAL JOURNAL OF CANCER
LA English
DT Article
ID serum vitamin-e; risk-factors; colorectal-cancer; reproducibility; questionnaire; consumption; validity; foods
AB A multi-centre case-control study on bladder cancer and diet was carried out in 5 regions of Spain. We report results on 432 male cases and 792 matched controls. Usual dietary habits were investigated by means of an interview-based dietary history questionnaire. Bladder-cancer cases were selected from the registers of 12 hospitals located in the study areas. Each case was matched by sex, age and area of residence to 2 controls, one identified in the same hospital and one drawn from population lists. Descriptive analyses indicated that the average dietary pattern was typical of Mediterranean populations: a high P/S ratio, high intake of fish, fruits and vegetables and moderate or low intake of meat and dairy products. Relative risks for specific foods and nutrients were adjusted for tobacco smoking and energy intake. Subjects in the highest quarter of intake of saturated fat had a significantly increased risk of bladder cancer (RR for highest quarter = 2.25; 95% CI = 1.42 to 3.55). Moderate increases in risk for high intake of mono-unsaturated fats and calcium, and a slight decrease for iron were also found, but these disappeared after adjustment for saturated fat. Intake of vitamin E was related to slightly reduced risk (RR for highest quarter = 0.72; 95% CI = 0.48 to 1.09) which was not modified by adjustment for fat. No association was found with intake of retinol or carotene. These results, along with those of previous studies, suggest that saturated fat intake may influence the occurrence of bladder cancer.
C1 HOSP SAN JAUME & SANTA MAGDALENA, EPIDEMIOL UNIT, E-08031 MATARO, SPAIN.
   CARLOS III INST HLTH, NATL CTR EPIDEMIOL, E-28029 MADRID, SPAIN.
   BASQUE GOVT, DEPT HLTH & SOCIAL SECUR, E-01011 VITORIA, SPAIN.
   HLTH & CONSUMER COUNCIL, PROV DELEGAT, CADIZ, SPAIN.
   MUNICIPAL HLTH INST, E-08023 BARCELONA, SPAIN.
C3 Instituto de Salud Carlos III; Basque Government
RP INT AGCY RES CANC, 150 COURS ALBERT THOMAS, F-69372 LYONS, FRANCE.
CR ANDUJAR MM, 1980, TABLAS COMPOSCION AL, V0, P0
   [Anonymous], 1986, IARC MONOGRAPHS EVAL, V38, P0
   [Anonymous], 1991, IARC MONOGRAPHS ON THE EVALUATION OF CARCINOGENIC RISKS TO HUMANS. COFFEE, V0, P0
   BRESLOW NE, 1980, IARC SCI PUBLICAT 32, V2, P0
   BYERS T, 1988, CANCER, V62, P1713, DOI 10.1002/1097-0142(19881015)62:1+<1713::AID-CNCR2820621309>3.0.CO;2-W
   CLAUDE J, 1986, AM J EPIDEMIOL, V124, P578, DOI 10.1093/oxfordjournals.aje.a114430
   GONZALEZ CA, 1989, INT J EPIDEMIOL, V18, P569, DOI 10.1093/ije/18.3.569
   GONZALEZ CA, 1990, INT J EPIDEMIOL, V19, P354, DOI 10.1093/ije/19.2.354
   GONZALEZ CA, 1991, EUR J CANCER, V27, P498, DOI 10.1016/0277-5379(91)90395-T
   HOWE GR, 1986, AM J EPIDEMIOL, V124, P157, DOI 10.1093/oxfordjournals.aje.a114365
   IP C, 1986, PROG CLIN BIOL RES, V222, P231
   KNEKT P, 1988, INT J EPIDEMIOL, V17, P281, DOI 10.1093/ije/17.2.281
   LAVECCHIA C, 1989, NUTR CANCER, V12, P93, DOI 10.1080/01635588909514006
   LOPEZABENTE G, 1991, IN PRESS AM J EPIDEM, V0, P0
   MACOUARTMOULIN G, 1987, INT J CANCER, V40, P179, DOI 10.1002/ijc.2910400209
   MACQUARTMOULIN G, 1986, INT J CANCER, V38, P183, DOI 10.1002/ijc.2910380207
   METTLIN C, 1979, AM J EPIDEMIOL, V110, P255, DOI 10.1093/oxfordjournals.aje.a112810
   Paul AA, 1978, MCCANCE WIDDOWSONS C, V4th, P0
   PEQUIGNOT G, 1973, REV EPIDEMIOL SANTE, V21, P585
   PIETINEN P, 1988, AM J EPIDEMIOL, V128, P655, DOI 10.1093/oxfordjournals.aje.a115013
   RIBOLI E, 1988, REV EPIDEMIOL SANTE, V36, P151
   RISCH HA, 1988, AM J EPIDEMIOL, V127, P1179, DOI 10.1093/oxfordjournals.aje.a114911
   Stahelin H B, 1989, INT J VITAM NUTR RES SUPPL, V30, P232
   STEINECK G, 1990, INT J CANCER, V45, P1006, DOI 10.1002/ijc.2910450604
   TONIOLO P, 1989, JNCI-J NATL CANCER I, V81, P278, DOI 10.1093/jnci/81.4.278
   TUYNS AJ, 1988, NUTR CANCER, V11, P189, DOI 10.1080/01635588809513986
   WALD NJ, 1987, BRIT J CANCER, V56, P69, DOI 10.1038/bjc.1987.156
   WILLETT WC, 1985, AM J EPIDEMIOL, V122, P51, DOI 10.1093/oxfordjournals.aje.a114086
   1987, 1900, V1, V0, P0
NR 29
TC 99
Z9 101
U1 0
U2 3
PU WILEY
PI HOBOKEN
PA 111 RIVER ST, HOBOKEN 07030-5774, NJ USA
SN 0020-7136
EI 1097-0215
J9 INT J CANCER
JI Int. J. Cancer
PD SEP 9
PY 1991
VL 49
IS 2
BP 214
EP 219
DI 10.1002/ijc.2910490212
PG 6
WC Oncology
SC Oncology
GA GE544
UT WOS:A1991GE54400011
PM 1879967
DA 2025-02-23
ER

PT J
AU TAIOLI, E
   NICOLOSI, A
   WYNDER, EL
AF TAIOLI, E
   NICOLOSI, A
   WYNDER, EL
TI DIETARY HABITS AND BREAST-CANCER - A COMPARATIVE-STUDY OF UNITED-STATES AND ITALIAN DATA
SO NUTRITION AND CANCER-AN INTERNATIONAL JOURNAL
LA English
DT Article
AB Dietary habits in the United States and northern and southern Italy were compared and related to mortality rates for breast cancer. In 1981, southern Italy had the lowest breast cancer mortality rate (19.1 deaths in 100,000), followed by northern Italy (26.1 in 100,000) and the United States (27.1 in 100,000).  Among the dietary variables, meat intake was twice as high in the United States as in southern Italy; bread, pasta, and fruit intakes were almost twofold greater in Italy than in the United States.  Consumption of saturated fats and linoleic acid was lower and consumption of mono-unsaturated lipids was higher in southern Italy than in the United States. Our data confirm that diet influences the development of breast cancer.  The role of dietary fats and fibers on breast cancer risk, as well as the type of fats consumed, needs further investigation.
RP TAIOLI, E (corresponding author), AMER HLTH FDN,DIV EPIDEMIOL,NEW YORK,NY 10017, USA.
FU NCI NIH HHS [CA-32617] Funding Source: Medline
NR 0
TC 20
Z9 20
U1 0
U2 3
PU LAWRENCE ERLBAUM ASSOC INC
PI MAHWAH
PA 10 INDUSTRIAL AVE, MAHWAH, NJ 07430-2262
SN 0163-5581
EI 
J9 NUTR CANCER
JI Nutr. Cancer
PD JUN 15
PY 1991
VL 16
IS 3-4
BP 259
EP 265
DI 10.1080/01635589109514164
PG 7
WC Oncology; Nutrition & Dietetics
SC Oncology; Nutrition & Dietetics
GA GW536
UT WOS:A1991GW53600011
PM 1663614
DA 2025-02-23
ER

PT J
AU WEST, DW
   SLATTERY, ML
   ROBISON, LM
   FRENCH, TK
   MAHONEY, AW
AF WEST, DW
   SLATTERY, ML
   ROBISON, LM
   FRENCH, TK
   MAHONEY, AW
TI ADULT DIETARY-INTAKE AND PROSTATE-CANCER RISK IN UTAH - A CASE-CONTROL STUDY WITH SPECIAL EMPHASIS ON AGGRESSIVE TUMORS
SO CANCER CAUSES & CONTROL
LA English
DT Article
DE CASE-CONTROL STUDY; DIETARY FAT; DIETARY INTAKE; MEN; PROSTATE CANCER; UNITED-STATES
AB A population-based case-control study in Utah of 358 cases diagnosed with prostate cancer between 1984 and 1985, and 679 controls categorically matched by age and county of residence, were interviewed to investigate the association between dietary intake of energy (kcal), fat, protein, vitamin A, beta-carotene, vitamin C, zinc, cadmium, selenium, and prostate cancer.  Dietary data were ascertained using a quantitative food-frequency questionnaire.  Data were analyzed separately by age (45-67, 68-74) and by tumor aggressiveness.  The most significant associations were seen for older males and aggressive tumors.  Dietary fat was the strongest risk factor for these males, with an odds ratio (OR) of 2.9 (95 percent confidence interval [CI] 1.0-8.4) for total fat; OR = 2.2 (CI = 0.7-6.6) for saturated fat; OR = 3.6 (CI = 1.3-9.7) for monounsaturated fat; and OR = 2.7 (CI = 1.1-6.8) for polyunsaturated fat.  Protein and carbohydrates had positive but nonsignificant associations.  Energy intake had an OR of 2.5 (CI = 1.0-6.5).  In these older men, no effects were seen for dietary cholesterol, body mass, or physical activity.  There was little association between prostate cancer and dietary intake of zinc, cadmium, selenium, vitamin C, and beta-carotene.  Total vitamin A had a slight positive association with all prostate cancer (OR = 1.6, CI = 0.9-2.4), but not with aggressive tumors.  No associations were found in younger males, with the exception of physical activity which showed active males to be at an increased but nonsignificant risk for aggressive tumors (OR = 2.0, CI = 0.8-5.2) and beta-carotene which showed a nonsignificant protective effect (OR = 0.6, CI = 0.3-1.6).  The findings suggest that dietary intake, especially fats, may increase risk of aggressive prostate tumors in older males.
RP WEST, DW (corresponding author), NO CALIFORNIA CANC CTR,1420 HARBOR BAY PKWY,SUITE 260,ALAMEDA,CA 94501, USA.
FU NCI NIH HHS [5-P30-CA19408, CA-34804, N01-CN-55428] Funding Source: Medline
NR 0
TC 310
Z9 329
U1 0
U2 11
PU RAPID SCIENCE PUBLISHERS
PI LONDON
PA 2-6 BOUNDARY ROW, LONDON, ENGLAND SE1 8NH
SN 0957-5243
EI 
J9 CANCER CAUSE CONTROL
JI Cancer Causes Control
PD MAR 15
PY 1991
VL 2
IS 2
BP 85
EP 94
DI 10.1007/BF00053126
PG 10
WC Oncology; Public, Environmental & Occupational Health
SC Oncology; Public, Environmental & Occupational Health
GA FC760
UT WOS:A1991FC76000004
PM 1873441
DA 2025-02-23
ER

PT J
AU NARISAWA, T
   YAMAZAKI, Y
   KUSAKA, H
   TAKAHASHI, M
   KOTANAGI, H
   KOYAMA, K
AF NARISAWA, T
   YAMAZAKI, Y
   KUSAKA, H
   TAKAHASHI, M
   KOTANAGI, H
   KOYAMA, K
TI CLINICAL OBSERVATION ON THE ASSOCIATION OF GALLSTONES AND COLORECTAL-CANCER
SO CANCER
LA English
DT Article
ID colon cancer; risk-factors; large bowel; cholelithiasis; cholecystectomy; carcinoma; weight; japan; diet
AB A possible association between gallstones, colorectal cancer, and gastric cancer was investigated. The age distribution and mean age of the two cancer groups were identical. The incidence of gallstones in 378 colorectal cancer cases and 869 gastric cancer cases was 7.1% and 5.5%, respectively. Of colorectal cancer cases, 33 cases with multiple carcinomas had a significantly higher gallstone incidence than cases with a solitary carcinoma-24.2% and 5.5%, respectively. The mean age was 5 years older in gallstone cases than in those without gallstones in both cancer groups, and it was 4 years older in multiple-carcinoma cases than in solitary-carcinoma cases in the colorectal cancer group. These results suggest that the higher levels of same causative factors (i.e., dietary fat) are associated with a longer duration of gallstone formation and colorectal cancer development as demonstrated by multiple colorectal-carcinoma cases.
RP AKITA UNIV, SCH MED, DEPT SURG, AKITA 010, JAPAN.
CR ALLENDE HD, 1984, J CLIN GASTROENTEROL, V6, P51
   BENNION LJ, 1978, NEW ENGL J MED, V299, P1221, DOI 10.1056/NEJM197811302992205
   BENNION LJ, 1978, NEW ENGL J MED, V299, P1161, DOI 10.1056/NEJM197811232992104
   BLOOMFIELD PH, 1988, NEW ENGL J MED, V319, P1567
   BREUER NF, 1988, DIGESTION, V40, P219, DOI 10.1159/000199658
   CASLEDEN WM, 1978, CLIN ONCOL, V4, P139
   FRIEDMAN GD, 1966, J CHRON DIS, V19, P273, DOI 10.1016/0021-9681(66)90132-9
   GRACIE WA, 1982, NEW ENGL J MED, V307, P798, DOI 10.1056/NEJM198209233071305
   HEPNER GW, 1974, GASTROENTEROLOGY, V66, P556
   HILL MJ, 1978, LANCET, V1, P245, DOI 10.1016/S0140-6736(78)90487-7
   HOPKER WW, 1978, COLON CANCER, V0, P29
   LIDDLE RA, 1989, ARCH INTERN MED, V149, P1750, DOI 10.1001/archinte.149.8.1750
   LIEBER MM, 1952, ANN SURG, V135, P394, DOI 10.1097/00000658-195203000-00011
   LINOS DA, 1982, CANCER-AM CANCER SOC, V50, P1015, DOI 10.1002/1097-0142(19820901)50:5<1015::AID-CNCR2820500533>3.0.CO;2-8
   LOWENFELS AB, 1982, GASTROENTEROLOGY, V83, P672
   LOWENFELS AB, 1980, GUT, V21, P1090, DOI 10.1136/gut.21.12.1090
   MACLURE KM, 1989, NEW ENGL J MED, V321, P563, DOI 10.1056/NEJM198908313210902
   MOK HYI, 1986, NEW ENGL J MED, V314, P1075, DOI 10.1056/NEJM198604243141703
   NAGASE M, 1978, AM J SURG, V135, P788, DOI 10.1016/0002-9610(78)90165-4
   NARISAWA T, 1983, DIS COLON RECTUM, V26, P512, DOI 10.1007/BF02563742
   POMARE EW, 1973, GUT, V14, P753, DOI 10.1136/gut.14.10.753
   REDINGER RN, 1976, GASTROENTEROLOGY, V71, P470
   SOLOWAY RD, 1977, GASTROENTEROLOGY, V72, P167
   STURDEVANT RA, 1973, NEW ENGL J MED, V288, P24, DOI 10.1056/NEJM197301042880106
   TAJIMA K, 1985, JPN J CANCER RES, V76, P717
   VERNICK LJ, 1982, AM J EPIDEMIOL, V116, P86, DOI 10.1093/oxfordjournals.aje.a113405
   VERNICK LJ, 1980, CANCER-AM CANCER SOC, V45, P392, DOI 10.1002/1097-0142(19800115)45:2<392::AID-CNCR2820450234>3.0.CO;2-9
   VLAHCEVIZR, 1970, GASTROENTEROLOGY, V59, P165
   Weisburger J H, 1987, IMPORTANT ADV ONCOL, V0, P197
   WEITZ H, 1983, DEUT MED WOCHENSCHR, V108, P53, DOI 10.1055/s-2008-1069500
NR 30
TC 7
Z9 8
U1 0
U2 3
PU WILEY
PI HOBOKEN
PA 111 RIVER ST, HOBOKEN 07030-5774, NJ USA
SN 0008-543X
EI 1097-0142
J9 CANCER-AM CANCER SOC
JI Cancer
PD MAR 15
PY 1991
VL 67
IS 6
BP 1696
EP 1700
DI 10.1002/1097-0142(19910315)67:6<1696::AID-CNCR2820670636>3.0.CO;2-F
PG 5
WC Oncology
SC Oncology
GA FC040
UT WOS:A1991FC04000035
PM 2001560
DA 2025-02-23
ER

PT J
AU PENCE, BC
   RICHARD, BC
   LAWLIS, RS
   KURATKO, CN
AF PENCE, BC
   RICHARD, BC
   LAWLIS, RS
   KURATKO, CN
TI EFFECTS OF DIETARY CALCIUM AND VITAMIN-D3 ON TUMOR PROMOTION IN MOUSE SKIN
SO NUTRITION AND CANCER-AN INTERNATIONAL JOURNAL
LA English
DT Article
AB The effects of low, adequate, and supplemental intake of calcium and vitamin D3 on 12-O-tetradecanoylphorbol-13-acetate (TPA) skin tumor promotion were examined.  Administration of the experimental diets was started one week before the first TPA application to the 7,12-dimethylbenz[a]anthracene-initiated dorsal skin of female Sencar mice.  Neither dietary calcium in a range from 0.15% to 2.0% of the diet as calcium carbonate nor vitamin D3 ranging from 200 to 4,000 IU/kg diet resulted in modulation of the skin papilloma response in terms of incidence, number per mouse, or size distribution of tumors.  There were also no effects of the varied levels of calcium or vitamin D3 on mouse body weights, serum calcium, or TPA induction of epidermal ornithine decarboxylase activity.  These results indicate that dietary administration of a wide range of doses of calcium or vitamin D does not alter the serum calcium levels and, therefore, does not appear capable of altering skin tumor promotion.  These results are in contrast to reports that demonstrate antineoplastic activity for both calcium ion and active hormonal vitamin D, either in control of epidermal cell proliferation and/or differentiation or in inhibition of carcinogenesis.
RP PENCE, BC (corresponding author), TEXAS TECH UNIV,HLTH SCI CTR,DEPT PATHOL,DIV EXPTL PATHOL,LUBBOCK,TX 79430, USA.
NR 0
TC 8
Z9 8
U1 0
U2 0
PU LAWRENCE ERLBAUM ASSOC INC
PI MAHWAH
PA 10 INDUSTRIAL AVE, MAHWAH, NJ 07430-2262
SN 0163-5581
EI 
J9 NUTR CANCER
JI Nutr. Cancer
PD JUN 15
PY 1991
VL 16
IS 3-4
BP 171
EP 181
DI 10.1080/01635589109514155
PG 11
WC Oncology; Nutrition & Dietetics
SC Oncology; Nutrition & Dietetics
GA GW536
UT WOS:A1991GW53600002
PM 1663612
DA 2025-02-23
ER

PT J
AU LEMARCHAND, L
   WILKENS, LR
   HANKIN, JH
   HALEY, NJ
AF LEMARCHAND, L
   WILKENS, LR
   HANKIN, JH
   HALEY, NJ
TI DIETARY PATTERNS OF FEMALE NONSMOKERS WITH AND WITHOUT EXPOSURE TO ENVIRONMENTAL TOBACCO-SMOKE
SO CANCER CAUSES & CONTROL
LA English
DT Article
DE CAROTENOIDS; DIET; LUNG NEOPLASMS; PASSIVE SMOKING; URINARY COTININE
AB The relationship of passive smoking to diet was examined in 82 female nonsmokers who provided a quantitative diet history in 1986.  Exposure to environmental tobacco smoke (ETS) was assessed by urinary cotinine measurement.  Mean values for each dietary variable, adjusted for age, ethnicity, education, and last week's ethanol intake, were compared among unexposed women and women with low or high ETS exposure.  Linear relationships with amount of ETS exposure were also sought.  Intakes of beta-carotene and cholesterol were found to be inversely related to ETS exposure.  Since these nutrients have been associated with lung cancer risk, they are potential confounders of the passive-smoking/lung-cancer relationship.  Although we estimate the confounding effect of these dietary factors to be modest, they should be measured carefully in future studies of this relationship.
RP LEMARCHAND, L (corresponding author), CANC RES CTR HAWAII,1236 LAUHALA ST,SUITE 407,HONOLULU,HI 96813, USA.
FU NCI NIH HHS [CA-33619] Funding Source: Medline
NR 0
TC 48
Z9 49
U1 0
U2 0
PU RAPID SCIENCE PUBLISHERS
PI LONDON
PA 2-6 BOUNDARY ROW, LONDON, ENGLAND SE1 8NH
SN 0957-5243
EI 
J9 CANCER CAUSE CONTROL
JI Cancer Causes Control
PD JAN 15
PY 1991
VL 2
IS 1
BP 11
EP 16
DI 10.1007/BF00052356
PG 6
WC Oncology; Public, Environmental & Occupational Health
SC Oncology; Public, Environmental & Occupational Health
GA EU909
UT WOS:A1991EU90900002
PM 1873429
DA 2025-02-23
ER

PT J
AU HOWE, G
   ROHAN, T
   DECARLI, A
   ISCOVICH, J
   KALDOR, J
   KATSOUYANNI, K
   MARUBINI, E
   MILLER, A
   RIBOLI, E
   TONIOLO, P
   TRICHOPOULOS, D
AF HOWE, G
   ROHAN, T
   DECARLI, A
   ISCOVICH, J
   KALDOR, J
   KATSOUYANNI, K
   MARUBINI, E
   MILLER, A
   RIBOLI, E
   TONIOLO, P
   TRICHOPOULOS, D
TI THE ASSOCIATION BETWEEN ALCOHOL AND BREAST-CANCER RISK - EVIDENCE FROM THE COMBINED ANALYSIS OF 6 DIETARY CASE-CONTROL STUDIES
SO INTERNATIONAL JOURNAL OF CANCER
LA English
DT Article
ID consumption
AB Data from 1,575 cases and 1,974 controls enrolled in 6 previously conducted case-control studies of diet and breast cancer have been analysed with respect to alcohol intake. There appears to be an absence of any association between consumption of up to 40 g of alcohol per day and risk of breast cancer, and a highly statistically significant and consistent elevated risk of breast cancer for drinkers of 40 g or more of alcohol per day, for whom the relative risk, as compared with that of non-drinkers, is 1.69 (95% confidence interval 1.19 to 2.40). This association is not due to confounding by a number of diet-related factors, including total calories, fat, fibre and vitamin C.
C1 UNIV MILAN, IST STAT MED & BIOMETRIA, I-20122 MILAN, ITALY.
   MINIST HLTH, DEPT EPIDEMIOL STUDIES, LA PLATA, ARGENTINA.
   ISRAEL CTR REGISTRAT CANC & ALLIED DIS, JERUSALEM, ISRAEL.
   INT AGCY RES CANC, F-69372 LYONS, FRANCE.
   UNIV ATHENS, DEPT HYG & EPIDEMIOL, ATHENS, GREECE.
   UNIV TORONTO, FAC MED, DEPT PREVENT MED & BIOSTAT, TORONTO M5S 1A1, ONTARIO, CANADA.
   NYU MED CTR, DEPT ENVIRONM MED, NEW YORK, NY 10016 USA.
   HARVARD UNIV, SCH PUBL HLTH, BOSTON, MA 02115 USA.
C3 University of Milan; World Health Organization; International Agency for Research on Cancer (IARC); National & Kapodistrian University of Athens; University of Toronto; New York University; Harvard University; Harvard T.H. Chan School of Public Health
RP HOWE, G (corresponding author), UNIV TORONTO, FAC MED, NATL CANC INST CANADA, EPIDEMIOL UNIT, TORONTO M5S 1A1, ONTARIO, CANADA.
CR [Anonymous], 1900, DOI 10.1185/030079903125002801, V0, P0
   [Anonymous], 1989, DIET HLTH IMPLICATIO, V0, P0
   BRESLOW NE, 1980, IARC SCI PUBLICAT 32, V1, P0
   HOWE GR, 1990, JNCI-J NATL CANCER I, V82, P561, DOI 10.1093/jnci/82.7.561
   ISCOVICH JM, 1989, INT J CANCER, V44, P770, DOI 10.1002/ijc.2910440504
   KATSOUYANNI K, 1988, CANCER-AM CANCER SOC, V61, P181, DOI 10.1002/1097-0142(19880101)61:1<181::AID-CNCR2820610130>3.0.CO;2-J
   KATSOUYANNI K, 1986, INT J CANCER, V38, P815, DOI 10.1002/ijc.2910380606
   LIEBER CS, 1979, CANCER RES, V39, P2863
   LONGNECKER M P, 1988, JOURNAL OF THE AMERICAN MEDICAL ASSOCIATION, V260, P652, DOI 10.1001/jama.260.5.652
   MARUBINI E, 1988, CANCER-AM CANCER SOC, V61, P173, DOI 10.1002/1097-0142(19880101)61:1<173::AID-CNCR2820610129>3.0.CO;2-P
   MILLER AB, 1978, AM J EPIDEMIOL, V107, P499, DOI 10.1093/oxfordjournals.aje.a112569
   RICHARDSON S, 1989, INT J CANCER, V44, P84, DOI 10.1002/ijc.2910440116
   ROHAN TE, 1988, AM J EPIDEMIOL, V128, P478, DOI 10.1093/oxfordjournals.aje.a114996
   ROHAN TE, 1988, INT J CANCER, V41, P695, DOI 10.1002/ijc.2910410510
   SCHOTTENFELD D, 1979, CANCER, V43, P1962, DOI 10.1002/1097-0142(197905)43:5+<1962::AID-CNCR2820430703>3.0.CO;2-P
   TONIOLO P, 1989, JNCI-J NATL CANCER I, V81, P278, DOI 10.1093/jnci/81.4.278
   TONIOLO P, 1989, CANCER RES, V49, P5203
   WILLETT WC, 1987, NEW ENGL J MED, V316, P22, DOI 10.1056/NEJM198701013160105
   WILLIAMS RR, 1977, JNCI-J NATL CANCER I, V58, P525, DOI 10.1093/jnci/58.3.525
NR 19
TC 74
Z9 75
U1 0
U2 3
PU WILEY-BLACKWELL
PI HOBOKEN
PA 111 RIVER ST, HOBOKEN 07030-5774, NJ USA
SN 0020-7136
EI 1097-0215
J9 INT J CANCER
JI Int. J. Cancer
PD MAR 12
PY 1991
VL 47
IS 5
BP 707
EP 710
DI 10.1002/ijc.2910470514
PG 4
WC Oncology
SC Oncology
GA FC757
UT WOS:A1991FC75700013
PM 2004852
DA 2025-02-23
ER

PT J
AU KRITCHEVSKY, SB
   WILCOSKY, TC
   MORRIS, DL
   TRUONG, KN
   TYROLER, HA
AF KRITCHEVSKY, SB
   WILCOSKY, TC
   MORRIS, DL
   TRUONG, KN
   TYROLER, HA
TI CHANGES IN PLASMA-LIPID AND LIPOPROTEIN CHOLESTEROL AND WEIGHT PRIOR TO THE DIAGNOSIS OF CANCER
SO CANCER RESEARCH
LA English
DT Article
ID serum-cholesterol; research-clinics; low-density; colon cancer; mortality; risk; dietary; men; cohort; cells
AB Changes in lipoprotein cholesterol, total plasma cholesterol, and weight prior to the diagnosis of cancer were examined in 103 men who developed cancer in a cohort of 3805 type IIa hyperlipidemic men aged 35-59 enrolled in the Lipid Research Clinics Coronary Primary Prevention Trial. Study measurements were made bimonthly. After adjusting for the effects of the trial intervention and other determinants of lipid levels, the cholesterol levels of the cases diagnosed with nonlocalized cancer dropped below the expected level approaching diagnosis when compared to the entire study population. The decrease averaged 9.3 mg/ dl and began about 2 years prior to diagnosis. Weight levels dropped an average of 1.2 kg over the same period. Weight and cholesterol were significantly lower than expected within 8 months of diagnosis (P < 0.05). No decrease was seen for those diagnosed with localized malignancies. Patterns for low-density lipoprotein cholesterol reflected those of total cholesterol. There was no clear relationship between cancer diagnosis and patterns of change for triglycerides and high-density lipoprotein cholesterol. In the future, investigations of any relationship between a host physiological state and cancer occurrence should account for the metabolic effects of preclinical disease demonstrated here. To protect against spurious conclusions, incident cases occurring within 2 years of measurement should be analyzed separately. In studies of cancer mortality, deaths occurring within 3.5 years of the base-line measurement should be analyzed separately.
C1 RES TRIANGLE INST,CTR EPIDEMIOL & MED STUDIES,RES TRIANGLE PK,NC 27709.
   UNIV N CAROLINA,DEPT EMERGENCY MED,CHAPEL HILL,NC 27599.
   UNIV N CAROLINA,DEPT BIOSTAT,CHAPEL HILL,NC 27599.
   UNIV N CAROLINA,DEPT EPIDEMIOL,CHAPEL HILL,NC 27599.
C3 Research Triangle Institute; University of North Carolina; University of North Carolina Chapel Hill; University of North Carolina; University of North Carolina Chapel Hill; University of North Carolina; University of North Carolina Chapel Hill
RP KRITCHEVSKY, SB (corresponding author), UNIV TENNESSEE,CTR HLTH SCI,DEPT BIOSTAT & EPIDEMIOL,LAMAR ALEXANDER BLDG,877 MADISON AVE,MEMPHIS,TN 38163, USA.
FU NCI NIH HHS [R03-CA47076-01] Funding Source: Medline
CR ALEXOPOULOS CG, 1987, CANCER-AM CANCER SOC, V60, P3065, DOI 10.1002/1097-0142(19871215)60:12<3065::AID-CNCR2820601234>3.0.CO;2-Q
   [Anonymous], 1900, V47, V0, P351
   BACHORIK PS, 1981, CLIN CHEM, V27, P1217
   BEUTLER B, 1987, NEW ENGL J MED, V316, P379
   CAMBIEN F, 1980, AM J EPIDEMIOL, V112, P388, DOI 10.1093/oxfordjournals.aje.a113004
   COWAN LD, 1990, AM J EPIDEMIOL, V131, P468, DOI 10.1093/oxfordjournals.aje.a115521
   DELONG DM, 1986, JAMA-J AM MED ASSOC, V256, P2372, DOI 10.1001/jama.256.17.2372
   DOLL R, 1964, BMJ-BRIT MED J, V1, P1460, DOI 10.1136/bmj.1.5396.1460
   GLUECK CJ, 1986, AM J CLIN NUTR, V44, P489, DOI 10.1093/ajcn/44.4.489
   HENRIKSSON P, 1989, LANCET, V2, P1178
   HIATT RA, 1986, J CHRON DIS, V39, P861, DOI 10.1016/0021-9681(86)90034-2
   HO YK, 1978, BLOOD, V52, P1099
   ISLES CG, 1989, BMJ-BRIT MED J, V298, P920, DOI 10.1136/bmj.298.6678.920
   KAGAN A, 1981, AM J EPIDEMIOL, V114, P11, DOI 10.1093/oxfordjournals.aje.a113157
   KARK JD, 1981, LANCET, V1, P1371
   KARK JD, 1982, BMJ-BRIT MED J, V284, P152, DOI 10.1136/bmj.284.6310.152
   KNEKT P, 1988, J CLIN EPIDEMIOL, V41, P519, DOI 10.1016/0895-4356(88)90056-X
   KRITCHEVSKY S, 1989, THESIS U N CAROLINA, V0, P0
   LACKNER KJ, 1989, KLIN WOCHENSCHR, V67, P957, DOI 10.1007/BF01721426
   LIPPEL K, 1978, CLIN CHEM, V24, P1477
   LUBIN JH, 1983, AM J EPIDEMIOL, V118, P592, DOI 10.1093/oxfordjournals.aje.a113664
   MCMICHAEL AJ, 1984, EPIDEMIOL REV, V6, P192, DOI 10.1093/oxfordjournals.epirev.a036271
   MILLER SR, 1981, JNCI-J NATL CANCER I, V67, P297
   MOTOYOSHI K, 1989, LANCET, V2, P326
   NEUGUT AI, 1986, JAMA-J AM MED ASSOC, V255, P365, DOI 10.1001/jama.255.3.365
   NIMER SD, 1988, JAMA-J AM MED ASSOC, V260, P3297, DOI 10.1001/jama.260.22.3297
   PALLADINO MA, 1989, J NATL CANCER I, V81, P474, DOI 10.1093/jnci/81.7.474
   PETERSON C, 1985, MED ONCOL TUMOR PHAR, V2, P143
   PETO R, 1981, NATURE, V290, P201, DOI 10.1038/290201a0
   ROSE G, 1974, LANCET, V1, P181, DOI 10.1016/S0140-6736(74)92492-1
   ROSE G, 1980, LANCET, V1, P523
   RUSSELLBRIEFEL R, 1985, AM J EPIDEMIOL, V122, P741, DOI 10.1093/oxfordjournals.aje.a114157
   SCHATZKIN A, 1987, LANCET, V2, P298
   SHERWIN RW, 1987, JAMA-J AM MED ASSOC, V257, P943
   SMITH AH, 1981, LANCET, V1, P1371
   SMITH AH, 1980, AM J EPIDEMIOL, V112, P787, DOI 10.1093/oxfordjournals.aje.a113051
   SORLIE PD, 1982, JNCI-J NATL CANCER I, V69, P989
   THURNHAM DI, 1989, LANCET, V2, P441
   TORNBERG SA, 1989, JNCI-J NATL CANCER I, V81, P1917, DOI 10.1093/jnci/81.24.1917
   UEYAMA Y, 1990, LANCET, V336, P707, DOI 10.1016/0140-6736(90)92204-U
   WALD NJ, 1989, BRIT J CANCER, V59, P936, DOI 10.1038/bjc.1989.198
   WILLETT WC, 1983, AM J CLIN NUTR, V38, P631, DOI 10.1093/ajcn/38.4.631
   WINGARD DL, 1984, J CHRON DIS, V37, P401, DOI 10.1016/0021-9681(84)90107-3
   1989, 1900, V1, V0, P1423
   1979, 1900, V32, V0, P609
   1985, 1900, V253, V0, P2080
   1983, 1900, V36, V0, P467
   1984, 1900, V251, V0, P365
   1982, 1900, V248, V0, P2853
NR 50
TC 98
Z9 105
U1 0
U2 2
PU AMER ASSOC CANCER RESEARCH
PI PHILADELPHIA
PA 615 CHESTNUT ST, 17TH FLOOR, PHILADELPHIA, PA 19106-4404 USA
SN 0008-5472
EI 
J9 CANCER RES
JI Cancer Res.
PD JUN 15
PY 1991
VL 51
IS 12
BP 3198
EP 3203
DI 
PG 6
WC Oncology
SC Oncology
GA FQ967
UT WOS:A1991FQ96700019
PM 2039996
DA 2025-02-23
ER

PT J
AU BENITO, E
   STIGGELBOUT, A
   BOSCH, FX
   OBRADOR, A
   KALDOR, J
   MULET, M
   MUNOZ, N
AF BENITO, E
   STIGGELBOUT, A
   BOSCH, FX
   OBRADOR, A
   KALDOR, J
   MULET, M
   MUNOZ, N
TI NUTRITIONAL FACTORS IN COLORECTAL-CANCER RISK - A CASE-CONTROL STUDY IN MAJORCA
SO INTERNATIONAL JOURNAL OF CANCER
LA English
DT Article
ID colo-rectal cancer; total energy-intake; epidemiologic analyses; physical-activity; diet; mortality; fat; men
AB The relationship between energy intake, selected nutrients and colorectal cancer was investigated in the population of Majorca, a Spanish island in the Mediterranean basin. A population-based case-control study using food frequency questionnaires was conducted during the period 1984-1988 and included 286 cases of colorectal cancer, 295 population controls and 203 hospital controls. Food composition tables and ad-hoc estimates of portion sizes were used to derive intake estimates of 29 nutrients and of total calories. Relative risks were calculated for quartiles of consumption of each specific nutrient after adjustment for total calorie intake. Colorectal cancer was found associated with dietary intake of total calories (RRs = 1.0, 1.6, 1.6, 2.6) and cholesterol (RRs = 1.0, 0.9, 1.7, 1.7) and a protective effect was associated with the intake of fibre from legumes (pulses) and folic acid. The associations and the trends were statistically significant. Among the main energy-supplying nutrients, after adjustment for calories from other sources, increased risks were found for protein (RRs = 1.0, 1.1, 1.7, 2.5), notably animal protein, and carbohydrates (RRs = 1.0, 1.5, 1.4, 2.2), whereas no effects were found for increased consumption of lipids or saturated fats.
C1 ANTONI VAN LEEUWENHOEK HOSP, NETHERLANDS CANC INST, 1066 CX AMSTERDAM, NETHERLANDS.
   INT AGCY RES CANC, FIELD & INTERVENT STUDIES UNIT, F-69372 Lyon, FRANCE.
   HOSP SON DURETA, GASTROENTEROL UNIT, E-07014 MALLORCA, SPAIN.
   INT AGCY RES CANC, BIOSTAT RES & INFORMAT UNIT, F-69372 Lyon, FRANCE.
C3 Netherlands Cancer Institute; World Health Organization; International Agency for Research on Cancer (IARC); Hospital Universitari Son Espases; Hospital Universitari Son Dureta; World Health Organization; International Agency for Research on Cancer (IARC)
RP REGISTRE CANC MALLORCA, UNITAT EPIDEMIOL, MISERICORDIA 2, E-07012 MALLORCA, SPAIN.
CR ANDUJAR MM, 1987, TABLAS COMPOSICION A, V0, P0
   ARMSTRONG B, 1975, INT J CANCER, V15, P617, DOI 10.1002/ijc.2910150411
   BAKER RJ, 1978, GLIM SYSTEM, V0, P0
   BENITO E, 1990, INT J CANCER, V45, P69, DOI 10.1002/ijc.2910450114
   BRISTOL JB, 1985, BMJ-BRIT MED J, V291, P1467, DOI 10.1136/bmj.291.6507.1467
   BRUCE WR, 1987, CANCER RES, V47, P4237
   FREUDENHEIM JL, 1990, AM J EPIDEMIOL, V131, P612, DOI 10.1093/oxfordjournals.aje.a115545
   GARABRANT DH, 1984, AM J EPIDEMIOL, V119, P1005, DOI 10.1093/oxfordjournals.aje.a113805
   GERHARDSSON M, 1986, AM J EPIDEMIOL, V123, P775, DOI 10.1093/oxfordjournals.aje.a114306
   GRAHAM S, 1988, AM J EPIDEMIOL, V128, P490, DOI 10.1093/oxfordjournals.aje.a114997
   GRAHAM S, 1978, JNCI-J NATL CANCER I, V61, P709
   HILL MJ, 1976, BILE ACIDS, V3, P169
   HOWE GR, 1986, AM J EPIDEMIOL, V124, P157, DOI 10.1093/oxfordjournals.aje.a114365
   JAIN M, 1980, INT J CANCER, V26, P757, DOI 10.1002/ijc.2910260609
   KOLONEL LN, 1987, AM J CLIN NUTR, V45, P336, DOI 10.1093/ajcn/45.1.336
   KRITCHEVSKY D, 1986, DIETARY FAT CANCER, V0, P495
   LASHNER BA, 1989, GASTROENTEROLOGY, V97, P255, DOI 10.1016/0016-5085(89)90058-9
   LAVECCHIA C, 1988, INT J CANCER, V41, P492, DOI 10.1002/ijc.2910410404
   LEW EA, 1979, J CHRON DIS, V32, P563, DOI 10.1016/0021-9681(79)90119-X
   LIPKIN M, 1981, J CLIN INVEST, V67, P304, DOI 10.1172/JCI110027
   LYON JL, 1987, JNCI-J NATL CANCER I, V78, P853
   MACQUARTMOULIN G, 1986, INT J CANCER, V38, P183, DOI 10.1002/ijc.2910380207
   MILLER AB, 1983, INT J CANCER, V32, P155, DOI 10.1002/ijc.2910320204
   NOMURA A, 1985, JNCI-J NATL CANCER I, V74, P319
   OWEN RW, 1986, J STEROID BIOCHEM, V24, P391, DOI 10.1016/0022-4731(86)90088-9
   PARIZA MW, 1986, P SOC EXP BIOL MED, V183, P293, DOI 10.3181/00379727-183-42422
   PAUL AA, 1988, COMPOSITION FOODS, V0, P1
   PICKLE LW, 1984, CANCER RES, V44, P363
   POTTER JD, 1986, JNCI-J NATL CANCER I, V76, P557, DOI 10.1093/jnci/76.4.557
   REDDY BS, 1981, CANCER RES, V41, P3766
   SLATTERY ML, 1988, AM J EPIDEMIOL, V128, P989
   SLATTERY ML, 1988, AM J EPIDEMIOL, V128, P504, DOI 10.1093/oxfordjournals.aje.a114998
   TUYNS AJ, 1988, NUTR CANCER, V11, P189, DOI 10.1080/01635588809513986
   VENA JE, 1985, AM J EPIDEMIOL, V122, P357, DOI 10.1093/oxfordjournals.aje.a114116
   WILLETT W, 1986, AM J EPIDEMIOL, V124, P17, DOI 10.1093/oxfordjournals.aje.a114366
   WU AH, 1987, BRIT J CANCER, V55, P687, DOI 10.1038/bjc.1987.140
   WYNDER EL, 1967, CANCER-AM CANCER SOC, V20, P1520, DOI 10.1002/1097-0142(196709)20:9<1520::AID-CNCR2820200920>3.0.CO;2-3
   YOUNG TB, 1988, INT J CANCER, V42, P167, DOI 10.1002/ijc.2910420205
NR 39
TC 236
Z9 247
U1 0
U2 14
PU WILEY
PI HOBOKEN
PA 111 RIVER ST, HOBOKEN 07030-5774, NJ USA
SN 0020-7136
EI 1097-0215
J9 INT J CANCER
JI Int. J. Cancer
PD SEP 9
PY 1991
VL 49
IS 2
BP 161
EP 167
DI 10.1002/ijc.2910490202
PG 7
WC Oncology
SC Oncology
GA GE544
UT WOS:A1991GE54400001
PM 1652565
DA 2025-02-23
ER

PT J
AU SERRAINO, D
   FRANCESCHI, S
   TALAMINI, R
   FRUSTACI, S
   LAVECCHIA, C
AF SERRAINO, D
   FRANCESCHI, S
   TALAMINI, R
   FRUSTACI, S
   LAVECCHIA, C
TI NON-OCCUPATIONAL RISK-FACTORS FOR ADULT SOFT-TISSUE SARCOMA IN NORTHERN ITALY
SO CANCER CAUSES & CONTROL
LA English
DT Article
DE ALCOHOL; CASE-CONTROL STUDY; DIET; ITALY; MEDICAL HISTORY; SMOKING; SOFT-TISSUE SARCOMA
AB The role of socioeconomic and anthropometric indicators, tobacco, alcohol consumption, dietary habits, and medical history in the etiology of soft-tissue sarcoma (STS) was examined in a hospital-based case-control study, conducted in the Friuli-Venezia Giulia region of northeast Italy, between 1985 and 1990.  A total of 88 STS cases (53 males and 35 females; median age:  52 years) and of 610 controls (306 males and 304 females; median age:  54 years) were interviewed.  There were significant excess risks associated with a history of herpes zoster infection (odds ratio [OR] = 2.4, 95 percent confidence interval [CI] = 1.1-5.3), chicken pox (OR = 2.2, CI = 1.2- 4.3) and mumps in childhood (OR = 2.0, CI = 1.1 - 3.9).  History of diabetes was also linked to a nonsignificant increase in STS risk (OR = 1.8, CI = 0.6 - 5.4), whereas exposure to radiation for diagnostic or therapeutic purposes was not related to the probability of developing STS.  None of the investigated socioeconomic and anthropometric indicators seemed to affect STS risk; neither did tobacco smoking, nor consumption of alcohol, coffee, and tea beverages.  Conversely, among the dietary habits investigated, a significant positive association emerged with an increasing frequency of consumption of dairy products (X2 for trend = 6.8, P < 0.01) and oil (X2 for trend = 4.3, P < 0.05), while a negative association was seen for intake of whole grain bread and pasta (OR for highest cf lowest tertile = 0.4, CI = 0.2-0.9).
RP SERRAINO, D (corresponding author), AVIANO CANC CTR,EPIDEMIOL UNIT,VIA PEDEMONTANA,I-33081 AVIANO,ITALY.
NR 0
TC 21
Z9 21
U1 0
U2 0
PU RAPID SCIENCE PUBLISHERS
PI LONDON
PA 2-6 BOUNDARY ROW, LONDON, ENGLAND SE1 8NH
SN 0957-5243
EI 
J9 CANCER CAUSE CONTROL
JI Cancer Causes Control
PD MAY 15
PY 1991
VL 2
IS 3
BP 157
EP 164
DI 10.1007/BF00056208
PG 8
WC Oncology; Public, Environmental & Occupational Health
SC Oncology; Public, Environmental & Occupational Health
GA FP423
UT WOS:A1991FP42300002
PM 1873445
DA 2025-02-23
ER

PT J
AU DEVERDIER, MG
   HAGMAN, U
   PETERS, RK
   STEINECK, G
   OVERVIK, E
AF DEVERDIER, MG
   HAGMAN, U
   PETERS, RK
   STEINECK, G
   OVERVIK, E
TI MEAT, COOKING METHODS AND COLORECTAL-CANCER - A CASE-REFERENT STUDY IN STOCKHOLM
SO INTERNATIONAL JOURNAL OF CANCER
LA English
DT Article
ID colon cancer; physical-activity; fried foods; dietary factors; risk; mutagenicity; fat; ingestion; stomach; rectum
AB The associations between methods of cooking meats and colorectal cancer were examined in a population-based case-referent study performed in Stockholm in 1986-1988. The study included 559 cases and 505 referents. Total meat intake, frequent consumption of brown gravy, and a preference for a heavily browned meat surface each independently increased the risk for colorectal cancer. The relative risks (RR) were higher for rectal than for colon cancer, and for boiled meat (RR colon = 1.7, RR rectum = 2.7) than for meat fried with a medium or lightly browned surface (RR colon = 0.8, RR rectum = 1.1), but the highest risks were for meat fried with a heavily browned surface (RR colon = 2.8, RR rectum = 6.0). The analyses were adjusted for year of birth, gender and fat intake. Further adjustments for total energy, dietary fiber intake, body mass and physical activity had little or no influence on the results. The findings suggest that, in addition to frequent meat intake, a heavily browned meat surface formed when frying meat at high temperatures is important in the etiology of colorectal cancer.
C1 KAROLINSKA INST,INST ENVIRONM MED,DEPT EPIDEMIOL,S-10401 STOCKHOLM 60,SWEDEN.
   SWEDISH NATL FOOD ADM,NUTR LAB,S-75126 UPPSALA,SWEDEN.
   KAROLINSKA HOSP,RADIUM HEMMET,DEPT CANC EPIDEMIOL,S-10401 STOCKHOLM,SWEDEN.
   KAROLINSKA HOSP,RADIUM HEMMET,DEPT ONCOL,S-10401 STOCKHOLM,SWEDEN.
   KAROLINSKA INST,DEPT MED NUTR,HUDDINGE,SWEDEN.
C3 Karolinska Institutet; Karolinska Institutet; Karolinska University Hospital; Karolinska Institutet; Karolinska University Hospital; Karolinska Institutet
RP DEVERDIER, MG (corresponding author), UNIV SO CALIF,SCH MED,DEPT PREVENT MED,1420 SAN PABLO ST,PMB B-200C,LOS ANGELES,CA 90033, USA.
CR ANDERSON DE, 1982, CANCER EPIDEMIOLOGY, V0, P0
   ANDERSSON PO, 1983, J PHYSIOL-LONDON, V344, P49, DOI 10.1113/jphysiol.1983.sp014923
   BAKER RSU, 1986, ENVIRON HEALTH PERSP, V67, P147, DOI 10.2307/3430330
   BENITO E, 1990, INT J CANCER, V45, P69, DOI 10.1002/ijc.2910450114
   BERGSTROM L, 1991, VAR FODA, V0, P0
   BJELKE E, 1980, INT C SERIES, V484, P158
   Breslow NE, 1980, ANAL CASE CONTROL ST, V0, P0
   BULL AW, 1979, CANCER RES, V39, P4956
   CARMAN RJ, 1988, MUTAT RES, V206, P335, DOI 10.1016/0165-1218(88)90119-X
   DEVERDIER MG, 1990, INT J CANCER, V46, P832, DOI 10.1002/ijc.2910460514
   DEVERDIER MG, 1990, INT J CANCER, V46, P985, DOI 10.1002/ijc.2910460606
   DOLL R, 1981, JNCI-J NATL CANCER I, V66, P1191, DOI 10.1093/jnci/66.6.1192
   DOOLITTLE DJ, 1989, FOOD CHEM TOXICOL, V27, P657, DOI 10.1016/0278-6915(89)90120-8
   GERHARDSSON M, 1988, INT J EPIDEMIOL, V17, P743, DOI 10.1093/ije/17.4.743
   GERHARDSSON M, 1990, ACTA ONCOL, V29, P855, DOI 10.3109/02841869009096379
   HAENSZEL W, 1973, J NATL CANCER I, V51, P1765, DOI 10.1093/jnci/51.6.1765
   HAYATSU H, 1985, MUTAT RES, V143, P207, DOI 10.1016/0165-7992(85)90082-X
   HIGGINSON J, 1966, JNCI-J NATL CANCER I, V37, P527
   LAVECCHIA C, 1988, INT J CANCER, V41, P492, DOI 10.1002/ijc.2910410404
   LEE HH, 1990, ANTICANCER RES, V10, P875
   LYON JL, 1988, AM J EPIDEMIOL, V128, P1000
   MANOUSOS O, 1983, INT J CANCER, V32, P1, DOI 10.1002/ijc.2910320102
   MURRAY S, 1989, CARCINOGENESIS, V10, P763, DOI 10.1093/carcin/10.4.763
   NORELL SE, 1986, AM J EPIDEMIOL, V124, P894, DOI 10.1093/oxfordjournals.aje.a114479
   OSLER M, 1987, DAN MED BULL, V34, P267
   OVERVIK E, 1990, MUTAGENESIS, V5, P437, DOI 10.1093/mutage/5.5.437
   OVERVIK E, 1989, THESIS KAROLINSKA I, V0, P0
   PETERS RK, 1989, CANCER RES, V49, P5459
   PHILLIPS RL, 1975, CANCER RES, V35, P3513
   Potter J D, 1989, Z GASTROENTEROL VERH, V24, P137
   Rothman KJ, 1986, MODERN EPIDEMIOLOGY, V0, P0
   SCHIFFMAN MH, 1990, AM J EPIDEMIOL, V131, P376, DOI 10.1093/oxfordjournals.aje.a115508
   SIAN MS, 1987, ANTICANCER RES, V7, P293
   STEINECK G, 1990, INT J CANCER, V45, P1006, DOI 10.1002/ijc.2910450604
   TAJIMA K, 1985, JPN J CANCER RES, V76, P705
   WHITTEMORE AS, 1990, JNCI-J NATL CANCER I, V82, P915, DOI 10.1093/jnci/82.11.915
   WILLETT WC, 1990, NEW ENGL J MED, V323, P1664, DOI 10.1056/NEJM199012133232404
   YOUNG TB, 1988, INT J CANCER, V42, P167, DOI 10.1002/ijc.2910420205
NR 41
TC 291
Z9 302
U1 0
U2 7
PU WILEY-LISS
PI NEW YORK
PA DIV JOHN WILEY & SONS INC 605 THIRD AVE, NEW YORK, NY 10158-0012
SN 0020-7136
EI 
J9 INT J CANCER
JI Int. J. Cancer
PD OCT 21
PY 1991
VL 49
IS 4
BP 520
EP 525
DI 10.1002/ijc.2910490408
PG 6
WC Oncology
SC Oncology
GA GL721
UT WOS:A1991GL72100007
PM 1917152
DA 2025-02-23
ER

PT J
AU ZARIDZE, D
   LIFANOVA, Y
   MAXIMOVITCH, D
   DAY, NE
   DUFFY, SW
AF ZARIDZE, D
   LIFANOVA, Y
   MAXIMOVITCH, D
   DAY, NE
   DUFFY, SW
TI DIET, ALCOHOL-CONSUMPTION AND REPRODUCTIVE FACTORS IN A CASE-CONTROL STUDY OF BREAST-CANCER IN MOSCOW
SO INTERNATIONAL JOURNAL OF CANCER
LA English
DT Article
ID colorectal-cancer; risk; fat
AB A case-control study was conducted in Moscow to assess the effect of diet on risk of breast cancer, and also to study the established reproductive risk factors. A notable finding of the study, which covered 139 case-control pairs matched by age and neighbourhood, is that dietary factors are more important for post-menopausal than for pre-menopausal breast cancer. The decreased risk of post-menopausal breast cancer was associated with high intakes of cellulose (OR 0.04; 95% CI 0.01-0.31), mono- and disaccharides (OR 0.02; 95% CI 0.002-0.27), vitamin C (OR 0.20; 95% CI 0.06-0.70), beta-carotene (OR 0.09; 95% CI 0.02-0.49), and also polyunsaturated fatty acids (OR 0.14; 95% CI 0.03-0.69). High intakes of total fat resulted in a statistically non-significant decrease in the odds ratio (OR 0.52; 95% CI 0.04-6.99), while saturated fats slightly increased the risk of breast cancer (OR 1.67; 95% CI 0.24-11.78). Protein intake was also associated with increased risk of breast cancer (OR 4.62; 95% CI 0.69-30.70). Alcohol use significantly increased the risk of breast cancer in post-menopausal women (OR 3.39; 95% CI 1.37-8.38). In general, the results of our study indicate that high risk of breast cancer is associated with high intakes of nutrients derived from animal products, and low risk with high intake of those from vegetables and fruits.
C1 MRC, BIOSTAT UNIT, CAMBRIDGE CB2 2BW, ENGLAND.
C3 MRC Biostatistics Unit
RP ACAD MED SCI USSR, DEPT CANC EPIDEMIOL, 24 KASHIRSKOYE SHOSSE, MOSCOW 115478, USSR.
CR ARMSTRONG B, 1975, INT J CANCER, V15, P617, DOI 10.1002/ijc.2910150411
   Breslow NE, 1980, ANAL CASE CONTROL ST, V0, P0
   BRUZZI P, 1988, BMJ-BRIT MED J, V297, P1096, DOI 10.1136/bmj.297.6656.1096
   De Waard F, 1977, CANCER, V40, P1269, DOI 10.1002/1097-0142(197709)40:3<1269::AID-CNCR2820400341>3.0.CO;2-S
   HOWE GR, 1990, JNCI-J NATL CANCER I, V82, P561, DOI 10.1093/jnci/82.7.561
   JAIN M, 1980, INT J CANCER, V26, P757, DOI 10.1002/ijc.2910260609
   KATSOUYANNI K, 1986, INT J CANCER, V38, P815, DOI 10.1002/ijc.2910380606
   LAVECCHIA C, 1985, J NATL CANCER I, V75, P61
   LEMARCHAND L, 1988, AM J EPIDEMIOL, V128, P137
   LUBIN F, 1986, JNCI-J NATL CANCER I, V77, P605, DOI 10.1093/jnci/77.3.605
   MACQUARTMOULIN G, 1986, INT J CANCER, V38, P183, DOI 10.1002/ijc.2910380207
   PATHAK DR, 1986, INT J CANCER, V37, P21, DOI 10.1002/ijc.2910370105
   PRENTICE RL, 1988, JNCI-J NATL CANCER I, V80, P802, DOI 10.1093/jnci/80.11.802
   ROHAN TE, 1988, AM J EPIDEMIOL, V128, P478, DOI 10.1093/oxfordjournals.aje.a114996
   ROHAN TE, 1988, INT J CANCER, V41, P695, DOI 10.1002/ijc.2910410510
   SKURICHIN IM, 1987, CHEM COMPOSITION FOO, V1, P0
   TONIOLO P, 1989, JNCI-J NATL CANCER I, V81, P278, DOI 10.1093/jnci/81.4.278
   TUYNS AJ, 1986, SOZ PRAVENTIV MED, V31, P81, DOI 10.1007/BF02091589
   VEER PV, 1990, INT J CANCER, V45, P825, DOI 10.1002/ijc.2910450506
   WHITTEMORE AS, 1990, JNCI-J NATL CANCER I, V82, P915, DOI 10.1093/jnci/82.11.915
   WILLETT WC, 1987, NEW ENGL J MED, V316, P1174, DOI 10.1056/NEJM198705073161902
   WILLETT WC, 1987, NEW ENGL J MED, V316, P22, DOI 10.1056/NEJM198701013160105
   ZARIDZE DG, 1990, INT J CANCER, V45, P807, DOI 10.1002/ijc.2910450502
NR 23
TC 136
Z9 139
U1 0
U2 8
PU WILEY
PI HOBOKEN
PA 111 RIVER ST, HOBOKEN 07030-5774, NJ USA
SN 0020-7136
EI 1097-0215
J9 INT J CANCER
JI Int. J. Cancer
PD JUN 19
PY 1991
VL 48
IS 4
BP 493
EP 501
DI 10.1002/ijc.2910480404
PG 9
WC Oncology
SC Oncology
GA FT311
UT WOS:A1991FT31100003
PM 2045197
DA 2025-02-23
ER

PT J
AU KNEKT, P
   SEPPANEN, R
   JARVINEN, R
   VIRTAMO, J
   HYVONEN, L
   PUKKALA, E
   TEPPO, L
AF KNEKT, P
   SEPPANEN, R
   JARVINEN, R
   VIRTAMO, J
   HYVONEN, L
   PUKKALA, E
   TEPPO, L
TI DIETARY-CHOLESTEROL, FATTY-ACIDS, AND THE RISK OF LUNG-CANCER AMONG MEN
SO NUTRITION AND CANCER-AN INTERNATIONAL JOURNAL
LA English
DT Article
AB The relation between dietary cholesterol and fatty acids and the incidence of lung cancer was studied among 4,538 Finnish men aged 20-69 years and initially free of cancer.  During 20 years of follow-up, 117 lung cancer cases were diagnosed.  Cholesterol intake was not associated with lung cancer risk, the age-, smoking-, and energy-adjusted relative risk between the lowest and highest tertiles being 1.0 [95% confidence interval (CI) = 0.6-1.9].  The intake of saturated fatty acids was nonsignificantly related with lung cancer incidence, the relative risk for the lowest compared with the highest tertile being 1.6 (CI = 0.8-3.2).  The association was stronger among smokers than among nonsmokers, the relative risks being 2.1 (CI = 1.0-4.3) and 1.3 (CI = 0.4-4.1), respectively.  The relative risk among smokers, however, decreased to 1.5 after adjustment for the amount they smoked.  In the total cohort, there was a significantly elevated risk of lung cancer among men with a high intake of butter, one of the main sources of saturated fatty acids, the relative risk being 1.9 (CI = 1.1-3.2).  The present data do not confirm previous results suggesting that dietary cholesterol predicts the occurrence of lung cancer among men.  The association between intake of saturated fatty acids and lung cancer observed in the present study may be partly due to heavy smoking among high consumers of saturated fat.
RP KNEKT, P (corresponding author), SOCIAL INSURANCE INST,SOCIAL SECUR RES INST,HELSINKI,FINLAND.
FU NCI NIH HHS [N01-CN-45165] Funding Source: Medline
NR 0
TC 42
Z9 46
U1 0
U2 2
PU LAWRENCE ERLBAUM ASSOC INC
PI MAHWAH
PA 10 INDUSTRIAL AVE, MAHWAH, NJ 07430-2262
SN 0163-5581
EI 
J9 NUTR CANCER
JI Nutr. Cancer
PD JUN 15
PY 1991
VL 16
IS 3-4
BP 267
EP 275
DI 10.1080/01635589109514165
PG 9
WC Oncology; Nutrition & Dietetics
SC Oncology; Nutrition & Dietetics
GA GW536
UT WOS:A1991GW53600012
PM 1775388
DA 2025-02-23
ER

PT J
AU SERRAINO, M
   THOMPSON, LU
AF SERRAINO, M
   THOMPSON, LU
TI THE EFFECT OF FLAXSEED SUPPLEMENTATION ON EARLY RISK MARKERS FOR MAMMARY CARCINOGENESIS
SO CANCER LETTERS
LA English
DT Article
DE FLAXSEED; LIGNANS; MAMMARY CARCINOGENESIS; CELL PROLIFERATION; NUCLEAR ABERRATION
ID dietary-fat; environmental factors; developmental stage; breast-cancer; human-urine; lignans; gland; rats; susceptibility; colon
AB Since lignans have been suggested to have some cancer-protective effects, flaxseed, the most abundant source of lignan precursors, was tested for its effect on early markers of risk for mammary carcinogenesis. Supplementation of a high-fat diet with flaxseed flour (FF) or defatted flaxseed meal (FM) (5% or 10%) reduced the epithelial cell proliferation by 38.8-55.4% and nuclear aberrations by 58.8-65.9% in female rat mammary gland, with optimum effects seen with the 5% FF. These protective effects were accompanied by increases in urinary lignan excretion indicating that they may be related to the ability of flaxseed to provide lignan precursors.
C1 UNIV TORONTO, DEPT NUTR SCI, TORONTO M5S 1A8, ONTARIO, CANADA.
C3 University of Toronto
CR ADLERCREUTZ H, 1986, J STEROID BIOCHEM, V25, P791, DOI 10.1016/0022-4731(86)90310-9
   ADLERCREUTZ H, 1984, GASTROENTEROLOGY, V86, P761
   ARMSTRONG B, 1975, INT J CANCER, V15, P617, DOI 10.1002/ijc.2910150411
   AXELSON M, 1981, FEBS LETT, V123, P337, DOI 10.1016/0014-5793(81)80322-5
   AXELSON M, 1982, NATURE, V298, P659, DOI 10.1038/298659a0
   AXELSON M, 1980, FEBS LETT, V122, P49, DOI 10.1016/0014-5793(80)80399-1
   ,, 1977, JOURNAL OF NUTRITION, V107, P1340
   BORRIELLO SP, 1985, J APPL BACTERIOL, V58, P37, DOI 10.1111/j.1365-2672.1985.tb01427.x
   BRADEN LM, 1986, LIPIDS, V21, P285, DOI 10.1007/BF02536414
   DRASAR BS, 1973, BRIT J CANCER, V27, P167, DOI 10.1038/bjc.1973.20
   FOTSIS T, 1982, CLIN CHIM ACTA, V121, P361, DOI 10.1016/0009-8981(82)90245-5
   FRITSCHE KL, 1990, J NUTR, V120, P1601, DOI 10.1093/jn/120.12.1601
   HARTWELL JL, 1976, CANCER TREAT REP, V60, P1031
   JORDAN VC, 1985, ESTROGENS ENV, V2, P221
   Kearney R, 1987, INTERNATIONAL CLINICAL NUTRITION REVIEW, V7, P157
   KLURFELD DM, 1987, CANCER RES, V47, P2759
   KRITCHEVSKY D, 1984, CANCER RES, V44, P3174
   MACRAE WD, 1984, PHYTOCHEMISTRY, V23, P1207, DOI 10.1016/S0031-9422(00)80428-8
   NAGASAWA H, 1974, J NATL CANCER I, V52, P609, DOI 10.1093/jnci/52.2.609
   NAGASAWA H, 1976, CANCER RES, V36, P2223
   PHILLIPS RL, 1980, JNCI-J NATL CANCER I, V65, P1097
   Reddy B S, 1980, ADV CANCER RES, V32, P237, DOI 10.1016/S0065-230X(08)60363-2
   ROSE DP, 1990, NUTR CANCER, V13, P1, DOI 10.1080/01635589009514040
   RUSSO IH, 1978, JNCI-J NATL CANCER I, V61, P1439
   Russo J, 1982, BREAST CANCER RES TREAT, V2, P5, DOI 10.1007/BF01805718
   RUSSO J, 1978, JNCI-J NATL CANCER I, V61, P1451
   Russo J, 1987, CELLULAR MOL BIOL MA, V0, PP399, DOI 10.1007/978-1-4613-0943-7_22
   SETCHELL KDR, 1983, BIOMED MASS SPECTROM, V10, P227, DOI 10.1002/bms.1200100321
   SETCHELL KDR, 1981, LANCET, V2, P4
   SETCHELL KDR, 1980, NATURE, V287, P740, DOI 10.1038/287740a0
   SETCHELL KDR, 1981, BIOCHEM J, V197, P447, DOI 10.1042/bj1970447
   Setchell KDR, 1988, ROLE GUT MICROFLORA, V0, P315
   SHARKEY SM, 1986, CARCINOGENESIS, V7, P1991, DOI 10.1093/carcin/7.12.1991
   STITCH SR, 1980, NATURE, V287, P738, DOI 10.1038/287738a0
   THOMPSON H J, 1985, NUTRITION AND CANCER, V7, P37, DOI 10.1080/01635588509513837
   THOMPSON LU, 1991, NUTR CANCER, V16, P43, DOI 10.1080/01635589109514139
   WELSCH CW, 1985, CANCER RES, V45, P6147
   ZHANG L, 1987, CANCER RES, V47, P4905
NR 38
TC 99
Z9 115
U1 0
U2 6
PU ELSEVIER IRELAND LTD
PI CLARE
PA ELSEVIER HOUSE, BROOKVALE PLAZA, EAST PARK SHANNON, CO, CLARE, 00000, IRELAND
SN 0304-3835
EI 1872-7980
J9 CANCER LETT
JI Cancer Lett.
PD NOV 15
PY 1991
VL 60
IS 2
BP 135
EP 142
DI 10.1016/0304-3835(91)90220-C
PG 8
WC Oncology
SC Oncology
GA GL936
UT WOS:A1991GL93600007
PM 1657368
DA 2025-02-23
ER

PT J
AU THOMPSON, HJ
   KENNEDY, K
   WITT, M
   JUZEFYK, J
AF THOMPSON, HJ
   KENNEDY, K
   WITT, M
   JUZEFYK, J
TI EFFECT OF DIETARY IRON-DEFICIENCY OR EXCESS ON THE INDUCTION OF MAMMARY CARCINOGENESIS BY 1-METHYL-1-NITROSOUREA
SO CARCINOGENESIS
LA English
DT Article
ID binding proteins; cancer; risk; stores; tissue
AB The hypothesis that low body iron stores are protective against cancer whereas high body stores promote tumor occurrence was examined in the 1-methyl-1-nitrosourea (MNU-induced experimental model for breast cancer. Twenty-one-day-old female Sprague-Dawley rats were randomized into one of three experimental groups and fed a formulation of AIN-76A diet modified to be low in iron (2 p.p.m.), or the same diet supplemented with an adequate (120 p.p.m.) or excess (1200 p.p.m.) amount of iron provided as FeSO4.7H2O. Rats were maintained on their respective diets throughout the experiment which was terminated 32 weeks post carcinogen administration. Rats were injected i.p. with either 25 mg MNU/kg body wt or the saline-solvent in which MNU was dissolved at 50 days of age. In the first 14 weeks, dietary iron deficiency resulted in a low hematocrit and a decrease in weight gain. The appearance of mammary tumors was markedly suppressed in this group compared to those given in the literature that reduction in weight gain due to food restriction at a period immediately after carcinogen administration severely inhibits the subsequent development of tumors. Thus the low tumor incidence in the iron-deficient rats during this time frame could be attributed to the combined effects of low hematocrit and depressed weight gain. For the period between week 14 and week 32, the hematocrit in the iron-deficient animals was maintained at a normal level, and the body wt of these rats was comparable to that of the controls given an adequate level of iron. The rate of tumor appearance in the iron-deficient group during the second half of the experiment was similar to that of the iron-adequate group in the first half of the experiment. In other words, it appeared that once hematocrit and body wt gain were restored to normal in the iron-deficient animals, tumor incidence was only minimally affected by low dietary iron. In the second half of the experiment, the tumor incidence in the adequate iron group seemed to have plateaued, whereas it continued to rise in the excess iron group. Thus excess iron appears to be more prominent than iron deficiency in modification of mammary carcinogenesis, especially when the confounding effects of low hematocrit and reduced weight gain are taken into consideration in the latter case.
RP AMC CANC RES CTR, NUTR RES LAB, 1600 PIERCE ST, DENVER, CO 80214 USA.
FU NCI NIH HHS [CA 49212] Funding Source: Medline
CR AMMANN RW, 1980, SCAND J GASTROENTERO, V15, P733, DOI 10.3109/00365528009181523
   [Anonymous], 1980, J NUTR, V110, P1726, DOI 10.1093/jn/107.7.1340, 10.1093/JN/107.7.1340, 10.1093/jn/110.8.1726
   ,, 1977, JOURNAL OF NUTRITION, V107, P1340
   BOMFORD A, 1976, Q J MED, V45, P611
   CERUTTI PA, 1985, SCIENCE, V227, P375, DOI 10.1126/science.2981433
   CHARLTON RW, 1982, CLIN HAEMATOL, V11, P309
   CLEGG MS, 1981, BIOL TRACE ELEM RES, V3, P107, DOI 10.1007/BF02990451
   COOK JD, 1979, AM J CLIN NUTR, V32, P2115, DOI 10.1093/ajcn/32.10.2115
   COX DR, 1972, J R STAT SOC B, V34, P187
   CROSBY WH, 1978, JAMA-J AM MED ASSOC, V239, P2026, DOI 10.1001/jama.239.19.2026
   FINCH SC, 1955, MEDICINE, V34, P381, DOI 10.1097/00005792-195512000-00001
   GOLDBERG T, 1960, TOXICOL APPL PHARM, V2, P683
   GOOD MF, 1988, BLOOD REV, V2, P43, DOI 10.1016/0268-960X(88)90007-0
   HALLIWELL B, 1984, BIOCHEM J, V219, P1, DOI 10.1042/bj2190001
   KEUSCH GT, 1986, ANNU REV NUTR, V6, P131, DOI 10.1146/annurev.nu.06.070186.001023
   MANTEL N, 1959, JNCI-J NATL CANCER I, V22, P719
   NELSON RL, 1989, ANTICANCER RES, V9, P1477
   NETTESHEIM P, 1975, JNCI-J NATL CANCER I, V55, P159, DOI 10.1093/jnci/55.1.159
   OHKAWA H, 1979, ANAL BIOCHEM, V95, P351, DOI 10.1016/0003-2697(79)90738-3
   PETO R, 1974, BRIT J CANCER, V29, P101, DOI 10.1038/bjc.1974.45
   SELBY JV, 1988, INT J CANCER, V41, P677, DOI 10.1002/ijc.2910410507
   SIEGERS CP, 1988, CANCER LETT, V41, P251, DOI 10.1016/0304-3835(88)90285-6
   Snedecor GWCochran, 1968, STAT METHODS, V7th, P0
   STEVENS RG, 1986, JNCI-J NATL CANCER I, V76, P605, DOI 10.1093/jnci/76.4.605
   STEVENS RG, 1983, AM J EPIDEMIOL, V118, P550, DOI 10.1093/oxfordjournals.aje.a113660
   STEVENS RG, 1988, NEW ENGL J MED, V319, P1047, DOI 10.1056/NEJM198810203191603
   Tannenbaum A, 1942, CANCER RES, V12, P460
   VIJAYARAGHAVAN S, 1981, P SOC EXP BIOL MED, V168, P151, DOI 10.3181/00379727-168-41250
   WEINBERG E D, 1983, NUTRITION AND CANCER, V4, P223, DOI 10.1080/01635588209513761
   WEINBERG ED, 1981, BIOL TRACE ELEM RES, V3, P55, DOI 10.1007/BF02789123
   WELSCH CW, 1985, CANCER RES, V45, P3415
   Young S, 1973, IARC SCI PUBL, V0, P31
   1989, 1900, V47, V0, P176
NR 33
TC 75
Z9 82
U1 0
U2 1
PU OXFORD UNIV PRESS
PI OXFORD
PA GREAT CLARENDON ST, OXFORD OX2 6DP, ENGLAND
SN 0143-3334
EI 1460-2180
J9 CARCINOGENESIS
JI Carcinogenesis
PD JAN 15
PY 1991
VL 12
IS 1
BP 111
EP 114
DI 10.1093/carcin/12.1.111
PG 4
WC Oncology
SC Oncology
GA EU656
UT WOS:A1991EU65600019
PM 1988169
DA 2025-02-23
ER

PT J
AU APPEL, MJ
   ROVERTS, G
   WOUTERSEN, RA
AF APPEL, MJ
   ROVERTS, G
   WOUTERSEN, RA
TI INHIBITORY EFFECTS OF MICRONUTRIENTS ON PANCREATIC CARCINOGENESIS IN AZASERINE-TREATED RATS
SO CARCINOGENESIS
LA English
DT Article
ID fat-promoted development; vitamin-e; beta-carotene; exocrine pancreas; dietary-fat; (pre)neoplastic lesions; mammary carcinogenesis; subsequent risk; serum selenium; colon tumors
AB A study was made on the effects of long-term dietary administration of beta-carotene, vitamin C, vitamin E and selenium, either alone or in combination, on azaserine-induced pancreatic carcinogenesis in rats. Male Wistar rats were given two i.p. injections of 30 mg azaserine per kg body weight at 19 and 26 days of age. The rats were allocated to eight groups of 40 animals each and were fed an AIN-76 diet rich in saturated fat (20% lard), either as such or after supplementation with beta-carotene, vitamin C, beta-carotene + vitamin C, vitamin E, selenium, vitamin E + selenium, or the combination of all micronutrients investigated. Fifteen months after the last treatment with azaserine the survivors were killed. The pancreata were examined for the number and size of advanced putative preneoplastic lesions and the number of neoplasms as well. Rats maintained on a diet high in either beta-carotene, vitamin C or selenium developed significantly less atypical acinar cell nodules, adenomas and carcinomas as compared to controls. The number of tumour-bearing animals was significantly lower in the groups fed the diet high in beta-carotene or selenium. In animals of the group given a diet high in all micronutrients investigated, both the number and incidence of pancreatic tumours was lower than in all other groups. It was concluded that selenium, beta-carotene and vitamin C, alone as well as in combination, have an inhibitory effect on pancreatic carcinogenesis induced in rats by azaserine.
RP TNC, INST TOXICOL & NUTR, DEPT BIOL TOXICOL, POB 360, 3700 AJ ZEIST, NETHERLANDS.
CR ALAM BS, 1987, CARCINOGENESIS, V7, P711
   BIRT DF, 1986, P SOC EXP BIOL MED, V183, P311, DOI 10.3181/00379727-183-42424
   BIRT DF, 1982, CANCER RES, V42, P4455
   BIRT DF, 1983, CARCINOGENESIS, V4, P1215, DOI 10.1093/carcin/4.10.1215
   BIRT DF, 1988, NUTR CANCER, V11, P21, DOI 10.1080/01635588809513966
   BURNEY PGJ, 1989, AM J CLIN NUTR, V49, P895, DOI 10.1093/ajcn/49.5.895
   CHEN LH, 1988, ANTICANCER RES, V8, P739
   COOK MG, 1980, CANCER RES, V40, P1329
   CURPHEY TJ, 1988, PANCREAS, V3, P36, DOI 10.1097/00006676-198802000-00007
   HIROSE M, 1986, CARCINOGENESIS, V7, P1155, DOI 10.1093/carcin/7.7.1155
   HORVATH PM, 1983, CANCER RES, V43, P5335
   HUANG HS, 1965, J BIOL CHEM, V240, P2839
   IP C, 1981, CANCER RES, V41, P4386
   JACOBS MM, 1977, CANCER LETT, V2, P133, DOI 10.1016/S0304-3835(77)80002-5
   KISE Y, 1990, INT J CANCER, V46, P95, DOI 10.1002/ijc.2910460118
   KNEKT P, 1991, AM J CLIN NUTR, V53, PS283, DOI 10.1093/ajcn/53.1.283S
   KRINSKY NI, 1989, J NUTR, V119, P123, DOI 10.1093/jn/119.1.123
   LONGNECKER DS, 1982, CANCER RES, V42, P19
   Longnecker DS, 1983, APPLICATION BIOL MAR, V0, P43
   McCullagh P, 1989, GEN LINEAR MODELS, V2nd ed., P0, DOI 10.2307/2347392
   METTLIN C, 1979, JNCI-J NATL CANCER I, V62, P1435
   METTLIN C, 1981, NUTRITION AND CANCER, V2, P143
   MIRVISH SS, 1986, CANCER, V58, P1842, DOI 10.1002/1097-0142(19861015)58:8+<1842::AID-CNCR2820581410>3.0.CO;2-#
   NOMURA A, 1987, JNCI-J NATL CANCER I, V79, P103
   NOMURA AMY, 1985, CANCER RES, V45, P2369
   NORELL SE, 1986, AM J EPIDEMIOL, V124, P894, DOI 10.1093/oxfordjournals.aje.a114479
   OCONNOR TP, 1983, FED PROC, V42, P2210
   RAO MS, 1982, LAB INVEST, V46, P527
   ROEBUCK BD, 1984, JNCI-J NATL CANCER I, V73, P233
   ROEBUCK BD, 1981, CANCER RES, V41, P3961
   SALONEN JT, 1985, BMJ-BRIT MED J, V290, P417, DOI 10.1136/bmj.290.6466.417
   SALONEN JT, 1984, AM J EPIDEMIOL, V120, P342, DOI 10.1093/oxfordjournals.aje.a113898
   SHAMBERGER RJ, 1966, EXPERIENTIA, V22, P116, DOI 10.1007/BF01900187
   SHAPIRO SS, 1984, J NUTR, V114, P1924, DOI 10.1093/jn/114.10.1924
   SHEKELLE RB, 1981, LANCET, V2, P1185
   SHKLAR G, 1982, JNCI-J NATL CANCER I, V68, P791
   SUDA D, 1986, CARCINOGENESIS, V7, P711, DOI 10.1093/carcin/7.5.711
   SWICK RW, 1951, CANCER RES, V11, P948
   TEMPLE NJ, 1987, JNCI-J NATL CANCER I, V78, P1211
   THOMPSON HJ, 1980, JNCI-J NATL CANCER I, V65, P1299
   WALD NJ, 1987, BRIT J CANCER, V56, P69, DOI 10.1038/bjc.1987.156
   WAMER W, 1985, NUTR REP INT, V32, P295
   WATSON RR, 1986, J AM DIET ASSOC, V86, P505
   WILLETT WC, 1983, LANCET, V2, P130, DOI 10.1016/S0140-6736(83)90116-2
   WOUTERSEN RA, 1988, CANCER LETT, V41, P179, DOI 10.1016/0304-3835(88)90114-0
   WOUTERSEN RA, 1986, CARCINOGENESIS, V7, P1587, DOI 10.1093/carcin/7.9.1587
   WOUTERSEN RA, 1988, CANCER LETT, V42, P79, DOI 10.1016/0304-3835(88)90242-X
   ZIEGLER RG, 1989, J NUTR, V119, P116, DOI 10.1093/jn/119.1.116
NR 48
TC 24
Z9 24
U1 0
U2 0
PU OXFORD UNIV PRESS
PI OXFORD
PA GREAT CLARENDON ST, OXFORD OX2 6DP, ENGLAND
SN 0143-3334
EI 1460-2180
J9 CARCINOGENESIS
JI Carcinogenesis
PD NOV 15
PY 1991
VL 12
IS 11
BP 2157
EP 2161
DI 10.1093/carcin/12.11.2157
PG 5
WC Oncology
SC Oncology
GA GP558
UT WOS:A1991GP55800028
PM 1934304
DA 2025-02-23
ER

PT J
AU EWERTZ, M
AF EWERTZ, M
TI ALCOHOL-CONSUMPTION AND BREAST-CANCER RISK IN DENMARK
SO CANCER CAUSES & CONTROL
LA English
DT Article
DE AGE; ALCOHOL; BREAST NEOPLASMS; DENMARK; DIETARY FAT
AB The influence of alcohol consumption on breast cancer risk was evaluated in a population-based case-control study, including 1,486 cases diagnosed over a one-year (1983-84) period in Denmark.  Cases were identified from the files of the nationwide clinical trial of the Danish Breast Cancer Cooperative Group and the Danish Cancer Registry.  The control group was an age-stratified random sample of 1,336 women from the general population.  Data on risk factors were collected by self-administered questionnaires.  The association of alcohol consumption with breast cancer risk varied with age and dietary fat intake.  Among women aged 50-59 years, with a fat intake in the lowest quartile, the risk of breast cancer increased with increasing consumption of alcohol.  A consumption of 24 g or more per day was associated with an 18-fold increased risk compared with abstainers.  For women in other age groups, alcohol consumption had no significant association with breast cancer risk.
RP EWERTZ, M (corresponding author), DANISH CANC SOC,INST CANC EPIDEMIOL,DANISH CANC REGISTRY,ROSENVAENGETS HOVEDVEJ 35,BOX 839,DK-2100 COPENHAGEN 0,DENMARK.
NR 0
TC 25
Z9 26
U1 0
U2 0
PU RAPID SCIENCE PUBLISHERS
PI LONDON
PA 2-6 BOUNDARY ROW, LONDON, ENGLAND SE1 8NH
SN 0957-5243
EI 
J9 CANCER CAUSE CONTROL
JI Cancer Causes Control
PD JUL 15
PY 1991
VL 2
IS 4
BP 247
EP 252
DI 10.1007/BF00052141
PG 6
WC Oncology; Public, Environmental & Occupational Health
SC Oncology; Public, Environmental & Occupational Health
GA FZ607
UT WOS:A1991FZ60700007
PM 1873455
DA 2025-02-23
ER

PT J
AU BOEING, H
   JEDRYCHOWSKI, W
   WAHRENDORF, J
   POPIELA, T
   TOBIASZADAMCZYK, B
   KULIG, A
AF BOEING, H
   JEDRYCHOWSKI, W
   WAHRENDORF, J
   POPIELA, T
   TOBIASZADAMCZYK, B
   KULIG, A
TI DIETARY RISK-FACTORS IN INTESTINAL AND DIFFUSE TYPES OF STOMACH-CANCER - A MULTICENTER CASE-CONTROL STUDY IN POLAND
SO CANCER CAUSES & CONTROL
LA English
DT Article
DE CASE-CONTROL STUDY; DIET; NUTRITION; POLAND; STOMACH CANCER
AB A hospital-based, multicenter, case-control study has been performed in Poland covering 741 incident stomach-cancer cases (520 males and 221 females) and the same number of controls.  All stomach-cancer diagnoses were evaluated for histologic type according to the Lauren criteria.  Fifty-one percent were of the intestinal type, 35 percent of the diffuse type, and 8.5 percent of the mixed type.  The frequency of consumption of individual food items and several food groups was analyzed and the association of various foods with stomach cancer risk was evaluated after controlling for sex, age, occupation, education, and residency.  Increased consumption of sausages was related significantly to gastric cancer risk, whereas increased consumption of cheese products, nonwhite bread, vegetables, and fruit was associated with decreased risk.  A particularly strong decrease in risk was associated with consumption of radishes and onions.  When consumption of fruits and vegetables, sausages, nonwhite bread, and cheese were introduced simultaneously in a multivariate model, independent effects were found only for fruit and vegetables, sausages, and nonwhite bread.  The use of table salt, the frequency of eating hot meals, and an irregular eating pattern were also associated with increased risk, while additiona consumption of fruit between meals showed reduced risk.  If a reduction in vegetable and fruit consumption took place after marriage, an increased risk for stomach cancer was found, whereas augmented consumption of these food items after marriage decreased the risk.  Separate risk models were calculated for stomach cancer of the intestinal and diffuse types, but both histologic varieties showed the same pattern of associations with dietary risk factors.
RP BOEING, H (corresponding author), GERMAN CANC RES CTR,INST EPIDEMIOL & BIOMETRY,IM NEUENHEIMER FELD 280,W-6900 HEIDELBERG,GERMANY.
NR 0
TC 98
Z9 103
U1 0
U2 9
PU RAPID SCIENCE PUBLISHERS
PI LONDON
PA 2-6 BOUNDARY ROW, LONDON, ENGLAND SE1 8NH
SN 0957-5243
EI 
J9 CANCER CAUSE CONTROL
JI Cancer Causes Control
PD JUL 15
PY 1991
VL 2
IS 4
BP 227
EP 233
DI 10.1007/BF00052138
PG 7
WC Oncology; Public, Environmental & Occupational Health
SC Oncology; Public, Environmental & Occupational Health
GA FZ607
UT WOS:A1991FZ60700004
PM 1873452
DA 2025-02-23
ER

PT J
AU GHADIRIAN, P
   SIMARD, A
   BAILLARGEON, J
   MAISONNEUVE, P
   BOYLE, P
AF GHADIRIAN, P
   SIMARD, A
   BAILLARGEON, J
   MAISONNEUVE, P
   BOYLE, P
TI NUTRITIONAL FACTORS AND PANCREATIC-CANCER IN THE FRANCOPHONE COMMUNITY IN MONTREAL, CANADA
SO INTERNATIONAL JOURNAL OF CANCER
LA English
DT Article
ID past medical history; diet; risk; consumption; tobacco; alcohol
AB In a population-based case-control study of dietary risk factors for pancreatic cancer, a total of 179 cases and 239 controls were interviewed between 1984 and 1988.  This study demonstrated an increased risk of pancreas cancer associated with high levels of reported energy intake.  After adjustment for age, sex, response status, lifetime cigarette consumption and energy intake, there appeared to be an association with total fat intake (odds ratio in highest quartile relative to lowest quartile 2.24 [95% Confidence Interval (0.74, 6.73)] and, particularly, saturated fat [OR = 4.32, 95% CI(1.39, 13.7)].  Although dietary cholesterol intake appeared to increase risk and a number of many micro-nutrients were apparently associated with reductions of risk, none were statistically significant.  The results are consistent with a role of nutritional factors in the etiology of pancreatic cancer.  The magnitude of the risks involved emphasizes the necessity for larger studies of this topic.
C1 CTR HOSP NOTRE DAME,MONTREAL CANC INST,MONTREAL,QUEBEC,CANADA.
   HOP NOTRE DAME DE BON SECOURS,MONTREAL H2L 4K8,QUEBEC,CANADA.
   INT AGCY RES CANC,SEARCH PROGRAMME,F-69372 LYONS,FRANCE.
C3 Universite de Montreal; Universite de Montreal; World Health Organization; International Agency for Research on Cancer (IARC)
RP GHADIRIAN, P (corresponding author), UNIV MONTREAL,HOP HOTEL DIEU MONTREAL,FAC MED,DEPT NUTR,EPIDEMIOL RES UNIT,3840 RUE ST URBAIN,MONTREAL H2W 1T8,QUEBEC,CANADA.
CR BAKER RJ, 1978, GLIM SYSTEM, V0, P0
   BENHAMOU S, 1982, BIOMED PHARMACOTHER, V36, P389
   BOYLE P, 1989, INT J PANCREATOL, V5, P327, DOI 10.1007/BF02924298
   Breslow NE, 1980, ANAL CASE CONTROL ST, V0, P0
   DURBEC JP, 1983, BRIT J CANCER, V47, P463, DOI 10.1038/bjc.1983.75
   FALK RT, 1988, AM J EPIDEMIOL, V128, P324, DOI 10.1093/oxfordjournals.aje.a114972
   HIRAYAMA T, 1981, BANBURY REPORT, V7, P409
   HOWE GR, 1989, AM J EPIDEMIOL, V129, P1314, DOI 10.1093/oxfordjournals.aje.a115256
   ISHII K, 1968, JAPAN J CLIN MEDICIN, V26, P1839
   JAIN M, 1980, AM J EPIDEMIOL, V111, P212, DOI 10.1093/oxfordjournals.aje.a112888
   LEA A J, 1967, ANNALS OF THE ROYAL COLLEGE OF SURGEONS OF ENGLAND, V41, P432
   LONGNECKER DS, 1983, ARCH PATHOL LAB MED, V107, P54
   MACK TM, 1986, JNCI-J NATL CANCER I, V76, P49
   MARUCHI N, 1973, JAP J CANC, V19, P73
   MENDELOFF AI, 1977, NEW ENGL J MED, V297, P811, DOI 10.1056/NEJM197710132971506
   MILLS PK, 1988, CANCER-AM CANCER SOC, V61, P2578, DOI 10.1002/1097-0142(19880615)61:12<2578::AID-CNCR2820611232>3.0.CO;2-0
   NORELL SE, 1986, AM J EPIDEMIOL, V124, P894, DOI 10.1093/oxfordjournals.aje.a114479
   OLSEN GW, 1989, AM J PUBLIC HEALTH, V79, P1016, DOI 10.2105/AJPH.79.8.1016
   RAYMOND L, 1987, GASTROEN CLIN BIOL, V11, P488
NR 20
TC 107
Z9 108
U1 0
U2 3
PU WILEY-LISS
PI HOBOKEN
PA DIV JOHN WILEY & SONS INC, 111 RIVER ST, HOBOKEN, NJ 07030 USA
SN 0020-7136
EI 
J9 INT J CANCER
JI Int. J. Cancer
PD JAN 2
PY 1991
VL 47
IS 1
BP 1
EP 6
DI 10.1002/ijc.2910470102
PG 6
WC Oncology
SC Oncology
GA ET492
UT WOS:A1991ET49200001
PM 1845960
DA 2025-02-23
ER

PT J
AU DEMESQUITA, HBB
   MAISONNEUVE, P
   MOERMAN, CJ
   RUNIA, S
   BOYLE, P
AF DEMESQUITA, HBB
   MAISONNEUVE, P
   MOERMAN, CJ
   RUNIA, S
   BOYLE, P
TI LIFETIME HISTORY OF SMOKING AND EXOCRINE CARCINOMA OF THE PANCREAS - A POPULATION-BASED CASE-CONTROL STUDY IN THE NETHERLANDS
SO INTERNATIONAL JOURNAL OF CANCER
LA English
DT Article
ID past medical history; next-of-kin; cigarette smokers; beverage consumption; cancer; alcohol; diet; coffee; risk; tobacco
AB From 1984 to 1988 a population-based case-control study was carried out in the Netherlands in collaboration with the International Agency for Research on Cancer, to examine the possible relationship between habitual, life-time consumption of varieties of tobacco and exocrine pancreatic carcinoma in 176 cases and 487 controls. An interviewer-administered questionnaire was used to list major life events and obtain estimates of usual frequency of tobacco consumption throughout life. About 58% of patients were interviewed directly. After adjustment for age, gender, response status, energy intake and consumption of vegetables compared with neversmokers, a positive dose-response effect of smoking of life-time number of total cigarettes, i.e. non-filter and filter, emerged (OR 1.00, 1.35, 1.40 and 2.10, p-value trend < 0.05). Results of simultaneous estimation of the effects of life-time smoking of non-filter and filter cigarettes suggest that the effect was present primarily in non-filter cigarettes. The dose-response relationship was present in current smokers only. Compared with never-smokers, the risk pattern among relatively recent quitters, i.e. 2 to 14 years previously, still suggested a positive effect of past smoking (OR for low smokers 1.99, 95% Cl 0.79-4.99 and for high smokers 1.69, 95% Cl 0.63-4.58). The risk of quitting 15 years or more could be examined in the low smoking group only and was no different from those who had never smoked (OR 1.02, 95% Cl 0.47-2.20). In brief, our results suggest that, independent of usual past intake of energy and vegetables, life-time smoking of cigarettes influences the development of exocrine pancreatic cancer, whereas cessation of smoking of cigarettes for 15 years or more reduces the risk to the levels found among those who have never smoked.
C1 UNIV UTRECHT HOSP, DEPT DIETET, 3508 GA UTRECHT, NETHERLANDS.
   INT AGCY RES CANC, ANALYT EPIDEMIOL UNIT, F-69372 LYONS, FRANCE.
C3 Utrecht University; Utrecht University Medical Center; World Health Organization; International Agency for Research on Cancer (IARC)
RP NATL INST PUBL HLTH & ENVIRONM PROTECT, DEPT EPIDEMIOL, POSTBUS 1, 3720 BA BILTHOVEN, NETHERLANDS.
CR AUERBACH O, 1986, DIGEST DIS SCI, V31, P1014, DOI 10.1007/BF01300252
   BAKER RJ, 1985, GLIM SYSTEM, V0, P0
   BALLDIN G, 1980, J CLIN INVEST, V66, P159, DOI 10.1172/JCI109829
   Breslow NE, 1980, ANAL CASE CONTROL ST, V0, P0
   CEDERLOF R, 1975, RELATIONSHIP SMOKING, V0, P0
   CHOWDHURY P, 1990, PANCREAS, V5, P222, DOI 10.1097/00006676-199003000-00016
   CLAVEL F, 1989, INT J CANCER, V43, P17, DOI 10.1002/ijc.2910430105
   CUZICK J, 1990, INT J CANCER, V45, P673, DOI 10.1002/ijc.2910450417
   CUZICK J, 1989, INT J CANCER, V43, P415, DOI 10.1002/ijc.2910430312
   DEMESQUITA HBB, 1990, INT J CANCER, V46, P435, DOI 10.1002/ijc.2910460319
   DEMESQUITA HBB, 1991, INT J CANCER, V48, P540, DOI 10.1002/ijc.2910480411
   DOLL R, 1976, BRIT MED J, V2, P1525, DOI 10.1136/bmj.2.6051.1525
   DUBICK MA, 1987, GUT, V28, P330, DOI 10.1136/gut.28.3.330
   DURBEC JP, 1983, BRIT J CANCER, V47, P463, DOI 10.1038/bjc.1983.75
   FARROW DC, 1990, INT J CANCER, V45, P816, DOI 10.1002/ijc.2910450504
   GOLD EB, 1985, CANCER-AM CANCER SOC, V55, P460, DOI 10.1002/1097-0142(19850115)55:2<460::AID-CNCR2820550229>3.0.CO;2-V
   HAMMOND ECUYLER, 1966, NAT CANCER INST MONOGR, V19, P127
   HERRMANN N, 1985, AM J EPIDEMIOL, V121, P937, DOI 10.1093/oxfordjournals.aje.a114064
   HEUCH I, 1983, BRIT J CANCER, V48, P637, DOI 10.1038/bjc.1983.245
   HIATT RA, 1988, INT J CANCER, V41, P794, DOI 10.1002/ijc.2910410603
   HIRAYAMA T, 1981, BANBURY REPORT, V7, P409
   HOFSTETTER A, 1986, NEW ENGL J MED, V314, P79, DOI 10.1056/NEJM198601093140204
   HOWATSON AG, 1985, BRIT J CANCER, V51, P107, DOI 10.1038/bjc.1985.15
   HOWE GR, 1991, INT J CANCER, V47, P323, DOI 10.1002/ijc.2910470302
   JACOBS DR, 1981, AM J PUBLIC HEALTH, V71, P391, DOI 10.2105/AJPH.71.4.391
   KAHN HAROLD A, 1966, NAT CANCER INST MONOGR, V19, P1
   KOLONEL LN, 1977, AM J EPIDEMIOL, V106, P476, DOI 10.1093/oxfordjournals.aje.a112494
   LERCHEN ML, 1986, AM J EPIDEMIOL, V123, P481, DOI 10.1093/oxfordjournals.aje.a114263
   LONGNECKER DS, 1980, CANCER-AM CANCER SOC, V45, P534, DOI 10.1002/1097-0142(19800201)45:3<534::AID-CNCR2820450320>3.0.CO;2-G
   MACK TM, 1986, JNCI-J NATL CANCER I, V76, P49
   MARSHALL J, 1980, AM J EPIDEMIOL, V112, P675, DOI 10.1093/oxfordjournals.aje.a113040
   METZNER HL, 1989, J CLIN EPIDEMIOL, V42, P367, DOI 10.1016/0895-4356(89)90041-3
   MILLS PK, 1988, CANCER-AM CANCER SOC, V61, P2578, DOI 10.1002/1097-0142(19880615)61:12<2578::AID-CNCR2820611232>3.0.CO;2-0
   MOROSCO GJ, 1979, J TOXICOL ENV HEALTH, V5, P879, DOI 10.1080/15287397909529797
   MURTHY SNS, 1977, GASTROENTEROLOGY, V73, P758
   NORELL SE, 1986, AM J EPIDEMIOL, V124, P894, DOI 10.1093/oxfordjournals.aje.a114479
   OLSEN GW, 1989, AM J PUBLIC HEALTH, V79, P1016, DOI 10.2105/AJPH.79.8.1016
   RIVENSON A, 1988, CANCER RES, V48, P6912
   ROGOT E, 1975, INT J EPIDEMIOL, V4, P51, DOI 10.1093/ije/4.1.51
   SOLOMON TE, 1987, PHYSL GASTROINTESTIN, V2, P1193
   WALKER AM, 1988, AM J EPIDEMIOL, V127, P905, DOI 10.1093/oxfordjournals.aje.a114893
   WHITTEMORE AS, 1983, J CHRON DIS, V36, P251, DOI 10.1016/0021-9681(83)90059-0
   WYNDER EL, 1973, CANCER, V31, P641, DOI 10.1002/1097-0142(197303)31:3<641::AID-CNCR2820310323>3.0.CO;2-1
NR 46
TC 49
Z9 50
U1 0
U2 1
PU WILEY
PI HOBOKEN
PA 111 RIVER ST, HOBOKEN 07030-5774, NJ USA
SN 0020-7136
EI 1097-0215
J9 INT J CANCER
JI Int. J. Cancer
PD DEC 2
PY 1991
VL 49
IS 6
BP 816
EP 822
DI 10.1002/ijc.2910490604
PG 7
WC Oncology
SC Oncology
GA GT956
UT WOS:A1991GT95600003
PM 1959986
DA 2025-02-23
ER

PT J
AU NOMURA, AMY
   STEMMERMANN, GN
   CHYOU, PH
AF NOMURA, AMY
   STEMMERMANN, GN
   CHYOU, PH
TI PROSPECTIVE-STUDY OF SERUM-CHOLESTEROL LEVELS AND LARGE-BOWEL CANCER
SO JOURNAL OF THE NATIONAL CANCER INSTITUTE
LA English
DT Article
ID coronary heart-disease; colon cancer; japanese men; plasma-cholesterol; hawaii; mortality; lipoprotein; ancestry; dietary; program
AB Based on previous reports, it is uncertain whether serum cholesterol levels are inversely related to colon cancer risk.  In this study, serum cholesterol levels were measured in 7926 Japanese-American men who were followed for over 20 years.  Two hundred thirty-one incident cases of colon cancer and 97 cases of rectal cancer were identified.  An increase in serum cholesterol levels was associated with a decrease in risk for colon cancer (P value for trend = .01) but not for rectal cancer.  This association appeared stronger as the site of cancer moved from the sigmoid colon to the cecum.  The data were further analyzed by interval from examination to diagnosis.  The inverse association was present for colon cancer cases diagnosed within 10 years of examination (P value for trend < .01), especially for cecum-ascending colon cancer cases (P < .01).  A similar inverse pattern was found for cecum-ascending colon cancer cases diagnosed after 10 years, but the association was not statistically significant.  The results suggest that the preclinical effects of undiagnosed colon cancer contributed to the inverse association, but these effects do not entirely explain why the relationship with hypocholesterolemia was stronger in men who were subsequently diagnosed with right-sided colon cancer.
RP NOMURA, AMY (corresponding author), KUAKINI MED CTR,JAPAN HAWAII CANC STUDY,347 N KUAKINI ST,HONOLULU,HI 96817, USA.
FU NCI NIH HHS [R01CA-33644] Funding Source: Medline
CR ANDERSON DE, 1982, CANCER EPIDEMIOL, V0, P483
   CORREA P, 1975, CANCER EPIDEMIOL, V0, P386
   COWAN LD, 1990, AM J EPIDEMIOL, V131, P468, DOI 10.1093/oxfordjournals.aje.a115521
   COX DR, 1972, J R STAT SOC B, V34, P187
   DAYAL Y, 1989, PATHOLOGIC BASIS DIS, V0, P827
   DIETSCHY JM, 1970, NEW ENGL J MED, V282, P1179, DOI 10.1056/NEJM197005212822105
   Dukes CE, 1932, J PATHOL BACTERIOL, V35, P323, DOI 10.1002/path.1700350303
   FREUND RJ, 1981, STATISTICAL ANAL SYS, V0, P0
   HAENSZEL W, 1973, DIS COLON RECTUM, V16, P371, DOI 10.1007/BF02587580
   HIATT RA, 1986, J CHRON DIS, V39, P861, DOI 10.1016/0021-9681(86)90034-2
   ISLES CG, 1989, BMJ-BRIT MED J, V298, P920, DOI 10.1136/bmj.298.6678.920
   KAGAN A, 1974, J CHRON DIS, V27, P345, DOI 10.1016/0021-9681(74)90014-9
   KARK JD, 1980, J CHRON DIS, V33, P311, DOI 10.1016/0021-9681(80)90026-0
   KNEKT P, 1988, J CLIN EPIDEMIOL, V41, P519, DOI 10.1016/0895-4356(88)90056-X
   MCMICHAEL AJ, 1985, JNCI-J NATL CANCER I, V75, P185
   MCMICHAEL AJ, 1984, EPIDEMIOL REV, V6, P192, DOI 10.1093/oxfordjournals.epirev.a036271
   MOORE FE, 1967, VITAL HLTH STAT, V11, P1
   MUIR C, 1987, IARC SCI PUBL, V88, P0
   NEUGUT AI, 1986, JAMA-J AM MED ASSOC, V255, P265
   NOMURA AMY, 1981, DIGEST DIS SCI, V26, P1116, DOI 10.1007/BF01295978
   RIDER A A, 1984, AMERICAN JOURNAL OF CLINICAL NUTRITION, V40, P906, DOI 10.1093/ajcn/40.4.906
   SCHATZKIN A, 1988, CANCER RES, V48, P452
   SCHATZKIN A, 1987, LANCET, V2, P298
   SEVERSON RK, 1989, CANCER RES, V49, P1857
   SIDNEY S, 1986, AM J EPIDEMIOL, V124, P33, DOI 10.1093/oxfordjournals.aje.a114368
   STEMMERMANN GN, 1981, JNCI-J NATL CANCER I, V67, P1179
   TORNBERG SA, 1986, NEW ENGL J MED, V315, P1629, DOI 10.1056/NEJM198612253152601
   WILLIAMS RR, 1981, JAMA-J AM MED ASSOC, V245, P247, DOI 10.1001/jama.245.3.247
   WINAWER SJ, 1990, JAMA-J AM MED ASSOC, V263, P2083, DOI 10.1001/jama.263.15.2083
   WINGARD DL, 1984, J CHRON DIS, V37, P401, DOI 10.1016/0021-9681(84)90107-3
   WORTH RM, 1970, J CHRON DIS, V23, P389, DOI 10.1016/0021-9681(70)90022-6
   YANO K, 1988, AM J EPIDEMIOL, V127, P476, DOI 10.1093/oxfordjournals.aje.a114824
   YANO K, 1984, AM J EPIDEMIOL, V119, P653, DOI 10.1093/oxfordjournals.aje.a113787
   YOUNG JL, 1981, NATL CANC I MONOGR, V57, P1
   1981, 1900, V246, V0, P731
NR 35
TC 38
Z9 41
U1 0
U2 0
PU NATL CANCER INSTITUTE
PI BETHESDA
PA 9030 OLD GEORGETOWN RD, BETHESDA, MD 20814
SN 0027-8874
EI 
J9 J NATL CANCER I
JI J. Natl. Cancer Inst.
PD OCT 2
PY 1991
VL 83
IS 19
BP 1403
EP 1407
DI 10.1093/jnci/83.19.1403
PG 5
WC Oncology
SC Oncology
GA GG761
UT WOS:A1991GG76100016
PM 1920483
DA 2025-02-23
ER

PT J
AU LYNCH, PM
   WARGOVICH, MJ
   LYNCH, HT
   PALMER, C
   LANSPA, S
   DROUHARD, T
   LYNCH, J
AF LYNCH, PM
   WARGOVICH, MJ
   LYNCH, HT
   PALMER, C
   LANSPA, S
   DROUHARD, T
   LYNCH, J
TI A FOLLOW-UP-STUDY OF COLONIC EPITHELIAL PROLIFERATION AS A BIOMARKER IN A NATIVE-AMERICAN FAMILY WITH HEREDITARY NONPOLYPOSIS COLON CANCER
SO JOURNAL OF THE NATIONAL CANCER INSTITUTE
LA English
DT Article
ID cell proliferation; colorectal-cancer; predisposition; chromosome-5; polyposis; gene
AB A 7-year follow-up study of colonic mucosa proliferation markers was conducted on members of a Native-American family with hereditary nonpolyposis colon cancer.  Reproducibility of a tritiated thymidine autoradiography assay for labeling indexes during this 7-year biologically significant time frame was established.  A good correlation between tritiated thymidine and a newer technique, bromodeoxyuridine immunoperoxidase staining, was seen.  No confounding effect could be attributed to standard colon preparation.  On average, both baseline and follow-up values for epithelial proliferation were within the accepted normal range.  The presence of essentially normal labeling indexes among colon cancer patients and their high-risk off-spring suggests the possibility of the significant effect of dietary factors in reducing proliferation.  Such factors may account for the low risk of colon cancer that characterizes the Native-American population in the American Southwest.
C1 US PHS,TUBA CITY,AZ.
   CREIGHTON UNIV,DEPT PREVENT MED,OMAHA,NE 68178.
C3 United States Public Health Service; Creighton University
RP LYNCH, PM (corresponding author), UNIV TEXAS,MD ANDERSON CANC CTR,GASTROINTESTINAL ONCOL & DIGEST DIS SECT,HOUSTON,TX 77030, USA.
FU NCI NIH HHS [R01CA-42705] Funding Source: Medline
CR BAILEYWILSON JE, 1986, GENET EPIDEMIOL, V3, P27, DOI 10.1002/gepi.1370030104
   BODMER WF, 1987, NATURE, V328, P614, DOI 10.1038/328614a0
   DESCHNER E, 1963, J CLIN INVEST, V42, P1922, DOI 10.1172/JCI104878
   LACY ER, 1991, GASTROENTEROLOGY, V100, P259, DOI 10.1016/0016-5085(91)90610-W
   LEPPERT M, 1987, SCIENCE, V238, P1411, DOI 10.1126/science.3479843
   LEPPERT M, 1990, NEW ENGL J MED, V322, P904, DOI 10.1056/NEJM199003293221306
   LIPKIN M, 1983, CANCER RES, V43, P1899
   LIPKIN M, 1985, CANCER LETT, V26, P139, DOI 10.1016/0304-3835(85)90019-9
   LIPKIN M, 1985, NEW ENGL J MED, V313, P1381, DOI 10.1056/NEJM198511283132203
   LYNCH HT, 1985, CANCER GENET CYTOGEN, V15, P209, DOI 10.1016/0165-4608(85)90164-5
   LYNCH PM, 1985, COLON CANCER GENETIC, V0, P0
   LYNCH PM, 1985, COLON CANCER GENETIC, V0, P261
   RISIO M, 1988, GASTROENTEROLOGY, V94, P899, DOI 10.1016/0016-5085(88)90545-8
   Sievers M L, 1976, ARIZ MED, V33, P15
NR 14
TC 22
Z9 22
U1 0
U2 0
PU NATL CANCER INSTITUTE
PI BETHESDA
PA 9030 OLD GEORGETOWN RD, BETHESDA, MD 20814
SN 0027-8874
EI 
J9 J NATL CANCER I
JI J. Natl. Cancer Inst.
PD JUL 3
PY 1991
VL 83
IS 13
BP 951
EP 954
DI 10.1093/jnci/83.13.951
PG 4
WC Oncology
SC Oncology
GA FU294
UT WOS:A1991FU29400020
PM 2067038
DA 2025-02-23
ER

PT J
AU WEISBURGER, JH
   WYNDER, EL
AF WEISBURGER, JH
   WYNDER, EL
TI DIETARY-FAT INTAKE AND CANCER
SO HEMATOLOGY-ONCOLOGY CLINICS OF NORTH AMERICA
LA English
DT Article
ID breast-cancer; colon cancer; cell-proliferation; risk; carcinogenesis; mortality; enhancement; prevention; prostate; calcium
C1 AMER HLTH FDN, NEW YORK, NY 10017 USA.
C3 American Health Foundation
RP AMER HLTH FDN, 1 DANA RD, VALHALLA, NY 10595 USA.
FU NCI NIH HHS [CA-17613, CA-32617, CA-42381] Funding Source: Medline
CR ALBANES D, 1990, NUTR CANCER, V13, P73, DOI 10.1080/01635589009514047
   [Anonymous], 1989, DIET HLTH IMPLICATIO, V0, P0
   BALLARDBARBASH R, 1990, CANCER RES, V50, P3610
   BALLARDBARBASH R, 1990, JNCI-J NATL CANCER I, V82, P286, DOI 10.1093/jnci/82.4.286
   BERRINO F, 1989, INT J CANCER, V44, P186, DOI 10.1002/ijc.2910440133
   Birt D F, 1986, ADV EXP MED BIOL, V206, P69
   BIRT DF, 1989, CANCER RES, V49, P5848
   BIRT DF, 1990, NUTR REV, V48, P1, DOI 10.1111/j.1753-4887.1990.tb02870.x
   BOFFETTA P, 1990, J CLIN EPIDEMIOL, V43, P569, DOI 10.1016/0895-4356(90)90161-H
   BOYAR AP, 1988, AM J CLIN NUTR, V48, P896, DOI 10.1093/ajcn/48.3.896
   BOYAR AP, 1988, NUTR CANCER, V11, P93, DOI 10.1080/01635588809513975
   BROWN K, 1988, P NATL ACAD SCI USA, V87, P43
   BULBROOK RD, 1986, CANCER SURV, V5, P435
   Cavenee WK, 1989, RECESSIVE ONCOGENES AND TUMOR SUPPRESSION, V0, P0
   CLAYSON DB, 1989, REGUL TOXICOL PHARM, V9, P284, DOI 10.1016/0273-2300(89)90067-6
   COHEN LA, 1986, ANTICANCER RES, V6, P215
   COHEN LA, 1990, MED HYPOTHESES, V31, P83, DOI 10.1016/0306-9877(90)90002-V
   COWAN LD, 1990, AM J EPIDEMIOL, V131, P468, DOI 10.1093/oxfordjournals.aje.a115521
   DEWAARD F, 1988, INT J CANCER, V41, P666, DOI 10.1002/ijc.2910410505
   FONG LYY, 1990, CARCINOGENESIS, V11, P411, DOI 10.1093/carcin/11.3.411
   GARLAND CF, 1989, LANCET, V2, P1176, DOI 10.1016/s0140-6736(89)91789-3
   GREENWALD P, 1989, PREV MED, V18, P163, DOI 10.1016/0091-7435(89)90063-7
   GREENWALD P, 1990, CANCER-AM CANCER SOC, V65, P1483, DOI 10.1002/1097-0142(19900401)65:7<1483::AID-CNCR2820650706>3.0.CO;2-E
   HAYASHI Y, 1986, DIET NUTRITION CANCE, V16, P3
   HENDERSON BE, 1988, CANCER RES, V48, P246
   HILL MJ, 1971, J PATHOL, V104, P239, DOI 10.1002/path.1711040405
   HOLM LE, 1989, JNCI-J NATL CANCER I, V81, P1218, DOI 10.1093/jnci/81.16.1218
   HOSSAIN MZ, 1989, CARCINOGENESIS, V10, P1743, DOI 10.1093/carcin/10.9.1743
   HOWE GR, 1990, INT J CANCER, V45, P604, DOI 10.1002/ijc.2910450405
   HOWE GR, 1990, JNCI-J NATL CANCER I, V82, P561, DOI 10.1093/jnci/82.7.561
   HULKA BS, 1989, PREV MED, V18, P180, DOI 10.1016/0091-7435(89)90065-0
   IP C, 1986, PROG CLIN BIOL RES, V222, P3
   KARMALI RA, 1989, J INTERN MED, V225, P197, DOI 10.1111/j.1365-2796.1989.tb01456.x
   KNIGHT GB, 1989, JPN J CANCER RES, V80, P493, DOI 10.1111/j.1349-7006.1989.tb01664.x
   KROES R, 1986, FASEB J, V45, P136
   KUNE GA, 1990, NUTR CANCER, V13, P9, DOI 10.1080/01635589009514041
   LAVECCHIA C, 1988, CANCER RES, V48, P7285
   LERMAN C, 1989, CANCER RES, V49, P4955
   LIEHR JG, 1990, MUTAT RES, V238, P269, DOI 10.1016/0165-1110(90)90018-7
   LIPKIN M, 1989, CANCER RES, V49, P248
   LOEB LA, 1990, MUTAT RES, V238, P297, DOI 10.1016/0165-1110(90)90021-3
   MCGINNIS JM, 1989, ISSUES SCI TECHNOL, V5, P46
   Mettlin C, 1988, PROG CLIN BIOL RES, V259, P149
   MICHNOVICZ JJ, 1990, JNCI-J NATL CANCER I, V82, P947, DOI 10.1093/jnci/82.11.947
   MILLS P, 1989, CANCER-AM CANCER SOC, V64, P582, DOI 10.1002/1097-0142(19890801)64:3<582::AID-CNCR2820640304>3.0.CO;2-V
   MOON T, 1989, NUTRITION CANCER PRE, V0, P3
   NEWMARK HL, 1990, JNCI-J NATL CANCER I, V82, P491, DOI 10.1093/jnci/82.6.491
   NIGRO ND, 1987, PREV MED, V16, P554, DOI 10.1016/0091-7435(87)90071-5
   PALMER S, 1989, IN VIVO (ATTIKI), V3, P135
   PARIZA MW, 1988, ANNU REV NUTR, V8, P167, DOI 10.1146/annurev.nu.08.070188.001123
   PRENTICE RL, 1989, CANCER RES, V49, P3147
   PRENTICE RL, 1988, JNCI-J NATL CANCER I, V80, P802, DOI 10.1093/jnci/80.11.802
   RANDERATH K, 1990, MUTAT RES, V238, P245, DOI 10.1016/0165-1110(90)90016-5
   RESHEF R, 1990, CANCER RES, V50, P1764
   RIVENSON A, 1988, CANCER RES, V48, P6912
   ROGERS AE, 1989, PATHOLOGY REV, V0, P215
   ROSE DP, 1986, CANCER SURV, V5, P671
   ROSE DP, 1986, CANCER-AM CANCER SOC, V58, P2363, DOI 10.1002/1097-0142(19861201)58:11<2363::AID-CNCR2820581102>3.0.CO;2-#
   ROSENKRANZ HS, 1988, MUTAT RES, V205, P1, DOI 10.1016/0165-1218(88)90002-X
   RUSSO IH, 1978, JNCI-J NATL CANCER I, V61, P1439
   SCHAPIRA DV, 1990, PREV MED, V19, P45, DOI 10.1016/0091-7435(90)90006-6
   SCHATZKIN A, 1989, JAMA-J AM MED ASSOC, V261, P3284, DOI 10.1001/jama.261.22.3284
   SCHOTTENFELD D, 1991, CANCER EPIDEMIOLOGY, V0, P0
   SHAHIN MM, 1989, MUTAT RES, V221, P163, DOI 10.1016/0165-1110(89)90033-X
   SHAO R, 1990, P SOC EXP BIOL MED, V193, P313, DOI 10.3181/00379727-193-43041
   SIMOPOULOS AP, 1987, AM J CLIN NUTR, V45, P1027, DOI 10.1093/ajcn/45.5.1027
   TAJIMA K, 1985, JPN J CANCER RES, V76, P717
   TANNENBAUM A, 1953, ADV CANCER RES, V1, P451, DOI 10.1016/S0065-230X(08)60009-3
   TONIOLO P, 1989, JNCI-J NATL CANCER I, V81, P278, DOI 10.1093/jnci/81.4.278
   TOPOROFF E, 1990, NUTR CANCER, V13, P35, DOI 10.1080/01635589009514043
   WARGOVICH MJ, 1989, PREV MED, V18, P672, DOI 10.1016/0091-7435(89)90038-8
   WATANABE S, 1989, JAPANESE JOURNAL OF CLINICAL ONCOLOGY, V19, P305
   WEINBERG RA, 1989, CANCER RES, V49, P3713
   Weindruch R, 1988, THE RETARDATION OF AGING AND DISEASE BY DIETARY RESTRICTION, V0, P0
   Weisburger J H, 1990, EPIDEMIOLOGY, V1, P314, DOI 10.1097/00001648-199007000-00010
   WILLETT W, 1989, NATURE, V338, P389, DOI 10.1038/338389a0
   WILLETT WC, 1987, NEW ENGL J MED, V316, P22, DOI 10.1056/NEJM198701013160105
   WILLIAMS GM, 1989, ANNU REV PHARMACOL, V29, P189
   WILPART M, 1988, ACTA GASTRO-ENT BELG, V51, P357
   WITMER MC, 1990, 4TH INT S BIOL REACT, V0, P0
   WOODS MN, 1989, AM J CLIN NUTR, V49, P1179, DOI 10.1093/ajcn/49.6.1179
   WYNDER E L, 1982, NUTRITION AND CANCER, V3, P195, DOI 10.1080/01635588109513722
   WYNDER EL, 1986, CANCER-AM CANCER SOC, V58, P1804, DOI 10.1002/1097-0142(19861015)58:8+<1804::AID-CNCR2820581404>3.0.CO;2-N
   1987, 1900, V16, V0, P449
NR 86
TC 29
Z9 30
U1 0
U2 1
PU W B SAUNDERS CO-ELSEVIER INC
PI PHILADELPHIA
PA 1600 JOHN F KENNEDY BOULEVARD, STE 1800, PHILADELPHIA, PA 19103-2899 USA
SN 0889-8588
EI 1558-1977
J9 HEMATOL ONCOL CLIN N
JI Hematol. Oncol. Clin. North Am.
PD FEB 15
PY 1991
VL 5
IS 1
BP 7
EP 23
DI 10.1016/S0889-8588(18)30451-9
PG 17
WC Oncology; Hematology
SC Oncology; Hematology
GA EZ506
UT WOS:A1991EZ50600003
PM 1851151
DA 2025-02-23
ER

PT J
AU SCHAPIRA, DV
   KUMAR, NB
   LYMAN, GH
   COX, CE
AF SCHAPIRA, DV
   KUMAR, NB
   LYMAN, GH
   COX, CE
TI OBESITY AND BODY-FAT DISTRIBUTION AND BREAST-CANCER PROGNOSIS
SO CANCER
LA English
DT Article
ID estrogen-receptors; racial-differences; dietary-fat; weight; women; survival; risk; cholesterol; hormones; disease
AB This study addresses the effect of obesity and body fat distribution on auxillary lymph node involvement, tumor size, and estrogen receptor (ER) leve in breast cancer patients.  Anthropometric measurements were prospectively obtained on 248 consecutively and newly diagnosed women with invasive breast cancer.  The anthropometric measurements evaluated were abdomen, thigh, subscapular, and midaxillary skinfolds; weight; and height.  Weight and Quetelet Index (kg/m2) were significantly (P = 0.001) associated with lymph node involvement in postmenopausal patients.  The abdomen:thigh skinfold ratio was significantly higher in premenopausal patients (P = 0.004) and postmenopausal (P = 0.03) without axillary node involvement compared with women with 4 + axillary node involvement.  The abdomen;thigh skinfold was higher (P = 0.05) in women with smaller breast cancers (< 2.0 cm) and higher ER levels.  Weight and Quetelet Index did not affect tumor size or ER level.  This study demonstrated that obese postmenopausal women who developed breast cancer tend to have more axillary node involvement than their leaner counterparts.  Generalized obesity did not affect tumor size or ER level.  Premenopausal and postmenopausal women with upper body fat distribution appear to be a subset of women who have a mor favorable prognosis as measured by less lymph node involvement, smaller tumors, and higher levels of ER in their tumors.
C1 UNIV S FLORIDA,COLL MED,TAMPA,FL 33612.
C3 State University System of Florida; University of South Florida
RP SCHAPIRA, DV (corresponding author), H LEE MOFFITT CANC CTR & RES INST,CANC PREVENT SECT,12902 MAGNOLIA DR,TAMPA,FL 33612, USA.
CR ABE R, 1976, TOHOKU J EXP MED, V120, P351, DOI 10.1620/tjem.120.351
   ADAMI HO, 1977, BRIT J CANCER, V36, P787, DOI 10.1038/bjc.1977.263
   ADAMI HO, 1985, BREAST CANCER RES TR, V5, P293, DOI 10.1007/BF01806024
   Behnke AR, 1974, EVALUATION REGULATIO, V0, P0
   BOYD NF, 1981, JNCI-J NATL CANCER I, V67, P785
   BRUNING PF, 1985, BRIT J CANCER, V51, P479, DOI 10.1038/bjc.1985.69
   BURT JR, 1983, P AN M AM SOC CLIN, V2, P0
   CRITSELIS AN, 1981, P AM ASSOC CANC RES, V22, P431
   De Waard F, 1977, CANCER, V40, P1269, DOI 10.1002/1097-0142(197709)40:3<1269::AID-CNCR2820400341>3.0.CO;2-S
   de Waard F, 1981, NUTR CANCER, V2, P237
   DEWAARD F, 1975, CANCER RES, V35, P3351
   DEWAARD F, 1981, BANBURY REPORT, V8, P21
   DEWARD F, 1974, INT J CANCER, V14, P153, DOI 10.1002/ijc.2910140203
   DONEGAN WL, 1978, CANCER-AM CANCER SOC, V41, P1590, DOI 10.1002/1097-0142(197804)41:4<1590::AID-CNCR2820410449>3.0.CO;2-N
   DONEGAN WL, 1980, BREAST, V4, P14
   EBERLEIN T, 1985, BREAST CANCER RES TR, V5, P81, DOI 10.1007/BF01807654
   EVANS DJ, 1983, J CLIN ENDOCR METAB, V57, P304, DOI 10.1210/jcem-57-2-304
   GREENBERG ER, 1985, BRIT J CANCER, V51, P691, DOI 10.1038/bjc.1985.104
   GREGORIO DI, 1985, JNCI-J NATL CANCER I, V75, P37
   HOWSON CP, 1986, CANCER-AM CANCER SOC, V58, P2372, DOI 10.1002/1097-0142(19861201)58:11<2372::AID-CNCR2820581103>3.0.CO;2-Z
   INGRAM D, 1989, CANCER-AM CANCER SOC, V64, P1049, DOI 10.1002/1097-0142(19890901)64:5<1049::AID-CNCR2820640515>3.0.CO;2-M
   INGRAM DM, 1989, AUST NZ J SURG, V59, P115, DOI 10.1111/j.1445-2197.1989.tb01479.x
   KATCH FI, 1980, RES Q EXERCISE SPORT, V51, P249, DOI 10.1080/02701367.1980.10609286
   Keys A, 1956, HUMAN BIOLOGY, V28, P111
   LEW EA, 1979, J CHRON DIS, V32, P563, DOI 10.1016/0021-9681(79)90119-X
   MCGUIRE WL, 1978, METABOLISM, V27, P487, DOI 10.1016/0026-0495(78)90103-8
   MIRRA AP, 1971, CANCER RES, V31, P77
   NEWMAN SC, 1986, AM J EPIDEMIOL, V123, P767, DOI 10.1093/oxfordjournals.aje.a114305
   OWNBY HE, 1985, JNCI-J NATL CANCER I, V75, P55
   SCHAPIRA DV, 1990, ANN INTERN MED, V112, P182, DOI 10.7326/0003-4819-112-3-182
   SHERMAN B, 1983, CANCER-AM CANCER SOC, V51, P1527, DOI 10.1002/1097-0142(19830415)51:8<1527::AID-CNCR2820510828>3.0.CO;2-T
   SILVESTRINI R, 1979, CANCER-AM CANCER SOC, V44, P665, DOI 10.1002/1097-0142(197908)44:2<665::AID-CNCR2820440237>3.0.CO;2-N
   SOHRABI A, 1980, JAMA-J AM MED ASSOC, V244, P264, DOI 10.1001/jama.244.3.264
   STAVRAKY K, 1974, J NATL CANCER I, V853, P647
   TARTTER PI, 1981, CANCER-AM CANCER SOC, V47, P2222, DOI 10.1002/1097-0142(19810501)47:9<2222::AID-CNCR2820470919>3.0.CO;2-5
   VALAORAS VG, 1969, INT J CANCER, V4, P350, DOI 10.1002/ijc.2910040312
   VERREAULT R, 1989, AM J EPIDEMIOL, V129, P260, DOI 10.1093/oxfordjournals.aje.a115131
   WILLIAMS G, 1988, BRIT J CANCER, V58, P631, DOI 10.1038/bjc.1988.274
   WYNDER EL, 1978, CANCER-AM CANCER SOC, V41, P2341, DOI 10.1002/1097-0142(197806)41:6<2341::AID-CNCR2820410637>3.0.CO;2-N
   ZUMOFF B, 1982, ANTICANCER RES, V2, P59
NR 40
TC 58
Z9 61
U1 0
U2 2
PU WILEY-LISS
PI NEW YORK
PA DIV JOHN WILEY & SONS INC 605 THIRD AVE, NEW YORK, NY 10158-0012
SN 0008-543X
EI 
J9 CANCER
JI Cancer
PD JAN 15
PY 1991
VL 67
IS 2
BP 523
EP 528
DI 10.1002/1097-0142(19910115)67:2<523::AID-CNCR2820670234>3.0.CO;2-O
PG 6
WC Oncology
SC Oncology
GA ET461
UT WOS:A1991ET46100033
PM 1985744
DA 2025-02-23
ER

PT J
AU HEBERT, JR
   KABAT, GC
AF HEBERT, JR
   KABAT, GC
TI IMPLICATIONS FOR CANCER-EPIDEMIOLOGY OF DIFFERENCES IN DIETARY-INTAKE ASSOCIATED WITH ALCOHOL-CONSUMPTION
SO NUTRITION AND CANCER-AN INTERNATIONAL JOURNAL
LA English
DT Article
AB Several dietary factors are thought to modify risk for cancers that are known to be associated with alcohol intake.  In this study, we sought to identify and describe alcohol-related differences in dietary and nutritional factors that are potential independent predictors of cancer risk or effect modifiers or confounders of alcohol-cancer relationships.  Data were obtained from a large hospital-based case-control study that was designed to estimate the cancer risk from various tobacco products.  Study subjects consisted of 465 male and 300 female incident lung cancer cases and 870 male and 556 female hospitalized patient controls matched on age (+/- 5 yrs).  Nutritional data were analyzed as log-transformed frequencies of 30 food items, 9 factor scores generated to describe overall patterns of dietary intake, and nutrient scores estimating daily intake of fat, vitamin A, fiber, and cholesterol.  We observed many more significant differences in nutritional exposures by alcoholic beverage intake than would be expected merely by chance.  For males, the most striking relationships included increased meat and egg consumption with increasing alcohol consumption and higher intake of cantaloupe and cold cereal among lighter drinkers.  For females, we observed strong inverse relationships between alcohol consumption and reported intake of fruit, cold cereal, and ice cream.  We also observed a direct association between alcohol and meat consumption, though it was weaker than that found among men.  Findings based on factors and nutrients followed the pattern observed for the individual food items, with highest fat scores and lowest fruit scores among the heaviest drinkers.  Implications for nutrient-alcohol interactions and statistical considerations are discussed.
C1 AMER HLTH FDN,DIV EPIDEMIOL,NEW YORK,NY 10017.
C3 American Health Foundation
RP HEBERT, JR (corresponding author), UNIV MASSACHUSETTS,MED CTR,DIV PREVENT & BEHAV MED,WORCESTER,MA 01655, USA.
FU NCI NIH HHS [CA-32617, CA-17613] Funding Source: Medline
NR 0
TC 22
Z9 22
U1 0
U2 3
PU LAWRENCE ERLBAUM ASSOC INC
PI MAHWAH
PA 10 INDUSTRIAL AVE, MAHWAH, NJ 07430-2262
SN 0163-5581
EI 
J9 NUTR CANCER
JI Nutr. Cancer
PD JUN 15
PY 1991
VL 15
IS 2
BP 107
EP 119
DI 10.1080/01635589109514118
PG 13
WC Oncology; Nutrition & Dietetics
SC Oncology; Nutrition & Dietetics
GA FC663
UT WOS:A1991FC66300004
PM 2038565
DA 2025-02-23
ER

PT J
AU NOMURA, AMY
   LEMARCHAND, L
   KOLONEL, LN
   HANKIN, JH
AF NOMURA, AMY
   LEMARCHAND, L
   KOLONEL, LN
   HANKIN, JH
TI THE EFFECT OF DIETARY-FAT ON BREAST-CANCER SURVIVAL AMONG CAUCASIAN AND JAPANESE WOMEN IN HAWAII
SO BREAST CANCER RESEARCH AND TREATMENT
LA English
DT Article; Proceedings Paper
DE BREAST CANCER; DIET; FAT INTAKE; OBESITY; SURVIVAL
ID body-weight; risk; height; size; association; prognosis; obesity; rates; life
AB 182 Japanese and 161 Caucasian breast cancer patients participated in an epidemiologic case-control study from 1975-1980.  They were subsequently followed until the end of 1987 to determine their survival status.  Among the Japanese, patients with regional or distant disease had a relative risk (RR) of death of 13.0 (95% Confidence Interval (CI), 4.3-39.1) compared to those with in situ or localized disease, and obese patients had a RR of death of 3.5 (95% CI, 1.3-10.0) compared to non-obese subjects.  Among the Caucasians, patients with advanced disease had a RR of death of 4.3 (95% CI, 1.8-10.5) compared to those with in situ or localized disease, and patients with a high fat intake had a RR of 3.2(95% CI, 1.2-8.6) compared to subjects with a low fat intake.  Menopausal status (pre- or postmenopausal) and replacement estrogen use were not related to survival from breast cancer in either ethnic group.  When Japanese and Caucasian patients were compared with each other, there was no significant difference in survival between them.
RP NOMURA, AMY (corresponding author), UNIV HAWAII,CANC RES CTR HAWAII,EPIDEMIOL PROGRAM,1236 LAUHALA ST,HONOLULU,HI 96813, USA.
FU NCI NIH HHS [1 NO1 CA15655] Funding Source: Medline
CR BENN RT, 1971, BRIT J PREV SOC MED, V25, P42
   BOYD NF, 1981, JNCI-J NATL CANCER I, V67, P785
   COX DR, 1972, J R STAT SOC B, V34, P187
   DANFORTH E JR, 1985, AMERICAN JOURNAL OF CLINICAL NUTRITION, V41, P1132, DOI 10.1093/ajcn/41.5.1132
   GREGORIO DI, 1985, JNCI-J NATL CANCER I, V75, P37
   HEBERT JR, 1988, INT J CANCER, V42, P315, DOI 10.1002/ijc.2910420302
   HIROHATA T, 1987, JNCI-J NATL CANCER I, V78, P595
   HULKA BS, 1989, PREV MED, V18, P180, DOI 10.1016/0091-7435(89)90065-0
   JONES DY, 1987, JNCI-J NATL CANCER I, V79, P465
   KOLONEL L N, 1986, NUTRITION AND CANCER, V8, P247
   LEE ET, 1980, STATISTICAL METHODS, V0, P75
   LEMARCHAND L, 1988, AM J EPIDEMIOL, V128, P137
   LEMARCHAND L, 1985, AM J EPIDEMIOL, V122, P571, DOI 10.1093/oxfordjournals.aje.a114136
   LUBIN F, 1986, JNCI-J NATL CANCER I, V77, P605, DOI 10.1093/jnci/77.3.605
   MOHLEBOETANI JC, 1988, PREV MED, V17, P634, DOI 10.1016/0091-7435(88)90056-4
   NEWMAN SC, 1986, AM J EPIDEMIOL, V123, P767, DOI 10.1093/oxfordjournals.aje.a114305
   NOMURA AMY, 1984, AM J EPIDEMIOL, V119, P496, DOI 10.1093/oxfordjournals.aje.a113766
   NOMURA AMY, 1986, INT J CANCER, V37, P49, DOI 10.1002/ijc.2910370109
   PRYOR M, 1989, CANCER RES, V49, P2161
   ROHAN TE, 1988, AM J EPIDEMIOL, V128, P478, DOI 10.1093/oxfordjournals.aje.a114996
   SCHATZKIN A, 1989, JAMA-J AM MED ASSOC, V261, P3284, DOI 10.1001/jama.261.22.3284
   SOHRABI A, 1980, JAMA-J AM MED ASSOC, V244, P264, DOI 10.1001/jama.244.3.264
   TARTTER PI, 1981, CANCER-AM CANCER SOC, V47, P2222, DOI 10.1002/1097-0142(19810501)47:9<2222::AID-CNCR2820470919>3.0.CO;2-5
   TONIOLO P, 1989, JNCI-J NATL CANCER I, V81, P278, DOI 10.1093/jnci/81.4.278
   TRETLI S, 1989, INT J CANCER, V44, P23, DOI 10.1002/ijc.2910440105
   WILLETT WC, 1987, NEW ENGL J MED, V316, P22, DOI 10.1056/NEJM198701013160105
   WILLIAMS G, 1988, BRIT J CANCER, V58, P631, DOI 10.1038/bjc.1988.274
   ZOLLINGER TW, 1984, AM J EPIDEMIOL, V119, P503, DOI 10.1093/oxfordjournals.aje.a113767
   1983, 1900, P267, V0, P0
NR 29
TC 57
Z9 59
U1 0
U2 2
PU KLUWER ACADEMIC PUBL
PI DORDRECHT
PA SPUIBOULEVARD 50, PO BOX 17, 3300 AA DORDRECHT, NETHERLANDS
SN 0167-6806
EI 
J9 BREAST CANCER RES TR
JI Breast Cancer Res. Treat.
PD MAY 15
PY 1991
VL 18
IS 
BP S135
EP S141
DI 10.1007/BF02633546
PG 7
WC Oncology
SC Oncology
GA FM811
UT WOS:A1991FM81100029
PM 1873551
DA 2025-02-23
ER

PT J
AU GAREWAL, HS
   MEYSKENS, FL
AF GAREWAL, HS
   MEYSKENS, FL
TI CHEMOPREVENTION OF CANCER
SO HEMATOLOGY-ONCOLOGY CLINICS OF NORTH AMERICA
LA English
DT Article
ID dietary vitamin-a; lung-cancer; carcinogenesis; risk
C1 ARIZONA CANC CTR,TUCSON,AZ.
   UNIV CALIF IRVINE,CTR CLIN CANC,IRVINE,CA 92717.
C3 Arizona Center Cancer Care; University of California System; University of California Irvine
RP GAREWAL, HS (corresponding author), VET AFFAIRS MED CTR,HEMATOL ONCOL SECT,3601 S 6TH AVE,TUCSON,AZ 85723, USA.
CR BJELKE E, 1975, INT J CANCER, V15, P561, DOI 10.1002/ijc.2910150405
   BOONE CW, 1990, CANCER RES, V50, P2
   CAIRNS J, 1981, NATURE, V289, P353, DOI 10.1038/289353a0
   FARBER E, 1984, CARCINOGENESIS, V5, P1, DOI 10.1093/carcin/5.1.1
   Foulds L, 1975, NEOPLASTIC DEV, V0, P0
   GAREWAL HS, 1990, 6TH P INT C ADJ THER, V0, P109
   GREENWALD P, 1986, ANNU REV PUBL HEALTH, V7, P267, DOI 10.1146/annurev.pu.07.050186.001411
   GREENWALD P, 1990, CANCER-AM CANCER SOC, V65, P1483, DOI 10.1002/1097-0142(19900401)65:7<1483::AID-CNCR2820650706>3.0.CO;2-E
   HARRIS CC, 1987, CANCER RES, V47, P1
   HIGGINSON J, 1979, JNCI-J NATL CANCER I, V63, P1291
   HIRAYAMA T, 1979, NUTR CANCER, V1, P67
   KNUDSON AG, 1977, ORIGINS HUMAN CANCER, V0, P45
   KOTWALL C, 1989, J SURG ONCOL, V40, P97, DOI 10.1002/jso.2930400208
   KVALE G, 1983, INT J CANCER, V31, P397, DOI 10.1002/ijc.2910310402
   MCGUIRT WF, 1982, CANCER-AM CANCER SOC, V50, P1195, DOI 10.1002/1097-0142(19820915)50:6<1195::AID-CNCR2820500629>3.0.CO;2-0
   SHEKELLE RB, 1981, LANCET, V2, P1185
   SLAUGHTER DP, 1953, CANCER, V6, P963, DOI 10.1002/1097-0142(195309)6:5<963::AID-CNCR2820060515>3.0.CO;2-Q
   YUSPA SH, 1982, CANCER EPIDEMIOL, V0, P23
NR 22
TC 14
Z9 14
U1 0
U2 0
PU W B SAUNDERS CO
PI PHILADELPHIA
PA INDEPENDENCE SQUARE WEST CURTIS CENTER, STE 300, PHILADELPHIA, PA 19106-3399
SN 0889-8588
EI 
J9 HEMATOL ONCOL CLIN N
JI Hematol. Oncol. Clin. North Am.
PD FEB 15
PY 1991
VL 5
IS 1
BP 69
EP 77
DI 10.1016/S0889-8588(18)30454-4
PG 9
WC Oncology; Hematology
SC Oncology; Hematology
GA EZ506
UT WOS:A1991EZ50600006
PM 2026569
DA 2025-02-23
ER

PT J
AU FRANCESCHI, S
   BIDOLI, E
   BARON, AE
   BARRA, S
   TALAMINI, R
   SERRAINO, D
   LAVECCHIA, C
AF FRANCESCHI, S
   BIDOLI, E
   BARON, AE
   BARRA, S
   TALAMINI, R
   SERRAINO, D
   LAVECCHIA, C
TI NUTRITION AND CANCER OF THE ORAL CAVITY AND PHARYNX IN NORTH-EAST ITALY
SO INTERNATIONAL JOURNAL OF CANCER
LA English
DT Article
ID esophageal cancer; diet; alcohol; etiology; smoking; tobacco; africa
AB The relation between dietary indicators and the risk of cancer of the oral cavity and pharynx was investigated in a case-control study conducted in Pordenone province, north-east Italy, on 302 cases (266 males and 36 females) and 699 controls admitted to hospital for acute, non-neoplastic and non-digestive disorders.  Positive associations were observed, after allowing for occupation, smoking and drinking habits, with more frequent consumption of pasta or rice, polenta, cheese, eggs, and pulses (odds ratios - ORs = 1.6, 2.1, 1.9, 1.9 and 2.0 for highest vs. lowest tertile), whereas reduced ORs emerged in subjects reporting more frequent consumption of carrots, fresh tomatoes and green peppers (ORs = 0.6, 0.5 and 0.5, respectively).  Higher frequency of daily meals was also associated with a significantly elevated OR (1.7 for greater-than-or-equal-to 4 vs. less-than-or-equal-to 2 meals).  The role of various indicator foods must be assessed in the context of the very high levels of alcohol consumption in the study area (greater-than-or-equal-to 8 alcoholic drinks/day in 2/3 cancer cases).
C1 EUROPEAN ORG COOPERAT CAN PREVENT STUDIES,HORMONES SEXUAL FACTORS & CANC GRP,BRUSSELS,BELGIUM.
   UNIV COLORADO,HLTH SCI CTR,DEPT PREVENT MED & BIOMETR,DENVER,CO 80262.
   MARIO NEGRI INST PHARMACOL RES,I-20157 MILAN,ITALY.
   UNIV LAUSANNE,INST SOCIAL & PREVENT MED,CH-1005 LAUSANNE,SWITZERLAND.
C3 University of Colorado System; University of Colorado Denver; University of Colorado Anschutz Medical Campus; Istituto di Ricerche Farmacologiche Mario Negri IRCCS; University of Lausanne
RP FRANCESCHI, S (corresponding author), AVIANO CANC CTR,EPIDEMIOL UNIT,VIA PEDEMONTANA OCC,I-33081 AVIANO PN,ITALY.
CR [Anonymous], 1988, IARC MONOGRAPHS ON THE EVALUATION OF CARCINOGENIC RISKS TO HUMANS, V44, P0
   [Anonymous], 1986, IARC MONOGRAPHS EVAL, V38, P0
   [Anonymous], 1988, REGIONI CIFRE, V0, P0
   [Anonymous], 1989, TABELLE COMPOSIZIONE, V0, P0
   BAKER RJ, 1978, GLIM SYSTEM, V0, P0
   BLOT WJ, 1988, CANCER RES, V48, P3282
   BRESLOW NE, 1980, IARC SCI PUBLICAT 32, V1, P0
   COOK P, 1971, BRIT J CANCER, V25, P853, DOI 10.1038/bjc.1971.99
   DARBY WJ, 1975, NUTR REV, V23, P289
   DECARLI A, 1987, NUTRITION AND CANCER, V10, P29
   ELWOOD JM, 1984, INT J CANCER, V34, P603, DOI 10.1002/ijc.2910340504
   FELDMAN JG, 1975, PREV MED, V4, P444, DOI 10.1016/0091-7435(75)90032-8
   FFERRARONI M, 1989, INT J EPIDEMIOL, V18, P556
   FRANCESCHI S, 1990, JNCI-J NATL CANCER I, V82, P1407, DOI 10.1093/jnci/82.17.1407
   FRANCESCHI S, 1989, ATLANTE MORTALITA TU, V0, P0
   FRANCO EL, 1989, INT J CANCER, V43, P992, DOI 10.1002/ijc.2910430607
   GRAHAM S, 1990, AM J EPIDEMIOL, V131, P454, DOI 10.1093/oxfordjournals.aje.a115520
   GRAHAM S, 1977, JNCI-J NATL CANCER I, V59, P1611, DOI 10.1093/jnci/59.6.1611
   LAVECCHIA C, 1988, INT J CANCER, V41, P492, DOI 10.1002/ijc.2910410404
   LI JY, 1989, INT J CANCER, V43, P755, DOI 10.1002/ijc.2910430502
   MANTEL N, 1959, JNCI-J NATL CANCER I, V22, P719
   MARSHALL J, 1982, NUTRITION AND CANCER, V3, P145, DOI 10.1080/01635588109513716
   MARTINEZ I, 1969, J NATL CANCER I, V42, P1069
   MCLAUGHLIN JK, 1988, JNCI-J NATL CANCER I, V80, P1237, DOI 10.1093/jnci/80.15.1237
   NOTANI P N, 1987, NUTRITION AND CANCER, V10, P103
   POTTER JD, 1986, JNCI-J NATL CANCER I, V76, P557, DOI 10.1093/jnci/76.4.557
   POTTIER D, 1989, B CANCER, V76, P1111
   ROSSI M, 1982, MINERVA MED, V73, P1531
   ROSSING MA, 1989, INT J CANCER, V44, P593, DOI 10.1002/ijc.2910440406
   SEGAL I, 1988, BRIT J CANCER, V58, P681, DOI 10.1038/bjc.1988.286
   TUYNS A J, 1987, NUTRITION AND CANCER, V9, P81
   TUYNS AJ, 1978, B CANCER, V65, P59
   van Rensburg S J, 1986, NUTR CANCER, V8, P163
   WAHRENDORF J, 1989, LANCET, V2, P1239, DOI 10.1016/S0140-6736(89)91850-3
   WINN DM, 1984, CANCER RES, V44, P1216
   WYNDER EL, 1957, CANCER-AM CANCER SOC, V10, P470, DOI 10.1002/1097-0142(195705/06)10:3<470::AID-CNCR2820100309>3.0.CO;2-7
   WYNDER EL, 1957, CANCER-AM CANCER SOC, V10, P1300, DOI 10.1002/1097-0142(195711/12)10:6<1300::AID-CNCR2820100628>3.0.CO;2-2
NR 37
TC 102
Z9 105
U1 0
U2 4
PU WILEY-LISS
PI HOBOKEN
PA DIV JOHN WILEY & SONS INC, 111 RIVER ST, HOBOKEN, NJ 07030 USA
SN 0020-7136
EI 
J9 INT J CANCER
JI Int. J. Cancer
PD JAN 2
PY 1991
VL 47
IS 1
BP 20
EP 25
DI 10.1002/ijc.2910470105
PG 6
WC Oncology
SC Oncology
GA ET492
UT WOS:A1991ET49200004
PM 1985874
DA 2025-02-23
ER
