# Supplementary material for: Global impact of dietary risks on cancers: burdens across regions from 1990 to 2021 and the projection to 2035
Source: Front Nutr. 2025 Jul 4;12:1585305. doi: 10.3389/fnut.2025.1585305 (PMC12271164; doi:10.3389/fnut.2025.1585305)
Supplement: Supplementary file 1 [file Data_Sheet_1.zip › Supplementary data/Fig 1/download1992u117.txt]

PT J
AU PAWLEGA, J
AF PAWLEGA, J
TI BREAST-CANCER AND SMOKING, VODKA DRINKING AND DIETARY HABITS - A CASE CONTROL STUDY
SO ACTA ONCOLOGICA
LA English
DT Article
ID alcohol-consumption; cigarette-smoking; risk; women; denmark; health
AB The relationship between cigarette smoking, vodka drinking and consumption of 44 food items typical of the Polish diet were analysed in a case-control study in Cracow, Poland, among 127 cases of breast cancer and 250 controls randomly selected from the general population. Cigarette smoking was not significantly influencing the breast cancer risk. Compared with never-drinkers, the habit of vodka drinking 20 years earlier significantly increased breast cancer risk in women below 50 years of age (multivariate OR was 4.4 with 95% CI 1.6-12.4). Frequent consumption of boiled vegetables 20 years earlier (> 3 times per week) was associated with a decreased risk of breast cancer in women aged 50 years and more (multivariate OR was 0.4 with 95% CI 0.2-0.8).
RP CTR ONCOL, KRAKOW BRANCH, EPIDEMIOL UNIT, GARNCARSKA 11, PL-31115 KRAKOW, POLAND.
CR ADAMI HO, 1988, BRIT J CANCER, V58, P832, DOI 10.1038/bjc.1988.320
   [Anonymous], 1988, IARC MONOGRAPHS ON THE EVALUATION OF CARCINOGENIC RISKS TO HUMANS, V44, P0
   BARON JA, 1984, AM J EPIDEMIOL, V119, P9, DOI 10.1093/oxfordjournals.aje.a113730
   BARON JA, 1986, JNCI-J NATL CANCER I, V77, P677, DOI 10.1093/jnci/77.3.677
   BOYLE P, 1988, BREAST CANCER RES TR, V11, P91, DOI 10.1007/BF01805834
   Breslow NE, 1980, STAT METHODS CANC RE, VI, P32
   BRINTON LA, 1986, AM J EPIDEMIOL, V123, P614, DOI 10.1093/oxfordjournals.aje.a114281
   BYERS T, 1987, AM J EPIDEMIOL, V125, P999, DOI 10.1093/oxfordjournals.aje.a114638
   DOLL R, 1980, BRIT MED J, V280, P967, DOI 10.1136/bmj.280.6219.967
   Ellison R C, 1990, EPIDEMIOLOGY, V1, P337
   EWERTZ M, 1990, CANCER CAUSE CONTROL, V1, P31, DOI 10.1007/BF00053181
   EWERTZ M, 1990, INT J CANCER, V46, P779, DOI 10.1002/ijc.2910460505
   GARNFINKEL L, 1980, J NCI, V65, P1169
   GRAHAM S, 1983, REV CANCER EPIDEMIOL, V2, P1
   HAMMOND ECUYLER, 1966, NAT CANCER INST MONOGR, V19, P127
   HARVEY EB, 1987, JNCI-J NATL CANCER I, V78, P657
   HIATT RA, 1982, JNCI-J NATL CANCER I, V68, P885
   HOWE GR, 1990, JNCI-J NATL CANCER I, V82, P561, DOI 10.1093/jnci/82.7.561
   JEDRYCHOWSKI WA, 1986, NEOPLASMA, V33, P97
   KATSOUYANNI K, 1986, INT J CANCER, V38, P815, DOI 10.1002/ijc.2910380606
   Kelsey JL, 1983, BREAST GYNECOLOGIC C, V0, P0
   KURIHARA M, 1984, CANCER MORTALITY STA, V0, P0
   LAVECCHIA C, 1985, J NATL CANCER I, V75, P61
   LONDON S, 1988, J NCI, V81, P1622
   LONGNECKER M P, 1990, JOURNAL OF CANCER RESEARCH AND CLINICAL ONCOLOGY, V116, P854
   OCONNELL DL, 1987, JNCI-J NATL CANCER I, V78, P229
   Paik MC, 1981, STAT METHODS RATES P, V2, P22, DOI 10.1002/0471445428.CH18
   PRENTICE RL, 1988, JNCI-J NATL CANCER I, V80, P802, DOI 10.1093/jnci/80.11.802
   ROHAN T, 1988, I J CANCER, V41, P659
   ROSENBERG L, 1984, NEW ENGL J MED, V310, P92, DOI 10.1056/NEJM198401123100205
   ROSLONOWSKA E, 1984, ENDOKRYNOL POLSKA, V35, P41
   SCHATZKIN A, 1987, NEW ENGL J MED, V316, P1169, DOI 10.1056/NEJM198705073161901
   SCHECHTER MT, 1989, AM J EPIDEMIOL, V130, P213, DOI 10.1093/oxfordjournals.aje.a115327
   Schlesselman JJ, 1982, CASE CONTROL STUDIES, V0, P0
   STASZEWSKI J, 1977, PREV MED, V6, P410, DOI 10.1016/0091-7435(77)90023-8
   WILLIAMS RR, 1977, JNCI-J NATL CANCER I, V58, P525, DOI 10.1093/jnci/58.3.525
   ZATONSKI W, 1988, ATLAS CANCER MORTALI, V0, P0
   ZEMLA B, 1984, NUTRITION AND CANCER, V6, P187, DOI 10.1080/01635588509513823
NR 38
TC 34
Z9 35
U1 0
U2 2
PU TAYLOR & FRANCIS LTD
PI ABINGDON
PA 2-4 PARK SQUARE, MILTON PARK, ABINGDON OR14 4RN, OXON, ENGLAND
SN 0284-186X
EI 1651-226X
J9 ACTA ONCOL
JI Acta Oncol.
PD JUN 15
PY 1992
VL 31
IS 4
BP 387
EP 392
DI 10.3109/02841869209088276
PG 6
WC Oncology
SC Oncology
GA JF835
UT WOS:A1992JF83500001
PM 1632971
DA 2025-02-23
ER

PT J
AU BOFFA, LC
   LUPTON, JR
   MARIANI, MR
   CEPPI, M
   NEWMARK, HL
   SCALMATI, A
   LIPKIN, M
AF BOFFA, LC
   LUPTON, JR
   MARIANI, MR
   CEPPI, M
   NEWMARK, HL
   SCALMATI, A
   LIPKIN, M
TI MODULATION OF COLONIC EPITHELIAL-CELL PROLIFERATION, HISTONE ACETYLATION, AND LUMINAL SHORT CHAIN FATTY-ACIDS BY VARIATION OF DIETARY FIBER (WHEAT BRAN) IN RATS
SO CANCER RESEARCH
LA English
DT Article
ID transcriptionally active chromatin; sodium-butyrate; cancer; carcinogenesis; components; risk; ph; individuals; nucleosm; absorption
AB The effect of increasing amounts of wheat bran (0, 5, 10, 20%) in AIN-76 semisynthetic diet on colonic luminal short chain fatty acids, epithelial cell histone acetylation, and cytokinetics, was studied for 2 weeks in groups of 10 male Sprague-Dawley rats. Luminal contents were removed from the colon at sacrifice, quick frozen, and analyzed for short chain fatty acids by gas-liquid chromatography. Histone acetylation was assessed in cells isolated from the same animals. Cell proliferation was measured after a short pulse in vivo with [H-3]thymidine. Colonic luminal butyrate levels were lower in the 0 and 20% fiber groups, and higher in the 5 and 10% fiber groups. In contrast, cell proliferation, as determined by labeling index, was higher in the 0 and 20% fiber groups, and lower in the 5 and 10% fiber groups. This resulted in a significant inverse correlation between luminal butyrate levels and colonic cell proliferation. In addition, there was a positive linear correlation between luminal butyric acid levels and colon epithelial cell histone acetylation. From these data it was concluded that colonic butyrate levels can be modulated by the addition of wheat bran to the diet and that butyrate can modulate DNA synthesis (calculated as labeling index) in the proliferative compartments of colonic crypts. The localization of dividing cells was unchanged and no induction of terminal differentiation was detectable (contrary to what has been observed for transformed cells in culture).
C1 MEM SLOAN KETTERING CANC CTR, GASTROENTEROL & NUTR SERV, NEW YORK, NY 10021 USA.
   TEXAS A&M UNIV SYST, FAC EDUC, COLL STN, TX 77843 USA.
C3 Memorial Sloan Kettering Cancer Center; Texas A&M University System; Texas A&M University College Station
RP IST NAZL RIC CANC, IST, DEPT CHEM CARCINOGENESIS, VIALE BENEDETTO XV 10, I-16132 GENOA, ITALY.
CR ALBANES D, 1987, NUTRITION AND CANCER, V9, P199
   ALBERTS DS, 1990, JNCI-J NATL CANCER I, V82, P1280, DOI 10.1093/jnci/82.15.1280
   ALLEGRA P, 1987, J MOL BIOL, V196, P379, DOI 10.1016/0022-2836(87)90698-X
   AUSIO J, 1986, BIOCHEMISTRY-US, V25, P1421, DOI 10.1021/bi00354a035
   BAKER RJ, 1978, ROYAL STATISTICAL SO, V0, P0
   ,, 1977, JOURNAL OF NUTRITION, V107, P1340
   BODE J, 1983, EUR J BIOCHEM, V130, P437, DOI 10.1111/j.1432-1033.1983.tb07170.x
   BOFFA LC, 1990, EUR J BIOCHEM, V194, P811, DOI 10.1111/j.1432-1033.1990.tb19474.x
   BOFFA LC, 1978, J BIOL CHEM, V253, P3364
   BOFFA LC, 1976, EXP CELL RES, V98, P396, DOI 10.1016/0014-4827(76)90449-3
   BOHR VA, 1987, CANCER RES, V47, P6426
   BRESLOW NE, 1980, IARC SCI PUBLICAT 32, V1, P0
   BRIGHENTI F, 1989, NUTR RES, V9, P761, DOI 10.1016/S0271-5317(89)80019-3
   CARPANETO E M, 1991, PROCEEDINGS OF THE AMERICAN ASSOCIATION FOR CANCER RESEARCH ANNUAL MEETING, V32, P331
   CUMMINGS JH, 1981, GUT, V22, P763, DOI 10.1136/gut.22.9.763
   DEMIGNE C, 1980, REPROD NUTR DEV, V20, P1351, DOI 10.1051/rnd:19800726
   DEMIGNE C, 1985, J NUTR, V115, P53, DOI 10.1093/jn/115.1.53
   DEXTER DL, 1981, CANCER RES, V41, P808
   DUNCAN DB, 1955, BIOMETRICS, V11, P1, DOI 10.2307/3001478
   FREEMAN HJ, 1986, GASTROENTEROLOGY, V91, P596, DOI 10.1016/0016-5085(86)90628-1
   FREUDENHEIM JL, 1990, CANCER RES, V50, P3295
   GRIFFIN MJ, 1974, ARCH BIOCHEM BIOPHYS, V164, P619, DOI 10.1016/0003-9861(74)90073-3
   HEBBES TR, 1988, EMBO J, V7, P1395, DOI 10.1002/j.1460-2075.1988.tb02956.x
   HEILBRUN LK, 1989, INT J CANCER, V44, P1, DOI 10.1002/ijc.2910440102
   HEITMAN DW, 1989, CANCER RES, V49, P5581
   JACOBS LR, 1986, CANCER RES, V46, P1727
   JACOBS LR, 1983, CANCER RES, V43, P4057
   JACOBS LR, 1984, AM J PHYSIOL, V246, PG378, DOI 10.1152/ajpgi.1984.246.4.G378
   JACOBSSON KG, 1985, J BIOL CHEM, V260, P2154
   KELLY RE, 1985, IN VITRO CELL DEV B, V21, P373, DOI 10.1007/BF02623468
   KLEINBAUM DG, 1968, APPLIED REGRESSION A, V0, P0
   KLURFELD DM, 1987, CANCER RES, V47, P2759
   KRUH J, 1982, MOL CELL BIOCHEM, V42, P65
   LEBLOND CP, 1948, ANAT RECORD, V100, P357, DOI 10.1002/ar.1091000306
   LEDER A, 1975, CELL, V5, P319, DOI 10.1016/0092-8674(75)90107-5
   LIPKIN M, 1984, CANCER RES, V44, P4201
   LIPKIN M, 1983, CANCER RES, V43, P1899
   LIPKIN M, 1988, CANCER RES, V48, P235
   LIPKIN M, 1987, CANCER LETT, V37, P153, DOI 10.1016/0304-3835(87)90158-3
   LIPKIN M, 1963, J CLIN INVEST, V42, P767, DOI 10.1172/JCI104769
   LIPKIN M, 1962, J CLIN INVEST, V41, P141, DOI 10.1172/JCI104456
   LUPTON JR, 1988, J NUTR, V118, P840, DOI 10.1093/jn/118.7.840
   NELDER JA, 1972, J R STAT SOC SER A-G, V135, P370, DOI 10.2307/2344614
   NEWMARK HL, 1990, JNCI-J NATL CANCER I, V82, P491, DOI 10.1093/jnci/82.6.491
   NORUSIS M, 1990, STATISTICAL PACKAGE, V0, P0
   NYMAN M, 1982, BRIT J NUTR, V47, P357, DOI 10.1079/BJN19820047
   PHILIPPE J, 1987, MOL CELL BIOL, V7, P560, DOI 10.1128/MCB.7.1.560
   PRASAD KN, 1980, LIFE SCI, V27, P1351, DOI 10.1016/0024-3205(80)90397-5
   QUIGLEY JD, 1991, J DAIRY SCI, V74, P258, DOI 10.3168/jds.S0022-0302(91)78168-X
   RAMANATHAN B, 1989, J BIOL CHEM, V264, P11026
   REDDY B, 1989, CANCER RES, V49, P4629
   REMESY C, 1974, BIOCHEM J, V141, P85, DOI 10.1042/bj1410085
   REMESY C, 1976, ANNALES DE RECHERCHES VETERINAIRES, V7, P39
   ROBBLEE NM, 1989, NUTR CANCER, V12, P301, DOI 10.1080/01635588909514030
   SAKATA T, 1986, J NUTR SCI VITAMINOL, V32, P355, DOI 10.3177/jnsv.32.355
   SCHATZKIN A, 1990, JNCI-J NATL CANCER I, V82, P1746, DOI 10.1093/jnci/82.22.1746
   TRAITLER H, 1988, J HIGH RES CHROMATOG, V11, P124, DOI 10.1002/jhrc.1240110132
   TROCK B, 1990, JNCI-J NATL CANCER I, V82, P650, DOI 10.1093/jnci/82.8.650
   TSAO D, 1982, CANCER RES, V42, P1052
   XUE S, 1981, J CELL SCI, V51, P163
   1960, 1900, P1, V0, P0
NR 61
TC 171
Z9 179
U1 0
U2 4
PU AMER ASSOC CANCER RESEARCH
PI PHILADELPHIA
PA 615 CHESTNUT ST, 17TH FLOOR, PHILADELPHIA, PA 19106-4404 USA
SN 0008-5472
EI 1538-7445
J9 CANCER RES
JI Cancer Res.
PD NOV 1
PY 1992
VL 52
IS 21
BP 5906
EP 5912
DI 
PG 7
WC Oncology
SC Oncology
GA JV496
UT WOS:A1992JV49600008
PM 1327519
DA 2025-02-23
ER

PT J
AU DEKOK, TMCM
   VANFAASSEN, A
   BAUSCHGOLDBOHM, RA
   TENHOOR, F
   KLEINJANS, JCS
AF DEKOK, TMCM
   VANFAASSEN, A
   BAUSCHGOLDBOHM, RA
   TENHOOR, F
   KLEINJANS, JCS
TI FECAPENTAENE EXCRETION AND FECAL MUTAGENICITY IN RELATION TO NUTRIENT INTAKE AND FECAL PARAMETERS IN HUMANS ON OMNIVOROUS AND VEGETARIAN DIETS
SO CANCER LETTERS
LA English
DT Article
DE FECAPENTAENES; FECAL MUTAGENICITY; DIETARY COMPONENTS; VEGETARIANS; OMNIVORES
ID low-risk population; colon cancer; human feces; colorectal-cancer; metabolic epidemiology; bacterial origin; healthy-subjects; calcium; acid; proliferation
AB Fecapentaenes are strong fecal mutagenic compounds presumably occurring in the majority of Western human individuals, and are possibly essential initiators of colon carcinogenesis.  Dietary factors have been shown to influence colorectal cancer risk and to modulate both fecal mutagenicity and fecapentaene concentrations.  Therefore, in this study, excretion of fecapentaenes is determined in humans consuming either vegetarian or omnivorous diets.  The results show that the most predominant fecapentaene forms are excreted in higher concentrations by vegetarians.  Consumption of cereal fiber, calcium and carotene as well as fecal concentrations of iso-lithocholic acid were found to correlate positively with excreted concentrations of one or more fecapentaene analogues.  On average, 22% of excreted fecapentaene concentrations was found to be related to nutrient intake in stepwise regression models.  Dietary calcium intake was found to be the most significant factor positively correlating with excreted fecapentaene concentrations.  Intake of mono-unsaturated fatty acids or fiber from vegetables and fruit could be shown to correlate with fecapentaene excretion to a lesser degree.  Despite high fecapentaene concentrations in fecal dichloromethane extracts, only 1 out of 20 samples revealed significant mutagenic activity in Salmonella typhimurium TA 100.  Further, aqueous extracts of feces from omnivores appeared to be equally mutagenic as feces from vegetarians and contained non-detectable concentrations of fecapentaenes.  It is concluded that dietary factors do affect excreted fecapentaene levels, but only to a relatively minor extent.  Since vegetarians at low risk for colorectal cancer excrete higher concentrations of fecapentaenes, it could be hypothesized that relatively increased fecapentaene excretion in combination with antimutagenic compounds in feces represents colon cancer prevention.
C1 ACAD HOSP MAASTRICHT,DEPT UROL,6202 AZ MAASTRICHT,NETHERLANDS.
   TNO,INST TOXICOL & NUTR,3700 AJ ZEIST,NETHERLANDS.
   UNIV LIMBURG,DEPT HUMAN BIOL,6200 MD MAASTRICHT,NETHERLANDS.
C3 Maastricht University; Maastricht University Medical Centre (MUMC); Netherlands Organization Applied Science Research; Hasselt University; Maastricht University
RP DEKOK, TMCM (corresponding author), UNIV LIMBURG,DEPT HLTH RISK ANAL & TOXICOL,POB 616,6200 MD MAASTRICHT,NETHERLANDS.
CR BAUSCHGOLDBOHM RP, 1988, DIET HORMONES CANCER, V0, P0
   BIRD RP, 1986, CARCINOGENESIS, V7, P1657, DOI 10.1093/carcin/7.10.1657
   BRUCE WR, 1982, NATURWISSENSCHAFTEN, V69, P557, DOI 10.1007/BF00463515
   CURREN RD, 1987, CARCINOGENESIS, V8, P349, DOI 10.1093/carcin/8.2.349
   DEKOK TMCM, 1991, CARCINOGENESIS, V12, P199, DOI 10.1093/carcin/12.2.199
   DEVET HCW, 1981, NUTR REP INT, V4, P653
   DION PW, 1982, MUTAT RES, V102, P27, DOI 10.1016/0165-1218(82)90143-4
   DOLL R, 1979, NUTR CANCER, V1, P35
   DYPBUKT JM, 1989, CANCER RES, V49, P6058
   EHRICH M, 1979, MUTAT RES, V64, P231, DOI 10.1016/0165-1161(79)90092-X
   GARLAND C, 1985, LANCET, V1, P307, DOI 10.1016/S0140-6736(85)91082-7
   GLATZ FJC, 1985, CHOLESTEROL METABOLI, V0, P103
   GOGGELMANN W, 1986, MUTAT RES, V174, P165, DOI 10.1016/0165-7992(86)90144-2
   GUPTA I, 1984, SCIENCE, V225, P521, DOI 10.1126/science.6377497
   GUPTA I, 1983, BIOCHEMISTRY-US, V22, P241, DOI 10.1021/bi00271a001
   HAGEMAN G, 1988, MUTAT RES, V204, P593, DOI 10.1016/0165-1218(88)90062-6
   HAYATSU H, 1981, MUTAT RES, V81, P287, DOI 10.1016/0027-5107(81)90117-2
   HIRAI N, 1985, J NATL PROD, V4, P622
   KINGSTON DGI, 1989, TETRAHEDRON LETT, V30, P6665, DOI 10.1016/S0040-4039(00)70645-9
   KINGSTON DGI, 1990, CHEM RES TOXICOL, V3, P391, DOI 10.1021/tx00017a001
   KINGSTON DGI, 1981, BANBURY REPORT, V7, P215
   KLEINJANS JCS, 1989, CANCER LETT, V44, P33, DOI 10.1016/0304-3835(89)90104-3
   KUHNLEIN HV, 1983, MUTAT RES, V113, P1, DOI 10.1016/0165-1161(83)90236-4
   KUHNLEIN U, 1981, MUTAT RES, V85, P1, DOI 10.1016/0165-1161(81)90281-8
   LEDERMAN M, 1980, MUTAT RES, V79, P115, DOI 10.1016/0165-1218(80)90079-8
   LIPKIN M, 1985, NEW ENGL J MED, V313, P1381, DOI 10.1056/NEJM198511283132203
   MARON DM, 1983, MUTAT RES, V113, P173, DOI 10.1016/0165-1161(83)90010-9
   MOWER HF, 1982, CANCER RES, V42, P1164
   NADER CJ, 1981, NUTR REP INT, V23, P113
   NEWMARK HL, 1984, JNCI-J NATL CANCER I, V72, P1323
   PETERS JH, 1988, CANCER LETT, V39, P287, DOI 10.1016/0304-3835(88)90072-9
   Plummer SM, 1986, CARCINOGENESIS, V7, P1606
   REDDY B, 1989, CANCER RES, V49, P4629
   REDDY BS, 1980, CANCER LETT, V10, P123, DOI 10.1016/0304-3835(80)90035-X
   REDDY BS, 1984, MUTAT RES, V135, P11, DOI 10.1016/0165-1218(84)90143-5
   REDDY BS, 1985, MUTAT RES, V152, P97, DOI 10.1016/0027-5107(85)90050-8
   REDDY BS, 1980, MUTAT RES, V72, P511, DOI 10.1016/0027-5107(80)90122-0
   ROZEN P, 1989, GUT, V30, P650, DOI 10.1136/gut.30.5.650
   SCHIFFMAN MH, 1989, CANCER RES, V49, P1322
   SCHIFFMAN MH, 1989, MUTAT RES, V222, P351, DOI 10.1016/0165-1218(89)90111-0
   SCHIFFMAN MH, 1987, CANCER SURV, V6, P653
   SCHMID E, 1987, MUTAT RES, V191, P5, DOI 10.1016/0165-7992(87)90161-8
   SHAMSUDDIN AM, 1991, CARCINOGENESIS, V12, P601, DOI 10.1093/carcin/12.4.601
   SORENSON AW, 1988, NUTR CANCER, V11, P135, DOI 10.1080/01635588809513981
   TAYLOR PR, 1988, MUTAT RES, V206, P3, DOI 10.1016/0165-1218(88)90134-6
   VANFAASSEN A, 1991, IN PRESS BR J CANCER, V0, P0
   VANTASSELL RL, 1982, MUTAT RES, V103, P233, DOI 10.1016/0165-7992(82)90048-3
   VANTASSELL RL, 1989, LIPIDS, V24, P454, DOI 10.1007/BF02535156
   VANTASSELL RL, 1982, INFECT IMMUN, V3, P975
   VANTASSELL RL, 1986, GENETIC TOXICOLOGY D, V0, P199
   VAUGHAN DJ, 1987, CANCER LETT, V37, P199, DOI 10.1016/0304-3835(87)90163-7
   VENITT S, 1986, MUTAGENESIS, V1, P353, DOI 10.1093/mutage/1.5.353
   WARD JM, 1988, CANCER LETT, V42, P49, DOI 10.1016/0304-3835(88)90238-8
   WARD JM, 1988, CANCER LETT, V42, P199
   WARGOWICH MJ, 1989, P AM ASSOC CANC RES, V30, P779
   WEISBURGER JH, 1990, CANCER LETT, V49, P89, DOI 10.1016/0304-3835(90)90143-L
   WESTON A, 1986, FOOD CHEM TOXICOL, V6, P675
   WILKINS TD, 1980, AM J CLIN NUTR, V33, P2513, DOI 10.1093/ajcn/33.11.2513
   WILKINS TD, 1983, HUMAN INTESTINAL MIC, V0, P265
   Winsten JA, 1977, ORIGINS HUMAN CANC, V0, P1641
NR 61
TC 12
Z9 13
U1 0
U2 5
PU ELSEVIER SCI IRELAND LTD
PI CLARE
PA CUSTOMER RELATIONS MANAGER, BAY 15, SHANNON INDUSTRIAL ESTATE CO, CLARE, IRELAND
SN 0304-3835
EI 
J9 CANCER LETT
JI Cancer Lett.
PD FEB 14
PY 1992
VL 62
IS 1
BP 11
EP 21
DI 
PG 11
WC Oncology
SC Oncology
GA HH325
UT WOS:A1992HH32500002
PM 1540928
DA 2025-02-23
ER

PT J
AU DAVIS, S
AF DAVIS, S
TI NUTRITIONAL FACTORS AND THE DEVELOPMENT OF NON-HODGKINS-LYMPHOMA - A REVIEW OF THE EVIDENCE
SO CANCER RESEARCH
LA English
DT Article; Proceedings Paper
ID soft-tissue sarcoma; immunodeficiency syndrome aids; cancer mortality; malignant-lymphoma; united-states; temporal trends; dietary factors; breast-cancer; new-zealand; fat
AB Lymphomas of the non-Hodgkin's type represent a heterogeneous group of tumors, probably comprised of groups of related diseases each with a distinct etiology. The epidemiology of non-Hodgkin's lymphoma is poorly characterized, and little is known about factors which increase a person's risk of developing one of these tumors. Available epidemiological evidence suggests the influence of a number of environmental factors. Although diet is potentially one of the most significant environmental factors that could be related to disease etiology, very little has been done to investigate the role of diet in the development of non-Hodgkin's lymphoma. In this paper, the existing epidemiological findings are reviewed, and the plausibility of an etiological association between dietary factors and non-Hodgkin's lymphoma is considered in the context of relevant animal research.
C1 UNIV WASHINGTON,SCH PUBL HLTH & COMMUNITY MED,DEPT EPIDEMIOL,SEATTLE,WA 98104.
C3 University of Washington; University of Washington Seattle
RP DAVIS, S (corresponding author), UNIV WASHINGTON,FRED HUTCHINSON CANC RES CTR,DIV PUBL HLTH SCI,PROGRAM EPIDEMIOL,SEATTLE,WA 98104, USA.
CR ARMSTRONG BK, 1982, CANCER EPIDEMIOL, V0, P419
   BLAIR A, 1985, SCAND J WORK ENV HEA, V11, P397, DOI 10.5271/sjweh.2208
   BORING CC, 1991, CA-CANCER J CLIN, V41, P19, DOI 10.3322/canjclin.41.1.19
   BURMEISTER LF, 1983, AM J EPIDEMIOL, V118, P72, DOI 10.1093/oxfordjournals.aje.a113618
   BURMEISTER LF, 1981, JNCI-J NATL CANCER I, V66, P461
   CAMERON RG, 1986, CANCER LETT, V30, P175, DOI 10.1016/0304-3835(86)90086-8
   CANTOR KP, 1980, CANCER RES, V40, P2645
   CANTOR KP, 1982, INT J CANCER, V29, P239, DOI 10.1002/ijc.2910290303
   Chandra R K, 1976, WORLD REV NUTR DIET, V25, P166
   CINADER B, 1983, IMMUNOL LETT, V6, P331, DOI 10.1016/0165-2478(83)90077-9
   CORREA P, 1973, J NATL CANCER I, V50, P1609, DOI 10.1093/jnci/50.6.1609
   CUNNINGHAM AS, 1976, LANCET, V2, P1184
   DEVESA SS, 1978, JNCI-J NATL CANCER I, V60, P545, DOI 10.1093/jnci/60.3.545
   DEVESA SS, 1980, J ENVIRON PATHOL TOX, V3, P127
   DUBROW R, 1988, BRIT J IND MED, V45, P25
   ELAYACHI N, 1990, CANCER LETT, V49, P217, DOI 10.1016/0304-3835(90)90162-Q
   FRANCESCHI S, 1989, NUTR CANCER, V12, P333, DOI 10.1080/01635588909514034
   GOODWIN PJ, 1987, J NATL CANCER I, V79, P474
   GRAHAM S, 1960, CANCER-AM CANCER SOC, V13, P180, DOI 10.1002/1097-0142(196001/02)13:1<180::AID-CNCR2820130129>3.0.CO;2-6
   HAENSZEL W, 1968, JNCI-J NATL CANCER I, V40, P43
   HAENSZEL W, 1971, ISRAEL J MED SCI, V7, P1437
   HARDELL L, 1981, BRIT J CANCER, V43, P169, DOI 10.1038/bjc.1981.25
   HARNLY ME, 1988, AM J EPIDEMIOL, V128, P261, DOI 10.1093/oxfordjournals.aje.a114966
   HOAR SK, 1986, JAMA-J AM MED ASSOC, V256, P1141, DOI 10.1001/jama.256.9.1141
   HORN PL, 1989, AM J EPIDEMIOL, V130, P1069, DOI 10.1093/oxfordjournals.aje.a115412
   HOWE GR, 1990, JNCI-J NATL CANCER I, V82, P561, DOI 10.1093/jnci/82.7.561
   INNIS SM, 1981, BIOCHEM J, V198, P231, DOI 10.1042/bj1980231
   JOSE DG, 1973, J EXP MED, V137, P1, DOI 10.1084/jem.137.1.1
   KANTOR AF, 1987, AM J EPIDEMIOL, V126, P370, DOI 10.1093/oxfordjournals.aje.a114668
   KELSEY JL, 1988, CANCER RES, V48, P5615
   KING H, 1973, J CHRON DIS, V26, P623, DOI 10.1016/0021-9681(73)90053-2
   MANZ A, 1991, LANCET, V338, P959, DOI 10.1016/0140-6736(91)91835-I
   NISHIYAMA H, 1973, CANCER-AM CANCER SOC, V32, P1301, DOI 10.1002/1097-0142(197312)32:6<1301::AID-CNCR2820320602>3.0.CO;2-Z
   PARKIN DM, 1988, INT J CANCER, V41, P184, DOI 10.1002/ijc.2910410205
   PEARCE NE, 1986, BRIT J IND MED, V43, P75
   PEARCE NE, 1987, INT J CANCER, V39, P155, DOI 10.1002/ijc.2910390206
   PENN I, 1988, J AUTOIMMUN, V1, P545, DOI 10.1016/0896-8411(88)90047-9
   PENN I, 1981, CLIN EXP IMMUNOL, V46, P459
   PRENTICE RL, 1988, JNCI-J NATL CANCER I, V80, P802, DOI 10.1093/jnci/80.11.802
   REIF J, 1989, INT J EPIDEMIOL, V18, P768, DOI 10.1093/ije/18.4.768
   ROSS MH, 1965, J NUTR, V87, P245, DOI 10.1093/jn/87.3.245
   SAMPSON HA, 1987, JAMA-J AM MED ASSOC, V258, P2886
   SARACCI R, 1991, LANCET, V338, P1027, DOI 10.1016/0140-6736(91)91898-5
   SCHUMACHER MC, 1985, J OCCUP ENVIRON MED, V27, P580, DOI 10.1097/00043764-198508000-00016
   SCHWARTZ RS, 1975, NEW ENGL J MED, V293, P181, DOI 10.1056/NEJM197507242930406
   SEIDMAN H, 1970, ENVIRON RES, V3, P234, DOI 10.1016/0013-9351(70)90019-8
   SMITH AH, 1984, JNCI-J NATL CANCER I, V73, P1111
   URSIN G, 1990, BRIT J CANCER, V61, P456
   VITALE JJ, 1981, CANCER RES, V41, P3706
   WATERHOUSE J, 1982, IARC SCI PUBL, V42, P764
   WIGLE DT, 1990, JNCI-J NATL CANCER I, V82, P575, DOI 10.1093/jnci/82.7.575
   WILLETT WC, 1990, NEW ENGL J MED, V323, P1664, DOI 10.1056/NEJM199012133232404
   WOODS JS, 1987, JNCI-J NATL CANCER I, V78, P899
   YAM D, 1990, BRIT J CANCER, V62, P897, DOI 10.1038/bjc.1990.405
   Zahm S H, 1990, EPIDEMIOLOGY, V1, P349, DOI 10.1097/00001648-199009000-00004
   1988, 1900, V260, V0, P959
NR 56
TC 21
Z9 21
U1 0
U2 1
PU AMER ASSOC CANCER RESEARCH
PI PHILADELPHIA
PA PUBLIC LEDGER BLDG, SUITE 816, 150 S. INDEPENDENCE MALL W., PHILADELPHIA, PA 19106
SN 0008-5472
EI 
J9 CANCER RES
JI Cancer Res.
PD OCT 1
PY 1992
VL 52
IS 19
BP S5492
EP S5495
DI 
PG 4
WC Oncology
SC Oncology
GA JR138
UT WOS:A1992JR13800019
DA 2025-02-23
ER

PT J
AU VINEIS, P
   FAGGIANO, F
   RIBOLI, E
   BERRINO, F
   PISANI, P
   CROSIGNANI, P
AF VINEIS, P
   FAGGIANO, F
   RIBOLI, E
   BERRINO, F
   PISANI, P
   CROSIGNANI, P
TI DIETARY HABITS, INTERNAL MIGRATION AND SOCIAL-CLASS IN A SAMPLE OF A NORTHERN ITALIAN POPULATION
SO TUMORI
LA English
DT Article
ID cancer
AB The study of migrants has generated interesting hypotheses on the etiology of different types of cancer.  In particular, it has been suggested that both colon and breast cancer could be related to living conditions, including diet, in the country of immigration. Considerable internal migration occurred in Italy in the sixties. We studied a random sample of 1,400 subjects living in the city of Torino and the province of Varese. They were interviewed with a detailed questionnaire about their dietary habits, and the consumption of several nutrients was considered according to the area of birth and social class. The hypothesis we tested was whether, after controlling for social class, there were different dietary habits among the migrants and the native population, and whether such differences could help in the formulation of etiologic hypotheses on cancer. We found that the intake of saturated fatty acids and cholesterol was lower among the migrants from the south, whereas they consumed higher levels of vegetables than people born in the north. The different intake of saturated fatty acids and cholesterol seemed to be attributable mainly to the consumption of butter, for which the south/north ratio was as low as 0.47 in men and 0.56 in women. Important gradients by social class were also suggested for several nutrients.
C1 IST NAZL STUDIO & CURA TUMORI,DIV EPIDEMIOL,I-20133 MILAN,ITALY.
   INT AGCY RES CANC,LYON,FRANCE.
C3 Fondazione IRCCS Istituto Nazionale Tumori Milan; World Health Organization; International Agency for Research on Cancer (IARC)
RP VINEIS, P (corresponding author), DIPARTIMENTO SCI BIOMED & ONCOL UMANA,CANC EPIDEMIOL UNIT,VIA SANTENA 7,I-10126 TURIN,ITALY.
CR CAPOCACCIA R, 1990, MORTALITA ITALIA NEL, V0, P0
   CUBEAU J, 1980, REV EPIDEMIOL SANTE, V28, P367
   MEZZANOTTE G, 1986, TUMORI J, V72, P145, DOI 10.1177/030089168607200205
   Paul AA, 1978, MCCANCE WIDDOWSONS C, V4th, P0
   PRENTICE RL, 1990, CANCER CAUSE CONTROL, V1, P81, DOI 10.1007/BF00053187
   RIBOLI E, 1988, REV EPIDEMIOL SANTE, V36, P151
   THOMAS DB, 1987, CANCER RES, V47, P5771
   Tomatis L, 1990, IARC SCI PUBL., V100, P0
   TONIOLO P, 1989, TUMORI J, V75, P406, DOI 10.1177/030089168907500502
   VIGOTTI MA, 1988, TUMORI J, V74, P107, DOI 10.1177/030089168807400201
NR 10
TC 5
Z9 5
U1 0
U2 2
PU PENSIERO SCIENTIFICO EDITOR
PI ROME
PA VIA BRADANO 3/C, 00199 ROME, ITALY
SN 0300-8916
EI 
J9 TUMORI
JI Tumori
PD AUG 31
PY 1992
VL 78
IS 4
BP 235
EP 238
DI 10.1177/030089169207800403
PG 4
WC Oncology
SC Oncology
GA KA837
UT WOS:A1992KA83700003
PM 1466077
DA 2025-02-23
ER

PT J
AU GHADIRIAN, P
   EKOE, JM
   THOUEZ, JP
AF GHADIRIAN, P
   EKOE, JM
   THOUEZ, JP
TI FOOD-HABITS AND ESOPHAGEAL CANCER - AN OVERVIEW
SO CANCER DETECTION AND PREVENTION
LA English
DT Article
DE ESOPHAGEAL CANCER; NUTRITION; FOOD HABITS; INCIDENCE; WORLD
AB Cancer of the esophagus has a more varied geographical distribution and incidence than any other commonly occurring cancer. Its incidence rate is increasing in many countries, especially among males. Esophageal cancer has been found to be associated with the consumption of alcohol and tobacco, particularly when combined, and in the last decade the role of nutrition and diet in the etiology of this disease has attracted worldwide attention. Regions with a large incidence of this disease are generally located in poor parts of the world, and their inhabitants share several dietary characteristics. They subsist on a diet high in starch and almost without fresh fruit or vegetables, eat rapidly without sufficient mastication, and consume many foods (rice gruel) and drinks (tea) at very high temperatures. Hard and scratchy foods also are consumed frequently. In the high-risk region of northern Iran, where the frequency of esophageal cancer is higher among women than men, the main food during pregnancy contains strong black pepper and sharp crushed pomegranate seeds, which irritate the esophagus.
RP GHADIRIAN, P (corresponding author), HOSP HOTEL DIEU MONTREAL, RES CTR, EPIDEMIOL RES UNIT, 3850 RUE ST URBAIN, MONTREAL H2W 1T8, QUEBEC, CANADA.
NR 0
TC 31
Z9 32
U1 0
U2 6
PU ELSEVIER SCI LTD
PI OXFORD
PA THE BOULEVARD, LANGFORD LANE, KIDLINGTON, OXFORD OX5 1GB, OXON, ENGLAND
SN 0361-090X
EI 
J9 CANCER DETECT PREV
JI Cancer Detect. Prev.
PD JUN 15
PY 1992
VL 16
IS 3
BP 163
EP 168
DI 
PG 6
WC Oncology
SC Oncology
GA JV359
UT WOS:A1992JV35900002
PM 1458505
DA 2025-02-23
ER

PT J
AU KUNE, GA
   BANNERMAN, S
   WATSON, LF
AF KUNE, GA
   BANNERMAN, S
   WATSON, LF
TI ATTRIBUTABLE RISK FOR DIET, ALCOHOL, AND FAMILY HISTORY IN THE MELBOURNE COLORECTAL-CANCER STUDY
SO NUTRITION AND CANCER-AN INTERNATIONAL JOURNAL
LA English
DT Article
AB From the data obtained in a large comprehensive population-based case-control study of colorectal cancer (The Melbourne Colorectal Cancer Study), attributable risk was calculated for a family history of colorectal cancer in near relatives for diet (when greater-than-or-equal-to of the 11 previously determined dietary risk factors were present) and for beer consumption (for rectal cancer only). The attributable risk was 11% in the presence of a family history of colorectal cancer and 46% in the presence of five or more dietary risk factors. The attributable risk for rectal cancer in the presence of beer consumption was 31% in males and 11% in females. These data are relevant in the consideration of primary prevention of colorectal cancer in Australia, but their general application needs to be approached with caution in view of major differences in the genetic background and the dietary practices in various regions of the world and in view of the uncertainty of what is achievable change, especially for dietary practices.
RP KUNE, GA (corresponding author), UNIV MELBOURNE,PARKVILLE,VIC 3052,AUSTRALIA.
NR 0
TC 25
Z9 29
U1 0
U2 2
PU LAWRENCE ERLBAUM ASSOC INC
PI MAHWAH
PA 10 INDUSTRIAL AVE, MAHWAH, NJ 07430-2262
SN 0163-5581
EI 
J9 NUTR CANCER
JI Nutr. Cancer
PD JUN 15
PY 1992
VL 18
IS 3
BP 231
EP 235
DI 10.1080/01635589209514223
PG 5
WC Oncology; Nutrition & Dietetics
SC Oncology; Nutrition & Dietetics
GA KF884
UT WOS:A1992KF88400003
PM 1296196
DA 2025-02-23
ER

PT J
AU SINGH, J
   KELLOFF, G
   REDDY, BS
AF SINGH, J
   KELLOFF, G
   REDDY, BS
TI EFFECT OF CHEMOPREVENTIVE AGENTS ON INTERMEDIATE BIOMARKERS DURING DIFFERENT STAGES OF AZOXYMETHANE-INDUCED COLON CARCINOGENESIS
SO CANCER EPIDEMIOLOGY BIOMARKERS & PREVENTION
LA English
DT Article
ID ornithine decarboxylase activity; tyrosine kinase-activity; nonsteroidal antiinflammatory drugs; epithelial proliferation; cancer chemoprevention; neoplastic growth; tumor development; rat; indomethacin; inhibition
AB Chemoprevention of colon cancer is emerging as an alternative to therapy with a broad potential for reducing cancer incidence in defined high-risk groups and the general population. Besides several chemopretentive agents in use and under investigation, D,L-alpha-difluoromethylornithine (DFMO) and piroxicam have been shown to effectively inhibit colon carcinogenesis in rodents. A variety of proliferation-related parameters have been suggested as potential intermediate markers of cancer risk that could be used to monitor the progress of chemoprevention in clinical trials. We have investigated the effect of chemopreventive agents, DFMO, and piroxicam on mucosal ornithine decarboxylase (ODC) and tyrosine-specific protein kinase (TPK) activities during different stages of azoxymethane (AOM)-induced colonic carcinogenesis in male F344 rats in order to examine the plausibility of using these enzymes as intermediate biochemical markers of colon cancer. Groups of male F344 rats were fed modified AIN-76A diets containing 0 or 150 ppm piroxicam or 4000 ppm DFMO and given s.c. injections of AOM dissolved in normal saline at a dose of 15 mg/kg body weight/week, once weekly, for 4 weeks. Vehicle control groups received s.c. equal volumes of normal saline. Groups of animals were then sacrificed at 0, 4, 16, 24, and 32 weeks after AOM or saline treatment, and their colonic mucosa was analyzed for ODC and TPK activities. AOM treatment significantly increased mucosal ODC as well as TPK activities. AOM-induced ODC and TPK activities were significantly suppressed by dietary DFMO progressively at all stages of colon carcinogenesis. Dietary piroxicam increased AOM-induced colonic mucosal ODC and TPK activities but significantly reduced tumor incidence as well as tumor multiplicity.  DFMO exerted a more pronounced inhibitory effect on AOM-induced colon tumor development.  These results emphasize the importance of development of agent-specific intermediate biomarkers to be used as effective predictors of colon carcinogenesis.
C1 NCI,DIV CANC CONTROL & PREVENT,CHEMOPREVENT BRANCH,BETHESDA,MD 20892.
C3 National Institutes of Health (NIH) - USA; NIH National Cancer Institute (NCI)
FU NCI NIH HHS [N01-CN-85095-03, CA17613] Funding Source: Medline
CR ABRAMSON SB, 1989, ARTHRITIS RHEUM, V32, P1, DOI 10.1002/anr.1780320102
   ARLOW FL, 1989, CANCER RES, V49, P5884
   BAYER BM, 1979, BIOCHEM PHARMACOL, V28, P441, DOI 10.1016/0006-2952(79)90112-6
   BOLEN JB, 1985, P NATL ACAD SCI USA, V82, P7275, DOI 10.1073/pnas.82.21.7275
   BOLEN JB, 1987, P NATL ACAD SCI USA, V84, P2251, DOI 10.1073/pnas.84.8.2251
   BRADFORD MM, 1976, ANAL BIOCHEM, V72, P248, DOI 10.1016/0003-2697(76)90527-3
   COLARIAN J, 1989, GASTROENTEROLOGY, V96, P0
   DANGOTT LJ, 1986, BIOCHIM BIOPHYS ACTA, V886, P187, DOI 10.1016/0167-4889(86)90136-9
   DERUBERTIS FR, 1985, GASTROENTEROLOGY, V89, P1054, DOI 10.1016/0016-5085(85)90209-4
   EASTWOOD GL, 1982, GASTROENTEROLOGY, V82, P852
   GREENWALD P, 1990, CANCER-AM CANCER SOC, V65, P1483, DOI 10.1002/1097-0142(19900401)65:7<1483::AID-CNCR2820650706>3.0.CO;2-E
   HENNIPMAN A, 1989, CANCER RES, V49, P516
   HENRY DA, 1988, BAILLIERE CLIN RHEUM, V2, P425, DOI 10.1016/S0950-3579(88)80021-9
   HERRERAORNELAS L, 1987, J SURG RES, V42, P56, DOI 10.1016/0022-4804(87)90065-5
   IP C, 1989, JNCI-J NATL CANCER I, V81, P839, DOI 10.1093/jnci/81.11.839
   JANNE J, 1989, PHYSL POLYAMINES, V2, P0
   KINGSNORTH AN, 1983, CANCER RES, V43, P2545
   KRAFT AS, 1983, NATURE, V301, P621, DOI 10.1038/301621a0
   KUWAYAMA H, 1985, GASTROENTEROLOGY, V88, P362, DOI 10.1016/S0016-5085(85)80190-6
   LAMURAGLIA GM, 1986, ANN SURG, V204, P89, DOI 10.1097/00000658-198607000-00013
   LAPOINTE DS, 1980, ANAL BIOCHEM, V190, P291
   LIN MF, 1985, J BIOL CHEM, V260, P1582
   LUK GD, 1984, NEW ENGL J MED, V311, P80, DOI 10.1056/NEJM198407123110202
   LUK GD, 1989, JNCI-J NATL CANCER I, V81, P421, DOI 10.1093/jnci/81.6.421
   LUK GD, 1986, CANCER RES, V46, P4449
   MOOREHEAD RJ, 1987, BRIT J SURG, V74, P364, DOI 10.1002/bjs.1800740513
   NOGUCHI M, 1991, CANCER RES, V51, P2683
   OBRIEN TG, 1976, CANCER RES, V36, P2644
   PEGG AE, 1988, CANCER RES, V48, P759
   PORTER CW, 1987, CANCER-AM CANCER SOC, V60, P1275, DOI 10.1002/1097-0142(19870915)60:6<1275::AID-CNCR2820600619>3.0.CO;2-I
   REDDY BS, 1990, CANCER RES, V50, P2562
   REDDY BS, 1988, CANCER RES, V48, P6642
   REDDY BS, 1987, CANCER RES, V47, P5340
   ROSENBERG L, 1991, J NATL CANCER I, V83, P355, DOI 10.1093/jnci/83.5.355
   RUSSELL DH, 1985, DRUG METAB REV, V16, P1, DOI 10.3109/03602538508991430
   SAKANOUE Y, 1991, CANCER, V67, P590, DOI 10.1002/1097-0142(19910201)67:3<590::AID-CNCR2820670312>3.0.CO;2-Y
   Sporn M B, 1984, J NATL CANCER INST, V73, P1381
   TATSUTA M, 1991, INT J CANCER, V47, P738, DOI 10.1002/ijc.2910470519
   ULLRICH A, 1988, BIOCHEMISTRY-US, V27, P3113
   VERMA AK, 1979, CANCER RES, V39, P419
   VOGELSTEIN B, 1988, NEW ENGL J MED, V319, P525, DOI 10.1056/NEJM198809013190901
   WEINBERG RA, 1989, CANCER RES, V49, P3713
   YARDEN Y, 1988, ANNU REV BIOCHEM, V57, P443, DOI 10.1146/annurev.bi.57.070188.002303
   ZIEK Y, 1985, EUR J BIOCHEM, V148, P177
   1991, 1900, V41, V0, P19
NR 46
TC 20
Z9 21
U1 0
U2 0
PU AMER ASSOC CANCER RESEARCH
PI PHILADELPHIA
PA PUBLIC LEDGER BLDG, SUITE 816, 150 S. INDEPENDENCE MALL W., PHILADELPHIA, PA 19106
SN 1055-9965
EI 
J9 CANCER EPIDEM BIOMAR
JI Cancer Epidemiol. Biomarkers Prev.
PD JUL-AUG 15
PY 1992
VL 1
IS 5
BP 405
EP 411
DI 
PG 7
WC Oncology; Public, Environmental & Occupational Health
SC Oncology; Public, Environmental & Occupational Health
GA JH382
UT WOS:A1992JH38200011
PM 1305473
DA 2025-02-23
ER

PT J
AU WILD, CP
   HUDSON, GJ
   SABBIONI, G
   CHAPOT, B
   HALL, AJ
   WOGAN, GN
   WHITTLE, H
   MONTESANO, R
   GROOPMAN, JD
AF WILD, CP
   HUDSON, GJ
   SABBIONI, G
   CHAPOT, B
   HALL, AJ
   WOGAN, GN
   WHITTLE, H
   MONTESANO, R
   GROOPMAN, JD
TI DIETARY-INTAKE OF AFLATOXINS AND THE LEVEL OF ALBUMIN-BOUND AFLATOXIN IN PERIPHERAL-BLOOD IN THE GAMBIA, WEST AFRICA
SO CANCER EPIDEMIOLOGY BIOMARKERS & PREVENTION
LA English
DT Article
ID molecular epidemiology; human carcinogen; adduct; cancer; chromatography; excretion; exposure; samples; invivo; rats
AB Aflatoxin is implicated as a risk factor for hepatocellular carcinoma in areas of the world with a high incidence of this tumor. The present study was designed to validate the use of aflatoxin-albumin adducts in peripheral blood as a measure of individual exposure to this carcinogen. Dietary intake of aflatoxin was measured at the individual level in 20 residents of Keneba, West Kiang, The Gambia, over a 7-day period and correlated with the level of aflatoxin bound to peripheral blood albumin at the beginning and end of the study. Complementary enzyme-linked immunosorbent assay and high-performance liquid chromatography-fluorescence techniques were used to assay the aflatoxin adducts. All subjects were exposed to aflatoxin originating from several food types, with an average daily intake of 1.4-mu-g/day. A significant correlation (r = 0.55; P = < 0.05) was observed between the dietary intake and the level of albumin-bound aflatoxin at the end of the study. In addition, a good agreement was obtained with the two analytical techniques. A comparison of matched chronic hepatitis B surface antigen carriers with noncarriers did not reveal any difference in adduct formation for a given dietary intake of aflatoxin. These studies demonstrate the validity of aflatoxin-albumin adducts as a marker of human exposure to this carcinogen.
C1 MRC,DUNN NUTR UNIT,CAMBRIDGE CB4 1XJ,ENGLAND.
   UNIV WURZBURG,INST TOXIKOL,W-8700 WURZBURG,GERMANY.
   MIT,DIV TOXIKOL,CAMBRIDGE,MA 02139.
   MRC LABS,FAJARA,SENEGAMBIA.
   JOHNS HOPKINS UNIV,SCH HYG & PUBL HLTH,DEPT ENVIRONM HLTH SCI,BALTIMORE,MD 21205.
C3 University of Wurzburg; Massachusetts Institute of Technology (MIT); Johns Hopkins University
RP WILD, CP (corresponding author), INT AGCY RES CANC,150 COURS ALBERT THOMAS,F-69372 LYONS,FRANCE.
FU NCI NIH HHS [U01-CA48409] Funding Source: Medline
CR BRESSAC B, 1991, NATURE, V350, P429, DOI 10.1038/350429a0
   CAMPBELL TC, 1990, CANCER RES, V50, P6882
   Chapot B, 1991, TECHNIQUES DIAGNOSTI, V0, P135
   COVA L, 1990, CANCER RES, V50, P2156
   GAN LS, 1988, CARCINOGENESIS, V9, P1323, DOI 10.1093/carcin/9.7.1323
   GORELICK NJ, 1990, RISK ANAL, V10, P539, DOI 10.1111/j.1539-6924.1990.tb00538.x
   GROOPMAN JD, 1988, CRC CR REV TOXICOL, V19, P113, DOI 10.3109/10408448809014902
   GROOPMAN JD, 1992, CANCER EPIDEM BIOMAR, V1, P221
   GROOPMAN JD, 1988, J ASSOC OFF ANA CHEM, V71, P861
   GROOPMAN JD, 1991, MOL DOSIMETRY HUMAN, V0, P263
   HALL A J, 1987, CANCER RESEARCH, V47, P5782
   HALL AJ, 1989, LANCET, V1, P1057
   HSU IC, 1991, NATURE, V350, P427, DOI 10.1038/350427a0
   HUDSON GJ, 1989, NUTR REP INT, V40, P335
   OKOYE ZSC, 1990, BIOCHEM PHARMACOL, V40, P2560, DOI 10.1016/0006-2952(90)90100-Y
   PERERA FP, 1982, J CHRON DIS, V35, P581, DOI 10.1016/0021-9681(82)90078-9
   SABBIONI G, 1987, CARCINOGENESIS, V8, P819, DOI 10.1093/carcin/8.6.819
   SABBIONI G, 1991, CARCINOGENESIS, V12, P97, DOI 10.1093/carcin/12.1.97
   SABBIONI G, 1990, CARCINOGENESIS, V11, P2063, DOI 10.1093/carcin/11.11.2063
   SELL S, 1991, CANCER RES, V51, P1278
   STOLOFF L, 1989, REGUL TOXICOL PHARM, V10, P272, DOI 10.1016/0273-2300(89)90054-8
   WILD CP, 1990, CANCER RES, V50, P245
   WILD CP, 1990, CARCINOGENESIS, V11, P2271, DOI 10.1093/carcin/11.12.2271
   WILD CP, 1986, CARCINOGENESIS, V7, P853, DOI 10.1093/carcin/7.6.853
   WILD CP, 1990, ACS SYM SER, V451, P215
   WILD CP, 1991, CANCER RES, V51, P3825
   WILD CP, 1988, IARC SCI PUBL, V89, P67
   ZHU JQ, 1987, CANCER RES, V47, P1848
   1987, 1900, V1, V0, P0
NR 29
TC 172
Z9 189
U1 0
U2 18
PU AMER ASSOC CANCER RESEARCH
PI PHILADELPHIA
PA PUBLIC LEDGER BLDG, SUITE 816, 150 S. INDEPENDENCE MALL W., PHILADELPHIA, PA 19106
SN 1055-9965
EI 
J9 CANCER EPIDEM BIOMAR
JI Cancer Epidemiol. Biomarkers Prev.
PD MAR-APR 15
PY 1992
VL 1
IS 3
BP 229
EP 234
DI 
PG 6
WC Oncology; Public, Environmental & Occupational Health
SC Oncology; Public, Environmental & Occupational Health
GA HN952
UT WOS:A1992HN95200011
PM 1339083
DA 2025-02-23
ER

PT J
AU CANDELORA, EC
   STOCKWELL, HG
   ARMSTRONG, AW
   PINKHAM, PA
AF CANDELORA, EC
   STOCKWELL, HG
   ARMSTRONG, AW
   PINKHAM, PA
TI DIETARY-INTAKE AND RISK OF LUNG-CANCER IN WOMEN WHO NEVER SMOKED
SO NUTRITION AND CANCER-AN INTERNATIONAL JOURNAL
LA English
DT Article
AB A case-control study was conducted to examine the influence of dietary factors on the risk of developing lung cancer among women who have never smoked cigarettes. This study included 124 cases of histologically confirmed carcinoma of the lung and 263 community-based controls. Dietary data were collected utilizing the reduced version of the National Cancer Institute (Block) food frequency questionnaire. The results of this analysis, adjusted for age, education, and total calories, indicated a strong protective effect associated with total vegetable consumption and intake of carotene. Individuals in the highest quartile of vegetable consumption experienced the greatest decreased risk with an odds ratio (OR) of 0.2, [confidence interval (CI) 0.1-0.51. The effect of all vegetables combined was greater than that of green and yellow vegetables alone (highest quartile OR 0.4, CI 0.2-0.7). Similarly, the protective effect of total carotene (highest quartile OR 0.3, CI 0.1-0.6) was somewhat greater than that of beta-carotene alone (highest quartile OR 0.4, CI 0.2-0.8). Retinol intake was not associated with a decreased risk of lung cancer in our population. There was an inverse association between lung cancer risk and vitamin C intake, which was not significant, although a statistically significant trend was noted.
C1 UNIV S FLORIDA,COLL PUBL HLTH,DEPT EPIDEMIOL & BIOSTAT,13201 BRUCE B DOWNS BLVD,TAMPA,FL 33612.
C3 State University System of Florida; University of South Florida
FU NCI NIH HHS [R29 CA-45513-05] Funding Source: Medline
NR 0
TC 60
Z9 59
U1 0
U2 3
PU LAWRENCE ERLBAUM ASSOC INC
PI MAHWAH
PA 10 INDUSTRIAL AVE, MAHWAH, NJ 07430-2262
SN 0163-5581
EI 
J9 NUTR CANCER
JI Nutr. Cancer
PD JUN 15
PY 1992
VL 17
IS 3
BP 263
EP 270
DI 10.1080/01635589209514195
PG 8
WC Oncology; Nutrition & Dietetics
SC Oncology; Nutrition & Dietetics
GA JB844
UT WOS:A1992JB84400007
PM 1437644
DA 2025-02-23
ER

PT J
AU FELTON, JS
   KNIZE, MG
   ROPER, M
   FULTZ, E
   SHEN, NH
   TURTELTAUB, KW
AF FELTON, JS
   KNIZE, MG
   ROPER, M
   FULTZ, E
   SHEN, NH
   TURTELTAUB, KW
TI CHEMICAL-ANALYSIS, PREVENTION, AND LOW-LEVEL DOSIMETRY OF HETEROCYCLIC AMINES FROM COOKED FOOD
SO CANCER RESEARCH
LA English
DT Article
ID fried ground-beef; mutagenic activity; cooking; 2-amino-3-methylimidazo<4,5-f>quinoline; identification; meat; dna
AB Potent mutagenic and carcinogenic heterocyclic amines are produced from heated food derived from muscle. These compounds are present at part-per-billion levels and consist primarily of the amino-imidazoazaarene class of chemicals. Additional mutagens present in the meat are not as clearly characterized. Commercial fried-beef patties (hamburgers) have low levels of 2-amino-3,8-dimethylimidazo[4,5-f]quinoxaline (MeIQx) and 2-amino-3,4,8-trimethylimidazo[4,5-f]quinoxaline (4,8-DiMeIQx), 0.1-0.68 ng/g meat for MeIQx and slightly lower for 4,8-DiMeIQx. The formation of these heterocyclic amines can be reduced by microwave pretreatment of meat, with the resulting liquid being poured off before frying. The Ames/Salmonella mutagenic activity was reduced to 5-10% of that of non-microwave-treated samples. MeIQx and DiMeIQx concentrations were reduced to 12% and 50% of levels in the non-microwave-treated samples, respectively. MeIQx adducts, as measured by accelerator mass spectrometry, were found to be linear with doses from 5 mg/kg to 500 ng/kg. Linear DNA binding at low doses is important for assuming linear risk estimation from the high animal-feeding doses causing cancer to the low human-dietary exposures. Extrapolating from the rodent TD50 dose to humans gives a maximum credible risk from consumption of heterocyclic amines of approximately 1/1000 exposed individuals.
RP UNIV CALIF LAWRENCE LIVERMORE NATL LAB, DIV BIOMED SCI, POB 5507, LIVERMORE, CA 94550 USA.
CR ADAMSON RH, 1990, JPN J CANCER RES, V81, P10, DOI 10.1111/j.1349-7006.1990.tb02500.x
   AESCHBACHER HU, 1987, CANCER LETT, V38, P87, DOI 10.1016/0304-3835(87)90203-5
   ALINK GM, 1988, MUTAT RES, V206, P387, DOI 10.1016/0165-1218(88)90125-5
   BARNES WS, 1983, J AGR FOOD CHEM, V31, P883, DOI 10.1021/jf00118a053
   BARRINGTON PJ, 1990, FOOD CHEM TOXICOL, V28, P141, DOI 10.1016/0278-6915(90)90002-5
   BECHER G, 1988, CARCINOGENESIS, V9, P247, DOI 10.1093/carcin/9.2.247
   BJELDANES LF, 1982, FOOD CHEM TOXICOL, V20, P357, DOI 10.1016/S0278-6915(82)80099-9
   COMMONER B, 1978, SCIENCE, V201, P913, DOI 10.1126/science.567374
   DOOLITTLE DJ, 1989, FOOD CHEM TOXICOL, V27, P657, DOI 10.1016/0278-6915(89)90120-8
   Felton JS, 1990, HDB EXPT PHARM, V94, P471
   FELTON JS, 1984, CARCINOGENESIS, V5, P95, DOI 10.1093/carcin/5.1.95
   FELTON JS, 1986, ENVIRON HEALTH PERSP, V67, P17, DOI 10.2307/3430312
   FELTON JS, 1990, PROG CLIN BIOL RES, V347, P19
   Gaylor DW KF, 1991, MUTAGENS FOOD DETECT, V0, P229
   GROSS GA, 1990, CARCINOGENESIS, V11, P1597, DOI 10.1093/carcin/11.9.1597
   HATCH FT, 1991, ENVIRON MOL MUTAGEN, V17, P4, DOI 10.1002/em.2850170103
   JONES RC, 1988, MUTAT RES, V206, P343, DOI 10.1016/0165-1218(88)90120-6
   KASAI H, 1981, J CHEM SOC PERK T 1, V0, PP2290, DOI 10.1039/p19810002290
   KASAI H, 1980, CHEM LETT, V0, PP1391, DOI 10.1246/cl.1980.1391
   KNIZE MG, 1985, FOOD CHEM TOXICOL, V23, P1035, DOI 10.1016/0278-6915(85)90049-3
   KNIZE MG, 1988, MUTAGENESIS, V3, P503, DOI 10.1093/mutage/3.6.503
   KNIZE MG, 1990, CARCINOGENESIS, V11, P2259, DOI 10.1093/carcin/11.12.2259
   KNIZE MG, 1991, MUTAT RES, V260, P313, DOI 10.1016/0165-1218(91)90016-F
   OHGAKI H, 1991, MUTAGENS FOOD DETECT, V0, P219
   OVERVIK E, 1990, MUTAGENESIS, V5, P437, DOI 10.1093/mutage/5.5.437
   PELUSO M, 1991, CARCINOGENESIS, V12, P713, DOI 10.1093/carcin/12.4.713
   SUGIMURA T, 1988, CHEM INDUCTION CAN C, V3, P681
   Sugimura T, 1977, ORIGINS HUMAN CANC, V0, P1561
   TAKAYAMA K, 1989, JPN J CANCER RES, V80, P1145, DOI 10.1111/j.1349-7006.1989.tb01644.x
   TAYLOR RT, 1986, ENVIRON MOL MUTAGEN, V8, P84
   TURTELTAUB KW, 1990, P NATL ACAD SCI USA, V87, P5288, DOI 10.1073/pnas.87.14.5288
   VAHL M, 1988, MUTAT RES, V203, P239, DOI 10.1016/0165-1161(88)90189-6
   WEILLTHEVENET N, 1981, MUTAT RES, V88, P355, DOI 10.1016/0165-1218(81)90027-6
   WEILLTHEVENET N, 1982, MUTAT RES, V104, P1, DOI 10.1016/0165-7992(82)90112-9
   Widmark EMP, 1939, NATURE, V143, P984, DOI 10.1038/143984a0
   ZHANG XM, 1988, MUTAT RES, V201, P181, DOI 10.1016/0027-5107(88)90124-8
NR 37
TC 73
Z9 74
U1 0
U2 3
PU AMER ASSOC CANCER RESEARCH
PI PHILADELPHIA
PA 615 CHESTNUT ST, 17TH FLOOR, PHILADELPHIA, PA 19106-4404 USA
SN 0008-5472
EI 1538-7445
J9 CANCER RES
JI Cancer Res.
PD APR 1
PY 1992
VL 52
IS 7
BP S2103
EP S2107
DI 
PG 5
WC Oncology
SC Oncology
GA HL808
UT WOS:A1992HL80800017
DA 2025-02-23
ER

PT J
AU KNIGHT, T
   PIRASTU, R
   PALLI, D
   COCCO, P
   LEACH, S
   PACKER, P
   IANNARILLI, R
   MANCA, P
   MOLLER, H
   FORMAN, D
AF KNIGHT, T
   PIRASTU, R
   PALLI, D
   COCCO, P
   LEACH, S
   PACKER, P
   IANNARILLI, R
   MANCA, P
   MOLLER, H
   FORMAN, D
TI NITRATE AND N-NITROSOPROLINE EXCRETION IN 2 ITALIAN REGIONS WITH CONTRASTING RATES OF GASTRIC-CANCER - THE ROLE OF NITRATE AND OTHER FACTORS IN ENDOGENOUS NITROSATION
SO INTERNATIONAL JOURNAL OF CANCER
LA English
DT Article
ID low-risk areas; urinary-excretion; nitrosamino acids; diet; inhabitants; exposure; stomach
AB Exposure to nitrate and propensity for endogenous nitrosation were examined in 80 healthy males, aged 25-40 years, residing in areas of Italy with long-standing high (Florence) and low (Cagliari) rates of gastric cancer. Nitrate exposure was assessed by measurement of urinary nitrate excretion over 12 hr, and endogenous nitrosation was assessed using the N-nitrosoproline test (NPRO-test). Our hypothesis was whether the geographic variation in cancer rate correlated with nitrate exposure or nitrosating ability. Exposure to background sources of NPRO was significantly higher in the high-risk subjects (p = 0.04) whereas no differences were found in exposure to nitrate or in urinary NPRO levels after L-proline loading (test NPRO levels). The regional difference in test NPRO was almost completely accounted for by background NPRO exposure. Examination of individual rather than grouped data revealed that exposure to nitrate was a major factor in NPRO formation. No other factors studied (age, dietary-questionnaire-assessed intake of anti-oxidant vitamins) had a significant effect. Geographical variation in gastric cancer risk did not, therefore, correlate with either nitrate exposure or propensity for endogenous nitrosation of L-proline.
C1 RADCLIFFE INFIRM,IMPERIAL CANC RES FUND,EPIDEMIOL UNIT,GIBSON BLDG,OXFORD OX2 6HE,ENGLAND.
   UNIV ROME LA SAPIENZA,DEPT ANIM & HUMAN BIOL,I-00185 ROME,ITALY.
   CTR STUDIO & PREVENZ ONCOL,EPIDEMIOL UNIT,FLORENCE,ITALY.
   UNIV CAGLIARI,IST MED LAVORO,I-09100 CAGLIARI,ITALY.
   PUBL HLTH LAB SERV,CAMR,DIV PATHOL,BACTERIAL METAB GRP,SALISBURY SP4 0JG,WILTS,ENGLAND.
   IST SUPER SANITA,I-00161 ROME,ITALY.
   DANISH CANC SOC,DANISH CANC REGISTRY,INST CANC EPIDEMIOL,COPENHAGEN,DENMARK.
C3 University of Oxford; Radcliffe Infirmary; Sapienza University Rome; University of Cagliari; Istituto Superiore di Sanita (ISS); Danish Cancer Society
CR [Anonymous], 1985, SAS USERS GUIDE: STATISTICS, V0, P0
   BARTSCH H, 1989, CANCER SURV, V8, P335
   Breslow NE, 1980, STAT METHODS CANC RE, V1, P0
   BUIATTI E, 1990, INT J CANCER, V45, P896, DOI 10.1002/ijc.2910450520
   BUIATTI E, 1989, INT J CANCER, V44, P611, DOI 10.1002/ijc.2910440409
   CORREA P, 1988, CANCER RES, V48, P3554
   DECARLI A, 1986, CANCER-AM CANCER SOC, V58, P2560, DOI 10.1002/1097-0142(19861201)58:11<2560::AID-CNCR2820581134>3.0.CO;2-U
   DUNN BP, 1984, FOOD CHEM TOXICOL, V22, P609, DOI 10.1016/0278-6915(84)90269-2
   FORMAN D, 1989, CANCER SURV, V8, P443
   KAMIYAMA S, 1987, IARC SCI PUBLICATION, V84, P0
   KNIGGHT TM, 1988, THESIS U OXFORD OXFO, V0, P0
   KNIGHT TM, 1991, EUR J CANCER, V27, P456, DOI 10.1016/0277-5379(91)90386-R
   LU SH, 1986, CANCER RES, V46, P1485
   MIRVISH SS, 1973, JNCI-J NATL CANCER I, V51, P1833, DOI 10.1093/jnci/51.6.1833
   MOLLER H, 1989, CANCER RES, V49, P3117
   MOLLER H, 1991, NATO ASI SERIES G, V30, P267
   OHSHIMA H, 1981, CANCER RES, V41, P3658
   PACKER PJ, 1989, CARCINOGENESIS, V10, P1089
   STICH HF, 1984, INT J CANCER, V33, P625, DOI 10.1002/ijc.2910330512
   STILLWELL WG, 1991, CANCER RES, V51, P190
   WALTERS CL, 1982, IARC SCI PUBL, V41, P345
   ZATONSKI W, 1989, INT J CANCER, V44, P823, DOI 10.1002/ijc.2910440513
NR 23
TC 11
Z9 11
U1 0
U2 2
PU WILEY-LISS
PI NEW YORK
PA DIV JOHN WILEY & SONS INC 605 THIRD AVE, NEW YORK, NY 10158-0012
SN 0020-7136
EI 
J9 INT J CANCER
JI Int. J. Cancer
PD MAR 12
PY 1992
VL 50
IS 5
BP 736
EP 739
DI 10.1002/ijc.2910500512
PG 4
WC Oncology
SC Oncology
GA HJ376
UT WOS:A1992HJ37600011
PM 1544707
DA 2025-02-23
ER

PT J
AU TRICHOPOULOU, A
   TZONOU, A
   HSIEH, CC
   TOUPADAKI, N
   MANOUSOS, O
   TRICHOPOULOS, D
AF TRICHOPOULOU, A
   TZONOU, A
   HSIEH, CC
   TOUPADAKI, N
   MANOUSOS, O
   TRICHOPOULOS, D
TI HIGH PROTEIN, SATURATED FAT AND CHOLESTEROL DIET, AND LOW-LEVELS OF SERUM-LIPIDS IN COLORECTAL-CANCER
SO INTERNATIONAL JOURNAL OF CANCER
LA English
DT Article; Proceedings Paper
ID large-bowel; chromosome-5; lipoprotein; disease; polyps; colon; gene
AB In a case-control study probing the role of diet on the occurrence of colorectal cancer and undertaken in Athens, Greece, sera were collected from 100 cases and 100 controls, and serum total cholesterol, high-density-lipoprotein (HDL) cholesterol and triglycerides were determined. The biochemical results were analyzed in conjunction with nutrient intakes and a dietary score that summarizes in a linear way the dietary contrast between high-risk (high protein, saturated fat and dietary cholesterol; low vegetable) and low-risk (low protein, saturated fat and cholesterol; high vegetable) patterns. Cases with colorectal cancer had significantly (p < 0.001) and substantially lower values of serum total cholesterol and particularly HDL cholesterol, but these associations did not reflect dietary practices, since protein intake and, to a lesser (and nonsignificant) extent, saturated fat and dietary cholesterol intake were higher among cases than among controls. In absolute terms, the dietary effect (as summarized in the linear dietary score) is more evident among persons with low serum total cholesterol and HDL cholesterol than among those with high levels of these serum lipids. These results indicate that a diet beneficial with respect to the risk of coronary heart disease is also likely to reduce the risk of colorectal cancer, even though low levels of serum total cholesterol and particularly HDL cholesterol represent important independent correlates of clinically overt colorectal cancer.
C1 HARVARD UNIV,SCH PUBL HLTH,DEPT EPIDEMIOL,677 HUNTINGTON AVE,BOSTON,MA 02115.
   UNIV ATHENS,DEPT MED,ATHENS,GREECE.
   UNIV ATHENS,DEPT HYG & EPIDEMIOL,ATHENS,GREECE.
   ATHENS SCH PUBL HLTH,DEPT NUTR & BIOCHEM,ATHENS,GREECE.
C3 Harvard University; Harvard T.H. Chan School of Public Health; National & Kapodistrian University of Athens; National & Kapodistrian University of Athens; National & Kapodistrian University of Athens
CR ARMITAGE P, 1987, STATISTICAL METHODS, V0, P0
   BRESLO WNE, 1980, IARC SCI PUBLICATION, V32, P0
   Broitman S A, 1986, ADV EXP MED BIOL, V206, P137
   BURT RW, 1985, NEW ENGL J MED, V312, P1540, DOI 10.1056/NEJM198506133122403
   HIATT RA, 1986, J CHRON DIS, V39, P861, DOI 10.1016/0021-9681(86)90034-2
   ISLES CG, 1989, BMJ-BRIT MED J, V298, P920, DOI 10.1136/bmj.298.6678.920
   KATAN MB, 1982, CLIN CHEM, V28, P683
   LAW MR, 1991, CANCER CAUSE CONTROL, V2, P253, DOI 10.1007/BF00052142
   LEONARD S, 1986, P NATL ACAD SCI USA, V83, P2187, DOI 10.1073/pnas.83.7.2187
   MANOUSOS O, 1983, INT J CANCER, V32, P1, DOI 10.1002/ijc.2910320102
   MOHANDAS T, 1986, SOMAT CELL MOLEC GEN, V12, P89, DOI 10.1007/BF01560731
   Moore T, 1989, ATLANTIC MONTHLY, V264, P37
   OBRIEN MJ, 1990, GASTROENTEROLOGY, V98, P371, DOI 10.1016/0016-5085(90)90827-N
   OLIVER MF, 1981, LANCET, V2, P1090
   POLYCHRONOPOULOA, 1989, COMPOSITION GREEK FO, V0, P0
   ROGERS AE, 1988, LAB INVEST, V59, P729
   ROSE G, 1980, LANCET, V1, P523
   ROTHMAN KJ, 1980, AM J EPIDEMIOL, V112, P467, DOI 10.1093/oxfordjournals.aje.a113015
   SCHATZKIN A, 1987, LANCET, V2, P298
   SOLOMON E, 1987, NATURE, V328, P616, DOI 10.1038/328616a0
   SULLIVAN DR, 1985, CLIN CHEM, V31, P1227
   TORNBERG SA, 1986, NEW ENGL J MED, V315, P1629, DOI 10.1056/NEJM198612253152601
   WARNICK GR, 1982, CLIN CHEM, V28, P1379
   Willet WC, 1990, NUTRITIONAL EPIDEMIO, V0, P341
   WILLETT W, 1986, AM J EPIDEMIOL, V124, P17, DOI 10.1093/oxfordjournals.aje.a114366
   WILLIAMS AR, 1982, GUT, V23, P835, DOI 10.1136/gut.23.10.835
   WINAWER SJ, 1990, JAMA-J AM MED ASSOC, V263, P2083, DOI 10.1001/jama.263.15.2083
   ZARIDZE DG, 1983, JNCI-J NATL CANCER I, V70, P389
NR 28
TC 19
Z9 21
U1 0
U2 2
PU WILEY-LISS
PI NEW YORK
PA DIV JOHN WILEY & SONS INC 605 THIRD AVE, NEW YORK, NY 10158-0012
SN 0020-7136
EI 
J9 INT J CANCER
JI Int. J. Cancer
PD MAY 28
PY 1992
VL 51
IS 3
BP 386
EP 389
DI 10.1002/ijc.2910510309
PG 4
WC Oncology
SC Oncology
GA HW455
UT WOS:A1992HW45500008
PM 1592529
DA 2025-02-23
ER

PT J
AU GOODMAN, MT
   NOMURA, AMY
   WILKENS, LR
   HANKIN, J
AF GOODMAN, MT
   NOMURA, AMY
   WILKENS, LR
   HANKIN, J
TI THE ASSOCIATION OF DIET, OBESITY, AND BREAST-CANCER IN HAWAII
SO CANCER EPIDEMIOLOGY BIOMARKERS & PREVENTION
LA English
DT Article
AB A case-control study of the association of dietary fat and animal protein consumption with breast cancer was conducted between 1975 and 1980 on Oahu, Hawaii. Data from this study were used to explore the relation of selected foods and the interaction of nutrients and foods with other factors, such as body size, age at menopause, and ethnicity on the risk for breast cancer. The sample included 272 postmenopausal breast cancer cases and 296 neighborhood controls. Study participants included Japanese and Caucasian women, aged 45 to 74, who were residents of Oahu. There was a suggestion of a positive-dose response relation (P < 0.01) between sausage consumption and the odds ratio for breast cancer. Significant odds ratios for breast cancer were also found for higher intakes (above the 50th percentile) of dairy items, sausage, and all meats combined. The dose-response relation for nutrients and foods tended to be stronger among women with a high Benn's index (kg/cm1.5182) compared to women with a low Benn's index. In general, subjects with high dietary intakes of fat and animal protein who were in the upper 50th percentile of body size were at the greatest risk for breast cancer. However, there was no evidence for an interaction between the dietary variables and body size, ethnic group, age at menarche, age at menopause, or age at first birth that would affect the odds ratio for breast cancer. These data suggest that women with both a high intake of foods rich in fat and animal protein and with a large body size are at increased risk for breast cancer.
RP UNIV HAWAII, CANC RES CTR, EPIDEMIOL PROGRAM, 1236 LAUHALA ST, SUITE 407, HONOLULU, HI 96813 USA.
FU NCI NIH HHS [P30-CA15655, N01-CB-53884, N01-CN-05223] Funding Source: Medline
CR ALBANES D, 1987, AM J EPIDEMIOL, V125, P745, DOI 10.1093/oxfordjournals.aje.a114586
   BENN RT, 1971, BRIT J PREV SOC MED, V25, P42
   Breslow NE, 1980, ANAL CASE CONTROL ST, V0, P0
   de Waard F, 1982, NUTR CANCER, V4, P85, DOI 10.1080/01635588209513743
   DEWAARD F, 1964, CANCER-AM CANCER SOC, V17, P141, DOI 10.1002/1097-0142(196402)17:2<141::AID-CNCR2820170202>3.0.CO;2-Z
   DEWAARD F, 1986, DIETARY FAT CANCER, V0, P33
   EWERTZ M, 1990, INT J CANCER, V46, P779, DOI 10.1002/ijc.2910460505
   FRISCH RE, 1985, BRIT J CANCER, V52, P885, DOI 10.1038/bjc.1985.273
   FRISCH RE, 1974, SCIENCE, V185, P949, DOI 10.1126/science.185.4155.949
   GOODWIN PJ, 1987, JNCI-J NATL CANCER I, V79, P473
   GRAY GE, 1979, BRIT J CANCER, V39, P1, DOI 10.1038/bjc.1979.1
   HANKIN JH, 1991, AM J EPIDEMIOL, V133, P616, DOI 10.1093/oxfordjournals.aje.a115934
   HANKIN JH, 1990, NUTR CANCER, V13, P129, DOI 10.1080/01635589009514054
   HANKIN JH, 1983, AM J CLIN NUTR, V37, P981, DOI 10.1093/ajcn/37.6.981
   HANKIN JH, 1986, J AM DIET ASSOC, V86, P868
   HIRAYAMA T, 1978, PREV MED, V7, P173, DOI 10.1016/0091-7435(78)90244-X
   HIRAYAMA T, 1979, NUTR CANCER, V1, P67
   HIROHATA T, 1987, JNCI-J NATL CANCER I, V78, P595
   HISLOP TG, 1986, CANCER DETECT PREV, V9, P47
   HOWE GR, 1990, JNCI-J NATL CANCER I, V82, P561, DOI 10.1093/jnci/82.7.561
   HSIEH CC, 1990, INT J CANCER, V46, P796, DOI 10.1002/ijc.2910460508
   ISCOVICH JM, 1989, INT J CANCER, V44, P770, DOI 10.1002/ijc.2910440504
   KINLEN LJ, 1987, CANCER SURV, V6, P585
   KOLONEL LN, 1986, NUTR CANCER, V8, P2147
   KWA HG, 1977, INT J CANCER, V20, P12, DOI 10.1002/ijc.2910200104
   La Vecchia C, 1987, NUTR CANCER, V10, P205
   LAVECCHIA C, 1990, INT J CANCER, V45, P275, DOI 10.1002/ijc.2910450212
   LE MG, 1986, J NATL CANCER I, V77, P633, DOI 10.1093/jnci/77.3.633
   LEMARCHAND L, 1988, AM J EPIDEMIOL, V128, P137
   LONDON SJ, 1989, JAMA-J AM MED ASSOC, V262, P2853
   LUBIN JH, 1981, AM J EPIDEMIOL, V114, P422
   MILLER WC, 1990, AM J CLIN NUTR, V52, P426, DOI 10.1093/ajcn/52.3.426
   Nomura A M, 1985, NATL CANCER INST MONOGR, V69, P191
   NOMURA AMY, 1984, AM J EPIDEMIOL, V119, P496, DOI 10.1093/oxfordjournals.aje.a113766
   NOMURA AMY, 1986, INT J CANCER, V37, P49, DOI 10.1002/ijc.2910370109
   Paul AA, 1978, MCCANCE WIDDOWSONS C, V4th, P0
   Pennington JAT, 1985, BOWES AND CHURCHS FOOD VALUES OF PORTIONS COMMONLY USED, V14th, P0
   PHILLIPS RL, 1983, CANCER RES, V43, P2403
   PRENTICE RL, 1989, CANCER RES, V49, P3147
   ROHAN TE, 1987, EPIDEMIOL REV, V9, P120, DOI 10.1093/oxfordjournals.epirev.a036299
   ROSE DP, 1986, CANCER SURV, V5, P671
   SWANSON CA, 1988, CANCER RES, V48, P5363
   TALAMINI R, 1984, BRIT J CANCER, V49, P723, DOI 10.1038/bjc.1984.114
   TONIOLO P, 1989, JNCI-J NATL CANCER I, V81, P278, DOI 10.1093/jnci/81.4.278
   TRETLI S, 1989, INT J CANCER, V44, P23, DOI 10.1002/ijc.2910440105
   VANTVEER P, 1990, INT J EPIDEMIOL, V19, P12, DOI 10.1093/ije/19.1.12
   VATTEN LJ, 1990, INT J CANCER, V46, P12, DOI 10.1002/ijc.2910460105
   WILLETT W, 1983, AM J EPIDEMIOL, V117, P651, DOI 10.1093/oxfordjournals.aje.a113598
   WYNDER EL, 1960, CANCER, V13, P559, DOI 10.1002/1097-0142(196005/06)13:3<559::AID-CNCR2820130322>3.0.CO;2-0
   YOUNG JL, 1981, NATL CANC I MONOGR, V57, P1
   1989, 1900, P1, V0, P0
NR 52
TC 47
Z9 49
U1 0
U2 3
PU AMER ASSOC CANCER RESEARCH
PI PHILADELPHIA
PA 615 CHESTNUT ST, 17TH FLOOR, PHILADELPHIA, PA 19106-4404 USA
SN 1055-9965
EI 1538-7755
J9 CANCER EPIDEM BIOMAR
JI Cancer Epidemiol. Biomarkers Prev.
PD MAY-JUN 15
PY 1992
VL 1
IS 4
BP 269
EP 275
DI 
PG 7
WC Oncology; Public, Environmental & Occupational Health
SC Oncology; Public, Environmental & Occupational Health
GA JE467
UT WOS:A1992JE46700004
PM 1303126
DA 2025-02-23
ER

PT J
AU HOWE, GR
   GHADIRIAN, P
   DEMESQUITA, HBB
   ZATONSKI, WA
   BAGHURST, PA
   MILLER, AB
   SIMARD, A
   BAILLARGEON, J
   DEWAARD, F
   PRZEWOZNIAK, K
   MCMICHAEL, AJ
   JAIN, M
   HSIEH, CC
   MAISONNEUVE, P
   BOYLE, P
   WALKER, AM
AF HOWE, GR
   GHADIRIAN, P
   DEMESQUITA, HBB
   ZATONSKI, WA
   BAGHURST, PA
   MILLER, AB
   SIMARD, A
   BAILLARGEON, J
   DEWAARD, F
   PRZEWOZNIAK, K
   MCMICHAEL, AJ
   JAIN, M
   HSIEH, CC
   MAISONNEUVE, P
   BOYLE, P
   WALKER, AM
TI A COLLABORATIVE CASE-CONTROL STUDY OF NUTRIENT INTAKE AND PANCREATIC-CANCER WITHIN THE SEARCH PROGRAM
SO INTERNATIONAL JOURNAL OF CANCER
LA English
DT Article; Proceedings Paper
ID total energy-intake; past medical history; epidemiologic analyses; risk-factors; diet; respondents
AB Case-control studies of pancreatic cancer were conducted in 5 populations with moderate to high rates and differing dietary practices, using a common protocol and questionnaire. Comprehensive diet histories were completed for a total of 802 cases and 1669 controls identified in Adelaide (Australia), Montreal and Toronto (Canada), Utrecht (The Netherlands) and Opole (Poland). Positive associations were observed with intake of carbohydrates and cholesterol, and inverse associations with dietary fiber and vitamin C. These relationships were generally consistent among the 5 studies, and showed statistically significant and generally monotonic dose-response relationships. The relative risks for highest vs. lowest quintile of intake were estimated for carbohydrates to be 2.57 (95% confidence interval 1.64-4.03), cholesterol 2.68 (1.72-4.17), dietary fiber 0.45 (0.30-0.63), and vitamin C 0.53 (0.38-0.76). The consistency, strength, and specificity of these associations provides evidence for the hypothesis that some or all of these dietary factors may alter the risk of pancreatic cancer.
C1 MARIA SKLODOWSKA CURIE MEM CANC CTR,DEPT CANC CONTROL & EPIDEMIOL,WARSAW,POLAND.
   HOSP NOTRE DAME MONTREAL,MONTREAL,QUEBEC,CANADA.
   INT AGCY RES CANC,LYONS,FRANCE.
   HOSP HOTEL DIEU MONTREAL,RES CTR,EPIDEMIOL RES UNIT,MONTREAL,QUEBEC,CANADA.
   NATL INST PUBL HLTH & ENVIRONM PROTECT,DEPT EPIDEMIOL,BILTHOVEN,NETHERLANDS.
   INST ONCOL,PL-02034 WARSAW,POLAND.
   CSIRO,DIV HUMAN NUTR,ADELAIDE,AUSTRALIA.
   UNIV TORONTO,DEPT PREVENT MED & BIOSTAT,TORONTO M5S 1A1,ONTARIO,CANADA.
   MONTREAL CANC INST,MONTREAL,QUEBEC,CANADA.
   UNIV UTRECHT,DEPT EPIDEMIOL,UTRECHT,NETHERLANDS.
   UNIV ADELAIDE,DEPT COMMUNITY MED,ADELAIDE,SA 5001,AUSTRALIA.
   HARVARD UNIV,SCH PUBL HLTH,DEPT EPIDEMIOL,BOSTON,MA 02115.
C3 Maria Sklodowska-Curie National Research Institute of Oncology; World Health Organization; International Agency for Research on Cancer (IARC); Universite de Montreal; Netherlands National Institute for Public Health & the Environment; Maria Sklodowska-Curie National Research Institute of Oncology; Commonwealth Scientific & Industrial Research Organisation (CSIRO); University of Toronto; Universite de Montreal; Utrecht University; University of Adelaide; Harvard University; Harvard T.H. Chan School of Public Health
RP HOWE, GR (corresponding author), UNIV TORONTO,NCIC,EPIDEMIOL UNIT,MCMURRICH BLDG,3RD FLOOR,TORONTO M5S 1A8,ONTARIO,CANADA.
CR [Anonymous], 1900, DOI 10.1185/030079903125002801, V0, P0
   ARMSTRONG B, 1975, INT J CANCER, V15, P617, DOI 10.1002/ijc.2910150411
   BAGHURST PA, 1991, AM J EPIDEMIOL, V134, P167, DOI 10.1093/oxfordjournals.aje.a116069
   BIRT DF, 1983, J NATL CANCER I, V70, P141
   Breslow NE, 1980, ANAL CASE CONTROL ST, V0, P0
   DEMESQUITA HBB, 1990, INT J CANCER, V46, P435, DOI 10.1002/ijc.2910460319
   DEVENEY CW, 1986, BASIC CLIN ENDOCRINO, V0, P501
   DURBEC JP, 1983, BRIT J CANCER, V47, P463, DOI 10.1038/bjc.1983.75
   FALK RT, 1988, AM J EPIDEMIOL, V128, P324, DOI 10.1093/oxfordjournals.aje.a114972
   FARROW DC, 1990, AM J EPIDEMIOL, V132, P423, DOI 10.1093/oxfordjournals.aje.a115677
   Friedenreich C M, 1991, ANN EPIDEMIOL, V1, P439
   GHADIRIAN P, 1991, INT J CANCER, V47, P1, DOI 10.1002/ijc.2910470102
   GHADIRIAN P, 1991, CANCER-AM CANCER SOC, V67, P2664, DOI 10.1002/1097-0142(19910515)67:10<2664::AID-CNCR2820671043>3.0.CO;2-K
   GOLD EB, 1985, CANCER-AM CANCER SOC, V55, P460, DOI 10.1002/1097-0142(19850115)55:2<460::AID-CNCR2820550229>3.0.CO;2-V
   GORDIS L, 1980, REV CANCER EPIDEMIOL, V1, P89
   HIRAYAMA T, 1978, PREVENTION DETECTION, V1, P1139
   HOWE GR, 1990, INT J CANCER, V45, P604, DOI 10.1002/ijc.2910450405
   HOWE GR, 1989, AM J EPIDEMIOL, V129, P1314, DOI 10.1093/oxfordjournals.aje.a115256
   HOWE GR, 1986, AM J EPIDEMIOL, V124, P157, DOI 10.1093/oxfordjournals.aje.a114365
   HUMBLE CG, 1984, AM J EPIDEMIOL, V119, P86, DOI 10.1093/oxfordjournals.aje.a113729
   KOLONEL LN, 1977, AM J EPIDEMIOL, V106, P476, DOI 10.1093/oxfordjournals.aje.a112494
   LEA A J, 1967, ANNALS OF THE ROYAL COLLEGE OF SURGEONS OF ENGLAND, V41, P432
   LEVIN DL, 1981, CANCER-AM CANCER SOC, V47, P1456, DOI 10.1002/1097-0142(19810315)47:6+<1456::AID-CNCR2820471404>3.0.CO;2-6
   MACK TM, 1986, JNCI-J NATL CANCER I, V76, P49
   MARSHALL J, 1980, AM J EPIDEMIOL, V112, P675, DOI 10.1093/oxfordjournals.aje.a113040
   MARUCHI N, 1977, JAP J CANCER RES, V68, P1
   MCMICHAEL AJ, 1980, INT J CANCER, V25, P431, DOI 10.1002/ijc.2910250402
   MILLS PK, 1988, CANCER-AM CANCER SOC, V61, P2578, DOI 10.1002/1097-0142(19880615)61:12<2578::AID-CNCR2820611232>3.0.CO;2-0
   NORELL SE, 1986, AM J EPIDEMIOL, V124, P894, DOI 10.1093/oxfordjournals.aje.a114479
   PIKE MC, 1989, AM J EPIDEMIOL, V129, P1312, DOI 10.1093/oxfordjournals.aje.a115254
   RAYMOND L, 1987, GASTROEN CLIN BIOL, V11, P488
   ROEBUCK BD, 1981, CANCER RES, V41, P888
   WALKER AM, 1988, AM J EPIDEMIOL, V127, P905, DOI 10.1093/oxfordjournals.aje.a114893
   WILLETT W, 1986, AM J EPIDEMIOL, V124, P17, DOI 10.1093/oxfordjournals.aje.a114366
   WYNDER EL, 1973, JNCI-J NATL CANCER I, V50, P645, DOI 10.1093/jnci/50.3.645
   YANAI H, 1979, ENVIRON HEALTH PERSP, V32, P83, DOI 10.2307/3429007
   ZATONSKI W, 1991, INT J CANCER, V48, P390, DOI 10.1002/ijc.2910480314
   ZATONSKI W, 1991, IN PRESS INT J CANCE, V0, P0
   1987, 1900, V88, V0, P0
NR 39
TC 111
Z9 115
U1 0
U2 4
PU WILEY-LISS
PI NEW YORK
PA DIV JOHN WILEY & SONS INC 605 THIRD AVE, NEW YORK, NY 10158-0012
SN 0020-7136
EI 
J9 INT J CANCER
JI Int. J. Cancer
PD MAY 28
PY 1992
VL 51
IS 3
BP 365
EP 372
DI 10.1002/ijc.2910510306
PG 8
WC Oncology
SC Oncology
GA HW455
UT WOS:A1992HW45500005
PM 1317361
DA 2025-02-23
ER

PT J
AU DEMESQUITA, HBB
   SMEETS, FWM
   RUNIA, S
   HULSHOF, KFAM
AF DEMESQUITA, HBB
   SMEETS, FWM
   RUNIA, S
   HULSHOF, KFAM
TI THE REPRODUCIBILITY OF A FOOD FREQUENCY QUESTIONNAIRE AMONG CONTROLS PARTICIPATING IN A CASE-CONTROL STUDY ON CANCER
SO NUTRITION AND CANCER-AN INTERNATIONAL JOURNAL
LA English
DT Article
AB This study was designed to test the reproducibility of a food frequency questionnaire used in a population-based case-control study on diet and pancreatic cancer. Repeat questionnaires covering the same time period were obtained using 63 male and female population controls, 35-79 years of age. For selected food items included in the case-control study, the attenuation of the odds ratios due to random error was estimated. Using 54 male and female population controls, 35-79 years of age, we conducted a second study to examine the agreement between original and repeat interviews when the time interval between interview and the period of interest was constant. In the first study, the median correlation coefficient was 0.72 for foods (ranging from 0. 36 and 0.59 for subgroups of vegetables to 0.96 for alcoholic beverages) and 0.77 for nutrients (ranging from 0. 62 for beta-carotene to 0.85 for energy and 0.91 for ethanol). In the second study, the median correlation coefficient was 0.68 for foods (ranging from 0.28 for eggs to 0.87 for alcoholic beverages) and 0. 75 for nutrients (ranging from 0.48 for beta-carotene to 0.76 for energy). We conclude that for most items the agreement between original and repeat estimates was moderate (r > 0.50) to high (r > 0.70). Moderate agreement was found for 28 of 33 food items (85%) and for all 21 nutrient items (100%) and high agreement for 19 of 33 of food items (56%) and 15 of 21 nutrient items (71%). In the second study, agreement was somewhat lower but closely paralleled the results of the first study. On average, random error presumably attenuated most of the observed diet-cancer relationships only moderately; i.e., an observed odds ratio of 1.5 and a correlation coefficient of 0.70 yield an unattenuated odds ratio of 2.1.
RP DEMESQUITA, HBB (corresponding author), NATL INST PUBL HLTH & ENVIRONM PROTECT,DEPT EPIDEMIOL,POB 1,3720 BA BILTHOVEN,NETHERLANDS.
NR 0
TC 21
Z9 21
U1 0
U2 0
PU LAWRENCE ERLBAUM ASSOC INC
PI MAHWAH
PA 10 INDUSTRIAL AVE, MAHWAH, NJ 07430-2262
SN 0163-5581
EI 
J9 NUTR CANCER
JI Nutr. Cancer
PD JUN 15
PY 1992
VL 18
IS 2
BP 143
EP 156
DI 10.1080/01635589209514214
PG 14
WC Oncology; Nutrition & Dietetics
SC Oncology; Nutrition & Dietetics
GA JU720
UT WOS:A1992JU72000005
PM 1437651
DA 2025-02-23
ER

PT J
AU CHUNG, FL
   MORSE, MA
   EKLIND, KI
AF CHUNG, FL
   MORSE, MA
   EKLIND, KI
TI NEW POTENTIAL CHEMOPREVENTIVE AGENTS FOR LUNG CARCINOGENESIS OF TOBACCO-SPECIFIC NITROSAMINE
SO CANCER RESEARCH
LA English
DT Article
ID phenethyl isothiocyanate; alpha-hydroxylation; f344 rats; 4-(methylnitrosamino)-1-(3-pyridyl)-1-butanone; tumorigenicity; metabolism; induction; cancer; mice
AB Cigarette smoking is the major cause of lung cancer in humans. The continuous increase in the prevalence of cigarette smoking worldwide demands a practical means to circumvent this serious health problem. Our research has focused on the development of new chemopreventive agents against lung carcinogenicity of the tobacco-specific nitrosamine 4-(methylnitrosamino)-1-(3-pyridyl)-1-butanone. Several aromatic isothiocyanates have been identified as effective inhibitors of 4-(methylnitrosamino)-1-(3-pyridyl)-1-butanone-induced lung tumorigenesis. Phenethyl isothiocyanate, a natural constituent of cruciferous vegetables, protects F344 rats and A/J mice from 4-(methylnitrosamino)-1-(3-pyridyl)-1-butanone-induced lung tumorigenesis. The alkyl chain length in the aromatic isothiocyanates is an important structural feature for the inhibitory potency. The inhibitory efficacy increases as the alkyl chain elongates up to 6 carbon atoms. Thus, 6-phenylhexyl isothiocyanate is approximately 50 to 100 times more potent than phenethyl isothiocyanate. The remarkable efficiency of 6-phenylhexyl isothiocyanate suggests its potential as a chemopreventive agent in intervention trials. The tissue distribution and excretion of phenethyl isothiocyanate were studied in mice. Two major urinary metabolites were identified as the mercaptopyruvic acid and the N-acetylcysteine conjugates. A urinary marker was developed to quantitate the uptake of phenethyl isothiocyanate in humans after consumption of watercress, a cruciferous vegetable rich in gluconasturtium, the glucosinolate precursor of phenethyl isothiocyanate. Considering the anticarcinogenic activity of phenethyl isothiocyanate, this marker may eventually be useful in assessing the role of dietary phenethyl isothiocyanate uptake in lung cancer risk.
RP AMER HLTH FDN, 1 DANA RD, VALHALLA, NY 10595 USA.
CR BOONE CW, 1990, CANCER RES, V50, P2
   Chen J G, 1991, IARC SCI PUBL, V0, P502
   CHUNG FL, 1984, CANCER RES, V44, P2924
   CHUNG FL, 1985, CARCINOGENESIS, V6, P539, DOI 10.1093/carcin/6.4.539
   EKLIND KI, 1990, CARCINOGENESIS, V11, P2033, DOI 10.1093/carcin/11.11.2033
   HECHT SS, 1989, CARCINOGENESIS, V10, P1901, DOI 10.1093/carcin/10.10.1901
   MORSE MA, 1989, CANCER RES, V49, P2894
   MORSE MA, 1991, CANCER RES, V51, P1846
   MORSE MA, 1989, CANCER RES, V49, P549
   RIVENSON A, 1988, CANCER RES, V48, P6912
   WATTENBERG LW, 1985, CANCER RES, V45, P1
   1987, 1900, V189, V0, P358
   1986, 1900, V38, V0, P0
NR 13
TC 55
Z9 55
U1 0
U2 1
PU AMER ASSOC CANCER RESEARCH
PI PHILADELPHIA
PA 615 CHESTNUT ST, 17TH FLOOR, PHILADELPHIA, PA 19106-4404 USA
SN 0008-5472
EI 1538-7445
J9 CANCER RES
JI Cancer Res.
PD MAY 1
PY 1992
VL 52
IS 9
BP S2719
EP S2722
DI 
PG 4
WC Oncology
SC Oncology
GA HT047
UT WOS:A1992HT04700014
DA 2025-02-23
ER

PT J
AU KAWATA, S
   TAMURA, S
   MATSUDA, Y
   ITO, N
   MATSUZAWA, Y
AF KAWATA, S
   TAMURA, S
   MATSUDA, Y
   ITO, N
   MATSUZAWA, Y
TI EFFECT OF DIETARY FIBER ON CYTOCHROME-P450IA1 INDUCTION IN RAT COLONIC MUCOSA
SO CARCINOGENESIS
LA English
DT Article
ID 3-methylcholanthrene; carcinogenesis; 7-ethoxycoumarin; microsm; activation; cancer; tumors; cells; liver; risk
AB The effect of dietary fiber on the induction of cytochrome P450IA1 in rat colonic mucosa after a single intragastric injection of 3-methylcholanthrene (3MC, 20 mg/kg) was investigated by examining the drug-metabolizing enzyme activity, immunoblotting for cytochrome P4501A1 and immunohistochemistry. 7-Ethoxycoumarin-O-deethylase activities were approximately 20-fold higher in microsomes from both proximal and distal portions of the colonic mucosa of control diet-fed 3MC-treated rats compared with those of control diet-fed untreated rats. Strong immunofluorescence for cytochrome P4501A1 was localized in the cytoplasm of the colonic mucosa surface epithelium from the control diet-fed 3MC-treated rats. 7-Ethoxycoumarin-0-deethylase activity and cytochrome P450IA1 content determined by immunoblotting were significantly lower in wheat bran-fed 3MC-treated rats than in control diet-fed 3MC-treated rats. Immunohistochemical analysis showed much weaker immunofluoresence for cytochrome P4501A1 in the surface epithelium of the colonic mucosa of the wheat bran-fed 3MC-treated rats. These observations suggested that dietary fiber can affect the induction of cytochrome P4501A1 in colonic mucosa by dietary inducers or carcinogens.
RP KAWATA, S (corresponding author), OSAKA UNIV,SCH MED,DEPT INTERNAL MED 2,1-1-50 FUKUSHIMA,FUKUSHIMA KU,OSAKA 553,JAPAN.
CR AUTRUP H, 1978, CANCER RES, V3, P3689
   BARBOLT TA, 1978, P SOC EXP BIOL MED, V157, P656, DOI 10.3181/00379727-157-40115
   BOOBIS AR, 1977, MOL PHARMACOL, V13, P259
   BORM P, 1982, BIOCHEM PHARMACOL, V31, P3707, DOI 10.1016/0006-2952(82)90606-2
   BORM PJA, 1983, BIOCHEM PHARMACOL, V32, P1573, DOI 10.1016/0006-2952(83)90330-1
   Burkitt D P, 1972, LANCET, V2, P1408
   CASTLEDEN WM, 1977, BRIT J CANCER, V35, P491, DOI 10.1038/bjc.1977.74
   CLINTON SK, 1978, BIOCHEM PHARMACOL, V27, P1393, DOI 10.1016/0006-2952(78)90128-4
   EASTWOOD M, 1987, NUTR REV, V45, P193
   FANG WF, 1978, ARCH BIOCHEM BIOPHYS, V186, P128, DOI 10.1016/0003-9861(78)90472-1
   FANG WF, 1978, CANCER RES, V38, P2939
   FREEMAN HJ, 1978, CANCER RES, V38, P2912
   GREENLEE WF, 1978, J PHARMACOL EXP THER, V205, P596
   HARADA N, 1981, J BIOCHEM, V89, P237, DOI 10.1093/oxfordjournals.jbchem.a133187
   KAWATA S, 1984, JPN J PHARMACOL, V36, P43, DOI 10.1254/jjp.36.43
   KAWATA S, 1983, BIOCHEM PHARMACOL, V32, P3723
   LOWRY OH, 1951, J BIOL CHEM, V193, P265
   MCDANELL RE, 1984, BIOCHEM PHARMACOL, V33, P1977, DOI 10.1016/0006-2952(84)90558-6
   MIRVISH SS, 1981, CANCER RES, V41, P2289
   NIGRO D, 1984, DIETARY FIBER BASIC, V0, P467
   NIGRO ND, 1979, JNCI-J NATL CANCER I, V62, P1097
   OSHINSKY RJ, 1987, INT J BIOCHEM, V19, P575, DOI 10.1016/0020-711X(87)90222-9
   REDDY BS, 1978, CANCER-AM CANCER SOC, V42, P2832, DOI 10.1002/1097-0142(197812)42:6<2832::AID-CNCR2820420644>3.0.CO;2-L
   ROSENBERG DW, 1991, ARCH BIOCHEM BIOPHYS, V284, P223, DOI 10.1016/0003-9861(91)90288-T
   RYAN DE, 1979, J BIOL CHEM, V254, P1365
   SMITHBARBARO P, 1981, DRUG METAB DISPOS, V9, P487
   STRALKA DJ, 1989, CANCER-AM CANCER SOC, V64, P2111, DOI 10.1002/1097-0142(19891115)64:10<2111::AID-CNCR2820641023>3.0.CO;2-S
   STROBEL HW, 1980, CANCER-AM CANCER SOC, V45, P1060, DOI 10.1002/1097-0142(19800315)45:5+<1060::AID-CNCR2820451305>3.0.CO;2-E
   TAMURA S, 1988, CELL TISSUE RES, V252, P397
   TAMURA S, 1986, J BIOCHEM, V99, P163, DOI 10.1093/oxfordjournals.jbchem.a135455
   WATANABE K, 1979, FED PROC, V37, P202
   WHITE TB, 1991, MOL CELL BIOCHEM, V102, P61
   WILSON RB, 1977, AM J CLIN NUTR, V30, P176, DOI 10.1093/ajcn/30.2.176
NR 33
TC 10
Z9 10
U1 0
U2 0
PU OXFORD UNIV PRESS UNITED KINGDOM
PI OXFORD
PA WALTON ST JOURNALS DEPT, OXFORD, ENGLAND OX2 6DP
SN 0143-3334
EI 
J9 CARCINOGENESIS
JI Carcinogenesis
PD NOV 15
PY 1992
VL 13
IS 11
BP 2121
EP 2125
DI 10.1093/carcin/13.11.2121
PG 5
WC Oncology
SC Oncology
GA JY125
UT WOS:A1992JY12500028
PM 1330351
DA 2025-02-23
ER

PT J
AU JONES, DP
   COATES, RJ
   FLAGG, EW
   ELEY, JW
   BLOCK, G
   GREENBERG, RS
   GUNTER, EW
   JACKSON, B
AF JONES, DP
   COATES, RJ
   FLAGG, EW
   ELEY, JW
   BLOCK, G
   GREENBERG, RS
   GUNTER, EW
   JACKSON, B
TI GLUTATHIONE IN FOODS LISTED IN THE NATIONAL-CANCER-INSTITUTES HEALTH HABITS AND HISTORY FOOD FREQUENCY QUESTIONNAIRE
SO NUTRITION AND CANCER-AN INTERNATIONAL JOURNAL
LA English
DT Article
AB Glutathione (GSH) is an antioxidant and anticarcinogen that is present in plant and animal tissues that form the bulk of the human diet.  Recent studies show that GSH is absorbed intact in rat small intestine and that oral GSH increases plasma GSH concentration in humans.  To provide a database for epidemiological studies of dietary intake of GSH and risk of diseases in humans, we have measured the content of GSH in the foods listed in the National Cancer Institute's Health Habits and History Questionnaire.  Foods were purchased in the Atlanta area and prepared as most commonly consumed in the United States.  GSH analyses were performed using a high-performance liquid chromatography technique with a method of additions to correct for losses during sample preparation.  A separate set of samples was run after treatment with dithiothreitol to measure the total of GSH and its disulfide forms (GSH(t)).  The results show that dairy products, cereals, and breads are generally low in GSH; fruits and vegetables have moderate to high amounts of GSH; and freshly prepared meats are relatively high in GSH.  Frozen foods generally had GSH contents similar to fresh foods, whereas other forms of processing and preservation generally resulted in extensive loss of GSH.  Thus this database will allow researchers to examine the relationship between dietary GSH and risk of cancers and other diseases.
RP JONES, DP (corresponding author), EMORY UNIV,SCH MED,DEPT BIOCHEM,ATLANTA,GA 30322, USA.
NR 0
TC 129
Z9 140
U1 0
U2 20
PU LAWRENCE ERLBAUM ASSOC INC
PI MAHWAH
PA 10 INDUSTRIAL AVE, MAHWAH, NJ 07430-2262
SN 0163-5581
EI 
J9 NUTR CANCER
JI Nutr. Cancer
PD JUN 15
PY 1992
VL 17
IS 1
BP 57
EP 75
DI 10.1080/01635589209514173
PG 19
WC Oncology; Nutrition & Dietetics
SC Oncology; Nutrition & Dietetics
GA HH389
UT WOS:A1992HH38900007
PM 1574445
DA 2025-02-23
ER

PT J
AU GROOPMAN, JD
   ZHU, JQ
   DONAHUE, PR
   PIKUL, A
   ZHANG, LS
   CHEN, JS
   WOGAN, GN
AF GROOPMAN, JD
   ZHU, JQ
   DONAHUE, PR
   PIKUL, A
   ZHANG, LS
   CHEN, JS
   WOGAN, GN
TI MOLECULAR DOSIMETRY OF URINARY AFLATOXIN-DNA ADDUCTS IN PEOPLE LIVING IN GUANGXI AUTONOMOUS REGION, PEOPLES-REPUBLIC-OF-CHINA
SO CANCER RESEARCH
LA English
DT Article
AB Hepatocellular carcinoma is one of the rive leading human cancers causing at least 250,000 deaths each year. One of the major risk factors for this disease is exposure to dietary aflatoxins, and the development of appropriate molecular dosimetry biomarkers would facilitate the identification of individuals at risk. This study was undertaken to explore the relationship between dietary intake of aflatoxins and the excretion of the major aflatoxin-DNA adduct and other metabolites into the urine of chronically exposed people. The following protocol was developed for this investigation in Guangxi Autonomous Region, People's Republic of China, where the diets of 30 males and 12 females (ages, 25-64 years) were monitored for 1 week and aflatoxin intake levels determined each day. Starting on the fourth day, total urine volumes were obtained in consecutive 12-h fractions for 3 or 4 days. High performance liquid chromatography and competitive radioimmunoassay analyses were done on each of the urine samples, and the relationships between excretion of total aflatoxin metabolites, aflatoxin-N7-guanine, aflatoxin M1, aflatoxin P1, and aflatoxin B1, and aflatoxin B1 intake values were determined. The average intake of aflatoxin B1 by men was 48.4-mu-g/day, giving a total mean exposure during the study period of 276.8-mu-g. The average daily intake by women was 77.4-mu-g/day, resulting in a total average exposure during the 7-day period of 542.6-mu-g aflatoxin B1. Initial efforts to characterize aflatoxin metabolites in urine samples were with an analysis by competitive radioimmunoassay. The analysis by linear regression of the association between aflatoxin B1 intake/day and total aflatoxin metabolite excretion/day showed a correlation coefficient of only 0.26. These findings stimulated the immunoaffinity/analytical high performance liquid chromatography analysis for individual metabolites. When the data were analyzed by linear regression analysis, the aflatoxin N7-guanine excretion and aflatoxin B1 intake from the previous day showed a correlation coefficient of 0.65 and P < 0.000001. Similar analysis for aflatoxin M1 resulted in a correlation coefficient of 0.55 and P < 0.00001, whereas there was no positive statistical association between exposure in the diet and aflatoxin P1 excretion, despite aflatoxin P1 being quantitatively a major metabolite. Analysis of the total aflatoxin-N7-guanine excretion in the urine during the complete collection period plotted against the total aflatoxin B1 exposure in the diet for each of the individuals, smoothing the day to day variations, revealed a correlation coefficient of 0.80 and P < 0.0000001. Given this analysis, it is clear that a summation of excretion and exposure status provides a stronger association between exposure and a molecular dosimetry marker than was seen in prior statistical analyses. These findings support the concept that quantitation of the aflatoxin-N7-guanine adduct in urine is a good biomarker for aflatoxin B1 exposures.
C1 MIT, DIV TOXICOL, CAMBRIDGE, MA 02139 USA.
   CHINESE ACAD PREVENT MED, INST NUTR & FOOD HYG, BEIJING, PEOPLES R CHINA.
   GUANGXI REG INST CANC RES, NANNING, PEOPLES R CHINA.
C3 Massachusetts Institute of Technology (MIT); Chinese Center for Disease Control & Prevention; National Institute for Nutrition & Health, Chinese Center for Disease Control & Prevention
RP JOHNS HOPKINS UNIV, SCH HYG & PUBL HLTH, DEPT ENVIRONM HLTH SCI, 615 N WOLFE ST, BALTIMORE, MD 21205 USA.
FU NCI NIH HHS [CA54114, U01 CA48409] Funding Source: Medline; NIEHS NIH HHS [ES00597] Funding Source: Medline
CR AUTRUP H, 1983, CARCINOGENESIS, V4, P1193, DOI 10.1093/carcin/4.9.1193
   AUTRUP H, 1987, CANCER RES, V47, P3430
   BENNETT RA, 1981, CANCER RES, V41, P650
   BRESSAC B, 1991, NATURE, V350, P429, DOI 10.1038/350429a0
   CAMPBELL AD, 1986, PURE APPL CHEM, V58, P305, DOI 10.1351/pac198658020305
   CAMPBELL TC, 1990, CANCER RES, V50, P6882
   CAMPBELL TC, 1970, NATURE, V227, P403, DOI 10.1038/227403a0
   CULLEN JM, 1987, CANCER RES, V47, P1913
   ESSIGMANN JM, 1977, P NATL ACAD SCI USA, V74, P1870, DOI 10.1073/pnas.74.5.1870
   FOSTER PL, 1983, P NATL ACAD SCI-BIOL, V80, P2695, DOI 10.1073/pnas.80.9.2695
   GAN LS, 1988, CARCINOGENESIS, V9, P1323, DOI 10.1093/carcin/9.7.1323
   GROOPMAN JD, 1987, P AM ASSOC CANC RES, V28, P130
   GROOPMAN JD, 1985, P NATL ACAD SCI USA, V82, P6492, DOI 10.1073/pnas.82.19.6492
   GROOPMAN JD, 1984, P NATL ACAD SCI-BIOL, V81, P7728, DOI 10.1073/pnas.81.24.7728
   GROOPMAN JD, 1991, MOL DOSIMETRY HUMAN, V0, P302
   GROOPMAN JD, 1991, IN PRESS CARCINOGENE, V12, P0
   HOLESKI CJ, 1987, XENOBIOTICA, V17, P139, DOI 10.3109/00498258709043924
   HOLLSTEIN M, 1991, SCIENCE, V253, P49, DOI 10.1126/science.1905840
   HSU IC, 1991, NATURE, V350, P427, DOI 10.1038/350427a0
   MCMAHON G, 1990, P NATL ACAD SCI USA, V87, P1104, DOI 10.1073/pnas.87.3.1104
   MOSS EJ, 1985, CHEM-BIOL INTERACT, V55, P139, DOI 10.1016/S0009-2797(85)80124-1
   NYATHI CB, 1987, INT J EPIDEMIOL, V16, P516, DOI 10.1093/ije/16.4.516
   PEERS F, 1987, INT J CANCER, V39, P545, DOI 10.1002/ijc.2910390502
   SABBIONI G, 1987, CARCINOGENESIS, V8, P819, DOI 10.1093/carcin/8.6.819
   SUN TT, 1984, J CELL PHYSIOL, V0, P39
   VANRENSBURG SJ, 1985, BRIT J CANCER, V51, P713, DOI 10.1038/bjc.1985.107
   WEI CI, 1985, FOOD CHEM TOXICOL, V23, P809, DOI 10.1016/0278-6915(85)90281-9
   WILD CP, 1990, CANCER RES, V50, P245
   YEH FS, 1989, CANCER RES, V49, P2506
   YEH FS, 1986, ADV CANCER RES, V47, P297
   ZHU JQ, 1987, CANCER RES, V47, P1848
   1984, 1900, P477, V0, P0
NR 32
TC 184
Z9 195
U1 0
U2 5
PU AMER ASSOC CANCER RESEARCH
PI PHILADELPHIA
PA 615 CHESTNUT ST, 17TH FLOOR, PHILADELPHIA, PA 19106-4404 USA
SN 0008-5472
EI 1538-7445
J9 CANCER RES
JI Cancer Res.
PD JAN 1
PY 1992
VL 52
IS 1
BP 45
EP 52
DI 
PG 8
WC Oncology
SC Oncology
GA GW846
UT WOS:A1992GW84600008
PM 1727385
DA 2025-02-23
ER

PT J
AU PETRIDOU, E
   KATSOUYANNI, K
   HSIEH, CC
   ANTSAKLIS, A
   TRICHOPOULOS, D
AF PETRIDOU, E
   KATSOUYANNI, K
   HSIEH, CC
   ANTSAKLIS, A
   TRICHOPOULOS, D
TI DIET, PREGNANCY ESTROGENS AND THEIR POSSIBLE RELEVANCE TO CANCER RISK IN THE OFFSPRING
SO ONCOLOGY
LA English
DT Article
DE DIET; PREGNANCY ESTROGENS; GONADAL GERM CELL TUMORS; BREAST CANCER; PREGNANCY WEIGHT GAIN; CANCER RISK; VITAMIN-A; PREGNANCY ESTRADIOL; PREGNANCY ESTRIOL
ID postmenopausal women; estradiol; inutero; whites
AB Total estrogens, estradiol and estriol were determined by radioimmunoassay in the blood of 141 pregnant women during their 26th and 31st weeks of pregnancy, and the results were correlated with dietary patterns and nutrient intakes during pregnancy, assessed through a semiquantitative food frequency questionnaire.  No food group or nutrient showed a significant (p < 0.05) association with any of the examined hormones at both the 26th and the 31st week of pregnancy.  Relatively more consistent were a positive association between consumption of starchy roots (potatoes) and all the indicated hormones, and a negative association between vitamin A and estradiol and total estrogens; however, the multitude of comparisons hinders a biologic interpretation at this time.  There was suggestive evidence that weight gain up to the 31st week of pregnancy was positively associated with both total estrogens (p = 0.09) and estradiol (p = 0.11).  The present study has limitations reflecting the relatively small sample size and the problems inherent in epidemiologic methods assessing nutritional intakes.  However, the findings suggest that quantitative aspects of diet, as reflected in pregnancy weight gain, may be more important than dietary composition in influencing levels of pregnancy estrogens and in affecting the occurrence of gonadal germ cell tumors and other conditions that may be associated with them.
C1 HARVARD UNIV,SCH PUBL HLTH,DEPT EPIDEMIOL,677 HUNTINGTON AVE,BOSTON,MA 02115.
   UNIV ATHENS,SCH MED,DEPT HYG & EPIDEMIOL,ATHENS,GREECE.
   UNIV ATHENS,ALEXANDRA HOSP,SCH MED,DEPT OBSTET & GYNECOL,ATHENS,GREECE.
C3 Harvard University; Harvard T.H. Chan School of Public Health; Athens Medical School; National & Kapodistrian University of Athens; Athens Medical School; Alexandra Hospital; National & Kapodistrian University of Athens
CR ADLERCREUTZ H, 1990, SCAND J CLIN LAB INV, V50, P3, DOI 10.3109/00365519009085798
   ARMITAGE P, 1988, STATISTICAL METHODS, V0, P264
   BERNSTEIN L, 1986, JNCI-J NATL CANCER I, V76, P1035
   BERNSTEIN L, 1989, BRIT J OBSTET GYNAEC, V96, P92, DOI 10.1111/j.1471-0528.1989.tb01582.x
   CAULEY JA, 1989, AM J EPIDEMIOL, V129, P1120, DOI 10.1093/oxfordjournals.aje.a115234
   DAVIDSON S, 1979, HUMAN NUTRITION DIET, V0, P0
   DEPUE RH, 1983, JNCI-J NATL CANCER I, V71, P1151
   GREENWALD P, 1971, NEW ENGL J MED, V285, P390, DOI 10.1056/NEJM197108122850707
   HENDERSON BE, 1979, INT J CANCER, V23, P598, DOI 10.1002/ijc.2910230503
   HENDERSON BE, 1988, BRIT J CANCER, V57, P216, DOI 10.1038/bjc.1988.46
   Henderson BE, 1983, UROLOGICAL CANCER, V0, P237
   HSIEH CC, 1991, CANCER CAUSE CONTROL, V2, P95, DOI 10.1007/BF00053127
   KATSOUYANNI K, 1991, ONCOLOGY-BASEL, V48, P490
   KIRSCHNER MA, 1982, CANCER RES, V42, P3281
   PANAGIOTOPOULOU K, 1990, CANCER CAUSE CONTROL, V1, P119, DOI 10.1007/BF00053162
   Petridou E, 1990, EPIDEMIOLOGY, V1, P247, DOI 10.1097/00001648-199005000-00011
   SHIMIZU H, 1990, BRIT J CANCER, V62, P451, DOI 10.1038/bjc.1990.316
   Tomatis L, 1979, NATL CANCER INST MONOGR, V0, P159
   TRICHOPOULOS D, 1987, INT J CANCER, V40, P721, DOI 10.1002/ijc.2910400602
   TRICHOPOULOS D, 1985, INT J CANCER, V36, P291, DOI 10.1002/ijc.1985.36.3.291
   TRICHOPOULOS D, 1990, LANCET, V335, P939, DOI 10.1016/0140-6736(90)91000-Z
   WALKER AH, 1988, BRIT J CANCER, V57, P418, DOI 10.1038/bjc.1988.95
   WALKER BE, 1990, JNCI-J NATL CANCER I, V82, P50, DOI 10.1093/jnci/82.1.50
   WALKER BE, 1989, PREGNANCY DIET CANCE, V0, P193
   Willett W, 1990, NUTRITIONAL EPIDEMIO, V15, P396
NR 27
TC 20
Z9 22
U1 0
U2 0
PU KARGER
PI BASEL
PA ALLSCHWILERSTRASSE 10, CH-4009 BASEL, SWITZERLAND
SN 0030-2414
EI 
J9 ONCOLOGY
JI Oncology
PD MAR-APR 15
PY 1992
VL 49
IS 2
BP 127
EP 132
DI 
PG 6
WC Oncology
SC Oncology
GA HR848
UT WOS:A1992HR84800010
PM 1574248
DA 2025-02-23
ER

PT J
AU VARGAS, PA
   ALBERTS, DS
AF VARGAS, PA
   ALBERTS, DS
TI PRIMARY PREVENTION OF COLORECTAL-CANCER THROUGH DIETARY MODIFICATION
SO CANCER
LA English
DT Article
DE COLONIC NEOPLASMS; PREVENTION; REVIEW; DIET; DIETARY FAT; DIETARY FIBER; DIETARY CALCIUM; CLINICAL TRIALS; DIETARY SUPPLEMENTATION
ID large-bowel cancer; epithelial-cell proliferation; familial adenomatous polyposis; risk finnish population; dehydrated citrus fiber; rat colonic neoplasia; wheat bran; labeling distribution; healthy-subjects; neutral sterols
AB Because colorectal cancer is the second leading cause of cancer death in the United States and many developed countries, its primary prevention is of extreme importance. Environmental and dietary factors are considered responsible for 85-90% of all cases. Epidemiologic, animal, and biochemical studies suggest that diets high in total calories and fat and low in various dietary fibers, vegetables, and micronutrients are associated with an increased incidence. Of these factors, calcium and wheat bran have been used most extensively in recent trials. It has been reported that 1.5-2.0 g/day of calcium significantly decreases DNA synthesizing cells of high-risk patients. However, chronic wheat bran supplementation appears to decrease both rectal mucosal DNA synthesis and polyp recurrence. Several clinical trials currently are underway to evaluate the diet-colon cancer link. The results of these studies will help to determine the importance of dietary intervention in the reduction of the colorectal cancer risk.
C1 UNIV ARIZONA, ARIZONA CANC CTR, 1515 N CAMPBELL AVE, TUCSON, AZ 85724 USA.
   UNIV ARIZONA, COLL MED, TUCSON, AZ 85724 USA.
C3 Arizona Center Cancer Care; University of Arizona; University of Arizona
FU NCI NIH HHS [CA-41108] Funding Source: Medline
CR ALBERTS DS, 1990, JNCI-J NATL CANCER I, V82, P1280, DOI 10.1093/jnci/82.15.1280
   ARMSTRONG B, 1975, INT J CANCER, V15, P617, DOI 10.1002/ijc.2910150411
   BERTA JL, 1985, GASTROEN CLIN BIOL, V9, P348
   BINGHAM S, 1979, BRIT J CANCER, V40, P456, DOI 10.1038/bjc.1979.201
   BIRD RP, 1986, CANCER LETT, V31, P61, DOI 10.1016/0304-3835(86)90167-9
   BOURRY J, 1987, BIOMED PHARMACOTHER, V41, P151
   BOYAR AP, 1988, AM J CLIN NUTR, V48, P896, DOI 10.1093/ajcn/48.3.896
   BRISTOL JB, 1985, BMJ-BRIT MED J, V291, P1467, DOI 10.1136/bmj.291.6507.1467
   BROITMAN SA, 1977, CANCER-AM CANCER SOC, V40, P2455, DOI 10.1002/1097-0142(197711)40:5+<2455::AID-CNCR2820400911>3.0.CO;2-E
   BURKITT DP, 1980, COLORECTAL CANCER PR, V0, P13
   BUSET M, 1986, CANCER RES, V46, P5426
   CANNONALBRIGHT LA, 1988, NEW ENGL J MED, V319, P533, DOI 10.1056/NEJM198809013190902
   CLARK ML, 1984, SUMMARY LIT REV EPID, V0, P1
   COLE JW, 1963, CANCER-AM CANCER SOC, V16, P998, DOI 10.1002/1097-0142(196308)16:8<998::AID-CNCR2820160806>3.0.CO;2-C
   Correa P, 1978, ADV CANCER RES, V26, P1, DOI 10.1016/S0065-230X(08)60086-X
   DECOSSE JJ, 1989, JNCI-J NATL CANCER I, V81, P1290, DOI 10.1093/jnci/81.17.1290
   DESCHNER EE, 1982, CANCER-AM CANCER SOC, V50, P1136, DOI 10.1002/1097-0142(19820915)50:6<1136::AID-CNCR2820500617>3.0.CO;2-A
   DESCHNER EE, 1975, CANCER, V35, P413, DOI 10.1002/1097-0142(197502)35:2<413::AID-CNCR2820350217>3.0.CO;2-B
   DESCHNER EE, 1980, COLORECTAL CANCER PR, V0, P133
   DOLL R, 1981, JNCI-J NATL CANCER I, V66, P1191, DOI 10.1093/jnci/66.6.1192
   Dunbar JM, 1979, NURTRITION, V0, P391
   FREEMAN HJ, 1978, CANCER RES, V38, P2912
   FREEMAN HJ, 1980, CANCER RES, V40, P2661
   FREEMAN HJ, 1981, CLIN RES, V29, P0
   GALAND P, 1968, J NUCL MED, V9, P37
   GRAHAM S, 1988, AM J EPIDEMIOL, V128, P490, DOI 10.1093/oxfordjournals.aje.a114997
   GREENWALD P, 1987, J AM DIET ASSOC, V87, P1178
   GREENWALD P, 1989, J NATL CANCER I, V81, P1272, DOI 10.1093/jnci/81.17.1272
   GREENWALD P, 1984, DIETAARY FIBER LOWER, V0, P0
   HEITMAN DW, 1989, CANCER RES, V49, P5581
   HIGGINSON J, 1966, JNCI-J NATL CANCER I, V37, P527
   HILL MJ, 1977, ORIGINS HUMAN CANCER, V0, P1627
   ISBELL G M, 1989, GASTROENTEROLOGY, V96, P0
   JACOBS LR, 1983, CANCER RES, V43, P4057
   JACOBS LR, 1984, AM J PHYSIOL, V246, PG378, DOI 10.1152/ajpgi.1984.246.4.G378
   JAIN M, 1980, INT J CANCER, V26, P757, DOI 10.1002/ijc.2910260609
   Jensen O M, 1982, NUTR CANCER, V4, P5, DOI 10.1080/01635588209513733
   KNOX EG, 1977, BRIT J PREV SOC MED, V31, P71
   KOLONEL LN, 1986, DIETARY FAT CANCER, V0, P69
   KUNE G A, 1987, NUTRITION AND CANCER, V9, P1
   KUNE GA, 1987, BRIT J SURG, V74, P1064, DOI 10.1002/bjs.1800741135
   Kune S, 1987, NUTR CANCER, V9, P21
   LIPKIN M, 1983, CANCER RES, V43, P1899
   LIPKIN M, 1985, NEW ENGL J MED, V313, P1381, DOI 10.1056/NEJM198511283132203
   LYON JL, 1978, AM J CLIN NUTR, V31, PS227, DOI 10.1093/ajcn/31.10.S227
   LYON JL, 1987, JNCI-J NATL CANCER I, V78, P853
   MACLENNAN R, 1978, AM J CLIN NUTR, V31, PS239, DOI 10.1093/ajcn/31.10.S239
   MACQUARTMOULIN G, 1986, INT J CANCER, V38, P183, DOI 10.1002/ijc.2910380207
   MANOUSOS O, 1983, INT J CANCER, V32, P1, DOI 10.1002/ijc.2910320102
   MCKEOWN-EYSSEN G E, 1984, NUTRITION AND CANCER, V6, P160, DOI 10.1080/01635588509513819
   MORSON B, 1974, P ROY SOC MED, V67, P451, DOI 10.1177/00359157740676P115
   NAUSS KM, 1983, CANCER RES, V43, P4083
   NEGRI E, 1990, NUTR CANCER, V13, P255, DOI 10.1080/01635589009514067
   NEWMARK HL, 1984, JNCI-J NATL CANCER I, V72, P1323
   NIGRO ND, 1975, J NATL CANCER I, V54, P439
   POTTER JD, 1986, JNCI-J NATL CANCER I, V76, P557, DOI 10.1093/jnci/76.4.557
   POTTER JD, 1982, P NUTR SOC AUST, V117, P123
   REDDY B, 1989, CANCER RES, V49, P4629
   REDDY BS, 1981, CARCINOGENESIS, V2, P21, DOI 10.1093/carcin/2.1.21
   REDDY BS, 1981, JNCI-J NATL CANCER I, V66, P553
   REDDY BS, 1987, CANCER RES, V47, P644
   REDDY BS, 1978, CANCER-AM CANCER SOC, V42, P2832, DOI 10.1002/1097-0142(197812)42:6<2832::AID-CNCR2820420644>3.0.CO;2-L
   REDDY BS, 1977, CANCER RES, V37, P2132
   REDDY BS, 1981, CANCER RES, V41, P3766
   REDDY BS, 1976, P SOC EXP BIOL MED, V151, P237
   REDDY BS, 1978, CANCER LETT, V4, P217, DOI 10.1016/S0304-3835(78)94622-0
   REDDY BS, 1982, DIETARY FIBER HLTH D, V0, P265
   ROSE DP, 1986, CANCER-AM CANCER SOC, V58, P2363, DOI 10.1002/1097-0142(19861201)58:11<2363::AID-CNCR2820581102>3.0.CO;2-#
   ROSEN M, 1988, AM J EPIDEMIOL, V127, P42, DOI 10.1093/oxfordjournals.aje.a114789
   ROZEN P, 1989, GUT, V30, P650, DOI 10.1136/gut.30.5.650
   SHIKE M, 1990, B WORLD HEALTH ORGAN, V68, P377
   SLATTERY ML, 1988, JNCI-J NATL CANCER I, V80, P1474, DOI 10.1093/jnci/80.18.1474
   SLATTERY ML, 1988, AM J EPIDEMIOL, V128, P504, DOI 10.1093/oxfordjournals.aje.a114998
   SMITHBARBARO P, 1981, JNCI-J NATL CANCER I, V67, P495
   SORENSON AW, 1988, NUTR CANCER, V11, P135, DOI 10.1080/01635588809513981
   STUNKARD AJ, 1983, EAT WEIGHT DISORD-ST, V0, P1
   TERPSTRA OT, 1987, GASTROENTEROLOGY, V92, P704, DOI 10.1016/0016-5085(87)90021-7
   TOLLISON JW, 1980, AM FAM PHYSICIAN, V22, P121
   TUYNS AJ, 1988, NUTR CANCER, V11, P189, DOI 10.1080/01635588809513986
   VOGEL VG, 1989, HEMATOL ONCOL CLIN N, V3, P35, DOI 10.1016/S0889-8588(18)30566-5
   VOGELSTEIN B, 1988, NEW ENGL J MED, V319, P525, DOI 10.1056/NEJM198809013190901
   WARGOVICH MJ, 1983, CARCINOGENESIS, V4, P1205, DOI 10.1093/carcin/4.9.1205
   WARGOVICH MJ, 1989, PREV MED, V18, P672, DOI 10.1016/0091-7435(89)90038-8
   WARGOVICH MJ, 1984, CANCER LETT, V23, P253, DOI 10.1016/0304-3835(84)90091-0
   WEST DW, 1980, 4 BAANB REP, V0, P31
   WILLETT W, 1989, NATURE, V338, P389, DOI 10.1038/338389a0
   WILLETT WC, 1990, NEW ENGL J MED, V323, P1664, DOI 10.1056/NEJM199012133232404
   WYNDER EL, 1983, SEMIN ONCOL, V10, P264
   1984, 1900, V69, V0, PA1065
   1984, 1900, V310, V0, P737
   1982, 1900, V1, V0, P5
   1990, 1900, P4, V0, P0
NR 92
TC 48
Z9 48
U1 0
U2 6
PU WILEY
PI HOBOKEN
PA 111 RIVER ST, HOBOKEN 07030-5774, NJ USA
SN 0008-543X
EI 1097-0142
J9 CANCER-AM CANCER SOC
JI Cancer
PD SEP 1
PY 1992
VL 70
IS 5
BP 1229
EP 1235
DI 10.1002/1097-0142(19920901)70:3+<1229::AID-CNCR2820701507>3.0.CO;2-#
PG 7
WC Oncology
SC Oncology
GA JL193
UT WOS:A1992JL19300005
PM 1324781
DA 2025-02-23
ER

PT J
AU PERSKY, VW
   CHATTERTON, RT
   VANHORN, LV
   GRANT, MD
   LANGENBERG, P
   MARVIN, J
AF PERSKY, VW
   CHATTERTON, RT
   VANHORN, LV
   GRANT, MD
   LANGENBERG, P
   MARVIN, J
TI HORMONE LEVELS IN VEGETARIAN AND NONVEGETARIAN TEENAGE GIRLS - POTENTIAL IMPLICATIONS FOR BREAST-CANCER RISK
SO CANCER RESEARCH
LA English
DT Article
ID plasma dehydroepiandrosterone sulfate; protein-bound estradiol; binding globulin levels; post-menopausal women; long-term treatment; postmenopausal women; premenopausal women; estrone sulfate; sex-hormones; low-fat
AB Between September 1984 and June 1985, a total of 75 adolescent girls, 35 vegetarians residing in a Seventh-Day Adventist school and 40 nonvegetarians residing in a private non-Adventist boarding school, underwent measurement of their plasma hormone levels in the follicular and luteal phases of their menstrual cycles as well as dietary intake measured by 3-day food records, medical history, height, and weight. There were no significant differences between vegetarians and nonvegetarians in average age of the girls, weight, body mass index, age at menarche, years since the onset of menstruation, or percentage of girls with ovulatory cycles. Vegetarian girls had significantly higher levels of log follicular estradiol [2.00 +/- 0.27 (SD) versus 1.85 +/- 0.27 pg/ml, P less-than-or-equal-to 0.05] and luteal dehydroepiandrosterone sulfate (DHS) (1.88 +/- 0.71 versus 1.45 +/-0.80-mu-g/ml, P less-than-or-equal-to 0.05) than nonvegetarian girls. Follicular DHS was higher in vegetarians than in nonvegetarians (1.72 +/- 0.79 versus 1.45 +/-0.95-mu-g/ml), but the difference was not significant. The differences in follicular and luteal DHS, but not the difference in log estradiol, were significant (P less-than-or-equal-to 0.05) after controlling for ovulation, smoking, and alcohol intake with multivariable regression analysis. There were no significant differences in testosterone or in percentage free estradiol levels between vegetarians and nonvegetarians. Smoking was significantly associated with follicular and luteal DHS and with percentage free follicular estradiol, while alcohol use was significantly and inversely associated with percentage free follicular estradiol after controlling for other variables. The implications for breast cancer risk are discussed.
C1 NORTHWESTERN UNIV,DEPT OBSTET & GYNECOL,CHICAGO,IL 60611.
   NORTHWESTERN UNIV,DEPT COMMUNITY HLTH,CHICAGO,IL 60611.
   LA GRANGE MEM HOSP,DEPT GERIATR,CHICAGO,IL.
   RUSH MED COLL,DEPT FAMILY PRACTICE,CHICAGO,IL 60612.
   UNIV MARYLAND,DEPT EPIDEMIOL & PREVENT MED,BALTIMORE,MD 21201.
   UNIV ILLINOIS,COLL MED,DEPT SURG,CHICAGO,IL 60612.
C3 Northwestern University; Northwestern University; Rush University; University System of Maryland; University of Maryland Baltimore; University of Illinois System; University of Illinois Chicago; University of Illinois Chicago Hospital
RP PERSKY, VW (corresponding author), UNIV ILLINOIS,SCH PUBL HLTH,EPIDEMIOL & BIOSTAT PROGRAM,BOX 6998,CHICAGO,IL 60680, USA.
FU NCI NIH HHS [R01CA37297, P30 CA134274] Funding Source: Medline
CR APTER D, 1984, ACTA ENDOCRINOL-COP, V107, P413, DOI 10.1530/acta.0.1070413
   ARMSTRONG BK, 1981, JNCI-J NATL CANCER I, V67, P761
   Auletta FJ, 1979, METHOD HORM RADIOIMM, V0, P715
   BABALOLA AA, 1985, CLIN BIOCHEM, V18, P184, DOI 10.1016/S0009-9120(85)80106-5
   BARBOSA JC, 1990, AM J CLIN NUTR, V51, P798, DOI 10.1093/ajcn/51.5.798
   BARRETTCONNOR E, 1986, NEW ENGL J MED, V315, P1519, DOI 10.1056/NEJM198612113152405
   BARRETTCONNOR E, 1990, CANCER RES, V50, P6571
   BELANGER A, 1989, J STEROID BIOCHEM, V32, P829, DOI 10.1016/0022-4731(89)90459-7
   BERNSTEIN L, 1990, BRIT J CANCER, V61, P298, DOI 10.1038/bjc.1990.56
   BERNSTEIN L, 1985, JNCI-J NATL CANCER I, V74, P741
   BOONE CW, 1990, CANCER RES, V50, P2
   BROWNSEY B, 1972, EUR J CANCER, V8, P131, DOI 10.1016/0014-2964(72)90094-1
   BULBROOK RD, 1971, LANCET, V2, P395
   DAI WS, 1988, AM J EPIDEMIOL, V128, P796, DOI 10.1093/oxfordjournals.aje.a115033
   FENTIMAN IS, 1988, NUTR CANCER, V11, P101, DOI 10.1080/01635588809513976
   FRIEDMAN AJ, 1987, FERTIL STERIL, V47, P398
   GOLDIN BR, 1982, NEW ENGL J MED, V307, P1542, DOI 10.1056/NEJM198212163072502
   GORDON GB, 1990, CANCER RES, V50, P3859
   GRAY GE, 1979, BRIT J CANCER, V39, P1, DOI 10.1038/bjc.1979.1
   GRAY GE, 1982, PREV MED, V11, P108, DOI 10.1016/0091-7435(82)90010-X
   GRAY GE, 1982, PREV MED, V11, P103, DOI 10.1016/0091-7435(82)90009-3
   HAENSZEL W, 1968, JNCI-J NATL CANCER I, V40, P43
   HAGERTY MA, 1988, AM J CLIN NUTR, V47, P653, DOI 10.1093/ajcn/47.4.653
   Haning R, 1979, METHODS HORMONE RADI, V0, P675
   HAYWARD JL, 1978, EUR J CANCER, V14, P1221, DOI 10.1016/0014-2964(78)90228-1
   HELMRICH SP, 1983, AM J EPIDEMIOL, V117, P35, DOI 10.1093/oxfordjournals.aje.a113513
   HICKSON RC, 1984, AM J PHYSIOL, V246, PH761, DOI 10.1152/ajpheart.1984.246.6.H761
   HILL P, 1980, EUR J CANCER, V16, P519, DOI 10.1016/0014-2964(80)90231-5
   HILL P, 1976, CANCER RES, V36, P2297
   HUGUES JN, 1980, CLIN ENDOCRINOL, V12, P543, DOI 10.1111/j.1365-2265.1980.tb01374.x
   INGRAM D, 1989, CANCER-AM CANCER SOC, V64, P1049, DOI 10.1002/1097-0142(19890901)64:5<1049::AID-CNCR2820640515>3.0.CO;2-M
   JONES LA, 1987, CANCER RES, V47, P4224
   KATZ SH, 1986, HYPERTENSION, V8, P277, DOI 10.1161/01.HYP.8.4.277
   KATZ SH, 1985, HUM BIOL, V57, P401
   Kelsey J L, 1979, EPIDEMIOL REV, V1, P74
   KEY TJA, 1990, J CLIN ENDOCR METAB, V70, P1651, DOI 10.1210/jcem-70-6-1651
   KHAW KT, 1988, NEW ENGL J MED, V318, P1705, DOI 10.1056/NEJM198806303182601
   KORENMAN SG, 1980, LANCET, V1, P700
   KURTZ BR, 1987, J CLIN ENDOCR METAB, V64, P1261, DOI 10.1210/jcem-64-6-1261
   LANGLEY MS, 1985, JNCI-J NATL CANCER I, V75, P823, DOI 10.1093/jnci/75.5.823
   LUBIN JH, 1982, J NATL CANCER I, V68, P211
   MACINDOE JH, 1988, ENDOCRINOLOGY, V123, P1281, DOI 10.1210/endo-123-3-1281
   MAVOUNGOU D, 1986, J STEROID BIOCHEM, V24, P645, DOI 10.1016/0022-4731(86)90132-9
   MOORE JW, 1983, JNCI-J NATL CANCER I, V71, P749
   MOORE JW, 1982, INT J CANCER, V29, P17, DOI 10.1002/ijc.2910290105
   MOORE JW, 1986, INT J CANCER, V38, P625, DOI 10.1002/ijc.2910380502
   MOORE JW, 1987, ANTICANCER RES, V7, P1039
   MUSEY VC, 1987, J CLIN ENDOCR METAB, V64, P111, DOI 10.1210/jcem-64-1-111
   NYCE JW, 1984, CARCINOGENESIS, V5, P57, DOI 10.1093/carcin/5.1.57
   Orczyk GP, 1979, METHODS HORMONE RADI, V0, P701
   OTA DM, 1986, CANCER, V57, P558, DOI 10.1002/1097-0142(19860201)57:3<558::AID-CNCR2820570326>3.0.CO;2-1
   PLYMATE SR, 1985, J CLIN ENDOCR METAB, V61, P993, DOI 10.1210/jcem-61-5-993
   PRENTICE R, 1990, JNCI-J NATL CANCER I, V82, P129, DOI 10.1093/jnci/82.2.129
   RAO AR, 1989, CANCER LETT, V45, P1, DOI 10.1016/0304-3835(89)90028-1
   REED MJ, 1983, CANCER RES, V43, P3940
   ROSE DP, 1977, EUR J CANCER, V13, P43, DOI 10.1016/0014-2964(77)90228-6
   ROSE DP, 1987, JNCI-J NATL CANCER I, V78, P623
   SCHWARTZ AG, 1979, CANCER RES, V39, P1129
   SCHWARTZ AG, 1981, CARCINOGENESIS, V2, P1335, DOI 10.1093/carcin/2.12.1335
   SECRETO G, 1989, CANCER RES, V49, P471
   SHULTZ T D, 1983, NUTRITION AND CANCER, V4, P247, DOI 10.1080/01635588209513765
   SIEVERT YA, 1989, CONTROL CLIN TRIALS, V10, P416, DOI 10.1016/0197-2456(89)90006-8
   SIZONENKO PC, 1976, HORM RES, V7, P288, DOI 10.1159/000178740
   TAYLOR CB, 1984, AM J EPIDEMIOL, V120, P818, DOI 10.1093/oxfordjournals.aje.a113954
   TFHIJSSEN JHH, 1975, J STEROID BIOCHEM, V6, P729
   THOMAS BS, 1976, EUR J CANCER, V12, P405, DOI 10.1016/0014-2964(76)90179-1
   VALIMAKI M, 1984, J CLIN ENDOCR METAB, V59, P133, DOI 10.1210/jcem-59-1-133
   VONSCHOULTZ B, 1989, J STEROID BIOCHEM, V32, P327, DOI 10.1016/0022-4731(89)90272-0
   WANG DY, 1974, EUR J CANCER, V10, P477, DOI 10.1016/0014-2964(74)90069-3
   WANG DY, 1975, EUR J CANCER, V11, P873, DOI 10.1016/0014-2964(75)90087-0
   WHITCOMB JM, 1985, CARCINOGENESIS, V6, P333, DOI 10.1093/carcin/6.3.333
   WOODS MN, 1989, AM J CLIN NUTR, V49, P1179, DOI 10.1093/ajcn/49.6.1179
   WYSOWSKI DK, 1987, AM J EPIDEMIOL, V125, P791, DOI 10.1093/oxfordjournals.aje.a114596
   ZUMOFF B, 1988, ANTICANCER RES, V8, P627
   ZUMOFF B, 1981, CANCER RES, V41, P3360
NR 75
TC 37
Z9 38
U1 0
U2 5
PU AMER ASSOC CANCER RESEARCH
PI PHILADELPHIA
PA PUBLIC LEDGER BLDG, SUITE 816, 150 S. INDEPENDENCE MALL W., PHILADELPHIA, PA 19106
SN 0008-5472
EI 
J9 CANCER RES
JI Cancer Res.
PD FEB 1
PY 1992
VL 52
IS 3
BP 578
EP 583
DI 
PG 6
WC Oncology
SC Oncology
GA HB184
UT WOS:A1992HB18400013
PM 1531038
DA 2025-02-23
ER

PT J
AU WYNDER, EL
   TAIOLI, E
   FUJITA, Y
AF WYNDER, EL
   TAIOLI, E
   FUJITA, Y
TI ECOLOGIC STUDY OF LUNG-CANCER RISK-FACTORS IN THE UNITED-STATES AND JAPAN, WITH SPECIAL REFERENCE TO SMOKING AND DIET
SO JAPANESE JOURNAL OF CANCER RESEARCH
LA English
DT Article
DE LUNG CANCER; ECOLOGIC STUDY; DIET
ID fat; carcinogenesis; vegetables; neoplasia
AB Lung cancer mortality rates among United States and Japanese males were compared and related to smoking and dietary data.  Mortality rates increased from 1950 to 1985 in both countries, but the absolute values are consistently lower in Japan (38.2 deaths/100,000 in 1985) than in the U.S. (72.2/100,000).  The proportion of smokers is higher in Japan than in the U.S. since 1955.  Japanese males start smoking considerably later than U.S. males, but smoke a higher quantity of cigarettes per day.  Available information on inhalation practices and yield and type of cigarettes smoked showed no differences among the two countries large enough to account for the differences in mortality rates.  Further data in this regard should be obtained.  Dietary data show that fat consumption (as percentage of calories) is consistently higher in the U.S. than in Japan from 1950 (40% vs. 7.9%) through 1985 (43.5% vs. 24.5%).  A linear relationship is observed between lung cancer mortality and fat intake.  Our data support the hypothesis that dietary habits may modulate the carcinogenic effects of tobacco smoking.
C1 NATL RES COUNCIL,ITBA,I-20100 MILAN,ITALY.
   JICHI MED SCH,DEPT PUBL HLTH,MINAMI KAWACHI,TOCHIGI 32904,JAPAN.
C3 Jichi Medical University
RP WYNDER, EL (corresponding author), AMER HLTH FDN,320 E 43 ST,NEW YORK,NY 10017, USA.
FU NCI NIH HHS [CA-32617, CA-17613] Funding Source: Medline
CR [Anonymous], 1983, THE HEALTH CONSEQUENCES OF SMOKING, V0, P0
   BARONE J, 1989, AM J CLIN NUTR, V50, P861, DOI 10.1093/ajcn/50.4.861
   BEEMS RB, 1984, CARCINOGENESIS, V5, P413, DOI 10.1093/carcin/5.3.413
   BYERS TE, 1987, AM J EPIDEMIOL, V125, P351, DOI 10.1093/oxfordjournals.aje.a114542
   CARROLL KK, 1987, PREV MED, V16, P510, DOI 10.1016/0091-7435(87)90065-X
   CHAREST M, 1989, CHEM-BIOL INTERACT, V71, P265, DOI 10.1016/0009-2797(89)90040-9
   COHEN LA, 1987, PREV MED, V16, P668
   GALLOWAY DJ, 1986, BRIT J SURG, V73, P233, DOI 10.1002/bjs.1800730327
   GELBOIN H, 1980, PHYSIOL REV, V60, P1
   Hirayama T, 1986, PROG CLIN BIOL RES, V206, P299
   HIRAYAMA T, 1985, DIET HUMAN CARCINOGE, V0, P191
   HOFFMANN D, 1990, HDB EXPT PHARM, V94, P63
   INSULL W, 1987, PREV MED, V16, P481, DOI 10.1016/0091-7435(87)90061-2
   KARMALI RA, 1987, PREV MED, V16, P493, DOI 10.1016/0091-7435(87)90063-6
   KROES R, 1985, FED PROC, V45, P136
   KUMAR R, 1990, SCIENCE, V248, P1101, DOI 10.1126/science.2188364
   KVALE G, 1983, INT J CANCER, V31, P319
   LONGNECKER DS, 1984, INT REV EXP PATHOL, V26, P177
   MCFAY FW, 1982, NCI MONOGR, V59, P0
   MORGENSTERN H, 1982, AM J PUBLIC HEALTH, V72, P1336, DOI 10.2105/AJPH.72.12.1336
   PISANI P, 1986, INT J EPIDEMIOL, V15, P463, DOI 10.1093/ije/15.4.463
   REDDY BS, 1987, PREV MED, V16, P460, DOI 10.1016/0091-7435(87)90058-2
   SHEKELLE RB, 1981, LANCET, V2, P1186
   TAIOLI E, 1991, INT J EPIDEMIOL, V20, P611, DOI 10.1093/ije/20.3.611
   TOMINAGA S, 1982, SMOKING JAPAN, V0, P27
   UESHIMA H, 1984, JPN J PUBLIC HLTH, V31, P325
   Watson AF, 1930, BRIT J EXP PATHOL, V11, P311
   WYNDER EL, 1987, JNCI-J NATL CANCER I, V79, P631
   WYNDER EL, 1977, PREV MED, V6, P567, DOI 10.1016/0091-7435(77)90042-1
   ZIEGLER RG, 1986, AM J EPIDEMIOL, V123, P1080, DOI 10.1093/oxfordjournals.aje.a114336
   1982, 1900, V124, V0, P0
   1987, 1900, V36, V0, P581
NR 37
TC 40
Z9 40
U1 0
U2 0
PU JAPANESE CANCER ASSOCIATION
PI TOKYO
PA EDITORIAL OFFICE 7TH FLOOR, JOHKOH BLDG 2-23-11, KOISHIKAWA, TOKYO 112, JAPAN
SN 0910-5050
EI 
J9 JPN J CANCER RES
JI Jpn. J. Cancer Res.
PD MAY 15
PY 1992
VL 83
IS 5
BP 418
EP 423
DI 10.1111/j.1349-7006.1992.tb01944.x
PG 6
WC Oncology
SC Oncology
GA HV635
UT WOS:A1992HV63500002
PM 1618693
DA 2025-02-23
ER

PT J
AU PALLI, D
   BIANCHI, S
   DECARLI, A
   CIPRIANI, F
   AVELLINI, C
   COCCO, P
   FALCINI, F
   PUNTONI, R
   RUSSO, A
   VINDIGNI, C
   FRAUMENI, JF
   BLOT, WJ
   BUIATTI, E
AF PALLI, D
   BIANCHI, S
   DECARLI, A
   CIPRIANI, F
   AVELLINI, C
   COCCO, P
   FALCINI, F
   PUNTONI, R
   RUSSO, A
   VINDIGNI, C
   FRAUMENI, JF
   BLOT, WJ
   BUIATTI, E
TI A CASE-CONTROL STUDY OF CANCERS OF THE GASTRIC CARDIA IN ITALY
SO BRITISH JOURNAL OF CANCER
LA English
DT Article
ID distal stomach; adenocarcinoma; diet; esophagus
AB In a case-control study of gastric cancer (GC) in high-risk and low-risk areas in Italy, 923 GCs were reviewed by one pathologist and classified according to anatomic site.  There were 68 (7.4%) cancers occurring in the gastric cardia.  Compared to other GCs, cardia cancer tended to occur more often in males (sex ratio 2.8 vs 1.7) and as intestinal or unclassified histologic types.  Nutritional factors for cardia tumours resembled those of other GCs, showing inverse associations with the consumption of raw vegetables, citrus and other fresh fruit, and ascorbic acid, and positive associations with the intake of traditional soups and meat, protein and cholesterol, and preference for salty foods.  Cigarette smoking and wine consumption were unrelated to cardia cancer risk, and there was only a weak association with total alcohol intake.  Cardia tumours showed a greater familial occurrence of GC than did other sites, with a 7-fold increase in risk for those reporting two first-degree relatives with GC.  The authors discuss these findings in view of the rising incidence of adenocarcinomas of the cardia and lower oesophagus that has been reported in some western countries.
C1 UNIV FLORENCE,IST ANAT PATOL,I-50134 FLORENCE,ITALY.
   UNIV MILAN,IST STAT MED & BIOMETRIA,I-20133 MILAN,ITALY.
   IST NAZL TUMORI,I-20133 MILAN,ITALY.
   OSPED IMOLA,SERV ANAT PATOL,I-40026 IMOLA,ITALY.
   UNIV CAGLIARI,IST MED LAVORO,I-09124 CAGLIARI,ITALY.
   OSPED MORGAGNI PIERANTONI,SERV ONCOL,I-47100 FORLI,ITALY.
   IST NAZL RIC CANC,I-16132 GENOA,ITALY.
   UNIV SIENA,IST ANAT PATOL 2,I-53100 SIENNA,ITALY.
   NCI,BETHESDA,MD 20892.
C3 University of Florence; University of Milan; Fondazione IRCCS Istituto Nazionale Tumori Milan; Azienda USL di Imola; University of Cagliari; University of Genoa; IRCCS AOU San Martino IST; University of Siena; National Institutes of Health (NIH) - USA; NIH National Cancer Institute (NCI)
RP PALLI, D (corresponding author), CTR STUDIO & PREVENZ ONCOL,UO EPIDEMIOL,USL 10E,VIALE VOLTA 171,I-50131 FLORENCE,ITALY.
FU NCI NIH HHS [N01-CP-51019] Funding Source: Medline
CR BLOT WJ, 1991, JAMA-J AM MED ASSOC, V265, P1287, DOI 10.1001/jama.265.10.1287
   Breslow NE, 1980, ANAL CASE CONTROL ST, V0, P0
   BUIATTI E, 1990, INT J CANCER, V45, P896, DOI 10.1002/ijc.2910450520
   BUIATTI E, 1991, INT J CANCER, V48, P369, DOI 10.1002/ijc.2910480310
   BUIATTI E, 1989, TUMORI J, V75, P410, DOI 10.1177/030089168907500503
   BUIATTI E, 1989, INT J CANCER, V44, P611, DOI 10.1002/ijc.2910440409
   FIDANZA F, 1988, NUTRIZIONE UMANA, V0, P677
   HOWSON CP, 1986, EPIDEMIOL REV, V8, P87
   LAUREN P, 1965, ACTA PATHOL MIC SC, V64, P31, DOI 10.1111/apm.1965.64.1.31
   LEVI F, 1990, TUMORI J, V76, P167, DOI 10.1177/030089169007600203
   LI JY, 1989, INT J CANCER, V43, P755, DOI 10.1002/ijc.2910430502
   MACDONALD WC, 1987, CANCER-AM CANCER SOC, V60, P1094, DOI 10.1002/1097-0142(19870901)60:5<1094::AID-CNCR2820600529>3.0.CO;2-4
   McCance RA, 1978, COMPOSITION FOODS, V4th, P0
   MOELLER H, 1987, UGESKRIFT LAEGER, V149, P1904
   PALLI D, 1991, BRIT J CANCER, V63, P765, DOI 10.1038/bjc.1991.171
   POWELL J, 1990, BRIT J CANCER, V62, P440, DOI 10.1038/bjc.1990.314
   UNAKAMI M, 1989, ACTA PATHOL JAPON, V39, P420
   WUWILLIAMS AH, 1990, CANCER RES, V50, P2569
   YANG PC, 1988, INT J EPIDEMIOL, V17, P293, DOI 10.1093/ije/17.2.293
   1988, 1900, P189, V0, P0
NR 20
TC 88
Z9 89
U1 0
U2 3
PU CHURCHILL LIVINGSTONE
PI EDINBURGH
PA JOURNAL PRODUCTION DEPT, ROBERT STEVENSON HOUSE, 1-3 BAXTERS PLACE, LEITH WALK, EDINBURGH, MIDLOTHIAN, SCOTLAND EH1 3AF
SN 0007-0920
EI 
J9 BRIT J CANCER
JI Br. J. Cancer
PD FEB 15
PY 1992
VL 65
IS 2
BP 263
EP 266
DI 10.1038/bjc.1992.52
PG 4
WC Oncology
SC Oncology
GA HE993
UT WOS:A1992HE99300024
PM 1739627
DA 2025-02-23
ER

PT J
AU KAUGARS, GE
   RILEY, WT
   BRANDT, RB
   BURNS, JC
   SVIRSKY, JA
AF KAUGARS, GE
   RILEY, WT
   BRANDT, RB
   BURNS, JC
   SVIRSKY, JA
TI THE PREVALENCE OF ORAL LESIONS IN SMOKELESS TOBACCO USERS AND AN EVALUATION OF RISK-FACTORS
SO CANCER
LA English
DT Article
DE ASCORBIC ACID; BETA-CAROTENE; LEUKOPLAKIA; ORAL CANCER; SMOKELESS TOBACCO
ID major-league baseball; beta-carotene; patterns; cancer; population; leukoplakia; mucosal; males
AB Background. The widespread use of smokeless tobacco (ST) has prompted concern in regard to the development of oral lesions in long-term users. Methods. For inclusion in the current study, a subject must have used an ST product, either snuff or chewing tobacco, for at least 6 months. The subjects were recruited by advertising, and none was referred for the evaluation of an oral lesion. The following were performed on all subjects: assessment of exposure to ST, cigarettes, and alcohol; examination of the oral cavity; a biopsy, if an oral lesion was found; and analysis of a blood sample for beta-carotene. The dietary intake of most of the subjects was analyzed. Results. Of the 347 ST users, all of whom were white male subjects, 45 (13.0%) had an oral lesion. Thirty-five of the lesions were hyperkeratosis and 10 were epithelial dysplasia. Conclusions. Snuff exposure was associated significantly with the presence of an oral lesion (P < 0.0001). A decreased vitamin C intake also was found among the ST users with oral lesions (P < 0.01). The ST users with epithelial dysplasia, as compared with those with hyperkeratotic lesions, were slightly older, had a lower intake of vitamin C (P < 0.05), and were more likely to have used chewing tobacco than snuff.
C1 VIRGINIA COMMONWEALTH UNIV, MED COLL VIRGINIA, DEPT PSYCHIAT, RICHMOND, VA 23298 USA.
   VIRGINIA COMMONWEALTH UNIV, MED COLL VIRGINIA, DEPT BIOCHEM & MOLEC BIOPHYS, RICHMOND, VA 23298 USA.
C3 Virginia Commonwealth University; Virginia Commonwealth University
RP VIRGINIA COMMONWEALTH UNIV, MED COLL VIRGINIA, DEPT ORAL PATHOL, POB 566, RICHMOND, VA 23298 USA.
CR ARY DV, 1987, PREV MED, V16, P385, DOI 10.1016/0091-7435(87)90039-9
   AXELL T, 1976, J ORAL PATHOL MED, V5, P229, DOI 10.1111/j.1600-0714.1976.tb01769.x
   BENDICH A, 1989, J NUTR, V119, P112, DOI 10.1093/jn/119.1.112
   BLOCK G, 1991, AM J CLIN NUTR, V53, PS270, DOI 10.1093/ajcn/53.1.270S
   BOUQUOT JE, 1986, J AM DENT ASSOC, V112, P50, DOI 10.14219/jada.archive.1986.0007
   BROWN RL, 1965, CANCER-AM CANCER SOC, V18, P2, DOI 10.1002/1097-0142(196501)18:1<2::AID-CNCR2820180103>3.0.CO;2-#
   COLLETT WK, 1990, ORAL SURG ORAL MED O, V70, P798, DOI 10.1016/0030-4220(90)90024-M
   CONNOLLY GN, 1988, NEW ENGL J MED, V318, P1281, DOI 10.1056/NEJM198805123181918
   CREATH CJ, 1991, ORAL SURG ORAL MED O, V72, P35, DOI 10.1016/0030-4220(91)90186-G
   CREATH CJ, 1988, J AM DENT ASSOC, V116, P43, DOI 10.14219/jada.archive.1988.0147
   DANIELS T, 1989, J DENT RES, V68, P298
   DIPLOCK AT, 1991, AM J CLIN NUTR, V53, PS189, DOI 10.1093/ajcn/53.1.189Sb
   ERNSTER VL, 1988, NEW ENGL J MED, V319, P1015
   FRITHIOF L, 1983, ACTA ODONTOL SCAND, V41, P53, DOI 10.3109/00016358309162303
   GAREWAL HS, 1990, J CLIN ONCOL, V8, P1715, DOI 10.1200/JCO.1990.8.10.1715
   GLOVER ED, 1987, J DRUG EDUC, V17, P201, DOI 10.2190/M5CE-PKEQ-T720-VAU1
   GLOVER ED, 1986, PHYSICIAN SPORTSMED, V14, P94, DOI 10.1080/00913847.1986.11716465
   GRADY D, 1991, J AM DENT ASSOC, V122, P62
   GRADY D, 1990, J AM DENT ASSOC, V121, P117, DOI 10.14219/jada.archive.1990.0139
   GREENE J, 1989, JOURNAL OF DENTAL RESEARCH, V68, P254
   Greer R O, 1986, GERODONTICS, V2, P87
   GREER RO, 1983, ORAL SURG ORAL MED O, V56, P275, DOI 10.1016/0030-4220(83)90009-9
   GUGGENHEIMER J, 1986, AM J PUBLIC HEALTH, V76, P196, DOI 10.2105/AJPH.76.2.196
   HAVEL RJ, 1989, RECOMMENDED DIETARY, V0, P115
   HIRSCH JM, 1982, J ORAL PATHOL MED, V11, P387, DOI 10.1111/j.1600-0714.1982.tb00180.x
   HUNTER SM, 1986, AM J PUBLIC HEALTH, V76, P193, DOI 10.2105/AJPH.76.2.193
   KAUGARS GE, 1989, CANCER-AM CANCER SOC, V64, P1527, DOI 10.1002/1097-0142(19891001)64:7<1527::AID-CNCR2820640728>3.0.CO;2-N
   KAUGARS GE, 1991, ORAL SURG ORAL MED O, V72, P326, DOI 10.1016/0030-4220(91)90226-3
   KAUGARS GE, 1988, CANCER-AM CANCER SOC, V62, P2166, DOI 10.1002/1097-0142(19881115)62:10<2166::AID-CNCR2820621016>3.0.CO;2-D
   KRINSKY NI, 1989, NEW PROTECTIVE ROLES, V0, P1
   LEGGOTT PJ, 1991, J DENT RES, V70, P1531, DOI 10.1177/00220345910700121101
   MARTY PJ, 1986, AM J PUBLIC HEALTH, V76, P190, DOI 10.2105/AJPH.76.2.190
   MASHBERG A, 1985, J AM DENT ASSOC, V110, P731, DOI 10.14219/jada.archive.1985.0422
   MCGUIRT WF, 1983, ARCH OTOLARYNGOL, V109, P757
   OFFENBACHER S, 1985, J ORAL PATHOL MED, V14, P169, DOI 10.1111/j.1600-0714.1985.tb00480.x
   PALAN PR, 1988, J NATL CANCER I, V80, P454, DOI 10.1093/jnci/80.6.454
   POULSON TC, 1984, CA-CANCER J CLIN, V34, P248, DOI 10.3322/canjclin.34.5.248
   ROEDPETERSEN B, 1973, J ORAL PATHOL MED, V2, P301, DOI 10.1111/j.1600-0714.1973.tb01848.x
   ROSENFELD L, 1963, AM J SURG, V106, P840, DOI 10.1016/0002-9610(63)90412-4
   Stewart C M, 1989, FLA DENT J, V60, P38
   SUNDSTROM B, 1982, J ORAL PATHOL MED, V11, P245, DOI 10.1111/j.1600-0714.1982.tb00162.x
   TEMPLE NJ, 1988, NUTR RES, V8, P685, DOI 10.1016/S0271-5317(05)80082-X
   TOMA S, 1990, P AN M AM SOC CLIN, V9, P179
   WALD N, 1987, CANCER SURV, V6, P635
   WALD NJ, 1988, BRIT J CANCER, V57, P428, DOI 10.1038/bjc.1988.97
   WINN DM, 1981, NEW ENGL J MED, V304, P745, DOI 10.1056/NEJM198103263041301
   WISNIEWSKI J F, 1991, JOURNAL OF DENTAL RESEARCH, V70, P272
   WISNIEWSKI JF, 1989, J ORAL PATHOL MED, V18, P322, DOI 10.1111/j.1600-0714.1989.tb01560.x
NR 49
TC 26
Z9 28
U1 0
U2 1
PU WILEY
PI HOBOKEN
PA 111 RIVER ST, HOBOKEN 07030-5774, NJ USA
SN 0008-543X
EI 1097-0142
J9 CANCER-AM CANCER SOC
JI Cancer
PD DEC 1
PY 1992
VL 70
IS 11
BP 2579
EP 2585
DI 10.1002/1097-0142(19921201)70:11<2579::AID-CNCR2820701102>3.0.CO;2-J
PG 7
WC Oncology
SC Oncology
GA JY880
UT WOS:A1992JY88000001
PM 1423184
DA 2025-02-23
ER

PT J
AU SWANSON, CA
   MAO, BL
   LI, JY
   LUBIN, JH
   YAO, SX
   WANG, JZ
   CAI, SK
   HOU, Y
   LUO, QS
   BLOT, WJ
AF SWANSON, CA
   MAO, BL
   LI, JY
   LUBIN, JH
   YAO, SX
   WANG, JZ
   CAI, SK
   HOU, Y
   LUO, QS
   BLOT, WJ
TI DIETARY DETERMINANTS OF LUNG-CANCER RISK - RESULTS FROM A CASE-CONTROL STUDY IN YUNNAN PROVINCE, CHINA
SO INTERNATIONAL JOURNAL OF CANCER
LA English
DT Article
ID tin miners; population; vegetables; hawaii; women
AB The relation between diet and lung cancer was studied among male residents of a mining community in Yunnan Province.  After obtaining food frequency data from subjects or proxies, we compared diets of 428 cases, aged 35-74 years, and 1,011 age-matched controls.  Cases tended to consume slightly more rice, but less protein-rich foods (i.e., bean curd, meat, eggs) and vegetables than did controls.  The relative risks of lung cancer across increasing quartiles of meat (i.e., pork) consumption, for example, were 1.00, 0.67, 0.72 and 0.46 (p for trend < 0.01).  The relative risks of lung cancer across increasing quartiles of consumption of dark-green, leafy vegetables were 1.00, 0.62, 0.52 and 0.41 (p for trend < 0.01).  Although specific dietary constituent(s) responsible for the protective effect of vegetable consumption could not be identified, carotenoids other than beta-carotene, or compounds in cruciferous or Allium vegetables, are possibilities.
C1 YUNNAN TIN CORP,INST LABOR PROTECT,GEJIU,PEOPLES R CHINA.
   CHINESE ACAD MED SCI,INST CANC,DEPT EPIDEMIOL,BEIJING,PEOPLES R CHINA.
   DEPT CANC PREVENT & CONTROL,GEJIU,PEOPLES R CHINA.
C3 Chinese Academy of Medical Sciences - Peking Union Medical College
RP SWANSON, CA (corresponding author), NCI,DCF,EPIDEMIOL & BIOSTAT PROGRAM,6130 EXECUT BLVD,EPN ROOM 430,ROCKVILLE,MD 20852, USA.
CR BYERS TE, 1987, AM J EPIDEMIOL, V125, P351, DOI 10.1093/oxfordjournals.aje.a114542
   Conover WJ, 1980, PRACTICAL NONPARAMET, V0, P608
   FORMAN MR, 1992, IN PRESS INT J EPIDE, V0, P0
   GAO YT, 1987, INT J CANCER, V40, P604, DOI 10.1002/ijc.2910400505
   HINDS MW, 1984, AM J EPIDEMIOL, V119, P227, DOI 10.1093/oxfordjournals.aje.a113741
   JAIN M, 1990, INT J CANCER, V45, P287, DOI 10.1002/ijc.2910450214
   KOO LC, 1988, NUTR CANCER, V11, P155, DOI 10.1080/01635588809513983
   KVALE G, 1983, INT J CANCER, V31, P397, DOI 10.1002/ijc.2910310402
   LEMARCHAND L, 1989, JNCI-J NATL CANCER I, V81, P1158, DOI 10.1093/jnci/81.15.1158
   LI JY, 1981, NATL CANCER I MONOGR, V62, P17
   LUBIN JH, 1990, CANCER RES, V50, P174
   MACLENNAN R, 1977, INT J CANCER, V20, P854, DOI 10.1002/ijc.2910200606
   MARSHALL J, 1980, AM J EPIDEMIOL, V112, P675, DOI 10.1093/oxfordjournals.aje.a113040
   MICOZZI MS, 1990, JNCI-J NATL CANCER I, V82, P282, DOI 10.1093/jnci/82.4.282
   NIE NH, 1975, STATISTICAL PACKAGE, V0, P0
   PIERCE RJ, 1989, NUTR CANCER, V12, P237, DOI 10.1080/01635588909514023
   PRENTICE RL, 1979, BIOMETRIKA, V66, P408
   TAYLOR PR, 1989, BRIT J IND MED, V46, P881
   WILLETT WC, 1990, NUTR REV, V48, P201, DOI 10.1111/j.1753-4887.1990.tb02936.x
   WUWILLIAMS AH, 1990, BRIT J CANCER, V62, P982, DOI 10.1038/bjc.1990.421
   YOU WC, 1989, JNCI-J NATL CANCER I, V81, P162, DOI 10.1093/jnci/81.2.162
   Yu M C, 1990, PROG CLIN BIOL RES, V346, P93
   ZIEGLER RG, 1986, AM J EPIDEMIOL, V123, P1080, DOI 10.1093/oxfordjournals.aje.a114336
NR 23
TC 63
Z9 65
U1 0
U2 3
PU WILEY-LISS
PI NEW YORK
PA DIV JOHN WILEY & SONS INC 605 THIRD AVE, NEW YORK, NY 10158-0012
SN 0020-7136
EI 
J9 INT J CANCER
JI Int. J. Cancer
PD APR 1
PY 1992
VL 50
IS 6
BP 876
EP 880
DI 10.1002/ijc.2910500609
PG 5
WC Oncology
SC Oncology
GA HM006
UT WOS:A1992HM00600008
PM 1555887
DA 2025-02-23
ER

PT J
AU KUSHI, LH
   SELLERS, TA
   POTTER, JD
   NELSON, CL
   MUNGER, RG
   KAYE, SA
   FOLSOM, AR
AF KUSHI, LH
   SELLERS, TA
   POTTER, JD
   NELSON, CL
   MUNGER, RG
   KAYE, SA
   FOLSOM, AR
TI DIETARY-FAT AND POSTMENOPAUSAL BREAST-CANCER
SO JOURNAL OF THE NATIONAL CANCER INSTITUTE
LA English
DT Article
ID coronary heart-disease; womens health trial; risk; questionnaire; etiology; validity; weight; design; fiber; life
AB Background: Although the results of animal studies and cross-cultural comparisons generally support a role for dietary fat in the etiology of breast cancer, results of analytic epidemiology studies are equivocal. Purpose: The association between dietary fat and subsequent breast cancer was examined in a cohort of 34 388 postmenopausal women from Iowa. Methods: Dietary habits were assessed by a food-frequency questionnaire mailed in January 1986. Through December 31, 1989, 459 incident cases of breast cancer occurred in this cohort. Proportional hazards regression was used to examine the dietary fat-breast cancer association while adjusting for potential confounders. The effects on this association of four analytic approaches to adjustment for energy intake were also considered. Results: After adjustment for known determinants of breast cancer, a modest positive association of total fat intake with risk of breast cancer was seen. Polyunsaturated fat intake was also positively associated with breast cancer (relative risk from lowest to highest intake, 1.0, 1.25, 1.31, and 1.49; P for trend = .052). Different approaches to adjustment for energy intake, however, provided different impressions of the dietary fat-breast cancer association. One method, involving categorization of crude fat intake and inclusion of total energy intake in regression analysis, gave relative risk estimates from low to high fat intake of 1.0, 1.17, 1.25, and 1.38 (P for trend = .18). Another method, based on categorization of fat intake residuals in which the variation in fat due to total energy intake was removed, gave corresponding estimates of 1.0, 1.24, 1.30, and 1.16 (P for trend = .29). The former suggests increasing breast cancer risk with increasing fat intake; the latter suggests no association. Conclusions: These results are consistent with other cohort studies that have shown a weak association or no association between dietary fat and breast cancer. They are also consistent with studies suggesting that fat intake is a determinant of breast cancer, particularly after accounting for inaccuracies in dietary assessment. The effects of different energy-adjustment methods may account in part for the varying interpretations of four previous cohort studies of dietary fat and breast cancer. Implications: Further work is needed to clarify not only the nature of the dietary fat-breast cancer association, but also the impact of different analytic methods used in the investigation of diet-disease associations.
C1 UNIV MINNESOTA,SCH PUBL HLTH,DIV HUMAN DEV & NUTR,MINNEAPOLIS,MN 55455.
   UNIV IOWA,COLL MED,DEPT PREVENT MED & ENVIRONM HLTH,IOWA CITY,IA 52242.
C3 University of Minnesota System; University of Minnesota Twin Cities; University of Iowa
RP KUSHI, LH (corresponding author), UNIV MINNESOTA,SCH PUBL HLTH,DIV EPIDEMIOL,1300 S 2ND ST,STE 300,MINNEAPOLIS,MN 55454, USA.
FU NCI NIH HHS [CA-39742] Funding Source: Medline
CR Birt D F, 1986, ADV EXP MED BIOL, V206, P69
   BLOCK G, 1986, AM J EPIDEMIOL, V124, P453, DOI 10.1093/oxfordjournals.aje.a114416
   BOUTWELL RK, 1988, NUTRITION GROWTH CAN, V0, P81
   Carroll K K, 1986, PROG CLIN BIOL RES, V222, P231
   COX DR, 1972, J R STAT SOC B, V34, P187
   FIOVANNUCCI E, 1991, AM J EPIDEMIOL, V134, P714
   FOLSOM AR, 1990, AM J EPIDEMIOL, V131, P794, DOI 10.1093/oxfordjournals.aje.a115570
   FREEDMAN LS, 1991, AM J EPIDEMIOL, V134, P1472, DOI 10.1093/oxfordjournals.aje.a116058
   FREEDMAN LS, 1990, CANCER RES, V50, P5710
   Friedenreich C M, 1991, ANN EPIDEMIOL, V1, P439
   GOODWIN PJ, 1987, JNCI-J NATL CANCER I, V79, P473
   GRAHAM S, 1991, AM J EPIDEMIOL, V134, P552, DOI 10.1093/oxfordjournals.aje.a116129
   HEBERT JR, 1988, AM J CLIN NUTR, V47, P1068, DOI 10.1093/ajcn/47.6.1068
   HENDERSON MM, 1990, PREV MED, V19, P115, DOI 10.1016/0091-7435(90)90014-B
   HOWE GR, 1991, J NATL CANCER I, V83, P336, DOI 10.1093/jnci/83.5.336
   HOWE GR, 1990, JNCI-J NATL CANCER I, V82, P561, DOI 10.1093/jnci/82.7.561
   HOWE GR, 1986, AM J EPIDEMIOL, V124, P156
   JONES DY, 1987, JNCI-J NATL CANCER I, V79, P465
   KNEKT P, 1990, AM J CLIN NUTR, V52, P903, DOI 10.1093/ajcn/52.5.903
   KUSHI LH, 1991, AM J EPIDEMIOL, V134, P1470, DOI 10.1093/oxfordjournals.aje.a116057
   LUBIN F, 1985, AM J EPIDEMIOL, V122, P579, DOI 10.1093/oxfordjournals.aje.a114137
   LUBIN F, 1986, JNCI-J NATL CANCER I, V77, P605, DOI 10.1093/jnci/77.3.605
   MCGEE DL, 1984, AM J EPIDEMIOL, V119, P667, DOI 10.1093/oxfordjournals.aje.a113788
   PAUL O, 1963, CIRCULATION, V28, P20, DOI 10.1161/01.CIR.28.1.20
   PRENTICE RL, 1988, JNCI-J NATL CANCER I, V80, P802, DOI 10.1093/jnci/80.11.802
   PRENTICE RL, 1989, PREV MED, V18, P167, DOI 10.1016/0091-7435(89)90064-9
   PRENTICE RL, 1990, CANCER CAUSE CONTROL, V1, P81, DOI 10.1007/BF00053187
   ROHAN TE, 1988, AM J EPIDEMIOL, V128, P478, DOI 10.1093/oxfordjournals.aje.a114996
   ROSE G, 1982, BMJ-BRIT MED J, V284, P1600, DOI 10.1136/bmj.284.6329.1600
   ROSNER B, 1989, STAT MED, V8, P1051, DOI 10.1002/sim.4780080905
   ROTHMAN KJ, 1979, DHEW NIH791649 PUBL, V0, P0
   SCHATZKIN A, 1989, JAMA-J AM MED ASSOC, V261, P3284, DOI 10.1001/jama.261.22.3284
   SELF S, 1988, CONTROL CLIN TRIALS, V9, P119, DOI 10.1016/0197-2456(88)90033-5
   SELLERS TA, 1992, NEW ENGL J MED, V326, P1323, DOI 10.1056/NEJM199205143262004
   SHEKELLE RB, 1981, NEW ENGL J MED, V304, P65, DOI 10.1056/NEJM198101083040201
   TONIOLO P, 1989, JNCI-J NATL CANCER I, V81, P278, DOI 10.1093/jnci/81.4.278
   WILLETT W, 1986, AM J EPIDEMIOL, V124, P17, DOI 10.1093/oxfordjournals.aje.a114366
   WILLETT WC, 1990, NEW ENGL J MED, V323, P1664, DOI 10.1056/NEJM199012133232404
   WILLETT WC, 1988, AM J EPIDEMIOL, V127, P188, DOI 10.1093/oxfordjournals.aje.a114780
   WILLETT WC, 1987, NEW ENGL J MED, V316, P22, DOI 10.1056/NEJM198701013160105
   WILLETT WC, 1985, AM J EPIDEMIOL, V122, P51, DOI 10.1093/oxfordjournals.aje.a114086
   YANO K, 1978, AM J CLIN NUTR, V31, P1270, DOI 10.1093/ajcn/31.7.1270
NR 47
TC 184
Z9 193
U1 0
U2 6
PU NATL CANCER INSTITUTE
PI BETHESDA
PA 9030 OLD GEORGETOWN RD, BETHESDA, MD 20814
SN 0027-8874
EI 
J9 J NATL CANCER I
JI J. Natl. Cancer Inst.
PD JUL 15
PY 1992
VL 84
IS 14
BP 1092
EP 1099
DI 10.1093/jnci/84.14.1092
PG 8
WC Oncology
SC Oncology
GA JC869
UT WOS:A1992JC86900014
PM 1619683
DA 2025-02-23
ER

PT J
AU RAO, AV
   JANEZIC, SA
AF RAO, AV
   JANEZIC, SA
TI THE ROLE OF DIETARY PHYTOSTEROLS IN COLON CARCINOGENESIS
SO NUTRITION AND CANCER-AN INTERNATIONAL JOURNAL
LA English
DT Article
AB Epidemiological and experimental studies have shown that increased intake of plant foods and decreased meat consumption are correlated with a decreased risk for colon cancer. Many components of plant foods are suggested to mitigate colon carcinogenesis, including vitamins, minerals, and dietary fiber. Phytosterols are a common component of plant foods consumed in relatively large quantities by vegetarians, who are at lower risk for colon cancer development than individuals on a Western diet low in phytosterols. In addition, phytosterols have been shown experimentally to inhibit colon cancer development. Dietary cholesterol, although structurally similar to the phytosterols, is correlated etiologically to the incidence of colon cancer, with changes in serum cholesterol levels and fecal bile acid profiles suggested to increase susceptibility to colon tumorigenesis. The objective of this paper is to discuss the effect of dietary phytosterols on cholesterol and bile acid metabolism and how these effects may lead to a decreased risk for colon cancer development.
RP RAO, AV (corresponding author), UNIV TORONTO,FAC MED,DEPT NUTR SCI,150 COLL ST,TORONTO M5S 1A8,ONTARIO,CANADA.
NR 0
TC 67
Z9 79
U1 0
U2 8
PU LAWRENCE ERLBAUM ASSOC INC
PI MAHWAH
PA 10 INDUSTRIAL AVE, MAHWAH, NJ 07430-2262
SN 0163-5581
EI 
J9 NUTR CANCER
JI Nutr. Cancer
PD JUN 15
PY 1992
VL 18
IS 1
BP 43
EP 52
DI 10.1080/01635589209514203
PG 10
WC Oncology; Nutrition & Dietetics
SC Oncology; Nutrition & Dietetics
GA JN188
UT WOS:A1992JN18800003
PM 1408945
DA 2025-02-23
ER

PT J
AU ZATONSKI, WA
   LAVECCHIA, C
   PRZEWOZNIAK, K
   MAISONNEUVE, P
   LOWENFELS, AB
   BOYLE, P
AF ZATONSKI, WA
   LAVECCHIA, C
   PRZEWOZNIAK, K
   MAISONNEUVE, P
   LOWENFELS, AB
   BOYLE, P
TI RISK-FACTORS FOR GALLBLADDER CANCER - A POLISH CASE-CONTROL STUDY
SO INTERNATIONAL JOURNAL OF CANCER
LA English
DT Article
ID weight; diet; epidemiology; respondents; gallstones; disease; women
AB A population-based case-control study of gallbladder cancer was conducted in the south-west of Poland, within the frame-work of the SEARCH Programme of the International Agency for Research on Cancer. A total of 73 cases and 186 controls were interviewed using a questionnaire including demographic and socio-economic factors, education, smoking, alcohol, tea and coffee consumption, and past medical history. A validated diet history was used to estimate the daily intake of calories, fats, carbohydrates, proteins, cholesterol, fibres and vitamins C and E. Gallbladder disease was the major determinant of subsequent gallbladder cancer. 41 cases (56%) vs. 15 (8%) controls had a past history of gallbladder disease, corresponding to an odds ratio (OR) of 12.5 (95% confidence interval, 5.8 to 26.6), and the OR was 12.1 for gallbladder problems dating back 20 years or more in the past. There was an inverse relationship with education, the OR being 0.3 (95% Cl 0.1 to 1.2) for 13 years of education or more vs. less than 7. Gallbladder cancer risk was positively associated with total calorie intake, with ORs of 1.4, 1.5, 4.1 for the 3 upper quartiles compared with the lowest one (trend, p < 0.0 1). Weaker direct associations were observed for proteins, carbohydrates and cholesterol. There was some suggestion of inverse associations with fibre intake, and a more consistent one with vitamins C and E. These results further quantify the role of gallstones, and suggest that total calorie intake and other dietary factors potentially linked with benign gallbladder conditions are involved in the aetiology of gallbladder cancer.
C1 UNIV LAUSANNE,INST ANIM PHYSIOL & GENET,BUGNON 17,CH-1005 LAUSANNE,SWITZERLAND.
   MARIA CURIE SKLODOWSKA MEM CANC CTR,DEPT CANC CONTROL & EPIDEMIOL,WARSAW,POLAND.
   INST ONCOL,PL-02034 WARSAW,POLAND.
   MARIO NEGRI INST PHARMACOL RES,I-20157 MILAN,ITALY.
   INT AGCY RES CANC,ANALYT EPIDEMIOL UNIT,SEARCH PROGRAMME,F-69372 LYONS,FRANCE.
   EUROPEAN INST ONCOL,I-20121 MILAN,ITALY.
   NEW YORK MED COLL,DEPT SURG,VALHALLA,NY 10595.
   NEW YORK MED COLL,DEPT COMMUNITY & PREVENT MED,VALHALLA,NY 10595.
C3 University of Lausanne; Maria Sklodowska-Curie National Research Institute of Oncology; Istituto di Ricerche Farmacologiche Mario Negri IRCCS; World Health Organization; International Agency for Research on Cancer (IARC); IRCCS European Institute of Oncology (IEO); New York Medical College; New York Medical College
CR Baghurst KL, 1981, T MENZIES FOUND, V3, P139
   BAKER RJ, 1978, GLIM SYSTEM, V0, P0
   BARKER DJP, 1979, BRIT MED J, V2, P1389, DOI 10.1136/bmj.2.6202.1389
   BLACK WC, 1977, CANCER-AM CANCER SOC, V39, P1267, DOI 10.1002/1097-0142(197703)39:3<1267::AID-CNCR2820390338>3.0.CO;2-0
   BOYLE P, 1990, EUR J CANCER, V26, P547, DOI 10.1016/0277-5379(90)90069-6
   Breslow NE, 1980, STAT METHODS CANC RE, V1, P0
   DIEHL AK, 1980, J NATL CANCER I, V65, P1209
   DIEHL AK, 1983, JAMA-J AM MED ASSOC, V250, P2323, DOI 10.1001/jama.250.17.2323
   FRAUMENI JF, 1981, CANC EPIDEMIOLOGY PR, V0, P683
   FRIEDMAN GD, 1966, J CHRON DIS, V19, P273, DOI 10.1016/0021-9681(66)90132-9
   HART J, 1971, LANCET, V1, P1151
   Hsieh C C, 1991, EPIDEMIOLOGY, V2, P137, DOI 10.1097/00001648-199103000-00008
   HUMBLE CG, 1984, AM J EPIDEMIOL, V119, P86, DOI 10.1093/oxfordjournals.aje.a113729
   KATO K, 1989, JPN J CANCER RES, V80, P932, DOI 10.1111/j.1349-7006.1989.tb01629.x
   KOLONEL LN, 1977, AM J EPIDEMIOL, V106, P476, DOI 10.1093/oxfordjournals.aje.a112494
   LAVECCHIA C, 1991, INT J EPIDEMIOL, V20, P209, DOI 10.1093/ije/20.1.209
   LEVI F, 1989, SOZ PRAVENTIVMED S, V2, P3
   LEW EA, 1979, J CHRON DIS, V32, P563, DOI 10.1016/0021-9681(79)90119-X
   LOWENFELS AB, 1985, JNCI-J NATL CANCER I, V75, P77
   MACLURE KM, 1989, NEW ENGL J MED, V321, P563, DOI 10.1056/NEJM198908313210902
   MARSHALL J, 1980, AM J EPIDEMIOL, V112, P675, DOI 10.1093/oxfordjournals.aje.a113040
   McLaughlin J K, 1990, EPIDEMIOLOGY, V1, P408, DOI 10.1097/00001648-199009000-00013
   PERPETUO MDCMO, 1978, CANCER, V42, P330, DOI 10.1002/1097-0142(197807)42:1<330::AID-CNCR2820420150>3.0.CO;2-F
   SCRAGG RKR, 1984, BMJ-BRIT MED J, V288, P1113, DOI 10.1136/bmj.288.6424.1113
   TROWELL H, 1974, AM J DIG DIS, V19, P864, DOI 10.1007/BF01071948
   WALKER AM, 1988, AM J EPIDEMIOL, V127, P905, DOI 10.1093/oxfordjournals.aje.a114893
NR 26
TC 94
Z9 101
U1 0
U2 4
PU WILEY-LISS
PI NEW YORK
PA DIV JOHN WILEY & SONS INC 605 THIRD AVE, NEW YORK, NY 10158-0012
SN 0020-7136
EI 
J9 INT J CANCER
JI Int. J. Cancer
PD JUL 9
PY 1992
VL 51
IS 5
BP 707
EP 711
DI 10.1002/ijc.2910510508
PG 5
WC Oncology
SC Oncology
GA JD225
UT WOS:A1992JD22500007
PM 1612778
DA 2025-02-23
ER

PT J
AU DOLL, R
AF DOLL, R
TI THE LESSONS OF LIFE - KEYNOTE ADDRESS TO THE NUTRITION AND CANCER CONFERENCE
SO CANCER RESEARCH
LA English
DT Article
ID united-states; beta-carotene; colon cancer; vitamin-e; dietary-fat; risk
AB Some 15 years ago there began to emerge a consensus among epidemiologists that diet might be responsible for 30-60% of cancers in the developed world, in the sense that it should be possible to reduce age-specific incidence rates by this amount by practicable dietary change. Within about 6 years it was also broadly agreed that the principal changes required to bring about this effect were a reduction in the consumption of fat; an increase in the consumption of fruit, green and yellow vegetables, dietary fiber, and some micronutrients; and possibly an improvement in the methods of food preservation. Very small effects, if any, were attributed to food additives and to the pollution of food by trace pesticides, which the public, who accepted much of the consensus advice, have increasingly regarded as important causes of risk. These past conclusions are reviewed in the light of increased knowledge of the etiology of cancer and the trends in its incidence. Contrary to common belief, the trends are broadly encouraging.
RP RADCLIFFE INFIRM, IMPERIAL CANC RES FUND, CANC STUDIES UNIT, OXFORD OX2 6HE, ENGLAND.
CR BINGHAM SA, 1990, P NUTR SOC, V49, P153, DOI 10.1079/PNS19900021
   DOLL R, 1981, JNCI-J NATL CANCER I, V66, P1191, DOI 10.1093/jnci/66.6.1192
   FORMAN D, 1989, 10TH INT M N NITR CO, V0, P0
   GRAHAM S, 1988, AM J EPIDEMIOL, V128, P490, DOI 10.1093/oxfordjournals.aje.a114997
   HENNEKENS CH, 1985, PREV MED, V14, P165, DOI 10.1016/0091-7435(85)90031-3
   JAIN M, 1980, INT J CANCER, V26, P757, DOI 10.1002/ijc.2910260609
   KNEKT P, 1988, INT J EPIDEMIOL, V17, P281, DOI 10.1093/ije/17.2.281
   Kune S, 1987, NUTR CANCER, V9, P21
   LEE HP, 1989, INT J CANCER, V43, P1007, DOI 10.1002/ijc.2910430609
   LYON JL, 1987, JNCI-J NATL CANCER I, V78, P853
   MENKES MS, 1986, NEW ENGL J MED, V315, P1250, DOI 10.1056/NEJM198611133152003
   NOMURA AMY, 1985, CANCER RES, V45, P2369
   POTTER JD, 1986, JNCI-J NATL CANCER I, V76, P557, DOI 10.1093/jnci/76.4.557
   PRENTICE RL, 1990, CANCER CAUSE CONTROL, V1, P81, DOI 10.1007/BF00053187
   RIES LA, 1990, NIH902789 US DEP HLT, V0, P0
   SLATTERY ML, 1988, AM J EPIDEMIOL, V128, P989
   STAHELIN HB, 1984, J NATL CANCER I, V73, P1463
   STEMMERMANN GN, 1984, CANCER RES, V44, P4633
   STEPHEN AM, 1990, AM J CLIN NUTR, V52, P457, DOI 10.1093/ajcn/52.3.457
   TUYNS AJ, 1988, NUTR CANCER, V11, P189, DOI 10.1080/01635588809513986
   VANDERESCH EP, 1991, INT J CANCER, V47, P483, DOI 10.1002/ijc.2910470402
   WALD NJ, 1984, BRIT J CANCER, V49, P321, DOI 10.1038/bjc.1984.50
   WALD NJ, 1988, BRIT J CANCER, V57, P428, DOI 10.1038/bjc.1988.97
   WILLETT WC, 1990, NEW ENGL J MED, V323, P1664, DOI 10.1056/NEJM199012133232404
   Yu M C, 1985, NATL CANCER INST MONOGR, V69, P203
   YU MC, 1988, CANCER RES, V48, P1954
   YU MC, 1989, BRIT J CANCER, V60, P198, DOI 10.1038/bjc.1989.250
   1989, 1900, P52, V0, P0
NR 28
TC 201
Z9 216
U1 0
U2 2
PU AMER ASSOC CANCER RESEARCH
PI PHILADELPHIA
PA 615 CHESTNUT ST, 17TH FLOOR, PHILADELPHIA, PA 19106-4404 USA
SN 0008-5472
EI 1538-7445
J9 CANCER RES
JI Cancer Res.
PD APR 1
PY 1992
VL 52
IS 7
BP S2024
EP S2029
DI 
PG 6
WC Oncology
SC Oncology
GA HL808
UT WOS:A1992HL80800003
PM 1311987
DA 2025-02-23
ER

PT J
AU HOSHIYAMA, Y
   SASABA, T
AF HOSHIYAMA, Y
   SASABA, T
TI A CASE-CONTROL STUDY OF SINGLE AND MULTIPLE STOMACH CANCERS IN SAITAMA PREFECTURE, JAPAN
SO JAPANESE JOURNAL OF CANCER RESEARCH
LA English
DT Article
DE ALCOHOL; CASE-CONTROL STUDY; DIET; STOMACH CANCER, SINGLE; STOMACH CANCER, MULTIPLE
ID gastric-cancer; dietary factors; serum selenium; risk; epidemiology; habits; china
AB A case-control study of stomach cancer was done in Saitama Prefecture, Japan, in relation to dietary, smoking, and drinking habits. The study was based on two sets of cases (216 male single and 35 male multiple stomach cancer cases newly diagnosed and of adenocarcinoma type), and 483 male controls derived from residents of Saitama Prefecture. Dietary habits were investigated for the intake of 12 separate foods and 12 food groups by means of a food frequency questionnaire, including individual taste preferences. Among the single stomach cancer series, dose-response relationships were observed for 7 dietary items (preference for salty foods, miso soup, boiled fish, pickled vegetables, nuts, raw vegetables, and seaweed) in the multiple logistic regession analysis. As for the multiple stomach cancer case series, dose-response relationships were observed for 3 dietary items (miso soup, fruits, and seaweed) in the multiple logistic regression analysis. Cigarette smoking and alcohol use were not significantly related to the risk of either single or multiple stomach cancer.
RP HOSHIYAMA, Y (corresponding author), SAITAMA CANC CTR,RES INST,DEPT EPIDEMIOL,KOMURO 818,INA,SAITAMA 362,JAPAN.
CR BOEING H, 1991, J CANCER RES CLIN, V117, P133, DOI 10.1007/BF01613137
   Breslow NE, 1980, ANAL CASE CONTROL ST, V0, P0
   CLARK LC, 1985, FED PROC, V44, P2584
   CORREA P, 1985, JNCI-J NATL CANCER I, V75, P645
   DOLL R, 1983, CAUSES CANCER, V0, P0
   HIRAYAMA T, 1982, NUTRITION AND CANCER, V3, P223, DOI 10.1080/01635588109513726
   HOEY J, 1981, AM J EPIDEMIOL, V113, P668, DOI 10.1093/oxfordjournals.aje.a113146
   HOSHIYAMA Y, 1992, IN PRESS CANCER CAUS, V3, P0
   HOWSON CP, 1986, EPIDEMIOL REV, V8, P1
   HU JF, 1988, INT J CANCER, V41, P331, DOI 10.1002/ijc.2910410302
   JEDRYCHOWSKI W, 1986, INT J CANCER, V37, P837, DOI 10.1002/ijc.2910370607
   KONO S, 1988, JPN J CANCER RES, V79, P1067, DOI 10.1111/j.1349-7006.1988.tb01528.x
   LAVECCHIA C, 1987, INT J CANCER, V40, P484, DOI 10.1002/ijc.2910400409
   OISO T, 1975, CANCER RES, V35, P3254
   RISCH HA, 1985, AM J EPIDEMIOL, V122, P947, DOI 10.1093/oxfordjournals.aje.a114199
   SALONEN JT, 1984, AM J EPIDEMIOL, V120, P342, DOI 10.1093/oxfordjournals.aje.a113898
   TAJIMA K, 1985, JPN J CANCER RES, V76, P705
   TAKAHASHI M, 1983, JPN J CANCER RES, V74, P28
   TOMINAGA K, 1991, JPN J CANCER RES, V82, P974, DOI 10.1111/j.1349-7006.1991.tb01930.x
   TRICHOPOULOS D, 1985, INT J CANCER, V36, P291, DOI 10.1002/ijc.1985.36.3.291
   TSUGANE S, 1991, CANCER CAUSE CONTROL, V2, P165, DOI 10.1007/BF00056209
   WILLETT WC, 1983, LANCET, V2, P130, DOI 10.1016/S0140-6736(83)90116-2
   YOU WC, 1988, CANCER RES, V48, P3518
NR 27
TC 41
Z9 47
U1 1
U2 5
PU JAPANESE CANCER ASSOCIATION
PI TOKYO
PA EDITORIAL OFFICE 7TH FLOOR, JOHKOH BLDG 2-23-11, KOISHIKAWA, TOKYO 112, JAPAN
SN 0910-5050
EI 
J9 JPN J CANCER RES
JI Jpn. J. Cancer Res.
PD SEP 15
PY 1992
VL 83
IS 9
BP 937
EP 943
DI 10.1111/j.1349-7006.1992.tb02004.x
PG 7
WC Oncology
SC Oncology
GA JN782
UT WOS:A1992JN78200006
PM 1429203
DA 2025-02-23
ER

PT J
AU SUZUKI, K
   SUZUKI, K
   MITSUOKA, T
AF SUZUKI, K
   SUZUKI, K
   MITSUOKA, T
TI EFFECT OF LOW-FAT, HIGH-FAT, AND FIBER-SUPPLEMENTED HIGH-FAT DIETS ON COLON CANCER RISK-FACTORS IN FECES OF HEALTHY-SUBJECTS
SO NUTRITION AND CANCER-AN INTERNATIONAL JOURNAL
LA English
DT Article
AB Normal healthy volunteers (n = 8) received low- and high-fat (14% and 53% energy/day, respectively) and dietary fiber-supplemented high-fat diets (fiber 25 g/day, fat 52% energy/day) for 10 days each. Colon cancer risk factors in feces were measured by colonic nuclear aberration assay, the Ames Salmonella test using strain TA100, and measurement of bile acids and calcium soaps. Nuclear aberrations in colonic epithelium increased during the high-fat diet period and then decreased during the fiber-supplemented high-fat diet period. There were no significant differences in the mutagenicity on Salmonella TA100 or in the concentration of bile acids during the high-fat diet period. Bile acids decreased during the fiber supplementation period. The marked increase in calcium soaps during, the high-fat diet period indicates an increase in long-chain fatty acids in the fecal lipid component and conversion of these fatty acids to insoluble calcium soaps when enough calcium is present.
RP SUZUKI, K (corresponding author), INST PHYS & CHEM RES,ANIM & CELLULAR SYST LAB,WAKO,SAITAMA 35101,JAPAN.
NR 0
TC 16
Z9 16
U1 0
U2 4
PU LAWRENCE ERLBAUM ASSOC INC
PI MAHWAH
PA 10 INDUSTRIAL AVE, MAHWAH, NJ 07430-2262
SN 0163-5581
EI 
J9 NUTR CANCER
JI Nutr. Cancer
PD JUN 15
PY 1992
VL 18
IS 1
BP 63
EP 71
DI 10.1080/01635589209514206
PG 9
WC Oncology; Nutrition & Dietetics
SC Oncology; Nutrition & Dietetics
GA JN188
UT WOS:A1992JN18800006
PM 1329040
DA 2025-02-23
ER

PT J
AU SHIBATA, A
   PAGANINIHILL, A
   ROSS, RK
   YU, MC
   HENDERSON, BE
AF SHIBATA, A
   PAGANINIHILL, A
   ROSS, RK
   YU, MC
   HENDERSON, BE
TI DIETARY BETA-CAROTENE, CIGARETTE-SMOKING, AND LUNG-CANCER IN MEN
SO CANCER CAUSES & CONTROL
LA English
DT Article
DE BETA-CAROTENE; DIET; FOLLOW-UP STUDY; FRUITS; LUNG CANCER; SMOKING; UNITED-STATES; VEGETABLES
AB A cohort of 5,080 men living in a retirement community in California (United States) and initially free from lung cancer were followed from June 1981 to December 1989. At recruitment, each study participant completed a mailed questionnaire which requested information on the subject's medical history, use of cigarettes, and usual consumption frequencies during the preceding 12 months of 44 vegetable and fruit items. Men who had never smoked had the highest mean daily intake of beta-carotene (8,505-mu-g), followed by past smokers (7,761-mu-g) and then by current smokers (6,178-mu-g). Beta-carotene intake of the subject's wife was correlated significantly with that of the husband in the 4,018 spouse pairs (r = 0.46; P = 0.0001). Among men with similar smoking habits, dietary beta-carotene intake significantly decreased with the spouse's smoking habit: never, past, and current smokers (P = 0.004; test for linear trend). During 31,477 person-years of follow-up, 125 incident cases of lung cancer were observed among the cohort of 5,080 men. Age-adjusted relative risks for lung cancer were below unity (i.e., demonstrating a reduced risk) for higher relative to lower consumption of beta-carotene, of all vegetables and fruits, and of yellow vegetables alone. However, these relative risks approached or crossed the null value when adjusted for personal smoking.
RP SHIBATA, A (corresponding author), UNIV SO CALIF,SCH MED,DEPT PREVENT MED,1721 GRIFFIN AVE,ROOM 103B,LOS ANGELES,CA 90031, USA.
FU NCI NIH HHS [CA-17054, CA-32197] Funding Source: Medline
NR 0
TC 40
Z9 42
U1 0
U2 3
PU RAPID SCIENCE PUBLISHERS
PI LONDON
PA 2-6 BOUNDARY ROW, LONDON, ENGLAND SE1 8NH
SN 0957-5243
EI 
J9 CANCER CAUSE CONTROL
JI Cancer Causes Control
PD MAY 15
PY 1992
VL 3
IS 3
BP 207
EP 214
DI 10.1007/BF00124253
PG 8
WC Oncology; Public, Environmental & Occupational Health
SC Oncology; Public, Environmental & Occupational Health
GA HU587
UT WOS:A1992HU58700003
PM 1610967
DA 2025-02-23
ER

PT J
AU LONGNECKER, MP
   MARTINMORENO, JM
   KNEKT, P
   NOMURA, AMY
   SCHOBER, SE
   STAHELIN, HB
   WALD, NJ
   GEY, KF
   WILLETT, WC
AF LONGNECKER, MP
   MARTINMORENO, JM
   KNEKT, P
   NOMURA, AMY
   SCHOBER, SE
   STAHELIN, HB
   WALD, NJ
   GEY, KF
   WILLETT, WC
TI SERUM ALPHA-TOCOPHEROL CONCENTRATION IN RELATION TO SUBSEQUENT COLORECTAL-CANCER - POOLED DATA FROM 5 COHORTS
SO JNCI-JOURNAL OF THE NATIONAL CANCER INSTITUTE
LA English
DT Article
ID vitamin-e; plasma-levels; colon cancer; risk; cholesterol; prevention; selenium; disease; dietary; polyps
AB Background: Vitamin E is an antioxidant that inhibits mutagenesis and cell transformation. Previous findings in five prospective epidemiologic studies suggested that the level of serum alpha-tocopherol, the predominant form of vitamin E in the blood, was lower in subjects who subsequently developed colorectal cancer than in control subjects. However, the difference was neither obvious nor statistically significant in any one of these five studies. Purpose: To evaluate in greater detail the association between serum alpha-tocopherol concentration and risk of colorectal cancer, we pooled and analyzed the original data from the five studies. Our analyses were designed to (a) test the hypothesis with greater statistical power, (b) examine the association after adjustment for serum cholesterol levels, and (c) evaluate the association after uniform exclusion of cases diagnosed shortly after blood specimens were drawn. Methods: Data for individual subjects were analyzed. To make the design of the component investigations uniformly nested case-control studies with individual matching, we matched controls to cases in two of the cohorts. Subjects were categorized according to study-specific quartile of serum alpha-tocopherol level within the study. The pooled analysis included 289 cases of colorectal cancer and 1267 matched controls. Results: For cancers of the colon and rectum combined, the matched odds ratio (OR) for the highest quartile of serum alpha-tocopherol concentration compared with the lowest was 0.6 (95% confidence interval [CI] = 0.4-1.0). Adjustment for serum cholesterol level attenuated the OR to 0.7 (95% CI = 0.4-1.1). Conclusion: The results suggest that serum alpha-tocopherol concentration may be inversely related to risk of colorectal cancer. It is unclear whether an association exists, however, because the association between serum alpha-tocopherol level and decreased risk of colorectal cancer was modest, the CIs were wide, and, overall, the tests for trend in effect were not significant. Implications: Larger observational studies with concurrent dietary data are needed to determine whether vitamin E has a modest but potentially important protective effect against colorectal cancer.
C1 ESCUELA NACL SANIDAD, MADRID, SPAIN.
   SOCIAL INSURANCE INST, SOCIAL SECUR RES INST, HELSINKI, FINLAND.
   KUAKINI MED CTR, JAPAN HAWAII CANC STUDY, HONOLULU, HI USA.
   NIDA, DIV EPIDEMIOL & PREVENT RES, ROCKVILLE, MD USA.
   KANTONSSPITAL, MED GERIATR KLIN, CH-4004 BASEL, SWITZERLAND.
   MED COLL ST BARTHOLOMEW, DEPT ENVIRONM & PREVENT MED, LONDON, ENGLAND.
   UNIV BERN, INST BIOCHEM & MOLEC BIOL, VITAMIN UNIT, CH-3000 BERN, SWITZERLAND.
   HARVARD UNIV, SCH PUBL HLTH, DEPT EPIDEMIOL, BOSTON, MA 02115 USA.
   HARVARD UNIV, SCH PUBL HLTH, DEPT NUTR, BOSTON, MA 02115 USA.
   HARVARD UNIV, SCH MED, DEPT MED, CHANNING LAB, BOSTON, MA 02115 USA.
   BRIGHAM & WOMENS HOSP, BOSTON, MA 02115 USA.
C3 Instituto de Salud Carlos III; Escuela Nacional de Sanidad (ENS); National Institutes of Health (NIH) - USA; NIH National Institute on Drug Abuse (NIDA); University of Basel; Kantonsspital Aarau AG (KSA); University of London; Queen Mary University London; University of Bern; Harvard University; Harvard T.H. Chan School of Public Health; Harvard University; Harvard T.H. Chan School of Public Health; Harvard University; Harvard Medical School; Harvard University; Harvard University Medical Affiliates; Brigham & Women's Hospital
RP UNIV CALIF LOS ANGELES, SCH PUBL HLTH, DEPT EPIDEMIOL, 10833 LE CONTE AVE, LOS ANGELES, CA 90024 USA.
CR BURTON GW, 1990, ANNU REV NUTR, V10, P357, DOI 10.1146/annurev.nu.10.070190.002041
   CHEN LH, 1988, ANTICANCER RES, V8, P739
   DECOSSE JJ, 1989, JNCI-J NATL CANCER I, V81, P1290, DOI 10.1093/jnci/81.17.1290
   DION PW, 1982, MUTAT RES, V102, P27, DOI 10.1016/0165-1218(82)90143-4
   GEY KF, 1987, AM J CLIN NUTR, V45, P1368, DOI 10.1093/ajcn/45.5.1368
   KNEKT P, 1988, PREV MED, V17, P725, DOI 10.1016/0091-7435(88)90091-6
   KNEKT P, 1988, J CLIN EPIDEMIOL, V41, P519, DOI 10.1016/0895-4356(88)90056-X
   KNEKT P, 1988, INT J CANCER, V42, P846, DOI 10.1002/ijc.2910420609
   MCKEOWNEYSSEN G, 1988, CANCER RES, V48, P4701
   MURPHY SP, 1990, AM J CLIN NUTR, V52, P361, DOI 10.1093/ajcn/52.2.361
   NOMURA AMY, 1985, CANCER RES, V45, P2369
   ROGERS AE, 1988, LAB INVEST, V59, P729
   ROSE G, 1974, LANCET, V1, P181, DOI 10.1016/S0140-6736(74)92492-1
   SALONEN JT, 1985, BMJ-BRIT MED J, V290, P417, DOI 10.1136/bmj.290.6466.417
   SCHOBER SE, 1987, AM J EPIDEMIOL, V126, P1033, DOI 10.1093/oxfordjournals.aje.a114742
   SPECTOR TD, 1991, J EPIDEMIOL COMMUN H, V45, P89, DOI 10.1136/jech.45.2.89
   STAHELIN HB, 1984, J NATL CANCER I, V73, P1463
   TORNBERG SA, 1989, JNCI-J NATL CANCER I, V81, P1917, DOI 10.1093/jnci/81.24.1917
   TRABER MG, 1989, AM J CLIN NUTR, V49, P517, DOI 10.1093/ajcn/49.3.517
   WALD NJ, 1989, BRIT J CANCER, V59, P936, DOI 10.1038/bjc.1989.198
   WALD NJ, 1987, BRIT J CANCER, V56, P69, DOI 10.1038/bjc.1987.156
   WANG YM, 1989, ANN NY ACAD SCI, V570, P383
   WILLETT WC, 1983, AM J CLIN NUTR, V38, P559, DOI 10.1093/ajcn/38.4.559
   WILLETT WC, 1984, NEW ENGL J MED, V310, P430, DOI 10.1056/NEJM198402163100705
NR 27
TC 86
Z9 88
U1 0
U2 3
PU OXFORD UNIV PRESS INC
PI CARY
PA JOURNALS DEPT, 2001 EVANS RD, CARY, NC 27513 USA
SN 0027-8874
EI 1460-2105
J9 JNCI-J NATL CANCER I
JI JNCI-J. Natl. Cancer Inst.
PD MAR 18
PY 1992
VL 84
IS 6
BP 430
EP 435
DI 10.1093/jnci/84.6.430
PG 6
WC Oncology
SC Oncology
GA HU833
UT WOS:A1992HU83300016
PM 1531683
DA 2025-02-23
ER

PT J
AU KATO, I
   MIURA, S
   KASUMI, F
   IWASE, T
   TASHIRO, H
   FUJITA, Y
   KOYAMA, H
   IKEDA, T
   FUJIWARA, K
   SAOTOME, K
   ASAISHI, K
   ABE, R
   NIHEI, M
   ISHIDA, T
   YOKOE, T
   YAMAMOTO, H
   MURATA, M
AF KATO, I
   MIURA, S
   KASUMI, F
   IWASE, T
   TASHIRO, H
   FUJITA, Y
   KOYAMA, H
   IKEDA, T
   FUJIWARA, K
   SAOTOME, K
   ASAISHI, K
   ABE, R
   NIHEI, M
   ISHIDA, T
   YOKOE, T
   YAMAMOTO, H
   MURATA, M
TI A CASE-CONTROL STUDY OF BREAST-CANCER AMONG JAPANESE WOMEN - WITH SPECIAL REFERENCE TO FAMILY HISTORY AND REPRODUCTIVE AND DIETARY FACTORS
SO BREAST CANCER RESEARCH AND TREATMENT
LA English
DT Article
DE BREAST CANCER; FAMILY HISTORY; REPRODUCTIVE HISTORY; DIET; OBESITY
AB To study the effects of family history and reproductive, anthropometric, and dietary factors on the risk of breast cancer among low risk populations, we conducted a hospital-based case-control study involving 908 patients with breast cancer and their matched controls, in Japan. A positive family history of breast cancer significantly increased the risk of breast cancer (odds ratio = 1.52, 95% confidence interval: 1.14-2.03). The risk further increased with increasing number of family members affected. Obesity, single marital status, fewer births, a late childbirth, and less consumption of green-yellow vegetables and dairy products were also associated with an increased risk of breast cancer. These associations were independent in multivariate analyses. There was no increase in risk associated with consumption of high fat foods. When analyzed by menopausal status, the association with family history of breast cancer, especially in the first degree of relatives, was more evident for premenopausal breast cancer. The associations with obesity and lower consumption of dairy products were more pronounced for postmenopausal breast cancer, while those with lower parity and single marital status were stronger for premenopausal breast cancer.
C1 AICHI CANC CTR, DIV EPIDEMIOL, NAGOYA, AICHI 464, JAPAN.
   AICHI CANC CTR, DEPT BREAST SURG, NAGOYA, AICHI 464, JAPAN.
   CANC INST HOSP, DEPT SURG, TOKYO, JAPAN.
   NATL KYUSHU CANC CTR HOSP, DEPT BREAST SURG, FUKUOKA, JAPAN.
   CHIBA CANC CTR, DIV SURG, CHIBA, JAPAN.
   CHIBA CANC CTR, DEPT EPIDEMIOL, CHIBA, JAPAN.
   CTR ADULT DIS, DEPT SURG 3, OSAKA 537, JAPAN.
   KEIO UNIV, SCH MED, DEPT SURG, TOKYO 108, JAPAN.
   SAPPORO MED COLL & HOSP, DEPT SURG, SAPPORO, JAPAN.
   FUKUSHIMA MED SCH, DEPT SURG 2, FUKUSHIMA 960, JAPAN.
   GUNMA UNIV, SCH MED, DEPT SURG 2, MAEBASHI, GUNMA 371, JAPAN.
   NATL CANC CTR, DEPT SURG ONCOL, TOKYO 104, JAPAN.
C3 Aichi Cancer Center; Aichi Cancer Center; Japanese Foundation for Cancer Research; Kyushu Cancer Center; Chiba Cancer Center; Chiba Cancer Center; Keio University; Sapporo Medical University; Fukushima Medical University; Gunma University; National Cancer Center - Japan
CR ALEXANDER FE, 1987, J EPIDEMIOL COMMUN H, V41, P94, DOI 10.1136/jech.41.2.94
   BAIN C, 1980, AM J EPIDEMIOL, V111, P301, DOI 10.1093/oxfordjournals.aje.a112901
   BRESLOW NE, 1980, STATISTICAL METHODS, V1, P247
   BRINTON LA, 1982, JNCI-J NATL CANCER I, V69, P817
   CARTER CL, 1988, AM J EPIDEMIOL, V128, P467, DOI 10.1093/oxfordjournals.aje.a114995
   EWERTZ M, 1988, BRIT J CANCER, V58, P99, DOI 10.1038/bjc.1988.172
   GRAHAM S, 1982, AM J EPIDEMIOL, V116, P68, DOI 10.1093/oxfordjournals.aje.a113403
   HIRAYAMA T, 1978, PREV MED, V7, P173, DOI 10.1016/0091-7435(78)90244-X
   Hirohata T, 1985, NATL CANCER INST MONOGR, V69, P187
   HOWE GR, 1990, JNCI-J NATL CANCER I, V82, P561, DOI 10.1093/jnci/82.7.561
   KATO I, 1986, JPN J PUBLIC HLTH, V33, P749
   KATO I, 1987, JPN J PUBLIC HLTH, V34, P748
   KATSOUYANNI K, 1988, CANCER-AM CANCER SOC, V61, P181, DOI 10.1002/1097-0142(19880101)61:1<181::AID-CNCR2820610130>3.0.CO;2-J
   KATSOUYANNI K, 1986, INT J CANCER, V38, P815, DOI 10.1002/ijc.2910380606
   KODLIN D, 1977, CANCER-AM CANCER SOC, V39, P2603, DOI 10.1002/1097-0142(197706)39:6<2603::AID-CNCR2820390645>3.0.CO;2-T
   KUROISHI T, 1990, JPN J BREAST CANCER, V5, P367
   La Vecchia C, 1987, NUTR CANCER, V10, P205
   LONGNECKER MP, 1988, JAMA-J AM MED ASSOC, V260, P652
   LOWE CR, 1970, LANCET, V1, P153
   LUBIN F, 1985, AM J EPIDEMIOL, V122, P579, DOI 10.1093/oxfordjournals.aje.a114137
   LYNCH HT, 1972, J AMER MED ASSOC, V222, P1631, DOI 10.1001/jama.222.13.1631
   MACMAHON B, 1970, B WORLD HEALTH ORGAN, V43, P209
   MUIR C, 1987, IARC SCI PUBL, V88, P0
   NOMURA A, 1977, AM J EPIDEMIOL, V105, P505, DOI 10.1093/oxfordjournals.aje.a112413
   NOMURA AMY, 1984, AM J EPIDEMIOL, V119, P496, DOI 10.1093/oxfordjournals.aje.a113766
   PARAZZINI F, 1984, AM J EPIDEMIOL, V120, P115, DOI 10.1093/oxfordjournals.aje.a113860
   POTISCHMAN N, 1990, AM J CLIN NUTR, V52, P909, DOI 10.1093/ajcn/52.5.909
   ROHAN TE, 1988, AM J EPIDEMIOL, V128, P478, DOI 10.1093/oxfordjournals.aje.a114996
   SARTWELL PE, 1978, INT J EPIDEMIOL, V7, P217, DOI 10.1093/ije/7.3.217
   SATTIN RW, 1985, JAMA-J AM MED ASSOC, V253, P1908, DOI 10.1001/jama.253.13.1908
   SCHATZKIN A, 1987, JNCI-J NATL CANCER I, V78, P213
   STASZEWSKI J, 1971, JNCI-J NATL CANCER I, V47, P935
   STAVRAKY K, 1974, J NATL CANCER I, V53, P647, DOI 10.1093/jnci/53.3.647
   TULINIUS H, 1978, INT J CANCER, V21, P724, DOI 10.1002/ijc.2910210609
   VALAORAS VG, 1969, INT J CANCER, V4, P350, DOI 10.1002/ijc.2910040312
   VANTVEER P, 1989, CANCER RES, V49, P4020
   WILLIAM B, 1980, JNCI-J NATL CANCER I, V65, P13
   WYNDER EL, 1960, CANCER, V13, P559, DOI 10.1002/1097-0142(196005/06)13:3<559::AID-CNCR2820130322>3.0.CO;2-0
   YUASA S, 1970, B WORLD HEALTH ORGAN, V42, P195
   ZARIDZE D, 1991, INT J CANCER, V48, P493, DOI 10.1002/ijc.2910480404
NR 40
TC 67
Z9 69
U1 0
U2 7
PU SPRINGER
PI NEW YORK
PA 233 SPRING ST, NEW YORK, NY 10013 USA
SN 0167-6806
EI 1573-7217
J9 BREAST CANCER RES TR
JI Breast Cancer Res. Treat.
PD JUN 15
PY 1992
VL 24
IS 1
BP 51
EP 59
DI 10.1007/BF01832358
PG 9
WC Oncology
SC Oncology
GA KA963
UT WOS:A1992KA96300007
PM 1463872
DA 2025-02-23
ER

PT J
AU WHITE, E
   SHATTUCK, AL
   KRISTAL, AR
   URBAN, N
   PRENTICE, RL
   HENDERSON, MM
   INSULL, W
   MOSKOWITZ, M
   GOLDMAN, S
   WOODS, MN
AF WHITE, E
   SHATTUCK, AL
   KRISTAL, AR
   URBAN, N
   PRENTICE, RL
   HENDERSON, MM
   INSULL, W
   MOSKOWITZ, M
   GOLDMAN, S
   WOODS, MN
TI MAINTENANCE OF A LOW-FAT DIET - FOLLOW-UP OF THE WOMENS HEALTH TRIAL
SO CANCER EPIDEMIOLOGY BIOMARKERS & PREVENTION
LA English
DT Article
ID obesity; intervention; questionnaire; feasibility; patterns; therapy
AB This report examines the maintenance of a low-fat diet 1 year on average after the completion of intervention sessions among participants in the Women's Health Trial (WHT). The WHT was a randomized controlled trial of the feasibility of adoption of a low-fat diet among women of moderate or increased risk of breast cancer, conduced in Seattle, Houston, and Cincinnati in 1985-1988. The women randomized to the low-fat diet attended an intensive dietary intervention program for 5-37 months. Intervention women were highly successful in reducing their dietary fat intake from 40.0% of energy intake at baseline to 26.3% by the end of the trial, based on a food frequency questionnaire (or an estimated 24% adjusted for the inaccuracies of a food frequency questionnaire versus a 4-day diet record). During 1989, 1 year on average after the WHT ended, 448 intervention women and 457 control women (87% of eligibles) completed a follow-up survey to determine the degree of maintenance of the diet. The intervention women maintained the low-fat diet with an increase of only 1.4 percentage points of energy from fat, despite the fact that they had attended no further intervention sessions and had made no commitment to maintain the diet beyond the end of the WHT. Furthermore, the degree of maintenance of the low-fat diet was not dependent on the length of time in the intervention, which suggests that intervention led to a sustained change in eating habits after as little as 5-9 months (8-13 classes). Results and issues relating to objective measures of a low-fat diet, dietary changes in the control group, and the limitations of a food frequency instrument to accurately measure low fat diets are discussed. Health events did not differ significantly between the two groups, but the number of events was too small to draw any conclusions. The results of this study are encouraging for the feasibility of future dietary intervention trials and public health programs which will require sustained changes in diet patterns to reduce the risk of cancer and cardiovascular
C1 FRED HUTCHINSON CANC RES CTR,DIV PUBL HLTH SCI,SEATTLE,WA 98104.
   UNIV WASHINGTON,DEPT EPIDEMIOL,SEATTLE,WA 98195.
   UNIV WASHINGTON,DEPT HLTH SERV,SEATTLE,WA 98195.
   UNIV WASHINGTON,DEPT BIOSTAT,SEATTLE,WA 98195.
   BAYLOR COLL MED,DEPT MED,HOUSTON,TX 77030.
   METHODIST HOSP,LIPID RES CLIN,HOUSTON,TX 77030.
   UNIV CINCINNATI,MED CTR,CINCINNATI,OH 45267.
   TUFTS UNIV,SCH MED,DEPT COMMUNITY HLTH,BOSTON,MA 02111.
C3 Fred Hutchinson Cancer Center; University of Washington; University of Washington Seattle; University of Washington; University of Washington Seattle; University of Washington; University of Washington Seattle; Baylor College of Medicine; Houston Methodist; University System of Ohio; University of Cincinnati; Tufts University
RP WHITE, E (corresponding author), FRED HUTCHINSON CANC RES CTR,CANC PREVENT RES PROGRAM,1124 COLUMBIA ST,MP 702,SEATTLE,WA 98104, USA.
FU NCI NIH HHS [CA38511, CA38413, CA34847] Funding Source: Medline
CR ANDERSON JT, 1979, PREV MED, V8, P525, DOI 10.1016/0091-7435(79)90328-1
   Berry, 1987, STATISTICAL METHODS, V0, P93
   BLOCK G, 1990, J CLIN EPIDEMIOL, V43, P1327, DOI 10.1016/0895-4356(90)90099-B
   BOYAR AP, 1988, AM J CLIN NUTR, V48, P896, DOI 10.1093/ajcn/48.3.896
   BOYD NF, 1988, JNCI-J NATL CANCER I, V80, P1244, DOI 10.1093/jnci/80.15.1244
   Brownell KD, 1986, HDB EATING DISORDERS, V0, P180
   BUZZARD IM, 1990, J AM DIET ASSOC, V90, P42
   CUTLER JA, 1991, PREV MED, V20, P183, DOI 10.1016/0091-7435(91)90019-Z
   FOREYT JP, 1987, J CONSULT CLIN PSYCH, V55, P677
   GORBACH SL, 1990, J AM DIET ASSOC, V90, P802
   HENDERSON MM, 1990, PREV MED, V19, P115, DOI 10.1016/0091-7435(90)90014-B
   INSULL W, 1990, ARCH INTERN MED, V150, P421, DOI 10.1001/archinte.150.2.421
   JONES DY, 1987, AM J CLIN NUTR, V45, P1451, DOI 10.1093/ajcn/45.6.1451
   KEYS A, 1965, METABOLIS, V14, P747, DOI 10.1016/0026-0495(65)90001-6
   KRAMER FM, 1989, INT J OBESITY, V13, P123
   KRISTAL AR, 1992, IN PRESS J AM DIET A, V0, P0
   MURPHY JK, 1985, BEHAV THER, V16, P524, DOI 10.1016/S0005-7894(85)80030-7
   PETERS JMH, 1985, APPL ACOUST, V18, P251, DOI 10.1016/0003-682X(85)90010-6
   STAMLER R, 1987, JAMA-J AM MED ASSOC, V257, P1484, DOI 10.1001/jama.257.11.1484
   STEPHEN AM, 1990, AM J CLIN NUTR, V52, P457, DOI 10.1093/ajcn/52.3.457
   STUNKARD AJ, 1979, ARCH GEN PSYCHIAT, V36, P801, DOI 10.1001/archpsyc.1979.01780070079009
   URBAN N, 1992, IN PRESS PREV MED, V0, P0
   WADDEN TA, 1988, J CONSULT CLIN PSYCH, V56, P925, DOI 10.1037/0022-006X.56.6.925
   WILLETT WC, 1985, AM J EPIDEMIOL, V122, P51, DOI 10.1093/oxfordjournals.aje.a114086
   1989, 1900, P159, V0, P0
NR 25
TC 64
Z9 67
U1 0
U2 1
PU AMER ASSOC CANCER RESEARCH
PI PHILADELPHIA
PA PUBLIC LEDGER BLDG, SUITE 816, 150 S. INDEPENDENCE MALL W., PHILADELPHIA, PA 19106
SN 1055-9965
EI 
J9 CANCER EPIDEM BIOMAR
JI Cancer Epidemiol. Biomarkers Prev.
PD MAY-JUN 15
PY 1992
VL 1
IS 4
BP 315
EP 323
DI 
PG 9
WC Oncology; Public, Environmental & Occupational Health
SC Oncology; Public, Environmental & Occupational Health
GA JE467
UT WOS:A1992JE46700012
PM 1338896
DA 2025-02-23
ER

PT J
AU LEE, HP
   GOURLEY, L
   DUFFY, SW
   ESTEVE, J
   LEE, J
   DAY, NE
AF LEE, HP
   GOURLEY, L
   DUFFY, SW
   ESTEVE, J
   LEE, J
   DAY, NE
TI RISK-FACTORS FOR BREAST-CANCER BY AGE AND MENOPAUSAL STATUS - A CASE-CONTROL STUDY IN SINGAPORE
SO CANCER CAUSES & CONTROL
LA English
DT Article
DE AGE AT DIAGNOSIS; BREAST CANCER; CASE-CONTROL; DIET; MENOPAUSE; SINGAPORE
AB A case-control study was conducted among Singapore Chinese women, comprised of 200 histologically confirmed cases of breast cancer and 420 hospital controls. Subjects were interviewed on family history of breast cancer, social and demographic characteristics, reproductive history, and diet one year prior to interview. Differences in risk factors were observed according to menopausal status. In the premenopausal group, the most consistently significant nondietary effect was an increased risk with late age at first birth. In postmenopausal women, the most consistent nondietary effects were increased risks with nulliparity, tall stature, high educational status, and a family history of breast cancer. In premenopausal women, the strongest dietary effects were low risks with high intakes of polyunsaturated fatty acids (PUFA), beta-carotene, soya protein as a proportion of all protein, and a high risk with high red-meat intake. No dietary effects were observed in postmenopausal women. Examination of effects by 10-year age groups suggested that the differences in the effects of age at first birth, nulliparity, height, education, beta-carotene intake, and PUFA intake between premenopausal and postmenopausal women were at least partly attributable to age-related differences in the baseline distributions of these variables. The variation in the effects of red meat and soya protein appeared to be attributable mainly to menopausal status itself, which is consistent with the hypothesis that these factors operate on risk by way of hormonal mechanisms.
RP LEE, HP (corresponding author), NATL UNIV SINGAPORE,DEPT COMMUNITY OCCUPAT & FAMILY MED,LOWER KENT RIDGE RD,SINGAPORE 0511,SINGAPORE.
NR 0
TC 122
Z9 128
U1 0
U2 15
PU RAPID SCIENCE PUBLISHERS
PI LONDON
PA 2-6 BOUNDARY ROW, LONDON, ENGLAND SE1 8NH
SN 0957-5243
EI 
J9 CANCER CAUSE CONTROL
JI Cancer Causes Control
PD JUL 15
PY 1992
VL 3
IS 4
BP 313
EP 322
DI 10.1007/BF00146884
PG 10
WC Oncology; Public, Environmental & Occupational Health
SC Oncology; Public, Environmental & Occupational Health
GA JC108
UT WOS:A1992JC10800003
PM 1617118
DA 2025-02-23
ER

PT J
AU DEMESQUITA, HBB
   MAISONNEUVE, P
   MOERMAN, CJ
   RUNIA, S
   BOYLE, P
AF DEMESQUITA, HBB
   MAISONNEUVE, P
   MOERMAN, CJ
   RUNIA, S
   BOYLE, P
TI LIFETIME CONSUMPTION OF ALCOHOLIC BEVERAGES, TEA AND COFFEE AND EXOCRINE CARCINOMA OF THE PANCREAS - A POPULATION-BASED CASE-CONTROL STUDY IN THE NETHERLANDS
SO INTERNATIONAL JOURNAL OF CANCER
LA English
DT Article
ID past medical history; epidemiologic evidence; risk-factors; cancer; diet; tobacco; carcinogenesis; respondents; smoking; modulation
AB From 1984 to 1988 a population-based case-control study was carried out in the Netherlands, in collaboration with the International Agency for Research on Cancer, to examine the possible relationship between the habitual lifetime consumption of alcohol, coffee and tea and exocrine pancreatic carcinoma in 176 cases and 487 controls. An interviewer-administered questionnaire was used to ascertain major life events and obtain estimates of consumption (ever-never) and frequency of consumption throughout life. Logistic regression analyses yielded odds ratios adjusted for age, sex, response status, smoking, dietary intake of energy and vegetables and of alcoholic or non-alcoholic drinks. When compared with data from non-drinkers, the cumulative lifetime consumption of all types of alcohol in grams of ethanol (ORs 1.00, 0.97, 0.93, 1.25, p trend 0.55), beer, spirits, red wine and fortified wine was not related to risk. The consumption of white wine was inversely associated with risk (OR 0.41, 95% Cl 0.24-0.70). The uniformly reduced risk estimates for the lifetime number of drinks of white wine were based on small numbers (ORs 1.00, 0.44, 0.25, 0.40, p trend 0.001). When compared with data from non-drinkers, our findings suggest an inverse dose-response relationship for the lifetime consumption of coffee (ORs 1.00, 0.72, 0.37, 0.58, p trend 0.06), whereas lifetime consumption of tea and of ground, instant and decaffeinated coffee was not associated with risk. The absence of an effect of lifetime consumption of decaffeinated coffee may be due to the small numbers of subjects. These results further strengthen existing evidence against a positive association between consumption as well as lifetime consumption of (sources of) alcohol, tea or coffee and the development of exocrine pancreatic cancer.
C1 INT AGCY RES CANC, ANALYT EPIDEMIOL UNIT, F-69372 LYONS, FRANCE.
   UNIV UTRECHT HOSP, DEPT DIETET, 3508 GA UTRECHT, NETHERLANDS.
C3 World Health Organization; International Agency for Research on Cancer (IARC); Utrecht University; Utrecht University Medical Center
RP DEMESQUITA, HBB (corresponding author), NATL INST PUBL HLTH & ENVIRONM PROTECT, DEPT EPIDEMIOL, POSTBUS 1, 3720 BA BILTHOVEN, NETHERLANDS.
CR BAKER RJ, 1985, GLIM SYSTEM, V0, P0
   BOUCHARDY C, 1990, INT J CANCER, V45, P842, DOI 10.1002/ijc.2910450509
   Breslow NE, 1980, ANAL CASE CONTROL ST, V0, P0
   BURCH GE, 1968, ARCH INTERN MED, V122, P273, DOI 10.1001/archinte.122.3.273
   CLAVEL F, 1989, INT J CANCER, V43, P17, DOI 10.1002/ijc.2910430105
   CUZICK J, 1989, INT J CANCER, V43, P415, DOI 10.1002/ijc.2910430312
   DEMESQUITA HBB, 1991, INT J CANCER, V49, P816, DOI 10.1002/ijc.2910490604
   DEMESQUITA HBB, 1990, INT J CANCER, V46, P435, DOI 10.1002/ijc.2910460319
   DEMESQUITA HBB, 1991, INT J CANCER, V48, P540, DOI 10.1002/ijc.2910480411
   DURBEC JP, 1983, BRIT J CANCER, V47, P463, DOI 10.1038/bjc.1983.75
   FALK RT, 1988, AM J EPIDEMIOL, V128, P324, DOI 10.1093/oxfordjournals.aje.a114972
   FARROW DC, 1990, INT J CANCER, V45, P816, DOI 10.1002/ijc.2910450504
   FERRARONI M, 1989, INT J EPIDEMIOL, V18, P556, DOI 10.1093/ije/18.3.556
   GOLD EB, 1985, CANCER-AM CANCER SOC, V55, P460, DOI 10.1002/1097-0142(19850115)55:2<460::AID-CNCR2820550229>3.0.CO;2-V
   GORDIS L, 1990, CANCER LETT, V52, P1, DOI 10.1016/0304-3835(90)90070-E
   HAINES AP, 1982, J CANCER RES CLIN, V103, P93, DOI 10.1007/BF00410309
   HERRMANN N, 1985, AM J EPIDEMIOL, V121, P937, DOI 10.1093/oxfordjournals.aje.a114064
   HEUCH I, 1983, BRIT J CANCER, V48, P637, DOI 10.1038/bjc.1983.245
   HIATT RA, 1988, INT J CANCER, V41, P794, DOI 10.1002/ijc.2910410603
   HIRAYAMA T, 1981, BANBURY REPORT, V7, P0
   HSIEH CC, 1986, NEW ENGL J MED, V315, P587
   JACOBSEN BK, 1986, JNCI-J NATL CANCER I, V76, P823
   KINLEN LJ, 1984, BRIT J CANCER, V49, P93, DOI 10.1038/bjc.1984.14
   KINLEN LJ, 1984, LANCET, V0, P282
   KLATSKY AL, 1981, ANN INTERN MED, V95, P139, DOI 10.7326/0003-4819-95-2-139
   KOLONEL LN, 1977, AM J EPIDEMIOL, V106, P476, DOI 10.1093/oxfordjournals.aje.a112494
   LAVECCHIA C, 1987, INT J CANCER, V40, P309, DOI 10.1002/ijc.2910400305
   LIN R S, 1981, JOURNAL OF THE AMERICAN MEDICAL ASSOCIATION, V245, P147, DOI 10.1001/jama.245.2.147
   MACK TM, 1986, JNCI-J NATL CANCER I, V76, P49
   MACMAHON B, 1981, NEW ENGL J MED, V304, P630, DOI 10.1056/NEJM198103123041102
   MARSHALL J, 1980, AM J EPIDEMIOL, V112, P675, DOI 10.1093/oxfordjournals.aje.a113040
   METZNER HL, 1989, J CLIN EPIDEMIOL, V42, P367, DOI 10.1016/0895-4356(89)90041-3
   MILLS PK, 1988, CANCER-AM CANCER SOC, V61, P2578, DOI 10.1002/1097-0142(19880615)61:12<2578::AID-CNCR2820611232>3.0.CO;2-0
   NOMURA A, 1986, JNCI-J NATL CANCER I, V76, P587, DOI 10.1093/jnci/76.4.587
   NORELL SE, 1986, AM J EPIDEMIOL, V124, P894, DOI 10.1093/oxfordjournals.aje.a114479
   OLSEN GW, 1989, AM J PUBLIC HEALTH, V79, P1016, DOI 10.2105/AJPH.79.8.1016
   POUR PM, 1983, JNCI-J NATL CANCER I, V71, P1085
   RAYMOND L, 1987, GASTROEN CLIN BIOL, V11, P488
   SNOWDON DA, 1984, AM J PUBLIC HEALTH, V74, P820, DOI 10.2105/AJPH.74.8.820
   VELEMA JP, 1986, EPIDEMIOL REV, V8, P28, DOI 10.1093/oxfordjournals.epirev.a036294
   WALKER AM, 1988, AM J EPIDEMIOL, V127, P905, DOI 10.1093/oxfordjournals.aje.a114893
   WHITTEMORE AS, 1983, J CHRON DIS, V36, P251, DOI 10.1016/0021-9681(83)90059-0
   WOUTERSEN RA, 1989, CARCINOGENESIS, V10, P453, DOI 10.1093/carcin/10.3.453
   WOUTERSEN RA, 1989, CARCINOGENESIS, V10, P311, DOI 10.1093/carcin/10.2.311
   WYNDER EL, 1983, CANCER RES, V43, P3900
   WYNDER EL, 1973, CANCER, V31, P641, DOI 10.1002/1097-0142(197303)31:3<641::AID-CNCR2820310323>3.0.CO;2-1
   1986, 1900, V38, V0, P279
NR 49
TC 57
Z9 57
U1 0
U2 3
PU WILEY-BLACKWELL
PI HOBOKEN
PA 111 RIVER ST, HOBOKEN 07030-5774, NJ USA
SN 0020-7136
EI 1097-0215
J9 INT J CANCER
JI Int. J. Cancer
PD FEB 20
PY 1992
VL 50
IS 4
BP 514
EP 522
DI 10.1002/ijc.2910500403
PG 9
WC Oncology
SC Oncology
GA HF454
UT WOS:A1992HF45400002
PM 1537615
DA 2025-02-23
ER

PT J
AU GRAY, JR
   COLDMAN, AJ
   MACDONALD, WC
AF GRAY, JR
   COLDMAN, AJ
   MACDONALD, WC
TI CIGARETTE AND ALCOHOL-USE IN PATIENTS WITH ADENOCARCINOMA OF THE GASTRIC CARDIA OR LOWER ESOPHAGUS
SO CANCER
LA English
DT Article
ID stomach-cancer; barretts esophagus; united-states; dietary factors; risk; epidemiology; consumption; frequency; features; japanese
AB The authors studied the cigarette and alcohol use of 243 patients with adenocarcinoma of the cardia or lower esophagus, including 66 with Barrett's metaplasia (esophagocardia group). They compared results of that investigation with the cigarette and alcohol use of 303 patients with squamous carcinoma of the esophagus, a cancer in which an etiologic association is proven, and of 338 patients with stomach cancer not involving the cardia, a cancer in which there is little or no association with cigarettes or alcohol. Controlled for other variables, patients with squamous cancer used more cigarettes and alcohol than the other two groups. There was no significant difference in cigarette or alcohol use between patients with esophagocardia and stomach cancer or between those in the esophagocardia group with or without Barrett's metaplasia. Because cigarette and alcohol use was not greater in patients with esophagocardia than in those with stomach cancer, the authors do not think that such factors explain the increasing incidence of adenocarcinoma of the cardia or lower esophagus.
C1 BRITISH COLUMBIA CANC AGCY, VANCOUVER V5Z 4E6, BC, CANADA.
C3 British Columbia Cancer Agency
CR ACHESON ED, 1964, GUT, V5, P126, DOI 10.1136/gut.5.2.126
   ARMIJO R, 1981, INT J EPIDEMIOL, V10, P53, DOI 10.1093/ije/10.1.53
   BJELKE E, 1974, SCAND J GASTROEN S31, V9, P42
   BLOT WJ, 1991, JAMA-J AM MED ASSOC, V265, P1287, DOI 10.1001/jama.265.10.1287
   BUIATTI E, 1991, INT J CANCER, V48, P369, DOI 10.1002/ijc.2910480310
   CADY B, 1980, 3RD INT S DET PREV C, V0, P2044
   CORREA P, 1985, JNCI-J NATL CANCER I, V75, P645
   CULLEN JW, 1989, CANCER PRINCIPLES PR, V0, P181
   GRAHAM S, 1972, CANCER, V30, P927, DOI 10.1002/1097-0142(197210)30:4<927::AID-CNCR2820300411>3.0.CO;2-L
   HAENSZEL W, 1972, JNCI-J NATL CANCER I, V49, P969
   HAGGITT RC, 1978, AM J CLIN PATHOL, V70, P1
   HAMMOND ECUYLER, 1966, NAT CANCER INST MONOGR, V19, P127
   HARLE IA, 1985, ANN THORAC SURG, V40, P330, DOI 10.1016/S0003-4975(10)60062-8
   HESKETH PJ, 1989, CANCER-AM CANCER SOC, V64, P526, DOI 10.1002/1097-0142(19890715)64:2<526::AID-CNCR2820640228>3.0.CO;2-B
   HIRAYAMA T, 1982, NUTRITION AND CANCER, V3, P223, DOI 10.1080/01635588109513726
   HOEY J, 1981, AM J EPIDEMIOL, V113, P668, DOI 10.1093/oxfordjournals.aje.a113146
   HU JF, 1988, INT J CANCER, V41, P331, DOI 10.1002/ijc.2910410302
   JEDRYCHOWSKI W, 1986, INT J CANCER, V37, P837, DOI 10.1002/ijc.2910370607
   KAHN HAROLD A, 1966, NAT CANCER INST MONOGR, V19, P1
   KALISH RJ, 1984, GASTROENTEROLOGY, V86, P461
   KONO S, 1987, JPN J CANCER RES, V78, P1323
   LAVECCHIA C, 1987, INT J CANCER, V40, P484, DOI 10.1002/ijc.2910400409
   LEVI F, 1990, INT J CANCER, V45, P852, DOI 10.1002/ijc.2910450511
   MACDONALD WC, 1987, CANCER-AM CANCER SOC, V60, P1094, DOI 10.1002/1097-0142(19870901)60:5<1094::AID-CNCR2820600529>3.0.CO;2-4
   MACDONALD WC, 1972, CANCER-AM CANCER SOC, V29, P724, DOI 10.1002/1097-0142(197203)29:3<724::AID-CNCR2820290328>3.0.CO;2-5
   MEYERS WC, 1987, ANN SURG, V205, P1, DOI 10.1097/00000658-198701000-00001
   MODAN B, 1974, CANCER-AM CANCER SOC, V34, P2087, DOI 10.1002/1097-0142(197412)34:6<2087::AID-CNCR2820340632>3.0.CO;2-3
   NOMURA A, 1990, CANCER RES, V50, P627
   PIERCE JP, 1989, JAMA-J AM MED ASSOC, V261, P61, DOI 10.1001/jama.261.1.61
   RISCH HA, 1985, AM J EPIDEMIOL, V122, P947, DOI 10.1093/oxfordjournals.aje.a114199
   ROSENBERG JC, 1989, CANCER PRINCIPLES PR, V0, P725
   SKINNER DB, 1983, ANN SURG, V198, P554, DOI 10.1097/00000658-198310000-00016
   SMITH RRL, 1984, AM J SURG PATHOL, V8, P563, DOI 10.1097/00000478-198408000-00001
   STASZEWSKI J, 1969, BRIT J CANCER, V23, P247, DOI 10.1038/bjc.1969.34
   TAJIMA K, 1985, JPN J CANCER RES, V76, P705
   THOMPSON JJ, 1983, HUM PATHOL, V14, P42, DOI 10.1016/S0046-8177(83)80045-8
   TRICHOPOULOS D, 1985, INT J CANCER, V36, P291, DOI 10.1002/ijc.1985.36.3.291
   WANG HH, 1986, HUM PATHOL, V17, P482, DOI 10.1016/S0046-8177(86)80038-7
   WUWILLIAMS AH, 1990, CANCER RES, V50, P2569
   WYNDER EL, 1963, CANCER-AM CANCER SOC, V16, P1461, DOI 10.1002/1097-0142(196311)16:11<1461::AID-CNCR2820161107>3.0.CO;2-J
   YANG PC, 1988, INT J EPIDEMIOL, V17, P293, DOI 10.1093/ije/17.2.293
   YANG PC, 1988, CANCER-AM CANCER SOC, V61, P612, DOI 10.1002/1097-0142(19880201)61:3<612::AID-CNCR2820610332>3.0.CO;2-Q
   YOU WC, 1988, CANCER RES, V48, P3518
NR 43
TC 68
Z9 72
U1 0
U2 1
PU WILEY
PI HOBOKEN
PA 111 RIVER ST, HOBOKEN 07030-5774, NJ USA
SN 0008-543X
EI 1097-0142
J9 CANCER-AM CANCER SOC
JI Cancer
PD MAY 1
PY 1992
VL 69
IS 9
BP 2227
EP 2231
DI 10.1002/1097-0142(19920501)69:9<2227::AID-CNCR2820690903>3.0.CO;2-Q
PG 5
WC Oncology
SC Oncology
GA HP194
UT WOS:A1992HP19400002
PM 1562967
DA 2025-02-23
ER

PT J
AU THORUP, I
   MEYER, O
   KRISTIANSEN, E
AF THORUP, I
   MEYER, O
   KRISTIANSEN, E
TI EFFECT OF A DIETARY FIBER (BEET FIBER) ON DIMETHYLHYDRAZINE-INDUCED COLON CANCER IN WISTAR RATS
SO NUTRITION AND CANCER-AN INTERNATIONAL JOURNAL
LA English
DT Article
AB The modifying effect of a dietary fiber, Fibeta (beet fiber), on experimentally induced colorectal cancer was studied in Wistar rats. The rats were fed a powdered semisynthetic casein-based diet in which the carbohydrate pool was substituted with Fibeta as the sole source of fiber. Dimethylhydrazine dihydrochloride (DMH-2HCl) was used as initiator in a dose of 20 mg/kg body wt and given by gavage once a week for 10 weeks. Throughout the experiment the rats were offered the diets with different levels of fiber in a preinitiation period of 8 weeks, during the initiation, or in a 30-week postinitiation period. The study was terminated after one year. A protective effect of the fiber was not found at any stage of the colorectal carcinogenic process. Even though differences (not statistically significant) in tumor incidences were seen, these did not reflect any effect of the high or low fiber intake during the study. Analysis for volatile fatty acids in cecal content showed that continuous feeding with a fiber-rich diet resulted in significant increase in most of the volatile fatty acids. The relative change was highest for butyric acid. These findings do not support the hypothesis that butyric acid has a protective effect on colorectal cancer. The tumor yield in the present study was low compared with that reported in the literature, and possible causes for this are discussed.
RP THORUP, I (corresponding author), NATL FOOD AGCY,INST TOXICOL,19 MORKHOJ BYGADE,DK-2860 SOBORG,DENMARK.
NR 0
TC 25
Z9 26
U1 0
U2 0
PU LAWRENCE ERLBAUM ASSOC INC
PI MAHWAH
PA 10 INDUSTRIAL AVE, MAHWAH, NJ 07430-2262
SN 0163-5581
EI 
J9 NUTR CANCER
JI Nutr. Cancer
PD JUN 15
PY 1992
VL 17
IS 3
BP 251
EP 261
DI 10.1080/01635589209514194
PG 11
WC Oncology; Nutrition & Dietetics
SC Oncology; Nutrition & Dietetics
GA JB844
UT WOS:A1992JB84400006
PM 1331991
DA 2025-02-23
ER

PT J
AU KUNE, GA
   BANNERMAN, S
   FIELD, B
   WATSON, LF
   CLELAND, H
   MERENSTEIN, D
   VITETTA, L
AF KUNE, GA
   BANNERMAN, S
   FIELD, B
   WATSON, LF
   CLELAND, H
   MERENSTEIN, D
   VITETTA, L
TI DIET, ALCOHOL, SMOKING, SERUM BETA-CAROTENE, AND VITAMIN-A IN MALE NONMELANOCYTIC SKIN-CANCER PATIENTS AND CONTROLS
SO NUTRITION AND CANCER-AN INTERNATIONAL JOURNAL
LA English
DT Article
AB A case-control study was conducted in Melbourne, Australia of 88 consecutive males admitted for the surgical removal of a nonmelanocytic skin cancer (histologically confirmed basal cell carcinoma and squamous cell carcinoma) and of 88 male control patients admitted for small elective surgical procedures.  In both cases and controls, previous diet, alcohol consumption, and smoking habit were investigated and serum beta-carotene and vitamin A levels were measured. A statistically significant inverse relationship was found between the risk of skin cancer and a high intake of fish (p = 0.05); vegetables in general (p < 0.001); beans, lentils, or peas (p < 0.001) carrots, silverbeet (Swiss chard), or pumpkin (p < 0.001); cruciferous vegetables (cabbage, brussel sprouts, or broccoli) (P < 0.001); and beta-carotene- and vitamin C-containing foods (p = 0.004). Cases had a lower mean serum level of beta-carotene (p < 0.001) and vitamin A (p = 0.02) than controls. The incidence of skin cancer in the study was inversely related to the level of serum beta-carotene (p < 0.0001). The correlation coefficient between dietary beta-carotene/vitamin C and serum beta-carotene was 0.22 (p = 0.04). Smoking and alcohol consumption showed no statistically significant association with the risk of nonmelanocytic skin cancer. The results were similar for both cell types. A high intake of vegetables including cruciferous vegetables. beta-carotene- and vitamin C-containing foods, and fish appears to be protective for nonmelanocytic skin cancer, and this deserves further study, as does the possible etiologic relevance of the low serum levels of beta-carotene and vitamin A.
RP KUNE, GA (corresponding author), UNIV MELBOURNE,PARKVILLE,VIC 3052,AUSTRALIA.
NR 0
TC 101
Z9 115
U1 0
U2 2
PU LAWRENCE ERLBAUM ASSOC INC
PI MAHWAH
PA 10 INDUSTRIAL AVE, MAHWAH, NJ 07430-2262
SN 0163-5581
EI 
J9 NUTR CANCER
JI Nutr. Cancer
PD JUN 15
PY 1992
VL 18
IS 3
BP 237
EP 244
DI 10.1080/01635589209514224
PG 8
WC Oncology; Nutrition & Dietetics
SC Oncology; Nutrition & Dietetics
GA KF884
UT WOS:A1992KF88400004
PM 1296197
DA 2025-02-23
ER

PT J
AU BINGHAM, SA
   ELLUL, A
   CUMMINGS, JH
   ONEILL, I
AF BINGHAM, SA
   ELLUL, A
   CUMMINGS, JH
   ONEILL, I
TI NOVEL DETECTION BY MAGNETIC MICROCAPSULES IN THE HUMAN GASTROINTESTINAL-TRACT OF CROSS-LINKING AGENTS AND DIET-DEPENDENT REACTIVE OXYGEN SPECIES
SO CARCINOGENESIS
LA English
DT Article
ID polyethyleneimine microcapsules; benzo<a>pyrene metabolites; chemical carcinogens; cancer; modulation; binding; fiber; mutagens; radicals; invitro
AB Semi-permeable magnetic microcapsules previously shown able to trap gastrointestinal carcinogens and containing polyethyleneimine (PEI) were covalently labelled with [(CH3)-C-14)], and administered for the first time to humans (six healthy volunteers, 1.3-mu-Ci/dose) in gelatin capsules together with radio-opaque gut transit markers (ROM), in order both to seek human endogenous cross-linking or bifunctional alkylating agents and assess gut transit features. No ill-effects were reported. Faecal ROM and C-14 excretions were well correlated (r = 0.96), and net C-14 recovery in faeces was 83-96%. Microcapsules were separated magnetically from faeces and 29-81% of specific labelling of microcapsules (nCi/10(6)) was found to have been removed during GI transit. Label cleavage out of these microcapsules was also found following in vitro anaerobic incubation with faecal slurries from two volunteers. On treatment with H2O2, label was removed selectively from the Fe-containing core in a dose-dependent manner. Therefore, label cleavage in vivo (not observed in rats consuming chow but found notably on consumption of low-fibre and/or high-beef human diets) is likely to arise from low mol. wt substances that give Fenton reaction producing hydroxyl radicals and oxidative demethylation. After GI transit, extensive core to membrane cross-linking in the microcapsules was found and was inversely related to faecal output. Cross-linking also was obtained to a greater extent during in vitro anaerobic incubation with faecal slurries. The GI mucosa would also be exposed to both types of agents, and several features of this microcapsule monitoring are in accord with putative risk-modulating effects. This first use of microcapsules for biomonitoring of the human GI tract thus seemed to be without hazard, and revealed extensive levels of agents likely to cause DNA damage.
C1 DUNN CLIN NUTR CTR, MRC, CAMBRIDGE CB2 1QL, ENGLAND.
   INT AGCY RES CANC, F-69372 LYONS, FRANCE.
C3 World Health Organization; International Agency for Research on Cancer (IARC)
FU NCI NIH HHS [CA-39417] Funding Source: Medline
CR AMES BN, 1983, SCIENCE, V221, P1256, DOI 10.1126/science.6351251
   AMSTAD P, 1990, ENVIRONMENTAL HEALTH PERSPECTIVES, V88, P77, DOI 10.2307/3431055
   ASHWELL M, 1991, HUMAN CARCINOGEN EXP, V0, P201
   BABBS CF, 1990, FREE RADICAL BIO MED, V8, P191, DOI 10.1016/0891-5849(90)90091-V
   BINGHAM S, 1983, CLIN SCI, V64, P629, DOI 10.1042/cs0640629
   BINGHAM SA, 1990, J ROY SOC MED, V83, P420, DOI 10.1177/014107689008300702
   CHACKO A, 1990, GUT, V31, P106, DOI 10.1136/gut.31.1.106
   CUMMINGS JH, 1976, GUT, V17, P210, DOI 10.1136/gut.17.3.210
   CUMMINGS JH, 1992, IN PRESS GASTROENTER, V0, P0
   DOLL R, 1981, JNCI-J NATL CANCER I, V66, P1191, DOI 10.1093/jnci/66.6.1192
   ELLUL A, 1990, CARCINOGENESIS, V11, P1577, DOI 10.1093/carcin/11.9.1577
   GRAF E, 1985, CANCER-AM CANCER SOC, V56, P717, DOI 10.1002/1097-0142(19850815)56:4<717::AID-CNCR2820560402>3.0.CO;2-4
   HOLLANDER MC, 1989, CANCER RES, V49, P1687
   IMAIDA K, 1990, CANCER LETT, V55, P53, DOI 10.1016/0304-3835(90)90065-6
   KINGSTON DGI, 1990, CHEM RES TOXICOL, V3, P391, DOI 10.1021/tx00017a001
   MALONE WF, 1991, AM J CLIN NUTR, V53, P355
   ONEILL IK, 1987, CARCINOGENESIS, V8, P1469, DOI 10.1093/carcin/8.10.1469
   ONEILL IK, 1990, CARCINOGENESIS, V11, P599, DOI 10.1093/carcin/11.4.599
   ONEILL IK, 1991, CARCINOGENESIS, V12, P175, DOI 10.1093/carcin/12.2.175
   ONEILL IK, 1990, CARCINOGENESIS, V11, P609, DOI 10.1093/carcin/11.4.609
   PERINROUSSEL O, 1987, CANCER LETT, V36, P169, DOI 10.1016/0304-3835(87)90088-7
   PONCELET D, 1990, CNA J CHEM ENG, V8, P443
   POVEY AC, 1988, J PHARM PHARMACOL, V40, P431, DOI 10.1111/j.2042-7158.1988.tb06309.x
   POVEY AC, 1987, CARCINOGENESIS, V8, P825, DOI 10.1093/carcin/8.6.825
   POVEY AC, 1987, J PHARM SCI-US, V76, P194, DOI 10.1002/jps.2600760303
   POVEY AC, 1986, J PHARM SCI-US, V75, P831, DOI 10.1002/jps.2600750902
   POVEY AC, 1990, CARCINOGENESIS, V11, P1989, DOI 10.1093/carcin/11.11.1989
   POVEY AC, 1987, CANCER LETT, V26, P45
   SEEGERS CP, 1988, CANCER LETT, V41, P251
   SHAMSUDDIN AM, 1991, CARCINOGENESIS, V12, P601, DOI 10.1093/carcin/12.4.601
   SPENGLER SJ, 1988, CANCER RES, V48, P4804
   STEVENS RG, 1986, JNCI-J NATL CANCER I, V76, P605, DOI 10.1093/jnci/76.4.605
   STEVENS RG, 1988, NEW ENGL J MED, V319, P1047, DOI 10.1056/NEJM198810203191603
   THOMAS JO, 1976, CARCINOGENESIS RAD B, V0, P193
   THOMPSON HJ, 1991, CARCINOGENESIS, V12, P111, DOI 10.1093/carcin/12.1.111
   ULLAH A, 1990, CARCINOGENESIS, V11, P2219, DOI 10.1093/carcin/11.12.2219
   VOGEL EW, 1989, CARCINOGENESIS, V10, P2093, DOI 10.1093/carcin/10.11.2093
   WILLETT WC, 1990, NEW ENGL J MED, V0, P1664
   1990, 1900, V50, V0, P265
   1977, 1900, V611, V0, P0
   1986, 1900, V39, V0, P155
NR 43
TC 7
Z9 7
U1 0
U2 4
PU OXFORD UNIV PRESS
PI OXFORD
PA GREAT CLARENDON ST, OXFORD OX2 6DP, ENGLAND
SN 0143-3334
EI 1460-2180
J9 CARCINOGENESIS
JI Carcinogenesis
PD APR 15
PY 1992
VL 13
IS 4
BP 683
EP 690
DI 10.1093/carcin/13.4.683
PG 8
WC Oncology
SC Oncology
GA HT223
UT WOS:A1992HT22300027
PM 1315630
DA 2025-02-23
ER

PT J
AU PRASAD, MPR
   KRISHNA, TP
   PASRICHA, S
   KRISHNASWAMY, K
   QUERESHI, MA
AF PRASAD, MPR
   KRISHNA, TP
   PASRICHA, S
   KRISHNASWAMY, K
   QUERESHI, MA
TI ESOPHAGEAL CANCER AND DIET - A CASE-CONTROL STUDY
SO NUTRITION AND CANCER-AN INTERNATIONAL JOURNAL
LA English
DT Article
AB It has been estimated that approximately 40% of human cancers may be associated with dietary factors. The relationship is more significant in esophageal cancers. Case-control studies involving 35 subjects of early-diagnosed esophageal cancers showed low mean blood levels of retinol, zinc (p < 0.001), folic acid (p < 0.01), and albumin (p < 0.05). Relative risk was significantly higher for low levels of retinol and zinc. Diet, in general, in both groups reflected poor intake of several nutrients.
C1 NATL INST NUTR,FOOD & DRUG TOXICOL RES CTR,JAMAI OSMANIA,HYDERABAD 500007,ANDHRA PRADESH,INDIA.
C3 Indian Council of Medical Research (ICMR); ICMR - National Institute of Nutrition (NIN)
NR 0
TC 25
Z9 26
U1 0
U2 2
PU LAWRENCE ERLBAUM ASSOC INC
PI MAHWAH
PA 10 INDUSTRIAL AVE, MAHWAH, NJ 07430-2262
SN 0163-5581
EI 
J9 NUTR CANCER
JI Nutr. Cancer
PD JUN 15
PY 1992
VL 18
IS 1
BP 85
EP 93
DI 10.1080/01635589209514208
PG 9
WC Oncology; Nutrition & Dietetics
SC Oncology; Nutrition & Dietetics
GA JN188
UT WOS:A1992JN18800008
PM 1408949
DA 2025-02-23
ER

PT J
AU HELSER, MA
   HOTCHKISS, JH
   ROE, DA
AF HELSER, MA
   HOTCHKISS, JH
   ROE, DA
TI INFLUENCE OF FRUIT AND VEGETABLE JUICES ON THE ENDOGENOUS FORMATION OF N-NITROSOPROLINE AND N-NITROSOTHIAZOLIDINE-4-CARBOXYLIC ACID IN HUMANS ON CONTROLLED DIETS
SO CARCINOGENESIS
LA English
DT Article
ID nitrite scavenger; nitrosation; proline; cancer; urine
AB Water, green pepper, pineapple, tomato, strawberry, carrot, and celery juices were made 46 mg/100 ml in ascorbic acid by the addition of distilled water or ascorbate. The ability of each juice to inhibit endogenous formation of N-nitrosoamino acids (NAA) in humans was determined in controlled experiments. Sixteen men consumed a standard diet low in nitrate and ascorbic acid for 18 consecutive days. Nitrate (5.24 mmol) and L-proline (4.35 mmol) were given orally on days 3, 5, 7, 9, 11, 13, 15, 17 and 18. On days 3 and 18, L-proline was immediately followed by 100 ml distilled water (positive control). On days 5, 7, 9, 11, 13, 15 and 17, L-proline was immediately followed by 100 ml juice or 46 mg ascorbate in 100 ml distilled water (treatment). Only diet was given in between dosing days to ensure baseline levels of NAA excretion. Urine was collected for 24 b following treatments and analyzed for NAA. Green pepper, pineapple, tomato, strawberry and carrot treatments significantly inhibited N-nitrosoproline (NPRO) formation relative to the positive control. Also, green pepper, pineapple and tomato juices significantly inhibited NPRO formation relative to ascorbic acid alone. Green pepper significantly inhibited N-nitrosothiazolidine-carboxylic acid formation relative to ascorbic acid alone. These data demonstrate that green pepper, tomato, pineapple, strawberry and carrot juice have greater ability to inhibit endogenous nitrosation than would be expected based solely on their ascorbate content.
C1 CORNELL UNIV,INST FOOD SCI,ITHACA,NY 14853.
   CORNELL UNIV,DEPT FOOD SCI,DIV NUTR SCI,ITHACA,NY 14853.
C3 Cornell University; Cornell University
RP HOTCHKISS, JH (corresponding author), CORNELL UNIV,INST FOOD SCI,ITHACA,NY 14853, USA.
CR ADAM B, 1989, GUT, V30, P1068, DOI 10.1136/gut.30.8.1068
   [Anonymous], 2017, SENSORY EVALUATION F, V0, P0, DOI DOI 10.1201/9780203739884
   BARTSCH H, 1988, MUTAT RES, V202, P307, DOI 10.1016/0027-5107(88)90194-7
   CHU C, 1981, CANCER RES, V41, P3653
   CRADDOCK VM, 1990, FOOD CHEM TOXICOL, V28, P63, DOI 10.1016/0278-6915(90)90137-C
   EISENBRAND G, 1981, BANBURY REPORT, V7, P275
   HELSER MA, 1991, J NUTR BIOCHEM, V2, P268, DOI 10.1016/0955-2863(91)90087-L
   KURECHI T, 1981, FOOD COSMET TOXICOL, V19, P425, DOI 10.1016/0015-6264(81)90445-4
   KURECHI T, 1980, J AGR FOOD CHEM, V28, P1265, DOI 10.1021/jf60232a071
   LEAF CD, 1987, CARCINOGENESIS, V8, P791, DOI 10.1093/carcin/8.6.791
   LI Y, 1987, CHIN J PREV MED, V21, P199
   LI Y, 1991, RELEVANCE HUMAN CANC, V105, P568
   LIJINSKY W, 1970, TETRAHEDRON, V26, P5137, DOI 10.1016/S0040-4020(01)93166-7
   LIN JK, 1980, FOOD COSMET TOXICOL, V18, P597, DOI 10.1016/S0015-6264(80)80007-1
   MIRVISH SS, 1972, SCIENCE, V177, P65, DOI 10.1126/science.177.4043.65
   MIRVISH SS, 1983, J NATL CANCER I, V71, P630
   NORMINGTON KW, 1986, J AGR FOOD CHEM, V34, P215, DOI 10.1021/jf00068a015
   OHSHIMA H, 1981, CANCER RES, V41, P3658
   PIGNATELLI B, 1983, CARCINOGENESIS, V4, P491, DOI 10.1093/carcin/4.4.491
   Preussmann R, 1984, CHEMICAL CARCINOGENESIS, V0, PP643, DOI 10.1016/J.JTCVS.2007.09.034
   SHAPIRO KB, 1991, FOOD CHEM TOXICOL, V29, P751, DOI 10.1016/0278-6915(91)90183-8
   TAHIRA T, 1984, GANN, V75, P889
   TATUM JH, 1969, J AGR FOOD CHEM, V17, P38, DOI 10.1021/jf60161a008
   WANG H, 1991, RELEVANCE HUMAN CANC, V105, P546
NR 26
TC 39
Z9 39
U1 0
U2 7
PU OXFORD UNIV PRESS UNITED KINGDOM
PI OXFORD
PA WALTON ST JOURNALS DEPT, OXFORD, ENGLAND OX2 6DP
SN 0143-3334
EI 
J9 CARCINOGENESIS
JI Carcinogenesis
PD DEC 15
PY 1992
VL 13
IS 12
BP 2277
EP 2280
DI 10.1093/carcin/13.12.2277
PG 4
WC Oncology
SC Oncology
GA KD322
UT WOS:A1992KD32200013
PM 1473234
DA 2025-02-23
ER

PT J
AU JOHANSSON, G
   HOLMEN, A
   PERSSON, L
   HOGSTEDT, B
   WASSEN, C
   OTTOVA, L
   GUSTAFSSON, JA
AF JOHANSSON, G
   HOLMEN, A
   PERSSON, L
   HOGSTEDT, B
   WASSEN, C
   OTTOVA, L
   GUSTAFSSON, JA
TI THE EFFECT OF A SHIFT FROM A MIXED DIET TO A LACTO-VEGETARIAN DIET ON HUMAN URINARY AND FECAL MUTAGENIC ACTIVITY
SO CARCINOGENESIS
LA English
DT Article
ID large-bowel-cancer; colon cancer; metabolic epidemiology; bacon meals; fried pork; risk; fiber; feces; populations; mortality
AB This is an investigation of the effects of a shift from a well-balanced mixed diet to a lacto-vegetarian diet on the mutagenic activity in urine and feces. The participants were 20 normal-weight, non-smoking subjects (4 men and 16 women, mean age 44 years, range 27-61 years). The fecal samples were assayed for direct-acting mutagens with the fluctuation test for weak mutagens and the urinary samples were assayed with the same assay but with a metabolic activation system, a so-called S9 fraction. The switch from a mixed diet to a lacto-vegetarian diet was not a shift from a so-called high to a low risk diet for colon cancer but rather from a 'medium high risk diet' to a 'low risk diet', even though there were significant changes in nutrients and food components between the two diets. There was a decrease in fat (P = 0.009) and protein intake (P = 0.04) and an increase in total carbohydrate (P = 0.001), fiber (P = 0.001), calcium (P = 0.006) and vitamin C intake (P = 0.019). Among the food preparation methods the use of frying decreased (P = 0.02) and the habit of eating a raw vegetable meal increased (P = 0.05). Three months after the dietary shift the concentration of fecal direct-acting mutagens decreased significantly, (P < 0.05), though the total mutagenic activity excreted in feces per 24 h was not different between the two diet periods. Both the concentration and the total amount of promutagens in the urine were decreased after 3 months on the lacto-vegetarian diet. The decrease in fecal mutagenic activity might be explained by a higher fiber intake, which leads to higher water content in feces and thereby a dilution of fecal mutagenic compounds.
C1 CENT HOSP HALMSTAD,DEPT OCCUPAT MED,HALMSTAD,SWEDEN.
   SWEDISH LAB SERV LTD,HALMSTAD,SWEDEN.
RP JOHANSSON, G (corresponding author), KAROLINSKA INST,HUDDINGE UNIV HOSP,DEPT MED NUTR,F60,NOVUM,S-14186 HUDDINGE,SWEDEN.
CR ALLINGER UG, 1989, AM J CLIN NUTR, V50, P992, DOI 10.1093/ajcn/50.5.992
   ARMSTRONG B, 1975, INT J CANCER, V15, P617, DOI 10.1002/ijc.2910150411
   BAKER R, 1982, CANCER LETT, V16, P81, DOI 10.1016/0304-3835(82)90094-5
   Bingham SA, 1987, NUTRITION ABSTRACTS AND REVIEWS. SERIES A. HUMAN AND EXPERIMENTAL, V57, P705
   BJELKE E, 1980, HUMAN CANCER ITS CHA, V0, P158
   BJELKE E, 1974, SCAND J GASTROEN S31, V9, P0
   BRUCE WR, 1980, AM J CLIN NUTR, V33, P2511, DOI 10.1093/ajcn/33.11.2511
   BURKITT DP, 1978, AM J CLIN NUTR, V31, PS213, DOI 10.1093/ajcn/31.10.S213
   CALLMER E, 1986, VAR FODA S4, V38, P259
   CALLMER E, 1989, NEWSLETT SWEDISH JUN, V0, P1
   Correa P, 1978, ADV CANCER RES, V26, P1, DOI 10.1016/S0065-230X(08)60086-X
   CORREA P, 1981, GASTROINTESTINAL CAN, V0, P119
   DION PW, 1982, MUTAT RES, V102, P27, DOI 10.1016/0165-1218(82)90143-4
   DOLARA P, 1984, CANCER LETT, V22, P275, DOI 10.1016/0304-3835(84)90163-0
   EHRICH M, 1979, MUTAT RES, V64, P231, DOI 10.1016/0165-1161(79)90092-X
   FALCK K, 1980, MUTAT RES, V79, P45, DOI 10.1016/0165-1218(80)90146-9
   FERGUSON LR, 1982, MUTAGENS OUR ENV, V0, P423
   GERHARDSSON M, 1989, ANN M SWEDISH SOC ME, V98, P127
   GREGOR O, 1969, GUT, V10, P1031, DOI 10.1136/gut.10.12.1031
   HAENSZEL W, 1973, J NATL CANCER I, V51, P1765, DOI 10.1093/jnci/51.6.1765
   HAYATSU H, 1985, JPN J CANCER RES, V76, P445
   HOWELL MA, 1975, J CHRON DIS, V28, P67, DOI 10.1016/0021-9681(75)90063-6
   Hubbard SA, 1984, HANDBOOK OF MUTAGENICITY TEST PROCEDURES, V0, P141
   JACOBSON EA, 1984, NUTR REP INT, V30, P1049
   JAIN M, 1980, INT J CANCER, V26, P757, DOI 10.1002/ijc.2910260609
   JOHANSSON G, 1988, ANN M SWEDISH SOC ME, V97, P253
   Krepinsky J J, 1986, PROG CLIN BIOL RES, V206, P183
   KUHNLEIN HV, 1983, MUTAT RES, V113, P1, DOI 10.1016/0165-1161(83)90236-4
   KUHNLEIN U, 1981, MUTAT RES, V85, P1, DOI 10.1016/0165-1161(81)90281-8
   KURATSUNE M, 1986, ENVIRON HEALTH PERSP, V67, P143, DOI 10.2307/3430329
   LAURELL E, 1981, LACTO VEGETARIAN FOO, V0, P0
   LINDESKOG P, 1988, MUTAT RES, V204, P553, DOI 10.1016/0165-1218(88)90058-4
   LYON JL, 1988, AM J EPIDEMIOL, V128, P1000
   MARON DM, 1983, MUTAT RES, V113, P173, DOI 10.1016/0165-1161(83)90010-9
   MOWER HF, 1982, CANCER RES, V42, P1164
   OCONNOR HJ, 1984, CARCINOGENESIS, V5, P853, DOI 10.1093/carcin/5.7.853
   OVERVIK E, 1990, MUTAGENESIS, V5, P437, DOI 10.1093/mutage/5.5.437
   PHILLIPS RL, 1975, CANCER RES, V35, P3513
   REDDY BS, 1987, CANCER RES, V47, P644
   REDDY BS, 1980, CAN MED ASSOC J, V123, P850
   REDDY BS, 1980, MUTAT RES, V72, P511, DOI 10.1016/0027-5107(80)90122-0
   SCHOTTENFELD D, 1982, CANCER EPIDEMIOL, V0, P703
   SORENSON AW, 1988, NUTR CANCER, V11, P135, DOI 10.1080/01635588809513981
   SOUSA J, 1985, MUTAT RES, V149, P365, DOI 10.1016/0027-5107(85)90153-8
   VENITT S, 1986, MUTAGENESIS, V1, P49, DOI 10.1093/mutage/1.1.49
   Ziegler R G, 1986, IMPORTANT ADV ONCOL, V0, P209
NR 47
TC 17
Z9 17
U1 0
U2 4
PU OXFORD UNIV PRESS UNITED KINGDOM
PI OXFORD
PA WALTON ST JOURNALS DEPT, OXFORD, ENGLAND OX2 6DP
SN 0143-3334
EI 
J9 CARCINOGENESIS
JI Carcinogenesis
PD FEB 15
PY 1992
VL 13
IS 2
BP 153
EP 157
DI 10.1093/carcin/13.2.153
PG 5
WC Oncology
SC Oncology
GA HE543
UT WOS:A1992HE54300002
PM 1310903
DA 2025-02-23
ER

PT J
AU CUZICK, J
AF CUZICK, J
TI METHODOLOGIC ISSUES IN THE CHEMOPREVENTION OF BREAST-CANCER
SO CANCER DETECTION AND PREVENTION
LA English
DT Article
DE INTERVENTION; METHODOLOGY; CHEMOPREVENTION; BREAST CANCER
AB Interest in preventing breast cancer has centered on two possible interventions - restriction of dietary fat intake and prophylaxis with tamoxifen. Uncertainty about the most important age at which fat intake should be reduced, severe problems in achieving compliance, and uncertainty about dietary fat intake as a risk factor make a trial of dietary fat restriction logistically very difficult, extremely expensive, and a very long-term enterprise with uncertain outcome. A trial of tamoxifen prophylaxis is not without its logistic difficulties and the outcome is by no means certain, but the prospects of getting a clear answer within 10 years are much better, and this would appear to be the most attractive option for preventing breast cancer at present.
RP CUZICK, J (corresponding author), IMPERIAL CANC RES FUND,DEPT MATH STAT & EPIDEMIOL,POB 123,LINCOLNS INN FIELDS,LONDON WC2A 3PX,ENGLAND.
NR 0
TC 3
Z9 3
U1 0
U2 1
PU BLACKWELL SCIENCE INC
PI MALDEN
PA 350 MAIN ST, MALDEN, MA 02148
SN 0361-090X
EI 
J9 CANCER DETECT PREV
JI Cancer Detect. Prev.
PD JUN 15
PY 1992
VL 16
IS 1
BP 81
EP 85
DI 
PG 5
WC Oncology
SC Oncology
GA HB376
UT WOS:A1992HB37600015
PM 1551142
DA 2025-02-23
ER

PT J
AU LAVECCHIA, C
   NEGRI, E
   FRANCESCHI, S
   DAVANZO, B
   BOYLE, P
AF LAVECCHIA, C
   NEGRI, E
   FRANCESCHI, S
   DAVANZO, B
   BOYLE, P
TI TEA CONSUMPTION AND CANCER RISK
SO NUTRITION AND CANCER-AN INTERNATIONAL JOURNAL
LA English
DT Article
AB The relationship between tea consumption and cancer risk has been analyzed using data from an integrated series of case-control studies conducted in northern Italy between 1983 and 1990.  The dataset included 119 histologically confirmed cancers of the oral cavity and pharynx, 294 of the esophagus, 564 of the stomach, 673 of the colon, 406 of the rectum, 258 of the liver, 41 of the gallbladder, 303 of the pancreas, 149 of the larynx, 2,860 of the breast, 567 of the endometrium, 742 of the ovary, 107 of the prostate, 365 of the bladder, 147 of the kidney, 120 of the thyroid, and a total of 6,147 controls admitted to hospital for acute nonneoplastic conditions unrelated to long-term dietary modifications.  Multivariate relative risks (RR) for tea consumption were derived after allowance for age, sex, area of residence, education, smoking, and coffee consumption.  All the estimates for tea consumption were close to unity, the highest values being 1.4 for rectum, gallbladder, and endometrium.  There was no association with cancers of the oral cavity (RR = 0.6), esophagus (RR = 1.0), stomach (RR = 1.0), bladder (RR = 0.8), kidney (RR = 1.1), prostate (RR = 0.9), or any other site considered.  Although in northern Italy tea was consumed daily by only a limited proportion of the population, this integrated series of studies offers further reassuring evidence on the relationship between tea and cancer risk.
RP LAVECCHIA, C (corresponding author), MARIO NEGRI INST PHARMACOL RES,I-20157 MILAN,ITALY.
NR 0
TC 118
Z9 119
U1 0
U2 12
PU LAWRENCE ERLBAUM ASSOC INC
PI MAHWAH
PA 10 INDUSTRIAL AVE, MAHWAH, NJ 07430-2262
SN 0163-5581
EI 
J9 NUTR CANCER
JI Nutr. Cancer
PD JUN 15
PY 1992
VL 17
IS 1
BP 27
EP 31
DI 10.1080/01635589209514170
PG 5
WC Oncology; Nutrition & Dietetics
SC Oncology; Nutrition & Dietetics
GA HH389
UT WOS:A1992HH38900004
PM 1574442
DA 2025-02-23
ER

PT J
AU LAVECCHIA, C
   NEGRI, E
   FRANCESCHI, S
   PARAZZINI, F
   DECARLI, A
AF LAVECCHIA, C
   NEGRI, E
   FRANCESCHI, S
   PARAZZINI, F
   DECARLI, A
TI DIFFERENCES IN DIETARY-INTAKE WITH SMOKING, ALCOHOL, AND EDUCATION
SO NUTRITION AND CANCER-AN INTERNATIONAL JOURNAL
LA English
DT Article
AB Differences in the frequency of consumption of 30 selected foods and in the estimated intake of total calories and selected nutrients in relation to alcohol drinking, tobacco smoking, and education were described using information obtained from 1,774 controls of a case-control study of digestive tract cancers conducted in northern Italy. Heavy alcohol consumption, tobacco smoking, and lower level of education were associated with a diet poorer in several aspects, including lower consumption of fresh fruit and green vegetables and higher intake of specific indicator foods, such as sausages and canned meat. For instance, the mean number of portions of fresh fruit per week was 10.5 among male nondrinkers vs. 9.0 among heavy drinkers, 10.4 among male nonsmokers vs. 8.1 among heavy smokers, and 8.8 in less educated individuals vs. 10.7 among those more educated. Consequently, intake of beta-carotene, ascorbic acid, and calcium tended to be inversely related to alcohol and tobacco and directly related to education. Most associations were stronger in males, for whom alcohol consumption was also more common in less educated individuals. Calorie intake was directly related to alcohol consumption, largely reflecting calories provided by alcohol itself. However, alcohol drinking was also directly related to fat consumption. In both sexes, there was a strong positive correlation between cigarette smoking and coffee drinking. These results provide quantitative documentation that alcohol drinking, tobacco smoking, and education, three of the major determinants of cancer risks, were also correlates of dietary patterns and, hence, may exert an important confounding or modifying effect on the diet and cancer relationship.
RP LAVECCHIA, C (corresponding author), MARIO NEGRI INST PHARMACOL RES,I-20157 MILAN,ITALY.
NR 0
TC 103
Z9 110
U1 0
U2 4
PU LAWRENCE ERLBAUM ASSOC INC
PI MAHWAH
PA 10 INDUSTRIAL AVE, MAHWAH, NJ 07430-2262
SN 0163-5581
EI 
J9 NUTR CANCER
JI Nutr. Cancer
PD JUN 15
PY 1992
VL 17
IS 3
BP 297
EP 304
DI 10.1080/01635589209514199
PG 8
WC Oncology; Nutrition & Dietetics
SC Oncology; Nutrition & Dietetics
GA JB844
UT WOS:A1992JB84400011
PM 1437648
DA 2025-02-23
ER

PT J
AU CHOW, WH
   SCHUMAN, LM
   MCLAUGHLIN, JK
   BJELKE, E
   GRIDLEY, G
   WACHOLDER, S
   CHIEN, HTC
   BLOT, WJ
AF CHOW, WH
   SCHUMAN, LM
   MCLAUGHLIN, JK
   BJELKE, E
   GRIDLEY, G
   WACHOLDER, S
   CHIEN, HTC
   BLOT, WJ
TI A COHORT STUDY OF TOBACCO USE, DIET, OCCUPATION, AND LUNG-CANCER MORTALITY
SO CANCER CAUSES & CONTROL
LA English
DT Article
DE COHORT STUDY; DIET; LUNG CANCER; LUTHERAN BROTHERHOOD STUDY; OCCUPATION; UNITED-STATES
AB In 1966, a cohort of White males aged 35 or over, who were policy-holders with the Lutheran Brotherhood Insurance Society (United States), completed a mail questionnaire on tobacco use, diet, and demographic characteristics. During the 20 years of follow-up, 219 lung cancer deaths occurred. Besides the strong relationship with cigarette smoking, we observed an effect on lung cancer risk among current users of cigars or pipes who were nonsmokers of cigarettes (relative risk [RR] = 3.5,95 percent confidence interval [CI] = 1.0-12.6) or who were past/occasional users of cigarettes (RR = 2.7, CI = 1.4-5.3). In addition, elevated risks (from 1.5 to 2.6) of lung cancer were found among craftsmen and laborers, with the highest risks among subjects who worked in the mining or manufacturing industry. No association between current (as of 1966) use of beer or hard liquor and lung cancer was observed, although past users were at elevated risk. An inverse association between lung cancer and intake of fruits was observed, and risks of lung cancer were lower among persons in the highest dietary intake quintiles of vitamins A and C. Except for oranges, however, none of the inverse associations with fruits or dietary nutrients had statistically significant trends. The findings from this cohort study add to the evidence of an adverse effect of cigar/pipe smoking and possibly protective effect of dietary factors on lung cancer risk.
RP CHOW, WH (corresponding author), NCI,DIV CANC ETIOL,EPIDEMIOL & BIOSTAT PROGRAM,6130 EXECUTIVE BLVD,BETHESDA,MD 20892, USA.
NR 0
TC 84
Z9 85
U1 0
U2 7
PU RAPID SCIENCE PUBLISHERS
PI LONDON
PA 2-6 BOUNDARY ROW, LONDON, ENGLAND SE1 8NH
SN 0957-5243
EI 
J9 CANCER CAUSE CONTROL
JI Cancer Causes Control
PD MAY 15
PY 1992
VL 3
IS 3
BP 247
EP 254
DI 10.1007/BF00124258
PG 8
WC Oncology; Public, Environmental & Occupational Health
SC Oncology; Public, Environmental & Occupational Health
GA HU587
UT WOS:A1992HU58700008
PM 1610971
DA 2025-02-23
ER

PT J
AU KATO, I
   TOMINAGA, S
   MATSUMOTO, K
AF KATO, I
   TOMINAGA, S
   MATSUMOTO, K
TI A PROSPECTIVE-STUDY OF STOMACH-CANCER AMONG A RURAL JAPANESE POPULATION - A 6-YEAR SURVEY
SO JAPANESE JOURNAL OF CANCER RESEARCH
LA English
DT Article
DE STOMACH CANCER; COOKING METHOD; SMOKING; ALCOHOL; FAMILY HISTORY
ID gastric-cancer; colorectal-cancer; brewery workers; dietary factors; colon cancer; risk-factors; epidemiology
AB Stomach cancer mortality was prospectively studied among 9753 Japanese men and women who first responded to a mailed questionnaire in 1985 and were then followed through May 31, 1991. During this follow-up period, 57 stomach cancer deaths were identified. Current smokers had an increased risk of deaths from stomach cancer compared with never smokers (relative risk (RR)=2.29, 95% confidence interval (CI): 1.15-4.56), but there was no dose-response to amount of cigarettes smoked. Daily alcohol drinkers who consumed 50 ml or more of alcohol per day also had a greater risk than nondrinkers (RR=3.05,95% CI: 1.35-6.91). There was no association between stomach cancer mortality and individual food consumption except a positive association with fruit intake. However, frequent use (greater-than-or-equal-to 3-4/week) of broiling of meats and traditional style Japanese salad preparation in their cooking procedures were positively associated with stomach cacer mortality. The RR values compared with infrequent use (less-than-or-equal-to 1-2/month) were 2.27 (95% CI: 1-06-4.85) and 3.10 (95% CI: 1.40-6.85), respectively. A positive family history of cancer, especially stomach cancer, significantly increased the risk of stomach cancer deaths (RR=2.01, 95% CI: 1.12-3.63). The effects of these variables remained after adjustment for other variables.
C1 AICHI CANC CTR RES INST, CHIKUSA KU, NAGOYA 464, JAPAN.
   ASUKE PUBL HLTH CTR, ASUKE 44424, JAPAN.
RP DIV EPIDEMIOL, 1-1 KANOKODEN, CHIKUSA KU, NAGOYA 464, JAPAN.
CR BUIATTI E, 1989, INT J CANCER, V44, P611, DOI 10.1002/ijc.2910440409
   CARSTENSEN JM, 1990, INT J CANCER, V45, P393, DOI 10.1002/ijc.2910450302
   CORREA P, 1985, JNCI-J NATL CANCER I, V75, P645
   CORREA P, 1975, LANCET, V2, P58
   COX DR, 1972, J R STAT SOC B, V34, P187
   DEVERDIER MG, 1991, INT J CANCER, V49, P520, DOI 10.1002/ijc.2910490408
   FELTON JS, 1991, MUTAT RES, V259, P205, DOI 10.1016/0165-1218(91)90118-6
   FERON VJ, 1991, MUTAT RES, V259, P363, DOI 10.1016/0165-1218(91)90128-9
   FRANCO EL, 1989, INT J CANCER, V43, P992, DOI 10.1002/ijc.2910430607
   HAENSZEL W, 1972, JNCI-J NATL CANCER I, V49, P969
   HAMMOND ECUYLER, 1966, NAT CANCER INST MONOGR, V19, P127
   HIRAYAMA T, 1985, STATISTICAL METHODS, V0, P73
   HOEY J, 1981, AM J EPIDEMIOL, V113, P668, DOI 10.1093/oxfordjournals.aje.a113146
   HOWSON CP, 1986, EPIDEMIOL REV, V8, P1
   HU JF, 1988, INT J CANCER, V41, P331, DOI 10.1002/ijc.2910410302
   JEDRYCHOWSKI W, 1986, INT J CANCER, V37, P837, DOI 10.1002/ijc.2910370607
   JENSEN OM, 1979, INT J CANCER, V23, P454, DOI 10.1002/ijc.2910230404
   KAHN HAROLD A, 1966, NAT CANCER INST MONOGR, V19, P1
   KATO I, 1990, JPN J CANCER RES, V81, P584, DOI 10.1111/j.1349-7006.1990.tb02613.x
   KATO I, 1987, JPN J PUBLIC HLTH, V34, P692
   KNELLER RW, 1991, CANCER, V68, P672, DOI 10.1002/1097-0142(19910801)68:3<672::AID-CNCR2820680339>3.0.CO;2-T
   KURIHARA M, 1989, CANCER MORTALITY STA, V0, P0
   LIJINSKY W, 1991, MUTAT RES, V259, P251, DOI 10.1016/0165-1218(91)90121-2
   MACKLIN MT, 1960, JNCI-J NATL CANCER I, V24, P551, DOI 10.1093/jnci/24.3.551
   NOMURA A, 1990, CANCER RES, V50, P627
   NOMURA A, 1991, NEW ENGL J MED, V325, P1132, DOI 10.1056/NEJM199110173251604
   NORELL SE, 1986, AM J EPIDEMIOL, V124, P894, DOI 10.1093/oxfordjournals.aje.a114479
   PETERS RK, 1989, CANCER RES, V49, P5459
   RAINERI R, 1975, ANN NY ACAD SCI, V258, P181, DOI 10.1111/j.1749-6632.1975.tb29278.x
   Sato T, 1959, BULL INST PUBLIC HEALTH, V8, P187
   SCHIFFMAN MH, 1990, AM J EPIDEMIOL, V131, P376, DOI 10.1093/oxfordjournals.aje.a115508
   SCHMIDT W, 1981, CANCER-AM CANCER SOC, V47, P1031, DOI 10.1002/1097-0142(19810301)47:5<1031::AID-CNCR2820470534>3.0.CO;2-C
   Segi M, 1957, GANN, V48, P1
   SYDERWINE EG, 1988, CARCINOGENESIS, V9, P1739
   TRICKER AR, 1991, MUTAT RES, V259, P277, DOI 10.1016/0165-1218(91)90123-4
   WOHLLEB JC, 1990, INT J CANCER, V46, P22, DOI 10.1002/ijc.2910460107
   YOUNG TB, 1988, INT J CANCER, V42, P167, DOI 10.1002/ijc.2910420205
NR 39
TC 101
Z9 103
U1 0
U2 10
PU JAPANESE CANCER ASSOC
PI TOKYO
PA C/O JAPANESE FOUNDATION CANCER RESEARCH,1-37-1, KAMI-IKEBUKURO, TOSHIMA-KU, TOKYO, 170-0012, JAPAN
SN 0910-5050
EI 
J9 JPN J CANCER RES
JI Jpn. J. Cancer Res.
PD JUN 15
PY 1992
VL 83
IS 6
BP 568
EP 575
DI 10.1111/j.1349-7006.1992.tb00127.x
PG 8
WC Oncology
SC Oncology
GA HZ593
UT WOS:A1992HZ59300005
PM 1644660
DA 2025-02-23
ER

PT J
AU BRUNING, PF
   BONFRER, JMG
   HART, AAM
   VANNOORD, PAH
   VANDERHOEVEN, H
   COLLETTE, HJA
   BATTERMANN, JJ
   DEJONGBAKKER, M
   NOOIJEN, WJ
   DEWAARD, F
AF BRUNING, PF
   BONFRER, JMG
   HART, AAM
   VANNOORD, PAH
   VANDERHOEVEN, H
   COLLETTE, HJA
   BATTERMANN, JJ
   DEJONGBAKKER, M
   NOOIJEN, WJ
   DEWAARD, F
TI BODY MEASUREMENTS, ESTROGEN AVAILABILITY AND THE RISK OF HUMAN BREAST-CANCER - A CASE-CONTROL STUDY
SO INTERNATIONAL JOURNAL OF CANCER
LA English
DT Article
ID hormone-binding globulin; splanchnic insulin metabolism; adipose-tissue distribution; coronary heart-disease; fat distribution; norwegian women; follow-up; obesity; height; age
AB Recent studies on lifestyle-related mechanisms involved in cardiovascular risk offer important clues for a better understanding of breast-cancer epidemiology. Central body-fat distribution promoted by an affluent dietary intake and a sedentary lifestyle over many years is related to elevated serum triglycerides and free fatty acids, with lower levels of sex-hormone-binding globulin (SHBG). The resulting greater availability of estradiol not bound to SHBG could help to explain the high breast-cancer incidence in Western industrialized countries. We conducted a case-control study comparing 225 women aged 38 to 75 years with operable (stage I or II) breast cancer and 441 women of the same age having no breast cancer who participated in a population-based breast-cancer screening program. Body fatness, as measured by body mass index (BMI), fat distribution as measured by waist-to-hip girth ratio (WHR), body height, serum lipids, SHBG and the available fraction of estradiol were analyzed in a conditional logistic regression, together with family history for breast cancer, reproductive history and smoking. Post-menopausal cases showed no difference in body fatness (BMI), but a significant preponderance of central adiposity (WHR). In contrast, pre-menopausal cases were significantly leaner, but had a similar body-fat distribution as compared with controls. In all women, WHR, and less strongly BMI, was positively correlated with serum levels of triglycerides and available estradiol fractions. An independent, positive linear correlation between body height and relative risk (RR) was observed. Moreover, a significant correlation between SHBG and menarcheal age was seen in cases, but not in controls. These data support our hypothesis that lifestyle relates to breast-cancer risk by metabolic-endocrine mechanisms which modulate the availability of individual sex-steroid concentrations in plasma. The findings of height as a risk factor and adult SHBG levels being correlated with menarcheal age suggest that lifestyle factors promoting breast-cancer development already act around puberty. The leanness of pre-menopausal cases awaits further explanation.
RP NETHERLANDS CANC INST, ANTONI VAN LEEUWENHOEK HUIS, 121 PLESMANLAAN, 1066 CX AMSTERDAM, NETHERLANDS.
CR ADAMI HO, 1977, BRIT J CANCER, V36, P787, DOI 10.1038/bjc.1977.263
   BALLARDBARBASH R, 1990, CANCER RES, V50, P2152
   BALLARDBARBASH R, 1990, JNCI-J NATL CANCER I, V82, P286, DOI 10.1093/jnci/82.4.286
   BONFRER JMG, 1989, J STEROID BIOCHEM, V33, P227, DOI 10.1016/0022-4731(89)90298-7
   BOUCHARDY C, 1990, J CLIN EPIDEMIOL, V43, P267, DOI 10.1016/0895-4356(90)90007-C
   BRESLOW NE, 1980, IARC SCI PUBLICAT 32, V1, P0
   BRINTON LA, 1983, JAMA-J AM MED ASSOC, V249, P483, DOI 10.1001/jama.249.4.483
   BRUNING PF, 1988, EUR J SURG ONCOL, V14, P115
   BRUNING PF, 1986, CANCER RES, V46, P2606
   BRUNING PF, 1987, J STEROID BIOCHEM, V27, P487, DOI 10.1016/0022-4731(87)90344-X
   CHOI NW, 1978, AM J EPIDEMIOL, V107, P510, DOI 10.1093/oxfordjournals.aje.a112570
   DENTONKELAAR I, 1990, INT J OBESITY, V14, P753
   DEWAARD F, 1964, CANCER-AM CANCER SOC, V17, P141, DOI 10.1002/1097-0142(196402)17:2<141::AID-CNCR2820170202>3.0.CO;2-Z
   DONAHUE RP, 1987, LANCET, V1, P821
   EVANS DJ, 1983, J CLIN ENDOCR METAB, V57, P304, DOI 10.1210/jcem-57-2-304
   FOLSOM AR, 1990, AM J EPIDEMIOL, V131, P794, DOI 10.1093/oxfordjournals.aje.a115570
   FRISCH RE, 1985, BRIT J CANCER, V52, P885, DOI 10.1038/bjc.1985.273
   GILLUM RF, 1987, J CHRON DIS, V40, P421, DOI 10.1016/0021-9681(87)90175-5
   HARTZ AJ, 1983, PREV MED, V12, P351, DOI 10.1016/0091-7435(83)90244-X
   HSIEH CC, 1990, INT J CANCER, V46, P796, DOI 10.1002/ijc.2910460508
   INGRAM D, 1989, CANCER-AM CANCER SOC, V64, P1049, DOI 10.1002/1097-0142(19890901)64:5<1049::AID-CNCR2820640515>3.0.CO;2-M
   INGRAM DM, 1990, BRIT J CANCER, V61, P303, DOI 10.1038/bjc.1990.57
   KAMPERT JB, 1988, AM J EPIDEMIOL, V128, P962
   KAYE SA, 1991, INT J EPIDEMIOL, V20, P151, DOI 10.1093/ije/20.1.151
   LAPIDUS L, 1988, INT J OBESITY, V12, P361
   LARSSON B, 1984, BMJ-BRIT MED J, V288, P1401, DOI 10.1136/bmj.288.6428.1401
   LEMARCHAND L, 1988, AM J EPIDEMIOL, V128, P137
   LONDON S, 1989, HEMATOL ONCOL CLIN N, V3, P559, DOI 10.1016/S0889-8588(18)30520-3
   LONDON SJ, 1989, JAMA-J AM MED ASSOC, V262, P2853
   MOORE JW, 1988, OXFORD REV REPROD B, V10, P180
   PARAZZINI F, 1990, INT J CANCER, V45, P397, DOI 10.1002/ijc.2910450303
   PEIRIS AN, 1987, J CLIN ENDOCR METAB, V64, P162, DOI 10.1210/jcem-64-1-162
   PEIRIS AN, 1986, J CLIN INVEST, V78, P1648, DOI 10.1172/JCI112758
   PLYMATE SR, 1990, METABOLISM, V39, P967, DOI 10.1016/0026-0495(90)90309-Z
   PLYMATE SR, 1988, J CLIN ENDOCR METAB, V67, P460, DOI 10.1210/jcem-67-3-460
   SCHAPIRA DV, 1990, ANN INTERN MED, V112, P182, DOI 10.7326/0003-4819-112-3-182
   SIITERI PK, 1982, RECENT PROG HORM RES, V38, P457
   SONNICHSEN AC, 1990, DEUT MED WOCHENSCHR, V115, P1906, DOI 10.1055/s-2008-1065242
   SWANSON CA, 1988, CANCER RES, V48, P5363
   VANNOORD PAH, 1990, INT J EPIDEMIOL, V19, P564, DOI 10.1093/ije/19.3.564
   VATTEN LJ, 1990, INT J CANCER, V45, P440, DOI 10.1002/ijc.2910450311
   VATTEN LJ, 1990, BRIT J CANCER, V61, P881, DOI 10.1038/bjc.1990.197
   VONSCHOULTZ B, 1989, J STEROID BIOCHEM, V32, P327, DOI 10.1016/0022-4731(89)90272-0
   WAARD FD, 1975, CANCER RES, V35, P3351
   WILLETT WC, 1987, NEW ENGL J MED, V316, P22, DOI 10.1056/NEJM198701013160105
   WYNDER EL, 1978, CANCER-AM CANCER SOC, V41, P2341, DOI 10.1002/1097-0142(197806)41:6<2341::AID-CNCR2820410637>3.0.CO;2-N
NR 46
TC 106
Z9 114
U1 0
U2 9
PU WILEY
PI HOBOKEN
PA 111 RIVER ST, HOBOKEN 07030-5774, NJ USA
SN 0020-7136
EI 1097-0215
J9 INT J CANCER
JI Int. J. Cancer
PD APR 22
PY 1992
VL 51
IS 1
BP 14
EP 19
DI 10.1002/ijc.2910510104
PG 6
WC Oncology
SC Oncology
GA HQ417
UT WOS:A1992HQ41700003
PM 1563834
DA 2025-02-23
ER

PT J
AU WATTENBERG, LW
AF WATTENBERG, LW
TI INHIBITION OF CARCINOGENESIS BY MINOR DIETARY CONSTITUENTS
SO CANCER RESEARCH
LA English
DT Article
ID large intestinal cancer; occurring organosulfur compounds; azaserine-treated rats; methyl-n-nitrosourea; f344 rats; inositol hexaphosphate; tumor promotion; ellagic acid; genus allium; chemical carcinogenesis
AB A major foundation of the field of cancer chemoprevention has resided in an impressive number of animal studies showing that cancer can be prevented by a variety of chemical compounds. In the search for increasingly effective inhibitors, both synthetic and naturally occurring compounds are being investigated. One group of naturally occurring compounds of particular interest consists of minor dietary nonnutrients. Foods of plant origin frequently contain as much as several per cent of these compounds. In recent years there has been a growing awareness that they may have important effects on the consequences of exposure to carcinogenic agents. This information comes from studies of whole diets; individual dietary constituents, particularly those from plants; and finally from investigations of pure compounds. The nonnutrient inhibitors of carcinogenesis have several different mechanisms of action. Some are blocking agents; ie., they prevent carcinogens from reaching or reacting with critical target sites. Others are suppressing agents; ie., they prevent evolution of the neoplastic process in cells that otherwise would become malignant. Occasionally, one compound will show both mechanisms. The nonnutrient compounds have the important attribute of there being data on their consumption by humans. Thus, it may be possible to evaluate their impact on cancer risk. Ultimately, information pertaining to these compounds may be useful in terms of diet selection or their use as dietary supplements.
RP UNIV MINNESOTA, MED & PATHOL LAB, MINNEAPOLIS, MN 55455 USA.
CR ATHAR M, 1989, CANCER RES, V49, P5784
   BELMAN S, 1983, CARCINOGENESIS, V4, P1063, DOI 10.1093/carcin/4.8.1063
   BRADY JF, 1988, CANCER RES, V48, P5937
   CHANG RL, 1985, CARCINOGENESIS, V6, P1127, DOI 10.1093/carcin/6.8.1127
   CHUNG FL, 1984, CANCER RES, V44, P2924
   CHUNG FL, 1985, CARCINOGENESIS, V6, P539, DOI 10.1093/carcin/6.4.539
   DELORIA L, 1985, BIOCHEM BIOPH RES CO, V131, P109, DOI 10.1016/0006-291X(85)91777-2
   ELSON CE, 1988, CARCINOGENESIS, V9, P331, DOI 10.1093/carcin/9.2.331
   FEARON ER, 1990, CELL, V61, P759, DOI 10.1016/0092-8674(90)90186-I
   FENWICK GR, 1983, CRC CR REV FOOD SCI, V18, P123, DOI 10.1080/10408398209527361
   FENWICK GR, 1985, CRC CR REV FOOD SCI, V22, P199, DOI 10.1080/10408398509527415
   FENWICK GR, 1985, CRC CR REV FOOD SCI, V22, P273, DOI 10.1080/10408398509527417
   FENWICK GR, 1985, CRC CR REV FOOD SCI, V23, P1
   FUJIKI H, 1990, ANTIMUTAGENS ANTICAR, V2, P2015
   GOODERHAM NJ, 1986, ARCH BIOCHEM BIOPHYS, V250, P418, DOI 10.1016/0003-9861(86)90744-7
   HA YL, 1990, CANCER RES, V50, P1097
   HARTMAN PE, 1990, ENVIRON MOL MUTAGEN, V15, P145, DOI 10.1002/em.2850150305
   HECHT SS, 1989, CARCINOGENESIS, V10, P1901, DOI 10.1093/carcin/10.10.1901
   HUANG MT, 1987, P AM ASSOC CANC RES, V28, P173
   ISSEMANN I, 1990, NATURE, V347, P645, DOI 10.1038/347645a0
   KATO R, 1983, CARCINOGENESIS, V4, P1301, DOI 10.1093/carcin/4.10.1301
   KELLOFF GJ, 1990, SEMIN ONCOL, V17, P438
   KRINSKY NI, 1989, J NUTR, V119, P123, DOI 10.1093/jn/119.1.123
   LONGNECKER DS, 1987, FOOD CHEM TOXICOL, V25, P823, DOI 10.1016/0278-6915(87)90260-2
   LONGNECKER DS, 1981, CANCER-AM CANCER SOC, V47, P1562, DOI 10.1002/1097-0142(19810315)47:6+<1562::AID-CNCR2820471419>3.0.CO;2-Z
   MANDAL S, 1990, CARCINOGENESIS, V11, P55, DOI 10.1093/carcin/11.1.55
   MEDINA D, 1981, CARCINOGENESIS, V2, P451, DOI 10.1093/carcin/2.5.451
   MORSE MA, 1989, CANCER RES, V49, P549
   MUKHTAR H, 1988, CANCER RES, V48, P2361
   NARISAWA T, 1981, CANCER RES, V41, P1954
   NEBERT DW, 1990, NATURE, V347, P709, DOI 10.1038/347709a0
   NISHINO H, 1984, CARCINOGENESIS, V5, P1529, DOI 10.1093/carcin/5.11.1529
   RUBIO CA, 1984, JNCI-J NATL CANCER I, V72, P705
   SHAMSUDDIN AM, 1988, CARCINOGENESIS, V9, P577, DOI 10.1093/carcin/9.4.577
   SHAMSUDDIN AM, 1989, CARCINOGENESIS, V10, P625, DOI 10.1093/carcin/10.3.625
   SHAW PE, 1979, J AGR FOOD CHEM, V27, P246, DOI 10.1021/jf60222a032
   SILVERSTONE H, 1952, CANCER RES, V12, P750
   SOLZIN UJ, 1977, CRC CRIT REV FOOD SC, V9, P345
   Sparnins V L, 1986, NUTR CANCER, V8, P211
   SPARNINS VL, 1988, CARCINOGENESIS, V9, P131, DOI 10.1093/carcin/9.1.131
   SUMIYOSHI H, 1990, CANCER RES, V50, P5084
   TANAKA T, 1988, JPN J CANCER RES, V79, P1297, DOI 10.1111/j.1349-7006.1988.tb01559.x
   THOMPSON HJ, 1984, CANCER RES, V44, P2803
   TROLL W, 1987, ADV CANCER RES, V49, P265, DOI 10.1016/S0065-230X(08)60800-3
   VERMA AK, 1988, CANCER RES, V48, P5754
   WALASZEK Z, 1987, P AM ASSOC CANC RES, V28, P153
   WALASZEK Z, 1990, CANCER LETT, V54, P1, DOI 10.1016/0304-3835(90)90083-A
   WALASZEK Z, 1986, CANCER LETT, V33, P25, DOI 10.1016/0304-3835(86)90098-4
   WARGOVICH MJ, 1988, CANCER RES, V48, P6872
   WATTENBERG L W, 1989, PROCEEDINGS OF THE AMERICAN ASSOCIATION FOR CANCER RESEARCH ANNUAL MEETING, V30, P181
   WATTENBERG LW, 1986, CARCINOGENESIS, V7, P1379, DOI 10.1093/carcin/7.8.1379
   WATTENBERG LW, 1991, CARCINOGENESIS, V12, P151, DOI 10.1093/carcin/12.1.151
   WATTENBERG LW, 1977, JNCI-J NATL CANCER I, V58, P395, DOI 10.1093/jnci/58.2.395
   WATTENBERG LW, 1987, CARCINOGENESIS, V8, P1971, DOI 10.1093/carcin/8.12.1971
   WATTENBERG LW, 1989, CANCER RES, V49, P2689
   WATTENBERG LW, 1983, CANCER RES, V43, P4747
   WATTENBERG LW, 1983, CANCER RES, V43, P2448
   WATTENBERG LW, 1985, CANCER RES, V45, P1
   WATTENBERG LW, 1991, CARCINOGENESIS, V12, P115, DOI 10.1093/carcin/12.1.115
   WATTENBERG LW, 1985, DIET NUTRITION CANCE, V0, P193
   WATTENBERG LW, 1990, ANTIMUTAGENESIS ANTI, V2, P155
   WEI HC, 1990, CANCER RES, V50, P499
   ZILE MH, 1986, CANCER RES, V46, P3495
   1982, 1900, P358, V0, P0
   1982, 1900, P141, V0, P0
NR 65
TC 451
Z9 463
U1 0
U2 8
PU AMER ASSOC CANCER RESEARCH
PI PHILADELPHIA
PA 615 CHESTNUT ST, 17TH FLOOR, PHILADELPHIA, PA 19106-4404 USA
SN 0008-5472
EI 1538-7445
J9 CANCER RES
JI Cancer Res.
PD APR 1
PY 1992
VL 52
IS 7
BP S2085
EP S2091
DI 
PG 7
WC Oncology
SC Oncology
GA HL808
UT WOS:A1992HL80800014
DA 2025-02-23
ER

PT J
AU SHIBATA, A
   PAGANINIHILL, A
   ROSS, RK
   HENDERSON, BE
AF SHIBATA, A
   PAGANINIHILL, A
   ROSS, RK
   HENDERSON, BE
TI INTAKE OF VEGETABLES, FRUITS, BETA-CAROTENE, VITAMIN-C AND VITAMIN SUPPLEMENTS AND CANCER INCIDENCE AMONG THE ELDERLY - A PROSPECTIVE-STUDY
SO BRITISH JOURNAL OF CANCER
LA English
DT Article
ID lung-cancer; risk-factors; serologic precursors; colorectal-cancer; physical-activity; dietary factors; breast-cancer; colon cancer; a intake; frequency
AB A cohort of 11,580 residents of a retirement community initially free from cancer were followed from 1981 to 1989. A total of 1,335 incident cancer cases were diagnosed during the period. Relative risks of cancer were calculated for baseline consumption of vegetables, fruits, beta-carotene, dietary vitamin C, and vitamin supplements. After adjustment for age and smoking, no evidence of a protective effect was found for any of the dietary variables in men. However, an inverse association was observed between vitamin C supplement use and bladder cancer risk. In women, reduced cancer risks of all sites combined and of the colon were noted for combined intake of all vegetables and fruits, fruit intake alone, and dietary vitamin C. Supplemental use of vitamins A and C showed a protective effect on colon cancer risk in women. There was some suggestion that beta-carotene intake and supplemental use of vitamins A, C, and E were associated with reduced risk of lung cancer in women, but none of these results were statistically significant. These inverse associations observed in women seem to warrant further investigation, although there was inconsistency in results between the sexes.
C1 UNIV SO CALIF, SCH MED, DEPT PREVENT MED, LOS ANGELES, CA 90033 USA.
C3 University of Southern California
RP UNIV SO CALIF, SCH MED, KENNETH NORRIS JR COMPREHENS CANC CTR, 1441 EASTLAKE AVE, ROOM 800, LOS ANGELES, CA 90033 USA.
FU NCI NIH HHS [CA-32197, CA-17054] Funding Source: Medline
CR AMES BN, 1983, SCIENCE, V221, P1256, DOI 10.1126/science.6351251
   AOKI K, 1987, JPN J CANCER RES, V78, P1049
   BAKER RJ, 1978, GLIM SYSTEM, V0, P0
   BURING JE, 1989, CANCER PREVENTION, V0, P1
   CHEN LH, 1990, CANCER PREVENTION, V0, P1
   COLEMAN M, 1985, USER MANUAL MANYEARS, V0, P0
   Doll Richard, 1981, THE CAUSES OF CANCER, V0, P0
   FONTHAM ETH, 1988, CANCER-AM CANCER SOC, V62, P2267, DOI 10.1002/1097-0142(19881115)62:10<2267::AID-CNCR2820621033>3.0.CO;2-E
   FONTHAM ETH, 1990, INT J EPIDEMIOL, V19, PS32, DOI 10.1093/ije/19.Supplement_1.S32
   GEY KF, 1987, AM J CLIN NUTR, V45, P1368, DOI 10.1093/ajcn/45.5.1368
   GRAHAM S, 1982, AM J EPIDEMIOL, V116, P68, DOI 10.1093/oxfordjournals.aje.a113403
   GRAHAM S, 1978, JNCI-J NATL CANCER I, V61, P709
   GRAHAM S, 1983, JNCI-J NATL CANCER I, V70, P687
   GRAY GE, 1984, AM J EPIDEMIOL, V119, P581, DOI 10.1093/oxfordjournals.aje.a113775
   HANKIN JH, 1987, J CAN DIET ASSOC, V48, P219
   HIRAYAMA T, 1979, NUTR CANCER, V1, P67
   HSING AW, 1990, JNCI-J NATL CANCER I, V82, P941, DOI 10.1093/jnci/82.11.941
   HUMBLE CG, 1987, INT J EPIDEMIOL, V16, P341, DOI 10.1093/ije/16.3.341
   JAIN M, 1980, AM J EPIDEMIOL, V111, P212, DOI 10.1093/oxfordjournals.aje.a112888
   KERGOAT MJ, 1988, J AM GERIATR SOC, V36, P430, DOI 10.1111/j.1532-5415.1988.tb02382.x
   KOLONEL LN, 1988, AM J EPIDEMIOL, V127, P999, DOI 10.1093/oxfordjournals.aje.a114903
   LANZA E, 1986, J AM DIET ASSOC, V86, P732
   LANZA E, 1989, CANCER PREV, V0, P1
   LEMARCHAND L, 1989, JNCI-J NATL CANCER I, V81, P1158, DOI 10.1093/jnci/81.15.1158
   MACLENNAN R, 1977, INT J CANCER, V20, P854, DOI 10.1002/ijc.2910200606
   MENKES MS, 1986, NEW ENGL J MED, V315, P1250, DOI 10.1056/NEJM198611133152003
   METTLIN C, 1979, JNCI-J NATL CANCER I, V62, P1435
   MORGAN RW, 1978, AM J EPIDEMIOL, V107, P488, DOI 10.1093/oxfordjournals.aje.a112568
   MUIR C, 1987, CANCER INDICENCE 5 C, V5, P0
   NOMURA AMY, 1985, CANCER RES, V45, P2369
   OHNO Y, 1988, CANCER RES, V48, P1331
   PASTORINO U, 1987, NUTRITION AND CANCER, V10, P171
   PETO R, 1981, NATURE, V290, P201, DOI 10.1038/290201a0
   RISCH HA, 1988, AM J EPIDEMIOL, V127, P1179, DOI 10.1093/oxfordjournals.aje.a114911
   ROIDT L, 1988, AM J EPIDEMIOL, V128, P645, DOI 10.1093/oxfordjournals.aje.a115012
   RUSSELLBRIEFEL R, 1985, AM J EPIDEMIOL, V122, P741, DOI 10.1093/oxfordjournals.aje.a114157
   SAMET JM, 1984, AM J EPIDEMIOL, V120, P572, DOI 10.1093/oxfordjournals.aje.a113919
   SCHOBER SE, 1987, AM J EPIDEMIOL, V126, P1033, DOI 10.1093/oxfordjournals.aje.a114742
   SHEKELLE RB, 1981, LANCET, V2, P1185
   SHIBATA A, 1989, INT J CANCER, V44, P48, DOI 10.1002/ijc.2910440109
   STRYKER WS, 1988, AM J EPIDEMIOL, V127, P283, DOI 10.1093/oxfordjournals.aje.a114804
   WALD NJ, 1984, BRIT J CANCER, V49, P321, DOI 10.1038/bjc.1984.50
   WALD NJ, 1988, BRIT J CANCER, V57, P428, DOI 10.1038/bjc.1988.97
   WHITTEMORE AS, 1990, JNCI-J NATL CANCER I, V82, P915, DOI 10.1093/jnci/82.11.915
   Willet WC, 1990, NUTR EPIDEMIOLOGY, V0, P69
   WILLETT WC, 1990, NEW ENGL J MED, V323, P1664, DOI 10.1056/NEJM199012133232404
   WILLETT WC, 1990, NUTR REV, V48, P201, DOI 10.1111/j.1753-4887.1990.tb02936.x
   WILLETT WC, 1984, NEW ENGL J MED, V310, P430, DOI 10.1056/NEJM198402163100705
   WU AH, 1985, JNCI-J NATL CANCER I, V74, P747
   WU AH, 1987, BRIT J CANCER, V55, P687, DOI 10.1038/bjc.1987.140
   Ziegler R G, 1986, ADV EXP MED BIOL, V206, P11
NR 52
TC 285
Z9 302
U1 0
U2 7
PU NATURE PUBLISHING GROUP
PI LONDON
PA MACMILLAN BUILDING, 4 CRINAN ST, LONDON N1 9XW, ENGLAND
SN 0007-0920
EI 1532-1827
J9 BRIT J CANCER
JI Br. J. Cancer
PD OCT 15
PY 1992
VL 66
IS 4
BP 673
EP 679
DI 10.1038/bjc.1992.336
PG 7
WC Oncology
SC Oncology
GA JW712
UT WOS:A1992JW71200014
PM 1419605
DA 2025-02-23
ER

PT J
AU CLINTON, SK
   IMREY, PB
   MANGIAN, HJ
   NANDKUMAR, S
   VISEK, WJ
AF CLINTON, SK
   IMREY, PB
   MANGIAN, HJ
   NANDKUMAR, S
   VISEK, WJ
TI THE COMBINED EFFECTS OF DIETARY-FAT, PROTEIN, AND ENERGY-INTAKE ON AZOXYMETHANE-INDUCED INTESTINAL AND RENAL CARCINOGENESIS
SO CANCER RESEARCH
LA English
DT Article
ID mice fed 10-percent; plasma amino-acids; male f344 rats; environmental factors; colon carcinogenesis; restricted diet; tumor-incidence; caloric-intake; breast-cancer; end products
AB Two 3 x 3 factorial experiments were conducted to examine the effects of dietary protein (8, 16, and 32% of energy from casein) and dietary fat (12, 24, and 48% of energy from corn oil) on the initiation and promotion of azoxymethane-induced carcinogenesis in rats. For the initiation study, 33 weanling male Sprague-Dawley rats were randomized to each of nine diets fed ad libitum. Azoxymethane was administered s.c. between the fourth to sixth weeks of feeding, providing a total dose of 6 mg/100 g body weight. All rats were subsequently fed a common diet containing 16% energy from protein and 24% energy from fat for an additional 30 to 38 weeks. For the promotion study, all rats were fed a common diet containing 16% of energy from protein and 12% of energy from fat until the completion of azoxymethane administration, when 33 rats were randomized to each of nine diets varying in fat and protein content and fed these diets until sacrifice. Low-protein diets during the initiation phase were associated with increased risk of renal adenocarcinomas (P < 0.001) and mesenchymal (P = 0.005) malignancies. No other statistically significant relationships were found between the levels of dietary fat or protein and the prevalence of malignant lesions of the small intestine, colon, or kidney in either the initiation or promotion study (although polypoid adenocarcinoma of the colon increased suggestively from 13 to 19 to 26% of rats with increasing dietary protein during initiation). Results of a multiple logistic regression analysis, combining both studies, showed that ad libitum energy intake was significantly associated with intestinal carcinogenesis. The odds of finding an intestinal adenocarcinoma increased by 6.2 +/- 2.6% (SE) for each additional kilocalorie of mean daily ad libitum intake (P = 0.014). The quintile of rats which consumed the least averaged 60 kcal/day, while the most voracious quintile averaged 74 kcal/day. This 14 kcal/day difference in mean ad libitum intake corresponded to more than a doubling (146% increase) of the odds of developing an intestinal adenocarcinoma. These studies suggest that ad libitum energy intake is a critical factor modulating experimental colon carcinogenesis.
C1 UNIV ILLINOIS,COLL MED,DEPT MED INFORMAT SCI,URBANA,IL 61801.
   UNIV ILLINOIS,COLL MED,DEPT HLTH & SAFETY STUDIES,URBANA,IL 61801.
   UNIV ILLINOIS,COLL MED,DEPT STAT,URBANA,IL 61801.
   UNIV ILLINOIS,COLL MED,DEPT MED,DIV NUTR SCI,URBANA,IL 61801.
C3 University of Illinois System; University of Illinois Urbana-Champaign; University of Illinois System; University of Illinois Urbana-Champaign; University of Illinois System; University of Illinois Urbana-Champaign; University of Illinois System; University of Illinois Urbana-Champaign
RP CLINTON, SK (corresponding author), HARVARD UNIV,SCH MED,DANA FARBER CANC INST,CLIN PHARMACOL LAB,44 BINNEY ST,BOSTON,MA 02115, USA.
FU NCI NIH HHS [CA33796] Funding Source: Medline
CR ALBANES D, 1987, CANCER RES, V47, P1987
   AMES BN, 1990, SCIENCE, V249, P970, DOI 10.1126/science.2136249
   ANDERSON PA, 1985, J NUTR, V115, P1515, DOI 10.1093/jn/115.11.1515
   ARMSTRONG B, 1975, INT J CANCER, V15, P617, DOI 10.1002/ijc.2910150411
   BAKER SJ, 1989, SCIENCE, V244, P217, DOI 10.1126/science.2649981
   BORING CC, 1991, CA-CANCER J CLIN, V41, P19, DOI 10.3322/canjclin.41.1.19
   CAMPBELL TC, 1976, FED PROC, V35, P2470
   Carroll K K, 1975, PROG BIOCHEM PHARMACOL, V10, P308
   CLINTON SK, 1979, J NUTR, V109, P55, DOI 10.1093/jn/109.1.55
   CLINTON SK, 1984, J NUTR, V114, P1213, DOI 10.1093/jn/114.7.1213
   CLINTON SK, 1986, J NUTR, V116, P2290, DOI 10.1093/jn/116.11.2290
   CLINTON SK, 1988, CANCER RES, V48, P3035
   DOLL R, 1981, JNCI-J NATL CANCER I, V66, P1191, DOI 10.1093/jnci/66.6.1192
   DRASAR BS, 1973, BRIT J CANCER, V27, P167, DOI 10.1038/bjc.1973.20
   DRUCKER BJ, 1900, V321, V0, P1383
   FEARON ER, 1990, SCIENCE, V247, P49, DOI 10.1126/science.2294591
   FOLCH J, 1957, J BIOL CHEM, V226, P497
   FREEDMAN LS, 1990, CANCER RES, V50, P5710
   HAENSZEL W, 1968, JNCI-J NATL CANCER I, V40, P43
   HEVIA P, 1984, J NUTR, V114, P555, DOI 10.1093/jn/114.3.555
   Hosmer DW, 2000, APPL LOGISTIC REGRES, V0, P0, DOI DOI 10.1002/0471722146
   JENSEN OM, 1986, DIET NUTRITION CANCE, V1, P27
   JONES MG, 1987, CLIN NEPHROL, V27, P71
   KARI FW, 1983, CANCER RES, V43, P3674
   KLURFELD DM, 1987, CANCER RES, V47, P2759
   KUMAR SP, 1990, CANCER RES, V50, P5761
   LEPPERT M, 1987, SCIENCE, V238, P1411, DOI 10.1126/science.3479843
   LIN HC, 1991, J NUTR, V121, P832, DOI 10.1093/jn/121.6.832
   Linehan WM, 1989, CANCER PRINCIPLES PR, V0, P979
   MCLEAN AEM, 1970, BRIT J EXP PATHOL, V51, P587
   MEYER TW, 1983, KIDNEY INT, V23, P218
   NAUSS KM, 1987, AM J CLIN NUTR, V45, P243, DOI 10.1093/ajcn/45.1.243
   Newburgh LH, 1928, ARCH INTERN MED, V42, P801, DOI 10.1001/archinte.1928.00130230003001
   POLLARD M, 1984, CANCER TREAT REP, V68, P405
   POLLARD M, 1985, JNCI-J NATL CANCER I, V74, P1347
   PRESTONMARTIN S, 1990, CANCER RES, V50, P7415
   RAO CR, 1973, LINEAR STATISTICAL I, V0, P0
   Reddy BS, 1986, DIET NUTRITION CANCE, V1, P47
   REDDY BS, 1987, CANCER RES, V47, P1226
   ROSE DP, 1986, CANCER-AM CANCER SOC, V58, P2363, DOI 10.1002/1097-0142(19861201)58:11<2363::AID-CNCR2820581102>3.0.CO;2-#
   SHAHINIAN AH, 1971, CLIN CHEM, V17, P1077
   STASZEWSKI J, 1965, JNCI-J NATL CANCER I, V35, P291
   Steel RG, 1980, PRINCIPLES AND PROCEDURES OF STATISTICS. A BIOLOGICAL APPROACH, V0, P0
   SWANN PF, 1971, BIOCHEM J, V124, P283, DOI 10.1042/bj1240283
   TAKANO S, 1981, CANCER RES, V41, P624
   TOPPING DC, 1976, J NUTR, V106, P1583, DOI 10.1093/jn/106.11.1583
   VIBERTI G, 1987, AM J PHYSIOL, V253, PF388, DOI 10.1152/ajprenal.1987.253.3.F388
   VOGELSTEIN B, 1988, NEW ENGL J MED, V319, P525, DOI 10.1056/NEJM198809013190901
   WARD JM, 1975, VET PATHOL, V12, P165, DOI 10.1177/030098587501200302
   WARD JM, 1973, J NATL CANCER I, V51, P1029, DOI 10.1093/jnci/51.3.1029
   WEINDRUCH R, 1988, RETARDATION AGING DI, V0, P0
   WHITTEMORE AS, 1990, JNCI-J NATL CANCER I, V82, P915, DOI 10.1093/jnci/82.11.915
   WILLETT W, 1986, AM J EPIDEMIOL, V124, P17, DOI 10.1093/oxfordjournals.aje.a114366
   WILLETT W, 1989, NATURE, V338, P389, DOI 10.1038/338389a0
   WILLETT WC, 1990, NEW ENGL J MED, V323, P1664, DOI 10.1056/NEJM199012133232404
   1977, 1900, V110, V0, P1340
   1980, 1900, V110, V0, P1726
NR 60
TC 30
Z9 30
U1 0
U2 2
PU AMER ASSOC CANCER RESEARCH
PI PHILADELPHIA
PA PUBLIC LEDGER BLDG, SUITE 816, 150 S. INDEPENDENCE MALL W., PHILADELPHIA, PA 19106
SN 0008-5472
EI 
J9 CANCER RES
JI Cancer Res.
PD FEB 15
PY 1992
VL 52
IS 4
BP 857
EP 865
DI 
PG 9
WC Oncology
SC Oncology
GA HD163
UT WOS:A1992HD16300017
PM 1737347
DA 2025-02-23
ER

PT J
AU SHIBATA, MA
   TAMANO, S
   SHIRAI, T
   KAWABE, M
   FUKUSHIMA, S
AF SHIBATA, MA
   TAMANO, S
   SHIRAI, T
   KAWABE, M
   FUKUSHIMA, S
TI INORGANIC ALKALIZERS AND ACIDIFIERS UNDER CONDITIONS OF HIGH URINARY NA+ OR K+ ON CELL-PROLIFERATION AND 2-STAGE CARCINOGENESIS IN THE RAT BLADDER
SO JAPANESE JOURNAL OF CANCER RESEARCH
LA English
DT Article
DE SODIUM PHOSPHATE SALT; POTASSIUM PHOSPHATE SALT; URINARY CATION; PH; BLADDER TUMOR PROMOTION
ID l-ascorbic-acid; sodium ortho-phenylphenate; epidermal growth-factor; ion concentration; tumor promoters; f344 rats; saccharin; ph; cancer; urothelium
AB Effects of alkalizers and acidifiers on bladder cell proliferation and two-stage carcinogenesis were investigated under conditions of high urinary Na+ or K+. Animals were given 0.05% N-butyl-N-(4-hydroxybutyl) nitrosamine in their drinking water for 4 weeks and then received Na3PO4, NaH2PO4, NaCl, NaH2PO4 + NaCl, K3PO4, KH2PO4, KCl, KH2PO4 + KCl or no chemical supplement in the diet from weeks 5 to 8 and from weeks 12 to 20. During weeks 9 to 11, the rats were fed 3% uracil in their diet for acceleration of promotion. Na3PO4 or K3PO4 induced marked natriuresis or kaluresis and alkalinuria associated with strong promoting potential for bladder carcinogenesis. NaH2PO4 induced moderate natriuresis and aciduria and exhibited weak promoting activity. NaH2PO4 + NaCl or KH2PO4 + KCl caused marked increase in the respective cation levels and aciduria with elevation of promotion as compared to NaH2PO4 or KH2PO4 alone. NaCl or KCl induced moderate natriuresis or kaluresis and did not alter urinary pH. NaCl but not KCl also exerted weak promoting activity for bladder carcinogenesis. Increased DNA synthesis after test chemical exposure for 8 weeks and morphological alterations observed by scanning electron microscopy in the bladder epithelium were only quantitatively linked with promoting activity in the Na3PO4 case. With the other treatments no clear correlation between early cell proliferation and promotion potential was apparent. The present results suggest that although elevation in urinary Na+ or K+ level may be an essential factor for promotion of rat bladder carcinogenesis, the action of these cations may depend strongly on urinary alkalinity.
C1 OSAKA CITY UNIV, SCH MED, DEPT GENET, ABENO KU, OSAKA 545, JAPAN.
C3 Osaka Metropolitan University
RP NAGOYA CITY UNIV, SCH MED, DEPT PATHOL 1, 1 KAWASUMI, NAGOYA, AICHI 467, JAPAN.
CR ANDERSON RL, 1988, FOOD CHEM TOXICOL, V26, P665, DOI 10.1016/0278-6915(88)90065-8
   ANDERSON RL, 1987, FOOD CHEM TOXICOL, V25, P641, DOI 10.1016/0278-6915(87)90097-4
   BELAND FA, 1988, JNCI-J NATL CANCER I, V80, P325, DOI 10.1093/jnci/80.5.325
   CAMERON IL, 1980, CANCER RES, V40, P1493
   CHOWANIEC J, 1979, BRIT J CANCER, V39, P355, DOI 10.1038/bjc.1979.68
   CLAYSON DB, 1974, J NATL CANCER I, V52, P1685, DOI 10.1093/jnci/52.6.1685
   COHEN SM, 1985, FOOD CHEM TOXICOL, V23, P521, DOI 10.1016/0278-6915(85)90146-2
   COHEN SM, 1991, CARCINOGENESIS, V12, P1551, DOI 10.1093/carcin/12.9.1551
   COHEN SM, 1991, CANCER RES, V51, P1766
   COHEN SM, 1979, CANCER RES, V39, P1207
   COHEN SM, 1989, TOXICOL APPL PHARM, V101, P484, DOI 10.1016/0041-008X(89)90197-X
   COHEN SM, 1990, SCIENCE, V249, P1007, DOI 10.1126/science.2204108
   COHEN SM, 1983, PATHOLOGY BLADDER CA, V2, P141
   EAGLE H, 1973, J CELL PHYSIOL, V82, P1, DOI 10.1002/jcp.1040820102
   FLAKS A, 1973, J NATL CANCER I, V51, P2007, DOI 10.1093/jnci/51.6.2007
   FUJII T, 1987, FOOD CHEM TOXICOL, V25, P359, DOI 10.1016/0278-6915(87)90169-4
   FUKUSHIMA S, 1984, CANCER LETT, V23, P29, DOI 10.1016/0304-3835(84)90058-2
   FUKUSHIMA S, 1983, CANCER RES, V43, P4454
   FUKUSHIMA S, 1983, FOOD CHEM TOXICOL, V21, P59, DOI 10.1016/0278-6915(83)90269-7
   FUKUSHIMA S, 1980, CANCER RES, V40, P734
   FUKUSHIMA S, 1986, CANCER RES, V46, P1623
   FUKUSHIMA S, 1988, CARCINOGENESIS, V9, P1203, DOI 10.1093/carcin/9.7.1203
   FUKUSHIMA S, 1987, CANCER RES, V47, P4821
   FUKUSHIMA S, 1991, CANCER RES, V51, P2548
   FUKUSHIMA S, 1986, JPN J CANCER RES, V77, P1074
   FUKUSHIMA S, 1983, JPN J CANCER RES, V74, P625
   HARTGE P, 1983, JNCI-J NATL CANCER I, V70, P1021
   HICKS RM, 1976, CANCER RES, V36, P2502
   HICKS RM, 1975, CHEM-BIOL INTERACT, V11, P225, DOI 10.1016/0009-2797(75)90101-5
   HOWE GR, 1980, JNCI-J NATL CANCER I, V64, P701
   IMAIDA K, 1983, CARCINOGENESIS, V4, P659, DOI 10.1093/carcin/4.6.659
   JOHNSON JD, 1976, NATURE, V262, P661, DOI 10.1038/262661a0
   KNOWLES MA, 1986, CARCINOGENESIS, V7, P767, DOI 10.1093/carcin/7.5.767
   KUNZE E, 1986, CARCINOGENESIS, V7, P163, DOI 10.1093/carcin/7.1.163
   LINA BAR, 1989, CARCINOGENESIS, V10, P1733, DOI 10.1093/carcin/10.9.1733
   METTLIN C, 1979, AM J EPIDEMIOL, V110, P255, DOI 10.1093/oxfordjournals.aje.a112810
   MILLER AB, 1977, CANCER RES, V37, P2939
   MOMOSE H, 1991, CANCER RES, V51, P5487
   MORSTYN G, 1983, J CLIN INVEST, V72, P1844, DOI 10.1172/JCI111145
   OYASU R, 1981, CANCER RES, V41, P478
   PHILLIPS JC, 1986, FOOD CHEM TOXICOL, V24, P283, DOI 10.1016/0278-6915(86)90003-7
   Rozengurt E, 1980, ANN N Y ACAD SCI, V339, P175, DOI 10.1111/j.1749-6632.1980.tb15977.x
   RUBIN H, 1971, J CELL BIOL, V51, P686, DOI 10.1083/jcb.51.3.686
   Scheving LE, 1974, JOURNAL OF EUROPEAN TOXICOLOGY, V7, P203
   SHIBATA MA, 1989, CARCINOGENESIS, V10, P1651, DOI 10.1093/carcin/10.9.1651
   SHIBATA MA, 1986, UROL RES, V14, P201, DOI 10.1007/BF00441114
   SHIBATA MA, 1989, FOOD CHEM TOXICOL, V27, P403, DOI 10.1016/0278-6915(89)90147-6
   SHIBATA MA, 1991, TERATOGEN CARCIN MUT, V11, P305, DOI 10.1002/tcm.1770110604
   SHIBATA MA, 1989, TOXICOL APPL PHARM, V99, P37, DOI 10.1016/0041-008X(89)90109-9
   TILTMAN AJ, 1972, J NATL CANCER I, V48, P125
   WYNDER EL, 1977, CANCER-AM CANCER SOC, V40, P1246, DOI 10.1002/1097-0142(197709)40:3<1246::AID-CNCR2820400340>3.0.CO;2-5
   YURA Y, 1989, CANCER RES, V49, P1548
NR 52
TC 15
Z9 15
U1 0
U2 2
PU JAPANESE CANCER ASSOC
PI TOKYO
PA C/O JAPANESE FOUNDATION CANCER RESEARCH,1-37-1, KAMI-IKEBUKURO, TOSHIMA-KU, TOKYO, 170-0012, JAPAN
SN 0910-5050
EI 
J9 JPN J CANCER RES
JI Jpn. J. Cancer Res.
PD AUG 15
PY 1992
VL 83
IS 8
BP 821
EP 829
DI 10.1111/j.1349-7006.1992.tb01986.x
PG 9
WC Oncology
SC Oncology
GA JJ209
UT WOS:A1992JJ20900005
PM 1399819
DA 2025-02-23
ER

PT J
AU LOFT, S
   VISTISEN, K
   EWERTZ, M
   TJONNELAND, A
   OVERVAD, K
   POULSEN, HE
AF LOFT, S
   VISTISEN, K
   EWERTZ, M
   TJONNELAND, A
   OVERVAD, K
   POULSEN, HE
TI OXIDATIVE DNA DAMAGE ESTIMATED BY 8-HYDROXYDEOXYGUANOSINE EXCRETION IN HUMANS - INFLUENCE OF SMOKING, GENDER AND BODY-MASS INDEX
SO CARCINOGENESIS
LA English
DT Article
ID urinary 8-hydroxy-2'-deoxyguanosine; cigarette-smoking; oxygen radicals; ascorbic-acid; 8-hydroxyguanine; cancer; plasma; risk
AB Oxidative DNA damage may be implicated in ageing, carcinogenesis and other degenerative diseases. Oxidative DNA damage can be assessed in humans in vivo from the urinary excretion of the DNA-repair product 8-hydroxydeoxy-guanosine (8OHdG). We investigated factors influencing the excretion of 8OHdG in 24 h urine from 83 randomly selected healthy subjects (52 women) aged 40 - 64 years. For 2 weeks prior to urine collection the subjects kept a weighed diet record. 8OHdG was quantified by an automatic three-dimensional HPLC analysis with electrochemical detection. The 8OHdG excretion was 252 +/- 103 (mean +/- SD) pmol kg body weight/24 h with a range from 78 to 527. Multiple regression analysis identified three factors, smoking, body mass index (BMI) and gender, as significant predictors of the 8OHdG excretion. In 30 smokers the 8OHdG excretion was 320 +/- 99 pmol/kg/24 h opposed to 213 +/- 84 pmol/kg/24 h in 53 non-smokers. According to multiple regression analysis smokers excreted 50% (31-69%; 95% confidence interval) more 8OHdG than non-smokers. In 52 women the 8OHdG excretion was 240 +/- 106 pmol/kg/24 h opposed to 271 +/- 96 pmol/kg/24 h in 31 men. According to the multiple regression analysis men excreted 29% (10-48%) more 8OHdG than women. According to multiple regression analysis the 8OHdG excretion decreased with 4% (2 - 6%) per increment in BMI measured in kg/m2. The dietary distribution of energy demonstrated no important predictive value with respect to 8OHdG excretion. The intake of the antioxidant vitamins C and E and of vitamin A equivalents, including beta-carotene, was not associated with 8OHdG excretion. The results suggest that smoking increases oxidative DNA damage by approximately 50%. This effect implies potential serious health effects adding to the other well-known health hazards of smoking. The higher 8OHdG excretion in men and lean subjects may be related to a higher rate of metabolism with increased availability of reactive oxygen species. The apparent 7-fold individual variation in oxidative DNA damage carries implications regarding the rate of ageing and the risk of cancer and other degenerative diseases. The excretion of 8OHdG into urine offers a valuable tool for testing such hypotheses in humans.
C1 DANISH CANC SOC, DANISH CANC REGISTRY, INST CANC EPIDEMIOL, DK-2100 COPENHAGEN 0, DENMARK.
   AARHUS UNIV, INST EPIDEMIOL & SOCIAL MED, DK-8000 AARHUS C, DENMARK.
C3 Danish Cancer Society; Aarhus University
RP LOFT, S (corresponding author), UNIV COPENHAGEN, DEPT PHARMACOL, JULIANE MARIESVEJ 20, DK-2100 COPENHAGEN, DENMARK.
CR ADELMAN R, 1988, P NATL ACAD SCI USA, V85, P2706, DOI 10.1073/pnas.85.8.2706
   AMES BN, 1989, FREE RADICAL RES COM, V7, P121, DOI 10.3109/10715768909087933
   BERGTOLD DS, 1990, ADV EXP MED BIOL, V264, P311
   BERGTOLD DS, 1988, OXYGEN RADICALS BIOL, V0, P483
   BORG DC, 1989, CRC HDB FREE RADICAL, V0, P63
   CARPENTER KLH, 1991, KLIN WOCHENSCHR, V69, P1039, DOI 10.1007/BF01645155
   CATHCART R, 1984, P NATL ACAD SCI-BIOL, V81, P5633, DOI 10.1073/pnas.81.18.5633
   CHENG KC, 1992, J BIOL CHEM, V267, P166
   DEGAN P, 1991, CARCINOGENESIS, V12, P865, DOI 10.1093/carcin/12.5.865
   DJURIC Z, 1991, J NATL CANCER I, V83, P766, DOI 10.1093/jnci/83.11.766
   FISCHERNIELSEN A, 1992, FREE RADICAL BIO MED, V13, P121, DOI 10.1016/0891-5849(92)90073-P
   Floyd R A, 1986, FREE RADIC RES COMMUN, V1, P163, DOI 10.3109/10715768609083148
   FRAGA CG, 1991, P NATL ACAD SCI USA, V88, P11003, DOI 10.1073/pnas.88.24.11003
   FRAGA CG, 1990, P NATL ACAD SCI USA, V87, P4533, DOI 10.1073/pnas.87.12.4533
   FREI B, 1991, BIOCHEM J, V277, P133, DOI 10.1042/bj2770133
   FRY RJM, 1991, RADIAT RES, V126, P157, DOI 10.2307/3577814
   GREENWALD RA, 1991, SEMIN ARTHRITIS RHEU, V20, P219, DOI 10.1016/0049-0172(91)90018-U
   HALLIWELL B, 1990, METHOD ENZYMOL, V186, P1
   HAYAKAWA M, 1991, BIOCHEM BIOPH RES CO, V179, P1023, DOI 10.1016/0006-291X(91)91921-X
   KASAI H, 1986, CARCINOGENESIS, V7, P1849, DOI 10.1093/carcin/7.11.1849
   KASAI H, 1984, JPN J CANCER RES, V75, P1037
   KASAI H, 1984, JPN J CANCER RES, V75, P841
   KIYOSAWA H, 1990, FREE RADICAL RES COM, V11, P23, DOI 10.3109/10715769009109664
   LEANDERSON P, 1992, CHEM-BIOL INTERACT, V81, P197, DOI 10.1016/0009-2797(92)90034-I
   LEANDERSON P, 1990, CHEM-BIOL INTERACT, V75, P71, DOI 10.1016/0009-2797(90)90023-G
   LUKASKI HC, 1985, AM J CLIN NUTR, V41, P810, DOI 10.1093/ajcn/41.4.810
   LUNEC J, 1990, ANN CLIN BIOCHEM, V27, P173, DOI 10.1177/000456329002700301
   MEIJER GAL, 1992, AM J CLIN NUTR, V55, P637, DOI 10.1093/ajcn/55.3.637
   MOFFATT RJ, 1991, METABOLISM, V40, P465, DOI 10.1016/0026-0495(91)90225-L
   OVERVAD K, 1991, INT J EPIDEMIOL, V20, P900, DOI 10.1093/ije/20.4.900
   REILLY PM, 1991, AM J SURG, V161, P488, DOI 10.1016/0002-9610(91)91120-8
   RIEMERSMA RA, 1991, LANCET, V337, P1, DOI 10.1016/0140-6736(91)93327-6
   SALONEN JT, 1992, LANCET, V339, P883, DOI 10.1016/0140-6736(92)90926-T
   SHAH M, 1988, EUR J CLIN NUTR, V42, P741
   SHIBUTANI S, 1991, NATURE, V349, P431, DOI 10.1038/349431a0
   SHIGENAGA MK, 1991, FREE RADICAL BIO MED, V10, P211, DOI 10.1016/0891-5849(91)90078-H
   SHIGENAGA MK, 1989, P NATL ACAD SCI USA, V86, P9697, DOI 10.1073/pnas.86.24.9697
   SIMIC MG, 1991, MUTAT RES, V250, P17, DOI 10.1016/0027-5107(91)90158-K
   SPECTOR A, 1981, EXP EYE RES, V33, P673, DOI 10.1016/S0014-4835(81)80107-8
   TJONNELAND A, 1991, INT J EPIDEMIOL, V20, P906, DOI 10.1093/ije/20.4.906
   ZIEGLER RG, 1989, J NUTR, V119, P116, DOI 10.1093/jn/119.1.116
NR 41
TC 588
Z9 624
U1 0
U2 45
PU OXFORD UNIV PRESS
PI OXFORD
PA GREAT CLARENDON ST, OXFORD OX2 6DP, ENGLAND
SN 0143-3334
EI 
J9 CARCINOGENESIS
JI Carcinogenesis
PD DEC 15
PY 1992
VL 13
IS 12
BP 2241
EP 2247
DI 10.1093/carcin/13.12.2241
PG 7
WC Oncology
SC Oncology
GA KD322
UT WOS:A1992KD32200008
PM 1473230
DA 2025-02-23
ER

PT J
AU PAGANELLI, GM
   BIASCO, G
   BRANDI, G
   SANTUCCI, R
   GIZZI, G
   VILLANI, V
   CIANCI, M
   MIGLIOLI, M
   BARBARA, L
AF PAGANELLI, GM
   BIASCO, G
   BRANDI, G
   SANTUCCI, R
   GIZZI, G
   VILLANI, V
   CIANCI, M
   MIGLIOLI, M
   BARBARA, L
TI EFFECT OF VITAMIN-A, VITAMIN-C, AND VITAMIN-E SUPPLEMENTATION ON RECTAL CELL-PROLIFERATION IN PATIENTS WITH COLORECTAL ADENOMAS
SO JOURNAL OF THE NATIONAL CANCER INSTITUTE
LA English
DT Article
ID colon cancer; labeling distribution; ulcerative-colitis; large bowel; mucosa; risk; adenocarcinomas; carcinogenesis; inhibition; pattern
AB Studies suggest that cell proliferation abnormalities of the colorectal mucosa are associated with risk of neoplasia, and most cancers of the large bowel are thought to arise from adenomas. The results of other studies suggest that vitamins A, C, and E have chemopreventive efficacy against colon cancer in animal models. This study evaluates the effect of dietary vitamin supplementation on cell kinetics in uninvolved rectal mucosa in patients with colorectal adenomas. Twenty patients with colorectal adenomas were given vitamins A, C, and E for 6 months after complete polypectomy, and 21 patients with adenomas received placebo. In each patient, six biopsy specimens were taken from normal-appearing rectal mucosa before treatment and after 3 and 6 months of treatment and were incubated with tritiated thymidine ([H-3]thymidine), and the [H-3]thymidine-labeled cells were counted by use of autoradiography. Two parameters of cell proliferation were evaluated: 1) the ratio of the number of labeled cells to the total number of cells (thymidine labeling index) and 2) the ratio of the number of labeled cells in the upper 40% of the crypt to the total number of labeled cells in the crypt (PHI-h). The latter index reflects abnormal expansion of the proliferative compartment and is thought to be an intermediate bio-marker of cancer risk. In patients receiving vitamins, PHI-h decreased progressively from baseline values, with increasing statistical significance (P < .05 after 3 months, P < .01 after 6 months). There was a statistically significant decrease in the thymidine labeling index in the 40% of the crypt near the mucosal surface, but the variation in the overall labeling index was not statistically significant. In the placebo group, we observed no statistically significant change in cell kinetics. These findings suggest that vitamin A, C, and E supplementation is effective in reducing abnormalities in cell kinetics that may indicate a precancerous condition. Before larger trials on chemoprevention of colorectal adenoma recurrence are conducted, additional studies are needed (a) to validate that cell kinetics is an intermediate biomarker, (b) to determine active agents, optimal dosage, and the relative efficacy of agents given alone and in combination, and (c) to test toxicity.
C1 UNIV BOLOGNA,CTR INTERDIPARTIMENTALE RIC CANC GIORGIO PRODI,I-40126 BOLOGNA,ITALY.
   UNIV BOLOGNA,IST FARMACOL CLIN,I-40126 BOLOGNA,ITALY.
C3 University of Bologna; University of Bologna
RP PAGANELLI, GM (corresponding author), UNIV BOLOGNA,POLICLIN S ORSOLA,IST CLIN MED & GASTROENTEROL,VIA MASSARENTI 9,I-40138 BOLOGNA,ITALY.
CR BENEDICT WF, 1980, CANCER RES, V40, P2796
   BIASCO G, 1990, CANCER RES, V50, P1156
   BIASCO G, 1984, CANCER RES, V44, P5450
   BRUCE WR, 1981, CANCER-AM CANCER SOC, V47, P1121, DOI 10.1002/1097-0142(19810301)47:5+<1121::AID-CNCR2820471310>3.0.CO;2-K
   CAMERON IL, 1990, CELL TISUE KINET, V23, P362
   COOK MG, 1980, CANCER RES, V40, P1329
   DELEON MP, 1988, CANCER RES, V48, P4121
   DESCHNER EE, 1982, CANCER-AM CANCER SOC, V50, P1136, DOI 10.1002/1097-0142(19820915)50:6<1136::AID-CNCR2820500617>3.0.CO;2-A
   HATHCOCK JN, 1990, AM J CLIN NUTR, V52, P183, DOI 10.1093/ajcn/52.2.183
   LIPKIN M, 1983, CANCER RES, V43, P1899
   LIPKIN M, 1988, CANCER RES, V48, P235
   LIPKIN M, 1974, CANCER, V34, P878, DOI 10.1002/1097-0142(197409)34:3+<878::AID-CNCR2820340715>3.0.CO;2-R
   LIPKIN M, 1985, NEW ENGL J MED, V313, P1381, DOI 10.1056/NEJM198511283132203
   Mirvish SS, 1981, ASCORBIC ACID INHIBI, V0, P101
   MOON RC, 1976, CANCER RES, V36, P2626
   NEWBERNE PM, 1973, J NATL CANCER I, V50, P439, DOI 10.1093/jnci/50.2.439
   Newmark HL, 1981, INHIBITION TUMOR IND, V0, P127
   PAGANELLI GM, 1991, CANCER, V68, P2451, DOI 10.1002/1097-0142(19911201)68:11<2451::AID-CNCR2820681121>3.0.CO;2-4
   PHILLIPS RW, 1990, GASTROENTEROLOGY, V100, P0
   RAMESHA A, 1990, JPN J CANCER RES, V81, P1239
   RISIO M, 1991, CANCER RES, V51, P1917
   RISIO M, 1988, GASTROENTEROLOGY, V94, P899, DOI 10.1016/0016-5085(88)90545-8
   ROZEN P, 1989, GUT, V30, P650, DOI 10.1136/gut.30.5.650
   SCHATZKIN A, 1990, JNCI-J NATL CANCER I, V82, P1746, DOI 10.1093/jnci/82.22.1746
   SPORN MB, 1983, CANCER RES, V43, P3034
   TERPSTRA OT, 1987, GASTROENTEROLOGY, V92, P704, DOI 10.1016/0016-5085(87)90021-7
   THURNHERR N, 1973, CANCER RES, V33, P940
   WATTENBERG LW, 1985, CANCER RES, V45, P1
   WILLETT WC, 1984, NEW ENGL J MED, V310, P697, DOI 10.1056/NEJM198403153101106
NR 29
TC 94
Z9 98
U1 1
U2 3
PU NATL CANCER INSTITUTE
PI BETHESDA
PA 9030 OLD GEORGETOWN RD, BETHESDA, MD 20814
SN 0027-8874
EI 
J9 J NATL CANCER I
JI J. Natl. Cancer Inst.
PD JAN 1
PY 1992
VL 84
IS 1
BP 47
EP 51
DI 10.1093/jnci/84.1.47
PG 5
WC Oncology
SC Oncology
GA HG722
UT WOS:A1992HG72200014
PM 1738173
DA 2025-02-23
ER

PT J
AU FERGUSON, LR
   ROBERTON, AM
   MCKENZIE, RJ
   WATSON, ME
   HARRIS, PJ
AF FERGUSON, LR
   ROBERTON, AM
   MCKENZIE, RJ
   WATSON, ME
   HARRIS, PJ
TI ADSORPTION OF A HYDROPHOBIC MUTAGEN TO DIETARY FIBER FROM TARO (COLOCASIA-ESCULENTA), AN IMPORTANT FOOD PLANT OF THE SOUTH-PACIFIC
SO NUTRITION AND CANCER-AN INTERNATIONAL JOURNAL
LA English
DT Article
AB The incidence of colorectal cancer is lower in Polynesian populations of the South Pacific than in European populations.  This difference in incidence of the disease may be, at least partly, related to diet.  Dietary fiber is believed to protect against colorectal cancer, and one of the ways it may act is by adsorbing mutagens that are carcinogenic.  Very little is known about the chemical composition or the ability to adsorb mutagens of these dietary fibers from South Pacific food plants.  In contrast to European food plants, which are mostly dicotyledons, South Pacific food plants are mainly monocotyledons.  We isolated cell walls (dietary fiber) from the three edible parts of taro (Colocasia esculenta), which is a monocotyledon and a major South Pacific food plant.  The ability of these three unlignified cell-wall preparations to adsorb the hydrophobic environmental mutagen 1,8-dinitropyrene was studied.  The greatest adsorption occurred with walls from leaf blade, followed by petiole and corm walls, although the differences were not major.  The amount of adsorption was intermediate between the low adsorption previously found with unlignified dicotyledon walls (from the flesh of potato tubers and immature cabbage leaves) and the much higher adsorption found with unlignified walls from monocotyledons of the grass and cereal family (Poaceae) (from leaves of seedling Italian ryegrass).  These data are consistent with the monosaccharide compositions of the taro wall preparations, which were more similar to those of unlignified walls of dicotyledons than to unlignified walls of the Poaceae.  These findings are consistent with the hypothesis that the composition of the dietary fiber determines its adsorptive properties and that there may be important differences between the major dietary fibers of South Pacific and European food plants.
RP FERGUSON, LR (corresponding author), UNIV AUCKLAND,CANC RES LAB,AUCKLAND,NEW ZEALAND.
NR 0
TC 29
Z9 34
U1 0
U2 9
PU LAWRENCE ERLBAUM ASSOC INC
PI MAHWAH
PA 10 INDUSTRIAL AVE, MAHWAH, NJ 07430-2262
SN 0163-5581
EI 
J9 NUTR CANCER
JI Nutr. Cancer
PD JUN 15
PY 1992
VL 17
IS 1
BP 85
EP 95
DI 10.1080/01635589209514175
PG 11
WC Oncology; Nutrition & Dietetics
SC Oncology; Nutrition & Dietetics
GA HH389
UT WOS:A1992HH38900009
PM 1315430
DA 2025-02-23
ER

PT J
AU GROOPMAN, JD
   HALL, AJ
   WHITTLE, H
   HUDSON, GJ
   WOGAN, GN
   MONTESANO, R
   WILD, CP
AF GROOPMAN, JD
   HALL, AJ
   WHITTLE, H
   HUDSON, GJ
   WOGAN, GN
   MONTESANO, R
   WILD, CP
TI MOLECULAR DOSIMETRY OF AFLATOXIN-N7-GUANINE IN HUMAN URINE OBTAINED IN THE GAMBIA, WEST AFRICA
SO CANCER EPIDEMIOLOGY BIOMARKERS & PREVENTION
LA English
DT Article
ID hepatitis-b virus; hepatocellular-carcinoma; affinity-chromatography; albumin adducts; human exposure; aflatoxin; ducks; infection; excretion; samples
AB Hepatocellular carcinoma is one of the major human cancers, causing at least 250,000 deaths each year. Two of the major risk factors for this disease are aflatoxin exposure and hepatitis B virus. This study was undertaken to explore the relationship between dietary exposure to aflatoxins and the excretion of the major aflatoxin-DNA adduct and other metabolites into the urine of chronically exposed people who were either hepatitis B virus surface antigen-positive or -negative. The diets of 20 individuals, 10 males and 10 females, with ages ranging from 15 to 56 years, were monitored for 1 week, and aflatoxin intake levels were determined for each day. Starting on the fourth day, total 24-h urines were consecutively obtained for 4 days. The subjects were generally paired for hepatitis B virus status. Preparative monoclonal antibody affinity chromatography/high-performance liquid chromatography and competitive enzyme-linked immunosorbent assays were carried out on each of the urine samples, and the relationship between aflatoxin intake values and the excretion of (a) total aflatoxin metabolites and (b) aflatoxin-N7-guanine (AFB-N7-guanine) was determined. The average intake of total aflatoxins was 12.0-mu-g for the entire study group during the 1-week collection period. However, there was considerable day-to-day variation in exposures, from a low of zero to a high of 29.6-mu-g total aflatoxins/day. Initial efforts to characterize total aflatoxin metabolites in the urine samples were made by competitive enzyme-linked immunosorbent assay. The correlation coefficient for the analysis was 0.65, with P < 0.001. These competitive immunoassays determine a composite representation of the aflatoxin compounds in urine, and a separation method using high-performance liquid chromatography was required to resolve the individual aflatoxin components in urine. High-performance liquid chromatography revealed the preponderance of aflatoxin G1 in many of the urine samples in addition to the oxidative metabolites aflatoxin P1, aflatoxin Q1, and AFB-N7-guanine. One of the objectives of this study was to determine the molecular dosimetry of AFB-N7-guanine in people who were either hepatitis B virus surface antigen-positive or -negative. Comparison of total AFB-N7-guanine excretion in the urine of all subjects over the complete collection period plotted with total aflatoxin B1 exposure in the diet yields a correlation coefficient of 0.82 with P < 0.0001. Separation of the population into hepatitis B virus carriers and noncarriers revealed no difference in aflatoxin-DNA adduct levels in urine for a given dietary exposure.
C1 INT AGCY RES CANC,F-69372 LYONS,FRANCE.
   MRC,DUNN NUTR UNIT,CAMBRIDGE CB4 1XJ,ENGLAND.
   MIT,DIV TOXICOL,CAMBRIDGE,MA 02139.
C3 World Health Organization; International Agency for Research on Cancer (IARC); Massachusetts Institute of Technology (MIT)
RP GROOPMAN, JD (corresponding author), JOHNS HOPKINS UNIV,SCH HYG & PUBL HLTH,DEPT ENVIRONM HLTH SCI,615 N WOLFE ST,BALTIMORE,MD 21205, USA.
FU NCI NIH HHS [K04-CA01517, U01-CA48409] Funding Source: Medline
CR BAERTSCHI SW, 1989, CHEM RES TOXICOL, V2, P114, DOI 10.1021/tx00008a008
   BEASLEY RP, 1981, LANCET, V2, P1129
   BENNETT RA, 1981, CANCER RES, V41, P650
   Busby WF, 1985, CHEM CARCINOGENESIS, V2nd, P945
   CAMPBELL AD, 1986, PURE APPL CHEM, V58, P305, DOI 10.1351/pac198658020305
   COVA L, 1990, CANCER RES, V50, P2156
   CULLEN JM, 1990, CANCER RES, V50, P4072
   ESSIGMANN JM, 1977, P NATL ACAD SCI USA, V74, P1870, DOI 10.1073/pnas.74.5.1870
   GAN LS, 1988, CARCINOGENESIS, V9, P1323, DOI 10.1093/carcin/9.7.1323
   GROOPMAN JD, 1985, P NATL ACAD SCI USA, V82, P6492, DOI 10.1073/pnas.82.19.6492
   GROOPMAN JD, 1992, CANCER RES, V52, P45
   GROOPMAN JD, 1988, J ASSOC OFF ANA CHEM, V71, P861
   GROOPMAN JD, 1987, P AM ASSOC CANC RES, V28, P36
   GROOPMAN JD, 1991, MOL DOSIMETRY HUMAN, V0, P302
   OLUBUYIDE IO, 1991, INT J CANCER, V48, P468, DOI 10.1002/ijc.2910480327
   PEERS F, 1987, INT J CANCER, V39, P545, DOI 10.1002/ijc.2910390502
   QIAN GS, 1990, TUMOR SHANGHAI, V10, P207
   SABBIONI G, 1987, CARCINOGENESIS, V8, P819, DOI 10.1093/carcin/8.6.819
   SABBIONI G, 1990, CARCINOGENESIS, V11, P2063, DOI 10.1093/carcin/11.11.2063
   SELL S, 1991, CANCER RES, V51, P1278
   SRIVATANAKUL P, 1991, CANCER, V68, P2411, DOI 10.1002/1097-0142(19911201)68:11<2411::AID-CNCR2820681114>3.0.CO;2-0
   UCHIDA M, 1989, VIROLOGY, V173, P600, DOI 10.1016/0042-6822(89)90571-0
   VANRENSBURG SJ, 1985, BRIT J CANCER, V51, P713, DOI 10.1038/bjc.1985.107
   WILD CP, 1990, CANCER RES, V50, P245
   WILD CP, 1990, CARCINOGENESIS, V11, P2271, DOI 10.1093/carcin/11.12.2271
   WILD CP, 1986, J CELL BIOCHEM, V30, P171, DOI 10.1002/jcb.240300206
   YEH FS, 1989, CANCER RES, V49, P2506
NR 27
TC 124
Z9 135
U1 0
U2 20
PU AMER ASSOC CANCER RESEARCH
PI PHILADELPHIA
PA PUBLIC LEDGER BLDG, SUITE 816, 150 S. INDEPENDENCE MALL W., PHILADELPHIA, PA 19106
SN 1055-9965
EI 
J9 CANCER EPIDEM BIOMAR
JI Cancer Epidemiol. Biomarkers Prev.
PD MAR-APR 15
PY 1992
VL 1
IS 3
BP 221
EP 227
DI 
PG 7
WC Oncology; Public, Environmental & Occupational Health
SC Oncology; Public, Environmental & Occupational Health
GA HN952
UT WOS:A1992HN95200010
PM 1339082
DA 2025-02-23
ER

PT J
AU TALAMINI, R
   FRANCESCHI, S
   LAVECCHIA, C
   SERRAINO, D
   BARRA, S
   NEGRI, E
AF TALAMINI, R
   FRANCESCHI, S
   LAVECCHIA, C
   SERRAINO, D
   BARRA, S
   NEGRI, E
TI DIET AND PROSTATIC-CANCER - A CASE-CONTROL STUDY IN NORTHERN ITALY
SO NUTRITION AND CANCER-AN INTERNATIONAL JOURNAL
LA English
DT Article
AB The relationship between intake of various indicator foods and beverages and risk of prostatic cancer was assessed in 271 cases of prostatic cancer and 685 hospital controls recruited in two areas of northern Italy, the province of Pordenone and the greater Milan area. Increased risks were found for more frequent intake of meat [odds ratio (OR) in the highest vs. lowest consumption tertile = 1.4, 95% confidence interval (CI) 1.0-2.0], milk (OR = 1.6, 95% CI 1.1-2.4), fresh fruit (OR = 1.4, 95% CI 1.0-2.1), and vegetables (OR = 1.4, 95% CI 0.9-2.2). After allowance for the reciprocal confounding effect of various dietary habits, only frequent intake of milk seemed to be a significant independent indicator of prostatic cancer risk. There was also a clue that the unfavorable influence of frequent intake of a few food items (i.e., meat, fish, liver, ham and salami, milk and butter, and retinol) may be greater or restricted to older individuals (i.e., greater-than-or-equal-to 70 yrs of age). In conclusion, the present study confirms the presence of a moderate adverse effect of high intake of foods of animal origin, chiefly milk, while it suggests that a diet rich in fresh fruit and vegetables does not convey a protection.
RP TALAMINI, R (corresponding author), AVIANO CANC CTR,EPIDEMIOL UNIT,I-33081 AVIANO,ITALY.
NR 0
TC 134
Z9 140
U1 0
U2 2
PU LAWRENCE ERLBAUM ASSOC INC
PI MAHWAH
PA 10 INDUSTRIAL AVE, MAHWAH, NJ 07430-2262
SN 0163-5581
EI 
J9 NUTR CANCER
JI Nutr. Cancer
PD JUN 15
PY 1992
VL 18
IS 3
BP 277
EP 286
DI 10.1080/01635589209514228
PG 10
WC Oncology; Nutrition & Dietetics
SC Oncology; Nutrition & Dietetics
GA KF884
UT WOS:A1992KF88400008
PM 1296201
DA 2025-02-23
ER

PT J
AU MCINTOSH, GH
AF MCINTOSH, GH
TI THE INFLUENCE OF DIETARY VITAMIN-E AND CALCIUM STATUS ON INTESTINAL TUMORS IN RATS
SO NUTRITION AND CANCER-AN INTERNATIONAL JOURNAL
LA English
DT Article
AB Male Sprague-Dawley rats were fed from weaning low (1-5 ppm) and normal (26-50 ppm) vitamin E diets for 30-34 weeks.  Dietary fat was also varied from 5% (Experiment 1) to 20% (Experiments 2 and 3).  Intestinal tumors were induced by 1,2-dimethylhydrazine given subcutaneously as 10 weekly doses at 20 mg/kg body wt.  Tumor incidence was lower by 30% and burden was 25%-50% lower for low vitamin E rats than for vitamin E-replete rats.  This result was independent of the fat content of the diet.  In Experiment 3, vitamin E and calcium were assessed for their influence on intestinal tumors at two levels, with dietary vitamin E at 5 and 50 ppm and calcium at 0.2% and 1.0% in a 2 x 2 factorial experiment.  The high calcium-low vitamin E diet produced the greatest fall in tumor incidence and burden relative to the other treatments.  In this experiment, vitamin E deficiency reduced tumor incidence and calcium supplementation reduced tumor burden, with a significant interaction of the two.  However, this group also showed evidence of reduced food intake and kidney change (calcification), which may have confounded the result.  This points to a risk associated with this combination of nutrients at these levels in long-term experiments.
RP MCINTOSH, GH (corresponding author), CSIRO,DIV HUMAN NUTR,POB 10041 GOUGER ST,ADELAIDE,SA 5000,AUSTRALIA.
NR 0
TC 11
Z9 11
U1 0
U2 0
PU LAWRENCE ERLBAUM ASSOC INC
PI MAHWAH
PA 10 INDUSTRIAL AVE, MAHWAH, NJ 07430-2262
SN 0163-5581
EI 
J9 NUTR CANCER
JI Nutr. Cancer
PD JUN 15
PY 1992
VL 17
IS 1
BP 47
EP 55
DI 10.1080/01635589209514172
PG 9
WC Oncology; Nutrition & Dietetics
SC Oncology; Nutrition & Dietetics
GA HH389
UT WOS:A1992HH38900006
PM 1574444
DA 2025-02-23
ER

PT J
AU HENDERSON, MM
AF HENDERSON, MM
TI ROLE OF INTERVENTION TRIALS IN RESEARCH ON NUTRITION AND CANCER
SO CANCER RESEARCH
LA English
DT Article
ID womens health trial; low-fat diet; breast-cancer; randomized trial; mammary-tumors; vitamin-c; growth; feasibility; prevention; patterns
AB Randomized intervention trials of manipulated dietary differences are needed to identify not only specific causal associations between diet and disease but also the safety of the tested dietary modifications and whether they can lower community-wide rates of disease. Randomized trials of manipulated dietary changes are also used to identify biological markers of exposure and indicators of possible mechanisms of disease. The latter include measurements of changes in levels of metabolites and changes in the frequency of occurrence of either predisposing or predisease conditions. This group of studies is stimulated to a great extent by a demand for short-term surrogate endpoint measurements and objective measures of compliance that will lower the cost of studies and improve their credibility. Another series of dietary trials focuses on interventions to bring about long-term changes in dietary behavior at both the individual and community levels. All trials are designed to be cost efficient and to limit the exposure of average and low-risk individuals to interventions that may have long-term adverse effects. This conservative approach leads to some confusion about which interventions are being tested for use in clinical settings to lower risk in high-risk individuals and which interventions are being tested because they have the potential to lower the overall rates of disease in communities.
RP FRED HUTCHINSON CANC RES CTR, CANC PREVENT RES PROGRAM, 1124 COLUMBIA ST, MP-702, SEATTLE, WA 98104 USA.
CR BOYAR AP, 1988, NUTR CANCER, V11, P93, DOI 10.1080/01635588809513975
   BOYD NF, 1990, BRIT J CANCER, V62, P878, DOI 10.1038/bjc.1990.400
   BRADEN LM, 1986, LIPIDS, V21, P285, DOI 10.1007/BF02536414
   COHEN LA, 1986, JNCI-J NATL CANCER I, V77, P33
   DECOSSE JJ, 1989, JNCI-J NATL CANCER I, V81, P1290, DOI 10.1093/jnci/81.17.1290
   DOLL R, 1976, BRIT MED J, V2, P1525, DOI 10.1136/bmj.2.6051.1525
   DONATO KA, 1987, AM J CLIN NUTR, V45, P164, DOI 10.1093/ajcn/45.1.164
   FARQUHAR J, 1991, IMPROVING AM HLTH RE, V0, P33
   FARQUHAR JW, 1990, JAMA-J AM MED ASSOC, V264, P359, DOI 10.1001/jama.264.3.359
   GOLDIN BR, 1982, NEW ENGL J MED, V307, P1542, DOI 10.1056/NEJM198212163072502
   GORBACH SL, 1990, J AM DIET ASSOC, V90, P802
   Henderson MM, 1991, HEALTH EFFECTS OF DIETARY FATTY ACIDS., V0, P136
   HENDERSON MM, 1990, PREV MED, V19, P115, DOI 10.1016/0091-7435(90)90014-B
   HIGGINS ITT, 1988, PREV MED, V17, P116, DOI 10.1016/0091-7435(88)90077-1
   HOLMAN RT, 1961, JAMA-J AM MED ASSOC, V178, P930, DOI 10.1001/jama.1961.73040480019011
   HOWE GR, 1991, J NATL CANCER I, V83, P336, DOI 10.1093/jnci/83.5.336
   HURSTING SD, 1990, PREV MED, V19, P242, DOI 10.1016/0091-7435(90)90025-F
   INSULL W, 1990, ARCH INTERN MED, V150, P421, DOI 10.1001/archinte.150.2.421
   IP C, 1981, JNCI-J NATL CANCER I, V66, P291
   JURKOWSKI JJ, 1985, JNCI-J NATL CANCER I, V74, P1145
   KARMALI RA, 1984, JNCI-J NATL CANCER I, V73, P457, DOI 10.1093/jnci/73.2.457
   KARMALI RA, 1985, JNCI-J NATL CANCER I, V74, P1145
   MCKEOWNEYSSEN G, 1988, CANCER RES, V48, P4701
   MCMICHAEL AJ, 1988, CANCER RES, V48, P751
   PRENTICE RL, 1988, JNCI-J NATL CANCER I, V80, P802, DOI 10.1093/jnci/80.11.802
   PRENTICE RL, 1990, CANCER CAUSE CONTROL, V1, P81, DOI 10.1007/BF00053187
   PROCHASKA JO, 1988, J CONSULT CLIN PSYCH, V56, P520, DOI 10.1037/0022-006X.56.4.520
   ROSE DP, 1987, JNCI-J NATL CANCER I, V78, P623
   ROSE G, 1985, INT J EPIDEMIOL, V14, P32, DOI 10.1093/ije/14.1.32
   SHEPPARD L, 1991, AM J CLIN NUTR, V54, P821, DOI 10.1093/ajcn/54.5.821
   Tominaga S, 1985, NATL CANCER INST MONOGR, V69, P83
   WOODS MN, 1989, AM J CLIN NUTR, V49, P1179, DOI 10.1093/ajcn/49.6.1179
NR 32
TC 11
Z9 11
U1 0
U2 0
PU AMER ASSOC CANCER RESEARCH
PI PHILADELPHIA
PA 615 CHESTNUT ST, 17TH FLOOR, PHILADELPHIA, PA 19106-4404 USA
SN 0008-5472
EI 1538-7445
J9 CANCER RES
JI Cancer Res.
PD APR 1
PY 1992
VL 52
IS 7
BP S2030
EP S2034
DI 
PG 5
WC Oncology
SC Oncology
GA HL808
UT WOS:A1992HL80800004
DA 2025-02-23
ER

PT J
AU LEVIN, B
AF LEVIN, B
TI NUTRITION AND COLORECTAL-CANCER
SO CANCER
LA English
DT Article
ID large-bowel cancer; protein-kinase-c; colon cancer; cell-proliferation; dietary calcium; physical-activity; fatty-acids; high-risk; epithelium; epidemiology
AB Environmental and genetic factors play an important role in the cause and pathogenesis of colorectal cancer. In addition to nutritional aspects, other environmental factors include physical exercise, energy intake, obesity, and parity. Dietary components currently under study are dietary fiber, fat, fruits, vegetables, and calcium. Intermediate markers of colonic proliferation, including bromodeoxyuridine and proliferating cell nuclear antigen incorporation, are being used to evaluate the response of the colonic epithelium to putative chemopreventative agents.
RP UNIV TEXAS, MD ANDERSON CANC CTR, GASTROINTESTINAL ONCOL & DIGEST DIS SECT, HOUSTON, TX 77030 USA.
CR ARMSTRONG B, 1975, INT J CANCER, V15, P617, DOI 10.1002/ijc.2910150411
   BIRD RP, 1986, CARCINOGENESIS, V7, P1657, DOI 10.1093/carcin/7.10.1657
   BUFILL JA, 1990, ANN INTERN MED, V113, P779, DOI 10.7326/0003-4819-113-10-779
   BULL AW, 1988, CANCER RES, V48, P1771
   CORPET DE, 1990, CANCER RES, V50, P6955
   CRAVO M, 1991, GASTROENTEROLOGY, V100, P0
   DAVIS FG, 1989, INT J CANCER, V43, P587, DOI 10.1002/ijc.2910430409
   EARNEST DL, 1990, HEREDITARY COLORECTA, V0, P275
   FEARON ER, 1990, CELL, V61, P759, DOI 10.1016/0092-8674(90)90186-I
   GRAHAM S, 1988, AM J EPIDEMIOL, V128, P490, DOI 10.1093/oxfordjournals.aje.a114997
   GREGOIRE RC, 1989, GUT, V30, P376, DOI 10.1136/gut.30.3.376
   HAENSZEL W, 1973, J NATL CANCER I, V51, P1765, DOI 10.1093/jnci/51.6.1765
   ISBELL G M, 1989, GASTROENTEROLOGY, V96, P0
   JACOBS LR, 1988, GASTROENTEROL CLIN N, V17, P747
   JENSEN OM, 1986, DIET NUTRITION CANCE, V1, P0
   KERN SE, 1989, JAMA-J AM MED ASSOC, V261, P3099, DOI 10.1001/jama.261.21.3099
   KOPP R, 1991, CANCER RES, V51, P205
   KUNE GA, 1990, NUTR CANCER, V13, P9, DOI 10.1080/01635589009514041
   KVALE G, 1991, INT J CANCER, V47, P390, DOI 10.1002/ijc.2910470314
   LASHNER BA, 1989, GASTROENTEROLOGY, V97, P255, DOI 10.1016/0016-5085(89)90058-9
   LIPKIN M, 1988, CANCER RES, V48, P235
   LIPKIN M, 1985, NEW ENGL J MED, V313, P1381, DOI 10.1056/NEJM198511283132203
   LYON JL, 1978, AM J CLIN NUTR, V31, PS227, DOI 10.1093/ajcn/31.10.S227
   LYON JL, 1987, JNCI-J NATL CANCER I, V78, P853
   MACLENNAN R, 1978, AM J CLIN NUTR, V31, PS239, DOI 10.1093/ajcn/31.10.S239
   MOROTOMI M, 1990, CANCER RES, V50, P3595
   NEUGUT AI, 1991, J NATL CANCER I, V83, P359, DOI 10.1093/jnci/83.5.359
   PETERS RK, 1990, BRIT J CANCER, V61, P741, DOI 10.1038/bjc.1990.166
   POTTER JD, 1990, DIETARY FIBER /, V0, P431
   RAO CV, 1991, CANCER RES, V51, P4528
   Rogers A E, 1986, ADV EXP MED BIOL, V206, P473
   RONCUCCI L, 1991, HUM PATHOL, V22, P287, DOI 10.1016/0046-8177(91)90163-J
   ROSE DP, 1986, CANCER-AM CANCER SOC, V58, P2363, DOI 10.1002/1097-0142(19861201)58:11<2363::AID-CNCR2820581102>3.0.CO;2-#
   ROSENBERG IH, 1989, GASTROENTEROLOGY, V97, P502, DOI 10.1016/0016-5085(89)90091-7
   ROZEN P, 1989, GUT, V30, P650, DOI 10.1136/gut.30.5.650
   SORENSON AW, 1988, NUTR CANCER, V11, P135, DOI 10.1080/01635588809513981
   STEMMERMANN GN, 1990, DIGEST DIS SCI, V35, P1414, DOI 10.1007/BF01536750
   STERN HS, 1990, SURGERY, V108, P528
   TROCK B, 1990, JNCI-J NATL CANCER I, V82, P650, DOI 10.1093/jnci/82.8.650
   Trock B J, 1990, PROG CLIN BIOL RES, V346, P145
   TUYNS AJ, 1988, NUTR CANCER, V11, P189, DOI 10.1080/01635588809513986
   VERDIET GM, 1990, INT J CANCER, V46, P985
   VOGEL VG, 1989, HEMATOL ONCOL CLIN N, V3, P35, DOI 10.1016/S0889-8588(18)30566-5
   WARGOVICH MJ, 1983, CARCINOGENESIS, V4, P1205, DOI 10.1093/carcin/4.9.1205
   WARGOVICH MJ, 1988, GASTROENTEROL CLIN N, V17, P727
   WARGOVICH MJ, 1987, CARCINOGENESIS, V8, P487, DOI 10.1093/carcin/8.3.487
   WARGOVICH MJ, 1984, CANCER LETT, V23, P253, DOI 10.1016/0304-3835(84)90091-0
   WARGOVICH MJ, 1990, HEREDITARY COLORECTA, V0, P265
   WHITTEMORE AS, 1990, JNCI-J NATL CANCER I, V82, P915, DOI 10.1093/jnci/82.11.915
   WILLETT WC, 1990, NEW ENGL J MED, V323, P1664, DOI 10.1056/NEJM199012133232404
   WINN RJ, 1989, HEMATOL ONCOL CLIN N, V3, P65, DOI 10.1016/S0889-8588(18)30567-7
   YAMADA K, 1988, GASTROENTEROLOGY, V96, P0
NR 53
TC 34
Z9 38
U1 0
U2 5
PU WILEY
PI HOBOKEN
PA 111 RIVER ST, HOBOKEN 07030-5774, NJ USA
SN 0008-543X
EI 1097-0142
J9 CANCER-AM CANCER SOC
JI Cancer
PD SEP 15
PY 1992
VL 70
IS 6
BP 1723
EP 1726
DI 10.1002/1097-0142(19920915)70:4+<1723::AID-CNCR2820701612>3.0.CO;2-3
PG 4
WC Oncology
SC Oncology
GA JP334
UT WOS:A1992JP33400010
PM 1516026
DA 2025-02-23
ER

PT J
AU RANDALL, E
   MARSHALL, JR
   BRASURE, J
   GRAHAM, S
AF RANDALL, E
   MARSHALL, JR
   BRASURE, J
   GRAHAM, S
TI DIETARY PATTERNS AND COLON CANCER IN WESTERN NEW-YORK
SO NUTRITION AND CANCER-AN INTERNATIONAL JOURNAL
LA English
DT Article
AB Seven dietary patterns were identified among control subjects in the Western New York Diet Study (1975-1986) by application of principal components analysis to data from a 95-item food frequency interview. The results of case-control analyses of colon cancer risk for these patterns are presented. Cases were matched with neighborhood controls on the bases of age and sex; 205 colon case-control male and 223 female pairs were obtained. The dietary patterns and intakes of energy, total fat, and dietary fiber were examined with logistic regression for their individual contributions to risk. In males three of these dietary patterns were associated positively with fat and energy consumption; they elevated risk for colon cancer and accounted for more risk than did the specific nutrients. Control for energy and fat intakes allowed the projective influences of additional dietary patterns to be expressed. No patterns elevated risk in women; two patterns were protective for colon cancer. Controlling for energy and fat intake enhanced the protection afforded by one of these patterns but had no influence on that of the other. Measures of foods rather than single nutrients may be more inclusive of dietary exposures to risk as well as being related more directly to underlying health behaviors. Therefore they may be better able to account for risk in diseases with multiple causation.
RP RANDALL, E (corresponding author), SUNY BUFFALO,NUTR PROGRAM,BUFFALO,NY 14214, USA.
FU NCI NIH HHS [CA-11535, R0-CA-51720-01] Funding Source: Medline
NR 0
TC 83
Z9 90
U1 0
U2 1
PU LAWRENCE ERLBAUM ASSOC INC
PI MAHWAH
PA 10 INDUSTRIAL AVE, MAHWAH, NJ 07430-2262
SN 0163-5581
EI 
J9 NUTR CANCER
JI Nutr. Cancer
PD JUN 15
PY 1992
VL 18
IS 3
BP 265
EP 276
DI 10.1080/01635589209514227
PG 12
WC Oncology; Nutrition & Dietetics
SC Oncology; Nutrition & Dietetics
GA KF884
UT WOS:A1992KF88400007
PM 1296200
DA 2025-02-23
ER

PT J
AU KANSTROM, L
   HOLM, LE
AF KANSTROM, L
   HOLM, LE
TI PROMOTING DIETARY CHANGE IN THE STOCKHOLM CANCER PREVENTION PROGRAM
SO CANCER DETECTION AND PREVENTION
LA English
DT Article
DE POPULATION-BASED; HEALTH PROMOTION; FOOD
AB The Stockholm Cancer Prevention Program (SCPP) is a community-based program aimed at reducing cancer incidence and mortality by reducing risk factors related to life-style: dietary habits, tobacco use, and sunbathing. The program, which came about as a result of a political initiative and commitment, has as its dietary objectives to reduce fat intake to 30% of energy and to increase fiber intake to 30 g/day. SCPP strives to achieve these goals by simultaneously affecting food supply and food demand. To date, the program collaborates with 12 municipalities and several large occupational health services and restaurant chains. It has developed cook books for caterers and the general public and has organized food fairs targeting policymakers and those working with food, education, or health promotion. SCPP emphasizes collaboration across sectors of society and has initiated contests for students studying food service technology and for retailers with the aim of promoting dietary change. The intervention is based on the principles and strategies of community organization.
RP KANSTROM, L (corresponding author), KAROLINSKA HOSP,RADIUM HEMMET,DEPT CANC PREVENT,S-10401 STOCKHOLM,SWEDEN.
NR 0
TC 3
Z9 3
U1 0
U2 2
PU BLACKWELL SCIENCE INC
PI MALDEN
PA 350 MAIN ST, MALDEN, MA 02148
SN 0361-090X
EI 
J9 CANCER DETECT PREV
JI Cancer Detect. Prev.
PD JUN 15
PY 1992
VL 16
IS 3
BP 203
EP 210
DI 
PG 8
WC Oncology
SC Oncology
GA JV359
UT WOS:A1992JV35900007
PM 1458510
DA 2025-02-23
ER

PT J
AU METTLIN, C
AF METTLIN, C
TI BREAST-CANCER RISK-FACTORS - CONTRIBUTIONS TO PLANNING BREAST-CANCER CONTROL
SO CANCER
LA English
DT Article; Proceedings Paper
ID oral-contraceptives; family history; young-women; dietary-fat; association; population; age; lactation; pregnancy; cohort
AB The analytic epidemiology of breast cancer has identified several risk factors that may be the bases for developing preventive interventions and refining screening guidelines. Breast cancer risk factors include both personal and environmental sources of risk. The available data, however, do not yet support the feasibility of large scale preventive interventions. Controlled trials will be needed to assess the effectiveness of those approaches. Knowledge of risk factors may be used by physicians to tailor their recommendations for individual patients. Risk factor data also may be used to modify screening recommendations for special populations. A family history of breast cancer may be a basis for modifying screening recommendations but this may be appropriate only for a subset of women with breast cancer in a relative.
RP METTLIN, C (corresponding author), NEW YORK STATE DEPT HLTH,ROSWELL PK MEM INST,666 ELM ST,BUFFALO,NY 14263, USA.
CR ADAMI HO, 1980, BRIT J CANCER, V42, P71, DOI 10.1038/bjc.1980.204
   ADAMI HO, 1990, BRIT J CANCER, V62, P122, DOI 10.1038/bjc.1990.242
   [Anonymous], 1986, ARCH PATHOL LAB MED, V110, P171
   BAIN C, 1980, AM J EPIDEMIOL, V111, P301, DOI 10.1093/oxfordjournals.aje.a112901
   BOYD NF, 1990, JNCI-J NATL CANCER I, V82, P460, DOI 10.1093/jnci/82.6.460
   BRINTON LA, 1986, BRIT J CANCER, V54, P825, DOI 10.1038/bjc.1986.246
   BRINTON LA, 1982, JNCI-J NATL CANCER I, V69, P817
   BURING JE, 1987, AM J EPIDEMIOL, V125, P939, DOI 10.1093/oxfordjournals.aje.a114632
   BYERS T, 1985, AM J EPIDEMIOL, V121, P664, DOI 10.1093/aje/121.5.664
   DOBERNECK RC, 1988, J SURG ONCOL, V37, P100, DOI 10.1002/jso.2930370207
   DUPONT WD, 1991, ARCH INTERN MED, V151, P67, DOI 10.1001/archinte.151.1.67
   FRANCESCHI S, 1989, EUR J CANCER CLIN ON, V25, P1933, DOI 10.1016/0277-5379(89)90375-1
   FREEMAN HP, 1989, CA, V39, P263
   GREENBERG ER, 1984, NEW ENGL J MED, V311, P1393, DOI 10.1056/NEJM198411293112201
   HENDERSON IC, 1990, CURR PROB CANCER, V14, P161
   HULKA BS, 1982, AM J OBSTET GYNECOL, V143, P638, DOI 10.1016/0002-9378(82)90108-9
   HULKA BS, 1989, PREV MED, V18, P180, DOI 10.1016/0091-7435(89)90065-0
   JICK SS, 1989, BRIT J CANCER, V59, P618, DOI 10.1038/bjc.1989.125
   KALISHER L, 1991, SURG GYNECOL OBSTET, V172, P81
   KELSEY JL, 1988, CANCER RES, V48, P5615
   Kelsey JL, 1983, BREAST GYNECOLOGIC C, V0, P0
   KESSLER LG, 1992, CANCER-AM CANCER SOC, V69, P1896, DOI 10.1002/1097-0142(19920401)69:7+<1896::AID-CNCR2820691704>3.0.CO;2-1
   KRITCHEVSKY D, 1990, CANCER-AM CANCER SOC, V66, P1321, DOI 10.1002/1097-0142(19900915)66:14+<1321::AID-CNCR2820661404>3.0.CO;2-6
   KVALE G, 1987, J EPIDEMIOL COMMUN H, V42, P30
   LAND CE, 1980, JNCI-J NATL CANCER I, V65, P353
   LAYDE PM, 1989, J CLIN EPIDEMIOL, V42, P963, DOI 10.1016/0895-4356(89)90161-3
   LONGNECKER MP, 1988, JAMA-J AM MED ASSOC, V260, P652
   MCTIERNAN A, 1986, AM J EPIDEMIOL, V124, P353, DOI 10.1093/oxfordjournals.aje.a114405
   METTLIN C, 1990, AM J EPIDEMIOL, V131, P973, DOI 10.1093/oxfordjournals.aje.a115617
   MILLER AB, 1989, NEW ENGL J MED, V321, P1285, DOI 10.1056/NEJM198911093211902
   MILLER DR, 1989, AM J EPIDEMIOL, V129, P269, DOI 10.1093/oxfordjournals.aje.a115132
   MOORE GE, 1991, CANCER, V68, P455, DOI 10.1002/1097-0142(19910801)68:3<455::AID-CNCR2820680302>3.0.CO;2-F
   MUIR CS, 1987, IARC88 INT AG RES CA, V5, P0
   NEGRI E, 1988, AM J EPIDEMIOL, V128, P1207, DOI 10.1093/oxfordjournals.aje.a115075
   OTTMAN R, 1986, AM J EPIDEMIOL, V123, P15, DOI 10.1093/oxfordjournals.aje.a114209
   PAGE DL, 1990, CANCER, V66, P1326, DOI 10.1002/1097-0142(19900915)66:14+<1326::AID-CNCR2820661405>3.0.CO;2-P
   ROSEROBIXBY L, 1987, INT J CANCER, V40, P747, DOI 10.1002/ijc.2910400606
   SAFTLAS AF, 1991, CANCER, V67, P2833, DOI 10.1002/1097-0142(19910601)67:11<2833::AID-CNCR2820671121>3.0.CO;2-U
   SATTIN RW, 1985, JAMA-J AM MED ASSOC, V253, P1908, DOI 10.1001/jama.253.13.1908
   SCHATZKIN A, 1989, JAMA-J AM MED ASSOC, V261, P3284, DOI 10.1001/jama.261.22.3284
   SEIDMAN H, 1982, CA-CANCER J CLIN, V32, P301, DOI 10.3322/canjclin.32.5.301
   STADEL BV, 1988, CONTRACEPTION, V38, P287, DOI 10.1016/0010-7824(88)90101-1
   STEWART JA, 1989, SEMIN ONCOL, V16, P41
   TOKUNAGA M, 1982, LANCET, V2, P924
   TONIOLO P, 1989, JNCI-J NATL CANCER I, V81, P278, DOI 10.1093/jnci/81.4.278
   TRICHOPOULOS D, 1983, INT J CANCER, V31, P701, DOI 10.1002/ijc.2910310604
   VENA JE, 1991, AM J EPIDEMIOL, V134, P180, DOI 10.1093/oxfordjournals.aje.a116070
   WHITE E, 1987, AM J PUBLIC HEALTH, V77, P495, DOI 10.2105/AJPH.77.4.495
   WOLFE JN, 1976, CANCER-AM CANCER SOC, V37, P2486, DOI 10.1002/1097-0142(197605)37:5<2486::AID-CNCR2820370542>3.0.CO;2-8
   1989, 1900, V2, V0, P973
   1990, 1900, V5, V0, P22
NR 51
TC 20
Z9 22
U1 0
U2 0
PU WILEY-LISS
PI NEW YORK
PA DIV JOHN WILEY & SONS INC 605 THIRD AVE, NEW YORK, NY 10158-0012
SN 0008-543X
EI 
J9 CANCER
JI Cancer
PD APR 1
PY 1992
VL 69
IS 7
BP 1904
EP 1910
DI 10.1002/1097-0142(19920401)69:7+<1904::AID-CNCR2820691705>3.0.CO;2-A
PG 7
WC Oncology
SC Oncology
GA HL795
UT WOS:A1992HL79500004
PM 1544089
DA 2025-02-23
ER

PT J
AU HANKIN, JH
   ZHAO, LP
   WILKENS, LR
   KOLONEL, LN
AF HANKIN, JH
   ZHAO, LP
   WILKENS, LR
   KOLONEL, LN
TI ATTRIBUTABLE RISK OF BREAST, PROSTATE, AND LUNG-CANCER IN HAWAII DUE TO SATURATED FAT
SO CANCER CAUSES & CONTROL
LA English
DT Article
DE ATTRIBUTABLE RISK; BREAST CANCER; HAWAII; LUNG CANCER; PROSTATE CANCER; SATURATED FAT
AB The dietary data from case-control studies of breast, prostate, and lung cancer in Hawaii revealed that saturated fat was a risk factor for these malignancies. The dietary intakes from the three studies were used to calculate the attributable risk (AR) due to saturated fat. For all ethnic groups combined, the ARs for the highest quartiles of intake were 14.9 percent for female breast cancer, 13.0 percent for prostate cancer, and 23.1 percent for male lung cancer. Our results suggested that a reduction of saturated fat to the lowest quartiles of intake could result in a 10 to 20 percent decrease in risk for these three cancers in Hawaii. We also examined the ethnic-specific risks associated with saturated fat consumption among the Japanese and the Caucasians in the three studies. The ARs for the highest quartiles of intake were notably higher among the Caucasians than the Japanese, primarily due to the difference in their dietary patterns. Although the calculated AR due to saturated fat was higher among the Caucasians than among the Japanese, all persons in the population would derive considerable benefit by reducing their intake of this nutrient.
RP HANKIN, JH (corresponding author), UNIV HAWAII,CANC RES CTR HAWAII,EPIDEMIOL PROGRAM,1236 LAUHALA ST,HONOLULU,HI 96813, USA.
NR 0
TC 24
Z9 28
U1 1
U2 2
PU RAPID SCIENCE PUBLISHERS
PI LONDON
PA 2-6 BOUNDARY ROW, LONDON, ENGLAND SE1 8NH
SN 0957-5243
EI 
J9 CANCER CAUSE CONTROL
JI Cancer Causes Control
PD JAN 15
PY 1992
VL 3
IS 1
BP 17
EP 23
DI 10.1007/BF00051907
PG 7
WC Oncology; Public, Environmental & Occupational Health
SC Oncology; Public, Environmental & Occupational Health
GA HA707
UT WOS:A1992HA70700003
PM 1536909
DA 2025-02-23
ER

PT J
AU FRANCESCHI, S
   LAVECCHIA, C
   BIDOLI, E
   NEGRI, E
   TALAMINI, R
AF FRANCESCHI, S
   LAVECCHIA, C
   BIDOLI, E
   NEGRI, E
   TALAMINI, R
TI MEAL FREQUENCY AND RISK OF COLORECTAL-CANCER
SO CANCER RESEARCH
LA English
DT Article
ID colon cancer; fiber; diet; cholesterol; etiology; coffee
AB The relation between meal frequency and the risk of colorectal cancer was investigated in a case-control study conducted in North Italy on 889 cases of colon cancer, 581 cases of rectal cancer, and 2475 controls admitted to hospital for acute, nonneoplastic, or digestive disorders. As compared to individuals who reported 2 or fewer meals per day, the multivariate colon cancer odds ratios were 1.7 [95% confidence interval (95% CI), 1.5-2.1] for 3, and 1.9 (95% CI, 1.1-3.3) for 4 meals or more. Corresponding rectal cancer odds ratios were 1.4 (95% CI, 1.1-1.7) for 3, and 1.9 (95% CI, 1.1-3.5) for 4 meals or more. The direct trends in risk of colorectal cancer with frequency of eating were not substantially modified by allowance for various dietary and nondietary potential confounding factors, including an approximate measure of total energy intake, and did not show significant effect modification across strata of age, sex, education, and other major risk covariates. A role of meal frequency in the etiology of colorectal cancer is biologically plausible, since when a meal is eaten, the gallbladder contracts and releases bile acids. Thus, eating patterns can influence the enterohepatic circulation and, consequently, the exposure time of intestinal mucosa to bile acids.
C1 MARIO NEGRI INST PHARMACOL RES,I-20157 MILAN,ITALY.
   UNIV LAUSANNE,INST SOCIAL & PREVENT MED,CH-1005 LAUSANNE,SWITZERLAND.
C3 Istituto di Ricerche Farmacologiche Mario Negri IRCCS; University of Lausanne
RP FRANCESCHI, S (corresponding author), AVIANO CANC CTR,EPIDEMIOL UNIT,VIA PEDEMONTANA OCCIDENTALE,I-33081 AVIANO,ITALY.
CR BAKER RJ, 1978, GLIM SYSTEM, V0, P0
   BARRA S, 1992, CANCER CAUSE CONTROL, V3, P153, DOI 10.1007/BF00051655
   BIDOLI E, 1992, INT J CANCER, V50, P223, DOI 10.1002/ijc.2910500211
   CHEAH PY, 1990, NUTR CANCER, V14, P5, DOI 10.1080/01635589009514073
   DOLL R, 1981, JNCI-J NATL CANCER I, V66, P1191, DOI 10.1093/jnci/66.6.1192
   FABRY P, 1970, AM J CLIN NUTR, V23, P1059
   FRANCESCHI S, 1991, EUR J CANCER, V27, P604, DOI 10.1016/0277-5379(91)90228-6
   HILL MJ, 1989, BAILLIERE CLIN GASTR, V3, P567, DOI 10.1016/0950-3528(89)90018-3
   Hofmann A, 1989, GASTROINTESTINAL DIS, V0, P144
   JACOBSEN BK, 1987, BMJ-BRIT MED J, V294, P4, DOI 10.1136/bmj.294.6563.4
   JENKINS DJA, 1989, NEW ENGL J MED, V321, P929, DOI 10.1056/NEJM198910053211403
   LAVECCHIA C, 1989, CANCER RES, V49, P1049
   LAVECCHIA C, 1988, INT J CANCER, V41, P492, DOI 10.1002/ijc.2910410404
   MANTEL N, 1959, JNCI-J NATL CANCER I, V22, P719
   MCMICHAEL AJ, 1984, EPIDEMIOL REV, V6, P192, DOI 10.1093/oxfordjournals.epirev.a036271
   MCPHERSONKAY R, 1987, PREV MED, V16, P540, DOI 10.1016/0091-7435(87)90069-7
   NEGRI E, 1990, NUTR CANCER, V13, P255, DOI 10.1080/01635589009514067
   POTTER JD, 1986, JNCI-J NATL CANCER I, V76, P557, DOI 10.1093/jnci/76.4.557
   SOUTHGATE DAT, 1990, BRIT MED J, V300, P136, DOI 10.1136/bmj.300.6718.136
   TROCK B, 1990, JNCI-J NATL CANCER I, V82, P650, DOI 10.1093/jnci/82.8.650
   WILLETT W, 1986, AM J EPIDEMIOL, V124, P17, DOI 10.1093/oxfordjournals.aje.a114366
   WILLETT W, 1989, NATURE, V338, P389, DOI 10.1038/338389a0
   WILLETT WC, 1990, NEW ENGL J MED, V323, P1664, DOI 10.1056/NEJM199012133232404
   YOUNG TB, 1988, INT J CANCER, V42, P167, DOI 10.1002/ijc.2910420205
NR 25
TC 22
Z9 22
U1 0
U2 0
PU AMER ASSOC CANCER RESEARCH
PI PHILADELPHIA
PA PUBLIC LEDGER BLDG, SUITE 816, 150 S. INDEPENDENCE MALL W., PHILADELPHIA, PA 19106
SN 0008-5472
EI 
J9 CANCER RES
JI Cancer Res.
PD JUL 1
PY 1992
VL 52
IS 13
BP 3589
EP 3592
DI 
PG 4
WC Oncology
SC Oncology
GA JA764
UT WOS:A1992JA76400013
PM 1617629
DA 2025-02-23
ER

PT J
AU DAVANZO, B
   LAVECCHIA, C
   FRANCESCHI, S
   NEGRI, E
   TALAMINI, R
   BUTTINO, I
AF DAVANZO, B
   LAVECCHIA, C
   FRANCESCHI, S
   NEGRI, E
   TALAMINI, R
   BUTTINO, I
TI COFFEE CONSUMPTION AND BLADDER-CANCER RISK
SO EUROPEAN JOURNAL OF CANCER
LA English
DT Article
ID dietary factors; drinking
AB The relation between consumption of regular and decaffeinated coffee and other methylxanthine-containing beverages and bladder cancer was analysed in a case-control study in two different areas of northern Italy (555 cases and 855 controls). The multivariate relative risk (RR) adjusted for smoking, occupation and sociodemographic variables for coffee drinkers versus non-drinkers was 1.3 (95% CI 1.0-1.8). The RR was 1.2 for one cup of coffee per day, 1.4 for two, 1.5 for three and 1.4 for four or more (P = 0.05). RRs for current drinkers were 1.5 (0.9-2.4) for decaffeinated coffee, 0.9 (0.6-1.2) for tea, and 0.6 (0.3-1.4) for cola. With reference to duration of consumption of coffee, RRs were 1.2 for less than 30 years or 1.4 for 30 years or more. Coffee-related RRs were higher in the older age group and in ex-smokers. Among 105 cases and 338 controls who had never smoked, RRs were 1.9 for one or two cups per day, 1.8 for three and 1.5 for four or more (trend not significant). A higher prevalence of coffee drinking among bladder cancer cases than controls was confirmed, with no clear dose-risk relation.
C1 UNIV LAUSANNE, INST SOCIAL & PREVENT MED, CH-1005 LAUSANNE, SWITZERLAND.
   CTR RIFERIMENTO ONCOL, I-33081 AVIANO, ITALY.
C3 University of Lausanne; IRCCS Aviano (CRO)
RP DAVANZO, B (corresponding author), MARIO NEGRI INST PHARMACOL RES, VIA ERITREA 62, I-20157 MILAN, ITALY.
CR BAKER RJ, 1978, GLIM SYSTEM, V0, P0
   GRAHAM DM, 1978, NUTR REV, V36, P97, DOI 10.1111/j.1753-4887.1978.tb03717.x
   HARTGE P, 1983, JNCI-J NATL CANCER I, V70, P1021
   JENSEN OM, 1986, INT J CANCER, V37, P651, DOI 10.1002/ijc.2910370503
   KABAT GC, 1986, CANCER-AM CANCER SOC, V57, P362, DOI 10.1002/1097-0142(19860115)57:2<362::AID-CNCR2820570229>3.0.CO;2-F
   LAVECCHIA C, 1989, NUTR CANCER, V12, P93, DOI 10.1080/01635588909514006
   MANTEL N, 1959, JNCI-J NATL CANCER I, V22, P719
   MARRETT LD, 1983, AM J EPIDEMIOL, V117, P113, DOI 10.1093/oxfordjournals.aje.a113522
   MILLER AB, 1977, CANCER RES, V37, P2939
   NAGAO M, 1979, MUTAT RES, V68, P101, DOI 10.1016/0165-1218(79)90137-X
   RISCH HA, 1988, AM J EPIDEMIOL, V127, P1179, DOI 10.1093/oxfordjournals.aje.a114911
   ROSENBERG L, 1981, AM J EPIDEMIOL, V113, P646, DOI 10.1093/oxfordjournals.aje.a113143
   SAVITZ DA, 1989, AM J EPIDEMIOL, V129, P1062, DOI 10.1093/oxfordjournals.aje.a115210
   1990, 1900, V51, V0, P0
NR 15
TC 36
Z9 37
U1 0
U2 2
PU ELSEVIER SCI LTD
PI OXFORD
PA THE BOULEVARD, LANGFORD LANE, KIDLINGTON, OXFORD OX5 1GB, OXON, ENGLAND
SN 0959-8049
EI 1879-0852
J9 EUR J CANCER
JI Eur. J. Cancer
PD JUN 15
PY 1992
VL 28A
IS 8-9
BP 1480
EP 1484
DI 10.1016/0959-8049(92)90548-G
PG 5
WC Oncology
SC Oncology
GA JC981
UT WOS:A1992JC98100047
PM 1515271
DA 2025-02-23
ER

PT J
AU ISCOVICH, JM
   LABBE, KA
   CASTELLETO, R
   CALZONA, A
   BERNEDO, A
   CHOPITA, NA
   JMELNITZSKY, AC
   KALDOR, J
AF ISCOVICH, JM
   LABBE, KA
   CASTELLETO, R
   CALZONA, A
   BERNEDO, A
   CHOPITA, NA
   JMELNITZSKY, AC
   KALDOR, J
TI COLON CANCER IN ARGENTINA .1. RISK FROM INTAKE OF DIETARY ITEMS
SO INTERNATIONAL JOURNAL OF CANCER
LA English
DT Article
ID large-bowel-cancer; colorectal-cancer; fiber intake; epidemiology; population; japan
AB A case-control study has been conducted to investigate the relationship between dietary components and risk of colon cancer in the La Plata area of Argentina. Cases are 110 patients newly diagnosed with colon cancer in 10 major hospitals between 1985 and 1986. Two neighbourhood controls per case were individually matched by age, sex and place of residence. Personal interviews elicited information on frequency of consumption of 140 food items during the 5-year period up to 6 months prior to interview. Risk is analyzed by quartiles of individual food items and groups of items. Multivariate conditional logistic regression modelling indicates that consumption of eggs is associated with increased risk for colon cancer (odds ratios by quartile: 1.0, 1.58, 2.02, 4.66), as are some dairy products (ORs of 1.93 for the highest quartile of consumption of cheese). Intake of vegetables, fish and poultry is associated with statistically significant decreasing risk (ORs of 0.075, 0.39 and 0.39, for the highest categories of consumption of vegetables, fish and poultry, respectively). The risk for red meat does not consistently increase as consumption increases. Risks are not altered by the inclusion of potential confounders such as education or body mass index. These findings confirm those of several previous studies and are of particular interest, since the Argentinean diet typically includes a high intake of red meat.
C1 MINIST HLTH, DEPT EPIDEMIOL STUDIES, LA PLATA, ARGENTINA.
   INT AGCY RES CANC, F-69372 LYON, FRANCE.
   LA PLATA NATL UNIV, DEPT PATHOL, LA PLATA, ARGENTINA.
   SAN MARTIN HOSP, GASTROENTEROL UNIT, LA PLATA, ARGENTINA.
   UNIV NEW S WALES, HIV EPIDEMIOL & CLIN RES UNIT, SYDNEY, NSW, AUSTRALIA.
C3 World Health Organization; International Agency for Research on Cancer (IARC); National University of La Plata; University of New South Wales Sydney; Kirby Institute
CR ADELSTEIN AM, 1979, BRIT J CANCER, V40, P464, DOI 10.1038/bjc.1979.202
   ARMSTRONG B, 1975, INT J CANCER, V15, P617, DOI 10.1002/ijc.2910150411
   BENITO E, 1990, INT J CANCER, V45, P69, DOI 10.1002/ijc.2910450114
   BJELKE E, 1973, THESIS U MINNESOTA A, V1, P0
   BOYLE P, 1985, INT J CANCER, V36, P9, DOI 10.1002/ijc.2910360103
   Breslow NE, 1980, IARC PUBLICATION, V32, P0
   GRAHAM S, 1978, JNCI-J NATL CANCER I, V61, P709
   HAENSZEL W, 1980, JNCI-J NATL CANCER I, V64, P17
   HAENSZEL W, 1973, J NATL CANCER I, V51, P1765, DOI 10.1093/jnci/51.6.1765
   HIRAYAMA T, 1981, BANBURY REPORT, V7, P409
   ISCOVICH JM, 1989, INT J CANCER, V44, P770, DOI 10.1002/ijc.2910440504
   ISCOVICH RB, 1987, DISPONIBILIDAD ALIME, V0, P0
   JAIN M, 1980, INT J CANCER, V26, P757, DOI 10.1002/ijc.2910260609
   Kune S, 1987, NUTR CANCER, V9, P21
   LAVECCHIA C, 1988, INT J CANCER, V41, P492, DOI 10.1002/ijc.2910410404
   LEE HP, 1989, INT J CANCER, V43, P1007, DOI 10.1002/ijc.2910430609
   MACQUARTMOULIN G, 1986, INT J CANCER, V38, P183, DOI 10.1002/ijc.2910380207
   MANOUSOS O, 1983, INT J CANCER, V32, P1, DOI 10.1002/ijc.2910320102
   MODAN B, 1975, J NATL CANCER I, V55, P15, DOI 10.1093/jnci/55.1.15
   Parkin DM, 1986, IARC SCIENTIFIC PUBLICATION, V75, P0
   PHILLIPS RL, 1975, CANCER RES, V35, P3513
   ROSE DP, 1986, CANCER-AM CANCER SOC, V58, P2363, DOI 10.1002/1097-0142(19861201)58:11<2363::AID-CNCR2820581102>3.0.CO;2-#
   SHEKELLE RB, 1991, AM J EPIDEMIOL, V134, P480, DOI 10.1093/oxfordjournals.aje.a116119
   TUYNS AJ, 1988, NUTR CANCER, V11, P189, DOI 10.1080/01635588809513986
   WILLETT WC, 1990, NEW ENGL J MED, V323, P1664, DOI 10.1056/NEJM199012133232404
   WYNDER EL, 1977, PREV MED, V6, P567, DOI 10.1016/0091-7435(77)90042-1
   YOUNG TB, 1988, INT J CANCER, V42, P167, DOI 10.1002/ijc.2910420205
NR 28
TC 105
Z9 110
U1 0
U2 1
PU WILEY
PI HOBOKEN
PA 111 RIVER ST, HOBOKEN 07030-5774, NJ USA
SN 0020-7136
EI 1097-0215
J9 INT J CANCER
JI Int. J. Cancer
PD JUL 30
PY 1992
VL 51
IS 6
BP 851
EP 857
DI 10.1002/ijc.2910510603
PG 7
WC Oncology
SC Oncology
GA JG020
UT WOS:A1992JG02000002
PM 1639534
DA 2025-02-23
ER

PT J
AU SIDDIQI, M
   KUMAR, R
   FAZILI, Z
   SPIEGELHALDER, B
   PREUSSMANN, R
AF SIDDIQI, M
   KUMAR, R
   FAZILI, Z
   SPIEGELHALDER, B
   PREUSSMANN, R
TI INCREASED EXPOSURE TO DIETARY AMINES AND NITRATE IN A POPULATION AT HIGH-RISK OF ESOPHAGEAL AND GASTRIC-CANCER IN KASHMIR (INDIA)
SO CARCINOGENESIS
LA English
DT Article
ID n-nitroso compounds; esophageal cancer; endogenous formation; urinary-excretion; secondary-amines; precursors; stomach; nitrosamines; foodstuffs; nitrite
AB Analytical data on aliphatic amines and nitrate from the most commonly used fresh and sun-dried vegetables, red chillies and a widely consumed beverage, salted tea, are presented from a high risk area for oesophageal and gastric cancer in Kashmir. Exposure estimates for the adult population show that high consumption of boiled Brassica vegetables leads to a high nitrate intake of 237 mg/day. The frequent consumption of hot salted tea is shown to result in exceptionally high exposure to methylamine (1200-mu-g/day), ethylamine (14 320-mu-g/day), dimethylamine (150-mu-g/day) and diethylamine (400-mu-g/day). The indiscriminate use of red chillies in the area leads to exposure to dimethylamine (280-mu-g/day), pyrrolidine (517-mu-g/day) and methylbenzylamine (40-mu-g/day). This is to our knowledge the first report where a chronic exposure to methylbenzylamine has been shown in a population at high risk of oesophageal cancer.
C1 UNIV KASHMIR,DEPT BIOCHEM,SRINAGAR 190006,JAMMU & KASHMIR,INDIA.
   UNIV KASHMIR,DEPT PHARMACEUT SCI,SRINAGAR 190006,JAMMU & KASHMIR,INDIA.
C3 University of Kashmir; University of Kashmir
RP SIDDIQI, M (corresponding author), GERMAN CANC RES CTR,DEPT ENVIRONM CARCINOGENS,NEUENHEIMER FELD 280,W-6900 HEIDELBERG,GERMANY.
CR BARTSCH H, 1989, CANCER SURV, V8, P335
   BARTSCH H, 1984, CARCINOGENESIS, V5, P1381, DOI 10.1093/carcin/5.11.1381
   Bartsch H, 1991, IARC SCI PUBL, V0, P1
   BARTSCH H, 1986, ANTIMUTAGENESIS ANTI, V0, P87
   CALMELS S, 1991, CARCINOGENESIS, V12, P435, DOI 10.1093/carcin/12.3.435
   CORREA P, 1988, CANCER RES, V48, P3554
   DRUCKREY H, 1967, Z KREBSFORSCH KLIN O, V69, P103, DOI 10.1007/BF00524152
   DURRANI HA, 1988, JIMA, V20, P50
   GOSWAMI K C, 1987, INDIAN JOURNAL OF CANCER, V24, P232
   HUBER KW, 1984, CARCINOGENESIS, V5, P1729, DOI 10.1093/carcin/5.12.1729
   KUMAR R, 1990, CANCER LETT, V54, P61, DOI 10.1016/0304-3835(90)90092-C
   LEAF CD, 1989, CANCER SURV, V8, P323
   LICHT WR, 1988, CARCINOGENESIS, V9, P2227, DOI 10.1093/carcin/9.12.2227
   Lu S H, 1991, IARC SCI PUBL, V0, P11
   MIRVISH SS, 1983, JNCI-J NATL CANCER I, V71, P631, DOI 10.1093/JNCI/71.3.629
   NEURATH GB, 1977, FOOD COSMET TOXICOL, V15, P275, DOI 10.1016/S0015-6264(77)80197-1
   NOTANI P N, 1987, NUTRITION AND CANCER, V10, P103
   PFUNDSTEIN B, 1991, FOOD CHEM TOXICOL, V29, P733, DOI 10.1016/0278-6915(91)90181-6
   PFUNDSTEIN B, 1991, J CHROMATOGR, V539, P141, DOI 10.1016/S0021-9673(01)95367-1
   PRESTONMARTIN S, 1989, CANCER SURV, V8, P459
   PREUSSMAN R, 1988, GASTRIC CARCINOGENES, V0, P209
   SHEPHARD SE, 1989, CANCER SURV, V8, P401
   SHUKER DEG, 1991, AM ASS CANCER RES, V0, P0
   SIDDIQI M, 1988, CANCER LETT, V39, P37, DOI 10.1016/0304-3835(88)90038-9
   SIDDIQI M, 1988, CANCER LETT, V39, P259, DOI 10.1016/0304-3835(88)90068-7
   SIDDIQI M, 1989, J CANCER RES CLIN, V115, P111, DOI 10.1007/BF00397910
   SIDDIQI M, 1990, N NITROSO COMPOUNDS, V0, P19
   Siddiqi M A, 1991, IARC SCI PUBL, V0, P210
   SINGER GM, 1976, J AGR FOOD CHEM, V24, P550, DOI 10.1021/jf60205a044
   SINGER GM, 1986, CARCINOGENESIS, V7, P733, DOI 10.1093/carcin/7.5.733
   TRICKER AR, 1992, CARCINOGENESIS, V13, P563, DOI 10.1093/carcin/13.4.563
   TRICKER AR, 1989, CARCINOGENESIS, V10, P547, DOI 10.1093/carcin/10.3.547
   TRICKER AR, 1991, CARCINOGENESIS, V12, P1595, DOI 10.1093/carcin/12.9.1595
   ZEISEL SH, 1985, BIOCHEM J, V232, P403, DOI 10.1042/bj2320403
NR 35
TC 74
Z9 78
U1 0
U2 12
PU OXFORD UNIV PRESS UNITED KINGDOM
PI OXFORD
PA WALTON ST JOURNALS DEPT, OXFORD, ENGLAND OX2 6DP
SN 0143-3334
EI 
J9 CARCINOGENESIS
JI Carcinogenesis
PD AUG 15
PY 1992
VL 13
IS 8
BP 1331
EP 1335
DI 10.1093/carcin/13.8.1331
PG 5
WC Oncology
SC Oncology
GA JH652
UT WOS:A1992JH65200006
PM 1499084
DA 2025-02-23
ER

PT J
AU SCHWARTZ, JL
   TANAKA, J
   KHANDEKAR, V
   HERMAN, TS
   TEICHER, BA
AF SCHWARTZ, JL
   TANAKA, J
   KHANDEKAR, V
   HERMAN, TS
   TEICHER, BA
TI BETA-CAROTENE AND OR VITAMIN-E AS MODULATORS OF ALKYLATING-AGENTS IN SCC-25 HUMAN SQUAMOUS CARCINOMA-CELLS
SO CANCER CHEMOTHERAPY AND PHARMACOLOGY
LA English
DT Article
DE BETA-CAROTENE; VITAMIN-E; ALKYLATING AGENTS; HUMAN SQUAMOUS CARCINOMA CELLS
ID tumor necrosis factor; oral-cancer; alpha-tocopherol; lung-cancer; regression; inhibition; risk; canthaxanthin; prevention; induction
AB Dietary levels of beta-carotene and vitamin E have been associated with cancer prevention and to a lesser extent, with therapeutic enhancement of cancer treatment. We report on the cytotoxicity of beta-carotene, vitamin E, and the combination of beta-carotene and vitamin E in human SCC-25 squamous carcinoma cells under various environmental conditions found in solid tumor masses. Beta-Carotene was selectively cytotoxic toward normally oxygenated cells and was generally more cytotoxic at normal pH than at acidic pH (6.45). Vitamin E was selectively cytotoxic toward normally oxygenated cells following 6 h exposure at normal pH and was generally equally cytotoxic toward normally oxygenated and hypoxic cells under the other conditions tested. Beta-Carotene was an effective modulator of cisplatin (CDDP) cytotoxicity toward SCC-25 cells, whereas vitamin E was not. Both beta-carotene and vitamin E were effective modulators of melphalan cytotoxicity toward SCC-25 cells. Treatment of SCC-25 cells with beta-carotene (70-mu-M, 2 h) resulted in a reduction in superoxide dismutase activity, in glutathione-S-transferase activity, and in nonprotein sulfhydryl levels in the cells. Exposure to vitamin E or to a combination of beta-carotene and vitamin E increased the glutathione-S-transferase activity in SCC-25 cells by 40%-45% over the control value. Treatment with beta-carotene, vitamin E, or canthaxanthin reduced the incorporation of [H-3]-thymidine into SCC-25 cells but not that into normal human karotinocytes. The most marked reduction in [H-3]-thymidine incorporation into SCC-25 cells occurred following treatment with the combination of beta-carotene and melphalan. We hope to continue to explore the mechanisms of this effect and to study these combinations in vivo.
C1 HARVARD UNIV,SCH MED,DANA FARBER CANC INST,44 BINNEY ST,BOSTON,MA 02115.
   HARVARD UNIV,SCH MED,DANA FARBER CANC INST,JOINT CTR RADIAT THERAPY,BOSTON,MA 02115.
   HARVARD UNIV,SCH DENT MED,DEPT ORAL PATHOL,BOSTON,MA 02215.
C3 Harvard University; Dana-Farber Cancer Institute; Harvard Medical School; Harvard University; Dana-Farber Cancer Institute; Harvard Medical School; Harvard University; Harvard School of Dental Medicine
FU PHS HHS [P01-38493] Funding Source: Medline
CR BABIOR BM, 1984, J CLIN INVEST, V73, P599, DOI 10.1172/JCI111249
   BABIOR BM, 1973, J CLIN INVEST, V52, P741, DOI 10.1172/JCI107236
   Burton GW, 1989, SCIENCE, V224, P509
   BYUM A, 1964, NATURE, V204, P793
   COHN VH, 1966, ANAL BIOCHEM, V14, P434, DOI 10.1016/0003-2697(66)90286-7
   CRAG EA, 1985, CRC CRIT REV BIOCH, V78, P239
   DEVET HCW, 1989, ANTICANCER RES, V9, P145
   Edelson PJ, 1981, METHODS STUD MONONUC, V0, P337
   FREI E, 1985, P NATL ACAD SCI USA, V82, P2158, DOI 10.1073/pnas.82.7.2158
   HABIG WH, 1974, J BIOL CHEM, V249, P7130
   HERMAN TS, 1988, CANCER RES, V48, P2342
   HERMAN TS, 1982, JNCI-J NATL CANCER I, V68, P487
   HILL DL, 1982, ANTICANCER RES, V2, P111
   IMLAY JA, 1988, SCIENCE, V240, P1302, DOI 10.1126/science.3287616
   JOCELYN PC, 1970, ANAL BIOCHEM, V37, P417, DOI 10.1016/0003-2697(70)90067-9
   JOHNSTON RB, 1981, METHODS STUDYING MON, V0, P489
   LASNITZKI I, 1955, BRIT J CANCER, V9, P434, DOI 10.1038/bjc.1955.42
   Li G C, 1987, NCI MONOGR, V0, P99
   MENKES MS, 1986, NEW ENGL J MED, V315, P1250, DOI 10.1056/NEJM198611133152003
   Moon RC, 1984, RETINOIDS, V0, P327
   OHMO Y, 1988, CANCER RES, V48, P1331
   OMENN G S, 1988, PUBLIC HEALTH REVIEWS, V16, P99
   RHEINWALD JG, 1975, CELL, V6, P331, DOI 10.1016/S0092-8674(75)80001-8
   RHEINWALD JG, 1981, CANCER RES, V41, P1657
   RUNDHAUG JE, 1988, CARCINOGENESIS, V9, P1541, DOI 10.1093/carcin/9.9.1541
   SAROSY G, 1988, J CLIN ONCOL, V6, P1768, DOI 10.1200/JCO.1988.6.11.1768
   SCHWARTZ J, 1986, BIOCHEM BIOPH RES CO, V136, P1130, DOI 10.1016/0006-291X(86)90451-1
   SCHWARTZ J, 1988, NUTR CANCER, V11, P35, DOI 10.1080/01635588809513967
   SCHWARTZ JL, 1989, PHYTOTHER RES, V3, P243, DOI 10.1002/ptr.2650030605
   SCHWARTZ JL, 1989, TUMOR BIOL, V10, P297, DOI 10.1159/000217629
   SCHWARTZ JL, 1990, BIOCHEM BIOPH RES CO, V169, P941, DOI 10.1016/0006-291X(90)91984-Z
   SCHWARTZ JL, 1990, S MICRONUTRIENTS IMM, V0, P92
   SCHWARTZ JL, 1988, ADV MED BIOL, V0, P77
   SCHWARTZ JL, 1991, IN PRESS METHODS ENZ, V0, P0
   SCHWARTZ JL, 1991, IN PRESS NUTR CANCER, V0, P0
   SEIFTER E, 1988, PHARMACOL THERAPEUT, V39, P357, DOI 10.1016/0163-7258(88)90083-6
   SEIFTER E, 1982, JNCI-J NATL CANCER I, V68, P835
   Seifter E, 1984, VITAMINS, V0, P1
   SEIFTER E, 1983, J NCI, V0, P409
   SHKLAR G, 1989, NUTR CANCER, V12, P321, DOI 10.1080/01635588909514032
   SHKLAR G, 1988, EUR J CANCER CLIN ON, V24, P839, DOI 10.1016/0277-5379(88)90192-7
   SHKLAR G, 1987, JNCI-J NATL CANCER I, V78, P987
   SHKLAR G, 1990, J ORAL PATHOL MED, V19, P123
   SOM S, 1984, CARCINOGENESIS, V5, P937, DOI 10.1093/carcin/5.7.937
   Sporn MB, 1984, RETINOIDS, V0, P0
   STICH HF, 1986, INT J CANCER, V37, P389, DOI 10.1002/ijc.2910370310
   SUDA D, 1987, EUR J CANCER CLIN ON, V23, P43, DOI 10.1016/0277-5379(87)90417-2
   SUDA D, 1986, CARCINOGENESIS, V7, P77
   SUZUKAKE K, 1982, BIOCHEM PHARMACOL, V31, P121
   TEICHER BA, 1981, CANCER RES, V41, P73
   YUNG RA, 1989, CELL, V59, P5
NR 51
TC 36
Z9 40
U1 0
U2 0
PU SPRINGER VERLAG
PI NEW YORK
PA 175 FIFTH AVE, NEW YORK, NY 10010
SN 0344-5704
EI 
J9 CANCER CHEMOTH PHARM
JI Cancer Chemother. Pharmacol.
PD JAN 15
PY 1992
VL 29
IS 3
BP 207
EP 213
DI 10.1007/BF00686254
PG 7
WC Oncology; Pharmacology & Pharmacy
SC Oncology; Pharmacology & Pharmacy
GA HB107
UT WOS:A1992HB10700007
PM 1733553
DA 2025-02-23
ER

PT J
AU BANDERA, EV
   FREUDENHEIM, JL
   GRAHAM, S
   MARSHALL, JR
   HAUGHEY, BP
   SWANSON, M
   BRASURE, J
   WILKINSON, G
AF BANDERA, EV
   FREUDENHEIM, JL
   GRAHAM, S
   MARSHALL, JR
   HAUGHEY, BP
   SWANSON, M
   BRASURE, J
   WILKINSON, G
TI ALCOHOL-CONSUMPTION AND LUNG-CANCER IN WHITE MALES
SO CANCER CAUSES & CONTROL
LA English
DT Article
DE ALCOHOL; BETA-CAROTENE; DIET; FAT; LUNG CANCER; UNITED-STATES
AB Experimental and epidemiologic investigations in alcoholic and nonalcoholic populations have suggested a role of alcohol in lung carcinogenesis. The association between alcohol consumption and lung cancer was investigated among 280 White males with histologically confirmed, primary lung cancer and 564 White male controls, participants in the Western New York Diet Study (United States). Among heavy smokers (over 40 pack-years), total alcohol consumption was associated with an increased risk of lung cancer with adjustment for age, years of education, pack-years of cigarette smoking, and intake of carotenoids and fat. In this group, the odds ratio for drinkers of more than 24 drinks per month was 1.6 compared with those who drank less. Drinkers of more than 12 beers per month were 1.6 times more likely to develop lung cancer than nondrinkers of beer after controlling for age, years of education, and cigarette smoking (95 percent confidence interval = 1.0-2.4, P for trend = 0.003). Occupational and dietary factors did not seem to explain these findings. Although cigarette smoking is the major cause of lung cancer, the role of alcohol, independent or in interaction with cigarette smoking, deserves further investigation.
RP BANDERA, EV (corresponding author), SUNY BUFFALO,DEPT SOCIAL & PREVENT MED,270 FARBER HALL,BUFFALO,NY 14214, USA.
FU NCI NIH HHS [CA 09051, CA 11535] Funding Source: Medline
NR 0
TC 33
Z9 37
U1 0
U2 1
PU RAPID SCIENCE PUBLISHERS
PI LONDON
PA 2-6 BOUNDARY ROW, LONDON, ENGLAND SE1 8NH
SN 0957-5243
EI 
J9 CANCER CAUSE CONTROL
JI Cancer Causes Control
PD JUL 15
PY 1992
VL 3
IS 4
BP 361
EP 369
DI 10.1007/BF00146890
PG 9
WC Oncology; Public, Environmental & Occupational Health
SC Oncology; Public, Environmental & Occupational Health
GA JC108
UT WOS:A1992JC10800009
PM 1617124
DA 2025-02-23
ER

PT J
AU HENDERSON, IC
AF HENDERSON, IC
TI BIOLOGIC VARIATIONS OF TUMORS
SO CANCER
LA English
DT Article
ID breast-cancer patients; oral-contraceptive use; prognostic factor; natural-history; risk-factors; past decade; dietary-fat; growth-rate; survival; carcinoma
AB Few tumors are so heterogeneous in their growth rates and patterns of metastasis as breast cancer. In general, the clinical phase of this disease is much longer than that of most other tumors. It is assumed that the preclinical phase is similarly long and this is one reason that the use of screening mammography has reduced breast cancer mortality. Mammography is not equally effective in all patient populations, but it has not yet been possible to precisely define those populations of women more or less likely to benefit from periodic mammography. Future studies should place greater emphasis on the correlation between frequency of mammography and biologic variations.
RP UNIV CALIF SAN FRANCISCO, DEPT MED, MOFFITT 1282, BOX 0128, SAN FRANCISCO, CA 94143 USA.
CR ACKERMAN LV, 1977, CANCER, V39, P2755, DOI 10.1002/1097-0142(197706)39:6<2755::AID-CNCR2820390663>3.0.CO;2-J
   ADAMI HO, 1986, NEW ENGL J MED, V315, P559, DOI 10.1056/NEJM198608283150906
   ALBANO WA, 1982, CANCER-AM CANCER SOC, V50, P360, DOI 10.1002/1097-0142(19820715)50:2<360::AID-CNCR2820500233>3.0.CO;2-4
   ANDERSON DE, 1986, CANCER-AM CANCER SOC, V58, P360, DOI 10.1002/1097-0142(19860715)58:2<360::AID-CNCR2820580227>3.0.CO;2-F
   BLOOM HJG, 1962, BRIT MED J, V0, PP213, DOI 10.1136/bmj.2.5299.213
   CASTIGLIONE M, 1989, P ECCO5, V0, P907
   CLARK GM, 1984, J CLIN ONCOL, V2, P1102, DOI 10.1200/JCO.1984.2.10.1102
   DANIELL HW, 1988, CANCER-AM CANCER SOC, V61, P1237, DOI 10.1002/1097-0142(19880315)61:6<1237::AID-CNCR2820610630>3.0.CO;2-F
   DUPONT WD, 1985, NEW ENGL J MED, V312, P146, DOI 10.1056/NEJM198501173120303
   EDDY DM, 1988, JAMA-J AM MED ASSOC, V259, P1512, DOI 10.1001/jama.259.10.1512
   FOX MS, 1979, JAMA-J AM MED ASSOC, V241, P489, DOI 10.1001/jama.241.5.489
   FREI EMIL, 1966, CANCER CHEMOTHERAP REP, V50, P1
   GENTILI C, 1981, CANCER-AM CANCER SOC, V48, P974, DOI 10.1002/1097-0142(19810815)48:4<974::AID-CNCR2820480420>3.0.CO;2-#
   GERSHONCOHEN J, 1963, CANCER-AM CANCER SOC, V16, P961, DOI 10.1002/1097-0142(196308)16:8<961::AID-CNCR2820160802>3.0.CO;2-B
   GREGORIO DI, 1985, JNCI-J NATL CANCER I, V75, P37
   GULLINO PM, 1977, CANCER-AM CANCER SOC, V39, P2697, DOI 10.1002/1097-0142(197706)39:6<2697::AID-CNCR2820390656>3.0.CO;2-4
   HAAGENSEN CD, 1978, CANCER-AM CANCER SOC, V42, P737, DOI 10.1002/1097-0142(197808)42:2<737::AID-CNCR2820420247>3.0.CO;2-T
   HENDERSON IC, 1980, NEW ENGL J MED, V302, P17, DOI 10.1056/NEJM198001033020104
   HENDERSON IC, 1980, NEW ENGL J MED, V302, P78, DOI 10.1056/NEJM198001103020203
   HEUSER L, 1979, CANCER-AM CANCER SOC, V43, P1888, DOI 10.1002/1097-0142(197905)43:5<1888::AID-CNCR2820430545>3.0.CO;2-M
   HOST H, 1986, CANCER-AM CANCER SOC, V57, P2217, DOI 10.1002/1097-0142(19860601)57:11<2217::AID-CNCR2820571124>3.0.CO;2-T
   HOWSON CP, 1986, CANCER, V57, P2372
   INGRAM D, 1989, CANCER-AM CANCER SOC, V64, P1049, DOI 10.1002/1097-0142(19890901)64:5<1049::AID-CNCR2820640515>3.0.CO;2-M
   LEES AW, 1989, BREAST CANCER RES TR, V13, P143, DOI 10.1007/BF01806526
   LUNDGREN B, 1977, CANCER-AM CANCER SOC, V40, P1722, DOI 10.1002/1097-0142(197710)40:4<1722::AID-CNCR2820400448>3.0.CO;2-2
   MALAISE EP, 1973, EUR J CANCER, V9, P305, DOI 10.1016/0014-2964(73)90099-6
   MATTHEWS PN, 1981, BMJ-BRIT MED J, V282, P774, DOI 10.1136/bmj.282.6266.774
   MCGUIRE WL, 1990, J NATL CANCER I, V82, P1006, DOI 10.1093/jnci/82.12.1006
   MEYER JS, 1984, BREAST CANCER RES TR, V4, P79, DOI 10.1007/BF01806389
   NEWMAN SC, 1986, AM J EPIDEMIOL, V123, P767, DOI 10.1093/oxfordjournals.aje.a114305
   OLSSON H, 1988, ANTICANCER RES, V8, P29
   PAGE DC, 1990, COMMUNICATION, V0, P0
   ROSEN PP, 1982, CANCER-AM CANCER SOC, V50, P171, DOI 10.1002/1097-0142(19820701)50:1<171::AID-CNCR2820500132>3.0.CO;2-M
   ROSNER D, 1986, CANCER, V57, P591, DOI 10.1002/1097-0142(19860201)57:3<591::AID-CNCR2820570333>3.0.CO;2-Q
   RUDER AM, 1989, CANCER-AM CANCER SOC, V64, P196, DOI 10.1002/1097-0142(19890701)64:1<196::AID-CNCR2820640134>3.0.CO;2-3
   SHAPIRO S, 1989, CANCER, V63, P1873, DOI 10.1002/1097-0142(19890515)63:10<1873::AID-CNCR2820631002>3.0.CO;2-6
   SILVA E, 1981, ULTRASTRUCT PATHOL, V2, P1
   SPEER JF, 1984, CANCER RES, V44, P4124
   TABAR L, 1987, BRIT J CANCER, V55, P547, DOI 10.1038/bjc.1987.112
   TABAR L, 1989, J EPIDEMIOL COMMUN H, V43, P107, DOI 10.1136/jech.43.2.107
   VONFOURNIER D, 1980, CANCER-AM CANCER SOC, V45, P2198
   WILKING N, 1989, FASC, V6, P807
NR 43
TC 20
Z9 20
U1 0
U2 0
PU WILEY
PI HOBOKEN
PA 111 RIVER ST, HOBOKEN 07030-5774, NJ USA
SN 0008-543X
EI 1097-0142
J9 CANCER-AM CANCER SOC
JI Cancer
PD APR 1
PY 1992
VL 69
IS 7
BP 1888
EP 1895
DI 10.1002/1097-0142(19920401)69:7+<1888::AID-CNCR2820691703>3.0.CO;2-#
PG 8
WC Oncology
SC Oncology
GA HL795
UT WOS:A1992HL79500002
PM 1544087
DA 2025-02-23
ER

PT J
AU BARONE, J
   TAIOLI, E
   HEBERT, JR
   WYNDER, EL
AF BARONE, J
   TAIOLI, E
   HEBERT, JR
   WYNDER, EL
TI VITAMIN SUPPLEMENT USE AND RISK FOR ORAL AND ESOPHAGEAL CANCER
SO NUTRITION AND CANCER-AN INTERNATIONAL JOURNAL
LA English
DT Article
AB In a hospital-based case-control study, 290 oral cancer cases and 133 esophageal cancer cases were queried as to smoking status, alcohol consumption, and dietary exposures, including vitamin supplement history. Among oral cancer cases, vitamin E use appeared to exert a protective effect. Vitamins C and E had protective effects among esophageal cancer cases. When stratified by smoking status, the protective effect of vitamin C use in esophageal cancer was significant only among current smokers, as was vitamin B use. A reduced risk of oral cancer was correlated with multivitamin use and increasing vegetable consumption, as was vegetable/fruit consumption and vitamin C supplementation. Among esophageal cancer cases, increasing meat consumption and vitamin C use were associated with a significantly reduced cancer risk.
RP BARONE, J (corresponding author), AMER HLTH FDN,320 E 43RD ST,NEW YORK,NY 10017, USA.
FU NCI NIH HHS [CA-32617] Funding Source: Medline
NR 0
TC 46
Z9 49
U1 0
U2 0
PU LAWRENCE ERLBAUM ASSOC INC
PI MAHWAH
PA 10 INDUSTRIAL AVE, MAHWAH, NJ 07430-2262
SN 0163-5581
EI 
J9 NUTR CANCER
JI Nutr. Cancer
PD JUN 15
PY 1992
VL 18
IS 1
BP 31
EP 41
DI 10.1080/01635589209514202
PG 11
WC Oncology; Nutrition & Dietetics
SC Oncology; Nutrition & Dietetics
GA JN188
UT WOS:A1992JN18800002
PM 1408944
DA 2025-02-23
ER

PT J
AU BIDOLI, E
   FRANCESCHI, S
   TALAMINI, R
   BARRA, S
   LAVECCHIA, C
AF BIDOLI, E
   FRANCESCHI, S
   TALAMINI, R
   BARRA, S
   LAVECCHIA, C
TI FOOD-CONSUMPTION AND CANCER OF THE COLON AND RECTUM IN NORTH-EASTERN ITALY
SO INTERNATIONAL JOURNAL OF CANCER
LA English
DT Article
ID total energy-intake; large-bowel-cancer; colorectal-cancer; descriptive epidemiology; dietary-fat; risk; fiber; population; chinese; japan
AB The relation between dietary factors and the risk of colorectal cancer was investigated in a case-control study conducted in Pordenone province, North-eastern Italy, on 123 cases of colon cancer, 125 of rectal cancer and 699 controls admitted to hospital for acute, non-neoplastic or digestive disorders. Consistent positive associations were observed with more frequent consumption of bread (odds ratio, OR = 2.1 for colon and 2.2 for rectum for highest vs. lowest tertile), polenta (OR = 2.1 for colon, 1.9 for rectum), cheese (OR = 1.7 for colon, 1.8 for rectum) and eggs (2.5 for colon, 1.9 for rectum), whereas reduced ORs were observed in subjects reporting more frequent consumption of tomatoes (OR = 0.5 for colon and 0.4 for rectum). High consumption of margarine exerted a significant protection against cancer of the colon whereas high consumption of carrots, spinach, whole-grain bread and pasta (favorably) and red meat (unfavorably) affected rectal cancer risk in particular. Thus the present study gives support for a protective effect associated with a fiber-rich or vegetable-rich diet, while it indicates that frequent consumption of refined starchy foods, eggs and fat-rich foods such as cheese and red meat is a risk factor for colo-rectal cancer.
C1 AVIANO CANC CTR, EPIDEMIOL UNIT, VIA PEDEMONTANA OCC, I-33081 AVIANO, ITALY.
   EUROPEAN CANC PREVENT ORG, EPIDEMIOL & CANC WORKING GRP, BRUSSELS, BELGIUM.
   MARIO NEGRI INST PHARMACOL RES, I-20157 MILAN, ITALY.
   UNIV LAUSANNE, INST SOCIAL & PREVENT MED, CH-1005 LAUSANNE, SWITZERLAND.
C3 Istituto di Ricerche Farmacologiche Mario Negri IRCCS; University of Lausanne
CR BAKER RJ, 1978, GLIM SYSTEM, V0, P0
   BENITO E, 1990, INT J CANCER, V45, P69, DOI 10.1002/ijc.2910450114
   BERTA JL, 1985, GASTROEN CLIN BIOL, V9, P348
   BOYLE P, 1985, INT J CANCER, V36, P9, DOI 10.1002/ijc.2910360103
   Breslow NE, 1980, ANAL CASE CONTROL ST, V0, P0
   BRISTOL JB, 1985, BMJ-BRIT MED J, V291, P1467, DOI 10.1136/bmj.291.6507.1467
   BURKITT DP, 1971, CANCER, V28, P3, DOI 10.1002/1097-0142(197107)28:1<3::AID-CNCR2820280104>3.0.CO;2-N
   CHEAH PY, 1990, NUTR CANCER, V14, P5, DOI 10.1080/01635589009514073
   CISLAGHI C, 1988, CANCER-AM CANCER SOC, V61, P1262, DOI 10.1002/1097-0142(19880315)61:6<1262::AID-CNCR2820610635>3.0.CO;2-C
   DECARLI A, 1986, ONCOLOGY-BASEL, V43, P116, DOI 10.1159/000226347
   FAIVRE J, 1989, J EPIDEMIOL COMMUN H, V43, P356, DOI 10.1136/jech.43.4.356
   Ferro-Luzzi A, 1989, EUR J CLIN NUTR, V43 Suppl 2, P13
   FREUDENHEIM JL, 1990, CANCER RES, V50, P3295
   GRAHAM S, 1988, AM J EPIDEMIOL, V128, P490, DOI 10.1093/oxfordjournals.aje.a114997
   HAENSZEL W, 1980, JNCI-J NATL CANCER I, V64, P17
   HAENSZEL W, 1973, J NATL CANCER I, V51, P1765, DOI 10.1093/jnci/51.6.1765
   HILL MJ, 1971, LANCET, V1, P95
   HOWE GR, 1986, AM J EPIDEMIOL, V124, P157, DOI 10.1093/oxfordjournals.aje.a114365
   JAIN M, 1980, INT J CANCER, V26, P757, DOI 10.1002/ijc.2910260609
   KUNE G A, 1987, NUTRITION AND CANCER, V9, P1
   Kune S, 1987, NUTR CANCER, V9, P21
   KUNE S, 1986, INT J EPIDEMIOL, V15, P483, DOI 10.1093/ije/15.4.483
   KUNE S, 1987, NUTRITION AND CANCER, V9, P5
   LAVECCHIA C, 1988, INT J CANCER, V41, P492, DOI 10.1002/ijc.2910410404
   LEE HP, 1989, INT J CANCER, V43, P1007, DOI 10.1002/ijc.2910430609
   LYON JL, 1987, JNCI-J NATL CANCER I, V78, P853
   MACQUARTMOULIN G, 1986, INT J CANCER, V38, P183, DOI 10.1002/ijc.2910380207
   MANOUSOS O, 1983, INT J CANCER, V32, P1, DOI 10.1002/ijc.2910320102
   MANTEL N, 1959, JNCI-J NATL CANCER I, V22, P719
   MCBURNEY MI, 1990, NUTR CANCER, V13, P271, DOI 10.1080/01635589009514069
   MICOZZI MS, 1990, JNCI-J NATL CANCER I, V82, P282, DOI 10.1093/jnci/82.4.282
   NAIR PP, 1990, INT J CANCER, V46, P374, DOI 10.1002/ijc.2910460306
   NEWMARK HL, 1990, NUTR CANCER, V14, P161, DOI 10.1080/01635589009514091
   PICKLE LW, 1984, CANCER RES, V44, P363
   POTTER JD, 1986, JNCI-J NATL CANCER I, V76, P557, DOI 10.1093/jnci/76.4.557
   REDDY BS, 1987, PREV MED, V16, P460, DOI 10.1016/0091-7435(87)90058-2
   SCHIFFMAN MH, 1990, AM J EPIDEMIOL, V131, P376, DOI 10.1093/oxfordjournals.aje.a115508
   SLATTERY ML, 1988, JNCI-J NATL CANCER I, V80, P1474, DOI 10.1093/jnci/80.18.1474
   TAJIMA K, 1985, JPN J CANCER RES, V76, P705
   TROCK B, 1990, JNCI-J NATL CANCER I, V82, P650, DOI 10.1093/jnci/82.8.650
   TUYNS AJ, 1988, NUTR CANCER, V11, P189, DOI 10.1080/01635588809513986
   WEST DW, 1989, AM J EPIDEMIOL, V130, P883, DOI 10.1093/oxfordjournals.aje.a115421
   WHITTEMORE AS, 1990, JNCI-J NATL CANCER I, V82, P915, DOI 10.1093/jnci/82.11.915
   WILLETT W, 1986, AM J EPIDEMIOL, V124, P17, DOI 10.1093/oxfordjournals.aje.a114366
   WILLETT W, 1989, NATURE, V338, P389, DOI 10.1038/338389a0
   WILLETT WC, 1990, NEW ENGL J MED, V323, P1664, DOI 10.1056/NEJM199012133232404
NR 46
TC 151
Z9 154
U1 0
U2 10
PU WILEY
PI HOBOKEN
PA 111 RIVER ST, HOBOKEN 07030-5774, NJ USA
SN 0020-7136
EI 1097-0215
J9 INT J CANCER
JI Int. J. Cancer
PD JAN 21
PY 1992
VL 50
IS 2
BP 223
EP 229
DI 10.1002/ijc.2910500211
PG 7
WC Oncology
SC Oncology
GA GZ852
UT WOS:A1992GZ85200010
PM 1730516
DA 2025-02-23
ER

PT J
AU BUCKLEY, DI
   MCPHERSON, RS
   NORTH, CQ
   BECKER, TM
AF BUCKLEY, DI
   MCPHERSON, RS
   NORTH, CQ
   BECKER, TM
TI DIETARY MICRONUTRIENTS AND CERVICAL DYSPLASIA IN SOUTHWESTERN AMERICAN-INDIAN WOMEN
SO NUTRITION AND CANCER-AN INTERNATIONAL JOURNAL
LA English
DT Article
AB American Indian women in the Southwest have high rates of cervical cancer and cervical dysplasia in contrast to low rates of cancers for other sites. Despite their high rates of cervical disease, no published information has specifically examined risk factors for cervical cancer or cervical dysplasia among American Indian women. We carried out a pilot case-control study of cervical dysplasia in south western American Indian women to examine the relationship of dietary intake of vitamin C, folacin, vitamin E, carotenoids, and retinol with cervical cytological abnormalities. Twenty-four-hour dietary recalls were collected from women with cervical dysplasia (n = 42) and women with normal cervical cytologies (n = 58). Macro- and micronutrient intake was estimated from these recalls utilizing food and nutrient data from the USDA Survey Nutrient Database. Although mean differences between cases and controls were not statistically significant for any of the micronutrients examined, women with low intake of vitamin C, folacin, and vitamin E were at increased risk of having cervical dysplasia when the data were analyzed as stratified for level of intake (low vs. high intake odds ratios were 3. 0 for vitamin C, 3.3 for folacin, and 1.7 for vitamin E). The relationship between dietary micronutrients and cervical dysplasia among American Indian women warrants further investigation using more refined measures of dietary micronutrient intake, together with consideration of other risk factors for cervical disease.
RP BUCKLEY, DI (corresponding author), UNIV NEW MEXICO,SCH MED,CTR CANC B31,NEW MEXICO TUMOR REGISTRY,900 CAMINO SALUD NE,ALBUQUERQUE,NM 87131, USA.
NR 0
TC 34
Z9 35
U1 0
U2 3
PU LAWRENCE ERLBAUM ASSOC INC
PI MAHWAH
PA 10 INDUSTRIAL AVE, MAHWAH, NJ 07430-2262
SN 0163-5581
EI 
J9 NUTR CANCER
JI Nutr. Cancer
PD JUN 15
PY 1992
VL 17
IS 2
BP 179
EP 185
DI 10.1080/01635589209514185
PG 7
WC Oncology; Nutrition & Dietetics
SC Oncology; Nutrition & Dietetics
GA HR702
UT WOS:A1992HR70200008
PM 1584710
DA 2025-02-23
ER

PT J
AU LEMARCHAND, L
   WILKENS, LR
   KOLONEL, LN
AF LEMARCHAND, L
   WILKENS, LR
   KOLONEL, LN
TI ETHNIC-DIFFERENCES IN THE LUNG-CANCER RISK ASSOCIATED WITH SMOKING
SO CANCER EPIDEMIOLOGY BIOMARKERS & PREVENTION
LA English
DT Article
ID dietary-cholesterol; hawaii; chinese; population; carotene; women; men
AB Mortality trends and ecological data strongly suggest that the lung cancer risk associated with smoking is greater among Hawaiians than among the other ethnic groups in Hawaii. The authors combined data from two consecutive population-based case-control studies to formally test this hypothesis among 740 cases and 1616 controls. A multiple logistic regression analysis adjusting for pack-years of smoking, occupation, education, and age revealed that Hawaiian, Filipino, and Caucasian male smokers were at 121%, 53%, and 46% greater risk for lung cancer than Japanese male smokers. These risk differences were statistically significant, were consistent across sexes and histological types, and were not explained by the type of cigarettes, the level of inhalation, or by cholesterol or beta-carotene intake. Additionally, an increased lung cancer risk unrelated to smoking was observed among Chinese women. The possibility that other dietary antioxidants and/or genetic risk factors are responsible for these ethnic differences needs to be investigated.
RP LEMARCHAND, L (corresponding author), UNIV HAWAII,CANC RES CTR HAWAII,EPIDEMIOL PROGRAM,1236 LAUHALA ST,SUITE 407,HONOLULU,HI 96813, USA.
FU NCI NIH HHS [N01-CA55414, R01-CA26515, P01-CA33619] Funding Source: Medline
CR [Anonymous], 1982, HLTH CONSEQUENCES SM, V0, P0
   BERTRAM JS, 1991, CARCINOGENESIS, V12, P671, DOI 10.1093/carcin/12.4.671
   CHAN WC, 1979, BRIT J CANCER, V39, P182, DOI 10.1038/bjc.1979.29
   DOLL R, 1981, JNCI-J NATL CANCER I, V66, P1191, DOI 10.1093/jnci/66.6.1192
   FRAUMENI JF, 1974, J NATL CANCER I, V52, P659, DOI 10.1093/jnci/52.3.659
   GAO YT, 1988, INT J EPIDEMIOL, V17, P277, DOI 10.1093/ije/17.2.277
   GAO YT, 1987, INT J CANCER, V40, P604, DOI 10.1002/ijc.2910400505
   GOODMAN MT, 1988, AM J EPIDEMIOL, V128, P1241, DOI 10.1093/oxfordjournals.aje.a115078
   HINDS MW, 1981, INT J CANCER, V27, P297, DOI 10.1002/ijc.2910270307
   HINDS MW, 1983, AM J CLIN NUTR, V37, P192, DOI 10.1093/ajcn/37.2.192
   HINDS MW, 1984, AM J EPIDEMIOL, V119, P227, DOI 10.1093/oxfordjournals.aje.a113741
   Kolonel L, 1979, NATL CANCER INST MONOGR, V0, P81
   KOLONEL LN, 1977, AM J EPIDEMIOL, V106, P476, DOI 10.1093/oxfordjournals.aje.a112494
   LAW MR, 1990, BRIT J CANCER, V61, P195, DOI 10.1038/bjc.1990.37
   LEMARCHAND L, 1989, JNCI-J NATL CANCER I, V81, P1158, DOI 10.1093/jnci/81.15.1158
   LEMARCHAND L, 1989, SOCIAL PORCESS HAWAI, V32, P1434
   MACLENNAN R, 1977, INT J CANCER, V20, P854, DOI 10.1002/ijc.2910200606
   MIZUNO S, 1989, JPN J CANCER RES, V80, P1165, DOI 10.1111/j.1349-7006.1989.tb01649.x
   MUIR C, 1988, IARC PUBL, V88, P0
   MURAKOSHI M, 1989, JNCI-J NATL CANCER I, V81, P1649, DOI 10.1093/jnci/81.21.1649
   WAKSBERG J, 1978, J AM STAT ASSOC, V73, P40, DOI 10.2307/2286513
   Wattenberg L W, 1978, ADV CANCER RES, V26, P197, DOI 10.1016/S0065-230X(08)60088-3
   WUWILLIAMS AH, 1990, BRIT J CANCER, V62, P982, DOI 10.1038/bjc.1990.421
   ZHOU HH, 1989, NEW ENGL J MED, V320, P565, DOI 10.1056/NEJM198903023200905
NR 25
TC 60
Z9 67
U1 0
U2 1
PU AMER ASSOC CANCER RESEARCH
PI PHILADELPHIA
PA PUBLIC LEDGER BLDG, SUITE 816, 150 S. INDEPENDENCE MALL W., PHILADELPHIA, PA 19106
SN 1055-9965
EI 
J9 CANCER EPIDEM BIOMAR
JI Cancer Epidemiol. Biomarkers Prev.
PD JAN-FEB 15
PY 1992
VL 1
IS 2
BP 103
EP 107
DI 
PG 5
WC Oncology; Public, Environmental & Occupational Health
SC Oncology; Public, Environmental & Occupational Health
GA HN951
UT WOS:A1992HN95100001
PM 1306091
DA 2025-02-23
ER

PT J
AU LIM, JS
   FRENKEL, K
   TROLL, W
AF LIM, JS
   FRENKEL, K
   TROLL, W
TI TAMOXIFEN SUPPRESSES TUMOR PROMOTER-INDUCED HYDROGEN-PEROXIDE FORMATION BY HUMAN NEUTROPHILS
SO CANCER RESEARCH
LA English
DT Article
ID human-breast-cancer; activated polymorphonuclear leukocytes; protein kinase-c; dna; cells; inhibitors; culture; 12-o-tetradecanoylphorbol-13-acetate; carcinogenesis; antiestrogens
AB Trans-tamoxifen (TAM) has been used successfully in therapy for estrogen-dependent human breast tumors and prevention of their recurrence. The mechanism of this prevention was thought to be due to the interference of TAM with estrogen promotion. TAM has a wider anticarcinogenic action that is similar to other chemopreventive agents in that it suppresses tumor promotion in 2-stage carcinogenesis by interfering with the action of protein kinase C. We report that TAM (5-mu-M) totally inhibits hydrogen peroxide (H2O2) formation by 12-O-tetrade-canoyl-phorbol-13-acetate (TPA)-treated human neutrophils. Interestingly, beta-estradiol (10-mu-M) also slightly inhibits the oxidative burst of neutrophils. Pretreatment of neutrophils with varying amounts of TAM and beta-estradiol caused additive inhibition of H2O2 formation by the 2 agents. 4-Hydroxy-tamoxifen, a metabolite with the highest affinity for the estrogen receptor, was only as inhibitory as beta-estradiol. Other derivatives (cis-, N-desmethyl-, and N-desdimethyl-tamoxifen) with low biological activities had a smaller effect on H2O2 formation. TPA-treated neutrophils were shown to contain 5-hydroxymethyl uracil (HMU). TAM prevented the TPA-induced formation of HMU in other cells. Like TPA, dietary fat, which is a risk factor for breast cancer, induces formation of HMU in the DNA of human white blood cells. TAM may suppress the dietary fat-induced HMU in the same manner at it does in TPA-induced neutrophils.
C1 NYU MED CTR, DEPT ENVIRONM MED, 550 1ST AVE, NEW YORK, NY 10016 USA.
C3 New York University
FU NCI NIH HHS [CA 53003] Funding Source: Medline; NIEHS NIH HHS [1 P42 ES 04895, ES 00260] Funding Source: Medline
CR ARMSTRONG B, 1975, INT J CANCER, V15, P617, DOI 10.1002/ijc.2910150411
   BADWEY JA, 1984, J BIOL CHEM, V259, P7870
   BHIMANI R, 1991, PROCEEDINGS OF THE AMERICAN ASSOCIATION FOR CANCER RESEARCH ANNUAL MEETING, V32, P126
   BHIMANI R, 1992, PROCEEDINGS OF THE AMERICAN ASSOCIATION FOR CANCER RESEARCH ANNUAL MEETING, V33, P161
   CARROLL KK, 1975, CANCER RES, V35, P3374
   COEZY E, 1982, CANCER RES, V42, P317
   DARBRE PD, 1984, CANCER RES, V44, P2790
   DAUVOIS S, 1992, P NATL ACAD SCI USA, V89, P4037, DOI 10.1073/pnas.89.9.4037
   DJURIC Z, 1991, J NATL CANCER I, V83, P766, DOI 10.1093/jnci/83.11.766
   FLOYD RA, 1990, CARCINOGENESIS, V11, P1447, DOI 10.1093/carcin/11.9.1447
   FRENKEL K, 1987, CARCINOGENESIS, V8, P455, DOI 10.1093/carcin/8.3.455
   FRENKEL K, 1987, ANTICARCINOGENESIS AND RADIATION PROTECTION, V0, P97
   FRENKEL K, 1992, PHARMACOL THERAPEUT, V53, P127, DOI 10.1016/0163-7258(92)90047-4
   FRENKEL K, 1986, CANCER RES, V46, P5533
   FRENKEL K, 1987, CARCINOGENESIS, V8, P1207, DOI 10.1093/carcin/8.9.1207
   FRENKEL K, 1991, FREE RADICAL RES COM, V12-3, P783, DOI 10.3109/10715769109145860
   FRENKEL K, 1989, ENVIRON HEALTH PERSP, V81, P45, DOI 10.2307/3430803
   FRENKEL K, 1991, ANTICARCINOGENESIS R, V2, P363
   HERGENHAHN M, 1987, J CANCER RES CLIN S, V113, P0
   IMLAY JA, 1988, SCIENCE, V240, P640, DOI 10.1126/science.2834821
   JORDAN VC, 1990, ENDOCR REV, V11, P578, DOI 10.1210/edrv-11-4-578
   LIPPMAN M, 1976, CANCER RES, V36, P4595
   MALINS DC, 1991, CANCER RES, V51, P5430
   OBRIAN CA, 1985, CANCER RES, V45, P2462
   OBRIAN CA, 1986, JNCI-J NATL CANCER I, V76, P1243
   PATTERSON JS, 1981, J ENDOCRINOL, V89, P0
   PERSKY VW, 1992, CANCER RES, V52, P578
   PICK E, 1980, J IMMUNOL METHODS, V38, P161, DOI 10.1016/0022-1759(80)90340-3
   REDDEL RR, 1985, CANCER RES, V45, P1525
   ROSENKRANZ M, 1991, BIOL BULL, V181, P346, DOI 10.1086/BBLv181n2p346
   SHAPIRO BM, 1991, SCIENCE, V252, P533, DOI 10.1126/science.1850548
   SIRAK AA, 1991, CARCINOGENESIS, V12, P91, DOI 10.1093/carcin/12.1.91
   TROLL W, 1985, ANNU REV PHARMACOL, V25, P509, DOI 10.1146/annurev.pharmtox.25.1.509
   TROLL W, 1987, ADV CANCER RES, V49, P265, DOI 10.1016/S0065-230X(08)60800-3
   TROLLW, 1991, J CANCER RES CLIN S, V117, P0
   TRUSH MA, 1991, FREE RADICAL BIO MED, V10, P201, DOI 10.1016/0891-5849(91)90077-G
   UPTON AC, 1987, BRIT J RADIOL, V60, P1, DOI 10.1259/0007-1285-60-709-1
   Wakeling A E, 1991, CANCER TREAT RES, V53, P239
   WAKELING AE, 1988, J STEROID BIOCHEM, V30, P141, DOI 10.1016/0022-4731(88)90086-6
   WATTENBERG LW, 1985, CANCER RES, V45, P1
   WEI H, 1992, PROCEEDINGS OF THE AMERICAN ASSOCIATION FOR CANCER RESEARCH ANNUAL MEETING, V33, P179
   WEI HC, 1992, CANCER RES, V52, P2298
   WEI HC, 1991, CANCER RES, V51, P4443
   WEITZMAN SA, 1985, SCIENCE, V227, P1231, DOI 10.1126/science.3975611
   WHITCOMB JM, 1985, CARCINOGENESIS, V6, P333, DOI 10.1093/carcin/6.3.333
   ZHONG Z, 1991, PROCEEDINGS OF THE AMERICAN ASSOCIATION FOR CANCER RESEARCH ANNUAL MEETING, V32, P127
NR 46
TC 51
Z9 53
U1 0
U2 3
PU AMER ASSOC CANCER RESEARCH
PI PHILADELPHIA
PA 615 CHESTNUT ST, 17TH FLOOR, PHILADELPHIA, PA 19106-4404 USA
SN 0008-5472
EI 1538-7445
J9 CANCER RES
JI Cancer Res.
PD SEP 15
PY 1992
VL 52
IS 18
BP 4969
EP 4972
DI 
PG 4
WC Oncology
SC Oncology
GA JN053
UT WOS:A1992JN05300019
PM 1516053
DA 2025-02-23
ER

PT J
AU CHUNG, FL
   MORSE, MA
   EKLIND, KI
   LEWIS, J
AF CHUNG, FL
   MORSE, MA
   EKLIND, KI
   LEWIS, J
TI QUANTITATION OF HUMAN UPTAKE OF THE ANTICARCINOGEN PHENETHYL ISOTHIOCYANATE AFTER A WATERCRESS MEAL
SO CANCER EPIDEMIOLOGY BIOMARKERS & PREVENTION
LA English
DT Article
ID cruciferous vegetables; lung tumorigenesis; a/j mice; metabolism; 4-(methylnitrosamino)-1-(3-pyridyl)-1-butanone; carcinogenesis
AB Our previous studies showed that phenethyl isothiocyanate (PEITC), a cruciferous vegetable constituent, inhibited the lung tumorigenesis induced by a potent tobacco-specific carcinogenic nitrosamine in animals. These results implicate dietary PEITC as a risk-reducing factor of lung cancers induced by smoking. To define the effect of dietary PEITC on human cancers, a method of measuring its uptake is needed. Since watercress is rich in gluconasturtiin, a glucosinolate precursor of PEITC, it was chosen to be the source of PEITC. Four individuals were asked to eat watercress as part of a breakfast meal, and 24-h urine samples were collected. A urinary metabolite was found, and its identity was confirmed as the N-acetylcysteine conjugate of PEITC by comparison with the synthetic standard using nuclear magnetic resonance and mass spectrometry. A dose-dependent excretion of this conjugate was observed. These results dearly showed that PEITC was released in the human body upon ingestion of watercress and suggest that the N-acetylcysteine conjugate of PEITC may be a useful marker for quantitating human exposure to this anticarcinogen as a tool for epidemiological investigations.
C1 INST FOOD RES, DEPT FOOD MOLEC BIOCHEM, NORWICH NR4 7UA, NORFOLK, ENGLAND.
C3 UK Research & Innovation (UKRI); Biotechnology and Biological Sciences Research Council (BBSRC); Quadram Institute; University of East Anglia
RP CHUNG, FL (corresponding author), AMER HLTH FDN, DIV CHEM CARCINOGENESIS, 1 DANA RD, VALHALLA, NY 10595 USA.
FU NCI NIH HHS [CA46535] Funding Source: Medline
CR BENN MH, 1962, J CHEM SOC, V0, P4072
   CARLSON DG, 1981, J AGR FOOD CHEM, V29, P1235, DOI 10.1021/jf00108a034
   CHUNG FL, 1992, CANCER RES, V52, P0
   EKLIND KI, 1990, CARCINOGENESIS, V11, P2033, DOI 10.1093/carcin/11.11.2033
   HEANEY RK, 1980, J SCI FOOD AGR, V31, P785, DOI 10.1002/jsfa.2740310808
   Marchand Lle, 1989, JOURNAL OF THE NATIONAL CANCER INSTITUTE, V81, P1158, DOI 10.1093/jnci/81.15.1158
   MENNICKE WH, 1988, XENOBIOTICA, V18, P441, DOI 10.3109/00498258809041680
   MILLER KW, 1983, J FOOD SAFETY, V5, P131, DOI 10.1111/j.1745-4565.1983.tb00465.x
   MORSE MA, 1989, CANCER RES, V49, P2894
   MORSE MA, 1991, CANCER RES, V51, P1846
   MORSE MA, 1990, CANCER RES, V50, P2613
   Pilch S, 1987, FEDERATION AM SOC EX, V0, P0
   RIVENSON A, 1988, CANCER RES, V48, P6912
   SONES K, 1984, J SCI FOOD AGR, V35, P712, DOI 10.1002/jsfa.2740350619
   SPINKS EA, 1984, FETT WISS TECHNOL, V86, P228, DOI 10.1002/lipi.19840860603
   STONER GD, 1991, CANCER RES, V51, P2063
   Tookey HL, 1980, TOXIC CONSTITUENTS OF PLANT FOODSTUFFS., V0, P103
   WATTENBERG LW, 1985, CANCER RES, V45, P1
   1986, 1900, V38, V0, P0
NR 20
TC 171
Z9 182
U1 0
U2 5
PU AMER ASSOC CANCER RESEARCH
PI PHILADELPHIA
PA 615 CHESTNUT ST, 17TH FLOOR, PHILADELPHIA, PA 19106-4404 USA
SN 1055-9965
EI 
J9 CANCER EPIDEM BIOMAR
JI Cancer Epidemiol. Biomarkers Prev.
PD JUL-AUG 15
PY 1992
VL 1
IS 5
BP 383
EP 388
DI 
PG 6
WC Oncology; Public, Environmental & Occupational Health
SC Oncology; Public, Environmental & Occupational Health
GA JH382
UT WOS:A1992JH38200008
PM 1305471
DA 2025-02-23
ER

PT J
AU WANG, YP
   HAN, XY
   SU, W
   WANG, YL
   ZHU, YW
   SASABA, T
   NAKACHI, K
   HOSHIYAMA, Y
   TAGASHIRA, Y
AF WANG, YP
   HAN, XY
   SU, W
   WANG, YL
   ZHU, YW
   SASABA, T
   NAKACHI, K
   HOSHIYAMA, Y
   TAGASHIRA, Y
TI ESOPHAGEAL CANCER IN SHANXI-PROVINCE, PEOPLES-REPUBLIC-OF-CHINA - A CASE-CONTROL STUDY IN HIGH AND MODERATE RISK AREAS
SO CANCER CAUSES & CONTROL
LA English
DT Article
DE ALCOHOL; CASE-CONTROL STUDY; DENTAL HYGIENE; DIET; ESOPHAGEAL CANCER; ODDS RATIO; PEOPLES-REPUBLIC-OF-CHINA; TOBACCO
AB Dietary, smoking, and drinking habits, as well as sociopsychological factors and familial history, were investigated in a case-control study on the etiology of esophageal cancer (EC) in two areas of Shanxi (Yangcheng and Linfen), north central China. Data were analyzed from 326 cases and 396 controls. We identified several factors associated with high or low risk; some were common across the areas and others were area-specific. Consumption of millet gruel was associated positively with EC, in a dose-response relationship. An increase in EC risk was seen for consumption of millet soup with noodles, and also with certain sociopsychological factors, in both areas. A large increase in risk was found with consumption of boiled vegetables in Linfen, with a dose-response relationship. EC risk tended to become greater with the increasing intake of moldy foods and of pickled vegetable juice. A positive association between EC risk and family history of EC was observed only in Yangcheng. Soybean consumption was found to be associated with reduced risk. Dental hygiene (brushing teeth) was associated with reduced risk in Linfen. There was a suggestion of increased risk associated with heavy tobacco smoking, but it was not significant in either area. Alcohol consumption had a marginally significant association with risk in the high risk area, but not in Linfen.
C1 SHANXI CANC INST,SHANXI,PEOPLES R CHINA.
NR 0
TC 73
Z9 78
U1 0
U2 7
PU RAPID SCIENCE PUBLISHERS
PI LONDON
PA 2-6 BOUNDARY ROW, LONDON, ENGLAND SE1 8NH
SN 0957-5243
EI 
J9 CANCER CAUSE CONTROL
JI Cancer Causes Control
PD MAR 15
PY 1992
VL 3
IS 2
BP 107
EP 113
DI 10.1007/BF00051650
PG 7
WC Oncology; Public, Environmental & Occupational Health
SC Oncology; Public, Environmental & Occupational Health
GA HJ571
UT WOS:A1992HJ57100001
PM 1562700
DA 2025-02-23
ER

PT J
AU WYNDER, EL
   REDDY, BS
   WEISBURGER, JH
AF WYNDER, EL
   REDDY, BS
   WEISBURGER, JH
TI ENVIRONMENTAL DIETARY FACTORS IN COLORECTAL-CANCER - SOME UNRESOLVED ISSUES
SO CANCER
LA English
DT Article; Proceedings Paper
DE COLONIC NEOPLASMS; RECTAL NEOPLASMS; DIETARY FACTORS; EPIDEMIOLOGY
ID large-bowel carcinogenesis; diverse incidence rates; colon cancer; metabolic epidemiology; fecal constituents; healthy-subjects; fiber; risk; populations; mutagens
AB Background. Unresolved epidemiologic issues in large bowel cancer include reasons for changes in incidence rates, differences in epidemiology of cancer in the distal and proximal colon and rectal cancer, and the optimal fat and fiber levels for low rates. Methods. The authors examined questions of suitable procedures for the assessment of intake of specific key nutrients and mode of cooking. International data by site and nutritional factors were compared. Results. Fat and fiber intake in the United States, Japan, and Finland related to differences in rates. Laboratory animal model studies indicated that type of fat affected carcinogenesis. Colon cancer rates in men in the United States increased slightly, but started to decline slightly, as in women. Conclusions. Dietary factors play a key role in causation and prevention of large bowel cancer, with a diet of 25% fat and 25 g fiber recommended. Comprehensive school health education should be used to modify the nutritional habits of children.
C1 AMER HLTH FDN,VALHALLA,NY 10595.
C3 American Health Foundation
RP WYNDER, EL (corresponding author), AMER HLTH FDN,320 E 43 ST,NEW YORK,NY 10017, USA.
FU NCI NIH HHS [CA-40839, CA-37663, CA-17613] Funding Source: Medline
CR Bingham SA, 1987, NUTRITION ABSTRACTS AND REVIEWS. SERIES A. HUMAN AND EXPERIMENTAL, V57, P705
   CAPOCACCIA R, 1987, MORTALITA ITALIA NEL, V0, P0
   EATON SB, 1985, NEW ENGL J MED, V312, P283, DOI 10.1056/NEJM198501313120505
   FREUDENHEIM JL, 1990, CANCER RES, V50, P3295
   GREENWALD P, 1987, J AM DIET ASSOC, V87, P1178
   MCKEOWNEYSSEN GE, 1987, PREV MED, V16, P532, DOI 10.1016/0091-7435(87)90068-5
   OCHIAI M, 1991, JPN J CANCER RES, V82, P63
   REDDY B, 1989, CANCER RES, V49, P4629
   Reddy BS, 1986, DIET NUTRITION CANCE, V1, P47
   REDDY BS, 1991, CANCER RES, V51, P487
   REDDY BS, 1987, CANCER RES, V47, P644
   REDDY BS, 1978, CANCER-AM CANCER SOC, V42, P2832, DOI 10.1002/1097-0142(197812)42:6<2832::AID-CNCR2820420644>3.0.CO;2-L
   REDDY BS, 1987, PREV MED, V16, P559, DOI 10.1016/0091-7435(87)90072-7
   REDDY BS, 1973, J NATL CANCER I, V50, P1437, DOI 10.1093/jnci/50.6.1437
   SCHIFFMAN MH, 1990, AM J EPIDEMIOL, V131, P376, DOI 10.1093/oxfordjournals.aje.a115508
   SEITZ HK, 1989, COLORECTAL CANCER PA, V0, P0
   SUGIMURA T, 1985, MUTAT RES, V150, P33, DOI 10.1016/0027-5107(85)90098-3
   TAJIMA K, 1985, JPN J CANCER RES, V76, P717
   TROCK B, 1990, JNCI-J NATL CANCER I, V82, P650, DOI 10.1093/jnci/82.8.650
   VOGELSTEIN B, 1988, NEW ENGL J MED, V319, P525, DOI 10.1056/NEJM198809013190901
   WALTER HJ, 1989, PREV MED, V18, P59, DOI 10.1016/0091-7435(89)90054-6
   Weisburger J H, 1987, IMPORTANT ADV ONCOL, V0, P197
   WEISBURGER JH, 1991, HEMATOL ONCOL CLIN N, V5, P7, DOI 10.1016/S0889-8588(18)30451-9
   WYNDER EL, 1991, CANCER-AM CANCER SOC, V67, P746, DOI 10.1002/1097-0142(19910201)67:3<746::AID-CNCR2820670336>3.0.CO;2-1
   1990, 1900, V2, V0, P12
NR 25
TC 31
Z9 34
U1 0
U2 0
PU WILEY-LISS
PI NEW YORK
PA DIV JOHN WILEY & SONS INC 605 THIRD AVE, NEW YORK, NY 10158-0012
SN 0008-543X
EI 
J9 CANCER
JI Cancer
PD SEP 1
PY 1992
VL 70
IS 5
BP 1222
EP 1228
DI 10.1002/1097-0142(19920901)70:3+<1222::AID-CNCR2820701506>3.0.CO;2-N
PG 7
WC Oncology
SC Oncology
GA JL193
UT WOS:A1992JL19300004
PM 1324780
DA 2025-02-23
ER

PT J
AU ZHENG, W
   BLOT, WJ
   SHU, XO
   DIAMOND, EL
   GAO, YT
   JI, BT
   FRAUMENI, JF
AF ZHENG, W
   BLOT, WJ
   SHU, XO
   DIAMOND, EL
   GAO, YT
   JI, BT
   FRAUMENI, JF
TI A POPULATION-BASED CASE-CONTROL STUDY OF CANCERS OF THE NASAL CAVITY AND PARANASAL SINUSES IN SHANGHAI
SO INTERNATIONAL JOURNAL OF CANCER
LA English
DT Article
ID maxillary sinus; epidemiology; woodworking; exposure; diet
AB A population-based case-control study of cancer of the nasal cavity and sinuses, involving interviews of 60 incident cases and 414 controls, was conducted in Shanghai. Cigarette smoking was associated with a mild elevation in risk of squamous-cell carcinoma but not cancers of other cell types. Occupational exposures to wood and silica dusts and to petroleum products, and the use of wood and straw as cooking fuel, were linked to moderate increases in risk, while 4-fold or greater increases were associated with a history of chronic nasal diseases, including those occurring 10 or more years prior to cancer diagnosis. Dietary analyses revealed a significant protective effect of consumption of allium vegetables, oranges and tangerines, with a 50% reduced risk of nasal cancer among individuals in the highest intake group of these foods. Consumption of salt-preserved vegetables, meat and fish was associated with a significantly increased risk of nasal cancer in a dose-response fashion, with a 5-fold excess observed for the heaviest intake of these salted foods. These findings suggest that dietary factors may contribute to the development of nasal cancer.
C1 SHANGHAI CANC INST,DEPT EPIDEMIOL,SHANGHAI,PEOPLES R CHINA.
   JOHNS HOPKINS UNIV,SCH HYG & PUBL HLTH,DEPT EPIDEMIOL,BALTIMORE,MD 21218.
   NICHHD,EPIDEMIOL BRANCH,BETHESDA,MD 20892.
C3 Shanghai Jiao Tong University; Johns Hopkins University; National Institutes of Health (NIH) - USA; NIH Eunice Kennedy Shriver National Institute of Child Health & Human Development (NICHD)
RP ZHENG, W (corresponding author), NCI,DIV CANC ETIOL,EPIDEMIOL & BIOSTAT PROGRAM,EXECUT PLAZA N,ROOM 431,BETHESDA,MD 20892, USA.
CR ACHESON ED, 1986, CHEM IND I TOXICOL S, V7, P135
   Block E, 1985, SCI AM, V152, P94
   BLOCK G, 1991, AM J CLIN NUTR, V53, PS270, DOI 10.1093/ajcn/53.1.270S
   BLOT WJ, 1989, CANCER PREVENTION, V1, P0
   BOEING H, 1991, CANCER CAUSE CONTROL, V2, P227, DOI 10.1007/BF00052138
   BRESLOW NE, 1980, STATISTICAL METHODS, V0, P0
   BRINTON LA, 1984, AM J EPIDEMIOL, V119, P896, DOI 10.1093/oxfordjournals.aje.a113812
   BUIATTI E, 1989, INT J CANCER, V44, P611, DOI 10.1002/ijc.2910440409
   BYERS T, 1984, ADV CANCER RES, V41, P1, DOI 10.1016/S0065-230X(08)60014-7
   FUKUDA K, 1987, BRIT J IND MED, V44, P263
   FUKUDA K, 1990, CANCER CAUSE CONTROL, V1, P165, DOI 10.1007/BF00053168
   IMBUS HR, 1987, J OCCUP ENVIRON MED, V29, P734
   MAYNE ST, 1991, CANCER CAUSE CONTROL, V2, P443, DOI 10.1007/BF00054305
   MUIR C, 1987, IARC SCI PUBLICAT 88, V5, P0
   ONEILL IK, 1991, IARC SCI PUBLICATION, V105, P0
   STEINMETZ KA, 1991, CANCER CAUSE CONTROL, V2, P325, DOI 10.1007/BF00051672
   STEINMETZ KA, 1991, CANCER CAUSE CONTROL, V2, P427, DOI 10.1007/BF00054304
   VAUGHAN TL, 1991, AM J EPIDEMIOL, V133, P560, DOI 10.1093/oxfordjournals.aje.a115927
   YU MC, 1989, BRIT J CANCER, V60, P198, DOI 10.1038/bjc.1989.250
   YU MC, 1990, FEMS MICROBIOL IMMUN, V64, P235
   ZHENG W, 1992, IN PRESS CANCER EPID, V0, P0
   ZHENG W, 1992, IN PRESS AM J EPIDEM, V0, P0
NR 22
TC 46
Z9 48
U1 0
U2 2
PU WILEY-LISS
PI NEW YORK
PA DIV JOHN WILEY & SONS INC 605 THIRD AVE, NEW YORK, NY 10158-0012
SN 0020-7136
EI 
J9 INT J CANCER
JI Int. J. Cancer
PD OCT 21
PY 1992
VL 52
IS 4
BP 557
EP 561
DI 10.1002/ijc.2910520410
PG 5
WC Oncology
SC Oncology
GA JV131
UT WOS:A1992JV13100009
PM 1399136
DA 2025-02-23
ER

PT J
AU GOODMAN, MT
   KOLONEL, LN
   WILKENS, LR
   YOSHIZAWA, CN
   LEMARCHAND, L
   HANKIN, JH
AF GOODMAN, MT
   KOLONEL, LN
   WILKENS, LR
   YOSHIZAWA, CN
   LEMARCHAND, L
   HANKIN, JH
TI DIETARY FACTORS IN LUNG-CANCER PROGNOSIS
SO EUROPEAN JOURNAL OF CANCER
LA English
DT Article; Proceedings Paper
ID vitamin-a; risk; hawaii; history; reproducibility; consumption; metaplasia; carotene; smokers; smoking
AB A hypothesis-generating analysis of the role of diet on survival was conducted among a sample of 463 men and 212 women with histologically-confirmed lung cancer.  Interview information was obtained from two population-based case-control studies of lung cancer conducted on the Island of Oahu, Hawaii, between 1979 and 1985.  The interview consisted of a quantitative dietary history to assess the usual intake of foods 1 year prior to diagnosis, a complete tobacco history, and other demographic and lifestyle information.  Records from the Hawaii Tumor Registry were reviewed for data on stage, histology, and follow-up status of these patients.  A food group analysis showed a significant reduction in the risk of death with increasing consumption of all vegetables combined among women (P for trend = 0.03), but not among men.  The covariate-adjusted median survival times for women from the highest to the lowest quartiles of vegetable intake were 33, 21, 15, and 18 months, respectively.  The results also suggested an association of fruit intake and survival among women (P for trend = 0.02), although a similar effect was not found among men.  Increased consumption of certain foods, such as tomatoes and oranges among men, and broccoli and, perhaps, tomatoes among women, appeared to improve survival.  This exploratory analysis provides mixed indications that certain components of vegetables and fruits may prolong survival in lung cancer patients.
RP GOODMAN, MT (corresponding author), UNIV HAWAII,CANC RES CTR HAWAII,EPIDEMIOL PROGRAM,1236 LAUHALA ST,SUITE 407,HONOLULU,HI 96813, USA.
FU NCI NIH HHS [N01-CN-55424, R01-CA-26515, P01-CA-33619] Funding Source: Medline
CR BENDICH A, 1989, J NUTR, V119, P112, DOI 10.1093/jn/119.1.112
   BERTRAM JS, 1987, CANCER RES, V47, P3012
   BLOCK G, 1982, AM J EPIDEMIOL, V115, P492, DOI 10.1093/oxfordjournals.aje.a113331
   BYERS T, 1984, AM J EPIDEMIOL, V120, P769, DOI 10.1093/oxfordjournals.aje.a113945
   COLDITZ GA, 1987, ARCH INTERN MED, V147, P157, DOI 10.1001/archinte.147.1.157
   GOODMAN MT, 1988, AM J EPIDEMIOL, V128, P1241, DOI 10.1093/oxfordjournals.aje.a115078
   GOODMAN MT, 1990, CANCER CAUSE CONTROL, V1, P155, DOI 10.1007/BF00053167
   HANKIN JH, 1991, AM J EPIDEMIOL, V133, P616, DOI 10.1093/oxfordjournals.aje.a115934
   HANKIN JH, 1990, NUTR CANCER, V13, P129, DOI 10.1080/01635589009514054
   HANKIN JH, 1983, AM J CLIN NUTR, V37, P981, DOI 10.1093/ajcn/37.6.981
   HANKIN JH, 1986, J AM DIET ASSOC, V86, P868
   HEIMBURGER DC, 1988, JAMA-J AM MED ASSOC, V259, P1525
   HINDS MW, 1984, AM J EPIDEMIOL, V119, P227, DOI 10.1093/oxfordjournals.aje.a113741
   KOLONEL LN, 1977, AM J EPIDEMIOL, V106, P476, DOI 10.1093/oxfordjournals.aje.a112494
   LEE ET, 1980, STATISTICAL METHODS, V0, P298
   LEMARCHAND L, 1989, JNCI-J NATL CANCER I, V81, P1158, DOI 10.1093/jnci/81.15.1158
   MISSET JL, 1986, CANCER DETECT PREV, V9, P167
   Paul AA, 1978, MCCANCE WIDDOWSONS C, V4th, P0
   Pennington JAT, 1985, BOWES AND CHURCHS FOOD VALUES OF PORTIONS COMMONLY USED, V14th, P0
   SCHECTMAN G, 1989, AM J PUBLIC HEALTH, V79, P158, DOI 10.2105/AJPH.79.2.158
   STRYKER WS, 1988, AM J EPIDEMIOL, V127, P283, DOI 10.1093/oxfordjournals.aje.a114804
   WULEUNG WT, 1972, FOOD COMPOSITION TAB, V0, P0
   YOUNG JL, 1981, NATL CANC I MONOGR, V57, P1
   ZIEGLER RG, 1986, AM J EPIDEMIOL, V123, P1080, DOI 10.1093/oxfordjournals.aje.a114336
   1976, 1900, V81, V0, P0
NR 28
TC 28
Z9 35
U1 0
U2 2
PU PERGAMON-ELSEVIER SCIENCE LTD
PI OXFORD
PA THE BOULEVARD, LANGFORD LANE, KIDLINGTON, OXFORD, ENGLAND OX5 1GB
SN 0959-8049
EI 
J9 EUR J CANCER
JI Eur. J. Cancer
PD FEB-MAR 15
PY 1992
VL 28A
IS 2-3
BP 495
EP 501
DI 10.1016/S0959-8049(05)80086-3
PG 7
WC Oncology
SC Oncology
GA HL783
UT WOS:A1992HL78300047
PM 1591072
DA 2025-02-23
ER

PT J
AU YANAGI, S
   YAMASHITA, M
   TSUYUKI, M
   MORIMOTO, J
   HAGA, S
   IMAI, S
AF YANAGI, S
   YAMASHITA, M
   TSUYUKI, M
   MORIMOTO, J
   HAGA, S
   IMAI, S
TI MILK CREAM DOES NOT ENHANCE 2,7-DIMETHYLBENZ[A]ANTHRACENE-INDUCED MAMMARY TUMORIGENESIS
SO CANCER LETTERS
LA English
DT Article
DE DRY MILK; MILK CREAM; MAMMARY TUMORIGENESIS
ID cancer
AB We have previously reported that a diet enriched with butter showed an inhibitory effect on the development of mammary tumors in mice and rats.  To solve the problem of whether the inhibitory effect of butter was caused by lipids of cow's milk, we have studied the effects of dried milk (WM), skim milk (SM) and milk cream (CR) on mammary tumorigenesis in rats.  The lowest incidence of mammary tumors was observed in the CR group, although the difference from other groups was statistically not significant.  However, the number of papillary carcinomas in the CR group was significantly lower than the WM group.  The result indicates that milk lipids have no enhancing effect on mammary tumorigenesis.
C1 NARA MED UNIV,DEPT PATHOL,KASHIHARA,NARA 634,JAPAN.
C3 Nara Medical University
RP YANAGI, S (corresponding author), NARA MED UNIV,DEPT BIOCHEM,SHIJO CHO,KASHIHARA,NARA 634,JAPAN.
CR BYERS T, 1984, ADV CANCER RES, V41, P1, DOI 10.1016/S0065-230X(08)60014-7
   COHEN LA, 1989, PHARM EFFECTS LIPIDS, V0, P170
   Reddy B S, 1980, ADV CANCER RES, V32, P237, DOI 10.1016/S0065-230X(08)60363-2
   YANAGI S, 1984, ONCOLOGY-BASEL, V41, P101, DOI 10.1159/000225801
   YANAGI S, 1989, PHARM EFFECTS LIPIDS, V3, P159
   Young S, 1973, IARC SCI PUBL, V0, P31
   1982, 1900, P182, V0, P0
NR 9
TC 9
Z9 9
U1 0
U2 1
PU ELSEVIER SCI IRELAND LTD
PI CLARE
PA CUSTOMER RELATIONS MANAGER, BAY 15, SHANNON INDUSTRIAL ESTATE CO, CLARE, IRELAND
SN 0304-3835
EI 
J9 CANCER LETT
JI Cancer Lett.
PD JAN 10
PY 1992
VL 61
IS 2
BP 141
EP 145
DI 10.1016/0304-3835(92)90172-R
PG 5
WC Oncology
SC Oncology
GA HA582
UT WOS:A1992HA58200007
PM 1730137
DA 2025-02-23
ER

PT J
AU GREENWALD, P
AF GREENWALD, P
TI COLON CANCER OVERVIEW
SO CANCER
LA English
DT Article; Proceedings Paper
DE INCIDENCE AND MORTALITY; DIETARY FIBER; DIETARY FAT; CLINICAL DIETARY STUDIES; NCI DIETARY GUIDANCE; CHEMOPREVENTION; EARLY DETECTION AND SCREENING
ID epithelial-cell proliferation; dietary fiber; ornithine decarboxylase; colorectal cancers; fatty-acids; f344 rats; carcinogenesis; azoxymethane; chemoprevention; epidemiology
AB The scope of current prevention research support by the National Cancer Institute includes the clinical assessment of dietary modifications and cancer screening trials, epidemiologic studies, development of new chemopreventive therapies, and the use of advanced molecular biologic technologies to probe the genetic determinants of colorectal adenomas. Colorectal cancer frequently has been associated with high-fat low-fiber diets in epidemiologic and experimental studies. A recently initiated Phase III Dietary Intervention Study of Recurrence of Large Bowel Adenomatous Polyps will investigate the potential benefits of a low-fat high-fiber fruit-and-vegetable-enriched eating pattern to decrease the polyp recurrence rate. The Chemoprevention Program currently is supporting four Phase III controlled clinical intervention trials investigating the cancer-inhibiting effects on colorectal cancer of beta-carotene, piroxicam, calcium, and calcium plus fiber in persons with previous adenomas. A proposed early detection trial will screen for colorectal, prostate, lung, and ovarian cancers. A comparison of incidence and mortality trends indicates progress in colorectal cancer detection and therapy.
RP GREENWALD, P (corresponding author), NCI,DIV CANC PREVENT & CONTROL,BLDG 31,ROOM 10A52,BETHESDA,MD 20892, USA.
CR ALBERTS DS, 1990, JNCI-J NATL CANCER I, V82, P1280, DOI 10.1093/jnci/82.15.1280
   BAKER SJ, 1989, SCIENCE, V244, P217, DOI 10.1126/science.2649981
   BAQUET CR, 1991, J NATL CANCER I, V83, P551, DOI 10.1093/jnci/83.8.551
   BROITMAN SA, 1977, CANCER-AM CANCER SOC, V40, P2455, DOI 10.1002/1097-0142(197711)40:5+<2455::AID-CNCR2820400911>3.0.CO;2-E
   BRUCE WR, 1988, BASIC CLIN PERSPECTI, V0, P123
   BURKITT DP, 1971, CANCER, V28, P3, DOI 10.1002/1097-0142(197107)28:1<3::AID-CNCR2820280104>3.0.CO;2-N
   BURT RW, 1984, PROG CANCER RES THER, V29, P395
   DALES LG, 1979, J CHRON DIS, V32, P385, DOI 10.1016/0021-9681(79)90080-8
   DECOSSE JJ, 1989, JNCI-J NATL CANCER I, V81, P1290, DOI 10.1093/jnci/81.17.1290
   DECOSSE JJ, 1991, CANCER PREV, V1, P13
   DOLL R, 1981, JNCI-J NATL CANCER I, V66, P1191, DOI 10.1093/jnci/66.6.1192
   DOLL R, 1988, J CANCER RES CLIN, V114, P447, DOI 10.1007/BF00391491
   FEINBERG AP, 1988, BASIC CLIN PERSPECTI, V0, P309
   FORD L, 1990, SEMIN ONCOL, V17, P485
   FRIEDMAN GD, 1986, J CHRON DIS, V39, P453, DOI 10.1016/0021-9681(86)90112-8
   GILBERTSVA, 1974, CANCER, V34, P936, DOI 10.1002/1097-0142(197409)34:3+<936::AID-CNCR2820340722>3.0.CO;2-5
   GILBERTSEN VA, 1978, CANCER-AM CANCER SOC, V41, P1137, DOI 10.1002/1097-0142(197803)41:3<1137::AID-CNCR2820410350>3.0.CO;2-G
   HAENSZEL W, 1973, J NATL CANCER I, V51, P1765, DOI 10.1093/jnci/51.6.1765
   HERTZ R E, 1960, POSTGRAD MED, V27, P290
   HURSTING SD, 1990, PREV MED, V19, P242, DOI 10.1016/0091-7435(90)90025-F
   KELLOFF GJ, 1990, SEMIN ONCOL, V17, P438
   KINGSNORTH AN, 1983, CANCER RES, V43, P2545
   KINSELLA JE, 1986, FOOD TECHNOL-CHICAGO, V40, P89
   LEPPERT M, 1990, NEW ENGL J MED, V322, P904, DOI 10.1056/NEJM199003293221306
   LERMAN C, 1989, CANCER RES, V49, P4955
   LIPKIN M, 1989, CANCER RES, V49, P248
   LIPKIN M, 1988, BASIC CLIN PERSPECTI, V0, P135
   LUK GD, 1988, BASIC CLIN PERSPECTI, V0, P227
   MCKEOWN-EYSSEN G E, 1984, NUTRITION AND CANCER, V6, P160, DOI 10.1080/01635588509513819
   NIGRO ND, 1975, J NATL CANCER I, V54, P439
   REDDY B, 1989, CANCER RES, V49, P4629
   Reddy BS, 1986, DIET NUTRITION CANCE, V1, P47
   REDDY BS, 1991, CANCER RES, V51, P487
   REDDY BS, 1990, CANCER RES, V50, P2562
   REDDY BS, 1986, CANCER RES, V46, P3367
   REDDY BS, 1984, JNCI-J NATL CANCER I, V72, P745
   REDDY BS, 1987, PREV MED, V16, P559, DOI 10.1016/0091-7435(87)90072-7
   REDDY BS, 1986, DIETARY FIBER BASIC, V0, P543
   REDDY BS, 1981, DIETARY FIBER HLTH D, V0, P265
   ROGERS AE, 1973, CANCER RES, V35, P3427
   SELBY JV, 1988, J CLIN EPIDEMIOL, V41, P427, DOI 10.1016/0895-4356(88)90043-1
   SMIGEL K, 1990, J NATL CANCER I, V82, P344, DOI 10.1093/jnci/82.5.344
   TAYLOR PR, 1989, PREV MED, V18, P194, DOI 10.1016/0091-7435(89)90066-2
   TAYLOR PR, 1988, MUTAT RES, V206, P3, DOI 10.1016/0165-1218(88)90134-6
   TROCK B, 1990, JNCI-J NATL CANCER I, V82, P650, DOI 10.1093/jnci/82.8.650
   VOGELSTEIN B, 1988, NEW ENGL J MED, V319, P525, DOI 10.1056/NEJM198809013190901
   WARSHAUER ME, 1986, JNCI-J NATL CANCER I, V76, P591, DOI 10.1093/jnci/76.4.591
   WHITTEMORE AS, 1990, JNCI-J NATL CANCER I, V82, P915, DOI 10.1093/jnci/82.11.915
   WILLETT W, 1989, NATURE, V338, P389, DOI 10.1038/338389a0
   WYNDER EL, 1967, CANCER, V20, P152
   1987, 1900, P1, V0, P0
NR 52
TC 93
Z9 100
U1 0
U2 7
PU WILEY-LISS
PI NEW YORK
PA DIV JOHN WILEY & SONS INC 605 THIRD AVE, NEW YORK, NY 10158-0012
SN 0008-543X
EI 
J9 CANCER
JI Cancer
PD SEP 1
PY 1992
VL 70
IS 5
BP 1206
EP 1215
DI 10.1002/1097-0142(19920901)70:3+<1206::AID-CNCR2820701504>3.0.CO;2-J
PG 10
WC Oncology
SC Oncology
GA JL193
UT WOS:A1992JL19300002
PM 1511368
DA 2025-02-23
ER

PT J
AU MARSHALL, JR
   QU, YS
   CHEN, JS
   PARPIA, B
   CAMPBELL, TC
AF MARSHALL, JR
   QU, YS
   CHEN, JS
   PARPIA, B
   CAMPBELL, TC
TI ADDITIONAL ECOLOGICAL EVIDENCE - LIPIDS AND BREAST-CANCER MORTALITY AMONG WOMEN AGED 55 AND OVER IN CHINA
SO EUROPEAN JOURNAL OF CANCER
LA English
DT Article
ID dietary-fat; risk; coefficients; hypothesis; health
AB That dietary fat increases breast cancer risk has been strongly supported by international data collected among developed countries during the past few decades. Population aggregates with elevated lipid intake have tended to report elevated breast cancer incidence and mortality. This study is an ecological analysis of the association of various indicators of lipid intake with breast cancer mortality in 65 county-wide population aggregates in the People's Republic of China. Although the result is consistent with a positive association between lipid intake and breast cancer risk, the observed association is weaker than the association previously observed. This finding provides only modest support for the possibility of a diet-breast cancer link.
C1 CORNELL UNIV,DIV NUTR SCI,ITHACA,NY 14853.
   CHINESE ACAD PREVENT MED,INST FOOD & NUTR,BEIJING,PEOPLES R CHINA.
   CHINESE ACAD PREVENT MED,DEPT COMP SCI & STAT,BEIJING,PEOPLES R CHINA.
C3 Cornell University; Chinese Center for Disease Control & Prevention; Chinese Center for Disease Control & Prevention
RP MARSHALL, JR (corresponding author), SUNY BUFFALO,SCH MED & BIOMED SCI,DEPT SOCIAL & PREVENT MED,270 FARBER HALL,BUFFALO,NY 14214, USA.
CR [Anonymous], 1979, ADV FACTOR ANAL STRU, V0, P0
   CAMPBELL TC, 1988, J NUTR EDUC, V20, P87
   Carmines EG, 1979, RELIABILITY VALIDITY, V0, P0
   CHEN J, 1989, DIET LIFESTYLE MORTA, V0, P0
   Duncan OD, 2014, INTRODUCTION TO STRUCTURAL EQUATION MODELS, V0, P0
   FREUDENHEIM JL, 1988, NUTR CANCER, V11, P243, DOI 10.1080/01635588809513994
   GOODWIN PJ, 1987, JNCI-J NATL CANCER I, V79, P473
   GRAHAM S, 1982, AM J EPIDEMIOL, V116, P68, DOI 10.1093/oxfordjournals.aje.a113403
   HOWE GR, 1991, J NATL CANCER I, V83, P336, DOI 10.1093/jnci/83.5.336
   HOWE GR, 1990, JNCI-J NATL CANCER I, V82, P561, DOI 10.1093/jnci/82.7.561
   JONES DY, 1987, JNCI-J NATL CANCER I, V79, P465
   MARSHALL JR, 1984, J CHRON DIS, V37, P125, DOI 10.1016/0021-9681(84)90054-7
   NEWMAN TB, 1991, EPIDEMIOLOGY, V2, P383, DOI 10.1097/00001648-199109000-00014
   Piazza Alan, 1986, FOOD CONSUMPTION AND NUTRITIONAL STATUS IN THE PRC, V0, P0
   PRENTICE RL, 1988, JNCI-J NATL CANCER I, V80, P802, DOI 10.1093/jnci/80.11.802
   PRENTICE RL, 1990, CANCER CAUSE CONTROL, V1, P81, DOI 10.1007/BF00053187
   ROHAN TE, 1988, AM J EPIDEMIOL, V128, P478, DOI 10.1093/oxfordjournals.aje.a114996
   ROSNER B, 1988, AM J EPIDEMIOL, V127, P377, DOI 10.1093/oxfordjournals.aje.a114811
   SCHATZKIN A, 1989, JAMA-J AM MED ASSOC, V261, P3284, DOI 10.1001/jama.261.22.3284
   WALKER AM, 1985, AM J EPIDEMIOL, V121, P783, DOI 10.1093/oxfordjournals.aje.a114049
   WILLETT W, 1989, NATURE, V338, P389, DOI 10.1038/338389a0
   WILLETT W, 1987, NEW ENGL J MED, V315, P1174
   WILLETT WC, 1990, CANCER CAUSE CONTROL, V1, P103, DOI 10.1007/BF00053190
   WILLETT WC, 1987, NEW ENGL J MED, V316, P22, DOI 10.1056/NEJM198701013160105
   YOUNGMAN L, 1988, FASEBJ, V2, P6488
NR 26
TC 34
Z9 37
U1 0
U2 2
PU PERGAMON-ELSEVIER SCIENCE LTD
PI OXFORD
PA THE BOULEVARD, LANGFORD LANE, KIDLINGTON, OXFORD, ENGLAND OX5 1GB
SN 0959-8049
EI 
J9 EUR J CANCER
JI Eur. J. Cancer
PD JUN 15
PY 1992
VL 28A
IS 10
BP 1720
EP 1727
DI 10.1016/0959-8049(92)90077-F
PG 8
WC Oncology
SC Oncology
GA JG580
UT WOS:A1992JG58000032
PM 1389494
DA 2025-02-23
ER

PT J
AU LONDON, SJ
   STEIN, EA
   HENDERSON, IC
   STAMPFER, MJ
   WOOD, WC
   REMINE, S
   DMOCHOWSKI, JR
   ROBERT, NJ
   WILLETT, WC
AF LONDON, SJ
   STEIN, EA
   HENDERSON, IC
   STAMPFER, MJ
   WOOD, WC
   REMINE, S
   DMOCHOWSKI, JR
   ROBERT, NJ
   WILLETT, WC
TI CAROTENOIDS, RETINOL, AND VITAMIN-E AND RISK OF PROLIFERATIVE BENIGN BREAST DISEASE AND BREAST-CANCER
SO CANCER CAUSES & CONTROL
LA English
DT Article
DE ALPHA-CAROTENE; ALPHA-TOCOPHEROL; BENIGN BREAST DISEASE; BETA-CAROTENE; BREAST CANCER; DIETARY INTAKE; GAMMA-TOCOPHEROL; LYCOPENE; SERUM; UNITED-STATES
AB We investigated the relationship between serum levels of retinol, beta-carotene, alpha-carotene, lycopene, alpha-tocopherol, and gamma-tocopherol as well as intakes of retinol, carotene, and vitamin E and the risks of breast cancer and proliferative benign breast disease (BBD) in a case-control study of postmenopausal women in the Boston, MA (United States) area. Serum nutrient data were available for 377 women with newly diagnosed stage I or 11 breast cancer and 173 women with proliferative BBD. Controls were 403 women who were evaluated at the same institutions but did not require a breast biopsy or whose biopsy revealed nonproliferative BBD. We observed no significant associations between serum levels of these micronutrients and risk of proliferative BBD or breast cancer. The risk of breast cancer was decreased among women in the highest quintile of intake of vitamin E from food sources only (odds ratio [OR] for the highest quintile = 0.4, 95 percent confidence interval [CI] = 0.2-0.9; P, trend across quintiles = 0.02) but less so for total vitamin E intake including supplements (OR = 0.7, CI = 0.4-1.3; P, trend = 0.07).
RP LONDON, SJ (corresponding author), UNIV SO CALIF,SCH MED,DEPT PREVENT MED,PMB B306,1420 SAN PABLO ST,LOS ANGELES,CA 90033, USA.
FU NCI NIH HHS [CA 09001, CA 40429] Funding Source: Medline
NR 0
TC 79
Z9 83
U1 0
U2 5
PU RAPID SCIENCE PUBLISHERS
PI LONDON
PA 2-6 BOUNDARY ROW, LONDON, ENGLAND SE1 8NH
SN 0957-5243
EI 
J9 CANCER CAUSE CONTROL
JI Cancer Causes Control
PD NOV 15
PY 1992
VL 3
IS 6
BP 503
EP 512
DI 10.1007/BF00052746
PG 10
WC Oncology; Public, Environmental & Occupational Health
SC Oncology; Public, Environmental & Occupational Health
GA JW246
UT WOS:A1992JW24600001
PM 1420852
DA 2025-02-23
ER

PT J
AU BUNK, B
   ZHU, P
   KLINGA, K
   BERGER, MR
   SCHMAHL, D
AF BUNK, B
   ZHU, P
   KLINGA, K
   BERGER, MR
   SCHMAHL, D
TI INFLUENCE OF REDUCING LUXURY CALORIES IN THE TREATMENT OF EXPERIMENTAL MAMMARY-CARCINOMA
SO BRITISH JOURNAL OF CANCER
LA English
DT Article
ID sprague-dawley rats; dietary-fat; breast-cancer; n-nitrosomethylurea; tumor development; promotion phase; adult-rats; risk; tumorigenesis; restriction
AB The aim of this study was to investigate the influence of dietary calorie intake at three different fat levels on (a) the growth of established methylnitrosourea (MNU)-induced mammary carcinoma, (b) the reappearance of mammary carcinomas after surgical removal, and (c) the growth of manifest lesions in animals treated with the cytostatic agent hexadecylphosphocholine (HPC). A reduction of calories by 30% significantly inhibited tumour growth of manifest mammary carcinomas in rats, without having a negative influence on body weight gain. After chemotherapeutic treatment no significant dietary influence was observed besides the high antineoplastic efficacy of HPC, but when feeding calorically restricted diets to surgically treated animals the number of reappearing tumours was considerably smaller (P = 0.06) than after feeding the diets ad libitum. The fat content of the diets did not influence the growth of manifest mammary carcinomas. No significant dietary effects were exerted on oestradiol or testosterone levels in untreated tumour bearing animals. An elevation of oestradiol levels was observed when animals were subjected to HPC and fed a high calorie diet. An elevation of testosterone levels was assessed after surgical treatment of the rats, irrespective of fat content and calorie level. Our results suggest that a reduction of calories can inhibit growth of manifest mammary carcinomas and has impeding effects on tumour development after surgical removal. After effective chemotherapeutic treatment the additional influence of dietary changes was of less relevance. Furthermore, our data do not establish any association between growth inhibition of mammary tumours, caused by the mild caloric restriction, and altered oestradiol or testosterone production.
C1 GERMAN CANC RES CTR, INST TOXICOL & CHEMOTHERAPY, IM NEUENHEIMER FELD 280, W-6900 HEIDELBERG 1, GERMANY.
   UNIV HEIDELBERG, GYNECOL & OBSTET CLIN, W-6900 HEIDELBERG, GERMANY.
C3 Helmholtz Association; German Cancer Research Center (DKFZ); Ruprecht Karls University Heidelberg
CR ANGRES G, 1991, HUMAN NUTRITION COMP, V0, P337
   [Anonymous], 1973, NONPARAMETRIC STATIS, V0, P0
   APGAR J L, 1990, FASEB JOURNAL, V4, P0
   AYLSWORTH CF, 1980, CANCER RES, V40, P1863
   AYLSWORTH CF, 1984, CANCER RES, V44, P2835
   BERGER MR, 1987, CANCER TREAT REV, V14, P307, DOI 10.1016/0305-7372(87)90023-5
   BETH M, 1987, INT J CANCER, V39, P737, DOI 10.1002/ijc.2910390614
   CARROLL KK, 1971, LIPIDS, V6, P415, DOI 10.1007/BF02531379
   CAVE WT, 1987, GROWTH FACTORS ONCOG, V0, P176
   CAVE WT, 1977, JNCI-J NATL CANCER I, V85, P60
   CHAN PC, 1977, JNCI-J NATL CANCER I, V59, P1279, DOI 10.1093/jnci/59.4.1279
   CLINTON SK, 1988, J NUTR, V118, P1577, DOI 10.1093/jn/118.12.1577
   COHEN LA, 1988, CANCER RES, V48, P4276
   COHEN LA, 1981, CANCER RES, V41, P3808
   DALY JM, 1980, ANN SURG, V191, P316, DOI 10.1097/00000658-198003000-00010
   DANGUY A, 1980, ROLE MEDROXYPROGESTE, V0, P21
   DONEGAN WL, 1978, CANCER-AM CANCER SOC, V41, P1590, DOI 10.1002/1097-0142(197804)41:4<1590::AID-CNCR2820410449>3.0.CO;2-N
   EISELE R, 1986, CHIRURGIE, V0, P67
   ENGELMAN RW, 1990, P SOC EXP BIOL MED, V193, P23, DOI 10.3181/00379727-193-42984
   FELDMAN JM, 1985, CANCER RES, V45, P1964
   GRAHAM S, 1982, AM J EPIDEMIOL, V116, P68, DOI 10.1093/oxfordjournals.aje.a113403
   GROSS L, 1988, CANCER, V62, P1463, DOI 10.1002/1097-0142(19881015)62:8<1463::AID-CNCR2820620802>3.0.CO;2-B
   HILF R, 1982, HORMONAL REGULATION, V0, P123
   HILGARD P, 1988, EUR J CANCER CLIN ON, V24, P1457, DOI 10.1016/0277-5379(88)90336-7
   HIRAYAMA T, 1978, PREV MED, V7, P173, DOI 10.1016/0091-7435(78)90244-X
   HIROHATA T, 1987, JNCI-J NATL CANCER I, V78, P595
   HISLOP TG, 1986, CANCER DETECT PREV, V9, P47
   HOPKINS GJ, 1981, JNCI-J NATL CANCER I, V66, P517
   HOWE GR, 1990, JNCI-J NATL CANCER I, V82, P561, DOI 10.1093/jnci/82.7.561
   HULKA BS, 1989, PREV MED, V18, P180, DOI 10.1016/0091-7435(89)90065-0
   HURSTING SD, 1990, PREV MED, V19, P242, DOI 10.1016/0091-7435(90)90025-F
   IP C, 1980, CANCER LETT, V11, P35, DOI 10.1016/0304-3835(80)90126-3
   IP C, 1980, CANCER RES, V40, P374
   IP C, 1981, JNCI-J NATL CANCER I, V66, P291
   JONES DY, 1987, JNCI-J NATL CANCER I, V79, P465
   JOSE DG, 1973, CANCER RES, V33, P807
   KLURFELD DM, 1989, J NUTR, V119, P286, DOI 10.1093/jn/119.2.286
   KOSANO H, 1990, CANCER RES, V50, P3172
   KOZIOL JA, 1981, BIOMETRICS, V37, P383, DOI 10.2307/2530427
   KRITCHEVSKY D, 1989, NUTR CANCER, V12, P259, DOI 10.1080/01635588909514025
   KRITCHEVSKY D, 1986, LIPIDS, V21, P272, DOI 10.1007/BF02536411
   KUMAKI T, 1990, ONCOLOGY-BASEL, V47, P352
   LASEKAN JB, 1990, NUTR CANCER, V13, P153, DOI 10.1080/01635589009514056
   LUBIN F, 1986, JNCI-J NATL CANCER I, V77, P605, DOI 10.1093/jnci/77.3.605
   MCCORMICK DL, 1989, P AM ASSOC CANC RES, V30, P0
   MILLS PK, 1988, AM J EPIDEMIOL, V127, P440, DOI 10.1093/oxfordjournals.aje.a114821
   NAKAMURA Y, 1981, GANN, V72, P679
   PHILLIPS RL, 1983, CANCER RES, V43, P2403
   POLLARD M, 1989, CANCER-AM CANCER SOC, V64, P686, DOI 10.1002/1097-0142(19890801)64:3<686::AID-CNCR2820640320>3.0.CO;2-Q
   ROE FJC, 1981, P NUTR SOC, V40, P57, DOI 10.1079/PNS19810010
   ROSEN M, 1988, AM J EPIDEMIOL, V127, P42, DOI 10.1093/oxfordjournals.aje.a114789
   SACHS L, 1983, ANGEWANDTE STATISTIK, V0, P0
   SANDOR RS, 1976, JNCI-J NATL CANCER I, V56, P427, DOI 10.1093/jnci/56.2.427
   SAUER LA, 1986, CANCER RES, V46, P3469
   SCHATZKIN A, 1989, INT J EPIDEMIOL, V18, P28, DOI 10.1093/ije/18.1.28
   SHAO R, 1990, P SOC EXP BIOL MED, V193, P313, DOI 10.3181/00379727-193-43041
   SIEGEL I, 1988, CANCER INVEST, V6, P677, DOI 10.3109/07357908809078034
   SUNDRAM K, 1989, CANCER RES, V49, P1447
   VANTVEER P, 1990, INT J EPIDEMIOL, V19, P12, DOI 10.1093/ije/19.1.12
   VONDERHAAR BK, 1982, HORMONAL REGULATION, V0, P138
   WELSCH CW, 1990, JNCI-J NATL CANCER I, V82, P1615, DOI 10.1093/jnci/82.20.1615
   WELSCH CW, 1987, AM J CLIN NUTR, V45, P192, DOI 10.1093/ajcn/45.1.192
   WETSEL WC, 1984, CANCER RES, V44, P1420
   WILLETT WC, 1987, NEW ENGL J MED, V316, P22, DOI 10.1056/NEJM198701013160105
   WILLIAMS CM, 1987, EUR J SURG ONCOL, V13, P89
   YOSHIDA H, 1980, JNCI-J NATL CANCER I, V65, P823, DOI 10.1093/jnci/65.4.823
NR 66
TC 17
Z9 17
U1 0
U2 3
PU NATURE PUBLISHING GROUP
PI LONDON
PA MACMILLAN BUILDING, 4 CRINAN ST, LONDON N1 9XW, ENGLAND
SN 0007-0920
EI 1532-1827
J9 BRIT J CANCER
JI Br. J. Cancer
PD JUN 15
PY 1992
VL 65
IS 6
BP 845
EP 851
DI 10.1038/bjc.1992.179
PG 7
WC Oncology
SC Oncology
GA HZ586
UT WOS:A1992HZ58600011
PM 1616856
DA 2025-02-23
ER

PT J
AU HOWE, GR
   BENITO, E
   CASTELLETO, R
   CORNEE, J
   ESTEVE, J
   GALLAGHER, RP
   ISCOVICH, JM
   JIAO, DA
   KAAKS, R
   KUNE, GA
   KUNE, S
   LABBE, KA
   LEE, HP
   LEE, M
   MILLER, AB
   PETERS, RK
   POTTER, JD
   RIBOLI, E
   SLATTERY, ML
   TRICHOPOULOS, D
   TUYNS, A
   TZONOU, A
   WHITTEMORE, AS
   WUWILLIAMS, AH
   ZHENG, S
AF HOWE, GR
   BENITO, E
   CASTELLETO, R
   CORNEE, J
   ESTEVE, J
   GALLAGHER, RP
   ISCOVICH, JM
   JIAO, DA
   KAAKS, R
   KUNE, GA
   KUNE, S
   LABBE, KA
   LEE, HP
   LEE, M
   MILLER, AB
   PETERS, RK
   POTTER, JD
   RIBOLI, E
   SLATTERY, ML
   TRICHOPOULOS, D
   TUYNS, A
   TZONOU, A
   WHITTEMORE, AS
   WUWILLIAMS, AH
   ZHENG, S
TI DIETARY-INTAKE OF FIBER AND DECREASED RISK OF CANCERS OF THE COLON AND RECTUM - EVIDENCE FROM THE COMBINED ANALYSIS OF 13 CASE-CONTROL STUDIES
SO JOURNAL OF THE NATIONAL CANCER INSTITUTE
LA English
DT Article
ID colorectal-cancer; physical-activity; energy-intake; epidemiology; consumption; vegetables; population; chinese; majorca; greece
AB Background: Colorectal cancer is a major public health problem in both North America and western Europe, and incidence and mortality rates are rapidly increasing in many previously low-risk countries. It has been hypothesized that increased intakes of fiber, vitamin C, and beta carotene could decrease the risk of colorectal cancer. Purpose: The objective of this study was to examine the effects of fiber, vitamin C, and beta-carotene intakes on colorectal cancer risk in a combined analysis of data from 13 case-control studies previously conducted in populations with differing colorectal cancer rates and dietary practices. The study was designed to estimate risks in the pooled data, to test the consistency of the associations across the studies, and to examine interactions of the effects of the nutrients with cancer site, sex, and age. Methods: Original data records for 5287 case subjects with colorectal cancer and 10 470 control subjects without disease were combined. Logistic regression analysis was used to estimate relative risks and confidence intervals for intakes of fiber, vitamin C, and beta carotene, with the effects of study, sex, and age group being adjusted by stratification. Results: Risk decreased as fiber intake increased; relative risks were 0.79, 0.69, 0.63, and 0.53 for the four highest quintiles of intake compared with the lowest quintile (trend, P<.0001). The inverse association with fiber is seen in 12 of the 13 studies and is similar in magnitude for left- and right-sided colon and rectal cancers, for men and for women, and for different age groups. In contrast, after adjustment for fiber intake, only weak inverse associations are seen for the intakes of vitamin C and beta carotene. Conclusion: This analysis provides substantive evidence that intake of fiber-rich foods is inversely related to risk of cancers of both the colon and rectum. Implications: If causality is assumed, we estimate that risk of colorectal cancer in the U.S. population could be reduced about 31% (50000 cases annually) by an average increase in fiber intake from food sources of about 13 g/d, corresponding to an average increase of about 70%.
C1 NATL CANC INST CANADA,FAC MED,EPIDEMIOL UNIT,TORONTO M5S 2V7,ONTARIO,CANADA.
   UNIV TORONTO,DEPT PREVENT MED & BIOSTAT,TORONTO M5S 1A1,ONTARIO,CANADA.
   UNITAT EPIDEMIOL REGISTRE CANC MALLORCA,PALMA DE MALLORCA,SPAIN.
   LA PLATA NATL UNIV,DEPT PATHOL,LA PLATA,ARGENTINA.
   INSERM,F-69008 LYON,FRANCE.
   INT AGCY RES CANC,F-69372 LYON,FRANCE.
   CANC CONTROL AGCY,VANCOUVER,BC,CANADA.
   MINIST HLTH,DEPT EPIDEMIOL STUDIES,LA PLATA,ARGENTINA.
   MINIST HLTH,ISRAEL CTR REGISTRAT CANC & ALLIED DIS,JERUSALEM,ISRAEL.
   CHEJIANG MED UNIV,HANGZHOU,PEOPLES R CHINA.
   UNIV MELBOURNE,DEPT SURG,PARKVILLE,VIC 3052,AUSTRALIA.
   NATL UNIV SINGAPORE,DEPT COMMUNITY OCCUPAT & FAMILY MED,SINGAPORE 0511,SINGAPORE.
   UNIV CALIF SAN FRANCISCO,DEPT EPIDEMIOL & BIOSTAT,SAN FRANCISCO,CA 94143.
   UNIV SO CALIF,SCH MED,DEPT PREVENT MED,LOS ANGELES,CA 90033.
   UNIV MINNESOTA,SCH PUBL HLTH,DIV EPIDEMIOL,MINNEAPOLIS,MN 55455.
   UNIV UTAH,DEPT FAMILY & PREVENT MED,SALT LAKE CITY,UT 84112.
   HARVARD UNIV,SCH PUBL HLTH,DEPT EPIDEMIOL,BOSTON,MA 02115.
   UNIV ATHENS,DEPT HYG & EPIDEMIOL,ATHENS,GREECE.
C3 Queens University - Canada; Canadian Cancer Trials Group; University of Toronto; Conselleria de Salut i Consum de les Illes Balears; National University of La Plata; Institut National de la Sante et de la Recherche Medicale (Inserm); World Health Organization; International Agency for Research on Cancer (IARC); University of Melbourne; National University of Singapore; University of California System; University of California San Francisco; University of Southern California; University of Minnesota System; University of Minnesota Twin Cities; Utah System of Higher Education; University of Utah; Harvard University; Harvard T.H. Chan School of Public Health; National & Kapodistrian University of Athens
RP HOWE, GR (corresponding author), UNIV TORONTO,NCIC,EPIDEMIOL UNIT,MCMURRICH BLDG,3RD FL,12 QUEENS PK CRESCENT W,TORONTO M5S 1A8,ONTARIO,CANADA.
CR BENITO E, 1990, INT J CANCER, V45, P69, DOI 10.1002/ijc.2910450114
   BENITO E, 1991, INT J CANCER, V49, P161, DOI 10.1002/ijc.2910490202
   Breslow NE, 1980, STAT METHODS CANC RE, V1, P0
   BURKITT DP, 1971, CANCER, V28, P3, DOI 10.1002/1097-0142(197107)28:1<3::AID-CNCR2820280104>3.0.CO;2-N
   CUMMINGS JH, 1986, CRC HDB DIETARY FIBE, V0, P211
   DEVERDIER MG, 1990, INT J CANCER, V46, P832, DOI 10.1002/ijc.2910460514
   GARABRANT DH, 1992, AM J EPIDEMIOL, V135, P843, DOI 10.1093/oxfordjournals.aje.a116380
   GRAHAM S, 1988, AM J EPIDEMIOL, V128, P490, DOI 10.1093/oxfordjournals.aje.a114997
   ISCOVICH JM, 1992, INT J CANCER, V51, P851, DOI 10.1002/ijc.2910510603
   ISCOVICH JM, 1992, INT J CANCER, V51, P858, DOI 10.1002/ijc.2910510604
   JACOBS LR, 1988, GASTROENTEROL CLIN N, V17, P747
   JACOBS LR, 1984, CANCER RES, V44, P2458
   JACOBS LR, 1986, P SOC EXP BIOL MED, V183, P2909
   JAIN M, 1980, INT J CANCER, V26, P757, DOI 10.1002/ijc.2910260609
   KUNE G, 1990, NUTR CANC PREVENTION, V0, P241
   KUNE G A, 1987, NUTRITION AND CANCER, V9, P1
   KUNE GA, 1990, NUTR CANCER, V13, P9, DOI 10.1080/01635589009514041
   KUNE GA, 1989, NUTR CANCER, V12, P351, DOI 10.1080/01635588909514036
   Kune S, 1987, NUTR CANCER, V9, P21
   KUNE S, 1987, NUTRITION AND CANCER, V9, P43
   KUNE S, 1987, NUTR CANCER, V9, P20
   LEE HP, 1989, INT J CANCER, V43, P1007, DOI 10.1002/ijc.2910430609
   LYON JL, 1987, JNCI-J NATL CANCER I, V78, P853
   MACQUARTMOULIN G, 1986, INT J CANCER, V38, P183, DOI 10.1002/ijc.2910380207
   MANOUSOS O, 1983, INT J CANCER, V32, P1, DOI 10.1002/ijc.2910320102
   MCKEOWN-EYSSEN G E, 1984, NUTRITION AND CANCER, V6, P160, DOI 10.1080/01635588509513819
   McMichael A J, 1985, NATL CANCER INST MONOGR, V69, P223
   MCMICHAEL AJ, 1986, DIET NUTRITION CANCE, V0, P275
   MORGAN RW, 1978, AM J EPIDEMIOL, V107, P488, DOI 10.1093/oxfordjournals.aje.a112568
   PAPADIMITRIOU C, 1984, INT J EPIDEMIOL, V13, P155, DOI 10.1093/ije/13.2.155
   PETERS RK, 1990, BRIT J CANCER, V61, P741, DOI 10.1038/bjc.1990.166
   PETERS RK, 1992, CANCER CAUSE CONTROL, V3, P457, DOI 10.1007/BF00051359
   PETERS RK, 1991, CALCIUM, VITAMIN D, P0
   POTTER JD, 1986, JNCI-J NATL CANCER I, V76, P557, DOI 10.1093/jnci/76.4.557
   POTTER JD, 1992, NUTR CANC PREVENTING, V0, P55
   RIBOLI E, 1991, AM J EPIDEMIOL, V134, P157, DOI 10.1093/oxfordjournals.aje.a116068
   ROEDIGER WEW, 1981, FALK S, V32, P11
   Rothman KJ, 1986, MODERN EPIDEMIOLOGY, V0, P0
   SLATTERY ML, 1988, JNCI-J NATL CANCER I, V80, P1474, DOI 10.1093/jnci/80.18.1474
   STEINMETZ KA, 1991, CANCER CAUSE CONTROL, V2, P325, DOI 10.1007/BF00051672
   STEINMETZ KA, 1991, CANCER CAUSE CONTROL, V2, P427, DOI 10.1007/BF00054304
   TROCK B, 1990, JNCI-J NATL CANCER I, V82, P650, DOI 10.1093/jnci/82.8.650
   TUYNS AJ, 1987, NUTR CANCER, V10, P181
   WATTENBERG LW, 1985, CANCER RES, V45, P1
   WEST DW, 1989, AM J EPIDEMIOL, V130, P883, DOI 10.1093/oxfordjournals.aje.a115421
   WHITTEMORE AS, 1990, JNCI-J NATL CANCER I, V82, P915, DOI 10.1093/jnci/82.11.915
   WILLETT W, 1986, AM J EPIDEMIOL, V124, P17, DOI 10.1093/oxfordjournals.aje.a114366
   WILLETT W, 1989, NATURE, V338, P389, DOI 10.1038/338389a0
   WILLETT WC, 1990, NEW ENGL J MED, V323, P1664, DOI 10.1056/NEJM199012133232404
NR 52
TC 402
Z9 435
U1 0
U2 32
PU NATL CANCER INSTITUTE
PI BETHESDA
PA 9030 OLD GEORGETOWN RD, BETHESDA, MD 20814
SN 0027-8874
EI 
J9 J NATL CANCER I
JI J. Natl. Cancer Inst.
PD DEC 16
PY 1992
VL 84
IS 24
BP 1887
EP 1896
DI 10.1093/jnci/84.24.1887
PG 10
WC Oncology
SC Oncology
GA KB984
UT WOS:A1992KB98400012
PM 1334153
DA 2025-02-23
ER

PT J
AU SIDDIQI, M
   KUMAR, R
   KAUL, D
   SPIEGELHALDER, B
   PREUSSMANN, R
AF SIDDIQI, M
   KUMAR, R
   KAUL, D
   SPIEGELHALDER, B
   PREUSSMANN, R
TI SALIVARY NITRATE AND NITRITE CONCENTRATIONS FROM A SAMPLE-POPULATION OF CHILDREN AND ADULTS IN HIGH-RISK AREA FOR ESOPHAGEAL AND GASTRIC CANCERS IN KASHMIR, INDIA
SO CANCER LETTERS
LA English
DT Article
DE SALIVARY NITRATE NITRITE; HIGH RISK AREA; POPULATION STUDY; DIETARY NITRATE BURDEN; ENDOGENOUS NITROSATION
ID n-nitroso compounds
AB Salivary nitrate and nitrite levels in a sample population of children and adults from a high risk area of esophageal and gastric cancer in Kashmir are reported. In different age groups mean levels of salivary nitrate/nitrite ranged between 21 - 36 ppm and 12 - 17 ppm, respectively.
C1 UNIV KASHMIR,DEPT BIOCHEM,SRINAGAR 190006,JAMMU & KASHMIR,INDIA.
   UNIV KASHMIR,DEPT PHARMACEUT SCI,SRINAGAR 190006,JAMMU & KASHMIR,INDIA.
C3 University of Kashmir; University of Kashmir
RP SIDDIQI, M (corresponding author), GERMAN CANC RES CTR,DEPT ENVIRONM CARCINOGENS,NEUENHEIMER FELD 280,W-6900 HEIDELBERG,GERMANY.
CR EISENBRAND G, 1980, ONCOLOGY-BASEL, V37, P227, DOI 10.1159/000225441
   ELLEN G, 1983, NITROSAMIN PROBLEM, V0, P97
   FRASER P, 1980, INT J EPIDEMIOL, V9, P3, DOI 10.1093/ije/9.1.3
   GRANLI T, 1989, FOOD CHEM TOXICOL, V27, P675, DOI 10.1016/0278-6915(89)90122-1
   HARTMAN PE, 1983, ENVIRON MUTAGEN, V5, P111, DOI 10.1002/em.2860050112
   KNIGHT TM, 1987, FOOD CHEM TOXICOL, V25, P277, DOI 10.1016/0278-6915(87)90123-2
   KUMAR R, 1990, CANCER LETT, V54, P61, DOI 10.1016/0304-3835(90)90092-C
   KUMAR R, 1991, IN PRESS CANCER LETT, V0, P0
   LEACH SA, 1987, BIOCHEM SOC T, V15, P911, DOI 10.1042/bst0150911
   PACKER PJ, 1989, CARCINOGENESIS, V10, P547
   PREUSSMANN R, 1987, CANCER LIVER ESOPHAG, V0, P119
   SELENKA F, 1976, ZBL BAKT HYG B, V162, P1
   SIDDIQI M, 1988, CANCER LETT, V39, P37, DOI 10.1016/0304-3835(88)90038-9
   SIDDIQI M, 1990, N NITROSO COMPOUNDS, V0, P19
   SIDDIQI M, 1992, IN PRESS CARCINOGENE, V0, P0
   SOBALA GM, 1991, CARCINOGENESIS, V12, P193, DOI 10.1093/carcin/12.2.193
   SPIEGELHALDER B, 1985, CARCINOGENESIS, V6, P545, DOI 10.1093/carcin/6.4.545
   SPIEGELHALDER B, 1976, FOOD COSMET TOXICOL, V14, P545, DOI 10.1016/S0015-6264(76)80005-3
   TANNENBAUM SR, 1976, FOOD COSMET TOXICOL, V14, P549, DOI 10.1016/S0015-6264(76)80006-5
   TRICKER AR, 1989, CARCINOGENESIS, V10, P547, DOI 10.1093/carcin/10.3.547
NR 20
TC 10
Z9 10
U1 0
U2 3
PU ELSEVIER SCI IRELAND LTD
PI CLARE
PA CUSTOMER RELATIONS MANAGER, BAY 15, SHANNON INDUSTRIAL ESTATE CO, CLARE, IRELAND
SN 0304-3835
EI 
J9 CANCER LETT
JI Cancer Lett.
PD JUN 15
PY 1992
VL 64
IS 2
BP 133
EP 136
DI 10.1016/0304-3835(92)90073-5
PG 4
WC Oncology
SC Oncology
GA JA301
UT WOS:A1992JA30100006
PM 1611596
DA 2025-02-23
ER

PT J
AU FREUDENHEIM, JL
   GRAHAM, S
   BYERS, TE
   MARSHALL, JR
   HAUGHEY, BP
   SWANSON, MK
   WILKINSON, G
AF FREUDENHEIM, JL
   GRAHAM, S
   BYERS, TE
   MARSHALL, JR
   HAUGHEY, BP
   SWANSON, MK
   WILKINSON, G
TI DIET, SMOKING, AND ALCOHOL IN CANCER OF THE LARYNX - A CASE-CONTROL STUDY
SO NUTRITION AND CANCER-AN INTERNATIONAL JOURNAL
LA English
DT Article
AB A case-control study among white men in western New York was conducted from 1975 through 1985 to examine diet and other risk factors for laryngeal cancer.  Incident pathologically confirmed cases (250) and age- and neighborhood-matched controls (250) were interviewed to determine usual diet and lifetime use of tobacco and alcohol.  Cigarettes were strongly associated with risk; pipes and cigars were not.  Beer and hard liquor but not wine were associated with increased risk.  Dietary fat and carotenoids were related to risk in opposite ways.  The upper quartile odds ratio for dietary fat was 2.40 [95% confidence interval 1.26,4.55], and the upper quartile odds ratio for carotenoids was 0.51 (0.26,1.01).  There was effect modification by smoking.  Carotenoids were most negatively associated with risk among the lightest smokers, whereas dietary fat was most positively associated with risk among the heaviest smokers.  Total calories, protein, and retinol were associated with increased risk; there was no relationship between laryngeal cancer and vitamin C, vitamin E, carbohydrate, or dietary fiber.  This study again demonstrates the strong association between tobacco and alcohol and laryngeal cancer and also suggests that diets low in carotenoids and high in fat may increase risk.
RP FREUDENHEIM, JL (corresponding author), SUNY BUFFALO,DEPT SOCIAL & PREVENT MED,270 FARBER HALL,BUFFALO,NY 14214, USA.
FU NCI NIH HHS [CA-11535] Funding Source: Medline
NR 0
TC 43
Z9 44
U1 0
U2 0
PU LAWRENCE ERLBAUM ASSOC INC
PI MAHWAH
PA 10 INDUSTRIAL AVE, MAHWAH, NJ 07430-2262
SN 0163-5581
EI 
J9 NUTR CANCER
JI Nutr. Cancer
PD JUN 15
PY 1992
VL 17
IS 1
BP 33
EP 45
DI 10.1080/01635589209514171
PG 13
WC Oncology; Nutrition & Dietetics
SC Oncology; Nutrition & Dietetics
GA HH389
UT WOS:A1992HH38900005
PM 1574443
DA 2025-02-23
ER

PT J
AU LAMPE, JW
   SLAVIN, JL
   MELCHER, EA
   POTTER, JD
AF LAMPE, JW
   SLAVIN, JL
   MELCHER, EA
   POTTER, JD
TI EFFECTS OF CEREAL AND VEGETABLE FIBER FEEDING ON POTENTIAL RISK-FACTORS FOR COLON CANCER
SO CANCER EPIDEMIOLOGY BIOMARKERS & PREVENTION
LA English
DT Article
ID fecal bile-acids; dietary fiber; neutral sterols; transit-time; intestinal transit; healthy-subjects; stool weight; bran; pectin; wheat
AB The effects of two doses of cereal fiber and vegetable fiber on mean transit time, stool weight, fecal pH and fecal bile acids were examined in 34 healthy volunteers. Subjects consumed five diets in random order for 23 days each, consisting of a fiber-free liquid diet and quick breads containing 0 g added dietary fiber, 10 g fiber as wheat bran (WB), 30 g fiber as WB, 10 g fiber as vegetable fiber (VF), and 30 g fiber as VF. Fecal wet and dry weights were 43% and 19% higher, respectively, on WB as compared to VF (P < 0.0001). Fecal pH was lower on WB than on VF (P < 0.0001) and decreased with increased fiber intake (P < 0.005). Transit time was 36% faster with WB than with VF (P < 0.0001). There was no VF dose effect on transit time, but transit time was 23% faster on 30 g WB than on 10 g WB (P = 0.04). Total bile acid concentrations decreased with increased fiber dose (P < 0.0001) but were not significantly different between WB and VF. Daily total bile acid excretion was 14% lower on VF compared to WB (P = 0.01). There was no VF dose effect on total bile acid excretion, but excretion was 13% lower on 30 g WB than on 10 g WB (P = 0.04). These findings are consistent with the capacity of fiber to alter potential risk factors for colon cancer but do not explain-differences in epidemiological data between vegetable and cereal intake.
C1 UNIV MINNESOTA, DEPT FOOD SCI & NUTR, 1334 ECKLES AVE, ST PAUL, MN 55108 USA.
   UNIV MINNESOTA, SCH PUBL HLTH, DIV EPIDEMIOL, MINNEAPOLIS, MN 55455 USA.
C3 University of Minnesota System; University of Minnesota Twin Cities; University of Minnesota System; University of Minnesota Twin Cities
FU NCI NIH HHS [CA46618] Funding Source: Medline
CR ANDERSON IH, 1981, NEW ENGL J MED, V304, P891, DOI 10.1056/NEJM198104093041507
   ANDERSON JW, 1984, AM J CLIN NUTR, V40, P1146, DOI 10.1093/ajcn/40.6.1146
   ANDRIEUX C, 1989, BRIT J NUTR, V62, P103, DOI 10.1079/BJN19890011
   [Anonymous], 1985, SAS USERS GUIDE: STATISTICS, V0, P0
   BJELKE E, 1979, SCAND J GASTROENTE S, V9, P1
   BRODRIBB AJM, 1978, GUT, V19, P60, DOI 10.1136/gut.19.1.60
   CUMMINGS JH, 1976, AM J CLIN NUTR, V29, P1468, DOI 10.1093/ajcn/29.12.1468
   CUMMINGS JH, 1976, GUT, V17, P210, DOI 10.1136/gut.17.3.210
   CUMMINGS JH, 1987, GUT, V28, P1221, DOI 10.1136/gut.28.10.1221
   EASTWOOD M, 1987, NUTR REV, V45, P193
   EASTWOOD MA, 1986, AM J CLIN NUTR, V43, P343, DOI 10.1093/ajcn/43.3.343
   FLEMING SE, 1983, J NUTR, V113, P2535, DOI 10.1093/jn/113.12.2535
   FLOURIE B, 1988, GASTROENTEROLOGY, V95, P356, DOI 10.1016/0016-5085(88)90491-X
   FORMAN DT, 1968, P SOC EXP BIOL MED, V127, P1060
   HAENSZEL W, 1973, J NATL CANCER I, V51, P1765, DOI 10.1093/jnci/51.6.1765
   HIGGINSON J, 1966, JNCI-J NATL CANCER I, V37, P527
   HOWELL MA, 1975, J CHRON DIS, V28, P67, DOI 10.1016/0021-9681(75)90063-6
   IRVING D, 1973, BRIT J CANCER, V28, P462, DOI 10.1038/bjc.1973.173
   JENKINS DJA, 1976, CLIN SCI MOL MED, V51, P0
   Jensen O M, 1982, NUTR CANCER, V4, P5, DOI 10.1080/01635588209513733
   KAY RM, 1977, AM J CLIN NUTR, V30, P171, DOI 10.1093/ajcn/30.2.171
   LAMPE JW, 1991, AM J CLIN NUTR, V53, P1235, DOI 10.1093/ajcn/53.5.1235
   LANZA E, 1987, AM J CLIN NUTR, V46, P790, DOI 10.1093/ajcn/46.5.790
   MCBURNEY MI, 1989, SCAND J GASTROENTERO, V24, P359, DOI 10.3109/00365528909093060
   MCKEOWN-EYSSEN G E, 1984, NUTRITION AND CANCER, V6, P160, DOI 10.1080/01635588509513819
   MCMICHAEL AJ, 1986, DIET NUTRITION CANCE, V0, P275
   MIETTINEN TA, 1977, CLIN CHIM ACTA, V79, P471, DOI 10.1016/0009-8981(77)90444-2
   POMARE EW, 1973, BRIT MED J, V4, P262, DOI 10.1136/bmj.4.5887.262
   POTTER JD, 1986, JNCI-J NATL CANCER I, V76, P557, DOI 10.1093/jnci/76.4.557
   POTTER JD, 1988, J NUTR, V118, P1591, DOI 10.1093/jn/118.12.1591
   PROSKY L, 1988, J ASSOC OFF ANA CHEM, V71, P1017
   RAVISUBBMT, 1973, J LIPID RES, V14, P692
   REDDY B, 1989, CANCER RES, V49, P4629
   REDDY BS, 1977, CANCER RES, V37, P3238
   REDDY BS, 1977, CANCER-AM CANCER SOC, V39, P2533, DOI 10.1002/1097-0142(197706)39:6<2533::AID-CNCR2820390634>3.0.CO;2-X
   SOUTHGATE DAT, 1986, DIETARY FIBER BASIC, V0, P0
   SPILLER GA, 1986, J NUTR, V116, P778, DOI 10.1093/jn/116.5.778
   STEINMETZ KA, 1991, CANCER CAUSE CONTROL, V2, P427, DOI 10.1007/BF00054304
   STEINMETZ KA, 1992, EPIDEMIOLOGY CANCER, V2, P325
   STEPHEN AM, 1986, BRIT J NUTR, V56, P349, DOI 10.1079/BJN19860116
   Stocks P, 1933, ANN EUGENIC, V5, P237, DOI 10.1111/j.1469-1809.1933.tb02094.x
   STORY JA, 1986, DIETARY FIBER BASIC, V0, P0
   THORNTON JR, 1981, LANCET, V1, P1081
   TITGEMEYER EC, 1991, AM J CLIN NUTR, V53, P1418, DOI 10.1093/ajcn/53.6.1418
   WALKER ARP, 1979, S AFR MED J, V55, P495
   WARGOVICH MJ, 1983, CARCINOGENESIS, V4, P1205, DOI 10.1093/carcin/4.9.1205
   WATTENBERG LW, 1985, CANCER RES, V45, P1
   WATTS JM, 1978, AM J SURG, V135, P321, DOI 10.1016/0002-9610(78)90059-4
   WRICK KL, 1983, J NUTR, V113, P1464, DOI 10.1093/jn/113.8.1464
   WYMAN JB, 1976, AM J CLIN NUTR, V29, P1474, DOI 10.1093/ajcn/29.12.1474
   WYNDER EL, 1969, CANCER, V23, P1210, DOI 10.1002/1097-0142(196905)23:5<1210::AID-CNCR2820230530>3.0.CO;2-M
NR 52
TC 32
Z9 35
U1 0
U2 3
PU AMER ASSOC CANCER RESEARCH
PI PHILADELPHIA
PA 615 CHESTNUT ST, 17TH FLOOR, PHILADELPHIA, PA 19106-4404 USA
SN 1055-9965
EI 1538-7755
J9 CANCER EPIDEM BIOMAR
JI Cancer Epidemiol. Biomarkers Prev.
PD MAR-APR 15
PY 1992
VL 1
IS 3
BP 207
EP 211
DI 
PG 5
WC Oncology; Public, Environmental & Occupational Health
SC Oncology; Public, Environmental & Occupational Health
GA HN952
UT WOS:A1992HN95200008
PM 1339081
DA 2025-02-23
ER

PT J
AU NEGRI, E
   LAVECCHIA, C
   FRANCESCHI, S
   DECARLI, A
   BRUZZI, P
AF NEGRI, E
   LAVECCHIA, C
   FRANCESCHI, S
   DECARLI, A
   BRUZZI, P
[truncated: 102,876 more chars]
