# Supplementary material for: Global impact of dietary risks on cancers: burdens across regions from 1990 to 2021 and the projection to 2035
Source: Front Nutr. 2025 Jul 4;12:1585305. doi: 10.3389/fnut.2025.1585305 (PMC12271164; doi:10.3389/fnut.2025.1585305)
Supplement: Supplementary file 1 [file Data_Sheet_1.zip › Supplementary data/Fig 1/download1993u114.txt]

PT J
AU GIOVANNUCCI, E
   RIMM, EB
   COLDITZ, GA
   STAMPFER, MJ
   ASCHERIO, A
   CHUTE, CC
   WILLETT, WC
AF GIOVANNUCCI, E
   RIMM, EB
   COLDITZ, GA
   STAMPFER, MJ
   ASCHERIO, A
   CHUTE, CC
   WILLETT, WC
TI A PROSPECTIVE-STUDY OF DIETARY-FAT AND RISK OF PROSTATE-CANCER
SO JOURNAL OF THE NATIONAL CANCER INSTITUTE
LA English
DT Article
ID food frequency questionnaire; rat mammary-tumors; united-states; beta-carotene; menhaden oil; serum-lipids; growth; men; carcinogenesis; epidemiology
AB Background: The strong correlation between national consumption of fat and national rate of mortality from prostate cancer has raised the hypothesis that dietary fat increases the risk of this malignancy. Case-control and cohort studies have not consistently supported this hypothesis. Purpose: We examined prospectively the relationship between prostate cancer and dietary fat, including specific fatty acids and dietary sources of fat. We examined the relationship of fat consumption to the incidence of advanced prostate cancer (stages C, D, or fatal cases) and to the total incidence of prostate cancer. Methods: We used data from the Health Professionals Follow-up Study, which is a prospective cohort of 51529 U.S. men, aged 40 through 75, who completed a validated food-frequency questionnaire in 1986. We sent follow-up questionnaires to the entire cohort in 1988 and 1990 to document new cases of a variety of diseases and to update exposure information. As of January 31, 1990, 300 new cases of prostate cancer, including 126 advanced cases, were documented in 47855 participants initially free of diagnosed cancer. The Mantel-Haenszel summary estimator was used to adjust for age and other potentially confounding variables. Multiple logistic regression was used to estimate relative risks (RRs) when controlling simultaneously for more than two covariates. Results: Total fat consumption was directly related to risk of advanced prostate cancer (age- and energy-adjusted RR = 1.79, with 95% confidence interval [CI] = 1.04-3.07, for high versus low quintile of intake; P [trend] = .06). This association was due primarily to animal fat (RR = 1.63; 95% CI = 0.95-2.78; P [trend] = .08), but not vegetable fat. Red meat represented the food group with the strongest positive association with advanced cancer (RR = 2.64; 95% CI = 1.21-5.77; P = .02). Fat from dairy products (with the exception of butter) or fish was unrelated to risk. Saturated fat, monounsaturated fat, and alpha-linolenic acid, but not linoleic acid, were associated with advanced prostate cancer risk; only the association with alpha-linolenic acid persisted when saturated fat, monounsaturated fat, linoleic acid, and alpha-linolenic acid were modeled simultaneously (multivariate RR = 3.43; 95% CI = 1.67-7.04; P [trend] = .002). Conclusion: The results support the hypothesis that animal fat, especially fat from red meat, is associated with an elevated risk of advanced prostate cancer. Implications: These findings support recommendations to lower intake of meat to reduce the risk of prostate cancer. The potential roles of carcinogens formed in cooking animal fat and of alpha-linolenic acid in the progression of prostate cancer need to be explored.
C1 BRIGHAM & WOMENS HOSP,BOSTON,MA 02115.
   HARVARD UNIV,SCH PUBL HLTH,DEPT EPIDEMIOL,BOSTON,MA 02115.
   HARVARD UNIV,SCH PUBL HLTH,DEPT NUTR,BOSTON,MA 02115.
   MAYO CLIN & MAYO GRAD SCH MED,DEPT HLTH SCI RES,ROCHESTER,MN 55901.
C3 Harvard University; Harvard University Medical Affiliates; Brigham & Women's Hospital; Harvard University; Harvard T.H. Chan School of Public Health; Harvard University; Harvard T.H. Chan School of Public Health; Mayo Clinic
RP GIOVANNUCCI, E (corresponding author), HARVARD UNIV,SCH MED,CHANNING LAB,DEPT MED,180 LONGWOOD AVE,BOSTON,MA 02115, USA.
FU NCI NIH HHS [CA55075] Funding Source: Medline
CR ANDERSON GJ, 1989, AM J CLIN NUTR, V49, P585, DOI 10.1093/ajcn/49.4.585
   ARMSTRONG B, 1975, INT J CANCER, V15, P617, DOI 10.1002/ijc.2910150411
   AYLSWORTH CF, 1984, JNCI-J NATL CANCER I, V72, P637
   BAUMUELLER A, 1977, ANTIMICROB AGENTS CH, V12, P240, DOI 10.1128/AAC.12.2.240
   BIERENBAUM ML, 1991, J AM COLL NUTR, V10, P228
   Bischoff F, 1969, ADV LIPID RES, V7, P165
   BJERVE KS, 1989, J INTERN MED S, V1, P171
   BRADEN LM, 1986, LIPIDS, V21, P285, DOI 10.1007/BF02536414
   CARTER HB, 1990, PROSTATE, V16, P39
   CAVE WT, 1984, JNCI-J NATL CANCER I, V73, P185
   CERUTTI PA, 1985, SCIENCE, V227, P375, DOI 10.1126/science.2981433
   CLINTON SK, 1988, J NUTR, V118, P908, DOI 10.1093/jn/118.7.908
   COLDITZ GA, 1987, INT J EPIDEMIOL, V16, P392, DOI 10.1093/ije/16.3.392
   DEVESA SS, 1978, JNCI-J NATL CANCER I, V60, P545, DOI 10.1093/jnci/60.3.545
   DUPONT J, 1991, J AM COLL NUTR, V10, P577
   GABOR H, 1986, JNCI-J NATL CANCER I, V76, P1223
   GRAHAM S, 1983, JNCI-J NATL CANCER I, V70, P687
   HAENSZEL W, 1968, JNCI-J NATL CANCER I, V40, P43
   HARGREAVES MK, 1989, NUTR CANCER, V12, P1, DOI 10.1080/01635588909513997
   HESHMAT MY, 1985, PROSTATE, V6, P7, DOI 10.1002/pros.2990060103
   HILL P, 1987, CANCER RES, V47, P2982
   Hirayama T, 1979, NATL CANCER INST MONOGR, V0, P149
   HOPKINS GJ, 1981, JNCI-J NATL CANCER I, V66, P517
   HSING AW, 1990, CANCER RES, V50, P6836
   HSING AW, 1993, CANCER EPIDEM BIOMAR, V2, P27
   HUNTER DJ, 1992, AM J EPIDEMIOL, V135, P418, DOI 10.1093/oxfordjournals.aje.a116302
   HUNTER DJ, 1988, AM J EPIDEMIOL, V127, P1240, DOI 10.1093/oxfordjournals.aje.a114916
   IP C, 1985, CANCER RES, V45, P1997
   ISAACS JT, 1983, PROSTATE, V4, P351, DOI 10.1002/pros.2990040405
   JURKOWSKI JJ, 1985, JNCI-J NATL CANCER I, V74, P1145
   KARMALI RA, 1987, PREV MED, V16, P493, DOI 10.1016/0091-7435(87)90063-6
   KARMALI RA, 1984, JNCI-J NATL CANCER I, V73, P457, DOI 10.1093/jnci/73.2.457
   KAUL L, 1987, NUTRITION AND CANCER, V9, P123
   KINLEN LJ, 1983, BMJ-BRIT MED J, V286, P1081, DOI 10.1136/bmj.286.6371.1081
   KOLONEL LN, 1988, AM J EPIDEMIOL, V127, P999, DOI 10.1093/oxfordjournals.aje.a114903
   LIANG TM, 1992, BIOCHEM J, V285, P557, DOI 10.1042/bj2850557
   MANDEL JS, 1980, REV CANCER EPIDEMIOL, V1, P1
   METTLIN C, 1989, CANCER-AM CANCER SOC, V64, P605, DOI 10.1002/1097-0142(19890801)64:3<605::AID-CNCR2820640307>3.0.CO;2-I
   MILLS PK, 1989, CANCER-AM CANCER SOC, V64, P598, DOI 10.1002/1097-0142(19890801)64:3<598::AID-CNCR2820640306>3.0.CO;2-6
   MISHINA T, 1985, PROSTATE, V6, P423, DOI 10.1002/pros.2990060411
   MURPHY GP, 1980, CANCER, V45, P1889, DOI 10.1002/cncr.1980.45.s7.1889
   NEWELL GR, 1989, AM J EPIDEMIOL, V130, P395, DOI 10.1093/oxfordjournals.aje.a115346
   NOMURA A, 1988, CANCER RES, V48, P3515
   OHNO Y, 1988, CANCER RES, V48, P1331
   POTOSKY AL, 1990, JNCI-J NATL CANCER I, V82, P1624, DOI 10.1093/jnci/82.20.1624
   PRENTICE RL, 1990, CANCER CAUSE CONTROL, V1, P81, DOI 10.1007/BF00053187
   PRENTICE RL, 1990, CANCER CAUSE CONTROL, V1, P253
   REDDY BS, 1984, JNCI-J NATL CANCER I, V72, P745
   RIMM EB, 1992, AM J EPIDEMIOL, V135, P1114, DOI 10.1093/oxfordjournals.aje.a116211
   RIMM EB, 1991, LANCET, V338, P464, DOI 10.1016/0140-6736(91)90542-W
   ROEBUCK BD, 1981, CANCER RES, V41, P888
   ROSE DP, 1991, PROSTATE, V18, P243, DOI 10.1002/pros.2990180306
   ROSS RK, 1983, PROSTATE, V4, P333, DOI 10.1002/pros.2990040403
   Rothman KJ, 1986, MODERN EPIDEMIOLOGY, V0, P0
   ROTKIN ID, 1977, CANCER TREAT REP, V61, P173
   SALVINI S, 1989, INT J EPIDEMIOL, V18, P858, DOI 10.1093/ije/18.4.858
   SEIDELL JC, 1991, AM J EPIDEMIOL, V134, P583, DOI 10.1093/oxfordjournals.aje.a116131
   SEVANIAN A, 1984, P NATL ACAD SCI-BIOL, V81, P4198, DOI 10.1073/pnas.81.13.4198
   SEVERSON RK, 1989, CANCER RES, V49, P1857
   SIMOPOULOS AP, 1991, AM J CLIN NUTR, V54, P438, DOI 10.1093/ajcn/54.3.438
   SMITH ER, 1981, PROSTATE CELL STRU B, V0, P131
   SNOWDON DA, 1984, AM J EPIDEMIOL, V120, P244, DOI 10.1093/oxfordjournals.aje.a113886
   SPORER A, 1982, UROLOGY, V20, P244, DOI 10.1016/0090-4295(82)90631-8
   STAMPFER MJ, 1984, AM J EPIDEMIOL, V119, P837, DOI 10.1093/oxfordjournals.aje.a113804
   STASZEWSKI J, 1965, JNCI-J NATL CANCER I, V35, P291
   STEPHEN AM, 1990, AM J CLIN NUTR, V52, P457, DOI 10.1093/ajcn/52.3.457
   SUGIMURA T, 1985, MUTAT RES, V150, P33, DOI 10.1016/0027-5107(85)90098-3
   TALAMINI R, 1986, BRIT J CANCER, V53, P817, DOI 10.1038/bjc.1986.138
   WATERHOUSE J, 1982, IARC SCI PUBL, V42, P0
   WEST DW, 1991, CANCER CAUSE CONTROL, V2, P85, DOI 10.1007/BF00053126
   WILLETT WC, 1988, AM J EPIDEMIOL, V127, P188, DOI 10.1093/oxfordjournals.aje.a114780
   WILLETT WC, 1987, J AM DIET ASSOC, V87, P43
   WILLETT WC, 1985, AM J EPIDEMIOL, V122, P51, DOI 10.1093/oxfordjournals.aje.a114086
   YATANI R, 1982, INT J CANCER, V29, P611, DOI 10.1002/ijc.2910290602
   ZARIDZE DG, 1987, BRIT J UROL, V59, P493, DOI 10.1111/j.1464-410X.1987.tb04862.x
   1991, 1900, P5, V0, P0
   1963, 1900, V8, V0, P0
NR 77
TC 568
Z9 634
U1 0
U2 29
PU NATL CANCER INSTITUTE
PI BETHESDA
PA 9030 OLD GEORGETOWN RD, BETHESDA, MD 20814
SN 0027-8874
EI 
J9 J NATL CANCER I
JI J. Natl. Cancer Inst.
PD OCT 6
PY 1993
VL 85
IS 19
BP 1571
EP 1579
DI 10.1093/jnci/85.19.1571
PG 9
WC Oncology
SC Oncology
GA LZ632
UT WOS:A1993LZ63200012
PM 8105097
DA 2025-02-23
ER

PT J
AU OTOSHI, T
   IWATA, H
   YAMAMOTO, S
   MURAI, T
   YAMAGUCHI, S
   MATSUIYUASA, I
   OTANI, S
   FUKUSHIMA, S
AF OTOSHI, T
   IWATA, H
   YAMAMOTO, S
   MURAI, T
   YAMAGUCHI, S
   MATSUIYUASA, I
   OTANI, S
   FUKUSHIMA, S
TI SEVERITY OF PROMOTION BY SODIUM-SALTS OF SUCCINIC ACID IN RAT URINARY-BLADDER CARCINOGENESIS CORRELATES WITH SODIUM-ION CONCENTRATION UNDER CONDITIONS OF EQUAL URINARY PH
SO CARCINOGENESIS
LA English
DT Article
ID scanning electron-microscopy; ascorbic-acid; dna-synthesis; ornithine decarboxylase; induced hyperplasia; cell-proliferation; tumor promoters; na+/h+ exchange; growth; saccharin
AB Elevation of urinary pH and Na ion concentration induced by feeding high doses of sodium salts plays a crucial role in promotion of urinary bladder carcinogenesis in male rats initially treated with N-butyl-N-(4-hydroxybutyl)nitrosamine (BBN). In the present study, urinary bladder carcinogenesis in male F344 rats was promoted by feeding the mono- and di-sodium salts of succinic acid, and the activity was enhanced by varying urinary sodium ion concentration under conditions of equally high pH. In Experiment 1, the rats were given 0.05% BBN in their drinking water for 4 weeks and then fed basal diet containing 5% succinic acid, 5% sodium succinate (Na-Suc) or 5% di-sodium succinate (2Na-Suc) for 32 weeks. The development of carcinomas in the urinary bladder was enhanced by treatment with Na-Suc and with 2Na-Suc. 2Na-Suc induced larger urinary bladder tumors than the Na-Suc. In Experiment 2, 5% Na-Suc and/or 5% 2Na-Suc were fed to the rats for 8 weeks without prior BBN treatment. Induction of simple hyperplasia as observed by light microscopy, was greater in rats fed 2Na-Suc than Na-Suc. Increased 5-bromo-2'-deoxyuridine labeling index and alterations of the urothelial surface observed by scanning electron microscopy of the urinary bladder were similarly greater in rats fed 2Na-Suc compared to Na-Suc. In addition, there was a tendency toward increased spermidine/spermine N1-acetyltransferase activity in the urinary bladder epithelium of rats fed 5% 2Na-Suc. The results of Experiment 2 corresponded to differences in promoting activity for the different chemicals in Experiment 1. Thus, tumor growth was associated with sodium ion concentration level under conditions of equal increase of urinary pH.
C1 OSAKA CITY UNIV,SCH MED,DEPT BIOCHEM 2,ABENO KU,OSAKA 545,JAPAN.
C3 Osaka Metropolitan University
RP OTOSHI, T (corresponding author), OSAKA CITY UNIV,SCH MED,DEPT PATHOL 1,1-4-54 ASAHI MACHI,ABENDO KU,OSAKA 545,JAPAN.
CR ALLEMAIN GL, 1984, J BIOL CHEM, V259, P5809
   BURNS CP, 1984, J CELL BIOL, V98, P1082, DOI 10.1083/jcb.98.3.1082
   CAMERON IL, 1980, CANCER RES, V40, P1493
   CHOWANIEC J, 1981, BLADDER CANCER SERIE, V60, P118
   COHEN SM, 1991, CANCER RES, V51, P1766
   COHEN SM, 1979, CANCER RES, V39, P1207
   COHEN SM, 1990, SCIENCE, V249, P1007, DOI 10.1126/science.2204108
   FEHLMANN M, 1981, BIOCHEM BIOPH RES CO, V100, P254, DOI 10.1016/S0006-291X(81)80090-3
   FUKUSHIMA S, 1984, CANCER LETT, V23, P29, DOI 10.1016/0304-3835(84)90058-2
   FUKUSHIMA S, 1983, CANCER RES, V43, P4454
   FUKUSHIMA S, 1980, CANCER RES, V40, P734
   FUKUSHIMA S, 1986, CANCER RES, V46, P1623
   FUKUSHIMA S, 1988, CANCER RES, V48, P6317
   FUKUSHIMA S, 1981, LAB INVEST, V44, P89
   FUKUSHIMA S, 1986, JPN J CANCER RES, V77, P1
   FUKUSHIMA S, 1986, JPN J CANCER RES, V77, P1074
   FUKUSHIMA S, 1982, ACTA PATHOL JAPON, V32, P243
   FUKUSHIMA S, 1983, JPN J CANCER RES, V74, P625
   FURIHATA C, 1987, JPN J CANCER RES, V78, P1363
   HICKS RM, 1980, BRIT MED BULL, V36, P39, DOI 10.1093/oxfordjournals.bmb.a071611
   HORVAT B, 1993, EUR J CANCER, V29A, P132, DOI 10.1016/0959-8049(93)90591-3
   HSU SM, 1981, J HISTOCHEM CYTOCHEM, V29, P577, DOI 10.1177/29.4.6166661
   IMAIDA K, 1983, CARCINOGENESIS, V4, P895, DOI 10.1093/carcin/4.7.895
   ITO N, 1989, EXP PATHOL-JENA, V36, P1
   ITO N, 1969, GANN, V60, P401
   JACOBS JB, 1976, CANCER RES, V36, P2512
   JACOBS JB, 1977, CANCER RES, V37, P2817
   MATSUI I, 1980, BIOCHIM BIOPHYS ACTA, V633, P87, DOI 10.1016/0304-4165(80)90040-9
   MATSUI I, 1981, J BIOL CHEM, V256, P2454
   MATSUIYUASA I, 1989, ARCH BIOCHEM BIOPHYS, V268, P209, DOI 10.1016/0003-9861(89)90581-X
   MATSUIYUASA I, 1992, JPN J CANCER RES, V83, P1037, DOI 10.1111/j.1349-7006.1992.tb02718.x
   MATSUIYUASA I, 1984, FEBS LETT, V178, P297, DOI 10.1016/0014-5793(84)80620-1
   MOOLENAAR WH, 1983, NATURE, V304, P645, DOI 10.1038/304645a0
   NISHIO Y, 1986, SCIENCE, V231, P843, DOI 10.1126/science.3945812
   OYASU R, 1981, CANCER RES, V41, P478
   ROTHENBERG P, 1983, J BIOL CHEM, V258, P4883
   ROTIN D, 1989, CANCER RES, V49, P205
   ROZENGURT E, 1981, CELL, V23, P781, DOI 10.1016/0092-8674(81)90442-6
   Rozengurt E, 1980, ANN N Y ACAD SCI, V339, P175, DOI 10.1111/j.1749-6632.1980.tb15977.x
   SHIBATA MA, 1991, TERATOGEN CARCIN MUT, V11, P305, DOI 10.1002/tcm.1770110604
   SHIBATA MA, 1989, TOXICOL APPL PHARM, V99, P37, DOI 10.1016/0041-008X(89)90109-9
   VERMA AK, 1983, CANCER RES, V43, P5964
NR 42
TC 12
Z9 12
U1 0
U2 1
PU OXFORD UNIV PRESS UNITED KINGDOM
PI OXFORD
PA WALTON ST JOURNALS DEPT, OXFORD, ENGLAND OX2 6DP
SN 0143-3334
EI 
J9 CARCINOGENESIS
JI Carcinogenesis
PD NOV 15
PY 1993
VL 14
IS 11
BP 2277
EP 2281
DI 10.1093/carcin/14.11.2277
PG 5
WC Oncology
SC Oncology
GA MH920
UT WOS:A1993MH92000012
PM 8242855
DA 2025-02-23
ER

PT J
AU DAY, GL
   BLOT, WJ
   AUSTIN, DF
   BERNSTEIN, L
   GREENBERG, RS
   PRESTONMARTIN, S
   SCHOENBERG, JB
   WINN, DM
   MCLAUGHLIN, JK
   FRAUMENI, JF
AF DAY, GL
   BLOT, WJ
   AUSTIN, DF
   BERNSTEIN, L
   GREENBERG, RS
   PRESTONMARTIN, S
   SCHOENBERG, JB
   WINN, DM
   MCLAUGHLIN, JK
   FRAUMENI, JF
TI RACIAL-DIFFERENCES IN RISK OF ORAL AND PHARYNGEAL CANCER - ALCOHOL, TOBACCO, AND OTHER DETERMINANTS
SO JNCI-JOURNAL OF THE NATIONAL CANCER INSTITUTE
LA English
DT Article
ID diet; epidemiology; etiology; smoking
AB Background: In the United States, Blacks have increasingly higher rates of oral and pharyngeal cancer (oral cancer) than Whites, but determinants of the racial disparity have not been clear. Purpose: The purpose of this study was to explore reasons for the higher incidence of oral cancer among Blacks than Whites. Methods: We used data from a large, population-based case-control study of oral cancer risk factors conducted in four areas of the United States. On the basis of interviews that ascertained characteristics of 1065 oral cancer patients (871 Whites and 194 Blacks) and 1182 controls (979 Whites and 203 Blacks), we examined racial differences in exposure prevalences and relative risks for a number of known etiologic factors, including tobacco and alcohol consumption, diet, and socioeconomic and other variables. To evaluate the extent to which the major risk factors explained the excess risk of oral cancer among Blacks, population-attributable risks were calculated. Results: Differences with respect to alcohol consumption, especially among current smokers, emerged as the most important explanatory variables. After adjusting for smoking, heavy drinking (greater-than-or-equal-to 30 drinks/week) resulted in a 17-fold increased risk among Blacks and a ninefold increase among Whites. Among drinkers, Blacks tended to drink more than Whites. Also, a higher (P = .01) percentage of Blacks (37%) than Whites (28%) were current smokers, although there were little or no racial differences in relative risks or patterns of use for other smoking variables, including number of cigarettes smoked per day, years of smoking, and age started smoking. From population-attributable risk calculations, we estimated that differences in alcohol and tobacco use account for the bulk of the higher incidence of oral cancer among Blacks in the United States and that, in the absence of alcohol and tobacco, the rates of this cancer according to race (Black, White) and gender would be nearly equal. With regard to other potential etiologic factors, protective effects provided by higher dietary intake of fruits and vitamin C were more pronounced for Whites, while Blacks more often tended to be in socio-demographic and medical or dental health categories associated with increased risk. Conclusions: These analyses provide evidence that various environmental or lifestyle determinants of oral cancer may contribute to the higher oral cancer rates in Blacks than in Whites in the United States, but that patterns and risks associated with alcohol consumption, particularly among current smokers, are the most important contributors to the excess risk in Blacks. Implications: These findings suggest that the key to prevention of oral and pharyngeal cancers among both Blacks and Whites is reduced intake of alcoholic beverages and, because of strong interactive effects, the cessation of smoking.
C1 NCI, DIV CANC ETIOL,EPIDEMIOL & BIOSTAT PROGRAM, EXECUT PLAZA N,RM 431, BETHESDA, MD 20852 USA.
   CALIF DEPT HLTH SERV, EMERYVILLE, CA USA.
   NEW JERSEY DEPT HLTH, TRENTON, NJ USA.
   UNIV SO CALIF, LOS ANGELES, CA 90089 USA.
   EMORY UNIV, SCH PUBL HLTH, ATLANTA, GA 30322 USA.
   NIDH, BETHESDA, MD USA.
C3 National Institutes of Health (NIH) - USA; NIH National Cancer Institute (NCI); California Department of Health Care Services; New Jersey Department of Health & Senior Services; University of Southern California; Emory University
CR [Anonymous], 1988, IARC MONOGRAPHS ON THE EVALUATION OF CARCINOGENIC RISKS TO HUMANS, V44, P0
   [Anonymous], 1986, IARC MONOGRAPHS EVAL, V38, P0
   BLOCK G, 1986, AM J EPIDEMIOL, V124, P453, DOI 10.1093/oxfordjournals.aje.a114416
   BLOT WJ, 1988, CANCER RES, V48, P3282
   BOICE JD, 1992, DHHS NIH913180 PUBL, V0, P0
   Breslow NE, 1980, STAT METHODS CANC RE, V0, P192
   Devesa S S, 1990, EPIDEMIOLOGY, V1, P116, DOI 10.1097/00001648-199003000-00006
   ELWOOD JM, 1984, INT J CANCER, V34, P603, DOI 10.1002/ijc.2910340504
   ENGELMAN L, 1990, BMDP STATISTICAL SOF, V0, P0
   FRANCESCHI S, 1991, INT J CANCER, V47, P20, DOI 10.1002/ijc.2910470105
   FRANCO EL, 1989, INT J CANCER, V43, P992, DOI 10.1002/ijc.2910430607
   GRAHAM S, 1977, JNCI-J NATL CANCER I, V59, P1611, DOI 10.1093/jnci/59.6.1611
   Greenberg R S, 1991, EPIDEMIOLOGY, V2, P194, DOI 10.1097/00001648-199105000-00006
   GRIDLEY G, 1990, NUTR CANCER, V14, P219, DOI 10.1080/01635589009514096
   GRIDLEY G, 1992, AM J EPIDEMIOL, V135, P1083, DOI 10.1093/oxfordjournals.aje.a116208
   HEBERT JR, 1991, NUTR CANCER, V15, P107, DOI 10.1080/01635589109514118
   HUEBNER WW, 1992, EPIDEMIOLOGY, V3, P300, DOI 10.1097/00001648-199207000-00005
   MCLAUGHLIN JK, 1988, JNCI-J NATL CANCER I, V80, P1237, DOI 10.1093/jnci/80.15.1237
   NOTANI P N, 1987, NUTRITION AND CANCER, V10, P103
   Polednak AP, 1989, RACIAL AND ETHNIC DIFFERENCES IN DISEASE, V0, P0
   POUPON RE, 1992, HEPATOLOGY, V15, P1017, DOI 10.1002/hep.1840150608
   ROTHMAN KJ, 1989, AM J PUBLIC HEALTH, V79, P1516, DOI 10.2105/AJPH.79.11.1516
   SMITH M, 1986, ADV HUM GENET, V15, P249
   SUBAR AF, 1990, AM J PUBLIC HEALTH, V80, P1323, DOI 10.2105/AJPH.80.11.1323
   WAKSBERG J, 1978, J AM STAT ASSOC, V73, P40, DOI 10.2307/2286513
   WHITTEMORE AS, 1983, AM J EPIDEMIOL, V117, P76, DOI 10.1093/oxfordjournals.aje.a113518
   WINN DM, 1991, CANCER RES, V51, P3044
   WYNDER EL, 1957, CANCER-AM CANCER SOC, V10, P1300, DOI 10.1002/1097-0142(195711/12)10:6<1300::AID-CNCR2820100628>3.0.CO;2-2
   ZHOU HH, 1989, NEW ENGL J MED, V320, P565, DOI 10.1056/NEJM198903023200905
   ZIEGLER RG, 1986, CANCER, V58, P1942, DOI 10.1002/1097-0142(19861015)58:8+<1942::AID-CNCR2820581423>3.0.CO;2-N
NR 32
TC 162
Z9 177
U1 0
U2 12
PU OXFORD UNIV PRESS INC
PI CARY
PA JOURNALS DEPT, 2001 EVANS RD, CARY, NC 27513 USA
SN 0027-8874
EI 1460-2105
J9 JNCI-J NATL CANCER I
JI JNCI-J. Natl. Cancer Inst.
PD MAR 17
PY 1993
VL 85
IS 6
BP 465
EP 473
DI 10.1093/jnci/85.6.465
PG 9
WC Oncology
SC Oncology
GA KR537
UT WOS:A1993KR53700016
PM 8445674
DA 2025-02-23
ER

PT J
AU STEINMETZ, KA
   POTTER, JD
AF STEINMETZ, KA
   POTTER, JD
TI FOOD-GROUP CONSUMPTION AND COLON CANCER IN THE ADELAIDE CASE-CONTROL STUDY .1. VEGETABLES AND FRUIT
SO INTERNATIONAL JOURNAL OF CANCER
LA English
DT Article
ID colorectal-cancer; nutritional factors; dietary habits; rectal cancer; bowel-cancer; risk; majorca; epidemiology; women
AB Previous epidemiologic studies have shown an inverse association between vegetable and fruit consumption and risk of colon cancer. Vegetables and fruit contain a large number of potentially anti-carcinogenic substances, thus lending biological plausibility to this association. We conducted a case-control study in Australia, comparing 220 persons with histologically confirmed incident adenocarcinoma of the colon with 438 age- and gender-matched controls. Cases were identified via the South Australian Cancer Registry (1979-80); controls were randomly selected from the electoral roll. All participants completed a 141-item food-frequency questionnaire and were interviewed regarding demographic and other information. Consumption of 15 vegetable and fruit groups was investigated. Odds ratios (OR) for quartiles of consumption were derived using conditional logistic regression. All analyses were conducted separately for females and males. For females, greater intakes of onions and legumes were associated with decreased risk, with protein-adjusted OR of 0.48 and 0.53 respectively. Greater intakes of raw fruit and cabbage were associated with protein-adjusted OR of 0.76 and 0.71 respectively. For males, greater intakes of onions, green leafy vegetables, legumes, carrots and cabbage were associated with protein-adjusted OR in the range of 0.72 to 0.77. Consumption of potatoes was positively associated with risk in both genders. All 95% confidence intervals included 1.0. Analyses stratified by colon-cancer sub-site showed no strong and consistent differences between sub-sites for the vegetable and fruit associations. Results for meat, poultry, seafood, dairy foods and eggs are presented in a companion report.
C1 UNIV MINNESOTA, SCH PUBL HLTH,DIV EPIDEMIOL,1300 S 2ND ST, SUITE 300, MINNEAPOLIS, MN 55454 USA.
C3 University of Minnesota System; University of Minnesota Twin Cities
CR [Anonymous], 1988, IARC MONOGRAPHS EVAL, V0, P0
   BAGHURST KI, 1984, COMMUNITY HEALTH ST, V8, P11
   BENITO E, 1990, INT J CANCER, V45, P69, DOI 10.1002/ijc.2910450114
   BENITO E, 1991, INT J CANCER, V49, P161, DOI 10.1002/ijc.2910490202
   Breslow NE, 1980, ANAL CASE CONTROL ST, V0, P0
   GRAHAM S, 1978, JNCI-J NATL CANCER I, V61, P709
   HU JF, 1991, INT J EPIDEMIOL, V20, P362, DOI 10.1093/ije/20.2.362
   KVALE G, 1991, INT J CANCER, V47, P390, DOI 10.1002/ijc.2910470314
   LAVECCHIA C, 1988, INT J CANCER, V41, P492, DOI 10.1002/ijc.2910410404
   McMichael A J, 1985, NATL CANCER INST MONOGR, V69, P223
   MCMICHAEL AJ, 1983, AM J EPIDEMIOL, V118, P620, DOI 10.1093/oxfordjournals.aje.a113672
   MESSINA M, 1991, J AM DIET ASSOC, V91, P836
   MESSINA M, 1991, JNCI-J NATL CANCER I, V83, P541, DOI 10.1093/jnci/83.8.541
   MILLER AB, 1983, INT J CANCER, V32, P155, DOI 10.1002/ijc.2910320204
   MODAN B, 1975, J NATL CANCER I, V55, P15, DOI 10.1093/jnci/55.1.15
   Paul AA, 1978, MCCANCE WIDDOWSONS C, V4th, P0
   PHILLIPS RL, 1975, CANCER RES, V35, P3513
   POTTER JD, 1986, JNCI-J NATL CANCER I, V76, P557, DOI 10.1093/jnci/76.4.557
   POTTER JD, 1983, JNCI-J NATL CANCER I, V71, P703
   RAICHT RF, 1980, CANCER RES, V40, P403
   ROHAN TE, 1984, AM J EPIDEMIOL, V120, P876, DOI 10.1093/oxfordjournals.aje.a113959
   SCHELP FP, 1988, INT J EPIDEMIOL, V17, P287, DOI 10.1093/ije/17.2.287
   SLATTERY ML, 1988, JNCI-J NATL CANCER I, V80, P1474, DOI 10.1093/jnci/80.18.1474
   STEINMETZ KA, 1991, CANCER CAUSE CONTROL, V2, P325, DOI 10.1007/BF00051672
   STEINMETZ KA, 1991, CANCER CAUSE CONTROL, V2, P427, DOI 10.1007/BF00054304
   STEINMETZ KA, 1993, INT J CANCER, V53, P720, DOI 10.1002/ijc.2910530503
   TAJIMA K, 1985, JPN J CANCER RES, V76, P705
   TUYNS AJ, 1988, NUTR CANCER, V11, P189, DOI 10.1080/01635588809513986
   WEST DW, 1989, AM J EPIDEMIOL, V130, P883, DOI 10.1093/oxfordjournals.aje.a115421
   WILLETT W, 1989, NATURE, V338, P389, DOI 10.1038/338389a0
NR 35
TC 103
Z9 107
U1 0
U2 15
PU WILEY
PI HOBOKEN
PA 111 RIVER ST, HOBOKEN 07030-5774, NJ USA
SN 0020-7136
EI 1097-0215
J9 INT J CANCER
JI Int. J. Cancer
PD MAR 12
PY 1993
VL 53
IS 5
BP 711
EP 719
DI 10.1002/ijc.2910530502
PG 9
WC Oncology
SC Oncology
GA KT463
UT WOS:A1993KT46300001
PM 8449594
DA 2025-02-23
ER

PT J
AU COLDITZ, GA
AF COLDITZ, GA
TI EPIDEMIOLOGY OF BREAST-CANCER - FINDINGS FROM THE NURSES HEALTH STUDY
SO CANCER
LA English
DT Article
DE BREAST CANCER; EPIDEMIOLOGY; RISK FACTORS; DIET; PREVENTION
ID oral-contraceptive use; serum hormone levels; alcohol-consumption; dietary-fat; risk-factors; premenopausal women; relative weight; hair-dyes; follow-up; mortality
AB Background. The epidemiology of breast cancer was reviewed in the context of hormonal, hereditary, histologic, and dietary risk factors. Methods. Literature review. Results. Late age at menarche and early age at first birth decrease the risk of breast cancer as does an early age at menopause. These risk factors relate to the lifetime exposure of the breast tissue to ovarian hormones. Although an early first birth is associated with a transient increase in the risk of breast cancer, perhaps as a result of the breast's exposure to high levels of hormones before terminal differentiation, in older women, parity is associated with a decreased risk of breast cancer. Among postmenopausal women, obesity is associated with higher levels of estrogens and an increased risk of breast cancer. Within the strata of breast cancer stages at diagnosis, obesity is associated with increased mortality, again supporting the influence of endogenous estrogens on this disease's incidence, recurrence, and survival rates. Consistent with these relationships, current use of estrogen therapy among postmenopausal women is associated with an increased risk of breast cancer. A family history of breast cancer is associated with approximately a two-fold increase in the risk of breast cancer, and this risk is greater if the diagnosis was made when the woman's mother was young, although even a diagnosis in an older mother is associated with an increased risk in her daughters. The follow-up of women with a history of benign breast biopsy results shows that atypical hyperplasia is associated with a fourfold increase in risk compared with a biopsy specimen without proliferative changes. Atypia doubles the risk. These data support the concept of atypia as a precursor lesion for breast cancer and may warrant its use as a marker in further studies. Consistent data from retrospective and prospective studies show a positive association between moderate alcohol intake and the risk of breast cancer. This may reflect the increase in estrogen levels observed among women who consume alcohol. Data from prospective studies do not support a relationship between dietary fat intake and the risk of breast cancer either in premenopausal or postmenopausal women. Conclusions. Few of these associations offer the potential for intervention to reduce the breast cancer risk.
C1 BRIGHAM & WOMENS HOSP, CHANNING LAB, BOSTON, MA 02115 USA.
   HARVARD UNIV, SCH PUBL HLTH, DEPT EPIDEMIOL, BOSTON, MA 02115 USA.
C3 Harvard University; Harvard University Medical Affiliates; Brigham & Women's Hospital; Harvard University; Harvard T.H. Chan School of Public Health
RP HARVARD UNIV, SCH MED, 180 LONGWOOD AVE, BOSTON, MA 02115 USA.
FU NCI NIH HHS [CA50385, CA40356] Funding Source: Medline
CR AMES BN, 1975, P NATL ACAD SCI USA, V72, P2423, DOI 10.1073/pnas.72.6.2423
   [Anonymous], 1988, NEW ENGL J MED, V319, P1681
   ARMSTRONG B, 1975, INT J CANCER, V15, P617, DOI 10.1002/ijc.2910150411
   BAIN C, 1980, AM J EPIDEMIOL, V111, P301, DOI 10.1093/oxfordjournals.aje.a112901
   BAIN C, 1981, AM J EPIDEMIOL, V114, P705, DOI 10.1093/oxfordjournals.aje.a113241
   BERNSTEIN L, 1990, CANCER CAUSE CONTROL, V1, P51, DOI 10.1007/BF00053183
   BLOT WJ, 1987, JNCI-J NATL CANCER I, V78, P451
   Boas F, 1930, SCIENCE, V72, P44, DOI 10.1126/science.72.1854.44
   BOYLE P, 1990, CANCER PREVENTION VI, V0, P128
   BRUZZI P, 1988, BMJ-BRIT MED J, V297, P1096, DOI 10.1136/bmj.297.6656.1096
   CHEN J, 1990, DIET LIFESTYLE MORTA, V0, P135
   Chen Junshi, 1990, DIET, V0, P0
   COATES RJ, 1990, JNCI-J NATL CANCER I, V82, P1684, DOI 10.1093/jnci/82.21.1684
   COLDITZ GA, 1992, HORMONE REPLACEMENT THERAPY AND BREAST CANCER RISK, V0, P63
   DUPONT WD, 1985, NEW ENGL J MED, V312, P146, DOI 10.1056/NEJM198501173120303
   EPHROSS SA, 1990, AM J EPIDEMIOL, V132, P790
   GAMBRELL RD, 1983, OBSTET GYNECOL, V62, P435
   GIOVANNUCCI E, 1991, AM J EPIDEMIOL, V133, P810
   GREEN A, 1987, JNCI-J NATL CANCER I, V79, P253
   HOWE G, 1991, INT J CANCER, V47, P707, DOI 10.1002/ijc.2910470514
   HOWE GR, 1991, J NATL CANCER I, V83, P336, DOI 10.1093/jnci/83.5.336
   HUNTER DJ, 1990, JAMA-J AM MED ASSOC, V264, P1128, DOI 10.1001/jama.264.9.1128
   HUNTER DJ, 1990, AM J EPIDEMIOL, V132, P114, DOI 10.1093/oxfordjournals.aje.a115623
   HUNTER DJ, 1991, AM J EPIDEMIOL, V134, P715
   Ip C, 1990, PROG CLIN BIOL RES, V346, P107
   JANERICH DT, 1982, AM J EPIDEMIOL, V116, P737, DOI 10.1093/oxfordjournals.aje.a113462
   JONES DY, 1987, JNCI-J NATL CANCER I, V79, P465
   KEY TJA, 1988, EUR J CANCER CLIN ON, V24, P29, DOI 10.1016/0277-5379(88)90173-3
   LANTZ PM, 1991, J NATL CANCER I, V83, P1540, DOI 10.1093/jnci/83.21.1540
   LONDON SJ, 1992, JAMA-J AM MED ASSOC, V267, P941, DOI 10.1001/jama.267.7.941
   LONDON SJ, 1990, AM J EPIDEMIOL, V132, P17, DOI 10.1093/oxfordjournals.aje.a115629
   LONDON SJ, 1989, JNCI-J NATL CANCER I, V81, P1625, DOI 10.1093/jnci/81.21.1625
   LONDON SJ, 1989, JAMA-J AM MED ASSOC, V262, P2853
   LONGNECKER MP, 1988, JAMA-J AM MED ASSOC, V260, P652
   MACMAHON B, 1982, NEW ENGL J MED, V307, P1062, DOI 10.1056/NEJM198210213071707
   MCGREGOR DH, 1977, JNCI-J NATL CANCER I, V59, P799, DOI 10.1093/jnci/59.3.799
   MCPHERSON K, 1987, BRIT J CANCER, V56, P653, DOI 10.1038/bjc.1987.261
   MILLER BA, 1991, CANCER CAUSE CONTROL, V2, P67, DOI 10.1007/BF00053123
   MOOLGAVKAR SH, 1980, JNCI-J NATL CANCER I, V65, P559
   MORRISON AS, 1988, JNCI-J NATL CANCER I, V80, P1540, DOI 10.1093/jnci/80.19.1540
   MUIR C, 1987, CANCER INCIDENCE 5 C, V5, P0
   OTTMAN R, 1983, LANCET, V2, P556
   PATHAK DR, 1986, INT J CANCER, V37, P21, DOI 10.1002/ijc.2910370105
   PIKE MC, 1983, NATURE, V303, P767, DOI 10.1038/303767a0
   PRENTICE RL, 1990, CANCER CAUSE CONTROL, V1, P81, DOI 10.1007/BF00053187
   REICHMAN ME, 1991, AM J EPIDEMIOL, V134, P715
   ROMIEU I, 1990, CANCER-AM CANCER SOC, V66, P2253, DOI 10.1002/1097-0142(19901201)66:11<2253::AID-CNCR2820661102>3.0.CO;2-G
   ROMIEU I, 1989, JNCI-J NATL CANCER I, V81, P1313, DOI 10.1093/jnci/81.17.1313
   Russo J, 1982, BREAST CANCER RES TREAT, V2, P5, DOI 10.1007/BF01805718
   SCHRAUZER GN, 1979, J STUD ALCOHOL, V40, P240, DOI 10.15288/jsa.1979.40.240
   Shapiro S, 1985, NATL CANCER INST MONOGR, V67, P65
   STAMPFER MJ, 1988, AM J EPIDEMIOL, V128, P549, DOI 10.1093/oxfordjournals.aje.a115002
   STAMPFER MJ, 1988, NEW ENGL J MED, V319, P267, DOI 10.1056/NEJM198808043190503
   STEINBERG KK, 1991, JAMA-J AM MED ASSOC, V265, P1985, DOI 10.1001/jama.265.15.1985
   TANNER JM, 1960, CLIN OBSTET GYNECOL, V3, P135, DOI 10.1097/00003081-196003000-00013
   TRETLI S, 1990, BRIT J CANCER, V62, P299, DOI 10.1038/bjc.1990.282
   TRETLI S, 1989, INT J CANCER, V44, P23, DOI 10.1002/ijc.2910440105
   VATTEN LJ, 1990, BRIT J CANCER, V61, P881, DOI 10.1038/bjc.1990.197
   WANG DY, 1991, BREAST CANCER RES TR, V18, PS41, DOI 10.1007/BF02633526
   WHITE E, 1990, JNCI-J NATL CANCER I, V82, P1546, DOI 10.1093/jnci/82.19.1546
   Willett W C, 1989, IMPORTANT ADV ONCOL, V0, P267
   WILLETT WC, 1990, NEW ENGL J MED, V323, P1664, DOI 10.1056/NEJM199012133232404
   WILLETT WC, 1987, NEW ENGL J MED, V316, P1174, DOI 10.1056/NEJM198705073161902
   WILLETT WC, 1987, NEW ENGL J MED, V316, P22, DOI 10.1056/NEJM198701013160105
   WILLETT WC, 1985, AM J EPIDEMIOL, V122, P731, DOI 10.1093/oxfordjournals.aje.a114156
   WILLETT WC, 1991, AM J EPIDEMIOL, V134, P715
   WILLIAMS RR, 1977, JNCI-J NATL CANCER I, V58, P525, DOI 10.1093/jnci/58.3.525
   1990, 1900, V2, V0, P0
NR 69
TC 89
Z9 101
U1 0
U2 4
PU WILEY
PI HOBOKEN
PA 111 RIVER ST, HOBOKEN 07030-5774, NJ USA
SN 0008-543X
EI 1097-0142
J9 CANCER-AM CANCER SOC
JI Cancer
PD FEB 15
PY 1993
VL 71
IS 4
BP 1480
EP 1489
DI 10.1002/cncr.2820710413
PG 10
WC Oncology
SC Oncology
GA KN467
UT WOS:A1993KN46700014
PM 8431884
DA 2025-02-23
ER

PT J
AU POTISCHMAN, N
   SWANSON, CA
   BRINTON, LA
   MCADAMS, M
   BARRETT, RJ
   BERMAN, ML
   MORTEL, R
   TWIGGS, LB
   WILBANKS, GD
   HOOVER, RN
AF POTISCHMAN, N
   SWANSON, CA
   BRINTON, LA
   MCADAMS, M
   BARRETT, RJ
   BERMAN, ML
   MORTEL, R
   TWIGGS, LB
   WILBANKS, GD
   HOOVER, RN
TI DIETARY ASSOCIATIONS IN A CASE-CONTROL STUDY OF ENDOMETRIAL CANCER
SO CANCER CAUSES & CONTROL
LA English
DT Article
DE CARBOHYDRATE; CASE-CONTROL STUDY; DIET; ENDOMETRIAL CANCER; FAT; PROTEIN; UNITED STATES
AB Despite the established role of obesity in the etiology of endometrial cancer, limited data are available from analytical epidemiologic studies on the association of risk with dietary factors. A case-control study of 399 cases and 296 controls conducted in five areas of the United States from 1 June 1987 to 15 May 1990, enabled evaluation of risk related to dietary intakes adjusted for potential confounders. Caloric intake was associated modestly with increased risk (odds ratio [OR] = 1.5, 95 percent confidence interval [CI] = 0.9-2.5 for highest cf lowest quartiles of intake), with the principal contributors being fat and protein calories. After adjustment for other risk factors, including body mass, increased risk was associated with higher intakes of fat. Several components of fat investigated were associated with increased risk, although associations were slightly stronger for saturated fat (OR = 2.1, CI = 1.2-3.7) and oleic acid (OR = 2.2, CI = 1.2-4.0) than for linoleic acid (OR = 1.6, CI = 0.9-2.8). Food-group analyses showed intake of complex carbohydrates-and specifically of breads and cereals-associated with reduced risks (OR = 0.6, CI = 0.4-1.1), whereas animal fat and fried foods were associated with elevated risks (OR = 1.5 and 1.7, respectively). The relations of endometrial cancer with animal fat and complex carbohydrates were independent. No consistent associations were noted for intakes of cholesterol, fiber, vitamins A and C, individual carotenoids, or folate-rich foods. These data imply an etiologic role for a diet rich in total fat and/or animal fat and low in complex carbohydrates with endometrial cancer. These associations are consistent with a hormonal mechanism and were independent of the associations of obesity and other risk factors.
RP POTISCHMAN, N (corresponding author), NCI,DIV CANC ETIOL,ENVIRONM EPIDEMIOL BRANCH,NUTR EPIDEMIOL SECT,BETHESDA,MD 20892, USA.
NR 0
TC 96
Z9 102
U1 0
U2 11
PU RAPID SCIENCE PUBLISHERS
PI LONDON
PA 2-6 BOUNDARY ROW, LONDON, ENGLAND SE1 8NH
SN 0957-5243
EI 
J9 CANCER CAUSE CONTROL
JI Cancer Causes Control
PD MAY 15
PY 1993
VL 4
IS 3
BP 239
EP 250
DI 
PG 12
WC Oncology; Public, Environmental & Occupational Health
SC Oncology; Public, Environmental & Occupational Health
GA LC885
UT WOS:A1993LC88500009
PM 8318640
DA 2025-02-23
ER

PT J
AU BOLTON, MG
   MUNOZ, A
   JACOBSON, LP
   GROOPMAN, JD
   MAXUITENKO, YY
   ROEBUCK, BD
   KENSLER, TW
AF BOLTON, MG
   MUNOZ, A
   JACOBSON, LP
   GROOPMAN, JD
   MAXUITENKO, YY
   ROEBUCK, BD
   KENSLER, TW
TI TRANSIENT INTERVENTION WITH OLTIPRAZ PROTECTS AGAINST AFLATOXIN-INDUCED HEPATIC TUMORIGENESIS
SO CANCER RESEARCH
LA English
DT Article
ID glutathione s-transferases; 5-(2-pyrazinyl)-4-methyl-1,2-dithiol-3-thione oltipraz; breast-milk; f344 rats; carcinogenesis; induction; dithiolthiones; hepatotoxicity; chromatography; identification
AB Oltipraz [5-(2-pyrazinyl)-4-methyl-1,2-dithiole-3-thione] protects against aflatoxin B1-induced hepatocarcinogenesis in rats when fed before and during carcinogen exposure; however, such an exposure-chemoprotection intervention paradigm is not directly relevant to most human populations. To model and assess the possible efficacy of short term interventions targeted at individuals at risk for sustained exposure to aflatoxins, 175-g male F344 rats were treated daily with 25 mug of aflatoxin B1, p.o., for 28 days. One week after the start of aflatoxin B1 exposure, half of the animals were fed a diet supplemented with 0.075% oltipraz for 10 days; these rats were then restored to the unsupplemented AIN-76A diet for the remainder of the experimental period. Livers were analyzed 2 or 3 months after the last aflatoxin B1 dose for burden of glutathione S-transferase P (GST-P)-positive foci, as an index of presumptive preneoplastic tumors. The transient intervention with oltipraz reduced the volume percent of hepatic GST-P-positive foci by 54% (P = 0.047) and 72% (P = 0.004) at 2 and 3 months, respectively. A strong positive correlation was also observed between the extent of fibrosis in the livers of these animals and the hepatic burden of GST-P-positive foci, implying that cytotoxicity is associated with the tumorigenic process. This protection may reflect alterations in the metabolism and disposition of aflatoxin B1 induced by oltipraz. Glutathione S-transferases catalyze the detoxication of aflatoxin-8,9-oxide and were found to be rapidly induced in the livers of animals after the beginning of the oltipraz intervention. Glutathione S-transferase activity remained significantly (P < 0.05) higher until 9 days after the end of the oltipraz intervention. In contrast, levels of hepatic aflatoxin-DNA adducts were not significantly reduced until 4 days after the beginning of the intervention but remained significantly (P < 0.05) lower up to 11 days after the end of the intervention. The cumulative reduction in levels of hepatic aflatoxin-DNA adducts (approximately 25%) by the oltipraz intervention underestimated the reduction in the hepatic burden of GST-P-positive foci. The significant protection against presumptive preneoplastic tumors, despite the delay of intervention, suggests that oltipraz may exert substantial activity against the cytotoxic and autopromoting action of repeated exposures to aflatoxin B1 and supports the utility of intervention trials with oltipraz in individuals chronically consuming aflatoxin B1-contaminated foods, particularly in regions with high incidences of liver cancer.
C1 JOHNS HOPKINS UNIV,SCH HYG & PUBL HLTH,DEPT ENVIRONM HLTH SCI,615 N WOLFE ST,BALTIMORE,MD 21205.
   JOHNS HOPKINS UNIV,SCH HYG & PUBL HLTH,DEPT EPIDEMIOL,BALTIMORE,MD 21205.
   DARTMOUTH COLL,HITCHCOCK MED CTR,DARTMOUTH MED SCH,DEPT PHARMACOL & TOXICOL,HANOVER,NH 03756.
C3 Johns Hopkins University; Johns Hopkins University; Dartmouth College
FU NCI NIH HHS [CA39416] Funding Source: Medline; NIEHS NIH HHS [ES06052, NIEHS ES03819] Funding Source: Medline
CR ANSHER SS, 1983, HEPATOLOGY, V3, P932
   ARCHER S, 1985, ANNU REV PHARMACOL, V25, P485, DOI 10.1146/annurev.pa.25.040185.002413
   BRADFORD MM, 1976, ANAL BIOCHEM, V72, P248, DOI 10.1016/0003-2697(76)90527-3
   BUEDING E, 1982, RES COMMUN CHEM PATH, V37, P293
   DAVIES MH, 1991, TOXICOL APPL PHARM, V109, P17, DOI 10.1016/0041-008X(91)90187-J
   DAVIES MH, 1987, TOXICOLOGIST, V7, P219
   DIMITROV NV, 1992, INVEST NEW DRUG, V10, P289, DOI 10.1007/BF00944183
   GILES KW, 1965, NATURE, V206, P93, DOI 10.1038/206093a0
   Goldblatt LA, 1969, AFLATOXIN SCI BACKGR, V0, P0
   GORDON GB, 1991, CARCINOGENESIS, V12, P2393, DOI 10.1093/carcin/12.12.2393
   GROOPMAN JD, 1981, P NATL ACAD SCI-BIOL, V78, P5445, DOI 10.1073/pnas.78.9.5445
   HABIG WH, 1974, J BIOL CHEM, V249, P7130
   HAYES JD, 1991, BIOCHEM J, V279, P385, DOI 10.1042/bj2790385
   HELZLSOUER KJ, 1993, IN PRESS PREV MED, V0, P0
   KAKU T, 1983, AM J CLIN PATHOL, V80, P806, DOI 10.1093/ajcp/80.6.806
   KENSLER TW, 1986, CANCER RES, V46, P3924
   KENSLER TW, 1987, CANCER RES, V47, P4271
   KENSLER TW, 1992, CARCINOGENESIS, V13, P95, DOI 10.1093/carcin/13.1.95
   KENSLER TW, 1992, CANCER CHEMOPREVENTION, V0, P205
   LAMPLUGH SM, 1988, BRIT MED J, V296, P968, DOI 10.1136/bmj.296.6627.968
   LIU YL, 1988, TOXICOL APPL PHARM, V93, P442, DOI 10.1016/0041-008X(88)90047-6
   MASOUD AN, 1983, J LIQ CHROMATOGR, V6, P1291, DOI 10.1080/01483918308080000
   MOREL F, 1993, CANCER RES, V53, P231
   NEWBERNE PM, 1966, LAB INVEST, V15, P962
   PUGH TD, 1983, CANCER RES, V43, P1261
   RANEY KD, 1992, CHEM RES TOXICOL, V5, P470, DOI 10.1021/tx00028a004
   RAO CV, 1991, CARCINOGENESIS, V12, P1051, DOI 10.1093/carcin/12.6.1051
   Roebuck BD, 1986, NUTR TOXICOLOGICAL S, V0, P91
   ROEBUCK BD, 1984, JNCI-J NATL CANCER I, V72, P1405
   ROEBUCK BD, 1991, CANCER RES, V51, P5501
   Rosner, 2015, FUNDAMENTALS BIOSTAT, V0, P0
   RUSHMORE TH, 1990, P NATL ACAD SCI USA, V87, P3826, DOI 10.1073/pnas.87.10.3826
   TALALAY P, 1988, P NATL ACAD SCI USA, V85, P8261, DOI 10.1073/pnas.85.21.8261
   WATTENBERG LW, 1986, CARCINOGENESIS, V7, P1379, DOI 10.1093/carcin/7.8.1379
   WATTENBERG LW, 1985, CANCER RES, V45, P1
   WILD CP, 1990, CARCINOGENESIS, V11, P2271, DOI 10.1093/carcin/11.12.2271
   ZARBA A, 1992, CARCINOGENESIS, V13, P891, DOI 10.1093/carcin/13.5.891
NR 37
TC 102
Z9 106
U1 0
U2 4
PU AMER ASSOC CANCER RESEARCH
PI PHILADELPHIA
PA PUBLIC LEDGER BLDG, SUITE 816, 150 S. INDEPENDENCE MALL W., PHILADELPHIA, PA 19106
SN 0008-5472
EI 
J9 CANCER RES
JI Cancer Res.
PD AUG 1
PY 1993
VL 53
IS 15
BP 3499
EP 3504
DI 
PG 6
WC Oncology
SC Oncology
GA LP641
UT WOS:A1993LP64100011
PM 8339253
DA 2025-02-23
ER

PT J
AU ROSE, DP
   HATALA, MA
   CONNOLLY, JM
   RAYBURN, J
AF ROSE, DP
   HATALA, MA
   CONNOLLY, JM
   RAYBURN, J
TI EFFECT OF DIETS CONTAINING DIFFERENT LEVELS OF LINOLEIC-ACID ON HUMAN BREAST-CANCER GROWTH AND LUNG METASTASIS IN NUDE-MICE
SO CANCER RESEARCH
LA English
DT Article
ID mouse mammary-tumor; fatty-acids; eicosanoid synthesis; rats; adenocarcinoma; tumorigenesis; indomethacin; survival; risk; consumption
AB The purpose of the study was to determine the effect of three different levels of dietary linoleic acid (LA) intake on the growth of MDA-MB-435 human breast cancer cells in the mammary fat pads of nude mice, and their metastasis to the lungs. These diets were isocaloric, and contained different mixtures of safflower (LA-rich) and coconut (saturated fatty acid-rich) oils to provide 23% (w/w) total fat, with 2, 8, and 12% (w/w) LA. A fourth group was fed a low-fat, 5% (w/w) corn oil diet. There were 25 mice in each dietary group. At necropsy, 12 weeks after the tumor cell injections, the primary tumor weights in the 12% LA (4.1 +/- 2.7 g)- and 8% LA (3.5 +/- 1.7 g)-fed groups were significantly greater (P < 0.05) than those fed the 2% LA diet (2.5 +/- 1.5 g); they did not differ significantly from the weights of mammary fat pad tumors in the 5% corn oil-fed mice. The incidence of grossly visible pulmonary metastatic nodules was not significantly different between the 8 and 12% LA-fed mice, but was higher for both groups compared with the 2% LA-fed group (P < 0.05), with a similar trend in comparison with the 5% corn oil group. The mean total calculated volumes of the macroscopic metastases per tumor-bearing mouse were significantly greater in the 8 and 12% LA (157 +/- 250.7 and 99.1 +/- 140.0 mm3, respectively), compared with the 2% LA (23.3 +/- 51.8 mm3)- and 5% corn oil (24.5 +/- 35.1 mm3)-fed mice; all P < 0.05. Micrometastases were observed most frequently in the 5% corn oil and 2% LA dietary groups, but none of the differences were statistically significant. No differences were detected in the concentrations of prostaglandin E, leukotriene B4, or 5-hydroxyeicosatetraenoic acid in tumors from mice fed the four different diets.
RP AMER HLTH FDN, DIV NUTR & ENDOCRINOL, 1 DANA RD, VALHALLA, NY 10595 USA.
FU NCI NIH HHS [R01 CA53124] Funding Source: Medline
CR ABOUELELA SH, 1989, CANCER RES, V49, P1434
   [Anonymous], 1980, J NUTR, V110, P1726, DOI 10.1093/jn/107.7.1340, 10.1093/JN/107.7.1340, 10.1093/jn/110.8.1726
   ,, 1977, JOURNAL OF NUTRITION, V107, P1340
   BRADEN LM, 1986, LIPIDS, V21, P285, DOI 10.1007/BF02536414
   Carroll K K, 1975, PROG BIOCHEM PHARMACOL, V10, P308
   CHLEBOWSKI RT, 1992, BREAST CANCER RES TR, V20, P73
   COHEN LA, 1988, CANCER RES, V48, P4276
   COHEN LA, 1986, JNCI-J NATL CANCER I, V77, P33
   COHEN LA, 1986, JNCI-J NATL CANCER I, V77, P43
   FREEDMAN LS, 1990, CANCER RES, V50, P5710
   FULTON AM, 1984, CANCER RES, V44, P2416
   FULTON AM, 1985, CANCER RES, V45, P4779
   GOODWIN PJ, 1990, BREAST CANCER RES TR, V16, P205, DOI 10.1007/BF01806329
   GREGORIO DI, 1985, JNCI-J NATL CANCER I, V75, P37
   HILLYARD LA, 1979, CANCER RES, V39, P4430
   HOLM LE, 1993, J NATL CANCER I, V85, P32, DOI 10.1093/jnci/85.1.32
   HUBBARD NE, 1989, CANCER LETT, V44, P117, DOI 10.1016/0304-3835(89)90006-2
   HUBBARD NE, 1988, CANCER LETT, V43, P111, DOI 10.1016/0304-3835(88)90222-4
   HUBBARD NE, 1987, CANCER RES, V47, P6171
   IP C, 1985, CANCER RES, V45, P1997
   KAMANO K, 1989, ANTICANCER RES, V9, P1903
   KATZ EB, 1989, NUTR CANCER, V12, P343, DOI 10.1080/01635588909514035
   KATZ EB, 1987, JNCI-J NATL CANCER I, V79, P351
   KRITCHEVSKY D, 1984, CANCER RES, V44, P3174
   MCCAY PB, 1981, CANCER RES, V41, P3745
   MESCHTER CL, 1992, CLIN EXP METASTAS, V10, P167, DOI 10.1007/BF00132748
   MEYDANI SN, 1992, J NUTR, V122, P1627, DOI 10.1093/jn/122.8.1627
   NOMURA AMY, 1991, BREAST CANCER RES TR, V18, PS135, DOI 10.1007/BF02633546
   PARIZA MW, 1987, NUTR REV, V45, P1
   PRENTICE RL, 1990, CANCER CAUSE CONTROL, V1, P81, DOI 10.1007/BF00053187
   PRICE JE, 1990, CANCER RES, V50, P717
   RAO GA, 1977, JNCI-J NATL CANCER I, V58, P445, DOI 10.1093/jnci/58.2.445
   RAO GA, 1976, J NATL CANCER I, V56, P431, DOI 10.1093/jnci/56.2.431
   ROSE DP, 1988, CARCINOGENESIS, V9, P603, DOI 10.1093/carcin/9.4.603
   ROSE DP, 1990, CANCER RES, V50, P7139
   ROSE DP, 1986, CANCER SURV, V5, P671
   ROSE DP, 1992, NUTR CANCER, V18, P113, DOI 10.1080/01635589209514211
   ROSE DP, 1991, JNCI-J NATL CANCER I, V83, P1491, DOI 10.1093/jnci/83.20.1491
   ROSE DP, 1991, LIPIDS WOMENS HLTH, V0, P132
   TINSLEY IJ, 1981, CANCER RES, V41, P1460
   TONIOLO P, 1989, JNCI-J NATL CANCER I, V81, P278, DOI 10.1093/jnci/81.4.278
   VERREAULT R, 1988, JNCI-J NATL CANCER I, V80, P819, DOI 10.1093/jnci/80.11.819
   WELCH DR, 1983, INVAS METAST, V3, P65
   WILLETT WC, 1992, JAMA-J AM MED ASSOC, V268, P2037, DOI 10.1001/jama.268.15.2037
NR 44
TC 117
Z9 122
U1 0
U2 4
PU AMER ASSOC CANCER RESEARCH
PI PHILADELPHIA
PA 615 CHESTNUT ST, 17TH FLOOR, PHILADELPHIA, PA 19106-4404 USA
SN 0008-5472
EI 1538-7445
J9 CANCER RES
JI Cancer Res.
PD OCT 1
PY 1993
VL 53
IS 19
BP 4686
EP 4690
DI 
PG 5
WC Oncology
SC Oncology
GA LZ637
UT WOS:A1993LZ63700044
PM 8402646
DA 2025-02-23
ER

PT J
AU SANDLER, RS
   LYLES, CM
   PEIPINS, LA
   MCAULIFFE, CA
   WOOSLEY, JT
   KUPPER, LL
AF SANDLER, RS
   LYLES, CM
   PEIPINS, LA
   MCAULIFFE, CA
   WOOSLEY, JT
   KUPPER, LL
TI DIET AND RISK OF COLORECTAL ADENOMAS - MACRONUTRIENTS, CHOLESTEROL, AND FIBER
SO JNCI-JOURNAL OF THE NATIONAL CANCER INSTITUTE
LA English
DT Article
ID total energy-intake; nhanes-ii survey; epidemiologic analyses; quantitative data; nutrient sources; american diet; colon cancer; polyps; inheritance; vegetables
AB Background: Diet is thought to be important in the etiology of colorectal cancer. Studies suggest that a diet high in red meat and saturated fat and low in dietary fiber and vegetables may increase cancer risk. Diet may also be important in the development of colorectal adenomas that are precursors of most colorectal cancers, but this hypothesis has not been well studied. Purpose: This case-control study was designed to examine the effects of dietary consumption of cholesterol, fiber (vegetables, fruits, beans, and grains), and macronutrients (protein, carbohydrate, and fat) on risk for colorectal adenomas. Methods: Analyses were based on data from 236 subjects (105 men and 131 women) with histologically confirmed adenomas (cases) and 409 adenoma-free control subjects (165 men and 244 women), all of whom had had colonoscopy. Case and control subjects were similar with respect to gender, body mass, race, marital status, education, and indications for colonoscopy. Using a validated quantitative food-frequency questionnaire, an experienced graduate nutritionist interviewed each subject by telephone. Sex-specific analyses were conducted because the ranges of nutrient intake were substantially different for men and women. Odds ratios (ORs) were calculated according to quintiles of nutrient intake. Results: Carbohydrate intake was inversely related to adenoma risk in women (P for trend = .002). Compared with women in the lowest quintile of carbohydrate consumption, those in the highest quintile were 60% less likely to develop adenomas (OR = 0.39; 95% confidence interval [CI] = 0.19-0.80). Intake of fruit (P for trend = .028) and intake of fiber derived from vegetables and fruits (P for trend = .012) were also inversely related to adenomas in women. Total fat showed a positive association in women (P for trend = .004), with an OR of 2.69 for the highest versus the lowest quintile (95% CI = 1.31-5.50). Results were comparable for saturated fat (P for trend = .027). The risks in men were generally similar in direction and magnitude but were not statistically significant. Conclusions: These data support the hypothesis that a diet high in fat and low in carbohydrates, fruits, and fruit and vegetable fiber increases risk not only for colorectal cancer but also for precursor colorectal adenomas. Implications: These results, which are consistent with findings of other investigators, suggest that environmental factors influencing risk for colorectal cancer, such as a high-risk diet, may lead to development of the precursor adenomas.
C1 UNIV N CAROLINA, CTR GASTROINTESTINAL BIOL & DIS, CHAPEL HILL, NC 27514 USA.
   UNIV N CAROLINA, DEPT BIOSTAT, CHAPEL HILL, NC 27514 USA.
   UNIV N CAROLINA, DEPT EPIDEMIOL, CHAPEL HILL, NC 27514 USA.
   UNIV N CAROLINA, DEPT PATHOL, CHAPEL HILL, NC 27514 USA.
C3 University of North Carolina; University of North Carolina Chapel Hill; University of North Carolina; University of North Carolina Chapel Hill; University of North Carolina; University of North Carolina Chapel Hill; University of North Carolina; University of North Carolina Chapel Hill
RP UNIV N CAROLINA, DEPT MED, DIV DIGEST DIS & NUTR, CB 7080, 423A BURNETT WOMACK BLDG, CHAPEL HILL, NC 27599 USA.
FU NCI NIH HHS [R01CA-44684] Funding Source: Medline; NCRR NIH HHS [RR-00046] Funding Source: Medline; NIDDK NIH HHS [P30DK-34987] Funding Source: Medline
CR ARMITAGE NCM, 1991, WORLD J SURG, V15, P29, DOI 10.1007/BF01658957
   BLOCK G, 1985, AM J EPIDEMIOL, V122, P27, DOI 10.1093/oxfordjournals.aje.a114084
   BLOCK G, 1986, AM J EPIDEMIOL, V124, P453, DOI 10.1093/oxfordjournals.aje.a114416
   BLOCK G, 1991, AM J CLIN NUTR, V53, PS356, DOI 10.1093/ajcn/53.1.356S
   BLOCK G, 1985, AM J EPIDEMIOL, V122, P13, DOI 10.1093/oxfordjournals.aje.a114072
   BREUER N F, 1987, DIGESTIVE DISEASES, V5, P65, DOI 10.1159/000171164
   BURT RW, 1985, NEW ENGL J MED, V312, P1540, DOI 10.1056/NEJM198506133122403
   CANNONALBRIGHT LA, 1988, NEW ENGL J MED, V319, P533, DOI 10.1056/NEJM198809013190902
   COHEN BI, 1980, JNCI-J NATL CANCER I, V64, P573
   DOLL R, 1981, JNCI-J NATL CANCER I, V66, P1191, DOI 10.1093/jnci/66.6.1192
   GIOVANNUCCI E, 1992, JNCI-J NATL CANCER I, V84, P91, DOI 10.1093/jnci/84.2.91
   GREENE FL, 1987, J SURG RES, V43, P476, DOI 10.1016/0022-4804(87)90107-7
   HAENSZEL W, 1973, J NATL CANCER I, V51, P1765, DOI 10.1093/jnci/51.6.1765
   HILL MJ, 1991, LARGE BOWEL CANCER P, V0, P38
   HOFF G, 1986, SCAND J GASTROENTERO, V21, P199, DOI 10.3109/00365528609034647
   HOWE GR, 1989, AM J EPIDEMIOL, V129, P1314, DOI 10.1093/oxfordjournals.aje.a115256
   HOWE GR, 1986, AM J EPIDEMIOL, V124, P157, DOI 10.1093/oxfordjournals.aje.a114365
   JAIN M, 1980, INT J CANCER, V26, P757, DOI 10.1002/ijc.2910260609
   KRITCHEVSKY D, 1986, CANCER, V58, P1830, DOI 10.1002/1097-0142(19861015)58:8+<1830::AID-CNCR2820581408>3.0.CO;2-K
   KUNE GA, 1991, NUTR CANCER, V16, P25, DOI 10.1080/01635589109514137
   LANZA E, 1987, AM J CLIN NUTR, V46, P790, DOI 10.1093/ajcn/46.5.790
   MACOUARTMOULIN G, 1987, INT J CANCER, V40, P179, DOI 10.1002/ijc.2910400209
   MODAN B, 1975, J NATL CANCER I, V55, P15, DOI 10.1093/jnci/55.1.15
   MORSON BC, 1974, CANCER, V34, P845, DOI 10.1002/1097-0142(197409)34:3+<845::AID-CNCR2820340710>3.0.CO;2-H
   Morson BC, 1976, INTERNATIONAL HISTOLOGICAL CLASSIFICATION OF TUMOURS, V0, P0
   NEUGUT AI, 1993, ANN INTERN MED, V118, P91, DOI 10.7326/0003-4819-118-2-199301150-00002
   POTTER JD, 1988, J NUTR, V118, P1591, DOI 10.1093/jn/118.12.1591
   RANSOHOFF DF, 1990, JAMA-J AM MED ASSOC, V264, P76, DOI 10.1001/jama.264.1.76
   REX DK, 1991, GASTROENTEROLOGY, V100, P64, DOI 10.1016/0016-5085(91)90583-7
   STEMMERMANN GN, 1988, AM J CLIN NUTR, V47, P312, DOI 10.1093/ajcn/47.2.312
   TROCK B, 1990, JNCI-J NATL CANCER I, V82, P650, DOI 10.1093/jnci/82.8.650
   WARGOVICH MJ, 1988, DIS COLON RECTUM, V31, P72, DOI 10.1007/BF02552576
   WILLETT W, 1986, AM J EPIDEMIOL, V124, P17, DOI 10.1093/oxfordjournals.aje.a114366
   WILLETT WC, 1990, NEW ENGL J MED, V323, P1664, DOI 10.1056/NEJM199012133232404
   WOOLF CM, 1955, CANCER-AM CANCER SOC, V8, P403, DOI 10.1002/1097-0142(1955)8:2<403::AID-CNCR2820080220>3.0.CO;2-E
NR 36
TC 137
Z9 145
U1 1
U2 20
PU OXFORD UNIV PRESS INC
PI CARY
PA JOURNALS DEPT, 2001 EVANS RD, CARY, NC 27513 USA
SN 0027-8874
EI 1460-2105
J9 JNCI-J NATL CANCER I
JI JNCI-J. Natl. Cancer Inst.
PD JUN 2
PY 1993
VL 85
IS 11
BP 884
EP 891
DI 10.1093/jnci/85.11.884
PG 8
WC Oncology
SC Oncology
GA LE279
UT WOS:A1993LE27900013
PM 8388061
DA 2025-02-23
ER

PT J
AU ITO, A
   WATANABE, H
   BASARAN, N
AF ITO, A
   WATANABE, H
   BASARAN, N
TI EFFECTS OF SOY PRODUCTS IN REDUCING RISK OF SPONTANEOUS AND NEUTRON-INDUCED LIVER-TUMORS IN MICE
SO INTERNATIONAL JOURNAL OF ONCOLOGY
LA English
DT Article
DE SOY PRODUCTS; NEUTRON-INDUCED; LIVER TUMORS
ID induction; inhibitor; genistein
AB In the Orient people including the Japanese, have traditionally consumed products of fermented soy bean such as miso or soy sauce or sake in their daily life as part of a meal or as a flavor. However, there have been almost no scientific evaluation of their biological effect for human health up to now. This study was designed to examine whether occurrence of spontaneous or radiation induced liver tumors in mice could be influenced by the administration of miso or soy sauce in daily diet. Either intact male C3H/HeN or neutron irradiated B6C3F1 mice of both sexes were fed with 10% miso or 10% soy sauce containing diet for 13 months. In male C3H/HeN mice, both miso and soy sauce diets significantly reduced the frequency and the multiplicity of liver tumors. In neutron irradiated B6C3F1 mice, feeding miso diet significantly decreased the frequency and multiplicity of liver tumors in the male, but not in the female mice. Although there have already been reports of anti-mutagenic or anti-tumorigenic effect of soy bean products, inhibitory effects of dietary miso or soy sauce for mouse liver tumorigenesis obtained in the present study may be caused by multi-factorial mechanisms such as accommodation of immunologic or hormonal status in the body.
C1 MIDDLE E TECH UNIV,ANKARA,TURKEY.
C3 Middle East Technical University
RP ITO, A (corresponding author), HIROSHIMA UNIV,NUCL MED & BIOL RES INST,DEPT CANC RES,KASUMI 1-2-3,MINAMI KU,HIROSHIMA 734,JAPAN.
CR AKIYAMA T, 1987, J BIOL CHEM, V262, P5592
   ASAHARA N, 1992, J SCI FOOD AGR, V58, P395, DOI 10.1002/jsfa.2740580314
   BARNES S, 1990, MUTAGENS CARCINOGENS, V0, P239
   CLAIR WH, 1990, CANCER RES, V50, P580
   DRIKWATER NR, 1986, CARCINOGENESIS, V7, P1701
   ITO A, 1989, JPN J CANCER RES, V80, P419, DOI 10.1111/j.1349-7006.1989.tb02330.x
   ITO A, 1992, JPN J CANCER RES, V83, P1052, DOI 10.1111/j.1349-7006.1992.tb02721.x
   ITO A, 1991, MISO SCI TECHNOL, V39, P71
   KESSINA M, 1991, J NATL CANCER I, V83, P541
   NAITO M, 1986, JNCI-J NATL CANCER I, V76, P115
   OKURA A, 1988, BIOCHEM BIOPH RES CO, V157, P183, DOI 10.1016/S0006-291X(88)80030-5
   TAKAHASHI T, 1992, CANCER RES, V52, P1948
   TAKAHASHI T, 1988, J RADIAT RES, V29, P220, DOI 10.1269/jrr.29.220
   WAKABAYASHI K, 1983, P NATL ACAD SCI-BIOL, V80, P2912, DOI 10.1073/pnas.80.10.2912
   WATANABE H, 1991, MISO SCI TECHNOL, V39, P29
   WITSCHI H, 1989, CARCINOGENESIS, V10, P2275, DOI 10.1093/carcin/10.12.2275
NR 16
TC 36
Z9 36
U1 1
U2 6
PU INT JOURNAL ONCOLOGY
PI ATHENS
PA C/O PROFESSOR D A SPANDIDOS, EDITORIAL OFFICE, 1, S MERKOURI ST, ATHENS 116 35, GREECE
SN 1019-6439
EI 
J9 INT J ONCOL
JI Int. J. Oncol.
PD MAY 15
PY 1993
VL 2
IS 5
BP 773
EP 776
DI 
PG 4
WC Oncology
SC Oncology
GA KY165
UT WOS:A1993KY16500010
PM 21573624
DA 2025-02-23
ER

PT J
AU YU, MW
   CHEN, CJ
AF YU, MW
   CHEN, CJ
TI ELEVATED SERUM TESTOSTERONE LEVELS AND RISK OF HEPATOCELLULAR-CARCINOMA
SO CANCER RESEARCH
LA English
DT Article
ID hepatitis-b virus; transgenic mice; liver; androgen; hepatocarcinogenesis; difference; expression; cirrhosis; receptors; etiology
AB Serum samples of 9691 male adults had been collected and frozen for a prospective study of hepatocellular carcinoma in Taiwan.  After an average follow-up period of 4.6 years, testosterone levels in the stored serum were measured by radioimmunoassay using commercial kits for 35 cases of newly developed hepatocellular carcinoma, 63 hepatitis B surface antigen-negative and 77 hepatitis B surface antigen-positive matched controls. Elevated testosterone levels were found to be associated with an increased risk of hepatocellular carcinoma. The association remained significant after the adjustment for effects of other hepatocellular carcinoma risk factors, including hepatitis B surface antigen carrier status, positivity of serum antibody to hepatitis C virus. cigarette smoking, alcohol drinking, past liver disease history, and dietary habits. The multivariate-adjusted relative risk of hepatocellular carcinoma for men with testosterone levels in the upper tertile was 4.1 (95% confidence internal = 1.3-13.2) compared with those having levels in the middle or lower tertiles (P = 0.016). The results consistent with those observed in animal experiments support the hypothesis that testosterone plays a role in the etiology of human hepatocellular carcinoma.
C1 COLUMBIA UNIV,SCH PUBL HLTH,CTR COMPREHENS CANC,NEW YORK,NY 10032.
   COLUMBIA UNIV,SCH PUBL HLTH,DIV ENVIRONM SCI,NEW YORK,NY 10032.
C3 Columbia University; Columbia University
CR AGNEW LRC, 1952, CANCER RES, V12, P757
   BEASLEY RP, 1988, CANCER, V61, P1942, DOI 10.1002/1097-0142(19880515)61:10<1942::AID-CNCR2820611003>3.0.CO;2-J
   BEASLEY RP, 1982, HEPATOLOGY, V2, P0
   CHEN CJ, 1991, HEPATOLOGY, V13, P398, DOI 10.1002/hep.1840130303
   CHU CM, 1983, HEPATOLOGY, V3, P947
   DAI WS, 1981, AM J EPIDEMIOL, V114, P804, DOI 10.1093/oxfordjournals.aje.a113251
   DUNSFORD HA, 1990, CANCER RES, V50, P3400
   FARRELL GC, 1975, LANCET, V1, P430
   FARZA H, 1987, P NATL ACAD SCI USA, V84, P1187, DOI 10.1073/pnas.84.5.1187
   FIRMINGER H, 1961, JNCI-J NATL CANCER I, V27, P559
   GOODALL CM, 1969, INT J CANCER, V4, P422, DOI 10.1002/ijc.2910040407
   GUECHOT J, 1988, CANCER-AM CANCER SOC, V62, P760, DOI 10.1002/1097-0142(19880815)62:4<760::AID-CNCR2820620420>3.0.CO;2-6
   HENDERSON CJ, 1991, BIOCHEM J, V278, P499, DOI 10.1042/bj2780499
   JOHNSON PJ, 1984, CLIN SCI, V66, P369, DOI 10.1042/cs0660369
   JOHNSON PJ, 1987, J HEPATOL, V4, P140, DOI 10.1016/S0168-8278(87)80021-1
   KEMP CJ, 1989, P NATL ACAD SCI USA, V86, P7505, DOI 10.1073/pnas.86.19.7505
   KEMP CJ, 1989, CANCER RES, V49, P5044
   KIM CM, 1991, NATURE, V351, P317, DOI 10.1038/351317a0
   LIN TM, 1986, BRIT J CANCER, V54, P969, DOI 10.1038/bjc.1986.269
   MOORE MR, 1981, CANCER RES, V41, P1585
   NAGASUE N, 1985, GASTROENTEROLOGY, V89, P643, DOI 10.1016/0016-5085(85)90463-9
   OBRIEN K, 1983, BIOCHEM BIOPH RES CO, V114, P813, DOI 10.1016/0006-291X(83)90854-9
   OHNISHI S, 1986, HEPATOLOGY, V6, P440, DOI 10.1002/hep.1840060320
   REUBER MD, 1969, J NATL CANCER I, V43, P445
   SAWAKI M, 1990, CARCINOGENESIS, V11, P1857, DOI 10.1093/carcin/11.10.1857
   SURH YJ, 1991, BIOCHEM PHARMACOL, V41, P213, DOI 10.1016/0006-2952(91)90479-O
   TOH YC, 1981, CARCINOGENESIS, V2, P1219, DOI 10.1093/carcin/2.11.1219
   VESSELINOVITCH SD, 1980, CANCER RES, V40, P1538
   VESSELINOVITCH SD, 1967, CANCER RES, V27, P1788
   YU MW, 1991, CANCER RES, V51, P5621
   YU MW, 1988, J NATL PUBLIC HLTH A, V8, P125
   1987, 1900, V2, V0, P1183
NR 32
TC 154
Z9 168
U1 0
U2 11
PU AMER ASSOC CANCER RESEARCH
PI PHILADELPHIA
PA PUBLIC LEDGER BLDG, SUITE 816, 150 S. INDEPENDENCE MALL W., PHILADELPHIA, PA 19106
SN 0008-5472
EI 
J9 CANCER RES
JI Cancer Res.
PD FEB 15
PY 1993
VL 53
IS 4
BP 790
EP 794
DI 
PG 5
WC Oncology
SC Oncology
GA KL963
UT WOS:A1993KL96300018
PM 8381328
DA 2025-02-23
ER

PT J
AU STEINBACH, G
   KUMAR, SP
   REDDY, BS
   LIPKIN, M
   HOLT, PR
AF STEINBACH, G
   KUMAR, SP
   REDDY, BS
   LIPKIN, M
   HOLT, PR
TI EFFECTS OF CALORIC RESTRICTION AND DIETARY-FAT ON EPITHELIAL-CELL PROLIFERATION IN RAT COLON
SO CANCER RESEARCH
LA English
DT Article
ID male f344 rats; tumor promotion; energy-intake; cancer; carcinogenesis; tumorigenesis; inhibition; mortality; exercise; risk
AB Epidemiological studies indicate that caloric intake and dietary fat content influence colonic carcinogenesis. In rodents, caloric restriction reduces, and some fats increase, carcinogen-induced colon cancer incidence. The present study was designed to investigate the effects of caloric restriction on colonic cell proliferation (CCP) in carcinogen-treated or control rats fed low- or high-fat diets. F344 rats were treated with azoxymethane (15 mg/kg X2) and then fed an isocaloric AIN 76A diet containing either 5 or 23% corn oil, ad libitum or calorie-restricted to 70 or 80% of the kilocalories consumed by ad libitum rats. Biopsies of the distal colon were taken at 10 and 20 weeks, and rats were sacrificed at 21 or 34 weeks on the experimental diets. Distal CCP was determined by microautoradiography after [H-3]thymidine labeling in vitro or presacrifice administration in vivo. The labeling index and number or labeled cells per crypt column were significantly reduced by caloric restriction at all time points (10, 20, 21, 34 weeks). Caloric restriction reduced CCP in high fat- and low fat-fed rats and in azoxymethane-treated and control rats. High fat resulted in decreased CCP in the distal colon compared to low fat al 34 weeks but not earlier. The findings indicate that: (a) caloric restriction is effective in favorably modulating CCP, an intermediate biomarker of colon cancer risk; (b) a high fat ad libitum diet, which increased tumor yield, does not increase distal colon proliferation, (c) dietary fat intake alters proliferation in a manner differing from that induced by changing dietary caloric intake.
C1 ST LUKES ROOSEVELT HOSP,DEPT MED,NEW YORK,NY 10025.
   COLUMBIA UNIV,NEW YORK,NY 10025.
   MEM SLOAN KETTERING CANC CTR,NEW YORK,NY 10021.
   AMER HLTH FDN,VALHALLA,NY 10595.
C3 Mount Sinai St. Luke's; Mount Sinai West; Columbia University; Memorial Sloan Kettering Cancer Center; American Health Foundation
FU NCI NIH HHS [CA17613, CA37663] Funding Source: Medline; NIA NIH HHS [AG00124] Funding Source: Medline
CR ARMSTRONG B, 1975, INT J CANCER, V15, P617, DOI 10.1002/ijc.2910150411
   BIRD RP, 1986, CANCER LETT, V31, P61, DOI 10.1016/0304-3835(86)90167-9
   BRISTOL JB, 1985, BMJ-BRIT MED J, V291, P1467, DOI 10.1136/bmj.291.6507.1467
   GRAHAM S, 1988, AM J EPIDEMIOL, V128, P490, DOI 10.1093/oxfordjournals.aje.a114997
   HILL M, 1979, LANCET, V1, P436
   HOLT PR, 1988, GASTROENTEROLOGY, V95, P1556, DOI 10.1016/S0016-5085(88)80077-5
   HOLT PR, 1990, AGE NUTR, V1, P18
   JACOBS LR, 1983, AM J CLIN NUTR, V37, P361, DOI 10.1093/ajcn/37.3.361
   JAIN M, 1980, INT J CANCER, V26, P757, DOI 10.1002/ijc.2910260609
   KLURFELD DM, 1987, CANCER RES, V47, P2759
   KRITCHEVSKY D, 1990, P SOC EXP BIOL MED, V193, P35, DOI 10.3181/00379727-193-42986
   KUMAR SP, 1990, CANCER RES, V50, P5761
   LEW EA, 1979, J CHRON DIS, V32, P563, DOI 10.1016/0021-9681(79)90119-X
   LIPKIN M, 1989, CANCER RES, V49, P248
   LIPKIN M, 1988, CANCER RES, V48, P235
   LOK E, 1988, CANCER LETT, V38, P249, DOI 10.1016/0304-3835(88)90016-X
   LYON JL, 1987, JNCI-J NATL CANCER I, V78, P853
   Moreschi C, 1909, ZEITSCHRIFT FUR IMMUNITATSFORSCHUNG UND EXPERIMENTELLE THERAPIE, V2, P651
   NOMURA A, 1985, JNCI-J NATL CANCER I, V74, P319
   POLLARD M, 1984, CANCER TREAT REP, V68, P405
   REDDY BS, 1988, CANCER RES, V48, P7079
   REDDY BS, 1987, CANCER RES, V47, P1226
   REDDY BS, 1984, JNCI-J NATL CANCER I, V72, P745
   ROSS MH, 1971, J NATL CANCER I, V47, P1095
   Rous P, 1914, J EXP MED, V20, P433, DOI 10.1084/jem.20.5.433
   TANNENBAUM A, 1947, ANN NY ACAD SCI, V49, P5, DOI 10.1111/j.1749-6632.1947.tb30929.x
   WEINDRUCH R, 1986, J NUTR, V116, P641, DOI 10.1093/jn/116.4.641
   1980, 1900, P125, V0, P0
NR 28
TC 66
Z9 69
U1 0
U2 2
PU AMER ASSOC CANCER RESEARCH
PI PHILADELPHIA
PA PUBLIC LEDGER BLDG, SUITE 816, 150 S. INDEPENDENCE MALL W., PHILADELPHIA, PA 19106
SN 0008-5472
EI 
J9 CANCER RES
JI Cancer Res.
PD JUN 15
PY 1993
VL 53
IS 12
BP 2745
EP 2749
DI 
PG 5
WC Oncology
SC Oncology
GA LG354
UT WOS:A1993LG35400013
PM 8504415
DA 2025-02-23
ER

PT J
AU MARTINMORENO, J
   GORGOJOJIMENEZ, L
   GUILLENSOLVAS, J
   DAMIANMORENO, J
   DELGADORODRIGUEZ, M
   GALVEZVARGAS, R
AF MARTINMORENO, J
   GORGOJOJIMENEZ, L
   GUILLENSOLVAS, J
   DAMIANMORENO, J
   DELGADORODRIGUEZ, M
   GALVEZVARGAS, R
TI GEOGRAPHIC-VARIATION OF SECULAR TRENDS OF BREAST-CANCER MORTALITY IN SPAIN
SO NEOPLASMA
LA English
DT Article
DE BREAST CANCER; MALIGNANT BREAST NEOPLASMS; GEOGRAPHICAL ANALYSIS; MORTALITY TRENDS
ID alcoholic-beverage consumption; dietary practices; risk-factors; women; association; lactation
AB Breast cancer mortality information contained in the available statistics derived from the Spanish death certificates has been reviewed. Mortality from breast neoplasms was grouped into three five-year periods: 1903-1907, 1931-1935 and 1975-1979. Age-adjusted rates were estimated for every province (n = 49) in each period, and confidence intervals for the standardized mortality ratios and adjusted rates were calculated.  Results are presented with maps of Spain that illustrate provincial contrasts tn each period. Secular breast cancer mortality trends tn the provinces are discussed in comparison with those of other countries. Furthermore, values are compared with the geographical distribution of risk factors, the aim being to formulate hypothese explaining the observed contrasts and suggesting some future research lines.
C1 UNIV GRANADA,DEPT PREVENT MED & PUBL HLTH,GRANADA,SPAIN.
C3 University of Granada
RP MARTINMORENO, J (corresponding author), NATL SCH PUBL HLTH,DEPT EPIDEMIOL,E-28029 MADRID,SPAIN.
CR BEGG CB, 1983, LANCET, V1, P293
   BOYLE P, 1988, BAILLIERE CLIN ONCOL, V2, P1
   BYERS T, 1985, AM J EPIDEMIOL, V121, P664, DOI 10.1093/aje/121.5.664
   BYERS T, 1982, LANCET, V1, P799
   CARDA P, 1978, REV ESP ONCOLOGIA, V25, P515
   COLTON T, 1974, STATISTICS MED, V0, P0
   CRUZ M, 1979, PEDIATRIA, V1, P0
   DEMIGUEL A, 1976, 40 MILLONES ESPANFIO, V0, P0
   DEMIGUEL A, 1977, PIRAMIDE SOCIAL ESPA, V0, P0
   DEWAARD F, 1975, CANCER RES, V35, P3351
   GLASSE RJH, 1981, AM J PUBLIC HEALTH, V71, P331
   GRAY GE, 1979, BRIT J CANCER, V39, P1, DOI 10.1038/bjc.1979.1
   GREENBERG MR, 1983, URBANIZATION CANCER, V0, P0
   HARVEY EB, 1987, JNCI-J NATL CANCER I, V78, P657
   Hennekens CH, 1987, EPIDEMIOLOGY MED, V0, P0
   HIATT RA, 1984, AM J EPIDEMIOL, V120, P676, DOI 10.1093/oxfordjournals.aje.a113934
   ING R, 1977, LANCET, V2, P124
   KALACHE A, 1982, CLIN ONCOLOGY, V1, P661
   KATSOUYANNI K, 1986, INT J CANCER, V38, P815, DOI 10.1002/ijc.2910380606
   KAUFMANN AE, 1984, CANCER SOCIEDAD ENFO, V0, P0
   Kolonel L N, 1986, PROG CLIN BIOL RES, V222, P69
   LAVECCHIA C, 1985, J NATL CANCER I, V75, P61
   LAVECCHIA C, 1986, ONCOLOGY, V43, P1
   LAVECCHIA C, 1985, TUMORI, V71, P201, DOI 10.1177/030089168507100301
   LE MG, 1986, J NATL CANCER I, V77, P633, DOI 10.1093/jnci/77.3.633
   LE MG, 1984, AM J EPIDEMIOL, V120, P350, DOI 10.1093/oxfordjournals.aje.a113899
   LOPEZABENTE G, 1981, TENDENCIAS TEMPORALE, V2, P0
   MACMAHON B, 1970, B WORLD HEALTH ORGAN, V42, P185
   MacMahon B, 1970, EPIDEMIOLOGY: PRINCIPLES AND METHODS, V0, P0
   MACTIERNAN A, 1986, AM J EPIDEMIOL, V124, P353
   MARTINEZNAVARRO TJ, 1980, 11 CONG METG BIOL LL, V0, P0
   MILLER AB, 1978, AM J EPIDEMIOL, V107, P499, DOI 10.1093/oxfordjournals.aje.a112569
   OCONNELL DL, 1987, JNCI-J NATL CANCER I, V78, P229
   PAGANINIHILL A, 1983, LANCET, V2, P626
   PETRAKIS NL, 1982, CANCER EPIDEMIOL, V0, P855
   PRIETOLORENZO A, 1976, MORTALIDAD TUMORES M, V0, P0
   ROSENBERG L, 1982, LANCET, V1, P267
   ROSS MH, 1971, J NATL CANCER I, V47, P1095
   ROTHMAN KJ, 1981, AM J EPIDEMIOL, V114, P253, DOI 10.1093/oxfordjournals.aje.a113189
   RUDDON RW, 1987, CANCER BIOL, V0, P0
   Sanchez J, 1982, CAMPO CIUDAD MODOS V, V0, P0
   SCHATZKIN A, 1987, JNCI-J NATL CANCER I, V78, P213
   SCHOTTENFELD D, 1981, CANCER-AM CANCER SOC, V47, P1095, DOI 10.1002/1097-0142(19810301)47:5+<1095::AID-CNCR2820471307>3.0.CO;2-L
   SKEGG DCG, 1987, BRIT MED J, V295, P1011, DOI 10.1136/bmj.295.6605.1011
   TALAMINI R, 1984, BRIT J CANCER, V49, P723, DOI 10.1038/bjc.1984.114
   VANDENBROUCKE JP, 1982, AM J EPIDEMIOL, V115, P303, DOI 10.1093/oxfordjournals.aje.a113306
   WATERHOUSE J, 1982, IARC SCI PUBLICAT 42, V4, P0
   WEBSTER LA, 1983, LANCET, V2, P724
   WILLETT WC, 1987, NEW ENGL J MED, V316, P1174, DOI 10.1056/NEJM198705073161902
   WILLETT WC, 1987, AM J CLIN NUTR, V45, P354, DOI 10.1093/ajcn/45.1.354
   WILLIAMS RR, 1977, JNCI-J NATL CANCER I, V58, P525, DOI 10.1093/jnci/58.3.525
   YOUNG JL, 1975, CANCER RES, V33, P3365
   1950, 1900, V3, V0, P0
NR 63
TC 3
Z9 3
U1 0
U2 1
PU SLOVAK ACADEMIC PRESS LTD
PI BRATISLAVA
PA PO BOX 57, NAM SLOBODY 6, 810 05 BRATISLAVA, SLOVAKIA
SN 0028-2685
EI 
J9 NEOPLASMA
JI Neoplasma
PD JUN 15
PY 1993
VL 40
IS 1
BP 63
EP 68
DI 
PG 6
WC Oncology
SC Oncology
GA KP236
UT WOS:A1993KP23600013
PM 8350951
DA 2025-02-23
ER

PT J
AU ROSE, DP
   CONNOLLY, JM
AF ROSE, DP
   CONNOLLY, JM
TI EFFECTS OF DIETARY OMEGA-3-FATTY-ACIDS ON HUMAN BREAST-CANCER GROWTH AND METASTASES IN NUDE-MICE
SO JNCI-JOURNAL OF THE NATIONAL CANCER INSTITUTE
LA English
DT Article
ID murine mammary adenocarcinomas; lung metastasis; linoleic-acid; menhaden oil; tumor; rat; carcinoma; carcinogenesis; consumption; metabolism
AB Background: Diets rich in omega-6 polyunsaturated fatty acids stimulate the growth and metastases of transplantable mammary carcinomas in rodents, whereas fish oil-containing diets, rich in omega-3 fatty acids, suppress the growth of these mammary tumor cells. Purpose: This study was performed to evaluate the effect of a diet rich in menhaden fish oil on the growth and metastases of MDA-MB-435 human breast cancer cells in a mouse model system. Methods: Ninety female athymic nude mice (Ncr-nu/nu) were fed a 23% (wt/wt) corn oil, omega-6 fatty acid-rich diet; after 7 days, 1 x 10(6) estrogen-independent MDA-MB-435 human breast cancer cells were injected into a thoracic mammary fat pad. The 23% corn oil diet was continued for a further 7 days, after which the mice were assigned randomly to one of three diets containing a total of 23% fat, but different proportions of corn oil and menhaden oil (diet Cm: 18% corn oil and 5% menhaden oil, diet CM: 11.5% corn oil and 11.5% menhaden oil, and diet cM: 5% corn oil and 18% menhaden oil). Animal body weights and the surface area of the mammary fat pad tumors were recorded weekly. The mice were killed after 12 weeks on the experimental diets. Primary tumor surface areas and body weights were compared by unpaired Student's t tests, the incidence of lung metastases by the chi-square test, and differences in the total volumes of lung metastases by the nonparametric Mann-Whitney U test. Results: Tumor growth rates in the mice of the group fed diet Cm were significantly greater than for mice of either of the two groups fed diets containing higher levels of menhaden oil. Of the mice with primary tumors, the incidence of macroscopic lung metastases was greater in those fed diet Cm, compared with those fed diet cM (57.7% versus 22.2%; P<.01), but not significantly different from the mice fed diet CM. When metastases did occur, their extent was significantly greater in mice fed diet Cm, compared with those fed diet cM (P<.001). Conclusion: These results indicate that a high-fat diet rich in omega-3 fatty acids can suppress human breast cancer cell growth and metastases in this mouse model system. Implication: Dietary intervention trials to reduce recurrence risk in the postsurgical breast cancer patient should take account not only of the level of fat consumed, but also its fatty acid composition.
RP AMER HLTH FDN, DIV NUTR & ENDOCRINOL, VALHALLA, NY 10595 USA.
FU NCI NIH HHS [CA53124] Funding Source: Medline
CR [Anonymous], 1980, J NUTR, V110, P1726, DOI 10.1093/jn/107.7.1340, 10.1093/JN/107.7.1340, 10.1093/jn/110.8.1726
   ,, 1977, JOURNAL OF NUTRITION, V107, P1340
   BORGESON CE, 1989, LIPIDS, V24, P290, DOI 10.1007/BF02535165
   BOYD NF, 1993, JNCI-J NATL CANCER I, V85, P6, DOI 10.1093/jnci/85.1.6
   CHAPKIN RS, 1989, CANCER RES, V49, P4724
   CHLEBOWSKI RT, 1992, BREAST CANCER RES TR, V20, P73
   COHEN LA, 1993, NUTR CANCER, V19, P1, DOI 10.1080/01635589309514231
   CROFT KD, 1987, LIPIDS, V22, P647, DOI 10.1007/BF02533943
   FRITSCHE KL, 1990, J NUTR, V120, P1601, DOI 10.1093/jn/120.12.1601
   FULTON AM, 1985, CANCER RES, V45, P4779
   GABOR H, 1986, JNCI-J NATL CANCER I, V76, P1223
   GONZALEZ MJ, 1991, CARCINOGENESIS, V12, P1231, DOI 10.1093/carcin/12.7.1231
   GOODWIN PJ, 1990, BREAST CANCER RES TR, V16, P205, DOI 10.1007/BF01806329
   GREGORIO DI, 1985, JNCI-J NATL CANCER I, V75, P37
   HENDRIX MJC, 1987, CANCER LETT, V38, P137, DOI 10.1016/0304-3835(87)90209-6
   HILLYARD LA, 1979, CANCER RES, V39, P4430
   HOLM LE, 1993, J NATL CANCER I, V85, P32, DOI 10.1093/jnci/85.1.32
   HUBBARD NE, 1988, CANCER LETT, V43, P111, DOI 10.1016/0304-3835(88)90222-4
   HUBBARD NE, 1987, CANCER RES, V47, P6171
   KAIZER L, 1989, NUTR CANCER, V12, P61, DOI 10.1080/01635588909514002
   KARMALI RA, 1984, JNCI-J NATL CANCER I, V73, P457, DOI 10.1093/jnci/73.2.457
   KATZ EB, 1987, JNCI-J NATL CANCER I, V79, P351
   KORT WJ, 1987, JNCI-J NATL CANCER I, V79, P593
   MESCHTER CL, 1992, CLIN EXP METASTAS, V10, P167, DOI 10.1007/BF00132748
   NOMURA AM, 1991, BREAST CANCER RES S1, V28, P135
   PRICE JE, 1990, CANCER RES, V50, P717
   PRITCHARD GA, 1989, BRIT J SURG, V76, P1069, DOI 10.1002/bjs.1800761028
   RAO GA, 1976, J NATL CANCER I, V56, P73
   REDDY BS, 1988, CANCER RES, V48, P6642
   ROSE DP, 1988, CARCINOGENESIS, V9, P603, DOI 10.1093/carcin/9.4.603
   ROSE DP, 1990, CANCER RES, V50, P7139
   ROSE DP, 1991, JNCI-J NATL CANCER I, V83, P1491, DOI 10.1093/jnci/83.20.1491
   ROSE DP, 1993, BR J CANCER S20, V67, P24
   ROSE DP, 1991, LIPIDS WOMENS HLTH, V0, P132
   VERREAULT R, 1988, JNCI-J NATL CANCER I, V80, P819, DOI 10.1093/jnci/80.11.819
   WELCH DR, 1983, INVAS METAST, V3, P65
   WILLETT WC, 1992, JAMA-J AM MED ASSOC, V268, P2037, DOI 10.1001/jama.268.15.2037
NR 37
TC 190
Z9 208
U1 0
U2 9
PU OXFORD UNIV PRESS INC
PI CARY
PA JOURNALS DEPT, 2001 EVANS RD, CARY, NC 27513 USA
SN 0027-8874
EI 1460-2105
J9 JNCI-J NATL CANCER I
JI JNCI-J. Natl. Cancer Inst.
PD NOV 3
PY 1993
VL 85
IS 21
BP 1743
EP 1747
DI 10.1093/jnci/85.21.1743
PG 5
WC Oncology
SC Oncology
GA ME916
UT WOS:A1993ME91600011
PM 8411258
DA 2025-02-23
ER

PT J
AU STAHELIN, HB
AF STAHELIN, HB
TI CRITICAL REAPPRAISAL OF VITAMINS AND TRACE MINERALS IN NUTRITIONAL SUPPORT OF CANCER-PATIENTS
SO SUPPORTIVE CARE IN CANCER
LA English
DT Article; Proceedings Paper
DE NUTRITION IN CANCER; VITAMINS; ANTIOXIDANTS; TRACE MINERALS
ID chemotherapy; antioxidant; risk
AB The potential of a high intake of fresh fruits and vegetables in cancer prevention is well established. Epidemiological studies support carotene, vitamins A, C, E and selenium as the active compounds. Antioxidant properties and direct effects (e.g. inhibition of N-nitrosamine formation or cell-to-cell interactions) are invoked. The role of other trace elements is less clear. The modulation of immune function by vitamins and trace elements remains important and affects survival. In established cancers, the site-specific differences in the diet/cancer relation require appropriate dietary changes, e.g. low fat (20% by energy) in breast cancer, or high vegetable or fruit intake in lung cancer. Single high-dose supplements (e.g. vitamin C) have proved to have no curative or life-prolonging effect. Chemotherapy and radiation increase the requirements for antioxidant compounds. Supplementation can diminish the damage induced by peroxidation. Carefully planned and monitored trials that establish the optimal intake of micronutrients as adjuvants in cancer patients are required.
RP STAHELIN, HB (corresponding author), KANTONSSPITAL,GERIATR UNIV CLIN,CH-4031 BASEL,SWITZERLAND.
CR BENNER SE, 1993, J NATL CANCER I, V85, P44, DOI 10.1093/jnci/85.1.44
   BERTRAM JS, 1987, CANCER RES, V47, P3012
   BLAZSEK I, 1992, CANCER DETECT PREV, V15, P259
   CAMERON E, 1991, MED HYPOTHESES, V36, P190, DOI 10.1016/0306-9877(91)90128-L
   CLEMENS MR, 1992, Z ERNAHRUNGSWISS, V31, P110, DOI 10.1007/BF01623069
   DOLL R, 1981, JNCI-J NATL CANCER I, V66, P1191, DOI 10.1093/jnci/66.6.1192
   Fujii T, 1991, GAN TO KAGAKU RYOHO, V18, P265
   GOODMAN MT, 1992, EUR J CANCER, V28A, P495, DOI 10.1016/S0959-8049(05)80086-3
   GRIDLEY G, 1992, AM J EPIDEMIOL, V135, P1083, DOI 10.1093/oxfordjournals.aje.a116208
   HOLM LE, 1993, J NATL CANCER I, V85, P32, DOI 10.1093/jnci/85.1.32
   JAAKKOLA K, 1992, ANTICANCER RES, V12, P599
   LIPPMAN SM, 1993, NEW ENGL J MED, V328, P15, DOI 10.1056/NEJM199301073280103
   NEUGUT AI, 1993, ANN INTERN MED, V118, P91, DOI 10.7326/0003-4819-118-2-199301150-00002
   PRABHALA RH, 1991, EFFECT 13 CIS RETINO, V0, P0
   SHEKELLE RB, 1981, LANCET, V2, P1185
   SOMOGYI J C, 1986, P154, V0, P0
   STAHELIN HB, 1991, AM J EPIDEMIOL, V133, P766
   Weisburger John H, 1992, P3, V0, P0
NR 18
TC 9
Z9 9
U1 0
U2 1
PU SPRINGER VERLAG
PI NEW YORK
PA 175 FIFTH AVE, NEW YORK, NY 10010
SN 0941-4355
EI 
J9 SUPPORT CARE CANCER
JI Support. Care Cancer
PD NOV 15
PY 1993
VL 1
IS 6
BP 295
EP 297
DI 10.1007/BF00364966
PG 3
WC Oncology; Health Care Sciences & Services; Rehabilitation
SC Oncology; Health Care Sciences & Services; Rehabilitation
GA MH827
UT WOS:A1993MH82700004
PM 8156246
DA 2025-02-23
ER

PT J
AU AMBURGEY, CF
   VANEENWYK, J
   DAVIS, FG
   BOWEN, PE
   PERSKY, V
   GOLDBERG, J
AF AMBURGEY, CF
   VANEENWYK, J
   DAVIS, FG
   BOWEN, PE
   PERSKY, V
   GOLDBERG, J
TI UNDERNUTRITION AS A RISK FACTOR FOR CERVICAL INTRAEPITHELIAL NEOPLASIA - A CASE-CONTROL ANALYSIS
SO NUTRITION AND CANCER-AN INTERNATIONAL JOURNAL
LA English
DT Article
ID dietary vitamin-a; nutritional-status; ovarian-cancer; ferritin; serum; questionnaire; combination; dysplasia; smoking; disease
AB To evaluate the relationship between cervical intraepithelial neoplasia (CIN) and undernutrition, a pair-matched case-control study was conducted in a low-income urban population. As a broad measure of nutritional status, serum albumin, serum ferritin, hematocrit, percent desirable weight, and percent calories consumed as protein were examined Cases (n = 102) had biopsy-confirmed CIN I, II, or III, and clinic controls (n = 102), matched on age, race, and clinic, had normal Pap smears. Survey-collected data and frozen serum were utilized to study the hypothesized association. Crude and adjusted odds ratios and 95% confidence intervals were estimated using conditional logistic regressions. Results suggest a protective role for serum ferritin for those in the highest quartile relative to those in the lowest quartile. Controlling for smoking and monthly personal income, an adjusted odds ratio of 0.2 with a corresponding 95% confidence interval of 0.1-0.7 was observed Similar findings were noted when all other available CIN risk factors were controlled. In addition, a dose gradient was present for dietary, iron intake (p = 0.01). No associations were observed between each of the other undernutrition indexes and CIN. Although only high levels of serum ferritin were associated with a protective effect against CIN, when coupled with the results from other studies that suggest carotenoids, folates, and vitamin C to be protective, the overall hypothesis that poor nutriture is associated with CIN remains viable. Lack of an association with the other nutritional indexes may reflect the relatively sufficient nutritional status of low-income individuals residing in the United States, as opposed to the undernourished population of the Third World.
C1 WASHINGTON DEPT HLTH,OFF TOXIC SUBST,OLYMPIA,WA 98504.
   UNIV ILLINOIS,COLL ASSOCIATED HLTH PROFESS,DEPT NUTR & MED DIETET,CHICAGO,IL 60612.
C3 University of Illinois System; University of Illinois Chicago; University of Illinois Chicago Hospital
RP AMBURGEY, CF (corresponding author), UNIV ILLINOIS,SCH PUBL HLTH,EPIDEMIOL & BIOSTAT PROGRAM,MC 922,BOX 6998,CHICAGO,IL 60612, USA.
FU NCRR NIH HHS [RR05871-02] Funding Source: Medline
CR BARTON SE, 1989, J REPROD MED, V34, P613
   BLOCK G, 1987, HLTH HABITS HIST QUE, V0, P0
   BUTTERWORTH CE, 1982, AM J CLIN NUTR, V35, P73, DOI 10.1093/ajcn/35.1.73
   CHRISTAKIS G, 1974, NUTRITIONAL ASSESSME, V0, P0
   GARCIA ME, 1989, JPEN-PARENTER ENTER, V13, P162, DOI 10.1177/0148607189013002162
   HANN HWL, 1989, INT J CANCER, V43, P376, DOI 10.1002/ijc.2910430304
   IANCU TC, 1988, CANCER-AM CANCER SOC, V61, P2497, DOI 10.1002/1097-0142(19880615)61:12<2497::AID-CNCR2820611218>3.0.CO;2-P
   JAIN MG, 1982, AM J CLIN NUTR, V36, P931, DOI 10.1093/ajcn/36.5.931
   JENSEN J, 1983, NUTRITIONAL ASSESSME, V0, P0
   LAHOUSEN M, 1987, CANCER-AM CANCER SOC, V60, P2228, DOI 10.1002/1097-0142(19871101)60:9<2228::AID-CNCR2820600921>3.0.CO;2-N
   LAVECCHIA C, 1984, INT J CANCER, V34, P319
   LAVECCHIA C, 1988, GYNECOL ONCOL, V30, P187, DOI 10.1016/0090-8258(88)90023-6
   LOMBARDI C, 1990, CHEST, V97, P637
   Lovejoy N C, 1987, CANCER NURS, V10, P2
   MARSHALL JR, 1983, JNCI-J NATL CANCER I, V70, P847
   NAESSENS JM, 1986, SUGI SUPPLEMENTAL LI, V0, P307
   ORDER SE, 1990, ACTA ONCOL, V29, P689, DOI 10.3109/02841869009092985
   ORR JW, 1985, AM J OBSTET GYNECOL, V151, P632, DOI 10.1016/0002-9378(85)90153-X
   ORR JW, 1985, AM J OBSTET GYNECOL, V151, P625, DOI 10.1016/0002-9378(85)90152-8
   ROMNEY SL, 1981, AM J OBSTET GYNECOL, V141, P890
   SIMKO M, 1984, NUTRITIONAL ASSESSME, V0, P0
   TUNCA JC, 1983, AM J OBSTET GYNECOL, V147, P893, DOI 10.1016/0002-9378(83)90241-7
   VANEENWYK J, 1991, INT J CANCER, V48, P34, DOI 10.1002/ijc.2910480107
   VANEENWYK J, 1992, CANCER EPIDEM BIOMAR, V1, P119
   VERREAULT R, 1989, INT J CANCER, V43, P1050, DOI 10.1002/ijc.2910430616
   WARDLAW GM, 1990, PERSPECTIVES NUTRITI, V0, P0
   WASSERTHEILSMOLLER S, 1981, AM J EPIDEMIOL, V114, P714, DOI 10.1093/oxfordjournals.aje.a113243
   WILLET W, 1990, NUTRITIONAL EPIDEMIO, V0, P0
   WILLETT WC, 1985, AM J EPIDEMIOL, V122, P51, DOI 10.1093/oxfordjournals.aje.a114086
   WINKELSTEIN W, 1990, AM J EPIDEMIOL, V131, P945, DOI 10.1093/oxfordjournals.aje.a115614
   YABUSHITA H, 1988, GYNECOL ONCOL, V29, P66, DOI 10.1016/0090-8258(88)90148-5
NR 34
TC 3
Z9 3
U1 0
U2 2
PU LAWRENCE ERLBAUM ASSOC INC
PI MAHWAH
PA 10 INDUSTRIAL AVE, MAHWAH, NJ 07430-2262
SN 0163-5581
EI 
J9 NUTR CANCER
JI Nutr. Cancer
PD JUN 15
PY 1993
VL 20
IS 1
BP 51
EP 60
DI 10.1080/01635589309514270
PG 10
WC Oncology; Nutrition & Dietetics
SC Oncology; Nutrition & Dietetics
GA LQ540
UT WOS:A1993LQ54000006
PM 8415130
DA 2025-02-23
ER

PT J
AU VANDENBRANDT, PA
   GOLDBOHM, RA
   VANTVEER, P
   BODE, P
   DORANT, E
   HERMUS, RJJ
   STURMANS, F
AF VANDENBRANDT, PA
   GOLDBOHM, RA
   VANTVEER, P
   BODE, P
   DORANT, E
   HERMUS, RJJ
   STURMANS, F
TI A PROSPECTIVE COHORT STUDY ON TOENAIL SELENIUM LEVELS AND RISK OF GASTROINTESTINAL CANCER
SO JOURNAL OF THE NATIONAL CANCER INSTITUTE
LA English
DT Article
ID serum selenium; subsequent risk; serologic precursors; dietary selenium; vitamin-e; mortality; states; age; men
AB Background: Various animal studies and ecologic studies suggest an inverse association between low dietary selenium intake and risk of various types of cancer. Purpose: The  goal of this prospective cohort study was to investigate the association between toenail selenium levels and risks of stomach cancer and colorectal cancer. Methods: Our cohort study on diet and cancer started in The Netherlands in 1986 with enrollment of 120852 subjects aged 55-69 years. Of this number, 58 279 were men and 62573 were women. Following the case-cohort approach for analysis of the data, we randomly selected from the cohort a subcohort of 3500 subjects (1688 men and 1812 women). After 3.3 years of follow-up, 155 incident cases of microscopically confirmed stomach cancer, 313 cases of colon cancer, and 166 cases of rectal cancer had been detected in the cohort. Toenail selenium data were available for 104 patients with stomach cancer, 234 with colon cancer, and 113 with rectal cancer and for 2459 subjects from the subcohort. Results: In a multivariate analysis, the relative rates (RRs) of stomach cancer for subjects in increasing quintiles of toenail selenium level were 1.00, 0.44, 0.59, 0.84, and 0.64 (trend, P = .491). For men, there was some evidence for an inverse association between toenail selenium levels and stomach cancer: The RR for those in the highest compared with the lowest quintile of toenail selenium was 0.40 (95% confidence interval = 0.17-0.96), but the trend was not statistically significant (P = .136). For stomach cancer in women, there was no negative association with toenail selenium levels. Toenail selenium level was not associated with the risk of colon or rectal cancer. After exclusion of cases diagnosed in the 1st year of follow-up, the RRs of colon cancer for increasing quintiles of toenail selenium were 1.00, 1.27, 1.17, 0.75, and 1.07 (trend, P = .544); for rectal cancer, RR estimates were 1.00, 1.73, 0.83, 1.58, and 1.12 (trend, P = .890). Conclusions: These data support a suggestive but inconsistent inverse association between selenium levels and risk of stomach cancer. Our findings, like those of other studies, do not suggest an inverse association with risk of colorectal cancer.
C1 DELFT UNIV TECHNOL,INTERFAC REACTOR INST,DELFT,NETHERLANDS.
   TNO,INST TOXICOL & NUTR,DEPT NUTR,ZEIST,NETHERLANDS.
C3 Delft University of Technology; Netherlands Organization Applied Science Research
RP VANDENBRANDT, PA (corresponding author), UNIV LIMBURG,DEPT EPIDEMIOL,POB 616,6200 MD MAASTRICHT,NETHERLANDS.
CR AITKIN M, 1989, STATISTICAL MODELLIN, V0, P0
   Baker RJ, 1985, GLIM 3 77 REFERENCE, V0, P0
   BROGHAMER WL, 1976, CANCER, V37, P1384, DOI 10.1002/1097-0142(197603)37:3<1384::AID-CNCR2820370319>3.0.CO;2-E
   BURNEY PGJ, 1989, AM J CLIN NUTR, V49, P895, DOI 10.1093/ajcn/49.5.895
   CERUTTI PA, 1985, SCIENCE, V227, P375, DOI 10.1126/science.2981433
   CLARK LC, 1991, ARCH ENVIRON HEALTH, V46, P37, DOI 10.1080/00039896.1991.9937427
   COATES RJ, 1988, AM J EPIDEMIOL, V128, P515, DOI 10.1093/oxfordjournals.aje.a114999
   Combs GF, 1989, NUTR CANC PREVENTION, V0, P389
   FEX G, 1987, NUTRITION AND CANCER, V10, P221
   HUNTER DJ, 1990, AM J EPIDEMIOL, V132, P114, DOI 10.1093/oxfordjournals.aje.a115623
   KNEKT P, 1990, JNCI-J NATL CANCER I, V82, P864, DOI 10.1093/jnci/82.10.864
   KNEKT P, 1988, INT J CANCER, V42, P846, DOI 10.1002/ijc.2910420609
   KOK FJ, 1987, AM J EPIDEMIOL, V125, P12, DOI 10.1093/oxfordjournals.aje.a114493
   LEVANDER OA, 1985, FED PROC, V44, P2579
   MORRIS JS, 1983, BIOL TRACE ELEM RES, V5, P529, DOI 10.1007/BF02988944
   NOMURA A, 1987, JNCI-J NATL CANCER I, V79, P103
   PELEG I, 1985, MED ONCOL TUMOR PHAR, V2, P157
   POTHIER L, 1987, CANCER-AM CANCER SOC, V60, P2251, DOI 10.1002/1097-0142(19871101)60:9<2251::AID-CNCR2820600925>3.0.CO;2-T
   RINGSTAD J, 1988, J CLIN PATHOL, V41, P454, DOI 10.1136/jcp.41.4.454
   RIZK SL, 1984, CANCER RES, V44, P5390
   ROTRUCK JT, 1973, SCIENCE, V179, P588, DOI 10.1126/science.179.4073.588
   SALONEN JT, 1985, BMJ-BRIT MED J, V290, P417, DOI 10.1136/bmj.290.6466.417
   SALONEN JT, 1984, AM J EPIDEMIOL, V120, P342, DOI 10.1093/oxfordjournals.aje.a113898
   SCHOBER SE, 1987, AM J EPIDEMIOL, V126, P1033, DOI 10.1093/oxfordjournals.aje.a114742
   SCHRAUZER GN, 1977, BIOINORG CHEM, V7, P23, DOI 10.1016/S0006-3061(00)80126-X
   SELF SG, 1988, ANN STAT, V16, P64, DOI 10.1214/aos/1176350691
   SHAMBERGER RJ, 1976, ARCH ENVIRON HEALTH, V31, P231, DOI 10.1080/00039896.1976.10667225
   SWANSON CA, 1990, AM J CLIN NUTR, V52, P858, DOI 10.1093/ajcn/52.5.858
   VANDENBRANDT PA, 1990, INT J EPIDEMIOL, V19, P553
   VANDENBRANDT PA, 1990, J CLIN EPIDEMIOL, V43, P285, DOI 10.1016/0895-4356(90)90009-E
   VANNOORD PAH, 1992, THESIS UTRECHT, V0, P0
   VIRTAMO J, 1987, CANCER-AM CANCER SOC, V60, P145, DOI 10.1002/1097-0142(19870715)60:2<145::AID-CNCR2820600203>3.0.CO;2-U
   WILLETT WC, 1983, LANCET, V2, P130, DOI 10.1016/S0140-6736(83)90116-2
NR 36
TC 96
Z9 103
U1 0
U2 2
PU NATL CANCER INSTITUTE
PI BETHESDA
PA 9030 OLD GEORGETOWN RD, BETHESDA, MD 20814
SN 0027-8874
EI 
J9 J NATL CANCER I
JI J. Natl. Cancer Inst.
PD FEB 3
PY 1993
VL 85
IS 3
BP 224
EP 229
DI 
PG 6
WC Oncology
SC Oncology
GA KJ687
UT WOS:A1993KJ68700015
PM 8423627
DA 2025-02-23
ER

PT J
AU LYON, JL
   SLATTERY, ML
   MAHONEY, AW
   ROBISON, LM
AF LYON, JL
   SLATTERY, ML
   MAHONEY, AW
   ROBISON, LM
TI DIETARY-INTAKE AS A RISK FACTOR FOR CANCER OF THE EXOCRINE PANCREAS
SO CANCER EPIDEMIOLOGY BIOMARKERS & PREVENTION
LA English
DT Article
ID past medical history; colon cancer; population; consumption; gallbladder; nutrients; coffee; energy; acids
AB Data from 149 cases with pancreatic cancer and 363 control subjects in Utah were obtained from proxy respondents to assess the associations between dietary intake and the development of pancreatic cancer. After adjusting for cigarette smoking status and alcohol and coffee consumption, we observed that foods containing large amounts of fat from all sources increased risk of pancreatic- cancer in men [odds ratio (OR), 3.41; 95% CI, 1.59-7.29]. Further division of fat by source of food showed that high intake of bacon and sausages (OR for upper tertile, 2.77; 95% Cl, 1.34-5.72) as well as large intakes of fatty foods other than meat or dairy products (OR for upper tertile, 2.80; 95% Cl, 1.33-5.89) increased risk of pancreatic cancer in men; high levels of intake of red meat, chicken, fish, and dairy foods did not increase risk of pancreatic cancer in either men or women. In women, fat from nonmeat and nondairy sources also increased risk of pancreatic cancer (OR for upper tertile, 3.44; 95% Cl, 1.35-8.78). Although no protective effect was observed among men who consumed large amounts of fruits, vegetables, or high fiber foods, we did observe a protective effect in women for these foods (OR for upper tertile of fruit consumption, 0.37; 95% CI, 0.18-0.81; OR for upper tertile of vegetable consumption, 0.32; 95% Cl, 0.13-0.74; and OR for upper tertile of fiber consumption, 0.28; 95% Cl, 0.12-0.67). Findings from this study support the hypothesis that diets high in fat contribute to the development of pancreatic cancer. The role of dietary fruits, vegetables, and fiber in the development of pancreatic cancer needs more exploration.
C1 UNIV UTAH,SCH MED,DEPT FAMILY & PREVENT MED,SALT LAKE CITY,UT 84112.
   UTAH STATE UNIV,DEPT NUTR & FOOD SCI,LOGAN,UT 84322.
   WASHINGTON STATE UNIV,CTR HLTH RES & EDUC,PULLMAN,WA 99164.
C3 Utah System of Higher Education; University of Utah; Utah System of Higher Education; Utah State University; Washington State University
FU NCI NIH HHS [5-PO1-CA-34 243] Funding Source: Medline
CR BAGHURST PA, 1991, AM J EPIDEMIOL, V134, P167, DOI 10.1093/oxfordjournals.aje.a116069
   BRESLOW N, 1978, BIOMETRICS, V34, P100, DOI 10.2307/2529594
   DEMESQUITA HBB, 1990, INT J CANCER, V46, P435, DOI 10.1002/ijc.2910460319
   DEMESQUITA HBB, 1991, INT J CANCER, V48, P540, DOI 10.1002/ijc.2910480411
   FALK RT, 1988, AM J EPIDEMIOL, V128, P324, DOI 10.1093/oxfordjournals.aje.a114972
   FARROW DC, 1990, AM J EPIDEMIOL, V132, P423, DOI 10.1093/oxfordjournals.aje.a115677
   GHARDERIAN P, 1991, INT J CANCER, V47, P1
   GO VLW, 1970, J CLIN INVEST, V49, P1558, DOI 10.1172/JCI106373
   HIRAYAMA T, 1989, JPN J CLIN ONCOL, V19, P208
   HOLTERMULLER KH, 1976, GASTROENTEROLOGY, V70, P693
   HOPFER U, 1986, TXB BIOCH CLIN CORRE, V0, P932
   HOWE GR, 1990, INT J CANCER, V45, P604, DOI 10.1002/ijc.2910450405
   HOWE GR, 1992, INT J CANCER, V51, P365, DOI 10.1002/ijc.2910510306
   Kleinbaum DG, 1982, EPIDEMIOLOGIC RESEARCH, V0, P220
   LEVECCHIA C, 1990, ONCOLOGY, V47, P463
   LYON JL, 1992, EPIDEMIOLOGY, V3, P164, DOI 10.1097/00001648-199203000-00015
   LYON JL, 1992, EPIDEMIOLOGY, V3, P223, DOI 10.1097/00001648-199205000-00007
   LYON JL, 1987, JNCI-J NATL CANCER I, V78, P853
   MACK TM, 1986, JNCI-J NATL CANCER I, V76, P49
   MAINZ DL, 1973, J CLIN INVEST, V52, P2300, DOI 10.1172/JCI107418
   MALAGELADA JR, 1976, GASTROENTEROLOGY, V71, P405
   MALAGELADA JR, 1976, J CLIN INVEST, V58, P493, DOI 10.1172/JCI108493
   MILLS PK, 1988, CANCER-AM CANCER SOC, V61, P2578, DOI 10.1002/1097-0142(19880615)61:12<2578::AID-CNCR2820611232>3.0.CO;2-0
   NORELL SE, 1986, AM J EPIDEMIOL, V124, P894, DOI 10.1093/oxfordjournals.aje.a114479
   OLSEN GW, 1989, AM J PUBLIC HEALTH, V79, P1016, DOI 10.2105/AJPH.79.8.1016
   RINDERKNECHT H, 1986, EXOCRINE PANCREAS BI, V0, P0
   ROBINS J, 1986, AM J EPIDEMIOL, V124, P719, DOI 10.1093/oxfordjournals.aje.a114447
   Slattery M L, 1990, EPIDEMIOLOGY, V1, P8, DOI 10.1097/00001648-199001000-00004
   SONDIK EJ, 1986, NIH862789 US DEP HLT, V0, P0
   WEST DW, 1989, AM J EPIDEMIOL, V130, P883, DOI 10.1093/oxfordjournals.aje.a115421
   WYNDER EL, 1975, CANCER RES, V35, P2228
   ZATONSKI W, 1991, INT J CANCER, V48, P390, DOI 10.1002/ijc.2910480314
   1982, 1900, P21, V0, P0
NR 33
TC 88
Z9 90
U1 1
U2 2
PU AMER ASSOC CANCER RESEARCH
PI PHILADELPHIA
PA PUBLIC LEDGER BLDG, SUITE 816, 150 S. INDEPENDENCE MALL W., PHILADELPHIA, PA 19106
SN 1055-9965
EI 
J9 CANCER EPIDEM BIOMAR
JI Cancer Epidemiol. Biomarkers Prev.
PD NOV-DEC 15
PY 1993
VL 2
IS 6
BP 513
EP 518
DI 
PG 6
WC Oncology; Public, Environmental & Occupational Health
SC Oncology; Public, Environmental & Occupational Health
GA MG331
UT WOS:A1993MG33100002
PM 8268766
DA 2025-02-23
ER

PT J
AU SLAWIN, K
   KADMON, D
   PARK, SH
   SCARDINO, PT
   ANZANO, M
   SPORN, MB
   THOMPSON, TC
AF SLAWIN, K
   KADMON, D
   PARK, SH
   SCARDINO, PT
   ANZANO, M
   SPORN, MB
   THOMPSON, TC
TI DIETARY FENRETINIDE, A SYNTHETIC RETINOID, DECREASES THE TUMOR-INCIDENCE AND THE TUMOR MASS OF RAS+MYC-INDUCED CARCINOMAS IN THE MOUSE PROSTATE RECONSTITUTION MODEL SYSTEM
SO CANCER RESEARCH
LA English
DT Article
ID growth-factor-beta; vitamin-a; myc protooncogene; breast-cancer; ras; acid; expression; n-(4-hydroxyphenyl)retinamide; hyperplasia; enhancement
AB Several epidemiological studies have implicated low dietary and serum levels of retinol with an increased risk for the development of human prostate cancer. In a recent report, dietary fenretinide [N-[(4-hydroxyphenyl)] retinamide], a synthetic retinoid with low toxicity, decreased the incidence of experimentally induced prostate cancer. Fenretinide is currently being evaluated in phase I and phase II clinical trials as an agent for both the treatment and chemoprevention of human prostate cancer. Because of these findings, we investigated whether dietary fenretinide could alter the incidence or phenotype of oncogene-induced prostate cancer in the mouse prostate reconstitution model system. When compared to control-fed animals, dietary fenretinide reduced the tumor incidence by 49% and the tumor mass by 52% of ras+myc-induced cancers in the mouse prostate reconstitution model system, which was modified to prolong the latency period before cancer development. Retinoids have a wide ranging effect on cellular differentiation, growth factor synthesis, and immune function. While its mechanism of action in this system remains unclear, fenretinide is an effective agent for the chemoprevention and growth modulation of oncogene-induced prostate cancer in the mouse prostate reconstitution model system and may be effective for the, chemoprevention of human prostate cancer.
C1 BAYLOR COLL MED,SCOTT DEPT UROL,HOUSTON,TX 77030.
   VET AFFAIRS MED CTR,UROL RES LAB,HOUSTON,TX.
   BAYLOR COLL MED,DEPT CELL BIOL,HOUSTON,TX 77030.
   NCI,CHEMOPREVENT LAB,BETHESDA,MD 20892.
C3 Baylor College of Medicine; US Department of Veterans Affairs; Veterans Health Administration (VHA); Baylor College of Medicine; Baylor College Medical Hospital; Baylor College of Medicine; National Institutes of Health (NIH) - USA; NIH National Cancer Institute (NCI)
FU NCI NIH HHS [P50-CA58204, CA50588] Funding Source: Medline
CR ANWAR K, 1992, CANCER RES, V52, P5991
   BORING CC, 1993, CA-CANCER J CLIN, V43, P7, DOI 10.3322/canjclin.43.1.7
   BUTTYAN R, 1987, PROSTATE, V11, P327, DOI 10.1002/pros.2990110405
   CARTER BS, 1990, CANCER RES, V50, P6830
   CHOPRA DP, 1976, JNCI-J NATL CANCER I, V56, P583, DOI 10.1093/jnci/56.3.583
   COSTA A, 1993, EUR J CANCER, V29A, P589, DOI 10.1016/S0959-8049(05)80158-3
   EDWARD M, 1992, PATHOBIOLOGY, V60, P271, DOI 10.1159/000163734
   FLEMING WH, 1986, CANCER RES, V46, P1535
   GUDAS LJ, 1992, CELL GROWTH DIFFER, V3, P655
   GUMERLOCK PH, 1991, CANCER RES, V51, P1632
   HALGUNSET J, 1987, J STEROID BIOCHEM, V28, P731, DOI 10.1016/0022-4731(87)90405-5
   HSING AW, 1990, JNCI-J NATL CANCER I, V82, P941, DOI 10.1093/jnci/82.11.941
   JUTLEY JK, 1990, PROSTATE, V16, P299, DOI 10.1002/pros.2990160404
   KOLONEL LN, 1987, CANCER RES, V47, P2982
   KONISHI N, 1992, CANCER-AM CANCER SOC, V69, P2293, DOI 10.1002/1097-0142(19920501)69:9<2293::AID-CNCR2820690915>3.0.CO;2-O
   LASNITZKI I, 1974, CANCER RES, V34, P1564
   LIN TH, 1990, CANCER RES, V50, P3013
   LOTAN R, 1990, CANCER RESEARCH, V50, P3453
   MERZ VW, 1991, MOL ENDOCRINOL, V5, P503, DOI 10.1210/mend-5-4-503
   MISSERO C, 1991, P NATL ACAD SCI USA, V88, P9613, DOI 10.1073/pnas.88.21.9613
   MOON RC, 1979, CANCER RES, V39, P1339
   MUIR CS, 1991, ACTA ONCOL, V30, P133, DOI 10.3109/02841869109092336
   PIENTA KJ, 1993, CANCER RES, V53, P224
   POLLARD M, 1991, CANCER RES, V51, P3610
   REICHMAN ME, 1990, CANCER RES, V50, P2311
   ROBERTS AB, 1992, CANCER SURV, V14, P205
   ROTMENSZ N, 1991, EUR J CANCER, V27, P1127, DOI 10.1016/0277-5379(91)90309-2
   THOMPSON TC, 1993, MOL CARCINOGEN, V7, P165, DOI 10.1002/mc.2940070307
   THOMPSON TC, 1989, CELL, V56, P917, DOI 10.1016/0092-8674(89)90625-9
   TRUONG LD, 1993, HUM PATHOL, V24, P4, DOI 10.1016/0046-8177(93)90055-L
NR 30
TC 80
Z9 88
U1 0
U2 3
PU AMER ASSOC CANCER RESEARCH
PI PHILADELPHIA
PA PUBLIC LEDGER BLDG, SUITE 816, 150 S. INDEPENDENCE MALL W., PHILADELPHIA, PA 19106
SN 0008-5472
EI 
J9 CANCER RES
JI Cancer Res.
PD OCT 1
PY 1993
VL 53
IS 19
BP 4461
EP 4465
DI 
PG 5
WC Oncology
SC Oncology
GA LZ637
UT WOS:A1993LZ63700005
PM 8402613
DA 2025-02-23
ER

PT J
AU GORDON, GB
   HELZLSOUER, KJ
   ALBERG, AJ
   COMSTOCK, GW
AF GORDON, GB
   HELZLSOUER, KJ
   ALBERG, AJ
   COMSTOCK, GW
TI SERUM LEVELS OF DEHYDROEPIANDROSTERONE AND DEHYDROEPIANDROSTERONE SULFATE AND THE RISK OF DEVELOPING GASTRIC-CANCER
SO CANCER EPIDEMIOLOGY BIOMARKERS & PREVENTION
LA English
DT Article
ID plasma dehydroepiandrosterone; bladder-cancer; breast-cancer; carcinogenesis; disease
AB Although the incidence of gastric cancer varies widely between countries it is nonetheless a leading cause of cancer deaths worldwide. Migration studies indicate that dietary choices are an important exogenous factor. The United States has a very low incidence of gastric cancer, suggesting that exogenous etiological agents are at a minimum and providing a favorable setting for detecting important endogenous etiological factors. Dehydroepiandrosterone and dehydroepiandrosterone sulfate are endogenous steroids produced in the adrenal gland. Epidemiological studies show that the risk of developing specific cancers is related to the serum or urinary levels of these steroids. In addition, dehydroepiandrosterone prevents a variety of spontaneous and chemically induced tumors when administered to laboratory animals. To examine the association between circulating levels of dehydroepiandrosterone and dehydroepiandrosterone sulfate and the development of gastric cancer, we measured the serum levels of these steroids in 13 individuals who donated serum to the Washington County Maryland serum bank in 1974 and who subsequently developed gastric cancer and in 52 matched controls. Prediagnostic serum levels of dehydroepiandrosterone were 38% lower in cases as compared to controls (P = 0.09). The risk of developing gastric cancer increased with decreasing levels of both steroids. Adjustment for confounding factors such as smoking or the interval between blood donation and time to diagnosis did not alter the findings. These results suggest that there may be a role for this steroid in the prevention of gastric cancer.
C1 JOHNS HOPKINS UNIV, SCH MED, CTR ONCOL, BALTIMORE, MD 21205 USA.
   JOHNS HOPKINS UNIV, SCH HYG & PUBL HLTH, DEPT EPIDEMIOL, BALTIMORE, MD 21205 USA.
C3 Johns Hopkins University; Johns Hopkins Medicine; Johns Hopkins University
RP JOHNS HOPKINS UNIV, SCH MED, DEPT PHARMACOL & MOLEC SCI, 725 N WOLFE ST, BALTIMORE, MD 21205 USA.
FU NCI NIH HHS [CA01522-01, CA44530, CA36390] Funding Source: Medline
CR BARRETTCONNOR E, 1986, NEW ENGL J MED, V315, P1519, DOI 10.1056/NEJM198612113152405
   Breslow NE, 1980, STAT METHODS CANC RE, V1, P0
   BROWNSEY B, 1972, EUR J CANCER, V8, P131, DOI 10.1016/0014-2964(72)90094-1
   BULBROOK RD, 1971, LANCET, V2, P395
   GARCEA R, 1988, CARCINOGENESIS, V9, P931, DOI 10.1093/carcin/9.6.931
   GORDON GB, 1991, CANCER RES, V51, P1366
   GORDON GB, 1990, CANCER RES, V50, P3859
   GORDON GB, 1987, ADV ENZYME REGUL, V26, P355, DOI 10.1016/0065-2571(87)90023-9
   GORDON GB, 1988, J CLIN INVEST, V82, P712, DOI 10.1172/JCI113652
   HELZLSOUER KJ, 1989, CANCER RES, V49, P6144
   HERRINGTON DM, 1990, J AM COLL CARDIOL, V16, P862
   HOLTZCLAW W D, 1989, STEROIDS, V54, P355, DOI 10.1016/0039-128X(89)90050-0
   KHAW KT, 1988, NEW ENGL J MED, V318, P1705, DOI 10.1056/NEJM198806303182601
   KODAMA M, 1987, NUTRITION AND CANCER, V9, P251
   MIGEON CJ, 1957, J CLIN ENDOCR METAB, V17, P1051, DOI 10.1210/jcem-17-9-1051
   MOERTEL CG, 1982, CANCER MED, V0, P1760
   MUIR C, 1987, CANCER INCIDENCE 5 C, V0, P0
   ORENTREICH N, 1984, J CLIN ENDOCR METAB, V59, P551, DOI 10.1210/jcem-59-3-551
   PANKOV AK, 1978, VOP ONKOL+, V24, P46
   PARKER LN, 1989, ADRENAL ANDROGENS CL, V0, P31
   RIES LAG, 1991, NCI NIH912789 PUB, V0, P0
   ROMANISHIN I, 1971, VRACHEBNOE DELO, V2, P105
   SCHWARTZ AG, 1988, ADV CANCER RES, V51, P391, DOI 10.1016/S0065-230X(08)60227-4
   SHANTZ LM, 1989, P NATL ACAD SCI USA, V86, P3852, DOI 10.1073/pnas.86.10.3852
   SONKA J, 1973, ENDOKRINOLOGIE, V62, P61
   ZUMOFF B, 1981, CANCER RES, V41, P3360
NR 29
TC 31
Z9 32
U1 0
U2 1
PU AMER ASSOC CANCER RESEARCH
PI PHILADELPHIA
PA 615 CHESTNUT ST, 17TH FLOOR, PHILADELPHIA, PA 19106-4404 USA
SN 1055-9965
EI 1538-7755
J9 CANCER EPIDEM BIOMAR
JI Cancer Epidemiol. Biomarkers Prev.
PD JAN-FEB 15
PY 1993
VL 2
IS 1
BP 33
EP 35
DI 
PG 3
WC Oncology; Public, Environmental & Occupational Health
SC Oncology; Public, Environmental & Occupational Health
GA KF997
UT WOS:A1993KF99700006
PM 8420609
DA 2025-02-23
ER

PT J
AU HSIEH, LL
   HSIEH, TT
AF HSIEH, LL
   HSIEH, TT
TI DETECTION OF AFLATOXIN B(1)-DNA ADDUCTS IN HUMAN PLACENTA AND CORD BLOOD
SO CANCER RESEARCH
LA English
DT Article
ID hepatitis-b virus; dna adducts; hepatocellular-carcinoma; dietary aflatoxins; b1-dna adducts; human exposure; liver-tissue; breast-milk; rat-liver; quantitation
AB Human placenta and cord blood are readily available specimens that respond to maternal environmental insult and are being used to investigate metabolism, bioactivation, and transplacental transfer of procarcinogens. Enzyme-linked immunosorbent assay was used to quantitate 120 placentas and 56 cord bloods from term, uncomplicated pregnancies at Taipei Chang Gung Memorial Hospital, Taiwan, for the presence of the imidazole ring-opened form of aflatoxin B1-DNA (AFB1-DNA) adducts. Of the 120 samples of placentas, 69 (57.5%) contained AFB1-DNA adducts in levels from 0.6 to 6.3 mumol/mol DNA. Of the 56 samples of cord bloods, 5 (8.9%) contained AFB1-DNA adducts in levels from 1.4 to 2.7 mumol/mol DNA. A higher positive rate was found in samples collected in the summer than in the winter. These results indicate that a significant number of individuals in an area of high liver cancer risk have been exposed to AFB1, and it is possible to transfer AFB1 and its metabolites to the progeny through the transplacental unit. Thus, monitoring adduct levels in human specimens may provide information not only on carcinogen exposure but also on the relationship among infection with hepatitis B/C virus, dietary exposure to AFB1, and liver cancer.
C1 CHANG GUNG MEM HOSP,TAIPEI,TAIWAN.
C3 Chang Gung Memorial Hospital
RP HSIEH, LL (corresponding author), CHANG GUNG MED COLL,DEPT PUBL HLTH,259 WEN HWA 1 RD,TAOYUAN,TAIWAN.
CR CHEN CJ, 1988, VIRAL HEPATITIS LIVE, V0, P723
   CHEN CJ, 1988, J NATL PUBLIC HLTH A, V8, P59
   CROY RG, 1981, JNCI-J NATL CANCER I, V66, P761
   DENNING DW, 1990, CARCINOGENESIS, V11, P1033, DOI 10.1093/carcin/11.6.1033
   EVERSON RB, 1986, SCIENCE, V231, P54, DOI 10.1126/science.3941892
   HERTZOG PJ, 1980, CARCINOGENESIS, V1, P787, DOI 10.1093/carcin/1.9.787
   HSIEH LL, 1988, CANCER RES, V48, P6328
   LAMPLUGH SM, 1988, BRIT MED J, V296, P968, DOI 10.1136/bmj.296.6627.968
   LU LJW, 1986, CANCER RES, V46, P3046
   MANCHESTER DK, 1988, P NATL ACAD SCI USA, V85, P9243, DOI 10.1073/pnas.85.23.9243
   MILLER JA, 1970, CANCER RES, V30, P559
   PEERS FG, 1973, BRIT J CANCER, V27, P473, DOI 10.1038/bjc.1973.60
   RESENDEZPEREZ D, 1984, PLACENTA, V5, P523, DOI 10.1016/S0143-4004(84)80006-5
   SHANK RC, 1972, FOOD COSMET TOXICOL, V10, P71, DOI 10.1016/S0015-6264(72)80048-8
   SHEU JC, 1992, CANCER RES, V52, P6098
   VOGELSTEIN B, 1992, NATURE, V355, P209, DOI 10.1038/355209a0
   WILD CP, 1990, CANCER RES, V50, P245
   WILD CP, 1987, INT J CANCER, V40, P328, DOI 10.1002/ijc.2910400308
   WILD CP, 1986, J CELL BIOCHEM, V30, P171, DOI 10.1002/jcb.240300206
   WILD CP, 1991, LANCET, V337, P1602, DOI 10.1016/0140-6736(91)93295-K
   YEH FS, 1989, CANCER RES, V49, P2506
   YU MW, 1988, J NATL PUBLIC HLTH A, V8, P125
   ZHANG YJ, 1991, CANCER RES, V51, P1720
   ZHANG YJ, 1991, CARCINOGENESIS, V12, P2247, DOI 10.1093/carcin/12.12.2247
NR 25
TC 45
Z9 50
U1 0
U2 6
PU AMER ASSOC CANCER RESEARCH
PI PHILADELPHIA
PA PUBLIC LEDGER BLDG, SUITE 816, 150 S. INDEPENDENCE MALL W., PHILADELPHIA, PA 19106
SN 0008-5472
EI 
J9 CANCER RES
JI Cancer Res.
PD MAR 15
PY 1993
VL 53
IS 6
BP 1278
EP 1280
DI 
PG 3
WC Oncology
SC Oncology
GA KR297
UT WOS:A1993KR29700014
PM 8383006
DA 2025-02-23
ER

PT J
AU PALLI, D
   DECARLI, A
   CIPRIANI, F
   SITAS, F
   FORMAN, D
   AMADORI, D
   AVELLINI, C
   GIACOSA, A
   MANCA, P
   RUSSO, A
   SAMLOFF, IM
   FRAUMENI, JF
   BLOT, WJ
   BUIATTI, E
AF PALLI, D
   DECARLI, A
   CIPRIANI, F
   SITAS, F
   FORMAN, D
   AMADORI, D
   AVELLINI, C
   GIACOSA, A
   MANCA, P
   RUSSO, A
   SAMLOFF, IM
   FRAUMENI, JF
   BLOT, WJ
   BUIATTI, E
TI HELICOBACTER-PYLORI ANTIBODIES IN AREAS OF ITALY AT VARYING GASTRIC-CANCER RISK
SO CANCER EPIDEMIOLOGY BIOMARKERS & PREVENTION
LA English
DT Article
ID campylobacter-pylori; infection; association; prevalence; diet; population; carcinoma; serodiagnosis; mucosa; sample
AB In a survey of 930 adults aged 35-74 years randomly sampled from the general population of four areas of Italy, two at low and two at high risk for gastric cancer, plasma levels of Helicobacter pylori IgG antibodies were assayed in order to investigate associations with the geographical distribution of gastric cancer and other dietary and life-style factors, as assessed by personal interview. H. pylori positivity (antibody liter above or equal to 10 mug/ml), 45% overall, increased with age and was inversely associated with social class but showed little geographical variation or association with dietary variables and blood nutrients. H. pylori positivity was also associated with increased blood levels of pepsinogens, particularly pepsinogen II. The authors discuss these findings in relation to those from a previous case-control study of gastric cancer in the same areas.
C1 UNIV MILAN,IST STAT MED & BIOMET,I-20133 MILAN,ITALY.
   IST NAZL TUMORI,I-20133 MILAN,ITALY.
   ICRF,CANC EPIDEMIOL UNIT,OXFORD OX2 6HE,ENGLAND.
   OSPED MORGAGNI PIERANTONI,SERV ONCOL,I-47010 FORLI,ITALY.
   OSPED IMOLA,SERV ANAT PATOL,I-40026 IMOLA,ITALY.
   IST NAZL RIC CANC,I-16132 GENOA,ITALY.
   UNIV CAGLIARI,IST MED LAVORO,I-90100 CAGLIARI,ITALY.
   VET ADM MED CTR,SEPULVEDA,CA 91343.
   NCI,BETHESDA,MD 20892.
C3 University of Milan; Fondazione IRCCS Istituto Nazionale Tumori Milan; University of Oxford; Azienda USL di Imola; University of Genoa; IRCCS AOU San Martino IST; University of Cagliari; US Department of Veterans Affairs; Veterans Health Administration (VHA); National Institutes of Health (NIH) - USA; NIH National Cancer Institute (NCI)
RP PALLI, D (corresponding author), CTR STUDIO & PREVENZ ONCOL,EPIDEMIOL UNIT,VIALE VOLTA 171,I-50131 FLORENCE,ITALY.
FU NCI NIH HHS [N01-CP-51019] Funding Source: Medline
CR Breslow NE, 1980, STAT METHODS CANC RE, V1, P0
   BUIATTI E, 1990, INT J CANCER, V45, P896, DOI 10.1002/ijc.2910450520
   BUIATTI E, 1989, TUMORI J, V75, P410, DOI 10.1177/030089168907500503
   BUIATTI E, 1989, INT J CANCER, V44, P611, DOI 10.1002/ijc.2910440409
   CORREA P, 1990, CANCER-AM CANCER SOC, V66, P2569, DOI 10.1002/1097-0142(19901215)66:12<2569::AID-CNCR2820661220>3.0.CO;2-I
   DECARLI A, 1986, CANCER-AM CANCER SOC, V58, P2560, DOI 10.1002/1097-0142(19861201)58:11<2560::AID-CNCR2820581134>3.0.CO;2-U
   DOOLEY CP, 1989, NEW ENGL J MED, V321, P1562, DOI 10.1056/NEJM198912073212302
   FORMAN D, 1990, INT J CANCER, V46, P608, DOI 10.1002/ijc.2910460410
   FORMAN D, 1991, BRIT MED J, V302, P1302, DOI 10.1136/bmj.302.6788.1302
   FOX JG, 1989, AM J GASTROENTEROL, V84, P775
   HOPKINS RJ, 1990, ARCH INTERN MED, V150, P2347, DOI 10.1001/archinte.150.11.2347
   HUNTER F, 1992, IN PRESS DIG DIS SCI, V0, P0
   KLEIN PD, 1991, LANCET, V337, P1503, DOI 10.1016/0140-6736(91)93196-G
   KNELLER RW, 1992, CANCER EPIDEM BIOMAR, V1, P113
   NEWELL DG, 1988, SCAND J GASTROENTERO, V23, P53, DOI 10.3109/00365528809091714
   NOMURA A, 1991, NEW ENGL J MED, V325, P1132, DOI 10.1056/NEJM199110173251604
   ORMAND JE, 1991, DIGEST DIS SCI, V36, P142, DOI 10.1007/BF01300747
   PALLI D, 1991, CANCER EPIDEM BIOMAR, V1, P45
   PARSONNET J, 1991, NEW ENGL J MED, V325, P1117
   PATERON D, 1990, GASTROEN CLIN BIOL, V14, P555
   Paull G, 1989, CAMPYLOBACTER PYLORI IN GASTRIC AND PEPTIC ULCER DISEASE, V0, P73
   PRETOLANI S, 1992, IR J CLIN SCI S10, V161, P17
   SAMLOFF IM, 1982, GASTROENTEROLOGY, V82, P26
   SIERRA R, 1992, CANCER EPIDEM BIOMAR, V1, P449
   SITAS F, 1991, GUT, V32, P25, DOI 10.1136/gut.32.1.25
   SIURALA M, 1988, GUT, V29, P909, DOI 10.1136/gut.29.7.909
   TALLEY NJ, 1991, J CLIN MICROBIOL, V29, P1635, DOI 10.1128/JCM.29.8.1635-1639.1991
   TALLEY NJ, 1991, J NATL CANCER I, V83, P1734, DOI 10.1093/jnci/83.23.1734
   VILLAKO K, 1990, ENDOSCOPY, V22, P114, DOI 10.1055/s-2007-1012814
   VUILLEUMIER JP, 1983, INT J VITAM NUTR RES, V53, P265
NR 31
TC 66
Z9 67
U1 0
U2 1
PU AMER ASSOC CANCER RESEARCH
PI PHILADELPHIA
PA PUBLIC LEDGER BLDG, SUITE 816, 150 S. INDEPENDENCE MALL W., PHILADELPHIA, PA 19106
SN 1055-9965
EI 
J9 CANCER EPIDEM BIOMAR
JI Cancer Epidemiol. Biomarkers Prev.
PD JAN-FEB 15
PY 1993
VL 2
IS 1
BP 37
EP 40
DI 
PG 4
WC Oncology; Public, Environmental & Occupational Health
SC Oncology; Public, Environmental & Occupational Health
GA KF997
UT WOS:A1993KF99700007
PM 8420610
DA 2025-02-23
ER

PT J
AU BARTRAM, HP
   SCHEPPACH, W
   SCHMID, H
   HOFMANN, A
   DUSEL, G
   RICHTER, F
   RICHTER, A
   KASPER, H
AF BARTRAM, HP
   SCHEPPACH, W
   SCHMID, H
   HOFMANN, A
   DUSEL, G
   RICHTER, F
   RICHTER, A
   KASPER, H
TI PROLIFERATION OF HUMAN COLONIC MUCOSA AS AN INTERMEDIATE BIOMARKER OF CARCINOGENESIS - EFFECTS OF BUTYRATE, DEOXYCHOLATE, CALCIUM, AMMONIA, AND PH
SO CANCER RESEARCH
LA English
DT Article
ID epithelial-cell proliferation; high-risk patients; chain fatty-acids; dietary calcium; bile-acids; fecal ph; cancer-cells; luminal ph; rats; fiber
AB A high-fat/high-protein diet has been reported to promote colon cancer by increasing luminal bile acid and ammonia concentrations, whereas butyrate, calcium, and low colonic pH may have protective effects. In this study, bromodeoxyuridine labeling of colonic epithelium was investigated after incubating biopsies from the ascending colon of 70 patients with HCl (20 mM, pH 6.0), butyric acid (H-BUT, 20 mM, pH 6.0), sodium butyrate (Na-BUT, 10 mM, pH 8.0), CaCl2 (10 mM), calcium butyrate (Ca-BUT, 10 mM), ammonium butyrate (NH4-BUT, 10 mM), deoxycholic acid (DCA, 5 muM), and a combination of DCA and Na-BUT (DCA/Na-BUT, 5 muM/10 mM). Compared to NaCl, H-BUT and Na-BUT increased the whole crypt-labeling index significantly, whereas HCl and CaCl2 had no effect. Reduced labeling, however, occurred with Ca-BUT in comparison to equimolar Na-BUT. No differences in the labeling indexes were found for NH4-BUT compared to Na-BUT, but increased labeling with expansion of the proliferative zone to the upper 40% of the crypt was seen with DCA compared to NaCl. DCA-induced hyperproliferation was abolished by coincubation with DCA/Na-BUT. These data suggest that butyrate, calcium, and DCA have complex influences on mucosal proliferation. Since luminal concentrations of these compounds are influenced by dietary interventions, the findings of this study may be of particular interest with regard to colon cancer development and prevention.
RP UNIV WURZBURG, DEPT MED, W-8700 WURZBURG, GERMANY.
CR APPLETON GVN, 1991, GUT, V32, P1374, DOI 10.1136/gut.32.11.1374
   ARBMAN G, 1992, CANCER, V69, P2042, DOI 10.1002/1097-0142(19920415)69:8<2042::AID-CNCR2820690806>3.0.CO;2-U
   AWAD AB, 1991, NUTR CANCER, V16, P125, DOI 10.1080/01635589109514150
   BARTRAM HP, 1991, CANCER RES, V51, P4238
   BUSET M, 1986, CANCER RES, V46, P5426
   CHEAH PY, 1990, CANCER LETT, V49, P207, DOI 10.1016/0304-3835(90)90160-Y
   CLINTON SK, 1988, CANCER RES, V48, P3035
   CUMMINGS JH, 1987, CANCER SURV, V6, P601
   CUMMINGS JH, 1981, GUT, V22, P763, DOI 10.1136/gut.22.9.763
   DERUBERTIS FR, 1984, J CLIN INVEST, V74, P1614, DOI 10.1172/JCI111577
   DESCHNER EE, 1988, CANCER-AM CANCER SOC, V61, P2286, DOI 10.1002/1097-0142(19880601)61:11<2286::AID-CNCR2820611124>3.0.CO;2-K
   DESCHNER EE, 1980, COLORECTAL CANCER PR, V0, P133
   FRIEDMAN E, 1988, CANCER LETT, V43, P121, DOI 10.1016/0304-3835(88)90223-6
   GIBSON PR, 1989, GASTROENTEROLOGY, V96, P283, DOI 10.1016/0016-5085(89)91549-7
   GREGOIRE RC, 1989, GUT, V30, P376, DOI 10.1136/gut.30.3.376
   GREGOIRE RC, 1989, P AM ASSOC CANC RES, V30, P232
   KANDELL RL, 1991, NUTR CANCER, V16, P227, DOI 10.1080/01635589109514161
   KASHTAN H, 1990, JNCI-J NATL CANCER I, V82, P950, DOI 10.1093/jnci/82.11.950
   KIM YS, 1980, CANCER-AM CANCER SOC, V45, P1185, DOI 10.1002/1097-0142(19800315)45:5+<1185::AID-CNCR2820451324>3.0.CO;2-W
   LIN HC, 1991, J NUTR, V121, P887, DOI 10.1093/jn/121.6.887
   LIPKIN M, 1988, CANCER RES, V48, P235
   LIPKIN M, 1987, CANCER LETT, V37, P153, DOI 10.1016/0304-3835(87)90158-3
   LIPKIN M, 1985, NEW ENGL J MED, V313, P1381, DOI 10.1056/NEJM198511283132203
   LUPTON JR, 1985, AM J PHYSIOL, V249, PG382, DOI 10.1152/ajpgi.1985.249.3.G382
   NEWMARK HL, 1992, CANCER RES, V52, P0
   NEWMARK HL, 1990, NUTR CANCER, V14, P161, DOI 10.1080/01635589009514091
   NEWMARK HL, 1984, JNCI-J NATL CANCER I, V72, P1323
   RAINEY JB, 1984, BRIT J CANCER, V49, P631, DOI 10.1038/bjc.1984.98
   RAMPTON DS, 1981, CLIN SCI, V61, P641, DOI 10.1042/cs0610641
   REDDY BS, 1973, J NATL CANCER I, V50, P1437, DOI 10.1093/jnci/50.6.1437
   REDDY BS, 1978, CARCINOGENESIS, V0, P453
   REDDY BS, 1982, ANIMAL PRODUCTS HUMA, V0, P437
   REISS B, 1987, JNCI-J NATL CANCER I, V78, P107, DOI 10.1093/jnci/78.1.107
   RESHEF R, 1990, CANCER RES, V50, P1764
   RICHTER F, 1992, CANCER EPIDEM BIOMAR, V1, P561
   RONCUCCI L, 1988, CANCER-AM CANCER SOC, V62, P2373, DOI 10.1002/1097-0142(19881201)62:11<2373::AID-CNCR2820621120>3.0.CO;2-Y
   SAMELSON SL, 1985, J ROY SOC MED, V78, P230, DOI 10.1177/014107688507800311
   SCHEPPACH W, 1992, JPEN-PARENTER ENTER, V16, P43, DOI 10.1177/014860719201600143
   SITRIN MD, 1991, CANCER RES, V51, P5608
   STERN HS, 1990, SURGERY, V108, P528
   SUZUKI K, 1986, JNCI-J NATL CANCER I, V76, P1129
   TANAKA Y, 1990, ARCH BIOCHEM BIOPHYS, V276, P415, DOI 10.1016/0003-9861(90)90740-P
   THORNTON JR, 1981, LANCET, V1, P1081
   TOPPING DC, 1976, J NUTR, V106, P1583, DOI 10.1093/jn/106.11.1583
   TORIBARA NW, 1989, CANCER RES, V49, P3321
   USUGANE M, 1982, DIGESTION, V24, P225, DOI 10.1159/000198801
   VISEK WJ, 1978, AM J CLIN NUTR, V31, PS216, DOI 10.1093/ajcn/31.10.S216
   WALKER ARP, 1986, BRIT J CANCER, V53, P489, DOI 10.1038/bjc.1986.77
   WARGOVICH MJ, 1991, AM J CLIN NUTR, V54, PS202, DOI 10.1093/ajcn/54.1.202S
   WARGOVICH MJ, 1992, GASTROENTEROLOGY, V103, P92, DOI 10.1016/0016-5085(92)91100-I
   WARGOVICH MJ, 1990, CANCER LETT, V53, P17, DOI 10.1016/0304-3835(90)90005-I
   WELBERG JWM, 1990, J CLIN PATHOL, V43, P453, DOI 10.1136/jcp.43.6.453
   WHITEHEAD RH, 1986, GUT, V27, P1457, DOI 10.1136/gut.27.12.1457
NR 53
TC 108
Z9 116
U1 0
U2 11
PU AMER ASSOC CANCER RESEARCH
PI PHILADELPHIA
PA 615 CHESTNUT ST, 17TH FLOOR, PHILADELPHIA, PA 19106-4404 USA
SN 0008-5472
EI 1538-7445
J9 CANCER RES
JI Cancer Res.
PD JUL 15
PY 1993
VL 53
IS 14
BP 3283
EP 3288
DI 
PG 6
WC Oncology
SC Oncology
GA LM677
UT WOS:A1993LM67700016
PM 8324739
DA 2025-02-23
ER

PT J
AU KABAT, GC
   NG, SKC
   WYNDER, EL
AF KABAT, GC
   NG, SKC
   WYNDER, EL
TI TOBACCO, ALCOHOL INTAKE, AND DIET IN RELATION TO ADENOCARCINOMA OF THE ESOPHAGUS AND GASTRIC CARDIA
SO CANCER CAUSES & CONTROL
LA English
DT Article
DE ALCOHOL; BODY MASS INDEX; DIETARY FACTORS; ESOPHAGEAL CANCER; GASTRIC CANCER; SMOKING; UNITED-STATES
AB Little is known about the etiology of adenocarcinoma of the distal esophagus/cardia, a cancer which has increased in incidence in the United States over the last two decades. We analyzed data on smoking, alcohol use, dietary intake, and other factors obtained from 173 hospitalized males with adenocarcinoma of the distal esophagus/cardia (cases) and 4,544 hospitalized males with diseases not related to smoking and of other organ systems than the gastrointestinal tract (controls). Cases of squamous cell carcinoma of the esophagus (n = 136) and adenocarcinoma of the distal stomach (n = 122) were included as separate case groups. All subjects were interviewed in 28 hospitals in eight cities in the US between 1981 and 1990. After adjustment for covariates, the odds ratio (OR) for adenocarcinoma of the distal esophagus/cardia for current smokers was 2.3 (95 percent confidence interval [CI] = 1.4-3.9) and that for ex-smokers was 1.9 (CI = 1.2-3.0) relative to never-smokers. The OR for drinkers of four or more ounces of whiskey-equivalents of alcohol per day (relative to those consuming less than one drink per week) was 2.3 (CI = 1.3-4.3). Intakes of total fat and vitamin A from animal sources were significant risk factors and fiber intake was associated inversely with adenocarcinoma of the distal esophagus/cardia. Although the number of female cases of adenocarcinoma of the distal esophagus/cardia was small (n = 21), significant associations were observed for smoking and alcohol.
RP KABAT, GC (corresponding author), YESHIVA UNIV ALBERT EINSTEIN COLL MED,DEPT EPIDEMIOL & SOCIAL MED,BELFER BLDG,RM 1302,BRONX,NY 10461, USA.
FU NCI NIH HHS [CA32617, CA17613] Funding Source: Medline
NR 0
TC 233
Z9 248
U1 0
U2 6
PU RAPID SCIENCE PUBLISHERS
PI LONDON
PA 2-6 BOUNDARY ROW, LONDON, ENGLAND SE1 8NH
SN 0957-5243
EI 
J9 CANCER CAUSE CONTROL
JI Cancer Causes Control
PD MAR 15
PY 1993
VL 4
IS 2
BP 123
EP 132
DI 10.1007/BF00053153
PG 10
WC Oncology; Public, Environmental & Occupational Health
SC Oncology; Public, Environmental & Occupational Health
GA KR651
UT WOS:A1993KR65100007
PM 8481491
DA 2025-02-23
ER

PT J
AU ROHAN, TE
   HOWE, GR
   FRIEDENREICH, CM
   JAIN, M
   MILLER, AB
AF ROHAN, TE
   HOWE, GR
   FRIEDENREICH, CM
   JAIN, M
   MILLER, AB
TI DIETARY FIBER, VITAMIN-A, VITAMIN-C, AND VITAMIN-E, AND RISK OF BREAST-CANCER - A COHORT STUDY
SO CANCER CAUSES & CONTROL
LA English
DT Article
DE CANADA; CANCER ETIOLOGY; CASE-CONTROL STUDY; COHORT STUDY; DIETARY FIBER; VITAMIN-A; VITAMIN-C; VITAMIN-E
AB Risk of breast cancer was examined in relation to intake of dietary fiber and vitamins A, C, and E, and food groups which are sources of these dietary constituents, in a cohort of 56,837 women enrolled in the Canadian National Breast Screening Study. Between 1982 and 1987, 519 incident, histologically confirmed cases of breast cancer were identified among women who previously had completed self-administered dietary questionnaires. Their nutrient and food intake was compared with that of 1,182 women who had not developed breast cancer during the follow-up period. Women at the uppermost quintile level of dietary fiber intake had a 30 percent reduction in risk of breast cancer relative to that for women at the lowest quintile level (adjusted odds ratio = 0.68, 95 percent confidence interval = 0.46-1.00), and the reduction in risk persisted after adjustment (separately) for total vitamin A, beta-carotene, vitamin C, and alpha-tocopherol. Inverse associations of similar magnitude were observed in association with consumption of pasta, cereals (the trend for which was statistically significant), and vegetables rich in vitamins A and C. Smaller, statistically nonsignificant reductions in risk were observed with increasing intake of dietary retinol, beta-carotene, and vitamin C, but the magnitude of these associations was reduced after adjustment for other dietary factors. Vitamin E intake was not associated with altered risk of breast cancer.
RP ROHAN, TE (corresponding author), UNIV TORONTO,NCIC,EPIDEMIOL UNIT,MCMURRICH BLDG,3RD FLOOR,TORONTO M5S 1A8,ONTARIO,CANADA.
NR 0
TC 177
Z9 185
U1 1
U2 13
PU RAPID SCIENCE PUBLISHERS
PI LONDON
PA 2-6 BOUNDARY ROW, LONDON, ENGLAND SE1 8NH
SN 0957-5243
EI 
J9 CANCER CAUSE CONTROL
JI Cancer Causes Control
PD JAN 15
PY 1993
VL 4
IS 1
BP 29
EP 37
DI 10.1007/BF00051711
PG 9
WC Oncology; Public, Environmental & Occupational Health
SC Oncology; Public, Environmental & Occupational Health
GA KM261
UT WOS:A1993KM26100005
PM 8381678
DA 2025-02-23
ER

PT J
AU LEVI, F
   LAVECCHIA, C
   GULIE, C
   NEGRI, E
AF LEVI, F
   LAVECCHIA, C
   GULIE, C
   NEGRI, E
TI DIETARY FACTORS AND BREAST-CANCER RISK IN VAUD, SWITZERLAND
SO NUTRITION AND CANCER-AN INTERNATIONAL JOURNAL
LA English
DT Article
ID total energy-intake; epidemiologic analyses; 7th-day adventists; beta-carotene; women; fat; excretion; habits; search
AB The relationship between dietary factors and the risk of breast cancer was investigated in a case-control study conducted in the Canton of Vaud, Switzerland as a pilot phase for a larger cooperative study within the SEARCH Programme of the International Agency for Research on Cancer (Lyon, France). A total of 107 incident, histologically confirmed cases of breast cancer and 318 controls admitted to hospital for acute, nonhormone-related, gynecological, metabolic, or neoplastic disorders were interviewed Significant direct trends in risk were observed with total energy intake [relative risk (RR) for highest vs. lowest intake tertile = 1.9] and, after allowance for energy intake, with frequency of consumption of various types of meat (RR = 2.1 for the highest tertile), cheese (RR = 2.7), and alcohol (RR = 2.1). Significant protections, on the order of 40-60% reductions for the highest vs. lowest consumption tertile, were conferred by total green vegetable consumption, selected types of vegetables and fruits (cucumbers, onions, pears), and a summary index of beta-carotene intake (RR = 0.4 for highest consumption tertile). Thus the present study confirmed the existence of an unfavorable dietary pattern for breast cancer risk (characterized by high-calorie, selected sources of animal fat and alcohol intake). Moreover, a significant protection could be gained by consuming a diet rich in vegetables and perhaps fruits.
C1 UNIV LAUSANNE, INST MED SOCIALE & PREVENT, CH-1005 LAUSANNE, SWITZERLAND.
   MARIO NEGRI INST PHARMACOL RES, I-20157 MILAN, ITALY.
C3 University of Lausanne; Istituto di Ricerche Farmacologiche Mario Negri IRCCS
RP CHU VAUDOIS, INST UNIV MED SOCIALE & PREVENT, REGISTRE VAUDOIS TUMEURS, CH-1011 LAUSANNE, SWITZERLAND.
CR ARMSTRONG B, 1975, INT J CANCER, V15, P617, DOI 10.1002/ijc.2910150411
   BAKER RJ, 1976, GLIM SYSTEM, V0, P0
   BOYLE P, 1990, EUR J CANCER, V26, P547, DOI 10.1016/0277-5379(90)90069-6
   BOYLE P, 1988, BAILLIERE CLIN ONCOL, V2, P1
   BRESLOW NE, 1980, IARC SCI PUBLICAT 32, V1, P0
   CARROLL KK, 1975, CANCER RES, V35, P3374
   COHEN LA, 1986, JNCI-J NATL CANCER I, V77, P33
   DAVANZO B, 1991, EUR J CANCER, V27, P420, DOI 10.1016/0277-5379(91)90376-O
   GOLDIN BR, 1981, CANCER RES, V41, P3771
   GOLDIN BR, 1982, NEW ENGL J MED, V307, P1542, DOI 10.1056/NEJM198212163072502
   GRAHAM S, 1982, AM J EPIDEMIOL, V116, P68, DOI 10.1093/oxfordjournals.aje.a113403
   GRAHAM S, 1991, AM J EPIDEMIOL, V134, P552, DOI 10.1093/oxfordjournals.aje.a116129
   ISCOVICH JM, 1989, INT J CANCER, V44, P770, DOI 10.1002/ijc.2910440504
   JONES DY, 1987, JNCI-J NATL CANCER I, V79, P465
   KATSOUYANNI K, 1988, CANCER-AM CANCER SOC, V61, P181, DOI 10.1002/1097-0142(19880101)61:1<181::AID-CNCR2820610130>3.0.CO;2-J
   KATSOUYANNI K, 1986, INT J CANCER, V38, P815, DOI 10.1002/ijc.2910380606
   La Vecchia C, 1987, NUTR CANCER, V10, P205
   La Vecchia C, 1992, J NATL CANCER INST MONOGR, V0, P79
   LAVECCHIA C, 1989, EUR J CANCER CLIN ON, V25, P1945, DOI 10.1016/0277-5379(89)90376-3
   LAVECCHIA C, 1989, SOZ PRAVENTIV MED, V34, P101, DOI 10.1007/BF02098369
   LEA AJ, 1966, LANCET, V2, P332
   LEVI F, 1991, CANCER CAUSE CONTROL, V2, P99, DOI 10.1007/BF00053128
   LEVI F, 1987, IARC SCI PUBL, V88, P634
   LONGNECKER MP, 1988, JAMA-J AM MED ASSOC, V260, P652
   LUBIN JH, 1981, INT J CANCER, V28, P685, DOI 10.1002/ijc.2910280605
   MANTEL N, 1959, JNCI-J NATL CANCER I, V22, P719
   MANTEL N, 1963, J AM STAT ASSOC, V58, P690
   MARUBINI E, 1988, CANCER-AM CANCER SOC, V61, P173, DOI 10.1002/1097-0142(19880101)61:1<173::AID-CNCR2820610129>3.0.CO;2-P
   MILLS P, 1989, CANCER-AM CANCER SOC, V64, P582, DOI 10.1002/1097-0142(19890801)64:3<582::AID-CNCR2820640304>3.0.CO;2-V
   PETO R, 1981, NATURE, V290, P201, DOI 10.1038/290201a0
   PHILLIPS RL, 1975, CANCER RES, V35, P3513
   PIKE MC, 1989, AM J EPIDEMIOL, V129, P1312, DOI 10.1093/oxfordjournals.aje.a115254
   STEINMETZ KA, 1991, CANCER CAUSE CONTROL, V2, P325, DOI 10.1007/BF00051672
   STEINMETZ KA, 1991, CANCER CAUSE CONTROL, V2, P427, DOI 10.1007/BF00054304
   Tannenbaum A, 1942, CANCER RES, V12, P468
   VEER PV, 1990, INT J CANCER, V45, P825, DOI 10.1002/ijc.2910450506
   WILLETT W, 1986, AM J EPIDEMIOL, V124, P17, DOI 10.1093/oxfordjournals.aje.a114366
   WILLETT W, 1989, NATURE, V338, P389, DOI 10.1038/338389a0
   WILLETT WC, 1987, NEW ENGL J MED, V316, P22, DOI 10.1056/NEJM198701013160105
   1975, 1900, V456, V0, P0
NR 40
TC 134
Z9 138
U1 0
U2 3
PU ROUTLEDGE JOURNALS, TAYLOR & FRANCIS LTD
PI ABINGDON
PA 2-4 PARK SQUARE, MILTON PARK, ABINGDON OX14 4RN, OXON, ENGLAND
SN 0163-5581
EI 1532-7914
J9 NUTR CANCER
JI Nutr. Cancer
PD JUN 15
PY 1993
VL 19
IS 3
BP 327
EP 335
DI 10.1080/01635589309514263
PG 9
WC Oncology; Nutrition & Dietetics
SC Oncology; Nutrition & Dietetics
GA LJ534
UT WOS:A1993LJ53400010
PM 8346081
DA 2025-02-23
ER

PT J
AU LAPRE, JA
   DEVRIES, HT
   TERMONT, DSML
   KLEIBEUKER, JH
   DEVRIES, EGE
   VANDERMEER, R
AF LAPRE, JA
   DEVRIES, HT
   TERMONT, DSML
   KLEIBEUKER, JH
   DEVRIES, EGE
   VANDERMEER, R
TI MECHANISM OF THE PROTECTIVE EFFECT OF SUPPLEMENTAL DIETARY CALCIUM ON CYTOLYTIC ACTIVITY OF FECAL WATER
SO CANCER RESEARCH
LA English
DT Article
ID epithelial-cell proliferation; colon cancer; bile-acids; high-risk; fat; phosphate
AB Dietary calcium supplementation inhibits hyperproliferation of rectal epithelium, possibly by precipitating luminal surfactants and thus preventing their cell-damaging effects. Therefore, we studied the effects of supplemental dietary calcium (35.5 mmol/day) on composition and cytolytic activity of fecal water and on the release of the epithelial marker alkaline phosphatase in 12 healthy volunteers. Fecal water was isolated by low-speed centrifugation. Cytolytic activity was determined as lysis of human erythrocytes by fecal water. Intestinal alkaline phosphatase activity in fecal water was measured with the use of the uncompetitive inhibitor L-phenylalanine. Supplemental calcium increased soluble calcium and decreased soluble P(i). The logarithm of the concentration product of calcium and phosphate was linearly dependent on pH. These observations indicate formation of insoluble calcium phosphate. Supplemental calcium did not alter the total bile acid concentration in fecal water but significantly decreased the ratio of more hydrophobic to more hydrophilic bile acids from 3.3 to 2.3. Calcium also significantly decreased the concentration of fatty acids (from 2.9 to 2.1 mm). Consistent with these decreases in hydrophobic surfactants, calcium decreased the cytolytic activity of fecal water from 47 +/- 9 to 27 +/- 8% (n = 12, P < 0.05). Analogous to the decrease in cytolytic activity, the release of the epithelial marker alkaline phosphatase was also lowered by supplemental calcium. We conclude that supplemental dietary calcium decreases luminal cytotoxic surfactant concentrations and thus inhibits luminal cytolytic activity and the release of the epithelial marker alkaline phosphatase as an indicator of intestinal epitheliolysis. This mechanism may explain how dietary calcium could decrease epithelial cell proliferation.
C1 UNIV HOSP GRONINGEN, DEPT INTERNAL MED, GRONINGEN, NETHERLANDS.
C3 University of Groningen
RP NETHERLANDS INST DAIRY RES, DEPT NUTR, POB 20, 6710 BA EDE, NETHERLANDS.
CR ALLINGER UG, 1989, AM J CLIN NUTR, V50, P992, DOI 10.1093/ajcn/50.5.992
   BESSEY OA, 1946, J BIOL CHEM, V164, P321
   BIRD RP, 1986, CARCINOGENESIS, V7, P1657, DOI 10.1093/carcin/7.10.1657
   CATS A, 1991, GASTROENTEROLOGY, V100, P0
   CHIJIIWA K, 1988, BIOCHIM BIOPHYS ACTA, V962, P208
   COLEMAN R, 1987, BIOCHEMICAL SOCIETY TRANSACTIONS, V15, P0
   DEJONG C, 1990, HRC-J HIGH RES CHROM, V13, P94, DOI 10.1002/jhrc.1240130204
   FISHMAN WH, 1962, BIOCHIM BIOPHYS ACTA, V62, P363, DOI 10.1016/0006-3002(62)90266-4
   Fiske CH, 1925, J BIOL CHEM, V66, P375
   GARLAND CF, 1989, LANCET, V2, P1176, DOI 10.1016/s0140-6736(89)91789-3
   GOVERS MJA, 1993, IN PRESS GUT, V0, P0
   GREGOIRE RC, 1989, GUT, V30, P376, DOI 10.1136/gut.30.3.376
   LANS JI, 1991, CANCER RES, V51, P3416
   LAPRE J A, 1991, GASTROENTEROLOGY, V100, P0
   LAPRE JA, 1992, CARCINOGENESIS, V13, P41, DOI 10.1093/carcin/13.1.41
   LAPRE JA, 1991, AM J PHYSIOL, V261, PG907, DOI 10.1152/ajpgi.1991.261.6.G907
   LAPRE JA, 1992, AM J PHYSIOL, V263, PG333, DOI 10.1152/ajpgi.1992.263.3.G333
   LAPRE JA, 1993, IN PRESS CANCR RES, V0, P0
   LEHMANN FG, 1975, CLIN CHIM ACTA, V65, P257, DOI 10.1016/0009-8981(75)90251-X
   LIPKIN M, 1989, CANCER RES, V49, P248
   LIPKIN M, 1988, CANCER RES, V48, P235
   LIPKIN M, 1985, NEW ENGL J MED, V313, P1381, DOI 10.1056/NEJM198511283132203
   NEWMARK HL, 1984, JNCI-J NATL CANCER I, V72, P1323
   NEWMARK HL, 1985, LARGE BOWEL CANCER, V0, P102
   RAFTER JJ, 1987, AM J CLIN NUTR, V45, P559, DOI 10.1093/ajcn/45.3.559
   RESHEF R, 1990, CANCER RES, V50, P1764
   ROZEN P, 1989, GUT, V30, P650, DOI 10.1136/gut.30.5.650
   SETCHELL KDR, 1983, J LIPID RES, V24, P1085
   SHAW R, 1978, J LIPID RES, V19, P783
   SIMONS K, 1988, BIOCHEMISTRY-US, V27, P6197, DOI 10.1021/bi00417a001
   SORENSON AW, 1988, NUTR CANCER, V11, P135, DOI 10.1080/01635588809513981
   STADLER J, 1988, GUT, V29, P1326, DOI 10.1136/gut.29.10.1326
   STERN HS, 1990, SURGERY, V108, P528
   VANDERMEER R, 1990, GASTROENTEROLOGY, V99, P1653, DOI 10.1016/0016-5085(90)90471-C
   VANDERMEER R, 1985, BIOCHEM J, V229, P265, DOI 10.1042/bj2290265
   VANDERMEER R, 1991, AM J PHYSIOL, V260, PG142, DOI 10.1152/ajpgi.1991.260.1.G142
   VELARDI ALM, 1991, GASTROENTEROLOGY, V101, P457, DOI 10.1016/0016-5085(91)90025-G
   Weisburger J H, 1987, IMPORTANT ADV ONCOL, V0, P197
   WILLETT W, 1989, NATURE, V338, P389, DOI 10.1038/338389a0
   WILLETT WC, 1990, NEW ENGL J MED, V323, P1664, DOI 10.1056/NEJM199012133232404
   WRONG O, 1965, CLIN SCI, V28, P357
NR 41
TC 53
Z9 54
U1 0
U2 1
PU AMER ASSOC CANCER RESEARCH
PI PHILADELPHIA
PA 615 CHESTNUT ST, 17TH FLOOR, PHILADELPHIA, PA 19106-4404 USA
SN 0008-5472
EI 1538-7445
J9 CANCER RES
JI Cancer Res.
PD JAN 15
PY 1993
VL 53
IS 2
BP 248
EP 253
DI 
PG 6
WC Oncology
SC Oncology
GA KF731
UT WOS:A1993KF73100011
PM 8417817
DA 2025-02-23
ER

PT J
AU MCINTOSH, GH
   JORGENSEN, L
   ROYLE, P
AF MCINTOSH, GH
   JORGENSEN, L
   ROYLE, P
TI THE POTENTIAL OF AN INSOLUBLE DIETARY FIBER-RICH SOURCE FROM BARLEY TO PROTECT FROM DMH-INDUCED INTESTINAL TUMORS IN RATS
SO NUTRITION AND CANCER-AN INTERNATIONAL JOURNAL
LA English
DT Article
ID induced colon carcinogenesis; bowel-cancer mortality; wheat bran; environmental factors; britain; cholesterol; foods
AB The influence of soluble and insoluble dietary fiber supplements from barley and wheat on colon cancer risk was assessed using male Sprague-Dawley rats from four weeks of age on a semipurified (AIN76A) rat diet modified to contain 20% fat of mixed animal and plant origin and 5% dietary fiber. Gastrointestinal tumors were induced with dimethylhydrazine given weekly for five weeks at 15 mg/kg body wt by subcutaneous injection, commencing four weeks after rats were established on the experimental diets. At 32 weeks of age, rats were killed and tumors assessed The insoluble dietary fiber-rich source from barley (spent barley grain, SBG) was significantly more effective at preventing induced tumors than soluble fiber-rich commercial barley bran. There were no significant differences among the results for the other three fiber sources, which were intermediate in their influence. Both incidence of rats affected and tumor mass index were reduced, the latter significantly, when SBG was compared with commercial barley bran. SBG also produced a significant reduction in plasma cholesterol concentration (down 17%, p < 0.05) relative to wheat bran, but commercial barley bran was not different from wheat bran at this stage. Pure cellulose and outer-layer barley bran were, by comparison, only moderately effective in cancer prevention. SBG, like wheat bran, is a good source of cellulose and hemicellulose. It is also a good source of proteins, polyphenolics, fatty acids (including alpha-linolenic), vitamin E, and minerals. Further research is needed to clarify the relevance of these other factors to the differences observed SBG as a dietary fiber source appears to be very effective in protecting rats from dimethylhydyazine-induced intestinal cancer.
RP MCINTOSH, GH (corresponding author), CSIRO,DIV HUMAN NUTR,POB 10041 GOUGER ST,ADELAIDE,SA 5000,AUSTRALIA.
CR ALBERTS DS, 1990, JNCI-J NATL CANCER I, V82, P1280, DOI 10.1093/jnci/82.15.1280
   ARMSTRONG B, 1975, INT J CANCER, V15, P617, DOI 10.1002/ijc.2910150411
   BARBOLT TA, 1978, P SOC EXP BIOL MED, V157, P656, DOI 10.3181/00379727-157-40115
   BARKER DJP, 1984, BRIT J CANCER, V50, P693, DOI 10.1038/bjc.1984.238
   BARNES D S, 1983, NUTRITION AND CANCER, V5, P1, DOI 10.1080/01635588309513772
   BINGHAM S, 1979, BRIT J CANCER, V40, P456, DOI 10.1038/bjc.1979.201
   BINGHAM SA, 1985, BRIT J CANCER, V52, P399, DOI 10.1038/bjc.1985.207
   BURKITT DP, 1988, J NUTR, V118, P531, DOI 10.1093/jn/118.4.531
   BURKITT DP, 1975, REFINED CARBOHYDRATE, V0, P356
   CAMERON IL, 1989, CANCER RES, V49, P991
   CARPENTER MP, 1991, VITAMINS CANC PREVEN, V0, P61
   CHAUDHARY VK, 1990, CEREAL FOOD WORLD, V35, P560
   DECOSSE JJ, 1989, JNCI-J NATL CANCER I, V81, P1290, DOI 10.1093/jnci/81.17.1290
   DRASAR BS, 1973, BRIT J CANCER, V27, P167, DOI 10.1038/bjc.1973.20
   GOLDIN BR, 1988, BASIC CLIN PERSPECTI, V0, P319
   HEITMAN DW, 1990, JNCI, V81, P1154
   HENDERSON BE, 1991, SCIENCE, V254, P1131, DOI 10.1126/science.1957166
   HILL MJ, 1989, DIET AETIOLOGY CANCE, V0, P31
   JACOBS LR, 1988, AM J CLIN NUTR, V48, P775, DOI 10.1093/ajcn/48.3.775
   KANEDA T, 1980, J NUTR SCI VITAMINOL, V26, P497, DOI 10.3177/jnsv.26.497
   KLURFELD DM, 1992, CANCER RES, V52, P0
   KLURFELD DM, 1988, DIETARY FIBER CHEM P, V0, P403
   KOMIYAMA K, 1989, CHEM PHARM BULL, V37, P1369
   KRITCHEVSKY D, 1986, DIETARY FIBER BASIC, V0, P427
   Mallett A K, 1986, NUTR CANCER, V8, P125
   MCINTOSH GH, 1992, NUTR CANCER, V17, P47, DOI 10.1080/01635589209514172
   MCINTOSH GH, 1991, AM J CLIN NUTR, V53, P1205, DOI 10.1093/ajcn/53.5.1205
   MCINTYRE A, 1991, GASTROENTEROLOGY, V101, P1274, DOI 10.1016/0016-5085(91)90077-X
   MCKEOWN-EYSSEN G E, 1985, NUTRITION AND CANCER, V7, P251, DOI 10.1080/01635588509513861
   NEWMARK HL, 1987, CAN J PHYSIOL PHARM, V65, P461, DOI 10.1139/y87-079
   OWEN R W, 1987, NUTRITION AND CANCER, V9, P73
   Pedersen B, 1989, WORLD REV NUTR DIET, V60, P1
   REDDY BS, 1980, ADV CANCER RES, V32, P241
   REDDY BS, 1981, JNCI, V66, P533
   ROSEN M, 1988, AM J EPIDEMIOL, V127, P42, DOI 10.1093/oxfordjournals.aje.a114789
   SELVENDRAN RR, 1987, SCAND J GASTROENTERO, V22, P33, DOI 10.3109/00365528709095848
   SINKELDAM EJ, 1990, CANCER RES, V50, P1092
   TROCK B, 1990, JNCI-J NATL CANCER I, V82, P650, DOI 10.1093/jnci/82.8.650
   TRUDEL JL, 1983, SURGERY, V94, P691
   WALLENSTEIN S, 1980, CIRC RES, V47, P1, DOI 10.1161/01.RES.47.1.1
   WATANABE K, 1979, JNCI-J NATL CANCER I, V63, P141
   WHITEHEAD JS, 1976, CLIN CHIM ACTA, V72, P315, DOI 10.1016/0009-8981(76)90193-5
   1989, 1900, P593, V0, P0
NR 43
TC 40
Z9 42
U1 0
U2 9
PU LAWRENCE ERLBAUM ASSOC INC
PI MAHWAH
PA 10 INDUSTRIAL AVE, MAHWAH, NJ 07430-2262
SN 0163-5581
EI 
J9 NUTR CANCER
JI Nutr. Cancer
PD JUN 15
PY 1993
VL 19
IS 2
BP 213
EP 221
DI 10.1080/01635589309514252
PG 9
WC Oncology; Nutrition & Dietetics
SC Oncology; Nutrition & Dietetics
GA LC642
UT WOS:A1993LC64200011
PM 8389043
DA 2025-02-23
ER

PT J
AU ZARIDZE, D
   FILIPCHENKO, V
   KUSTOV, V
   SERDYUK, V
   DUFFY, S
AF ZARIDZE, D
   FILIPCHENKO, V
   KUSTOV, V
   SERDYUK, V
   DUFFY, S
TI DIET AND COLORECTAL-CANCER - RESULTS OF 2 CASE-CONTROL STUDIES IN RUSSIA
SO EUROPEAN JOURNAL OF CANCER
LA English
DT Article
ID colon cancer; risk; epidemiology; consumption; brewery; workers; moscow; breast; rectum; death
AB Two case-control studies of diet and colorectal cancer were conducted in Moscow and Khabarovsk. The Moscow study comprised 100 cases of colorectal cancer and 100 neighbourhood controls. The Khabarovsk study consisted of 117 cases of colorectal cancer and 117 population controls. A history of the usual dietary intake one year prior to interview was taken using a food frequency questionnaire. Effects were adjusted in analysis for energy intake and education. Significantly reduced risks were observed with high intakes of cellulose (P = 0.001), beta-carotene (P = 0.002), vitamin C (P = 0.007), polyunsaturated fatty acids (PUFA) (P = 0.004), cholesterol (P = 0.04), and with a high ratio of PUFA to saturated fatty acids (SFA) (P = 0.002). Significant increases in risk were observed in association with high ratios of intakes of protein to cellulose (P = 0.002) and of fat to cellulose (P = 0.008). High intake of total fat was associated with non-significant decrease in the risk (P = 0.12), while high intake of SFA resulted in statistically non-significant increase in risk (P = 0.40). Significant reductions in risk were associated with high frequencies of consumption of vegetables (P = 0.001) and fruit (P = 0.009). There were results suggestive of a decreased risk with a high frequency of milk consumption (P = 0.06) and an increased risk in association with a ratio of meat to vegetable frequencies (P = 0.09). After adjustment among factors effecting risk of colorectal cancer statistically significant increase in the risk was seen only for protein/cellulose ratio and significant protective effect for PUFA/SFA ratio, beta-carotene and vegetable consumption.
C1 MRC,BIOSTAT UNIT,CAMBRIDGE CB2 2BW,ENGLAND.
   KHABAROVSK MED INST,DEPT ONCOL,KHABAROVSK 68000,USSR.
C3 MRC Biostatistics Unit
RP ZARIDZE, D (corresponding author), USSR ACAD MED SCI,CTR CANC RES,INST CARCINOGENESIS,DEPT CANC EPIDEMIOL,24 KASHIRSKOYE SHOSSE,MOSCOW 115478,USSR.
CR Breslow NE, 1980, STAT METHODS CANC RE, V1, P0
   BRISTOL JB, 1985, BMJ-BRIT MED J, V291, P1467, DOI 10.1136/bmj.291.6507.1467
   DALES LG, 1979, AM J EPIDEMIOL, V109, P132, DOI 10.1093/oxfordjournals.aje.a112668
   DEAN G, 1979, BRIT J CANCER, V40, P581, DOI 10.1038/bjc.1979.223
   GRAHAM S, 1988, AM J EPIDEMIOL, V128, P490, DOI 10.1093/oxfordjournals.aje.a114997
   HOFF G, 1986, SCAND J GASTROENTERO, V21, P199, DOI 10.3109/00365528609034647
   JAIN M, 1980, INT J CANCER, V26, P757, DOI 10.1002/ijc.2910260609
   JENSEN OM, 1979, INT J CANCER, V23, P454, DOI 10.1002/ijc.2910230404
   Kune S, 1987, NUTR CANCER, V9, P21
   LEE HP, 1989, INT J CANCER, V43, P1007, DOI 10.1002/ijc.2910430609
   MACQUARTMOULIN G, 1986, INT J CANCER, V38, P183, DOI 10.1002/ijc.2910380207
   MANOUSOS O, 1983, INT J CANCER, V32, P1, DOI 10.1002/ijc.2910320102
   MARTINEZ I, 1979, ADV MED ONCOL RES ED, V3, P45
   MODAN B, 1975, J NATL CANCER I, V55, P15, DOI 10.1093/jnci/55.1.15
   PHILLIPS RL, 1975, CANCER RES, V35, P3513
   PIKE MC, 1989, AM J EPIDEMIOL, V129, P1312, DOI 10.1093/oxfordjournals.aje.a115254
   POTTER JD, 1986, JNCI-J NATL CANCER I, V76, P557, DOI 10.1093/jnci/76.4.557
   SKURICHIN IM, 1987, CHEM COMPOSITION FOO, V2, P0
   SKURICHIN IM, 1987, CHEM COMPOSITION FOO, V1, P0
   SLATTERY ML, 1988, AM J EPIDEMIOL, V128, P989
   TUYNS AJ, 1988, NUTR CANCER, V11, P189, DOI 10.1080/01635588809513986
   WHITTEMORE AS, 1990, INT J CANCER, V45, P915
   WILLETT W, 1989, NATURE, V338, P389, DOI 10.1038/338389a0
   WYNDER EL, 1967, CANCER-AM CANCER SOC, V20, P1520, DOI 10.1002/1097-0142(196709)20:9<1520::AID-CNCR2820200920>3.0.CO;2-3
   YOUNG TB, 1988, INT J CANCER, V42, P167, DOI 10.1002/ijc.2910420205
   ZARIDE DG, 1990, INT J CANCER, V45, P583, DOI 10.1002/ijc.2910450336
   ZARIDZE D, 1991, INT J CANCER, V48, P493, DOI 10.1002/ijc.2910480404
   ZARIDZE D, 1991, SEP INT M MOSC, V0, P0
   ZARIDZE DG, 1983, JNCI-J NATL CANCER I, V70, P389
NR 31
TC 70
Z9 73
U1 0
U2 5
PU PERGAMON-ELSEVIER SCIENCE LTD
PI OXFORD
PA THE BOULEVARD, LANGFORD LANE, KIDLINGTON, OXFORD, ENGLAND OX5 1GB
SN 0959-8049
EI 
J9 EUR J CANCER
JI Eur. J. Cancer
PD JUN 15
PY 1993
VL 29A
IS 1
BP 112
EP 115
DI 10.1016/0959-8049(93)90586-5
PG 4
WC Oncology
SC Oncology
GA JY056
UT WOS:A1993JY05600021
PM 1445726
DA 2025-02-23
ER

PT J
AU VATTEN, LJ
   BJERVE, KS
   ANDERSEN, A
   JELLUM, E
AF VATTEN, LJ
   BJERVE, KS
   ANDERSEN, A
   JELLUM, E
TI POLYUNSATURATED FATTY-ACIDS IN SERUM PHOSPHOLIPIDS AND RISK OF BREAST-CANCER - A CASE CONTROL STUDY FROM THE JANUS-SERUM-BANK IN NORWAY
SO EUROPEAN JOURNAL OF CANCER
LA English
DT Article
ID dietary-fat; mammary carcinogenesis; fish consumption; epidemiology; follow; women
AB We have tested the hypothesis that specific polyunsaturated fatty acids (PUFA) of the n-3 and n-6 families, as measured in serum phospholipids, are negatively associated with the risk of breast cancer. The study is based on serum samples from women who have donated blood to the Janus serum bank at the University Hospital in Oslo, Norway. It consists of sera from 87 women who developed breast cancer (cases) subsequent to blood donation and 235 women who were free of any diagnosed cancer (controls), but were of similar age and had similar blood storage time as the cases. We measured fatty acids (monounsaturated, polyunsaturated and saturated) in serum phospholipids, and made comparisons between cases and controls. The results showed that there was an inverse relation between the n-6 PUFA linoleic acid (18 : 2n-6) and risk of breast cancer, but this association was restricted to women who were 55 years and younger. In this age group, the relative risk (odds ratio) of women in the highest quartile of linoleic acid was 0.4 (95% confidence limits, 0.2 and 1.0) compared with women in the lowest quartile, and there was a negative trend over quartiles of linoleic acid (Mantel's chi for trend = -2.49, P < 0.02). No association was noted between the n-3 PUFA of marine oil origin and breast cancer risk. If the measured concentration of linoleic acid in serum phospholipids reliably reflects dietary intake, these data suggest that linoleic acid in the diet may decrease breast cancer risk among women at premenopausal and perimenopausal age. No similar association with n-3 unsaturated fatty acids was observed. It is noteworthy that none of the measured fatty acids (saturated or unsaturated) showed a positive association with breast cancer risk.
C1 UNIV HOSP TRONDHEIM, DEPT CLIN CHEM, TRONDHEIM, NORWAY.
   UNIV OSLO, RIKSHOSP, DEPT CLIN BIOCHEM, OSLO, NORWAY.
   NORWEGIAN CANC REGISTRY, OSLO, NORWAY.
C3 Norwegian University of Science & Technology (NTNU); University of Oslo; National Hospital Norway
RP UNIV TRONDHEIM, INST COMMUNITY MED & GEN PRACTICE, N-7005 TRONDHEIM, NORWAY.
CR ARMSTRONG B, 1975, INT J CANCER, V15, P617, DOI 10.1002/ijc.2910150411
   BJARTVEIT K, 1979, ACTA MED SCAND S, V634, P0
   BONAA KH, 1992, AM J CLIN NUTR, V55, P1126, DOI 10.1093/ajcn/55.6.1126
   BONAA KH, 1990, NEW ENGL J MED, V322, P795, DOI 10.1056/NEJM199003223221202
   BUELL P, 1973, J NATL CANCER I, V51, P1479, DOI 10.1093/jnci/51.5.1479
   CARROLL KK, 1975, CANCER RES, V35, P3374
   CARROLL KK, 1979, LIPIDS, V14, P155, DOI 10.1007/BF02533866
   DOLECEK TA, 1991, WORLD REV NUTR DIET, V66, P205
   DOUGHERTY RM, 1987, AM J CLIN NUTR, V45, P443, DOI 10.1093/ajcn/45.2.443
   ENIG MG, 1978, FED PROC, V37, P2215
   FONNEBO V, 1991, CANCER, V68, P666
   FRANKEL E N, 1980, PROGRESS IN LIPID RESEARCH, V19, P1, DOI 10.1016/0163-7827(80)90006-5
   GRAHAM S, 1982, AM J EPIDEMIOL, V116, P68, DOI 10.1093/oxfordjournals.aje.a113403
   HIRAYAMA T, 1978, PREV MED, V7, P173, DOI 10.1016/0091-7435(78)90244-X
   HOWE GR, 1991, J NATL CANCER I, V83, P336, DOI 10.1093/jnci/83.5.336
   HOWE GR, 1990, JNCI-J NATL CANCER I, V82, P561, DOI 10.1093/jnci/82.7.561
   IP C, 1987, AM J CLIN NUTR, V45, P218, DOI 10.1093/ajcn/45.1.218
   JELLUM E, 1987, BIOCH CLIN, V11, P191
   JELLUM E, 1991, IN PRESS JANUS SERUM, V0, P0
   JONES DY, 1987, JNCI-J NATL CANCER I, V79, P465
   KAIZER L, 1989, NUTR CANCER, V12, P61, DOI 10.1080/01635588909514002
   KARMALI RA, 1984, JNCI-J NATL CANCER I, V73, P457, DOI 10.1093/jnci/73.2.457
   KATSOUYANNI K, 1986, INT J CANCER, V38, P815, DOI 10.1002/ijc.2910380606
   LEE HP, 1991, LANCET, V337, P1197, DOI 10.1016/0140-6736(91)92867-2
   LUBIN JH, 1981, INT J CANCER, V28, P685, DOI 10.1002/ijc.2910280605
   MILLER AB, 1978, AM J EPIDEMIOL, V107, P499, DOI 10.1093/oxfordjournals.aje.a112569
   PHILLIPS RL, 1983, CANCER RES, V43, P2403
   PRENTICE RL, 1990, CANCER CAUSE CONTROL, V1, P81, DOI 10.1007/BF00053187
   PRENTICE RL, 1991, CANCER CAUSE CONTROL, V2, P53, DOI 10.1007/BF00052360
   QUINN D, 1983, PROG LIPID RES, V22, P35, DOI 10.1016/0163-7827(83)90003-6
   Rothman KJ, 1986, MODERN EPIDEMIOLOGY, V0, P0
   Tomatis L, 1990, IARC SCI PUBLICATION, V100, P0
   TONIOLO P, 1989, JNCI-J NATL CANCER I, V81, P278, DOI 10.1093/jnci/81.4.278
   VANHOUWELINGEN AC, 1989, ATHEROSCLEROSIS, V75, P157, DOI 10.1016/0021-9150(89)90172-X
   VATTEN LJ, 1990, INT J CANCER, V46, P12, DOI 10.1002/ijc.2910460105
   VOGEL WC, 1970, LIPIDS, V5, P385, DOI 10.1007/BF02532103
   Willett W, 1990, MONOGRAPHS EPIDEMIOL, V15, P0
   WILLETT WC, 1990, CANCER CAUSE CONTROL, V1, P103, DOI 10.1007/BF00053190
   WILLETT WC, 1987, NEW ENGL J MED, V316, P22, DOI 10.1056/NEJM198701013160105
   ZARIDZE D, 1991, INT J CANCER, V48, P493, DOI 10.1002/ijc.2910480404
   ZARIDZE DG, 1990, INT J CANCER, V45, P807, DOI 10.1002/ijc.2910450502
NR 41
TC 62
Z9 65
U1 0
U2 4
PU ELSEVIER SCI LTD
PI OXFORD
PA THE BOULEVARD, LANGFORD LANE, KIDLINGTON, OXFORD OX5 1GB, OXON, ENGLAND
SN 0959-8049
EI 1879-0852
J9 EUR J CANCER
JI Eur. J. Cancer
PD JUN 15
PY 1993
VL 29A
IS 4
BP 532
EP 538
DI 10.1016/S0959-8049(05)80146-7
PG 7
WC Oncology
SC Oncology
GA KJ500
UT WOS:A1993KJ50000014
PM 8435206
DA 2025-02-23
ER

PT J
AU WEI, Z
   MCLAUGHLIN, JK
   GRIDLEY, G
   BJELKE, E
   SCHUMAN, LM
   SILVERMAN, DT
   WACHOLDER, S
   COCHIEN, HT
   BLOT, WJ
   FRAUMENI, JF
AF WEI, Z
   MCLAUGHLIN, JK
   GRIDLEY, G
   BJELKE, E
   SCHUMAN, LM
   SILVERMAN, DT
   WACHOLDER, S
   COCHIEN, HT
   BLOT, WJ
   FRAUMENI, JF
TI A COHORT STUDY OF SMOKING, ALCOHOL-CONSUMPTION, AND DIETARY FACTORS FOR PANCREATIC-CANCER (UNITED-STATES)
SO CANCER CAUSES & CONTROL
LA English
DT Article
DE ALCOHOL DRINKING; COFFEE; COHORT STUDY; DIET; MORTALITY; PANCREATIC NEOPLASM; TOBACCO; UNITED-STATES; WHITE MALES
AB Risk factors for pancreatic cancer were evaluated in a cohort study of 17,633 White men in the United States who responded to a mailed questionnaire in 1966 and were followed-up through 1986 for mortality. Cigarette smoking and alcohol consumption were found to be important risk factors for pancreatic cancer. Risks increased significantly with number of cigarettes smoked, reaching fourfold for smokers of 25 or more cigarettes per day relative to nonsmokers. Alcohol intake also was related significantly to risk, with consumers of 10 or more drinks per month having three times the risk of nondrinkers, but dose-response trends among drinkers were not smooth. Coffee consumption was unrelated to risk. Dietary analyses revealed a rising rate of pancreatic cancer mortality with increasing consumption of meat after adjustment for other risk factors. Men in the highest quartile of meat intake had about three times the risk of those in the lowest quartile. No consistent association, however, was observed for consumption of fruits, vegetables, or grains. This study confirms cigarette smoking as an important risk factor for pancreatic cancer, and provides evidence that elevated intake of alcohol and meat may increase the risk of this fatal malignancy.
C1 NCI,EPIDEMIOL & BIOSTAT PROGRAM,BETHESDA,MD 20892.
C3 National Institutes of Health (NIH) - USA; NIH National Cancer Institute (NCI)
NR 0
TC 27
Z9 35
U1 0
U2 5
PU RAPID SCIENCE PUBLISHERS
PI LONDON
PA 2-6 BOUNDARY ROW, LONDON, ENGLAND SE1 8NH
SN 0957-5243
EI 
J9 CANCER CAUSE CONTROL
JI Cancer Causes Control
PD SEP 15
PY 1993
VL 4
IS 5
BP 477
EP 482
DI 
PG 6
WC Oncology; Public, Environmental & Occupational Health
SC Oncology; Public, Environmental & Occupational Health
GA MA383
UT WOS:A1993MA38300010
PM 8218880
DA 2025-02-23
ER

PT J
AU SLOB, ICM
   LAMBREGTS, JLMC
   SCHUIT, AJ
   KOK, FJ
AF SLOB, ICM
   LAMBREGTS, JLMC
   SCHUIT, AJ
   KOK, FJ
TI CALCIUM INTAKE AND 28-YEAR GASTROINTESTINAL CANCER MORTALITY IN DUTCH CIVIL-SERVANTS
SO INTERNATIONAL JOURNAL OF CANCER
LA English
DT Article
ID colon cancer; dietary-fat; deoxycholic-acid; high-risk; carcinogenesis; inhibition; epithelium; supplementation; proliferation; stomach
AB The association between calcium intake and gastrointestinal cancer mortality was investigated in a 28-year follow-up study. Data were obtained from a general health examination in 1953-1954 among Dutch civil servants and their spouses, aged 40 to 65 years. Information from 2,591 participants was used for this study. Risk analyses were performed using logistic regression models with the highest quintile of calcium intake as reference. No statistically significant relation between calcium intake and gastrointestinal cancer mortality is observed, although the risk estimate for women with the lowest calcium intake is substantial. Odds ratios (OR) were adjusted for age, energy intake and dietary fiber. After inclusion of other potential confounders to the models (body-mass index and smoking habits), the results hardly differed. Both men and women who died of colorectal cancer had a lower mean calcium intake compared to the rest of the population. For women this was statistically significant. Our results suggest that a low calcium intake may be related to gastrointestinal cancer mortality among women of this study population.
C1 AGR UNIV WAGENINGEN, DEPT EPIDEMIOL & PUBL HLTH, POB 238, 6700 AE WAGENINGEN, NETHERLANDS.
C3 Wageningen University & Research
CR APPLETON GVN, 1987, BRIT J SURG, V74, P523, DOI 10.1002/bjs.1800740635
   ARMITAGE P, 1981, STATISTICAL METHODS, V0, P0
   BIRD RP, 1986, LIPIDS, V21, P289, DOI 10.1007/BF02536415
   DEBRUIN A, 1984, KWART EEUW ONDERZOEK, V0, P0
   GARLAND C, 1985, LANCET, V1, P307, DOI 10.1016/S0140-6736(85)91082-7
   GRAHAM DY, 1983, DIGEST DIS SCI, V28, P733, DOI 10.1007/BF01312564
   GREGOIRE RC, 1989, GUT, V30, P376, DOI 10.1136/gut.30.3.376
   GUO YS, 1990, NUTR CANCER, V14, P149, DOI 10.1080/01635589009514089
   HEILBRUN LK, 1985, LANCET, V1, P925
   HEILBRUN LK, 1986, AM J CLIN NUTR, V43, P306, DOI 10.1093/ajcn/43.2.306
   KOMMISSIE UCV, 1984, UITGEBREIDE VOEDINGS, V0, P0
   MCGEE D, 1984, J CHRON DIS, V37, P713, DOI 10.1016/0021-9681(84)90040-7
   NEWMARK HL, 1984, JNCI-J NATL CANCER I, V72, P1323
   NEWMARK HL, 1985, LARGE BOWEL CANCER C, V0, P0
   PENCE BC, 1988, CARCINOGENESIS, V9, P187, DOI 10.1093/carcin/9.1.187
   RAFTER JJ, 1986, GUT, V27, P1320, DOI 10.1136/gut.27.11.1320
   RESHEF R, 1990, CANCER RES, V50, P1764
   Rothman KJ, 1986, MODERN EPIDEMIOLOGY, V0, P0
   ROZEN P, 1982, COLONIC CARCINOGENES, V0, P101
   SLATTERY ML, 1988, AM J EPIDEMIOL, V128, P504, DOI 10.1093/oxfordjournals.aje.a114998
   STEMMERMANN GN, 1990, DIS COLON RECTUM, V33, P190, DOI 10.1007/BF02134177
   STERN HS, 1990, SURGERY, V108, P528
   VANDENBROUCKE JP, 1984, AM J EPIDEMIOL, V119, P742, DOI 10.1093/oxfordjournals.aje.a113795
   VANDERHEIDE RM, 1959, THESIS U AMSTERDAM, V0, P0
   VANDERMEER R, 1991, B INT DAIRY FEDERATI, V255, P55
   VANDERVIJVER LPL, 1992, INT J EPIDEMIOL, V21, P36, DOI 10.1093/ije/21.1.36
   WARGOVICH MJ, 1983, CARCINOGENESIS, V4, P1205, DOI 10.1093/carcin/4.9.1205
   WARGOVICH MJ, 1984, CANCER LETT, V23, P253, DOI 10.1016/0304-3835(84)90091-0
   WARGOVICH MJ, 1990, CANCER LETT, V53, P17, DOI 10.1016/0304-3835(90)90005-I
   WILLETT W, 1986, AM J EPIDEMIOL, V124, P17, DOI 10.1093/oxfordjournals.aje.a114366
   YOU WC, 1988, CANCER RES, V48, P3518
   1977, 1900, V1, V0, P0
NR 33
TC 12
Z9 15
U1 0
U2 1
PU WILEY
PI HOBOKEN
PA 111 RIVER ST, HOBOKEN 07030-5774, NJ USA
SN 0020-7136
EI 1097-0215
J9 INT J CANCER
JI Int. J. Cancer
PD APR 22
PY 1993
VL 54
IS 1
BP 20
EP 25
DI 10.1002/ijc.2910540105
PG 6
WC Oncology
SC Oncology
GA KZ376
UT WOS:A1993KZ37600004
PM 8478144
DA 2025-02-23
ER

PT J
AU ALINK, GM
   KUIPER, HA
   HOLLANDERS, VMH
   KOEMAN, JH
AF ALINK, GM
   KUIPER, HA
   HOLLANDERS, VMH
   KOEMAN, JH
TI EFFECT OF HEAT PROCESSING AND OF VEGETABLES AND FRUIT IN HUMAN DIETS ON 1,2-DIMETHYLHYDRAZINE-INDUCED COLON CARCINOGENESIS IN RATS
SO CARCINOGENESIS
LA English
DT Article
ID f344 rats; heterocyclic amines; nutritional factors; mammary-gland; cooked foods; wheat bran; cancer; fat; etiology; tumorigenesis
AB The purpose of the present study was to investigate the modulating effect of heat processing and of vegetables and fruit in human diets on 1,2-dimethylhydrazine (DMH)-induced colon tumors. Groups of 36-45 male Wistar rats were fed for the whole experiment, starting at 4 weeks of age, one of the following diets: a semi-synthetic animal diet (A, control); diet A to which vegetables and fruit were added (B); a raw human diet (meat, bread and eggs) supplemented with semi-synthetic compounds (C); diet C with fried or baked products (D); a complete human diet consisting of heated products, and vegetables and fruit (E). The animal diets (A and B) contained 21.6% fat energy (E), 26.0% protein E, 52.4% carbohydrate E and 10.7% (w/w) fiber. The human diets (C, D and E) contained 40.6% fat E, 13.2% protein E, 46.2% carbohydrate E and 5% (w/w) fiber. Starting at 8 weeks of age and after 4 weeks of feeding the experimental diets, each rat was s.c. injected 50 mg/kg body wt, DMH for 10 weeks once weekly. At the end of the experiment, at the age of 9 months, all rats were killed and macroscopic abnormalities were collected. The colon was examined microscopically for tumors and lesions suspected of being tumors. The results revealed a lower incidence of adenomas in rats consuming the animal diet with vegetables and fruit (B) compared with the control animal diet (A). In contrast to the animal diets, vegetables and fruit added to fried or baked human diets showed no protection at all, but even increased the incidence of carcinomas. Heat processing alone had no significant effect on the DMH-induced tumor incidence. As the fat content and heat processing were main variables between the animal and human diets containing vegetables and fruit, the results obtained suggest that one of these factors or both influence the tumor-modulating effect of non-nutrient substances in vegetables and fruit.
C1 RIKILT, DLO, STATE INST QUAL CONTROL AGR PROD, DEPT TOXICOL, WAGENINGEN, NETHERLANDS.
   TNO, INST TOXICOL & NUTR, ZEIST, NETHERLANDS.
C3 Wageningen University & Research; Netherlands Organization Applied Science Research
RP AGR UNIV WAGENINGEN, DEPT TOXICOL, TUINLAAN 5, 6703 HE WAGENINGEN, NETHERLANDS.
CR ALINK GM, 1988, FOOD CHEM TOXICOL, V26, P883, DOI 10.1016/0278-6915(88)90085-3
   ALINK GM, 1989, FOOD CHEM TOXICOL, V27, P427, DOI 10.1016/0278-6915(89)90028-8
   ALINK GM, 1988, MUTAT RES, V206, P387, DOI 10.1016/0165-1218(88)90125-5
   Bird R P, 1986, NUTR CANCER, V8, P93
   BIRD RP, 1986, LIPIDS, V21, P289, DOI 10.1007/BF02536415
   BIRT DF, 1990, NUTR REV, V48, P1, DOI 10.1111/j.1753-4887.1990.tb02870.x
   BRENNANCRADDOCK WE, 1990, FOOD ADDIT CONTAM, V7, PS53, DOI 10.1080/02652039009373845
   BRUCE WR, 1987, CANCER RES, V47, P4237
   CAMERON IL, 1989, CANCER RES, V49, P991
   CARMAN RJ, 1988, MUTAT RES, V206, P335, DOI 10.1016/0165-1218(88)90119-X
   CHEAH PY, 1990, NUTR CANCER, V14, P5, DOI 10.1080/01635589009514073
   DEVET HCW, 1981, NUTR REP INT, V23, P653
   DOLARA P, 1986, MUTAT RES, V175, P255, DOI 10.1016/0165-7992(86)90063-1
   DOLL R, 1981, JNCI-J NATL CANCER I, V66, P1191, DOI 10.1093/jnci/66.6.1192
   GLAUERT HP, 1989, TOXICOL LETT, V48, P283, DOI 10.1016/0378-4274(89)90055-6
   GRAHAM S, 1978, JNCI-J NATL CANCER I, V61, P709
   HA YL, 1987, CARCINOGENESIS, V8, P1881, DOI 10.1093/carcin/8.12.1881
   HEITMAN DW, 1989, CANCER RES, V49, P5581
   HILL MJ, 1985, DIET HUMAN CARCINOGE, V0, P149
   HIRAYAMA T, 1985, DIET HUMAN CARCINOGE, V0, P191
   HIROSE M, 1990, CARCINOGENESIS, V11, P731, DOI 10.1093/carcin/11.5.731
   JACOBS LR, 1983, CANCER RES, V43, P4057
   KATO T, 1989, CARCINOGENESIS, V10, P601, DOI 10.1093/carcin/10.3.601
   KROES R, 1986, FASEB J, V45, P136
   LYON JL, 1988, AM J EPIDEMIOL, V128, P1000
   MASKENS AP, 1981, CANCER RES, V41, P1240
   McCullagh P, 1989, GEN LINEAR MODELS, V0, P193
   MCSHERRY CK, 1989, CANCER RES, V49, P6039
   NAUSS KM, 1987, AM J CLIN NUTR, V45, P243, DOI 10.1093/ajcn/45.1.243
   NELSON RL, 1988, NUTR CANCER, V11, P215, DOI 10.1080/01635588809513990
   NEWMARK HL, 1990, NUTR CANCER, V14, P161, DOI 10.1080/01635589009514091
   NIGRO ND, 1979, JNCI-J NATL CANCER I, V62, P1097
   NUTTER RL, 1990, NUTR CANCER, V13, P141, DOI 10.1080/01635589009514055
   OHGAKI H, 1986, ENVIRON HEALTH PERSP, V67, P129, DOI 10.2307/3430327
   PENCE BC, 1988, CARCINOGENESIS, V9, P187, DOI 10.1093/carcin/9.1.187
   RAO AV, 1988, NUTR CANCER, V11, P11, DOI 10.1080/01635588809513965
   REDDY BS, 1984, JNCI-J NATL CANCER I, V72, P745
   REDDY BS, 1977, CANCER RES, V37, P4156
   SANDFORTH F, 1984, Z GASTROENTEROL, V22, P586
   SIAN MS, 1987, ANTICANCER RES, V7, P293
   SINKELDAM EJ, 1990, CANCER RES, V50, P1092
   STROBEL HW, 1980, CANCER-AM CANCER SOC, V45, P1060, DOI 10.1002/1097-0142(19800315)45:5+<1060::AID-CNCR2820451305>3.0.CO;2-E
   SUGIMURA T, 1986, ENVIRON HEALTH PERSP, V67, P5, DOI 10.2307/3430310
   VANDENBERG J, 1981, CONSUMPTIE VOEDINGSM, V0, P0
   VANTASSELL RL, 1990, MUTAT RES, V238, P209, DOI 10.1016/0165-1110(90)90013-2
   WATTENBERG LW, 1983, CANCER RES, V43, P2448
   WILPART M, 1983, CARCINOGENESIS, V4, P45, DOI 10.1093/carcin/4.1.45
   ZARIDZE DG, 1983, JNCI-J NATL CANCER I, V70, P389
NR 48
TC 21
Z9 21
U1 0
U2 2
PU OXFORD UNIV PRESS
PI OXFORD
PA GREAT CLARENDON ST, OXFORD OX2 6DP, ENGLAND
SN 0143-3334
EI 1460-2180
J9 CARCINOGENESIS
JI Carcinogenesis
PD MAR 15
PY 1993
VL 14
IS 3
BP 519
EP 524
DI 10.1093/carcin/14.3.519
PG 6
WC Oncology
SC Oncology
GA KT301
UT WOS:A1993KT30100028
PM 8453729
DA 2025-02-23
ER

PT J
AU ZHENG, W
   JIN, F
   DEVESA, SS
   BLOT, WJ
   FRAUMENI, JF
   GAO, YT
AF ZHENG, W
   JIN, F
   DEVESA, SS
   BLOT, WJ
   FRAUMENI, JF
   GAO, YT
TI DECLINING INCIDENCE IS GREATER FOR ESOPHAGEAL THAN GASTRIC-CANCER IN SHANGHAI, PEOPLES-REPUBLIC-OF-CHINA
SO BRITISH JOURNAL OF CANCER
LA English
DT Article
ID stomach-cancer; risk-factors; diet; epidemiology; mortality; consumption; linxian; trends; cardia; fruit
AB Temporal trends in the incidence of esophageal and gastric cancers during 1972 to 198 were addressed in urban Shanghai, the location of China's longest standing cancer registry. Over the 18 year study period, esophageal cancer rates decreased more than 50% from 28.8/100,000 person-years in 1972-74 to 13.3/100,000 in 1987-89 among men and from 11.3/100,000 to 5.4/100,000 among women. Reductions were apparent in each age group, but most pronounced among younger generations, with more than a 75% decline in incidence among those under age 55 years. The incidence rate for stomach cancer among men decreased 20% from 62.0/100,000 in 1972-74 to 50.1/100,000 in 1987-89. The reduction among women, however, was minor, from 23.9/100,000 to 23.2/100,000. The patterns varied by age, with declines among persons 45-64 years and increases among those in older and younger age groups. The determinants of these trends are not clear, but appear related in part to dietary changes.
C1 NCI,DIV CANC ETIOL,EPIDEMIOL & BIOSTAT PROGRAM,BETHESDA,MD 20892.
   SHANGHAI CANC INST,DEPT EPIDEMIOL,SHANGHAI 200032,PEOPLES R CHINA.
C3 National Institutes of Health (NIH) - USA; NIH National Cancer Institute (NCI); Shanghai Jiao Tong University
CR [Anonymous], 1988, IARC MONOGRAPHS ON THE EVALUATION OF CARCINOGENIC RISKS TO HUMANS, V44, P0
   [Anonymous], 1986, IARC MONOGRAPHS EVAL, V38, P0
   [Anonymous], 1976, IARC SCI PUBL (1971), V0, P0
   BLOT WJ, 1991, JAMA-J AM MED ASSOC, V265, P1287, DOI 10.1001/jama.265.10.1287
   BLOT WJ, 1987, AM J PUBLIC HEALTH, V77, P296, DOI 10.2105/AJPH.77.3.296
   BOEING H, 1991, CANCER CAUSE CONTROL, V2, P227, DOI 10.1007/BF00052138
   BOEING H, 1991, J CANCER RES CLIN, V117, P133, DOI 10.1007/BF01613137
   BROWN LM, 1988, JNCI-J NATL CANCER I, V80, P1620, DOI 10.1093/jnci/80.20.1620
   BUIATTI E, 1989, INT J CANCER, V44, P611, DOI 10.1002/ijc.2910440409
   BYERS T, 1984, ADV CANCER RES, V41, P1, DOI 10.1016/S0065-230X(08)60014-7
   CHENG KK, 1992, LANCET, V239, P1314
   COGGON D, 1989, JNCI-J NATL CANCER I, V81, P1178, DOI 10.1093/jnci/81.15.1178
   Gao Y T, 1982, NATL CANCER INST MONOGR, V62, P43
   GAO YT, 1983, TUMOR, V3, P193
   GRAHAM S, 1990, NUTR CANCER, V13, P19, DOI 10.1080/01635589009514042
   HAENSZEL W, 1985, AM J PUBLIC HEALTH, V75, P225, DOI 10.2105/AJPH.75.3.225
   Ji BT, 1992, TUMOR, V12, P201
   JIN F, 1993, INT J CANCER, V53, P764, DOI 10.1002/ijc.2910530510
   KNELLER RW, 1992, CANCER EPIDEM BIOMAR, V1, P113
   KURIHARA M, 1989, CANCER MORTALITY STA, V0, P0
   LI JY, 1989, INT J CANCER, V43, P755, DOI 10.1002/ijc.2910430502
   LU JB, 1985, INT J CANCER, V36, P643, DOI 10.1002/ijc.2910360603
   LU RF, 1987, TUMOR SHANGHAI, V7, P68
   MOLLER H, 1990, CANCER CAUSE CONTROL, V1, P181, DOI 10.1007/BF00053171
   MUIR C, 1987, IARC SCI PUBLICAT 88, V5, P0
   NEGRI E, 1991, INT J CANCER, V48, P350, DOI 10.1002/ijc.2910480307
   NOMURA A, 1991, NEW ENGL J MED, V325, P1132, DOI 10.1056/NEJM199110173251604
   PARKIN DM, 1988, INT J CANCER, V41, P184, DOI 10.1002/ijc.2910410205
   STEINMETZ KA, 1991, CANCER CAUSE CONTROL, V2, P325, DOI 10.1007/BF00051672
   WANG YP, 1992, CANCER CAUSE CONTROL, V3, P107, DOI 10.1007/BF00051650
   YOU WC, 1988, CANCER RES, V48, P3518
   ZIEGLER RG, 1981, JNCI-J NATL CANCER I, V67, P1199
NR 33
TC 20
Z9 22
U1 0
U2 2
PU STOCKTON PRESS
PI BASINGSTOKE
PA HOUNDMILLS, BASINGSTOKE, HAMPSHIRE, ENGLAND RG21 6XS
SN 0007-0920
EI 
J9 BRIT J CANCER
JI Br. J. Cancer
PD NOV 15
PY 1993
VL 68
IS 5
BP 978
EP 982
DI 10.1038/bjc.1993.465
PG 5
WC Oncology
SC Oncology
GA MD800
UT WOS:A1993MD80000026
PM 8217613
DA 2025-02-23
ER

PT J
AU LITTLE, J
   LOGAN, RFA
   HAWTIN, PG
   HARDCASTLE, JD
   TURNER, ID
AF LITTLE, J
   LOGAN, RFA
   HAWTIN, PG
   HARDCASTLE, JD
   TURNER, ID
TI COLORECTAL ADENOMAS AND DIET - A CASE-CONTROL STUDY OF SUBJECTS PARTICIPATING IN THE NOTTINGHAM FECAL OCCULT BLOOD SCREENING-PROGRAM
SO BRITISH JOURNAL OF CANCER
LA English
DT Article
ID colon cancer; polyps; epidemiology; population; history; rectum; breast
AB Diets high in animal fat and protein and low in fibre and calcium are thought to be factors in the etiology of colorectal cancer. Intakes of these nutrients were determined in three groups participating in a randomised trial of faecal occult blood (FOB) screening. A diet history was obtained by interview from 147 patients with colorectal adenomas, 153 age and sex matched FOB-negative controls (a) and 176 FOB-positive controls without colorectal neoplasia (b). Unconditional logistic regression was used to estimate relative risks (RR) and 95% confidence limits (up) adjusted for age, sex and social class. After adjustment for total energy intake, no associations were found with total, saturated or monounsaturated fat, or calcium intake. For total fibre intake there were non-linear relationships with both control groups with the crude RR for highest quintiles of total fibre intake compared to the lowest being 0.6, although this pattern was no longer apparent after adjustment for energy intake with group (a). In comparison with group (b) cereal fibre intake showed a more consistent inverse relationship with adenoma prevalence with the RR for ascending quintiles of intake being 1.0, 0.7 (0.3 -1.6), 0.5 (0.3-1.1), 0.7 (0.4-1.4) and 0.3 (0.1-0.6) (trend chi2 = 8.80, p = 0.003). In comparison with group (a), the adjusted RR for the highest quintile of cereal fibre intake compared with the lowest was 0.6, but no clear trend was apparent. There was an unexpected positive relationship between adenomas and polyunsaturated fat intake with the RR for having an adenoma being 1.0, 2.8 (1.3-6.1), 1.6 (0.7-3.4), 3.5 (1.6-7.5) and 2.3 (1.1-5.0) for ascending quintiles of polyunsaturated fat intakes (trend chi2 = 4.8, P = 0.03) in comparison with group (a) only. Our data, while providing no support for the role of dietary animal fat or protein, do support the protective role of dietary cereal fibre in the etiology of colorectal adenomas.
C1 UNIV NOTTINGHAM, QUEENS MED CTR, SCH MED, DEPT PUBL HLTH MED & EPIDEMIOL, NOTTINGHAM NG7 2UH, ENGLAND.
   UNIV NOTTINGHAM, QUEENS MED CTR, SCH MED, DEPT SURG, NOTTINGHAM NG7 2UH, ENGLAND.
C3 University of Nottingham; University of Nottingham
RP INT AGCY RES CANC, ANALYT EPIDEMIOL UNIT, SEARCH PROGRAMME, 150 COURS ALBERT THOMAS, F-69372 LYON, FRANCE.
CR ARMITAGE N, 1985, BRIT J CANCER, V51, P799, DOI 10.1038/bjc.1985.124
   BAKER RJ, 1985, GLIM GENERALISED LIN, V0, P0
   BURKITT DP, 1971, CANCER, V28, P3, DOI 10.1002/1097-0142(197107)28:1<3::AID-CNCR2820280104>3.0.CO;2-N
   CHANTEREAU MJ, 1992, GUT, V33, P259, DOI 10.1136/gut.33.2.259
   DRASAR BS, 1973, BRIT J CANCER, V27, P167, DOI 10.1038/bjc.1973.20
   ESSER W, 1980, Z GASTROENTEROL, V18, P30
   GATTESCHI B, 1991, INT J CANCER, V49, P509, DOI 10.1002/ijc.2910490406
   GIOVANNUCCI E, 1992, JNCI-J NATL CANCER I, V84, P91, DOI 10.1093/jnci/84.2.91
   HARDCASTLE JD, 1989, LANCET, V1, P1160
   HOFF G, 1986, SCAND J GASTROENTERO, V21, P199, DOI 10.3109/00365528609034647
   Hosmer DW, 2000, APPL LOGISTIC REGRES, V0, P0, DOI DOI 10.1002/0471722146
   Hsieh C C, 1991, EPIDEMIOLOGY, V2, P137, DOI 10.1097/00001648-199103000-00008
   JACKSON N, 1990, J EPIDEMIOL COMMUN H, V44, P162, DOI 10.1136/jech.44.2.162
   KATO I, 1990, JPN J CANCER RES, V81, P1101, DOI 10.1111/j.1349-7006.1990.tb02520.x
   KUNE GA, 1991, NUTR CANCER, V16, P25, DOI 10.1080/01635589109514137
   MACFARLANE GJ, 1991, SEARCH COMPUTER PACK, V0, P0
   MACOUARTMOULIN G, 1987, INT J CANCER, V40, P179, DOI 10.1002/ijc.2910400209
   NEUGUT AI, 1990, AM J EPIDEMIOL, V132, P783
   NEUGUT AI, 1988, DIS COLON RECTUM, V31, P430, DOI 10.1007/BF02552611
   NEWMARK HL, 1984, JNCI-J NATL CANCER I, V72, P1323
   OBRIEN MJ, 1990, GASTROENTEROLOGY, V98, P371, DOI 10.1016/0016-5085(90)90827-N
   Paul AA, 1978, MCCANCE WIDDOWSONS C, V4th, P0
   ROTHMAN KJ, 1986, MODERN EPIDEMIOLOGY, V0, P243
   STEMMERMANN GN, 1988, AM J CLIN NUTR, V47, P312, DOI 10.1093/ajcn/47.2.312
   THOMAS WM, 1990, GUT, V31, P1294, DOI 10.1136/gut.31.11.1294
   WILLETT W, 1986, AM J EPIDEMIOL, V124, P17, DOI 10.1093/oxfordjournals.aje.a114366
   WILLETT W, 1989, NATURE, V338, P389, DOI 10.1038/338389a0
   WILLETT WC, 1989, NUTRITIONAL EPIDEMIO, V0, P0
   WYNDER EL, 1967, CANCER-AM CANCER SOC, V20, P1520, DOI 10.1002/1097-0142(196709)20:9<1520::AID-CNCR2820200920>3.0.CO;2-3
   ZARIDZE DG, 1983, JNCI-J NATL CANCER I, V70, P389
NR 31
TC 73
Z9 75
U1 0
U2 2
PU NATURE PUBLISHING GROUP
PI LONDON
PA MACMILLAN BUILDING, 4 CRINAN ST, LONDON N1 9XW, ENGLAND
SN 0007-0920
EI 1532-1827
J9 BRIT J CANCER
JI Br. J. Cancer
PD JAN 15
PY 1993
VL 67
IS 1
BP 177
EP 184
DI 10.1038/bjc.1993.31
PG 8
WC Oncology
SC Oncology
GA KH883
UT WOS:A1993KH88300031
PM 8381298
DA 2025-02-23
ER

PT J
AU HOLM, LE
   NORDEVANG, E
   HJALMAR, ML
   LIDBRINK, E
   CALLMER, E
   NILSSON, B
AF HOLM, LE
   NORDEVANG, E
   HJALMAR, ML
   LIDBRINK, E
   CALLMER, E
   NILSSON, B
TI TREATMENT FAILURE AND DIETARY HABITS IN WOMEN WITH BREAST-CANCER
SO JOURNAL OF THE NATIONAL CANCER INSTITUTE
LA English
DT Article
ID low-fat diet; mammary-carcinoma; consumption; feasibility; prevention; reduction; receptor; adjuvant; disease; risk
AB Background: Epidemiological and experimental evidence suggests that breast cancer risk can be reduced by dietary measures. Study of the relationships between dietary habits and prognosis in patients with breast cancer is essential to the design of diet intervention trials. Purpose: Our purpose was to determine whether dietary habits are associated with disease-free survival in patients with breast cancer who have undergone treatment. Methods: We interviewed 240 women about their dietary histories. These women were 50-65 years old and had pathological stage I-II breast cancer with subsequent follow-up for 4 years; 209 of these women were postmenopausal. Differences in dietary variables between groups of patients were analyzed with bivariate and multivariate statistical methods. Results: Cancers were classified as estrogen receptor (ER) rich (greater-than-or-equal-to 0.10 fmol/mug of DNA) in 149 patients and as ER poor (<0.10 fmol/mug of DNA) in 71 patients. Fifty-two patients had treatment failure during follow-up. The 30 patients with ER-rich tumors who had treatment failure reported higher intakes of total fat, saturated fatty acids, and polyunsaturated fatty acids than did the 119 patients with ER-rich tumors who did not have treatment failure. The multiple-odds ratio (OR) for treatment failure in these women was 1.08 for each 1% increment in percentage of total energy (E%) from total fat. For treatment failure within the first 2 years, the OR was 1.19 for each t-mg increase in vitamin E intake per 10 megajoules of energy. In women with treatment failure 2-4 years after diagnosis, ORs were 1.13 and 1.23 for each E% increment in total fat or saturated fatty acids, respectively. No association between dietary habits and treatment failure was found for women with ER-poor cancers. There was a tendency to a dose-response relationship (in quartiles) between intake of saturated fatty acids and disease-free survival, but the observed differences were not statistically significant. Conclusions: Dietary habits at the time of diagnosis may affect prognosis, at least for patients with ER-rich breast cancers. Dietary fat may have an effect on growth or spread of breast cancer, both of which may vary according to type of fat. Total fat and saturated fatty acids were the dietary parameters most strongly associated with risk for treatment failure. Implications: Dietary intervention might serve as an adjuvant treatment to improve breast cancer prognosis.
C1 KAROLINSKA HOSP,RADIUM HEMMET,DEPT CANC PREVENT,S-10401 STOCKHOLM,SWEDEN.
   KAROLINSKA HOSP,RADIUM HEMMET,DEPT CANC EPIDEMIOL,S-10401 STOCKHOLM,SWEDEN.
   DANDERYD HOSP,DEPT GEN ONCOL,S-18288 DANDERYD,SWEDEN.
   SODER SJUKHUSET,DEPT GEN ONCOL,STOCKHOLM,SWEDEN.
   HUDDINGE HOSP,DEPT MED,S-14186 HUDDINGE,SWEDEN.
C3 Karolinska Institutet; Karolinska University Hospital; Karolinska Institutet; Karolinska University Hospital; Danderyds Hospital; Sodersjukhuset Hospital
RP HOLM, LE (corresponding author), KAROLINSKA HOSP,DEPT CANC PREVENT NORRBACKA,S-10401 STOCKHOLM 60,SWEDEN.
CR Black AE, 1991, P NUTR SOC, V50, P0
   BOYAR AP, 1988, NUTR CANCER, V11, P93, DOI 10.1080/01635588809513975
   BOYD NF, 1988, LANCET, V2, P128, DOI 10.1016/S0140-6736(88)90684-8
   CHLEBOWSKI RT, 1987, BREAST CANCER RES TR, V10, P21, DOI 10.1007/BF01806131
   CHLEBOWSKI RT, 1991, BREAST CANCER RES TR, V20, P73
   COX DR, 1972, J R STAT SOC B, V34, P187
   GOODWIN PJ, 1987, JNCI-J NATL CANCER I, V79, P473
   GREGORIO DI, 1985, JNCI-J NATL CANCER I, V75, P37
   HANKIN JH, 1992, CANCER CAUSE CONTROL, V3, P17, DOI 10.1007/BF00051907
   HEBER D, 1992, PREV MED, V21, P218, DOI 10.1016/0091-7435(92)90020-I
   HENDERSON MM, 1990, PREV MED, V19, P115, DOI 10.1016/0091-7435(90)90014-B
   HOLM LE, 1990, BREAST CANCER RES TR, V16, P103, DOI 10.1007/BF01809294
   HOLM LE, 1989, JNCI-J NATL CANCER I, V81, P1218, DOI 10.1093/jnci/81.16.1218
   HOWE GR, 1990, JNCI-J NATL CANCER I, V82, P561, DOI 10.1093/jnci/82.7.561
   ISAKSSON B, 1990, AM J CLIN NUTR, V33, P4
   Kalamegham R, 1984, NUTR CANCER, V6, P22, DOI 10.1080/01635588509513803
   KRITCHEVSKY D, 1989, NUTR CANCER, V12, P259, DOI 10.1080/01635588909514025
   KUMAKI T, 1990, ONCOLOGY-BASEL, V47, P352
   LIVINGSTONE MBE, 1991, 3RD P M NUTR EP, V0, P80
   LONGCOPE C, 1987, J CLIN ENDOCR METAB, V64, P1246, DOI 10.1210/jcem-64-6-1246
   PRENTICE R, 1990, JNCI-J NATL CANCER I, V82, P129, DOI 10.1093/jnci/82.2.129
   PRENTICE RL, 1990, CANCER CAUSE CONTROL, V1, P81, DOI 10.1007/BF00053187
   PRENTICE RL, 1990, CANCER CAUSE CONTROL, V1, P253
   ROSE DP, 1987, JNCI-J NATL CANCER I, V78, P623
   VANSTAVEREN WA, 1985, AM J CLIN NUTR, V42, P554, DOI 10.1093/ajcn/42.3.554
   VERREAULT R, 1988, JNCI-J NATL CANCER I, V80, P819, DOI 10.1093/jnci/80.11.819
   WELSCH CW, 1987, AM J CLIN NUTR, V45, P192, DOI 10.1093/ajcn/45.1.192
   WRANGE O, 1978, ANAL BIOCHEM, V85, P461, DOI 10.1016/0003-2697(78)90243-9
NR 31
TC 93
Z9 95
U1 0
U2 5
PU NATL CANCER INSTITUTE
PI BETHESDA
PA 9030 OLD GEORGETOWN RD, BETHESDA, MD 20814
SN 0027-8874
EI 
J9 J NATL CANCER I
JI J. Natl. Cancer Inst.
PD JAN 6
PY 1993
VL 85
IS 1
BP 32
EP 36
DI 10.1093/jnci/85.1.32
PG 5
WC Oncology
SC Oncology
GA KF029
UT WOS:A1993KF02900012
PM 8416253
DA 2025-02-23
ER

PT J
AU KLEIBEUKER, JH
   WELBERG, JWM
   MULDER, NH
   VANDERMEER, R
   CATS, A
   LIMBURG, AJ
   KREUMER, WMT
   HARDONK, MJ
   DEVRIES, EGE
AF KLEIBEUKER, JH
   WELBERG, JWM
   MULDER, NH
   VANDERMEER, R
   CATS, A
   LIMBURG, AJ
   KREUMER, WMT
   HARDONK, MJ
   DEVRIES, EGE
TI EPITHELIAL-CELL PROLIFERATION IN THE SIGMOID COLON OF PATIENTS WITH ADENOMATOUS POLYPS INCREASES DURING ORAL CALCIUM SUPPLEMENTATION
SO BRITISH JOURNAL OF CANCER
LA English
DT Article
ID dietary calcium; colorectal-cancer; high-risk; mucosa; phosphate; fat; ph
AB To study the effect of oral supplemental calcium on colonic epithelial proliferation, 17 adenomatous polyp patients received 1.5 g Ca2+ as calcium carbonate daily during 12 weeks, while on a calcium constant diet, based on the patients' habitual diet. Seven subsequently continued calcium supplementation for 9 months without dietary restrictions. Epithelial proliferation rate in colonic biopsies, expressed as labelling index (%), was determined with 5-bromodeoxyuridine and immunohistochemistry. Biopsies were taken from the midsigmoid at time of polyp excision and at the end of the intervention period. Median labelling index increased from 6.1% before to 8.7% after 12 weeks calcium (n = 17, P < 0.02). This was due to increased labelling in the basal third of the crypts (11.9 vs 16%), whereas labelling in mid and luminal compartments was not affected. Labelling index remained increased after 1 year calcium supplementation at 8.8%. Crypt length was not affected by calcium. These results are in contrast to those of others, who have shown a decrease of rectal epithelial proliferation during similar doses of calcium. Therefore, the effect of nutritional intervention on colonic epithelial proliferation should be studied in biopsies taken not only from the rectum, but also from more proximal parts of the colon. Caution with respect to large scale intervention studies with calcium in high risk groups is mandatory.
C1 UNIV GRONINGEN HOSP,DEPT INTERNAL MED,DIV MED ONCOL,9700 RB GRONINGEN,NETHERLANDS.
   UNIV GRONINGEN HOSP,DIETET SERV,9700 RB GRONINGEN,NETHERLANDS.
   UNIV GRONINGEN HOSP,DEPT PATHOL,9700 RB GRONINGEN,NETHERLANDS.
   NETHERLANDS INST DAIRY RES,DEPT NUTR,6710 RB EDE,NETHERLANDS.
C3 University of Groningen; University of Groningen; University of Groningen; NIZO Food Research
RP KLEIBEUKER, JH (corresponding author), UNIV GRONINGEN HOSP,DEPT INTERNAL MED,DIV GASTROENTEROL,POB 30001,9700 RB GRONINGEN,NETHERLANDS.
CR BARSOUM GH, 1992, BRIT J SURG, V79, P581, DOI 10.1002/bjs.1800790639
   GARLAND C, 1985, LANCET, V1, P307, DOI 10.1016/S0140-6736(85)91082-7
   GREGOIRE RC, 1989, GUT, V30, P376, DOI 10.1136/gut.30.3.376
   HEILBRUN LK, 1986, AM J CLIN NUTR, V43, P306, DOI 10.1093/ajcn/43.2.306
   Kune S, 1987, NUTR CANCER, V9, P21
   LIPKIN M, 1989, CANCER RES, V49, P248
   LIPKIN M, 1985, NEW ENGL J MED, V313, P1381, DOI 10.1056/NEJM198511283132203
   MCNEIL NI, 1981, DIS COLON RECTUM, V24, P596, DOI 10.1007/BF02605753
   NEGRI E, 1990, NUTR CANCER, V13, P255, DOI 10.1080/01635589009514067
   NEWMARK HL, 1984, JNCI-J NATL CANCER I, V72, P1323
   RISIO M, 1991, CANCER RES, V51, P1917
   ROSEN P, 1989, GUT, V30, P650
   SCALMATI A, 1990, CANCER RES, V50, P7937
   SLATTERY ML, 1988, AM J EPIDEMIOL, V128, P504, DOI 10.1093/oxfordjournals.aje.a114998
   STERN HS, 1990, SURGERY, V108, P528
   TERPSTRA OT, 1987, GASTROENTEROLOGY, V92, P704, DOI 10.1016/0016-5085(87)90021-7
   THORNTON JR, 1981, LANCET, V1, P1081
   VANDERMEER R, 1990, GASTROENTEROLOGY, V99, P1653, DOI 10.1016/0016-5085(90)90471-C
   VANDERMEER R, 1990, GASTROENTEROLOGY, V98, P0
   WALKER ARP, 1986, BRIT J CANCER, V53, P489, DOI 10.1038/bjc.1986.77
   WARGOVICH MJ, 1992, GASTROENTEROLOGY, V103, P92, DOI 10.1016/0016-5085(92)91100-I
   Weisburger J H, 1987, IMPORTANT ADV ONCOL, V0, P197
   WELBERG JWM, 1990, J CLIN PATHOL, V43, P453, DOI 10.1136/jcp.43.6.453
   Ziegler R G, 1986, IMPORTANT ADV ONCOL, V0, P209
NR 24
TC 41
Z9 42
U1 0
U2 1
PU NATURE PUBLISHING GROUP
PI LONDON
PA MACMILLAN BUILDING, 4 CRINAN ST, LONDON N1 9XW, ENGLAND
SN 0007-0920
EI 
J9 BRIT J CANCER
JI Br. J. Cancer
PD MAR 15
PY 1993
VL 67
IS 3
BP 500
EP 503
DI 10.1038/bjc.1993.93
PG 4
WC Oncology
SC Oncology
GA KP200
UT WOS:A1993KP20000013
PM 8439500
DA 2025-02-23
ER

PT J
AU ZARIDZE, D
   EVSTIFEEVA, T
   BABAEVA, M
   BOYLE, P
AF ZARIDZE, D
   EVSTIFEEVA, T
   BABAEVA, M
   BOYLE, P
TI FATS USED IN SEASONING AND BREAST-CANCER RISK - A CASE-CONTROL STUDY IN MOSCOW, RUSSIA
SO ANNALS OF ONCOLOGY
LA English
DT Article
DE BREAST CANCER; DIET; FAT; RUSSIA; CASE-CONTROL STUDY
ID dietary-fat; health
AB Background: As part of a case-control study of breast cancer conducted in Moscow the relationship between consumption of fat in seasoning and risk of breast cancer was assessed. Design: The study comprised 92 cases and 110 controls. Cases were newly diagnosed consecutive cases seen at the breast clinic of the Cancer Research Centre of the Russian Academy of Medical Sciences during the year 1990. None of the patients had been previously treated for breast or other cancers and none had distant metastases. Patient were interviewed in the Clinic within two days of admission. Controls were recruited from women visiting their friends and relatives treated in the same Cancer Centre. Results: Four levels of frequency of use of butter and vegetable oils, and four levels for combined sources were created to evaluate the association between use of fat in seasoning and breast cancer risk. Compared to low use, a non-significant increase in risk was observed for the highest intake of butter (Odds Ratio (OR) = 1.5, 95% Confidence Interval (CI) (0.8, 3.0)). High frequency of use of vegetable oil in seasoning decreased the risk of breast cancer. For the highest category of use, the adjusted OR was 0.2 (95% CI (0.1, 0.5)). Frequent use of mayonnaise also appeared to be associated with a decrease in the risk of breast cancer (OR = 0.1; 95% CI (0.01, 0.4)). For total fat seasoning consumption (vegetable oil + mayonnaise), the adjusted OR for highest category of intake was 0.1 (95% CI (0.03, 0.3)). Conclusions: The results of the study suggest a negative association between consumption of fat used for seasoning (except butter) and breast cancer risk. This may be a direct effect or due to increased consumption of salad-type vegetables by high consumers of these sources of fats. The topic should be addressed in other studies in different populations.
C1 EUROPEAN INST ONCOL,DIV EPIDEMIOL & BIOSTAT,VIA RIPAMONTI 332-10,I-20141 MILAN,ITALY.
   RUSSIAN ACAD MED SCI,CANC RES CTR,INST CARCINOGENESIS,DEPT CANC EPIDEMIOL & PREVENT,MOSCOW,RUSSIA.
C3 IRCCS European Institute of Oncology (IEO); Russian Academy of Medical Sciences
CR ARMSTRONG B, 1975, INT J CANCER, V15, P617, DOI 10.1002/ijc.2910150411
   DAVANZO B, 1991, EUR J CANCER, V27, P420, DOI 10.1016/0277-5379(91)90376-O
   GRAHAM S, 1982, AM J EPIDEMIOL, V116, P68, DOI 10.1093/oxfordjournals.aje.a113403
   HOWE GR, 1990, JNCI-J NATL CANCER I, V82, P561, DOI 10.1093/jnci/82.7.561
   Hsieh C C, 1991, EPIDEMIOLOGY, V2, P137, DOI 10.1097/00001648-199103000-00008
   JONES DY, 1987, JNCI-J NATL CANCER I, V79, P465
   KATSOUYANNI K, 1986, INT J CANCER, V38, P815, DOI 10.1002/ijc.2910380606
   La Vecchia C, 1987, NUTR CANCER, V10, P205
   LUBIN F, 1986, JNCI-J NATL CANCER I, V77, P605, DOI 10.1093/jnci/77.3.605
   PRENTICE RL, 1988, JNCI-J NATL CANCER I, V80, P802, DOI 10.1093/jnci/80.11.802
   TONIOLO P, 1989, JNCI-J NATL CANCER I, V81, P278, DOI 10.1093/jnci/81.4.278
   WILLETT WC, 1987, NEW ENGL J MED, V316, P22, DOI 10.1056/NEJM198701013160105
   ZARIDZE D, 1991, INT J CANCER, V48, P493, DOI 10.1002/ijc.2910480404
   ZARIDZE DG, 1990, INT J CANCER, V45, P8007
NR 14
TC 5
Z9 5
U1 0
U2 1
PU KLUWER ACADEMIC PUBL
PI DORDRECHT
PA SPUIBOULEVARD 50, PO BOX 17, 3300 AA DORDRECHT, NETHERLANDS
SN 0923-7534
EI 
J9 ANN ONCOL
JI Ann. Oncol.
PD JUN 15
PY 1993
VL 4
IS 6
BP 495
EP 498
DI 10.1093/oxfordjournals.annonc.a058561
PG 4
WC Oncology
SC Oncology
GA LL406
UT WOS:A1993LL40600012
PM 8353092
DA 2025-02-23
ER

PT J
AU PHANG, JM
   POORE, CM
   LOPACZYNSKA, J
   YEH, GC
AF PHANG, JM
   POORE, CM
   LOPACZYNSKA, J
   YEH, GC
TI FLAVONOL-STIMULATED EFFLUX OF 7,12-DIMETHYLBENZ(A)ANTHRACENE IN MULTIDRUG-RESISTANT BREAST-CANCER CELLS
SO CANCER RESEARCH
LA English
DT Article
ID p-glycoprotein; benzo(a)pyrene; carcinogens; transport; agents; mice
AB We used a series of P-glycoprotein (P-gp) expressing multidrug-resistant (MDR) cells, developed from human breast cancer MCF-7 cells by exposure to Adriamycin, to investigate the effects of flavonoids on P-gp-mediated efflux mechanisms for chemical carcinogens. We previously showed that MDR cells derived from exposure to Adriamycin are cross-resistant to a chemical carcinogen, benzo(a)pyrene, due to its cellular efflux by the P-gp-mediated putative drug efflux pump. Our current studies extended this observation to another polycyclic aromatic hydrocarbon, 7,12-dimethylbenz(a)anthracene, known to induce mammary tumors in animals. In our attempt to find naturally occurring dietary compounds which may stimulate the P-gp-mediated efflux of carcinogens, we found that certain flavonols, kaempferol, quercetin, and galangin, are potent stimulators of the P-gp-mediated efflux of 7,12-dimethylbenz(a)-anthracene. The increased efflux decreased the cellular burden of 7,12-dimethylbenz(a)anthracene. Since these flavonol compounds are widely distributed in fruits and vegetables, their stimulatory effect on P-gp may be a mechanism relevant to carcinogenesis and the observed lowered cancer risk in humans with higher dietary intake of fruits and vegetables.
RP PHANG, JM (corresponding author), NCI,FCRDC,DIV CANC PREVENT & CONTROL,NUTR & MOLEC REGULAT LAB,BLDG 560,RM 12-48,FREDERICK,MD 21702, USA.
CR ABRAHAM EH, 1993, P NATL ACAD SCI USA, V90, P312, DOI 10.1073/pnas.90.1.312
   AKIYAMA T, 1987, J BIOL CHEM, V262, P5592
   BORS W, 1990, METHOD ENZYMOL, V186, P343
   BUSBEE DL, 1990, ARCH TOXICOL, V64, P285, DOI 10.1007/BF01972988
   CASSADY JM, 1990, J NAT PROD, V53, P23, DOI 10.1021/np50067a003
   COWAN KH, 1986, P NATL ACAD SCI USA, V83, P9328, DOI 10.1073/pnas.83.24.9328
   Critchfield JW, 1993, PROCEEDINGS OF THE AMERICAN ASSOCIATION FOR CANCER RESEARCH ANNUAL MEETING, V34, P310
   DAO TL, 1969, PROG EXP TUMOR RES, V11, P235
   GILL DR, 1992, CELL, V71, P23, DOI 10.1016/0092-8674(92)90263-C
   Hermann K, 1976, J FOOD TECHNOL, V11, P433, DOI 10.1111/J.1365-2621.1976.TB00743.X
   IP C, 1991, CARCINOGENESIS, V12, P365, DOI 10.1093/carcin/12.2.365
   JULIANO RL, 1976, BIOCHIM BIOPHYS ACTA, V455, P155
   KARTNER N, 1983, SCIENCE, V221, P1285, DOI 10.1126/science.6137059
   LU LJ, 1903, P AM ASSOC CANC RES, V34, P556
   MANE SS, 1990, ENVIRON MOL MUTAGEN, V15, P78, DOI 10.1002/em.2850150204
   MILLER EC, 1980, ACCOMPLISHMENTS CANC, V0, P63
   MUKHTAR H, 1988, CANCER RES, V48, P2361
   PASTAN I, 1991, FASEB J, V5, P2523, DOI 10.1096/fasebj.5.11.1868977
   Pierpoint WS, 1986, PLANT FLAVONOIDS BIO, V0, P125
   PROCHASKA HJ, 1992, P NATL ACAD SCI USA, V89, P2394, DOI 10.1073/pnas.89.6.2394
   ROTHENBERG M, 1989, JNCI-J NATL CANCER I, V81, P907, DOI 10.1093/jnci/81.12.907
   THORGEIRSSON SS, 1991, PHARMACOL THERAPEUT, V49, P283, DOI 10.1016/0163-7258(91)90059-U
   VERMA AK, 1988, CANCER RES, V48, P5754
   WATTENBERG LW, 1985, CANCER RES, V45, P1
   YEH GC, 1992, CANCER RES, V52, P6692
NR 25
TC 116
Z9 121
U1 0
U2 5
PU AMER ASSOC CANCER RESEARCH
PI PHILADELPHIA
PA PUBLIC LEDGER BLDG, SUITE 816, 150 S. INDEPENDENCE MALL W., PHILADELPHIA, PA 19106
SN 0008-5472
EI 
J9 CANCER RES
JI Cancer Res.
PD DEC 15
PY 1993
VL 53
IS 24
BP 5977
EP 5981
DI 
PG 5
WC Oncology
SC Oncology
GA ML589
UT WOS:A1993ML58900026
PM 7903198
DA 2025-02-23
ER

PT J
AU REDDY, BS
   RAO, CV
   RIVENSON, A
   KELLOFF, G
AF REDDY, BS
   RAO, CV
   RIVENSON, A
   KELLOFF, G
TI INHIBITORY EFFECT OF ASPIRIN ON AZOXYMETHANE-INDUCED COLON CARCINOGENESIS IN F344 RATS
SO CARCINOGENESIS
LA English
DT Article
ID nonsteroidal antiinflammatory drugs; prostaglandin synthesis inhibitors; large-bowel cancer; intestinal carcinogenesis; chemopreventive agents; colorectal-cancer; dietary-fat; indomethacin; piroxicam; tumors
AB Epidemiologic studies suggest that sustained use of aspirin may reduce the risk of development of and mortality due to colon cancer. Previous preclinical studies have shown that several non-steroidal anti-inflammatory drugs act as potential chemopreventive agents in experimentally induced colon cancer models. The present study was designed to investigate the chemopreventive effect of 40 and 80% maximum tolerated dose (MTD) levels of aspirin administered in the diet on azoxymethane (AOM)-induced colon carcinogenesis in male F344 rats. The MTD of aspirin as determined in male F344 rats was 500 p.p.m. Beginning at 5 weeks of age, all animals were randomly divided into various experimental groups (48 rats/group) and fed one of the semipurified diets containing 0, 200 p.p.m. (40% MTD), or 400 ppm (80% MTD) of aspirin. Two weeks later, all animals (36 rats/group) except the vehicle-treated groups (12 rats/group) were administered s.c. injections of AOM at a dose level of 15 mg/kg body wt, once weekly for 2 weeks. All animals were continued on their respective dietary regimen for additional 52 weeks and necropsied. Histopathologic evaluation of colon tumors was performed by routine procedures. Basal levels and ex vivo production of colonic mucosal and tumor prostaglandin E2 (PGE2) were measured in all groups. The results indicate that daily oral administration of 200 and 400 p.p.m. aspirin significantly inhibited the incidence (% animals with tumors) and multiplicity (tumors/animal) of invasive adenocarcinomas of the colon as well as the size of adenocarcinomas. Colonic mucosal and tumor PGE2 levels (basal and ex vivo production) were significantly reduced in animals administered 200 and 400 p.p.m. aspirin. The results of this study support the epidemiologic evidence that ingestion of aspirin inhibits colon carcinogenesis. Although the precise mechanisms of aspirin-induced colon tumor inhibition remain to be determined, it is likely that the effect may be mediated through the modulation of prostaglandin synthesis.
C1 AMER HLTH FDN, DIV PATHOL & TOXICOL, VALHALLA, NY 10595 USA.
   NCI, DIV CANC CONTROL & PREVENT, CHEMOPREVENT BRANCH, BETHESDA, MD 20856 USA.
C3 American Health Foundation; National Institutes of Health (NIH) - USA; NIH National Cancer Institute (NCI)
RP AMER HLTH FDN, DIV NUTR CARCINOGENESIS, VALHALLA, NY 10595 USA.
CR BAICH CM, 1984, SURGERY, V95, P71
   BENNETT A, 1975, GUT, V16, P409
   BOONE CW, 1990, CANCER RES, V50, P2
   BORING CC, 1991, CA-CANCER J CLIN, V41, P19, DOI 10.3322/canjclin.41.1.19
   BROOKS PM, 1991, NEW ENGL J MED, V324, P1716
   CRAVEN PA, 1992, CARCINOGENESIS, V13, P541, DOI 10.1093/carcin/13.4.541
   FIALA ES, 1977, CANCER, V40, P2436, DOI 10.1002/1097-0142(197711)40:5+<2436::AID-CNCR2820400908>3.0.CO;2-U
   FIALA ES, 1984, CANCER RES, V44, P2885
   FIALA ES, 1985, ANNU REV NUTR, V5, P295, DOI 10.1146/annurev.nutr.5.1.295
   GRIDLEY G, 1993, JNCI-J NATL CANCER I, V85, P307, DOI 10.1093/jnci/85.4.307
   JAFFE BM, 1974, PROSTAGLANDINS, V6, P453, DOI 10.1016/S0090-6980(74)80055-9
   Karmali R, 1985, BIOCH ARACHIDONIC AC, V0, P203
   KULKARNI N, 1992, CARCINOGENESIS, V13, P995, DOI 10.1093/carcin/13.6.995
   KULMACZ RJ, 1985, J BIOL CHEM, V260, P2572
   Kune GA, 2007, INT J EPIDEMIOL, V36, P951, DOI 10.1093/ije/dym193
   MACLOUF J, 1976, BIOCHIM BIOPHYS ACTA, V431, P139, DOI 10.1016/0005-2760(76)90268-X
   MARNETT LJ, 1992, CANCER RES, V52, P5575
   MAXWELL WJ, 1990, DIGESTION, V47, P160, DOI 10.1159/000200492
   MCCORMICK DL, 1985, CANCER RES, V45, P1803
   MOORGHEN M, 1988, J PATHOL, V156, P341, DOI 10.1002/path.1711560411
   NARISAWA T, 1990, DIS COLON RECTUM, V33, P840, DOI 10.1007/BF02051919
   NARISAWA T, 1981, CANCER RES, V41, P1954
   NEWMARK HL, 1984, JNCI-J NATL CANCER I, V72, P1323
   NIGRO ND, 1986, JNCI-J NATL CANCER I, V77, P1309
   PAGANINIHILL A, 1991, J NATL CANCER I, V83, P1182, DOI 10.1093/jnci/83.16.1182-a
   PENCE BC, 1988, CARCINOGENESIS, V9, P187, DOI 10.1093/carcin/9.1.187
   PLESCIA OJ, 1987, PROSTAGLANDINS CANCE, V0, P619
   POLLARD M, 1983, JNCI-J NATL CANCER I, V70, P1103
   RAO CV, 1991, CARCINOGENESIS, V12, P1051, DOI 10.1093/carcin/12.6.1051
   REDDY BS, 1992, CANCER RES, V52, P5635
   REDDY BS, 1990, CANCER RES, V50, P2562
   REDDY BS, 1992, CARCINOGENESIS, V13, P1019, DOI 10.1093/carcin/13.6.1019
   REDDY BS, 1987, CANCER RES, V47, P5340
   REDDY BS, 1986, DIET NUTRITION CANCE, V0, P47
   ROSENBERG L, 1991, J NATL CANCER I, V83, P355, DOI 10.1093/jnci/83.5.355
   ROTH GJ, 1975, J CLIN INVEST, V56, P624, DOI 10.1172/JCI108132
   RUBIO CA, 1984, JNCI-J NATL CANCER I, V72, P705
   SAKATA T, 1986, CANCER RES, V46, P3903
   TAKAHASHI M, 1990, CARCINOGENESIS, V11, P393, DOI 10.1093/carcin/11.3.393
   TANAKA T, 1989, CANCER LETT, V48, P177, DOI 10.1016/0304-3835(89)90115-8
   TATON G, 1990, JPN J CANCER RES, V81, P747, DOI 10.1111/j.1349-7006.1990.tb02640.x
   TAYEK JA, 1986, CANCER RES, V46, P5649
   THUN MJ, 1991, NEW ENGL J MED, V325, P1593, DOI 10.1056/NEJM199112053252301
   THUN MJ, 1993, CANCER RES, V53, P1322
   ULLAH A, 1990, CARCINOGENESIS, V11, P2219, DOI 10.1093/carcin/11.12.2219
   WATTENBERG LW, 1992, CANCER RES, V52, P0
   WILLETT WC, 1990, NEW ENGL J MED, V323, P1664, DOI 10.1056/NEJM199012133232404
   WYNDER EL, 1969, CANCER, V23, P1210, DOI 10.1002/1097-0142(196905)23:5<1210::AID-CNCR2820230530>3.0.CO;2-M
   1982, 1900, P358, V0, P0
NR 50
TC 337
Z9 364
U1 0
U2 6
PU OXFORD UNIV PRESS
PI OXFORD
PA GREAT CLARENDON ST, OXFORD OX2 6DP, ENGLAND
SN 0143-3334
EI 1460-2180
J9 CARCINOGENESIS
JI Carcinogenesis
PD AUG 15
PY 1993
VL 14
IS 8
BP 1493
EP 1497
DI 10.1093/carcin/14.8.1493
PG 5
WC Oncology
SC Oncology
GA LT119
UT WOS:A1993LT11900001
PM 8353834
DA 2025-02-23
ER

PT J
AU BYERS, T
AF BYERS, T
TI DIETARY TRENDS IN THE UNITED-STATES - RELEVANCE TO CANCER PREVENTION
SO CANCER
LA English
DT Article; Proceedings Paper
DE DIET; NUTRITION; TRENDS; DIETARY FAT; FRUITS AND VEGETABLES; UNITED-STATES
ID american diet
AB Background. Diet may be an important factor in the cause and prevention of cancer. Thus, in part to reduce cancer risk, the United States has set two dietary goals for the Year 2000: to reduce fat intake by 18% so that fat constitutes no more than 30% of caloric intake (baseline level 35%), and to double the consumption of carbohydrate and fiber-containing foods by increasing fruit and vegetable consumption to five servings per day and grains to six servings per day (baseline levels 2.5 and 3.0). How far the US population has progressed toward these goals is uncertain. Methods. Dietary trends in the United States during the past 20 years were examined by compiling food supply data and dietary intake estimates from US adults from various national surveys and from individual studies. Results. Dietary fat intake, considered in absolute terms and as the proportion of calories derived from fat, has been declining slightly during the past 20 years but probably remains near 35% of kilocalories derived from fat. Fruit and vegetable intake appears to be increasing, yet probably averages no more than 3.4 servings per day among US adults. These dietary trends may not be occurring equally in all socioeconomic levels of our society. Conclusions. There is evidence of modest improvement in the American diet during the past 20 years, with decreasing fat and increasing fruits and vegetables in the diet, but changes must occur at a faster pace if the Year 2000 dietary goals are to be met. More cost-efficient and more timely methods of dietary surveillance of target populations must be developed to support the development and evaluation of more effective dietary interventions.
RP BYERS, T (corresponding author), CTR DIS CONTROL & PREVENT,NATL CTR CHRON DIS PREVENT & HLTH PROMOT,CHRON DIS NUTR BRANCH,ATLANTA,GA 30341, USA.
CR [Anonymous], 1989, DIET HLTH IMPLICATIO, V0, P0
   BAL DG, 1991, CANCER-AM CANCER SOC, V67, P2671, DOI 10.1002/1097-0142(19910515)67:10<2671::AID-CNCR2820671044>3.0.CO;2-P
   PATTERSON BH, 1990, AM J PUBLIC HEALTH, V80, P1443, DOI 10.2105/AJPH.80.12.1443
   STEPHEN AM, 1990, AM J CLIN NUTR, V52, P457, DOI 10.1093/ajcn/52.3.457
   SUBAR AS, 1992, PIVONKA E 5 DAY BETT, V0, P0
NR 12
TC 38
Z9 39
U1 0
U2 2
PU WILEY-LISS
PI NEW YORK
PA DIV JOHN WILEY & SONS INC 605 THIRD AVE, NEW YORK, NY 10158-0012
SN 0008-543X
EI 
J9 CANCER
JI Cancer
PD AUG 1
PY 1993
VL 72
IS 3
BP 1015
EP 1018
DI 10.1002/1097-0142(19930801)72:3+<1015::AID-CNCR2820721312>3.0.CO;2-Q
PG 4
WC Oncology
SC Oncology
GA LQ618
UT WOS:A1993LQ61800011
PM 8334652
DA 2025-02-23
ER

PT J
AU ZATONSKI, W
   LAVECCHIA, C
   LEVI, F
   NEGRI, E
   LUCCHINI, F
AF ZATONSKI, W
   LAVECCHIA, C
   LEVI, F
   NEGRI, E
   LUCCHINI, F
TI DESCRIPTIVE EPIDEMIOLOGY OF GALLBLADDER CANCER IN EUROPE
SO JOURNAL OF CANCER RESEARCH AND CLINICAL ONCOLOGY
LA English
DT Article
DE GALLBLADDER CANCER; EPIDEMIOLOGY; EUROPE
ID gallbladder cancer; biliary-tract; risk; gallstones
AB Trends in mortality from cancer of the gall-bladder and bile ducts over the period 1965-1989 were analysed for 25 European countries on the basis of official death certifications from the World Health Organization databank. A high-mortality area - i.e. with overall death certification rates, world standard, around or over 2/100000 men and 4/100000 women in 1985-1989 - was identified in Germany and the surrounding central European countries (Austria, Czechoslovakia, Hungary and Poland). The highest rates were in Hungary (3.9/100000 men and 7.4/100000 women). During the two decades considered, rates increased in Czechoslovakia and Hungary, remained stable in Poland and declined in Austria and Germany. Intermediate-mortality areas included Scandinavian countries (except Norway) and Switzerland: their rates in the late 1980s were between 1.5 and 2.5/100000 men and between 2.2 and 4.2/100000 women. Mortality increased in Finland and Sweden, declined in the Netherlands and Switzerland, and did not change consistently in Denmark. Low-mortality countries (i.e. with rates in 1985-1989 below 2.0/100000 men and 2.5/100000 women) included Belgium, France, Britain, Ireland, Norway, Bulgaria and Mediterranean countries. Over the last two decades, certification rates declined in Bulgaria and Great Britain, but increased in all other countries. The ratio between the countries with the highest and lowest gall-bladder cancer mortality rates declined from 21 to 12 in women, although they remained stable around 10 for men. The pattern was similar when analysis was restricted to truncated rates from patients aged between 35 and 64 years. These trends, and particularly lthe exceedingly high rates in central Europe, the low rates in Mediterranean countries and the low and declining rates in Britain and Ireland are discussed in terms of known (cholelithiasis) or potential (dietary) factors in gall-bladder cancer aetiology, and of trends in cholecystectomy rates.
C1 UNIV LAUSANNE,INST MED SOCIALE & PREVENT,BUGNON 17,CH-1005 LAUSANNE,SWITZERLAND.
   MARIA CURIE SKLODOWSKA MEM CANC CTR,DEPT CANC CONTROL & EPIDEMIOL,ARSAW,POLAND.
   IST RIC FARMACOL MARIO NEGRI,I-20157 MILAN,ITALY.
   CHU VAUDOIS,REGISTRE VAUDOIS TUMEURS,CH-1001 LAUSANNE,SWITZERLAND.
   INST ONCOL,PL-02034 WARSAW,POLAND.
C3 University of Lausanne; Istituto di Ricerche Farmacologiche Mario Negri IRCCS; University of Lausanne; Centre Hospitalier Universitaire Vaudois (CHUV); Maria Sklodowska-Curie National Research Institute of Oncology
CR Ahlberg J, 1978, ACTA CHIR SCAND SUPPL, V482, P21
   [Anonymous], 1967, INTERNATIONAL CLASSIFICATION OF DISEASES (8TH REVISION), V0, P0
   [Anonymous], 1977, INTERNATIONAL CLASSIFICATION OF DISEASES AND RELATED HEALTH PROBLEMS, V0, P0
   DIEHL AK, 1980, J NATL CANCER I, V65, P1209
   DIEHL AK, 1981, LANCET, V2, P187
   DIEHL AK, 1983, JAMA-J AM MED ASSOC, V250, P2323, DOI 10.1001/jama.250.17.2323
   FRAUMENI JF, 1975, CANCER RES, V35, P3437
   FRAUMENI JF, 1982, CANCER EPIDEMIOL, V0, P683
   FRIEDMAN GD, 1966, J CHRON DIS, V19, P273, DOI 10.1016/0021-9681(66)90132-9
   LAVECCHIA C, 1991, INT J EPIDEMIOL, V20, P209, DOI 10.1093/ije/20.1.209
   LAVECCHIA C, 1992, EUR J CANCER, V28A, P132
   LOWENFELS AB, 1985, JNCI-J NATL CANCER I, V75, P77
   MACLURE KM, 1989, NEW ENGL J MED, V321, P563, DOI 10.1056/NEJM198908313210902
   SERRA I, 1990, INT J CANCER, V46, P965, DOI 10.1002/ijc.2910460603
   STROM BL, 1985, CANCER RES, V45, P5165
   ZAHOR Z, 1974, SCAND J GASTROENTERO, V9, P3
NR 19
TC 29
Z9 30
U1 0
U2 2
PU SPRINGER VERLAG
PI NEW YORK
PA 175 FIFTH AVE, NEW YORK, NY 10010
SN 0171-5216
EI 
J9 J CANCER RES CLIN
JI J. Cancer Res. Clin. Oncol.
PD JAN 15
PY 1993
VL 119
IS 3
BP 165
EP 171
DI 10.1007/BF01229532
PG 7
WC Oncology
SC Oncology
GA JZ333
UT WOS:A1993JZ33300008
PM 8418090
DA 2025-02-23
ER

PT J
AU IP, C
   LISK, DJ
AF IP, C
   LISK, DJ
TI BIOAVAILABILITY OF SELENIUM FROM SELENIUM-ENRICHED GARLIC
SO NUTRITION AND CANCER-AN INTERNATIONAL JOURNAL
LA English
DT Article
ID cancer prevention; glutathione-peroxidase; deiodinase activity; rat-liver; iodothyronine; identification
AB We previously reported that garlic grown in a selenium-fertilized medium (selenium-enriched garlic) is superior to regular garlic in mammary cancer prevention in an animal model (Nutr Cancer 17, 279-286, 1992). The present study was designed to evaluate the nutritional bioavailability of selenium from this garlic with use of two liver selenoenzymes as biomarkers: glutathione peroxidase and type I 5'-deiodinase. Rats were fed a selenium-deficient diet (0.01 ppm Se) from weaning for four weeks to deplete both enzymes. They were then supplemented with nutritional levels of selenium (0.1-0.5 ppm) in the form of sodium selenite (positive control) or selenium-enriched garlic. Our results showed that selenium-enriched garlic was just as effective as selenite in restoring the activity of both selenoenzymes. This was demonstrated in a time course repletion experiment as well as in a dose-response experiment. Thus the selenium in selenium-enriched garlic has potent nutritional and anticancer efficacy. The type I 5'-deiodinase enzyme catalyzes the conversion of thyroxine (T4) to 3,5,3'-triiodothyronine (T3) and is responsible for most of the circulating T3. Because cancer chemoprevention by selenium usually requires pharmacological levels of selenium, we also examined the possible modulation of type I 5'-deiodinase by long-term feeding of selenium-enriched garlic at 3 ppm Se in the diet. The observation that a high intake of selenium-enriched garlic did not affect 5'-deiodinase activity suggests that its anticarcinogenic effect is unlikely to be mediated by an imbalance in the blood T4-to-T3 ratio.
C1 CORNELL UNIV,DEPT FRUIT & VEGETABLE SCI,ITHACA,NY 14853.
C3 Cornell University
RP IP, C (corresponding author), ROSWELL PK CANC INST,DEPT SURG ONCOL,ELM & CARLTON STS,BUFFALO,NY 14263, USA.
FU NCI NIH HHS [CA-27706] Funding Source: Medline
CR ARONOW L, 1965, NATURE, V205, P1185, DOI 10.1038/2051185a0
   BECKETT GJ, 1992, BIOCHEM J, V282, P483, DOI 10.1042/bj2820483
   BEHNE D, 1990, BIOCHEM BIOPH RES CO, V173, P1143, DOI 10.1016/S0006-291X(05)80905-2
   BEHNE D, 1992, J NUTR, V122, P1542, DOI 10.1093/jn/122.7.1542
   EELKMAN R, 1987, J CLIN INVEST, V79, P1740
   FENWICK GR, 1985, CRC CR REV FOOD SCI, V22, P273, DOI 10.1080/10408398509527417
   Ganther H, 1986, J AM COLL TOXICOL, V5, P1
   HILL KE, 1991, J BIOL CHEM, V266, P10050
   IP C, 1992, NUTR CANCER, V17, P279, DOI 10.1080/01635589209514197
   IP C, 1992, CANCER CHEMOPREVENTION, V0, P479
   IP C, 1989, CARCINOGENESIS, V10, P921, DOI 10.1093/carcin/10.5.921
   IP C, 1992, CARCINOGENESIS, V13, P1167, DOI 10.1093/carcin/13.7.1167
   IP C, 1990, CANCER RES, V50, P1206
   IP C, 1991, CANCER RES, V51, P595
   IP C, 1992, J INORG BIOCHEM, V46, P215, DOI 10.1016/0162-0134(92)80031-P
   Ip C, 1993, PROCEEDINGS OF THE AMERICAN ASSOCIATION FOR CANCER RESEARCH ANNUAL MEETING, V34, P557
   KNIGHT SAB, 1988, J NUTR, V118, P853, DOI 10.1093/jn/118.7.853
   KRAUS RJ, 1983, BIOCHEMISTRY-US, V22, P5853, DOI 10.1021/bi00294a026
   Leonard JL, 1986, THYROID HORMONE META, V0, P189
   LEVANDER OA, 1983, FED PROC, V42, P1721
   OLSON OE, 1975, J ASSOC OFF ANA CHEM, V58, P117
   OLSON OE, 1970, PHYTOCHEMISTRY, V9, P1181, DOI 10.1016/S0031-9422(00)85306-6
   PAGLIA DE, 1967, J LAB CLIN MED, V70, P158
   SCHRIFT A, 1973, ORGANIC SELENIUM COM, V0, P763
   SUNDE RA, 1990, ANNU REV NUTR, V10, P451, DOI 10.1146/annurev.nu.10.070190.002315
   VADHANAVIKIT S, 1993, J NUTR, V123, P1124
   VISSER TJ, 1975, BIOCHEM J, V150, P489, DOI 10.1042/bj1500489
   WARGOVICH MJ, 1992, CANCER CHEMOPREVENTION, V0, P195
   WELSCH CW, 1985, CANCER RES, V45, P3415
   YANG JG, 1989, J NUTR, V119, P1010, DOI 10.1093/jn/119.7.1010
NR 30
TC 39
Z9 43
U1 0
U2 7
PU LAWRENCE ERLBAUM ASSOC INC
PI MAHWAH
PA 10 INDUSTRIAL AVE, MAHWAH, NJ 07430-2262
SN 0163-5581
EI 
J9 NUTR CANCER
JI Nutr. Cancer
PD JUN 15
PY 1993
VL 20
IS 2
BP 129
EP 137
DI 10.1080/01635589309514279
PG 9
WC Oncology; Nutrition & Dietetics
SC Oncology; Nutrition & Dietetics
GA LW485
UT WOS:A1993LW48500004
PM 8233978
DA 2025-02-23
ER

PT J
AU LEVI, F
   FRANCESCHI, S
   NEGRI, E
   LAVECCHIA, C
AF LEVI, F
   FRANCESCHI, S
   NEGRI, E
   LAVECCHIA, C
TI DIETARY FACTORS AND THE RISK OF ENDOMETRIAL CANCER
SO CANCER
LA English
DT Article
DE CASE-CONTROL STUDIES; ENDOMETRIAL CANCER; DIET; NUTRITION
ID total energy-intake; postmenopausal women; epidemiologic analyses; breast; ovary
AB Background. Endometrial cancer is associated with overweight, but tittle is known on its possible relationship with specific aspects of diet. Methods. The relationship between dietary factors and the risk of endometrial cancer was investigated in a case-control study conducted in Switzerland and Northern Italy on 274 patients with histologically confirmed endometrial cancers and 572 control subjects admitted to the hospital for acute nongynecologic disorders that were not hormone related, metabolic, or neoplastic. Results. Significant direct associations were observed with (1) the total energy intake (odds ratio [OR] for the highest versus the lowest consumption tertile = 2.7) and, after allowance for energy intake, (2) the frequency of consumption of most types of meats, eggs, beans or peas, added fats (OR for total added fat = 2.5), and sugar (OR = 2.5). Significant protection, of the order of 40-60% reduction in the highest versus the lowest consumption tertile, was conferred by elevated intake of most vegetables and fresh fruit and whole grain bread and pasta. This was reflected in the low OR for the highest tertiles of intake of beta-carotene and ascorbic acid (OR for the highest versus the lowest consumption tertile after allowance for energy intake = 0.5). Conclusions. The current study suggests that, aside from the predictable adverse effects of overeating and consequent overweight, some qualitative aspects of the habitual diet may also be associated with the risk of endometrial cancer, chiefly, the intake of animal proteins and fat (directly) and of fresh fruit, vegetables, and fibers (inversely).
RP LEVI, F (corresponding author), UNIV LAUSANNE,CHUV FALAISES 1,INST UNIV MED SOCIALE & PREVENT,CH-1011 LAUSANNE,SWITZERLAND.
CR ARMSTRONG BK, 1977, ORIGINS HUMAN CANCER, V0, P557
   AUSTIN H, 1991, CANCER RES, V51, P568
   BAKER RJ, 1978, GLIM SYSTEM, V0, P0
   BALLARDBARBASH R, 1990, CANCER RES, V50, P2152
   Breslow NE, 1980, ANAL CASE CONTROL ST, V0, P0
   CAULEY JA, 1989, AM J EPIDEMIOL, V129, P1120, DOI 10.1093/oxfordjournals.aje.a115234
   FIDANZA F, 1988, TABELLE COMPOSIZIONE, V0, P677
   FOLSOM AR, 1990, AM J EPIDEMIOL, V131, P794, DOI 10.1093/oxfordjournals.aje.a115570
   FRANCESCHI S, 1989, EUR J CANCER CLIN ON, V25, P1933, DOI 10.1016/0277-5379(89)90375-1
   GORBACH SL, 1987, PREV MED, V16, P525, DOI 10.1016/0091-7435(87)90067-3
   GURPIDE E, 1991, JNCI-J NATL CANCER I, V83, P405, DOI 10.1093/jnci/83.6.405
   KOLONEL LN, 1981, BRIT J CANCER, V44, P332, DOI 10.1038/bjc.1981.189
   LAVECCHIA C, 1989, EUR J CANCER CLIN ON, V25, P1945, DOI 10.1016/0277-5379(89)90376-3
   LAVECCHIA C, 1986, CANCER, V57, P1248, DOI 10.1002/1097-0142(19860315)57:6<1248::AID-CNCR2820570631>3.0.CO;2-V
   LEMARCHAND L, 1991, INT J CANCER, V48, P807
   LEVI F, 1991, CANCER CAUSE CONTROL, V2, P99, DOI 10.1007/BF00053128
   MANTEL N, 1959, JNCI-J NATL CANCER I, V22, P719
   MUIR CS, 1987, IARC SCI PUBL, V88, P890
   PARAZZINI F, 1991, GYNECOL ONCOL, V41, P1, DOI 10.1016/0090-8258(91)90246-2
   PAUL AA, 1978, MCCANCE WIDDOWSONS C, V0, P37
   PIKE MC, 1989, AM J EPIDEMIOL, V129, P1312, DOI 10.1093/oxfordjournals.aje.a115254
   PRENTICE R, 1990, JNCI-J NATL CANCER I, V82, P129, DOI 10.1093/jnci/82.2.129
   WEBSTER LA, 1989, INT J EPIDEMIOL, V18, P786, DOI 10.1093/ije/18.4.786
   WILLETT W, 1986, AM J EPIDEMIOL, V124, P17, DOI 10.1093/oxfordjournals.aje.a114366
   WILLIAMS RR, 1983, JNCI-J NATL CANCER I, V71, P681
NR 26
TC 132
Z9 138
U1 0
U2 13
PU WILEY-LISS
PI NEW YORK
PA DIV JOHN WILEY & SONS INC 605 THIRD AVE, NEW YORK, NY 10158-0012
SN 0008-543X
EI 
J9 CANCER
JI Cancer
PD JUN 1
PY 1993
VL 71
IS 11
BP 3575
EP 3581
DI 10.1002/1097-0142(19930601)71:11<3575::AID-CNCR2820711119>3.0.CO;2-0
PG 7
WC Oncology
SC Oncology
GA LE419
UT WOS:A1993LE41900018
PM 8490907
DA 2025-02-23
ER

PT J
AU TZONOU, A
   HSIEH, CC
   POLYCHRONOPOULOU, A
   KAPRINIS, G
   TOUPADAKI, N
   TRICHOPOULOU, A
   KARAKATSANI, A
   TRICHOPOULOS, D
AF TZONOU, A
   HSIEH, CC
   POLYCHRONOPOULOU, A
   KAPRINIS, G
   TOUPADAKI, N
   TRICHOPOULOU, A
   KARAKATSANI, A
   TRICHOPOULOS, D
TI DIET AND OVARIAN-CANCER - A CASE-CONTROL STUDY IN GREECE
SO INTERNATIONAL JOURNAL OF CANCER
LA English
DT Article
ID european case-control; pooled analysis; risk; fat
AB In a hospital-based case-control study of common malignant epithelial tumors of the ovary, conducted in Athens (1989-1991), 189 cases were compared with 200 hospital visitor controls. Personal interviews were conducted in all cases and diet was ascertained through a semi-quantitative food frequency questionnaire. Nutrient intakes for individuals were estimated by multiplying the nutrient content of a typical portion size for each specified food item by the frequency at which the food was consumed per month and summing these estimates for all food items. Data were analyzed using logistic regression, controlling for non-dietary confounding factors, total energy intake and, among nutrients, mutual confounding influences. Adjusted odds ratios (rate ratios) for ovarian cancer, associated with particular nutritional variables, were expressed in terms of increments approximately equal to the standard deviations of (the residual of the respective nutrients, on a daily basis. The adjusted odds ratios (and 95% confidence intervals) were 0.80 (0.65-O.99) for mono-unsaturated fat and 0.73 (0.61-0.87) for crude fiber. No substantial, statistically significant or consistent independent associations were noted for total energy, total protein, saturated fat, polyunsaturated fat, dietary cholesterol, total carbohydrates, sucrose, vitamin C, vitamin A, riboflavin or calcium. These associations, if causal, could explain to some extent the relatively low incidence of ovarian cancer in Greece and other Mediterranean countries as well as the increasing incidence trends noted in these countries during the last few decades. (C) 1993 Wiley-Liss, Inc.
C1 HARVARD UNIV, SCH PUBL HLTH, DEPT EPIDEMIOL, 677 HUNTINGTON AVE, BOSTON, MA 02115 USA.
   HARVARD UNIV, SCH PUBL HLTH, CTR CANC PREVENT, BOSTON, MA 02115 USA.
   UNIV ATHENS, SCH MED, DEPT HYG & EPIDEMIOL, GR-11527 ATHENS, GREECE.
   ATHENS SCH PUBL HLTH, DEPT NUTR & BIOCHEM, GR-11521 ATHENS, GREECE.
C3 Harvard University; Harvard T.H. Chan School of Public Health; Harvard University; Harvard T.H. Chan School of Public Health; Athens Medical School; National & Kapodistrian University of Athens; National & Kapodistrian University of Athens
CR BYERS T, 1983, JNCI-J NATL CANCER I, V71, P681
   CRAMER DW, 1989, AM J EPIDEMIOL, V130, P904, DOI 10.1093/oxfordjournals.aje.a115423
   CRAMER DW, 1984, OBSTET GYNECOL, V63, P833
   ENGLE A, 1991, NUTR CANCER, V15, P239, DOI 10.1080/01635589109514132
   FRANCESCHI S, 1991, INT J CANCER, V49, P61, DOI 10.1002/ijc.2910490112
   GRAHAM S, 1978, JNCI-J NATL CANCER I, V61, P709
   KALAPOTHAKI V, 1993, CANCER CAUSE CONTROL, V4, P383, DOI 10.1007/BF00051342
   KATSOUYANNI K, 1991, AM J EPIDEMIOL, V133, P24, DOI 10.1093/oxfordjournals.aje.a115798
   KELSEY JL, 1983, BREAST GYNECOLOGIC C, V0, P93
   LAVECCHIA C, 1987, J NATL CANCER I, V79, P663
   LAVECCHIA C, 1992, EUR J CANCER, V28A, P927, DOI 10.1016/0959-8049(92)90153-S
   METTLIN CJ, 1990, AM J EPIDEMIOL, V132, P871, DOI 10.1093/oxfordjournals.aje.a115729
   NEGRI E, 1991, INT J CANCER, V49, P50, DOI 10.1002/ijc.2910490110
   POLYCHRONOPOULOU A, 1993, INT J CANCER, V55, P402, DOI 10.1002/ijc.2910550312
   SHU XO, 1989, BRIT J CANCER, V59, P92, DOI 10.1038/bjc.1989.18
   SLATTERY ML, 1989, AM J EPIDEMIOL, V130, P497, DOI 10.1093/oxfordjournals.aje.a115363
   TZONOU A, 1993, INT J CANCER, V55, P408, DOI 10.1002/ijc.2910550313
   Whelan SL, 1990, IARC SCI PUBLICATION, V0, P0
   WHITTEMORE AS, 1992, AM J EPIDEMIOL, V136, P1184, DOI 10.1093/oxfordjournals.aje.a116427
   WILLETT WC, 1992, JAMA-J AM MED ASSOC, V268, P2037, DOI 10.1001/jama.268.15.2037
   1989, 1900, P139, V0, P0
NR 23
TC 81
Z9 86
U1 0
U2 10
PU WILEY
PI HOBOKEN
PA 111 RIVER ST, HOBOKEN 07030-5774, NJ USA
SN 0020-7136
EI 1097-0215
J9 INT J CANCER
JI Int. J. Cancer
PD SEP 30
PY 1993
VL 55
IS 3
BP 411
EP 414
DI 10.1002/ijc.2910550314
PG 4
WC Oncology
SC Oncology
GA MA127
UT WOS:A1993MA12700013
PM 8397163
DA 2025-02-23
ER

PT J
AU BOEING, H
   SCHLEHOFER, B
   BLETTNER, M
   WAHRENDORF, J
AF BOEING, H
   SCHLEHOFER, B
   BLETTNER, M
   WAHRENDORF, J
TI DIETARY CARCINOGENS AND THE RISK FOR GLIOMA AND MENINGIOMA IN GERMANY
SO INTERNATIONAL JOURNAL OF CANCER
LA English
DT Article
ID brain-tumors; nitrite; cancer; adults
AB A population-based case-control study was performed in South-West Germany in 1987/88 with 115 histological confirmed glioma and 81 meningioma cases and 418 randomly selected controls. On the basis of information from a food-frequency questionnaire and questions on food preparation and food supply, the role of dietary carcinogens, in particular N-nitroso compounds or their precursors, on risk for glioma and meningioma were analyzed by multiple logistic regression. Eleven food groups were investigated. The intake of processed meat was significantly associated with an increased risk of glioma. The intake of any food group was not significantly related to meningioma risk. Among single meat products, a significantly higher risk of glioma was found for cooked ham, processed pork meat and fried bacon. For the consumption of 3 N-nitrosamines, assessed from the intake of processed meat and cheese, significant positive relations to glioma risk were found. These N-nitrosamines were also related to meningioma risk, although to a less pronounced extent. The risk for occurrence of glioma was significantly increased for those using vegetable fat frequently for deep frying, as compared with non-users. For the dietary intake of nitrate, nitrite, vitamin C, specific alcoholic beverages, total alcohol, and water from a non-central supply, no elevated risk was found in this study.
RP BOEING, H (corresponding author), GERMAN CANC RES CTR,DIV EPIDEMIOL,IM NEUENHEIMER FELD 280,W-6900 HEIDELBERG,GERMANY.
CR AHLBOM A, 1988, SCAND J WORK ENV HEA, V14, P337, DOI 10.5271/sjweh.1909
   AMES BN, 1983, SCIENCE, V221, P1256, DOI 10.1126/science.6351251
   Breslow NE, 1980, STAT METHODS CANC RE, V1, P0
   BURCH JD, 1987, JNCI-J NATL CANCER I, V78, P601
   CHOI NW, 1970, AM J EPIDEMIOL, V91, P467, DOI 10.1093/oxfordjournals.aje.a121158
   DESMEULES M, 1992, J NATL CANCER I, V84, P442, DOI 10.1093/jnci/84.6.442
   EISENBRAND G, 1981, N NITROSOVERBINDUNGE, V0, P0
   HOCHBERG F, 1990, J NEURO-ONCOL, V8, P55
   LICHT WR, 1988, CARCINOGENESIS, V9, P2227, DOI 10.1093/carcin/9.12.2227
   MILLS PK, 1989, NEUROEPIDEMIOLOGY, V8, P266, DOI 10.1159/000110193
   MIRVISH SS, 1986, CANCER, V58, P1842, DOI 10.1002/1097-0142(19861015)58:8+<1842::AID-CNCR2820581410>3.0.CO;2-#
   Preston-Martin S, 1991, IARC SCI PUBL, V0, P197
   PRESTONMARTIN S, 1989, CANCER RES, V49, P6137
   PRESTONMARTIN S, 1984, IARC SCI PUBL, V57, P887
   Preussmann R, 1984, ACS MONOGR SER, V182, P643
   SCHLEHOFER B, 1990, CANCER CAUSE CONTROL, V1, P209, DOI 10.1007/BF00117472
   SCHLEHOFER B, 1992, CANCER, V69, P2541, DOI 10.1002/1097-0142(19920515)69:10<2541::AID-CNCR2820691025>3.0.CO;2-H
   Schoenberg B, 1982, CANCER EPIDEMIOLOGY AND PREVENTION, V0, P968
   SELENKA F, 1976, ZBL BAKT MIK HYG B, V162, P449
   SPIEGELHALDER B, 1976, FOOD COSMET TOXICOL, V14, P545, DOI 10.1016/S0015-6264(76)80005-3
   WAKABAYASHI K, 1989, CANCER SURV, V8, P385
NR 23
TC 82
Z9 90
U1 0
U2 8
PU WILEY-LISS
PI NEW YORK
PA DIV JOHN WILEY & SONS INC 605 THIRD AVE, NEW YORK, NY 10158-0012
SN 0020-7136
EI 
J9 INT J CANCER
JI Int. J. Cancer
PD FEB 20
PY 1993
VL 53
IS 4
BP 561
EP 565
DI 10.1002/ijc.2910530406
PG 5
WC Oncology
SC Oncology
GA KN751
UT WOS:A1993KN75100005
PM 8436429
DA 2025-02-23
ER

PT J
AU MINAMI, Y
   STAPLES, MP
   GILES, GG
AF MINAMI, Y
   STAPLES, MP
   GILES, GG
TI THE INCIDENCE OF COLON, BREAST AND PROSTATE-CANCER IN ITALIAN MIGRANTS TO VICTORIA, AUSTRALIA
SO EUROPEAN JOURNAL OF CANCER
LA English
DT Article
ID colorectal-cancer; dietary-fat; physical-activity; risk; mortality
AB The incidence of cancers of the colon, breast and prostate in Australian and Italian born residents of Victoria, Australia were compared with the incidence of these cancers in Italy. Italian migrants' rates were between those of the Australian born and those from Italian cancer registries. Italian migrants' rates for colon cancer (males 23.1 and females 15.8 per 100 000) differed from rates in Ragusa (males 12.1 and females 10.4 per 100 000) but not from rates in Parma or Varese. The migrants' breast cancer rate was similar to the rate in Ragusans (48.7 vs 46.7) and their prostate cancer rate of 27.3 was higher than all Italian registries. Modelling identified that Italian migrants' rates by age were intermediate to Australian and Italian rates, but indistinguishable from cancer rates in Ragusa, except for colon cancer which demonstrated an interaction with age.
C1 ANTICANC COUNCIL VICTORIA, CTR CANC EPIDEMIOL, 1 RATHDOWNE ST CARLTON S, VICTORIA 3053, AUSTRALIA.
   TOHOKU UNIV, DEPT PUBL HLTH, SENDAI, MIYAGI 980, JAPAN.
C3 Tohoku University
CR [Anonymous], 1976, CANC INCIDENCE 5 CON, V0, P0
   BENITO E, 1990, INT J CANCER, V45, P69, DOI 10.1002/ijc.2910450114
   BERTA JL, 1985, GASTROEN CLIN BIOL, V9, P348
   BRISTOL JB, 1985, BMJ-BRIT MED J, V291, P1467, DOI 10.1136/bmj.291.6507.1467
   DECARLI A, 1987, CANCER-AM CANCER SOC, V59, P1221, DOI 10.1002/1097-0142(19870315)59:6<1221::AID-CNCR2820590632>3.0.CO;2-3
   GARLAND C, 1985, LANCET, V1, P307, DOI 10.1016/S0140-6736(85)91082-7
   GILES G, 1991, EUR J CANCER, V27, P659, DOI 10.1016/0277-5379(91)90239-A
   Giles GG, 1990, P NUTR SOC AUST, V15, P61, DOI 10.1093/aje/kwk061
   GRAHAM S, 1988, AM J EPIDEMIOL, V128, P490, DOI 10.1093/oxfordjournals.aje.a114997
   HAENSZEL W, 1968, JNCI-J NATL CANCER I, V40, P43
   HOLMAN CDJ, 1987, CANCER MORTALITY TRE, V2, P0
   HOWE GR, 1990, JNCI-J NATL CANCER I, V82, P561, DOI 10.1093/jnci/82.7.561
   JENSEN OM, 1990, EUR J CANCER, V26, P1167
   Jones FL, 1964, INTERNATIONAL MIGRATION, V2, P247
   KALDOR J, 1990, INT J EPIDEMIOL, V19, P233, DOI 10.1093/ije/19.2.233
   Kune S, 1987, NUTR CANCER, V9, P21
   LAVECCHIA C, 1988, ONCOLOGY, V45, P364
   MACQUARTMOULIN G, 1986, INT J CANCER, V38, P183, DOI 10.1002/ijc.2910380207
   MANOUSOS O, 1983, INT J CANCER, V32, P1, DOI 10.1002/ijc.2910320102
   MARGETTS BM, 1981, FOOD NUTR, V38, P7
   MCMICHAEL AJ, 1980, INT J CANCER, V25, P431, DOI 10.1002/ijc.2910250402
   MCMICHAEL AJ, 1988, CANCER RES, V48, P751
   MEZZANOTTE G, 1986, TUMORI J, V72, P145, DOI 10.1177/030089168607200205
   MILLER AB, 1983, INT J CANCER, V32, P155, DOI 10.1002/ijc.2910320204
   MORGAN JW, 1988, AM J EPIDEMIOL, V128, P918
   MUIR C, 1987, CANCER INCIDENCE 5 C, V5, P0
   NOMURA AMY, 1991, EPIDEMIOL REV, V13, P200, DOI 10.1093/oxfordjournals.epirev.a036069
   POTTER JD, 1986, JNCI-J NATL CANCER I, V76, P557, DOI 10.1093/jnci/76.4.557
   POWLES J, 1988, FOOD HABITS AUSTR, V0, P201
   PRENTICE RL, 1989, CANCER RES, V49, P3147
   SLATTERY ML, 1988, AM J EPIDEMIOL, V128, P989
   STEMMERMANN GN, 1984, CANCER RES, V44, P4633
   THOMAS DB, 1987, CANCER RES, V47, P5771
   TUYNS AJ, 1988, NUTR CANCER, V11, P189, DOI 10.1080/01635588809513986
   WHITTEMORE AS, 1990, JNCI-J NATL CANCER I, V82, P915, DOI 10.1093/jnci/82.11.915
   WILLETT WC, 1990, NEW ENGL J MED, V323, P1664, DOI 10.1056/NEJM199012133232404
   WILLETT WC, 1990, CANCER CAUSE CONTROL, V1, P103, DOI 10.1007/BF00053190
   WILLETT WC, 1987, NEW ENGL J MED, V316, P22, DOI 10.1056/NEJM198701013160105
   YOUNG C, 1986, SELECTION SURVIVALIM, V0, P0
   1987, 1900, V40, V0, P0
NR 43
TC 8
Z9 8
U1 0
U2 0
PU ELSEVIER SCI LTD
PI OXFORD
PA THE BOULEVARD, LANGFORD LANE, KIDLINGTON, OXFORD OX5 1GB, OXON, ENGLAND
SN 0959-8049
EI 1879-0852
J9 EUR J CANCER
JI Eur. J. Cancer
PD JUN 15
PY 1993
VL 29A
IS 12
BP 1735
EP 1740
DI 10.1016/0959-8049(93)90116-W
PG 6
WC Oncology
SC Oncology
GA LX212
UT WOS:A1993LX21200020
PM 8398304
DA 2025-02-23
ER

PT J
AU STEINMETZ, KA
   POTTER, JD
AF STEINMETZ, KA
   POTTER, JD
TI FOOD-GROUP CONSUMPTION AND COLON CANCER IN THE ADELAIDE CASE-CONTROL STUDY .2. MEAT, POULTRY, SEAFOOD, DAIRY FOODS AND EGGS
SO INTERNATIONAL JOURNAL OF CANCER
LA English
DT Article
ID large bowel-cancer; colorectal-cancer; 7th-day adventists; rectal cancer; diet; risk; fat; population; cholesterol; mortality
AB We conducted a case-control study in Australia, comparing 220 persons with histologically confirmed incident adenocarcinoma of the colon with 438 age- and gender-matched controls. Cases were identified via the South Australian Cancer Registry (1979-80); controls were randomly selected from the electoral roll. All participants completed a 141-item food-frequency questionnaire and were interviewed regarding demographic and other information. Consumption of 8 groups of foods from animal sources was investigated. Odds ratios (OR) for quartiles of consumption were obtained using conditional logistic regression. All analyses were conducted separately for females and males. The most striking finding was a positive association for egg consumption in females, with an unadjusted OR of 2.4 (1.1-5.3) for consumption in the uppermost quartile. The uppermost septile of egg consumption was associated with an unadjusted OR of 6.3 (1.5-26.1) and a dose-response pattern was suggested. Intakes of red meat, liver, seafood, and dairy foods were also weakly positively associated with risk in females. In males, intakes of red meat and poultry were weakly positively associated with risk with unadjusted ORs of 1.5 (0.8-2.8) and 1.4 (0.7-2.6) respectively. The ratio of intake of red meat to poultry and seafood was also positively associated with risk in males, with an unadjusted OR of 1.4 (0.8-2.6). Interpretation of analyses stratified by colon cancer subsite was limited by the low number of subjects in each sub-site stratum, yet the results were somewhat supportive of a stronger risk associated with animal foods in the proximal than in the distal colon. The results for egg consumption suggest a role for cholesterol in the etiology of colon cancer, particularly in proximal cancer for females. Results for vegetable and fruit consumption are presented in a companion report.
C1 UNIV MINNESOTA,SCH PUBL HLTH,DIV EPIDEMIOL,1300 S 2ND ST,SUITE 300,MINNEAPOLIS,MN 55454.
C3 University of Minnesota System; University of Minnesota Twin Cities
FU NCI NIH HHS [CA50305, CA48898, T32 CA09607] Funding Source: Medline
CR BAGHURST KI, 1990, MED J AUSTRALIA, V153, P444, DOI 10.5694/j.1326-5377.1990.tb126148.x
   BAGHURST KI, 1988, MED J AUSTRALIA, V149, P12, DOI 10.5694/j.1326-5377.1988.tb120476.x
   BENITO E, 1990, INT J CANCER, V45, P69, DOI 10.1002/ijc.2910450114
   BENITO E, 1991, INT J CANCER, V49, P161, DOI 10.1002/ijc.2910490202
   BIDOLI E, 1992, INT J CANCER, V50, P223, DOI 10.1002/ijc.2910500211
   BLOCK G, 1985, AM J EPIDEMIOL, V122, P27, DOI 10.1093/oxfordjournals.aje.a114084
   Boyden EA, 1925, ANAT REC, V30, P333, DOI 10.1002/ar.1090300503
   CORPET DE, 1990, CANCER RES, V50, P6955
   CRUSE P, 1979, LANCET, V1, P752
   DEVERDIER MG, 1991, INT J CANCER, V49, P520, DOI 10.1002/ijc.2910490408
   HAENSZEL W, 1980, JNCI-J NATL CANCER I, V64, P17
   Kune S, 1987, NUTR CANCER, V9, P21
   LAMPE JW, 1993, IN PRESS GUT, V0, P0
   LAVECCHIA C, 1988, INT J CANCER, V41, P492, DOI 10.1002/ijc.2910410404
   LEE HP, 1989, INT J CANCER, V43, P1007, DOI 10.1002/ijc.2910430609
   LIU K, 1979, LANCET, V2, P782
   MACQUARTMOULIN G, 1986, INT J CANCER, V38, P183, DOI 10.1002/ijc.2910380207
   MCCARTY MF, 1987, MED HYPOTHESES, V22, P97, DOI 10.1016/0306-9877(87)90010-7
   McMichael A J, 1985, NATL CANCER INST MONOGR, V69, P223
   MCMICHAEL AJ, 1983, AM J EPIDEMIOL, V118, P620, DOI 10.1093/oxfordjournals.aje.a113672
   MILLER AB, 1983, INT J CANCER, V32, P155, DOI 10.1002/ijc.2910320204
   PETERS RK, 1992, CANCER CAUSE CONTROL, V3, P457, DOI 10.1007/BF00051359
   PHILLIPS RL, 1975, CANCER RES, V35, P3513
   PHILLIPS RL, 1980, JNCI-J NATL CANCER I, V65, P1097
   PHILLIPS RL, 1983, CANCER RES, V43, P2403
   PHILLIPS RL, 1985, JNCI-J NATL CANCER I, V74, P307
   POTTER JD, 1986, JNCI-J NATL CANCER I, V76, P557, DOI 10.1093/jnci/76.4.557
   POTTER JD, 1983, JNCI-J NATL CANCER I, V71, P703
   REDDY BS, 1980, J NUTR, V110, P1880, DOI 10.1093/jn/110.9.1880
   STEINMETZ KA, 1993, INT J CANCER, V0, P0
   TURESKY RJ, 1991, CARCINOGENESIS, V12, P1839, DOI 10.1093/carcin/12.10.1839
   TUYNS AJ, 1988, NUTR CANCER, V11, P189, DOI 10.1080/01635588809513986
   WEST DW, 1989, AM J EPIDEMIOL, V130, P883, DOI 10.1093/oxfordjournals.aje.a115421
   WILLETT WC, 1990, NEW ENGL J MED, V323, P1664, DOI 10.1056/NEJM199012133232404
   YOUNG TB, 1988, INT J CANCER, V42, P167, DOI 10.1002/ijc.2910420205
NR 36
TC 65
Z9 68
U1 0
U2 8
PU WILEY-LISS
PI NEW YORK
PA DIV JOHN WILEY & SONS INC 605 THIRD AVE, NEW YORK, NY 10158-0012
SN 0020-7136
EI 
J9 INT J CANCER
JI Int. J. Cancer
PD MAR 12
PY 1993
VL 53
IS 5
BP 720
EP 727
DI 10.1002/ijc.2910530503
PG 8
WC Oncology
SC Oncology
GA KT463
UT WOS:A1993KT46300002
PM 8449595
DA 2025-02-23
ER

PT J
AU YU, Y
   TAYLOR, PR
   LI, JY
   DAWSEY, SM
   WANG, GQ
   GUO, WD
   WANG, W
   LIU, BQ
   BLOT, WJ
   SHEN, Q
   LI, B
AF YU, Y
   TAYLOR, PR
   LI, JY
   DAWSEY, SM
   WANG, GQ
   GUO, WD
   WANG, W
   LIU, BQ
   BLOT, WJ
   SHEN, Q
   LI, B
TI RETROSPECTIVE COHORT STUDY OF RISK-FACTORS FOR ESOPHAGEAL CANCER IN LINXIAN, PEOPLES-REPUBLIC-OF-CHINA
SO CANCER CAUSES & CONTROL
LA English
DT Article
DE COHORT STUDY; CYTOLOGY SCREENING; DIET; ESOPHAGEAL CANCER; PEOPLES-REPUBLIC-OF-CHINA
AB A retrospective cohort study of esophageal (including gastric cardia) cancer was conducted to examine dietary and other potential risk factors in Linxian, a high-risk area in P.R. China. Study subjects were identified based on participation in a cytology examination conducted in 1974. They were interviewed in 1989 to obtain information on esophageal cancer risk-factors and identify new cases and deaths. A total of 1,162 subjects from the analytic cohort of 12,693 were determined to have developed esophageal cancer over the 15-year follow-up period. Results indicate that increased age, male gender, a positive family history, low education level, surface-water use, and pork consumption were the strongest risk factors for esophageal cancer identified in this cohort, while use of corn as a primary staple and infrequent consumption of fresh vegetables also were possible risk factors. Traditional or suspected risk factors for esophageal cancer in this and other populations-smoking and alcohol use, and pickled vegetable and moldy food consumption-were not risk factors in this study. Some variation in risk was seen based on the subject's cytology result from 1974. We conclude that dietary factors appear to play a role in the etiology of esophageal cancer in this high-risk population, but are less important than other constitutional factors such as age, gender, and family history.
RP YU, Y (corresponding author), CHINESE ACAD MEDICINAL SCI,INST CANC,BEIJING,PEOPLES R CHINA.
FU NCI NIH HHS [N01-CP-41019] Funding Source: Medline
NR 0
TC 85
Z9 93
U1 0
U2 8
PU RAPID SCIENCE PUBLISHERS
PI LONDON
PA 2-6 BOUNDARY ROW, LONDON, ENGLAND SE1 8NH
SN 0957-5243
EI 
J9 CANCER CAUSE CONTROL
JI Cancer Causes Control
PD MAY 15
PY 1993
VL 4
IS 3
BP 195
EP 202
DI 
PG 8
WC Oncology; Public, Environmental & Occupational Health
SC Oncology; Public, Environmental & Occupational Health
GA LC885
UT WOS:A1993LC88500003
PM 8318635
DA 2025-02-23
ER

PT J
AU NEWCOMB, PA
   STORER, BE
   MARCUS, PM
AF NEWCOMB, PA
   STORER, BE
   MARCUS, PM
TI CANCER OF THE LARGE-BOWEL IN WOMEN IN RELATION TO ALCOHOL-CONSUMPTION - A CASE-CONTROL STUDY IN WISCONSIN (UNITED-STATES)
SO CANCER CAUSES & CONTROL
LA English
DT Article
DE ALCOHOL DRINKING; ALCOHOLIC BEVERAGES; CASE-CONTROL STUDY; COLORECTAL NEOPLASMS; UNITED-STATES; WOMEN
AB Age-specific consumption of beer, wine, and liquor was ascertained by telephone interview from 779 women in Wisconsin (United States) with newly reported diagnosis of carcinoma of the colon and rectum. Population controls (n = 2,315) interviewed for this case-control study were randomly selected from Wisconsin driver's license files and Health Care Financing Administration files. Overall, there was a modest indication that high levels of alcohol consumption (11 or more drinks per week) were associated with increased risk of large bowel cancer (adjusted odds ratio [OR] = 1.47,95 percent confidence interval [CI] = 1.0-2.22). In site-specific analyses, only rectal cancer demonstrated a significant linear trend (P = 0.01) with increasing consumption. Significant beverage-specific effects were observed for liquor and colon cancer: the adjusted ORs for 1-2, 3-5, and 6+ drinks per week were 1.12, 1.68, 1.51, respectively (P trend = 0.01). Beer was associated significantly with rectal cancer: the adjusted ORs for 1-2, 3-5, 6-10, and 11+ drinks per week were 1.25,1.25,1.58,2.42, respectively (P trend = 0.02). Wine consumption was associated inversely with these cancers. These relationships appeared to be consistent for recent, past, and total lifetime consumption, and were not attributable to differences in dietary habits.
RP NEWCOMB, PA (corresponding author), UNIV WISCONSIN,CTR COMPREHENS CANC,1300 UNIV AVE 4780,MADISON,WI 53706, USA.
NR 0
TC 48
Z9 50
U1 0
U2 0
PU RAPID SCIENCE PUBLISHERS
PI LONDON
PA 2-6 BOUNDARY ROW, LONDON, ENGLAND SE1 8NH
SN 0957-5243
EI 
J9 CANCER CAUSE CONTROL
JI Cancer Causes Control
PD SEP 15
PY 1993
VL 4
IS 5
BP 405
EP 411
DI 10.1007/BF00050858
PG 7
WC Oncology; Public, Environmental & Occupational Health
SC Oncology; Public, Environmental & Occupational Health
GA MA383
UT WOS:A1993MA38300001
PM 8218871
DA 2025-02-23
ER

PT J
AU CHOW, WH
   LINET, MS
   MCLAUGHLIN, JK
   HSING, AW
   CHIEN, HTC
   BLOT, WJ
AF CHOW, WH
   LINET, MS
   MCLAUGHLIN, JK
   HSING, AW
   CHIEN, HTC
   BLOT, WJ
TI RISK-FACTORS FOR SMALL-INTESTINE CANCER
SO CANCER CAUSES & CONTROL
LA English
DT Article
DE ALCOHOL; DIET; SMALL INTESTINE CANCER; TOBACCO; UNITED-STATES
AB Small intestine cancer is relatively rare. Clinical reports have suggested that several medical conditions may predispose to increased occurrence of this cancer, but otherwise its etiology is unknown. In one of the first case-control studies of this cancer, we compared questionnaire responses provided by next-of-kin of 430 persons who died of small intestine cancer cf 921 controls who died of other causes. Subjects were identified from decedents included in the 1986 United States National Mortality Followback Survey. The questionnaires sought information on demographic and lifestyle characteristics, including diet and use of tobacco and alcohol. Tobacco and alcohol consumption were unrelated to risk of small intestine cancer, but weekly or more frequent consumption of red meat and monthly or more frequent intake of salt-cured/smoked foods were associated with two- to three fold increases in risk. The findings suggest that dietary factors probably are involved in risk of small intestine cancer, but additional research in other settings is required to clarify the determinants of these rare cancers.
RP CHOW, WH (corresponding author), NCI,DIV CANC ETIOL,EPIDEMIOL & BIOSTAT PROGRAM,6130 EXECUT BLVD,EPN ROOM 403,ROCKVILLE,MD 20852, USA.
NR 0
TC 91
Z9 95
U1 0
U2 4
PU RAPID SCIENCE PUBLISHERS
PI LONDON
PA 2-6 BOUNDARY ROW, LONDON, ENGLAND SE1 8NH
SN 0957-5243
EI 
J9 CANCER CAUSE CONTROL
JI Cancer Causes Control
PD MAR 15
PY 1993
VL 4
IS 2
BP 163
EP 169
DI 10.1007/BF00053158
PG 7
WC Oncology; Public, Environmental & Occupational Health
SC Oncology; Public, Environmental & Occupational Health
GA KR651
UT WOS:A1993KR65100012
PM 8481495
DA 2025-02-23
ER

PT J
AU RAMON, JM
   SERRA, L
   CERDO, C
   OROMI, J
AF RAMON, JM
   SERRA, L
   CERDO, C
   OROMI, J
TI DIETARY FACTORS AND GASTRIC-CANCER RISK - A CASE-CONTROL STUDY IN SPAIN
SO CANCER
LA English
DT Article
DE CASE-CONTROL STUDY; CITRUS FRUITS; DIETARY FACTORS; GASTRIC CANCER; PICKLED FOODS; SALT INTAKE; SMOKED FOODS; SPAIN; VEGETABLE INTAKE
ID stomach-cancer; ascorbic-acid; carcinogenesis; epidemiology; japan
AB Background. Evidence supports that gastric cancer has an environmental etiology, of which diet appears to be the most important component. The authors examined the effect of diet on the risk of gastric cancer. Methods. A case-control study of dietary factors and gastric cancer was conducted between September 1986 and March 1989 in the Barcelona metropolitan area, Spain. One hundred seventeen cases with histologically confirmed diagnosis of gastric adenocarcinoma were matched by age, gender, and whether they possessed a telephone to 234 community controls. One hundred eighty-eight (80.3%) controls were selected by random-digit telephone dialing and 46 (19.7%) by neighborhood of residence. Information about frequency and amount of consumption of 89 food items in one year was gathered by using a questionnaire, and cases and controls were interviewed in their homes by trained interviewers. Unconditional logistic regression was used for the analysis. Results. Gastric cancer risk rose with increasing intake of smoked and pickled foods (OR 3.67 for upper tertile) and salt (OR 2.11 for upper quartile). Intake of citrus fruits (OR 0.47 for upper tertile) and raw-green vegetables (OR 0.56 for upper quartile) appeared to be protective. Gastric cancer risk was not associated with intake of cereals, rice, total vegetables, and fruits as a whole. Conclusions. These data suggest that high intake of salt and smoked and pickled food may be associated with a high risk of gastric cancer, and this association could be due to intragastric formation of nitrosamines. The negative association with citric and green vegetables consumption to be associated with the inhibition of nitrosation process.
RP RAMON, JM (corresponding author), HOSP LLOBREGAT,HOSP PRINCEPS ESPANYA,DEPT PREVENT MED,SERV MED PREVENT,FEIXA LLARGA S-N,E-08907 BARCELONA,SPAIN.
CR BOLING H, 1991, INT J CANCER, V47, P858
   Breslow NE, 1980, STAT METHODS CANC RE, V1, P0
   BUIATTI E, 1990, INT J CANCER, V45, P896, DOI 10.1002/ijc.2910450520
   CHYOU PH, 1990, CANCER RES, V50, P7501
   COGGON D, 1989, JNCI-J NATL CANCER I, V81, P1178, DOI 10.1093/jnci/81.15.1178
   CORREA P, 1985, JNCI-J NATL CANCER I, V75, P645
   CORREA P, 1988, CANCER RES, V48, P3554
   DELUCA L, 1972, CANCER, V30, P1326, DOI 10.1002/1097-0142(197211)30:5<1326::AID-CNCR2820300527>3.0.CO;2-J
   DEMIRER T, 1990, CANCER-AM CANCER SOC, V65, P2344, DOI 10.1002/1097-0142(19900515)65:10<2344::AID-CNCR2820651030>3.0.CO;2-H
   GONZALEZ CA, 1991, INT J CANCER, V49, P513, DOI 10.1002/ijc.2910490407
   GRAHAM S, 1972, CANCER, V30, P927, DOI 10.1002/1097-0142(197210)30:4<927::AID-CNCR2820300411>3.0.CO;2-L
   HAENSZEL W, 1976, JNCI-J NATL CANCER I, V56, P265, DOI 10.1093/jnci/56.2.265
   HIGGINSON J, 1966, JNCI-J NATL CANCER I, V37, P527
   HIRAYAMA T, 1984, 7 BANB REP, V0, P409
   Hosmer DW, 2000, APPL LOGISTIC REGRES, V0, P0, DOI DOI 10.1002/0471722146
   HOWSON CP, 1986, EPIDEMIOL REV, V8, P1
   KATO I, 1990, CANCER RES, V50, P6559
   KONO S, 1983, J EPIDEMIOL COMMUN H, V37, P43, DOI 10.1136/jech.37.1.43
   LAVECCHIA C, 1987, INT J CANCER, V40, P484, DOI 10.1002/ijc.2910400409
   MERGENS WJ, 1981, ACS SYM SER, V174, P193
   MORGAN RW, 1978, AM J EPIDEMIOL, V107, P488, DOI 10.1093/oxfordjournals.aje.a112568
   RISCH HA, 1985, AM J EPIDEMIOL, V122, P947, DOI 10.1093/oxfordjournals.aje.a114199
   ROBISON LL, 1984, AM J EPIDEMIOL, V120, P164, DOI 10.1093/oxfordjournals.aje.a113866
   SCHORAH CJ, 1991, AM J CLIN NUTR, V53, PS287, DOI 10.1093/ajcn/53.1.287S
   STEWART HAROLD L, 1967, NAT CANCER INST MONOGR, V25, P199
   TANNENBAUM SR, 1991, AM J CLIN NUTR, V53, PS247, DOI 10.1093/ajcn/53.1.247S
   TATEMATSU M, 1975, J NATL CANCER I, V55, P101, DOI 10.1093/jnci/55.1.101
   TRICHOPOULOS D, 1985, INT J CANCER, V36, P291, DOI 10.1002/ijc.1985.36.3.291
   WARD EM, 1984, AM J EPIDEMIOL, V120, P582, DOI 10.1093/oxfordjournals.aje.a113920
   WUWILLIAMS AH, 1990, CANCER RES, V50, P2569
   YOU WC, 1988, CANCER RES, V48, P3518
NR 31
TC 119
Z9 132
U1 0
U2 14
PU WILEY-LISS
PI NEW YORK
PA DIV JOHN WILEY & SONS INC 605 THIRD AVE, NEW YORK, NY 10158-0012
SN 0008-543X
EI 
J9 CANCER
JI Cancer
PD MAR 1
PY 1993
VL 71
IS 5
BP 1731
EP 1735
DI 10.1002/1097-0142(19930301)71:5<1731::AID-CNCR2820710505>3.0.CO;2-X
PG 5
WC Oncology
SC Oncology
GA KP990
UT WOS:A1993KP99000004
PM 8448737
DA 2025-02-23
ER

PT J
AU LEMARCHAND, L
   HANKIN, JH
   KOLONEL, LN
   BEECHER, GR
   WILKENS, LR
   ZHAO, LP
AF LEMARCHAND, L
   HANKIN, JH
   KOLONEL, LN
   BEECHER, GR
   WILKENS, LR
   ZHAO, LP
TI INTAKE OF SPECIFIC CAROTENOIDS AND LUNG-CANCER RISK
SO CANCER EPIDEMIOLOGY BIOMARKERS & PREVENTION
LA English
DT Article
ID finnish foods; beta-carotene; retinoids; hawaii; carcinogenesis; canthaxanthin; prevention; products; tumors; diet
AB Using newly available food composition data for carotenoids, the authors reanalyzed a population-based case-control study of diet and lung cancer conducted in Hawaii in 1983-1985 (L. Le Marchand et al., J. Natl. Cancer Inst., 81: 1158-1164, 1989). The analysis included interviews with 230 men and 102 women with lung cancer and 597 men and 268 women as controls, frequency-matched to the patients by age and sex. A previously validated quantitative diet history assessed the usual intake of foods rich in carotenoids. After adjusting for smoking and other covariates, no association was found with lung cancer risk for dietary lycopene or beta-cryptoxanthin intake, whereas dose-dependent inverse associations of comparable magnitude were found for dietary beta-carotene, alpha-carotene, and lutein. When subjects were cross-classified by their joint intakes of the latter three carotenoids, those who had a high intake (> median) for all three had the lowest risk for lung cancer. In a similar two-way interaction analysis, the previously reported inverse association of lung cancer with vegetable consumption in these data was found to be stronger than that with intake of these three carotenoids. Consistent with our previous findings, this analysis provides further evidence for a protective effect of certain carotenoids against lung cancer and for the greater protection afforded by consuming a variety of vegetables compared to only foods rich in a particular carotenoid.
C1 USDA ARS,BELTSVILLE AGR RES CTR,NUTR COMPOSIT LAB,BELTSVILLE,MD 20705.
C3 United States Department of Agriculture (USDA)
RP LEMARCHAND, L (corresponding author), UNIV HAWAII,CANC RES CTR HAWAII,EPIDEMIOL PROGRAM,1236 LAUHALA ST,SUITE 407,HONOLULU,HI 96813, USA.
FU NCI NIH HHS [P01-CA-33619, N01-CA-55424] Funding Source: Medline
CR ALFTHAN O, 1983, EUR UROL, V9, P6
   BERTRAM JS, 1991, CARCINOGENESIS, V12, P671, DOI 10.1093/carcin/12.4.671
   BREIMER LH, 1990, MOL CARCINOGEN, V3, P188, DOI 10.1002/mc.2940030405
   Breslow NE, 1980, ANAL CASE CONTROL ST, V0, P0
   CERUTTI PA, 1985, SCIENCE, V227, P375, DOI 10.1126/science.2981433
   COONEY RV, 1991, CANCER LETT, V61, P81, DOI 10.1016/0304-3835(91)90080-2
   GOODMAN MT, 1988, AM J EPIDEMIOL, V128, P1241, DOI 10.1093/oxfordjournals.aje.a115078
   HANKIN JH, 1991, AM J EPIDEMIOL, V133, P616, DOI 10.1093/oxfordjournals.aje.a115934
   HEINONEN M, 1988, JOURNAL OF FOOD COMPOSITION AND ANALYSIS, V1, P221, DOI 10.1016/0889-1575(88)90003-8
   HEINONEN M, 1989, CEREAL CHEM, V66, P270
   HONG WK, 1990, NEW ENGL J MED, V323, P795, DOI 10.1056/NEJM199009203231205
   KHACHIK F, 1991, PURE APPL CHEM, V63, P71, DOI 10.1351/pac199163010071
   KRINSKY NI, 1991, AM J CLIN NUTR, V53, PS238, DOI 10.1093/ajcn/53.1.238S
   KRINSKY NI, 1989, FREE RADICAL BIO MED, V7, P617, DOI 10.1016/0891-5849(89)90143-3
   LEMARCHAND L, 1989, JNCI-J NATL CANCER I, V81, P1158, DOI 10.1093/jnci/81.15.1158
   MANGELS AR, 1993, J AM DIET ASSOC, V93, P284, DOI 10.1016/0002-8223(93)91553-3
   MATHEWSROTH MM, 1982, ONCOLOGY-BASEL, V39, P33, DOI 10.1159/000225601
   MOON RC, 1989, J NUTR, V119, P127, DOI 10.1093/jn/119.1.127
   OLLILAINEN V, 1989, JOURNAL OF FOOD COMPOSITION AND ANALYSIS, V2, P93, DOI 10.1016/0889-1575(89)90070-7
   OLLILAINEN V, 1989, J DAIRY SCI, V72, P2257, DOI 10.3168/jds.S0022-0302(89)79356-5
   OLLILAINEN V, 1988, JOURNAL OF FOOD COMPOSITION AND ANALYSIS, V1, P178, DOI 10.1016/0889-1575(88)90022-1
   STEINMETZ KA, 1991, CANCER CAUSE CONTROL, V2, P427, DOI 10.1007/BF00054304
   STICH HF, 1984, INT J CANCER, V34, P745, DOI 10.1002/ijc.2910340602
   WATTENBERG LW, 1990, P NUTR SOC, V49, P173, DOI 10.1079/PNS19900022
   ZHANG LX, 1991, CARCINOGENESIS, V12, P2109, DOI 10.1093/carcin/12.11.2109
NR 26
TC 168
Z9 177
U1 0
U2 6
PU AMER ASSOC CANCER RESEARCH
PI PHILADELPHIA
PA PUBLIC LEDGER BLDG, SUITE 816, 150 S. INDEPENDENCE MALL W., PHILADELPHIA, PA 19106
SN 1055-9965
EI 
J9 CANCER EPIDEM BIOMAR
JI Cancer Epidemiol. Biomarkers Prev.
PD MAY-JUN 15
PY 1993
VL 2
IS 3
BP 183
EP 187
DI 
PG 5
WC Oncology; Public, Environmental & Occupational Health
SC Oncology; Public, Environmental & Occupational Health
GA LB421
UT WOS:A1993LB42100001
PM 8318869
DA 2025-02-23
ER

PT J
AU COMER, PF
   CLARK, TD
   GLAUERT, HP
AF COMER, PF
   CLARK, TD
   GLAUERT, HP
TI EFFECT OF DIETARY VITAMIN-D(3) (CHOLECALCIFEROL) ON COLON CARCINOGENESIS INDUCED BY 1,2-DIMETHYLHYDRAZINE IN MALE FISCHER 344 RATS
SO NUTRITION AND CANCER-AN INTERNATIONAL JOURNAL
LA English
DT Article
ID epithelial-cell proliferation; cancer; calcium; 1,25-dihydroxyvitamin-d3; hypercalcemia; risk; inhibition; receptors; differentiation; expression
AB This study examined the effect of increasing dietary vitamin D on chemically induced colon carcinogenesis. Male Fischer 344 rats were first injected with 1,2-dimethylhydrazine (200 mg/kg) and then fed one of five dietary levels of vitamin D as cholecalciferol (250, 1,000, 2,000, 4,000, and 10,000 IU/kg diet) for nine months. Dietary vitamin D3 had no effect on weight gain. Plasma 25-hydroxyvitamin D3 levels were similar for the 1,000 and 2,000 IU/kg groups but varied in a dose-related manner for the other groups. Vitamin D did not significantly alter the tumor incidence in either the distal or the proximal colon. No significant differences in the labeling index were found in either the proximal or the distal colon. Within the distal colon, the proliferative zone increased in a dose-related manner. Distribution of labeled cells within the crypt compartments was not affected by dietary vitamin D. Bone and serum minerals in general were unaffected by dietary vitamin D. This study shows that, at this level of dietary calcium, vitamin D did not affect 1,2-dimethylhydrazine-induced colon carcinogenesis.
C1 UNIV KENTUCKY,DEPT NUTR & FOOD SCI,212 FUNKHOUSER BLDG,LEXINGTON,KY 40506.
   VET ADM MED CTR,DEPT PATHOL,LEXINGTON,KY 40506.
   UNIV KENTUCKY,GRAD CTR TOXICOL,LEXINGTON,KY 40506.
C3 University of Kentucky; US Department of Veterans Affairs; Veterans Health Administration (VHA); Lexington VA Medical Center; University of Kentucky
CR AMATRUDA TT, 1987, BLOOD, V69, P1225
   [Anonymous], 2013, SPECTROM, V0, P0
   ARMSTRONG B, 1975, INT J CANCER, V15, P617, DOI 10.1002/ijc.2910150411
   BEATY MM, 1993, J NUTR, V123, P144, DOI 10.1093/jn/123.1.144
   BOYER M, 1989, GYNECOL ONCOL, V35, P387, DOI 10.1016/0090-8258(89)90085-1
   BREHIER A, 1988, J STEROID BIOCHEM, V29, P265, DOI 10.1016/0022-4731(88)90275-0
   BREVLI ZS, 1986, LAB INVEST, V55, P269
   CHEVINSKY AH, 1987, CANCER-AM CANCER SOC, V60, P1111, DOI 10.1002/1097-0142(19870901)60:5<1111::AID-CNCR2820600532>3.0.CO;2-1
   COLLINGS BJ, 1981, BIOMETRICS, V37, P775, DOI 10.2307/2530159
   COLSTON K, 1981, ENDOCRINOLOGY, V108, P1083, DOI 10.1210/endo-108-3-1083
   DUSSO AS, 1985, BLUT, V51, P103, DOI 10.1007/BF00320118
   FRAMPTON RJ, 1982, CANCER RES, V42, P1116
   FRAMPTON RJ, 1983, CANCER RES, V43, P4443
   GARLAND C, 1985, LANCET, V1, P307, DOI 10.1016/S0140-6736(85)91082-7
   GARLAND CF, 1980, INT J EPIDEMIOL, V9, P227, DOI 10.1093/ije/9.3.227
   GARLAND CF, 1989, LANCET, V2, P1176, DOI 10.1016/s0140-6736(89)91789-3
   GINDLER EM, 1972, AM J CLIN PATHOL, V58, P376
   GLAUERT HP, 1989, TOXICOL LETT, V48, P283, DOI 10.1016/0378-4274(89)90055-6
   KAWAURA A, 1989, CARCINOGENESIS, V10, P647, DOI 10.1093/carcin/10.4.647
   KURUP P A, 1984, AMERICAN JOURNAL OF CLINICAL NUTRITION, V40, P942, DOI 10.1093/ajcn/40.4.942
   LIPKIN M, 1989, CANCER RES, V49, P248
   LIPKIN M, 1985, NEW ENGL J MED, V313, P1381, DOI 10.1056/NEJM198511283132203
   LOINTIER P, 1987, ANTICANCER RES, V7, P817
   MANIS JG, 1962, AM J PHYSIOL, V203, P73, DOI 10.1152/ajplegacy.1962.203.1.73
   MINGHETTI PP, 1988, FASEB J, V2, P3043, DOI 10.1096/fasebj.2.15.2847948
   MUNDY GR, 1984, NEW ENGL J MED, V310, P1718
   NELSON RL, 1987, ANTICANCER RES, V7, P259
   PENCE BC, 1988, CARCINOGENESIS, V9, P187, DOI 10.1093/carcin/9.1.187
   PETOKOVICH PM, 1987, J BIOL CHEM, V262, P13424
   PHILLIPS RL, 1975, CANCER RES, V35, P3513
   REITSMA PH, 1983, NATURE, V306, P492, DOI 10.1038/306492a0
   ROGERS AE, 1985, DIGEST DIS SCI, V30, PS87, DOI 10.1007/BF01296986
   SHINKI T, 1985, J BIOL CHEM, V260, P2185
   SITRIN MD, 1991, CANCER RES, V51, P5608
   Snedecor GW, 1980, STAT METHODS, V7th, P0
   STUART MA, 1987, J CEREAL SCI, V6, P81, DOI 10.1016/S0733-5210(87)80043-7
   SWIERENGA SHH, 1987, CANCER METAST REV, V6, P113, DOI 10.1007/BF00052846
   THEOFAN G, 1986, CANCER RES, V43, P4433
   WEISBURGER JH, 1983, EXPT COLON CARCINOGE, V0, P27
   WELLER RE, 1984, COMP CONT EDUC PRACT, V6, P639
NR 41
TC 15
Z9 16
U1 0
U2 0
PU LAWRENCE ERLBAUM ASSOC INC
PI MAHWAH
PA 10 INDUSTRIAL AVE, MAHWAH, NJ 07430-2262
SN 0163-5581
EI 
J9 NUTR CANCER
JI Nutr. Cancer
PD JUN 15
PY 1993
VL 19
IS 2
BP 113
EP 124
DI 10.1080/01635589309514242
PG 12
WC Oncology; Nutrition & Dietetics
SC Oncology; Nutrition & Dietetics
GA LC642
UT WOS:A1993LC64200001
PM 8389042
DA 2025-02-23
ER

PT J
AU BATIEHA, AM
   ARMENIAN, HK
   NORKUS, EP
   MORRIS, JS
   SPATE, VE
   COMSTOCK, GW
AF BATIEHA, AM
   ARMENIAN, HK
   NORKUS, EP
   MORRIS, JS
   SPATE, VE
   COMSTOCK, GW
TI SERUM MICRONUTRIENTS AND THE SUBSEQUENT RISK OF CERVICAL-CANCER IN A POPULATION-BASED NESTED CASE-CONTROL STUDY
SO CANCER EPIDEMIOLOGY BIOMARKERS & PREVENTION
LA English
DT Article
ID beta-carotene; vitamin-a; intraepithelial neoplasia; alpha-tocopherol; selenium; plasma; lycopene; dietary; retinol; blood
AB A nested case-control study was conducted in Washington County, MD, to determine whether low serum micronutrients are related to the subsequent risk of cervical cancer. Among the 15,161 women who donated blood for future cancer research during a serum collection campaign in 1974, 18 developed invasive cervical cancer and 32 developed carcinoma in situ during the period January 1975 through May 1990. For each of these 50 cases, two matched controls were selected from the same cohort. The frozen sera of the cases and their matched controls were analyzed for a number of nutrients. The mean serum levels of total carotenoids, alpha-carotene, beta-carotene, cryptoxanthin, and lycopene were lower among cases than they were among controls. When examined by tertiles, the risk of cervical cancer was significantly higher among women in the lower tertiles of total carotenoids (odds ratio 2.7; 95% confidence limit, 1.1-6.4), a-carotene (odds ratio, 3.1; 95% confidence limit, 1.3-7.6), and beta-carotene (odds ratio, 3.1; 95% confidence limit, 1.2-8.1) as compared to women in the upper tertiles and the trends were statistically significant. Cryptoxanthin was significantly associated with a lower risk of cervical cancer when examined as a continuous variable. Retinol, lutein, alpha- and gamma-tocopherol, and selenium were not related to cervical cancer risk. Smoking was also strongly associated with cervical cancer. These findings are suggestive of a protective role for total carotenoids, alpha-carotene and beta-carotene in cervical carcinogenesis and possibly for cryptoxanthin and lycopene as well.
C1 JOHNS HOPKINS UNIV,SCH HYG & PUBL HLTH,DEPT EPIDEMIOL,BALTIMORE,MD 21205.
   UNIV MISSOURI,RES REACTOR FACIL,COLUMBIA,MO 65211.
   OUR LADY MERCY MED CTR,BRONX,NY 10466.
C3 Johns Hopkins University; University of Missouri System; University of Missouri Columbia
FU NCI NIH HHS [CA 35917, CA 36390] Funding Source: Medline; NHLBI NIH HHS [HL 21670] Funding Source: Medline
CR ALEXANDER M, 1985, IMMUNOL LETT, V9, P221, DOI 10.1016/0165-2478(85)90036-7
   BENDICH A, 1986, J NUTR, V116, P2254, DOI 10.1093/jn/116.11.2254
   BERNSTEIN A, 1984, AM J OBSTET GYNECOL, V148, P309, DOI 10.1016/S0002-9378(84)80074-5
   BROCK KE, 1988, JNCI-J NATL CANCER I, V80, P580, DOI 10.1093/jnci/80.8.580
   BUTTERWORTH J, 1992, JAMA-J AM MED ASSOC, V4, P528
   COATES RJ, 1988, AM J EPIDEMIOL, V128, P515, DOI 10.1093/oxfordjournals.aje.a114999
   CUZICK J, 1990, BRIT J CANCER, V62, P653
   DAWSON EB, 1984, FED PROC, V43, P612
   DI MASCIO P, 1989, ARCH BIOCHEM BIOPHYS, V274, P532, DOI 10.1016/0003-9861(89)90467-0
   HARRIS RWC, 1986, BRIT J CANCER, V53, P653, DOI 10.1038/bjc.1986.109
   HELZLSOUER KJ, 1989, CANCER RES, V49, P6144
   KNEKT P, 1988, INT J EPIDEMIOL, V17, P281, DOI 10.1093/ije/17.2.281
   KNEKT P, 1990, AM J EPIDEMIOL, V132, P857, DOI 10.1093/oxfordjournals.aje.a115728
   LAMBERT B, 1981, GYNECOL ONCOL, V11, P136, DOI 10.1016/S0090-8258(81)80002-9
   LESLIE CA, 1982, FED PROC, V41, P331
   MACMAHON S, 1990, LANCET, V335, P765, DOI 10.1016/0140-6736(90)90878-9
   MCKOWN DM, 1978, J RADIOANAL CHEM, V43, P411, DOI 10.1007/BF02519502
   OLSON JA, 1989, J NUTR, V119, P105, DOI 10.1093/jn/119.1.105
   ORR JW, 1985, AM J OBSTET GYNECOL, V151, P632, DOI 10.1016/0002-9378(85)90153-X
   PAGE HS, 1985, CANCER RATES RISKS, V0, P0
   PALAN PR, 1991, NUTR CANCER, V15, P13, DOI 10.1080/01635589109514106
   PALAN PR, 1988, J NATL CANCER I, V80, P454, DOI 10.1093/jnci/80.6.454
   POTISCHMAN N, 1991, CANCER RES, V51, P1485
   SMITH AH, 1991, AM J EPIDEMIOL, V133, P661, DOI 10.1093/oxfordjournals.aje.a115941
   Snedecor GW, 1982, STATISTICAL METHODS, V0, P0
   TOMITA Y, 1987, JNCI-J NATL CANCER I, V78, P679
   VANEENWYK J, 1991, INT J CANCER, V48, P34, DOI 10.1002/ijc.2910480107
   VANEENYWK F, 1990, AM J EPIDEMIOL, V0, P0
   VUILLEUMIER JP, 1983, INT J VITAM NUTR RES, V53, P265
NR 30
TC 90
Z9 92
U1 0
U2 1
PU AMER ASSOC CANCER RESEARCH
PI PHILADELPHIA
PA PUBLIC LEDGER BLDG, SUITE 816, 150 S. INDEPENDENCE MALL W., PHILADELPHIA, PA 19106
SN 1055-9965
EI 
J9 CANCER EPIDEM BIOMAR
JI Cancer Epidemiol. Biomarkers Prev.
PD JUL-AUG 15
PY 1993
VL 2
IS 4
BP 335
EP 339
DI 
PG 5
WC Oncology; Public, Environmental & Occupational Health
SC Oncology; Public, Environmental & Occupational Health
GA LM268
UT WOS:A1993LM26800006
PM 8348056
DA 2025-02-23
ER

PT J
AU MADAR, Z
   TIMAR, B
   NYSKA, A
   ZUSMAN, I
AF MADAR, Z
   TIMAR, B
   NYSKA, A
   ZUSMAN, I
TI EFFECTS OF HIGH-FIBER DIETS ON PATHOLOGICAL-CHANGES IN DMH-INDUCED RAT COLON-CANCER
SO NUTRITION AND CANCER-AN INTERNATIONAL JOURNAL
LA English
DT Article
ID birk protease inhibitor; carcinogenesis; dimethylhydrazine; suppression; cellulose; carcinoma; tissue; tumors
AB The protective role of dietary fibers on tumorigenic effects of 1,2-dimethylhydrazine (DMH) on the rat colon was studied using histochemical, immunohistochemical, and biochemical analyses. Rats were injected with DMH (20 mg/kg sc) for five weeks, once a week, and were fed laboratory chow (Control I), semisynthetic fiber-free diet (Control II), or 18% or 25% assorted fiber (cellulose, beans, corn) diet. The rats were sacrificed 12, 16, and 24 weeks after the carcinogenic injections. Adenomatous tumors developed in 90-100% of the animals fed chow or fiber-free diets. A diet with high concentrations (25%) of corn dietary fiber significantly decreased the tumor incidence (40% and 42%) and tumor yield (p < 0.01). Diets with lower concentrations of fibers (18%) did not protect against tumorigenic effects of DMH. No differences were found in pathological parameters of tumors obtained from different dietary groups: the damage index (percentage of damaged cells per section) was very similar in all groups studied. Diets enriched with dietary fibers (25%) had a significant protective effect in DMH-induced rat colon cancer.
C1 HEBREW UNIV JERUSALEM, KORET SCH VET MED, TERATOL & EXPTL ONCOL LAB, IL-76100 REHOVOT, ISRAEL.
   HEBREW UNIV JERUSALEM, FAC AGR, SCH NUTR SCI, IL-76100 REHOVOT, ISRAEL.
   KIMRON VET INST, BET DAGAN, ISRAEL.
C3 Hebrew University of Jerusalem; Hebrew University of Jerusalem; Kimron Veterinary Institute
CR ,, 1977, JOURNAL OF NUTRITION, V107, P1340
   BILLINGS PC, 1990, CARCINOGENESIS, V11, P1083, DOI 10.1093/carcin/11.7.1083
   BOLAND CR, 1990, GASTROENTEROLOGY, V98, P1170, DOI 10.1016/0016-5085(90)90330-4
   CALVERT RJ, 1987, JNCI-J NATL CANCER I, V79, P875
   CHEN MF, 1990, CANCER-AM CANCER SOC, V65, P1748, DOI 10.1002/1097-0142(19900415)65:8<1748::AID-CNCR2820650815>3.0.CO;2-G
   DOLL R, 1990, P NUTR SOC, V49, P119, DOI 10.1079/PNS19900018
   FILIPE MI, 1983, HISTOCHEMISTRY PATHO, V0, P126
   FREEMAN HJ, 1980, CANCER RES, V40, P2661
   GREENWALD P, 1989, CANCER PRINCIPLES PR, V0, P167
   HALLINE AG, 1989, BIOCHIM BIOPHYS ACTA, V990, P280, DOI 10.1016/S0304-4165(89)80046-7
   HEITMAN DW, 1989, CANCER RES, V49, P5581
   HILTON DA, 1990, CANCER-AM CANCER SOC, V66, P1154, DOI 10.1002/1097-0142(19900915)66:6<1154::AID-CNCR2820660613>3.0.CO;2-3
   KRITCHEVSKY D, 1990, MED ONCOL TUMOR PHAR, V7, P137
   LEANDRO G, 1989, ONCOLOGY-BASEL, V46, P381
   NIGRO ND, 1979, JNCI-J NATL CANCER I, V62, P1097
   PORTER CW, 1987, CANCER-AM CANCER SOC, V60, P1275, DOI 10.1002/1097-0142(19870915)60:6<1275::AID-CNCR2820600619>3.0.CO;2-I
   ROBEYCAFFERTY SS, 1990, ARCH PATHOL LAB MED, V114, P72
   ROZHIN J, 1984, CANCER RES, V44, P3226
   SENATORE S, 1987, ONCOLOGY-BASEL, V44, P118, DOI 10.1159/000226458
   SIEGEL S, 1956, NONPARAMETRIC STAT, V0, P161
   STCLAIR WH, 1990, CANCER RES, V50, P580
   Tempero M, 1986, DIG DIS, V4, P49, DOI 10.1159/000171137
   THORUP I, 1992, NUTR CANCER, V17, P251, DOI 10.1080/01635589209514194
   TROCK BJ, 1990, REC PROG RES NUTR CA, V1, P145
   TSURUMACHI T, 1989, NIHON UNIVERSITY JOURNAL OF MEDICINE, V31, P111
   WEED HG, 1985, CARCINOGENESIS, V6, P1239, DOI 10.1093/carcin/6.8.1239
   WILLETT WC, 1990, MED ONCOL TUMOR PHAR, V7, P93
   ZIEGLER RG, 1991, AM J CLIN NUTR, V53, PS251, DOI 10.1093/ajcn/53.1.251S
   ZUSMAN I, 1987, PEDIATRIC PATHOLOGY, V7, P535
   ZUSMAN I, 1991, ACTA ANAT, V142, P351
   ZUSMAN I, 1992, ACTA ANAT, V145, P29
NR 31
TC 20
Z9 20
U1 0
U2 1
PU ROUTLEDGE JOURNALS, TAYLOR & FRANCIS LTD
PI ABINGDON
PA 2-4 PARK SQUARE, MILTON PARK, ABINGDON OX14 4RN, OXON, ENGLAND
SN 0163-5581
EI 1532-7914
J9 NUTR CANCER
JI Nutr. Cancer
PD JUN 15
PY 1993
VL 20
IS 1
BP 87
EP 96
DI 10.1080/01635589309514274
PG 10
WC Oncology; Nutrition & Dietetics
SC Oncology; Nutrition & Dietetics
GA LQ540
UT WOS:A1993LQ54000010
PM 8415134
DA 2025-02-23
ER

PT J
AU LISSOWSKA, J
AF LISSOWSKA, J
TI TOBACCO, ALCOHOL, AND DIET IN CANCER ETIOLOGY IN POLAND - A REVIEW OF POLISH EPIDEMIOLOGIC STUDIES
SO CANCER DETECTION AND PREVENTION
LA English
DT Article; Proceedings Paper
DE ALIMENTARY TRACT CANCER; RESPIRATORY TRACT CANCER; RISK FACTORS
AB A review of the most important case-control studies conducted in Poland and published over the last 30 years, which indicate a role of tobacco, alcohol, and diet in the etiology of cancer, are presented. Very little was done in Poland to publicize these results. The current discussion on causes of the high incidence and mortality from cancer in Poland is now focusing on the extremely high environmental pollution in Poland rather than on such lifestyle hazards as tobacco smoking, alcohol drinking, and poor dietary habits. All studies presented here were performed in the Silesian and Cracow Regions of Poland, which are considered to be the most polluted areas. Awareness of the danger of pollution is very high among the inhabitants and the decision makers; however, awareness of the dangers of one's lifestyle is still relatively low and has been discussed in terms of disbelief rather than in terms of any well-defined facts that should lead to proper priorities for public health action.
RP LISSOWSKA, J (corresponding author), M SKLODOWSKA CURIE MEM CANC CTR & INST ONCOL,DEPT CANC CONTROL & EPIDEMIOL,15 WAWELSKA ST,WARSAW,POLAND.
NR 0
TC 0
Z9 0
U1 0
U2 1
PU BLACKWELL SCIENCE INC
PI CAMBRIDGE
PA 238 MAIN ST, CAMBRIDGE, MA 02142
SN 0361-090X
EI 
J9 CANCER DETECT PREV
JI Cancer Detect. Prev.
PD JUN 15
PY 1993
VL 17
IS 4-5
BP 485
EP 494
DI 
PG 10
WC Oncology
SC Oncology
GA MB001
UT WOS:A1993MB00100006
PM 8242648
DA 2025-02-23
ER

PT J
AU ZENG, Y
   OHSHIMA, H
   BOUVIER, G
   ROY, P
   JIANMING, Z
   LI, BJ
   BROUET, I
   DETHE, G
   BARTSCH, H
AF ZENG, Y
   OHSHIMA, H
   BOUVIER, G
   ROY, P
   JIANMING, Z
   LI, BJ
   BROUET, I
   DETHE, G
   BARTSCH, H
TI URINARY-EXCRETION OF NITROSAMINO ACIDS AND NITRATE BY INHABITANTS OF HIGH-RISK AND LOW-RISK AREAS FOR NASOPHARYNGEAL CARCINOMA IN SOUTHERN CHINA
SO CANCER EPIDEMIOLOGY BIOMARKERS & PREVENTION
LA English
DT Article
ID endogenous nitrosation; salted fish; nitrosoproline; extracts; tunisia; humans; cancer; cavity; foods; npc
AB The hypothesis that endogenous synthesis of nitrosamines from dietary precursors is a risk factor for nasopharyngeal carcinoma (NPC) in China was tested by applying the nitrosoproline (NPRO) test to subjects living in high- and low-risk districts for NPC in Zangwu county, Guangxi region, in southern China. Samples of 12-h urine were collected from 77 subjects: (a) before any treatment; (b) after ingestion of proline; and (c) after ingestion of proline together with vitamin C. NPRO, other nitrosamino acids, and nitrate were measured as indices of exposure to preformed and endogenously formed nitrosamines or their precursors. The NPRO level after proline intake was significantly increased in subjects from the high-risk area (P = 0.012) and markedly reduced after ingestion of ascorbic acid (P = 0.007), but such an effect was not seen in subjects from the low-risk area. Levels of N-nitrosothiazolidine-4-carboxylic acid and the sum of nitrosamino acids in subjects in the high-risk area were significantly reduced by ascorbic acid (P < 0.01) but were not reduced in subjects from the low-risk area. The urinary nitrate level was about twice as high in subjects from the high-risk area. In subjects from high- and low-risk areas combined, NPRO levels in any of the three dose groups were highly correlated with nitrate levels (P = 0.0001). These results demonstrate a higher potential for endogenous nitrosation in subjects living in the high-risk area of NPC and suggest the occurrence of nitrosation inhibitors in the diet consumed in the low-risk area. Thus, in addition to infection by Epstein-Barr virus and genetic predisposing factors, dietary habits that may entail higher nitrosamine exposure appear to play a role in NPC etiology.
C1 INT AGCY RES CANC,150 COURS ALBERT THOMAS,F-69372 LYON,FRANCE.
   CHINESE ACAD PREVENT MED,INST VIROL,BEIJING,PEOPLES R CHINA.
   ZANGWU CANC INST,ZANGWU,PEOPLES R CHINA.
   INST PASTEUR,UNITE EPIDEMIOL VIRUS ONCOGENES,F-75724 PARIS,FRANCE.
C3 World Health Organization; International Agency for Research on Cancer (IARC); Chinese Center for Disease Control & Prevention; National Institute for Viral Disease Control & Prevention, Chinese Center for Disease Control & Prevention; Pasteur Network; Universite Paris Cite; Institut Pasteur Paris
CR BARTSCH H, 1989, CANCER SURV, V8, P335
   BOUVIER G, 1991, IARC SCI PUBL, V105, P204
   BOX GEP, 1964, J ROY STAT SOC B, V26, P211, DOI 10.1111/j.2517-6161.1964.tb00553.x
   DETHE G, 1982, HERPESVIRUSES, V1, P25
   DEVATHAIRE F, 1988, INT J CANCER, V42, P176, DOI 10.1002/ijc.2910420206
   DRUCKREY H, 1967, Z KREBSFORSCH KLIN O, V69, P103, DOI 10.1007/BF00524152
   FONG YY, 1971, LANCET, V2, P1032
   GESER A, 1978, IARC SCI PUBL, V20, P213
   Ho J, 1971, RECENT ADVANCES IN HUMAN TUMOR VIROLOGY AND IMMUNOLOGY, V0, P275
   Huang D P, 1978, IARC SCI PUBL, V0, P315
   JEANNEL D, 1990, INT J CANCER, V46, P421, DOI 10.1002/ijc.2910460316
   LU SH, 1986, CANCER RES, V46, P1485
   LU SJ, 1990, NATURE, V346, P470, DOI 10.1038/346470a0
   Magee PN, 1976, ACS MONOGR SER, V173, P491
   MIRVISH SS, 1992, CANCER EPIDEM BIOMAR, V1, P455
   OHSHIMA H, 1981, CANCER RES, V41, P3658
   PAN W, 1988, CANCER, V7, P345
   POIRIER S, 1987, INT J CANCER, V39, P293, DOI 10.1002/ijc.2910390305
   POIRIER S, 1989, INT J CANCER, V44, P1088, DOI 10.1002/ijc.2910440625
   SHAO YM, 1988, CARCINOGENESIS, V9, P1455, DOI 10.1093/carcin/9.8.1455
   Simons M J, 1978, IARC SCI PUBL, V0, P271
   STICH HF, 1983, JNCI-J NATL CANCER I, V70, P1047
   YU MC, 1988, CANCER RES, V48, P1954
   YU MC, 1989, BRIT J CANCER, V60, P198, DOI 10.1038/bjc.1989.250
   YU MC, 1986, CANCER RES, V46, P956
   YU MC, 1989, INT J CANCER, V43, P121
   1993, 1900, V56, V0, P0
NR 28
TC 18
Z9 18
U1 0
U2 2
PU AMER ASSOC CANCER RESEARCH
PI PHILADELPHIA
PA PUBLIC LEDGER BLDG, SUITE 816, 150 S. INDEPENDENCE MALL W., PHILADELPHIA, PA 19106
SN 1055-9965
EI 
J9 CANCER EPIDEM BIOMAR
JI Cancer Epidemiol. Biomarkers Prev.
PD MAY-JUN 15
PY 1993
VL 2
IS 3
BP 195
EP 200
DI 
PG 6
WC Oncology; Public, Environmental & Occupational Health
SC Oncology; Public, Environmental & Occupational Health
GA LB421
UT WOS:A1993LB42100003
PM 8318871
DA 2025-02-23
ER

PT J
AU SWANSON, CA
   GRIDLEY, G
   GREENBERG, RS
   SCHOENBERG, JB
   SWANSON, GM
   BROWN, LM
   HAYES, R
   SILVERMAN, D
   POTTERN, L
AF SWANSON, CA
   GRIDLEY, G
   GREENBERG, RS
   SCHOENBERG, JB
   SWANSON, GM
   BROWN, LM
   HAYES, R
   SILVERMAN, D
   POTTERN, L
TI A COMPARISON OF DIETS OF BLACKS AND WHITES IN 3 AREAS OF THE UNITED-STATES
SO NUTRITION AND CANCER-AN INTERNATIONAL JOURNAL
LA English
DT Article
ID health interview survey; esophageal cancer; nutrient intake; lung-cancer; gastric-cancer; risk; food; fat; men; questionnaire
AB Dietary factors may contribute to the increased cancer risk of blacks. As a first step to explore this hypothesis, we examined food frequency data obtained by interview with 1,976 adults (881 blacks and 1,095 whites) randomly selected from three areas of the United States. The a priori hypothesis was that blacks were more likely to consume diets low in fruits and vegetables and/or high in fat, particularly saturated fat. Contrary to expectation, blacks were more frequent consumers of fruits and vegetables considered to be protective against cancer (e.g., citrus fruits, cruciferous vegetables, and vegetables rich in vitamins A and C). Intake of both total and saturated fat was slightly lower among blacks than whites. This analysis does not rule out a role for these dietary factors in the etiology of cancer but indicates that ascribing the excess cancer risk among blacks to their frequency of fruit and vegetable consumption or intake of fat per se is inadequate. This suggests that alternative dietary explanations for the racial disparity in cancer risk should be pursued in future studies.
C1 EMORY UNIV, SCH PUBL HLTH, ATLANTA, GA 30329 USA.
   NEW JERSEY STATE DEPT HLTH, SPECIAL EPIDEMIOL PROGRAM, TRENTON, NJ 08625 USA.
   MICHIGAN STATE UNIV, CTR CANC, E LANSING, MI 48824 USA.
C3 Emory University; New Jersey Department of Health & Senior Services; Michigan State University
RP NCI, DIV CANC ETIOL, EPIDEMIOL & BIOSTAT PROGRAM, 6130 EXECUT BLVD, BETHESDA, MD 20892 USA.
CR Baquet C, 1986, PROG CLIN BIOL RES, V216, P215
   BLOCK G, 1988, AM J PUBLIC HEALTH, V78, P1150, DOI 10.2105/AJPH.78.9.1150
   BLOCK G, 1985, AM J EPIDEMIOL, V122, P27, DOI 10.1093/oxfordjournals.aje.a114084
   BLOCK G, 1992, J AM DIET ASSOC, V92, P969
   BLOCK G, 1986, AM J EPIDEMIOL, V124, P453, DOI 10.1093/oxfordjournals.aje.a114416
   BLOCK G, 1987, NUTRITION AND CANCER, V10, P53
   BLOT WJ, 1987, AM J PUBLIC HEALTH, V77, P296, DOI 10.2105/AJPH.77.3.296
   BORRUD LG, 1989, NUTR CANCER, V12, P201, DOI 10.1080/01635588909514020
   BORRUD LG, 1989, J AM DIET ASSOC, V89, P1061
   BROWN LM, 1988, JNCI-J NATL CANCER I, V80, P1620, DOI 10.1093/jnci/80.20.1620
   BUIATTI E, 1989, INT J CANCER, V44, P611, DOI 10.1002/ijc.2910440409
   COATES RJ, 1991, AM J EPIDEMIOL, V134, P658, DOI 10.1093/oxfordjournals.aje.a116138
   Conover WJ, 1980, PRACTICAL NONPARAMET, V0, P608
   CORREA P, 1985, JNCI-J NATL CANCER I, V75, P645
   CRONIN FJ, 1982, J AM DIET ASSOC, V81, P661
   DRESSER CM, 1983, 8TH P NATL NUTR DAT, V0, P0
   DRESSER CM, 1987, 1ST P SOC FOOD C GRA, V0, P0
   DURBEC JP, 1983, BRIT J CANCER, V47, P463, DOI 10.1038/bjc.1983.75
   GOODMAN MT, 1988, AM J EPIDEMIOL, V128, P1241, DOI 10.1093/oxfordjournals.aje.a115078
   GOODMAN MT, 1992, EPIDEMIOLOGY, V3, P288, DOI 10.1097/00001648-199207000-00004
   GRIDLEY G, 1990, NUTR CANCER, V14, P219, DOI 10.1080/01635589009514096
   KOLONEL LN, 1988, AM J EPIDEMIOL, V127, P999, DOI 10.1093/oxfordjournals.aje.a114903
   KRITCHVSKY SB, 1992, ANNU REV NUTR, V12, P291
   NEWELL GR, 1988, PREV MED, V17, P622, DOI 10.1016/0091-7435(88)90055-2
   NEWELL GR, 1981, CANCER B, V33, P113
   PRENTICE RL, 1990, CANCER CAUSE CONTROL, V1, P81, DOI 10.1007/BF00053187
   RIES LAG, 1991, NCI912789 NIH PUBL, V0, P0
   RISCH HA, 1985, AM J EPIDEMIOL, V122, P947, DOI 10.1093/oxfordjournals.aje.a114199
   STEINMETZ KA, 1991, CANCER CAUSE CONTROL, V2, P325, DOI 10.1007/BF00051672
   SUBAR AF, 1990, AM J EPIDEMIOL, V132, P1091, DOI 10.1093/oxfordjournals.aje.a115752
   SUBAR AF, 1990, AM J PUBLIC HEALTH, V80, P1323, DOI 10.2105/AJPH.80.11.1323
   SUZUKI K, 1981, NATURE, V294, P453, DOI 10.1038/294453a0
   WAKSBERG J, 1978, J AM STAT ASSOC, V73, P40, DOI 10.2307/2286513
   WILLETT WC, 1990, NEW ENGL J MED, V323, P1664, DOI 10.1056/NEJM199012133232404
   WINDHAM CT, 1983, J AM DIET ASSOC, V82, P28
   ZIEGLER RG, 1986, AM J EPIDEMIOL, V123, P1080, DOI 10.1093/oxfordjournals.aje.a114336
   ZIEGLER RG, 1981, JNCI-J NATL CANCER I, V67, P1199
   1981, 1900, V57, V0, P0
NR 39
TC 40
Z9 42
U1 0
U2 1
PU ROUTLEDGE JOURNALS, TAYLOR & FRANCIS LTD
PI ABINGDON
PA 2-4 PARK SQUARE, MILTON PARK, ABINGDON OX14 4RN, OXON, ENGLAND
SN 0163-5581
EI 1532-7914
J9 NUTR CANCER
JI Nutr. Cancer
PD JUN 15
PY 1993
VL 20
IS 2
BP 153
EP 165
DI 10.1080/01635589309514282
PG 13
WC Oncology; Nutrition & Dietetics
SC Oncology; Nutrition & Dietetics
GA LW485
UT WOS:A1993LW48500007
PM 8233981
DA 2025-02-23
ER

PT J
AU ROHAN, TE
   HILLER, JE
   MCMICHAEL, AJ
AF ROHAN, TE
   HILLER, JE
   MCMICHAEL, AJ
TI DIETARY FACTORS AND SURVIVAL FROM BREAST-CANCER
SO NUTRITION AND CANCER-AN INTERNATIONAL JOURNAL
LA English
DT Article
ID prognostic factors; fat; indicators; receptors; etiology; risk; size
AB The association between self-reported intake of various dietary factors at diagnosis and survival from breast cancer was studied in a population-based cohort of breast cancer patients in Adelaide, South Australia. These patients had been recruited between 1982 and 1984 into a case-control study of diet and incident breast cancer. Of the 451 patients recruited originally, 412 were followed for a median interval of 5.5 years. There were decreases in the risk of death from breast cancer ranging from 25 to 40% at all levels of energy and protein intake above the baseline, whereas for fat intake there was a 40% increase in risk at the uppermost quintile level. There was also some reduction in risk at the upper levels of intake of beta-carotene and vitamin C However, there were no dose-dependent variations in risk of death by level of intake for any of the dietary factors studied, and most of the variation in risk that was observed was relatively insubstantial.
C1 UNIV TORONTO,DEPT PREVENT MED & BIOSTAT,TORONTO M5S 1A8,ONTARIO,CANADA.
   UNIV ADELAIDE,DEPT COMMUNITY MED,ADELAIDE,SA 5001,AUSTRALIA.
C3 University of Toronto; University of Adelaide
RP ROHAN, TE (corresponding author), UNIV TORONTO,NCIC,EPIDEMIOL UNIT,MCMURRICH BLDG,3RD FLOOR,TORONTO M5S 1A8,ONTARIO,CANADA.
CR Baghurst KL, 1981, T MENZIES FOUND, V3, P139
   BAGHURST KI, 1984, COMMUNITY HEALTH ST, V8, P11
   BAGHURST KI, 1983, J FOOD NUTR, V40, P1
   COX DR, 1972, J R STAT SOC B, V34, P187
   EWERTZ M, 1991, INT J CANCER, V49, P526, DOI 10.1002/ijc.2910490409
   GREGORIO DI, 1985, JNCI-J NATL CANCER I, V75, P37
   HEBERT JR, 1989, INT J EPIDEMIOL, V18, P518, DOI 10.1093/ije/18.3.518
   HOLM LE, 1993, J NATL CANCER I, V85, P32, DOI 10.1093/jnci/85.1.32
   HOLM LE, 1989, JNCI-J NATL CANCER I, V81, P1218, DOI 10.1093/jnci/81.16.1218
   HORSFALL DJ, 1986, BRIT J CANCER, V53, P23, DOI 10.1038/bjc.1986.4
   HOWE GR, 1989, AM J EPIDEMIOL, V129, P1314, DOI 10.1093/oxfordjournals.aje.a115256
   HOWE GR, 1992, JAMA-J AM MED ASSOC, V268, P2080, DOI 10.1001/jama.268.15.2080
   Kidwell WR, 1982, MOLECULAR INTERRELATIONS OF NUTRITION AND CANCER: THE UNIVERSITY OF TEXAS MD ANDERSON HOSPITAL AND TUMOR INSTITUTE AT HOUSTON, V0, P0
   KYOGOKU S, 1990, INT J CANCER, V46, P824, DOI 10.1002/ijc.2910460513
   KYOGOKU S, 1992, NUTR CANCER, V17, P271, DOI 10.1080/01635589209514196
   Lee ET, 1992, STAT METHODS SURVIVA, V0, P66
   LIPPONEN P, 1992, INT J CANCER, V51, P698, DOI 10.1002/ijc.2910510506
   NEWMAN SC, 1986, AM J EPIDEMIOL, V123, P767, DOI 10.1093/oxfordjournals.aje.a114305
   NOMURA AMY, 1991, BREAST CANC RES TR S, V18, P135
   ROHAN TE, 1987, NUTR RES, V7, P125, DOI 10.1016/S0271-5317(87)80025-8
   ROHAN TE, 1988, AM J EPIDEMIOL, V128, P478, DOI 10.1093/oxfordjournals.aje.a114996
   ROHAN TE, 1987, EPIDEMIOL REV, V9, P120, DOI 10.1093/oxfordjournals.epirev.a036299
   ROSE DP, 1991, JNCI-J NATL CANCER I, V83, P1491, DOI 10.1093/jnci/83.20.1491
   ROSE DP, 1993, BR J CANCER S20, V67, P24
   THOMAS S, 1970, TABLES COMPOSITION A, V0, P0
   VERREAULT R, 1988, JNCI-J NATL CANCER I, V80, P819, DOI 10.1093/jnci/80.11.819
   WELSCH CW, 1992, CANCER RES, V52, P0
   WILLIAMS MR, 1987, BRIT J CANCER, V55, P67, DOI 10.1038/bjc.1987.14
NR 29
TC 113
Z9 121
U1 0
U2 4
PU LAWRENCE ERLBAUM ASSOC INC
PI MAHWAH
PA 10 INDUSTRIAL AVE, MAHWAH, NJ 07430-2262
SN 0163-5581
EI 
J9 NUTR CANCER
JI Nutr. Cancer
PD JUN 15
PY 1993
VL 20
IS 2
BP 167
EP 177
DI 10.1080/01635589309514283
PG 11
WC Oncology; Nutrition & Dietetics
SC Oncology; Nutrition & Dietetics
GA LW485
UT WOS:A1993LW48500008
PM 8233982
DA 2025-02-23
ER

PT J
AU BOSTICK, RM
   POTTER, JD
   MCKENZIE, DR
   SELLERS, TA
   KUSHI, LH
   STEINMETZ, KA
   FOLSOM, AR
AF BOSTICK, RM
   POTTER, JD
   MCKENZIE, DR
   SELLERS, TA
   KUSHI, LH
   STEINMETZ, KA
   FOLSOM, AR
TI REDUCED RISK OF COLON-CANCER WITH HIGH INTAKE OF VITAMIN-E - THE IOWA WOMENS HEALTH STUDY
SO CANCER RESEARCH
LA English
DT Article
ID food frequency questionnaire; serum selenium; gastrointestinal cancer; alpha-tocopherol; dietary selenium; fat distribution; subsequent risk; finnish men; carcinogenesis; reproducibility
AB Antioxidant micronutrients, including vitamin E, vitamin C, the carotenoids, and selenium, defend the body against free radicals and reactive oxygen molecules, suggesting a potential for these dietary components in cancer prevention. To investigate whether high intakes of antioxidant micronutrients protect against colon cancer in humans, we analyzed data from a prospective cohort study of 35,215 Iowa women aged 55-69 years and without a history of cancer who completed a dietary questionnaire in 1986. Through 1990, 212 incident cases of colon cancer were documented. Adjusted for age, total vitamin E intake was inversely associated with the risk of colon cancer (P for trend < 0.0001); the relative risk for the highest compared to the lowest quintile was 0.32 195% confidence interval (95% CI) 0.19, 0.54]. Further adjustment for total energy intake and other risk factors in proportional hazards regression had little effect on these estimates. The association was not uniform across age groups: the multivariate relative risk of colon cancer for the highest compared to the lowest quintile of total vitamin E intake was 0.16 (95% CI 0.04, 0.70) for those 55-59 years old, 0.37 (95% CI 0.12, 1.16) for those 60-64 years old, and 0.93 (95% CI 0.27, 3.25) for those 65-69 years old. Multivariate-adjusted relative risks among women with higher total intakes of vitamins A and C and beta-carotene, and among users of selenium supplements, were not significantly different from 1.0. These prospective data provide evidence that a high intake of vitamin E may decrease the risk of colon cancer, especially in persons under 65 years of age.
C1 UNIV MINNESOTA, SCH MED, DEPT FAMILY PRACTICE & COMMUNITY HLTH, MINNEAPOLIS, MN 55454 USA.
C3 University of Minnesota System; University of Minnesota Twin Cities
RP BOSTICK, RM (corresponding author), UNIV MINNESOTA, SCH PUBL HLTH, DIV EPIDEMIOL, 1300 S 2ND ST, SUITE 300, MINNEAPOLIS, MN 55454 USA.
FU NCI NIH HHS [R01 CA39742] Funding Source: Medline
CR BIRT DF, 1982, CANCER RES, V42, P4455
   BLOCK G, 1986, AM J EPIDEMIOL, V124, P453, DOI 10.1093/oxfordjournals.aje.a114416
   BORING CC, 1991, CA-CANCER J CLIN, V41, P19, DOI 10.3322/canjclin.41.1.19
   CLARK LC, 1985, FED PROC, V44, P2584
   COMSTOCK GW, 1991, AM J CLIN NUTR, V53, PS260, DOI 10.1093/ajcn/53.1.260S
   COOK MG, 1980, CANCER RES, V40, P1329
   COX DR, 1972, J R STAT SOC B, V34, P187
   DORGAN JF, 1991, HEMATOL ONCOL CLIN N, V5, P43, DOI 10.1016/S0889-8588(18)30453-2
   EPSTEIN SAMUEL S, 1967, LIFE SCI, V6, P225, DOI 10.1016/0024-3205(67)90151-8
   FOLSOM AR, 1989, CANCER RES, V49, P6828
   Harrell F, 1986, THE PHGLM PROCEDURE, V0, P0
   IP C, 1982, CARCINOGENESIS, V3, P1453, DOI 10.1093/carcin/3.12.1453
   KNEKT P, 1990, JNCI-J NATL CANCER I, V82, P864, DOI 10.1093/jnci/82.10.864
   KNEKT P, 1988, AM J EPIDEMIOL, V127, P28, DOI 10.1093/oxfordjournals.aje.a114788
   KNEKT P, 1988, INT J CANCER, V42, P846, DOI 10.1002/ijc.2910420609
   LIPKIN M, 1988, CANCER RES, V48, P235
   LONGNECKER MP, 1992, JNCI-J NATL CANCER I, V84, P430, DOI 10.1093/jnci/84.6.430
   MACHLIN LJ, 1987, FASEB J, V1, P441, DOI 10.1096/fasebj.1.6.3315807
   MEDINA D, 1986, J AM COLL TOXICOL, V5, P21
   MERGENS WJ, 1990, NUTRITION CANCER PRE, V0, P305
   MIETTINEN O, 1976, AM J EPIDEMIOL, V103, P226, DOI 10.1093/oxfordjournals.aje.a112220
   MIRVISH SS, 1986, CANCER, V58, P1842, DOI 10.1002/1097-0142(19861015)58:8+<1842::AID-CNCR2820581410>3.0.CO;2-#
   MUNGER RG, 1992, AM J EPIDEMIOL, V136, P192, DOI 10.1093/oxfordjournals.aje.a116485
   NOMURA A, 1987, JNCI-J NATL CANCER I, V79, P103
   NOMURA AMY, 1985, CANCER RES, V45, P2369
   PAGANELLI GM, 1992, J NATL CANCER I, V84, P47, DOI 10.1093/jnci/84.1.47
   PERCHELLET JP, 1985, CARCINOGENESIS, V6, P567, DOI 10.1093/carcin/6.4.567
   POTTER J D, 1992, JOURNAL OF THE AMERICAN MEDICAL ASSOCIATION, V268, P1573, DOI 10.1001/jama.268.12.1573
   REDDY BS, 1988, CANCER RES, V48, P1777
   RIMM EB, 1992, AM J EPIDEMIOL, V135, P1114, DOI 10.1093/oxfordjournals.aje.a116211
   RONCUCCI L, 1988, CANCER, V62, P2375
   ROTHMAN KR, 1979, NIH791649 PUBL, V0, P0
   SCHOBER SE, 1987, AM J EPIDEMIOL, V126, P1033, DOI 10.1093/oxfordjournals.aje.a114742
   SCHOENFELD D, 1982, BIOMETRIKA, V69, P239, DOI 10.1093/biomet/69.1.239
   SCHOTTENFELD D, 1982, CANCER EPIDEMIOL, V0, P703
   SCHRAUZER GN, 1977, BIOINORG CHEM, V7, P23, DOI 10.1016/S0006-3061(00)80126-X
   SELLERS TA, 1992, NEW ENGL J MED, V326, P1323, DOI 10.1056/NEJM199205143262004
   SHAMBERGER RJ, 1979, MUTAT RES, V66, P349, DOI 10.1016/0165-1218(79)90045-4
   SHKLAR G, 1982, JNCI-J NATL CANCER I, V68, P791
   STAHELIN HB, 1984, J NATL CANCER I, V73, P1463
   SUGARBAKER JP, 1982, CANCER PRINCIPLES PR, V0, P800
   SUMIYOSHI H, 1985, HIROSHIMA J MED SCI, V34, P363
   TOTH B, 1983, JNCI-J NATL CANCER I, V70, P1107
   VANDENBRANDT PA, 1993, J NATL CANCER I, V85, P224
   WALD NJ, 1987, BRIT J CANCER, V56, P69, DOI 10.1038/bjc.1987.156
   WATTENBERG LW, 1972, JNCI-J NATL CANCER I, V48, P1425
   WILLETT WC, 1990, NEW ENGL J MED, V323, P1664, DOI 10.1056/NEJM199012133232404
   WILLETT WC, 1984, NEW ENGL J MED, V310, P697, DOI 10.1056/NEJM198403153101106
   WILLETT WC, 1988, AM J EPIDEMIOL, V127, P188, DOI 10.1093/oxfordjournals.aje.a114780
   WILLETT WC, 1985, AM J EPIDEMIOL, V122, P51, DOI 10.1093/oxfordjournals.aje.a114086
NR 52
TC 241
Z9 252
U1 2
U2 6
PU AMER ASSOC CANCER RESEARCH
PI PHILADELPHIA
PA 615 CHESTNUT ST, 17TH FLOOR, PHILADELPHIA, PA 19106-4404 USA
SN 0008-5472
EI 
J9 CANCER RES
JI Cancer Res.
PD SEP 15
PY 1993
VL 53
IS 18
BP 4230
EP 4237
DI 
PG 8
WC Oncology
SC Oncology
GA LW553
UT WOS:A1993LW55300020
PM 8364919
DA 2025-02-23
ER

PT J
AU ELBAYOUMY, K
   UPADHYAYA, P
   DESAI, DH
   AMIN, S
   HECHT, SS
AF ELBAYOUMY, K
   UPADHYAYA, P
   DESAI, DH
   AMIN, S
   HECHT, SS
TI INHIBITION OF 4-(METHYLNITROSAMINO)-1-(3-PYRIDYL)-1-BUTANONE TUMORIGENICITY IN MOUSE LUNG BY THE SYNTHETIC ORGANOSELENIUM COMPOUND, 1,4-PHENYLENEBIS(METHYLENE)SELENOCYANATE
SO CARCINOGENESIS
LA English
DT Article
ID serum selenium; a/j mice; cancer; isothiocyanates; carcinogenesis; nitrosamines; induction; tobacco; risk; rats
AB The chemopreventive effect of 5, 10 and 15 p.p.m. (as selenium) of 1,4-phenylenebis(methylene)selenocyanate (p-XSC) on lung tumor induction by the tobacco-specific 4-(methylnitrosamino)-1-(3-pyridyl)-1-butanone (NNK) was examined in female A/J mice by administering p-XSC in the diet. Sodium selenite (5 p.p.m. selenium) was given in the same manner for comparison with p-XSC. Mice were fed experimental diets containing the selenium compounds 1 week before i.p. injection of 10 mumol NNK in 0.1 ml saline and throughout the experiment until termination, 16 weeks after carcinogen administration. Body weights of the mice in the different dietary groups did not differ significantly. p-XSC significantly inhibited lung tumor multiplicity from 7.6 tumors per mouse in the control group to 4.1, 3.3 and 1.8 tumors per mouse in animals given 5, 10 and 15 p.p.m. of selenium respectively. In contrast, 5 p.p.m. sodium selenite had no protective effect against lung tumor induction. The results of this study clearly indicate that the structure of selenium-containing compounds is important in determining their efficacy as chemopreventive agents.
RP AMER HLTH FDN, 1 DANA RD, VALHALLA, NY 10595 USA.
FU NCI NIH HHS [CA-46535, CA-46589] Funding Source: Medline
CR BELINSKY SA, 1992, CANCER RES, V52, P3164
   BIRT DF, 1988, NUTR CANCER, V11, P21, DOI 10.1080/01635588809513966
   BOONE CW, 1990, CANCER RES, V50, P2
   BROCK KE, 1991, J NATL CANCER I, V83, P292, DOI 10.1093/jnci/83.4.292
   CHUNG FL, 1992, CARCINOGENESIS, V13, P1269, DOI 10.1093/carcin/13.7.1269
   CLARK LC, 1986, J NUTR, V116, P170, DOI 10.1093/jn/116.1.170
   COMBS GF, 1985, NUTR REV, V43, P325, DOI 10.1111/j.1753-4887.1985.tb02392.x
   CONAWAY CC, 1992, FUND APPL TOXICOL, V19, P563, DOI 10.1016/0272-0590(92)90095-Y
   DORADO RD, 1984, FED PROC, V43, P794
   El-Bayoumy K, 1991, CANC PREVENTION, V0, P1
   ELBAYOUMY K, 1992, CANCER RES, V52, P2402
   HECHT SS, 1988, CARCINOGENESIS, V9, P875, DOI 10.1093/carcin/9.6.875
   HECHT SS, 1989, CARCINOGENESIS, V10, P1901, DOI 10.1093/carcin/10.10.1901
   HECHT SS, 1991, EXP LUNG RES, V17, P501, DOI 10.3109/01902149109064435
   HECHT SS, 1990, CARCINOGENESIS, V11, P1017, DOI 10.1093/carcin/11.6.1017
   Ip C, 1993, PROCEEDINGS OF THE AMERICAN ASSOCIATION FOR CANCER RESEARCH ANNUAL MEETING, V34, P557
   LIJINSKY W, 1989, TOXICOL IND HEALTH, V5, P63, DOI 10.1177/074823378900500106
   MORSE MA, 1990, CARCINOGENESIS, V11, P1819, DOI 10.1093/carcin/11.10.1819
   OH SH, 1974, BIOCHEMISTRY-US, V13, P1825, DOI 10.1021/bi00706a008
   PETERSON LA, 1991, CANCER RES, V51, P5557
   REDDY BS, 1992, CANCER RES, V52, P5635
   ROTRUCK JT, 1973, SCIENCE, V179, P588, DOI 10.1126/science.179.4073.588
   SHAMBERGER RJ, 1969, CAN MED ASSOC J, V100, P682
   SMITH TJ, 1990, CANCER RES, V50, P6817
   SOHN OS, 1993, P AM ASSOC CANC RES, V34, P124
   WATTENBERG LW, 1985, CANCER RES, V45, P1
   WILLETT WC, 1983, LANCET, V2, P130, DOI 10.1016/S0140-6736(83)90116-2
NR 27
TC 62
Z9 64
U1 0
U2 0
PU OXFORD UNIV PRESS
PI OXFORD
PA GREAT CLARENDON ST, OXFORD OX2 6DP, ENGLAND
SN 0143-3334
EI 1460-2180
J9 CARCINOGENESIS
JI Carcinogenesis
PD JUN 15
PY 1993
VL 14
IS 6
BP 1111
EP 1113
DI 10.1093/carcin/14.6.1111
PG 3
WC Oncology
SC Oncology
GA LG261
UT WOS:A1993LG26100006
PM 8508496
DA 2025-02-23
ER

PT J
AU HOFFMANN, D
   RIVENSON, A
   ABBI, R
   WYNDER, EL
AF HOFFMANN, D
   RIVENSON, A
   ABBI, R
   WYNDER, EL
TI A STUDY OF TOBACCO CARCINOGENESIS - EFFECT OF THE FAT-CONTENT OF THE DIET ON THE CARCINOGENIC ACTIVITY OF 4-(METHYLNITROSAMINO)-1-(3-PYRIDYL)-1-BUTANONE IN F344 RATS
SO CANCER RESEARCH
LA English
DT Article
ID lung-cancer; mammary-cancer; nitrosamines; association; modulation; induction; smoking; growth; acids
AB 3 Epidemiological studies indicate that the risk of cigarette smokers for cancer of the lung and of the pancreas is influenced by the fat content of the daily diet. In a long-term bioassay (24 months), we gave F344 rats 4-(methylnitrosamino)-1-(3-pyridyl)-1-butanone (NNK), a tobacco-specific and strongly carcinogenic N-nitrosamine, as a 2 ppm solution in the drinking water. One group of rats was given a high-corn oil diet (23.5%), and the second group received a low-corn oil diet (5.0%). The animals on the high-corn oil diet and NNK (NNK-HF), and the control animals on the same diet but on tap water (HF) had significantly higher body weights and shorter life spans than the rats on a low-corn oil diet and NNK (NNK-LF) and the corresponding control rats receiving the low-corn oil diet and tap water (LF). Eighteen months into the bioassay, 16 of 60 rats in the NNK-HF group had developed lung tumors averaging 6.8 mm2, while 3 of 60 rats in the NNK-LF group had tumors averaging 2.5 mm2. At the termination of the experiment after 24 months, the numbers ot rats with lung tumors in the NNK-HF and NNK-LF groups did not significantly differ from each other, nor was there a difference in the size of the lung tumors. The effect of dietary fat on the pancreas tumor incidence was more pronounced. After 18 months, 11 of 60 rats treated with NNK-HF but only one of 60 rats treated with NNK-LF had developed pancreas tumors. At the termination of the study, 28 NNK-HF-treated rats had pancreas tumors (17.5 +/- 13.5 mm) compared to 19 NNK-LF-treated rats (9.6 +/- 11.7 mm2). After 24 months 6 of 20 rats in each of the control groups (HF and LF) had developed pancreas tumors. In fact, there was an increasing trend of development of pancreas tumors in these control rats with aging regardless of dietary fat variance. However, in view of the observed tumor acceleration and enhancement this study points to the importance of evaluating both exposure to tobacco carcinogens and dietary fat intake as risk factors for tobacco users.
C1 NEW YORK MED COLL, DEPT PATHOL, VALHALLA, NY 10595 USA.
C3 New York Medical College
RP AMER HLTH FDN, NAYLOR DANA INST DIS PREVENT, 1 DANA RD, VALHALLA, NY 10595 USA.
FU NCI NIH HHS [CA29580] Funding Source: Medline
CR ,, 1977, JOURNAL OF NUTRITION, V107, P1340
   BRUNNEMANN KD, 1991, REC ADV TOB, V17, P71
   COHEN L, 1986, MACRONUTRIENTS CANC, V0, P77
   COHEN LA, 1986, JNCI-J NATL CANCER I, V77, P33
   COHEN LA, 1986, JNCI-J NATL CANCER I, V77, P43
   GHADIRIAN P, 1991, INT J PANCREATOL, V10, P183
   GOODMAN MT, 1992, EPIDEMIOLOGY, V3, P288, DOI 10.1097/00001648-199207000-00004
   HEBERT JR, 1991, JNCI-J NATL CANCER I, V83, P872, DOI 10.1093/jnci/83.12.872
   HECHT S S, 1977, BEITRAEGE ZUR TABAKFORSCHUNG, V9, P1
   HECHT SS, 1980, CANCER RES, V40, P298
   HECHT SS, 1988, CARCINOGENESIS, V9, P875, DOI 10.1093/carcin/9.6.875
   HECHT SS, 1991, ORIGINS OF HUMAN CANCER, V0, P745
   LONGNECKER DS, 1981, CANCER-AM CANCER SOC, V47, P1562, DOI 10.1002/1097-0142(19810315)47:6+<1562::AID-CNCR2820471419>3.0.CO;2-Z
   LONGNECKER DS, 1990, IARC SCI PUBL, V99, P241
   POUR PM, 1989, AM J PATHOL, V134, P627
   REDDY B S, 1992, P33, V0, P0
   REDDY BS, 1991, CANCER RES, V51, P487
   RIVENSON A, 1991, CRIT REV TOXICOL, V21, P255, DOI 10.3109/10408449109017913
   RIVENSON A, 1988, CANCER RES, V48, P6912
   ROEBUCK BD, 1992, LIPIDS, V27, P804, DOI 10.1007/BF02535854
   ROSE DP, 1990, CANCER RES, V50, P7139
   ROSE DP, 1991, JNCI-J NATL CANCER I, V83, P1491, DOI 10.1093/jnci/83.20.1491
   TAIOLI E, 1991, INT J EPIDEMIOL, V20, P611, DOI 10.1093/ije/20.3.611
   WYNDER EL, 1987, JNCI-J NATL CANCER I, V79, P631
   XIE JX, 1991, CANCER CAUSE CONTROL, V2, P79, DOI 10.1007/BF00053125
   1989, 1900, P1, V0, P0
   1986, 1900, V38, V0, P1
NR 27
TC 51
Z9 52
U1 0
U2 0
PU AMER ASSOC CANCER RESEARCH
PI PHILADELPHIA
PA 615 CHESTNUT ST, 17TH FLOOR, PHILADELPHIA, PA 19106-4404 USA
SN 0008-5472
EI 1538-7445
J9 CANCER RES
JI Cancer Res.
PD JUN 15
PY 1993
VL 53
IS 12
BP 2758
EP 2761
DI 
PG 4
WC Oncology
SC Oncology
GA LG354
UT WOS:A1993LG35400015
PM 8389244
DA 2025-02-23
ER

PT J
AU GIOVANNUCCI, E
   STAMPFER, MJ
   COLDITZ, GA
   MANSON, JE
   ROSNER, BA
   LONGNECKER, MP
   SPEIZER, FE
   WILLETT, WC
AF GIOVANNUCCI, E
   STAMPFER, MJ
   COLDITZ, GA
   MANSON, JE
   ROSNER, BA
   LONGNECKER, MP
   SPEIZER, FE
   WILLETT, WC
TI RECALL AND SELECTION BIAS IN REPORTING PAST ALCOHOL-CONSUMPTION AMONG BREAST-CANCER CASES
SO CANCER CAUSES & CONTROL
LA English
DT Article
DE ALCOHOL; BIAS; BREAST NEOPLASMS; CASE-CONTROL STUDIES; PROSPECTIVE STUDIES; QUESTIONNAIRES; UNITED-STATES
AB Recall and selection bias are well-recognized potential problems in case-control studies of alcohol and cancer, but few analyses have attempted to assess the direction and the magnitude of these potential biases. We thus examined alcohol consumption in relation to risk of breast cancer using dietary questionnaires administered both before and after the diagnosis of breast cancer in the Nurses' Health Study (United States). Among cohort members who completed a dietary questionnaire in 1986 and who were free of cancer, 616 were diagnosed with breast cancer during follow-up to December 1989. These cases and 1,277 controls (a random sample of cohort members who did not develop cancer up to 1990) then were sent another questionnaire inquiring about their diet in 1985. Four hundred and ninety-four cases (80.2 percent) and 999 controls (78.2 percent) responded to the second questionnaire. The analysis based on the prospective (1986) questionnaire demonstrated an elevated risk of breast cancer among women who drank 30 or more g of alcohol daily (about two drinks) relative to nondrinkers (odds ratio [OR] = 1.55,95 percent confidence interval [CI] = 1.01-2.39). The analysis based on the retrospective questionnaire also indicated a similar but slightly attenuated elevation of risk of breast cancer among women who drank at least 30 g daily (OR = 1.42, CI = 0.85-2.40). In these data, bias due to selection and recall had only minor effects on reported intake of alcohol consumption.
RP GIOVANNUCCI, E (corresponding author), CHANNING LABS,180 LONGWOOD AVE,BOSTON,MA 02115, USA.
FU NCI NIH HHS [CA 55075, CA 40935] Funding Source: Medline
NR 0
TC 74
Z9 77
U1 0
U2 0
PU RAPID SCIENCE PUBLISHERS
PI LONDON
PA 2-6 BOUNDARY ROW, LONDON, ENGLAND SE1 8NH
SN 0957-5243
EI 
J9 CANCER CAUSE CONTROL
JI Cancer Causes Control
PD SEP 15
PY 1993
VL 4
IS 5
BP 441
EP 448
DI 10.1007/BF00050863
PG 8
WC Oncology; Public, Environmental & Occupational Health
SC Oncology; Public, Environmental & Occupational Health
GA MA383
UT WOS:A1993MA38300006
PM 8218876
DA 2025-02-23
ER

PT J
AU HANSEN, J
   DEKLERK, NH
   ECCLES, JL
   MUSK, AW
   HOBBS, MST
AF HANSEN, J
   DEKLERK, NH
   ECCLES, JL
   MUSK, AW
   HOBBS, MST
TI MALIGNANT MESOTHELIOMA AFTER ENVIRONMENTAL EXPOSURE TO BLUE ASBESTOS
SO INTERNATIONAL JOURNAL OF CANCER
LA English
DT Article
ID western-australia; crocidolite; mortality; wittenoom; millers; miners
AB To determine the magnitude of the population at risk from non-occupational exposure to crocidolite at Wittenoom, Western Australia (WA), a cohort of 4,890 residents who never worked for the mining company Australian Blue Asbestos (ABA) has been assembled from all 18,553 available records: the local school register, hospital attendances, the WA electoral roll, birth certificates, workers who answered a mailed questionnaire in 1979, participants in a cancer-prevention programme using vitamin-A dietary supplements, and other sources. The majority of subjects were relatives and friends of ABA employees, and nearly half the cohort were either born at Wittenoom or first went there as children under 10 years of age. As most residents were at Wittenoom when the mine and mill were in operation during the period 1943 to 1966, 82% were first exposed to crocidolite 20 or more years ago. The proportion of other workers (i.e., not employed by ABA) and their families increased once the mining operations ceased. To date, 24 cases of mesothelioma have been reported in this cohort: 9 males and 15 females. Time from first exposure to diagnosis ranged from 23 to 44 years and residence in Wittenoom ranged from 6 weeks to 11 years. (C)  1993 Wiley-Liss, Inc.
C1 UNIV WESTERN AUSTRALIA,DEPT PUBL HLTH,NEDLANDS,WA 6009,AUSTRALIA.
C3 University of Western Australia
RP HANSEN, J (corresponding author), SIR CHARLES GAIRDNER HOSP,DEPT RESP MED,VERDUN ST,NEDLANDS,WA 6009,AUSTRALIA.
CR ARMSTRONG BK, 1988, BRIT J IND MED, V45, P5
   Cumpston AG, 1978, HLTH HAZARD WITTENOO, V0, P0
   Cumpston AG, 1979, EXPOSURE CROCIDOLITE, V0, P0
   De Klerk NH, 1992, MALIGNANT MESOTHELIO, V0, P223
   DEKLERK NH, 1989, BRIT J IND MED, V46, P529
   DEKLERK NH, 1989, MED J AUSTRALIA, V151, P616
   Doll R, 1987, ASBESTOS RELATED MAL, V0, P81
   Gardner M J, 1989, IARC SCI PUBL, V0, P375
   LAYMAN L, 1983, COMMUNITY HEALTH ST, V7, P1
   MUSK AW, 1992, AM J IND MED, V21, P735, DOI 10.1002/ajim.4700210512
   REID G, 1990, S AFR MED J, V78, P584
NR 12
TC 51
Z9 51
U1 0
U2 5
PU WILEY-LISS
PI NEW YORK
PA DIV JOHN WILEY & SONS INC 605 THIRD AVE, NEW YORK, NY 10158-0012
SN 0020-7136
EI 
J9 INT J CANCER
JI Int. J. Cancer
PD JUN 19
PY 1993
VL 54
IS 4
BP 578
EP 581
DI 10.1002/ijc.2910540410
PG 4
WC Oncology
SC Oncology
GA LJ491
UT WOS:A1993LJ49100009
PM 8390408
DA 2025-02-23
ER

PT J
AU JACOBY, RF
   BOLT, MJG
   DOLAN, ME
   OTTO, G
   DUDEJA, P
   SITRIN, MD
   BRASITUS, TA
AF JACOBY, RF
   BOLT, MJG
   DOLAN, ME
   OTTO, G
   DUDEJA, P
   SITRIN, MD
   BRASITUS, TA
TI SUPPLEMENTAL DIETARY CALCIUM FAILS TO ALTER THE ACUTE EFFECTS OF 1,2-DIMETHYLHYDRAZINE ON O6-METHYLGUANINE, O6-ALKYLGUANINE-DNA ALKYLTRANSFERASE AND CELLULAR PROLIFERATION IN THE RAT COLON
SO CARCINOGENESIS
LA English
DT Article
ID vitamin-d; colorectal-cancer; fatty-acids; high-risk; carcinogenesis; dna; inhibition; dimethylhydrazine; epithelium; mutations
AB Prior studies from our laboratory have demonstrated that K-ras G to A mutations were detectable in a high percentage of carcinomas which developed in the colons of animals treated with the known colonic procarcinogen, 1,2-dimethyl-hydrazine (DMH). Moreover, in this model, the incidence of these mutations was decreased by a supplemental dietary calcium regimen which concomitantly decreased the frequency of rats with multiple tumors as well as tumor size. In an attempt to clarify the possible mechanism(s) involved in this antimutagenic effect of supplemental calcium, two groups of Sprague-Dawley rats were fed semisynthetic diets containing either 0.87 or 1.80% calcium by weight for 3 weeks, s.c. injected with 100 mg/kg of DMH and killed prior to and at various time periods (16-144 h) after injection. The colons of animals were analyzed and compared with respect to O6-methylguanine content in DNA, O6-alkylguanine-DNA alkyltransferase levels as well as cellular proliferation, as assessed by immunohistochemical staining of colonic crypts by bromodeoxyuridine. In certain experiments, these parameters were also analyzed in the proximal and distal colon before and at various times after administration of DMH. The results of these experiments demonstrated that supplemental dietary calcium was not found to influence significantly O6-methylguanine levels, alkyltransferase levels or cellular proliferation in the entire colon or in either colonic segment before or after the acute administration of DMH. DMH did, however, differentially alter all three of these biochemical parameters in the colonic segments (distal > proximal), possibly due to a greater degree of metabolic activation in the distal colon.
C1 UNIV CHICAGO,PRITZKER SCH MED,DEPT MED,CHICAGO,IL 60637.
C3 University of Chicago
FU NCI NIH HHS [CA-36745, CA-47228] Funding Source: Medline; NIDDK NIH HHS [DK-42086] Funding Source: Medline
CR APPLETON GVN, 1987, BRIT J SURG, V74, P523, DOI 10.1002/bjs.1800740635
   BALSIGER RW, 1960, J ORG CHEM, V25, P1573, DOI 10.1021/jo01079a026
   BRADFORD MM, 1976, ANAL BIOCHEM, V72, P248, DOI 10.1016/0003-2697(76)90527-3
   BRASITUS TA, 1986, J CLIN INVEST, V77, P831, DOI 10.1172/JCI112380
   BUSET M, 1987, GASTROENTEROLOGY, V92, P1334
   BUSET M, 1986, CANCER RES, V46, P5426
   BUSET M, 1990, CANCER LETT, V50, P221, DOI 10.1016/0304-3835(90)90269-4
   DOMORADZKI J, 1984, CARCINOGENESIS, V5, P1641, DOI 10.1093/carcin/5.12.1641
   GARLAND C, 1985, LANCET, V1, P307, DOI 10.1016/S0140-6736(85)91082-7
   GREGOIRE RC, 1989, GUT, V30, P376, DOI 10.1136/gut.30.3.376
   HAYASHI Y, 1982, HISTOCHEM CYYTOCHEM, V36, P511
   HERRON DC, 1979, ANAL BIOCHEM, V100, P58, DOI 10.1016/0003-2697(79)90109-X
   JACOBY RF, 1991, J CLIN INVEST, V87, P624, DOI 10.1172/JCI115039
   JAMES JT, 1983, JNCI-J NATL CANCER I, V70, P541
   LAMONT JT, 1978, GASTROENTEROLOGY, V75, P1157
   LIPKIN M, 1989, CANCER RES, V49, P248
   LIPKIN M, 1985, NEW ENGL J MED, V313, P1381, DOI 10.1056/NEJM198511283132203
   LLOR X, 1991, CANCER RES, V51, P4305
   MITRA G, 1989, P NATL ACAD SCI USA, V86, P8650, DOI 10.1073/pnas.86.22.8650
   MUKHTAR H, 1988, CLEV CLIN J MED, V55, P507, DOI 10.3949/ccjm.55.6.507
   NEWMARK HL, 1984, JNCI-J NATL CANCER I, V72, P1323
   PEGG AE, 1984, CANCER INVEST, V2, P223, DOI 10.3109/07357908409104376
   PEGG AE, 1983, J BIOL CHEM, V258, P2327
   PENCE BC, 1988, CARCINOGENESIS, V9, P187, DOI 10.1093/carcin/9.1.187
   PERUCHO M, 1981, CELL, V27, P467, DOI 10.1016/0092-8674(81)90388-3
   ROGERS KJ, 1977, CANCER RES, V37, P4082
   ROZEN P, 1989, GUT, V30, P650, DOI 10.1136/gut.30.5.650
   SITRIN MD, 1991, CANCER RES, V51, P5608
   TUTTON PJM, 1976, VIRCHOWS ARCH B, V21, P147
   WARGOVICH MJ, 1983, CARCINOGENESIS, V4, P1205, DOI 10.1093/carcin/4.9.1205
   WARGOVICH MJ, 1984, CANCER LETT, V23, P253, DOI 10.1016/0304-3835(84)90091-0
   ZARLING EJ, 1982, INT MED SPECIALIST, V55, P507
NR 32
TC 11
Z9 11
U1 0
U2 0
PU OXFORD UNIV PRESS UNITED KINGDOM
PI OXFORD
PA WALTON ST JOURNALS DEPT, OXFORD, ENGLAND OX2 6DP
SN 0143-3334
EI 
J9 CARCINOGENESIS
JI Carcinogenesis
PD JUN 15
PY 1993
VL 14
IS 6
BP 1175
EP 1179
DI 10.1093/carcin/14.6.1175
PG 5
WC Oncology
SC Oncology
GA LG261
UT WOS:A1993LG26100017
PM 8508505
DA 2025-02-23
ER

PT J
AU WALKER, ARP
   WALKER, BF
   SOOKARIA, FI
   SEGAL, I
AF WALKER, ARP
   WALKER, BF
   SOOKARIA, FI
   SEGAL, I
TI CHANGING PATTERNS OF ADMISSIONS OF BLACK CANCER-PATIENTS TO HOSPITAL IN SOWETO, SOUTH-AFRICA
SO CANCER JOURNAL - FRANCE
LA English
DT Article
DE HOSPITAL ADMISSIONS; AFRICA; URBAN POPULATION; DIET; SMOKING; ALCOHOL; REPRODUCTION
ID cost-effectiveness; united-states; population; mortality; registry; women
AB An examination has been made of changes in the pattern of cancer in black patients admitted to Baragwanath Hospital, Soweto, Johannesburg, in 1966-75, 1980, and 1991. During this period there was some evidence of first a rise, and a fall, in numbers of patients with cancers of the cervix, oesophagus, and liver. Later, there was an increase in patients with cancers of the breast and prostate, associated with increasing urbanization and rise in socio-economic state. Discussion of risk factors suggests that in the near future, continuing low socio-economic state will prevent major increases in the cancers of prosperity. An increase, however, will inevitably occur in the well circumstanced part of the population. Meaningful avoiding action, such as promoting alterations in fat and fibre intakes, and restriction of smoking and drinking practices, would seem difficult to implement and very unlikely to have any impact.
C1 S AFRICAN INST MED RES, JOHANNESBURG 2000, SOUTH AFRICA.
   BARAGWANATH HOSP, GASTROENTEROL UNIT, JOHANNESBURG 2013, SOUTH AFRICA.
   UNIV WITWATERSRAND, DEPT MED, JOHANNESBURG 2001, SOUTH AFRICA.
C3 University of Witwatersrand
RP UNIV WITWATERSRAND, SCH PATHOL, DEPT TROP DIS, HUMAN BIOCHEM RES UNIT, POB 1038, JOHANNESBURG 2000, SOUTH AFRICA.
CR BAH E, 1990, BRIT J CANCER, V62, P647, DOI 10.1038/bjc.1990.347
   BASSETT MT, 1992, CENT AFR J MED, V38, P91
   BAYO S, 1990, INT J CANCER, V45, P674
   CALVANI S, 1992, LANCET, V339, P126, DOI 10.1016/0140-6736(92)91038-A
   COOPER KH, 1968, J AMER MED ASSOC, V203, P201, DOI 10.1001/jama.203.3.201
   De Waard F, 1992, EUR J CANCER PREV, V1, P395
   DEKONING HJ, 1991, INT J CANCER, V49, P531, DOI 10.1002/ijc.2910490410
   DEVESA SS, 1978, JNCI-J NATL CANCER I, V60, P545, DOI 10.1093/jnci/60.3.545
   DEVILLIERS MA, 1988, S AFR J SCI, V84, P601
   GIBBONS A, 1991, SCIENCE, V253, P260, DOI 10.1126/science.1857961
   GILES GG, 1992, MED J AUSTRALIA, V156, P587, DOI 10.5694/j.1326-5377.1992.tb121448.x
   GREENWALD P, 1986, NATL CANCER I MONOGR, V2, P3
   HENSCHKE UK, 1973, CANCER-AM CANCER SOC, V31, P763, DOI 10.1002/1097-0142(197304)31:4<763::AID-CNCR2820310401>3.0.CO;2-S
   Isaacson C, 1978, SOUTH AFRICAN CANCER BULLETIN, V22, P49
   KEW MC, 1992, S AFR J SCI, V88, P524
   KNEEBONE RL, 1985, S AFR MED J, V67, P839
   Leiman G, 1987, SOUTH AFRICAN MEDICAL JOURNAL, V2, P61
   MANDELBLATT JS, 1988, JAMA-J AM MED ASSOC, V259, P2409, DOI 10.1001/jama.259.16.2409
   MAURICE J, 1991, NEW SCI, V132, P9
   OXORIO P, 1988, OWRLD HLTH 0430, V0, P0
   Parkin DM, 1986, IARC SCIENTIFIC PUBLICATION, V75, P0
   SEFTEL HC, 1985, MED INT JUN, V0, P1377
   SEGAL I, 1988, BRIT J CANCER, V58, P681, DOI 10.1038/bjc.1988.286
   SEGAL I, 1988, MODERN SURGERY AFRIC, V0, P281
   SEGAL I, 1986, NUTR CANCER, V8, P185
   SITAS F, 1992, S AFRICAN NATIONAL C, V0, P0
   STEYN NP, 1989, S AFR J FOOD SCI NUT, V1, P21
   STREBEL PM, 1989, S AFR MED J, V75, P428
   TOMATIS L, 1990, CANCER CAUSES OCCURR, V0, P0
   Tominaga Suketami, 1992, NUTRITION AND HEALTH (BICESTER), V8, P125
   VANDENHEEVER C, 1988, IN PRESS MED SURGERY, V0, P0
   VANDERBURGH C, 1979, S AFR MED J, V55, P975
   WABINGA HR, 1993, INT J CANCER, V54, P26, DOI 10.1002/ijc.2910540106
   WALEKR ARP, 1972, TROP GEOGR MED, V24, P347
   Walker A R, 1986, TROP GASTROENTEROL, V7, P169
   Walker ARP, 1989, INTERNATIONAL CLINICAL NUTRITION REVIEW, V9, P76
   WALKER ARP, 1990, J ROY SOC HEALTH, V110, P101, DOI 10.1177/146642409011000311
   WALKER ARP, 1987, S AFR MED J, V71, P376
   WALKER ARP, 1992, J HUM NUTR DIET, V55, P5
   Whelan SL, 1990, IARC SCI PUBLICATION, V0, P0
   WILLIAMS J, 1991, EUR J CANCER, V27, P917, DOI 10.1016/0277-5379(91)90147-6
   1992, 1900, V340, V0, P399
   1990, 1900, V335, V0, P885
NR 48
TC 3
Z9 3
U1 0
U2 0
PU ASSOC DEVELOPPEMENT COMMUNICATION CANCEROLOGIQUE
PI VILLEJUIF
PA CANCER JOURNAL, 7 RUE GUY MOQUET, BP 8, 94801 VILLEJUIF, FRANCE
SN 0765-7846
EI 
J9 CANCER J - FRANCE
JI Cancer J.
PD JUL-AUG 15
PY 1993
VL 6
IS 4
BP 180
EP 183
DI 
PG 4
WC Oncology
SC Oncology
GA LT696
UT WOS:A1993LT69600004
DA 2025-02-23
ER

PT J
AU SUGIE, S
   TANAKA, T
   MORI, H
   REDDY, BS
AF SUGIE, S
   TANAKA, T
   MORI, H
   REDDY, BS
TI EFFECT OF RESTRICTED CALORIC-INTAKE ON THE DEVELOPMENT OF THE AZOXYMETHANE-INDUCED GLUTATHIONE-S-TRANSFERASE PLACENTAL FORM POSITIVE HEPATOCELLULAR FOCI IN MALE F344 RATS
SO CANCER LETTERS
LA English
DT Article
DE RESTRICTION; HEPATOCARCINOGENESIS; RAT; AZOXYMETHANE; GST-P POSITIVE FOCI
ID dietary-fat; tumor-incidence; body-weight; hepatocarcinogenesis; carcinogenesis; chemoprevention; inhibition; promotion; induction; selenium
AB The modifying effect of 30 % caloric restriction on the occurrence of azoxymethane (AOM)-induced glutathione S-transferase placental form (GST-P) positive hepatocellular foci was investigated in male F344 rats. Starting at 5 weeks of age, groups of animals were fed ad libitum a high-fat (23.5 %) semipurified diet. At 7 weeks of age, all animals except the vehicle-treated groups were s.c. injected with AOM (15 mg/kg body wt., once weekly for 2 weeks). Four days after the second injection, groups of animals were continued on high-fat diet and fed ad libitum (ad libitum group) whereas other groups were restricted to 70% of total calories (calorie-restricted group) consumed by the ad libitum group, but received the same amounts of fiber, vitamins and minerals. Thirty-two weeks after AOM injections, all animals were necropsied and livers were sectioned and stained for GST-P by a immunohistochemical technique for quantitative analysis of enzyme altered foci of the liver. Comparing AOM treated groups. The density and the unit area of enzyme altered foci were significantly lower in the calorie-restricted group (3.84 +/- 1.55/cm2, 7.96 +/- 5.43%) than in the ad libitum group (10.14 +/- 3.621 cm2, 28.11 +/- 12.33%). The size of foci was also reduced in the calorie-restricted group (17.15 x 10(-3) mm2 vs. 32.36 x 10(-3) mm2). The incidence and density of hepatocellular foci in rats fed calorie restricted diet were significantly lower than those in rats fed ad libitum, comparing vehicle-treated groups. These results indicate that calorie restriction inhibited the occurrence of both of spontaneous and AOM induced GST-P positive foci in rats.
C1 AMER HLTH FDN,NAYLOR DANA INST DIS PREVENT,DIV NUTR CARCINOGENESIS,VALHALLA,NY 10595.
C3 American Health Foundation
RP SUGIE, S (corresponding author), GIFU UNIV,SCH MED,DEPT PATHOL,40 TSUKASA MACHI,GIFU 500,JAPAN.
CR ALBANES D, 1987, CANCER RES, V47, P1987
   BANNASCH P, 1985, HEPATOLOGY FESTSCHRI, V0, P191
   BIRT DF, 1987, AM J CLIN NUTR, V45, P203, DOI 10.1093/ajcn/45.1.203
   BOUTWELL RK, 1949, AM J PHYSIOL, V154, P517
   COHEN LA, 1988, CANCER RES, V48, P4276
   GLAUERT HP, 1986, P SOC EXP BIOL MED, V181, P498
   HOFFMANN FL, 1837, CANCER DIET, V0, P0
   ITO N, 1988, CARCINOGENESIS, V9, P387, DOI 10.1093/carcin/9.3.387
   ITO N, 1989, TOXICOLOGIC PATHOLOGY, V17, P630
   KHARE A, 1988, FED PROC, V46, P249
   KLINE BE, 1946, CANCER RES, V6, P5
   KUMAR SP, 1990, CANCER RES, V50, P5761
   LAQUEUR GL, 1967, JNCI-J NATL CANCER I, V39, P355
   LAQUEUR GL, 1966, JNCI-J NATL CANCER I, V37, P217
   LOK E, 1988, CANCER LETT, V38, P249, DOI 10.1016/0304-3835(88)90016-X
   MCCAY PB, 1980, J ENVIRON PATHOL TOX, V3, P451
   MOOR MA, 1985, CARCINOGENESIS, V8, P483
   MORI H, 1989, COMP ULTRASTRUCTURAL, V0, P61
   NEWBERNE PM, 1979, CANCER RES, V39, P3986
   PARIZA MW, 1987, NUTR REV, V45, P1
   PITOT HC, 1980, BIOCHIM BIOPHYS ACTA, V605, P191, DOI 10.1016/0304-419X(80)90004-9
   REDDY BS, 1987, CANCER RES, V47, P1226
   RUGGERI BA, 1989, CANCER RES, V49, P4130
   SATO K, 1984, GANN, V75, P199
   SATOH K, 1989, CARCINOGENESIS, V10, P2107, DOI 10.1093/carcin/10.11.2107
   SELL S, 1987, ADV CANCER RES, V48, P37, DOI 10.1016/S0065-230X(08)60690-9
   SILVERSTONE H, 1951, CANCER RES, V11, P200
   SUGIE S, 1989, JPN J CANCER RES, V80, P952, DOI 10.1111/j.1349-7006.1989.tb01632.x
   TANAKA T, 1985, JPN J CANCER RES, V76, P462
   TANNENBAUM A, 1949, CANCER RES, V9, P724
   Tannenbaum A, 1944, CANCER RES, V4, P673
   TANNENBAUM A, 1945, CANCER RES, V5, P6009
   TANNENBAUM ALBERT, 1942, CANCER RES, V2, P460
   TATEMATSU M, 1988, CARCINOGENESIS, V9, P215, DOI 10.1093/carcin/9.2.215
   TATEMATSU M, 1983, APPLICATION BIOL MAR, V0, P25
   TUCKER MJ, 1979, INT J CANCER, V23, P803, DOI 10.1002/ijc.2910230611
   WEINDRUCH R, 1983, J IMMUNOL, V130, P993
   WERAARCHAKUL N, 1989, EXP CELL RES, V181, P197, DOI 10.1016/0014-4827(89)90193-6
   WILLIAMS GM, 1987, ADV VET SCI COMP MED, V31, P21
   WOLFF GL, 1987, AM J CLIN NUTR, V45, P168, DOI 10.1093/ajcn/45.1.168
   ZEDECK MS, 1970, CANCER RES, V30, P801
NR 41
TC 8
Z9 10
U1 0
U2 0
PU ELSEVIER SCI IRELAND LTD
PI CLARE
PA CUSTOMER RELATIONS MANAGER, BAY 15, SHANNON INDUSTRIAL ESTATE CO, CLARE, IRELAND
SN 0304-3835
EI 
J9 CANCER LETT
JI Cancer Lett.
PD JAN 15
PY 1993
VL 68
IS 1
BP 67
EP 73
DI 10.1016/0304-3835(93)90221-T
PG 7
WC Oncology
SC Oncology
GA KH444
UT WOS:A1993KH44400010
PM 8422651
DA 2025-02-23
ER

PT J
AU LATTA, RK
   FIANDER, H
   ROSS, NW
   SIMPSON, C
   SCHNEIDER, H
AF LATTA, RK
   FIANDER, H
   ROSS, NW
   SIMPSON, C
   SCHNEIDER, H
TI TOXICITY OF BILE-ACIDS TO COLON-CANCER CELL-LINES
SO CANCER LETTERS
LA English
DT Article
DE BILE ACIDS; LITHOCHOLIC ACID; TOXICITY; COLON
ID mucosa; polyps; bowel
AB Quantitative aspects of bile acid cytotoxicity to colon cancer cell lines were investigated because of the etiological role in colon carcinogenesis attributed to the toxic effects of bile acids on colon mucosal cells. The cytotoxicity of major colonic bile acids differed. Lithocholate was the most toxic, followed by chenodeoxycholate and deoxycholate, with cholate being non-toxic over the concentration range studied. Cytotoxicity increased with time of exposure. Values for IC50 for some of the acids were determined to be in the physiological range, as estimated from their concentrations in fecal water. The results suggest dietary factors that contribute to bile acid mucosal damage. They also identify factors of possible importance in the association of high concentrations of bile acids in fecal water with risk for colon cancer.
RP NATL RES COUNCIL CANADA, INST BIOL SCI, OTTAWA K1A 0R6, ONTARIO, CANADA.
CR AMES BN, 1990, P NATL ACAD SCI USA, V87, P7772, DOI 10.1073/pnas.87.19.7772
   BOUTRON MC, 1991, EUROPEAN JOURNAL OF CANCER PREVENTION, VOL 1, P0
   EJDERHAMN J, 1991, GUT, V32, P1346, DOI 10.1136/gut.32.11.1346
   FEARON EA, 1990, CELL, V5, P447
   FRANCESCHI S, 1992, CANCER RES, V52, P3589
   GELTNERALLINGER U, 1989, AM J CLIN NUTR, V50, P992
   HANSEN MB, 1989, J IMMUNOL METHODS, V119, P203, DOI 10.1016/0022-1759(89)90397-9
   MACDONALD IA, 1978, STEROIDS, V32, P245, DOI 10.1016/0039-128X(78)90009-0
   MATERN S, 1984, J CLIN INVEST, V74, P402, DOI 10.1172/JCI111435
   Owen R W, 1992, EUR J CANCER PREV, V1, P105, DOI 10.1097/00008469-199202000-00003
   PICO GA, 1989, BIOCHIM BIOPHYS ACTA, V999, P128, DOI 10.1016/0167-4838(89)90209-4
   RAFTER JJ, 1991, EUROPEAN JOURNAL OF CANCER PREVENTION, VOL 1, P0
   STADLER J, 1988, CANCER LETT, V38, P315, DOI 10.1016/0304-3835(88)90023-7
   STADLER J, 1988, GUT, V29, P1326, DOI 10.1136/gut.29.10.1326
   SUTHERLAND WHF, 1991, INT J SPORTS MED, V12, P533, DOI 10.1055/s-2007-1024729
   TANIDA N, 1984, GUT, V25, P824, DOI 10.1136/gut.25.8.824
   WALKER ARP, 1992, GUT, V33, P572, DOI 10.1136/gut.33.4.572
NR 17
TC 52
Z9 57
U1 0
U2 4
PU ELSEVIER IRELAND LTD
PI CLARE
PA ELSEVIER HOUSE, BROOKVALE PLAZA, EAST PARK SHANNON, CO, CLARE, 00000, IRELAND
SN 0304-3835
EI 1872-7980
J9 CANCER LETT
JI Cancer Lett.
PD JUL 16
PY 1993
VL 70
IS 3
BP 167
EP 173
DI 10.1016/0304-3835(93)90227-Z
PG 7
WC Oncology
SC Oncology
GA LT788
UT WOS:A1993LT78800004
PM 8353812
DA 2025-02-23
ER

PT J
AU YANAGI, S
   YAMASHITA, M
   IMAI, S
AF YANAGI, S
   YAMASHITA, M
   IMAI, S
TI SODIUM-BUTYRATE INHIBITS THE ENHANCING EFFECT OF HIGH-FAT DIET ON MAMMARY TUMORIGENESIS
SO ONCOLOGY
LA English
DT Article
DE BUTYRATE; MARGARINE; 7,12-DIMETHYLBENZ(A)ANTHRACENE; MAMMARY TUMORIGENESIS
ID mice
AB We have studied the effect of butyrate on mammary tumorigenesis by 7,12-dimethylbenz(a)anthracene. As reported previously, a high incidence of mammary tumors was observed in rats fed a basal diet containing 20% margarine. However, the enhancing effect of margarine was inhibited when sodium butyrate was supplemented in the high margarine diet. Sodium butyrate did not cause any effect when it was supplemented in the basal diet. The result suggests a possibility that a part of the inhibitory effect of butter on mammary tumorigenesis, which we had previously reported, was caused by butyrate in milk lipids.
C1 NARA MED UNIV,DEPT PATHOL,KASHIHARA,NARA,JAPAN.
C3 Nara Medical University
RP YANAGI, S (corresponding author), NARA MED UNIV,DEPT BIOCHEM,SHIJO CHO,KASHIHARA,NARA 634,JAPAN.
CR BELMAN S, 1980, CANCER RES, V40, P240
   DESCHNER EE, 1990, CANCER LETT, V52, P79, DOI 10.1016/0304-3835(90)90080-H
   FREEDMAN LS, 1990, CANCER RES, V50, P5710
   FREEMAN HJ, 1986, GASTROENTEROLOGY, V91, P596, DOI 10.1016/0016-5085(86)90628-1
   GLADHAUG IP, 1988, CANCER RES, V48, P6560
   LANGDON SP, 1988, CANCER RES, V48, P6161
   NOVOGRODSKY A, 1983, CANCER-AM CANCER SOC, V51, P9, DOI 10.1002/1097-0142(19830101)51:1<9::AID-CNCR2820510104>3.0.CO;2-4
   WHITEHEAD RH, 1986, GUT, V27, P1457, DOI 10.1136/gut.27.12.1457
   YANAGI S, 1992, CANCER LETT, V61, P141, DOI 10.1016/0304-3835(92)90172-R
   YANAGI S, 1984, ONCOLOGY-BASEL, V41, P101, DOI 10.1159/000225801
   YANAGI S, 1989, PHARM EFFECTS LIPIDS, V3, P159
   Young S, 1973, IARC SCI PUBL, V0, P31
NR 12
TC 27
Z9 31
U1 0
U2 0
PU KARGER
PI BASEL
PA ALLSCHWILERSTRASSE 10, CH-4009 BASEL, SWITZERLAND
SN 0030-2414
EI 
J9 ONCOLOGY
JI Oncology
PD JUL-AUG 15
PY 1993
VL 50
IS 4
BP 201
EP 204
DI 
PG 4
WC Oncology
SC Oncology
GA LJ043
UT WOS:A1993LJ04300001
PM 8497370
DA 2025-02-23
ER

PT J
AU KONO, S
   IMANISHI, K
   SHINCHI, K
   YANAI, F
AF KONO, S
   IMANISHI, K
   SHINCHI, K
   YANAI, F
TI RELATIONSHIP OF DIET TO SMALL AND LARGE ADENOMAS OF THE SIGMOID COLON
SO JAPANESE JOURNAL OF CANCER RESEARCH
LA English
DT Article
DE DIET; COLON POLYP; SIZE OF ADENOMA
ID large-bowel-cancer; self-defense officials; colorectal-cancer; polyps; japan; epidemiology; consumption; rectum; fiber
AB The relation of dietary factors to the risk of adenomas of the sigmoid colon was examined in men receiving a retirement health examination at the Self-Defense Forces Fukuoka Hospital between October 1986 and 1990. A total of 187 adenoma cases and 1557 controls with normal colonoscopy were identified in the series. Cases were further classified into small-adenoma (< 5 mm, n = 78) and large-adenoma (greater-than-or-equal-to 5 mm, n=67) groups. The consumptions of selected foods and beverages were ascertained before colonoscopy by means of a self-administered questionnaire. After adjustment for smoking, alcohol use, rank and body mass index, low rice consumption and high meat intake were independently associated with an increased risk of large adenomas. The risk of small adenomas was not related to either rice consumption or meat intake. Adjusted odds ratios of large adenomas for the low, intermediate and high consumption levels of rice were estimated to be 1.0 (referent), 0.83 and 0.43, respectively (trend P=0.08), and the corresponding figures for meat consumption were 1.0 (referent), 1.58 and 2.38, respectively (trend P=0.02). The findings suggest that low rice consumption and high meat intake may promote the growth of colon adenomas, thereby increasing the risk of colon cancer.
C1 SELF DEF FORCES FUKUOKA HOSP, KASUGA, FUKUOKA 816, JAPAN.
RP NATL DEF MED COLL, DEPT PUBL HLTH, 3-2 NAMIKI, TOKOROZAWA, SAITAMA 359, JAPAN.
CR Correa P, 1978, ADV CANCER RES, V26, P1, DOI 10.1016/S0065-230X(08)60086-X
   CUMMINGS JH, 1987, CANCER SURV, V6, P601
   GIOVANNUCCI E, 1992, JNCI-J NATL CANCER I, V84, P91, DOI 10.1093/jnci/84.2.91
   HAENSZEL W, 1980, JNCI-J NATL CANCER I, V64, P17
   HARRELL FE, 1983, SUGI SUPPLEMENTAL LI, V0, P181
   HILL MJ, 1978, LANCET, V1, P245, DOI 10.1016/S0140-6736(78)90487-7
   HIRAYAMA T, 1989, LANCET, V2, P725, DOI 10.1016/S0140-6736(89)90782-4
   HOFF G, 1986, SCAND J GASTROENTERO, V21, P199, DOI 10.3109/00365528609034647
   HONJO S, 1992, JPN J CANCER RES, V83, P806, DOI 10.1111/j.1349-7006.1992.tb01984.x
   Jacobsen B K, 1991, EPIDEMIOLOGY, V2, P77, DOI 10.1097/00001648-199101000-00013
   KATO I, 1990, JPN J CANCER RES, V81, P1101, DOI 10.1111/j.1349-7006.1990.tb02520.x
   KONO S, 1991, J CLIN EPIDEMIOL, V44, P1255, DOI 10.1016/0895-4356(91)90158-6
   KONO S, 1990, INT J EPIDEMIOL, V19, P848, DOI 10.1093/ije/19.4.848
   LAVECCHIA C, 1988, INT J CANCER, V41, P492, DOI 10.1002/ijc.2910410404
   MACOUARTMOULIN G, 1987, INT J CANCER, V40, P179, DOI 10.1002/ijc.2910400209
   MACQUARTMOULIN G, 1986, INT J CANCER, V38, P183, DOI 10.1002/ijc.2910380207
   MUTO T, 1975, CANCER, V36, P2251, DOI 10.1002/cncr.2820360944
   OBRIEN MJ, 1990, GASTROENTEROLOGY, V98, P371, DOI 10.1016/0016-5085(90)90827-N
   ROSENBERG L, 1990, CANCER LETT, V52, P163, DOI 10.1016/0304-3835(90)90183-X
   TROCK B, 1990, JNCI-J NATL CANCER I, V82, P650, DOI 10.1093/jnci/82.8.650
   VOGELSTEIN B, 1988, NEW ENGL J MED, V319, P525, DOI 10.1056/NEJM198809013190901
   WILLETT W, 1989, NATURE, V338, P389, DOI 10.1038/338389a0
   YAMANE T, 1991, JPN J CANCER RES, V82, P1336, DOI 10.1111/j.1349-7006.1991.tb01801.x
   1992, 1900, V340, V0, P210
NR 24
TC 75
Z9 75
U1 0
U2 2
PU JAPANESE CANCER ASSOC
PI TOKYO
PA C/O JAPANESE FOUNDATION CANCER RESEARCH,1-37-1, KAMI-IKEBUKURO, TOSHIMA-KU, TOKYO, 170-0012, JAPAN
SN 0910-5050
EI 
J9 JPN J CANCER RES
JI Jpn. J. Cancer Res.
PD JAN 15
PY 1993
VL 84
IS 1
BP 13
EP 19
DI 10.1111/j.1349-7006.1993.tb02777.x
PG 7
WC Oncology
SC Oncology
GA KJ730
UT WOS:A1993KJ73000004
PM 8449821
DA 2025-02-23
ER

PT J
AU VANDENBRANDT, PA
   GOLDBOHM, RA
   VANTVEER, P
   BODE, P
   HERMUS, RJJ
   STURMANS, F
AF VANDENBRANDT, PA
   GOLDBOHM, RA
   VANTVEER, P
   BODE, P
   HERMUS, RJJ
   STURMANS, F
TI PREDICTORS OF TOENAIL SELENIUM LEVELS IN MEN AND WOMEN
SO CANCER EPIDEMIOLOGY BIOMARKERS & PREVENTION
LA English
DT Article
ID decreased serum selenium; breast-cancer; glutathione-peroxidase; seleniferous area; dietary selenium; new-zealand; blood; risk; residents; disease
AB Potential predictors of toenail selenium levels were studied in 1211 men and 1248 women aged 55-69 years. These subjects were randomly selected cohort members without prevalent cancer (other than skin) participating in a prospective study on diet and cancer in the Netherlands. Information on the considered potential predictors (gender, age, smoking, intake of dietary selenium and alcohol, Quetelet index) was collected together with toenail specimens in 1986. The average toenail selenium concentration was significantly (P < 0.001) lower in men than in women: 0.547 +/- 0.126 mug/g (mean +/- SD) and 0.575 +/- 0.109 mug/g, respectively. The gender difference remained significant after adjustment for the other variables in multiple regression analyses. Age was not associated with toenail selenium levels in men or women. An inverse association was observed with current smoking but not with past smoking. The average toenail selenium values for male current smokers were 0.513 0.106 mug/g (mean +/- SD) versus 0.571 +/- 0.133 mug/g for male never- or ex-smokers (P < 0.001). For women these values were 0.548 +/- 0.101 and 0.581 +/- 0.109 mug/g, respectively (P < 0.001). Dietary selenium intake was positively associated with toenail selenium levels in multivariate analyses (P < 0.001), but the association was weak (partial r = 0.09). Alcohol intake and Quetelet index were not significant independent predictors of toenail selenium. The observed associations had similar directions in men and women but were stronger in men.
C1 DELFT UNIV TECHNOL,INST INTERFAC REACTOR,DELFT,NETHERLANDS.
   TNO,INST TOXICOL & NUTR,DEPT NUTR,ZEIST,NETHERLANDS.
C3 Delft University of Technology; Netherlands Organization Applied Science Research
RP VANDENBRANDT, PA (corresponding author), UNIV LIMBURG,DEPT EPIDEMIOL,POB 616,6200 MD MAASTRICHT,NETHERLANDS.
CR AASETH J, 1980, NEW ENGL J MED, V303, P944
   BEHNE D, 1983, J NUTR, V113, P456, DOI 10.1093/jn/113.2.456
   BRATAKOS MS, 1990, SCI TOTAL ENVIRON, V91, P161, DOI 10.1016/0048-9697(90)90296-7
   BROGHAMER WL, 1976, CANCER, V37, P1384, DOI 10.1002/1097-0142(197603)37:3<1384::AID-CNCR2820370319>3.0.CO;2-E
   CHEN XS, 1980, BIOL TRACE ELEM RES, V2, P91, DOI 10.1007/BF02798589
   DAVIES TS, 1982, LANCET, V2, P935
   DICKSON RC, 1967, CLIN CHIM ACTA, V16, P311, DOI 10.1016/0009-8981(67)90197-0
   ELLIS N, 1984, J CLIN PATHOL, V37, P200, DOI 10.1136/jcp.37.2.200
   GORDUS A, 1973, J RADIOANAL CHEM, V15, P229, DOI 10.1007/BF02516574
   Hulka BS, 1990, BIOLOGICAL MARKERS IN EPIDEMIOLOGY, V0, P0, DOI DOI 10.1002/AJHB.1310030225
   HUNTER DJ, 1990, JAMA-J AM MED ASSOC, V264, P1128, DOI 10.1001/jama.264.9.1128
   HUNTER DJ, 1990, AM J EPIDEMIOL, V132, P114, DOI 10.1093/oxfordjournals.aje.a115623
   KORPELA H, 1985, AM J CLIN NUTR, V42, P147, DOI 10.1093/ajcn/42.1.147
   LEVANDER OA, 1985, FED PROC, V44, P2579
   Levander OA, 1986, J AM COLL TOXICOL, V5, P37
   LLOYD B, 1983, J EPIDEMIOL COMMUN H, V37, P213, DOI 10.1136/jech.37.3.213
   LONGNECKER MP, 1991, AM J CLIN NUTR, V53, P1288, DOI 10.1093/ajcn/53.5.1288
   MCADAM PA, 1984, BIOL TRACE ELEM RES, V6, P3, DOI 10.1007/BF02918316
   MORRIS JS, 1983, BIOL TRACE ELEM RES, V5, P529, DOI 10.1007/BF02988944
   ROBINSON JR, 1985, AM J CLIN NUTR, V41, P1023, DOI 10.1093/ajcn/41.5.1023
   SALBE AD, 1990, J NUTR, V120, P200, DOI 10.1093/jn/120.2.200
   SCHRAUZER GN, 1977, BIOINORG CHEM, V7, P23, DOI 10.1016/S0006-3061(00)80126-X
   SCHROEDER HA, 1970, J CHRON DIS, V23, P227, DOI 10.1016/0021-9681(70)90003-2
   SWANSON CA, 1990, AM J CLIN NUTR, V52, P858, DOI 10.1093/ajcn/52.5.858
   TAYLOR PR, 1987, FASEB J, V46, P882
   THOMSON CD, 1982, AM J CLIN NUTR, V36, P24, DOI 10.1093/ajcn/36.1.24
   VANDENBRANDT PA, 1990, J CLIN EPIDEMIOL, V43, P285, DOI 10.1016/0895-4356(90)90009-E
   VANNOORD PAH, 1987, INT J EPIDEMIOL, V16, P318, DOI 10.1093/ije/16.2.318
   VANTVEER P, 1990, AM J EPIDEMIOL, V131, P987, DOI 10.1093/oxfordjournals.aje.a115619
   WILLETT W, 1986, AM J EPIDEMIOL, V124, P17, DOI 10.1093/oxfordjournals.aje.a114366
   WILLETT WC, 1983, LANCET, V2, P130, DOI 10.1016/S0140-6736(83)90116-2
   1979, 1900, V92, V0, P471
NR 33
TC 55
Z9 55
U1 0
U2 3
PU AMER ASSOC CANCER RESEARCH
PI PHILADELPHIA
PA PUBLIC LEDGER BLDG, SUITE 816, 150 S. INDEPENDENCE MALL W., PHILADELPHIA, PA 19106
SN 1055-9965
EI 
J9 CANCER EPIDEM BIOMAR
JI Cancer Epidemiol. Biomarkers Prev.
PD MAR-APR 15
PY 1993
VL 2
IS 2
BP 107
EP 112
DI 
PG 6
WC Oncology; Public, Environmental & Occupational Health
SC Oncology; Public, Environmental & Occupational Health
GA KR070
UT WOS:A1993KR07000004
PM 8467244
DA 2025-02-23
ER

PT J
AU LI, DZ
   CAO, YQ
   HE, LP
   WANG, NJ
   GU, JR
AF LI, DZ
   CAO, YQ
   HE, LP
   WANG, NJ
   GU, JR
TI ABERRATIONS OF P53 GENE IN HUMAN HEPATOCELLULAR-CARCINOMA FROM CHINA
SO CARCINOGENESIS
LA English
DT Article
ID human cancers; mutations
AB Allele losses and mutations have been examined in 38 cases of primary hepatocellular carcinomas (HCC) from different geographic areas of China by Southern, single-strand conformational polymorphism (SSCP) and direct DNA sequencing analyses. Two of 12 samples from Qi-Dong and six of 18 HCCs from Shanghai showed loss of heterozygosity (LOH) at the loci on chromosome 17p13.3. All of the nine mutations in the p53 gene detected in HCC from Qi-Dong were clustered at the third base of codon 249, i.e. G:C to T:A, leading to an arginine to serine change. In contrast, 18 HCC samples from Shanghai contained three mutations at codons 249, 255 and 279. These results suggested a relationship between the spectrum of p53 aberration and environmental risk factors in these two geographic areas. Since no correlation between the state of HBV DNA and p53 abberration was observed, other factors such as dietary exposure to aflatoxin BI (AFB1) might be responsible for the mutational hotspot at codon 249 in HCCs from Qi-Dong area.
RP LI, DZ (corresponding author), SHANGHAI CANC INST,NATL LAB ONCOGENES & RELATED GENES,SHANGHAI,PEOPLES R CHINA.
CR BOSCH FX, 1988, LIVER CELL CARCINOMA, V0, P3
   BRESSAC B, 1991, NATURE, V350, P429, DOI 10.1038/350429a0
   GYLLENSTEN UB, 1988, P NATL ACAD SCI USA, V85, P7652, DOI 10.1073/pnas.85.20.7652
   HAYWARD NK, 1991, NATURE, V352, P764, DOI 10.1038/352764a0
   HOLLSTEIN M, 1991, SCIENCE, V253, P49, DOI 10.1126/science.1905840
   HOLLSTEIN MC, 1992, IN PRESS INT J CANCE, V0, P0
   HSU IC, 1991, NATURE, V350, P427, DOI 10.1038/350427a0
   KRESS S, 1992, CANCER RES, V52, P3220
   MURAKAMI Y, 1991, CANCER RES, V51, P5520
   NIGRO JM, 1989, NATURE, V342, P705, DOI 10.1038/342705a0
   ODA T, 1992, CANCER RES, V52, P3674
   PATEL P, 1992, LANCET, V339, P881, DOI 10.1016/0140-6736(92)90332-W
   PUISIEUX A, 1991, CANCER RES, V51, P6185
   ROSS RK, 1992, LANCET, V339, P943, DOI 10.1016/0140-6736(92)91528-G
   SAMBROOKI J, 1989, MOL CLONING LABORATO, V0, P0
   SATO T, 1990, CANCER RES, V50, P7184
   SCORSONE KA, 1992, CANCER RES, V52, P1635
   SHEN JC, 1992, IN PRESS CANCER RES, V0, P0
   ZOTURK M, 1991, LANCET, V338, P1356
NR 19
TC 124
Z9 142
U1 0
U2 4
PU OXFORD UNIV PRESS UNITED KINGDOM
PI OXFORD
PA WALTON ST JOURNALS DEPT, OXFORD, ENGLAND OX2 6DP
SN 0143-3334
EI 
J9 CARCINOGENESIS
JI Carcinogenesis
PD FEB 15
PY 1993
VL 14
IS 2
BP 169
EP 173
DI 10.1093/carcin/14.2.169
PG 5
WC Oncology
SC Oncology
GA KM153
UT WOS:A1993KM15300001
PM 8382111
DA 2025-02-23
ER

PT J
AU [Anonymous]
AF [Anonymous]
TI QUESTIONABLE METHODS OF CANCER MANAGEMENT - NUTRITIONAL THERAPIES
SO CA-A CANCER JOURNAL FOR CLINICIANS
LA English
DT Article
AB Although dietary measures may be helpful in preventing certain cancers, there is no scientific evidence that any nutritionally related regimen is appropriate as a primary treatment for cancer. This paper focuses on seven questionable modalities: vitamin C, pau d'arco tea, the Gerson diet, Hoxsey herbal therapy, the macrobiotic diet, Manner metabolic therapy, and Kelley metabolic therapy. Some of these approaches involve a diet that is nutritionally inadequate. Some involve potentially toxic doses of vitamins and/or other substances. Some are quite expensive. All pose the risk that patients who use them will abandon effective treatment. The American Cancer Society therefore recommends that ''nutritional cancer cures be avoided
NR 0
TC 8
Z9 8
U1 0
U2 12
PU WILEY-BLACKWELL
PI HOBOKEN
PA 111 RIVER ST, HOBOKEN 07030-5774, NJ USA
SN 0007-9235
EI 1542-4863
J9 CA-CANCER J CLIN
JI CA-Cancer J. Clin.
PD SEP-OCT 15
PY 1993
VL 43
IS 5
BP 309
EP 319
DI 
PG 11
WC Oncology
SC Oncology
GA LX259
UT WOS:A1993LX25900005
PM 8364770
DA 2025-02-23
ER

PT J
AU ROGERS, MAM
   THOMAS, DB
   DAVIS, S
   VAUGHAN, TL
   NEVISSI, AE
AF ROGERS, MAM
   THOMAS, DB
   DAVIS, S
   VAUGHAN, TL
   NEVISSI, AE
TI A CASE-CONTROL STUDY OF ELEMENT LEVELS AND CANCER OF THE UPPER AERODIGESTIVE TRACT
SO CANCER EPIDEMIOLOGY BIOMARKERS & PREVENTION
LA English
DT Article
ID double-blind intervention; body iron stores; epidemiologic evidence; serum ferritin; dietary iron; risk; zinc; calcium; cobalt; nail
AB A population-based case-control study was conducted in western Washington state to investigate possible dietary risk factors for laryngeal, esophageal, and oral cancers. Using results from a food frequency questionnaire, past dietary intakes of iron, zinc, and calcium were estimated for 661 cases and 466 controls. Clippings were also taken from the nails of both halluces to determine concentrations of iron, zinc, calcium, chromium, and cobalt in 507 of the cases and 434 of the controls. After adjustment for smoking, alcohol, and dietary beta-carotene and vitamin C intake, individuals who reported dietary intakes of iron and zinc in the upper quartile were less likely to develop cancers of the larynx and esophagus than were individuals with intakes in the lowest quartile [odds ratios (OR), 0.5 for iron and 0.1 for zinc]. However, there were no significant differences in zinc concentrations in nail tissue between subjects with these types of cancer and controls. Esophageal cancer cases had higher nail concentrations of iron and calcium than did controls (OR, 2.9 for high versus low quartiles of iron; OR, 2.6 for high versus low quartiles of calcium). Individuals who developed esophageal or oral cancer were more likely to have elevated cobalt concentrations in their nail tissue than were individuals without cancer (OR, 9.0 and 1.9 respectively, for high versus low quartiles). The results of this study suggest that there may be differences in mineral intake or metabolism between individuals who develop some carcinomas of the upper aerodigestive tract and those who do not.
C1 SUNY HLTH SCI CTR,DEPT MED,SYRACUSE,NY 13210.
   FRED HUTCHINSON CANC RES CTR,PROGRAM EPIDEMIOL,SEATTLE,WA 98104.
   UNIV WASHINGTON,DEPT EPIDEMIOL,SEATTLE,WA 98195.
   UNIV WASHINGTON,DEPT ENVIRONM HLTH,SEATTLE,WA 98195.
C3 State University of New York (SUNY) System; State University of New York (SUNY) Upstate Medical Center; Fred Hutchinson Cancer Center; University of Washington; University of Washington Seattle; University of Washington; University of Washington Seattle
RP ROGERS, MAM (corresponding author), SUNY HLTH SCI CTR,DEPT PREVENT MED,750 E ADAMS ST,SYRACUSE,NY 13210, USA.
FU NCI NIH HHS [IR37 CA 41530, R01 CA 30022] Funding Source: Medline
CR AKIBA S, 1991, CANCER-AM CANCER SOC, V67, P1707, DOI 10.1002/1097-0142(19910315)67:6<1707::AID-CNCR2820670638>3.0.CO;2-C
   AMES BN, 1983, SCIENCE, V221, P1256, DOI 10.1126/science.6351251
   Barch D H, 1986, ADV EXP MED BIOL, V206, P517
   BARNES DM, 1987, SCIENCE, V237, P363, DOI 10.1126/science.3603024
   BEACH R S, 1982, NUTRITION AND CANCER, V3, P172, DOI 10.1080/01635588109513719
   BLOCK G, 1991, AM J CLIN NUTR, V53, PS270, DOI 10.1093/ajcn/53.1.270S
   Breslow NE, 1980, STAT METHODS CANC RE, V1, P0
   Byers T E, 1983, NUTR CANCER, V5, P69, DOI 10.1080/01635588309513781
   CHANG LL, 1973, BRIT J DERMATOL, V88, P465, DOI 10.1111/j.1365-2133.1973.tb15451.x
   COLLECCHI P, 1986, J APPL TOXICOL, V6, P287, DOI 10.1002/jat.2550060410
   COOK JD, 1982, AM J CLIN NUTR, V35, P1180, DOI 10.1093/ajcn/35.5.1180
   DIAMOND I, 1971, J NUTR, V101, P77, DOI 10.1093/jn/101.1.77
   FLECKMAN P, 1985, DERMATOL CLIN, V3, P373, DOI 10.1016/S0733-8635(18)30874-X
   FONG LYY, 1978, JNCI-J NATL CANCER I, V61, P145, DOI 10.1093/jnci/61.1.145
   GARLAND CF, 1991, AM J CLIN NUTR, V54, PS193, DOI 10.1093/ajcn/54.1.193S
   HALLBERG L, 1981, ANNU REV NUTR, V1, P123, DOI 10.1146/annurev.nu.01.070181.001011
   HEYDORN K, 1984, ACTIVATION ANAL CLIN, V0, P0
   HYDRON K, 1984, NEUTRON ACTIVATION, V0, P0
   IANCU TC, 1983, IRON OVERLOAD, V6, P14
   JACOBS A, 1960, BRIT J DERMATOL, V72, P145, DOI 10.1111/j.1365-2133.1960.tb13863.x
   JENSEN AA, 1990, CRIT REV TOXICOL, V20, P427, DOI 10.3109/10408449009029330
   KATO I, 1991, BIOMARKERS PREV, V1, P51
   KRAUSE MV, 1983, FOOD NUTRITION DIET, V5, P69
   LANGARD S, 1990, AM J IND MED, V17, P189, DOI 10.1002/ajim.4700170205
   LARSSON LG, 1975, CANCER RES, V35, P3308
   LEONARD A, 1990, MUTAT RES, V239, P17, DOI 10.1016/0165-1110(90)90029-B
   LEVEILLE GA, 1983, NUTRIENTS FOODS, V0, P0
   LOVRIC VA, 1971, PATHOLOGY, V3, P251, DOI 10.3109/00313027109073742
   MORRIS ER, 1983, FED PROC, V42, P1716
   MUNDY GR, 1984, NEW ENGL J MED, V310, P1718
   MUNOZ N, 1987, JNCI-J NATL CANCER I, V79, P687
   MUNOZ N, 1985, LANCET, V2, P111
   NOMURA A, 1992, BIOMARKERS PREV, V1, P547
   OLHABERRY JV, 1983, S AFR MED J, V64, P894
   ORENTREICH N, 1979, J INVEST DERMATOL, V73, P126, DOI 10.1111/1523-1747.ep12532799
   RIMM EB, 1992, AM J EPIDEMIOL, V135, P1114, DOI 10.1093/oxfordjournals.aje.a116211
   ROGERS MAM, 1991, INT J CANCER, V48, P182, DOI 10.1002/ijc.2910480205
   SELBY JV, 1988, INT J CANCER, V41, P677, DOI 10.1002/ijc.2910410507
   SKALNY AV, 1989, LAB DELO, V2, P42
   SOBOLEWSKI S, 1978, J CLIN PATHOL, V31, P1068, DOI 10.1136/jcp.31.11.1068
   STEMMERMANN GN, 1990, DIS COLON RECTUM, V33, P190, DOI 10.1007/BF02134177
   STEVENS RG, 1988, NEW ENGL J MED, V319, P1047, DOI 10.1056/NEJM198810203191603
   STEVENS RG, 1990, ENVIRON HEALTH PERSP, V87, P291, DOI 10.2307/3431037
   TACHIMORI Y, 1991, CANCER, V65, P2625
   THURNHAM DI, 1982, HUM NUTR-CLIN NUTR, V36, P337
   WAKSBERG J, 1978, J AM STAT ASSOC, V73, P40, DOI 10.2307/2286513
   WARGOVICH MJ, 1989, PREV MED, V18, P672, DOI 10.1016/0091-7435(89)90038-8
   WELBERG JWM, 1991, J GASTROENTEROL S, V188, P52
   WILLET W, 1990, NUTRITIONAL EPIDEMIO, V0, P0
   WILLETT WC, 1985, AM J EPIDEMIOL, V122, P51, DOI 10.1093/oxfordjournals.aje.a114086
   WILLSON RL, 1977, IRON METABOLISM, V0, P331
   ZIEGLER RG, 1991, AM J CLIN NUTR, V53, PS251, DOI 10.1093/ajcn/53.1.251S
   1980, 1900, V23, V0, P205
NR 53
TC 64
Z9 67
U1 0
U2 0
PU AMER ASSOC CANCER RESEARCH
PI PHILADELPHIA
PA PUBLIC LEDGER BLDG, SUITE 816, 150 S. INDEPENDENCE MALL W., PHILADELPHIA, PA 19106
SN 1055-9965
EI 
J9 CANCER EPIDEM BIOMAR
JI Cancer Epidemiol. Biomarkers Prev.
PD JUL-AUG 15
PY 1993
VL 2
IS 4
BP 305
EP 312
DI 
PG 8
WC Oncology; Public, Environmental & Occupational Health
SC Oncology; Public, Environmental & Occupational Health
GA LM268
UT WOS:A1993LM26800002
PM 8348053
DA 2025-02-23
ER

PT J
AU BOSTICK, RM
   POTTER, JD
   FOSDICK, L
   GRAMBSCH, P
   LAMPE, JW
   WOOD, JR
   LOUIS, TA
   GANZ, R
   GRANDITS, G
AF BOSTICK, RM
   POTTER, JD
   FOSDICK, L
   GRAMBSCH, P
   LAMPE, JW
   WOOD, JR
   LOUIS, TA
   GANZ, R
   GRANDITS, G
TI CALCIUM AND COLORECTAL EPITHELIAL-CELL PROLIFERATION - A PRELIMINARY RANDOMIZED, DOUBLE-BLINDED, PLACEBO-CONTROLLED CLINICAL-TRIAL
SO JOURNAL OF THE NATIONAL CANCER INSTITUTE
LA English
DT Article
ID mouse epidermal-cells; colon cancer; dietary calcium; clonal growth; familial polyposis; tritiated-thymidine; high-risk; mucosa; rats; carcinogenesis
AB Background: Colonic epithelial cell proliferation is increased in patients at high risk for colon cancer. Calcium administration has ameliorated the proliferative changes in rodents, and findings in small, uncontrolled clinical trials have suggested similar effects in humans. Purpose: This preliminary, double-blind, randomized clinical trial was designed 1) to investigate whether supplemental calcium will reduce colonic epithelial cell proliferation in patients with sporadic adenomas who consume a high-fat, Western-style diet; 2) to determine the sample size (number of scorable crypts per person) needed to achieve adequate statistical power; and 3) to evaluate the feasibility of full-scale clinical trials. Methods: Twenty-one sporadic adenoma patients were treated daily with placebo or 1200 mg of supplemental calcium. To determine colonic epithelial cell proliferation, we used tritiated thymidine labeling of colon crypt epithelial cells in rectal biopsy specimens and calculated the percentage of labeled cells (labeling index [LI]). Two pathology technician ''readers'' independently scored each specimen, and inter-reader reliability was determined. Subjects remained on their usual diet during the study, and intake of calories, calcium, total fat, and vitamin D did not differ substantially among them. We calculated curves for statistical power to determine the number of scorable crypts needed per person for detection of a statistically significant difference (P<.05) of 1.0% in mean LI. Results: The pooled baseline LI was 4.7%. In the calcium-treated group, the LI increased 0.6% (proportional increase, 12.8%); in the placebo-treated group, it decreased 0.5% (proportional decrease, 10.6%). The difference between change in the mean LI from baseline to 8 weeks' follow-up in the placebo group versus the calcium group was not statistically significant. The intraclass correlation coefficient for inter-reader reliability for the baseline LI was .66. Analyses indicated scoring eight crypts sufficient for estimates of the LI adequate for between-group comparisons, a level achieved in 81% of biopsy specimens. Conclusions: Calcium carbonate supplements delivering 1200 mg elemental calcium daily may not decrease colonic epithelial cell proliferation over an 8-week period in sporadic adenoma patients. In future trials measuring the LI, consideration should be given to ensuring adequate numbers of scorable crypts and to the impact of inadequate biopsy procedures, labeling failure, reader reliability, and participant withdrawal. Our findings support the feasibility of a full-scale clinical trial to further study the relationships among dietary calcium, colonic epithelial cell proliferation, and colorectal cancer.
C1 UNIV MINNESOTA,SCH MED,DEPT FAMILY PRACTICE & COMMUNITY HLTH,MINNEAPOLIS,MN 55455.
   UNIV MINNESOTA,SCH PUBL HLTH,DIV BIOSTAT,MINNEAPOLIS,MN 55454.
   UNIV MINNESOTA,DEPT FOOD SCI & NUTR,MINNEAPOLIS,MN 55454.
C3 University of Minnesota System; University of Minnesota Twin Cities; University of Minnesota System; University of Minnesota Twin Cities; University of Minnesota System; University of Minnesota Twin Cities
RP BOSTICK, RM (corresponding author), UNIV MINNESOTA,SCH PUBL HLTH,DIV EPIDEMIOL,1300 S 2ND ST,SUITE 300,MINNEAPOLIS,MN 55454, USA.
FU NCI NIH HHS [R01CA-51932] Funding Source: Medline; NCRR NIH HHS [F07RR-0055448] Funding Source: Medline
CR ALDER RJ, 1988, FRONTIERS GASTROINTE, V0, P4608
   AMMON HV, 1974, J CLIN INVEST, V53, P374, DOI 10.1172/JCI107569
   AMMON HV, 1972, GASTROENTEROLOGY, V62, P717
   APPLETON GVN, 1987, BRIT J SURG, V74, P523, DOI 10.1002/bjs.1800740635
   BABCOCK MS, 1983, IN VITRO CELL DEV B, V19, P403
   BIRD RP, 1986, CARCINOGENESIS, V7, P1657, DOI 10.1093/carcin/7.10.1657
   BLEIBERG H, 1970, GASTROENTEROLOGY, V58, P851
   BLEIBERG H, 1972, GASTROENTEROLOGY, V63, P240
   BORING CC, 1991, CA-CANCER J CLIN, V41, P19, DOI 10.3322/canjclin.41.1.19
   Boyce ST, 1983, J INVEST DERMATOL S, V81, P33
   BULL AW, 1987, CANCER RES, V39, P4959
   BUSET M, 1986, CANCER RES, V46, P5426
   CHANG WWL, 1978, J NATL CANCER I, V60, P1405, DOI 10.1093/jnci/60.6.1405
   CHOMCHAI C, 1974, DIS COLON RECTUM, V17, P310, DOI 10.1007/BF02586971
   CLEVELAND WS, 1979, J AM STAT ASSOC, V74, P829, DOI 10.2307/2286407
   Cleveland WS, 1992, STAT MODELS S, V0, PP608, DOI 10.1201/9780203738535
   DESCHNER E, 1963, J CLIN INVEST, V42, P1922, DOI 10.1172/JCI104878
   DESCHNER EE, 1979, DIGESTION, V19, P322, DOI 10.1159/000198379
   DESCHNER EE, 1981, DIGESTION, V21, P290, DOI 10.1159/000198579
   DESCHNER EE, 1975, CANCER, V35, P413, DOI 10.1002/1097-0142(197502)35:2<413::AID-CNCR2820350217>3.0.CO;2-B
   DESCHNER EE, 1978, AM J DIG DIS, V23, P305, DOI 10.1007/BF01072411
   FRY RJM, 1964, NATURE, V203, P1396, DOI 10.1038/2031396a0
   GARLAND C, 1985, LANCET, V1, P307, DOI 10.1016/S0140-6736(85)91082-7
   GREGOIRE RC, 1989, GUT, V30, P376, DOI 10.1136/gut.30.3.376
   HEILBRUN LK, 1986, AM J CLIN NUTR, V43, P306, DOI 10.1093/ajcn/43.2.306
   HENNINGS H, 1980, CELL, V19, P245, DOI 10.1016/0092-8674(80)90406-7
   Iwama T, 1977, JPN J SURG, V7, P230, DOI 10.1007/BF02469355
   JENSEN OM, 1979, ISRAEL J MED SCI, V15, P329
   Kune S, 1987, NUTR CANCER, V9, P21
   LAMONT JT, 1987, HARRISONS PRINCIPLES, V0, P1300
   LECHNER JF, 1982, IN VITRO CELL DEV B, V18, P633
   LIPKIN M, 1989, CANCER RES, V49, P248
   LIPKIN M, 1983, CANCER RES, V43, P1899
   LIPKIN M, 1985, CANCER LETT, V26, P139, DOI 10.1016/0304-3835(85)90019-9
   LIPKIN M, 1985, NEW ENGL J MED, V313, P1381, DOI 10.1056/NEJM198511283132203
   LIPKIN M, 1987, CANCER LETT, V37, P155
   MACQUARTMOULIN G, 1986, INT J CANCER, V38, P183, DOI 10.1002/ijc.2910380207
   MANOUSOS O, 1983, INT J CANCER, V32, P1, DOI 10.1002/ijc.2910320102
   MCGRATH CM, 1984, IN VITRO CELL DEV B, V20, P652, DOI 10.1007/BF02619616
   MEKJIAN HS, 1971, J CLIN INVEST, V50, P120
   NARISAWA T, 1974, J NATL CANCER I, V53, P1903
   NEGRI E, 1990, NUTR CANCER, V13, P255, DOI 10.1080/01635589009514067
   NEWMARK HL, 1984, JNCI-J NATL CANCER I, V72, P1323
   PENCE BC, 1988, CARCINOGENESIS, V9, P187, DOI 10.1093/carcin/9.1.187
   POTTEN CS, 1992, GUT, V33, P71, DOI 10.1136/gut.33.1.71
   POTTER JD, 1992, JAMA-J AM MED ASSOC, V268, P1573
   RANKEN R, 1971, P SOC EXP BIOL MED, V138, P270
   REDDY BS, 1977, CANCER RES, V37, P3238
   REDDY BS, 1976, J NATL CANCER I, V56, P441, DOI 10.1093/jnci/56.2.441
   RONCUCCI L, 1988, CANCER-AM CANCER SOC, V62, P2373, DOI 10.1002/1097-0142(19881201)62:11<2373::AID-CNCR2820621120>3.0.CO;2-Y
   ROZEN P, 1989, GUT, V30, P650, DOI 10.1136/gut.30.5.650
   SCHOTTENFELD D, 1982, CANCER EPIDEMIOL, V0, P703
   SLATTERY ML, 1988, AM J EPIDEMIOL, V128, P504, DOI 10.1093/oxfordjournals.aje.a114998
   SORENSON AW, 1988, NUTR CANCER, V11, P135, DOI 10.1080/01635588809513981
   STEMMERMANN GN, 1990, DIS COLON RECTUM, V33, P190, DOI 10.1007/BF02134177
   STERN HS, 1990, SURGERY, V108, P528
   TERPSTRA OT, 1987, GASTROENTEROLOGY, V92, P704, DOI 10.1016/0016-5085(87)90021-7
   THURNHERR N, 1973, CANCER RES, V33, P940
   TSAO MC, 1982, J CELL PHYSIOL, V110, P219, DOI 10.1002/jcp.1041100217
   WARGOVICH MJ, 1988, CANCER LETT, V42, P207, DOI 10.1016/0304-3835(88)90306-0
   WARGOVICH MJ, 1992, GASTROENTEROLOGY, V103, P92, DOI 10.1016/0016-5085(92)91100-I
   WARGOVICH MJ, 1983, CARCINOGENESIS, V4, P1205, DOI 10.1093/carcin/4.9.1205
   WARGOVICH MJ, 1984, CANCER LETT, V23, P253, DOI 10.1016/0304-3835(84)90091-0
   WILLETT WC, 1984, NEW ENGL J MED, V310, P697, DOI 10.1056/NEJM198403153101106
   WILLETT WC, 1985, AM J EPIDEMIOL, V122, P51, DOI 10.1093/oxfordjournals.aje.a114086
   YUSPA SH, 1981, J INVEST DERMATOL, V76, P144, DOI 10.1111/1523-1747.ep12525490
NR 67
TC 89
Z9 92
U1 0
U2 3
PU NATL CANCER INSTITUTE
PI BETHESDA
PA 9030 OLD GEORGETOWN RD, BETHESDA, MD 20814
SN 0027-8874
EI 
J9 J NATL CANCER I
JI J. Natl. Cancer Inst.
PD JAN 20
PY 1993
VL 85
IS 2
BP 132
EP 141
DI 10.1093/jnci/85.2.132
PG 10
WC Oncology
SC Oncology
GA KG468
UT WOS:A1993KG46800011
PM 8418302
DA 2025-02-23
ER

PT J
AU HANSSON, LE
   NYREN, O
   BERGSTROM, R
   WOLK, A
   LINDGREN, A
   BARON, J
   ADAMI, HO
AF HANSSON, LE
   NYREN, O
   BERGSTROM, R
   WOLK, A
   LINDGREN, A
   BARON, J
   ADAMI, HO
TI DIET AND RISK OF GASTRIC-CANCER - A POPULATION-BASED CASE-CONTROL STUDY IN SWEDEN
SO INTERNATIONAL JOURNAL OF CANCER
LA English
DT Article
ID multicenter case-control; stomach-cancer; black tea; epidemiology; consumption; poland; china; men
AB A case-control study to evaluate risk factors of gastric cancer was carried out in areas with contrasting incidence rates in Sweden. Face-to-face interviews were conducted with 338 of 456 eligible histologically confirmed gastric-cancer cases and 669 of 880 eligible control subjects, sampled from population registers and frequency-matched by age and gender. We focused on 2 periods, adolescence and 20 years prior to interview. The association of gastric-cancer risk with dietary habits during adolescence were similar to that found for the period 20 years before interview; high consumption of wholemeal bread, fruit and vegetables was associated with reduced gastric-cancer risk. In addition, cheese, fish and tea had a protective effect during adolescence. Increased gastric-cancer risk was related to wholemilk consumption, but this association decreased substantially in a multivariate analysis including vegetables. There was a positive relationship between gastric-cancer risk and the age at which the interviewees started using refrigerators. This population-based study confirmed the protective effect of a high consumption of vegetables and fruit in the development of gastric cancer, but failed to find any association between intake of meat, sausage, cold cuts, liver, salt, coffee, the habit of frying, smoking or grilling foods, and risk of gastric cancer. (C) 1993 Wiley-Liss, Inc.
C1 UNIV HOSP UPPSALA, DEPT SURG, UPPSALA, SWEDEN.
   UNIV HOSP UPPSALA, DEPT PATHOL, UPPSALA, SWEDEN.
   UNIV UPPSALA, DEPT STAT, S-75105 UPPSALA, SWEDEN.
C3 Uppsala University; Uppsala University Hospital; Uppsala University; Uppsala University Hospital; Uppsala University
RP UNIV HOSP UPPSALA, CANC EPIDEMIOL UNIT, S-75185 UPPSALA, SWEDEN.
CR AGUDO A, 1992, CANCER CAUSE CONTROL, V3, P137, DOI 10.1007/BF00051653
   AMES BN, 1992, IN PRESS 1992 INT C, V0, P0
   [Anonymous], 1982, SWEDISH SOCIOECONOMIC CLASSIFICATION, V0, P0
   BELMAN S, 1983, CARCINOGENESIS, V4, P1063, DOI 10.1093/carcin/4.8.1063
   BOEING H, 1991, INT J CANCER, V47, P858, DOI 10.1002/ijc.2910470612
   BOEING H, 1991, CANCER CAUSE CONTROL, V2, P227, DOI 10.1007/BF00052138
   BOEING H, 1991, J CANCER RES CLIN, V117, P133, DOI 10.1007/BF01613137
   BUIATTI E, 1989, INT J CANCER, V44, P611, DOI 10.1002/ijc.2910440409
   CHYOU PH, 1990, CANCER RES, V50, P7501
   COGGON D, 1989, JNCI-J NATL CANCER I, V81, P1178, DOI 10.1093/jnci/81.15.1178
   COPELAND KT, 1977, AM J EPIDEMIOL, V105, P488, DOI 10.1093/oxfordjournals.aje.a112408
   CORREA P, 1985, JNCI-J NATL CANCER I, V75, P645
   DEMIRER T, 1990, CANCER-AM CANCER SOC, V65, P2344, DOI 10.1002/1097-0142(19900515)65:10<2344::AID-CNCR2820651030>3.0.CO;2-H
   DWYER JT, 1989, AM J EPIDEMIOL, V130, P1033, DOI 10.1093/oxfordjournals.aje.a115404
   FRIEDMAN GD, 1992, CANCER EPIDEM BIOMAR, V1, P607
   Fujita S, 1977, PATHOPHYSIOLOGY OF CARCINOGENESIS IN DIGESTIVE ORGANS, V0, P21
   GONZALEZ CA, 1991, INT J CANCER, V49, P513, DOI 10.1002/ijc.2910490407
   GRAHAM S, 1990, NUTR CANCER, V13, P19, DOI 10.1080/01635589009514042
   HAENSZEL W, 1972, JNCI-J NATL CANCER I, V49, P969
   HEILBRUN LK, 1986, BRIT J CANCER, V54, P677, DOI 10.1038/bjc.1986.226
   HOSHIYAMA Y, 1992, CANCER CAUSE CONTROL, V3, P441, DOI 10.1007/BF00051357
   HOWSON CP, 1986, EPIDEMIOL REV, V8, P1
   HU JF, 1988, INT J CANCER, V41, P331, DOI 10.1002/ijc.2910410302
   JAIN AK, 1989, MUTAT RES, V210, P1, DOI 10.1016/0027-5107(89)90037-7
   JAMES JE, 1991, CAFFEINE HLTH, V0, P8
   JEDRYCHOWSKI W, 1986, INT J CANCER, V37, P837, DOI 10.1002/ijc.2910370607
   KINLEN LJ, 1988, BRIT J CANCER, V58, P397, DOI 10.1038/bjc.1988.227
   KLEINBAUM DG, 1982, EPIDEMIOLOGIC RES PR, V0, P165
   KONO S, 1988, JPN J CANCER RES, V79, P1067, DOI 10.1111/j.1349-7006.1988.tb01528.x
   KUMANYIKA SK, 1983, HUM NUTR-APPL NUTR, V37, P348
   KYRTOPOULOS SA, 1987, AM J CLIN NUTR, V45, P1344, DOI 10.1093/ajcn/45.5.1344
   LAUREN P, 1965, ACTA PATHOL MIC SC, V64, P31, DOI 10.1111/apm.1965.64.1.31
   LAVECCHIA C, 1990, BRIT J CANCER, V62, P136, DOI 10.1038/bjc.1990.245
   LAVECCHIA C, 1987, INT J CANCER, V40, P484, DOI 10.1002/ijc.2910400409
   MIRVISH SS, 1983, JNCI-J NATL CANCER I, V71, P629
   MOLLER ME, 1988, FOOD CHEM TOXICOL, V26, P841, DOI 10.1016/0278-6915(88)90024-5
   RISCH HA, 1985, AM J EPIDEMIOL, V122, P947, DOI 10.1093/oxfordjournals.aje.a114199
   STICH HF, 1982, INT J CANCER, V30, P719, DOI 10.1002/ijc.2910300607
   TRICHOPOULOS D, 1985, INT J CANCER, V36, P291, DOI 10.1002/ijc.1985.36.3.291
   TUYNS AJ, 1992, INT J CANCER, V51, P1, DOI 10.1002/ijc.2910510102
   TUYNS AJ, 1988, NUTR CANCER, V11, P229, DOI 10.1080/01635588809513992
   WALTERS CL, 1991, NITRATES IN VITRO IN, V0, P96
   WANG H, 1991, RELEVANCE HUMAN CANC, V0, P546
   WANG ZY, 1992, CANCER RES, V52, P1943
   WARGOVICH MJ, 1987, CARCINOGENESIS, V8, P487, DOI 10.1093/carcin/8.3.487
   Whelan SL, 1990, IARC SCI PUBLICATION, V0, P0
   WUWILLIAMS AH, 1990, CANCER RES, V50, P2569
   YOU WC, 1988, CANCER RES, V48, P3518
   YOU WC, 1989, JNCI-J NATL CANCER I, V81, P162, DOI 10.1093/jnci/81.2.162
   YU GP, 1991, CANCER CAUSE CONTROL, V2, P169, DOI 10.1007/BF00056210
   1987, 1900, P43, V0, P0
NR 51
TC 152
Z9 165
U1 0
U2 13
PU WILEY
PI HOBOKEN
PA 111 RIVER ST, HOBOKEN 07030-5774, NJ USA
SN 0020-7136
EI 1097-0215
J9 INT J CANCER
JI Int. J. Cancer
PD SEP 9
PY 1993
VL 55
IS 2
BP 181
EP 189
DI 10.1002/ijc.2910550203
PG 9
WC Oncology
SC Oncology
GA LX665
UT WOS:A1993LX66500002
PM 8370614
DA 2025-02-23
ER

PT J
AU GAO, CM
   TAJIMA, K
   KUROISHI, T
   HIROSE, K
   INOUE, M
AF GAO, CM
   TAJIMA, K
   KUROISHI, T
   HIROSE, K
   INOUE, M
TI PROTECTIVE EFFECTS OF RAW VEGETABLES AND FRUIT AGAINST LUNG-CANCER AMONG SMOKERS AND EX-SMOKERS - A CASE-CONTROL STUDY IN THE TOKAI AREA OF JAPAN
SO JAPANESE JOURNAL OF CANCER RESEARCH
LA English
DT Article
DE LUNG CANCER; SMOKING HABIT; PROTECTIVE FACTOR; RAW VEGETABLE; FRUIT
ID dietary vitamin-a; risk
AB In a hospital-based case control study, the protecting effects of fruit, raw and green vegetables against lung cancer risk among male smokers were studied in 282 cases and the same number of controls. The current smokers showed a 6.61-fold increased risk of lung cancer. The odds ratio (OR) declined markedly with starting age of smoking habit and increased markedly with number of cigarettes smoked per day. The ex-smokers showed a 3.56-fold increased risk of lung cancer. The ORs gradually decreased with years passed since cessation of smoking. In the single factor analysis, significant protective effects of fruit, raw vegetables, green vegetables, lettuce and cabbage against lung cancer were found. The risk for all lung cancer decreased to 0.45 (95% confidence intervals (CI) 0.30-0.67), 0.64 (95%CI 0.43-0.97) and 0.44 (95%CI 0.26-0.73) with increment of intake frequency of fruit, raw and green vegetables respectively. The OR for lung cancer decreased to 0.41 (95%CI 0.24-0.72) and 0.56 (95%CI 0.32-0.99) with increasing intake frequency of fruit and raw vegetables among current smoking males. Lettuce and cabbage showed protective effects against lung cancer, and the OR for risk of lung cancer decreased to one-half among the high intake frequency group. The risk of lung cancer among current smokers declined markedly with increasing intake of lettuce and cabbage. A similar effect was observed among ex-smokers and non-smokers, but there was no statistical significance. In the multivariate analysis, fruit and raw vegetables showed the strongest protective effects against lung cancer among current smokers (P=0.01). Among ex-smokers, the protective effect of fruit is also statistically significant (P=0.03). These results suggest that fruit and raw vegetables may play an important role in protecting smokers from lung cancer.
C1 AICHI CANC CTR,RES INST,1-1 KANOKODEN,CHIKUSA KU,NAGOYA,AICHI 464,JAPAN.
   JIANGSU INST CANC RES,NANJING,PEOPLES R CHINA.
C3 Aichi Cancer Center; Nanjing Medical University
CR BLOCK G, 1991, AM J CLIN NUTR, V53, PS270, DOI 10.1093/ajcn/53.1.270S
   COMSTOCK GW, 1991, AM J CLIN NUTR, V53, PS260, DOI 10.1093/ajcn/53.1.260S
   DARTIGUES JF, 1990, EUR J EPIDEMIOL, V6, P261, DOI 10.1007/BF00150430
   FONTHAM ETH, 1988, CANCER-AM CANCER SOC, V62, P2267, DOI 10.1002/1097-0142(19881115)62:10<2267::AID-CNCR2820621033>3.0.CO;2-E
   FONTHAM ETH, 1990, INT J EPIDEMIOL, V19, P32
   FORMAN MR, 1992, INT J EPIDEMIOL, V21, P437, DOI 10.1093/ije/21.3.437
   Gao Y T, 1991, IARC SCI PUBL, V0, P62
   HIRAYAMA T, 1987, PREVENTIVE ONCOLOGY, V0, P244
   HUMBLE CG, 1987, INT J EPIDEMIOL, V16, P341, DOI 10.1093/ije/16.3.341
   JAIN M, 1990, INT J CANCER, V45, P287, DOI 10.1002/ijc.2910450214
   KOO LC, 1990, INT J EPIDEMIOL, V19, PS14, DOI 10.1093/ije/19.Supplement_1.S14
   LEGARDEUR BY, 1990, NUTR CANCER, V14, P133, DOI 10.1080/01635589009514087
   LEMARCHAND L, 1989, JNCI-J NATL CANCER I, V81, P1158, DOI 10.1093/jnci/81.15.1158
   PISANI P, 1986, INT J EPIDEMIOL, V15, P463, DOI 10.1093/ije/15.4.463
   SOBUE T, 1991, JPN J CANCER RES, V82, P273, DOI 10.1111/j.1349-7006.1991.tb01842.x
   TANABE N, 1992, JPN J HYG, V47, P679
   TOMINAGA S, 1988, ASIAN MEDICAL JOURNAL, V31, P209
   ZHIYUAN L, 1992, INT J EPIDEMIOL, V21, P197
   ZIEGLER RG, 1986, AM J EPIDEMIOL, V123, P1080, DOI 10.1093/oxfordjournals.aje.a114336
   ZIEGLER RG, 1991, AM J CLIN NUTR, V53, PS251, DOI 10.1093/ajcn/53.1.251S
NR 21
TC 46
Z9 47
U1 0
U2 3
PU JAPANESE CANCER ASSOC
PI TOKYO
PA C/O JAPANESE FOUNDATION CANCER RESEARCH,1-37-1, KAMI-IKEBUKURO, TOSHIMA-KU, TOKYO, 170-0012, JAPAN
SN 0910-5050
EI 
J9 JPN J CANCER RES
JI Jpn. J. Cancer Res.
PD JUN 15
PY 1993
VL 84
IS 6
BP 594
EP 600
DI 10.1111/j.1349-7006.1993.tb02018.x
PG 7
WC Oncology
SC Oncology
GA LH951
UT WOS:A1993LH95100003
PM 8340248
DA 2025-02-23
ER

PT J
AU GUO, WD
   ZHENG, W
   LI, JY
   CHEN, JS
   BLOT, WJ
AF GUO, WD
   ZHENG, W
   LI, JY
   CHEN, JS
   BLOT, WJ
TI CORRELATIONS OF COLON-CANCER MORTALITY WITH DIETARY FACTORS, SERUM MARKERS, AND SCHISTOSOMIASIS IN CHINA
SO NUTRITION AND CANCER-AN INTERNATIONAL JOURNAL
LA English
DT Article
ID large-bowel cancer; republic-of-china; esophageal cancer; colorectal-cancer; risk-factors; cholesterol levels; stomach-cancer; vegetables; polyps; fruit
AB To determine correlates of the geographic variation in colon cancer mortality within China, dietary variables, biochemical markers, and other factors from an ecological survey in 49 Chinese rural counties were examined. High consumption of animal foods, salt-preserved vegetables, and beer was associated with increased mortality of colon cancer, whereas the rates were significantly inversely related with intake of green vegetables. Serum levels of total cholesterol, urea nitrogen, and lipid peroxide were positively correlated with colon cancer mortality, after adjustment for each other and for other blood nutrients. No appreciable associations, however, were found between colon cancer and serum levels of beta-carotene, alpha-tocopherol, vitamin C, and selenium. In addition, prevalence of schistosomiasis was significantly correlated with increased colon cancer mortality. This ecological study indicates that observations from earlier analytic investigations in Western societies may apply to a Chinese rural population and suggests that schistosomiasis and dietary factors may contribute to the remarkable geographic variation of colon cancer in China.
C1 CHINESE ACAD MED SCI,INST CANC,BEIJING,PEOPLES R CHINA.
   CHINESE ACAD PREVENT MED,INST NUTR & FOOD HYG,BEIJING,PEOPLES R CHINA.
C3 Chinese Academy of Medical Sciences - Peking Union Medical College; Chinese Center for Disease Control & Prevention; National Institute for Nutrition & Health, Chinese Center for Disease Control & Prevention
RP GUO, WD (corresponding author), NCI,EXECUT PLAZA N,RM 431,BETHESDA,MD 20892, USA.
CR Anderson R, 1990, WORLD REV NUTR DIET, V62, P27
   [Anonymous], 1988, SAS STAT USERS GUIDE, V0, P0
   BOEING H, 1991, CANCER CAUSE CONTROL, V2, P227, DOI 10.1007/BF00052138
   BUIATTI E, 1989, INT J CANCER, V44, P611, DOI 10.1002/ijc.2910440409
   CAMPBELL TC, 1990, CANCER RES, V50, P6882
   Chen J, 1990, DIET, V0, P0
   CHENG KK, 1992, LANCET, V339, P1314, DOI 10.1016/0140-6736(92)91960-G
   DEMERS RY, 1988, J CLIN EPIDEMIOL, V41, P9, DOI 10.1016/0895-4356(88)90003-0
   Gibson RS, 1990, PRINCIPLES NUTR ASSE, V0, P307
   GUO W, 1990, NUTR CANCER, V13, P121, DOI 10.1080/01635589009514053
   KNEKT P, 1988, J CLIN EPIDEMIOL, V41, P519, DOI 10.1016/0895-4356(88)90056-X
   KNELLER RW, 1992, CANCER EPIDEM BIOMAR, V1, P113
   LI ZM, 1981, INTERNAL MED, V0, P377
   Liu B Q, 1983, ZHONGGUO YI XUE KE XUE YUAN XUE BAO, V5, P173
   LONGNECKER MP, 1990, CANCER CAUSE CONTROL, V1, P59, DOI 10.1007/BF00053184
   MANNES GA, 1986, NEW ENGL J MED, V315, P1634, DOI 10.1056/NEJM198612253152602
   MILLER SR, 1981, JNCI-J NATL CANCER I, V67, P297
   MUIR C, 1987, IARC SCI PUBL 88, V5, P0
   NEUGUT AI, 1986, JAMA-J AM MED ASSOC, V255, P365, DOI 10.1001/jama.255.3.365
   NOMURA AMY, 1991, J NATL CANCER I, V83, P1403, DOI 10.1093/jnci/83.19.1403
   ONEILL IK, 1991, IARC SCI PUBL, V105, P0
   PAYNE JE, 1990, AUST NZ J SURG, V60, P11, DOI 10.1111/j.1445-2197.1990.tb07346.x
   SCHATZKIN A, 1990, SEMIN ONCOL, V17, P425
   SPITZ M, 1982, CANCER B, V34, P215
   STEINMETZ KA, 1991, CANCER CAUSE CONTROL, V2, P325, DOI 10.1007/BF00051672
   STEINMETZ KA, 1991, CANCER CAUSE CONTROL, V2, P427, DOI 10.1007/BF00054304
   TRICHOPOULOU A, 1992, INT J CANCER, V51, P386, DOI 10.1002/ijc.2910510309
   WANG YP, 1992, CANCER CAUSE CONTROL, V3, P107, DOI 10.1007/BF00051650
   WHITTEMORE AS, 1990, JNCI-J NATL CANCER I, V82, P915, DOI 10.1093/jnci/82.11.915
   WILLETT WC, 1990, NEW ENGL J MED, V323, P1664, DOI 10.1056/NEJM199012133232404
   XU Z, 1984, INT J CANCER, V4, P315
   ZHENG W, 1992, CANCER EPIDEM BIOMAR, V1, P441
   1980, 1900, P55, V0, P0
NR 35
TC 30
Z9 30
U1 1
U2 6
PU LAWRENCE ERLBAUM ASSOC INC
PI MAHWAH
PA 10 INDUSTRIAL AVE, MAHWAH, NJ 07430-2262
SN 0163-5581
EI 
J9 NUTR CANCER
JI Nutr. Cancer
PD JUN 15
PY 1993
VL 20
IS 1
BP 13
EP 20
DI 10.1080/01635589309514266
PG 8
WC Oncology; Nutrition & Dietetics
SC Oncology; Nutrition & Dietetics
GA LQ540
UT WOS:A1993LQ54000002
PM 8415126
DA 2025-02-23
ER

PT J
AU HAGUE, A
   MANNING, AM
   HANLON, KA
   HUSCHTSCHA, LI
   HART, D
   PARASKEVA, C
AF HAGUE, A
   MANNING, AM
   HANLON, KA
   HUSCHTSCHA, LI
   HART, D
   PARASKEVA, C
TI SODIUM-BUTYRATE INDUCES APOPTOSIS IN HUMAN COLONIC TUMOR-CELL LINES IN A P53-INDEPENDENT PATHWAY - IMPLICATIONS FOR THE POSSIBLE ROLE OF DIETARY FIBER IN THE PREVENTION OF LARGE-BOWEL CANCER
SO INTERNATIONAL JOURNAL OF CANCER
LA English
DT Article
ID transforming growth factor-beta-1; chain fatty-acids; cytogenetic abnormality; carcinoembryonic antigen; endogenous endonuclease; carcinoma-cells; factor-beta; b-cells; death; adenoma
AB The purpose of this study was to determine whether cultured colonic adenoma and carcinoma cells undergo apoptosis (programmed cell death) in vitro and whether specific growth and dietary factors, thought to be involved in the control of growth and differentiation of human colonic cells, could induce cell death through apoptosis. In cell lines originating from 6 colorectal adenomas and 7 carcinomas, spontaneous apoptosis was observed. Sodium butyrate, a naturally occurring fatty acid, is present in the human large bowel in millimolar amounts as a result of bacterial fermentation of dietary fibre. Sodium butyrate, at physiological concentrations, induced apoptosis in 2 adenoma cell lines, RG/C2 and AA/C1, and in the carcinoma cell line PC/JW/F1. In contrast, transforming growth factor beta1, which is thought to have an important role in the control of growth in colonic epithelium, did not induce apoptosis. Neither RG/C2 nor PC/JW/F1 contain wild-type p53, therefore this tumour-suppressor gene is not required to mediate signals for the induction of apoptosis in colonic tumour cells. Our studies report the induction of apoptosis in colonic tumour cells by the naturally occurring fatty acid sodium butyrate. Since sodium butyrate is produced by bacterial fermentation of dietary fibre, the observation that this fatty acid can induce apoptosis could, in part, explain why a high-fibre diet appears to be protective against colon cancer. Escape from the induction of programmed cell death may be an important event in colorectal carcinogenesis. (C) 1993 Wiley-Liss, Inc.
C1 UNIV SYDNEY, DEPT CANC BIOL, SYDNEY, NSW 2006, AUSTRALIA.
C3 University of Sydney
RP UNIV BRISTOL, SCH MED SCI, DEPT PATHOL & MICROBIOL, CRC COLORECTAL TUMOUR BIOL RES GRP, UNIV WALK, BRISTOL BS8 1TD, AVON, ENGLAND.
CR ADAMS JC, 1990, CELL, V63, P425, DOI 10.1016/0092-8674(90)90175-E
   ARENDS MJ, 1991, INT REV EXP PATHOL, V32, P223
   ARMSTRONG DK, 1992, CANCER RES, V52, P3418
   AUGERON C, 1984, CANCER RES, V44, P3961
   AVERY A, 1993, BRIT J CANCER, V68, P137, DOI 10.1038/bjc.1993.301
   BAKER SJ, 1990, CANCER RES, V50, P7717
   BARNARD JA, 1989, P NATL ACAD SCI USA, V86, P1578, DOI 10.1073/pnas.86.5.1578
   BERRY RD, 1988, CARCINOGENESIS, V9, P447, DOI 10.1093/carcin/9.3.447
   BOFFA LC, 1992, CANCER RES, V52, P5906
   BURKITT DP, 1971, CANCER, V28, P3, DOI 10.1002/1097-0142(197107)28:1<3::AID-CNCR2820280104>3.0.CO;2-N
   CHAKRABARTY S, 1992, INT J CANCER, V50, P968, DOI 10.1002/ijc.2910500624
   CUMMINGS JH, 1981, GUT, V22, P763, DOI 10.1136/gut.22.9.763
   Fogh J, 1975, HUMAN TUMOR CELLS IN, V0, PP115, DOI 10.1007/978-1-4757-1647-45
   GAVRIELI Y, 1992, J CELL BIOL, V119, P493, DOI 10.1083/jcb.119.3.493
   GREGORY CD, 1991, NATURE, V349, P612, DOI 10.1038/349612a0
   HENDERSON S, 1991, CELL, V65, P1107, DOI 10.1016/0092-8674(91)90007-L
   HOWE GR, 1992, J NATL CANCER I, V84, P1887, DOI 10.1093/jnci/84.24.1887
   ISHIGAMI T, 1992, J IMMUNOL, V148, P360
   KRUH J, 1982, MOL CELL BIOCHEM, V42, P65
   LEIBOVITZ A, 1976, CANCER RES, V36, P4562
   LIN JK, 1992, CANCER RES, V52, P385
   MACIEWICZ RA, 1989, INT J CANCER, V43, P478, DOI 10.1002/ijc.2910430323
   MANNING AM, 1991, ONCOGENE, V6, P1471
   MCCALL CA, 1991, J INVEST DERMATOL, V97, P111, DOI 10.1111/1523-1747.ep12478519
   OBERHAMMER FA, 1992, P NATL ACAD SCI USA, V89, P5408, DOI 10.1073/pnas.89.12.5408
   PARASKEVA C, 1984, INT J CANCER, V34, P49, DOI 10.1002/ijc.2910340109
   PARASKEVA C, 1989, CANCER RES, V49, P1282
   Paraskeva C, 1992, EUR J CANCER PREV, V1, P385, DOI 10.1097/00008469-199208000-00008
   ROTELLO RJ, 1991, P NATL ACAD SCI USA, V88, P3412, DOI 10.1073/pnas.88.8.3412
   SHAW P, 1992, P NATL ACAD SCI USA, V89, P4495, DOI 10.1073/pnas.89.10.4495
   SMITH CA, 1989, NATURE, V337, P181, DOI 10.1038/337181a0
   SPORN MB, 1987, J CELL BIOL, V105, P1039, DOI 10.1083/jcb.105.3.1039
   TSAO D, 1983, CANCER RES, V43, P1217
   WILLIAMS AC, 1990, CANCER RES, V50, P4724
   WILLIAMS AC, 1992, INT J CANCER, V52, P785, DOI 10.1002/ijc.2910520519
   WYLLIE AH, 1980, NATURE, V284, P555, DOI 10.1038/284555a0
   YANAGIHARA K, 1992, CANCER RES, V52, P4042
   YONISHROUACH E, 1991, NATURE, V352, P345, DOI 10.1038/352345a0
NR 38
TC 515
Z9 542
U1 0
U2 34
PU WILEY
PI HOBOKEN
PA 111 RIVER ST, HOBOKEN 07030-5774, NJ USA
SN 0020-7136
EI 1097-0215
J9 INT J CANCER
JI Int. J. Cancer
PD SEP 30
PY 1993
VL 55
IS 3
BP 498
EP 505
DI 10.1002/ijc.2910550329
PG 8
WC Oncology
SC Oncology
GA MA127
UT WOS:A1993MA12700028
PM 8397167
DA 2025-02-23
ER

PT J
AU KUNE, GA
   KUNE, S
   FIELD, B
   WATSON, LF
   CLELAND, H
   MERENSTEIN, D
   VITETTA, L
AF KUNE, GA
   KUNE, S
   FIELD, B
   WATSON, LF
   CLELAND, H
   MERENSTEIN, D
   VITETTA, L
TI ORAL AND PHARYNGEAL CANCER, DIET, SMOKING, ALCOHOL, AND SERUM VITAMIN-A AND BETA-CAROTENE LEVELS - A CASE-CONTROL STUDY IN MEN
SO NUTRITION AND CANCER-AN INTERNATIONAL JOURNAL
LA English
DT Article
ID epidemiology; risk
AB A case-control study was conducted in Melbourne, Australia. Forty-one men with histologically confirmed squamous cell oral or pharyngeal cancer were compared with 398 male community controls. A statistically significant increase in risk was found for alcohol (ethanol) consumption and for smoking, and there was a synergistic effect for these two exposures. Statistically significant protection was noted with increasing intake of dietary vitamin C, dietary beta-carotene, fruit, vegetables, and dietary fiber. The mean serum levels of beta-carotene and vitamin A were statistically significantly lower when the cases were compared with another set of 88 male controls of a similar age who were hospitalized for minor surgical operations. This study confirms a causal effect of smoking and alcohol and a protective role for a high dietary intake of fruit, vegetables, cereals, and, particularly, beta-carotene- and vitamin C-containing foods.
RP KUNE, GA (corresponding author), UNIV MELBOURNE,61 ERIN ST,RICHMOND,VIC 3121,AUSTRALIA.
CR BAKER RJ, 1978, GLIM SYSTEM, V0, P0
   BOYLE P, 1990, J ROY SOC MED, V83, P724, DOI 10.1177/014107689008301116
   DRISKELL WJ, 1985, CLIN CHIM ACTA, V147, P25, DOI 10.1016/0009-8981(85)90006-3
   GRIDLEY G, 1992, AM J EPIDEMIOL, V135, P1083, DOI 10.1093/oxfordjournals.aje.a116208
   KUNE G A, 1987, DIGESTIVE SURGERY, V4, P156, DOI 10.1159/000171791
   KUNE GA, 1989, AM J EPIDEMIOL, V129, P533, DOI 10.1093/oxfordjournals.aje.a115165
   KUNE GA, 1992, NUTR CANCER, V18, P231, DOI 10.1080/01635589209514223
   KUNE GA, 1989, NUTR CANCER, V12, P169, DOI 10.1080/01635588909514015
   KUNE GA, 1983, MED J AUSTRALIA, V1, P204
   KUNE GA, 1986, MELBOURNE COLORECTAL, V0, P0
   Kune S, 1987, NUTR CANCER, V9, P21
   KUNE S, 1987, NUTRITION AND CANCER, V9, P5
   KUNE S, 1987, NUTRITION AND CANCER, V9, P43
   LAVECCHIA C, 1991, INT J EPIDEMIOL, V20, P39, DOI 10.1093/ije/20.1.39
   MARSHALL J, 1982, NUTRITION AND CANCER, V3, P145, DOI 10.1080/01635588109513716
   MCLAUGHLIN JK, 1988, JNCI-J NATL CANCER I, V80, P1237, DOI 10.1093/jnci/80.15.1237
   ROSSING MA, 1989, INT J CANCER, V44, P593, DOI 10.1002/ijc.2910440406
   WINN DM, 1984, CANCER RES, V44, P1216
   WYNDER EL, 1977, CANCER RES, V37, P4608
   1986, 1900, V38, V0, P0
NR 21
TC 48
Z9 51
U1 0
U2 1
PU LAWRENCE ERLBAUM ASSOC INC
PI MAHWAH
PA 10 INDUSTRIAL AVE, MAHWAH, NJ 07430-2262
SN 0163-5581
EI 
J9 NUTR CANCER
JI Nutr. Cancer
PD JUN 15
PY 1993
VL 20
IS 1
BP 61
EP 70
DI 10.1080/01635589309514271
PG 10
WC Oncology; Nutrition & Dietetics
SC Oncology; Nutrition & Dietetics
GA LQ540
UT WOS:A1993LQ54000007
PM 8415131
DA 2025-02-23
ER

PT J
AU RICHARDSON, JL
   KOPROWSKI, C
   MONDRUS, GT
   DIETSCH, B
   DEAPEN, D
   MACK, TM
AF RICHARDSON, JL
   KOPROWSKI, C
   MONDRUS, GT
   DIETSCH, B
   DEAPEN, D
   MACK, TM
TI PERCEIVED CHANGE IN FOOD FREQUENCY AMONG WOMEN AT ELEVATED RISK OF BREAST-CANCER
SO NUTRITION AND CANCER-AN INTERNATIONAL JOURNAL
LA English
DT Article
ID dietary history; consumption; reliability
AB Survey reports indicate that women perceive that their diets have changed in ways consistent with dietary guidelines recommended by national agencies. We have attempted to determine whether perceived change in food intake is a useful tool for estimation of either past intake or pattern of change in food consumption. Twin sisters of breast cancer patients, at obvious high risk of breast cancer, were aware of dietary guidelines concerning cancer, as indicated by beliefs about specific foods that should be increased or decreased to prevent cancer. Perception of change, as reported by them, was not found to be a reliable indicator of actual change in food frequency, as measured by the difference between sequential food frequency questionnaires. Consumption of high-fat foods was observed to have decreased over the interval, regardless of perceived change in consumption. Moreover, prediction of past food frequency on the basis of perceived change and current intake combined resulted in a less accurate appraisal of past diet than did the use of current intake alone. Perceived change in food frequency appears to be biased in different ways for different foods and seems to be influenced by beliefs about the role of diet in cancer. Studies of etiology should probably not rely on such methods.
C1 LOS ANGELES UNIFIED SCH DISTRICT,LOS ANGELES,CA 90012.
RP RICHARDSON, JL (corresponding author), USC,SCH MED,DEPT PREVENT MED,1420 SAN PABLO ST,A-301,LOS ANGELES,CA 90033, USA.
FU NCI NIH HHS [CA-01203, CA-42581] Funding Source: Medline
CR [Anonymous], 1989, DIET HLTH IMPLICATIO, V0, P0
   BAKKUM A, 1988, NUTR CANCER, V11, P41, DOI 10.1080/01635588809513968
   BYERS T, 1987, AM J EPIDEMIOL, V125, P999, DOI 10.1093/oxfordjournals.aje.a114638
   JAIN M, 1989, AM J EPIDEMIOL, V129, P422, DOI 10.1093/oxfordjournals.aje.a115146
   JENSEN OM, 1984, AM J EPIDEMIOL, V120, P281, DOI 10.1093/oxfordjournals.aje.a113891
   METZNER HL, 1988, NUTR CANCER, V11, P61, DOI 10.1080/01635588809513970
   SOBELL J, 1989, AM J EPIDEMIOL, V130, P173, DOI 10.1093/oxfordjournals.aje.a115310
   VANSTAVEREN WA, 1986, AM J EPIDEMIOL, V123, P884, DOI 10.1093/oxfordjournals.aje.a114318
   1982, 1900, V10, V0, P0
NR 13
TC 6
Z9 6
U1 0
U2 0
PU LAWRENCE ERLBAUM ASSOC INC
PI MAHWAH
PA 10 INDUSTRIAL AVE, MAHWAH, NJ 07430-2262
SN 0163-5581
EI 
J9 NUTR CANCER
JI Nutr. Cancer
PD JUN 15
PY 1993
VL 20
IS 1
BP 71
EP 78
DI 10.1080/01635589309514272
PG 8
WC Oncology; Nutrition & Dietetics
SC Oncology; Nutrition & Dietetics
GA LQ540
UT WOS:A1993LQ54000008
PM 8415132
DA 2025-02-23
ER

PT J
AU MARSHALL, JR
AF MARSHALL, JR
TI CAN WE REALLY DERIVE ETIOLOGY FROM HUMAN-BASED STUDIES
SO CANCER RESEARCH
LA English
DT Article
ID cancer; risk; diet
AB This paper discusses the need for and limitations of human-based studies of diet and cancer. Four problems of such studies remain especially acute: assessment and monitoring of dietary practice; assessment of compliance in diet change studies; validation of dietary questionnaires; and the use of intermediate biological end points. These limit human-based studies' utilization of recent advances in the cellular and molecular biology of cancer. Those researchers who emphasize human-based studies cannot proceed without acknowledgment of and interface with these advances, which promise more precise definition of both exposure and disease and may facilitate evaluation of associations of dietary practice and carcinogenesis in the context of human-based studies. To take advantage of these advances will require critical attention to the causal mechanisms by which intermediate biological end points link dietary exposures with cancer risk.
RP SUNY Buffalo, SCH MED & BIOMED SCI, DEPT SOCIAL & PREVENT MED, 270 FARBER HALL, BUFFALO, NY 14214 USA.
CR FEINBERG AP, 1988, BASIC CLIN PERSPECTI, V0, P309
   GREENBERG ER, 1990, NEW ENGL J MED, V323, P789, DOI 10.1056/NEJM199009203231204
   HOWE GR, 1990, JNCI-J NATL CANCER I, V82, P561, DOI 10.1093/jnci/82.7.561
   Hulka BS, 1990, BIOLOGICAL MARKERS IN EPIDEMIOLOGY, V0, P0, DOI DOI 10.1002/AJHB.1310030225
   INSULL W, 1990, ARCH INTERN MED, V150, P421, DOI 10.1001/archinte.150.2.421
   LEV R, 1989, ADENOMATOUS POLYPS C, V0, P0
   LIPKIN M, 1988, BASIC CLIN PERSPECTI, V0, P135
   MARSHALL JR, 1987, CANCER SURV, V6, P673
   MARSHALL JR, 1989, STAT MED, V8, P1041, DOI 10.1002/sim.4780080904
   MEYSKENS FL, 1990, NEW ENGL J MED, V323, P825, DOI 10.1056/NEJM199009203231210
   POTTER JD, 1986, JNCI-J NATL CANCER I, V76, P557, DOI 10.1093/jnci/76.4.557
   ROSNER B, 1989, STAT MED, V8, P1051, DOI 10.1002/sim.4780080905
   VOGELSTEIN B, 1988, NEW ENGL J MED, V319, P525, DOI 10.1056/NEJM198809013190901
   WILLETT W, 1990, AM J PUBLIC HEALTH, V80, P1295, DOI 10.2105/AJPH.80.11.1295
NR 15
TC 0
Z9 0
U1 0
U2 0
PU AMER ASSOC CANCER RESEARCH
PI PHILADELPHIA
PA 615 CHESTNUT ST, 17TH FLOOR, PHILADELPHIA, PA 19106-4404 USA
SN 0008-5472
EI 1538-7445
J9 CANCER RES
JI Cancer Res.
PD MAY 15
PY 1993
VL 53
IS 10
BP S2437
EP S2441
DI 
PG 5
WC Oncology
SC Oncology
GA LB957
UT WOS:A1993LB95700044
DA 2025-02-23
ER

PT J
AU ENGELMAN, RW
   DAY, NK
   GOOD, RA
AF ENGELMAN, RW
   DAY, NK
   GOOD, RA
TI CALORIES, PARITY, AND PROLACTIN INFLUENCE MAMMARY EPITHELIAL KINETICS AND DIFFERENTIATION AND ALTER MOUSE MAMMARY-TUMOR RISK
SO CANCER RESEARCH
LA English
DT Article
ID dietary restriction; cellular proliferation; virus production; energy-intake; proviral dna; human cancer; expression; mice; transcription; hyperplasia
AB Reduced calorie intake (RCI) suppresses mouse mammary tumor virus (MMTV) transcription and reduces mammary tumor (MT) incidence in C3H/Ou mice. Since efficient retroviral expression requires cell division, we investigated whether the suppression of MMTV and MT by RCI reflects changes in mammary histogenesis and lowered epithelial kinetics. Prolactin (PRL) augments MMTV transcription. Since PRL levels may be lowered by RCI, we evaluated whether lowered PRL in ad libitum-fed mice alters mammary histogenesis and MT incidence in a manner comparable to RCI. Pregnancy augments MMTV transcription. Hence, we also determined the effect of parity on mammary histogenesis, kinetics, and MT risk. One hundred thirty-five C3H/Ou mice were fed ad libitum or a RCI level and separated into six experimental groups. Twenty ad libitum-fed mice were injected with a dopaminomimetic to lower PRL, and 20 RCI mice were engrafted with adenohypophyses to elevate PRL. Twenty-seven ad libitum-fed mice and twenty-eight RCI mice experienced a single parturition. RCI protected nulliparous (P = 0.0001) and parous mice (P = 0.005) from MT development. Reduced calories or lowered PRL with ad libitum feeding similarly influenced mammary histogenesis, kinetics and MT risk (P > 0.5). Mammary glands of RCI mice or of ad libitum-fed mice with lowered PRL were histologically comparable and principally ductular with a low DNA-labeling index (DNA-LI) (P < 0.001). In contrast, the parenchyma of ad libitum-fed mice or of RCI mice with elevated PRL had exuberant alveoli formation, an elevated DNA-LI (P < 0.001), and preneoplastic lesions. Parity did not change the elevated DNA-LI and MT risk of ad libitum-fed mice but increased the mammary DNA-LI (P < 0.001) and MT incidence (P = 0.01) of RCI mice. Prevention of mammary tumorigenesis in C3H/Ou mice by RCI may result from modulated serum PRL activity and reduced mammary epithelial kinetics which suppress MMTV transcription and minimize the risk of activating protooncogenes.
RP ENGELMAN, RW (corresponding author), UNIV S FLORIDA,ALL CHILDRENS HOSP,COLL MED,ST PETERSBURG,FL 33701, USA.
FU NCI NIH HHS [CA41061] Funding Source: Medline; NIA NIH HHS [AG05633] Funding Source: Medline
CR BOUTWELL RK, 1948, AM J PHYSIOL, V154, P517, DOI 10.1152/ajplegacy.1948.154.3.517
   CHEN RF, 1990, P NATL ACAD SCI USA, V87, P2385, DOI 10.1073/pnas.87.7.2385
   DANIEL CW, 1975, FED PROC, V34, P64
   ENGELMAN RW, 1990, P SOC EXP BIOL MED, V193, P23, DOI 10.3181/00379727-193-42984
   ENGELMAN RW, 1991, CANCER RES, V51, P5123
   FLUCKIGER EW, 1987, PRECLINICAL RES, V0, P4
   HAMADA N, 1990, P NATL ACAD SCI USA, V87, P6733, DOI 10.1073/pnas.87.17.6733
   HENDERSON BE, 1991, SCIENCE, V254, P1131, DOI 10.1126/science.1957166
   HENDERSON BE, 1988, CANCER RES, V48, P246
   HILL P, 1981, CANCER RES, V41, P3817
   HIMENO Y, 1992, P NATL ACAD SCI USA, V89, P5497, DOI 10.1073/pnas.89.12.5497
   HUMPHRIES EH, 1974, J VIROL, V14, P531, DOI 10.1128/JVI.14.3.531-546.1974
   JUNG LKL, 1982, CLIN IMMUNOL IMMUNOP, V25, P295, DOI 10.1016/0090-1229(82)90192-1
   KOIZUMI A, 1989, MECH AGEING DEV, V49, P93, DOI 10.1016/0047-6374(89)90093-6
   KOIZUMI A, 1990, J NUTR, V120, P1401, DOI 10.1093/jn/120.11.1401
   KUMAR R, 1990, ONCOGENE, V5, P1271
   LOK E, 1990, CANCER LETT, V51, P67, DOI 10.1016/0304-3835(90)90232-M
   MEDINA D, 1973, METHOD CANCER RES, V7, P3
   MERRY BJ, 1985, EXP GERONTOL, V20, P15, DOI 10.1016/0531-5565(85)90005-1
   MERRY BJ, 1992, MOL BIOLA GING, V140, P1131
   MIYAMOTO S, 1990, CANCER RES, V50, P6010
   Morris DW, 1987, ADV VIRAL ONCOL, V7, P123
   MUNOZ B, 1989, MOL CELL ENDOCRINOL, V62, P23, DOI 10.1016/0303-7207(89)90109-3
   MURPHY LJ, 1988, ENDOCRINOLOGY, V122, P2027, DOI 10.1210/endo-122-5-2027
   Nandni S, 1973, ADV CANCER RES, V17, P353
   OGURA M, 1989, P NATL ACAD SCI USA, V86, P5918, DOI 10.1073/pnas.86.15.5918
   PASKIND MP, 1975, VIROLOGY, V67, P242, DOI 10.1016/0042-6822(75)90421-3
   PAULEY RJ, 1978, NATURE, V275, P455, DOI 10.1038/275455a0
   PRESTONMARTIN S, 1990, CANCER RES, V50, P7415
   RUSSO J, 1979, AM J PATHOL, V96, P721
   RUSSO J, 1987, LAB INVEST, V57, P112
   SARKAR NH, 1982, P NATL ACAD SCI-BIOL, V79, P7758, DOI 10.1073/pnas.79.24.7758
   SHRIVASTAV TG, 1988, CLIN CHEM, V34, P2205
   SINHA YN, 1980, ENDOCRINOLOGY, V107, P1959, DOI 10.1210/endo-107-6-1959
   SUBRAMANIAN MG, 1986, J CLIN IMMUNOASSAY, V9, P42
   TOMITA Y, 1992, J IMMUNOL METHODS, V151, P269, DOI 10.1016/0022-1759(92)90127-F
   TOPPER YJ, 1980, PHYSIOL REV, V60, P1049, DOI 10.1152/physrev.1980.60.4.1049
   TSUKAMOTO AS, 1988, CELL, V55, P619, DOI 10.1016/0092-8674(88)90220-6
   VARMUS HE, 1977, CELL, V11, P307, DOI 10.1016/0092-8674(77)90047-2
   WEINDRUCH R, 1983, J IMMUNOL, V130, P993
   WEINDRUCH R, 1986, J NUTR, V116, P641, DOI 10.1093/jn/116.4.641
   WEINDRUCH R, 1988, RETARDATION AGING DI, V0, P73
NR 42
TC 17
Z9 17
U1 0
U2 0
PU AMER ASSOC CANCER RESEARCH
PI PHILADELPHIA
PA PUBLIC LEDGER BLDG, SUITE 816, 150 S. INDEPENDENCE MALL W., PHILADELPHIA, PA 19106
SN 0008-5472
EI 
J9 CANCER RES
JI Cancer Res.
PD MAR 1
PY 1993
VL 53
IS 5
BP 1188
EP 1194
DI 
PG 7
WC Oncology
SC Oncology
GA KN706
UT WOS:A1993KN70600042
PM 8382558
DA 2025-02-23
ER

PT J
AU HEBERT, JR
   LANDON, J
   MILLER, DR
AF HEBERT, JR
   LANDON, J
   MILLER, DR
TI CONSUMPTION OF MEAT AND FRUIT IN RELATION TO ORAL AND ESOPHAGEAL CANCER - A CROSS-NATIONAL-STUDY
SO NUTRITION AND CANCER-AN INTERNATIONAL JOURNAL
LA English
DT Article
ID pharyngeal cancer; risk-factors; united-states; dietary-fat; alcohol; tobacco; women; abnormality; epidemiology; populations
AB Using data from 59 countries, we conducted an international comparison study to identify nutritional predictors of age-adjusted oral and esophageal cancer mortality rates. Statistical models accounted for per capita tobacco disappearance data, alcohol consumption, and various measures of socioeconomic status. For oral cancer, stepwise regression results showed protective effects for milk/dairy products (B = -0.030, p < 0.0001) and cabbage consumption (B = -0.391, p = 0.01) and increased risk from vegetable oil (B = 0.072, p = 0.04) and excess animal fat calories (B = 0.344, p < 0.0001) as well as marginally increased risk from cereals (B = 0.008, p = 0.08). Results were obtained after accounting for all background factors, including sex (model R2 = 0.52). For esophageal cancer, stepwise results indicated protective effects for fruit (B = -0.046, p = 0.0006) and total caloric intake (B = -0.013, p < 0.0001) and increased risk from vegetable oil (B = 0.061, p = 0.04) and meat (B = 0.031, p < 0.0001) consumption (model R2 = 0.55). When analyzed separately by sex, results were similar, indicating that the risk factors are probably the same in both sexes, even though women consistently have fewer deaths, on average, from these cancers. On the basis of results from stepwise regression models, we also fitted general linear models for mortality rates of each cancer site, and results were similar in terms of magnitude and direction of effects. Although the evidence provided by this type of analysis using data aggregated by country is limited in terms of control for potential confounding effects and modeling of possible effect modification, an effect of high meat, animal product, or vegetable oil and low fruit and cabbage consumption is consistent with the known biology of these tumors.
RP UNIV MASSACHUSETTS, MED CTR, DEPT PREVENT & BEHAV MED, 55 LAKE AVE N, WORCESTER, MA 01655 USA.
CR ARMSTRONG B, 1975, INT J CANCER, V15, P617, DOI 10.1002/ijc.2910150411
   BJELDANES LF, 1991, P NATL ACAD SCI USA, V88, P9543, DOI 10.1073/pnas.88.21.9543
   BUTRUM RR, 1988, AM J CLIN NUTR, V48, P888, DOI 10.1093/ajcn/48.3.888
   CHANGCLAUDE JC, 1990, CANCER RES, V50, P2268
   COHEN BL, 1990, INT J EPIDEMIOL, V19, P680, DOI 10.1093/ije/19.3.680
   DEBACKER G, 1991, ANN NUTR METAB, V35, P84, DOI 10.1159/000177685
   DOLL R, 1981, JNCI-J NATL CANCER I, V66, P1191, DOI 10.1093/jnci/66.6.1192
   FREUDENHEIM JL, 1988, NUTR CANCER, V11, P243, DOI 10.1080/01635588809513994
   FUJITA Y, 1987, CARCINOGENESIS, V8, P527, DOI 10.1093/carcin/8.4.527
   GRAHAM S, 1990, AM J EPIDEMIOL, V131, P454, DOI 10.1093/oxfordjournals.aje.a115520
   HEBERT JR, 1987, NEW ENGL J MED, V317, P165
   HEBERT JR, 1991, CANCER PREV, V1, P141
   JASKIEWICZ K, 1988, ANTICANCER RES, V8, P711
   KABAT GC, 1989, CANCER RES, V49, P2803
   KURIHARA M, 1984, CANCER MORTALITY STA, V0, P0
   MARSHALL J, 1982, NUTRITION AND CANCER, V3, P145, DOI 10.1080/01635588109513716
   MCLAUGHLIN JK, 1988, JNCI-J NATL CANCER I, V80, P1237, DOI 10.1093/jnci/80.15.1237
   MINGXIN L, 1980, ADV CANCER RES, V33, P173
   MOLITOR GTT, 1990, ENVIRON HEALTH PERSP, V86, P201
   MUNOZ N, 1985, INT J CANCER, V36, P187, DOI 10.1002/ijc.2910360210
   OREGGIA F, 1991, CANCER, V67, P180, DOI 10.1002/1097-0142(19910101)67:1<180::AID-CNCR2820670130>3.0.CO;2-R
   POTTERN LM, 1981, JNCI-J NATL CANCER I, V67, P777
   PRENTICE RL, 1990, CANCER CAUSE CONTROL, V1, P81, DOI 10.1007/BF00053187
   SCHOTTENFELD D, 1984, SEMIN ONCOL, V11, P92
   SMITH DT, 1980, FARMLINE, V1, P14
   STEMMERMANN GN, 1990, DIGEST DIS SCI, V35, P433, DOI 10.1007/BF01536915
   STICH HF, 1984, LANCET, V1, P1204
   STONER GD, 1991, CANCER RES, V51, P2063
   TALAMINI R, 1990, INT J CANCER, V46, P391, DOI 10.1002/ijc.2910460310
   Tukey JW, 1977, EXPLORATORY DATA ANALYSIS, V0, P0
   TUYNS AJ, 1990, TUMORI J, V76, P315, DOI 10.1177/030089169007600404
   van Helden P D, 1987, NUTR CANCER, V10, P247
   VICTORA CG, 1987, INT J CANCER, V39, P710, DOI 10.1002/ijc.2910390610
   WATERHOUSE J, 1976, CANCER INCIDENCE 5 C, V0, P0
   WEY PD, 1987, CANCER-AM CANCER SOC, V60, P1644, DOI 10.1002/1097-0142(19871001)60:7<1644::AID-CNCR2820600737>3.0.CO;2-E
   WINN DM, 1984, CANCER RES, V44, P1216
   WYNDER EL, 1987, JNCI-J NATL CANCER I, V79, P631
   ZARIDZE DG, 1985, INT J CANCER, V36, P153, DOI 10.1002/ijc.2910360205
   ZIEGLER R, 1981, JNCI, V67, P1191
   1984, 1900, V85, V0, P0
   1980, 1900, V33, V0, P0
NR 49
TC 32
Z9 34
U1 0
U2 3
PU ROUTLEDGE JOURNALS, TAYLOR & FRANCIS LTD
PI ABINGDON
PA 2-4 PARK SQUARE, MILTON PARK, ABINGDON OX14 4RN, OXON, ENGLAND
SN 0163-5581
EI 1532-7914
J9 NUTR CANCER
JI Nutr. Cancer
PD JUN 15
PY 1993
VL 19
IS 2
BP 169
EP 179
DI 10.1080/01635589309514247
PG 11
WC Oncology; Nutrition & Dietetics
SC Oncology; Nutrition & Dietetics
GA LC642
UT WOS:A1993LC64200006
PM 8502587
DA 2025-02-23
ER

PT J
AU HARPER, GR
   ENGLISBE, BH
AF HARPER, GR
   ENGLISBE, BH
TI PREVENTION AND SCREENING FOR BREAST-CANCER
SO CANCER DETECTION AND PREVENTION
LA English
DT Article; Proceedings Paper
DE MAMMOGRAPHY; TAMOXIFEN; CHEMOPREVENTION
AB Breast cancer is the most common cancer among women in both Europe and the U.S. It is the second leading cause of cancer deaths for women in the U.S., but die first in Poland. Age, family history, reproductive factors, proliferative breast disease and radiation are established risk factors. Diet may account for differences in international incidence rates; however, the majority of women who get breast cancer do not have identifiable risk factors other than age and being female. Primary prevention of breast cancer is unknown. Control relies on secondary prevention aimed at suppression of clinically occult disease, mammographic screening, and early detection of palpable disease through physical examination and breast self-examination. Dietary and medical prevention strategies are being tested in the U.S. Screening mammography has demonstrated effectiveness in reducing mortality in women over 50. The ''Partnerships in Healthcare'' program aims to enhance the early detection of breast cancer in Poland by providing mammography units, training for technicians and nurses, and incentives to develop multidisciplinary approaches to diagnosis and treatment.
RP HARPER, GR (corresponding author), ALBANY MED COLL,DIV MED ONCOL A52,ALBANY,NY 12208, USA.
NR 0
TC 0
Z9 1
U1 0
U2 0
PU BLACKWELL SCIENCE INC
PI CAMBRIDGE
PA 238 MAIN ST, CAMBRIDGE, MA 02142
SN 0361-090X
EI 
J9 CANCER DETECT PREV
JI Cancer Detect. Prev.
PD JUN 15
PY 1993
VL 17
IS 4-5
BP 551
EP 555
DI 
PG 5
WC Oncology
SC Oncology
GA MB001
UT WOS:A1993MB00100015
PM 8242657
DA 2025-02-23
ER

PT J
AU ALAVANJA, MCR
   BROWN, CC
   SWANSON, C
   BROWNSON, RC
AF ALAVANJA, MCR
   BROWN, CC
   SWANSON, C
   BROWNSON, RC
TI SATURATED FAT INTAKE AND LUNG-CANCER RISK AMONG NONSMOKING WOMEN IN MISSOURI
SO JOURNAL OF THE NATIONAL CANCER INSTITUTE
LA English
DT Article
ID dietary vitamin-a; protease inhibitor; cigarette-smoking; beta-carotene; hawaii; men; cholesterol; vegetables; consumption; association
AB Background: Although the vast majority of lung cancer cases in women are caused by smoking, 9%-20% of cases occur in nonsmokers. Previous epidemiologic research on the relationship between lung cancer and diet has shown that fruit and vegetable consumption may confer a protective effect against lung cancer, while a diet rich in cholesterol and fat may increase risk. Purpose: The purpose of this case-control study was to examine the effects of a broad range of dietary factors on the risk of lung cancer in a population of nonsmoking white women 30-84 years of age. Methods: A telephone-administered questionnaire was used to determine and/or verify eligibility with regard to age, gender, race, and smoking status. In a second interview at the participant's home, a widely used food frequency questionnaire was filled out, and logistic regression was subsequently used to analyze the responses. We obtained dietary information on 429 case subjects who had a diagnosis of lung cancer reported to the Missouri Cancer Registry between June 1, 1986, and June 1, 1991, and 1021 control subjects. If a case subject had died or was too ill to be interviewed, next-of-kin familiar with the woman's diet were interviewed instead. Of the 429 women with lung cancer, 211 (49%) had lung adenocarcinoma. Results: A strongly increasing trend in lung cancer risk was observed with increased saturated fat consumption among these non-smoking women; the relative risk was more than six-fold greater for the highest quintile of consumption than for the lowest quintile. The effect of saturated fat was more pronounced for adenocarcinoma than for other cell types. Weekly servings of beans and peas were significantly-related to decreased lung cancer risk, while citrus fruit and juice showed a twofold increase in risk; this trend was also significant. Conclusion: By focusing on non-smoking women with lung cancer, including a large number with adenocarcinoma, we observed a clear association with saturated fat consumption that may have been masked in earlier studies of lung cancer involving a high percentage of smokers.
C1 NCI,DIV CANC PREVENT & CONTROL,ROCKVILLE,MD 20852.
   MISSOURI DEPT HLTH,DIV CHRON DIS PREVENT & HLTH PROMOT,COLUMBIA,MO.
C3 National Institutes of Health (NIH) - USA; NIH National Cancer Institute (NCI)
RP ALAVANJA, MCR (corresponding author), NCI,DIV CANC ETIOL,6130 EXECUT BLVD,RM 543,ROCKVILLE,MD 20852, USA.
CR ALAVANJA MCR, 1992, AM J EPIDEMIOL, V6, P623
   [Anonymous], 1982, AM J CLIN PATHOL, V77, P123
   BEEMS RB, 1984, CARCINOGENESIS, V5, P413, DOI 10.1093/carcin/5.3.413
   Birt D F, 1986, PROG CLIN BIOL RES, V222, P249
   BIRT DF, 1983, JNCI-J NATL CANCER I, V70, P1135
   BLOCK G, 1986, AM J EPIDEMIOL, V124, P453, DOI 10.1093/oxfordjournals.aje.a114416
   BYERS TE, 1987, AM J EPIDEMIOL, V125, P351, DOI 10.1093/oxfordjournals.aje.a114542
   CANDELORA EC, 1992, NUTR CANCER, V17, P263, DOI 10.1080/01635589209514195
   Davis W, 1980, IARC SCI PUBL, V32, P192
   FONTHAM ETH, 1988, CANCER-AM CANCER SOC, V62, P2267, DOI 10.1002/1097-0142(19881115)62:10<2267::AID-CNCR2820621033>3.0.CO;2-E
   FRASER GE, 1991, AM J EPIDEMIOL, V133, P683, DOI 10.1093/oxfordjournals.aje.a115943
   FRIEDENREICH CM, 1991, EPIDEMIOLOGY, V2, P424, DOI 10.1097/00001648-199111000-00006
   GIOVANNUCCI E, 1993, AM J EPIDEMIOL, V137, P502, DOI 10.1093/oxfordjournals.aje.a116703
   GOODMAN MT, 1988, AM J EPIDEMIOL, V128, P1241, DOI 10.1093/oxfordjournals.aje.a115078
   GOODMAN MT, 1992, EPIDEMIOLOGY, V3, P288, DOI 10.1097/00001648-199207000-00004
   HEILBRUN LK, 1984, AM J CLIN NUTR, V39, P375, DOI 10.1093/ajcn/39.3.375
   HINDS MW, 1983, AM J CLIN NUTR, V37, P192, DOI 10.1093/ajcn/37.2.192
   HINDS MW, 1984, AM J EPIDEMIOL, V119, P227, DOI 10.1093/oxfordjournals.aje.a113741
   JAIN M, 1990, INT J CANCER, V45, P287, DOI 10.1002/ijc.2910450214
   KNEKT P, 1991, AM J EPIDEMIOL, V134, P471, DOI 10.1093/oxfordjournals.aje.a116118
   KOO LC, 1988, NUTR CANCER, V11, P155, DOI 10.1080/01635588809513983
   Koss, 1979, DIAGNOSTIC CYTOLOGY, V0, P0
   KVALE G, 1983, INT J CANCER, V31, P397, DOI 10.1002/ijc.2910310402
   MACLENNAN R, 1977, INT J CANCER, V20, P854, DOI 10.1002/ijc.2910200606
   MARTIN G, 1989, 1989 DAT US C P BALT, V0, P181
   MENKES MS, 1986, NEW ENGL J MED, V315, P1250, DOI 10.1056/NEJM198611133152003
   MESSADI DV, 1986, JNCI-J NATL CANCER I, V76, P447
   MESSINA M, 1991, JNCI-J NATL CANCER I, V83, P541, DOI 10.1093/jnci/83.8.541
   METTLIN C, 1979, JNCI-J NATL CANCER I, V62, P1435
   METTLIN C, 1989, INT J CANCER, V43, P608, DOI 10.1002/ijc.2910430412
   NOMURA AMY, 1985, CANCER RES, V45, P2369
   PISANI P, 1986, INT J EPIDEMIOL, V15, P463, DOI 10.1093/ije/15.4.463
   RUSSELLBRIEFEL R, 1985, AM J EPIDEMIOL, V122, P741, DOI 10.1093/oxfordjournals.aje.a114157
   SAMET JM, 1985, AM REV RESPIR DIS, V131, P198
   SCHNEIDERMAN MA, 1989, JAMA-J AM MED ASSOC, V261, P2635, DOI 10.1001/jama.1989.03420180059019
   SCHNEIDERMAN MA, 1989, JAMA-J AM MED ASSOC, V262, P904
   SHEKELLE RB, 1991, AM J EPIDEMIOL, V134, P480, DOI 10.1093/oxfordjournals.aje.a116119
   SHEKELLE RB, 1981, LANCET, V2, P1186
   Snedecor GW, 1980, STAT METHODS, V7th, P0
   STEINMETZ KA, 1991, CANCER CAUSE CONTROL, V2, P325, DOI 10.1007/BF00051672
   STEINMETZ KA, 1991, CANCER CAUSE CONTROL, V2, P427, DOI 10.1007/BF00054304
   STRYKER WS, 1988, AM J EPIDEMIOL, V127, P283, DOI 10.1093/oxfordjournals.aje.a114804
   WALKER AM, 1988, AM J EPIDEMIOL, V127, P905, DOI 10.1093/oxfordjournals.aje.a114893
   WITSCHI H, 1989, CARCINOGENESIS, V10, P2275, DOI 10.1093/carcin/10.12.2275
   WU AH, 1985, JNCI-J NATL CANCER I, V74, P747
   WYNDER EL, 1987, JNCI-J NATL CANCER I, V79, P631
   XIE JX, 1991, CANCER CAUSE CONTROL, V2, P79, DOI 10.1007/BF00053125
   XIE JX, 1992, CANCER CAUSE CONTROL, V3, P292
   YAVELOW J, 1985, P NATL ACAD SCI USA, V82, P5395, DOI 10.1073/pnas.82.16.5395
   ZIEGLER RG, 1986, AM J EPIDEMIOL, V123, P1080, DOI 10.1093/oxfordjournals.aje.a114336
   ZIEGLER RG, 1992, CANCER RES, V52, P0
   ZIEGLER RG, 1991, AM J CLIN NUTR, V53, PS251, DOI 10.1093/ajcn/53.1.251S
   1986, 1900, V38, V0, P0
NR 53
TC 114
Z9 117
U1 0
U2 5
PU NATL CANCER INSTITUTE
PI BETHESDA
PA 9030 OLD GEORGETOWN RD, BETHESDA, MD 20814
SN 0027-8874
EI 
J9 J NATL CANCER I
JI J. Natl. Cancer Inst.
PD DEC 1
PY 1993
VL 85
IS 23
BP 1906
EP 1916
DI 10.1093/jnci/85.23.1906
PG 11
WC Oncology
SC Oncology
GA MJ838
UT WOS:A1993MJ83800009
PM 8230280
DA 2025-02-23
ER

PT J
AU STEINMETZ, KA
   POTTER, JD
   FOLSOM, AR
AF STEINMETZ, KA
   POTTER, JD
   FOLSOM, AR
TI VEGETABLES, FRUIT, AND LUNG-CANCER IN THE IOWA-WOMENS-HEALTH-STUDY
SO CANCER RESEARCH
LA English
DT Article
ID food frequency questionnaire; vitamin-a; risk; diet; population; consumption; carotenoids; validation; habits
AB Previous epidemiological studies have shown an inverse association between vegetable and fruit consumption and lung cancer risk; few of these studies have been prospective or have focused upon women. In 1986, we assessed food intake in 41,837 Iowa women, aged 55 to 69 yr, with a mailed 127-item food frequency questionnaire. After 4 years of follow-up, 179 incident cases of lung cancer were identified via the Iowa Surveillance, Epidemiology, and End Results cancer registry. After specific exclusion criteria were applied, a nested case-control comparison of 138 cases with 2,814 randomly selected noncases was undertaken. Intakes, in the uppermost quartile, of 11 vegetable and fruit groups, as well as of the nutrients beta-carotene and vitamin C, were explored. High intakes of all vegetables and fruit, all vegetables, and green leafy vegetables were each associated with an approximate halving of risk: age-, smoking-, and energy-adjusted odds ratios (ORs) were 0.49 (95% confidence interval, 0.28-0.86), 0.50 (95% confidence interval, 0.29-0.87), and 0.45 (95% confidence interval, 0.26-0.76), respectively. A lower lung cancer risk was also seen for all fruit (adjusted OR = 0.75 for high consumption), high vitamin C vegetables and fruit (OR = 0.75), carrots (OR = 0.71), and broccoli (OR = 0.72) and for the nutrients beta-carotene (OR = 0.81) and vitamin C (OR = 0.81) (all 95% confidence intervals included 1.0). Lung cancer risk was unrelated to consumption of the three food groups defined as ''high-carotenoid'' (beta-carotene, lutein, and lycopene) and tomatoes. In an analysis stratified by histological type of lung cancer, the strongest inverse associations for vegetables and fruit were seen for large cell carcinoma. Analysis by smoking status showed the inverse associations for most vegetable and fruit groups with lung cancer risk to be stronger for exsmokers than for current smokers. Results from the stratified analyses must be interpreted with caution because of the small number of cases in each stratum.
C1 UNIV MINNESOTA,SCH PUBL HLTH,DIV EPIDEMIOL,MINNEAPOLIS,MN 55455.
C3 University of Minnesota System; University of Minnesota Twin Cities
FU NCI NIH HHS [P01CA50305, R01CA39742] Funding Source: Medline; PHS HHS [T32TA09607] Funding Source: Medline
CR BLOCK G, 1985, AM J EPIDEMIOL, V122, P13, DOI 10.1093/oxfordjournals.aje.a114072
   DEVESA SS, 1991, CANCER EPIDEM BIOMAR, V1, P29
   FERGUSON MK, 1990, J CLIN ONCOL, V8, P1402, DOI 10.1200/JCO.1990.8.8.1402
   FONTHAM ETH, 1988, CANCER-AM CANCER SOC, V62, P2267, DOI 10.1002/1097-0142(19881115)62:10<2267::AID-CNCR2820621033>3.0.CO;2-E
   FONTHAM ETH, 1990, INT J EPIDEMIOL, V19, PS32, DOI 10.1093/ije/19.Supplement_1.S32
   FORMAN MR, 1991, AM J EPIDEMIOL, V134, P725
   FRASER GE, 1991, AM J EPIDEMIOL, V133, P683, DOI 10.1093/oxfordjournals.aje.a115943
   JAIN M, 1990, INT J CANCER, V45, P287, DOI 10.1002/ijc.2910450214
   KALANDIDI A, 1990, CANCER CAUSE CONTROL, V1, P15, DOI 10.1007/BF00053179
   KOO LC, 1988, NUTR CANCER, V11, P155, DOI 10.1080/01635588809513983
   KVALE G, 1983, INT J CANCER, V31, P397, DOI 10.1002/ijc.2910310402
   LANZA E, 1987, AM J CLIN NUTR, V46, P790, DOI 10.1093/ajcn/46.5.790
   LEMARCHAND L, 1989, JNCI-J NATL CANCER I, V81, P1158, DOI 10.1093/jnci/81.15.1158
   LONGDE W, 1985, CHINESE MED J, V98, P206
   MACGREGOR JT, 1990, P NATL ACAD SCI USA, V87, P9962, DOI 10.1073/pnas.87.24.9962
   MACLENNAN R, 1977, INT J CANCER, V20, P854, DOI 10.1002/ijc.2910200606
   MCDUFFIE HH, 1987, CANCER-AM CANCER SOC, V59, P1825, DOI 10.1002/1097-0142(19870515)59:10<1825::AID-CNCR2820591024>3.0.CO;2-2
   METTLIN C, 1979, JNCI-J NATL CANCER I, V62, P1435
   METTLIN C, 1989, INT J CANCER, V43, P608, DOI 10.1002/ijc.2910430412
   MICOZZI MS, 1990, JNCI-J NATL CANCER I, V82, P282, DOI 10.1093/jnci/82.4.282
   MUNGER RG, 1992, AM J EPIDEMIOL, V136, P192, DOI 10.1093/oxfordjournals.aje.a116485
   PISANI P, 1986, INT J EPIDEMIOL, V15, P463, DOI 10.1093/ije/15.4.463
   Potter J D, 1992, ANN EPIDEMIOL, V2, P587, DOI 10.1016/1047-2797(92)90003-9
   SALVINI S, 1989, INT J EPIDEMIOL, V18, P858, DOI 10.1093/ije/18.4.858
   SELLERS TA, 1991, GENET EPIDEMIOL, V8, P199, DOI 10.1002/gepi.1370080306
   STEINMETZ KA, 1991, CANCER CAUSE CONTROL, V2, P325, DOI 10.1007/BF00051672
   STEINMETZ KA, 1991, CANCER CAUSE CONTROL, V2, P427, DOI 10.1007/BF00054304
   SWANSON CA, 1992, INT J CANCER, V50, P876, DOI 10.1002/ijc.2910500609
   WILLETT W, 1986, AM J EPIDEMIOL, V124, P17, DOI 10.1093/oxfordjournals.aje.a114366
   WILLETT WC, 1987, J AM DIET ASSOC, V87, P43
   WILLETT WC, 1985, AM J EPIDEMIOL, V122, P51, DOI 10.1093/oxfordjournals.aje.a114086
   ZIEGLER RG, 1986, AM J EPIDEMIOL, V123, P1080, DOI 10.1093/oxfordjournals.aje.a114336
   ZIEGLER RG, 1989, J NUTR, V119, P116, DOI 10.1093/jn/119.1.116
   ZIEGLER RG, 1991, AM J CLIN NUTR, V53, PS251, DOI 10.1093/ajcn/53.1.251S
NR 35
TC 155
Z9 161
U1 0
U2 9
PU AMER ASSOC CANCER RESEARCH
PI PHILADELPHIA
PA PUBLIC LEDGER BLDG, SUITE 816, 150 S. INDEPENDENCE MALL W., PHILADELPHIA, PA 19106
SN 0008-5472
EI 
J9 CANCER RES
JI Cancer Res.
PD FEB 1
PY 1993
VL 53
IS 3
BP 536
EP 543
DI 
PG 8
WC Oncology
SC Oncology
GA KK306
UT WOS:A1993KK30600018
PM 8425185
DA 2025-02-23
ER

PT J
AU KRITCHEVSKY, D
AF KRITCHEVSKY, D
TI DIETARY GUIDELINES - THE RATIONALE FOR INTERVENTION
SO CANCER
LA English
DT Article; Proceedings Paper
DE DIETARY GUIDELINES; FAT, FIBER; MACRONUTRIENTS; MICRONUTRIENTS
ID colon cancer risk; caloric restriction; physical-activity; rats; inhibition; carcinogenesis; tumorigenesis; acid; chemoprevention; epidemiology
AB The recommendations of most dietary guidelines include maintenance of desirable weight; eating a varied diet, including fruits, vegetables, and fiber; and reducing fat intake. After reviewing the influences of dietary components on carcinogenesis, the best current dietary advice would appear to be moderation and variety.
RP KRITCHEVSKY, D (corresponding author), WISTAR INST ANAT & BIOL,3601 SPRUCE ST,PHILADELPHIA,PA 19104, USA.
FU NCI NIH HHS [CA-43856] Funding Source: Medline; NHLBI NIH HHS [HL00734] Funding Source: Medline
CR ALBANES D, 1987, NUTRITION AND CANCER, V9, P199
   BAL DG, 1991, CANCER-AM CANCER SOC, V67, P2671, DOI 10.1002/1097-0142(19910515)67:10<2671::AID-CNCR2820671044>3.0.CO;2-P
   BERG JW, 1975, CANCER RES, V35, P3345
   ELSON CE, 1988, CARCINOGENESIS, V9, P331, DOI 10.1093/carcin/9.2.331
   FREDRIKSSON M, 1989, CANCER-AM CANCER SOC, V63, P1838
   GARABRANT DH, 1984, AM J EPIDEMIOL, V119, P1005, DOI 10.1093/oxfordjournals.aje.a113805
   GARFINKEL L, 1985, ANN INTERN MED, V103, P1034, DOI 10.7326/0003-4819-103-6-1034
   GRAHAM S, 1982, AM J EPIDEMIOL, V116, P68, DOI 10.1093/oxfordjournals.aje.a113403
   HA YL, 1990, CANCER RES, V50, P1097
   HIGGINSON J, 1991, CANCER NUTRITION, V0, P1
   HOFFMAN FL, 1913, AM J OBSTETRICS DISE, V68, P88
   HOFFMAN FLL, 1927, CANCER INCREASE OVER, V0, P0
   Jensen O M, 1982, NUTR CANCER, V4, P5, DOI 10.1080/01635588209513733
   KLURFELD DM, 1989, INT J CANCER, V43, P922, DOI 10.1002/ijc.2910430532
   KOLONEL LN, 1986, DIETARY FAT CANCER, V0, P69
   KRITCHEVSKY D, 1990, MED ONCOL TUMOR PHAR, V7, P137
   KRITCHEVSKY D, 1991, CA-CANCER J CLIN, V41, P328, DOI 10.3322/canjclin.41.6.328
   KRITCHEVSKY D, 1990, P SOC EXP BIOL MED, V193, P35, DOI 10.3181/00379727-193-42986
   Lavik PS, 1943, CANCER RES, V3, P749
   LEMARCHAND L, 1991, AM J EPIDEMIOL, V133, P103, DOI 10.1093/oxfordjournals.aje.a115849
   LEW EA, 1979, J CHRON DIS, V32, P563, DOI 10.1016/0021-9681(79)90119-X
   LYON JL, 1987, JNCI-J NATL CANCER I, V78, P853
   MANDAL S, 1990, CARCINOGENESIS, V11, P55, DOI 10.1093/carcin/11.1.55
   MERRILL AH, 1991, CANCER NUTRITION, V0, P261
   METTLIN C, 1979, AM J EPIDEMIOL, V110, P255, DOI 10.1093/oxfordjournals.aje.a112810
   METTLIN C, 1979, JNCI-J NATL CANCER I, V62, P1435
   NISHINO H, 1984, CARCINOGENESIS, V5, P1529, DOI 10.1093/carcin/5.11.1529
   PILCH SM, 1987, REV PHYSL EFFECTS HL, V0, P0
   ROGERS AE, 1988, LAB INVEST, V59, P729
   RUBIO CA, 1984, JNCI-J NATL CANCER I, V72, P705
   SHAMSUDDIN AM, 1988, CARCINOGENESIS, V9, P577, DOI 10.1093/carcin/9.4.577
   TROLL W, 1987, ADV CANCER RES, V49, P265, DOI 10.1016/S0065-230X(08)60800-3
   VENA JE, 1985, AM J EPIDEMIOL, V122, P357, DOI 10.1093/oxfordjournals.aje.a114116
   WARGOVICH MJ, 1988, CANCER RES, V48, P6872
   WATTENBERG LW, 1992, CANCER RES, V52, P0
   WATTENBERG LW, 1987, CARCINOGENESIS, V8, P1971, DOI 10.1093/carcin/8.12.1971
   WATTENBERG LW, 1989, CANCER RES, V49, P2689
   WATTENBERG LW, 1985, CANCER RES, V45, P1
   WEI H, 1990, CANCER RES, V40, P499
   WEINDRUCH R, 1991, HEMATOL ONCOL CLIN N, V5, P79, DOI 10.1016/S0889-8588(18)30455-6
   ZIEGLER RG, 1992, CANCER RES, V52, P0
   1991, 1900, V41, V0, P334
NR 42
TC 8
Z9 9
U1 0
U2 2
PU WILEY-LISS
PI NEW YORK
PA DIV JOHN WILEY & SONS INC 605 THIRD AVE, NEW YORK, NY 10158-0012
SN 0008-543X
EI 
J9 CANCER
JI Cancer
PD AUG 1
PY 1993
VL 72
IS 3
BP 1011
EP 1014
DI 10.1002/1097-0142(19930801)72:3+<1011::AID-CNCR2820721311>3.0.CO;2-4
PG 4
WC Oncology
SC Oncology
GA LQ618
UT WOS:A1993LQ61800010
PM 8392907
DA 2025-02-23
ER

PT J
AU LAPRE, JA
   DEVRIES, HT
   KOEMAN, JH
   VANDERMEER, R
AF LAPRE, JA
   DEVRIES, HT
   KOEMAN, JH
   VANDERMEER, R
TI THE ANTIPROLIFERATIVE EFFECT OF DIETARY CALCIUM ON COLONIC EPITHELIUM IS MEDIATED BY LUMINAL SURFACTANTS AND DEPENDENT ON THE TYPE OF DIETARY-FAT
SO CANCER RESEARCH
LA English
DT Article
ID cell proliferation invivo; bile-acids; cholic-acid; high-risk; cancer; phosphate; rats; invitro; carcinogenesis; cytotoxicity
[truncated: 124,355 more chars]
