# Supplementary material for: Global impact of dietary risks on cancers: burdens across regions from 1990 to 2021 and the projection to 2035
Source: Front Nutr. 2025 Jul 4;12:1585305. doi: 10.3389/fnut.2025.1585305 (PMC12271164; doi:10.3389/fnut.2025.1585305)
Supplement: Supplementary file 1 [file Data_Sheet_1.zip › Supplementary data/Fig 1/download1994u120.txt]

PT J
AU BOSLAND, MC
   BUNNIK, GSJ
   WILBRINK, B
   DEBIE, BTHJ
   FLOOR, B
AF BOSLAND, MC
   BUNNIK, GSJ
   WILBRINK, B
   DEBIE, BTHJ
   FLOOR, B
TI DIETARY-FAT AFFECTS PLASMA PROLACTIN IN FEMALE F344 RATS UNDER CONDITIONS OF ETHER STRESS
SO NUTRITION AND CANCER-AN INTERNATIONAL JOURNAL
LA English
DT Article
ID sprague-dawley rats; breast-cancer risk; mammary-tumors; estrous-cycle; premenopausal women; serum prolactin; beta-endorphin; hormone levels; pituitary; carcinogenesis
AB The influence of amount and type of dietary fat on circulating concentrations of prolactin and estradiol-17 beta in female F344 rats from which blood was sampled by decapitation under ether anesthesia was compared with that in rats from which blood was collected without anesthesia. The animals were fed isonutrient (adjusted for differences in energy density) semipurified diets containing 5% or 20% (by weight) sunflower seed oil or lard. Blood was sampled by decapitation with or without standardized ether anesthesia during the afternoon of proestrus-estrus or the morning of metestrus-diestrus, as determined by examination of vaginal smears. Plasma hormone concentrations were measured by radioimmunoassay. Prolactin levels were lower during proestrus-estrus in rats fed a low-fat diet than in animals fed a high-fat diet, statistically independent of the type of dietary fat, but only when blood was sampled by decapitation under ether anesthesia [p = 0.0384, 2-way analysis of variance (ANOVA)]. No such difference was found in rats decapitated without anesthesia. This effect of amount of dietary fat on prolactin in proestrus-estrus animals anesthetized with ether was predominantly present in animals fed polyunsaturated fat (p < 0.05, 1-way ANOVA and Tukey's test) and was statistically not significant in rats fed saturated fat diets. During metestrus-diestrus, prolactin levels were significantly lower in animals fed a high-saturated fat diet than in those fed low-saturated fat, low-unsaturated fat, or high-unsaturated fat diets, independent of the blood sampling conditions (p < 0.05, 2-way ANOVA and Tukey's test). No consistent effects on estradiol-17 beta levels were found in type or amount of dietary fat or in presence or absence of ether anesthesia before decapitation. Growth, apparent digestibility of fat, and caloric intake were similar in all four dietary groups, but food consumption was higher and food conversion efficiency was lower in animals fed low-fat diets than in those fed high-fat diets. This study confirms the hypothesis that effects of dietary fat, particularly polyunsaturated fat, on circulating prolactin occur only during (ether) stress. Because stress is a frequent and normal phenomenon, this observation implies that the mammary glands of animals with a high dietary intake of polyunsaturated fat are frequently exposed to higher circulating prolactin concentrations than rats fed a low-fat diet, which may be a major mechanism by which dietary fat enhances rat mammary carcinogenesis.
C1 TNO,INST TOXICOL & NUTR,3700 AJ ZEIST,NETHERLANDS.
   NYU,MED CTR,KAPLAN COMPRHENS CANC CTR,TUXEDO PK,NY 10987.
   UNIV AMSTERDAM,ACAD MED CTR,1105 AZ AMSTERDAM,NETHERLANDS.
   NATL INST PUBL HLTH & ENVIRONM PROTECT,BILTHOVEN,NETHERLANDS.
C3 Netherlands Organization Applied Science Research; New York University; University of Amsterdam; Academic Medical Center Amsterdam; Netherlands National Institute for Public Health & the Environment
RP BOSLAND, MC (corresponding author), NYU,MED CTR,NELSON INST ENVIRONM MED,LONG MEADOW RD,TUXEDO PK,NY 10987, USA.
FU NCI NIH HHS [CA-48084, CA-16087, CA-13343] Funding Source: Medline
CR ADAMS JB, 1992, INT J CANCER, V50, P854, DOI 10.1002/ijc.2910500603
   AYLSWORTH CF, 1984, P SOC EXP BIOL MED, V175, P25, DOI 10.3181/00379727-175-41760
   AYLSWORTH CF, 1984, CANCER RES, V44, P2835
   BAGHURST PA, 1992, AM J CLIN NUTR, V56, P943, DOI 10.1093/ajcn/56.5.943
   BENNETT FC, 1990, AM J CLIN NUTR, V52, P808, DOI 10.1093/ajcn/52.5.808
   BERNSTEIN L, 1990, BRIT J CANCER, V61, P298, DOI 10.1038/bjc.1990.56
   BERNSTEIN L, 1993, EPIDEMIOL REV, V15, P48, DOI 10.1093/oxfordjournals.epirev.a036116
   BOHEM N, 1982, ACTA ENDOCRINOL-COP, V99, P179
   BUTCHER RL, 1974, ENDOCRINOLOGY, V94, P1704, DOI 10.1210/endo-94-6-1704
   CARROLL KK, 1980, J ENVIRON PATHOL TOX, V3, P253
   CHAN PC, 1975, P SOC EXP BIOL MED, V149, P133, DOI 10.3181/00379727-149-38758
   CHAN PC, 1974, J NATL CANCER I, V52, P25, DOI 10.1093/jnci/52.1.25
   CHAN PC, 1977, JNCI-J NATL CANCER I, V59, P1279, DOI 10.1093/jnci/59.4.1279
   CLINTON SK, 1985, J NUTR, V115, P311, DOI 10.1093/jn/115.3.311
   CLINTON SK, 1984, J NUTR, V114, P1630, DOI 10.1093/jn/114.9.1630
   COHEN LA, 1981, CANCER RES, V41, P3808
   CORDA MG, 1980, BRAIN RES, V188, P287, DOI 10.1016/0006-8993(80)90579-X
   CRIGHTON IL, 1992, EUR J CANCER, V28A, P2024, DOI 10.1016/0959-8049(92)90252-W
   DOHLER KD, 1977, J ENDOCRINOL, V74, P341, DOI 10.1677/joe.0.0740341
   ERIKSEN PB, 1981, CLIN CHEM, V27, P1926
   FEKETE MIK, 1984, J ENDOCRINOL, V101, P169, DOI 10.1677/joe.0.1010169
   FURUDATE SI, 1989, EXP ANIM TOKYO, V38, P313, DOI 10.1538/expanim1978.38.4_313
   GALA RR, 1982, LIFE SCI, V31, P875, DOI 10.1016/0024-3205(82)90543-4
   HAGERTY MA, 1988, AM J CLIN NUTR, V47, P653, DOI 10.1093/ajcn/47.4.653
   HILL P, 1976, LANCET, V2, P806
   HOPKINS GJ, 1981, JNCI-J NATL CANCER I, V66, P517
   HOWLETT TA, 1986, ANNU REV PHYSIOL, V48, P527
   INGRAM DM, 1987, JNCI-J NATL CANCER I, V79, P1225
   INGRAM DM, 1990, MED J AUSTRALIA, V153, P469, DOI 10.5694/j.1326-5377.1990.tb126153.x
   IP C, 1980, CANCER RES, V40, P374
   IP C, 1981, JNCI-J NATL CANCER I, V66, P291
   JAHN GA, 1986, J ENDOCRINOL, V110, P423, DOI 10.1677/joe.0.1100423
   JURCOVICOVA J, 1984, ENDOCRINOL EXP, V18, P209
   KANT GJ, 1983, LIFE SCI, V33, P2657
   KRIEG RJ, 1984, ACTA ENDOCRINOL-COP, V104, P463
   KWA HG, 1969, EUR J CANCER, V5, P559, DOI 10.1016/0014-2964(69)90004-8
   LAWSON DM, 1974, J ENDOCRINOL, V62, P75, DOI 10.1677/joe.0.0620075
   LEONG DA, 1983, ANNU REV PHYSIOL, V45, P109, DOI 10.1146/annurev.ph.45.030183.000545
   MORISHIGE WK, 1974, NEUROENDOCRINOLOGY, V16, P95, DOI 10.1159/000122556
   NEILL J D, 1970, ENDOCRINOLOGY, V87, P1192
   NEWBERNE P, 1979, NUTR ABSTR REV B, V49, P413
   OWENS RE, 1985, MOL CELL ENDOCRINOL, V39, P131, DOI 10.1016/0303-7207(85)90130-3
   Papanicolaou GN, 1942, SCIENCE, V95, P438, DOI 10.1126/science.95.2469.438
   RAGAVAN VV, 1981, LIFE SCI, V28, P921, DOI 10.1016/0024-3205(81)90055-2
   REIER PJ, 1974, NEUROENDOCRINOLOGY, V16, P43, DOI 10.1159/000122551
   SCHULTZ TD, 1988, AM J CLIN NUTR S, V48, P791
   SINHA YN, 1981, ENDOCRINOLOGY, V108, P1091, DOI 10.1210/endo-108-3-1091
   SYLVESTER PW, 1986, CANCER RES, V46, P763
   TURPEN C, 1976, NEUROENDOCRINOLOGY, V20, P339, DOI 10.1159/000122500
   VANNESSELROOIJ JHJ, 1992, VET PATHOL, V29, P288, DOI 10.1177/030098589202900403
   WANG DY, 1992, INT J EPIDEMIOL, V21, P214, DOI 10.1093/ije/21.2.214
   WELSCH CW, 1985, CANCER RES, V45, P3415
   WELSCH CW, 1992, CANCER RES, V52, P0
   WETSEL WC, 1984, CANCER RES, V44, P1420
   WIGGINS C, 1983, LIFE SCI, V32, P1911, DOI 10.1016/0024-3205(83)90071-1
   WILLIAMS CM, 1989, BRIT J NUTR, V61, P651, DOI 10.1079/BJN19890152
NR 57
TC 2
Z9 2
U1 0
U2 0
PU LAWRENCE ERLBAUM ASSOC INC
PI MAHWAH
PA 10 INDUSTRIAL AVE, MAHWAH, NJ 07430-2262
SN 0163-5581
EI 
J9 NUTR CANCER
JI Nutr. Cancer
PD JUN 15
PY 1994
VL 22
IS 3
BP 247
EP 256
DI 10.1080/01635589409514350
PG 10
WC Oncology; Nutrition & Dietetics
SC Oncology; Nutrition & Dietetics
GA PP950
UT WOS:A1994PP95000005
PM 7877894
DA 2025-02-23
ER

PT J
AU WHITTEMORE, AS
AF WHITTEMORE, AS
TI CHARACTERISTICS RELATING TO OVARIAN-CANCER RISK - IMPLICATIONS FOR PREVENTION AND DETECTION
SO GYNECOLOGIC ONCOLOGY
LA English
DT Article; Proceedings Paper
ID states case-control; collaborative analysis; white women; consumption; dietary; tumors
AB Approximately 20,000 women are diagnosed with ovarian cancer in the United States each year, and some 12,000 women die because of it. Epithelial ovarian cancer, the most common histopathologic type, is uncommon before age 40 years, after which incidence rates increase steeply until age 70-79 years and then decrease somewhat. In the United States, the lifetime risk from birth to age 85 years is about 1.5%. There is general agreement that residence in North America or northern Europe, nulliparity, and having a mother or sister with ovarian cancer are associated with an elevated risk, and that increasing number of pregnancies (whether or not full term), increasing length of oral contraceptive use, and increasing duration of lactation are protective. A history of breast or endometrial cancer appears to be associated with a slight elevation in risk. Apart from oral contraceptive use,none of these characteristics can be modified easily to reduce ovarian cancer risk. However, long-term oral contraceptive use before the menopause could prevent as much as half of all ovarian cancer. At present, the subgroup of the population at highest risk consists of women with a mother or sister with the disease; the lifetime ovarian cancer risk in these women is about 9%. A small fraction of them have families with multiple cases of ovarian cancer and early-onset breast cancer, due largely or entirely to mutated alleles of the gene BRCA1. These women, who have a lifetime risk of breast or ovarian cancer of 85-100%, need aggressive screening and possibly prophylactic surgery. (C) 1994 Academic Press, Inc.
RP STANFORD UNIV, SCH MED, DEPT HLTH RES & POLICY, REDWOOD BLDG, STANFORD, CA 94305 USA.
FU PHS HHS [R35-47448] Funding Source: Medline
CR BAST RC, 1983, NEW ENGL J MED, V309, P883, DOI 10.1056/NEJM198310133091503
   BORING CC, 1993, CA-CANCER J CLIN, V43, P7, DOI 10.3322/canjclin.43.1.7
   BYERS T, 1983, JNCI-J NATL CANCER I, V71, P681
   CAMPBELL S, 1989, BMJ-BRIT MED J, V299, P1363, DOI 10.1136/bmj.299.6712.1363
   CRAMER DW, 1989, AM J EPIDEMIOL, V130, P904, DOI 10.1093/oxfordjournals.aje.a115423
   CRAMER DW, 1982, CANCER-AM CANCER SOC, V50, P372, DOI 10.1002/1097-0142(19820715)50:2<372::AID-CNCR2820500235>3.0.CO;2-S
   EASTON DF, 1993, AM J HUM GENET, V52, P678
   GROSS TP, 1994, OBSTET GYNECOL, V83, P419
   HARLOW BL, 1991, AM J EPIDEMIOL, V134, P445, DOI 10.1093/oxfordjournals.aje.a116113
   HARLOW BL, 1987, JNCI-J NATL CANCER I, V78, P71, DOI 10.1093/jnci/78.1.71
   HARRIS R, 1992, AM J EPIDEMIOL, V136, P1204, DOI 10.1093/oxfordjournals.aje.a116428
   HARTGE P, 1995, IN PRESS OBSTET GYNE, V0, P0
   JACOBS I, 1989, HUM REPROD, V4, P1
   JOHN EM, 1993, JNCI-J NATL CANCER I, V85, P142, DOI 10.1093/jnci/85.2.142
   LAVECCHIA C, 1987, J NATL CANCER I, V79, P663
   MCGOWAN L, 1979, GYNECOL ONCOL, V7, P325, DOI 10.1016/0090-8258(79)90111-2
   METTLIN CJ, 1990, AM J EPIDEMIOL, V132, P871, DOI 10.1093/oxfordjournals.aje.a115729
   NASCA PC, 1984, AM J EPIDEMIOL, V119, P705, DOI 10.1093/oxfordjournals.aje.a113791
   PARKIN DM, 1993, INT J CANCER, V54, P594, DOI 10.1002/ijc.2910540413
   RIES LAG, 1991, NIH912789 PUBL, V0, P0
   ROSSING MA, 1994, NEW ENGL J MED, V331, P771, DOI 10.1056/NEJM199409223311204
   SCHILDKRAUT JM, 1988, AM J EPIDEMIOL, V128, P456, DOI 10.1093/oxfordjournals.aje.a114994
   TOBACMAN JK, 1988, LANCET, V2, P315
   WHITTEMORE AS, 1989, CANCER RES, V49, P4047
   WHITTEMORE AS, 1988, AM J EPIDEMIOL, V128, P1228, DOI 10.1093/oxfordjournals.aje.a115077
   WHITTEMORE AS, 1992, AM J EPIDEMIOL, V136, P1212, DOI 10.1093/oxfordjournals.aje.a116429
   WHITTEMORE AS, 1992, AM J EPIDEMIOL, V136, P1184, DOI 10.1093/oxfordjournals.aje.a116427
NR 27
TC 56
Z9 72
U1 0
U2 7
PU ACADEMIC PRESS INC ELSEVIER SCIENCE
PI SAN DIEGO
PA 525 B ST, STE 1900, SAN DIEGO, CA 92101-4495 USA
SN 0090-8258
EI 1095-6859
J9 GYNECOL ONCOL
JI Gynecol. Oncol.
PD DEC 15
PY 1994
VL 55
IS 3
BP S15
EP S19
DI 10.1006/gyno.1994.1334
PG 5
WC Oncology; Obstetrics & Gynecology
SC Oncology; Obstetrics & Gynecology
GA QF352
UT WOS:A1994QF35200003
PM 7835800
DA 2025-02-23
ER

PT J
AU SINHA, R
   FREY, CM
   KAMMERER, WG
   MCADAMS, MJ
   NORKUS, EP
   ZIEGLER, RG
AF SINHA, R
   FREY, CM
   KAMMERER, WG
   MCADAMS, MJ
   NORKUS, EP
   ZIEGLER, RG
TI IMPORTANCE OF SUPPLEMENTAL VITAMIN-C IN DETERMINING SERUM ASCORBIC-ACID IN CONTROLS FROM A CERVICAL-CANCER CASE-CONTROL STUDY - IMPLICATIONS FOR EPIDEMIOLOGIC STUDIES
SO NUTRITION AND CANCER-AN INTERNATIONAL JOURNAL
LA English
DT Article
ID united-states; nhanes-ii; plasma; nutrient; population; smoking; women; diet; risk; men
AB Classification of individuals by their vitamin C intake was investigated in 493 control subjects from a cervical cancer case-control study. The influence of dietary and supplemental sources of vitamin C, as well as demographic and life-style factors, on serum ascorbic acid were examined. Usual dietary intakes of vitamin C were determined from a food frequency questionnaire and recent intakes from a 24-hour recall taken at the time of blood collection. Vitamin supplement information was obtained at both times. In a regression analysis, the factors found to predict serum ascorbic acid were total recent vitamin C intake, an indicator variable for supplement use, body mass index, number of cigarettes smoked per day, race, education, and age. Higher levels of serum ascorbic acid were found among older nonsmoking highly educated leaner white women. Consideration of supplements, in addition to dietary sources of vitamin C, improved correlation coefficients between serum ascorbic acid and usual vitamin C intake from 0.19 to 0.32 and between serum ascorbic acid and recent intake from 0.36 to 0.56. Furthermore, whereas only a twofold difference between the first and fourth quartiles of serum ascorbic acid was observed using recent dietary vitamin C without supplements, this range increased to sixfold with addition of supplement data. Epidemiological studies should consider use of total vitamin C intakes from supplement and food sources to permit accurate classification of individuals.
C1 NCI, DIV CANC ETIOL, NUTR EPIDEMIOL SECT, EPIDEMIOL & BIOSTAT PROGRAM, BETHESDA, MD 20892 USA.
   GEISINGER MED CTR, DANVILLE, PA 17822 USA.
   INFORMAT MANAGEMENT SERV INC, SILVER SPRING, MD 20904 USA.
   OUR LADY MERCY MED CTR, DEPT BIOMED RES, BRONX, NY 10466 USA.
C3 National Institutes of Health (NIH) - USA; NIH National Cancer Institute (NCI); Geisinger Medical Center; Information Management Services, Inc.
CR ANDERSON R, 1991, AM J CLIN NUTR, V53, PS358, DOI 10.1093/ajcn/53.1.358S
   ASCHERIO A, 1992, J NUTR, V122, P1792, DOI 10.1093/jn/122.9.1792
   BENDICH A, 1992, ANN NY ACAD SCI, V669, P300
   BLANCHARD J, 1991, J AM COLL NUTR, V10, P453
   BLOCK G, 1991, AM J CLIN NUTR, V53, PS270, DOI 10.1093/ajcn/53.1.270S
   BLOCK G, 1994, AM J CLIN NUTR, V59, P232S, DOI 10.1093/ajcn/59.1.232S
   BLOCK G, 1985, AM J EPIDEMIOL, V122, P13, DOI 10.1093/oxfordjournals.aje.a114072
   BRINTON LA, 1986, JAMA-J AM MED ASSOC, V255, P3265, DOI 10.1001/jama.255.23.3265
   BRINTON LA, 1986, INT J CANCER, V38, P339, DOI 10.1002/ijc.2910380307
   CHOW CK, 1986, J AM COLL NUTR, V5, P305
   HARTMAN AM, 1990, AM J EPIDEMIOL, V132, P999, DOI 10.1093/oxfordjournals.aje.a115743
   JACOB RA, 1988, AM J CLIN NUTR, V48, P1436, DOI 10.1093/ajcn/48.6.1436
   KEITH RE, 1986, INT J VITAM NUTR RES, V56, P363
   KOPLAN JP, 1986, AM J PUBLIC HEALTH, V76, P287, DOI 10.2105/AJPH.76.3.287
   LOHMANN W, 1987, ANN NY ACAD SCI, V498, P402, DOI 10.1111/j.1749-6632.1987.tb23777.x
   MANGELS AR, 1993, J NUTR, V123, P1054
   MARESPERLMAN JA, 1993, J NUTR, V123, P176
   Moss AJ, 1989, ADV DATA VITAL HLTH, V174, P1
   MURATA A, 1991, P31, V0, P0
   POTISCHMAN N, 1993, J NUTR, V123, P424, DOI 10.1093/jn/123.suppl_2.424
   READ MH, 1982, J AM DIET ASSOC, V80, P250
   Roe JH, 1943, J BIOL CHEM, V147, P399
   ROMNEY SL, 1985, AM J OBSTET GYNECOL, V151, P976, DOI 10.1016/0002-9378(85)90677-5
   ROMNEY SL, 1987, ANN NY ACAD SCI, V498, P132, DOI 10.1111/j.1749-6632.1987.tb23757.x
   SINHA R, 1993, AM J CLIN NUTR, V57, P547, DOI 10.1093/ajcn/57.4.547
   SINHA R, 1992, CANCER EPIDEM BIOMAR, V1, P297
   SINHA R, 1993, CANCER EPIDEM BIOMAR, V2, P473
   STANTON JL, 1983, VITAMIN ISSUES, V3, P1
   STEWART ML, 1985, J AM DIET ASSOC, V85, P1585
   SUBAR AF, 1990, AM J EPIDEMIOL, V132, P1091, DOI 10.1093/oxfordjournals.aje.a115752
   VANDERSLICE J T, 1990, JOURNAL OF FOOD COMPOSITION AND ANALYSIS, V3, P105, DOI 10.1016/0889-1575(90)90018-H
   ZIEGLER RG, 1991, CANCER CAUSE CONTROL, V2, P17, DOI 10.1007/BF00052357
   ZIEGLER RG, 1990, AM J EPIDEMIOL, V132, P432, DOI 10.1093/oxfordjournals.aje.a115678
   1990, 1900, V48, V0, P161
   1988, 1900, V81, V0, P0
   1982, 1900, V232, V0, P118
NR 37
TC 2
Z9 3
U1 0
U2 2
PU ROUTLEDGE JOURNALS, TAYLOR & FRANCIS LTD
PI ABINGDON
PA 2-4 PARK SQUARE, MILTON PARK, ABINGDON OX14 4RN, OXON, ENGLAND
SN 0163-5581
EI 1532-7914
J9 NUTR CANCER
JI Nutr. Cancer
PD JUN 15
PY 1994
VL 22
IS 3
BP 207
EP 217
DI 10.1080/01635589409514347
PG 11
WC Oncology; Nutrition & Dietetics
SC Oncology; Nutrition & Dietetics
GA PP950
UT WOS:A1994PP95000002
PM 7877891
DA 2025-02-23
ER

PT J
AU HENNEKENS, CH
   BURING, JE
AF HENNEKENS, CH
   BURING, JE
TI CONTRIBUTIONS OF OBSERVATIONAL EVIDENCE AND CLINICAL-TRIALS IN CANCER PREVENTION
SO CANCER
LA English
DT Article; Proceedings Paper
DE CANCER; OBSERVATIONAL STUDIES; RANDOMIZED CLINICAL TRIALS; CONFOUNDING
ID mortality; smoking
AB Observational studies and randomized trials provide relevant and complementary information to a totality of evidence on which to base rational clinical decision making for patients and overall health policy for the general population. Observational studies are particularly useful for detecting moderate to large effects. The 15- to 20-fold greater risk of lung cancer among long term cigarette smokers was established by case-control and prospective cohort studies. The approximate 80% increased risk of coronary heart disease associated with current smoking also has been reliably demonstrated in observational studies. However, as the relative risk gets smaller, there is increasing concern that unmeasured or unknown confounding variables may account for all or part of any observed association. For these reasons, reliable inferences about interventions likely to confer small to moderate benefits will emerge only from randomized trials of sufficient sample size and duration of treatment and follow-up. Dietary variables have been postulated to account for as much as 35% of all human cancers. However, the hypothesized benefit of any specific dietary constituent, such as the antioxidant beta-carotene, is likely to be modest in size, on the order of a 20-30% reduction in risk. Therefore, although a large number of observational studies have demonstrated that individuals with higher dietary intakes or blood levels of beta-carotene have lower risks of cancer, only randomized trials can address this hypothesis definitively. Such trials, however, must be of sufficient duration to allow for the development of an anticancer effect. This may mean a decade or more based on the analogy with smoking cessation and decreased risks of lung cancer. Several ongoing large-scale trials are testing beta-carotene and other promising cancer chemoprevention agents, and their results will provide clear evidence on the balance of benefits and risks of these interventions.
C1 HARVARD UNIV,SCH MED,DEPT AMBULATORY CARE & PREVENT,BOSTON,MA 02215.
   HARVARD UNIV,SCH MED,DEPT MED,BOSTON,MA 02215.
   BRIGHAM & WOMENS HOSP,DIV PREVENT MED,BOSTON,MA.
C3 Harvard University; Harvard Medical School; Harvard University; Harvard Medical School; Harvard University; Brigham & Women's Hospital
CR [Anonymous], 1989, NEW ENGL J MED, V321, P129
   BLOT WJ, 1993, JNCI-J NATL CANCER I, V85, P1483, DOI 10.1093/jnci/85.18.1483
   BURING JE, 1992, J MYOCARDIAL ISCHEMI, V4, P30
   Buring JE, 1992, J MYOCARDIAL ISCHEMI, V4, P27
   CAIRNS J, 1985, SCI AM, V253, P51, DOI 10.1038/scientificamerican1185-51
   DOLL R, 1964, BMJ-BRIT MED J, V1, P1460, DOI 10.1136/bmj.1.5396.1460
   DOLL R, 1964, BRIT MED J, V1, P1399, DOI 10.1136/bmj.1.5395.1399
   DOLL R, 1978, J EPIDEMIOL COMMUN H, V32, P303, DOI 10.1136/jech.32.4.303
   DOLL R, 1976, BRIT MED J, V2, P1525, DOI 10.1136/bmj.2.6051.1525
   DOLL R, 1950, BRIT MED J, V2, P739, DOI 10.1136/bmj.2.4682.739
   Doll Richard, 1981, THE CAUSES OF CANCER, V0, P0
   Hennekens CH, 1987, EPIDEMIOLOGY MED, V0, P0
   HENNEKENS CH, 1985, PREV MED, V14, P165, DOI 10.1016/0091-7435(85)90031-3
   HENNEKENS CH, 1984, CANCER DETECT PREV, V7, P147
   HENNEKENS CH, 1984, SMOKING AGING, V0, P95
   LACROIX AZ, 1991, NEW ENGL J MED, V324, P1619, DOI 10.1056/NEJM199106063242303
   PETO R, 1981, NATURE, V290, P5803
   WYNDER EL, 1950, JAMA-J AM MED ASSOC, V143, P329, DOI 10.1001/jama.1950.02910390001001
   1964, 1900, V1103, V0, P0
   1994, 1900, V330, V0, P1029
NR 20
TC 9
Z9 9
U1 0
U2 1
PU WILEY-LISS
PI NEW YORK
PA DIV JOHN WILEY & SONS INC 605 THIRD AVE, NEW YORK, NY 10158-0012
SN 0008-543X
EI 
J9 CANCER
JI Cancer
PD NOV 1
PY 1994
VL 74
IS 9
BP 2625
EP 2629
DI 10.1002/1097-0142(19941101)74:9+<2625::AID-CNCR2820741807>3.0.CO;2-O
PG 5
WC Oncology
SC Oncology
GA PQ269
UT WOS:A1994PQ26900006
PM 7954276
DA 2025-02-23
ER

PT J
AU RAO, DN
   GANESH, B
   DESAI, PB
AF RAO, DN
   GANESH, B
   DESAI, PB
TI ROLE OF REPRODUCTIVE FACTORS IN BREAST-CANCER IN A LOW-RISK AREA - A CASE-CONTROL STUDY
SO BRITISH JOURNAL OF CANCER
LA English
DT Article
ID alcohol-consumption; bombay
AB A case-control study of 689 breast cancer patients seen at Tata Memorial Hospital during the period 1980-84 was carried out. During the same period 711 females who attended the hospital without a history of benign breast lesions or gynaecological complaints were selected as controls. Patients were interviewed by trained investigators to collect data on reproductive factors, menstrual history, tobacco smoking and chewing habit, dietary practices (vegetarian and non-vegetarian diet) and alcohol consumption. Cases and controls were stratified into four age groups (<35 years, 35-44, 45-54 and 55 + years) and three places of residence (Bombay, Maharashtra, others). The adjusted relative risk (RR) for unmarried women compared with married women was 2.3. Nulliparous women had a 2.2-fold higher risk than parous women. Late age at marriage (30 years and above) and late age at first pregnancy (30 years and above) showed excess risks of 2.5 and 5.4 compared with women married at the age of 14 years and age at first pregnancy of less than or equal to 14 years. Three or more pregnancies was associated with a 40-50% reduction in risk (P <0.01). Non-vegetarian diet, literacy status and a history of stillbirth and abortion did not emerge as significant risk factors for breast cancer in our study. These high-risk populations.
RP TATA MEM HOSP, DIV EPIDEMIOL & BIOSTAT, BOMBAY 400012, INDIA.
CR Adami H O, 1990, INT J CANCER SUPPL, V5, P22
   [Anonymous], 1982, EPIDEMIOLOGIC RESEARCH: PRINCIPLES AND QUANTITATIVE METHODS, V0, P0
   GANGADHARAN P, 1975, 11 P INT CANC C FLOR, V3, P18
   JAYANT K, 1986, B WORLD HEALTH ORGAN, V64, P431
   JUSSAWALLA DJ, 1992, CANCER MORBIDITY MOR, V0, P0
   MACMAHON B, 1970, B WORLD HEALTH ORGAN, V43, P209
   MACMAHON B, 1970, B WORLD HEALTH ORGAN, V42, P185
   MANTEL N, 1959, JNCI-J NATL CANCER I, V22, P719
   MOORE DH, 1971, NATURE, V229, P611, DOI 10.1038/229611a0
   PARKIN DM, 1993, INT J CANCER, V54, P594, DOI 10.1002/ijc.2910540413
   PAYMASTER JC, 1972, INT J CANCER, V10, P443, DOI 10.1002/ijc.2910100302
   SCHATZKIN A, 1987, NEW ENGL J MED, V316, P1169, DOI 10.1056/NEJM198705073161901
   SCHLESSELMAN JJ, 1974, AM J EPIDEMIOL, V99, P381, DOI 10.1093/oxfordjournals.aje.a121625
   WILLETT WC, 1987, NEW ENGL J MED, V316, P1174, DOI 10.1056/NEJM198705073161902
   WYNDER EL, 1991, CANCER-AM CANCER SOC, V67, P746, DOI 10.1002/1097-0142(19910201)67:3<746::AID-CNCR2820670336>3.0.CO;2-1
   YEOLE BB, 1990, B WORLD HEALTH ORGAN, V68, P245
NR 17
TC 59
Z9 63
U1 0
U2 5
PU SPRINGERNATURE
PI LONDON
PA CAMPUS, 4 CRINAN ST, LONDON, N1 9XW, ENGLAND
SN 0007-0920
EI 1532-1827
J9 BRIT J CANCER
JI Br. J. Cancer
PD JUL 15
PY 1994
VL 70
IS 1
BP 129
EP 132
DI 10.1038/bjc.1994.261
PG 4
WC Oncology
SC Oncology
GA NW118
UT WOS:A1994NW11800022
PM 8018523
DA 2025-02-23
ER

PT J
AU CAMPBELL, DR
   GROSS, MD
   MARTINI, MC
   GRANDITS, GA
   SLAVIN, JL
   POTTER, JD
AF CAMPBELL, DR
   GROSS, MD
   MARTINI, MC
   GRANDITS, GA
   SLAVIN, JL
   POTTER, JD
TI PLASMA CAROTENOIDS AS BIOMARKERS OF VEGETABLE AND FRUIT INTAKE
SO CANCER EPIDEMIOLOGY BIOMARKERS & PREVENTION
LA English
DT Article
ID food frequency questionnaire; beta-carotene; individual carotenoids; vitamin-a; dietary; cancer; humans; men; reproducibility; canthaxanthin
AB Higher intakes of vegetables and fruits are associated with a lower risk of certain human cancers.  A biomarker of vegetable and fruit intake would be a valuable research tool.  A cross-sectional study assessed the association between plasma carotenoid concentrations and intakes of vegetables and fruits.  Plasma carotenoids (alpha-carotene, beta-carotene, lutein, beta-cryptoxanthin, and lycopene) were measured in 50 male and 49 female participants, aged 18-37 years, with a wide range of habitual vegetable and fruit intakes.  Dietary intakes were assessed via a food frequency questionnaire.  Intake of vegetables and fruits and high carotenoid foods were measured.  The sum of the plasma carotenoids (excluding lycopene) was highly correlated with intake of total vegetables and fruits (r = 0.59).  Of the individual plasma carotenoids, plasma alpha-carotene had the highest correlation with intakes of both total vegetables (r = 0.50) and total fruits (r = 0.58).  Intakes of foods with high carotenoid contents were correlated with their corresponding plasma concentrations as follows:  high beta-carotene foods (r = 0.41); high lutein foods (r = 0.46); and high lycopene foods (r = 0.11).  Multiple regression analyses showed that intake of total vegetables and fruits was the most significant determinant of each plasma carotenoid except lycopene.  The utility of combining the plasma carotenoids as biomarkers of vegetable and fruit intake was assessed by a stepwise regression of total vegetable and fruit intake on plasma carotenoids.  Significant determinants of intake of total vegetables and fruits were alpha-carotene, beta-cryptoxanthin, lutein, and energy intake (R2 = 0.53).  These results indicate that plasma carotenoids are useful biomarkers of vegetable and fruit intake, suggesting their potential for monitoring primary prevention trials involving dietary modification.
C1 UNIV MINNESOTA,SCH PUBL HLTH,DIV EPIDEMIOL,1300 S 2ND ST,MINNEAPOLIS,MN 55455.
   UNIV MINNESOTA,SCH PUBL HLTH,DEPT FOOD SCI & NUTR,MINNEAPOLIS,MN 55455.
   UNIV MINNESOTA,SCH PUBL HLTH,DIV BIOSTAT,MINNEAPOLIS,MN 55455.
C3 University of Minnesota System; University of Minnesota Twin Cities; University of Minnesota System; University of Minnesota Twin Cities; University of Minnesota System; University of Minnesota Twin Cities
FU NCI NIH HHS [P01 CA50305] Funding Source: Medline
CR ALLAIN CC, 1974, CLIN CHEM, V20, P470
   AOKI K, 1987, JPN J CANCER RES, V78, P1049
   ASCHERIO A, 1992, J NUTR, V122, P1792, DOI 10.1093/jn/122.9.1792
   BARRETTCONNOR E, 1991, AM J CLIN NUTR, V54, PS182, DOI 10.1093/ajcn/54.1.182S
   Bazzarre T L, 1983, NUTR CANCER, V5, P201, DOI 10.1080/01635588309513797
   BEECHER GR, 1992, ANN NY ACAD SCI, V669, P320
   BIERI JG, 1985, J LIQ CHROMATOGR, V8, P473, DOI 10.1080/01483918508067094
   BROWN ED, 1989, AM J CLIN NUTR, V49, P1258, DOI 10.1093/ajcn/49.6.1258
   BYAR DP, 1989, PREV MED, V18, P203, DOI 10.1016/0091-7435(89)90067-4
   CAAN B, 1991, EPIDEMIOLOGY, V2, P430, DOI 10.1097/00001648-199111000-00007
   CHUGAHUJA JK, 1993, J AM DIET ASSOC, V93, P318, DOI 10.1016/0002-8223(93)91559-9
   CRAFT NE, 1988, CLIN CHEM, V34, P44
   DIMITROV NV, 1988, AM J CLIN NUTR, V48, P298, DOI 10.1093/ajcn/48.2.298
   FESKANICH D, 1993, J AM DIET ASSOC, V93, P790, DOI 10.1016/0002-8223(93)91754-E
   FORMAN MR, 1993, AM J CLIN NUTR, V58, P519, DOI 10.1093/ajcn/58.4.519
   HEBERT JR, 1988, AM J CLIN NUTR, V47, P1068, DOI 10.1093/ajcn/47.6.1068
   Hulka BS, 1990, BIOLOGICAL MARKERS IN EPIDEMIOLOGY, V0, P0, DOI DOI 10.1002/AJHB.1310030225
   JACQUES PF, 1993, AM J CLIN NUTR, V57, P182, DOI 10.1093/ajcn/57.2.182
   JAYARAJAN P, 1980, INDIAN J MED RES, V71, P53
   MANGELS AR, 1993, J AM DIET ASSOC, V93, P284, DOI 10.1016/0002-8223(93)91553-3
   MATHEWSROTH MM, 1990, J NUTR, V120, P1205, DOI 10.1093/jn/120.10.1205
   MICOZZI MS, 1992, AM J CLIN NUTR, V55, P1120, DOI 10.1093/ajcn/55.6.1120
   MUNGER RG, 1992, AM J EPIDEMIOL, V136, P192, DOI 10.1093/oxfordjournals.aje.a116485
   ONG ASH, 1992, METHOD ENZYMOL, V213, P142
   ROCK CL, 1992, AM J CLIN NUTR, V55, P96, DOI 10.1093/ajcn/55.1.96
   STAHL W, 1992, J NUTR, V122, P2161, DOI 10.1093/jn/122.11.2161
   STEINMETZ KA, 1991, CANCER CAUSE CONTROL, V2, P325, DOI 10.1007/BF00051672
   STEINMETZ KA, 1991, CANCER CAUSE CONTROL, V2, P427, DOI 10.1007/BF00054304
   STEINMETZ KA, 1993, CANCER RES, V53, P536
   TANGNEY CC, 1987, AM J CLIN NUTR, V45, P764, DOI 10.1093/ajcn/45.4.764
   WATTENBERG LW, 1992, CANCER RES, V52, P0
   WHITE WS, 1993, J NUTR, V123, P1405
   WILLETT WC, 1983, AM J CLIN NUTR, V38, P559, DOI 10.1093/ajcn/38.4.559
   XU MJ, 1992, J NATL CANCER I, V84, P1559, DOI 10.1093/jnci/84.20.1559
   ZIEGLER RG, 1989, J NUTR, V119, P116, DOI 10.1093/jn/119.1.116
NR 35
TC 247
Z9 263
U1 0
U2 14
PU AMER ASSOC CANCER RESEARCH
PI PHILADELPHIA
PA PUBLIC LEDGER BLDG, SUITE 816, 150 S. INDEPENDENCE MALL W., PHILADELPHIA, PA 19106
SN 1055-9965
EI 
J9 CANCER EPIDEM BIOMAR
JI Cancer Epidemiol. Biomarkers Prev.
PD SEP 15
PY 1994
VL 3
IS 6
BP 493
EP 500
DI 
PG 8
WC Oncology; Public, Environmental & Occupational Health
SC Oncology; Public, Environmental & Occupational Health
GA PF475
UT WOS:A1994PF47500007
PM 8000300
DA 2025-02-23
ER

PT J
AU POLEDNAK, AP
AF POLEDNAK, AP
TI TRENDS IN CANCER INCIDENCE IN CONNECTICUT, 1935-1991
SO CANCER
LA English
DT Article
DE TRENDS; ETIOLOGY; REGISTRIES; INCIDENCE; CARCINOMA; SMOKING
ID united-states; lung-cancer; cervical-cancer; secular trends; breast-cancer; risk-factors; dietary-fat; mortality; smoking; consumption
AB Background. This study used data from the population-based Connecticut Tumor Registry, a unique resource for examining secular trends in cancer incidence rates since 1935. Methods. Trends in average annual age-standardized incidence rates (ASRs) for invasive cancers in Connecticut residents were examined from 1935-1939 to 1990-1991. Results. Trends in ASRs were complex, with some sites showing large increases but others only small changes since 1935-1939. Declines were evident for stomach and cervical since 1935-1939 and for colorectal cancer after 1980-1984. Since 1965-1969, when 2% or less of cancers were ascertained only by death certificates, exclusion of cancers of the breast and prostate (strongly affected by increased screening), smoking-related cancers, and cancers of other sites with identified causes (melanoma and human immunodeficiency virus-related cancers), resulted in little or no increase in the ASRs for all other sites combined. For young (29-44-year-old) adults, unexplained increases since 1965-1969 were limited to testicular cancer and Hodgkin's disease. Conclusions. Reducing cancer incidence rates will require expanded primary prevention efforts (mainly involving behavioral changes) and more etiologic research on common cancers whose causes are poorly understood (e.g., breast and prostate cancer) and rarer cancers showing unexplained recent increases (i.e., testicular cancer and Hodgkin's disease).
RP POLEDNAK, AP (corresponding author), CONNECTICUT DEPT PUBL HLTH & ADDICT SERV,CONNECTICUT TUMOR REG,150 WASHINGTON ST,HARTFORD,CT 06106, USA.
FU NCI NIH HHS [N01-CN-05226] Funding Source: Medline
CR ADAMI HO, 1993, LANCET, V341, P773, DOI 10.1016/0140-6736(93)90557-W
   [Anonymous], 1994, PREVENTING TOBACCO U, V0, P0
   ASAL NR, 1988, CANCER DETECT PREV, V11, P359
   BAQUET CR, 1991, J NATL CANCER I, V83, P551, DOI 10.1093/jnci/83.8.551
   BOYLE P, 1993, LANCET, V342, P752, DOI 10.1016/0140-6736(93)91748-B
   BRIAN DD, 1980, MAYO CLIN PROC, V55, P355
   BROWNSON RC, 1993, CHRONIC DISEASE EPID, V0, P0
   CAYGILL CPJ, 1994, LANCET, V343, P83, DOI 10.1016/S0140-6736(94)90816-8
   DAVIS DL, 1994, JAMA-J AM MED ASSOC, V271, P431, DOI 10.1001/jama.271.6.431
   DEVESA SS, 1984, AM J EPIDEMIOL, V119, P274, DOI 10.1093/oxfordjournals.aje.a113746
   DOLL R, 1991, AM J EPIDEMIOL, V134, P675, DOI 10.1093/oxfordjournals.aje.a116143
   DORN HF, 1962, ACTA UNION INT CONTR, V18, P553
   ERNSTER VL, 1993, AM J PUBLIC HEALTH, V83, P1202, DOI 10.2105/AJPH.83.9.1202
   EWERTZ M, 1988, INT J CANCER, V42, P690, DOI 10.1002/ijc.2910420510
   FEUER EJ, 1992, AM J EPIDEMIOL, V136, P1423, DOI 10.1093/oxfordjournals.aje.a116463
   FIELDING JE, 1994, J NATL CANCER I, V86, P162, DOI 10.1093/jnci/86.3.162
   HARACH HR, 1985, CANCER-AM CANCER SOC, V56, P531, DOI 10.1002/1097-0142(19850801)56:3<531::AID-CNCR2820560321>3.0.CO;2-3
   HARLAN LC, 1991, AM J PUBLIC HEALTH, V81, P885, DOI 10.2105/AJPH.81.7.885
   HARLAN WR, 1988, AM J EPIDEMIOL, V128, P1065
   HESTON JF, 1986, NCI MONOGRAPH, V70, P0
   HORM JW, 1986, LANCET, V1, P425
   HOWSON CP, 1986, EPIDEMIOL REV, V8, P1
   HSING AW, 1990, CANCER CAUSE CONTROL, V1, P217, DOI 10.1007/BF00117473
   HUNTER DJ, 1993, JNCI-J NATL CANCER I, V85, P598, DOI 10.1093/jnci/85.8.598
   KARAGAS MR, 1991, AM J EPIDEMIOL, V133, P58, DOI 10.1093/oxfordjournals.aje.a115802
   KESSLER LG, 1991, PREV MED, V20, P170, DOI 10.1016/0091-7435(91)90018-Y
   KOHLER MF, 1993, J NATL CANCER I, V85, P1513, DOI 10.1093/jnci/85.18.1513
   KOLONEL LN, 1990, CANCER CAUSE CONTROL, V1, P223, DOI 10.1007/BF00117474
   KUNZE E, 1992, CANCER-AM CANCER SOC, V69, P1776, DOI 10.1002/1097-0142(19920401)69:7<1776::AID-CNCR2820690721>3.0.CO;2-P
   LARSEN NS, 1993, J NATL CANCER I, V85, P1024, DOI 10.1093/jnci/85.13.1024
   LUYAO GL, 1994, LANCET, V343, P251, DOI 10.1016/S0140-6736(94)91109-6
   MANN JM, 1992, AIDS WORLD, V0, P143
   MARAM ES, 1979, AM J EPIDEMIOL, V109, P152, DOI 10.1093/oxfordjournals.aje.a112670
   MARKS R, 1994, BRIT MED J, V308, P75, DOI 10.1136/bmj.308.6921.75
   MILLER BA, 1993, NIH932789 PUBL, V0, P0
   NICKALS TA, 1993, AM J CLIN NUTR, V57, P930, DOI 10.1093/ajcn/57.6.930
   PERSKY V, 1990, AM J PUBLIC HEALTH, V80, P935, DOI 10.2105/AJPH.80.8.935
   PERSSON I, 1990, CANCER CAUSE CONTROL, V1, P201, DOI 10.1007/BF00117471
   PIENTA KJ, 1993, J NATL CANCER I, V85, P1538, DOI 10.1093/jnci/85.19.1538
   POLEDNAK AP, 1993, PUBLIC HEALTH REP, V108, P471
   POLEDNAK AP, 1992, CANCER, V70, P1172, DOI 10.1002/1097-0142(19920901)70:5<1172::AID-CNCR2820700524>3.0.CO;2-Y
   POLLACK ES, 1980, JNCI-J NATL CANCER I, V64, P1091
   RESNICOW KA, 1989, PREV MED, V18, P147, DOI 10.1016/0091-7435(89)90060-1
   ROUSH GC, 1987, CANCER RISK INCIDENC, V0, P0
   RUBIO R, 1994, CANCER-AM CANCER SOC, V73, P2400, DOI 10.1002/1097-0142(19940501)73:9<2400::AID-CNCR2820730925>3.0.CO;2-C
   SHOPLAND DR, 1991, JNCI-J NATL CANCER I, V83, P1142, DOI 10.1093/jnci/83.16.1142
   SIEGEL PZ, 1993, J NATL CANCER I, V85, P1985
   SLATTERY ML, 1988, AM J CLIN NUTR, V47, P1060, DOI 10.1093/ajcn/47.6.1060
   SOLOMON D, 1993, J NATL CANCER I, V85, P1018, DOI 10.1093/jnci/85.13.1018
   SONNENBERG A, 1993, AM J PUBLIC HEALTH, V83, P1006, DOI 10.2105/AJPH.83.7.1006
   STEPHEN AM, 1990, AM J CLIN NUTR, V52, P457, DOI 10.1093/ajcn/52.3.457
   SUEN KC, 1974, CANCER-AM CANCER SOC, V33, P1164, DOI 10.1002/1097-0142(197404)33:4<1164::AID-CNCR2820330440>3.0.CO;2-O
   TAYLOR JA, 1994, LANCET, V343, P86, DOI 10.1016/S0140-6736(94)90818-4
   VANLEEUWEN FE, 1994, LANCET, V343, P448, DOI 10.1016/S0140-6736(94)92692-1
   ZAHM SH, 1992, CANCER RES, V52, P0
   ZHENG TZ, 1990, CANCER CAUSE CONTROL, V1, P235, DOI 10.1007/BF00117475
   1993, 1900, V42, V0, P857
   1992, 1900, P187, V0, P0
   1992, 1900, V340, V0, P309
   1993, 1900, V42, V0, P863
   1992, 1900, V340, V0, P904
NR 61
TC 33
Z9 33
U1 0
U2 0
PU WILEY-LISS
PI NEW YORK
PA DIV JOHN WILEY & SONS INC 605 THIRD AVE, NEW YORK, NY 10158-0012
SN 0008-543X
EI 
J9 CANCER
JI Cancer
PD NOV 15
PY 1994
VL 74
IS 10
BP 2863
EP 2872
DI 10.1002/1097-0142(19941115)74:10<2863::AID-CNCR2820741020>3.0.CO;2-5
PG 10
WC Oncology
SC Oncology
GA PQ360
UT WOS:A1994PQ36000019
PM 7954249
DA 2025-02-23
ER

PT J
AU WARD, MH
   ZAHM, SH
   WEISENBURGER, DD
   GRIDLEY, G
   CANTOR, KP
   SAAL, RC
   BLAIR, A
AF WARD, MH
   ZAHM, SH
   WEISENBURGER, DD
   GRIDLEY, G
   CANTOR, KP
   SAAL, RC
   BLAIR, A
TI DIETARY FACTORS AND NON-HODGKINS-LYMPHOMA IN NEBRASKA (UNITED-STATES)
SO CANCER CAUSES & CONTROL
LA English
DT Article
DE ANIMAL PROTEIN; CAROTENES; DIET; MILK; NON-HODGKINS LYMPHOMA; UNITED-STATES; VITAMIN-C
AB Little is known about dietary factors and non-Hodgkin's lymphoma (NHL) risk, although high intakes of animal protein and milk have been associated with NHL in two previous studies.  As part of a population-based case-control study of agricultural and other risk factors for NHL in eastern Nebraska (USA), we examined the self- and proxy-reported frequency of consumption of 30 food items by 385 White men and women with NHL and 1,432 controls.  Animal protein intake was not associated significantly with the risk of NHL, however, there was a nonsignificantly elevated risk of NHL among men with high milk consumption.  Vitamin C, carotene, citrus fruit, and dark green vegetable intakes were inversely significantly related to the risk of NHL for men, but not for women.  Among men, the odds ratios for the highest quartiles of both vitamin C and carotene intake were 0.6 (95% confidence intervals = 0.3-1.0).  There were no meaningful differences in the associations of nutrient intakes and NHL risk between B- and T-cell lymphomas and histologic types.  Risks for low intakes of vitamin C and carotene were greater among men and women with a family history of cancer, particularly a history of lymphatic or hematopoietic cancer among first-degree relatives.
RP WARD, MH (corresponding author), NCI,ENVIRONM EPIDEMIOL BRANCH,EPN ROOM 418,BETHESDA,MD 20892, USA.
NR 0
TC 123
Z9 129
U1 0
U2 4
PU RAPID SCIENCE PUBLISHERS
PI LONDON
PA 2-6 BOUNDARY ROW, LONDON, ENGLAND SE1 8NH
SN 0957-5243
EI 
J9 CANCER CAUSE CONTROL
JI Cancer Causes Control
PD SEP 15
PY 1994
VL 5
IS 5
BP 422
EP 432
DI 10.1007/BF01694756
PG 11
WC Oncology; Public, Environmental & Occupational Health
SC Oncology; Public, Environmental & Occupational Health
GA PM166
UT WOS:A1994PM16600005
PM 7999964
DA 2025-02-23
ER

PT J
AU PELL, JD
   BROWN, JC
   JOHNSON, IT
AF PELL, JD
   BROWN, JC
   JOHNSON, IT
TI POLYUNSATURATED FATTY-ACIDS OF THE N-3 SERIES INFLUENCE INTESTINAL CRYPT CELL PRODUCTION IN RATS
SO CARCINOGENESIS
LA English
DT Article
ID induced colon carcinogenesis; fish-oil; dietary-fat; f344 rats; corn-oil; proliferation; cancer; prostaglandin-e2; absorption; digestion
AB The effects of saturated and polyunsaturated dietary lipids on intestinal mucosal cell proliferation were investigated in rats. Animals were randomly allocated to three groups of 10, and fed fibre-free diets containing lipid in the form of lard, corn oil or fish oil at a level of 80 g/kg. Total energy intake was kept constant by pair-feeding. After 14 days the crypt cell production rates (CCPR) at two sites in the small intestine, one site in the caecum and two sites in the colon were determined by the metaphase arrest technique, together with circulating levels of enteroglucagon and gastrin and parameters of mucosal morphology. Consumption of fish oil led to lower CCPR compared to corn oil at all sampling positions except the caecum (Treatment similar to 50% of control values; P < 0.05). In animals fed lard the CCPR in the small bowel was not significantly different to that of animals fed corn oil but their rates were lower in the colon. Post-prandial enteroglucagon and gastrin levels were lower in animals fed fish oil compared to the other two groups. These results suggest that polyunsaturated fatty acids of the n - 3 series may support a relatively low rate of crypt cell proliferation in some regions of the alimentary tract and might thereby tend to suppress the progression of colorectal neoplasms.
C1 INST FOOD RES, NORWICH LAB, NORWICH NR4 7UA, NORFOLK, ENGLAND.
C3 UK Research & Innovation (UKRI); Biotechnology and Biological Sciences Research Council (BBSRC); Quadram Institute; University of East Anglia
CR ANTI M, 1992, GASTROENTEROLOGY, V103, P883, DOI 10.1016/0016-5085(92)90021-P
   AWAD AB, 1990, LIPIDS, V25, P316, DOI 10.1007/BF02544340
   BARTRAM HP, 1993, GASTROENTEROLOGY, V105, P1317, DOI 10.1016/0016-5085(93)90135-Y
   BELZUNG F, 1993, AM J PHYSIOL, V264, PR1111, DOI 10.1152/ajpregu.1993.264.6.R1111
   BIRD RP, 1986, CANCER LETT, V31, P61, DOI 10.1016/0304-3835(86)90167-9
   BLOOM SR, 1982, SCAND J GASTROENTE S, V74, P93
   BLOT WJ, 1975, J NATL CANCER I, V55, P546
   CHEN IS, 1987, J NUTR, V117, P1676, DOI 10.1093/jn/117.10.1676
   CHIANG SH, 1989, J NUTR, V119, P1741, DOI 10.1093/jn/119.11.1741
   CLARKE RM, 1971, CELL TISSUE KINET, V4, P263, DOI 10.1111/j.1365-2184.1971.tb01537.x
   DESCHRIJVER R, 1991, LIPIDS, V26, P400, DOI 10.1007/BF02537207
   JACOBS LR, 1983, AM J CLIN NUTR, V37, P361, DOI 10.1093/ajcn/37.3.361
   JENKINS AP, 1992, GUT, V33, P218, DOI 10.1136/gut.33.2.218
   JENKINS AP, 1989, CLIN SCI, V77, P555, DOI 10.1042/cs0770555
   LOK E, 1992, CARCINOGENESIS, V13, P1735, DOI 10.1093/carcin/13.10.1735
   Lund EK, 1993, PROCEEDINGS OF THE NUTRITION SOCIETY, V52, P0
   NARISAWA T, 1990, DIS COLON RECTUM, V33, P840, DOI 10.1007/BF02051919
   NARISAWA T, 1987, JPN J CANCER RES, V78, P791
   PELL JD, 1992, J NUTR, V122, P2447, DOI 10.1093/jn/122.12.2447
   PRESTONMARTIN S, 1990, CANCER RES, V50, P7415
   REDDY BS, 1986, CANCER RES, V46, P3367
   REDDY BS, 1988, CANCER RES, V48, P6642
   STEINBACH G, 1992, CANCER RES, V13, P1735
   WILLETT WC, 1990, NEW ENGL J MED, V323, P1664, DOI 10.1056/NEJM199012133232404
NR 24
TC 19
Z9 20
U1 0
U2 2
PU OXFORD UNIV PRESS
PI OXFORD
PA GREAT CLARENDON ST, OXFORD OX2 6DP, ENGLAND
SN 0143-3334
EI 
J9 CARCINOGENESIS
JI Carcinogenesis
PD JUN 15
PY 1994
VL 15
IS 6
BP 1115
EP 1119
DI 10.1093/carcin/15.6.1115
PG 5
WC Oncology
SC Oncology
GA NV157
UT WOS:A1994NV15700006
PM 8020142
DA 2025-02-23
ER

PT J
AU VASUDEVAN, S
   LACONI, E
   RAO, PM
   RAJALAKSHMI, S
   SARMA, DSR
AF VASUDEVAN, S
   LACONI, E
   RAO, PM
   RAJALAKSHMI, S
   SARMA, DSR
TI PERTURBATIONS OF ENDOGENOUS LEVELS OF OROTIC ACID AND CARCINOGENESIS - EFFECT OF AN ARGININE-DEFICIENT DIET AND CARBAMYL ASPARTATE ON HEPATOCARCINOGENESIS IN THE RAT AND THE MOUSE
SO CARCINOGENESIS
LA English
DT Article
ID ornithine transcarbamylase; liver carcinogenesis; urea cycle; hyperammonemia; ammonia
AB Feeding excess erotic acid (OA) in the diet promotes the carcinogenic process in different organs including the liver. A number of metabolic and genetic disorders are associated with increased synthesis of endogenous OA and some of these disorders appear to pose an increased risk of liver cancer development. This study therefore examines whether excess OA of endogenous origin also exerts a promoting effect on hepatocarcinogenesis in the mouse and the rat. Increased endogenous synthesis of OA was achieved by (i) feeding a diet deficient in arginine (AD) and (ii) feeding excess dietary carbamylaspartate (CA), a precursor for the synthesis of OA. A single dose of diethylnitrosamine (DENA) was given i.p. to male Fischer 344 rats (200 mg/kg) or to male DBA/2 mice (90 mg/kg). One week later they were placed on either AD diet or the same diet supplemented with 1.35% arginine (AS) for a total of 4 weeks. Two-thirds partial hepatectomy (PH) was performed at the end of the second week. All animals were then transferred to a control semisynthetic basal diet for a total of 20 weeks before they were killed. The results indicated that AD diet increased the incidence of hepatic nodules in both rats (percentage area occupied by nodules was 4.7 +/- 0.4 in the AD group compared to a control value of 0.7 +/- 0.5) and mice (4/10 mice had nodules >5 mm diameter in the AD group while none in the AS group had such large nodules). In another experiment male Fischer 344 rats similarly initiated with DENA were exposed to either basal diet or basal diet containing 2% CA for 4 weeks coupled with PH performed at the end of the second week. This regimen was followed by 20 weeks of feeding basal diet to both groups. Rats given CA developed larger hepatic foci and nodules (0.84 +/- 0.56 mm(3)) compared to the control group, which was fed basal diet throughout the experiment (0.07 +/- 0.03 mm(3)). Further, both AD diet and dietary CA, like dietary OA, induced an increase in hepatic uridine nucleotides. Taken together, these results suggest that increased levels of endogenously synthesized OA, like exogenously supplied excess OA, can induce an imbalance in hepatic nucleotide pools and can exert a promoting effect on hepatocarcinogenesis.
RP VASUDEVAN, S (corresponding author), UNIV TORONTO,DEPT PATHOL,MED SCI BLDG,TORONTO M5S 1A8,ON,CANADA.
FU NCI NIH HHS [CA 37077, CA 55213] Funding Source: Medline
CR BIORNEBOE M, 1985, SCAND J GASTROENTERO, V20, P59
   BRADLEY G, 1992, CANCER RES, V52, P5154
   BUIST NRM, 1974, J PEDIATR-US, V85, P208, DOI 10.1016/S0022-3476(74)80394-X
   COLOMBO JP, 1977, ENZYME, V22, P391, DOI 10.1159/000458824
   ELLIOTT T S, 1989, FASEB JOURNAL, V3, P0
   FELL V, 1974, AM J DIS CHILD, V127, P752, DOI 10.1001/archpedi.1974.02110240138023
   FICO ME, 1984, J NUTR, V114, P613, DOI 10.1093/jn/114.3.613
   KOKKINAKIS DM, 1991, CARCINOGENESIS, V12, P181, DOI 10.1093/carcin/12.2.181
   LACONI E, 1993, CARCINOGENESIS, V14, P2527, DOI 10.1093/carcin/14.12.2527
   LACONI E, 1993, CARCINOGENESIS, V14, P1701, DOI 10.1093/carcin/14.8.1701
   LAURIER C, 1984, CANCER RES, V44, P2186
   MILNER JA, 1973, NATURE, V245, P211, DOI 10.1038/245211a0
   MILNER JA, 1974, J NUTR, V104, P1681, DOI 10.1093/jn/104.12.1681
   NAKAYAMA M, 1980, HEPATOLOGY, V11, P819
   PREAT V, 1984, CARCINOGENESIS, V5, P1151, DOI 10.1093/carcin/5.9.1151
   RAJALAKSHMI S, 1961, BIOCHEM J, V80, P375, DOI 10.1042/bj0800375
   RAO PM, 1983, CARCINOGENESIS, V4, P1541, DOI 10.1093/carcin/4.12.1541
   RAO PM, 1986, P AM ASSOC CANC RES, V27, P147
   RUSSELL A, 1962, LANCET, V2, P699
   SHOEMAKER JD, 1989, EXP MOL PATHOL, V50, P371, DOI 10.1016/0014-4800(89)90046-4
   STEELE RD, 1984, J NUTR, V114, P210, DOI 10.1093/jn/114.1.210
   VASUDEVAN S, 1992, BIOCHEM MED METAB B, V47, P274, DOI 10.1016/0885-4505(92)90037-Y
   VASUDEVAN S, 1992, FASEB J, V6, P0
   VISEK WJ, 1985, J NUTR, V115, P532, DOI 10.1093/jn/115.4.532
   VISEK WJ, 1979, NUTR REV, V37, P273, DOI 10.1111/j.1753-4887.1979.tb06690.x
   VISEK WJ, 1986, J AM COLL NUTR, V5, P153
   VON EULER LEO H, 1963, JOUR BIO CHEM, V238, P2464
   WARD JM, 1978, JNCI-J NATL CANCER I, V61, P807
   WARD JM, 1984, MOUSE LIVER NEOPLASI, V0, P1
   WENDLER PA, 1983, ARCH BIOCHEM BIOPHYS, V224, P36, DOI 10.1016/0003-9861(83)90188-1
   WILLIAMS GM, 1980, CARCINOGENESIS, V1, P813, DOI 10.1093/carcin/1.10.813
NR 31
TC 9
Z9 10
U1 0
U2 1
PU OXFORD UNIV PRESS UNITED KINGDOM
PI OXFORD
PA WALTON ST JOURNALS DEPT, OXFORD, ENGLAND OX2 6DP
SN 0143-3334
EI 
J9 CARCINOGENESIS
JI Carcinogenesis
PD NOV 15
PY 1994
VL 15
IS 11
BP 2497
EP 2500
DI 10.1093/carcin/15.11.2497
PG 4
WC Oncology
SC Oncology
GA PT041
UT WOS:A1994PT04100015
PM 7955098
DA 2025-02-23
ER

PT J
AU JAIN, M
   MILLER, AB
   TO, T
AF JAIN, M
   MILLER, AB
   TO, T
TI PREMORBID DIET AND THE PROGNOSIS OF WOMEN WITH BREAST-CANCER
SO JOURNAL OF THE NATIONAL CANCER INSTITUTE
LA English
DT Article
ID survival; risk; fat; habits; cohort; questionnaire; epidemiology; receptors; weight; models
AB Background: Consumption of a high-fat diet has been associated with poor survival in breast cancer patients. However, studies examining this association are limited and have not used adjustment of energy in their estimates. Purpose: The effect of usual diet before diagnosis of breast cancer on the risk of dying of breast cancer was examined in a cohort of women with breast cancer from the National Breast Screening Study (NBSS) in Canada. Methods: From a cohort of 89 835 women in the NBSS, a total of 1270 histologically confirmed cases of invasive carcinoma of the breast were identified by active follow-up, supplemented by passive follow-up involving record linkage to provincial cancer registries. Of these, 678 case patients who had completed a diet history and were diagnosed from January 1982 up to June 1992 formed the cohort for this investigation. Diet was ascertained from a self-administered diet-history questionnaire. Mortality data were obtained by linkage to the Canadian Mortality Data Base of Statistics Canada, provincial cancer registries, and annual follow-up of cases through physicians. Risk of dying and survival probabilities were estimated by the Cox proportional hazards method and the actuarial life-table method. Results: There were 83 deaths in this study cohort of 678 women; 76 deaths were due to breast cancer, and the remaining seven resulted from other causes. The 5-year survival rate was 90%. For every 5% increase in energy from saturated fat, the risk of dying of breast cancer increased by 50% (hazard ratio = 1.50; 95% confidence interval [CI]: 1.08-2.08). No significant increase in risk was seen with total fat intake (hazard ratio = 1.21; 95% CI = 0.91-1.61) or oleic acid intake (hazard ratio = 1.25; 95% CI = 0.90-1.74). There was a lower risk of dying of breast cancer in the highest quartiles of beta carotene intake (hazard ratio = 0.48; 95% CI = 0.23-0.99) and vitamin C intake (hazard ratio = 0.43; 95% CI: 0.21-0.86); both vitamins showed a significant dose-response relationship (P for trend, less than or equal to.05). These effects varied with menopausal status at diagnosis and tumor characteristics. Conclusions: These results suggest an increased risk of dying of breast cancer with higher intakes of saturated fat before diagnosis and slightly reduced risk with higher intakes of beta carotene and vitamin C. implications: More attention should be paid to premorbid dietary habits in relation to breast cancer prognosis. Further studies, however, need to be done with ascertainment of dietary changes prior to and subsequent to diagnosis.
C1 SUNNYBROOK HLTH SCI CTR,INST CLIN EVALUAT SCI,N YORK,ON,CANADA.
C3 University of Toronto; Sunnybrook Health Science Center
RP JAIN, M (corresponding author), UNIV TORONTO,DEPT PREVENT MED & BIOSTAT,NCI,EPIDEMIOL UNIT,MCMURRICH BLDG,TORONTO M5S 1A8,ON,CANADA.
CR AALTOMAA S, 1991, ANN MED, V23, P643, DOI 10.3109/07853899109148097
   COOPER JA, 1989, BRIT J CANCER, V59, P119, DOI 10.1038/bjc.1989.24
   COX DR, 1972, J R STAT SOC B, V34, P187
   EWERTZ M, 1991, INT J CANCER, V49, P526, DOI 10.1002/ijc.2910490409
   GOODHART RS, 1973, MODERN NUTRITION HLT, V0, P268
   GREGORIO DI, 1985, JNCI-J NATL CANCER I, V75, P37
   HENSON DE, 1991, CANCER-AM CANCER SOC, V68, P2142, DOI 10.1002/1097-0142(19911115)68:10<2142::AID-CNCR2820681010>3.0.CO;2-D
   HISLOP TG, 1990, CANCER RES, V50, P263
   HOLM LE, 1993, J NATL CANCER I, V85, P32, DOI 10.1093/jnci/85.1.32
   HOLM LE, 1989, JNCI-J NATL CANCER I, V81, P1218, DOI 10.1093/jnci/81.16.1218
   HOWE GR, 1991, J NATL CANCER I, V83, P336, DOI 10.1093/jnci/83.5.336
   HOWE GR, 1989, AM J EPIDEMIOL, V129, P1314, DOI 10.1093/oxfordjournals.aje.a115256
   HUNTER DJ, 1993, EPIDEMIOL REV, V15, P110, DOI 10.1093/oxfordjournals.epirev.a036096
   JAIN M, 1980, AM J EPIDEMIOL, V111, P212, DOI 10.1093/oxfordjournals.aje.a112888
   JAIN MG, 1982, AM J CLIN NUTR, V36, P931, DOI 10.1093/ajcn/36.5.931
   KINLEN LJ, 1987, CANCER SURV, V6, P585
   KIPNIS V, 1993, AM J EPIDEMIOL, V137, P1376, DOI 10.1093/oxfordjournals.aje.a116647
   KYOGOKU S, 1992, NUTR CANCER, V17, P271, DOI 10.1080/01635589209514196
   LEMARCHAND L, 1991, BREAST CANCER RES TR, V18, PS119, DOI 10.1007/BF02633543
   MILLER AB, 1981, CLIN INVEST MED, V4, P227
   MILLER AB, 1992, CAN MED ASSOC J, V147, P1459
   MITTRA I, 1991, EUR J CANCER, V27, P1574, DOI 10.1016/0277-5379(91)90418-D
   MORGAN RW, 1978, AM J EPIDEMIOL, V107, P488, DOI 10.1093/oxfordjournals.aje.a112568
   NEWMAN SC, 1986, AM J EPIDEMIOL, V123, P767, DOI 10.1093/oxfordjournals.aje.a114305
   NOGUCHI M, 1991, CANCER, V68, P1918, DOI 10.1002/1097-0142(19911101)68:9<1918::AID-CNCR2820680913>3.0.CO;2-L
   NOMURA AMY, 1991, BREAST CANCER RES TR, V18, PS135, DOI 10.1007/BF02633546
   NORDEVANG E, 1993, BREAST CANCER RES TR, V26, P207, DOI 10.1007/BF00665798
   PETO R, 1983, CANCER SURV, V2, P327
   ROHAN TE, 1993, NUTR CANCER, V20, P167, DOI 10.1080/01635589309514283
   ROHAN TE, 1993, CANCER CAUSE CONTROL, V4, P29, DOI 10.1007/BF00051711
   VERREAULT R, 1989, AM J EPIDEMIOL, V129, P260, DOI 10.1093/oxfordjournals.aje.a115131
   ZOLLINGER TW, 1984, AM J EPIDEMIOL, V119, P503, DOI 10.1093/oxfordjournals.aje.a113767
   1968, 1900, V8, V0, P0
NR 33
TC 110
Z9 118
U1 0
U2 4
PU NATL CANCER INSTITUTE
PI BETHESDA
PA 9030 OLD GEORGETOWN RD, BETHESDA, MD 20814
SN 0027-8874
EI 
J9 J NATL CANCER I
JI J. Natl. Cancer Inst.
PD SEP 21
PY 1994
VL 86
IS 18
BP 1390
EP 1397
DI 10.1093/jnci/86.18.1390
PG 8
WC Oncology
SC Oncology
GA PG024
UT WOS:A1994PG02400009
PM 8072032
DA 2025-02-23
ER

PT J
AU BOSTICK, RM
   POTTER, JD
   KUSHI, LH
   SELLERS, TA
   STEINMETZ, KA
   MCKENZIE, DR
   GAPSTUR, SM
   FOLSOM, AR
AF BOSTICK, RM
   POTTER, JD
   KUSHI, LH
   SELLERS, TA
   STEINMETZ, KA
   MCKENZIE, DR
   GAPSTUR, SM
   FOLSOM, AR
TI SUGAR, MEAT, AND FAT INTAKE, AND NONDIETARY RISK-FACTORS FOR COLON-CANCER INCIDENCE IN IOWA WOMEN (UNITED-STATES)
SO CANCER CAUSES & CONTROL
LA English
DT Article
DE ANTHROPOMETRY; COLONIC NEOPLASMS; DIETARY FATS; FEMALES; LIFE-STYLE; MEAT; PROSPECTIVE STUDIES; REPRODUCTION; SUCROSE; UNITED STATES
AB To investigate the relation of dietary intakes of sucrose, meat, and fat, and anthropometric, lifestyle, hormonal, and reproductive factors to colon cancer incidence, data were analyzed from a prospective cohort study of 35,215 Iowa (United States) women, aged 55-69 years and without a history of cancer, who completed mailed dietary and other questionnaires in 1986. Through 1990, 212 incident cases of colon cancer were documented. proportional hazards regression was used to adjust for age and other risk factors. Risk factors found to be associated significantly with colon cancer included: (i) sucrose-containing foods and beverages other than ice cream/milk; relative risks (RR) across the quintiles = 1.00, 1.73, 1.56, 1.54, and 2.00 (95% confidence intervals [CI] for quintiles two and five exclude 1.0);(ii) sucrose; RR across the quintiles = 1.00, 1.70, 1.81, 1.82, and 1.45 (CI for quintiles two through four exclude 1.0); (iii) height; RR = 1.23 for highest to lowest quintile (P for trend = 0.02); (iv) body mass index; RR = 1.41 for highest to lowest quintile(P for trend = 0.03); and (v) number of livebirths, RR = 1.59 for having had one to two livebirths and 1.80 for having had three or more livebirths compared with having had none (P for trend = 0.04). These data support hypotheses that sucrose intake or being tall or obese increases colon cancer risk; run contrary to the hypothesis that increased parity decreases risk; support previous findings of no association with demographic factors other than age, cigarette smoking, or use of oral contraceptives or estrogen replacement therapy; and raise questions regarding previous associations with meat, fat, protein, and physical activity.
RP BOSTICK, RM (corresponding author), UNIV MINNESOTA,SCH PUBL HLTH,DIV EPIDEMIOL,1300 S 2ND ST,SUITE 300,MINNEAPOLIS,MN 55454, USA.
FU NCI NIH HHS [CA 39742] Funding Source: Medline
NR 0
TC 408
Z9 432
U1 0
U2 24
PU RAPID SCIENCE PUBLISHERS
PI LONDON
PA 2-6 BOUNDARY ROW, LONDON, ENGLAND SE1 8NH
SN 0957-5243
EI 
J9 CANCER CAUSE CONTROL
JI Cancer Causes Control
PD JAN 15
PY 1994
VL 5
IS 1
BP 38
EP 52
DI 10.1007/BF01830725
PG 15
WC Oncology; Public, Environmental & Occupational Health
SC Oncology; Public, Environmental & Occupational Health
GA MR717
UT WOS:A1994MR71700006
PM 8123778
DA 2025-02-23
ER

PT J
AU HOLMBERG, L
   LUND, E
   BERGSTROM, R
   ADAMI, HO
   MEIRIK, O
AF HOLMBERG, L
   LUND, E
   BERGSTROM, R
   ADAMI, HO
   MEIRIK, O
TI ORAL-CONTRACEPTIVES AND PROGNOSIS IN BREAST-CANCER - EFFECTS OF DURATION, LATENCY, RECENCY, AGE AT FIRST USE AND RELATION TO PARITY AND BODY-MASS INDEX IN YOUNG-WOMEN WITH BREAST-CANCER
SO EUROPEAN JOURNAL OF CANCER
LA English
DT Article
ID dietary-fat; tumor size; survival; weight; obesity; steroids; sweden; norway; time
AB The aim of this study was to examine associations between oral contraceptive (OC) use, body mass index (BMI = weight/height(2)) and prognosis in invasive breast cancer diagnosed before the age of 45. Survival analyses of a consecutive sample of breast cancer patients were undertaken. The cases were initially registered in a nationwide case-control study of OC use and risk of premenopausal breast cancer in Sweden and Norway. All 422 cases were under 45 years of age at diagnosis, and recruited from the reports to cancer registries (Sweden) or from surgical departments (Norway) during May 1984 through May 1985. Detailed information about OC exposure was obtained in the initial face-to-face interview. With Cox's proportional hazards analyses, a significantly lower hazard rate [relative hazard (RH) = 0.54; 0.31-0.94] was seen in short-term users (<4 years)-but not in longterm (greater than or equal to 4 years) users-than in never-users of OC. Non-significant estimates for RHs lower than 1.0, i.e. better prognosis, with long recency (>5 years) and latency (greater than or equal to 10 years) of OC use were noted. Prognosis was not influenced by age at first OC use or of its timing in relation to the first pregnancy. A higher BMI was associated with a poorer prognosis, RH 5.9 (2.0-17.8) for BMI greater than or equal to 29 versus BMI < 19, but BMI was not a confounder or an effect modifier of the association between OC use and prognosis. This study does not indicate that OC use prior to the diagnosis of breast cancer has any adverse effect on the prognosis, at least not in women under 45 years of age at diagnosis.
C1 UNIV UPPSALA HOSP,DEPT SURG,S-75185 UPPSALA,SWEDEN.
   UNIV TROMSO,INST COMMUNITY MED,TROMSO,NORWAY.
   UPPSALA UNIV,DEPT STAT,UPPSALA,SWEDEN.
   WHO,SPECIAL PROGRAMME RES DEV & RES TRAINING HUMA,CH-1211 GENEVA,SWITZERLAND.
   HARVARD UNIV,SCH PUBL HLTH,DEPT EPIDEMIOL,BOSTON,MA.
C3 Uppsala University; Uppsala University Hospital; UiT The Arctic University of Tromso; Uppsala University; World Health Organization; Harvard University; Harvard T.H. Chan School of Public Health
RP HOLMBERG, L (corresponding author), UNIV UPPSALA HOSP,CANC EPIDEMIOL UNIT,S-75185 UPPSALA,SWEDEN.
CR ADAMI HO, 1986, NEW ENGL J MED, V315, P559, DOI 10.1056/NEJM198608283150906
   BOYD NF, 1981, JNCI-J NATL CANCER I, V67, P785
   DONEGAN WL, 1978, CANCER-AM CANCER SOC, V41, P1590, DOI 10.1002/1097-0142(197804)41:4<1590::AID-CNCR2820410449>3.0.CO;2-N
   EBERLEIN T, 1985, BREAST CANCER RES TR, V5, P81, DOI 10.1007/BF01807654
   GREENBERG ER, 1985, BRIT J CANCER, V51, P691, DOI 10.1038/bjc.1985.104
   GREGORIO DI, 1985, JNCI-J NATL CANCER I, V75, P37
   HEBERT JR, 1989, INT J EPIDEMIOL, V18, P518, DOI 10.1093/ije/18.3.518
   HOST H, 1986, CANCER-AM CANCER SOC, V57, P2217, DOI 10.1002/1097-0142(19860601)57:11<2217::AID-CNCR2820571124>3.0.CO;2-T
   KAY CR, 1988, BRIT J CANCER, V58, P675, DOI 10.1038/bjc.1988.285
   KYOGOKU S, 1990, INT J CANCER, V46, P824, DOI 10.1002/ijc.2910460513
   LUND E, 1989, INT J EPIDEMIOL, V18, P527, DOI 10.1093/ije/18.3.527
   MATTHEWS PN, 1981, BMJ-BRIT MED J, V282, P774, DOI 10.1136/bmj.282.6266.774
   MEIRIK O, 1986, LANCET, V2, P650
   NEWMAN SC, 1986, AM J EPIDEMIOL, V123, P767, DOI 10.1093/oxfordjournals.aje.a114305
   OLSSON H, 1988, ANTICANCER RES, V8, P29
   OWNBY HE, 1985, JNCI-J NATL CANCER I, V75, P55
   ROSNER D, 1985, CANCER-AM CANCER SOC, V55, P1556, DOI 10.1002/1097-0142(19850401)55:7<1556::AID-CNCR2820550724>3.0.CO;2-#
   ROSNER D, 1986, CANCER, V57, P591, DOI 10.1002/1097-0142(19860201)57:3<591::AID-CNCR2820570333>3.0.CO;2-Q
   SCHONBORN I, 1990, ZENT BL GYNAKOL, V5, P263
   SOHRABI A, 1980, JAMA-J AM MED ASSOC, V244, P264, DOI 10.1001/jama.244.3.264
   SPENCER JD, 1978, BRIT MED J, V1, P1024, DOI 10.1136/bmj.1.6119.1024
   SUISSA S, 1989, CANCER RES, V49, P3113
   TARTTER PI, 1981, CANCER-AM CANCER SOC, V47, P2222, DOI 10.1002/1097-0142(19810501)47:9<2222::AID-CNCR2820470919>3.0.CO;2-5
   VESSEY MP, 1979, BRIT MED J, V1, P1757, DOI 10.1136/bmj.1.6180.1757
   ZUMOFF B, 1982, ANTICANCER RES, V2, P59
NR 25
TC 48
Z9 53
U1 0
U2 2
PU PERGAMON-ELSEVIER SCIENCE LTD
PI OXFORD
PA THE BOULEVARD, LANGFORD LANE, KIDLINGTON, OXFORD, ENGLAND OX5 1GB
SN 0959-8049
EI 
J9 EUR J CANCER
JI Eur. J. Cancer
PD JUN 15
PY 1994
VL 30A
IS 3
BP 351
EP 354
DI 10.1016/0959-8049(94)90255-0
PG 4
WC Oncology
SC Oncology
GA NF756
UT WOS:A1994NF75600017
PM 8204358
DA 2025-02-23
ER

PT J
AU NARISAWA, T
   FUKAURA, Y
   YAZAWA, K
   ISHIKAWA, C
   ISODA, Y
   NISHIZAWA, Y
AF NARISAWA, T
   FUKAURA, Y
   YAZAWA, K
   ISHIKAWA, C
   ISODA, Y
   NISHIZAWA, Y
TI COLON-CANCER PREVENTION WITH A SMALL AMOUNT OF DIETARY PERILLA OIL HIGH IN ALPHA-LINOLENIC ACID IN AN ANIMAL-MODEL
SO CANCER
LA English
DT Article
DE COLON CANCER; COLON CARCINOGENESIS; CANCER PREVENTION; PERILLA OIL; ALPHA-LINOLENIC ACID; OMEGA-3 FATTY ACID
ID male f344 rats; fish oil; colorectal-cancer; fatty-acids; eicosapentaenoic acid; rectal cancer; bile-acids; carcinogenesis; inhibition; risk
AB Background. Epidemiologic and experimental studies suggest that dietary fish oil and vegetable oil high in omega-3 polyunsaturated fatty acids (PUFAs) suppress the risk of colon cancer. The optimal amount to prevent colon carcinogenesis with perilla oil high in omega-3 PUFA alpha-linolenic acid in a 12% medium-fat diet was investigated in female F344 rats. For comparison, safflower oil high in omega-6 PUFA linoleic acid was used. Methods. Thirty or 25 rats at 7 weeks of age in each group received an intrarectal dose of 2 mg N-methyl-N-nitrosourea 3 times weekly in weeks 1 and 2 and were fed the diets with various levels of perilla oil and safflower oil throughout the experiment. Results. The incidence of colon cancer at the termination of the experiment at week 35 was 40%, 48%, and 32% in the rats fed the diets with 3% perilla oil plus 9% safflower oil, 6% perilla oil plus 6% safflower oil, and 12% perilla oil plus 0% safflower oil, respectively, whereas it was 67% in the rats fed the control diet with 0% perilla oil plus 12% safflower oil. The amount of diet consumed and the body weight gain were identical in all of the dietary groups. The ratios of omega-3 PUFA to omega-6 PUFA in the serum and the colonic mucosa at week 35 were increased in parallel to the increased intake of perilla oil. Conclusions. The results suggest that a relatively small fraction of perilla oil, 25% of total dietary fat, may provide an appreciable beneficial effect in lowering the risk of colon cancer.
C1 SAGAMI CHEM RES CTR, KANAGAWA, JAPAN.
   NIPPON OIL & FATS CO LTD, TOKYO, JAPAN.
RP AKITA UNIV, COLL ALLIED MED SCI, HONDO 1-1-1, AKITA 010, JAPAN.
CR ANTI M, 1992, GASTROENTEROLOGY, V103, P883, DOI 10.1016/0016-5085(92)90021-P
   AWAD AB, 1989, J NUTR, V119, P1376, DOI 10.1093/jn/119.10.1376
   BLIGH EG, 1959, CAN J BIOCHEM PHYS, V37, P911
   BRISTOL JB, 1985, BMJ-BRIT MED J, V291, P1467, DOI 10.1136/bmj.291.6507.1467
   CARROLL K K, 1984, NUTRITION AND CANCER, V6, P254, DOI 10.1080/01635588509513831
   CHO SY, 1987, J AM OIL CHEM SOC, V64, P876, DOI 10.1007/BF02641498
   COREY EJ, 1983, P NATL ACAD SCI-BIOL, V80, P3581, DOI 10.1073/pnas.80.12.3581
   CULP BR, 1979, PROSTAG LEUKOTR ESS, V3, P269, DOI 10.1016/0161-4630(79)90068-5
   CUMMINGS JH, 1978, J CLIN INVEST, V61, P953, DOI 10.1172/JCI109020
   DESCHNER EE, 1990, CANCER-AM CANCER SOC, V66, P2350, DOI 10.1002/1097-0142(19901201)66:11<2350::AID-CNCR2820661117>3.0.CO;2-6
   DOLECEK TA, 1991, WORLD REV NUTR DIET, V66, P205
   GRAHAM S, 1988, AM J EPIDEMIOL, V128, P490, DOI 10.1093/oxfordjournals.aje.a114997
   HILLIER K, 1991, GUT, V32, P1151, DOI 10.1136/gut.32.10.1151
   HIROSE M, 1987, CARCINOGENESIS, V8, P1731, DOI 10.1093/carcin/8.11.1731
   JAIN M, 1980, INT J CANCER, V26, P757, DOI 10.1002/ijc.2910260609
   JURKOWSKI JJ, 1985, JNCI-J NATL CANCER I, V74, P1145
   KINSELLA JE, 1990, AM J CLIN NUTR, V52, P1
   KUMAR SP, 1990, CANCER RES, V50, P5761
   Kune S, 1987, NUTR CANCER, V9, P21
   LAVECCHIA C, 1988, CANCER RES, V48, P7285
   LINDNER MA, 1991, NUTR CANCER, V15, P1, DOI 10.1080/01635589109514105
   MACQUARTMOULIN G, 1986, INT J CANCER, V38, P183, DOI 10.1002/ijc.2910380207
   MINOURA T, 1988, CANCER RES, V48, P4790
   NARISAWA T, 1974, JNCI-J NATL CANCER I, V53, P1093, DOI 10.1093/jnci/53.4.1093
   NARISAWA T, 1971, GANN, V62, P231
   NARISAWA T, 1987, JPN J CANCER RES, V78, P791
   NARISAWA T, 1982, GANN, V73, P377
   NARISAWA T, 1991, JPN J CANCER RES, V82, P1089, DOI 10.1111/j.1349-7006.1991.tb01762.x
   NELSON RL, 1988, NUTR CANCER, V11, P215, DOI 10.1080/01635588809513990
   OCONNOR TP, 1985, JNCI-J NATL CANCER I, V75, P959, DOI 10.1093/jnci/75.5.959
   PRENER A, 1991, APMIS, V99, P7
   REDDY BS, 1977, CANCER RES, V37, P3238
   REDDY BS, 1986, CANCER RES, V46, P3367
   REDDY BS, 1984, JNCI-J NATL CANCER I, V72, P745
   REDDY BS, 1988, CANCER RES, V48, P6642
   REDDY BS, 1987, CANCER RES, V47, P5340
   SERRAINO M, 1992, CANCER LETT, V63, P159, DOI 10.1016/0304-3835(92)90066-5
   STEMMERMANN GN, 1984, CANCER RES, V44, P4633
   STUBBS CD, 1984, BIOCHIM BIOPHYS ACTA, V779, P89, DOI 10.1016/0304-4157(84)90005-4
   TAJIMA K, 1985, JPN J CANCER RES, V76, P717
   TURINI ME, 1990, NUTR RES, V10, P819, DOI 10.1016/S0271-5317(05)80831-0
   WEISBURGER JH, 1991, SEMIN ONCOL, V18, P316
   WYNDER EL, 1969, CANCER, V23, P1210, DOI 10.1002/1097-0142(196905)23:5<1210::AID-CNCR2820230530>3.0.CO;2-M
NR 43
TC 77
Z9 80
U1 1
U2 12
PU WILEY
PI HOBOKEN
PA 111 RIVER ST, HOBOKEN 07030-5774, NJ USA
SN 0008-543X
EI 1097-0142
J9 CANCER-AM CANCER SOC
JI Cancer
PD APR 15
PY 1994
VL 73
IS 8
BP 2069
EP 2075
DI 10.1002/1097-0142(19940415)73:8<2069::AID-CNCR2820730810>3.0.CO;2-1
PG 7
WC Oncology
SC Oncology
GA NF160
UT WOS:A1994NF16000009
PM 7908858
DA 2025-02-23
ER

PT J
AU HANSSON, LE
   BARON, J
   NYREN, O
   BERGSTROM, R
   WOLK, A
   ADAMI, HO
AF HANSSON, LE
   BARON, J
   NYREN, O
   BERGSTROM, R
   WOLK, A
   ADAMI, HO
TI TOBACCO, ALCOHOL AND THE RISK OF GASTRIC-CANCER - A POPULATION-BASED CASE-CONTROL STUDY IN SWEDEN
SO INTERNATIONAL JOURNAL OF CANCER
LA English
DT Article
ID stomach-cancer; cigarette-smoking; diet; consumption; cohort; epidemiology; drinking; accuracy; men
AB Previous studies have provided conflicting information on the role of tobacco and alcohol in gastric carcinogenesis. A population-based case-control study with 338 histologically confirmed gastric-cancer cases and 679 control subjects was conducted. Information relating to life-time tobacco consumption, alcohol intake and diet during adolescence and 20 years before interview, and to socio-economic conditions was obtained through face-to-face interviews. Current cigarette smokers were found to have a greater risk than non-users of tobacco. The duration of cigarette or pipe smoking was positively associated with gastric-cancer risk. There was significant interaction between tobacco use and fruit consumption. High fruit intake was more protective among users of tobacco than among non-users, and the risk estimates associated with cigarette smoking were higher among those with low fruit consumption than among frequent fruit-eaters. Likewise, though to a lesser extent, vegetable intake interacted with tobacco use. Snuff dipping and alcohol intake was not associated with gastric-cancer risk. However, high alcohol intake tended to increase the risk associated with tobacco use. This study adds further support to the role of tobacco smoking in gastric carcinogenesis, and demonstrates that high intake of fruits and vegetables may be particularly beneficial in smokers. (C) 1994 Wiley-Liss, Inc.
C1 UNIV UPPSALA HOSP, DEPT SURG, S-75185 UPPSALA, SWEDEN.
   UPPSALA UNIV, DEPT STAT, UPPSALA, SWEDEN.
   UNIV UPPSALA HOSP, DEPT PATHOL, S-75185 UPPSALA, SWEDEN.
   HARVARD UNIV, SCH PUBL HLTH, DEPT EPIDEMIOL, BOSTON, MA 02115 USA.
C3 Uppsala University; Uppsala University Hospital; Uppsala University; Uppsala University; Uppsala University Hospital; Harvard University; Harvard T.H. Chan School of Public Health
RP UNIV UPPSALA HOSP, CANC EPIDEMIOL UNIT, S-75185 UPPSALA, SWEDEN.
FU NCI NIH HHS [EDC-2 1 R01 CA50959-01A2] Funding Source: Medline
CR ADAMI HO, 1992, CANCER CAUSE CONTROL, V3, P419, DOI 10.1007/BF00051354
   [Anonymous], 1988, IARC MONOGRAPHS ON THE EVALUATION OF CARCINOGENIC RISKS TO HUMANS, V44, P0
   BOEING H, 1991, INT J CANCER, V47, P858, DOI 10.1002/ijc.2910470612
   BUIATTI E, 1989, INT J CANCER, V44, P611, DOI 10.1002/ijc.2910440409
   COMSTOCK GW, 1988, AM J EPIDEMIOL, V127, P114, DOI 10.1093/oxfordjournals.aje.a114771
   CORREA P, 1985, JNCI-J NATL CANCER I, V75, P645
   DESTEFANI E, 1990, REV EPIDEMIOL SANTE, V38, P297
   DYKE GW, 1992, INT J CANCER, V52, P847, DOI 10.1002/ijc.2910520602
   GRAHAM S, 1990, NUTR CANCER, V13, P19, DOI 10.1080/01635589009514042
   HAMMOND ECUYLER, 1966, NAT CANCER INST MONOGR, V19, P127
   HANSSON LE, 1993, INT J CANCER, V55, P181, DOI 10.1002/ijc.2910550203
   Hirayama T, 1991, LIFE-STYLE AND MORTALITY. A LARGE-SCALE CENSUS-BASED COHORT STUDY IN JAPAN, V47, P1637, DOI 10.2307/2532426
   HOFFMANN D, 1985, CANCER RES, V45, P935
   Hornig D H, 1985, INT J VITAM NUTR RES SUPPL, V27, P139
   HOSHIYAMA Y, 1992, CANCER CAUSE CONTROL, V3, P441, DOI 10.1007/BF00051357
   HOWSON CP, 1986, EPIDEMIOL REV, V8, P1
   JEDRYCHOWSKI W, 1986, INT J CANCER, V37, P837, DOI 10.1002/ijc.2910370607
   KABAT GC, 1993, CANCER CAUSE CONTROL, V4, P123, DOI 10.1007/BF00053153
   KAHN HAROLD A, 1966, NAT CANCER INST MONOGR, V19, P1
   KATO I, 1992, JPN J CANCER RES, V83, P568, DOI 10.1111/j.1349-7006.1992.tb00127.x
   KATO I, 1990, CANCER RES, V50, P6559
   KNELLER RW, 1991, CANCER, V68, P672, DOI 10.1002/1097-0142(19910801)68:3<672::AID-CNCR2820680339>3.0.CO;2-T
   KNELLER RW, 1992, JNCI-J NATL CANCER I, V84, P1261, DOI 10.1093/jnci/84.16.1261
   KONO S, 1987, JPN J CANCER RES, V78, P1323
   KRALL EA, 1989, AM J PUBLIC HEALTH, V79, P200, DOI 10.2105/AJPH.79.2.200
   NOMURA A, 1990, CANCER RES, V50, P627
   OSTERDAHL BG, 1988, FOOD ADDIT CONTAM A, V5, P581
   RISCH HA, 1985, AM J EPIDEMIOL, V122, P947, DOI 10.1093/oxfordjournals.aje.a114199
   SCHECTMAN G, 1989, AM J PUBLIC HEALTH, V79, P158, DOI 10.2105/AJPH.79.2.158
   SIMPURA J, 1983, J STUD ALCOHOL, V44, P911, DOI 10.15288/jsa.1983.44.911
   STRYKER WS, 1988, AM J EPIDEMIOL, V127, P283, DOI 10.1093/oxfordjournals.aje.a114804
   TUYNS AJ, 1983, INT J CANCER, V32, P443, DOI 10.1002/ijc.2910320408
   WUWILLIAMS AH, 1990, CANCER RES, V50, P2569
   YOU WC, 1988, CANCER RES, V48, P3518
   YU GP, 1991, CANCER CAUSE CONTROL, V2, P169, DOI 10.1007/BF00056210
NR 36
TC 85
Z9 90
U1 0
U2 2
PU WILEY
PI HOBOKEN
PA 111 RIVER ST, HOBOKEN 07030-5774, NJ USA
SN 0020-7136
EI 1097-0215
J9 INT J CANCER
JI Int. J. Cancer
PD APR 1
PY 1994
VL 57
IS 1
BP 26
EP 31
DI 10.1002/ijc.2910570106
PG 6
WC Oncology
SC Oncology
GA NE128
UT WOS:A1994NE12800005
PM 8150537
DA 2025-02-23
ER

PT J
AU RISCH, HA
   JAIN, M
   MARRETT, LD
   HOWE, GR
AF RISCH, HA
   JAIN, M
   MARRETT, LD
   HOWE, GR
TI DIETARY-FAT INTAKE AND RISK OF EPITHELIAL OVARIAN-CANCER
SO JOURNAL OF THE NATIONAL CANCER INSTITUTE
LA English
DT Article
ID states case-control; collaborative analysis; women; mortality; pathogenesis; vegetarian; food
AB Background: Evidence exists that dietary fat may be a contributory factor in the development of hormone-related cancers such as ovarian cancer. Previous studies have demonstrated significantly higher circulating-estrogen levels among nonvegetarian women than among vegetarian women; the increase correlated directly with consumption of saturated fat, However, the contribution that dietary fat plays in the development of hormone-related cancers remains unresolved. Purpose: Our purpose was to evaluate whether saturated fat intake increases the risk of ovarian cancer development. Methods: Population-based sampling was used to acquire cases and controls over a 3-year period from the study area, which included the highly populated region surrounding the western end of Lake Ontario, Canada. From the Ontario Cancer Registry, all histologically confirmed, primary malignant or borderline malignant epithelial ovarian tumors first diagnosed from November 1989 through October 1992 among study-area residents aged 35-79 years were determined. In total, 631 eligible case subjects were identified, of whom 450 (71.3%) were interviewed concerning reproduction and diet; 564 randomly selected population control subjects were similarly interviewed. From the quantitative diet-history information, average daily intakes of macronutrients and micronutrients were calculated. Unconditional continuous logistic regression methods were used for analysis, with adjustment for age at interview, number of full-term pregnancies, years of oral contraceptive use, and total daily caloric intake. Results: Saturated fat consumption was associated with increasing risk of ovarian cancer (odds ratio [OR] = 1.20 for each 10 g/day of intake; 95% confidence interval [CI] = 1.03-1.40; one-sided P =.0082). No relationship was seen with intake of unsaturated fats. Egg consumption also appeared related to increased risk (OR = 1.42 for each 100 mg of egg cholesterol per day; 95% CI = 1.18-1.72; two-sided P = .0002), though this association may have resulted from disease-related changes in the dietary practices of case subjects prior to diagnosis. Consumption of vegetable fiber (but not fruit or cereal fiber) was associated with decreased risk (OR = 0.63 for each 10 g/day; 95% CI = 0.49-0.80; two-sided P =.0001). All three nutrients (saturated fat, egg cholesterol, and vegetable fiber) remained statistically significant when included in the same regression model. Conclusion: Diet may contribute to risk of ovarian cancer development. Implication: If confirmed in further studies, this association may allow women to appreciably lower their risk of ovarian cancer through dietary modifications: reducing the intake of saturated fats and eating more vegetables.
C1 UNIV TORONTO,DEPT PREVENT MED & BIOSTAT,NCI,EPIDEMIOL UNIT,TORONTO,ON,CANADA.
   ONTARIO CANC TREATMENT & RES FDN,TORONTO,ON,CANADA.
C3 University of Toronto; National Institutes of Health (NIH) - USA; NIH National Cancer Institute (NCI)
RP RISCH, HA (corresponding author), YALE UNIV,SCH MED,DEPT EPIDEMIOL & PUBL HLTH,60 COLL ST,POB 3333,NEW HAVEN,CT 06510, USA.
CR [Anonymous], 1989, DIET HLTH IMPLICATIO, V0, P0
   ARMSTRONG B, 1975, INT J CANCER, V15, P617, DOI 10.1002/ijc.2910150411
   ARMSTRONG BK, 1981, JNCI-J NATL CANCER I, V67, P761
   BAKER RJ, 1978, GLIM SYSTEM, V0, P0
   BERAL V, 1978, LANCET, V1, P1083
   BLOCK G, 1985, AM J EPIDEMIOL, V122, P27, DOI 10.1093/oxfordjournals.aje.a114084
   BOOTH M, 1989, BRIT J CANCER, V60, P592, DOI 10.1038/bjc.1989.320
   BYERS T, 1983, JNCI-J NATL CANCER I, V71, P681
   CHEN Y, 1992, INT J EPIDEMIOL, V21, P23, DOI 10.1093/ije/21.1.23
   CRAMER DW, 1984, OBSTET GYNECOL, V63, P833
   CRAMER DW, 1983, JNCI-J NATL CANCER I, V71, P717
   DEMOPOULOS RI, 1979, OBSTET GYNECOL, V54, P150
   Diem K, 1970, SCI TABLES, V0, P0
   FRANCESCHI S, 1982, AM J EPIDEMIOL, V115, P714, DOI 10.1093/oxfordjournals.aje.a113353
   GIBSON RS, 1990, PRINCIPLES NUTRITION, V0, P140
   GOLDIN BR, 1982, NEW ENGL J MED, V307, P1542, DOI 10.1056/NEJM198212163072502
   HILL P, 1976, LANCET, V2, P806
   HOWE GR, 1990, INT J CANCER, V45, P604, DOI 10.1002/ijc.2910450405
   JAIN M, 1980, AM J EPIDEMIOL, V111, P212, DOI 10.1093/oxfordjournals.aje.a112888
   JAIN M, 1989, AM J EPIDEMIOL, V129, P422, DOI 10.1093/oxfordjournals.aje.a115146
   JAIN M, 1980, INT J CANCER, V26, P757, DOI 10.1002/ijc.2910260609
   JOLY DJ, 1974, AM J EPIDEMIOL, V99, P190, DOI 10.1093/oxfordjournals.aje.a121603
   KIPNIS V, 1993, AM J EPIDEMIOL, V137, P1376, DOI 10.1093/oxfordjournals.aje.a116647
   KVALE G, 1988, INT J CANCER, V42, P246, DOI 10.1002/ijc.2910420217
   LAVECCHIA C, 1987, J NATL CANCER I, V79, P663
   LUND E, 1992, INT J EPIDEMIOL, V21, P872, DOI 10.1093/ije/21.5.872
   McCance RA, 1978, COMPOSITION FOODS, V4th, P0
   MORGAN RW, 1978, AM J EPIDEMIOL, V107, P488, DOI 10.1093/oxfordjournals.aje.a112568
   MORI M, 1988, AM J EPIDEMIOL, V128, P771, DOI 10.1093/oxfordjournals.aje.a115030
   NEWHOUSE ML, 1977, BRIT J PREV SOC MED, V31, P148
   PARAZZINI F, 1991, EUR J CANCER, V27, P594, DOI 10.1016/0277-5379(91)90226-4
   PAUL AA, 1979, J HUM NUTR, V33, P335
   ROSE DP, 1986, CANCER-AM CANCER SOC, V58, P2363, DOI 10.1002/1097-0142(19861201)58:11<2363::AID-CNCR2820581102>3.0.CO;2-#
   ROSE DP, 1985, JAMA-J AM MED ASSOC, V254, P2553, DOI 10.1001/jama.1985.03360180051009
   SHU XO, 1989, BRIT J CANCER, V59, P92, DOI 10.1038/bjc.1989.18
   SHU XO, 1989, CANCER RES, V49, P3670
   SHULTZ T D, 1983, NUTRITION AND CANCER, V4, P247, DOI 10.1080/01635588209513765
   SLATTERY ML, 1989, AM J EPIDEMIOL, V130, P497, DOI 10.1093/oxfordjournals.aje.a115363
   SNOWDON DA, 1985, JAMA-J AM MED ASSOC, V254, P356, DOI 10.1001/jama.1985.03360030046006
   SOUTHGATE DA, 1969, J SCI FOOD AGR, V20, P331, DOI 10.1002/jsfa.2740200603
   VESSEY MP, 1985, CANCER RISKS PREVENT, V0, P0
   WHITTEMORE AS, 1992, AM J EPIDEMIOL, V136, P1212, DOI 10.1093/oxfordjournals.aje.a116429
   WHITTEMORE AS, 1992, AM J EPIDEMIOL, V136, P1184, DOI 10.1093/oxfordjournals.aje.a116427
   WILLIAMS GM, 1986, SURG CLIN N AM, V66, P873
   1972, 1900, V8, V0, P0
   1989, 1900, V18, V0, P538
   1989, 1900, P33, V0, P0
NR 49
TC 116
Z9 126
U1 0
U2 4
PU NATL CANCER INSTITUTE
PI BETHESDA
PA 9030 OLD GEORGETOWN RD, BETHESDA, MD 20814
SN 0027-8874
EI 
J9 J NATL CANCER I
JI J. Natl. Cancer Inst.
PD SEP 21
PY 1994
VL 86
IS 18
BP 1409
EP 1415
DI 10.1093/jnci/86.18.1409
PG 7
WC Oncology
SC Oncology
GA PG024
UT WOS:A1994PG02400012
PM 8072035
DA 2025-02-23
ER

PT J
AU KONDO, Y
   HOMMA, Y
   ASO, Y
   KAKIZOE, T
AF KONDO, Y
   HOMMA, Y
   ASO, Y
   KAKIZOE, T
TI PROMOTIONAL EFFECT OF 2-GENERATION EXPOSURE TO A HIGH-FAT DIET ON PROSTATE CARCINOGENESIS IN ACI/SEG RATS
SO CANCER RESEARCH
LA English
DT Article
ID prenatal influences; sodium saccharin; breast-cancer; testosterone; carcinoma; japanese; n-nitrosobis(2-oxopropyl)amine; epidemiology; induction; bladder
AB Epidemiological studies have shown an association between a high-fat diet and a high mortality rate from breast, colon, and prostate cancer. However, the promotional effect of a high-fat diet on experimental carcinogenesis has not been fully established for the prostate. In this study, the effect on prostatic carcinogenesis of two-generation exposure to a high-fat diet was investigated using ACI/Seg rats, a strain with high incidence of spontaneous prostate cancer. A high-fat diet (20% corn oil) or a low-fat diet (5% corn oil) was given to mother rats during pregnancy and the newborn male rats were fed the same diets for 60 or 100 weeks after weaning. At 100 weeks, atypical hyperplasia and adenocarcinoma of the prostate were respectively found in 73.3% (11/15) and 20.0% (3/15) of the high-fat diet group and in 20.0% (3/15) acid 0% (0/15) of the low-fat diet group. There was a significant increase of atypical hyperplasia in the high-fat diet group (P < 0.05). The serum concentrations of sex hormones and the prostatic proliferative activity as measured by flow cytometry or bromodeoxyuridine labeling were not significantly affected by diet. These results showed that feeding a high-fat diet before conception and from the beginning of organogenesis had a marked promotional effect on the early stage of prostate carcinogenesis in rats.
C1 UNIV TOKYO,FAC MED,DEPT UROL,BUNKYO KU,TOKYO 113,JAPAN.
   NATL CANC CTR,CHUO KU,TOKYO 104,JAPAN.
C3 University of Tokyo; National Cancer Center - Japan
CR AKAZAKI K, 1973, J NATL CANCER I, V50, P1137, DOI 10.1093/jnci/50.5.1137
   BOSLAND MC, 1983, GENITAL SYSTEM MONOG, V5, P252
   CARROLL KK, 1987, CARCINOGENESIS, V8, P851, DOI 10.1093/carcin/8.6.851
   CARROLL KK, 1968, CAN MED ASSOC J, V98, P5900
   CARTER HB, 1990, J UROLOGY, V143, P742, DOI 10.1016/S0022-5347(17)40078-4
   EKBOM A, 1992, LANCET, V340, P1015, DOI 10.1016/0140-6736(92)93019-J
   GRAHAM S, 1983, JNCI-J NATL CANCER I, V70, P687
   GRAHAM S, 1983, CANCER RES, V43, P2409
   HEDLEY DW, 1983, J HISTOCHEM CYTOCHEM, V31, P1333, DOI 10.1177/31.11.6619538
   HIRAYAMA T, 1993, LANCET, V341, P185, DOI 10.1016/0140-6736(93)90053-J
   HOMMA Y, 1991, FOOD CHEM TOXICOL, V29, P373, DOI 10.1016/0278-6915(91)90076-J
   ISAACS JT, 1984, CANCER RES, V44, P5785
   Kritchevsky D, 1988, PROGRESS IN DIET AND NUTRITION, V0, P188
   MUIR C, 1987, IARC SCI PUBL, V88, P796
   MUIR CS, 1991, ACTA ONCOL, V30, P133, DOI 10.3109/02841869109092336
   NOBLE RL, 1959, CANCER RES, V19, P1125
   PIENTA KJ, 1993, ANN INTERN MED, V118, P793, DOI 10.7326/0003-4819-118-10-199305150-00007
   POLLARD M, 1986, CANCER LETT, V32, P223, DOI 10.1016/0304-3835(86)90123-0
   POUR PM, 1991, CANCER RES, V51, P4757
   Reddy B S, 1980, ADV CANCER RES, V32, P237, DOI 10.1016/S0065-230X(08)60363-2
   ROE FJC, 1981, P NUTR SOC, V40, P57, DOI 10.1079/PNS19810010
   Rogers A, 1986, DIETARY FAT CANC, V0, P255
   ROSE DP, 1986, CANCER-AM CANCER SOC, V58, P2363, DOI 10.1002/1097-0142(19861201)58:11<2363::AID-CNCR2820581102>3.0.CO;2-#
   ROSS R, 1986, JNCI-J NATL CANCER I, V76, P45
   SEVERSON RK, 1989, CANCER RES, V49, P1857
   SHIMIZU H, 1991, BRIT J CANCER, V63, P963, DOI 10.1038/bjc.1991.210
   SHIRAI T, 1991, CARCINOGENESIS, V12, P2169, DOI 10.1093/carcin/12.11.2169
   STELLMAN SD, 1994, CANCER, V73, P1270, DOI 10.1002/1097-0142(19940215)73:4<1270::AID-CNCR2820730423>3.0.CO;2-Y
   TAGAWA Y, 1989, J TOXICOL PATHOL, V2, P49
   TAYLOR JM, 1980, TOXICOL APPL PHARM, V54, P57, DOI 10.1016/0041-008X(80)90008-3
   TOBISU K, 1990, 1ST P WORKSH PROST C, V0, P4
   VINDELOV LL, 1983, CYTOMETRY, V3, P323, DOI 10.1002/cyto.990030503
   Watson AF, 1930, BRIT J EXP PATHOL, V11, P311
   YATANI R, 1982, INT J CANCER, V29, P611, DOI 10.1002/ijc.2910290602
NR 35
TC 39
Z9 39
U1 0
U2 4
PU AMER ASSOC CANCER RESEARCH
PI PHILADELPHIA
PA PUBLIC LEDGER BLDG, SUITE 816, 150 S. INDEPENDENCE MALL W., PHILADELPHIA, PA 19106
SN 0008-5472
EI 
J9 CANCER RES
JI Cancer Res.
PD DEC 1
PY 1994
VL 54
IS 23
BP 6129
EP 6132
DI 
PG 4
WC Oncology
SC Oncology
GA PU942
UT WOS:A1994PU94200025
PM 7525054
DA 2025-02-23
ER

PT J
AU DAY, GL
   SHORE, RE
   BLOT, WJ
   MCLAUGHLIN, JK
   AUSTIN, DF
   GREENBERG, RS
   LIFF, JM
   PRESTONMARTIN, S
   SARKAR, S
   SCHOENBERG, JB
   FRAUMENI, JF
AF DAY, GL
   SHORE, RE
   BLOT, WJ
   MCLAUGHLIN, JK
   AUSTIN, DF
   GREENBERG, RS
   LIFF, JM
   PRESTONMARTIN, S
   SARKAR, S
   SCHOENBERG, JB
   FRAUMENI, JF
TI DIETARY FACTORS AND 2ND PRIMARY CANCERS - A FOLLOW-UP OF ORAL AND PHARYNGEAL CANCER-PATIENTS
SO NUTRITION AND CANCER-AN INTERNATIONAL JOURNAL
LA English
DT Article
ID risk-factors; prevention; surrogate; smoking; agents
AB To investigate the possible relationship between dietary factors and the development of multiple primary cancer, a nested case-control study was carried out within a cohort of 1,090 oral and pharyngeal cancer patients. This patient group, enrolled in 1984-1985 in a population-based case-control study conducted in four areas of the United States, was followed up through June 1989 for the occurrence of second primary cancer. Information on a number of risk factors, including diet, ascertained from interviews conducted at baseline (1984-1985) and at follow-up were compared between 80 patients with histologically confirmed second primary cancers (39% in the upper aerodigestive tract, 32% in the lung 29% elsewhere) and 189 sex- and survival matched control patients free of second cancers. Although few significant trends emerged, the results were suggestive of a protective effect provided by higher intake of vegetables. Risk of second primary cancers was 40-60% lower among those with the highest levels of intake for total vegetables and most vegetable subgroups, including dark yellow, cruciferous, and green leafy vegetables and legumes. Risks were also nonsignificantly lower among those with high consumption of vitamin C and carotenoids, with the adverse effects of alcohol being most evident among heavy drinkers with low vitamin Cor carotenoid intake. There was also some evidence of an interaction between smoking and vitamin C consumption, but numbers of nonsmokers were small. Among other dietary factors considered, positive associations were found with increasing consumption of meats, liver, and retinol. The findings suggest that dietary factors contribute along with alcohol and smoking to the excess risks of second primary cancers among patients with oral and pharyngeal cancers.
C1 NCI,DIV CANC ETIOL,EPIDEMIOL & BIOSTAT PROGRAM,BETHESDA,MD 20892.
   NYU,MED CTR,NEW YORK,NY 10016.
   CALIF DEPT HLTH SERV,EMERYVILLE,CA 94608.
   EMORY UNIV,SCH PUBL HLTH,ATLANTA,GA 30329.
   UNIV SO CALIF,LOS ANGELES,CA 90033.
   NEW JERSEY DEPT HLTH,TRENTON,NJ 08625.
C3 National Institutes of Health (NIH) - USA; NIH National Cancer Institute (NCI); New York University; California Department of Health Care Services; Emory University; University of Southern California; New Jersey Department of Health & Senior Services
CR BERTRAM JS, 1987, CANCER RES, V47, P3012
   BLOCK G, 1986, AM J EPIDEMIOL, V124, P453, DOI 10.1093/oxfordjournals.aje.a114416
   BLOT WJ, 1988, CANCER RES, V48, P3282
   BOONE CW, 1990, CANCER RES, V50, P2
   BRESLOW NE, 1980, IARC32 SCI PUBL, V1, P0
   BROWN LM, 1988, JNCI-J NATL CANCER I, V80, P1620, DOI 10.1093/jnci/80.20.1620
   DAY GL, 1994, J NATL CANCER I, V86, P131, DOI 10.1093/jnci/86.2.131
   FRANCHESI S, 1991, INT J CANCER, V40, P20
   FRANCO EL, 1991, J CLIN EPIDEMIOL, V44, P615, DOI 10.1016/0895-4356(91)90021-Z
   FRANCO EL, 1989, INT J CANCER, V43, P992, DOI 10.1002/ijc.2910430607
   FREUDENHEIM JL, 1989, EPIDEMIOL REV, V11, P229, DOI 10.1093/oxfordjournals.epirev.a036039
   GOODMAN MT, 1992, EPIDEMIOLOGY, V3, P288, DOI 10.1097/00001648-199207000-00004
   GRIDLEY G, 1990, NUTR CANCER, V14, P219, DOI 10.1080/01635589009514096
   GRIDLEY G, 1992, AM J EPIDEMIOL, V135, P1083, DOI 10.1093/oxfordjournals.aje.a116208
   HONG WK, 1990, NEW ENGL J MED, V323, P795, DOI 10.1056/NEJM199009203231205
   LAVECCHIA C, 1991, INT J EPIDEMIOL, V20, P39, DOI 10.1093/ije/20.1.39
   LIPPMAN SM, 1987, CANCER TREAT REP, V71, P391
   McLaughlin J K, 1990, EPIDEMIOLOGY, V1, P408, DOI 10.1097/00001648-199009000-00013
   MCLAUGHLIN JK, 1988, JNCI-J NATL CANCER I, V80, P1237, DOI 10.1093/jnci/80.15.1237
   METZNER HL, 1989, J CLIN EPIDEMIOL, V42, P367, DOI 10.1016/0895-4356(89)90041-3
   NAESSENS JM, 1986, SUGI SUPPLEMENTAL LI, V0, P306
   ROSSING MA, 1989, INT J CANCER, V44, P593, DOI 10.1002/ijc.2910440406
   SAMET JM, 1989, AM J CLIN NUTR, V50, P1139, DOI 10.1093/ajcn/50.5.1139
   Warren S, 1932, AM J CANCER, V16, P1358
   WYNDER EL, 1977, CANCER, V40, P1872, DOI 10.1002/1097-0142(197710)40:4+<1872::AID-CNCR2820400817>3.0.CO;2-#
   1988, 1900, V44, V0, P0
   1986, 1900, V38, V0, P0
NR 28
TC 45
Z9 46
U1 0
U2 3
PU LAWRENCE ERLBAUM ASSOC INC
PI MAHWAH
PA 10 INDUSTRIAL AVE, MAHWAH, NJ 07430-2262
SN 0163-5581
EI 
J9 NUTR CANCER
JI Nutr. Cancer
PD JUN 15
PY 1994
VL 21
IS 3
BP 223
EP 232
DI 10.1080/01635589409514321
PG 10
WC Oncology; Nutrition & Dietetics
SC Oncology; Nutrition & Dietetics
GA NN828
UT WOS:A1994NN82800004
PM 8072876
DA 2025-02-23
ER

PT J
AU KAMPMAN, E
   VANTVEER, P
   HIDDINK, GJ
   VANAKENSCHNEIJDER, P
   KOK, FJ
   HERMUS, RJJ
AF KAMPMAN, E
   VANTVEER, P
   HIDDINK, GJ
   VANAKENSCHNEIJDER, P
   KOK, FJ
   HERMUS, RJJ
TI FERMENTED DAIRY-PRODUCTS, DIETARY CALCIUM AND COLON-CANCER - A CASE-CONTROL STUDY IN THE NETHERLANDS
SO INTERNATIONAL JOURNAL OF CANCER
LA English
DT Article
ID breast-cancer; phosphate; risk; fat
AB To examine whether the consumption of fermented dairy products or the dietary intake of calcium decreases colon cancer risk, a case-control study was conducted in The Netherlands. Dietary patterns were assessed in detail (for cases before diagnosis or symptoms occurred) using a structured dietary history questionnaire. After adjustment for potential confounding variables, consumption of fermented diary products, hard cheese and unfermented dairy products was not significantly associated with risk of colon cancer: an odds ratio (OR) of I.I. was found for individuals consuming more than one serving of fermented dairy products per day as compared to those consuming less than 10% of one serving a day. Adjustment for dietary calcium attenuated the associations. Total dietary calcium was positively but non-significantly associated with colon cancer risk after adjustment for age, gender, urbanization level and total energy intake. Additional adjustment for a positive family history of colorectal cancer, cholecystectomy and energy-adjusted intake of total fat, dietary fibre, vitamin C and alcohol increased the association. No differences were observed between calcium from fermented and from unfermented dairy sources. the observed associations for fermented dairy products and dietary calcium differed between men and women: positive significant associations were observed in men, while in women non-significant inverse associations were found. Our results do not support the hypothesis that an increased intake of commercially available, commonly used fermented dairy products or dietary calcium decreases the risk of colon cancer. (C) 1994 Wiley-Liss, Inc.
C1 DAIRY FDN NUTR & HLTH,MAARSSEN,NETHERLANDS.
   AGR UNIV WAGENINGEN,DEPT EPIDEMIOL & PUBL HLTH,WAGENINGEN,NETHERLANDS.
C3 Wageningen University & Research
RP KAMPMAN, E (corresponding author), TNO,NUTR & FOOD RES INST,DEPT EPIDEMIOL,POB 360,3700 AJ ZEIST,NETHERLANDS.
CR BOSTICK RM, 1993, AM J EPIDEMIOL, V137, P1302, DOI 10.1093/oxfordjournals.aje.a116640
   BUSET M, 1986, CANCER RES, V46, P5426
   DEMESQUITA HBB, 1990, INT J CANCER, V48, P540
   FRIEDENREICH CM, 1993, J CLIN EPIDEMIOL, V46, P1009, DOI 10.1016/0895-4356(93)90168-Z
   GARLAND CF, 1991, AM J CLIN NUTR, V54, PS193, DOI 10.1093/ajcn/54.1.193S
   KAMPMAN E, 1994, AM J EPIDEMIOL, V139, P16, DOI 10.1093/oxfordjournals.aje.a116931
   LAMPE JW, 1993, GUT, V34, P531, DOI 10.1136/gut.34.4.531
   Lidbeck A, 1992, EUR J CANCER PREV, V1, P341, DOI 10.1097/00008469-199208000-00002
   Metchnikoff E, 1908, THE PROLONGATION OF LIFE: OPTIMISTIC STUDIES, V0, P0
   MEYER F, 1993, AM J EPIDEMIOL, V138, P225, DOI 10.1093/oxfordjournals.aje.a116851
   NEWMARK HL, 1984, JNCI-J NATL CANCER I, V72, P1323
   PETERS RK, 1992, CANCER CAUSE CONTROL, V3, P457, DOI 10.1007/BF00051359
   POTTER JD, 1993, EPIDEMIOL REV, V15, P499, DOI 10.1093/oxfordjournals.epirev.a036132
   RAMBAUD JC, 1993, P NUTR SOC, V52, P357, DOI 10.1079/PNS19930071
   SORENSON AW, 1988, NUTR CANCER, V11, P135, DOI 10.1080/01635588809513981
   TAJIMA K, 1985, JPN J CANCER RES, V76, P705
   VANDERMEER R, 1991, AM J PHYSIOL, V260, PG142, DOI 10.1152/ajpgi.1991.260.1.G142
   VANTVEER P, 1989, CANCER RES, V49, P4020
   VANTVEER P, 1990, INT J EPIDEMIOL, V19, P12, DOI 10.1093/ije/19.1.12
   YOUNG TB, 1988, INT J CANCER, V42, P167, DOI 10.1002/ijc.2910420205
   ZIMMERMAN J, 1993, NUTR REV, V51, P109
   1990, 1900, V246, V0, P0
NR 23
TC 41
Z9 46
U1 0
U2 3
PU WILEY-LISS
PI NEW YORK
PA DIV JOHN WILEY & SONS INC 605 THIRD AVE, NEW YORK, NY 10158-0012
SN 0020-7136
EI 
J9 INT J CANCER
JI Int. J. Cancer
PD OCT 15
PY 1994
VL 59
IS 2
BP 170
EP 176
DI 10.1002/ijc.2910590205
PG 7
WC Oncology
SC Oncology
GA PM265
UT WOS:A1994PM26500004
PM 7927914
DA 2025-02-23
ER

PT J
AU LAVECCHIA, C
   DAVANZO, B
   FRANCESCHI, S
   NEGRI, E
   PARAZZINI, F
   DECARLI, A
AF LAVECCHIA, C
   DAVANZO, B
   FRANCESCHI, S
   NEGRI, E
   PARAZZINI, F
   DECARLI, A
TI MENSTRUAL AND REPRODUCTIVE FACTORS AND GASTRIC-CANCER RISK IN WOMEN
SO INTERNATIONAL JOURNAL OF CANCER
LA English
DT Article
ID progesterone receptors; estradiol; estrogen
AB To understand possible correlates of the systematically higher gastric-cancer rates in males than in females, we investigated the role of menstrual, reproductive and hormonal factors in females, using data from a case-control study conducted in Northern Italy, Cases were 229 post-menopausal women with incident, histologically confirmed gastric cancer, and controls were 614 post-menopausal women in hospital for acute, nonneoplastic, non-digestive-tract conditions. After allowance for age, education, family history, and selected dietary correlates of stomach cancer, a reduced gastric-cancer risk was observed in women with later menopause (odds ratio, OR = 0.6, p value for trend <0.05), and longer duration of fertile life (OR = 0.7, but the trend in risk was not significant). The risk of gastric cancer was elevated in multiparous women (OR = 1.7 for 3 and 1.9 for greater than or equal to 4 births as compared to nulliparae). No association was observed with age at menarche, age at first birth, and with number of spontaneous or induced abortions. Ever-users of oral contraceptives had a non-significant increased risk (OR = 1.3), and users of oestrogen-replacement treatment a non-significant reduced risk (OR = 0.5). Although the association with each factor was moderate, and the interpretation of these findings is not straightforward, these results are compatible with the hypothesis that some role is played by (endogenous and exogenous) female hormones in the process of gastric carcinogenesis. (C) 1994 Wiley-Liss, Inc.
C1 UNIV MILAN,IST NAZL TUMORI,IST BIOMETRIA & STAT MED,I-20133 MILAN,ITALY.
   CTR RIFERIMENTO ONCOL,I-33081 AVIANO,ITALY.
   UNIV MILAN,OSTETRICO GINECOL CLIN 1,I-20129 MILAN,ITALY.
C3 Fondazione IRCCS Istituto Nazionale Tumori Milan; University of Milan; IRCCS Aviano (CRO); University of Milan
RP LAVECCHIA, C (corresponding author), IST RIC FARMACOL MARIO NEGRI,VIA ERITREA 62,I-20157 MILAN,ITALY.
CR BEAN JA, 1979, AM J EPIDEMIOL, V109, P181, DOI 10.1093/oxfordjournals.aje.a112673
   Breslow NE, 1980, ANAL CASE CONTROL ST, V0, P0
   FURUKAWA H, 1982, CANCER RES, V42, P5181
   HOWSON CP, 1986, EPIDEMIOL REV, V8, P1
   KOJIMA O, 1991, CANCER-AM CANCER SOC, V67, P2401, DOI 10.1002/1097-0142(19910501)67:9<2401::AID-CNCR2820670931>3.0.CO;2-H
   LAVECCHIA C, 1994, CANCER EPIDEM BIOMAR, V3, P393
   LAVECCHIA C, 1987, INT J CANCER, V40, P484, DOI 10.1002/ijc.2910400409
   LAVECCHIA C, 1990, DRUG SAFETY, V5, P436, DOI 10.2165/00002018-199005060-00004
   Levi F, 1994, EUR J CANCER PREV, V3, P109, DOI 10.1097/00008469-199403000-00004
   LEVIN RM, 1992, PHARMACOLOGY, V45, P117, DOI 10.1159/000138987
   LUQMANI Y, 1989, INT J CANCER, V44, P806, DOI 10.1002/ijc.2910440510
   NISHI K, 1987, CANCER-AM CANCER SOC, V59, P1328, DOI 10.1002/1097-0142(19870401)59:7<1328::AID-CNCR2820590716>3.0.CO;2-C
   PALLI D, 1994, INT J CANCER, V56, P812, DOI 10.1002/ijc.2910560609
   PLESKO I, 1985, INT J CANCER, V36, P529, DOI 10.1002/ijc.2910360502
   SICA V, 1984, CANCER RES, V44, P4670
   SKEGG DCG, 1988, AM J EPIDEMIOL, V127, P205, DOI 10.1093/oxfordjournals.aje.a114796
   TOKUNAGA A, 1986, CANCER-AM CANCER SOC, V57, P1376, DOI 10.1002/1097-0142(19860401)57:7<1376::AID-CNCR2820570722>3.0.CO;2-Z
   WU CW, 1990, CANCER-AM CANCER SOC, V65, P1396, DOI 10.1002/1097-0142(19900315)65:6<1396::AID-CNCR2820650625>3.0.CO;2-2
NR 18
TC 63
Z9 66
U1 0
U2 1
PU WILEY-LISS
PI NEW YORK
PA DIV JOHN WILEY & SONS INC 605 THIRD AVE, NEW YORK, NY 10158-0012
SN 0020-7136
EI 
J9 INT J CANCER
JI Int. J. Cancer
PD DEC 15
PY 1994
VL 59
IS 6
BP 761
EP 764
DI 10.1002/ijc.2910590609
PG 4
WC Oncology
SC Oncology
GA QF916
UT WOS:A1994QF91600008
PM 7989115
DA 2025-02-23
ER

PT J
AU LEE, LT
   LEE, WC
   LIN, RS
   CHEN, SC
   CHEN, CY
   LUH, KT
   CHEN, CJ
AF LEE, LT
   LEE, WC
   LIN, RS
   CHEN, SC
   CHEN, CY
   LUH, KT
   CHEN, CJ
TI AGE-PERIOD-COHORT ANALYSIS OF LUNG-CANCER MORTALITY IN TAIWAN, 1966-1990
SO ANTICANCER RESEARCH
LA English
DT Article
DE AGE-PERIOD-COHORT ANALYSIS; LUNG CANCER; TAIWAN
ID models; trends; risk
AB The specific aim of this study was to examine the effects of age, calender period of death, and birth cohort in lung cancer mortality in Taiwan over the period 1966-1990. A log-lineal model modified from the method of Osmond and Gardner was used. Age is the most important predictor of lung cancer mortality according to the model. The oldest age group of 75-79 years old had a lung cancer mortality 185.3 and 79.2 times those for the youngest age group of 30-34 for males and females, respectively. There was also a significant cohort effect. The birth cohorts at the highest risk of lung cancer death were those born around 1931 for males and 1921 for females. A leveled off or declined trend of lung cancer mortality was observed for more recent cohorts. Parameters of the period factor showed an increasing lung cancer mortality from 1966 to 1990. In addition to the adverse effect of cigarette smoking, dietary and environmental factors should be taken into consideration in interpreting the results.
C1 NATL TAIWAN UNIV, COLL PUBL HLTH, INST PUBL HLTH, TAIPEI, TAIWAN.
   NATL TAIWAN UNIV, COLL MED, DEPT INTERNAL MED, TAIPEI, TAIWAN.
   ACAD SINICA, INST BIOMED SCI, TAIPEI, TAIWAN.
C3 National Taiwan University; National Taiwan University; Academia Sinica - Taiwan
RP NATL TAIWAN UNIV HOSP, COLL MED, DEPT FAMILY MED, 7 SHUNG SHAN S ROAD, TAIPEI, TAIWAN.
CR AXELSON O, 1990, ANN NY ACAD SCI, V609, P165, DOI 10.1111/j.1749-6632.1990.tb32065.x
   CHEN CJ, 1990, ANTICANCER RES, V10, P971
   CLAYTON D, 1987, STAT MED, V6, P469, DOI 10.1002/sim.4780060406
   DOLL R, 1971, J R STAT SOC SER A-G, V134, P133, DOI 10.2307/2343871
   Frost WH, 1939, AM J HYG, V30, P91, DOI 10.1093/oxfordjournals.aje.a118570
   Ger Luo-Ping, 1992, JOURNAL OF THE FORMOSAN MEDICAL ASSOCIATION, V91, P0
   HOEL DG, 1992, JNCI-J NATL CANCER I, V84, P313, DOI 10.1093/jnci/84.5.313
   KUPPER LL, 1985, J CHRON DIS, V38, P811, DOI 10.1016/0021-9681(85)90105-5
   LEE WC, 1990, INT J EPIDEMIOL, V19, P839, DOI 10.1093/ije/19.4.839
   LEVI F, 1987, INT J CANCER, V40, P439, DOI 10.1002/ijc.2910400402
   LUBIN JH, 1984, INT J CANCER, V33, P569, DOI 10.1002/ijc.2910330504
   MACMAHON B, 1958, J CHRONIC DIS, V7, P24, DOI 10.1016/0021-9681(58)90181-4
   MOOLGAVKAR SH, 1979, JNCI-J NATL CANCER I, V62, P493, DOI 10.1093/jnci/62.3.493
   MUMFORD JL, 1989, ENVIRON INT, V15, P315, DOI 10.1016/0160-4120(89)90044-5
   Osmond C, 1982, STAT MED, V1, P245, DOI 10.1002/sim.4780010306
   PETO R, 1977, ORIGINS HUMAN CANCER, V0, P1403
   POSKANZER DC, 1963, J CHRON DIS, V16, P961, DOI 10.1016/0021-9681(63)90098-5
   SILVERBERG E, 1987, CA-CANCER J CLIN, V37, P2
   SUSSER M, 1962, LANCET, V0, P24
   WALD N, 1981, BMJ-BRIT MED J, V282, P763, DOI 10.1136/bmj.282.6266.763
   WATERHOUSE J, 1976, CANCER INCIDENCE 5 C, V3, P0
   YANG SP, 1984, JPN J CLIN ONCOL, V14, P7
   YATES PO, 1964, LANCET, V1, P65
NR 27
TC 6
Z9 6
U1 0
U2 3
PU INT INST ANTICANCER RESEARCH
PI ATHENS
PA EDITORIAL OFFICE 1ST KM KAPANDRITIOU-KALAMOU RD KAPANDRITI, PO BOX 22, ATHENS 19014, GREECE
SN 0250-7005
EI 1791-7530
J9 ANTICANCER RES
JI Anticancer Res.
PD MAR-APR 15
PY 1994
VL 14
IS 2B
BP 673
EP 676
DI 
PG 4
WC Oncology
SC Oncology
GA NR465
UT WOS:A1994NR46500012
PM 8010725
DA 2025-02-23
ER

PT J
AU ZHANG, JH
   LUPTON, JR
AF ZHANG, JH
   LUPTON, JR
TI DIETARY-FIBERS STIMULATE COLONIC CELL-PROLIFERATION BY DIFFERENT MECHANISMS AT DIFFERENT SITES
SO NUTRITION AND CANCER-AN INTERNATIONAL JOURNAL
LA English
DT Article
ID chain fatty-acids; protein kinase-c; wheat bran; rats; carcinogenesis; cancer; ph; epithelium; modulation; tumors
AB The effect of dietary fiber type (cellulose, pectin, or oat bran) on colonic short-chain fatty acids (SCFA), luminal pH, and epithelial cell proliferation was examined in 60 male Sprague-Dawley rats. In vivo cell proliferation was measured by [H-3]thymidine incorporation into DNA, pH was measured in vivo, and luminal SCFA were determined by gas chromatography. The pectin and oat bran diets produced higher concentrations of all types of SCFA and total SCFA than cellulose at every site. The higher the SCFA concentration, the lower was the pH at each site. In the cecum, the concentration of SCFA was positively associated with the number of cells per crypt column (r = 0.961), total cells per crypt (r = 0.963), and the proliferative zone (r = 0.845). In contrast, in the distal colon, there was no significant correlation between SCFA concentration and measurements of cell proliferation. These data suggest that fiber stimulates cecal cell proliferation through the production of SCFA. The effects of fiber on distal colonic cytokinetics are likely mediated through a different mechanism.
C1 TEXAS A&M UNIV,FAC NUTR,COLLEGE STN,TX 77843.
C3 Texas A&M University System; Texas A&M University College Station
FU NCI NIH HHS [CA-61750] Funding Source: Medline
CR [Anonymous], 1989, DIET HLTH IMPLICATIO, V0, P0
   BARBOLT TA, 1978, P SOC EXP BIOL MED, V157, P656, DOI 10.3181/00379727-157-40115
   BAUER HG, 1981, CANCER RES, V41, P2518
   BOFFA LC, 1992, CANCER RES, V52, P5906
   CHANG WC, 1994, J NUTR, V124, P181, DOI 10.1093/jn/124.2.181
   COHEN SM, 1990, SCIENCE, V249, P1007, DOI 10.1126/science.2204108
   CRAVEN PA, 1987, J CLIN INVEST, V79, P532, DOI 10.1172/JCI112844
   FARBER E, 1984, CANCER RES, V44, P5463
   GAZZANIGA JM, 1987, NUTR RES, V7, P1261, DOI 10.1016/S0271-5317(87)80086-6
   HEITMAN DW, 1989, CANCER RES, V49, P5581
   JACOBS LR, 1986, CANCER RES, V46, P1727
   JACOBS LR, 1984, AM J PHYSIOL, V246, PG378, DOI 10.1152/ajpgi.1984.246.4.G378
   LEE DYK, 1993, NUTR CANCER, V20, P107, DOI 10.1080/01635589309514277
   LIPKIN M, 1988, CANCER RES, V48, P235
   LIVESEY G, 1990, AM J CLIN NUTR, V51, P617, DOI 10.1093/ajcn/51.4.617
   LUPTON JR, 1993, J NUTR, V123, P1522, DOI 10.1093/jn/123.9.1522
   LUPTON JR, 1988, J NUTR, V118, P840, DOI 10.1093/jn/118.7.840
   LUPTON JR, 1991, CEREAL FOOD WORLD, V36, P827
   MOROTOMI M, 1990, CANCER RES, V50, P3595
   REDDY BS, 1978, CANCER-AM CANCER SOC, V42, P2832, DOI 10.1002/1097-0142(197812)42:6<2832::AID-CNCR2820420644>3.0.CO;2-L
   REDDY BS, 1994, GASTROENTEROLOGY, V106, P883, DOI 10.1016/0016-5085(94)90746-3
   SAKATA T, 1987, BRIT J NUTR, V58, P95, DOI 10.1079/BJN19870073
   VISEK WJ, 1978, AM J CLIN NUTR, V31, PS216, DOI 10.1093/ajcn/31.10.S216
   WARGOVICH MJ, 1983, CARCINOGENESIS, V4, P1205, DOI 10.1093/carcin/4.9.1205
   WARGOVICH MJ, 1984, CANCER LETT, V23, P253, DOI 10.1016/0304-3835(84)90091-0
   WATANABE K, 1979, JNCI-J NATL CANCER I, V63, P141
   WILSON RB, 1977, AM J CLIN NUTR, V30, P176, DOI 10.1093/ajcn/30.2.176
NR 28
TC 47
Z9 50
U1 1
U2 5
PU LAWRENCE ERLBAUM ASSOC INC
PI MAHWAH
PA 10 INDUSTRIAL AVE, MAHWAH, NJ 07430-2262
SN 0163-5581
EI 
J9 NUTR CANCER
JI Nutr. Cancer
PD JUN 15
PY 1994
VL 22
IS 3
BP 267
EP 276
DI 10.1080/01635589409514352
PG 10
WC Oncology; Nutrition & Dietetics
SC Oncology; Nutrition & Dietetics
GA PP950
UT WOS:A1994PP95000007
PM 7877896
DA 2025-02-23
ER

PT J
AU HANSSON, LE
   NYREN, O
   BERGSTROM, R
   WOLK, A
   LINDGREN, A
   BARON, J
   ADAMI, HO
AF HANSSON, LE
   NYREN, O
   BERGSTROM, R
   WOLK, A
   LINDGREN, A
   BARON, J
   ADAMI, HO
TI NUTRIENTS AND GASTRIC-CANCER RISK - A POPULATION-BASED CASE-CONTROL STUDY IN SWEDEN
SO INTERNATIONAL JOURNAL OF CANCER
LA English
DT Article
ID stomach-cancer; diet; epidemiology; carcinogenesis; mechanisms; prevention; disease
AB A population-based case-control study of gastric cancer was conducted in areas with contrasting incidence rates in Sweden. Face-to-face interviews were carried out with 338 (74.1%) of all eligible cases and 679 (77.3%) of the selected controls. Consumption of selected nutrients during adolescence and 20 years prior to interview was estimated, together with life-time intake of vitamin supplements. Ascorbic acid and beta-carotene had an unequivocal protective effect, but alpha-tocopherol and nitrate were also negatively associated with gastric-cancer risk. In a multivariate analysis including all of these factors, only ascorbic acid remained a significant protective factor. The only macronutrient positively associated with the risk of gastric cancer was fat: intake 20 years prior to interview, but not during adolescence, was found to have a significant impact. Supplementation with vitamins almost halved the risk after adjustment for dietary intake of the corresponding vitamins. While the protective effect of vitamin C and beta-carotene could conceivably be ascribed to other agents in the diet, the strong negative association between supplementation with vitamin C and risk of gastric cancer supports the hypothesis of a protective role of this anti-oxidant. (C) 1994 Wiley-Liss, Inc.
C1 UNIV UPPSALA HOSP,DEPT SURG,S-75185 UPPSALA,SWEDEN.
   UPPSALA UNIV,DEPT STAT,UPPSALA,SWEDEN.
   UPPSALA UNIV,DEPT PATHOL,UPPSALA,SWEDEN.
   HARVARD UNIV,SCH PUBL HLTH,DEPT EPIDEMIOL,BOSTON,MA 02115.
C3 Uppsala University; Uppsala University Hospital; Uppsala University; Uppsala University; Harvard University; Harvard T.H. Chan School of Public Health
RP HANSSON, LE (corresponding author), UNIV UPPSALA HOSP,CANC EPIDEMIOL UNIT,S-75185 UPPSALA,SWEDEN.
FU NCI NIH HHS [EDC-2 1 R01 CA50959-01A2] Funding Source: Medline
CR ARROYO PL, 1992, MUTAT RES, V281, P193, DOI 10.1016/0165-7992(92)90008-6
   BARTSCH H, 1988, MUTAT RES, V202, P307, DOI 10.1016/0027-5107(88)90194-7
   Bergstrom L, 1991, VAR FODA, V43, P439
   BOEING H, 1991, INT J CANCER, V47, P858, DOI 10.1002/ijc.2910470612
   BOEING H, 1991, J CANCER RES CLIN, V117, P133, DOI 10.1007/BF01613137
   BUIATTI E, 1990, INT J CANCER, V45, P896, DOI 10.1002/ijc.2910450520
   CORREA P, 1985, JNCI-J NATL CANCER I, V75, P645
   CORREA P, 1992, CANCER RES, V52, P6735
   Fletcher J R, 1987, NUTR HEALTH, V5, P61
   Fujita S, 1977, PATHOPHYSIOLOGY OF CARCINOGENESIS IN DIGESTIVE ORGANS, V0, P21
   GEY KF, 1987, AM J CLIN NUTR, V45, P1368, DOI 10.1093/ajcn/45.5.1368
   GRAHAM S, 1990, NUTR CANCER, V13, P19, DOI 10.1080/01635589009514042
   HAENSZEL W, 1968, JNCI-J NATL CANCER I, V40, P43
   HAENSZEL W, 1985, INT J CANCER, V36, P43, DOI 10.1002/ijc.2910360108
   HANSSON LE, 1991, INT J CANCER, V47, P499, DOI 10.1002/ijc.2910470405
   HANSSON LE, 1993, INT J CANCER, V55, P181, DOI 10.1002/ijc.2910550203
   HEDDLE R, 1988, AM J PHYSIOL, V254, PG671, DOI 10.1152/ajpgi.1988.254.5.G671
   HOWE GR, 1986, AM J EPIDEMIOL, V124, P156
   JARVINEN R, 1993, INT J EPIDEMIOL, V22, P520, DOI 10.1093/ije/22.3.520
   KABAT GC, 1993, CANCER CAUSE CONTROL, V4, P123, DOI 10.1007/BF00053153
   KIPNIS V, 1993, AM J EPIDEMIOL, V137, P1376, DOI 10.1093/oxfordjournals.aje.a116647
   KNEKT P, 1992, ANN NY ACAD SCI, V30, P269
   LAVECCHIA C, 1987, INT J CANCER, V40, P484, DOI 10.1002/ijc.2910400409
   Lonberg E, 1985, VAR FODA, V37, P316
   MIRVISH SS, 1983, JNCI-J NATL CANCER I, V71, P629
   MOLLER ME, 1988, FOOD CHEM TOXICOL, V26, P841, DOI 10.1016/0278-6915(88)90024-5
   PARKER L, 1991, AM J CLIN NUTR, V53, P1050
   RISCH HA, 1985, AM J EPIDEMIOL, V122, P947, DOI 10.1093/oxfordjournals.aje.a114199
   SCHORAH CJ, 1991, AM J CLIN NUTR, V53, PS287, DOI 10.1093/ajcn/53.1.287S
   STAHELIN HB, 1991, AM J EPIDEMIOL, V133, P776
   STEHR PA, 1985, AM J EPIDEMIOL, V121, P65, DOI 10.1093/oxfordjournals.aje.a113984
   STEINMETZ KA, 1991, CANCER CAUSE CONTROL, V2, P427, DOI 10.1007/BF00054304
   WILLETT W, 1986, AM J EPIDEMIOL, V124, P17, DOI 10.1093/oxfordjournals.aje.a114366
   YOU WC, 1988, CANCER RES, V48, P351
   ZEMLA B, 1988, NUTR CANCER, V11, P1, DOI 10.1080/01635588809513964
NR 38
TC 116
Z9 121
U1 0
U2 4
PU WILEY-LISS
PI HOBOKEN
PA DIV JOHN WILEY & SONS INC, 111 RIVER ST, HOBOKEN, NJ 07030 USA
SN 0020-7136
EI 
J9 INT J CANCER
JI Int. J. Cancer
PD JUN 1
PY 1994
VL 57
IS 5
BP 638
EP 644
DI 10.1002/ijc.2910570505
PG 7
WC Oncology
SC Oncology
GA NN912
UT WOS:A1994NN91200004
PM 8194870
DA 2025-02-23
ER

PT J
AU IP, C
   LISK, DJ
AF IP, C
   LISK, DJ
TI ENRICHMENT OF SELENIUM IN ALLIUM VEGETABLES FOR CANCER PREVENTION
SO CARCINOGENESIS
LA English
DT Article
ID organosulfur compounds; genus allium; rats; carcinogenesis; selenomethionine; inhibition; sulfur
AB We previously reported that garlic cultivated with selenium fertilization is superior to regular garlic in mammary cancer prevention in the rat 7,12-dimethylbenz[a]anthracene (DMBA) model (Nutr. Cancer, 17, 279-286, 1992). A new crop of high-selenium garlic was harvested in 1992 and was used in a dose-response study to confirm the reproducibility of the product and the bioassay. Supplementation of 1 or 2 p.p.m. Se in the diet from the high-selenium garlic produced a 56% or 75% reduction respectively in the total tumor yield. Since both garlic and onion belong to the same allium family of vegetables, we were also interested in finding out whether our experience with garlic could be similarly applied to onion. A high-selenium onion crop was grown in the same season and location and with the same schedule of selenium fertilization. Two distinct differences were noted with the high-selenium onion regarding its capacity to accumulate selenium and its efficacy in cancer prevention. First, the selenium concentration in onion was considerably lower (28 p.p.m. Se dry wt) as compared to that found in garlic (110-150 p.p.m. Se). Second, given the same levels of selenium supplementation, the high-selenium onion was apparently not as powerful as the high-selenium garlic in mammary cancer inhibition. Thus different plants, even those of the same genus, may respond in their unique way to selenium fertilization and the biological benefits of selenium enrichment may vary depending on the species. Additional information from our study indicated that the high-selenium garlic/onion might provide an ideal system for delivering selenium-substituted analogs in a food form for cancer prevention: (i) they expressed a good range of anticancer activity and could be easily adapted for human consumption on a regular basis; (ii) their ingestion did not result in an excessive accumulation of tissue selenium, a concern that is associated with the standard selenium compounds such as selenite and selenomethionine; (iii) no perturbation in the maintenance of functional selenoenzymes were observed even at high levels of supplementation.
C1 CORNELL UNIV, DEPT FRUIT & VEGETABLE SCI, ITHACA, NY 14853 USA.
C3 Cornell University
RP ROSWELL PK CANC INST, DEPT SURG ONCOL, BUFFALO, NY 14263 USA.
FU NCI NIH HHS [CA 27706] Funding Source: Medline
CR BEHNE D, 1992, J NUTR, V122, P1542, DOI 10.1093/jn/122.7.1542
   ,, 1977, JOURNAL OF NUTRITION, V107, P1340
   BLOCK E, 1992, ANGEW CHEM INT EDIT, V31, P1135, DOI 10.1002/anie.199211351
   BURK RF, 1993, ANNU REV NUTR, V13, P65, DOI 10.1146/annurev.nu.13.070193.000433
   El-Bayoumy K, 1991, CANC PREVENTION, V0, P1
   FENWICK GR, 1985, CRC CR REV FOOD SCI, V22, P273, DOI 10.1080/10408398509527417
   HORVATH PM, 1983, CANCER RES, V43, P5335
   IP C, 1992, NUTR CANCER, V17, P279, DOI 10.1080/01635589209514197
   IP C, 1989, CARCINOGENESIS, V10, P921, DOI 10.1093/carcin/10.5.921
   IP C, 1993, NUTR CANCER, V20, P129, DOI 10.1080/01635589309514279
   IP C, 1992, CARCINOGENESIS, V13, P1167, DOI 10.1093/carcin/13.7.1167
   IP C, 1980, CANCER RES, V40, P2785
   IP C, 1991, CANCER RES, V51, P595
   IP C, 1994, CARCINOGENESIS, V15, P573, DOI 10.1093/carcin/15.4.573
   IP C, 1994, CARCINOGENESIS, V15, P187, DOI 10.1093/carcin/15.2.187
   Leonard JL, 1986, THYROID HORMONE META, V0, P189
   MCADAM PA, 1987, NUTR RES, V7, P601, DOI 10.1016/S0271-5317(87)80053-2
   MORRIS VC, 1970, J NUTR, V100, P1383, DOI 10.1093/jn/100.12.1383
   OLSON OE, 1975, J ASSOC OFF ANA CHEM, V58, P117
   Shrift A, 1973, ORGANIC COMPOUNDS, V0, P763
   Sparnins V L, 1986, NUTR CANCER, V8, P211
   SPARNINS VL, 1988, CARCINOGENESIS, V9, P131, DOI 10.1093/carcin/9.1.131
   WARGOVICH MJ, 1992, CANCER CHEMOPREVENTION, V0, P195
   WATTENBERG LW, 1992, CANCER RES, V52, P0
   WATTENBERG LW, 1989, CANCER RES, V49, P2689
   WELSCH CW, 1985, CANCER RES, V45, P3415
   WHANGER PD, 1988, J NUTR, V118, P846
NR 27
TC 83
Z9 88
U1 0
U2 18
PU OXFORD UNIV PRESS
PI OXFORD
PA GREAT CLARENDON ST, OXFORD OX2 6DP, ENGLAND
SN 0143-3334
EI 1460-2180
J9 CARCINOGENESIS
JI Carcinogenesis
PD SEP 15
PY 1994
VL 15
IS 9
BP 1881
EP 1885
DI 10.1093/carcin/15.9.1881
PG 5
WC Oncology
SC Oncology
GA PJ846
UT WOS:A1994PJ84600018
PM 7923581
DA 2025-02-23
ER

PT J
AU STEINBACH, G
   HEYMSFIELD, S
   OLANSEN, NE
   TIGHE, A
   HOLT, PR
AF STEINBACH, G
   HEYMSFIELD, S
   OLANSEN, NE
   TIGHE, A
   HOLT, PR
TI EFFECT OF CALORIC RESTRICTION ON COLONIC PROLIFERATION IN OBESE PERSONS - IMPLICATIONS FOR COLON-CANCER PREVENTION
SO CANCER RESEARCH
LA English
DT Article
ID male f344 rats; epithelial-cell proliferation; chemically-induced mammary; dietary-fat; environmental factors; colorectal-cancer; tumor promotion; energy-intake; risk; carcinogenesis
AB Dietary intervention to prevent colon cancer is a major health issue. At present it is not clear which dietary factors modify colon cancer risk Caloric restriction reduces the incidence of many spontaneous and carcinogen-induced tumors in rodents, but its role in human carcinogenesis is unknown. The relationships of body mass index (BMI), body composition, and resting metabolic rate (RMR) to colon cancer risk are also undefined. In this study involving obese persons, we measured the effect of reducing caloric intake on rectal cell proliferation, a biomarker in colon carcinogenesis, and studied the relation of BMI, body composition, and RMR to rectal cell proliferation. Colonic cell proliferation was measured in rectal biopsies from persons weighing more than 130% of ideal body weight. Follow-up biopsies were performed in patients who enrolled in and completed a 16-week behavior modification weight-reduction program in which caloric intake was reduced, Baseline measurements included body composition by total body electrical conductance, RMR, and BMI. Rectal biopsies were processed for autoradiography following incubation with [H-3]thymidine. Epithelial proliferation measurements were evaluable in 35 persons at baseline and in 8 persons before and after caloric restriction. Before caloric restriction, mean (+/- SD) BMI was 38 +/- 4 kg/m(2) and percentage of body fat 41 +/- 2%. Subjects reduced their caloric intake by a mean of 34 +/- 4% and their weight by 8.6 +/- 1%. Calorie restriction resulted in a 39% reduction in whole-crypt labelling index (P < 0.001) and a 57% reduction in upper crypt labelling index (P < 0.05) without reduction in crypt depth. Labelling index was unrelated to BMI, RMR, or body composition. me conclude that calorie restriction reduced rectal cell proliferation measurements-intermediate biomarkers related to colon carcinogenesis. BMI, RMR, and body composition were unrelated to colonic proliferation. Caloric restriction may have a role in colon cancer prevention.
C1 COLUMBIA UNIV,NEW YORK,NY 10025.
   ST LUKES ROOSEVELT HOSP,DEPT MED,DIV GASTROENTEROL,NEW YORK,NY 10025.
   ST LUKES ROOSEVELT HOSP,OBES RES CTR,NEW YORK,NY 10025.
C3 Columbia University; Mount Sinai West; Mount Sinai St. Luke's; Mount Sinai West; Mount Sinai St. Luke's
RP STEINBACH, G (corresponding author), UNIV TEXAS,MD ANDERSON CANC CTR,DEPT GASTROINTESTINAL MED ONCOL & DIGEST DIS,BOX 78,HOUSTON,TX 77030, USA.
FU NIA NIH HHS [AG00124] Funding Source: Medline
CR ARMSTRONG B, 1975, INT J CANCER, V15, P617, DOI 10.1002/ijc.2910150411
   BOISSONNEAULT GA, 1986, JNCI-J NATL CANCER I, V76, P335
   DESCHNER E, 1963, J CLIN INVEST, V42, P1922, DOI 10.1172/JCI104878
   DESCHNER EE, 1982, CANCER-AM CANCER SOC, V50, P1136, DOI 10.1002/1097-0142(19820915)50:6<1136::AID-CNCR2820500617>3.0.CO;2-A
   DRASAR BS, 1973, BRIT J CANCER, V27, P167, DOI 10.1038/bjc.1973.20
   GARABRANT DH, 1984, AM J EPIDEMIOL, V119, P1005, DOI 10.1093/oxfordjournals.aje.a113805
   GRAHAM S, 1988, AM J EPIDEMIOL, V128, P490, DOI 10.1093/oxfordjournals.aje.a114997
   HELLER TD, 1990, GASTROENTEROLOGY, V98, P387, DOI 10.1016/0016-5085(90)90829-P
   HILL M, 1979, LANCET, V1, P436
   HOLT PR, 1988, GASTROENTEROLOGY, V95, P1556, DOI 10.1016/S0016-5085(88)80077-5
   HUNT TE, 1957, ANAT RECORD, V127, P539, DOI 10.1002/ar.1091270305
   JAIN M, 1980, INT J CANCER, V26, P757, DOI 10.1002/ijc.2910260609
   KLURFELD DM, 1987, CANCER RES, V47, P2759
   KRITCHEVSKY D, 1990, P SOC EXP BIOL MED, V193, P35, DOI 10.3181/00379727-193-42986
   KUMAR SP, 1990, CANCER RES, V50, P5761
   KUNE GA, 1990, NUTR CANCER, V13, P9, DOI 10.1080/01635589009514041
   LEW EA, 1979, J CHRON DIS, V32, P563, DOI 10.1016/0021-9681(79)90119-X
   LIPKIN M, 1989, CANCER RES, V49, P248
   LIPKIN M, 1988, CANCER RES, V48, P235
   LIPKIN M, 1974, CANCER, V34, P878, DOI 10.1002/1097-0142(197409)34:3+<878::AID-CNCR2820340715>3.0.CO;2-R
   LIPKIN M, 1985, NEW ENGL J MED, V313, P1381, DOI 10.1056/NEJM198511283132203
   LOK E, 1988, CANCER LETT, V38, P249, DOI 10.1016/0304-3835(88)90016-X
   LYON JL, 1987, JNCI-J NATL CANCER I, V78, P853
   MARTIN SP, 1990, CANCER RES, V50, P7415
   MASKENS A, 1972, SCANDINAVIAN JOURNAL OF GASTROENTEROLOGY SUPPLEMENT, V7, P43
   MASKENS AP, 1977, JNCI-J NATL CANCER I, V58, P1221, DOI 10.1093/jnci/58.5.1221
   Moreschi C, 1909, ZEITSCHRIFT FUR IMMUNITATSFORSCHUNG UND EXPERIMENTELLE THERAPIE, V2, P651
   NOMURA A, 1985, JNCI-J NATL CANCER I, V74, P319
   POLLARD M, 1984, CANCER TREAT REP, V68, P405
   REDDY BS, 1988, CANCER RES, V48, P7079
   REDDY BS, 1987, CANCER RES, V47, P1226
   REDDY BS, 1984, JNCI-J NATL CANCER I, V72, P745
   ROSS MH, 1971, J NATL CANCER I, V47, P1095
   Rous P, 1914, J EXP MED, V20, P433, DOI 10.1084/jem.20.5.433
   STEINBACH G, 1993, CANCER RES, V53, P2745
   STEINBACH G, 1992, GASTROENTEROLOGY, V102, P0
   STEMMERMANN GN, 1984, CANCER RES, V44, P4633
   TANNENBAUM A, 1947, ANN NY ACAD SCI, V49, P5, DOI 10.1111/j.1749-6632.1947.tb30929.x
   VENA JE, 1985, AM J EPIDEMIOL, V122, P357, DOI 10.1093/oxfordjournals.aje.a114116
   WEINDRUCH R, 1986, J NUTR, V116, P641, DOI 10.1093/jn/116.4.641
   WEST DW, 1989, AM J EPIDEMIOL, V130, P883, DOI 10.1093/oxfordjournals.aje.a115421
   WILLETT WC, 1990, NEW ENGL J MED, V323, P1664, DOI 10.1056/NEJM199012133232404
NR 42
TC 48
Z9 53
U1 0
U2 3
PU AMER ASSOC CANCER RESEARCH
PI PHILADELPHIA
PA PUBLIC LEDGER BLDG, SUITE 816, 150 S. INDEPENDENCE MALL W., PHILADELPHIA, PA 19106
SN 0008-5472
EI 
J9 CANCER RES
JI Cancer Res.
PD MAR 1
PY 1994
VL 54
IS 5
BP 1194
EP 1197
DI 
PG 4
WC Oncology
SC Oncology
GA MZ092
UT WOS:A1994MZ09200014
PM 8118805
DA 2025-02-23
ER

PT J
AU HIATT, RA
   ARMSTRONG, MA
   KLATSKY, AL
   SIDNEY, S
AF HIATT, RA
   ARMSTRONG, MA
   KLATSKY, AL
   SIDNEY, S
TI ALCOHOL-CONSUMPTION, SMOKING, AND OTHER RISK-FACTORS AND PROSTATE-CANCER IN A LARGE HEALTH PLAN COHORT IN CALIFORNIA (UNITED-STATES)
SO CANCER CAUSES & CONTROL
LA English
DT Article
DE ALCOHOL DRINKING; MALES; OCCUPATIONAL DISEASES; PROSTATIC NEOPLASMS; RACE; SMOKING; UNITED STATES; VASECTOMY
AB Alcohol consumption and cigarette smoking have been suggested as possible causes of prostate cancer. We therefore examined this relation in a cohort of 43,432 men who were members of a prepaid health plan in northern California (United States) and who had received a health examination in the period from 1979 through 1985. Detailed information on demographic variables, alcohol consumption, smoking habits, medical complaints and conditions, occupation, and surgery (including vasectomy) was assessed. Symptoms of prostatism and a history of sexually transmitted diseases were abstracted from the medical records of all prostate cancer patients and of a matched subsample of randomly selected control-subjects. Alcohol consumption was associated with no elevated prostate cancer risk for the 238 men in our study in whom prostate cancer developed, but smoking one or more packs of cigarettes per day was associated with an adjusted relative risk (RR) of 1.9 (95 percent confidence interval [CI] = 1,2-3.1). Prostate cancer risk for Black men was 2.2 (CI = 1.6-3.1) when compared with that far White men, and education level was associated positively in an increasing trend (P < 0.02) up to an RR of 1.4 (CI = 0.9-2.1) among men with postgraduate education. Symptoms of prostate hypertrophy were not associated with elevated risk of prostate cancer if they occurred two or more years before the diagnosis. The finding that smoking increased the risk of prostate cancer confirms the observations of others but needs cautious interpretation because we were unable to adjust for the potential confounding effect of dietary and hormonal factors.
RP HIATT, RA (corresponding author), KAISER PERMANENTE MED CARE PROGRAM,DIV RES,3451 PIEDMONT AVE,OAKLAND,CA 94611, USA.
FU NCI NIH HHS [N01-CP-95606] Funding Source: Medline
NR 0
TC 146
Z9 161
U1 0
U2 0
PU RAPID SCIENCE PUBLISHERS
PI LONDON
PA 2-6 BOUNDARY ROW, LONDON, ENGLAND SE1 8NH
SN 0957-5243
EI 
J9 CANCER CAUSE CONTROL
JI Cancer Causes Control
PD JAN 15
PY 1994
VL 5
IS 1
BP 66
EP 72
DI 10.1007/BF01830728
PG 7
WC Oncology; Public, Environmental & Occupational Health
SC Oncology; Public, Environmental & Occupational Health
GA MR717
UT WOS:A1994MR71700009
PM 7510134
DA 2025-02-23
ER

PT J
AU PALLI, D
   CIPRIANI, F
   DECARLI, A
   GALLI, M
   SAIEVA, C
   FRAUMENI, JF
   BLOT, WJ
   BUIATTI, E
AF PALLI, D
   CIPRIANI, F
   DECARLI, A
   GALLI, M
   SAIEVA, C
   FRAUMENI, JF
   BLOT, WJ
   BUIATTI, E
TI REPRODUCTIVE HISTORY AND GASTRIC-CANCER AMONG POSTMENOPAUSAL WOMEN
SO INTERNATIONAL JOURNAL OF CANCER
LA English
DT Article
ID progesterone receptors; estrogen; population; estradiol; parity; diet
AB A total of 339 post-menopausal women with gastric cancer (GC) and 515 population controls were interviewed in a multicenter study in Italy for information on reproductive history, dietary habits and other socio-demographic variables. After adjusting for these factors, GC risk was significantly higher among women reporting menopause below age 45, while no effect was shown for age at menarche, parity, age at first livebirth, and number of abortions. When age at menopause was considered together with age at menarche for an index of fertility years, GC risk showed a significant inverse relation to duration of fertility. These results suggest a protective role for endocrine or other factors related to late age at menopause or to length of fertility. These findings may be relevant to explain the fact that rates of GC reported among females are lower than among males around the world, and suggest the need for further research into hormonal and other related risk factors. (C) 1994 Wiley-Liss, Inc.
C1 UNIV MILAN, IST STAT MED & BIOMETRIA, I-20122 MILAN, ITALY.
   IST NAZL TUMORI, I-20133 MILAN, ITALY.
   GENOA CTR STUDIO & PREVENZ ONCOL, IST TUMORI, SEZ DISTACCATA, FLORENCE, ITALY.
   NCI, BETHESDA, MD 20892 USA.
C3 University of Milan; Fondazione IRCCS Istituto Nazionale Tumori Milan; National Institutes of Health (NIH) - USA; NIH National Cancer Institute (NCI)
RP CTR STUDIO & PREVENZ ONCOL, EPIDEMIOL UNIT, VIALE A VOLTA 171, I-50131 FLORENCE, ITALY.
FU NCI NIH HHS [N01-CP-51019] Funding Source: Medline
CR [Anonymous], 1986, IARC MONOGRAPHS EVAL, V38, P0
   [Anonymous], 1992, IARC SCIENTIFIC PUBLICATIONS, V0, P0
   Aoki K, 1992, DEATH RATES FOR MALIGNANT NEOPLASMS FOR SELECTED SITES BY SEX AND FIVE-YEAR AGE GROUP IN 33 COUNTRIES 1953-57 TO 1983-87, V0, P0
   BERAL V, 1983, CIBA F SYMP, V96, P182
   Breslow NE, 1980, ANAL CASE CONTROL ST, V0, P0
   BUIATTI E, 1990, INT J CANCER, V45, P896, DOI 10.1002/ijc.2910450520
   BUIATTI E, 1989, INT J CANCER, V44, P611, DOI 10.1002/ijc.2910440409
   DECARLI A, 1991, TUMORI, V77, P1
   DEWAARD F, 1988, INT J CANCER, V41, P666, DOI 10.1002/ijc.2910410505
   FURUKAWA H, 1982, CANCER RES, V42, P5181
   HARRISON JD, 1991, BRIT J SURG, V78, P334, DOI 10.1002/bjs.1800780321
   KOJIMA O, 1991, CANCER-AM CANCER SOC, V67, P2401, DOI 10.1002/1097-0142(19910501)67:9<2401::AID-CNCR2820670931>3.0.CO;2-H
   LUQMANI Y, 1989, INT J CANCER, V44, P806, DOI 10.1002/ijc.2910440510
   MATSUI M, 1991, CANCER, V68, P305, DOI 10.1002/1097-0142(19910715)68:2<305::AID-CNCR2820680216>3.0.CO;2-A
   MURATA M, 1991, CANCER DETECT PREV, V15, P69
   NISHI K, 1987, CANCER-AM CANCER SOC, V59, P1328, DOI 10.1002/1097-0142(19870401)59:7<1328::AID-CNCR2820590716>3.0.CO;2-C
   PARKIN DM, 1993, INT J CANCER, V54, P594, DOI 10.1002/ijc.2910540413
   PLESKO I, 1985, INT J CANCER, V36, P529, DOI 10.1002/ijc.2910360502
   REMENNICK LI, 1989, INT J EPIDEMIOL, V18, P498, DOI 10.1093/ije/18.3.498
   SICA V, 1984, CANCER RES, V44, P4670
   TOKUNAGA A, 1986, CANCER-AM CANCER SOC, V57, P1376, DOI 10.1002/1097-0142(19860401)57:7<1376::AID-CNCR2820570722>3.0.CO;2-Z
   WU CW, 1990, CANCER-AM CANCER SOC, V65, P1396, DOI 10.1002/1097-0142(19900315)65:6<1396::AID-CNCR2820650625>3.0.CO;2-2
NR 23
TC 53
Z9 54
U1 0
U2 0
PU WILEY
PI HOBOKEN
PA 111 RIVER ST, HOBOKEN 07030-5774, NJ USA
SN 0020-7136
EI 1097-0215
J9 INT J CANCER
JI Int. J. Cancer
PD MAR 15
PY 1994
VL 56
IS 6
BP 812
EP 815
DI 10.1002/ijc.2910560609
PG 4
WC Oncology
SC Oncology
GA NB110
UT WOS:A1994NB11000008
PM 8119771
DA 2025-02-23
ER

PT J
AU GILES, GG
   MCNEIL, JJ
   DONNAN, G
   WEBLEY, C
   STAPLES, MP
   IRELAND, PD
   HURLEY, SF
   SALZBERG, M
AF GILES, GG
   MCNEIL, JJ
   DONNAN, G
   WEBLEY, C
   STAPLES, MP
   IRELAND, PD
   HURLEY, SF
   SALZBERG, M
TI DIETARY FACTORS AND THE RISK OF GLIOMA IN ADULTS - RESULTS OF A CASE-CONTROL STUDY IN MELBOURNE, AUSTRALIA
SO INTERNATIONAL JOURNAL OF CANCER
LA English
DT Article
ID tumors; brain; carcinogens; meninges; cancer
AB In a population-based case-control study of 416 incident gliomas in adults carried out in Melbourne, Australia, between 1987 and 1991, 409 age-sex-matched case-control pairs (243 male and 166 female) had adequate data available to examine associations between the dietary intake of N-nitroso compounds, N-nitroso precursors, other nutrients including N-nitroso inhibitors, and the risk of glioma. Dietary intakes were based on the reported frequency of consumption of 59 food items. Increased odds ratio (OR) were observed in males who consumed high levels of bacon, corned meats, apples, melons and oil. OR less than unity were observed in men consuming cabbage and cola drinks, and in women who consumed wholegrain bread, pasta, corned meat, bananas, cauliflower, broccoli, cola drinks and nuts. Generally, N-nitroso associations were greater in men and micronutrient associations were greater in women. Elevated OR in men, but not women, were associated with the intake of N-nitroso dimethylamine (NDMA), retinol and vitamin E. The intake of nitrate (largely of vegetable origin) was protective in women but not in men. When analyzed using multiple logistic regression, the association with NDMA intake in males was not modified by dietary micronutrient intakes. In females, beta carotene alone, though not directly associated with risk, modified the effect of NDMA. On balance, this study added only limited support to the N-nitroso hypothesis of glial carcinogenesis. (C) 1994 Wiley-Liss, Inc.
C1 MONASH UNIV,DEPT SOCIAL & PREVENT MED,MELBOURNE,VIC 3004,AUSTRALIA.
   AUSTIN HOSP,DEPT NEUROL,MELBOURNE,VIC,AUSTRALIA.
   HEIDELBERG HOSP,DEPT NEUROL,MELBOURNE,VIC,AUSTRALIA.
C3 Monash University; Austin Research Institute; Florey Institute of Neuroscience & Mental Health; Heidelberg Repatriation Hospital
RP GILES, GG (corresponding author), ANTICANC COUNCIL VICTORIA,CTR CANC EPIDEMIOL,1 RATHDOWNE ST,CARLTON,VIC 3035,AUSTRALIA.
CR AHLBOM A, 1986, AM J EPIDEMIOL, V124, P334, DOI 10.1093/oxfordjournals.aje.a114393
   AMES BN, 1983, SCIENCE, V221, P1256, DOI 10.1126/science.6351251
   BAGHURST KI, 1990, MED J AUSTRALIA, V153, P444, DOI 10.5694/j.1326-5377.1990.tb126148.x
   BOEING H, 1993, INT J CANCER, V53, P561, DOI 10.1002/ijc.2910530406
   BURCH JD, 1987, JNCI-J NATL CANCER I, V78, P601
   CHOI NW, 1970, AM J EPIDEMIOL, V91, P467, DOI 10.1093/oxfordjournals.aje.a121158
   MILLER AB, 1984, IARC SCI PUBL, V57, P929
   MILLS PK, 1989, NEUROEPIDEMIOLOGY, V8, P266, DOI 10.1159/000110193
   MIRVISH SS, 1986, CANCER, V58, P1842, DOI 10.1002/1097-0142(19861015)58:8+<1842::AID-CNCR2820581410>3.0.CO;2-#
   Paul AA, 1978, MCCANCE WIDDOWSONS C, V4th, P0
   PRESTONMARTIN S, 1989, CANCER RES, V49, P6137
   PRESTONMARTIN S, 1991, IARC SCI PUBL, V105, P221
   Preussmann R, 1984, IARC SCI PUBL, V57, P3
   RYAN P, 1992, INT J CANCER, V51, P20, DOI 10.1002/ijc.2910510105
   Schoenberg B, 1982, CANCER EPIDEMIOLOGY AND PREVENTION, V0, P968
   SHEPHARD SE, 1987, FOOD CHEM TOXICOL, V25, P91, DOI 10.1016/0278-6915(87)90311-5
   STRYKER WS, 1988, AM J EPIDEMIOL, V127, P283, DOI 10.1093/oxfordjournals.aje.a114804
NR 19
TC 87
Z9 92
U1 0
U2 4
PU WILEY-LISS
PI NEW YORK
PA DIV JOHN WILEY & SONS INC 605 THIRD AVE, NEW YORK, NY 10158-0012
SN 0020-7136
EI 
J9 INT J CANCER
JI Int. J. Cancer
PD NOV 1
PY 1994
VL 59
IS 3
BP 357
EP 362
DI 10.1002/ijc.2910590311
PG 6
WC Oncology
SC Oncology
GA PP776
UT WOS:A1994PP77600010
PM 7927941
DA 2025-02-23
ER

PT J
AU GAO, YT
   MCLAUGHLIN, JK
   GRIDLEY, G
   BLOT, WJ
   JI, BT
   DAI, Q
   FRAUMENI, JF
AF GAO, YT
   MCLAUGHLIN, JK
   GRIDLEY, G
   BLOT, WJ
   JI, BT
   DAI, Q
   FRAUMENI, JF
TI RISK-FACTORS FOR ESOPHAGEAL CANCER IN SHANGHAI, CHINA .2. ROLE OF DIET AND NUTRIENTS
SO INTERNATIONAL JOURNAL OF CANCER
LA English
DT Article
ID nutrition intervention trials; disease-specific mortality; vegetables; linxian; fruit; supplementation; lesions; men
AB A population-based case-control study of esophageal cancer (902 cases, 1,552 controls) in Shanghai, China, investigated the etiologic role of diet. After adjustment for cigarette smoking, alcohol consumption and other risk factors, increasing consumption of fruits, dark orange vegetables and beef or mutton was associated with statistically significant decreasing trends in risk for esophageal cancer. In general, risks were about 40% lower among those in the upper vs. lower quartiles of intake of these foods. Fivefold increases in risk were observed among those who consumed burning hot soup or porridge, with smaller excesses for preserved vegetables, salty and deep fried foods. Nutrient analysis revealed that increased dietary intake of protein, carotene, vitamins C and E and riboflavin was associated with reduced esophageal cancer risk. Our findings support the notion that the reported temporal increases in the per capita consumption of fruits, vegetables and animal products contribute to the substantial reduction in the incidence of esophageal cancer in Shanghai, particularly since cigarette and alcohol use has not decreased. (C) 1994 Wiley-Liss, Inc.
C1 NCI,DIV CANC ETIOL,EPIDEMIOL & BIOSTAT PROGRAM,ROCKVILLE,MD 20852.
   SHANGHAI CANC INST,DEPT EPIDEMIOL,SHANGHAI,PEOPLES R CHINA.
C3 National Institutes of Health (NIH) - USA; NIH National Cancer Institute (NCI); Shanghai Jiao Tong University
CR BARONE J, 1992, NUTR CANCER, V18, P31, DOI 10.1080/01635589209514202
   BLOCK G, 1992, NUTR CANCER, V18, P1, DOI 10.1080/01635589209514201
   BLOT WJ, 1993, JNCI-J NATL CANCER I, V85, P1483, DOI 10.1093/jnci/85.18.1483
   BLOT WJ, 1994, IN PRESS THORACIC ON, V0, P0
   BRESLOW NE, 1980, STATISTICAL METHODS, V1, P193
   BROWN LM, 1988, JNCI-J NATL CANCER I, V80, P1620, DOI 10.1093/jnci/80.20.1620
   CHENG KK, 1992, LANCET, V339, P1314, DOI 10.1016/0140-6736(92)91960-G
   DESTEFANI E, 1990, CANCER RES, V50, P426
   GAO YT, 1994, INT J CANCER, V58, P192, DOI 10.1002/ijc.2910580208
   GAO YT, 1994, JNCI-J NATL CANCER I, V86, P855, DOI 10.1093/jnci/86.11.855
   GAO YT, 1986, IARC SCI PUBL, V74, P115
   GHADIRIAN P, 1992, CANCER DETECT PREV, V16, P163
   HIRAYAMA T, 1979, NUTR CANCER, V1, P67
   JIN F, 1993, INT J CANCER, V53, P764, DOI 10.1002/ijc.2910530510
   LI JY, 1993, J NATL CANCER I, V85, P1492, DOI 10.1093/jnci/85.18.1492
   LU RF, 1987, TUMOR SHANGHAI, V7, P68
   Lu S H, 1991, IARC SCI PUBL, V0, P11
   Muir C S, 1992, EUR J CANCER PREV, V1, P259, DOI 10.1097/00008469-199204000-00007
   MUNOZ N, 1982, LANCET, V1, P876
   STEINMETZ KA, 1991, CANCER CAUSE CONTROL, V2, P325, DOI 10.1007/BF00051672
   STEINMETZ KA, 1991, CANCER CAUSE CONTROL, V2, P427, DOI 10.1007/BF00054304
   TUYNS A J, 1987, NUTRITION AND CANCER, V9, P81
   VICTORA CG, 1987, INT J CANCER, V39, P710, DOI 10.1002/ijc.2910390610
   WAHRENDORF J, 1988, CANCER RES, V48, P2280
   WYNDER EL, 1961, CANCER-AM CANCER SOC, V14, P389, DOI 10.1002/1097-0142(196103/04)14:2<389::AID-CNCR2820140220>3.0.CO;2-E
   YANG CS, 1984, J NATL CANCER I, V73, P1449
   YOU WC, 1988, CANCER RES, V48, P3518
   ZHEN YZ, 1991, IARC SCI PUBL, V105, P253
   ZIEGLER RG, 1981, JNCI-J NATL CANCER I, V67, P1199
   1979, 1900, V39, V0, P293
NR 32
TC 97
Z9 111
U1 0
U2 5
PU WILEY-LISS
PI NEW YORK
PA DIV JOHN WILEY & SONS INC 605 THIRD AVE, NEW YORK, NY 10158-0012
SN 0020-7136
EI 
J9 INT J CANCER
JI Int. J. Cancer
PD JUL 15
PY 1994
VL 58
IS 2
BP 197
EP 202
DI 10.1002/ijc.2910580209
PG 6
WC Oncology
SC Oncology
GA NX625
UT WOS:A1994NX62500008
PM 8026881
DA 2025-02-23
ER

PT J
AU FERNANDEZ, E
   LAVECCHIA, C
   PORTA, M
   NEGRI, E
   LUCCHINI, F
   LEVI, F
AF FERNANDEZ, E
   LAVECCHIA, C
   PORTA, M
   NEGRI, E
   LUCCHINI, F
   LEVI, F
TI TRENDS IN PANCREATIC-CANCER MORTALITY IN EUROPE, 1955-1989
SO INTERNATIONAL JOURNAL OF CANCER
LA English
DT Article
ID coffee consumption; imaging techniques; diagnosis; alcohol; diet; risk; carcinoma; accuracy; smoking
AB Trends in death certification rates from pancreatic cancer over the period 1955-1989 were analyzed for 25 European countries (excluding the former Soviet Union and a few smaller countries). In 1985-1989, rates for males ranged between 5.3/100,000 (age-standardized world population) in Spain and 10.3/100,000 in Hungary and Czechoslovakia. Other high-mortality areas were located in Northern Europe (Finland, Iceland, Ireland, Denmark) and Central Europe (Austria, Poland, Germany), whilst mortality was lower in Southern Europe (Portugal, Greece). Between 1955 and 1989, mortality rates increased in all countries considered, the change ranging between 6% in Scotland and 279% in Spainl; the rises were higher in the Mediterranean and Eastern European countries than in Northern Europe. Among females, Nordic countries such as Iceland, Sweden and Denmark had the highest mortality rates in 1985-1989 (over 6/100,000) and, as for males, Southern Europe (Spain, Portuval, Greece) appeared as a low-mortality area (around 3/100,000). During the 1955-1989 period, upward trends were observed in all the countries studied, with the highest increase in Greece, Italy, Bulgaria, Poland and Spain. A negative correlation was observed between the percent change in mortality rates between 1955-1959 and 1985-1989 and the rate in 1955-1959 among both males (r = -0.95, p < 0.001) and females (r = -0.81, p < 0.001). Thus, a systematic levelling of rates was observed in most countries, with the exception of the UK and some Nordic countries, whose rates were already high in the late 1950s. Tobacco smoking and dietary factors could account for some of the generalized upward trends. Improved diagnostic and death certification of the disease might also partially explain the observed figures. (C) 1994 Wiley-Liss, Inc.
C1 IST RIC FARMACOL MARIO NEGRI,MILAN,ITALY.
   UNIV MILAN,IST STAT MED & BIOMETRIA,I-20122 MILAN,ITALY.
   CHU VAUDOIS,INST UNIV MED SOCIALE & PREVENT,REGISTRE VAUDOIS TUMEURS,CH-1011 LAUSANNE,SWITZERLAND.
C3 Istituto di Ricerche Farmacologiche Mario Negri IRCCS; University of Milan; University of Lausanne; Centre Hospitalier Universitaire Vaudois (CHUV)
RP FERNANDEZ, E (corresponding author), UNIV AUTONOMA BARCELONA,INST MUNICIPAL INVEST MED,DEPT EPIDEMIOL & SALUT PUBL,E-08003 BARCELONA,SPAIN.
CR ALANEN KA, 1993, BRIT J CANCER, V68, P1004, DOI 10.1038/bjc.1993.469
   ARNAR DO, 1991, SCAND J GASTROENTERO, V26, P724, DOI 10.3109/00365529108998591
   FARROW DC, 1990, AM J EPIDEMIOL, V132, P423, DOI 10.1093/oxfordjournals.aje.a115677
   GUDJONSSON B, 1978, CANCER, V42, P2492
   HOWE GR, 1992, INT J CANCER, V51, P365, DOI 10.1002/ijc.2910510306
   LAVECCHIA C, 1987, INT J CANCER, V40, P309, DOI 10.1002/ijc.2910400305
   LAVECCHIA C, 1992, EUR J CANCER, V28A, P132
   LAVECCHIA C, 1991, EUR J CANCER, V27, P94, DOI 10.1016/0277-5379(91)90071-K
   Levi Fabio, 1992, WORLD HEALTH STATISTICS QUARTERLY, V45, P117
   LYON JL, 1989, INT J EPIDEMIOL, V18, P305, DOI 10.1093/ije/18.2.305
   MALATS N, 1993, J NATL CANCER I, V85, P328, DOI 10.1093/jnci/85.4.328
   NIEDERAU C, 1992, PANCREAS, V7, P66, DOI 10.1097/00006676-199201000-00011
   NIEMAN JL, 1989, J AM GERIATR SOC, V37, P97, DOI 10.1111/j.1532-5415.1989.tb05866.x
   NORELL SE, 1986, AM J EPIDEMIOL, V124, P894, DOI 10.1093/oxfordjournals.aje.a114479
   OLSEN GW, 1989, AM J PUBLIC HEALTH, V79, P1016, DOI 10.2105/AJPH.79.8.1016
   PERCY C, 1981, AM J PUBLIC HEALTH, V71, P242, DOI 10.2105/AJPH.71.3.242
   SCHADT ME, 1991, AM SURGEON, V57, P73
   SPILKER B, 1992, DRUGS NEWS PERSP, V6, P406
   VELEMA JP, 1986, EPIDEMIOL REV, V8, P28, DOI 10.1093/oxfordjournals.epirev.a036294
   WARSHAW AL, 1992, NEW ENGL J MED, V326, P455, DOI 10.1056/NEJM199202133260706
   YANKASKAS BC, 1985, INVEST RADIOL, V20, P73, DOI 10.1097/00004424-198501000-00019
   ZATONSKI WA, 1993, INT J CANCER, V53, P601, DOI 10.1002/ijc.2910530413
NR 23
TC 101
Z9 108
U1 0
U2 1
PU WILEY-LISS
PI NEW YORK
PA DIV JOHN WILEY & SONS INC 605 THIRD AVE, NEW YORK, NY 10158-0012
SN 0020-7136
EI 
J9 INT J CANCER
JI Int. J. Cancer
PD JUN 15
PY 1994
VL 57
IS 6
BP 786
EP 792
DI 10.1002/ijc.2910570605
PG 7
WC Oncology
SC Oncology
GA NR234
UT WOS:A1994NR23400004
PM 8206673
DA 2025-02-23
ER

PT J
AU WELSCH, CW
AF WELSCH, CW
TI INTERRELATIONSHIP BETWEEN DIETARY LIPIDS AND CALORIES AND EXPERIMENTAL MAMMARY-GLAND TUMORIGENESIS
SO CANCER
LA English
DT Article; Proceedings Paper
DE EXPERIMENTAL MAMMARY GLAND TUMORIGENESIS; DIETARY LIPIDS; DIETARY CALORIES; MAMMARY TUMORS IN MICE AND RATS
ID breast-cancer; fat intake; rats; exercise; risk; restriction; enhancement; tumors; energy; carcinogenesis
AB The purpose of this communication was to review and critique the studies designed to examine the interrelationship between dietary fat and calories in experimental rodent mammary gland tumorigenesis. The results of these studies clearly show that hyperalimentation of fat, either saturated or unsaturated, significantly stimulates this tumorigenic process. This has been demonstrated in an impressive array of carcinogen-induced, transplantable, spontaneous, and metastatic experimental rodent mammary gland tumor systems. The stimulatory effect of high levels of dietary fat appears to act primarily at the promotional stage of this tumorigenic process. Whether the mammary tumor stimulatory effect of high levels of dietary fat is a result of the metabolic activity of the fat per se or is due to an excessive energy (caloric) intake has been examined. Data obtained from the experimental studies that address this issue support the viewpoint that the mammary tumorigenic-enhancing activities of a high fat diet is, at least in part, through a caloric mechanism.
RP WELSCH, CW (corresponding author), MICHIGAN STATE UNIV,DEPT PHARMACOL & TOXICOL,E LANSING,MI 48824, USA.
FU NCI NIH HHS [CA-42876] Funding Source: Medline
CR AKSOY M, 1987, NUTRITION AND CANCER, V9, P227
   ALBANES D, 1987, NUTRITION AND CANCER, V9, P199
   ARMSTRONG B, 1975, INT J CANCER, V15, P617, DOI 10.1002/ijc.2910150411
   BOUTWELL RK, 1949, CANCER RES, V9, P741
   BRANDEN LM, 1986, LIPIDS, V21, P285
   BUNK B, 1992, BRIT J CANCER, V65, P845, DOI 10.1038/bjc.1992.179
   CARROLL K K, 1984, NUTRITION AND CANCER, V6, P254, DOI 10.1080/01635588509513831
   CARROLL KK, 1971, LIPIDS, V6, P415, DOI 10.1007/BF02531379
   COHEN LA, 1988, CANCER RES, V48, P4276
   COHEN LA, 1986, ANTICANCER RES, V6, P215
   DONATO K, 1985, P NATL ACAD SCI USA, V82, P4866, DOI 10.1073/pnas.82.15.4866
   Forbes EB, 1946, JOUR NUTRITION, V31, P213, DOI 10.1093/jn/32.4.397
   GOODWIN PJ, 1987, JNCI-J NATL CANCER I, V79, P473
   HENDERSON MM, 1992, CANCER RES, V52, P0
   HOWE GR, 1991, J NATL CANCER I, V83, P336, DOI 10.1093/jnci/83.5.336
   Ip C, 1990, PROG CLIN BIOL RES, V346, P107
   IP C, 1985, CANCER RES, V45, P1997
   KLURFELD DM, 1989, J NUTR, V119, P286, DOI 10.1093/jn/119.2.286
   KLURFELD DM, 1989, INT J CANCER, V43, P922, DOI 10.1002/ijc.2910430532
   KRITCHEVSKY D, 1984, CANCER RES, V44, P3174
   KUSHI LH, 1992, J NATL CANCER I, V84, P1092, DOI 10.1093/jnci/84.14.1092
   LANE HW, 1991, J NUTR, V121, P1883, DOI 10.1093/jn/121.11.1883
   MILLER AB, 1978, AM J EPIDEMIOL, V107, P499, DOI 10.1093/oxfordjournals.aje.a112569
   PRENTICE RL, 1988, JNCI-J NATL CANCER I, V80, P802, DOI 10.1093/jnci/80.11.802
   SCHATZKIN A, 1989, JAMA-J AM MED ASSOC, V261, P3284, DOI 10.1001/jama.261.22.3284
   SYLVESTER PW, 1989, J APPL PHYSIOL, V67, P804, DOI 10.1152/jappl.1989.67.2.804
   TANNENBAUM A, 1945, CANCER RES, V5, P616
   THOMPSON H J, 1985, NUTRITION AND CANCER, V7, P37, DOI 10.1080/01635588509513837
   THOMPSON HJ, 1988, CANCER RES, V48, P2720
   THOMPSON HJ, 1989, CANCER RES, V49, P1904
   TONIOLO P, 1989, JNCI-J NATL CANCER I, V81, P278, DOI 10.1093/jnci/81.4.278
   WELSCH CW, 1990, JNCI-J NATL CANCER I, V82, P1615, DOI 10.1093/jnci/82.20.1615
   WELSCH CW, 1987, AM J CLIN NUTR, V45, P192, DOI 10.1093/ajcn/45.1.192
   WELSCH CW, 1985, CANCER RES, V45, P3415
   WELSCH CW, 1977, CANCER RES, V37, P951
   WELSCH CW, 1992, CANCER RES, V52, P0
   WILLETT WC, 1987, NEW ENGL J MED, V316, P22, DOI 10.1056/NEJM198701013160105
   ZEVENBERGEN JL, 1992, NUTR CANCER, V17, P9, DOI 10.1080/01635589209514168
NR 38
TC 39
Z9 41
U1 0
U2 1
PU WILEY-LISS
PI NEW YORK
PA DIV JOHN WILEY & SONS INC 605 THIRD AVE, NEW YORK, NY 10158-0012
SN 0008-543X
EI 
J9 CANCER
JI Cancer
PD AUG 1
PY 1994
VL 74
IS 3
BP 1055
EP 1062
DI 10.1002/1097-0142(19940801)74:3+<1055::AID-CNCR2820741513>3.0.CO;2-0
PG 8
WC Oncology
SC Oncology
GA NZ821
UT WOS:A1994NZ82100011
PM 8039139
DA 2025-02-23
ER

PT J
AU IP, C
   LISK, DJ
AF IP, C
   LISK, DJ
TI BIOACTIVITY OF SELENIUM FROM BRAZIL NUT FOR CANCER PREVENTION AND SELENOENZYME MAINTENANCE
SO NUTRITION AND CANCER-AN INTERNATIONAL JOURNAL
LA English
DT Article
ID glutathione-peroxidase; molecular-biology; rats; selenomethionine; identification; metabolism
AB Brazil nut (Bertholletia excelsa) is one of very few consumable products with exceptionally high levels of selenium. The mean selenium concentrations of two shipments of Brazil nut used in the present study were determined to be 16 and 30 mu g/g. In contrast, most common foods contain much less selenium, from 0.01 to 1 mu g/g. previous research on selenium cancer chemoprevention invariably used a pure compound, whereas little information is available on the efficacy of selenium delivered naturally in a food form. This paper reports the results of two mammary cancer prevention experiments in the rat dimethylbenz[a]anthracene model by continuous feeding of selenium-rich Brazil nut (processed to a smooth-textured nut material for mixing in the diet). A dose-dependent inhibitory response was observed at dietary selenium concentrations of 1-3 mu g/g. Interestingly, Brazil nut was found to be just as powerful as sodium selenite, if not more so, at similar levels of dietary selenium intake. Mammary cancer protection by Brazil nut was associated with increased selenium retention in the liver, kidney, mammary gland, and plasma. The magnitude of tissue selenium accumulation was proportional to the amount of Brazil nut added to the diet. The nutritional biopotency of selenium in Brazil nut was also evaluated by the repletion of two selenoenzymes, glutathione peroxidase and type I 5'-deiodinase, in selenium-deficient rats. Supplementation with Brazil nut as the sole source of selenium produced an efficient gradient of enzyme restoration at 0.05-0.2 mu g/g of dietary selenium. A parallel comparison with sodium selenite indicated that the selenium in Brazil nut and selenite selenium were equally bioactive. Although at this point it can only be inferred that the above biologic effects are likely to be attributable to the high selenium content of Brazil nut, there is persuasive evidence to suggest that the models under investigation are responding to the selenium rather than to the other components of Brazil nut.
C1 CORNELL UNIV, DEPT FRUIT & VEGETABLE SCI, ITHACA, NY 14853 USA.
C3 Cornell University
RP ROSWELL PK CANC INST, DEPT SURG ONCOL, ELM & CARLTON ST, BUFFALO, NY 14263 USA.
FU NCI NIH HHS [CA-27706] Funding Source: Medline
CR ARONOW L, 1965, NATURE, V205, P1185, DOI 10.1038/2051185a0
   BECKETT GJ, 1992, BIOCHEM J, V282, P483, DOI 10.1042/bj2820483
   BEHNE D, 1990, BIOCHEM BIOPH RES CO, V173, P1143, DOI 10.1016/S0006-291X(05)80905-2
   ,, 1977, JOURNAL OF NUTRITION, V107, P1340
   BURK RF, 1991, FASEB J, V5, P2274, DOI 10.1096/fasebj.5.9.1830557
   CHANSLER MW, 1986, NUTR RES, V6, P1419, DOI 10.1016/S0271-5317(86)80027-6
   DOUGLASS JS, 1981, J NUTR, V111, P2180, DOI 10.1093/jn/111.12.2180
   El-Bayoumy K, 1991, CANC PREVENTION, V0, P1
   FURR AK, 1979, B ENVIRON CONTAM TOX, V21, P392, DOI 10.1007/BF01685442
   GANTHER HE, 1987, J AM COLL TOXICOL, V5, P1
   Goyer R, 1986, CASARETT AND DOULLS TOXICOLOGY, V3rd, P582
   HILL KE, 1991, J BIOL CHEM, V266, P10050
   HORVATH PM, 1983, CANCER RES, V43, P5335
   IP C, 1992, NUTR CANCER, V17, P279, DOI 10.1080/01635589209514197
   IP C, 1989, CARCINOGENESIS, V10, P921, DOI 10.1093/carcin/10.5.921
   IP C, 1993, NUTR CANCER, V20, P129, DOI 10.1080/01635589309514279
   IP C, 1980, CANCER RES, V40, P2785
   KERDELVEGAS F, 1964, J INVEST DERMATOL, V42, P91, DOI 10.1038/jid.1964.18
   KNIGHT SAB, 1988, J NUTR, V118, P853, DOI 10.1093/jn/118.7.853
   KRAUS RJ, 1983, BIOCHEMISTRY-US, V22, P5853, DOI 10.1021/bi00294a026
   LISK DJ, 1988, NUTR REP INT, V38, P183
   MCADAM PA, 1987, NUTR RES, V7, P601, DOI 10.1016/S0271-5317(87)80053-2
   MORRIS VC, 1970, J NUTR, V100, P1383, DOI 10.1093/jn/100.12.1383
   Nielsen FH, 1986, TRACE ELEMENTS HUMAN, Vp, P415
   OLSON OE, 1975, J ASSOC OFF ANA CHEM, V58, P117
   PAGLIA DE, 1967, J LAB CLIN MED, V70, P158
   PALMER IS, 1982, J FOOD SCI, V47, P1595, DOI 10.1111/j.1365-2621.1982.tb04990.x
   ROODA SJE, 1987, J CLIN INVEST, V79, P1740, DOI 10.1172/JCI113014
   Shrift A, 1973, ORGANIC COMPOUNDS, V0, P763
   STOEWSAND GS, 1988, NUTR REP INT, V38, P259
   SUNDE RA, 1990, ANNU REV NUTR, V10, P451, DOI 10.1146/annurev.nu.10.070190.002315
   WHANGER PD, 1988, J NUTR, V118, P846
   YANG GQ, 1983, AM J CLIN NUTR, V37, P872, DOI 10.1093/ajcn/37.5.872
   YANG JG, 1989, J NUTR, V119, P1010, DOI 10.1093/jn/119.7.1010
   YOULE RJ, 1981, AM J BOT, V68, P44, DOI 10.2307/2442990
NR 35
TC 54
Z9 58
U1 1
U2 22
PU ROUTLEDGE JOURNALS, TAYLOR & FRANCIS LTD
PI ABINGDON
PA 2-4 PARK SQUARE, MILTON PARK, ABINGDON OX14 4RN, OXON, ENGLAND
SN 0163-5581
EI 1532-7914
J9 NUTR CANCER
JI Nutr. Cancer
PD JUN 15
PY 1994
VL 21
IS 3
BP 203
EP 212
DI 10.1080/01635589409514319
PG 10
WC Oncology; Nutrition & Dietetics
SC Oncology; Nutrition & Dietetics
GA NN828
UT WOS:A1994NN82800002
PM 8072875
DA 2025-02-23
ER

PT J
AU LANG, NP
   BUTLER, MA
   MASSENGILL, J
   LAWSON, M
   STOTTS, RC
   HAUERJENSEN, M
   KADLUBAR, FF
AF LANG, NP
   BUTLER, MA
   MASSENGILL, J
   LAWSON, M
   STOTTS, RC
   HAUERJENSEN, M
   KADLUBAR, FF
TI RAPID METABOLIC PHENOTYPES FOR ACETYLTRANSFERASE AND CYTOCHROME P4501A2 AND PUTATIVE EXPOSURE TO FOOD-BORNE HETEROCYCLIC AMINES INCREASE THE RISK FOR COLORECTAL-CANCER OR POLYPS
SO CANCER EPIDEMIOLOGY BIOMARKERS & PREVENTION
LA English
DT Article
ID colon cancer; theophylline metabolism; caffeine; epidemiology; carcinoma; cyp1a2; fiber
AB The metabolic activation of food-borne heterocyclic amines to colon carcinogens in humans is hypothesized to occur via N-oxidation followed by O-acetylation to form the N-acetoxy arylamine that binds to DNA to give carcinogen-DNA adducts. These steps are catalyzed by hepatic cytochrome P4501A2 (CYP1A2) and acetyltransferase-2 (NAT-2), respectively, which are known to be polymorphic in humans. On the basis of this proposed metabolic activation pathway, patients at greatest risk to develop colorectal cancer or nonfamilial polyps should be those who possess both the rapid NAT-2 and rapid CYP1A2 phenotypes and are exposed to high dietary levels of carcinogenic heterocyclic amines. Using a method that involves caffeine administration and high pressure liquid chromatographic analysis of urinary metabolites, we have determined the CYP1A2 and NAT-2 phenotypes of 205 controls and 75 cancer/polyp cases. Exposure information was obtained using a dietary and health habits questionnaire. Both the rapid CYP1A2 and rapid NAT2 phenotypes were each slightly more prevalent in cases versus controls (57% and 52% verses 41% and 45%, respectively). However, the combined rapid CYP1A2-rapid NAT-2 phenotype was found in 35% of cases and only 16% of the controls, giving an odds ratio of 2.79 (P = 0.002). Univariate analysis of the questionnaire indicated that age, rapid-rapid phenotype, and consumption of well done red meat were associated with increased risk of colorectal neoplasia. Furthermore, a logistic regression model that included age (as a continuous variable), consumption of well done red meat, and rapid-rapid phenotype as independent covariates gave odds ratios of 1.08, 2.08, and 2.91, respectively. The odds ratios for cooked meat preference and phenotype combinations ranged from 1.00 for rare/medium preference with slow/slow phenotype to 6.45 for well done preference with rapid-rapid NAT-2/CYP1A2 phenotype. This study indicates that metabolic phenotype combined with a measure of exposure to food-borne heterocyclic amine carcinogens are important risk factors in human colorectal cancer.
C1 JL MCCLELLAN VET AFFAIRS MED CTR, LITTLE ROCK, AR 72205 USA.
   NATL CTR TOXICOL RES, JEFFERSON, AR 72079 USA.
   UNIV ARKANSAS MED SCI HOSP, COLL NURSING, LITTLE ROCK, AR 72205 USA.
C3 US Food & Drug Administration (FDA); University of Arkansas System; University of Arkansas Medical Sciences
RP UNIV ARKANSAS MED SCI HOSP, ARKANSAS CANC RES CTR, DEPT SURG, 4301 W MARKHAM, SLOT 725, LITTLE ROCK, AR 72205 USA.
CR BARSOUM GH, 1992, BRIT J SURG, V79, P581, DOI 10.1002/bjs.1800790639
   BELL DA, 1993, CARCINOGENESIS, V14, P1689, DOI 10.1093/carcin/14.8.1689
   BLOCK G, 1986, AM J EPIDEMIOL, V124, P453, DOI 10.1093/oxfordjournals.aje.a114416
   BORING CC, 1994, CA-CANCER J CLIN, V44, P7, DOI 10.3322/canjclin.44.1.7
   BURKITT DP, 1969, LANCET, V2, P1229, DOI 10.1016/S0140-6736(69)90757-0
   BUTLER MA, 1992, PHARMACOGENETICS, V2, P116, DOI 10.1097/00008571-199206000-00003
   CAMPBELL ME, 1987, CLIN PHARMACOL THER, V42, P157, DOI 10.1038/clpt.1987.126
   CORMAN ML, 1979, DIS COLON RECTUM, V22, P477, DOI 10.1007/BF02586935
   CORMAN ML, 1993, COLON RECTAL SURGERY, V0, P436
   CUMMINGS JH, 1983, LANCET, V1, P1206
   DEVERDIER MG, 1991, INT J CANCER, V49, P520, DOI 10.1002/ijc.2910490408
   FELTON JS, 1992, CANCER RES, V52, P0
   GIOVANNUCCI E, 1994, J NATL CANCER I, V86, P192, DOI 10.1093/jnci/86.3.192
   GROSS GA, 1993, CARCINOGENESIS, V14, P2313, DOI 10.1093/carcin/14.11.2313
   HAENSZEL W, 1973, J NATL CANCER I, V51, P1765, DOI 10.1093/jnci/51.6.1765
   Hosmer DSL, 1989, APPLIED LOGISTIC REGRESSION, V0, P0
   ILETT KF, 1987, CANCER RES, V47, P1466
   ILETT KF, 1994, BIOCHEM PHARMACOL, V47, P914, DOI 10.1016/0006-2952(94)90493-6
   KADERLIK KR, 1994, CARCINOGENESIS, V15, P1703, DOI 10.1093/carcin/15.8.1703
   KADLUBAR FF, 1990, PROG CLIN BIOL RES, V340, P107
   KADLUBAR FF, 1994, DRUG METAB REV, V26, P37, DOI 10.3109/03602539409029783
   KADLUBAR FF, 1994, HETEROCYCLIC AMINES, V0, P0
   KALOW W, 1991, CLIN PHARMACOL THER, V50, P508, DOI 10.1038/clpt.1991.176
   LANG NP, 1986, ARCH SURG-CHICAGO, V121, P1259, DOI 10.1001/archsurg.121.11.1259
   LIN DX, 1994, CANCER RES, V54, P4920
   McMichael A J, 1985, NATL CANCER INST MONOGR, V69, P223
   MCMICHAEL AJ, 1980, J NATL CANCER I, V65, P1201
   MILLER CA, 1985, J CLIN INVEST, V75, P1415, DOI 10.1172/JCI111843
   NAKAJIMA M, 1994, BIOMARKERS PREV, V3, P413
   PEINADO MA, 1993, INT J ONCOL, V2, P123
   POTTER JD, 1986, JNCI-J NATL CANCER I, V76, P557, DOI 10.1093/jnci/76.4.557
   POTTER JD, 1992, JAMA-J AM MED ASSOC, V268, P1573
   SCHIFFMAN MH, 1990, AM J EPIDEMIOL, V131, P376, DOI 10.1093/oxfordjournals.aje.a115508
   SHAHIDI NT, 1968, ANN NY ACAD SCI, V151, P822, DOI 10.1111/j.1749-6632.1968.tb48266.x
   STEINMETZ KA, 1991, CANCER CAUSE CONTROL, V2, P325, DOI 10.1007/BF00051672
   STEPHEN AM, 1980, NATURE, V284, P283, DOI 10.1038/284283a0
   SUGIMURA T, 1985, MUTAT RES, V150, P33, DOI 10.1016/0027-5107(85)90098-3
   SUGIMURA T, 1983, CANCER RES, V43, P2415
   TANG BK, 1994, PHARMACOGENETICS, V4, P117, DOI 10.1097/00008571-199406000-00002
   TANG BK, 1983, DRUG METAB DISPOS, V11, P218
   TANNENBAUM SR, 1994, IN PRESS ENV HLTH PE, V0, P0
   TEUNISSEN MWE, 1985, J PHARMACOL EXP THER, V233, P770
   TURESKY RJ, 1991, CARCINOGENESIS, V12, P1839, DOI 10.1093/carcin/12.10.1839
   WEBER WW, 1985, PHARMACOL REV, V37, P25
   Willett W, 1990, NUTR EPIDEMIOLOGY, V0, P3
   WILLETT WC, 1990, NEW ENGL J MED, V323, P1664, DOI 10.1056/NEJM199012133232404
   WOHLLEB JC, 1990, INT J CANCER, V46, P22, DOI 10.1002/ijc.2910460107
   ZAHM SH, 1991, AM J PUBLIC HEALTH, V81, P846, DOI 10.2105/AJPH.81.7.846
NR 48
TC 378
Z9 396
U1 0
U2 14
PU AMER ASSOC CANCER RESEARCH
PI PHILADELPHIA
PA 615 CHESTNUT ST, 17TH FLOOR, PHILADELPHIA, PA 19106-4404 USA
SN 1055-9965
EI 1538-7755
J9 CANCER EPIDEM BIOMAR
JI Cancer Epidemiol. Biomarkers Prev.
PD DEC 15
PY 1994
VL 3
IS 8
BP 675
EP 682
DI 
PG 8
WC Oncology; Public, Environmental & Occupational Health
SC Oncology; Public, Environmental & Occupational Health
GA PW570
UT WOS:A1994PW57000007
PM 7881341
DA 2025-02-23
ER

PT J
AU GIOVANNUCCI, E
   RIMM, EB
   STAMPFER, MJ
   COLDITZ, GA
   ASCHERIO, A
   WILLETT, WC
AF GIOVANNUCCI, E
   RIMM, EB
   STAMPFER, MJ
   COLDITZ, GA
   ASCHERIO, A
   WILLETT, WC
TI INTAKE OF FAT, MEAT, AND FIBER IN RELATION TO RISK OF COLON-CANCER IN MEN
SO CANCER RESEARCH
LA English
DT Article
ID food frequency questionnaire; colorectal-cancer; rectal cancer; physical-activity; dietary fiber; energy-intake; case-referent; epidemiology; population; iron
AB Some evidence suggests that diets high in animal fat or red meat may increase the risk of colon cancer, whereas high intake of fiber or vegetables may be protective. Frequently, intake of red meat has been a stronger risk factor than total fat. Because data from prospective cohort studies are sparse, we examined fat, meat, fiber, and vegetable intake in relation to risk of colon cancer in a cohort of 47,949 U.S. male health professionals who were free of diagnosed cancer in 1986. At baseline, these men, 40 to 75 years of age, completed a validated food frequency questionnaire and provided detailed information on other lifestyle and health-related factors. Between 1986 and 1992, 205 new cases of colon cancer were diagnosed in these men. Intakes of total fat, saturated fat, and animal fat were not related to risk of colon canter. However, an elevated risk of colon cancer was associated with red meat intake (relative risk, 1.71; 95% confidence interval, 1.15-2.55 between high and low quintiles; P = 0.005 for trend). Men who ate beef, pork, or lamb as a main dish five or more times per week had a relative risk of 3.57 (95% confidence interval, 1.58-8.06; P = 0.01 for trend) compared to men eating these foods less than once per month. The association with red meat was not confounded appreciably by other dietary factors, physical activity, body mass, alcohol intake, cigarette smoking, or aspirin use. Other sources of animal fat, including dairy products, poultry, and fish as well as vegetable fat, were slightly inversely related to risk of colon cancer. No clear association existed between fiber or vegetable intake and risk of colon cancer. These data support the hypothesis that intake of red meat is related to an elevated risk of colon cancer.
C1 BRIGHAM & WOMENS HOSP,BOSTON,MA 02115.
   HARVARD UNIV,SCH PUBL HLTH,DEPT EPIDEMIOL,BOSTON,MA 02115.
   HARVARD UNIV,SCH PUBL HLTH,DEPT NUTR,BOSTON,MA 02115.
C3 Harvard University; Harvard University Medical Affiliates; Brigham & Women's Hospital; Harvard University; Harvard T.H. Chan School of Public Health; Harvard University; Harvard T.H. Chan School of Public Health
RP GIOVANNUCCI, E (corresponding author), HARVARD UNIV,SCH MED,DEPT MED,CHANNING LAB,180 LONGWOOD AVE,BOSTON,MA 02115, USA.
FU NCI NIH HHS [CA 55075] Funding Source: Medline; NHLBI NIH HHS [HL 35464] Funding Source: Medline
CR AMES BN, 1983, SCIENCE, V221, P1256, DOI 10.1126/science.6351251
   [Anonymous], 1989, DIET HLTH IMPLICATIO, V0, P0
   ARMSTRONG B, 1975, INT J CANCER, V15, P617, DOI 10.1002/ijc.2910150411
   BABBS CF, 1990, FREE RADICAL BIO MED, V8, P191, DOI 10.1016/0891-5849(90)90091-V
   BENITO E, 1990, INT J CANCER, V45, P69, DOI 10.1002/ijc.2910450114
   BENITO E, 1991, INT J CANCER, V49, P161, DOI 10.1002/ijc.2910490202
   BERTA JL, 1985, GASTROEN CLIN BIOL, V9, P348
   BJELKE E, 1980, INT C SERIES, V484, P158
   BOYLE P, 1985, INT J CANCER, V36, P9, DOI 10.1002/ijc.2910360103
   BRISTOL JB, 1985, BMJ-BRIT MED J, V291, P1467, DOI 10.1136/bmj.291.6507.1467
   BURKITT DP, 1971, CANCER, V28, P3, DOI 10.1002/1097-0142(197107)28:1<3::AID-CNCR2820280104>3.0.CO;2-N
   CANNONALBRIGHT LA, 1988, NEW ENGL J MED, V319, P533, DOI 10.1056/NEJM198809013190902
   Cox D, 1984, ANAL SURVIVAL DATA, V0, P0
   DALES LG, 1979, AM J EPIDEMIOL, V109, P132, DOI 10.1093/oxfordjournals.aje.a112668
   DEVERDIER MG, 1991, INT J CANCER, V49, P520, DOI 10.1002/ijc.2910490408
   DOLL R, 1981, JNCI-J NATL CANCER I, V66, P1191, DOI 10.1093/jnci/66.6.1192
   FRIEDMAN E, 1989, CANCER RES, V49, P544
   GARLAND C, 1985, LANCET, V1, P307, DOI 10.1016/S0140-6736(85)91082-7
   GERHARDSSON M, 1988, INT J EPIDEMIOL, V17, P743, DOI 10.1093/ije/17.4.743
   GIOVANNUCCI E, 1993, J NATL CANCER I, V85, P875, DOI 10.1093/jnci/85.11.875
   GIOVANNUCCI E, 1994, J NATL CANCER I, V86, P192, DOI 10.1093/jnci/86.3.192
   GIOVANNUCCI E, 1992, JNCI-J NATL CANCER I, V84, P91, DOI 10.1093/jnci/84.2.91
   GIOVANNUCCI E, 1994, J NATL CANCER I, V86, P183, DOI 10.1093/jnci/86.3.183
   GOLDBOHM RA, 1994, CANCER RES, V54, P718
   GRAHAM S, 1988, AM J EPIDEMIOL, V128, P490, DOI 10.1093/oxfordjournals.aje.a114997
   HAENSZEL W, 1968, JNCI-J NATL CANCER I, V40, P43
   HEILBRUN LK, 1989, INT J CANCER, V44, P1, DOI 10.1002/ijc.2910440102
   HILL MJ, 1973, BRIT J CANCER, V28, P94, DOI 10.1038/bjc.1973.122
   Hirayama T, 1986, DIET NUTR CANC, V0, P41
   JAIN M, 1980, INT J CANCER, V26, P757, DOI 10.1002/ijc.2910260609
   KATO I, 1990, JPN J CANCER RES, V81, P1101, DOI 10.1111/j.1349-7006.1990.tb02520.x
   KUNE G A, 1987, NUTRITION AND CANCER, V9, P1
   LANZA E, 1987, AM J CLIN NUTR, V46, P790, DOI 10.1093/ajcn/46.5.790
   LAVECCHIA C, 1988, INT J CANCER, V41, P492, DOI 10.1002/ijc.2910410404
   LEE HP, 1989, INT J CANCER, V43, P1007, DOI 10.1002/ijc.2910430609
   LITTLE J, 1993, BRIT J CANCER, V67, P177, DOI 10.1038/bjc.1993.31
   LYON JL, 1987, JNCI-J NATL CANCER I, V78, P853
   MACQUARTMOULIN G, 1986, INT J CANCER, V38, P183, DOI 10.1002/ijc.2910380207
   MANOUSOS O, 1983, INT J CANCER, V32, P1, DOI 10.1002/ijc.2910320102
   MEYER F, 1993, AM J EPIDEMIOL, V138, P225, DOI 10.1093/oxfordjournals.aje.a116851
   MIETTINEN O, 1976, AM J EPIDEMIOL, V103, P226, DOI 10.1093/oxfordjournals.aje.a112220
   MILLER AB, 1983, INT J CANCER, V32, P155, DOI 10.1002/ijc.2910320204
   MODAN B, 1975, J NATL CANCER I, V55, P15, DOI 10.1093/jnci/55.1.15
   NELSON RL, 1989, ANTICANCER RES, V9, P1477
   NEUGUT AI, 1993, ANN INTERN MED, V118, P91, DOI 10.7326/0003-4819-118-2-199301150-00002
   PETERS RK, 1992, CANCER CAUSE CONTROL, V3, P457, DOI 10.1007/BF00051359
   PHILLIPS RL, 1983, CANCER RES, V43, P2403
   POTTER JD, 1986, JNCI-J NATL CANCER I, V76, P557, DOI 10.1093/jnci/76.4.557
   RIMM EB, 1992, AM J EPIDEMIOL, V135, P1114, DOI 10.1093/oxfordjournals.aje.a116211
   RIMM EB, 1991, LANCET, V338, P464, DOI 10.1016/0140-6736(91)90542-W
   RIMM EB, 1990, AM J EPIDEMIOL, V131, P1068, DOI 10.1093/oxfordjournals.aje.a115598
   ROSE DP, 1986, CANCER-AM CANCER SOC, V58, P2363, DOI 10.1002/1097-0142(19861201)58:11<2363::AID-CNCR2820581102>3.0.CO;2-#
   Rothman KJ, 1986, MODERN EPIDEMIOLOGY, V0, P0
   SANDLER RS, 1993, J NATL CANCER I, V85, P875
   SIEGERS CP, 1988, CANCER LETT, V41, P251, DOI 10.1016/0304-3835(88)90285-6
   SILVERBERG E, 1990, CA-CANCER J CLIN, V40, P9, DOI 10.3322/canjclin.40.1.9
   Southgate D A, 1976, J HUM NUTR, V30, P303
   Southgate DAT, 1979, MCCANCE WIDDOWSONS C, V0, P0
   STAMPFER MJ, 1984, AM J EPIDEMIOL, V119, P837, DOI 10.1093/oxfordjournals.aje.a113804
   STEINMETZ KA, 1991, CANCER CAUSE CONTROL, V2, P427, DOI 10.1007/BF00054304
   STEINMETZ KA, 1994, AM J EPIDEMIOL, V139, P1
   STEMMERMANN GN, 1984, CANCER RES, V44, P4633
   SUZUKI K, 1981, NATURE, V294, P453, DOI 10.1038/294453a0
   TROCK B, 1990, JNCI-J NATL CANCER I, V82, P650, DOI 10.1093/jnci/82.8.650
   TUYNS AJ, 1987, NUTR CANCER, V10, P181
   WEST DW, 1989, AM J EPIDEMIOL, V130, P883, DOI 10.1093/oxfordjournals.aje.a115421
   WHITTEMORE AS, 1990, JNCI-J NATL CANCER I, V82, P915, DOI 10.1093/jnci/82.11.915
   WILLETT W, 1986, AM J EPIDEMIOL, V124, P17, DOI 10.1093/oxfordjournals.aje.a114366
   WILLETT W, 1989, NATURE, V338, P389, DOI 10.1038/338389a0
   WILLETT WC, 1990, NEW ENGL J MED, V323, P1664, DOI 10.1056/NEJM199012133232404
   WILLETT WC, 1988, AM J EPIDEMIOL, V127, P188, DOI 10.1093/oxfordjournals.aje.a114780
   WILLETT WC, 1985, AM J EPIDEMIOL, V122, P51, DOI 10.1093/oxfordjournals.aje.a114086
   YOUNES M, 1990, RES COMMUN CHEM PATH, V70, P349
   YOUNG TB, 1988, INT J CANCER, V42, P167, DOI 10.1002/ijc.2910420205
   YOUNGMAN LD, 1992, NUTR CANCER, V18, P131, DOI 10.1080/01635589209514213
   ZHANG XM, 1992, JNCI-J NATL CANCER I, V84, P1026, DOI 10.1093/jnci/84.13.1026
   1963, 1900, V8, V0, P0
NR 79
TC 585
Z9 632
U1 0
U2 47
PU AMER ASSOC CANCER RESEARCH
PI PHILADELPHIA
PA PUBLIC LEDGER BLDG, SUITE 816, 150 S. INDEPENDENCE MALL W., PHILADELPHIA, PA 19106
SN 0008-5472
EI 
J9 CANCER RES
JI Cancer Res.
PD MAY 1
PY 1994
VL 54
IS 9
BP 2390
EP 2397
DI 
PG 8
WC Oncology
SC Oncology
GA NH256
UT WOS:A1994NH25600022
PM 8162586
DA 2025-02-23
ER

PT J
AU LAVECCHIA, C
   FERRARONI, M
   DAVANZO, B
   DECARLI, A
   FRANCESCHI, S
AF LAVECCHIA, C
   FERRARONI, M
   DAVANZO, B
   DECARLI, A
   FRANCESCHI, S
TI SELECTED MICRONUTRIENT INTAKE AND THE RISK OF GASTRIC-CANCER
SO CANCER EPIDEMIOLOGY BIOMARKERS & PREVENTION
LA English
DT Article
ID stomach-cancer; dietary factors; vitamin-a; epidemiology; fruit; carcinogenesis; inhabitants; vegetables; nitrate; spain
AB The relationship between intake of selected micronutrients and gastric cancer risk was investigated using data from a case-control study conducted in Italy between 1985 and 1992 on 723 cases of histologically confirmed, incident gastric cancer, and 2024 controls hospitalized for acute, nonneoplastic, nondigestive tract diseases. Relative risks of subsequent quintiles of intake were computed after allowance for sex, age, and other major identified potential confounding factors, including an estimate of total calorie intake. No trend in risk emerged for intake of retinol, vitamin D and vitamin E, whereas a protective pattern was observed for consumption of beta-carotene, ascorbic acid, folate, and nitrates, with risk estimates for the highest intake quintiles of 0.27, 0.40, 0.58, and 0.43, respectively. Significant direct trends in risk were found for methionine, calcium, and nitrites. When the effect of various micronutrients was taken into account, a residual protective effect was observed for beta-carotene and ascorbic acid, and a direct association with methionine remained, whereas the protective effect of folates and nitrates and the direct associations of nitrites were no longer evident. The risk estimates for the upper quintiles of beta-carotene, ascorbic acid, and methionine consumption were respectively 0.38, 0.53, and 2.40, and all the trends in risk were significant and consistent across strata of sex and age. Whether this reflects a specific effect of these micronutrients, rather than problems of collinearity or other limitations of the data, is open for discussion. Nonetheless, these data indicate that selected micronutrients may have an impact in the process of gastric carcinogenesis.
C1 MARIO NEGRI INST PHARMACOL RES, I-20157 MILAN, ITALY.
   CTR RIFERIMENTO ONCOL, I-33081 AVIANO, ITALY.
C3 Istituto di Ricerche Farmacologiche Mario Negri IRCCS; IRCCS Aviano (CRO)
RP UNIV MILAN, IST NAZL TUMORI IST BIOMETRIA & STAT MED, I-20133 MILAN, ITALY.
CR [Anonymous], 1989, TABELLE COMPOSIZIONE, V0, P0
   BAKER RJ, 1978, GLIM SYSTEM, V0, P0
   BIRT DF, 1986, P SOC EXP BIOL MED, V183, P311, DOI 10.3181/00379727-183-42424
   BLOCK G, 1991, AM J CLIN NUTR, V53, PS270, DOI 10.1093/ajcn/53.1.270S
   BLOCK G, 1992, NUTR CANCER, V18, P1, DOI 10.1080/01635589209514201
   BOEING H, 1991, INT J CANCER, V47, P858, DOI 10.1002/ijc.2910470612
   BRESLOW NE, 1980, IARC SCI PUBLICAT 32, V1, P0
   BUIATTI E, 1990, INT J CANCER, V45, P896, DOI 10.1002/ijc.2910450520
   BUIATTI E, 1989, INT J CANCER, V44, P611, DOI 10.1002/ijc.2910440409
   CORREA P, 1985, JNCI-J NATL CANCER I, V75, P645
   CORREA P, 1983, JNCI-J NATL CANCER I, V70, P673
   CORREA P, 1988, CANCER RES, V48, P3554
   DECARLI A, 1986, CANCER-AM CANCER SOC, V58, P2560, DOI 10.1002/1097-0142(19861201)58:11<2560::AID-CNCR2820581134>3.0.CO;2-U
   FIDANZA F, 1988, NUTRIZIONE UMANA, V0, P677
   FORMAN D, 1988, ANN NY ACAD SCI, V534, P597, DOI 10.1111/j.1749-6632.1988.tb30150.x
   FORMAN D, 1985, NATURE, V313, P620, DOI 10.1038/313620a0
   FRANCESCHI S, 1994, IN PRESS ANN EPIDEMI, V0, P0
   GIOVANNUCCI E, 1993, J NATL CANCER I, V85, P875, DOI 10.1093/jnci/85.11.875
   GONZALEZ CA, 1991, INT J CANCER, V49, P513, DOI 10.1002/ijc.2910490407
   GRAHAM S, 1990, NUTR CANCER, V13, P19, DOI 10.1080/01635589009514042
   HANSSON LE, 1993, INT J CANCER, V55, P181, DOI 10.1002/ijc.2910550203
   HOWSON CP, 1986, EPIDEMIOL REV, V8, P1
   KNIGHT TM, 1990, INT J EPIDEMIOL, V19, P510, DOI 10.1093/ije/19.3.510
   LAVECCHIA C, 1987, INT J CANCER, V40, P484, DOI 10.1002/ijc.2910400409
   NEGRI E, 1991, INT J CANCER, V48, P350, DOI 10.1002/ijc.2910480307
   Paul A, 1980, 1 SUPPLEMENT MCCANCE, V0, P0
   PIGNATELLI B, 1993, EUR J CANCER, V29A, P2031, DOI 10.1016/0959-8049(93)90467-T
   RAMON JM, 1993, CANCER, V71, P1731, DOI 10.1002/1097-0142(19930301)71:5<1731::AID-CNCR2820710505>3.0.CO;2-X
   RAMON JM, 1993, J INT J EPIDEMIOL, V22, P983
   RISCH HA, 1985, AM J EPIDEMIOL, V122, P947, DOI 10.1093/oxfordjournals.aje.a114199
   STEHR PA, 1985, AM J EPIDEMIOL, V121, P65, DOI 10.1093/oxfordjournals.aje.a113984
   STEINMETZ KA, 1991, CANCER CAUSE CONTROL, V2, P427, DOI 10.1007/BF00054304
   WILLETT W, 1986, AM J EPIDEMIOL, V124, P17, DOI 10.1093/oxfordjournals.aje.a114366
   YOU WC, 1988, CANCER RES, V48, P3518
   ZATONSKI W, 1989, INT J CANCER, V44, P823, DOI 10.1002/ijc.2910440513
NR 35
TC 110
Z9 111
U1 0
U2 3
PU AMER ASSOC CANCER RESEARCH
PI PHILADELPHIA
PA 615 CHESTNUT ST, 17TH FLOOR, PHILADELPHIA, PA 19106-4404 USA
SN 1055-9965
EI 1538-7755
J9 CANCER EPIDEM BIOMAR
JI Cancer Epidemiol. Biomarkers Prev.
PD JUL-AUG 15
PY 1994
VL 3
IS 5
BP 393
EP 398
DI 
PG 6
WC Oncology; Public, Environmental & Occupational Health
SC Oncology; Public, Environmental & Occupational Health
GA NX376
UT WOS:A1994NX37600005
PM 7920206
DA 2025-02-23
ER

PT J
AU MAYNE, ST
   JANERICH, DT
   GREENWALD, P
   CHOROST, S
   TUCCI, C
   ZAMAN, MB
   MELAMED, MR
   KIELY, M
   MCKNEALLY, MF
AF MAYNE, ST
   JANERICH, DT
   GREENWALD, P
   CHOROST, S
   TUCCI, C
   ZAMAN, MB
   MELAMED, MR
   KIELY, M
   MCKNEALLY, MF
TI DIETARY BETA-CAROTENE AND LUNG-CANCER RISK IN UNITED-STATES NONSMOKERS
SO JOURNAL OF THE NATIONAL CANCER INSTITUTE
LA English
DT Article
ID vitamin-a; consumption; smoking; hawaii; fat
AB Background: Approximately 15% of all lung cancer deaths in the United States (about 22350 deaths annually) may not be directly attributable to active cigarette smoking. Consumption of beta carotene, which is derived almost exclusively from intake of fruits and vegetables, has been associated with a reduced risk of lung cancer in smokers. However, studies examining this association in nonsmokers, particularly nonsmoking men, are limited. Purpose: The purpose of this study was to examine whether dietary factors including beta carotene and retinol are associated with a reduced risk for lung cancer in nonsmoking men and women. Methods: A population-based, matched case-control study of lung cancer in nonsmokers was conducted in New York State from 1982 to 1985. Dietary interviews were completed for 413 individually matched case-control pairs of subjects. To determine whether the relationship between dietary intake from specific food groups and lung cancer differed by type of interview, smoking history, sex, age, or histologic type, we examined data on the case-control pairs from each subgroup separately. The intake of beta carotene and retinol was calculated as the weighted sum of the monthly frequencies of consumption of food items containing these nutrients, where the weights correspond to the nutrient content of a typical portion of the food items. Results: Consumption of greens (P for trend <.01), fresh fruits (P for trend <.01), and cheese (P for trend <.05) was associated with a significant dose-dependent reduction in risk for lung cancer, whereas consumption of whole milk (P for trend <.01) was associated with a significant dose-dependent increase in risk. Use of vitamin E supplements was also protective (odds ratio = 0.55; 95% confidence interval [CI] = 0.35-0.85). Increased consumption of the following food groups was associated with a reduction in risk among females: vegetables (P for trend <.025), raw fruits and vegetables (P for trend <.005), and dairy products (P for trend <.025). In males, increased consumption of raw fruits and vegetables was associated with a reduced risk for lung cancer (P for trend <.005). Dietary beta carotene (OR = 0.70; 95% CI = 0.50-0.99), but not retinol (OR = 0.98; 95% CI = 0.82-1.17), was significantly associated with risk reduction. Conclusions: This is the largest study to date of dietary factors and lung cancer in nonsmokers; results suggest that dietary beta carotene, raw fruits and vegetables, and vitamin E supplements reduce the risk of lung cancer in nonsmoking men and women.
C1 UTAH CANC CTR,SALT LAKE CITY,UT.
   NCI,DIV CANC PREVENT & CONTROL,BETHESDA,MD 20892.
   NEW YORK STATE DEPT HLTH,ALBANY,NY 12201.
   NEW YORK MED COLL,VALHALLA,NY 10595.
   TORONTO GEN HOSP,TORONTO M5G 1L7,ONTARIO,CANADA.
C3 National Institutes of Health (NIH) - USA; NIH National Cancer Institute (NCI); State University of New York (SUNY) System; New York Medical College; University of Toronto; University Health Network Toronto; Toronto General Hospital
RP MAYNE, ST (corresponding author), YALE UNIV,SCH MED,DEPT EPIDEMIOL & PUBL HLTH,POB 208034,NEW HAVEN,CT 06510, USA.
FU NCI NIH HHS [R03CA48389, R01CA32088] Funding Source: Medline
CR BJELKE E, 1975, INT J CANCER, V15, P561, DOI 10.1002/ijc.2910150405
   BLOCK G, 1986, AM J EPIDEMIOL, V124, P453, DOI 10.1093/oxfordjournals.aje.a114416
   BYERS T, 1984, AM J EPIDEMIOL, V120, P769, DOI 10.1093/oxfordjournals.aje.a113945
   BYERS TE, 1987, AM J EPIDEMIOL, V125, P351, DOI 10.1093/oxfordjournals.aje.a114542
   CANDELORA EC, 1992, NUTR CANCER, V17, P263, DOI 10.1080/01635589209514195
   CHYOU PH, 1992, AM J PUBLIC HEALTH, V82, P37, DOI 10.2105/AJPH.82.1.37
   CORNFIELD J, 1961, B INT STAT I, V38, P97
   GOODMAN MT, 1988, AM J EPIDEMIOL, V128, P1241, DOI 10.1093/oxfordjournals.aje.a115078
   GRIDLEY G, 1992, AM J EPIDEMIOL, V135, P1083, DOI 10.1093/oxfordjournals.aje.a116208
   HINDS MW, 1984, AM J EPIDEMIOL, V119, P227, DOI 10.1093/oxfordjournals.aje.a113741
   HIRAYAMA T, 1979, NUTR CANCER, V1, P67
   HOLFORD TR, 1978, AM J EPIDEMIOL, V107, P245, DOI 10.1093/oxfordjournals.aje.a112531
   JANERICH DT, 1990, NEW ENGL J MED, V323, P632, DOI 10.1056/NEJM199009063231003
   KALANDIDI A, 1990, CANCER CAUSE CONTROL, V1, P15, DOI 10.1007/BF00053179
   KNEKT P, 1991, AM J EPIDEMIOL, V134, P471, DOI 10.1093/oxfordjournals.aje.a116118
   KOO LC, 1988, NUTR CANCER, V11, P155, DOI 10.1080/01635588809513983
   KVALE G, 1983, INT J CANCER, V31, P397, DOI 10.1002/ijc.2910310402
   MACLENNAN R, 1977, INT J CANCER, V20, P854, DOI 10.1002/ijc.2910200606
   MAYNE ST, 1992, CANCER CAUSE CONTROL, V2, P443
   METTLIN C, 1979, JNCI-J NATL CANCER I, V62, P1435
   METTLIN CJ, 1990, NUTR CANCER, V13, P89, DOI 10.1080/01635589009514049
   MICOZZI MS, 1990, JNCI-J NATL CANCER I, V82, P282, DOI 10.1093/jnci/82.4.282
   PARIZA MW, 1990, MED ONCOL TUMOR PHAR, V7, P169
   SAMET JM, 1985, AM REV RESPIR DIS, V131, P198
   SHEKELLE RB, 1981, LANCET, V2, P1185
   WYNDER EL, 1987, JNCI-J NATL CANCER I, V79, P631
   ZIEGLER RG, 1986, AM J EPIDEMIOL, V123, P1080, DOI 10.1093/oxfordjournals.aje.a114336
NR 28
TC 145
Z9 151
U1 0
U2 6
PU NATL CANCER INSTITUTE
PI BETHESDA
PA 9030 OLD GEORGETOWN RD, BETHESDA, MD 20814
SN 0027-8874
EI 
J9 J NATL CANCER I
JI J. Natl. Cancer Inst.
PD JAN 5
PY 1994
VL 86
IS 1
BP 33
EP 38
DI 10.1093/jnci/86.1.33
PG 6
WC Oncology
SC Oncology
GA MP650
UT WOS:A1994MP65000011
PM 8271280
DA 2025-02-23
ER

PT J
AU JACOBSON, JS
   KONO, S
   TODOROKI, I
   HONJO, S
   SHINCHI, K
   IMANISHI, K
   NISHIKAWA, H
   OGAWA, S
   KATSURADA, M
AF JACOBSON, JS
   KONO, S
   TODOROKI, I
   HONJO, S
   SHINCHI, K
   IMANISHI, K
   NISHIKAWA, H
   OGAWA, S
   KATSURADA, M
TI FATHERHOOD AND DISTAL ADENOMAS OF THE LARGE-BOWEL - A STUDY OF MALE SELF-DEFENSE OFFICIALS IN JAPAN
SO CANCER EPIDEMIOLOGY BIOMARKERS & PREVENTION
LA English
DT Article
ID colorectal-cancer risk; asymptomatic 1st-degree relatives; exogenous female hormones; reproductive factors; sigmoid colon; physical-activity; breast-cancer; polyps; women; neoplasms
AB Parity has been studied extensively as a risk factor for colorectal cancer but has not been definitively shown to be associated with altered risk. In a few studies, risk of colorectal cancer in childless men has been compared to risk in men with children, but results have not been consistent. We analyzed the association of fatherhood with risk of colorectal adenomas in male self-defense officials (ages 49-55) in Japan. The study participants received a preretirement health examination including flexible sigmoidoscopy at Self-Defense Forces hospitals in japan from January 1991 through December 1992. The examinations identified 265 cases with rectal or sigmoid adenomas and 1480 controls with normal examinations up to 60 cm from the anus. Data on marital status, number of children, long-term work assignment away from wife and children, and other lifestyle variables were obtained by means of a self-administered questionnaire prior to physical examination. Multiple logistic regression analysis assessed the risk of adenomas in relation to number of children, marital status, long-term work assignment away from family, and military rank, with adjustment for cigarette smoking, alcohol intake, dietary variables, body mass index, and recreational physical activity. In this relatively homogeneous group, more than 98% of both cases and controls were currently married, and more than 93% had children. The adjusted odds ratio for the association of adenomas with fatherhood was 0.4 (95% confidence interval, 0.2-0.8). Marital status and work assignment away from the family were not associated with adenoma risk. These findings suggest that colorectal adenomas and perhaps cancer risk may be associated with childlessness in men.
C1 COLUMBIA UNIV,COLL PHYS & SURG,SCH PUBL HLTH,DIV EPIDEMIOL,NEW YORK,NY 10032.
   NATL DEF MED COLL,DEPT PUBL HLTH,TOKOROZAWA,SAITAMA,JAPAN.
   FUKUOKA HOSP,SELF DEF FORCES,FUKUOKA,JAPAN.
   KUMAMOTO HOSP,SELF DEF FORCES,KUMAMOTO,JAPAN.
   SAPPORO HOSP,SELF DEF FORCES,SAPPORO,HOKKAIDO,JAPAN.
C3 Columbia University; National Defense Medical College - Japan; Sapporo City General Hospital
FU OHS HRSA HHS [ST32CA09529] Funding Source: Medline
CR ALFORD TC, 1979, CANCER, V43, P980, DOI 10.1002/1097-0142(197903)43:3<980::AID-CNCR2820430329>3.0.CO;2-R
   BJELKE E, 1974, 11TH P INT CANC C, V6, P324
   BYERS T, 1982, JNCI-J NATL CANCER I, V69, P1059
   CHUTE CG, 1991, EPIDEMIOLOGY, V2, P201
   CORREA P, 1978, ADV CANCER RES, V6, P1
   CROITORU R, 1987, GASTROENTEROLOGY, V92, P1358
   DALES LG, 1979, AM J EPIDEMIOL, V109, P132, DOI 10.1093/oxfordjournals.aje.a112668
   DAVIS FG, 1989, INT J CANCER, V43, P587, DOI 10.1002/ijc.2910430409
   DeCosse J J, 1993, EUR J CANCER PREV, V2, P105, DOI 10.1097/00008469-199303000-00003
   DEVERDIER MG, 1992, CANCER CAUSE CONTROL, V3, P355, DOI 10.1007/BF00146889
   FRANCESCHI S, 1991, EUR J CANCER, V27, P604, DOI 10.1016/0277-5379(91)90228-6
   FRAUMENI JF, 1969, J NATL CANCER I, V42, P455
   FURNER SE, 1989, CANCER RES, V49, P4936
   GUILLEM JG, 1988, AM J GASTROENTEROL, V83, P271
   GUILLEM JG, 1992, DIS COLON RECTUM, V35, P523, DOI 10.1007/BF02050530
   HAENSZEL W, 1971, CANCER, V28, P14, DOI 10.1002/1097-0142(197107)28:1<14::AID-CNCR2820280105>3.0.CO;2-I
   HAENSZEL W, 1980, JNCI-J NATL CANCER I, V64, P17
   HARRELL FE, 1983, SUGI SUPPLEMENTAL LI, V0, P181
   HOFF MB, 1981, VIRCHOWS ARCH B, V35, P263
   HONJO S, 1992, JPN J CANCER RES, V83, P806, DOI 10.1111/j.1349-7006.1992.tb01984.x
   HOWE GR, 1985, JNCI-J NATL CANCER I, V74, P1155
   KONO S, 1993, JPN J CANCER RES, V84, P13, DOI 10.1111/j.1349-7006.1993.tb02777.x
   KONO S, 1991, J CLIN EPIDEMIOL, V44, P1255, DOI 10.1016/0895-4356(91)90158-6
   KONO S, 1990, INT J EPIDEMIOL, V19, P848, DOI 10.1093/ije/19.4.848
   KRAVDAL O, 1993, INT J CANCER, V53, P56, DOI 10.1002/ijc.2910530112
   KUNE GA, 1989, AM J EPIDEMIOL, V129, P533, DOI 10.1093/oxfordjournals.aje.a115165
   KVALE G, 1991, INT J CANCER, V47, P390, DOI 10.1002/ijc.2910470314
   LAVECCHIA C, 1993, INT J CANCER, V53, P215, DOI 10.1002/ijc.2910530207
   MCCLENDON JE, 1977, ARCH SURG-CHICAGO, V112, P240
   MUTO T, 1975, CANCER, V36, P2251, DOI 10.1002/cncr.2820360944
   NEGRI E, 1989, CANCER RES, V49, P7158
   NEUGUT AI, 1993, CANCER EPIDEM BIOMAR, V2, P159
   NEUGUT AI, 1993, ANN INTERN MED, V118, P91, DOI 10.7326/0003-4819-118-2-199301150-00002
   NEUGUT AI, 1991, CANCER, V68, P2069, DOI 10.1002/1097-0142(19911101)68:9<2069::AID-CNCR2820680938>3.0.CO;2-M
   OBRIEN MJ, 1990, GASTROENTEROLOGY, V98, P371, DOI 10.1016/0016-5085(90)90827-N
   PAPADIMITRIOU C, 1984, INT J EPIDEMIOL, V13, P155, DOI 10.1093/ije/13.2.155
   PETERS RK, 1990, BRIT J CANCER, V61, P741, DOI 10.1038/bjc.1990.166
   POTTER JD, 1983, JNCI-J NATL CANCER I, V71, P703
   SCHOENBERG BS, 1969, JNCI-J NATL CANCER I, V43, P15, DOI 10.1093/jnci/43.1.15
   SCHOTTENFELD D, 1969, JNCI-J NATL CANCER I, V43, P77
   SCHUPF N, 1994, EPILEPSIA, V35, P750, DOI 10.1111/j.1528-1157.1994.tb02506.x
   SHINCHI K, 1994, JPN J CANCER RES, V85, P479, DOI 10.1111/j.1349-7006.1994.tb02383.x
   STEBBINGS WS, 1987, GASTROENTEROLOGY, V92, P1953
   THOMAS DB, 1992, AM J EPIDEMIOL, V135, P734, DOI 10.1093/oxfordjournals.aje.a116360
   WEISS NS, 1981, JNCI-J NATL CANCER I, V67, P57
   WU AH, 1987, BRIT J CANCER, V55, P687, DOI 10.1038/bjc.1987.140
   WUWILLIAMS AH, 1991, CANCER RES, V51, P2307
NR 47
TC 4
Z9 4
U1 0
U2 0
PU AMER ASSOC CANCER RESEARCH
PI PHILADELPHIA
PA PUBLIC LEDGER BLDG, SUITE 816, 150 S. INDEPENDENCE MALL W., PHILADELPHIA, PA 19106
SN 1055-9965
EI 
J9 CANCER EPIDEM BIOMAR
JI Cancer Epidemiol. Biomarkers Prev.
PD DEC 15
PY 1994
VL 3
IS 8
BP 655
EP 659
DI 
PG 5
WC Oncology; Public, Environmental & Occupational Health
SC Oncology; Public, Environmental & Occupational Health
GA PW570
UT WOS:A1994PW57000004
PM 7881338
DA 2025-02-23
ER

PT J
AU SANKARANARAYANAN, R
   VARGHESE, C
   DUFFY, SW
   PADMAKUMARY, G
   DAY, NE
   NAIR, MK
AF SANKARANARAYANAN, R
   VARGHESE, C
   DUFFY, SW
   PADMAKUMARY, G
   DAY, NE
   NAIR, MK
TI A CASE-CONTROL STUDY OF DIET AND LUNG-CANCER IN KERALA, SOUTH-INDIA
SO INTERNATIONAL JOURNAL OF CANCER
LA English
DT Article
ID vitamin-a; beta-carotene; breast-cancer; risk-factors; cholesterol; vegetables; population; singapore; drinking; habits
AB A total of 281 male lung-cancer patients were identified from the hospital cancer registry in the Regional Cancer Centre in Trivandrum. The controls were selected from the visitors and patients' bystanders in the hospital. The recruitment of cases and controls started in 1990, and the present study used the cases registered in the first year. The questionnaire administered to cases and controls collected information on tobacco smoking and alcohol habits. Dietary data were collected using a food frequency questionnaire and were analyzed by multiple logistic regression producing odds ratio estimates of the relative risk and deviance chi-squared tests of significance. Analysis was done on the computer package, EGRET. All models included age, education, religion and smoking to adjust for the effect of confounding. Green vegetables and bananas were found to have a protective association with rung cancer. The odds ratio associated with the highest quartile of vegetable consumption compared with the lowest was 0.32 (95% confidence interval 0.13, 0.78). Forward stepwise regression analysis indicated pumpkins and onions as the most consistently significant protective factors. Animal protein foods and dairy products were found to have a predisposing effect on lung cancer in this study. The expected influence of smoking on lung cancer (a considerable increase in risk among smokers) provided evidence of the reliability of the data. In conclusion the results from this study show that diet has a role in rung cancer aetiology, although the association is weak compared to the effects of smoking. (C) 1994 Wiley-Liss, Inc.
C1 REG CANC CTR,DIV CANC EPIDEMIOL & CLIN RES,TRIVANDRUM 695011,KERALA,INDIA.
   INT AGCY RES CANC,DESCRIPT EPIDEMIOL UNIT,F-69372 LYON,FRANCE.
   INST PUBL HLTH,MRC,BIOSTAT UNIT,CAMBRIDGE CB2 2SR,CAMBS,ENGLAND.
   UNIV CAMBRIDGE,DEPT COMMUNITY MED,CAMBRIDGE,ENGLAND.
C3 World Health Organization; International Agency for Research on Cancer (IARC); University of Cambridge; MRC Biostatistics Unit; University of Cambridge
CR AMES BN, 1983, SCIENCE, V221, P1256, DOI 10.1126/science.6351251
   [Anonymous], 1986, IARC MONOGRAPHS ON THE EVALUATION OF THE CARCINOGENIC RISK OFCHEMICALS TO HUMANS 38, V0, P0
   BJELKE E, 1975, INT J CANCER, V15, P561, DOI 10.1002/ijc.2910150405
   BOND G G, 1987, NUTRITION AND CANCER, V9, P109
   Breslow NE, 1980, STAT METHODS CANC RE, V1, P0
   BYERS TE, 1987, AM J EPIDEMIOL, V125, P351, DOI 10.1093/oxfordjournals.aje.a114542
   CANDELORA EC, 1992, CANCER, V17, P263
   CONNETT JE, 1989, CANCER-AM CANCER SOC, V64, P126, DOI 10.1002/1097-0142(19890701)64:1<126::AID-CNCR2820640122>3.0.CO;2-H
   DARTIGUES JF, 1990, EUR J EPIDEMIOL, V6, P261, DOI 10.1007/BF00150430
   DELONG W, 1985, CHIN MED J, V98, P206
   FORMAN MR, 1992, INT J EPIDEMIOL, V21, P437, DOI 10.1093/ije/21.3.437
   FRASER GE, 1991, AM J EPIDEMIOL, V133, P683, DOI 10.1093/oxfordjournals.aje.a115943
   GOODMAN DS, 1984, NEW ENGL J MED, V310, P1023, DOI 10.1056/NEJM198404193101605
   GOODMAN MT, 1992, EPIDEMIOLOGY, V3, P288, DOI 10.1097/00001648-199207000-00004
   HINDS MW, 1984, AM J EPIDEMIOL, V119, P227, DOI 10.1093/oxfordjournals.aje.a113741
   HIRAYAMA T, 1990, LIFE STYLE MORTALITY, V0, P73
   JACOBSEN BK, 1986, JNCI-J NATL CANCER I, V76, P823
   KNEKT P, 1991, NUTR CANCER, V16, P267, DOI 10.1080/01635589109514165
   KOO LC, 1988, NUTR CANCER, V11, P155, DOI 10.1080/01635588809513983
   KVALE G, 1983, INT J CANCER, V31, P397, DOI 10.1002/ijc.2910310402
   LEE HP, 1992, CANCER CAUSE CONTROL, V3, P313, DOI 10.1007/BF00146884
   MACLENNAN R, 1977, INT J CANCER, V20, P854, DOI 10.1002/ijc.2910200606
   Marchand Lle, 1989, JOURNAL OF THE NATIONAL CANCER INSTITUTE, V81, P1158, DOI 10.1093/jnci/81.15.1158
   MENKES MS, 1986, NEW ENGL J MED, V315, P1250, DOI 10.1056/NEJM198611133152003
   METTLIN C, 1989, INT J CANCER, V43, P608, DOI 10.1002/ijc.2910430412
   NAIR MK, 1992, EPIDEMIOLOGY MED, V0, P257
   NOMURA A, 1986, JNCI-J NATL CANCER I, V76, P587, DOI 10.1093/jnci/76.4.587
   ROHAN TE, 1988, AM J EPIDEMIOL, V128, P478, DOI 10.1093/oxfordjournals.aje.a114996
   SHEKELLE RB, 1992, EPIDEMIOLOGY, V3, P282, DOI 10.1097/00001648-199207000-00003
   SHEKELLE RB, 1981, LANCET, V2, P1186
   STEINMETZ KA, 1991, CANCER CAUSE CONTROL, V2, P325, DOI 10.1007/BF00051672
   SWANSON CA, 1992, INT J CANCER, V50, P876, DOI 10.1002/ijc.2910500609
   WUWILLIAMS AH, 1990, BRIT J CANCER, V62, P982, DOI 10.1038/bjc.1990.421
   ZIEGLER RG, 1984, JNCI-J NATL CANCER I, V73, P1429
NR 35
TC 79
Z9 79
U1 0
U2 6
PU WILEY-LISS
PI NEW YORK
PA DIV JOHN WILEY & SONS INC 605 THIRD AVE, NEW YORK, NY 10158-0012
SN 0020-7136
EI 
J9 INT J CANCER
JI Int. J. Cancer
PD SEP 1
PY 1994
VL 58
IS 5
BP 644
EP 649
DI 10.1002/ijc.2910580505
PG 6
WC Oncology
SC Oncology
GA PE112
UT WOS:A1994PE11200004
PM 8077047
DA 2025-02-23
ER

PT J
AU HANSSON, LE
   BARON, J
   NYREN, O
   BERGSTROM, R
   WOLK, A
   LINDGREN, A
   ADAMI, HO
AF HANSSON, LE
   BARON, J
   NYREN, O
   BERGSTROM, R
   WOLK, A
   LINDGREN, A
   ADAMI, HO
TI EARLY-LIFE RISK INDICATORS OF GASTRIC-CANCER - A POPULATION-BASED CASE-CONTROL STUDY IN SWEDEN
SO INTERNATIONAL JOURNAL OF CANCER
LA English
DT Article
ID body-mass index; stomach-cancer; social-class; height; childhood; weight; men; epidemiology; decline; rates
AB Exposures early in life seem to play an important role in the development of gastric cancer, but their nature is not well understood. In a population-based case-control study, we examined weight, height and body-mass index (BMI) at the age of 20 as well as indices of socioeconomic conditions. Face-to-face interviews were conducted with 338 of 456 eligible histologically confirmed gastric cancer patients and 679 of 880 eligible control subjects, sampled from population registers and frequency matched by age and gender. Gastric cancer risk was negatively associated with height. Risk was positively associated with weight at age 20 in both sexes. The highest BMI-quartile was associated with an increased risk. This association between BMI and risk was confined to BMI at age 20, and disappeared for BMI 20 years prior to interview. High socioeconomic status (SES) as well as long education carried a decreased risk of gastric cancer. Number of siblings was positively associated with risk. Factors related to short stature and high adolescent body weight are associated with an increased risk of gastric cancer, as is a high number of siblings. These factors may reflect influences of dietary patterns early in life. (C) 1994 Wiley-Liss, Inc.
C1 UPPSALA UNIV HOSP,DEPT SURG,S-75185 UPPSALA,SWEDEN.
   UPPSALA UNIV,DEPT STAT,S-75185 UPPSALA,SWEDEN.
   UPPSALA UNIV HOSP,DEPT PATHOL,S-75185 UPPSALA,SWEDEN.
   HARVARD UNIV,SCH PUBL HLTH,DEPT EPIDEMIOL,BOSTON,MA.
C3 Uppsala University; Uppsala University Hospital; Uppsala University; Uppsala University; Uppsala University Hospital; Harvard University; Harvard T.H. Chan School of Public Health
RP HANSSON, LE (corresponding author), UPPSALA UNIV HOSP,CANCER EPIDEMIOL UNIT,S-75185 UPPSALA,SWEDEN.
FU NCI NIH HHS [EDC-2 1 R01 CA50959-01A2] Funding Source: Medline
CR ACHESON RM, 1964, BRIT J PREV SOC MED, V18, P25
   BARKER DJP, 1990, BRIT J CANCER, V61, P575, DOI 10.1038/bjc.1990.129
   BOEING H, 1991, J CANCER RES CLIN, V117, P133, DOI 10.1007/BF01613137
   Breslow NE, 1980, STAT METHODS CANC RE, V1, P0
   BRUNDTLAND GH, 1980, ANN HUM BIOL, V7, P307, DOI 10.1080/03014468000004381
   CERNERUD L, 1991, THESIS NORDIC SCH PU, V0, P0
   GRAHAM S, 1990, NUTR CANCER, V13, P19, DOI 10.1080/01635589009514042
   GRANT MW, 1964, BRIT J PREV SOC MED, V18, P35
   HANSSON LE, 1991, INT J CANCER, V47, P499, DOI 10.1002/ijc.2910470405
   HANSSON LE, 1993, INT J CANCER, V55, P181, DOI 10.1002/ijc.2910550203
   HOWSON CP, 1986, EPIDEMIOL REV, V8, P1
   JOHNSTON FE, 1979, HUMAN PHYSICAL GROWT, V0, P291
   KUSKOWSKAWOLK A, 1992, INT J OBESITY, V16, P1
   LAVECCHIA C, 1990, INT J CANCER, V45, P275, DOI 10.1002/ijc.2910450212
   MENDALL MA, 1992, LANCET, V339, P896, DOI 10.1016/0140-6736(92)90931-R
   MITCHELL HS, 1962, J AM DIET ASSOC, V40, P521
   NOMURA A, 1985, JNCI-J NATL CANCER I, V74, P319
   PECK AMN, 1987, J EPIDEMIOL COMMUN H, V41, P333, DOI 10.1136/jech.41.4.333
   POWER C, 1988, INT J OBESITY, V12, P445
   RISCH HA, 1985, AM J EPIDEMIOL, V122, P947, DOI 10.1093/oxfordjournals.aje.a114199
   SITAS F, 1991, GUT, V32, P25, DOI 10.1136/gut.32.1.25
   STEWART AW, 1987, AM J EPIDEMIOL, V125, P122, DOI 10.1093/oxfordjournals.aje.a114494
   TULINIUS H, 1985, DIET HUMAN CARCINOGE, V0, P0
   WAALER HT, 1984, ACTA MED SCAND S, V679, P1
   WALKER M, 1988, J EPIDEMIOL COMMUN H, V42, P299, DOI 10.1136/jech.42.3.299
   1987, 1900, P43, V0, P0
   1982, 1900, V4, V0, P0
NR 27
TC 55
Z9 59
U1 0
U2 1
PU WILEY-LISS
PI NEW YORK
PA DIV JOHN WILEY & SONS INC 605 THIRD AVE, NEW YORK, NY 10158-0012
SN 0020-7136
EI 
J9 INT J CANCER
JI Int. J. Cancer
PD APR 1
PY 1994
VL 57
IS 1
BP 32
EP 37
DI 10.1002/ijc.2910570107
PG 6
WC Oncology
SC Oncology
GA NE128
UT WOS:A1994NE12800006
PM 8150538
DA 2025-02-23
ER

PT J
AU FERRARONI, M
   LAVECCHIA, C
   DAVANZO, B
   NEGRI, E
   FRANCESCHI, S
   DECARLI, A
AF FERRARONI, M
   LAVECCHIA, C
   DAVANZO, B
   NEGRI, E
   FRANCESCHI, S
   DECARLI, A
TI SELECTED MICRONUTRIENT INTAKE AND THE RISK OF COLORECTAL-CANCER
SO BRITISH JOURNAL OF CANCER
LA English
DT Article
ID colon cancer; vitamin-d; calcium; folate; diet; fat
AB The relationship between estimated intake of selected micronutrients and the risk of colorectal cancer was analysed using data from a case-control study conducted in northern Italy. The study was based on 828 patients with colon cancer, 498 with rectal cancer and 2,024 controls in hospital for acute, nonneoplastic, non-digestive tract diseases. Relative risks (RRs) of intake quintiles were computed after allowance for age, sex and other major potential confounding factors, including an estimate of total energy intake. No apparent trend in risk across intake quintiles was evident for retinol, vitamin D, methionine and calcium. For beta-carotene, ascorbic acid, vitamin E and folate there was a trend of a protective effect with increasing consumption: the RR for the highest versus the lowest quintile was 0.32 for beta-carotene, 0.40 for ascorbic acid, 0.60 for vitamin E and 0.52 for folate. These inverse associations were similar for colon and rectal cancer, and consistent across strata of sex and age. When simultaneous allowance was made for all these micronutrients, besides other covariates, the only persistent protective effects were for beta-carotene (RR = 0.38 for the highest quintile) and ascorbic acid (RR = 0.52). Whether this reflects a specific, or stronger, effect of these micronutrients, rather than problems of collinearity between micronutrients or other limitations of the data, remains open to discussion. Still, this study suggests that specific micronutrients may exert an independent protective effect against colorectal carcinogenesis.
C1 IST RIC FARMACOL MARIO NEGRI, I-20157 MILAN, ITALY.
   CTR RIFERIMENTO ONCOL, I-33081 AVIANO, ITALY.
   IST NAZL TUMORI, I-20133 MILAN, ITALY.
C3 Istituto di Ricerche Farmacologiche Mario Negri IRCCS; IRCCS Aviano (CRO); Fondazione IRCCS Istituto Nazionale Tumori Milan
RP UNIV MILAN, IST STAT MED & BIOMETRIA, VIA VENEZIAN 1, I-20133 MILAN, ITALY.
CR [Anonymous], 1989, TABELLE COMPOSIZIONE, V0, P0
   BAKER RJ, 1978, GLIM SYSTEM, V0, P0
   BENITO E, 1991, INT J CANCER, V49, P161, DOI 10.1002/ijc.2910490202
   Breslow NE, 1980, ANAL CASE CONTROL ST, V0, P0
   COOPER AJL, 1983, ANNU REV BIOCHEM, V52, P187, DOI 10.1146/annurev.bi.52.070183.001155
   FIDANZA F, 1988, NUTRIZIONE UMANA, V0, P677
   FREUDENHEIM JL, 1991, INT J EPIDEMIOL, V20, P368, DOI 10.1093/ije/20.2.368
   GARLAND C, 1985, LANCET, V1, P307, DOI 10.1016/S0140-6736(85)91082-7
   GIOVANNUCCI E, 1993, J NATL CANCER I, V85, P875, DOI 10.1093/jnci/85.11.875
   ISCOVICH JM, 1992, INT J CANCER, V51, P858, DOI 10.1002/ijc.2910510604
   Kune S, 1987, NUTR CANCER, V9, P21
   LAVECCHIA C, 1988, INT J CANCER, V41, P492, DOI 10.1002/ijc.2910410404
   LONGNECKER MP, 1992, JNCI-J NATL CANCER I, V84, P430, DOI 10.1093/jnci/84.6.430
   MANTEL N, 1959, JNCI-J NATL CANCER I, V22, P719
   NEGRI E, 1990, NUTR CANCER, V13, P255, DOI 10.1080/01635589009514067
   NEWMARK HL, 1992, CANCER RES, V52, P0
   NEWMARK HL, 1984, JNCI-J NATL CANCER I, V72, P1323
   Paul A, 1980, 1 SUPPLEMENT MCCANCE, V0, P0
   PETERS RK, 1992, CANCER CAUSE CONTROL, V3, P457, DOI 10.1007/BF00051359
   SORENSON AW, 1988, NUTR CANCER, V11, P135, DOI 10.1080/01635588809513981
   SOUCI SW, 1988, FOOD COMPOSITION NUT, V0, P0
   WILLETT W, 1986, AM J EPIDEMIOL, V124, P17, DOI 10.1093/oxfordjournals.aje.a114366
   WILLETT W, 1989, NATURE, V338, P389, DOI 10.1038/338389a0
NR 23
TC 178
Z9 193
U1 0
U2 2
PU NATURE PUBLISHING GROUP
PI LONDON
PA MACMILLAN BUILDING, 4 CRINAN ST, LONDON N1 9XW, ENGLAND
SN 0007-0920
EI 1532-1827
J9 BRIT J CANCER
JI Br. J. Cancer
PD DEC 15
PY 1994
VL 70
IS 6
BP 1150
EP 1155
DI 10.1038/bjc.1994.463
PG 6
WC Oncology
SC Oncology
GA PT571
UT WOS:A1994PT57100019
PM 7981067
DA 2025-02-23
ER

PT J
AU FLAGG, EW
   COATES, RJ
   ELEY, JW
   JONES, DP
   GUNTER, EW
   BYERS, TE
   BLOCK, GS
   GREENBERG, RS
AF FLAGG, EW
   COATES, RJ
   ELEY, JW
   JONES, DP
   GUNTER, EW
   BYERS, TE
   BLOCK, GS
   GREENBERG, RS
TI DIETARY GLUTATHIONE INTAKE IN HUMANS AND THE RELATIONSHIP BETWEEN INTAKE AND PLASMA TOTAL GLUTATHIONE LEVEL
SO NUTRITION AND CANCER-AN INTERNATIONAL JOURNAL
LA English
DT Article
ID food frequency questionnaire; nhanes-ii survey; oral glutathione; quantitative data; nutrient sources; oxygen radicals; small-intestine; american diet; vitamin-c; cancer
AB Glutathione may function as an anticarcinogen by acting as an antioxidant or by binding with cellular mutagens. Orally administered glutathione increases plasma glutathione levels, and plasma glutathione is also synthesized in the liver. To investigate the associations between glutathione intake and plasma glutathione level, we compared dietary intake estimates from food frequency questionnaire data and measured concentrations of plasma total glutathione and other serum antioxidants in 69 while men and women. Daily glutathione intake ranged from 13.0 to 109.9 mg (mean 34.8 mg). Fruits and vegetables were found to contribute over 50% of usual dietary glutathione intake, whereas meats contributed less than 25%. Small negative correlations were observed between dietary and plasma glutathione and, although they were usually not statistically significant, they were generally consistent by different time periods of dietary intake assessment. Adjustment for sex, age, caloric intake, and dietary intake of the sulfur-containing amino acids methionine and cystine did not alter the observed associations. The correlations appeared to be modified, however, by serum vitamin C concentration, with little or no association between dietary and plasma glutathione among those with lower levels of serum vitamin C and stronger negative correlations among those with higher serum vitamin C levels. These findings indicate that factors regulating plasma glutathione concentration are complex and not simply related to dietary glutathione intake or supply of precursor amino acids.
C1 EMORY UNIV,SCH MED,WINSHIP CANC CTR,ATLANTA,GA 30322.
   EMORY UNIV,SCH MED,DEPT BIOCHEM,ATLANTA,GA 30322.
   CTR DIS CONTROL,CTR ENVIRONM HLTH & INJURY CONTROL,DIV ENVIRONM HLTH LAB SCI,ATLANTA,GA 30333.
   CTR DIS CONTROL,NATL CTR CHRON DIS PREVENT & HLTH PROMOT,DIV NUTR,EPIDEMIOL BRANCH,ATLANTA,GA 30333.
   UNIV CALIF BERKELEY,SCH PUBL HLTH,DIV NUTR,BERKELEY,CA 94720.
C3 Emory University; Emory University; Centers for Disease Control & Prevention - USA; Centers for Disease Control & Prevention - USA; University of California System; University of California Berkeley
RP FLAGG, EW (corresponding author), EMORY UNIV,SCH PUBL HLTH,DIV EPIDEMIOL,1599 CLIFTON RD,ATLANTA,GA 30329, USA.
FU NCI NIH HHS [CA-17998-15] Funding Source: Medline; NHLBI NIH HHS [HL-39968] Funding Source: Medline
CR AMES BN, 1983, SCIENCE, V221, P1256, DOI 10.1126/science.6351251
   [Anonymous], 1989, DIET HLTH IMPLICATIO, V0, P0
   [Anonymous], 1989, SAS STAT USERS GUIDE, V2, P0
   AW TY, 1991, CHEM-BIOL INTERACT, V80, P89, DOI 10.1016/0009-2797(91)90033-4
   BAKER DH, 1987, METHOD ENZYMOL, V143, P297
   BAUMAN PF, 1988, CAN J PHYSIOL PHARM, V66, P1048, DOI 10.1139/y88-171
   BENDICH A, 1985, MICRONUTRIENTS IMMUN, V587, P168
   BLOCK G, 1985, AM J EPIDEMIOL, V122, P27, DOI 10.1093/oxfordjournals.aje.a114084
   BLOCK G, 1986, AM J EPIDEMIOL, V124, P453, DOI 10.1093/oxfordjournals.aje.a114416
   BLOCK G, 1985, AM J EPIDEMIOL, V122, P13, DOI 10.1093/oxfordjournals.aje.a114072
   BOWES ADP, 1989, BOWES CHURCHS FOOD V, V0, P0
   BUHL R, 1989, LANCET, V2, P1294
   BYERS T, 1988, CANCER, V62, P1713, DOI 10.1002/1097-0142(19881015)62:1+<1713::AID-CNCR2820621309>3.0.CO;2-W
   COATES RJ, 1991, AM J EPIDEMIOL, V134, P658, DOI 10.1093/oxfordjournals.aje.a116138
   CROSS CE, 1987, ANN INTERN MED, V107, P526, DOI 10.7326/0003-4819-107-4-526
   DICKEY LE, 1989, USDA HDB, V820, P0
   DRAKE DL, 1989, USDA HDB, V820, P0
   FIALA ES, 1985, ANNU REV NUTR, V5, P295, DOI 10.1146/annurev.nutr.5.1.295
   Flanders W D, 1992, ANN EPIDEMIOL, V2, P735
   FREI B, 1989, P NATL ACAD SCI USA, V86, P6377, DOI 10.1073/pnas.86.16.6377
   FULWOOD R, 1982, VITAL HLTH STATIS 11, V232, P0
   GUNTER EW, 1981, LABORATORY PROCEDURE, V0, P0
   HAGEN TM, 1990, AM J PHYSIOL, V259, P0
   HAGEN TM, 1991, FASEB J, V5, P2721, DOI 10.1096/fasebj.5.12.1680764
   HAGEN TM, 1987, AM J PHYSIOL, V252, PG607, DOI 10.1152/ajpgi.1987.252.5.G607
   HAGEN TM, 1989, GLUTATHIONE CENTENNI, V0, P423
   HENNING SM, 1991, J NUTR, V121, P1969, DOI 10.1093/jn/121.12.1969
   HUM S, 1992, J NUTR, V122, P2010, DOI 10.1093/jn/122.10.2010
   HUNJAN MK, 1985, BIOCHIM BIOPHYS ACTA, V815, P184, DOI 10.1016/0005-2736(85)90287-1
   Hunter DJ, 1990, NUTR EPIDEMIOLOGY, V0, PP143, DOI 10.1016/j.mrfmmm.2004.02.020
   JONES DP, 1992, NUTR CANCER, V17, P57, DOI 10.1080/01635589209514173
   JONES DP, 1989, FASEB J, V3, P0
   KLEINBAUM DG, 1988, APPLIED REGRESSION A, V0, P0
   LASH LH, 1984, J BIOL CHEM, V259, P4508
   LINDER M, 1984, BIOCHEM BIOPH RES CO, V123, P929, DOI 10.1016/S0006-291X(84)80223-5
   Mannervik B, 1989, GLUTATHIONE CHEM BIO, V0, P475
   Meister A, 1989, GLUTATHIONE, V0, P367
   MIRVISH SS, 1986, CANCER, V58, P1842, DOI 10.1002/1097-0142(19861015)58:8+<1842::AID-CNCR2820581410>3.0.CO;2-#
   NETER J, 1985, APPLIED LINEAR STATI, V0, P0
   NIERENBERG DW, 1989, AM J EPIDEMIOL, V130, P511, DOI 10.1093/oxfordjournals.aje.a115365
   REED D J, 1984, PHARMACOLOGICAL REVIEWS, V36, P0
   Roe JH, 1943, J BIOL CHEM, V147, P399
   ROE JH, 1967, VITAMINS PHYSL PATHO, V7, P0
   RUSSELLBRIEFEL R, 1985, AM J EPIDEMIOL, V122, P741, DOI 10.1093/oxfordjournals.aje.a114157
   SOWELL AL, 1988, J CHROMATOGR-BIOMED, V431, P424, DOI 10.1016/S0378-4347(00)83113-8
   TROCK B, 1990, JNCI-J NATL CANCER I, V82, P650, DOI 10.1093/jnci/82.8.650
   VINA J, 1989, BRIT J NUTR, V62, P683, DOI 10.1079/BJN19890068
   VINCENZINI MT, 1987, BIOCHIM BIOPHYS ACTA, V942, P107
   WATTENBERG LW, 1985, CANCER RES, V45, P1
   WILLETT W, 1990, NUTRITIONAL EPIDEMIO, V0, P292
   WILLETT WC, 1983, AM J CLIN NUTR, V38, P631, DOI 10.1093/ajcn/38.4.631
   WITSCHI A, 1992, EUR J CLIN PHARMACOL, V43, P667, DOI 10.1007/BF02284971
   Zar JH, 1999, BIOSTAT ANAL, V0, P0
   1988, 1900, V8, V0, P0
NR 57
TC 55
Z9 58
U1 1
U2 13
PU LAWRENCE ERLBAUM ASSOC INC
PI MAHWAH
PA 10 INDUSTRIAL AVE, MAHWAH, NJ 07430-2262 USA
SN 0163-5581
EI 
J9 NUTR CANCER
JI Nutr. Cancer
PD JUN 15
PY 1994
VL 21
IS 1
BP 33
EP 46
DI 10.1080/01635589409514302
PG 14
WC Oncology; Nutrition & Dietetics
SC Oncology; Nutrition & Dietetics
GA MX498
UT WOS:A1994MX49800004
PM 8183721
DA 2025-02-23
ER

PT J
AU KOJIMA, T
   TANAKA, T
   MORI, H
AF KOJIMA, T
   TANAKA, T
   MORI, H
TI CHEMOPREVENTION OF SPONTANEOUS ENDOMETRIAL CANCER IN FEMALE DONRYU RATS BY DIETARY INDOLE-3-CARBINOL
SO CANCER RESEARCH
LA English
DT Article
ID naturally occurring indoles; mammary epithelial-cells; estradiol metabolism; cigarette-smoking; breast-cancer; catechol estrogens; cba mice; carcinogenesis; induction; mouse
AB Indole-3-carbinol (I3C) present in cruciferous vegetables has been found to inhibit chemically induced neoplasms in forestomach, mammary gland, liver, and tongue in rodents. I3C is also known Co induce estradiol 2-hydroxylase and reduce estrogenic activity. The current study was conducted to examine the possible inhibiting effect of I3C on spontaneous occurrence of endometrial adenocarcinoma in female Donryu rats. The high incidence of endometrial cancer in this strain of rats might be related to increased estrogen/progesterone ratio with aging. A total of 141 female Donryu rats were divided into four groups. Group 1 was given a basal diet alone throughout the study. Starting at 6 weeks of age, groups 2-4 were respectively given the diets containing 200, 500, and 1000 ppm I3C for the entire experimental period (660 days). At the termination of the experiment, the incidences of preneoplastic lesions and neoplasms in the endometrium were estimated. Also, estradiol 2 hydroxylation activity in the liver was assayed in rats fed I3C at these doses for 3 weeks. The incidences of endometrial adenocarcinoma in rats fed I3C [8 of 32 rats (25%) in group 2, 5 of 32 rats (16%) in group 3, and 5 of 35 rats (14%) in group 1] were respectively smaller than that in group 1 (12 of 32 rats, 38%). The incidence of uterine adenocarcinoma in group 4 was significantly lower than that in group 1 (P < 0.05). Dietary I3C also decreased the frequency of preneoplastic endometrial lesions (31% in groups 2-4 versus 44% in group 1). I3C exposure also inhibited the incidence of mammary fibroadenoma. Biochemical assay for estradiol 2-hydroxylation revealed that feeding of I3C significantly increased estradiol 2-hydroxylation (nmol/mg protein) compared to rats treated without I3C [0.34 +/- 0.04 in group 2, 0.53 +/- 0.13 in group 3, and 0.58 +/- 0.11 in group 4 versus 0.28 +/- 0.02 in group 1; P < 0.02, P < 0.003, and P < 0.001, respectively]. These results suggest that dietary I3C inhibits spontaneous occurrence of endometrial adenocarcinoma as well as preneoplastic lesions in Donryu rats. This chemopreventive effect of I3C may be due to its induction of estradiol 2-hydroxylation.
RP KOJIMA, T (corresponding author), GIFU UNIV,SCH MED,DEPT PATHOL 1,40 TSUKASA MACHI,GIFU 500,JAPAN.
CR ADLERCREUTZ H, 1986, J STEROID BIOCHEM, V24, P289, DOI 10.1016/0022-4731(86)90067-1
   ARMSTRONG B, 1975, INT J CANCER, V15, P617, DOI 10.1002/ijc.2910150411
   BAILEY GS, 1987, JNCI-J NATL CANCER I, V78, P931
   BARON JA, 1984, AM J EPIDEMIOL, V119, P9, DOI 10.1093/oxfordjournals.aje.a113730
   BARON JA, 1986, JNCI-J NATL CANCER I, V77, P677, DOI 10.1093/jnci/77.3.677
   BOONE CW, 1990, CANCER RES, V50, P2
   BRADFIELD CA, 1984, FOOD CHEM TOXICOL, V22, P977, DOI 10.1016/0278-6915(84)90147-9
   BRADLOW HL, 1991, CARCINOGENESIS, V12, P1571, DOI 10.1093/carcin/12.9.1571
   BRADLOW HL, 1985, P NATL ACAD SCI USA, V82, P6295, DOI 10.1073/pnas.82.18.6295
   DASHWOOD RH, 1989, CARCINOGENESIS, V10, P175, DOI 10.1093/carcin/10.1.175
   DAVIS DL, 1989, ENVIRON RES, V50, P322, DOI 10.1016/S0013-9351(89)80013-1
   DELIGDISCH L, 1987, CANCER DETECT PREV, V10, P237
   FENWICK GR, 1983, CRC CR REV FOOD SCI, V18, P123, DOI 10.1080/10408398209527361
   FIALA ES, 1985, ANNU REV NUTR, V5, P295, DOI 10.1146/annurev.nutr.5.1.295
   FISHMAN J, 1975, J CLIN ENDOCR METAB, V41, P989, DOI 10.1210/jcem-41-5-989
   GORGER DE, 1986, CARCINOGENESIS LOND, V7, P2025
   HOCMAN G, 1989, COMP BIOCHEM PHYS B, V93, P201, DOI 10.1016/0305-0491(89)90070-9
   JELLINCK PH, 1985, ENDOCRINOLOGY, V117, P2274, DOI 10.1210/endo-117-6-2274
   JELLINCK PH, 1991, STEROIDS, V56, P446, DOI 10.1016/0039-128X(91)90034-S
   KATO I, 1989, JPN J CANCER CLIN, V35, P1
   KURMAN RJ, 1985, CANCER-AM CANCER SOC, V56, P403, DOI 10.1002/1097-0142(19850715)56:2<403::AID-CNCR2820560233>3.0.CO;2-X
   LESKO SM, 1985, NEW ENGL J MED, V313, P593, DOI 10.1056/NEJM198509053131001
   LIEHR JG, 1986, J BIOL CHEM, V26, P11685
   LOUB WD, 1975, J NATL CANCER I, V54, P985
   MAEKAWA A, 1986, JPN J CANCER RES, V77, P882
   MARTUCCI CP, 1979, ENDOCRINOLOGY, V105, P1288, DOI 10.1210/endo-105-6-1288
   MCLACHLAN JA, 1982, CANCER RES, V42, P3040
   MICHNOVICZ JJ, 1990, JNCI-J NATL CANCER I, V82, P947, DOI 10.1093/jnci/82.11.947
   MICHNOVICZ JJ, 1986, NEW ENGL J MED, V315, P1305, DOI 10.1056/NEJM198611203152101
   MOLINOLO AA, 1987, JNCI-J NATL CANCER I, V79, P1341
   MOLLER H, 1989, GUT, V30, P1558, DOI 10.1136/gut.30.11.1558
   NAGAOKA T, 1990, J CANCER RES CLIN, V116, P623, DOI 10.1007/BF01637084
   NEWMARK HL, 1987, CAN J PHYSIOL PHARM, V65, P461, DOI 10.1139/y87-079
   NIWA K, 1991, JPN J CANCER RES, V82, P1391, DOI 10.1111/j.1349-7006.1991.tb01811.x
   NIXON JE, 1984, CARCINOGENESIS, V5, P615, DOI 10.1093/carcin/5.5.615
   POULSEN HE, 1975, INT HISTOLOGICAL CLA, V13, P0
   RAO AR, 1989, CANCER LETT, V45, P1, DOI 10.1016/0304-3835(89)90028-1
   ROY D, 1991, ARCH BIOCHEM BIOPHYS, V285, P331, DOI 10.1016/0003-9861(91)90368-S
   SCHNEIDER J, 1984, J BIOL CHEM, V259, P4840
   SCHNEIDER J, 1983, J CLIN ENDOCR METAB, V56, P973, DOI 10.1210/jcem-56-5-973
   SCHNEIDER J, 1982, P NATL ACAD SCI-BIOL, V79, P3047, DOI 10.1073/pnas.79.9.3047
   SHERTZER HG, 1988, BIOCHEM PHARMACOL, V37, P333, DOI 10.1016/0006-2952(88)90737-X
   SPARNINS PL, 1982, JNCI-J NATL CANCER I, V68, P493
   STOEWSAND GS, 1988, CANCER LETT, V39, P199, DOI 10.1016/0304-3835(88)90105-X
   SUTO A, 1992, STEROIDS, V57, P262, DOI 10.1016/0039-128X(92)90058-H
   TANAKA T, 1983, PATHOL RES PRACT, V178, P20, DOI 10.1016/S0344-0338(83)80081-8
   TANAKA T, 1989, CARCINOGENESIS, V10, P613, DOI 10.1093/carcin/10.3.613
   TANAKA T, 1990, CARCINOGENESIS, V11, P1403, DOI 10.1093/carcin/11.8.1403
   TANAKA T, 1992, CANCER J - FRANCE, V5, P11
   TANAKA T, 1992, JPN J CANCER RES, V83, P835, DOI 10.1111/j.1349-7006.1992.tb01988.x
   TANAKA T, 1994, IN PRESS CRIT REV ON, V0, P0
   TELANG NT, 1992, J NATL CANCER I, V84, P634, DOI 10.1093/jnci/84.8.634
   Tookey HL, 1980, TOXIC CONSTITUENTS OF PLANT FOODSTUFFS., V0, P103
   TURUSOV VS, 1991, CANCER LETT, V56, P29, DOI 10.1016/0304-3835(91)90190-S
   TURUSOV VS, 1977, CANCER LETT, V3, P37, DOI 10.1016/S0304-3835(77)93967-2
   VERDEAL K, 1986, ANTICANCER RES, V6, P5
   WATTENBERG LW, 1978, JNCI-J NATL CANCER I, V60, P11, DOI 10.1093/jnci/60.1.11
   WATTENBERG LW, 1978, CANCER RES, V38, P1410
   WATTENBERG LW, 1985, CANCER RES, V45, P1
   WAXMAN DJ, 1988, BIOCHEM PHARMACOL, V37, P71, DOI 10.1016/0006-2952(88)90756-3
NR 60
TC 174
Z9 192
U1 0
U2 3
PU AMER ASSOC CANCER RESEARCH
PI PHILADELPHIA
PA PUBLIC LEDGER BLDG, SUITE 816, 150 S. INDEPENDENCE MALL W., PHILADELPHIA, PA 19106
SN 0008-5472
EI 
J9 CANCER RES
JI Cancer Res.
PD MAR 15
PY 1994
VL 54
IS 6
BP 1446
EP 1449
DI 
PG 4
WC Oncology
SC Oncology
GA NA887
UT WOS:A1994NA88700012
PM 8137246
DA 2025-02-23
ER

PT J
AU DORANT, E
   VANDENBRANDT, PA
   GOLDBOHM, RA
AF DORANT, E
   VANDENBRANDT, PA
   GOLDBOHM, RA
TI A PROSPECTIVE COHORT STUDY ON ALLIUM VEGETABLE CONSUMPTION, GARLIC SUPPLEMENT USE, AND THE RISK OF LUNG-CARCINOMA IN THE NETHERLANDS
SO CANCER RESEARCH
LA English
DT Article
ID potentially anticarcinogenic flavonoids; dietary factors; genus allium; cancer; fruit; glutathione; prevention; chemoprevention; determinants; quercetin
AB The association between the consumption of onions and leeks (vegetables belonging to the Allium genus), garlic supplements, and the risk of lung carcinoma was investigated in a large-scale prospective cohort study on diet and cancer in the Netherlands. The Netherlands Cohort Study was started in 1986 among 120,852 men and women, ages 55-69 years, by collecting information on usual diet and important life-style characteristics. After 3.3 years of follow-up, 550 incident lung carcinoma cases mere observed. Information on Allium vegetable consumption was available for 484 lung carcinoma cases and 3123 members of a randomly sampled subcohort. In stratified analysis, a lower lung carcinoma risk was observed in the highest onion intake category [rate ratio (RR) = 0.65; 95% confidence interval, 0.45-0.95] compared to the lowest consumption category. After including other, dietary and nondietary, determinants of lung carcinoma in the multivariable models and using pack years for past and current smoking, instead of using smoking status categorized as never, ex-, and current smoking, the rate ratio in the highest intake category increased to 0.80 and was no longer significantly different from unity (95% confidence interval, 0.52-1.24). Leek consumption was not associated with risk for lung carcinoma (RR = 1.08; 95% confidence interval 0.80-1.45 in the highest intake category, compared to the lowest). No statistically significant trends in the rate ratios associated with increasing consumption of these vegetables were detected for lung carcinoma or the four histological subtypes. A higher lung carcinoma risk was observed for those subjects who used exclusively garlic supplements (RR = 1.78; 95% confidence interval, 1.08-2.92), compared to those not taking dietary supplements. A lower lung carcinoma risk was seen for those using garlic supplements together with any other supplement (RR = 0.93; 95% confidence interval 0.46-1.86) compared to those using any other supplement. In conclusion, we found no evidence of a relation between the consumption of onions or leeks and the risk of lung carcinoma or any of the histological subtypes. Garlic supplement use seems not associated with a lower risk of lung carcinoma.
C1 TNO,DEPT EPIDEMIOL,NUTR & FOOD RES INST,3700 AJ ZEIST,NETHERLANDS.
C3 Netherlands Organization Applied Science Research
RP DORANT, E (corresponding author), UNIV LIMBURG,DEPT EPIDEMIOL,POB 616,6200 MD MAASTRICHT,NETHERLANDS.
CR AMES BN, 1983, SCIENCE, V221, P1256, DOI 10.1126/science.6351251
   [Anonymous], 1976, INT CLASSIFICATION D, V0, P0
   BERNHARD RA, 1969, QUAL PLANT MATER VEG, V1, P72
   BERTRAM JS, 1987, CANCER RES, V47, P3012
   BILYK A, 1985, J AGR FOOD CHEM, V33, P226, DOI 10.1021/jf00062a017
   BLOCK E, 1992, J AGR FOOD CHEM, V40, P2418, DOI 10.1021/jf00024a017
   BLOCK E, 1992, ANGEW CHEM INT EDIT, V31, P1135, DOI 10.1002/anie.199211351
   BLOCK G, 1992, NUTR CANCER, V18, P1, DOI 10.1080/01635589209514201
   BULIK A, 1984, J AGR FOOD CHEM, V32, P274
   COLES B, 1990, CRIT REV BIOCHEM MOL, V25, P47, DOI 10.3109/10409239009090605
   DEWINTER GA, 1993, INCIDENCE CANCER NET, V0, P0
   DORANT E, 1993, INT J VITAM NUTR RES, V63, P4
   DORANT E, 1993, BRIT J CANCER, V67, P424, DOI 10.1038/bjc.1993.82
   DORANT E, 1994, EUR J CLIN NUTR, V48, P180
   FENWICK GR, 1985, CRC CR REV FOOD SCI, V22, P273, DOI 10.1080/10408398509527417
   FONTHAM ETH, 1990, INT J EPIDEMIOL, V19, PS32, DOI 10.1093/ije/19.Supplement_1.S32
   FRANCIS AR, 1989, MUTAT RES, V222, P393, DOI 10.1016/0165-1218(89)90114-6
   FRASER GE, 1991, AM J EPIDEMIOL, V133, P683, DOI 10.1093/oxfordjournals.aje.a115943
   GOLDBOHM RA, 1994, EUR J CLIN NUTR, V48, P253
   GUGLER R, 1975, EUR J CLIN PHARMACOL, V9, P229, DOI 10.1007/BF00614022
   HAGEN TM, 1990, AM J PHYSIOL, V259, P0
   Herrmann K, 1976, JOURNAL OF FOOD TECHNOLOGY, V11, P433, DOI 10.1108/09566160010378107
   HERTOG MGL, 1993, NUTR CANCER, V20, P21, DOI 10.1080/01635589309514267
   HERTOG MGL, 1992, J AGR FOOD CHEM, V40, P2379, DOI 10.1021/jf00024a011
   JONES DP, 1992, NUTR CANCER, V17, P57, DOI 10.1080/01635589209514173
   JURADO J, 1991, MUTAGENESIS, V6, P289, DOI 10.1093/mutage/6.4.289
   LAWSON LD, 1991, PLANTA MED, V57, P363, DOI 10.1055/s-2006-960119
   MALONE WF, 1989, MECHANISMS CARCINOGE, V0, P0
   NEWMARK HL, 1987, CAN J PHYSIOL PHARM, V65, P461, DOI 10.1139/y87-079
   STARKE H, 1976, Z LEBENSM UNTERS FOR, V161, P25, DOI 10.1007/BF01145416
   STARKE H, 1976, Z LEBENSM UNTERS FOR, V161, P137, DOI 10.1007/BF01112857
   STEINMETZ KA, 1991, CANCER CAUSE CONTROL, V2, P325, DOI 10.1007/BF00051672
   STEINMETZ KA, 1991, CANCER CAUSE CONTROL, V2, P427, DOI 10.1007/BF00054304
   STEINMETZ KA, 1993, CANCER RES, V53, P536
   SWANSON CA, 1992, INT J CANCER, V50, P876, DOI 10.1002/ijc.2910500609
   VANDENBRANDT PA, 1993, CANCER RES, V53, P75
   VANDENBRANDT PA, 1990, INT J EPIDEMIOL, V19, P553
   VANDENBRANDT PA, 1990, J CLIN EPIDEMIOL, V43, P285, DOI 10.1016/0895-4356(90)90009-E
   WARGOVICH MJ, 1988, DIS COLON RECTUM, V31, P72, DOI 10.1007/BF02552576
   WATTENBERG LW, 1985, CANCER RES, V45, P1
   Whitaker JR, 1976, ADVANCES IN FOOD RESEARCH, V22, P73, DOI 10.1016/S0065-2628(08)60337-7
NR 42
TC 63
Z9 68
U1 0
U2 1
PU AMER ASSOC CANCER RESEARCH
PI PHILADELPHIA
PA PUBLIC LEDGER BLDG, SUITE 816, 150 S. INDEPENDENCE MALL W., PHILADELPHIA, PA 19106
SN 0008-5472
EI 
J9 CANCER RES
JI Cancer Res.
PD DEC 1
PY 1994
VL 54
IS 23
BP 6148
EP 6153
DI 
PG 6
WC Oncology
SC Oncology
GA PU942
UT WOS:A1994PU94200029
PM 7954460
DA 2025-02-23
ER

PT J
AU LAMBERT, LA
   WAMER, WG
   WEI, RR
   LAVU, S
   CHIRTEL, SJ
   KORNHAUSER, A
AF LAMBERT, LA
   WAMER, WG
   WEI, RR
   LAVU, S
   CHIRTEL, SJ
   KORNHAUSER, A
TI THE PROTECTIVE BUT NONSYNERGISTIC EFFECT OF DIETARY BETA-CAROTENE AND VITAMIN-E ON SKIN TUMORIGENESIS IN SKH MICE
SO NUTRITION AND CANCER-AN INTERNATIONAL JOURNAL
LA English
DT Article
ID arachidonic-acid metabolism; alpha-tocopherol; experimental cancer; breast-cancer; mouse skin; inhibition; risk; plasma; carcinogenesis; cells
AB Various epidemiological and experimental studies have indicated that beta-carotene and vitamin E protect against a variety of cancers. This investigation determined whether a synergistic protective effect could be observed against chemically induced skin tumorigenesis in Skh mice by combining these two antioxidants in the diet. Forty-five mice were used in each of four diet groups. Control animals were fed standard mouse chow. Three other groups received the chow supplemented with one of the following: 0.5% beta-carotene, 0.12% vitamin E (added as d-alpha-tocopheryl succinate), or 0.5% beta-carotene + 0.12% vitamin E. Mice were topically treated with a single application of the initiator 7,12-dimethylbenz[a]anthracene and promoted with multiple applications of phorbol 12-myristate 13-acetate. Mice were observed for tumors each week for 27 weeks after initiation. The protective effect of each diet was determined by the decrease in the number of skin rumors in supplemented diet groups compared with that of the control diet group. Decreases in the number of cumulative tumors at Week 27 were 32% for beta-carotene-, 25% for vitamin E-, and 21% for beta-carotene + vitamin E-supplemented diet groups. However, differences in the number of tumors among the three groups supplemented with beta-carotene and/or vitamin E were not statistically significant. Thus, although protection was provided by the individual supplements, there was no synergistic effect for a decrease in the number of chemically induced skin tumors by the simultaneous dietary administration of beta-carotene and vitamin E.
C1 US FDA,CTR FOOD SAFETY & APPL NUTR,DIV MATH,WASHINGTON,DC 20204.
C3 US Food & Drug Administration (FDA)
RP LAMBERT, LA (corresponding author), US FDA,DIV SCI & APPL TECHNOL,COSMET TOXICOL BRANCH,HFS-128,200 C ST SW,WASHINGTON,DC 20204, USA.
CR ALBANES D, 1987, CANCER RES, V47, P1987
   BAILAR JC, 1986, NEW ENGL J MED, V314, P1226, DOI 10.1056/NEJM198605083141905
   BENDICH A, 1989, J NUTR, V119, P112, DOI 10.1093/jn/119.1.112
   BURTON GW, 1989, J NUTR, V119, P109, DOI 10.1093/jn/119.1.109
   CONNETT JE, 1989, CANCER-AM CANCER SOC, V64, P126, DOI 10.1002/1097-0142(19890701)64:1<126::AID-CNCR2820640122>3.0.CO;2-H
   COOK MG, 1980, CANCER RES, V40, P1329
   FISCHER SM, 1985, CANCER RES, V45, P3130
   GABY SK, 1991, VITAMIN INTAKE HLTH, V0, P29
   Gaby SK, 1991, VITAMIN INTAKE AND HEALTH: A SCIENTIFIC REVIEW, V0, P71
   GENSLER HL, 1991, NUTR CANCER, V15, P97, DOI 10.1080/01635589109514117
   HAM Y-K, 1990, KOREAN BIOCHEMICAL JOURNAL, V23, P486
   KENNEDY TA, 1992, J BIOL CHEM, V267, P4658
   KNEKT P, 1988, INT J EPIDEMIOL, V17, P281, DOI 10.1093/ije/17.2.281
   KRITCHEVSKY D, 1990, P SOC EXP BIOL MED, V193, P35, DOI 10.3181/00379727-193-42986
   LAMBERT LA, 1990, NUTR CANCER, V13, P213, DOI 10.1080/01635589009514063
   Machlin LJ, 1991, HANDBOOK OF VITAMINS, V0, P99
   MATHEWSROTH MM, 1982, ONCOLOGY-BASEL, V39, P33, DOI 10.1159/000225601
   MENKES MS, 1986, NEW ENGL J MED, V315, P1250, DOI 10.1056/NEJM198611133152003
   MUFSON RA, 1979, MOL PHARMACOL, V16, P569
   PALAN PR, 1991, NUTR CANCER, V15, P13, DOI 10.1080/01635589109514106
   PALOZZA P, 1991, FREE RADICAL BIO MED, V11, P407, DOI 10.1016/0891-5849(91)90158-Y
   PALOZZA P, 1992, ARCH BIOCHEM BIOPHYS, V297, P184, DOI 10.1016/0003-9861(92)90658-J
   PERCHELLET JP, 1985, CARCINOGENESIS, V6, P567, DOI 10.1093/carcin/6.4.567
   POTISCHMAN N, 1990, AM J CLIN NUTR, V52, P909, DOI 10.1093/ajcn/52.5.909
   REINERS JJ, 1991, CARCINOGENESIS, V12, P2337, DOI 10.1093/carcin/12.12.2337
   RENNER HW, 1985, MUTAT RES, V144, P251, DOI 10.1016/0165-7992(85)90060-0
   SHAPIRO SS, 1984, J NUTR, V114, P1924, DOI 10.1093/jn/114.10.1924
   SHKLAR G, 1982, JNCI-J NATL CANCER I, V68, P791
   SHKLAR G, 1989, NUTR CANCER, V12, P321, DOI 10.1080/01635588909514032
   SHKLAR G, 1990, J ORAL PATHOL MED, V19, P60, DOI 10.1111/j.1600-0714.1990.tb00797.x
   SLAGA TJ, 1982, J CELL BIOCHEM, V18, P99, DOI 10.1002/jcb.1982.240180109
   SOM S, 1984, CARCINOGENESIS, V5, P937, DOI 10.1093/carcin/5.7.937
   STEINMETZ KA, 1991, CANCER CAUSE CONTROL, V2, P427, DOI 10.1007/BF00054304
   SUDA D, 1986, CARCINOGENESIS, V7, P711, DOI 10.1093/carcin/7.5.711
   TEMPLE NJ, 1987, JNCI-J NATL CANCER I, V78, P1211
   VERREAULT R, 1989, INT J CANCER, V43, P1050, DOI 10.1002/ijc.2910430616
   WALD NJ, 1984, BRIT J CANCER, V49, P321, DOI 10.1038/bjc.1984.50
   WALD NJ, 1987, BRIT J CANCER, V56, P69, DOI 10.1038/bjc.1987.156
   WARD PA, 1988, FREE RADICAL BIO MED, V5, P403, DOI 10.1016/0891-5849(88)90114-1
   WEI HC, 1991, CANCER RES, V51, P4443
   XU MJ, 1992, J NATL CANCER I, V84, P1559, DOI 10.1093/jnci/84.20.1559
   ZEIGLER RG, 1992, CANCER RES S, V52, P0
   ZHANG LX, 1991, CARCINOGENESIS, V12, P2109, DOI 10.1093/carcin/12.11.2109
   ZHANG LX, 1992, CANCER RES, V52, P5707
   1991, 1900, P416, V0, P0
NR 45
TC 38
Z9 40
U1 0
U2 2
PU LAWRENCE ERLBAUM ASSOC INC
PI MAHWAH
PA 10 INDUSTRIAL AVE, MAHWAH, NJ 07430-2262 USA
SN 0163-5581
EI 
J9 NUTR CANCER
JI Nutr. Cancer
PD JUN 15
PY 1994
VL 21
IS 1
BP 1
EP 12
DI 
PG 12
WC Oncology; Nutrition & Dietetics
SC Oncology; Nutrition & Dietetics
GA MX498
UT WOS:A1994MX49800001
PM 8183718
DA 2025-02-23
ER

PT J
AU ZHENG, X
   YAN, L
   NILSSON, B
   EKLUND, G
   DRETTNER, B
AF ZHENG, X
   YAN, L
   NILSSON, B
   EKLUND, G
   DRETTNER, B
TI EPSTEIN-BARR-VIRUS INFECTION, SALTED FISH AND NASOPHARYNGEAL CARCINOMA - A CASE-CONTROL STUDY IN SOUTHERN CHINA
SO ACTA ONCOLOGICA
LA English
DT Article
ID risk-factors
AB Two hundred and five histologically confirmed cases of nasopharyngeal carcinoma (NPC) in southern China, and an equal number of matched controls, were investigated for their dietary habits, occupational exposure, use of tobacco and alcohol, history of relatives with NPC, and IgA against Epstein-Barr virus (EBV) capsid antigen (IgA/VCA), Positive IgA/VCA and intake of salted fish were associated with a strong excess risk of NPC. The association persisted after adjustment for other factors. The combination of salted fish and EBV was strongly associated with NPC, and more so than EBV or salted fish per se. Multivariate analyses showed that IgA/VCA was the most important predictor of NPC, and salted fish the second most important. These results suggest that EBV has a strong effect on the development of NPC. The exclusion of EBV and genetic factors in earlier epidemiological studies may have resulted in an overestimation of salted fish as important etiological factor causing NPC.
C1 KAROLINSKA INST,HUDDINGE UNIV HOSP,DEPT OTOLARYNGOL,S-14186 HUDDINGE,SWEDEN.
   KAROLINSKA HOSP,DEPT CANC EPIDEMIOL,S-10401 STOCKHOLM,SWEDEN.
   GUANGDONG PROV PEOPLES HOSP,DEPT OTOLARYNGOL,CANTON,PEOPLES R CHINA.
C3 Karolinska Institutet; Karolinska Institutet; Karolinska University Hospital; Guangdong Academy of Medical Sciences & Guangdong General Hospital
CR ANDERSSONANVRET M, 1978, PROG EXP TUMOR RES, V21, P100
   ARMSTRONG RW, 1983, CANCER RES, V43, P2967
   CHAN CK, 1991, CANCER CAUSE CONTROL, V2, P125, DOI 10.1007/BF00053132
   DETHE G, 1981, YALE J BIOL MED, V54, P33
   DETHE G, 1989, VIRAL INFECTIONS HUM, V0, P737
   DETHE G, 1981, NASOPHARYNGEAL CARCI, V0, P111
   Ho J H, 1972, ADV CANCER RES, V15, P57, DOI 10.1016/S0065-230X(08)60372-3
   KLEIN G, 1978, PROGR EXP TUMOR RES, V21, P340
   Li C C, 1985, NATL CANCER INST MONOGR, V69, P49
   LU SJ, 1990, NATURE, V346, P470, DOI 10.1038/346470a0
   LUNG ML, 1989, ONCOLOGY-BASEL, V46, P310
   Miller G, 1990, VIROLOGY, V2nd, P1921
   SHAM JST, 1990, CANCER, V1, P2606
   SHAO YM, 1988, CARCINOGENESIS, V9, P455
   THOMAS DG, 1975, COMPUT BIOMED RES, V8, P423, DOI 10.1016/0010-4809(75)90048-8
   YU CC, 1989, INT J CANCER, V43, P1077
   YU MC, 1990, INT J CANCER, V45, P1033, DOI 10.1002/ijc.2910450609
   YU MC, 1988, CANCER RES, V48, P1954
   YU MC, 1986, CANCER RES, V46, P956
   ZENG Y, 1985, INT J CANCER, V36, P545, DOI 10.1002/ijc.2910360505
   ZENG Y, 1980, INTERVIROLOGY, V13, P162
   ZONG YS, 1992, CANCER, V69, P3, DOI 10.1002/1097-0142(19920101)69:1<3::AID-CNCR2820690104>3.0.CO;2-7
   1993, 1900, V56, V0, P41
NR 25
TC 70
Z9 71
U1 0
U2 2
PU SCANDINAVIAN UNIVERSITY PRESS
PI OSLO
PA PO BOX 2959 TOYEN, JOURNAL DIVISION CUSTOMER SERVICE, N-0608 OSLO, NORWAY
SN 0284-186X
EI 
J9 ACTA ONCOL
JI Acta Oncol.
PD JUN 15
PY 1994
VL 33
IS 8
BP 867
EP 872
DI 
PG 6
WC Oncology
SC Oncology
GA QB691
UT WOS:A1994QB69100004
PM 7818917
DA 2025-02-23
ER

PT J
AU SLATTERY, ML
   POTTER, JD
   SORENSON, AW
AF SLATTERY, ML
   POTTER, JD
   SORENSON, AW
TI AGE AND RISK-FACTORS FOR COLON-CANCER (UNITED-STATES AND AUSTRALIA) - ARE THERE IMPLICATIONS FOR UNDERSTANDING DIFFERENCES IN CASE-CONTROL AND COHORT STUDIES
SO CANCER CAUSES & CONTROL
LA English
DT Article
DE AGE; AUSTRALIA; COLON NEOPLASIA; DIET; PARITY; PHYSICAL ACTIVITY; REPRODUCTION; UNITED-STATES
AB Data from two population-based case-control studies were used to investigate the effect of age on colon cancer risk.  Dietary intake data were assessed from a study conducted in Utah (United States) between 1979 and 1983; reproductive data were assessed from a study conducted in Adelaide (Australia) between 1979 and 1980.  Data from both studies were assessed for their impact on those less than 65 years of age and those 65 or more years of age.  Intake of energy, fat, and protein had a greater impact on risk among older men than among younger men.  Risk estimates for the upper quartile of intake relative to the lowest quartile of intake were 8.5 (95 percent confidence interval [CI] = 1.7-43.0) for energy, 8.2 (CI = 1.6-41.3) for protein, and 7.2 (CI = 1.6-31.4) for total fat for older men, while comparable risk estimates were 2.4 (CI = 0.6-9.1) for energy, 3.0 (CI = 0.7-13.6) for protein, and 1.9 (CI = 0.5-7.1) for total fat among younger men.  Similar trends were seen for older women for energy and protein.  beta-carotene decreased colon cancer risk among younger men (odds ratio [OR] = 0.4, CI = 0.1-1.2) and women (OR = 0.1, CI = 0.1-0.5), although not among older men (OR = 1.2, CI = 0.3-4.9) and women (OR = 1.9, CI = 0.6-64).  Calcium decreased risk of colon cancer among older men (OR = 0.1, CI = < 0.1-0.8) and younger women (OR = 0.2, CI = < 0.1-0.7).  Women who were diagnosed at age 65 or older and were nulliparous had a tenfold increase in colon cancer risk (CI = 2.4-47.9) relative to women who had an early age at first birth.  Women diagnosed with colon cancer before age 65 did not experience an increase of colon cancer risk associated with being nulliparous.  These data suggest that age at diagnosis may interact with other factors to alter risk of colon cancer.
RP SLATTERY, ML (corresponding author), UNIV UTAH,SCH MED,50 N MED DR,SALT LAKE CITY,UT 84132, USA.
FU NCI NIH HHS [R01 CA48998, P01 CA50305] Funding Source: Medline
NR 0
TC 24
Z9 26
U1 0
U2 0
PU RAPID SCIENCE PUBLISHERS
PI LONDON
PA 2-6 BOUNDARY ROW, LONDON, ENGLAND SE1 8NH
SN 0957-5243
EI 
J9 CANCER CAUSE CONTROL
JI Cancer Causes Control
PD NOV 15
PY 1994
VL 5
IS 6
BP 557
EP 563
DI 10.1007/BF01831384
PG 7
WC Oncology; Public, Environmental & Occupational Health
SC Oncology; Public, Environmental & Occupational Health
GA PU328
UT WOS:A1994PU32800009
PM 7827243
DA 2025-02-23
ER

PT J
AU TSUGANE, S
   TEI, Y
   TAKAHASHI, T
   WATANABE, S
   SUGANO, K
AF TSUGANE, S
   TEI, Y
   TAKAHASHI, T
   WATANABE, S
   SUGANO, K
TI SALTY FOOD-INTAKE AND RISK OF HELICOBACTER-PYLORI INFECTION
SO JAPANESE JOURNAL OF CANCER RESEARCH
LA English
DT Article
DE CROSS-SECTIONAL STUDY; HELICOBACTER PYLORI; SALTY FOOD; DIET; RISK FACTOR
ID gastric-cancer mortality; japanese populations; antibody prevalence; epidemiology; association; carcinoma
AB To clarify the risk factors for Helicobacter pylori infection, which is considered to play an etiologic role in atrophic gastritis, duodenal ulcer and gastric cancer, various parameters including diet and socioeconomic characteristics were compared between H. pylori-infected and non-infected men. In a cross-sectional study of 634 men aged 40 to 49 years selected randomly from five areas with different rates of gastric cancer mortality, 474 of 628 men evaluated were positive for IgG antibody against H. pylori. After logistic regression analysis adjusted for area, the results showed a significant association between frequent intake of pickled vegetables and prevalence of H. pylori antibody (odds ratios against men who consume <1 day/week were 1,19 for 1-2 days/week, 1.92 for 3-4 days/week, 1.90 for 5-7 days/week; P for trend = 0.02). Daily consumption of mise soup was also associated with an increased risk (odds ratio against non-daily consumer = 1.60, 95% confidence interval=1.03-2.49). Occupation, number of siblings, education, smoking and alcohol drinking, and other dietary habits were not significantly associated with the prevalence of infection in this population. Although there are limitations in a cross-sectional study such as this, consumption of salty foods appears to increase the risk of H. pylori infection, which could be a marker of salty food intake of an intermediate risk factor in the etiologic sequence between salty food intake and gastric cancer.
C1 NATL CANC CTR,DIV CLIN LAB,CHUO KU,TOKYO 104,JAPAN.
C3 National Cancer Center - Japan
RP TSUGANE, S (corresponding author), NATL CANC CTR,RES INST,DIV EPIDEMIOL,CHUO KU,5-1-1 TSUKIJI,TOKYO 104,JAPAN.
CR CORREA P, 1990, CANCER-AM CANCER SOC, V66, P2569, DOI 10.1002/1097-0142(19901215)66:12<2569::AID-CNCR2820661220>3.0.CO;2-I
   CORREA P, 1992, NATL CANCER I MONOGR, V12, P75
   FORMAN D, 1990, INT J CANCER, V46, P608, DOI 10.1002/ijc.2910460410
   FORMAN D, 1991, BRIT MED J, V302, P1302, DOI 10.1136/bmj.302.6788.1302
   GRAHAM DY, 1991, GASTROENTEROLOGY, V100, P1495, DOI 10.1016/0016-5085(91)90644-Z
   JOOSSENS J V, 1981, NUTRITION AND CANCER, V2, P250
   NOMURA A, 1991, NEW ENGL J MED, V325, P1132, DOI 10.1056/NEJM199110173251604
   PERSONNET J, 1991, NEW ENGL J MED, V325, P1127
   TAKAHASHI M, 1985, 16TH P INT S PRINC T, V0, P169
   TALLEY NJ, 1992, J CLIN MICROBIOL, V30, P3146, DOI 10.1128/JCM.30.12.3146-3150.1992
   TAYLOR DN, 1991, EPIDEMIOL REV, V13, P42, DOI 10.1093/oxfordjournals.epirev.a036078
   TSUGANE S, 1991, CANCER CAUSE CONTROL, V2, P165, DOI 10.1007/BF00056209
   TSUGANE S, 1993, CANCER CAUSE CONTROL, V4, P297, DOI 10.1007/BF00051331
   Tsugane S, 1992, J. EPIDEMIOL, V2, P75, DOI 10.2188/jea.2.75
   Tsugane S, 1992, J EPIDEMIOL, V2, P83
   1993, 1900, V341, V0, P1359
NR 16
TC 106
Z9 113
U1 0
U2 5
PU JAPANESE CANCER ASSOCIATION
PI TOKYO
PA EDITORIAL OFFICE 7TH FLOOR, JOHKOH BLDG 2-23-11, KOISHIKAWA, TOKYO 112, JAPAN
SN 0910-5050
EI 
J9 JPN J CANCER RES
JI Jpn. J. Cancer Res.
PD MAY 15
PY 1994
VL 85
IS 5
BP 474
EP 478
DI 10.1111/j.1349-7006.1994.tb02382.x
PG 5
WC Oncology
SC Oncology
GA NP417
UT WOS:A1994NP41700005
PM 8014104
DA 2025-02-23
ER

PT J
AU CHLEBOWSKI, RT
   GROSVENOR, M
AF CHLEBOWSKI, RT
   GROSVENOR, M
TI THE SCOPE OF NUTRITION INTERVENTION TRIALS WITH CANCER-RELATED END-POINTS
SO CANCER
LA English
DT Article; Proceedings Paper
DE CANCER PREVENTION; BREAST CANCER; COLON CANCER; DIETARY FAT; CLINICAL TRIALS; ADHERENCE
ID low-fat diet; womens health trial; breast-cancer; postmenopausal women; clinical-trial; prevention; feasibility; therapy; fiber; adherence
AB The National Cancer Institute currently is supporting three full-scale dietary modification trials with cancer-related endpoints. These studies are the dietary component of the Women's Health Initiative, designed to determine whether a low-fat diet will reduce the incidence of breast and colorectal cancer and/or coronary heart disease; the Women's Intervention Nutrition Study, designed to test whether a dietary fat reduction program will decrease breast cancer recurrence and increase patient survival; and the Polyp Prevention Trial, designed to determine whether a low-fat, high-fiber diet will reduce the recurrence of adenomatous polyps. Design issues associated with these full-scale dietary modification outcome trials have been addressed successfully in a series of feasibility studies. The ability to achieve a sustained reduction of 50% in dietary fat intake with maintenance of nutritional adequacy has been demonstrated in randomized trials of postmenopausal populations with resected breast cancer and in populations at increased risk for breast cancer. In these studies comparing dietary fat reduction programs with control lifestyles, a series of associated biologic changes, consistent with the self-reported dietary alterations, have been observed. These changes include body weight reduction, serum and/or plasma estradiol concentration reduction, fasting plasma cholesterol concentration reduction, and alteration in free fatty acid levels. Such results provide a substantial basis for reliably estimating the level of adherence that can be anticipated in trials of dietary change, a prerequisite for appropriate calculation of the sample size needed for multicenter, full-scale outcome studies. As a result, the efficacy of a series of dietary alterations (including fat reduction, fiber addition, and/or increased fruit and vegetable intake) on cancer-related endpoints with potential major public health significance (breast cancer recurrence, breast cancer development, and colonic polyp recurrence) now are being addressed definitively in prospective clinical trials.
C1 UNIV CALIF LOS ANGELES,HARBOR MED CTR,SCH MED,GEN CLIN RES CTR,TORRANCE,CA 90509.
C3 University of California System; University of California Los Angeles; University of California Los Angeles Medical Center; David Geffen School of Medicine at UCLA
RP CHLEBOWSKI, RT (corresponding author), UNIV CALIF LOS ANGELES,HARBOR MED CTR,SCH MED,DIV MED ONCOL,1000 W CARSON ST,TORRANCE,CA 90509, USA.
CR ALBERTS DS, 1990, JNCI-J NATL CANCER I, V82, P1280, DOI 10.1093/jnci/82.15.1280
   BOYD NF, 1992, LIPIDS, V27, P821, DOI 10.1007/BF02535857
   BUZZARD IM, 1990, J AM DIET ASSOC, V90, P45
   CHLEBOWSKI RT, 1993, J CLIN ONCOL, V11, P2072, DOI 10.1200/JCO.1993.11.11.2072
   CHLEBOWSKI RT, 1987, BREAST CANCER RES TR, V10, P21, DOI 10.1007/BF01806131
   CHLEBOWSKI RT, 1989, CONTROLLED CLIN TRIA, V10, P341
   CHLEBOWSKI RT, 1991, CANCER PREV, V1, P21
   CHLEBOWSKI RT, 1991, BREAST CANCER RES TR, V20, P73
   CHLEBOWSKI RT, 1991, P AM SOC CLIN ONCOL, V10, P217
   COHEN LA, 1993, NUTR CANCER, V19, P1, DOI 10.1080/01635589309514231
   DECOSSE JJ, 1989, JNCI-J NATL CANCER I, V81, P1290, DOI 10.1093/jnci/81.17.1290
   FREEDMAN LS, 1990, CONTROL CLIN TRIALS, V11, P157, DOI 10.1016/0197-2456(90)90010-Y
   GIOVANNUCCI E, 1993, J NATL CANCER I, V85, P1571, DOI 10.1093/jnci/85.19.1571
   GORBACH SL, 1990, J AM DIET ASSOC, V90, P802
   GREENWALD P, 1992, CANCER, V70, P1206, DOI 10.1002/1097-0142(19920901)70:3+<1206::AID-CNCR2820701504>3.0.CO;2-J
   GREENWALD P, 1993, PREV MED, V22, P642, DOI 10.1006/pmed.1993.1058
   HENDERSON MM, 1992, CANCER RES, V52, P0
   HENDERSON MM, 1990, PREV MED, V19, P115, DOI 10.1016/0091-7435(90)90014-B
   INSULL W, 1990, ARCH INTERN MED, V150, P421, DOI 10.1001/archinte.150.2.421
   KEYS A, 1965, METABOLIS, V14, P776, DOI 10.1016/0026-0495(65)90004-1
   LOVE RR, 1990, JNCI-J NATL CANCER I, V82, P1327, DOI 10.1093/jnci/82.16.1327
   MACLENNAN R, 1991, GASTROENTEROLOGY, V100, P0
   NIXON DW, 1992, CANCER PREV, V2, P1
   PRENTICE R, 1990, JNCI-J NATL CANCER I, V82, P129, DOI 10.1093/jnci/82.2.129
   Prentice R L, 1990, PROG CLIN BIOL RES, V346, P205
   RITENBAUGH C, 1993, PREV MED, V22, P667, DOI 10.1006/pmed.1993.1060
   ROSE DP, 1992, CANCER RES, V52, P5386
   Smigel K, 1989, J NATL CANCER INST, V81, P1123, DOI 10.1093/jnci/81.15.1123
   URBAN N, 1992, PREV MED, V21, P279, DOI 10.1016/0091-7435(92)90027-F
   VARGAS PA, 1992, CANCER-AM CANCER SOC, V70, P1229, DOI 10.1002/1097-0142(19920901)70:3+<1229::AID-CNCR2820701507>3.0.CO;2-#
   WILLETT WC, 1992, JAMA-J AM MED ASSOC, V268, P2037, DOI 10.1001/jama.268.15.2037
NR 32
TC 29
Z9 29
U1 0
U2 1
PU WILEY-LISS
PI NEW YORK
PA DIV JOHN WILEY & SONS INC 605 THIRD AVE, NEW YORK, NY 10158-0012
SN 0008-543X
EI 
J9 CANCER
JI Cancer
PD NOV 1
PY 1994
VL 74
IS 9
BP 2734
EP 2738
DI 10.1002/1097-0142(19941101)74:9+<2734::AID-CNCR2820741824>3.0.CO;2-U
PG 5
WC Oncology
SC Oncology
GA PQ269
UT WOS:A1994PQ26900025
PM 7954294
DA 2025-02-23
ER

PT J
AU HOWE, GR
AF HOWE, GR
TI DIETARY-FAT AND BREAST-CANCER RISKS - AN EPIDEMIOLOGIC PERSPECTIVE
SO CANCER
LA English
DT Article; Proceedings Paper
DE DIETARY FAT; BREAST CANCER; EPIDEMIOLOGY; ECOLOGIC STUDIES; CASE-CONTROL STUDIES
ID animal protein; consumption; etiology; women
AB Background. Breast cancer is one of the most important public health problems facing women in the United States and similar populations today. No readily modifiable risk factors for the disease have been conclusively identified, hence establishment of a positive association between fat intake and risk is of major public health importance. Methods. An evaluation of the strengths and limitations of epidemiologic studies addressing the postulated association between fat intake and breast cancer risk is presented. In light of this assessment, an evaluation of the results of ecologic and case-control studies has been conducted. Results. Of the three types of epidemiologic studies considered, ecologic studies provide the weakest evidence. Although case-control studies are more prone to bias than cohort studies, there is conflicting evidence as to the existence and magnitude of bias in previously conducted case-control studies. Ecologic studies and case-control studies support the existence of a positive association, particularly for saturated fat intake in postmenopausal women. However, given the methodologic limitations of these types of study and the more equivocal nature of evidence from cohort studies, it would be imprudent to interpret these associations as representing causality. Conclusions. The totality of the epidemiologic evidence does not support the existence of a strong association between fat intake and breast cancer risk; however, the possibility of a weak association cannot be excluded. Even a weak association could be important in terms of public health. The most fruitful area for future research is likely to be the establishment of new cohort studies and the continued follow-up of existing cohorts, particularly if these could address diet at different times in life, for example, during adolescence.
RP HOWE, GR (corresponding author), UNIV TORONTO,FAC MED,NATL CANC INST CANADA,EPIDEMIOL UNIT,12 QUEENS PARK CRESCENT W,TORONTO M5S 1A8,ON,CANADA.
CR APPLETON BS, 1985, ADV EXP MED BIOL, V206, P99
   ARMSTRONG BG, 1989, STAT MED, V8, P1151, DOI 10.1002/sim.4780080916
   BOISSONNEAULT GA, 1986, JNCI-J NATL CANCER I, V76, P335
   Carroll K K, 1986, PROG CLIN BIOL RES, V222, P231
   DEWAARD F, 1988, INT J CANCER, V41, P666, DOI 10.1002/ijc.2910410505
   DOLL R, 1970, CANCER INCIDENCE 5 C, V2, P0
   DOLL R, 1987, CANCER INCIDENCE 5 C, V5, P0
   EWERTZ M, 1990, INT J CANCER, V46, P779, DOI 10.1002/ijc.2910460505
   FRIEDENREICH CM, 1991, EPIDEMIOLOGY, V2, P424, DOI 10.1097/00001648-199111000-00006
   GIOVANNUCCI E, 1991, AM J EPIDEMIOL, V7, P714
   GRAHAM S, 1982, AM J EPIDEMIOL, V116, P68, DOI 10.1093/oxfordjournals.aje.a113403
   GRAHAM S, 1991, AM J EPIDEMIOL, V134, P552, DOI 10.1093/oxfordjournals.aje.a116129
   HIROHATA T, 1987, JNCI-J NATL CANCER I, V78, P595
   Hirohata T, 1985, NATL CANCER INST MONOGR, V69, P187
   HISLOP TG, 1986, CANCER DETECT PREV, V9, P47
   HOWE GR, 1990, JNCI-J NATL CANCER I, V82, P561, DOI 10.1093/jnci/82.7.561
   ISCOVICH J, 1990, INT J CANCER, V44, P770
   KATSOUYANNI K, 1988, CANCER-AM CANCER SOC, V61, P181, DOI 10.1002/1097-0142(19880101)61:1<181::AID-CNCR2820610130>3.0.CO;2-J
   KATSOUYANNI K, 1986, INT J CANCER, V38, P815, DOI 10.1002/ijc.2910380606
   Kelsey J L, 1979, EPIDEMIOL REV, V1, P74
   LUBIN F, 1986, JNCI-J NATL CANCER I, V77, P605, DOI 10.1093/jnci/77.3.605
   MARUBINI E, 1988, CANCER-AM CANCER SOC, V61, P173, DOI 10.1002/1097-0142(19880101)61:1<173::AID-CNCR2820610129>3.0.CO;2-P
   MILLER AB, 1978, AM J EPIDEMIOL, V107, P499, DOI 10.1093/oxfordjournals.aje.a112569
   PRENTICE RL, 1988, JNCI-J NATL CANCER I, V80, P802, DOI 10.1093/jnci/80.11.802
   PRENTICE RL, 1990, CANCER CAUSE CONTROL, V1, P81, DOI 10.1007/BF00053187
   RICHARDSON S, 1991, INT J CANCER, V48, P1
   ROHAN TE, 1988, AM J EPIDEMIOL, V128, P478, DOI 10.1093/oxfordjournals.aje.a114996
   ROTHMAN KJ, 1989, MODERN EPIDEMIOLOGY, V0, P0
   Tannenbaum A, 1942, CANCER RESEARCH, V2, P468
   Tominaga S, 1985, NATL CANCER INST MONOGR, V69, P83
   TONIOLO P, 1989, JNCI-J NATL CANCER I, V81, P278, DOI 10.1093/jnci/81.4.278
   VANTVEER P, 1990, INT J EPIDEMIOL, V19, P12, DOI 10.1093/ije/19.1.12
   WILLETT WC, 1987, NEW ENGL J MED, V316, P22, DOI 10.1056/NEJM198701013160105
   WILLETT WC, 1994, CANCER-AM CANCER SOC, V74, P1085, DOI 10.1002/1097-0142(19940801)74:3+<1085::AID-CNCR2820741517>3.0.CO;2-M
   YU S, 1984, TUMOR, V4, P1
   YUAN JM, 1988, CANCER RES, V48, P1949
   ZARIDZE D, 1991, INT J CANCER, V48, P493, DOI 10.1002/ijc.2910480404
NR 38
TC 26
Z9 29
U1 0
U2 3
PU WILEY-LISS
PI NEW YORK
PA DIV JOHN WILEY & SONS INC 605 THIRD AVE, NEW YORK, NY 10158-0012
SN 0008-543X
EI 
J9 CANCER
JI Cancer
PD AUG 1
PY 1994
VL 74
IS 3
BP 1078
EP 1084
DI 10.1002/1097-0142(19940801)74:3+<1078::AID-CNCR2820741516>3.0.CO;2-H
PG 7
WC Oncology
SC Oncology
GA NZ821
UT WOS:A1994NZ82100014
PM 8039142
DA 2025-02-23
ER

PT J
AU ZHENG, YM
   TUPPIN, P
   HUBERT, A
   JEANNEL, D
   PAN, YJ
   ZENG, Y
   DETHE, G
AF ZHENG, YM
   TUPPIN, P
   HUBERT, A
   JEANNEL, D
   PAN, YJ
   ZENG, Y
   DETHE, G
TI ENVIRONMENTAL AND DIETARY RISK-FACTORS FOR NASOPHARYNGEAL CARCINOMA - A CASE-CONTROL STUDY IN ZANGWU COUNTY, GUANGXI, CHINA
SO BRITISH JOURNAL OF CANCER
LA English
DT Article
ID epstein-barr-virus; salted fish; raji cells; guangzhou; tunisia; region; foods; areas; npc
AB A case-control study was conducted on 88 incident cases of histologically confirmed undifferentiated nasopharyngeal carcinoma (NPC) in Zangwu County, China, and 176 age- sex- and neighbourhood-matched controls. The design of this study was defined after an anthropological survey on living habits in regions of high NPC incidence and the evidence of carcinogenic substances in some commonly consumed preserved foods. Subjects were interviewed regarding living conditions and diet in the year preceding the diagnosis of NPC and, with the help of their families, during childhood and weaning. After adjustment for a living conditions score to eliminate a confounding effect, an increased risk associated with consumption of salted fish during weaning and childhood was confirmed, especially for salted fish in rice porridge. The consumption of leafy vegetables was associated with a reduced risk for NPC, and consumption of melon seeds between 2 and 10 years of age with an increased risk. After multivariate analysis and adjustment according to the living conditions score, the consumption of salted fish in rice porridge before age 2 (OR = 3.8, P = 0.005), exposure to domestic woodfire (OR = 5.4, P = 0.01) and consumption of herbal tea (OR = 4.2, P = 0.02) were found to be independently related to the risk of NPC. The excess risk associated with the use of domestic wood fire increased if there were no windows in the house and with poor ventilation and cooking outside the house in a shack. As well as confirming the importance of the consumption of salted fish in childhood, this. study has been the first to provide unequivocal evidence for two other factors implicated in increasing the risk of NPC in China, the adult consumption of traditional medicines (herbal tea) and exposure to domestic wood fumes.
C1 INST PASTEUR,EPIDEMIOL ONCOVIRUSES UNIT,F-75724 PARIS 15,FRANCE.
   NASOPHARYNGEAL CARCINOMA INST,ZANGWU,PEOPLES R CHINA.
   CHINESE ACAD PREVENT MED,INST VIROL,BEIJING 100052,PEOPLES R CHINA.
   CANC INST WUZHOU,WUZHOU 543002,PEOPLES R CHINA.
C3 Pasteur Network; Universite Paris Cite; Institut Pasteur Paris; Chinese Center for Disease Control & Prevention; National Institute for Viral Disease Control & Prevention, Chinese Center for Disease Control & Prevention
CR ANDERSSONANVRET M, 1978, NASOPHARYNGEAL CARCI, V20, P347
   ARMSTRONG RW, 1978, SOC SCI MED-MED GEOG, V12, P149, DOI 10.1016/0160-8002(78)90029-1
   ARMSTRONG RW, 1983, CANCER RES, V43, P2967
   DETHE G, 1982, HERPESVIRUSES, V1, P25
   DJOJAPRANATA M, 1967, IUCC MONOGRAPH SERIE, V1, P43
   GESER A, 1978, IARC SCI PUBL, V20, P213
   HENDERSON BE, 1976, NEW ENGL J MED, V295, P1101, DOI 10.1056/NEJM197611112952003
   HILDESHEIM A, 1992, CANCER RES, V52, P3048
   HIRAYAMA T, 1981, PREV MED, V10, P614, DOI 10.1016/0091-7435(81)90051-7
   HO HC, 1971, RECENT ADV HUMAN TUM, V0, P275
   HO HC, 1967, INT UNION CANCER IUC, V1, P58
   HO HC, 1978, NASOPHARYNGEAL CARCI, V20, P99
   HUBERT A, 1993, ASS EPSTEIN BARR VIR, V225, P777
   JEANNEL D, 1990, INT J CANCER, V46, P421, DOI 10.1002/ijc.2910460316
   KAITAI Y, 1987, CANCER LIVE ESOPHAGU, V0, P187
   LANIER AP, 1976, INT J CANCER, V18, P409, DOI 10.1002/ijc.2910180403
   LEVINE PH, 1990, EPSTEINBARR VIRUS HU, V0, P313
   LIN TM, 1973, J NATL CANCER I, V51, P1403, DOI 10.1093/jnci/51.5.1403
   LU SJ, 1990, NATURE, V346, P470, DOI 10.1038/346470a0
   MUIR C, 1987, CANCER INCIDENCE 5 C, V88, P0
   NING JP, 1990, JNCI-J NATL CANCER I, V82, P291, DOI 10.1093/jnci/82.4.291
   PARKIN DM, 1986, CANCER OCCURRENCE DE, V75, P0
   POIRIER S, 1987, INT J CANCER, V39, P293, DOI 10.1002/ijc.2910390305
   SHANMUGARATNAM K, 1978, NASOPHARYNGEAL CARCI, V20, P199
   SHAO YM, 1988, CARCINOGENESIS, V9, P1455, DOI 10.1093/carcin/9.8.1455
   WATERHOUSE J, 1982, CANCER INCIDENCE 5 C, V42, P0
   YU MC, 1989, INT J CANCER, V43, P1077, DOI 10.1002/ijc.2910430621
   YU MC, 1990, INT J CANCER, V45, P1033, DOI 10.1002/ijc.2910450609
   YU MC, 1988, CANCER RES, V48, P1954
   YU MC, 1986, CANCER RES, V46, P956
   ZENG Y, 1983, INTERVIROLOGY, V19, P201, DOI 10.1159/000149361
NR 31
TC 103
Z9 110
U1 0
U2 3
PU STOCKTON PRESS
PI BASINGSTOKE
PA HOUNDMILLS, BASINGSTOKE, HAMPSHIRE, ENGLAND RG21 6XS
SN 0007-0920
EI 
J9 BRIT J CANCER
JI Br. J. Cancer
PD MAR 15
PY 1994
VL 69
IS 3
BP 508
EP 514
DI 10.1038/bjc.1994.92
PG 7
WC Oncology
SC Oncology
GA NA001
UT WOS:A1994NA00100017
PM 8123482
DA 2025-02-23
ER

PT J
AU HELZLSOUER, KJ
   BLOCK, G
   BLUMBERG, J
   DIPLOCK, AT
   LEVINE, M
   MARNETT, LJ
   SCHULPLEIN, RJ
   SPENCE, JT
   SIMIC, MG
AF HELZLSOUER, KJ
   BLOCK, G
   BLUMBERG, J
   DIPLOCK, AT
   LEVINE, M
   MARNETT, LJ
   SCHULPLEIN, RJ
   SPENCE, JT
   SIMIC, MG
TI SUMMARY OF THE ROUND-TABLE DISCUSSION ON STRATEGIES FOR CANCER PREVENTION - DIET, FOOD, ADDITIVES, SUPPLEMENTS, AND DRUGS
SO CANCER RESEARCH
LA English
DT Article
ID large-bowel cancer; beta-carotene; ascorbic-acid; colon cancer; aspirin use; vitamin-e; risk; safety; folate
AB A Round Table Discussion was held at the Fourth International Conference on Anticarcinogenesis and Radiation Protection. Scientists from government and academia were brought together to discuss the evidence for the preventive effect of foods, specific nutrients and drugs against cancer, and the most appropriate methods of initiating nutritional cancer prevention activities to improve the health of the public. The panel reviewed the epidemiological evidence of the role of diet and specific micronutrients for the prevention of cancer, the doses of specific micronutrients required for preventive effects and their safety, the evidence for aspirin as a chemopreventive agent, the issue of foods versus specific micronutrients in the prevention of cancer, food safety, and approaches to prevention such as food fortification or dietary supplements. The remarks of the panel members are summarized.
C1 UNIV LONDON, GUYS HOSP, DIV BIOCHEM & MOLEC BIOL, FREE RAD RES GRP, LONDON SE1 9RJ, ENGLAND.
   NIDDKD, CELL BIOL & GENET, BETHESDA, MD USA.
   VANDERBILT UNIV, MED CTR,SCH MED,DEPT BIOCHEM, AB HANCOCK JR MEM LAB CANC RES, NASHVILLE, TN 37232 USA.
   US FDA, CTR FOOD SAFETY & APPL NUTR, WASHINGTON, DC 20204 USA.
   USDA, BELTSVILLE HUMAN NUTR RES CTR, BELTSVILLE, MD 20705 USA.
   UNIV PENN, DEPT RADIAT ONCOL, PHILADELPHIA, PA 19104 USA.
   UNIV CALIF BERKELEY, SCH PUBL HLTH, DEPT SOCIAL & ADM HLTH SCI, BERKELEY, CA 94720 USA.
   TUFTS UNIV, USDA, HUMAN NUTR RES CTR AGING, BOSTON, MA 02111 USA.
C3 University of London; Guy's & St Thomas' NHS Foundation Trust; National Institutes of Health (NIH) - USA; NIH National Institute of Diabetes & Digestive & Kidney Diseases (NIDDK); Vanderbilt University; US Food & Drug Administration (FDA); United States Department of Agriculture (USDA); University of Pennsylvania; University of California System; University of California Berkeley; United States Department of Agriculture (USDA); Tufts University
RP JOHNS HOPKINS UNIV, SCH HYG & PUBL HLTH, DEPT EPIDEMIOL, 615 N WOLFE ST, BALTIMORE, MD 21205 USA.
CR ANGIER N, 1993, NY TIMES 0413, V0, P0
   BENDICH A, 1988, NUTR CANCER, V11, P207, DOI 10.1080/01635588809513989
   BLOCK G, 1991, AM J CLIN NUTR, V54, PS1310, DOI 10.1093/ajcn/54.6.1310s
   BLOCK G, 1992, NUTR CANCER, V18, P1, DOI 10.1080/01635589209514201
   BLUMBERG JB, 1991, CLIN APPL NUTR, V1, P9
   BLUMBRG JB, 1993, VITAMIN E ITS USEFUL, V0, P111
   BORING CC, 1993, CA-CANCER J CLIN, V43, P7, DOI 10.3322/canjclin.43.1.7
   COLDITZ GA, 1985, AM J CLIN NUTR, V41, P32, DOI 10.1093/ajcn/41.1.32
   COMSTOCK GW, 1992, AM J EPIDEMIOL, V135, P115, DOI 10.1093/oxfordjournals.aje.a116264
   DOLL R, 1981, JNCI-J NATL CANCER I, V66, P1191, DOI 10.1093/jnci/66.6.1192
   FITZGERALD GA, 1991, J PHARMACOL EXP THER, V259, P1043
   HEIMBURGER DC, 1988, JAMA-J AM MED ASSOC, V259, P1525
   HELZLSOUER KJ, 1990, DAEDALUS, V119, P193
   HOWE GR, 1990, JNCI-J NATL CANCER I, V82, P561, DOI 10.1093/jnci/82.7.561
   KAPPUS H, 1992, FREE RADICAL BIO MED, V13, P55, DOI 10.1016/0891-5849(92)90166-E
   KAUGARS G, 1990, ORAL SURGERY ORAL MEDICINE ORAL PATHOLOGY, V70, P607
   KLEIN WA, 1987, CANCER-AM CANCER SOC, V60, P2863, DOI 10.1002/1097-0142(19871215)60:12<2863::AID-CNCR2820601202>3.0.CO;2-I
   Kune GA, 2007, INT J EPIDEMIOL, V36, P951, DOI 10.1093/ije/dym193
   LASHNER BA, 1989, GASTROENTEROLOGY, V97, P255, DOI 10.1016/0016-5085(89)90058-9
   LEVINE M, 1991, AM J CLIN NUTR, V54, PS1157, DOI 10.1093/ajcn/54.6.1157s
   LEVINE M, 1986, NEW ENGL J MED, V314, P892, DOI 10.1056/NEJM198604033141407
   LEWIS CA, 1992, ANN NY ACAD SCI, V669, P360
   MARNETT LJ, 1992, CANCER RES, V52, P5575
   MILLER BA, 1992, NIH922789 PUB, V0, P0
   PAGANINIHILL A, 1991, J NATL CANCER I, V83, P1182, DOI 10.1093/jnci/83.16.1182-a
   PATTERSON BH, 1988, AM J PUBLIC HEALTH, V78, P282, DOI 10.2105/AJPH.78.3.282
   RIMM EB, 1993, NEW ENGL J MED, V328, P1450, DOI 10.1056/NEJM199305203282004
   RIVLIN RS, 1991, AM J CLIN NUTR, V54, P0
   ROSENBERG L, 1991, J NATL CANCER I, V83, P355, DOI 10.1093/jnci/83.5.355
   SCHEUPLEIN RJ, 1990, PROGR PREDICTIVE TOX, V0, P351
   SMITH WL, 1989, BIOCHEM J, V259, P315, DOI 10.1042/bj2590315
   STAMPFER MJ, 1993, NEW ENGL J MED, V328, P1444, DOI 10.1056/NEJM199305203282003
   THUN MJ, 1991, NEW ENGL J MED, V325, P1593, DOI 10.1056/NEJM199112053252301
   VANE J, 1987, FASEB J, V1, P89, DOI 10.1096/fasebj.1.2.3111928
   WATTENBERG LW, 1992, CANCER RES, V52, P0
   ZIEGLER RG, 1989, J NUTR, V119, P116, DOI 10.1093/jn/119.1.116
   1989, 1900, P115, V0, P0
NR 38
TC 22
Z9 22
U1 0
U2 0
PU AMER ASSOC CANCER RESEARCH
PI PHILADELPHIA
PA 615 CHESTNUT ST, 17TH FLOOR, PHILADELPHIA, PA 19106-4404 USA
SN 0008-5472
EI 1538-7445
J9 CANCER RES
JI Cancer Res.
PD APR 1
PY 1994
VL 54
IS 7
BP S2044
EP S2051
DI 
PG 8
WC Oncology
SC Oncology
GA NE168
UT WOS:A1994NE16800037
DA 2025-02-23
ER

PT J
AU WILLETT, WC
   HUNTER, DJ
AF WILLETT, WC
   HUNTER, DJ
TI PROSPECTIVE STUDIES OF DIET AND BREAST-CANCER
SO CANCER
LA English
DT Article
DE BREAST CANCER; FAT; DIET; EPIDEMIOLOGY
ID different country; 7th-day adventists; fat consumption; follow-up; risk; mortality; fiber; meat
AB To avoid biases due to control selection and the retrospective reporting of diet that may occur in case-control studies, a series oflarge prospective studies have been started since about 1980 to examine the relationship between fat intake and breast cancer risk. Relative risks for the highest versus lowest categories of energy-adjusted fat intake in the six published studies have all been nonsignificant and close to 1.0: California Seventh-Day Adventists Study (215 cases), relative risk (RR) = 1.21; Nurses' Health Study (1439 cases), RR = 0.90; Canadian Breast Cancer Screening Study (592 cases), RR = 1.30; Iowa Women's Study (408 cases), RR = 1.13; New York State Cohort (359 cases), RR = 1.00; and the Dutch Cohort (471 cases), RR = 1.11. Two additional studies have been reported with fewer than 70 cases and dietary methods less appropriate for studies of this nature; an inverse association was seen in one and a positive association in the other. In studies that included both premenopausal and postmenopausal women, no evidence was seen for a stronger positive association among the older group. In addition, no indication was seen of a threshold for reduced risk below 30% of calories from fat, as has been suggested by some. Although associations with specific types of fat tended to vary somewhat among studies, in none was saturated fat significantly associated with risk of breast cancer. In summary, the evidence from prospective studies strongly suggests that a substantial association does not exist between fat intake by middle-aged women and their risk of breast cancer. A very weak association, an effect of very low fat intake, a greatly delayed effect, and an influence of fat consumption early in life are difficult to exclude. Further follow-up of these and other cohorts will provide additional resolution of these issues.
C1 HARVARD UNIV, SCH PUBL HLTH, DEPT EPIDEMIOL, BOSTON, MA 02115 USA.
   HARVARD UNIV, SCH MED, DEPT MED, CHANNING LAB, BOSTON, MA USA.
   BRIGHAM & WOMENS HOSP, BOSTON, MA 02115 USA.
C3 Harvard University; Harvard T.H. Chan School of Public Health; Harvard University; Harvard Medical School; Harvard University; Harvard University Medical Affiliates; Brigham & Women's Hospital
RP HARVARD UNIV, SCH PUBL HLTH, DEPT NUTR, 677 HUNTINGTON AVE, BOSTON, MA 02115 USA.
FU NCI NIH HHS [CA 40456, CA 50598, CA 55075] Funding Source: Medline
CR ALBANES D, 1987, CANCER RES, V47, P1987
   Aoki K, 1992, DEATH RATES FOR MALIGNANT NEOPLASMS FOR SELECTED SITES BY SEX AND FIVE-YEAR AGE GROUP IN 33 COUNTRIES 1953-57 TO 1983-87, V0, P0
   ARMSTRONG B, 1975, INT J CANCER, V15, P617, DOI 10.1002/ijc.2910150411
   Byrne C, 1992, AMERICAN JOURNAL OF EPIDEMIOLOGY, V136, P1024
   Carroll K K, 1986, PROG CLIN BIOL RES, V222, P231
   CHEN J, 1987, DIETARY LIFESTYLES M, V0, P0
   Freudenheim JL, 1992, AMERICAN JOURNAL OF EPIDEMIOLOGY, V136, P1001
   FRIEDENREICH CM, 1991, EPIDEMIOLOGY, V2, P424, DOI 10.1097/00001648-199111000-00006
   GIOVANNUCCI E, 1993, AM J EPIDEMIOL, V137, P502, DOI 10.1093/oxfordjournals.aje.a116703
   GRAY GE, 1979, BRIT J CANCER, V39, P1, DOI 10.1038/bjc.1979.1
   HAENSZEL W, 1968, JNCI-J NATL CANCER I, V40, P43
   HIRAYAMA T, 1978, PREV MED, V7, P173, DOI 10.1016/0091-7435(78)90244-X
   HOWE GR, 1991, J NATL CANCER I, V83, P336, DOI 10.1093/jnci/83.5.336
   HOWE GR, 1990, JNCI-J NATL CANCER I, V82, P561, DOI 10.1093/jnci/82.7.561
   JONES DY, 1987, JNCI-J NATL CANCER I, V79, P465
   KINLEN LJ, 1982, LANCET, V1, P946
   KNEKT P, 1990, AM J CLIN NUTR, V52, P903, DOI 10.1093/ajcn/52.5.903
   KUSHI LH, 1992, J NATL CANCER I, V84, P1092, DOI 10.1093/jnci/84.14.1092
   MCMICHAEL AJ, 1988, CANCER RES, V48, P751
   MICHELS KB, 1991, CANCER PREVENTION, V0, P0
   MILLS PK, 1988, AM J EPIDEMIOL, V127, P440, DOI 10.1093/oxfordjournals.aje.a114821
   PHILLIPS RL, 1980, JNCI-J NATL CANCER I, V65, P1097
   PRENTICE RL, 1990, CANCER CAUSE CONTROL, V1, P81, DOI 10.1007/BF00053187
   ROSNER B, 1990, AM J EPIDEMIOL, V132, P734, DOI 10.1093/oxfordjournals.aje.a115715
   STEPHEN AM, 1990, AM J CLIN NUTR, V52, P457, DOI 10.1093/ajcn/52.3.457
   Tannenbaum A, 1942, CANCER RES, V12, P468
   Van Den Brandt PA, 1992, AMERICAN JOURNAL OF EPIDEMIOLOGY, V136, P1000
   WELSCH CW, 1992, CANCER RES, V52, P0
   WILLETT WC, 1990, NEW ENGL J MED, V323, P1664, DOI 10.1056/NEJM199012133232404
   WILLETT WC, 1990, CANCER CAUSE CONTROL, V1, P103, DOI 10.1007/BF00053190
   WILLETT WC, 1987, NEW ENGL J MED, V316, P22, DOI 10.1056/NEJM198701013160105
   WILLETT WC, 1992, JAMA-J AM MED ASSOC, V268, P2037, DOI 10.1001/jama.268.15.2037
   1987, 1900, V5, V0, P0
NR 33
TC 36
Z9 36
U1 0
U2 2
PU WILEY
PI HOBOKEN
PA 111 RIVER ST, HOBOKEN 07030-5774, NJ USA
SN 0008-543X
EI 1097-0142
J9 CANCER-AM CANCER SOC
JI Cancer
PD AUG 1
PY 1994
VL 74
IS 3
BP 1085
EP 1089
DI 10.1002/1097-0142(19940801)74:3+<1085::AID-CNCR2820741517>3.0.CO;2-M
PG 5
WC Oncology
SC Oncology
GA NZ821
UT WOS:A1994NZ82100015
PM 8039143
DA 2025-02-23
ER

PT J
AU IP, C
   SCIMECA, JA
   THOMPSON, HJ
AF IP, C
   SCIMECA, JA
   THOMPSON, HJ
TI CONJUGATED LINOLEIC-ACID - A POWERFUL ANTICARCINOGEN FROM ANIMAL FAT SOURCES
SO CANCER
LA English
DT Article; Proceedings Paper
DE CONJUGATED LINOLEIC ACID; MAMMARY CANCER PREVENTION; MAMMARY GLAND DEVELOPMENT; CLA INCORPORATION IN MAMMARY CELLS
ID dietary-fat; mammary tumorigenesis; derivatives; tumors; mice
AB Conjugated linoleic acid (CLA) is a mixture of positional and geometric isomers of linoleic acid, which is found preferentially in dairy products and meat. Preliminary studies indicate that CLA is a powerful anticarcinogen in the rat mammary tumor model with an effective range of 0.1-1% in the diet. This protective effect of CLA is noted even when exposure is limited to the time of weaning to carcinogen administration. The timing of this treatment corresponds to maturation of the mammary gland to the adult stage, suggesting that CLA may have a direct effect in reducing the cancer risk of the target organ. Of the vast number of naturally occurring substances that have been demonstrated to have anticarcinogenic activity in experimental models, all but a handful of them are of plant origin. Conjugated linoleic acid is unique because it is present in food from animal sources, and its anticancer efficacy is expressed at concentrations close to human consumption levels.
C1 KRAFT GEN FOODS INC,DEPT NUTR,GLENVIEW,IL 60025.
   AMC CANC RES CTR,NUTR RES LAB,DENVER,CO.
C3 Kraft Heinz; AMC Cancer Research Center
RP IP, C (corresponding author), ROSWELL PK CANC INST,DEPT SURG ONCOL,ELM & CARLTON ST,BUFFALO,NY 14263, USA.
CR CARROLL KK, 1979, LIPIDS, V14, P155, DOI 10.1007/BF02533866
   CAVE WT, 1991, FASEB J, V5, P2160, DOI 10.1096/fasebj.5.8.1673664
   Chin SF, 1992, JOURNAL OF FOOD COMPOSITION AND ANALYSIS, V5, P185, DOI 10.1016/0889-1575(92)90037-K
   DONATO K, 1985, P NATL ACAD SCI USA, V82, P4866, DOI 10.1073/pnas.82.15.4866
   FISCHER SM, 1992, CANCER RES, V52, P662
   FREEDMAN LS, 1990, CANCER RES, V50, P5710
   HA YL, 1987, CARCINOGENESIS, V8, P1881, DOI 10.1093/carcin/8.12.1881
   HA YL, 1990, CANCER RES, V50, P1097
   HA YL, 1989, J AGR FOOD CHEM, V37, P75, DOI 10.1021/jf00085a018
   HUGHES PE, 1982, J BIOL CHEM, V257, P3643
   Ip C, 1990, PROG CLIN BIOL RES, V346, P107
   IP C, 1985, CANCER RES, V45, P1997
   IP C, 1991, CANCER RES, V51, P6118
   KEPLER CR, 1967, J BIOL CHEM, V242, P5606
   Russo J, 1982, BREAST CANCER RES TREAT, V2, P5, DOI 10.1007/BF01805718
   SHANTHA NC, 1992, J AM OIL CHEM SOC, V69, P425, DOI 10.1007/BF02540942
   WATTENBERG LW, 1992, CANCER CHEMOPREVENTION, V0, P19
   WELSCH CW, 1992, CANCER RES, V52, P0
NR 18
TC 208
Z9 234
U1 0
U2 7
PU WILEY-LISS
PI NEW YORK
PA DIV JOHN WILEY & SONS INC 605 THIRD AVE, NEW YORK, NY 10158-0012
SN 0008-543X
EI 
J9 CANCER
JI Cancer
PD AUG 1
PY 1994
VL 74
IS 3
BP 1050
EP 1054
DI 
PG 5
WC Oncology
SC Oncology
GA NZ821
UT WOS:A1994NZ82100010
PM 8039138
DA 2025-02-23
ER

PT J
AU NELSON, RL
   DAVIS, FG
   SUTTER, E
   SOBIN, LH
   KIKENDALL, JW
   BOWEN, P
AF NELSON, RL
   DAVIS, FG
   SUTTER, E
   SOBIN, LH
   KIKENDALL, JW
   BOWEN, P
TI BODY IRON STORES AND RISK OF COLONIC NEOPLASIA
SO JNCI-JOURNAL OF THE NATIONAL CANCER INSTITUTE
LA English
DT Article
ID genetic hemochromatosis; serum ferritin; free-radicals; dietary iron; cancer; carcinogenesis; suppression; metabolism; infection; carcinoma
AB Background: Body iron stores and dietary iron intake have both been shown to be positively associated with subsequent risk of colon cancer. This finding comes from a cohort study involving 14000 men, but the positive association occurred in only 12 cases. Purpose: We performed a case-control study of 264 men and 98 women to test for an association between serum ferritin levels and the presence of adenoma of the colon that would be independent of other known risk factors. Methods: Serum ferritin levels were determined in this study from sera, frozen at -80 degrees C for 5-8 years, that had been originally obtained between 1984-1987 at the Walter Reed Army Medical Center from adult male and postmenopausal female patients undergoing routine colonoscopic examination and previously enrolled in a case-control study that assessed the potential dietary and environmental risk factors for colonic neoplasia. The presence of fecal occult blood in the stool or the suggestion of colonic polyps seen on barium enema defined eligibility for the study. Patients with known preexisting colonic disease were excluded. Eligible patients had their blood drawn and serum prepared. Following colonoscopy and histologic review, the patients were classified into three groups: normal (without neoplastic disease), 159 subjects; adenoma, 145 subjects; and colon cancer, 29 subjects. Body iron stores were determined by measuring serum ferritin levels by a competitive-binding radiometric immunoassay. Ferritin levels categorized into quintiles for adenoma were defined. (OR(adj)) with 95% confidence intervals (CIs) for cancer and adenoma related to ferritin were calculated, controlling for known or suspected risk factors including sex, age, race, body mass index, family history, tobacco use, and alcohol consumption. Results: Statistically significant associations of adenoma risk were seen in the third ([OR(adj)] = 3.8; 95% CI = 1.5-9.5) and fourth (OR(adj) = 5.1; 95% CI = 2.0-12.7) quintiles of ferritin relative to the first quintile, for smoking history (OR(adj) = 2.4; 95% CI = 1.3-4.3), for male sex (OR(adj) = 1.9; CI = 1.0-3.7), and for family history of polyps or cancer (OR(adj) = 1.8; 95% CI = 1.0-3.4). From a second set of analyses that excluded 36 patients with serum ferritin of greater than or equal to 399 ng/mL, the greatest effect of ferritin on adenoma risk by anatomic subsite was seen in the right colon. Conclusion: The apparent dose-response for serum ferritin level and adenoma risk suggest that exposure to iron may be related to adenoma formation.
C1 UNIV ILLINOIS, SCH PUBL HLTH, DIV EPIDEMIOL & BIOSTAT, CHICAGO, IL USA.
   UNIV ILLINOIS, COLL ASSOCIATED HLTH PROFESS, DEPT NUTR & MED DIETET, CHICAGO, IL USA.
   ARMED FORCES INST PATHOL, DIV GASTROINTESTINAL PATHOL, WASHINGTON, DC USA.
   WALTER REED ARMY MED CTR, GASTROENTEROL SERV, WASHINGTON, DC 20307 USA.
C3 University of Illinois System; University of Illinois Chicago; University of Illinois Chicago Hospital; University of Illinois System; University of Illinois Chicago; University of Illinois Chicago Hospital; United States Department of Defense; Walter Reed National Military Medical Center; United States Department of Defense; United States Army
FU NCI NIH HHS [CA36978] Funding Source: Medline
CR AISEN P, 1980, ANNU REV BIOCHEM, V49, P357, DOI 10.1146/annurev.bi.49.070180.002041
   BABBS CF, 1990, FREE RADICAL BIO MED, V8, P191, DOI 10.1016/0891-5849(90)90091-V
   BAYERDORFFER E, 1993, GASTROENTEROLOGY, V104, P137, DOI 10.1016/0016-5085(93)90845-4
   BERG JW, 1988, BASIC CLIN PERSPECTI, V0, P0
   BERNAT I, 1983, IRON METABOLISM, V0, P91
   BIRD CL, 1993, FASEB J, V7, P0
   BORECKI IB, 1989, AM J MED GENET, V34, P435, DOI 10.1002/ajmg.1320340321
   BRADBEAR RA, 1985, JNCI-J NATL CANCER I, V75, P81
   COOK JD, 1989, J INTERN MED, V226, P349, DOI 10.1111/j.1365-2796.1989.tb01408.x
   DEAN AG, 1991, EPIINFO MANUAL, V0, P0
   DILLARD CJ, 1984, LIPIDS, V19, P127, DOI 10.1007/BF02534503
   EDWARDS CQ, 1993, NEW ENGL J MED, V328, P1616
   FREUDENHEIM JL, 1990, AM J EPIDEMIOL, V131, P612, DOI 10.1093/oxfordjournals.aje.a115545
   FURNER SE, 1989, CANCER RES, V49, P4936
   GRAF E, 1985, CANCER-AM CANCER SOC, V56, P717, DOI 10.1002/1097-0142(19850815)56:4<717::AID-CNCR2820560402>3.0.CO;2-4
   HALLIWELL B, 1984, BIOCHEM J, V219, P1, DOI 10.1042/bj2190001
   HAZARD JT, 1977, BLOOD, V49, P139
   HOFF G, 1986, SCAND J GASTROENTERO, V21, P199, DOI 10.3109/00365528609034647
   Hoff G, 1992, EUR J CANCER PREV, V1, P423, DOI 10.1097/00008469-199210000-00005
   HOSMER DW, 1989, APPL LOGISTIC REGRES, V0, P38
   IMLAY JA, 1988, SCIENCE, V240, P640, DOI 10.1126/science.2834821
   KIKENDALL JW, 1989, GASTROENTEROLOGY, V97, P660, DOI 10.1016/0016-5085(89)90637-9
   LETENDRE ED, 1987, CANCER METAST REV, V6, P41, DOI 10.1007/BF00047608
   LIPSCHITZ DA, 1974, NEW ENGL J MED, V290, P1213, DOI 10.1056/NEJM197405302902201
   LOTFI AM, 1986, MAYO CLIN PROC, V61, P337, DOI 10.1016/S0025-6196(12)61950-8
   MACOUARTMOULIN G, 1987, INT J CANCER, V40, P179, DOI 10.1002/ijc.2910400209
   MOSS AJ, 1989, DHEW PHS891250 PUBL, V0, P0
   NELSON RL, 1992, FREE RADICAL BIO MED, V12, P161, DOI 10.1016/0891-5849(92)90010-E
   NELSON RL, 1989, ANTICANCER RES, V9, P1477
   NIELSEN BK, 1987, CANCER LETT, V37, P317, DOI 10.1016/0304-3835(87)90117-0
   PHELPS G, 1989, LANCET, V2, P233
   ROTHMAN KJ, 1986, MODERN EPIDEMIOLOGY, V0, P177
   SALONEN JT, 1992, CIRCULATION, V86, P803, DOI 10.1161/01.CIR.86.3.803
   SAMELSON SL, 1985, J ROY SOC MED, V78, P230, DOI 10.1177/014107688507800311
   SHAMSUDDIN AM, 1988, CARCINOGENESIS, V9, P577, DOI 10.1093/carcin/9.4.577
   SIEGERS CP, 1988, CANCER LETT, V41, P251, DOI 10.1016/0304-3835(88)90285-6
   SLIVKA A, 1986, BIOCHEM PHARMACOL, V35, P553, DOI 10.1016/0006-2952(86)90346-1
   STEVENS RG, 1988, NEW ENGL J MED, V319, P1047, DOI 10.1056/NEJM198810203191603
   SUN Y, 1990, FREE RADICAL BIO MED, V8, P583, DOI 10.1016/0891-5849(90)90156-D
   THOMAS WM, 1992, BRIT J SURG, V79, P833, DOI 10.1002/bjs.1800790842
   WEINBERG ED, 1984, PHYSIOL REV, V64, P65, DOI 10.1152/physrev.1984.64.1.65
NR 41
TC 149
Z9 155
U1 0
U2 2
PU OXFORD UNIV PRESS INC
PI CARY
PA JOURNALS DEPT, 2001 EVANS RD, CARY, NC 27513 USA
SN 0027-8874
EI 1460-2105
J9 JNCI-J NATL CANCER I
JI JNCI-J. Natl. Cancer Inst.
PD MAR 16
PY 1994
VL 86
IS 6
BP 455
EP 460
DI 10.1093/jnci/86.6.455
PG 6
WC Oncology
SC Oncology
GA NA031
UT WOS:A1994NA03100018
PM 8120921
DA 2025-02-23
ER

PT J
AU SARASUA, S
   SAVITZ, DA
AF SARASUA, S
   SAVITZ, DA
TI CURED AND BROILED MEAT CONSUMPTION IN RELATION TO CHILDHOOD-CANCER - DENVER, COLORADO (UNITED-STATES)
SO CANCER CAUSES & CONTROL
LA English
DT Article
DE BRAIN NEOPLASM; DIET; LEUKEMIA; NITRITES; NITROSO COMPOUNDS; UNITED-STATES
AB The association between cured and broiled meat consumption by the mother during pregnancy and by the child was examined in relation to childhood cancer. Five meat groups (ham, bacon, or sausage; hot dogs; hamburgers; bologna, pastrami, corned beef, salami, or lunch meat; charcoal broiled foods) were assessed. Exposures among 234 cancer cases (including 56 acute lymphocytic leukemia [ALL], 45 brain tumor) and 206 controls selected by random-digit dialing in the Denver, Colorado (United States) standard metropolitan statistical area were compared, with adjustment for confounders. Maternal hot-dog consumption of one or more times per week was associated with childhood brain tumors (odds ratio [OR] = 2.3, 95 percent confidence interval [CI] = 1.0-5.4). Among children, eating hamburgers one or more times per week was associated with risk of ALL (OR = 2.0, CI = 0.9-4.6) and eating hot dogs one or more times per week was associated with brain tumors (OR = 2.1, CI = 0.7-6.1). Among children, the combination of no vitamins and eating meats was associated more strongly with both ALL and brain cancer than either no vitamins or meat consumption alone, producing ORs of two to seven. The results linking hot dogs and brain tumors (replicating an earlier study) and the apparent synergism between no vitamins and meat consumption suggest a possible adverse effect of dietary nitrites and nitrosamines.
RP SARASUA, S (corresponding author), UNIV N CAROLINA,DEPT EPIDEMIOL,CB 7400,CHAPEL HILL,NC 27599, USA.
NR 0
TC 95
Z9 108
U1 0
U2 11
PU RAPID SCIENCE PUBLISHERS
PI LONDON
PA 2-6 BOUNDARY ROW, LONDON, ENGLAND SE1 8NH
SN 0957-5243
EI 
J9 CANCER CAUSE CONTROL
JI Cancer Causes Control
PD MAR 15
PY 1994
VL 5
IS 2
BP 141
EP 148
DI 10.1007/BF01830260
PG 8
WC Oncology; Public, Environmental & Occupational Health
SC Oncology; Public, Environmental & Occupational Health
GA NA760
UT WOS:A1994NA76000006
PM 8167261
DA 2025-02-23
ER

PT J
AU MARTINMORENO, JM
   WILLETT, WC
   GORGOJO, L
   BANEGAS, JR
   RODRIGUEZARTALEJO, F
   FERNANDEZRODRIGUEZ, JC
   MAISONNEUVE, P
   BOYLE, P
AF MARTINMORENO, JM
   WILLETT, WC
   GORGOJO, L
   BANEGAS, JR
   RODRIGUEZARTALEJO, F
   FERNANDEZRODRIGUEZ, JC
   MAISONNEUVE, P
   BOYLE, P
TI DIETARY-FAT, OLIVE OIL INTAKE AND BREAST-CANCER RISK
SO INTERNATIONAL JOURNAL OF CANCER
LA English
DT Article
ID food frequency; consumption; cohort; spain; carcinogenesis; epidemiology; mortality; disease; follow
AB As part of a population-based case-control study on diet and breast cancer in Spain, the role of dietary fat and vegetable oils in breast cancer etiology was examined. A validated, semi-quantitative food-frequency questionnaire was completed by 762 women, 18-75 years of age, with histologically confirmed, newly diagnosed breast cancer, and 988 randomly selected female controls. For each food item and nutrient, the study subjects were divided into quartiles according to intake levels, with the lowest quartile serving as the reference category. Adjustment for total energy intake and other potential confounders was made using multiple logistic regression for all women as well as separately for pre- and post-menopausal women. Neither total fat intake nor specific types of fat were significantly associated with breast cancer in pre- or post-menopausal women. However, higher consumption of olive oil (rich in monounsaturated fat) was significantly related to a lower risk of breast cancer [for highest vs. lowest quartile of consumption, odds ratio (OR) = 0.66; 95% CI, 0.46-0.97] with a significant dose-response trend. While these findings do not support a relation between total fat intake and breast cancer risk, they do provide evidence for an inverse association between olive oil (and suggest one between monounsaturated fat) and risk of breast cancer. (C) Wiley-Liss, Inc.
C1 HARVARD UNIV,SCH PUBL HLTH,DEPT EPIDEMIOL,BOSTON,MA 02115.
   HARVARD UNIV,SCH PUBL HLTH,DEPT NUTR,BOSTON,MA 02115.
   HARVARD UNIV,SCH MED,DEPT MED,CHANNING LAB,BOSTON,MA.
   UNIV AUTONOMA MADRID,DEPT PREVENT MED & PUBL HLTH,MADRID,SPAIN.
   EUROPEAN INST ONCOL,DIV EPIDEMIOL & BIOSTAT,MILAN,ITALY.
C3 Harvard University; Harvard T.H. Chan School of Public Health; Harvard University; Harvard T.H. Chan School of Public Health; Harvard University; Harvard Medical School; Autonomous University of Madrid; IRCCS European Institute of Oncology (IEO)
RP MARTINMORENO, JM (corresponding author), ESCUELA NACL SANIDAD,DEPT EPIDEMIOL & BIOSTAT,SINESIO DELGADO 8,E-28029 MADRID,SPAIN.
CR Benito E, 1993, EUR J CANCER PREV, V2, P215, DOI 10.1097/00008469-199305000-00004
   Berrino F, 1989, EUR J CLIN NUTR, V43 Suppl 2, P49
   BOYD NF, 1993, BRIT J CANCER, V68, P627, DOI 10.1038/bjc.1993.398
   CARROLL KK, 1979, LIPIDS, V14, P155, DOI 10.1007/BF02533866
   COHEN LA, 1990, MED HYPOTHESES, V31, P83, DOI 10.1016/0306-9877(90)90002-V
   ESTEVE J, 1993, FACTS FIGURES CANCER, V0, P0
   FRIEDENREICH CM, 1991, EPIDEMIOLOGY, V2, P424, DOI 10.1097/00001648-199111000-00006
   GIOVANNUCCI E, 1993, AM J EPIDEMIOL, V137, P502, DOI 10.1093/oxfordjournals.aje.a116703
   GRAHAM S, 1992, AM J EPIDEMIOL, V136, P1327, DOI 10.1093/oxfordjournals.aje.a116445
   Hill M, 1992, EUR J CANCER PREV, V1, P339, DOI 10.1097/00008469-199208000-00001
   HOWE GR, 1991, J NATL CANCER I, V83, P336, DOI 10.1093/jnci/83.5.336
   HOWE GR, 1990, JNCI-J NATL CANCER I, V82, P561, DOI 10.1093/jnci/82.7.561
   Hsieh C C, 1991, EPIDEMIOLOGY, V2, P137, DOI 10.1097/00001648-199103000-00008
   KELSEY JL, 1990, EPIDEMIOL REV, V12, P228, DOI 10.1093/oxfordjournals.epirev.a036056
   KUSHI LH, 1992, J NATL CANCER I, V84, P1092, DOI 10.1093/jnci/84.14.1092
   LEE HP, 1991, LANCET, V337, P1197, DOI 10.1016/0140-6736(91)92867-2
   LONDON S, 1989, HEMATOL ONCOL CLIN N, V3, P559, DOI 10.1016/S0889-8588(18)30520-3
   MARTINMORENO J, 1993, NEOPLASMA, V40, P63
   MARTINMORENO JM, 1993, CANCER CAUSE CONTROL, V4, P345, DOI 10.1007/BF00051337
   MARTINMORENO JM, 1993, INT J EPIDEMIOL, V22, P512, DOI 10.1093/ije/22.3.512
   MARTINMORENO JM, 1992, THESIS HARVARD U BOS, V0, P0
   PRENTICE RL, 1990, CANCER CAUSE CONTROL, V1, P81, DOI 10.1007/BF00053187
   REAVEN P, 1993, J CLIN INVEST, V91, P668, DOI 10.1172/JCI116247
   RICHARDSON JL, 1993, NUTR CANCER, V20, P71, DOI 10.1080/01635589309514272
   ROHAN TE, 1987, EPIDEMIOL REV, V9, P120, DOI 10.1093/oxfordjournals.epirev.a036299
   ROSE DP, 1986, CANCER-AM CANCER SOC, V58, P2363, DOI 10.1002/1097-0142(19861201)58:11<2363::AID-CNCR2820581102>3.0.CO;2-#
   TRICHOPOULOS D, 1991, EUROPEAN JOURNAL OF CLINICAL NUTRITION, V45, P16
   VANDENBRANDT PA, 1993, CANCER RES, V53, P75
   WELSCH CW, 1992, CANCER RES, V52, P0
   WILLETT W, 1986, AM J EPIDEMIOL, V124, P17, DOI 10.1093/oxfordjournals.aje.a114366
   WILLETT WC, 1984, NEW ENGL J MED, V310, P633, DOI 10.1056/NEJM198403083101006
   WILLETT WC, 1984, NEW ENGL J MED, V310, P697, DOI 10.1056/NEJM198403153101106
   WILLETT WC, 1992, JAMA-J AM MED ASSOC, V268, P2037, DOI 10.1001/jama.268.15.2037
NR 34
TC 261
Z9 278
U1 0
U2 13
PU WILEY-LISS
PI NEW YORK
PA DIV JOHN WILEY & SONS INC 605 THIRD AVE, NEW YORK, NY 10158-0012
SN 0020-7136
EI 
J9 INT J CANCER
JI Int. J. Cancer
PD SEP 15
PY 1994
VL 58
IS 6
BP 774
EP 780
DI 10.1002/ijc.2910580604
PG 7
WC Oncology
SC Oncology
GA PJ013
UT WOS:A1994PJ01300003
PM 7927867
DA 2025-02-23
ER

PT J
AU BYERS, T
AF BYERS, T
TI NUTRITIONAL RISK-FACTORS FOR BREAST-CANCER
SO CANCER
LA English
DT Article
DE BREAST NEOPLASMS; ETIOLOGY; PREVENTION; NUTRITION; DIET; ALCOHOL; OBESITY
ID alcoholic-beverage consumption; body-fat distribution; dietary-fat; vitamin-e; follow-up; beta-carotene; reproductive factors; national-health; family history; serum levels
AB The observation of large differences in breast cancer rates between countries has led to the hypothesis that excessive intake of dietary fat is an important risk factor for breast cancer in women. Case-control and prospective studies, however, generally have failed to show associations between dietary fat and breast cancer risk. There therefore is only weak evidence that modest reductions in fat intake (for instance to levels of 30% of caloric intake from fat) will reduce breast cancer risk. The possible benefits of lowering fat intake to levels substantially below 30% of calories will need to be tested in a randomized trial. In the meantime, the possible roles of micronutrient imbalances and childhood nutritional factors need to be studied better. Obesity is related to breast cancer in a complex way that suggests that a hormonal correlate of excessive body weight might affect breast cancer growth and metastasis. The potential benefit of intentional weight loss as an adjunct breast cancer treatment deserves further study. Many studies have suggested that drinking alcohol, even at modest levels, might increase breast cancer risk. Because the potential benefits of modest levels of alcohol for cardiovascular disease may outweigh the risk for breast cancer, recommendations for total alcohol abstinence may be premature for women with an average breast cancer risk. Women at unusually high risk for breast cancer who have a lower-than-average risk for cardiovascular disease, however, might make an informed decision to abstain from alcohol intake. Following current dietary advice to increase the amount of fruits, vegetables, and whole grains in the diet while reducing fats is certainly prudent for women to reduce their risk of several chronic disease, but current data points to the somber conclusion that such changes probably will have little effect on breast cancer risk.
RP CTR DIS CONTROL & PREVENT, NATL CTR CHRON DIS PREVENT & HLTH PROMOT, DIV NUTR, ATLANTA, GA 30341 USA.
CR ARMSTRONG B, 1975, INT J CANCER, V15, P617, DOI 10.1002/ijc.2910150411
   BALLARDBARBASH R, 1990, JNCI-J NATL CANCER I, V82, P286, DOI 10.1093/jnci/82.4.286
   BEGG CB, 1983, LANCET, V1, P293
   Brinton L A, 1992, ANN EPIDEMIOL, V2, P597, DOI 10.1016/1047-2797(92)90004-A
   BRUNING PF, 1992, INT J CANCER, V51, P14, DOI 10.1002/ijc.2910510104
   BYERS T, 1988, CANCER, V62, P1713, DOI 10.1002/1097-0142(19881015)62:1+<1713::AID-CNCR2820621309>3.0.CO;2-W
   BYERS T, 1982, LANCET, V1, P799
   BYERS TE, 1991, APPROACHES BREAST CA, V0, P113
   Colditz Graham A, 1990, ANNALS OF EPIDEMIOLOGY, V1, P167, DOI 10.1016/1047-2797(90)90007-F
   COMSTOCK GW, 1991, AM J CLIN NUTR, V53, PS260, DOI 10.1093/ajcn/53.1.260S
   de Waard F, 1993, EUR J CANCER PREV, V2, P233, DOI 10.1097/00008469-199311000-00016
   DESTAVOLA BL, 1993, CANCER CAUSE CONTROL, V4, P331, DOI 10.1007/BF00051335
   DORGAN JF, 1991, HEMATOL ONCOL CLIN N, V5, P43, DOI 10.1016/S0889-8588(18)30453-2
   EKBOM A, 1992, LANCET, V340, P1015, DOI 10.1016/0140-6736(92)93019-J
   EWERTZ M, 1990, INT J CANCER, V46, P779, DOI 10.1002/ijc.2910460505
   FOLSOM AR, 1990, AM J EPIDEMIOL, V131, P794, DOI 10.1093/oxfordjournals.aje.a115570
   FREEDMAN LS, 1993, J NATL CANCER I, V85, P764, DOI 10.1093/jnci/85.10.764
   FREIDENREICH C, 1991, AM J EPIDEMIOL, V1, P439
   GARFINKEL L, 1988, PREV MED, V17, P686, DOI 10.1016/0091-7435(88)90086-2
   GIOVANNUCCI E, 1993, AM J EPIDEMIOL, V137, P502, DOI 10.1093/oxfordjournals.aje.a116703
   GRAHAM S, 1982, AM J EPIDEMIOL, V116, P68, DOI 10.1093/oxfordjournals.aje.a113403
   GRAHAM S, 1992, AM J EPIDEMIOL, V136, P1327, DOI 10.1093/oxfordjournals.aje.a116445
   GRAHAM S, 1991, AM J EPIDEMIOL, V134, P552, DOI 10.1093/oxfordjournals.aje.a116129
   HARRIS RE, 1988, JAMA-J AM MED ASSOC, V259, P2867, DOI 10.1001/jama.259.19.2867
   HARVEY EB, 1987, JNCI-J NATL CANCER I, V78, P657
   HEBERT JR, 1989, INT J EPIDEMIOL, V18, P518, DOI 10.1093/ije/18.3.518
   HENDERSON MM, 1992, J NATL CANC I MONOGR, V12, P59
   HIATT RA, 1984, AM J EPIDEMIOL, V120, P676, DOI 10.1093/oxfordjournals.aje.a113934
   HIATT RA, 1988, CANCER RES, V48, P2284
   HIROHATA T, 1987, JNCI-J NATL CANCER I, V78, P595
   Hirohata T, 1985, NATL CANCER INST MONOGR, V69, P187
   HISLOP TG, 1986, CANCER DETECT PREV, V9, P47
   HOLM LE, 1993, J NATL CANCER I, V85, P32, DOI 10.1093/jnci/85.1.32
   HOWE GR, 1991, J NATL CANCER I, V83, P336, DOI 10.1093/jnci/83.5.336
   HOWE GR, 1990, JNCI-J NATL CANCER I, V82, P561, DOI 10.1093/jnci/82.7.561
   HULKA BS, 1989, PREV MED, V18, P180, DOI 10.1016/0091-7435(89)90065-0
   HUNTER DJ, 1993, NEW ENGL J MED, V329, P234, DOI 10.1056/NEJM199307223290403
   JONES DY, 1987, JNCI-J NATL CANCER I, V79, P465
   KATO I, 1989, JPN J CLIN ONCOL, V19, P202
   KATO I, 1992, BREAST CANCER RES TR, V24, P51, DOI 10.1007/BF01832358
   KATSOUYANNI K, 1988, CANCER-AM CANCER SOC, V61, P181, DOI 10.1002/1097-0142(19880101)61:1<181::AID-CNCR2820610130>3.0.CO;2-J
   KNEKT P, 1990, AM J CLIN NUTR, V52, P903, DOI 10.1093/ajcn/52.5.903
   KOLONEL L N, 1986, NUTRITION AND CANCER, V8, P247
   KUSHI LH, 1992, J NATL CANCER I, V84, P1092, DOI 10.1093/jnci/84.14.1092
   LAVECCHIA C, 1985, J NATL CANCER I, V75, P61
   LE MG, 1984, AM J EPIDEMIOL, V120, P350, DOI 10.1093/oxfordjournals.aje.a113899
   LEE HP, 1991, LANCET, V337, P1197, DOI 10.1016/0140-6736(91)92867-2
   Lindsted K D, 1990, EPIDEMIOLOGY, V1, P392, DOI 10.1097/00001648-199009000-00010
   LONDON S, 1989, HEMATOL ONCOL CLIN N, V3, P559, DOI 10.1016/S0889-8588(18)30520-3
   LONDON SJ, 1993, JNCI-J NATL CANCER I, V85, P785, DOI 10.1093/jnci/85.10.785
   LONDON SJ, 1989, JAMA-J AM MED ASSOC, V262, P2853
   LONGNECKER MP, 1988, JAMA-J AM MED ASSOC, V260, P652
   MARCHAND LL, 1988, AM J EPIDEMIOL, V128, P137
   MARUBINI E, 1988, CANCER-AM CANCER SOC, V61, P173, DOI 10.1002/1097-0142(19880101)61:1<173::AID-CNCR2820610129>3.0.CO;2-P
   MILLER AB, 1978, AM J EPIDEMIOL, V107, P499, DOI 10.1093/oxfordjournals.aje.a112569
   MORENOMARTIN JM, 1993, CANCER CAUSE CONTROL, V4, P345
   NASCA PC, 1990, INT J EPIDEMIOL, V19, P532, DOI 10.1093/ije/19.3.532
   NEWMAN SC, 1986, AM J EPIDEMIOL, V123, P767, DOI 10.1093/oxfordjournals.aje.a114305
   OCONNELL DL, 1987, JNCI-J NATL CANCER I, V78, P229
   PAGANINIHILL A, 1983, LANCET, V2, P626
   PARIZA MW, 1987, AM J CLIN NUTR, V45, P261, DOI 10.1093/ajcn/45.1.261
   PETREK JA, 1993, ANN INTERN MED, V118, P356, DOI 10.7326/0003-4819-118-5-199303010-00006
   PRENTICE RL, 1991, PREV MED, V20, P147, DOI 10.1016/0091-7435(91)90015-V
   PRYOR M, 1989, CANCER RES, V49, P2161
   RADIMER K, 1993, AM J EPIDEMIOL, V138, P77, DOI 10.1093/oxfordjournals.aje.a116837
   RICHARDSON S, 1991, INT J CANCER, V48, P1
   ROHAN TE, 1988, AM J EPIDEMIOL, V128, P478, DOI 10.1093/oxfordjournals.aje.a114996
   ROHAN TE, 1993, CANCER CAUSE CONTROL, V4, P29, DOI 10.1007/BF00051711
   ROHAN TE, 1987, EPIDEMIOL REV, V9, P120, DOI 10.1093/oxfordjournals.epirev.a036299
   ROSENBERG L, 1982, LANCET, V1, P267
   SCHAPIRA DV, 1991, CANCER, V67, P2215, DOI 10.1002/1097-0142(19910415)67:8<2215::AID-CNCR2820670836>3.0.CO;2-Q
   SCHAPIRA DV, 1991, CANCER, V67, P2622, DOI 10.1002/1097-0142(19910515)67:10<2622::AID-CNCR2820671037>3.0.CO;2-J
   SCHATZKIN A, 1987, NEW ENGL J MED, V316, P1169, DOI 10.1056/NEJM198705073161901
   SELLERS TA, 1992, NEW ENGL J MED, V326, P1323, DOI 10.1056/NEJM199205143262004
   SENIE RT, 1992, ANN INTERN MED, V116, P26, DOI 10.7326/0003-4819-116-1-26
   SIMON MS, 1991, J CLIN EPIDEMIOL, V44, P755, DOI 10.1016/0895-4356(91)90127-U
   SNEYD MJ, 1991, INT J CANCER, V48, P812, DOI 10.1002/ijc.2910480604
   SWANSON CA, 1988, CANCER RES, V48, P5363
   TALAMINI R, 1984, BRIT J CANCER, V49, P723, DOI 10.1038/bjc.1984.114
   TONIOLO R, 1988, JNCI-J NATL CANCER I, V0, P278
   TORNBERG SA, 1988, ACTA ONCOL, V27, P31
   TRETLI S, 1989, INT J CANCER, V44, P23, DOI 10.1002/ijc.2910440105
   VANDENBRANDT PA, 1993, CANCER RES, V53, P75
   VANTVEER P, 1991, INT J CANCER, V47, P649, DOI 10.1002/ijc.2910470503
   VATTEN LJ, 1992, EUR J CANCER, V28A, P128, DOI 10.1016/0959-8049(92)90401-M
   WALD NJ, 1984, BRIT J CANCER, V49, P321, DOI 10.1038/bjc.1984.50
   WALD NJ, 1988, BRIT J CANCER, V57, P428, DOI 10.1038/bjc.1988.97
   WEBSTER LA, 1983, LANCET, V2, P724
   WHITTEMORE AS, 1993, J NATL CANCER I, V85, P762, DOI 10.1093/jnci/85.10.762
   Willet WC, 1990, NUTR EPIDEMIOLOGY, V0, P92
   WILLETT WC, 1983, LANCET, V2, P130, DOI 10.1016/S0140-6736(83)90116-2
   WILLETT WC, 1987, NEW ENGL J MED, V316, P1174, DOI 10.1056/NEJM198705073161902
   WILLETT WC, 1992, JAMA-J AM MED ASSOC, V268, P2037, DOI 10.1001/jama.268.15.2037
   WILLETT WC, 1984, NEW ENGL J MED, V310, P430, DOI 10.1056/NEJM198402163100705
   ZARIDZE D, 1991, INT J CANCER, V48, P493, DOI 10.1002/ijc.2910480404
   ZHANGSHUN Y, 1990, CANCER RES, V50, P5017
   1989, 1900, P598, V0, P0
NR 99
TC 25
Z9 29
U1 0
U2 4
PU WILEY
PI HOBOKEN
PA 111 RIVER ST, HOBOKEN 07030-5774, NJ USA
SN 0008-543X
EI 1097-0142
J9 CANCER-AM CANCER SOC
JI Cancer
PD JUL 1
PY 1994
VL 74
IS 1
BP 288
EP 295
DI 10.1002/cncr.2820741313
PG 8
WC Oncology
SC Oncology
GA NU475
UT WOS:A1994NU47500011
PM 8004599
DA 2025-02-23
ER

PT J
AU SHIBATA, A
   MACK, TM
   PAGANINIHILL, A
   ROSS, RK
   HENDERSON, BE
AF SHIBATA, A
   MACK, TM
   PAGANINIHILL, A
   ROSS, RK
   HENDERSON, BE
TI A PROSPECTIVE-STUDY OF PANCREATIC-CANCER IN THE ELDERLY
SO INTERNATIONAL JOURNAL OF CANCER
LA English
DT Article
ID cigarette-smoking; medical history; risk-factors; plasma cck; coffee; alcohol; consumption; canada; growth; cholecystokinin
AB Risk factors for pancreatic cancer were examined in a cohort study of 13,979 residents of a retirement community. After 9 years of follow-up, 65 incident cases of pancreatic cancer were identified. An increased risk of pancreatic cancer was associated with a history of diabetes and cholecystectomy. Higher intake of vegetables, fruits, dietary beta-carotene, and vitamin C were each associated with a reduced risk of pancreatic cancer, although none of these associations was statistically significant. Risk of pancreatic cancer decreased with increasing tea consumption but was unrelated to coffee consumption. No strong or consistent association was seen between either smoking or alcohol consumption and risk of pancreatic cancer, but a consistent and significant increase in risk followed cholecystectomy. (C) 1994 Wiley-Liss, Inc.
C1 UNIV SO CALIF,SCH MED,DEPT PREVENT MED,LOS ANGELES,CA 90033.
   SALK INST BIOL STUDIES,LA JOLLA,CA 92037.
C3 University of Southern California; Salk Institute
RP SHIBATA, A (corresponding author), UNIV SO CALIF,SCH MED,KENNETH NORRIS JR COMPREHENS CANC CTR,1441 EASTLAKE AVE,ROOM 800,LOS ANGELES,CA 90033, USA.
FU NCI NIH HHS [CA-32197, CA-17054] Funding Source: Medline
CR CUZICK J, 1989, INT J CANCER, V43, P415, DOI 10.1002/ijc.2910430312
   FALK RT, 1988, AM J EPIDEMIOL, V128, P324, DOI 10.1093/oxfordjournals.aje.a114972
   FARROW DC, 1990, INT J CANCER, V45, P816, DOI 10.1002/ijc.2910450504
   GHADIRIAN P, 1991, CANCER-AM CANCER SOC, V67, P2664, DOI 10.1002/1097-0142(19910515)67:10<2664::AID-CNCR2820671043>3.0.CO;2-K
   GHADIRIAN P, 1991, INT J PANCREATOL, V10, P183
   GOLD EB, 1985, CANCER-AM CANCER SOC, V55, P460, DOI 10.1002/1097-0142(19850115)55:2<460::AID-CNCR2820550229>3.0.CO;2-V
   HOWE GR, 1991, INT J CANCER, V47, P323, DOI 10.1002/ijc.2910470302
   JAIN M, 1991, INT J CANCER, V47, P384, DOI 10.1002/ijc.2910470313
   KINLEN LJ, 1984, BRIT J CANCER, V49, P93, DOI 10.1038/bjc.1984.14
   LOWENFELS AB, 1993, NEW ENGL J MED, V328, P1433, DOI 10.1056/NEJM199305203282001
   LYYON JL, 1992, EPIDEMIOLOGY, V3, P164
   MACK TM, 1986, JNCI-J NATL CANCER I, V76, P49
   MARX M, 1987, GASTROINTEST ENDOSC, V0, P213
   NEGRI E, 1991, INT J CANCER, V48, P350, DOI 10.1002/ijc.2910480307
   NORELL SE, 1986, AM J EPIDEMIOL, V124, P894, DOI 10.1093/oxfordjournals.aje.a114479
   RIVARD N, 1993, PANCREAS, V8, P573, DOI 10.1097/00006676-199309000-00008
   RIVARD N, 1991, ENDOCRINOLOGY, V129, P2867, DOI 10.1210/endo-129-6-2867
   ROSENBERG L, 1983, GASTROENTEROLOGY, V84, P1289
   SHIBATA A, 1992, CANCER CAUSE CONTROL, V3, P207, DOI 10.1007/BF00124253
   WATANAPA P, 1993, BRIT J CANCER, V67, P877, DOI 10.1038/bjc.1993.165
   WIENER I, 1984, SURG FORUM, V35, P196
   WYNDER EL, 1983, CANCER RES, V43, P3900
NR 22
TC 191
Z9 195
U1 0
U2 9
PU WILEY-LISS
PI NEW YORK
PA DIV JOHN WILEY & SONS INC 605 THIRD AVE, NEW YORK, NY 10158-0012
SN 0020-7136
EI 
J9 INT J CANCER
JI Int. J. Cancer
PD JUL 1
PY 1994
VL 58
IS 1
BP 46
EP 49
DI 10.1002/ijc.2910580109
PG 4
WC Oncology
SC Oncology
GA NU741
UT WOS:A1994NU74100008
PM 8014014
DA 2025-02-23
ER

PT J
AU BARON, JA
   DEVERDIER, MG
   EKBOM, A
AF BARON, JA
   DEVERDIER, MG
   EKBOM, A
TI COFFEE, TEA, TOBACCO, AND CANCER OF THE LARGE-BOWEL
SO CANCER EPIDEMIOLOGY BIOMARKERS & PREVENTION
LA English
DT Article
ID colorectal-cancer; boiled coffee; colon cancer; serum-cholesterol; physical-activity; digestive-tract; dietary factors; rectal-cancer; case-referent; paper filter
AB The impact of tobacco use and coffee and tea intake on the risk of colorectal cancer is unclear. Previous research has suggested that coffee may be protective against these cancers, and investigation regarding tea or cigarette smoking has yielded inconsistent results. To clarify these issues, we evaluated coffee and tea intake and tobacco smoking as risk factors for cancer of the colon and rectum in a population-based case-control study from Stockholm, Sweden. Cases were ascertained from the regional cancer registry, and controls identified through population registers. Subjects completed a questionnaire requesting information regarding foods and beverages consumed, exercise, tobacco use, and personal characteristics. Logistic regression modelling was used to compute odds ratios. A total of 352 cases of colon cancer, 217 cases of rectal cancer, and 512 controls took part. High coffee intake was negatively associated with the risk of colon cancer: the odds ratio for those drinking 6 or more cups per day was 0.55 (95% confidence interval, 0.31-0.96) compared to those drinking one or fewer. There was no association with rectal cancer. For tea, the associations were the opposite: there was no association with colon cancer risk, but the odds ratio for rectal cancer was 0.56 (95% confidence interval, 0.34-0.90) for those drinking 2 or move cups per day compared with those drinking none. Smokers of 11 or more cigarettes per day had a 20 to 30% reduction in the risk of colon and rectal cancer, but these findings were consistent with chance. There was no association of long-term cigarette smoking with risk.
C1 KAROLINSKA INST,ST GORANS HOSP,DEPT PSYCHIAT,S-11281 STOCKHOLM,SWEDEN.
   NATL BOARD HLTH & WELF,CTR EPIDEMIOL,S-11281 STOCKHOLM,SWEDEN.
C3 Saint Goran's Hospital; Karolinska Institutet; National Board of Health & Welfare
RP BARON, JA (corresponding author), UPPSALA UNIV,CANC EPIDEMIOL UNIT,UPPSALA,SWEDEN.
CR AHOLA I, 1991, J INTERN MED, V230, P293, DOI 10.1111/j.1365-2796.1991.tb00447.x
   ANTONCULVER H, 1991, CANCER DETECT PREV, V15, P345
   BAK AAA, 1989, NEW ENGL J MED, V321, P1432, DOI 10.1056/NEJM198911233212103
   BARON JA, 1990, SMOKING HORMONE RELA, V0, P0
   BENITO E, 1990, INT J CANCER, V45, P69, DOI 10.1002/ijc.2910450114
   Bergstrom L, 1991, VAR FODA, V43, P439
   Breslow NE, 1980, STAT METHODS CANC RE, V1, P0
   CHOI SY, 1991, INT J CANCER, V49, P381, DOI 10.1002/ijc.2910490312
   DANIELL HW, 1986, CANCER-AM CANCER SOC, V58, P784, DOI 10.1002/1097-0142(19860801)58:3<784::AID-CNCR2820580328>3.0.CO;2-N
   DEVERDIER MG, 1990, INT J CANCER, V46, P832, DOI 10.1002/ijc.2910460514
   DEVERDIER MG, 1990, INT J CANCER, V46, P985, DOI 10.1002/ijc.2910460606
   FERRARONI M, 1989, INT J EPIDEMIOL, V18, P556, DOI 10.1093/ije/18.3.556
   GARFINKEL L, 1990, SMOKING HORMONE RELA, V0, P0
   GERHARDSSON M, 1988, INT J EPIDEMIOL, V17, P743, DOI 10.1093/ije/17.4.743
   GIOVANNUCCI E, 1994, J NATL CANCER I, V86, P192, DOI 10.1093/jnci/86.3.192
   GIOVANNUCCI E, 1994, J NATL CANCER I, V86, P183, DOI 10.1093/jnci/86.3.183
   HECKERS H, 1994, J INTERN MED, V235, P192, DOI 10.1111/j.1365-2796.1994.tb01058.x
   HEILBRUN LK, 1986, BRIT J CANCER, V54, P677, DOI 10.1038/bjc.1986.226
   JACOBSEN BK, 1987, BMJ-BRIT MED J, V294, P4, DOI 10.1136/bmj.294.6563.4
   JOHANSSON SL, 1981, INT J CANCER, V27, P521, DOI 10.1002/ijc.2910270416
   KATO I, 1990, JPN J CANCER RES, V81, P1101, DOI 10.1111/j.1349-7006.1990.tb02520.x
   KINLEN LJ, 1988, BRIT J CANCER, V58, P397, DOI 10.1038/bjc.1988.227
   KLATSKY AL, 1988, AM J EPIDEMIOL, V128, P1007
   KUNE GA, 1992, INT J CANCER, V50, P369, DOI 10.1002/ijc.2910500307
   KUSUGI A, 1983, MUTAT RES, V116, P179
   Lam LK, 1984, BANBURY REPORT, V17, P137
   LAVECCHIA C, 1988, INT J CANCER, V41, P492, DOI 10.1002/ijc.2910410404
   LEE HP, 1989, INT J CANCER, V43, P1007, DOI 10.1002/ijc.2910430609
   LEVIN RE, 1982, ENVIRON MUTAGEN, V4, P689, DOI 10.1002/em.2860040608
   LONGNECKER MP, 1989, CANCER-AM CANCER SOC, V64, P1372, DOI 10.1002/1097-0142(19890915)64:6<1372::AID-CNCR2820640633>3.0.CO;2-I
   NOMURA T, 1976, NATURE, V260, P547, DOI 10.1038/260547a0
   PETERS RK, 1989, CANCER RES, V49, P5459
   PETERS RK, 1992, CANCER CAUSE CONTROL, V3, P457, DOI 10.1007/BF00051359
   PETREK JA, 1985, CANCER-AM CANCER SOC, V56, P1977, DOI 10.1002/1097-0142(19851015)56:8<1977::AID-CNCR2820560815>3.0.CO;2-7
   PIETINEN P, 1990, INT J EPIDEMIOL, V19, P586, DOI 10.1093/ije/19.3.586
   ROSENBERG L, 1990, CANCER LETT, V52, P163, DOI 10.1016/0304-3835(90)90183-X
   ROTHWELL K, 1974, NATURE, V252, P69, DOI 10.1038/252069a0
   Slattery M L, 1990, EPIDEMIOLOGY, V1, P141, DOI 10.1097/00001648-199003000-00010
   SUGIMURA T, 1983, CANCER RES, V43, P2415
   SUGIMURA T, 1984, BANBURY REPORT, V17, P59
   TAJIMA K, 1985, JPN J CANCER RES, V76, P705
   TUYNS AJ, 1988, NUTR CANCER, V11, P189, DOI 10.1080/01635588809513986
   VANDUSSELDORP M, 1991, ARTERIOSCLER THROMB, V11, P586, DOI 10.1161/01.ATV.11.3.586
   WELSCH CW, 1983, INT J CANCER, V32, P479, DOI 10.1002/ijc.2910320415
   WU AH, 1987, BRIT J CANCER, V55, P687, DOI 10.1038/bjc.1987.140
   WURZNER HP, 1977, FOOD COSMET TOXICOL, V15, P289, DOI 10.1016/S0015-6264(77)80199-5
   YANG CS, 1993, J NATL CANCER I, V85, P1038, DOI 10.1093/jnci/85.13.1038
   ZOCK PL, 1990, LANCET, V335, P1235, DOI 10.1016/0140-6736(90)91302-Q
NR 49
TC 96
Z9 100
U1 0
U2 7
PU AMER ASSOC CANCER RESEARCH
PI PHILADELPHIA
PA PUBLIC LEDGER BLDG, SUITE 816, 150 S. INDEPENDENCE MALL W., PHILADELPHIA, PA 19106
SN 1055-9965
EI 
J9 CANCER EPIDEM BIOMAR
JI Cancer Epidemiol. Biomarkers Prev.
PD OCT-NOV 15
PY 1994
VL 3
IS 7
BP 565
EP 570
DI 
PG 6
WC Oncology; Public, Environmental & Occupational Health
SC Oncology; Public, Environmental & Occupational Health
GA PM725
UT WOS:A1994PM72500006
PM 7827586
DA 2025-02-23
ER

PT J
AU GUO, WD
   LINET, MS
   CHOW, WH
   LI, JY
   BLOT, WJ
AF GUO, WD
   LINET, MS
   CHOW, WH
   LI, JY
   BLOT, WJ
TI DIET AND SERUM MARKERS IN RELATION TO PRIMARY BRAIN-TUMOR RISK IN CHINA
SO NUTRITION AND CANCER-AN INTERNATIONAL JOURNAL
LA English
DT Article
ID cancer mortality; esophageal cancer; nervous-system; neurofibromatosis; vegetables; etiology; rat
AB Associations between primary brain tumor mortality and dietary habits, certain ser um biochemical markers, and life-style factors were evaluated in a county-based coir elation study utilizing data collected from an ecological survey in 49 Chinese rural counties. Univariate correlation and multivariate regression analyses showed that high consumption of salt-preserved vegetables was linked to increased primary brain tumor mortality rates, although the association was significant only among men. In addition, high intake of gr een vegetables among men was associated with decreased rates. No clear association was seen between primary brain tumor mortality rates and tobacco use, body mass index, and serum biochemical markers. Limitations of these ecological data preclude causal inferences, but the findings provide etiologic clues to primary brain tumor mortality in rural China.
C1 CHINESE ACAD MED SCI,INST CANC,BEIJING 100021,PEOPLES R CHINA.
C3 Chinese Academy of Medical Sciences - Peking Union Medical College
RP GUO, WD (corresponding author), NCI,6130 EXECUT BLVD,EPN-431,BETHESDA,MD 20892, USA.
CR [Anonymous], 1988, SAS STAT USERS GUIDE, V0, P0
   BAHEMUKA M, 1988, INT J EPIDEMIOL, V17, P33, DOI 10.1093/ije/17.1.33
   BLOCK G, 1991, AM J CLIN NUTR, V54, PS1310, DOI 10.1093/ajcn/54.6.1310s
   BOGOVSKI P, 1981, INT J CANCER, V27, P471, DOI 10.1002/ijc.2910270408
   BOYLE P, 1990, JNCI-J NATL CANCER I, V82, P1594, DOI 10.1093/jnci/82.20.1594
   BUNIN GR, 1993, NEW ENGL J MED, V329, P536, DOI 10.1056/NEJM199308193290804
   BUNIN GR, 1994, CANCER CAUSE CONTROL, V5, P177, DOI 10.1007/BF01830264
   BURCH JD, 1987, JNCI-J NATL CANCER I, V78, P601
   Chen J, 1990, DIET, V0, P0
   CHENG KK, 1992, LANCET, V339, P1314, DOI 10.1016/0140-6736(92)91960-G
   CHOI NW, 1970, AM J EPIDEMIOL, V91, P467, DOI 10.1093/oxfordjournals.aje.a121158
   DAVIS DL, 1990, LANCET, V336, P474, DOI 10.1016/0140-6736(90)92020-I
   DESMEULES M, 1992, J NATL CANCER I, V84, P442, DOI 10.1093/jnci/84.6.442
   GOTH R, 1972, CANCER RES, V32, P1501
   GRIEG NH, 1990, J NATL CANCER I, V82, P1621
   GUO W, 1990, NUTR CANCER, V13, P121, DOI 10.1080/01635589009514053
   HANKEY BF, 1992, NIH922789 PUBL, V0, P0
   KLEIHUES P, 1990, TOXICOL PATHOL, V18, P193, DOI 10.1177/019262339001800125
   MARTUZA RL, 1988, NEW ENGL J MED, V318, P684, DOI 10.1056/NEJM198803173181106
   MIRVISH SS, 1983, JNCI-J NATL CANCER I, V71, P629
   MODAN B, 1992, AM J EPIDEMIOL, V135, P1349, DOI 10.1093/oxfordjournals.aje.a116246
   MULLER R, 1983, CANCER RES, V43, P2897
   ONEILL IK, 1991, RELEVANCE HUMAN CANC, V105, P0
   PETERS JM, 1994, CANCER CAUSE CONTROL, V5, P195, DOI 10.1007/BF01830266
   Preston-Martin S, 1991, IARC SCI PUBL, V0, P197
   PRESTONMARTIN S, 1989, CANCER RES, V49, P6137
   PRESTONMARTIN S, 1980, J NATL CANCER I, V75, P67
   Rehm S, 1989, IARC SCI PUBL, V0, P17
   RICCARDI VM, 1981, NEW ENGL J MED, V305, P1617, DOI 10.1056/NEJM198112313052704
   RICE JM, 1982, BRAIN TUMORS CHEM IN, V0, P0
   ROBINETTE CD, 1979, AM J EPIDEMIOL, V109, P687, DOI 10.1093/oxfordjournals.aje.a112732
   RON E, 1988, NEW ENGL J MED, V319, P1033, DOI 10.1056/NEJM198810203191601
   SHIMIZU Y, 1989, RADIAT RES, V118, P502, DOI 10.2307/3577409
   SHORE RE, 1976, ARCH ENVIRON HEALTH, V31, P17
   SMITH GD, 1992, AM J EPIDEMIOL, V135, P259, DOI 10.1093/oxfordjournals.aje.a116279
   STEINMETZ KA, 1991, CANCER CAUSE CONTROL, V2, P427, DOI 10.1007/BF00054304
NR 38
TC 12
Z9 12
U1 0
U2 3
PU LAWRENCE ERLBAUM ASSOC INC
PI MAHWAH
PA 10 INDUSTRIAL AVE, MAHWAH, NJ 07430-2262
SN 0163-5581
EI 
J9 NUTR CANCER
JI Nutr. Cancer
PD JUN 15
PY 1994
VL 22
IS 2
BP 143
EP 150
DI 10.1080/01635589409514339
PG 8
WC Oncology; Nutrition & Dietetics
SC Oncology; Nutrition & Dietetics
GA PJ069
UT WOS:A1994PJ06900004
PM 14502843
DA 2025-02-23
ER

PT J
AU COHEN, SM
   CANO, M
   JOHNSON, LS
   STJOHN, MK
   ASAMOTO, M
   GARLAND, EM
   THYSSEN, JH
   SANGHA, GK
   VANGOETHEM, DL
AF COHEN, SM
   CANO, M
   JOHNSON, LS
   STJOHN, MK
   ASAMOTO, M
   GARLAND, EM
   THYSSEN, JH
   SANGHA, GK
   VANGOETHEM, DL
TI MITOGENIC EFFECTS OF PROPOXUR ON MALE-RAT BLADDER UROTHELIUM
SO CARCINOGENESIS
LA English
DT Article
ID f344 male-rats; urinary-bladder; butylated hydroxytoluene; sodium saccharin; glandular stomach; electron-microscopy; cell-proliferation; carcinogenesis; catechol; forestomach
AB Propoxur produces bladder tumors in rats, but not other species. The hyperplastic and tumorigenic effects do not occur if urinary pH is lowered by administering propoxur in a semi-synthetic diet or co-administering it with ammonium chloride (NH4Cl). We fed propoxur at 8000 p.p.m. in Altromin 1321 diet to male Wistar rats for 4 weeks, with or without NH4Cl as 10 000 p.p.m. of the diet. The urine of rats fed control diet with or without propoxur had a relatively high urinary pH (similar to 8); the addition of NH4Cl lowered the urinary pH by similar to 0.5-1.0 units. There was no evidence of urinary calculi or amorphous precipitate nor was there an increase in microcrystals or formation of different crystal than occur in normal rat urine. Propoxur produced hyperplasia of the urothelium, as observed by light and scanning electron microscopy, and increased the labeling index for proliferating cell nuclear antigen. These effects were significantly inhibited by coadministration with NH4Cl. There was no evidence of urothelial necrosis. Thus, the hyperplasia appears to result from a direct mitogenic effect of propoxur or a metabolite on the urothelium, rather than from toxicity and consequent regeneration. Based on the present study and previous investigations, the urothelial effects of propoxur in the rat are dependent on high urinary pH and high administered doses, factors which need to be incorporated into any mechanistic model for the chemical and into any extrapolation to potential effects in humans.
C1 UNIV NEBRASKA, MED CTR, EPPLEY INST RES CANC, OMAHA, NE 68198 USA.
   MILES INC, DIV AGR, TOXICOL LABS, STILWELL, KS 66085 USA.
C3 University of Nebraska System; University of Nebraska Medical Center
RP UNIV NEBRASKA, MED CTR, DEPT PATHOL & MICROBIOL, OMAHA, NE 68198 USA.
CR ARAI M, 1974, GANN, V65, P529
   Clayson D B, 1970, ADV CANCER RES, V13, P271, DOI 10.1016/S0065-230X(08)60168-2
   CLAYSON DB, 1974, J NATL CANCER I, V52, P1685, DOI 10.1093/jnci/52.6.1685
   COHEN SM, 1991, CARCINOGENESIS, V12, P1551, DOI 10.1093/carcin/12.9.1551
   COHEN SM, 1990, SCANNING MICROSCOPY, V4, P135
   COHEN SM, 1991, CANCER RES, V51, P1766
   COHEN SM, 1991, CANCER RES, V51, P6493
   COHEN SM, 1992, CHEM RES TOXICOL, V5, P742, DOI 10.1021/tx00030a002
   COHEN SM, 1993, P AM ASSOC CANC RES, V13, P174
   EKLUND S H, 1992, PROCEEDINGS OF THE AMERICAN ASSOCIATION FOR CANCER RESEARCH ANNUAL MEETING, V33, P189
   ELLWEIN LB, 1990, CRIT REV TOXICOL, V20, P311, DOI 10.3109/10408449009089867
   FISHER MJ, 1989, FOOD CHEM TOXICOL, V27, P1, DOI 10.1016/0278-6915(89)90085-9
   FUKUSHIMA S, 1987, CANCER LETT, V34, P83, DOI 10.1016/0304-3835(87)90077-2
   GARLAND EM, 1989, CANCER RES, V49, P3789
   HIROSE M, 1992, CANCER RES, V52, P787
   HIROSE M, 1990, JPN J CANCER RES, V81, P857, DOI 10.1111/j.1349-7006.1990.tb02657.x
   HIROSE M, 1987, JPN J CANCER RES, V78, P1144
   HIROSE M, 1990, JPN J CANCER RES, V81, P207, DOI 10.1111/j.1349-7006.1990.tb02550.x
   IMAIDA K, 1984, GANN, V75, P769
   IMAIDA K, 1988, CANCER LETT, V43, P167, DOI 10.1016/0304-3835(88)90166-8
   IMAIDA K, 1983, CARCINOGENESIS, V4, P895, DOI 10.1093/carcin/4.7.895
   ITO N, 1989, ADV CANCER RES, V53, P247
   JACOBS JB, 1983, PATHOLOGY BLADDER CA, V2, P141
   LAVOIE EJ, 1985, JPN J CANCER RES, V76, P266
   MAEURA Y, 1984, CANCER RES, V44, P1604
   MIRVISH SS, 1983, JNCI-J NATL CANCER I, V71, P629
   OKAMURA T, 1992, FUND APPL TOXICOL, V18, P425, DOI 10.1016/0272-0590(92)90141-4
   SHIBATA MA, 1990, CARCINOGENESIS, V11, P425, DOI 10.1093/carcin/11.3.425
   SHIBATA MA, 1990, CARCINOGENESIS, V11, P997, DOI 10.1093/carcin/11.6.997
   TAMANO S, 1987, CANCER LETT, V35, P39, DOI 10.1016/0304-3835(87)90054-1
   WILLIAMS GM, 1991, CANCER RES, V51, P6224
   1989, 1900, V2, V0, P0
   1976, 1900, V12, V0, P0
   1989, 1900, P183, V0, P0
NR 34
TC 27
Z9 28
U1 0
U2 2
PU OXFORD UNIV PRESS
PI OXFORD
PA GREAT CLARENDON ST, OXFORD OX2 6DP, ENGLAND
SN 0143-3334
EI 1460-2180
J9 CARCINOGENESIS
JI Carcinogenesis
PD NOV 15
PY 1994
VL 15
IS 11
BP 2593
EP 2597
DI 10.1093/carcin/15.11.2593
PG 5
WC Oncology
SC Oncology
GA PT041
UT WOS:A1994PT04100029
PM 7955111
DA 2025-02-23
ER

PT J
AU YANO, T
   OBATA, Y
   YANO, Y
   OTANI, S
   ICHIKAWA, T
AF YANO, T
   OBATA, Y
   YANO, Y
   OTANI, S
   ICHIKAWA, T
TI VITAMIN-E ACTS AS A USEFUL CHEMOPREVENTIVE AGENT TO REDUCE SPONTANEOUS LUNG TUMORIGENESIS IN MICE
SO CANCER LETTERS
LA English
DT Article
DE VITAMIN-E; CHEMOPREVENTION; OXIDATIVE STRESS; LUNG TUMORIGENESIS; MICE
ID dna strand breaks; rat-liver nuclei; cancer; carcinogenesis; antioxidants; prevention; glycerol; dietary; tissue; risk
AB The present study was designed to evaluate whether vitamin E could be a useful chemopreventive agent to reduce spontaneous lung tumorigenesis in mice. Starting at 6 weeks of age, groups were divided into three groups, i.e. A/J mice fed a control diet (A/J control), A/J mice fed a vitamin E-supplemented diet (A/J vitamin E) and ddY mice fed a control diet (ddY control). At the 28th experimental week, nuclear NADPH-driven active oxygen generation, thiobarbituric acid reactive substances (TEARS) and DNA single strand breaks (DNA-SSB) in A/J mice fed a control diet were significantly higher than those in the ddY control group. A/J mice fed Vitamin E for 28 weeks could decrease the levels of TEARS and DNA-SSB with a significant difference, as compared with those in AN control mice. The nuclear alpha-tocopherol levels in A/J controls were significantly lower than those in ddY controls, on the contrary, the vitamin feeding to A/J mice increased nuclear cu-tocopherol levels more than that in the ddY controls. At the 40th experimental week, lung tumor incidence and tumor multiplicity (percentage of mice with tumors) in A/J controls were reduced and brought close to those in ddY control mice by vitamin E. Then the rw-tocopherol level in plasma of A/J controls was significantly lower than the level in plasma of ddY controls, and the level in tumor-bearing mice of A/J controls also showed a lower level with significant difference as compared to that in non-tumor-bearing mice of A/J controls. These results suggest that the difference in susceptibility to spontaneous lung tumorigenesis between A/J and ddY mice partly depends on the difference of oxidative stress on-the pulmonary nuclei, and vitamin E can act as a useful chemopreventive agent to reduce spontaneous lung tumorigenesis in mice.
C1 OSAKA CITY UNIV,SCH MED,DEPT BIOCHEM 2,ABENO KU,OSAKA 545,JAPAN.
   MUKOGAWA WOMENS UNIV,SCH HOME ECON,NISHINOMIYA,HYOGO 663,JAPAN.
C3 Osaka Metropolitan University; Mukogawa Women's University
RP YANO, T (corresponding author), NATL INST HLTH & NUTR,DIV APPL FOOD RES,SHINJUKU KU,1-23-1 TOYAMA,TOKYO 162,JAPAN.
CR CERUTTI PA, 1989, CANCER DETECT PREV, V14, P281
   CHAUVEAU J, 1956, EXP CELL RES, V11, P317, DOI 10.1016/0014-4827(56)90107-0
   COMSTOCK GW, 1991, AM J CLIN NUTR, V53, P2605
   DANIEL FB, 1985, ANAL BIOCHEM, V144, P390, DOI 10.1016/0003-2697(85)90132-0
   FLOYD RA, 1990, CARCINOGENESIS, V11, P1447, DOI 10.1093/carcin/11.9.1447
   HINRICHSEN LI, 1990, CARCINOGENESIS, V11, P1879, DOI 10.1093/carcin/11.10.1879
   KNEKT P, 1991, AM J EPIDEMIOL, V134, P471, DOI 10.1093/oxfordjournals.aje.a116118
   LEGARDEUR BY, 1990, NUTR CANCER, V14, P133, DOI 10.1080/01635589009514087
   MARNETT LJ, 1987, CARCINOGENESIS, V8, P1365, DOI 10.1093/carcin/8.10.1365
   MAYNE ST, 1994, J NATL CANCER I, V86, P33, DOI 10.1093/jnci/86.1.33
   MIKENBERG I, 1984, J IMMUNOL METHODS, V71, P61
   MORRIS SR, 1985, ENVIRON MUTAGEN, V7, P871, DOI 10.1002/em.2860070608
   PERCHELLET JP, 1989, FREE RADICAL BIO MED, V7, P377, DOI 10.1016/0891-5849(89)90124-X
   PRASAD KN, 1992, J AM COLL NUTR, V11, P487
   PUNTARULO S, 1992, BIOCHIM BIOPHYS ACTA, V1116, P17, DOI 10.1016/0304-4165(92)90122-B
   ROGERS AE, 1988, LAB INVEST, V59, P729
   SINGH VN, 1992, J NUTR, V122, P760, DOI 10.1093/jn/122.suppl_3.760
   TOTTER JR, 1980, P NATL ACAD SCI-BIOL, V77, P1763, DOI 10.1073/pnas.77.4.1763
   TRICKLER D, 1987, JNCI-J NATL CANCER I, V78, P165, DOI 10.1093/jnci/78.1.165
   UCHIYAMA M, 1978, ANAL BIOCHEM, V86, P271, DOI 10.1016/0003-2697(78)90342-1
   VACA CE, 1988, BIOCHIM BIOPHYS ACTA, V958, P375, DOI 10.1016/0005-2760(88)90223-8
   WALD NJ, 1987, BRIT J CANCER, V56, P69, DOI 10.1038/bjc.1987.156
   WITSCHI H, 1989, FUND APPL TOXICOL, V13, P174, DOI 10.1016/0272-0590(89)90317-5
   YANO T, 1994, INT J BIOCHEM, V26, P121
   YANO T, 1993, COMP BIOCHEM PHYS C, V104, P407
   YANO T, 1993, JPN J TOX ENV HEALTH, V39, P76
   YANO T, 1992, BIOCHEM PHARMACOL, V43, P2658
   YANO T, 1994, IN PRESS JPN J TOXIC, V0, P0
   Yoshimura K, 1980, NIHON RINSHO, V38, P2581
NR 29
TC 11
Z9 12
U1 0
U2 0
PU ELSEVIER SCI PUBL IRELAND LTD
PI CLARE
PA CUSTOMER RELATIONS MANAGER, BAY 15, SHANNON INDUSTRIAL ESTATE CO, CLARE, IRELAND
SN 0304-3835
EI 
J9 CANCER LETT
JI Cancer Lett.
PD DEC 9
PY 1994
VL 87
IS 2
BP 205
EP 210
DI 10.1016/0304-3835(94)90224-0
PG 6
WC Oncology
SC Oncology
GA QA562
UT WOS:A1994QA56200013
PM 7812942
DA 2025-02-23
ER

PT J
AU JENSEN, JC
   SCHAEFER, R
   NWOKEDI, E
   BEVANS, DW
   BAKER, ML
   PAPPAS, AA
   WESTBROOK, KC
   KLIMBERG, VS
AF JENSEN, JC
   SCHAEFER, R
   NWOKEDI, E
   BEVANS, DW
   BAKER, ML
   PAPPAS, AA
   WESTBROOK, KC
   KLIMBERG, VS
TI PREVENTION OF CHRONIC RADIATION ENTEROPATHY BY DIETARY GLUTAMINE
SO ANNALS OF SURGICAL ONCOLOGY
LA English
DT Article; Proceedings Paper
DE GLUTAMINE (GLN); CHRONIC RADIATION ENTEROPATHY
ID small-intestine; metabolism; injury; muscle
AB Background: Nearly 50% of all cancer patients receive therapeutic radiation during the course of their disease. The risk of late complications is the main dose-limiting factor in the delivery of radiation therapy. The small intestine, the major site of chronic radiation enteropathy, is also the principal organ of glutamine consumption. We therefore hypothesized that the provision of supplemental glutamine may have a protective effect on the development of chronic radiation enteropathy. Methods: This study evaluated the effects of supplemental oral glutamine on the development of chronic radiation (XRT) enteropathy. After scrotalization of a loop of small intestine, rats were randomized to receive 1 g/kg/day glutamine (GLN) or glycine (GLY) by gavage. After 2 days of prefeeding, rats were randomized to 1 of 4 groups: GLN + XRT (n = 10), GLY + XRT (n = 10), GLN only (n = 10), GLY only (n = 10). Twenty Gy was delivered to the scrotalized bowel in the GLN + XRT and GLY + XRT groups via a collimated beam. Gavage was continued for 10 days. Animals were then pair-fed chow. Rats were killed at 2 months postirradiation. Chronic radiation injury was assessed microscopically. Results: Injury scores in GLN + XRT were similar to those of unirradiated bowel and significantly different from GLY + XRT (1.89 +/- 0.48 in XRT + GLN vs. 6.42 +/- 1.55 in the XRT + GLY, p < 0.01). Elevated Injury Scores in the XRT + GLY group correlated with gross thickening and fibrosis, a 10-fold decrease in gut GLN extraction (1.40 +/- 4.3% in GLY + XRT vs. 16.0 +/- 5.1% in GLN + XRT, p < 0.05), and a 30% decrease in glutathione content (2.46 +/- 0.19 and GLY + XRT vs. 3.17 +/- 0.17 GLN + XRT, p < 0.05). Conclusions: Provision of GLN during abdominal/pelvic XRT may prevent XRT injury and decrease the long-term complications of radiation enteropathy.
C1 UNIV ARKANSAS MED SCI HOSP,DEPT SURG,4301 W MARKHAM,SLOT 725,LITTLE ROCK,AR 72205.
   UNIV ARKANSAS MED SCI HOSP,DEPT PATHOL,LITTLE ROCK,AR 72205.
   UNIV ARKANSAS MED SCI HOSP,DEPT RADIOL,LITTLE ROCK,AR 72205.
C3 University of Arkansas System; University of Arkansas Medical Sciences; University of Arkansas System; University of Arkansas Medical Sciences; University of Arkansas System; University of Arkansas Medical Sciences
CR ANDERSON ME, 1983, GLUTATHIONE, V1, P340
   ASKANAZI J, 1980, ANN SURG, V191, P465, DOI 10.1097/00000658-198004000-00013
   BERGMEYER HU, 1974, METHOD ENZYMAT AN, V0, P1704
   BOURNE RG, 1983, INT J RADIAT ONCOL, V9, P1445, DOI 10.1016/0360-3016(83)90316-4
   CHAN H, 1977, CANCER TREAT REP, V61, P797
   DECOSSE JJ, 1969, ANN SURG, V170, P369, DOI 10.1097/00000658-196909010-00006
   Frisell WR, 1982, HUMAN BIOCHEMISTRY, V0, P292
   GRIFFITH OW, 1980, ANAL BIOCHEM, V106, P207, DOI 10.1016/0003-2697(80)90139-6
   HAUERJENSEN M, 1988, INT J RADIAT ONCOL, V14, P1205, DOI 10.1016/0360-3016(88)90399-9
   HAUERJENSEN M, 1983, ACTA RADIOL ONCOL, V22, P299
   HRYNIUK WM, 1987, SEMIN ONCOL, V14, P65
   JENSEN JC, 1992, 26TH ASS AC SURG ANN, V0, P0
   KAPADIA CR, 1985, JPEN-PARENTER ENTER, V9, P583, DOI 10.1177/0148607185009005583
   KAWAMURA I, 1902, CANCER RES, V42, P824
   KLIMBERG VS, 1990, ARCH SURG-CHICAGO, V125, P1040, DOI 10.1001/archsurg.1990.01410200104017
   KLIMBERG VS, 1990, CANCER-AM CANCER SOC, V66, P62, DOI 10.1002/1097-0142(19900701)66:1<62::AID-CNCR2820660113>3.0.CO;2-E
   KLIMBERG VS, 1990, AM J SURG, V159, P27, DOI 10.1016/S0002-9610(05)80603-8
   KOVACEVIC Z, 1972, CANCER RES, V32, P326
   LOWRY OH, 1951, J BIOL CHEM, V193, P265
   NIRENBERG A, 1977, CANCER TREAT REP, V61, P779
   OSBORNE JW, 1970, RADIAT RES, V43, P131, DOI 10.2307/3572864
   SOUBA WW, 1985, JPEN-PARENTER ENTER, V9, P608, DOI 10.1177/0148607185009005608
   SOUBA WW, 1987, ADV TRAUMA, V0, P269
   SOUBA WW, 1988, MODERN NUTRITION HLT, V0, P1306
   SOUBA WW, 1990, FASEB J, V4, P0
   SOUBA WW, 1986, INFECT SURG, V6, P641
   TIETZE F, 1969, ANAL BIOCHEM, V27, P502, DOI 10.1016/0003-2697(69)90064-5
   WELBOURNE TC, 1979, CAN J BIOCHEM CELL B, V57, P233, DOI 10.1139/o79-029
   WINDMUELLER HG, 1980, J BIOL CHEM, V255, P107
   WINDMUELLER HG, 1974, J BIOL CHEM, V249, P5070
   WINDMUELLER HG, 1975, ARCH BIOCHEM BIOPHYS, V171, P662, DOI 10.1016/0003-9861(75)90078-8
   WINDMUELLER HG, 1977, ARCH BIOCHEM BIOPHYS, V182, P504
NR 32
TC 29
Z9 33
U1 0
U2 0
PU LIPPINCOTT-RAVEN PUBL
PI PHILADELPHIA
PA 227 EAST WASHINGTON SQ, PHILADELPHIA, PA 19106
SN 1068-9265
EI 
J9 ANN SURG ONCOL
JI Ann. Surg. Oncol.
PD MAR 15
PY 1994
VL 1
IS 2
BP 157
EP 163
DI 10.1007/BF02303560
PG 7
WC Oncology; Surgery
SC Oncology; Surgery
GA NM329
UT WOS:A1994NM32900013
PM 7834441
DA 2025-02-23
ER

PT J
AU OLSEN, J
   OLSEN, JS
   KRONBORG, O
AF OLSEN, J
   OLSEN, JS
   KRONBORG, O
TI RISK-FACTORS FOR CANCERS AND ADENOMAS OF THE LARGE-INTESTINE - AN ANALYSIS OF FOOD ITEMS AND REPRODUCTIVE FACTORS
SO CANCER JOURNAL - FRANCE
LA English
DT Article
ID occult blood-test; colorectal-cancer; colon cancer; hormones; denmark; polyps; funen; women
AB Study objective - The aim was to study the association between colorectal cancers or adenomas and dietary/reproductive factors. The risk associated with the intake of bread, meat, and vegetables were analysed, as well as parity, age at menopause, hormonal treatment and use of oral contraceptions. Design - The study was conducted as a case-control study within a large randomized screening trial in Denmark. Participants - Cases were selected from individuals with a positive Hemoccult-II test and age-matched controls were selected from test negatives. Diagnosis was later confirmed by colonoscopy and women with cancer or adenoma formed the final case groups. A total of 49 colorectal cancer patients and 172 with adenomas were examined, 362 test negatives in the screening trial served as controls. One hundred and sixty four of the test positives and 157 of the test negatives were women. Measurements and main results - Data were obtained through personal telephone inter- viewing by a female nutritionist who interviewed cases before clinical examination of test positives. Cancer patients had a lower intake of bread and potatoes but the differences were not statistically significant. A similar pattern was seen in the adenoma group and in this group the intake of bread was significantly lower than in controls. None of the reproductive factors examined showed any statistically significant association with colorectal cancer or adenoma. The amount of information in the cancer study is, however, limited due to small sample sizes. Conclusions - A previous analysis had shown a protective effect of dietary fibres, which probably why a low intake of bread and potatoes was associated with cases of colorectal cancer or adenomas. As in most other studies, none of the reproductive factors studied appeared to be strong risk factor for colorectal cancer or adenoma.
C1 ODENSE UNIV HOSP, DEPT SURG, DK-5000 ODENSE, DENMARK.
C3 University of Southern Denmark; Odense University Hospital
RP AARHUS UNIV, STENO INST PUBL HLTH, DEPT EPIDEMIOL & SOCIAL MED, HOEGH GULDBERGS GRADE 8, DK-8000 AARHUS, DENMARK.
CR BRESALIER RS, 1985, NEW ENGL J MED, V313, P1413, DOI 10.1056/NEJM198511283132209
   CHUTE CG, 1991, EPIDEMIOLOGY, V2, P395, DOI 10.1097/00001648-199109000-00019
   DAVIS FG, 1989, INT J CANCER, V43, P587, DOI 10.1002/ijc.2910430409
   ERNSTER VL, 1979, JNCI-J NATL CANCER I, V63, P567, DOI 10.1093/jnci/63.3.567
   FRAUMENI JF, 1969, J NATL CANCER I, V42, P455
   GRAHAM S, 1983, EPIDEMIOL REV, V5, P38, DOI 10.1093/oxfordjournals.epirev.a036263
   Helms P, 1982, NUTR CANCER, V4, P34, DOI 10.1080/01635588209513736
   HELMS P, 1985, 3RD ANN S DIET HUM C, V0, P80
   HELMS P, 1987, VAR FODA, V0, P0
   JENSEN OM, 1984, AM J EPIDEMIOL, V120, P281, DOI 10.1093/oxfordjournals.aje.a113891
   KRONBORG O, 1987, SCAND J GASTROENTERO, V22, P677, DOI 10.3109/00365528709011142
   KRONBORG O, 1989, SCAND J GASTROENTERO, V24, P599, DOI 10.3109/00365528909093096
   KRONBORG O, 1991, WORLD J SURG, V15, P1, DOI 10.1007/BF01658951
   KVALE G, 1991, INT J CANCER, V47, P390, DOI 10.1002/ijc.2910470314
   LAVECCHIA C, 1991, CANCER CAUSE CONTROL, V2, P193, DOI 10.1007/BF00056213
   MacLennan R, 1982, NATL CANCER INST MONOGR, V62, P145
   MCMICHAEL AJ, 1980, J NATL CANCER I, V65, P1201
   MELLEMGAARD A, 1989, INT J CANCER, V44, P225, DOI 10.1002/ijc.2910440206
   Moolgavkar S H, 1990, EPIDEMIOLOGY, V1, P419, DOI 10.1097/00001648-199011000-00002
   MURRAY TI, 1992, CANCER, V69, P2232, DOI 10.1002/1097-0142(19920501)69:9<2232::AID-CNCR2820690904>3.0.CO;2-0
   NEGRI E, 1989, CANCER RES, V49, P7158
   OLSEN J, 1994, EUR J CANCER, V30A, P53, DOI 10.1016/S0959-8049(05)80019-X
   PETERS RK, 1990, BRIT J CANCER, V61, P741, DOI 10.1038/bjc.1990.166
   SMITH KR, 1991, J CLIN EPIDEMIOL, V44, P715, DOI 10.1016/0895-4356(91)90031-4
   Sondergaard J O, 1991, UGESKR LAEGER, V153, P2624
   STEINMETZ KA, 1991, CANCER CAUSE CONTROL, V2, P325, DOI 10.1007/BF00051672
   STORM HH, 1990, CANCER INCIDENCE DEN, V0, P0
   WEST DW, 1989, AM J EPIDEMIOL, V130, P883, DOI 10.1093/oxfordjournals.aje.a115421
   WILLETT W, 1986, AM J EPIDEMIOL, V124, P17, DOI 10.1093/oxfordjournals.aje.a114366
   WILLETT W, 1990, NUTRITIONAL EPIDEMIO, V0, P254
   WILLETT WC, 1990, NEW ENGL J MED, V323, P1664, DOI 10.1056/NEJM199012133232404
   1989, 1900, P15, V0, P0
NR 32
TC 6
Z9 6
U1 0
U2 3
PU ASSOC DEVELOPPEMENT COMMUNICATION CANCEROLOGIQUE
PI VILLEJUIF
PA CANCER JOURNAL, 7 RUE GUY MOQUET, BP 8, 94801 VILLEJUIF, FRANCE
SN 0765-7846
EI 
J9 CANCER J - FRANCE
JI Cancer J.
PD MAY-JUN 15
PY 1994
VL 7
IS 3
BP 103
EP 107
DI 
PG 5
WC Oncology
SC Oncology
GA NV638
UT WOS:A1994NV63800004
DA 2025-02-23
ER

PT J
AU GANN, PH
   HENNEKENS, CH
   SACKS, FM
   GRODSTEIN, F
   GIOVANNUCCI, EL
   STAMPFER, MJ
AF GANN, PH
   HENNEKENS, CH
   SACKS, FM
   GRODSTEIN, F
   GIOVANNUCCI, EL
   STAMPFER, MJ
TI PROSPECTIVE-STUDY OF PLASMA FATTY-ACIDS AND RISK OF PROSTATE-CANCER
SO JOURNAL OF THE NATIONAL CANCER INSTITUTE
LA English
DT Article
ID dietary-fat; carcinoma; carcinogenesis; tumorigenesis; epidemiology; inhibition; etiology; toxicity; tumors; mice
AB Background: Although some evidence suggests that dietary fat intake is related to prostate cancer, epidemiologic studies have been inconsistent. Purpose: Our purpose was to assess the association between plasma lipid levels, particularly linoleic and alpha-linolenic acids, and the development of prostate cancer. Methods: In 1982, at the start of the Physicians' Health Study, 14916 U.S. male physicians provided plasma samples, which were frozen at -82-degrees-C. Data accumulated from a series of questionnaires were used to assess the intake of various foods. We used a nested case-control design to compare the fatty acid compositions in plasma from 120 men who later developed prostate cancer with 120 matched controls who did not. Individual fatty acids were measured in plasma as a percentage of total fatty acids, using capillary gas chromatography. Conditional logistic regression models were used to obtain odds ratio estimates while adjusting simultaneously for the effects of one or more potential confounders. Results: The relative risks (RRs) of prostate cancer for men in successively higher quartiles of plasma alpha-linolenic acid level were 3.0 (95% confidence interval [CI] = 1.2-7.3), 3.4 (95% CI = 1.6-7.5), and 2.1 (95% CI = 0.9-4.9), compared with those with levels below the detection threshold (P trend = .03). For linoleic acid, RRs in successively higher quartiles were 0.7 (95% CI = 0.4-1.5), 0.8 (95% CI = 0.4-1.6), and 0.6 (95% CI = 0.3-1.3), with the lowest quartile as referent (P trend = .24). The effect estimates were not notably altered by adjustment for exercise, body mass, meat and dairy consumption, or other fatty acid levels in the plasma. The RR for eating red meat at least five times per week compared with less than once a week was 2.5 (95% CI = 0.9-6.7) and  was little changed by adjustment for alpha-linolenic acid, although alpha-linolenic acid levels were correlated with intake of red meat and butter. The association of alpha-linolenic acid levels with prostate cancer was greater among men with low linoleic acid and reduced meat intake. Conclusions: These results suggest that low plasma levels of alpha-linolenic acid might be associated with reduced risk of prostate cancer, independently of high meat intake. High linoleic acid and low marine fatty oils were not associated with increased risk, as previously hypothesized. Implications: The effects of dietary alpha-linolenic acid, particularly from vegetable sources, warrant further study. The effects of dietary linoleic acid and marine fatty acids seen in animal bioassays might not apply to human prostate cancer.
C1 HARVARD UNIV,BRIGHAM & WOMENS HOSP,SCH MED,DIV PREVENT MED,BOSTON,MA 02115.
   HARVARD UNIV,BRIGHAM & WOMENS HOSP,SCH MED,CHANNING LAB,BOSTON,MA 02115.
   HARVARD UNIV,BRIGHAM & WOMENS HOSP,SCH MED,DEPT MED,BOSTON,MA 02115.
   HARVARD UNIV,BRIGHAM & WOMENS HOSP,SCH MED,DEPT AMBULATORY CARE & PREVENT,BOSTON,MA 02115.
   HARVARD UNIV,SCH PUBL HLTH,DEPT NUTR,BOSTON,MA 02115.
C3 Harvard University; Harvard University Medical Affiliates; Brigham & Women's Hospital; Harvard Medical School; Harvard University; Harvard University Medical Affiliates; Brigham & Women's Hospital; Harvard Medical School; Harvard University; Harvard Medical School; Harvard University Medical Affiliates; Brigham & Women's Hospital; Harvard University; Harvard Medical School; Harvard University Medical Affiliates; Brigham & Women's Hospital; Harvard University; Harvard T.H. Chan School of Public Health
FU NCI NIH HHS [CA34944] Funding Source: Medline; NHLBI NIH HHS [HL34595, HL26490] Funding Source: Medline
CR [Anonymous], 1989, NEW ENGL J MED, V321, P129
   ARMSTRONG B, 1975, INT J CANCER, V15, P617, DOI 10.1002/ijc.2910150411
   BEGIN ME, 1986, JNCI-J NATL CANCER I, V77, P1053
   BHATTACHARYYA AK, 1987, AM J CLIN NUTR, V46, P41, DOI 10.1093/ajcn/46.1.41
   BIERENBAUM ML, 1991, J AM COLL NUTR, V10, P228
   BOERYD B, 1986, ACTA PATH MICRO IM A, V94, P237
   BRESLOW NE, 1980, IARC SCI PUBL, V32, P248
   CATALONA WJ, 1987, ARCH INTERN MED, V147, P361, DOI 10.1001/archinte.147.2.361
   CAVE WT, 1991, FASEB J, V5, P2160, DOI 10.1096/fasebj.5.8.1673664
   GIOVANNUCCI E, 1993, J NATL CANCER I, V85, P1571, DOI 10.1093/jnci/85.19.1571
   HARA A, 1978, ANAL BIOCHEM, V90, P420, DOI 10.1016/0003-2697(78)90046-5
   IP C, 1987, AM J CLIN NUTR, V45, P218, DOI 10.1093/ajcn/45.1.218
   JACOBSEN BK, 1983, AM J CLIN NUTR, V38, P906, DOI 10.1093/ajcn/38.6.906
   KARMALI RA, 1987, ANTICANCER RES, V7, P1173
   KARMALI RA, 1987, AM J CLIN NUTR, V45, P225, DOI 10.1093/ajcn/45.1.225
   KAUL L, 1987, NUTRITION AND CANCER, V9, P123
   KOLONEL LN, 1988, AM J EPIDEMIOL, V127, P999, DOI 10.1093/oxfordjournals.aje.a114903
   LEE IM, 1992, AM J EPIDEMIOL, V135, P169, DOI 10.1093/oxfordjournals.aje.a116269
   LIANG TM, 1992, BIOCHEM J, V285, P557, DOI 10.1042/bj2850557
   LILLINGTON JM, 1981, CLIN CHIM ACTA, V111, P91, DOI 10.1016/0009-8981(81)90425-3
   MALINS DC, 1960, J AM OIL CHEM SOC, V37, P576, DOI 10.1007/BF02631604
   MARNETT LJ, 1992, CANCER RES, V52, P5575
   MARSHALL LA, 1983, AM J CLIN NUTR, V38, P895, DOI 10.1093/ajcn/38.6.895
   OLSON LM, 1987, J NUTR, V117, P955, DOI 10.1093/jn/117.5.955
   PIENTA KJ, 1993, J NATL CANCER I, V85, P1538, DOI 10.1093/jnci/85.19.1538
   POLLARD M, 1985, PROSTATE, V6, P1, DOI 10.1002/pros.2990060102
   ROSE DP, 1991, PROSTATE, V18, P243, DOI 10.1002/pros.2990180306
   ROSS RK, 1983, PROSTATE, V4, P333, DOI 10.1002/pros.2990040403
   TINSLEY IJ, 1981, CANCER RES, V41, P1460
   WEST DW, 1991, CANCER CAUSE CONTROL, V2, P85, DOI 10.1007/BF00053126
   YATANI R, 1982, INT J CANCER, V29, P611, DOI 10.1002/ijc.2910290602
   ZARIDZE DG, 1987, BRIT J UROL, V59, P493, DOI 10.1111/j.1464-410X.1987.tb04862.x
   1989, 1900, P41, V0, P0
NR 33
TC 280
Z9 311
U1 0
U2 5
PU NATL CANCER INSTITUTE
PI BETHESDA
PA 9030 OLD GEORGETOWN RD, BETHESDA, MD 20814
SN 0027-8874
EI 
J9 J NATL CANCER I
JI J. Natl. Cancer Inst.
PD FEB 16
PY 1994
VL 86
IS 4
BP 281
EP 286
DI 10.1093/jnci/86.4.281
PG 6
WC Oncology
SC Oncology
GA MV706
UT WOS:A1994MV70600013
PM 8158682
DA 2025-02-23
ER

PT J
AU HERTOG, MGL
   FESKENS, EJM
   HOLLMAN, PCH
   KATAN, MB
   KROMHOUT, D
AF HERTOG, MGL
   FESKENS, EJM
   HOLLMAN, PCH
   KATAN, MB
   KROMHOUT, D
TI DIETARY FLAVONOIDS AND CANCER RISK IN THE ZUTPHEN ELDERLY STUDY
SO NUTRITION AND CANCER-AN INTERNATIONAL JOURNAL
LA English
DT Article
ID potentially anticarcinogenic flavonoids; coronary heart-disease; tea components; quercetin; vegetables; netherlands; fruits; rutin; mice
AB Flavonoids are polyphenolic antioxidants naturally present in vegetable foods. Some flavonoids, such as quercetin, inhibit carcinogenesis in rodents, but their effect in humans is unknown. We measured the flavonoids quercetin, kaempferol, myricetin, apigenin, and luteolin in foods and assessed flavonoid intake in 1985 by dietary history in 738 men aged 65-84 years without a history of cancer, who were then followed for five years. Mean flavonoid intake was 25.9 mg/day. The major sources of flavonoid intake were tea at 61% and vegetables and fruits (mainly onions, kale, endive, and apples) at 38%. Between 1985 and 1990, 75 men developed cancer (all sites) and 34 men died from cancer. Flavonoid intake in 1985 was not associated with incidence of all-cause cancer (p for trend = 0.54) or with mortality from all-cause cancer (p for trend = 0.51). Flavonoid intake was also not associated with risk of cancers of the alimentary and respiratory tract (p for trend = 0.92). Adjustment for age, body mass index, smoking, physical activity, and vitamin C, vitamin E, p-carotene, and dietary fiber intake did not change the relative risks. A high intake of flavonoids from vegetables and fruits only was inversely associated with risk of cancer of the alimentary and respiratory tract (relative risk of highest vs. lowest tertile = 0.51, 95% confidence interval 0.25-1.05); these results suggest the presence of other nonvitamin components with anticarcinogenic potential in these foods. We conclude that intake of flavonoids, mainly from tea, apples, and onions, does not predict a reduced risk of all-cause cancer or of cancer of the alimentary and respiratory tract in elderly men. The effect of flavonoids on risk of cancer at specific sites needs further investigation in prospective cohort studies.
C1 AGR UNIV WAGENINGEN,DEPT HUMAN NUTR,WAGENINGEN,NETHERLANDS.
   DLO,RIKILT,DEPT MICRONUTR & NAT TOXINS,WAGENINGEN,NETHERLANDS.
C3 Wageningen University & Research; Wageningen University & Research
RP HERTOG, MGL (corresponding author), NATL INST PUBL HLTH & ENVIRONM PROTECT,DEPT CHRON DIS & ENVIRONM EPIDEMIOL,POB 1,3720 BA BILTHOVEN,NETHERLANDS.
CR Aeschbacher H U, 1982, NUTR CANCER, V4, P90, DOI 10.1080/01635588209513744
   BJELDANES LF, 1977, SCIENCE, V197, P577, DOI 10.1126/science.327550
   BLOEMBERG BPM, 1989, AM J EPIDEMIOL, V130, P1047, DOI 10.1093/oxfordjournals.aje.a115405
   CASPERSEN CJ, 1991, AM J EPIDEMIOL, V133, P1078, DOI 10.1093/oxfordjournals.aje.a115821
   DESCHNER EE, 1991, CARCINOGENESIS, V12, P1193, DOI 10.1093/carcin/12.7.1193
   HEILBRUN LK, 1986, BRIT J CANCER, V54, P677, DOI 10.1038/bjc.1986.226
   HERTOG MGL, 1993, NUTR CANCER, V20, P21, DOI 10.1080/01635589309514267
   HERTOG MGL, 1993, LANCET, V342, P1007, DOI 10.1016/0140-6736(93)92876-U
   HERTOG MGL, 1992, J AGR FOOD CHEM, V40, P1591, DOI 10.1021/jf00021a023
   HERTOG MGL, 1992, J AGR FOOD CHEM, V40, P2379, DOI 10.1021/jf00024a011
   HERTOG MGL, 1993, J AGR FOOD CHEM, V41, P1242, DOI 10.1021/jf00032a015
   HIRONO I, 1981, CANCER LETT, V13, P15, DOI 10.1016/0304-3835(81)90081-1
   HOSOKAWA N, 1990, INT J CANCER, V45, P1119, DOI 10.1002/ijc.2910450622
   KALBFLEISCH JP, 1980, STATISTICAL ANAL FAI, V0, P0
   KEYS A, 1967, ACTA MED SCAND, V460, P1
   KINLEN LJ, 1988, BRIT J CANCER, V58, P397, DOI 10.1038/bjc.1988.227
   KOMMISSIE UCV, 1985, UCV TABEL UITGEBREID, V0, P0
   Kuhnau J, 1976, WORLD REV NUTR DIET, V24, P117
   MORINO K, 1982, CARCINOGENESIS, V3, P93, DOI 10.1093/carcin/3.1.93
   MUKHTAR H, 1992, PREV MED, V21, P351, DOI 10.1016/0091-7435(92)90042-G
   MUKHTAR H, 1988, CANCER RES, V48, P2361
   NAGAO M, 1981, ENVIRON MUTAGEN, V3, P401, DOI 10.1002/em.2860030402
   PAMUKCU AM, 1980, CANCER RES, V40, P3468
   RANELLETTI FO, 1992, INT J CANCER, V50, P486, DOI 10.1002/ijc.2910500326
   Saito D, 1980, TERATOG CARCINOG MUTAGEN, V1, P213
   STEINMETZ KA, 1991, CANCER CAUSE CONTROL, V2, P325, DOI 10.1007/BF00051672
   STICH HF, 1992, PREV MED, V21, P377, DOI 10.1016/0091-7435(92)90045-J
   VANBUCHEM FSP, 1967, ACTA MED SCAND S, V460, P191
   VERMA AK, 1988, CANCER RES, V48, P5754
   WATTENBERG LW, 1985, CANCER RES, V45, P1
   WEI HC, 1990, CANCER RES, V50, P499
   1991, 1900, V51, V0, P0
NR 34
TC 224
Z9 244
U1 0
U2 26
PU LAWRENCE ERLBAUM ASSOC INC
PI MAHWAH
PA 10 INDUSTRIAL AVE, MAHWAH, NJ 07430-2262
SN 0163-5581
EI 
J9 NUTR CANCER
JI Nutr. Cancer
PD JUN 15
PY 1994
VL 22
IS 2
BP 175
EP 184
DI 10.1080/01635589409514342
PG 10
WC Oncology; Nutrition & Dietetics
SC Oncology; Nutrition & Dietetics
GA PJ069
UT WOS:A1994PJ06900007
PM 14502846
DA 2025-02-23
ER

PT J
AU KATSOUYANNI, K
   TRICHOPOULOU, A
   STUVER, S
   GARAS, Y
   KRITSELIS, A
   KYRIAKOU, G
   STOIKIDOU, M
   BOYLE, P
   TRICHOPOULOS, D
AF KATSOUYANNI, K
   TRICHOPOULOU, A
   STUVER, S
   GARAS, Y
   KRITSELIS, A
   KYRIAKOU, G
   STOIKIDOU, M
   BOYLE, P
   TRICHOPOULOS, D
TI THE ASSOCIATION OF FAT AND OTHER MACRONUTRIENTS WITH BREAST-CANCER - A CASE-CONTROL STUDY FROM GREECE
SO BRITISH JOURNAL OF CANCER
LA English
DT Article
ID dietary-fat; risk-factors; colorectal-cancer; body-size; women; disease; colon
AB The Greek diet is characterized by a high total fat but low saturated fat intake. In a hospital-based case-control study of female breast cancer conducted in Athens (1989-91), 820 patients with confirmed cancer of the breast were compared with 795 orthopaedic patient controls and 753 hospital visitor controls, matched to the cases by age and interviewer. Diet was ascertained through a semiquantitative food frequency questionnaire; macronutrient intakes were estimated from the nutrient content of a selected typical portion size for each specified food item, summed for all items. Logistic regression was used to analyse the data, controlling for demographic and reproductive risk factors far breast cancer as well as for total energy intake and mutual confounding influences among nutrients. There was no significant or suggestive association of total protein, total fat, categories of fat or total carbohydrates with breast cancer risk. Thus, the mutually adjusted relative risk per quintile and (in parenthesis) 95% confidence interval were: for protein, 1.06 (0.94-1.20); saturated fat, 0.99 (0.89-1.11); monounsaturated fat, 0.97 (0.88-1.07), polyunsaturated fat, 1.05 (0.97-1.13); and total carbohydrates, 1.03 (0.94-1.12). In alternative analytical approaches only total protein appeared to be positively associated to the occurrence of breast cancer with some consistency, but the results were far from statistically significant. These findings do not support a role for fat or other energy-generating nutrients in the aetiology of breast cancer.
C1 HARVARD UNIV, SCH PUBL HLTH, DEPT EPIDEMIOL, BOSTON, MA 02115 USA.
   UNIV ATHENS, SCH MED, DEPT HYG & EPIDEMIOL, GR-11527 ATHENS, GREECE.
   HARVARD UNIV, SCH PUBL HLTH, CTR CANC PREVENT, BOSTON, MA 02115 USA.
   ATHENS SCH PUBL HLTH, DEPT BIOCHEM & NUTR, GR-11521 ATHENS, GREECE.
   MED CTR HOSP, ATHENS, GREECE.
   METAXA CANC HOSP, PIRAEUS, GREECE.
   EUROPEAN INST ONCOL, DEPT BIOSTAT & EPIDEMIOL, I-20141 MILAN, ITALY.
C3 Harvard University; Harvard T.H. Chan School of Public Health; National & Kapodistrian University of Athens; Athens Medical School; Harvard University; Harvard T.H. Chan School of Public Health; National & Kapodistrian University of Athens; IRCCS European Institute of Oncology (IEO)
FU NCI NIH HHS [5 T32 CA09001] Funding Source: Medline
CR ADLERCREUTZ H, 1990, SCAND J CLIN LAB INV, V50, P3, DOI 10.3109/00365519009085798
   ALBANES D, 1988, JNCI-J NATL CANCER I, V80, P772, DOI 10.1093/jnci/80.10.772
   [Anonymous], 1989, DIET HLTH IMPLICATIO, V0, P0
   ARMSTRONG B, 1975, INT J CANCER, V15, P617, DOI 10.1002/ijc.2910150411
   BENNETT FC, 1990, AM J CLIN NUTR, V52, P808, DOI 10.1093/ajcn/52.5.808
   Birt D F, 1986, ADV EXP MED BIOL, V206, P69
   BOYAR AP, 1988, NUTR CANCER, V11, P93, DOI 10.1080/01635588809513975
   BOYD NF, 1993, BRIT J CANCER, V68, P627, DOI 10.1038/bjc.1993.398
   COLE P, 1969, LANCET, V1, P604
   DEWAARD F, 1988, INT J CANCER, V41, P666, DOI 10.1002/ijc.2910410505
   EWERTZ M, 1990, INT J CANCER, V46, P779, DOI 10.1002/ijc.2910460505
   FREEDMAN LS, 1990, CANCER RES, V50, P5710
   GIOVANNUCCI E, 1993, AM J EPIDEMIOL, V137, P502, DOI 10.1093/oxfordjournals.aje.a116703
   GNARDELLIS C, 1994, IN PRESS EPIDEMIOLOG, V0, P0
   GOLDIN BR, 1986, AM J CLIN NUTR, V44, P945, DOI 10.1093/ajcn/44.6.945
   GRAHAM S, 1978, JNCI-J NATL CANCER I, V61, P709
   HOWE GR, 1991, J NATL CANCER I, V83, P336, DOI 10.1093/jnci/83.5.336
   HOWE GR, 1990, JNCI-J NATL CANCER I, V82, P561, DOI 10.1093/jnci/82.7.561
   Hsieh C C, 1991, EPIDEMIOLOGY, V2, P137, DOI 10.1097/00001648-199103000-00008
   HSIEH CC, 1990, INT J CANCER, V46, P796, DOI 10.1002/ijc.2910460508
   HUNTER DJ, 1993, EPIDEMIOL REV, V15, P110, DOI 10.1093/oxfordjournals.epirev.a036096
   KATSOUYANNI K, 1988, CANCER-AM CANCER SOC, V61, P181, DOI 10.1002/1097-0142(19880101)61:1<181::AID-CNCR2820610130>3.0.CO;2-J
   KATSOUYANNI K, 1986, INT J CANCER, V38, P815, DOI 10.1002/ijc.2910380606
   KATSOUYANNI K, 1991, AM J EPIDEMIOL, V133, P24, DOI 10.1093/oxfordjournals.aje.a115798
   KATSOUYANNI K, 1991, DIETARY VARIABILITY, V0, P1
   KELSEY JL, 1993, BREAST CANCER EPIDEM, V15, P0
   La Vecchia C, 1987, NUTR CANCER, V10, P205
   MANOUSOS O, 1983, INT J CANCER, V32, P1, DOI 10.1002/ijc.2910320102
   MICHELS KB, 1991, CANCER PREVENTION, V0, P1
   MICOZZI MS, 1985, YEARB PHYS ANTHROPOL, V28, P175
   PRENTICE R, 1990, JNCI-J NATL CANCER I, V82, P129, DOI 10.1093/jnci/82.2.129
   PRENTICE RL, 1988, JNCI-J NATL CANCER I, V80, P802, DOI 10.1093/jnci/80.11.802
   ROSE DP, 1987, JNCI-J NATL CANCER I, V78, P623
   SEIDMAN H, 1982, CA-CANCER J CLIN, V32, P301, DOI 10.3322/canjclin.32.5.301
   SUN M, 1988, SCIENCE, V239, P17, DOI 10.1126/science.3336770
   Tannenbaum A, 1942, CANCER RES, V12, P468
   TONIOLO P, 1989, JNCI-J NATL CANCER I, V81, P278, DOI 10.1093/jnci/81.4.278
   TRICHOPOULOS D, 1991, ANN NUTR METAB, V35, P89, DOI 10.1159/000177686
   TRICHOPOULOU A, 1992, INT J CANCER, V51, P386, DOI 10.1002/ijc.2910510309
   TRICHOPOULOU A, 1993, EUR J CLIN NUTR, V47, P549
   TRICHOPOULOU A, 1992, COMPOSITION GREEK FO, V0, P0
   TZONOU A, 1986, REV EPIDEMIOL SANTE, V34, P10
   TZONOU A, 1993, EPIDEMIOLOGY, V4, P511, DOI 10.1097/00001648-199311000-00006
   WILLETT W, 1986, AM J EPIDEMIOL, V124, P17, DOI 10.1093/oxfordjournals.aje.a114366
   WILLETT W, 1989, NATURE, V338, P389, DOI 10.1038/338389a0
   Willett W, 1990, MONOGRAPHS EPIDEMIOL, V15, P0
   WILLETT WC, 1990, CANCER CAUSE CONTROL, V1, P103, DOI 10.1007/BF00053190
   WILLETT WC, 1992, JAMA-J AM MED ASSOC, V268, P2037, DOI 10.1001/jama.268.15.2037
   1990, 1900, V1, V0, P81
   1990, 1900, V797, V0, P0
NR 52
TC 48
Z9 51
U1 0
U2 5
PU NATURE PUBLISHING GROUP
PI LONDON
PA MACMILLAN BUILDING, 4 CRINAN ST, LONDON N1 9XW, ENGLAND
SN 0007-0920
EI 1532-1827
J9 BRIT J CANCER
JI Br. J. Cancer
PD SEP 15
PY 1994
VL 70
IS 3
BP 537
EP 541
DI 10.1038/bjc.1994.341
PG 5
WC Oncology
SC Oncology
GA PD313
UT WOS:A1994PD31300029
PM 8080743
DA 2025-02-23
ER

PT J
AU ZHANG, YS
   TALALAY, P
AF ZHANG, YS
   TALALAY, P
TI ANTICARCINOGENIC ACTIVITIES OF ORGANIC ISOTHIOCYANATES - CHEMISTRY AND MECHANISMS
SO CANCER RESEARCH
LA English
DT Article
ID naphthylisothiocyanate-induced alterations; naturally occurring indoles; s-transferase activity; benzyl isothiocyanate; phenethyl isothiocyanate; chemical carcinogenesis; a/j mice; arylalkyl isothiocyanates; aromatic isothiocyanates; metabolizing-enzymes
AB Organic isothiocyanates block the production of tumors induced in rodents by diverse carcinogens (polycyclic aromatic hydrocarbons, azo dyes, ethionine, N-2-fluorenylacetamide, and nitrosamines). Protection is afforded by alpha-naphthyl-, beta-naphthyl-, phenyl-, benzyl-, phenethyl-, and other arylalkyl isothiocyanates against tumor development in liver, lung, mammary gland, forestomach, and esophagus. Many isothiocyanates and their glucosinolate precursors (beta-thioglucoside, N-hydroxysulfate) occur naturally and sometimes abundantly in plants consumed by humans, e.g., cruciferous vegetables. Nevertheless, the possible contributions of isothiocyanates and glucosinolates to the well recognized protective effects against cancer of high consumptions of vegetables are unclear. The anticarcinogenic effects of isothiocyanates appear to be mediated by tandem and cooperating mechanisms: (a) suppression of carcinogen activation by cytochromes P-450, probably by a combination of down-regulation of enzyme levels and direct inhibition of their catalytic activities, which thereby lower the levels of ultimate carcinogens formed; and (b) induction of Phase 2 enzymes such as glutathione transferases and NAD(P)H: quinone reductase, which detoxify any residual electrophilic metabolites generated by Phase 1 enzymes and thereby destroy their ability to damage DNA. Since isothiocyanates block carcinogenesis by dual mechanisms and are already present in substantial quantities in human diets, these agents are ideal candidates for the development of effective chemoprotection of humans against cancer.
RP JOHNS HOPKINS UNIV, SCH MED, DEPT PHARMACOL & MOLEC SCI, BALTIMORE, MD 21205 USA.
FU NCI NIH HHS [P01 CA 44530] Funding Source: Medline
CR BAILLIE TA, 1991, ACCOUNTS CHEM RES, V24, P264, DOI 10.1021/ar00009a003
   BENSON AM, 1986, JNCI-J NATL CANCER I, V76, P467
   BENSON AM, 1985, CANCER RES, V45, P4219
   BJELDANES LF, 1991, P NATL ACAD SCI USA, V88, P9543, DOI 10.1073/pnas.88.21.9543
   BLOCK G, 1992, NUTR CANCER, V18, P1, DOI 10.1080/01635589209514201
   BOGAARDS JJP, 1990, FOOD CHEM TOXICOL, V28, P81, DOI 10.1016/0278-6915(90)90014-E
   BRUGGEMAN IM, 1986, TOXICOL APPL PHARM, V83, P349, DOI 10.1016/0041-008X(86)90312-1
   BRUSEWITZ G, 1977, BIOCHEM J, V162, P99
   CHALLNGER F, 1959, ASPECTS ORGANIC CHEM, V0, P151
   CHO CG, 1992, TETRAHEDRON LETT, V33, P3599, DOI 10.1016/S0040-4039(00)92512-7
   CHUNG FL, 1992, CANCER CHEMOPREVENTION, V0, P227
   CHUNG FL, 1992, CANCER EPIDEM BIOMAR, V1, P383
   EKLIND KI, 1990, CARCINOGENESIS, V11, P2033, DOI 10.1093/carcin/11.11.2033
   FABIAN J, 1967, TETRAHEDRON, V23, P4323, DOI 10.1016/S0040-4020(01)88831-1
   FENWICK GR, 1983, CRC CR REV FOOD SCI, V18, P123, DOI 10.1080/10408398209527361
   GORLER K, 1982, XENOBIOTICA, V12, P535
   GUO Z, 1993, CARCINOGENESIS, V14, P1167, DOI 10.1093/carcin/14.6.1167
   GUO ZY, 1992, CARCINOGENESIS, V13, P2205, DOI 10.1093/carcin/13.12.2205
   GUO ZY, 1991, CANCER RES, V51, P4798
   IOANNOU YM, 1984, TOXICOL APPL PHARM, V75, P173, DOI 10.1016/0041-008X(84)90199-6
   Kjaer A, 1960, FORT CHEM ORG NAT, V18, P122, DOI 10.1007/978-3-7091-7159-2_4
   LACASSAGA, 1970, CR SOC BIOL, V164, P230
   LEONARD TB, 1981, TOXICOL APPL PHARM, V60, P527, DOI 10.1016/0041-008X(81)90339-2
   LEONARD TB, 1981, CARCINOGENESIS, V2, P473, DOI 10.1093/carcin/2.6.473
   LEWERENZ HJ, 1988, TOXICOL LETT, V44, P65, DOI 10.1016/0378-4274(88)90130-0
   LOUB WD, 1975, J NATL CANCER I, V54, P985
   MENNICKE WH, 1983, XENOBIOTICA, V13, P203, DOI 10.3109/00498258309052256
   MENNICKE WH, 1988, XENOBIOTICA, V18, P441, DOI 10.3109/00498258809041680
   MORSE MA, 1989, CANCER RES, V49, P2894
   MORSE MA, 1991, CANCER RES, V51, P1846
   MORSE MA, 1990, CANCER LETT, V49, P225, DOI 10.1016/0304-3835(90)90163-R
   MORSE MA, 1989, CANCER RES, V49, P549
   MORSE MA, 1989, CARCINOGENESIS, V10, P1757, DOI 10.1093/carcin/10.9.1757
   PESSINA A, 1990, ARCH BIOCHEM BIOPHYS, V280, P383, DOI 10.1016/0003-9861(90)90346-Z
   POSNER GH, 1994, J MED CHEM, V37, P170, DOI 10.1021/jm00027a021
   PRESTERA T, 1993, P NATL ACAD SCI USA, V90, P2965, DOI 10.1073/pnas.90.7.2965
   PRESTERA T, 1993, ADV ENZYME REGUL, V33, P281
   PROCHASKA HJ, 1988, CANCER RES, V48, P4776
   PROCHASKA HJ, 1988, ANAL BIOCHEM, V169, P328, DOI 10.1016/0003-2697(88)90292-8
   Sasaki S, 1963, JOURNAL OF NARA MEDICAL ASSOCIATION, V14, P101
   SIDRANSKY H, 1966, JNCI-J NATL CANCER I, V37, P677
   SPARNINS VL, 1982, JNCI-J NATL CANCER I, V68, P493
   SPARNINS VL, 1981, JNCI-J NATL CANCER I, V66, P769
   SPARNINS VL, 1982, CANCER RES, V42, P1205
   STONER GD, 1991, CANCER RES, V51, P2063
   STONER GD, 1992, CANCER CHEMOPREVENTION, V0, P407
   SVATEK E, 1959, ACTA CHEM SCAND, V13, P442, DOI 10.3891/acta.chem.scand.13-0442
   TALALAY P, 1989, ADV ENZYME REGUL, V28, P237, DOI 10.1016/0065-2571(89)90074-5
   TALALAY P, 1988, P NATL ACAD SCI USA, V85, P8261, DOI 10.1073/pnas.85.21.8261
   Tookey HL, 1980, TOXIC CONSTITUENTS OF PLANT FOODSTUFFS., V0, P103
   WATTENBERG LW, 1978, CANCER RES, V38, P1410
   WATTENBERG LW, 1992, CANCER RES, V52, P0
   WATTENBERG LW, 1977, JNCI-J NATL CANCER I, V58, P395, DOI 10.1093/jnci/58.2.395
   WATTENBERG LW, 1987, CARCINOGENESIS, V8, P1971, DOI 10.1093/carcin/8.12.1971
   WATTENBERG LW, 1981, CANCER RES, V41, P2991
   Wattenberg W, 1986, DIET NUTRITION CANCE, V0, P193
   ZHANG YS, 1992, P NATL ACAD SCI USA, V89, P2399, DOI 10.1073/pnas.89.6.2399
   ZHANG YS, 1992, ANAL BIOCHEM, V205, P100, DOI 10.1016/0003-2697(92)90585-U
NR 58
TC 509
Z9 552
U1 0
U2 24
PU AMER ASSOC CANCER RESEARCH
PI PHILADELPHIA
PA 615 CHESTNUT ST, 17TH FLOOR, PHILADELPHIA, PA 19106-4404 USA
SN 0008-5472
EI 1538-7445
J9 CANCER RES
JI Cancer Res.
PD APR 1
PY 1994
VL 54
IS 7
BP S1976
EP S1981
DI 
PG 6
WC Oncology
SC Oncology
GA NE168
UT WOS:A1994NE16800024
PM 8137323
DA 2025-02-23
ER

PT J
AU GIOVANNUCCI, E
   COLDITZ, GA
   STAMPFER, MJ
   HUNTER, D
   ROSNER, BA
   WILLETT, WC
   SPEIZER, FE
AF GIOVANNUCCI, E
   COLDITZ, GA
   STAMPFER, MJ
   HUNTER, D
   ROSNER, BA
   WILLETT, WC
   SPEIZER, FE
TI A PROSPECTIVE-STUDY OF CIGARETTE-SMOKING AND RISK OF COLORECTAL ADENOMA AND COLORECTAL-CANCER IN UNITED-STATES WOMEN
SO JOURNAL OF THE NATIONAL CANCER INSTITUTE
LA English
DT Article
ID screening sigmoidoscopy; tobacco smoking; alcohol; polyps; questionnaire; mortality; reproducibility; cholesterol; colon; age
AB Background: A positive correlation between smoking and colorectal cancer has been reported for men, but not for women, who began smoking in substantial numbers in the late 1940s and early 1950s. We hypothesized that smoking acts as an initiator of colorectal neoplasia and that an association with cancer in women has been missed because of the long period between initiation and diagnosis of cancer. Purpose: Our purpose was to assess the association between smoking and risk of colorectal adenoma and colorectal cancer in women and to estimate the minimum induction period between the onset of smoking and cancer diagnosis. Methods: Our data came from the ongoing Nurses' Health Study, in which current and lifetime smoking histories and other potential confounding factors were assessed by questionnaire at baseline and at 2-year intervals. We documented 586 new cases of colorectal cancer from 1976 to 1990 from a group of 118334 women and 564 new cases of adenoma among 12143 women who had a first colonoscopy or sigmoidoscopy between 1980 and 1990. We then assessed the relative risk (RR) of small adenoma, large adenoma (greater-than-or-equal-to 1 cm), and colorectal cancer in terms of pack-years of smoking. Results: The amount smoked in the prior 20 years was related to the prevalence of small adenomas (multivariate RR = 1.45; 95% confidence interval [CI] = 1.25-1.68; P<.0001) and less strongly with large adenomas (RR = 1.31; 95% CI = 1.17-1.47; P<.0001), adjusting for age, intake of saturated fat, dietary fiber, folate, and alcohol, body mass, family history of colorectal cancer, and pack-years of cigarettes smoked within the prior 20 years. Pack-years of cigarettes smoked more than 20 years in the past was associated with risk of large adenoma (multivariate RR for a 20 pack-year increment = 1.29; 95% CI = 1.01-1.64; P trend = .04), but not of small adenoma (RR = 1.11; 95% CI = 0.93-1.34). Cigarette smoking was unrelated to colorectal cancer until 35 years after smoking began, but then became progressively more strongly related with time. Among women who had started smoking more than 10 cigarettes per day 35-39 years in the past, the RR for cancer was 1.47 (95% CI = 1.07-2.01), progressing to 1.63 (95% CI = 1.14-2.33) after 40-44 years and 2.00 (95% CI = 1.14-3.49) after 45 years. Conclusions: Because the minimum induction period for colorectal cancer appears to be at least 35 years, an association between smoking and colorectal cancer in women may just now be showing up. Implications: Our findings suggest that cigarette smoking may be a previously unrecognized, preventable cause of colorectal cancer among women.
C1 BRIGHAM & WOMENS HOSP,BOSTON,MA 02115.
   HARVARD UNIV,SCH PUBL HLTH,DEPT EPIDEMIOL,BOSTON,MA 02115.
   HARVARD UNIV,SCH PUBL HLTH,DEPT NUTR,BOSTON,MA 02115.
C3 Harvard University; Harvard University Medical Affiliates; Brigham & Women's Hospital; Harvard University; Harvard T.H. Chan School of Public Health; Harvard University; Harvard T.H. Chan School of Public Health
RP GIOVANNUCCI, E (corresponding author), HARVARD UNIV,SCH MED,CHANNING LAB,DEPT MED,180 LONGWOOD AVE,BOSTON,MA 02115, USA.
FU NCI NIH HHS [CA40935] Funding Source: Medline
CR BORING CC, 1993, CA-CANCER J CLIN, V43, P7, DOI 10.3322/canjclin.43.1.7
   Bussey HJ, 1975, FAMILIAL POLYPOSIS C, V0, P0
   CHUTE CG, 1991, CANCER CAUSE CONTROL, V2, P117, DOI 10.1007/BF00053131
   COLDITZ GA, 1987, INT J EPIDEMIOL, V16, P392, DOI 10.1093/ije/16.3.392
   COPE GF, 1991, GUT, V32, P70, DOI 10.1136/gut.32.1.70
   COX DR, 1972, J R STAT SOC B, V34, P187
   DEMERS RY, 1988, J CLIN EPIDEMIOL, V41, P9, DOI 10.1016/0895-4356(88)90003-0
   DOLL R, 1980, BRIT MED J, V280, P967, DOI 10.1136/bmj.280.6219.967
   GIOVANNUCCI E, 1993, J NATL CANCER I, V85, P875, DOI 10.1093/jnci/85.11.875
   GIOVANNUCCI E, 1994, J NATL CANCER I, V86, P183, DOI 10.1093/jnci/86.3.183
   HAENSZEL W, 1973, J NATL CANCER I, V51, P1765, DOI 10.1093/jnci/51.6.1765
   HIRAYAMA T, 1981, BANBURY REPORT, V7, P0
   HOFF G, 1987, SCAND J GASTROENTERO, V22, P13, DOI 10.3109/00365528708991849
   HONJO S, 1992, JPN J CANCER RES, V83, P806, DOI 10.1111/j.1349-7006.1992.tb01984.x
   Jacobson JS, 1992, AMERICAN JOURNAL OF EPIDEMIOLOGY, V136, P956
   KIKENDALL JW, 1989, GASTROENTEROLOGY, V97, P660, DOI 10.1016/0016-5085(89)90637-9
   Lev R, 1990, ADENOMATOUS POLYPS OF THE COLON: PATHOBIOLOGICAL AND CLINICAL FEATURES, V0, P0
   MCKINLAY SM, 1985, ANN INTERN MED, V103, P350, DOI 10.7326/0003-4819-103-3-350
   MONNET E, 1991, SCAND J GASTROENTERO, V26, P758, DOI 10.3109/00365529108998596
   NEWCOMB PA, 1992, JNCI-J NATL CANCER I, V84, P1572, DOI 10.1093/jnci/84.20.1572
   OLSEN J, 1993, INT J EPIDEMIOL, V22, P398, DOI 10.1093/ije/22.3.398
   PIERCE JP, 1989, JAMA-J AM MED ASSOC, V261, P61, DOI 10.1001/jama.261.1.61
   POWELL SM, 1992, NATURE, V359, P235, DOI 10.1038/359235a0
   RANSOHOFF DF, 1993, JAMA-J AM MED ASSOC, V269, P1278, DOI 10.1001/jama.269.10.1278
   Rothman KJ, 1986, MODERN EPIDEMIOLOGY, V0, P0
   SANDLER RS, 1988, JNCI-J NATL CANCER I, V80, P1329, DOI 10.1093/jnci/80.16.1329
   SELBY JV, 1992, NEW ENGL J MED, V326, P653, DOI 10.1056/NEJM199203053261001
   STAMPFER MJ, 1984, AM J EPIDEMIOL, V119, P837, DOI 10.1093/oxfordjournals.aje.a113804
   VASEN HFA, 1990, DIS COLON RECTUM, V33, P227, DOI 10.1007/BF02134185
   WILLETT WC, 1988, AM J EPIDEMIOL, V127, P188, DOI 10.1093/oxfordjournals.aje.a114780
   WILLETT WC, 1987, NEW ENGL J MED, V316, P22, DOI 10.1056/NEJM198701013160105
   WILLETT WC, 1985, AM J EPIDEMIOL, V122, P51, DOI 10.1093/oxfordjournals.aje.a114086
   WILLIAMS RR, 1981, JAMA-J AM MED ASSOC, V245, P247, DOI 10.1001/jama.245.3.247
   WU AH, 1987, BRIT J CANCER, V55, P687, DOI 10.1038/bjc.1987.140
   WYNDER EL, 1967, CANCER-AM CANCER SOC, V20, P1520, DOI 10.1002/1097-0142(196709)20:9<1520::AID-CNCR2820200920>3.0.CO;2-3
   ZAHM SH, 1991, AM J PUBLIC HEALTH, V81, P846, DOI 10.2105/AJPH.81.7.846
NR 36
TC 281
Z9 302
U1 0
U2 4
PU NATL CANCER INSTITUTE
PI BETHESDA
PA 9030 OLD GEORGETOWN RD, BETHESDA, MD 20814
SN 0027-8874
EI 
J9 J NATL CANCER I
JI J. Natl. Cancer Inst.
PD FEB 2
PY 1994
VL 86
IS 3
BP 192
EP 199
DI 10.1093/jnci/86.3.192
PG 8
WC Oncology
SC Oncology
GA MT437
UT WOS:A1994MT43700010
PM 8283491
DA 2025-02-23
ER

PT J
AU EWERTZ, M
   DUFFY, SW
AF EWERTZ, M
   DUFFY, SW
TI INCIDENCE OF FEMALE BREAST-CANCER IN RELATION TO PREVALENCE OF RISK-FACTORS IN DENMARK
SO INTERNATIONAL JOURNAL OF CANCER
LA English
DT Article
ID reproductive factors; alcohol-consumption; temporal variation; cohort models; recent trends; age period; epidemiology; mortality; rates; diet
AB The extent to which changes in prevalence of risk determinants for female breast cancer could explain the temporal variation in incidence was examined using incidence figures from Denmark for the years 1943-1989. Significant increases in incidence were observed for more recent time periods and birth cohorts. Using deviance statistics from Poisson regression measures of variability explained, only a small proportion of the increase in incidence could be accounted for by fertility rates, average age at menarche and exposure to exogenous hormones. Dietary factors, on the other hand, accounted for the greater proportion of the variation observed by time period or birth cohort. In particular, there was a strong positive association of incidence with alcohol consumption and a negative association with carbohydrate intake. (C) 1994 Wiley-Liss, Inc.
C1 INST PUBL HLTH,MRC,BIOSTAT UNIT,CAMBRIDGE CB2 2SR,CAMBS,ENGLAND.
C3 University of Cambridge; MRC Biostatistics Unit
RP EWERTZ, M (corresponding author), DANISH CANC SOC,DIV CANC EPIDEMIOL,STRANDBLVD 49,BOX 839,DK-2100 COPENHAGEN,DENMARK.
CR [Anonymous], 1992, IARC SCIENTIFIC PUBLICATIONS, V0, P0
   ARMSTRONG B, 1976, INT J CANCER, V17, P204, DOI 10.1002/ijc.2910170209
   BLOCK G, 1992, NUTR CANCER, V18, P1, DOI 10.1080/01635589209514201
   BLOT WJ, 1980, AM J PUBLIC HEALTH, V70, P833
   Breslow NE, 1987, STAT METHODS CANC RE, V1, P0
   CLAYTON D, 1987, STAT MED, V6, P449, DOI 10.1002/sim.4780060405
   CLAYTON D, 1987, STAT MED, V6, P469, DOI 10.1002/sim.4780060406
   ENIG MG, 1978, FED PROC, V37, P2215
   EWERTZ M, 1990, INT J CANCER, V46, P597, DOI 10.1002/ijc.2910460408
   EWERTZ M, 1988, INT J CANCER, V41, P46, DOI 10.1002/ijc.2910410110
   EWERTZ M, 1992, EUR J CANCER, V28A, P1176, DOI 10.1016/0959-8049(92)90481-G
   EWERTZ M, 1988, INT J CANCER, V42, P832, DOI 10.1002/ijc.2910420606
   HELLM P, 1984, UGESKRIFT LAEGER, V146, P3902
   HELMS P, 1979, QUAL PLANT, V29, P95, DOI 10.1007/BF02590269
   HEMS G, 1980, BRIT J CANCER, V41, P429, DOI 10.1038/bjc.1980.67
   HOWE GR, 1990, JNCI-J NATL CANCER I, V82, P561, DOI 10.1093/jnci/82.7.561
   JAKESZ R, 1986, WIEN KLIN WOCHENSCHR, V98, P1
   KALACHE A, 1993, LANCET, V341, P32
   KATSOUYANNI K, 1986, INT J CANCER, V38, P815, DOI 10.1002/ijc.2910380606
   Kelsey J L, 1979, EPIDEMIOL REV, V1, P74
   KELSEY JL, 1990, EPIDEMIOL REV, V12, P228, DOI 10.1093/oxfordjournals.epirev.a036056
   KVALE G, 1987, AM J EPIDEMIOL, V126, P842, DOI 10.1093/oxfordjournals.aje.a114721
   LEE HP, 1988, INT J CANCER, V42, P159, DOI 10.1002/ijc.2910420204
   LEE HP, 1991, LANCET, V337, P1197, DOI 10.1016/0140-6736(91)92867-2
   MILLER AB, 1986, INT J CANCER, V37, P173, DOI 10.1002/ijc.2910370202
   MILLER BA, 1991, CANCER CAUSE CONTROL, V2, P67, DOI 10.1007/BF00053123
   PAWLEGA J, 1980, BRIT J CANCER, V41, P941, DOI 10.1038/bjc.1980.172
   Storm H H, 1991, IARC SCI PUBL, V0, P220
   TULINIUS H, 1978, INT J CANCER, V21, P724, DOI 10.1002/ijc.2910210609
   WILLETT WC, 1987, NEW ENGL J MED, V316, P1174, DOI 10.1056/NEJM198705073161902
   ZARIDZE D, 1991, INT J CANCER, V48, P493, DOI 10.1002/ijc.2910480404
NR 31
TC 17
Z9 18
U1 0
U2 0
PU WILEY-LISS
PI NEW YORK
PA DIV JOHN WILEY & SONS INC 605 THIRD AVE, NEW YORK, NY 10158-0012
SN 0020-7136
EI 
J9 INT J CANCER
JI Int. J. Cancer
PD MAR 15
PY 1994
VL 56
IS 6
BP 783
EP 787
DI 10.1002/ijc.2910560604
PG 5
WC Oncology
SC Oncology
GA NB110
UT WOS:A1994NB11000003
PM 8119766
DA 2025-02-23
ER

PT J
AU EKBOM, A
   MCLAUGHLIN, JK
   KARLSSON, BM
   NYREN, O
   GRIDLEY, G
   ADAMI, HO
   FRAUMENI, JF
AF EKBOM, A
   MCLAUGHLIN, JK
   KARLSSON, BM
   NYREN, O
   GRIDLEY, G
   ADAMI, HO
   FRAUMENI, JF
TI PANCREATITIS AND PANCREATIC-CANCER - A POPULATION-BASED STUDY
SO JOURNAL OF THE NATIONAL CANCER INSTITUTE
LA English
DT Article
ID past medical history; carcinoma; risk; alcohol; disease; smoking; toronto; coffee; diet
AB Background: Little is known about the etiology of cancer of the exocrine portion of the pancreas, which produces a variety of digestive enzymes. Smoking, certain dietary factors, and diabetes mellitus are considered to be risk factors, although the risk estimates are modest in most instances. A recent cohort study of patients with chronic pancreatitis indicated a ninefold to 16-fold increased risk for pancreatic cancer. Purpose: Our purpose was to evaluate the relationship between various clinical types of pancreatitis and pancreatic cancer. Methods: Data for this study were collected from all inpatient medical institutions in Sweden from 1965 until 1983 by the Swedish National Board of Health and Welfare. Data were recorded on individual hospital admissions and discharges in the Inpatient Register. All patients with records in the Inpatient Register coded for acute, chronic, or unspecified pancreatitis were considered for inclusion in the study. A population-based cohort of 7956 patients with at least one discharge diagnosis of pancreatitis was monitored (up to 19 years of follow-up) for the occurrence of pancreatic cancer by record linkages to the Swedish Cancer Registry and Registry of Causes of Death. Results: A total of 46 pancreatic cancers were diagnosed during followup compared with 21 expected (standardized incidence ratio [SIR] of 2.2; 95% confidence interval [CI] 1.6-2.9) for the Uppsala Health Care Region. The excess risk for women and men was similar-most pronounced during the first period of follow-up (2-4 years) after discharge and close to unity after more than 10 years of follow-up. Patients with chronic pancreatitis and patients with more than one discharge diagnosis of either acute or unspecified pancreatitis were at higher risk (SIR = 3.8; 95% CI 1.4-8.2 and SIR = 4.8; 95% CI 1.9-9.9, respectively) compared with those with only one discharge of acute (SIR = 1.6; 95% CI 0.9-2.7) or unspecified (SIR = 2.1; 95% CI 1.2-3.2) pancreatitis. Conclusions: Our finding of a moderate excess of pancreatic cancer among patients with pancreatitis, especially the chronic or recurrent forms, supports some earlier clinical and case-control studies, but it is not consistent with the ninefold to 16-fold risk reported in a recent cohort study. The absence of an increased risk 10 years or more after first discharge for pancreatitis argues against a straightforward causal relationship. Because of the relatively short interval between diagnosis of pancreatitis and pancreatic cancer, it is possible that some forms of pancreatitis are a precursor to pancreatic cancer or that shared risk factors for both diseases (e.g., cigarette smoking) may also be involved.
C1 HARVARD UNIV,SCH PUBL HLTH,DEPT EPIDEMIOL,BOSTON,MA.
   NATL CANC INST,EPIDEMIOL & BIOSTAT PROGRAM,BETHESDA,MD.
C3 Harvard University; Harvard T.H. Chan School of Public Health; National Institutes of Health (NIH) - USA; NIH National Cancer Institute (NCI)
RP EKBOM, A (corresponding author), UNIV UPPSALA HOSP,CANC EPIDEMIOL UNIT,S-75185 UPPSALA,SWEDEN.
CR ADARNI HO, 1991, CANCER CAUSE CONTROL, V2, P307
   BARTHOLOMEW LG, 1958, GASTROENTEROLOGY, V35, P473
   CUZICK J, 1989, INT J CANCER, V43, P415, DOI 10.1002/ijc.2910430312
   DEMESQUITA HBB, 1992, INT J CANCER, V52, P17, DOI 10.1002/ijc.2910520105
   EKBOM A, 1993, NEW ENGL J MED, V329, P1502
   FARROW DC, 1990, INT J CANCER, V45, P816, DOI 10.1002/ijc.2910450504
   GAMBILL EE, 1971, MAYO CLIN PROC, V46, P174
   GOLD EB, 1985, CANCER-AM CANCER SOC, V55, P460, DOI 10.1002/1097-0142(19850115)55:2<460::AID-CNCR2820550229>3.0.CO;2-V
   HOWE GR, 1991, INT J CANCER, V47, P323, DOI 10.1002/ijc.2910470302
   JAIN M, 1991, INT J CANCER, V47, P384, DOI 10.1002/ijc.2910470313
   KONZEN KM, 1993, MAYO CLIN PROC, V68, P449, DOI 10.1016/S0025-6196(12)60193-1
   LAVECCHIA C, 1990, ONCOLOGY-BASEL, V47, P463
   LOWENFELS AB, 1993, NEW ENGL J MED, V328, P1433, DOI 10.1056/NEJM199305203282001
   MACK TM, 1986, JNCI-J NATL CANCER I, V76, P49
   Manousos O, 1981, CANCER DETECT PREV, V4, P439
   MILLS PK, 1988, CANCER-AM CANCER SOC, V61, P2578, DOI 10.1002/1097-0142(19880615)61:12<2578::AID-CNCR2820611232>3.0.CO;2-0
   MOHR P, 1975, SCHWEIZ MED WSCHR, V105, P590
   NAESSEN T, 1989, AM J EPIDEMIOL, V130, P289, DOI 10.1093/oxfordjournals.aje.a115335
   NORELL S, 1986, BRIT J CANCER, V54, P377, DOI 10.1038/bjc.1986.185
   PRESTONMARTIN S, 1990, CANCER RES, V50, P7415
   ROBINSON A, 1970, RADIOLOGY, V94, P289, DOI 10.1148/94.2.289
   WARSHAW AL, 1992, NEW ENGL J MED, V326, P455, DOI 10.1056/NEJM199202133260706
   WYNDER EL, 1973, CANCER, V31, P641, DOI 10.1002/1097-0142(197303)31:3<641::AID-CNCR2820310323>3.0.CO;2-1
NR 23
TC 173
Z9 189
U1 0
U2 4
PU NATL CANCER INSTITUTE
PI BETHESDA
PA 9030 OLD GEORGETOWN RD, BETHESDA, MD 20814
SN 0027-8874
EI 
J9 J NATL CANCER I
JI J. Natl. Cancer Inst.
PD APR 20
PY 1994
VL 86
IS 8
BP 625
EP 627
DI 10.1093/jnci/86.8.625
PG 3
WC Oncology
SC Oncology
GA NF214
UT WOS:A1994NF21400013
PM 8145277
DA 2025-02-23
ER

PT J
AU KHAN, N
   YANG, K
   NEWMARK, H
   WONG, G
   TELANG, N
   RIVLIN, R
   LIPKIN, M
AF KHAN, N
   YANG, K
   NEWMARK, H
   WONG, G
   TELANG, N
   RIVLIN, R
   LIPKIN, M
TI MAMMARY DUCTAL EPITHELIAL-CELL HYPERPROLIFERATION AND HYPERPLASIA INDUCED BY A NUTRITIONAL STRESS DIET CONTAINING 4 COMPONENTS OF A WESTERN-STYLE DIET
SO CARCINOGENESIS
LA English
DT Article
ID cancer mortality; 4 components; human-breast; gland; fat; carcinogenesis; calcium; susceptibility; tumorigenesis; kinetics
AB We have studied effects of several nutrients on the proliferation of mammary ductal epithelial cells in C57BL/6J virgin female mice, using morphometry and [H-3]dT in vivo labeling. A nutritional stress diet was given based on the AIN-76A semi-synthetic diet modified to contain four significant risk factors of a Western-style diet: high fat and phosphate and decreased calcium and vitamin D. The numbers of large, intermediate and terminal ducts and proliferating epithelial cells in mammary glands were assayed in control and stress diet groups. An increased number of mammary ducts and increased number of proliferating cells were found at the level of the small terminal ducts, a cancer-prone region in the mammary gland in the stress diet group compared to the control group after 20 weeks of diet administration. Thus, mammary terminal ductal hyperproliferation, expansion in the size of the proliferative epithelial cell compartment and excessive duplication of mammary ductal epithelial cells were found after this Western-style diet containing decreased dietary calcium and vitamin D. These changes are similar to those developing in colonic epithelium of mice maintained on the same diets and during chemically induced colonic carcinogenesis.
C1 MEM SLOAN KETTERING CANC CTR, IRVING WEINSTEIN LAB, SERV GASTROENTEROL & NUTR, NEW YORK, NY 10021 USA.
   STRONG CORNELL CANC PREVENT LAB, NEW YORK, NY 10021 USA.
   CORNELL UNIV, COLL MED, NEW YORK, NY 10021 USA.
C3 Memorial Sloan Kettering Cancer Center; Cornell University
FU NCI NIH HHS [CA 51233, P01 CA 29502] Funding Source: Medline
CR ABRAHAM S, 1984, JNCI-J NATL CANCER I, V72, P1421
   ARMSTRONG B, 1975, INT J CANCER, V15, P617, DOI 10.1002/ijc.2910150411
   ,, 1977, JOURNAL OF NUTRITION, V107, P1340
   BUSET M, 1990, CANCER LETT, V50, P221, DOI 10.1016/0304-3835(90)90269-4
   CARROLL KK, 1980, J ENVIRON PATHOL TOX, V3, P253
   GARLAND FC, 1990, PREV MED, V19, P614, DOI 10.1016/0091-7435(90)90058-R
   GORHAM ED, 1989, CAN J PUBLIC HEALTH, V80, P96
   HIGGINS PJ, 1991, CALCIUM, VITAMIN D, P0
   INGRAM D M, 1981, NUTRITION AND CANCER, V3, P75
   JACOBSON EA, 1989, CANCER RES, V49, P6300
   LIPKIN M, 1988, CANCER RES, V48, P235
   LIPKIN M, 1991, CALCIUM VITAMIN D CO, V0, P0
   LOK E, 1992, CARCINOGENESIS, V13, P1735, DOI 10.1093/carcin/13.10.1735
   MEDINA D, 1976, CANCER RES, V36, P2589
   NEWMARK HL, 1991, AM J CLIN NUTR, V54, PS209, DOI 10.1093/ajcn/54.1.209S
   NEWMARK HL, 1990, JNCI-J NATL CANCER I, V82, P491, DOI 10.1093/jnci/82.6.491
   NEWMARK HL, 1989, TRIANGLE S1, V28, P3
   RICHTER F, 1992, PROCEEDINGS OF THE AMERICAN ASSOCIATION FOR CANCER RESEARCH ANNUAL MEETING, V33, P131
   RUSSO J, 1980, CANCER RES, V40, P2677
   RUSSO J, 1987, JNCI-J NATL CANCER I, V78, P413
   RUSSO J, 1978, JNCI-J NATL CANCER I, V61, P1451
   Tannenbaum A, 1942, CANCER RES, V12, P468
   VANBOGAERT LJ, 1979, ACTA CYTOL, V23, P252
   VANDERMEER R, 1990, GASTROENTEROLOGY, V99, P1653, DOI 10.1016/0016-5085(90)90471-C
   WELLINGS SR, 1975, J NATL CANCER I, V55, P231
   Whitfield JF, 1990, CALCIUM CELL CYCLES, V0, P0
   ZHANG L, 1987, CANCER RES, V47, P4905
   1989, 1900, P92, V0, P0
NR 28
TC 36
Z9 36
U1 0
U2 1
PU OXFORD UNIV PRESS
PI OXFORD
PA GREAT CLARENDON ST, OXFORD OX2 6DP, ENGLAND
SN 0143-3334
EI 1460-2180
J9 CARCINOGENESIS
JI Carcinogenesis
PD NOV 15
PY 1994
VL 15
IS 11
BP 2645
EP 2648
DI 10.1093/carcin/15.11.2645
PG 4
WC Oncology
SC Oncology
GA PT041
UT WOS:A1994PT04100037
PM 7955119
DA 2025-02-23
ER

PT J
AU RISCH, HA
   JAIN, M
   MARRETT, LD
   HOWE, GR
AF RISCH, HA
   JAIN, M
   MARRETT, LD
   HOWE, GR
TI DIETARY LACTOSE INTAKE, LACTOSE-INTOLERANCE, AND THE RISK OF EPITHELIAL OVARIAN-CANCER IN SOUTHERN ONTARIO (CANADA)
SO CANCER CAUSES & CONTROL
LA English
DT Article
DE CANADA; DIET; GALACTOSE; LACTOSE; OVARIAN NEOPLASMS; RETROSPECTIVE STUDIES
AB A case-control study of dietary factors and cancer of the ovary was conducted during 1989-92 in metropolitan Toronto and surrounding areas of southern Ontario, Canada.  Four hundred and fifty women aged 35-79 years, with newly diagnosed, histologically verified, primary epithelial ovarian-cancer were interviewed concerning reproduction and diet.  Over the same period, 564 randomly-selected population controls, frequency-matched to the cases within three 15-year age groups, also were interviewed.  From information obtained by quantitative diet history, average daily macro- and micronutrient intake values were calculated through use of the United States Department of Agriculture Food Composition Databank, which was extended and modified for Canadian items and recipes.  Analysis was performed with continuous, unconditional logistic-regression methods, adjusting for age at interview, number of full-term pregnancies, total duration of oral contraceptive use, and total daily caloric intake.  Neither reported history of lactose intolerance, nor average daily consumption of lactose or free galactose, were found to be associated with risk of ovarian cancer.  Lactose intake or intolerance did not appear to modify the protective effects of parity and oral contraceptive use.  Nevertheless, other studies suggest that ovarian galactose metabolism still may have a relationship with risk of ovarian cancer, though more evidence is needed.
RP RISCH, HA (corresponding author), YALE UNIV,SCH MED,DEPT EPIDEMIOL & PUBL HLTH,60 COLL ST,POB 3333,NEW HAVEN,CT 06510, USA.
NR 0
TC 38
Z9 40
U1 0
U2 4
PU RAPID SCIENCE PUBLISHERS
PI LONDON
PA 2-6 BOUNDARY ROW, LONDON, ENGLAND SE1 8NH
SN 0957-5243
EI 
J9 CANCER CAUSE CONTROL
JI Cancer Causes Control
PD NOV 15
PY 1994
VL 5
IS 6
BP 540
EP 548
DI 10.1007/BF01831382
PG 9
WC Oncology; Public, Environmental & Occupational Health
SC Oncology; Public, Environmental & Occupational Health
GA PU328
UT WOS:A1994PU32800007
PM 7827241
DA 2025-02-23
ER

PT J
AU TRUMP, DL
AF TRUMP, DL
TI RETINOIDS IN BLADDER, TESTIS AND PROSTATE-CANCER - EPIDEMIOLOGIC, PRECLINICAL AND CLINICAL OBSERVATIONS
SO LEUKEMIA
LA English
DT Article; Proceedings Paper
ID germ-cell tumors; vitamin-a; mouse prostate; 13-cis-retinoic acid; carcinoma-cells; beta-carotene; differentiation; carcinogenesis; inhibition; proliferation
AB Genitourinary cancers - bladder, testis and prostate - account for almost 50 000 deaths per year. Epidemiologic data suggest that individuals with low serum retinoid levels or low dietary intake of retinoid-containing foodstuffs have an increased risk of bladder and prostate cancer. preclinical investigations show that a variety of retinoids suppress the proliferation of prostate and bladder cancer cells and induce differentiation in teratocarcinoma cells. Retinoids prevent the emergence of murine bladder and prostate cancers in carcinogen-treated animals. Clinical data are disappointing or inconclusive. A single well-conducted phase 2 trial of 13-cis retinoic acid in patients with germ cell tumors was negative. Several historically controlled as well as prospectively randomized, placebo-controlled trials of retinoids in superficial bladder cancer have failed to provide evidence of the efficacy of retinoids. Two studies of all-trans-retinoic acid in advanced prostate cancer have been negative. Despite compelling preclinical rationale, retinoids have failed to yield positive results in the clinical management of prostate, bladder or testis cancers. Further work is needed to define subsets of patients in whom retinoids might be active, and whether new retinoids or new approaches to retinoid delivery will improve the clinical usefulness of retinoids in these tumors.
C1 UNIV PITTSBURGH,SCH MED,DEPT MED,PITTSBURGH,PA.
C3 Pennsylvania Commonwealth System of Higher Education (PCSHE); University of Pittsburgh
RP TRUMP, DL (corresponding author), PITTSBURGH CANC INST,201 KAUFMANN BLDG,PITTSBURGH,PA 15213, USA.
FU NCI NIH HHS [5P30CA47904-06] Funding Source: Medline; FDA HHS [FD-R-000818-0-02] Funding Source: Medline
CR AHMED T, 1985, CANCER-AM CANCER SOC, V56, P860, DOI 10.1002/1097-0142(19850815)56:4<860::AID-CNCR2820560426>3.0.CO;2-3
   ALFTHAN O, 1986, INT J IMMUNOL, V11, P5
   BECCI PJ, 1981, CANCER RES, V41, P927
   BONNEY WW, 1980, AMA MONOGRAPH, V1, P170
   BORING CC, 1993, CA-CANCER J CLIN, V43, P7, DOI 10.3322/canjclin.43.1.7
   CHAPRONIERE DM, 1985, J CELL PHYSIOL, V122, P249, DOI 10.1002/jcp.1041220213
   CHOPRA DP, 1976, JNCI-J NATL CANCER I, V56, P583, DOI 10.1093/jnci/56.3.583
   CROFT WA, 1981, CARCINOGENESIS, V2, P515, DOI 10.1093/carcin/2.6.515
   DALESIO O, 1983, J UROLOGY, V129, P730, DOI 10.1016/S0022-5347(17)52330-7
   DISILVERIO F, 1987, RECURRENCES SUPERFIC, V0, P75
   EGILITIS MA, 1983, EXP CELL RES, V146, P289
   ELAASER AA, 1982, TUMORI, V68, P9
   FONG CJ, 1993, J UROLOGY, V149, P1190, DOI 10.1016/S0022-5347(17)36345-0
   GOLD EJ, 1984, CANCER TREAT REP, V68, P1287
   GRAHAM S, 1983, JNCI-J NATL CANCER I, V70, P687
   HAYES RB, 1988, CANCER-AM CANCER SOC, V62, P2021, DOI 10.1002/1097-0142(19881101)62:9<2021::AID-CNCR2820620925>3.0.CO;2-R
   HELZLSOUER KJ, 1989, CANCER RES, V49, P6144
   HENEY NM, 1983, J UROLOGY, V130, P1083, DOI 10.1016/S0022-5347(17)51695-X
   HONG WK, 1977, CANCER, V10, P2987
   JOHANSSON JE, 1989, LANCET, V1, P799
   KILBRIDGE KL, 1994, J CLIN ONCOL, V12, P1
   Kolonel L N, 1985, NATL CANCER INST MONOGR, V69, P137
   LAMM DL, 1994, J UROLOGY, V151, P21, DOI 10.1016/S0022-5347(17)34863-2
   LASNITZKI I, 1974, CANCER RES, V34, P1564
   LINDER S, 1981, EXP CELL RES, V132, P453, DOI 10.1016/0014-4827(81)90120-8
   LUTZEYER W, 1982, J UROLOGY, V127, P250, DOI 10.1016/S0022-5347(17)53725-8
   MAHMOUD LAN, 1982, INT J CANCER, V30, P143, DOI 10.1002/ijc.2910300203
   MCNEAL JE, 1990, CANCER-AM CANCER SOC, V66, P1225, DOI 10.1002/1097-0142(19900915)66:6<1225::AID-CNCR2820660624>3.0.CO;2-X
   MCNEAL JE, 1969, CANCER, V23, P24, DOI 10.1002/1097-0142(196901)23:1<24::AID-CNCR2820230103>3.0.CO;2-1
   METTLIN C, 1979, AM J EPIDEMIOL, V10, P255
   MOASSER M, 1993, P AM ASSOC CANC RES, V34, P0
   MOMMSEN S, 1983, CARCINOGENESIS, V4, P335, DOI 10.1093/carcin/4.3.335
   MOON RC, 1982, CARCINOGENESIS, V3, P1469, DOI 10.1093/carcin/3.12.1469
   MOON RC, 1984, RETINOIDS, V0, P327
   OHNO Y, 1988, CANCER RES, V48, P1331
   PEDERSEN H, 1984, SCAND J UROL NEPHROL, V18, P121, DOI 10.3109/00365598409182178
   PIENTA KJ, 1993, CANCER RES, V53, P224
   POLLARD M, 1991, CANCER RES, V51, P3610
   QUANDER RV, 1985, CANCER RES, V45, P5235
   RECONDO G, 1991, P ANN M AM SOC CLIN, V10, P0
   REICHMAN ME, 1990, CANCER RES, V50, P2311
   SLAWIN K, 1993, CANCER RES, V53, P4461
   SPEERS WC, 1982, CANCER RES, V42, P1843
   SPORN MB, 1977, SCIENCE, V195, P487, DOI 10.1126/science.835006
   STRICKLAND S, 1980, DEV BIOL, V78, P76, DOI 10.1016/0012-1606(80)90319-X
   STUDER UE, 1984, J UROLOGY, V131, P47, DOI 10.1016/S0022-5347(17)50192-5
   THOMPSON HJ, 1981, CANCER RES, V41, P933
   TORTI FM, 1987, J CLIN ONCOL, V5, P125, DOI 10.1200/JCO.1987.5.1.125
   TRUMP DL, 1994, P AN M AM SOC CLIN, V751, P241
   TYLER HA, 1986, EUR J SURG ONCOL, V12, P35
   Yoshida O, 1986, HINYOKIKA KIYO, V32, P1349
NR 51
TC 28
Z9 28
U1 0
U2 4
PU STOCKTON PRESS
PI BASINGSTOKE
PA HOUNDMILLS, BASINGSTOKE, HANTS, ENGLAND RG21 2XS
SN 0887-6924
EI 
J9 LEUKEMIA
JI Leukemia
PD JUN 15
PY 1994
VL 8
IS 
BP S50
EP S54
DI 
PG 5
WC Oncology; Hematology
SC Oncology; Hematology
GA QG444
UT WOS:A1994QG44400010
PM 7808025
DA 2025-02-23
ER

PT J
AU MOLLER, H
   MELLEMGAARD, A
   LINDVIG, K
   OLSEN, JH
AF MOLLER, H
   MELLEMGAARD, A
   LINDVIG, K
   OLSEN, JH
TI OBESITY AND CANCER RISK - A DANISH RECORD-LINKAGE STUDY
SO EUROPEAN JOURNAL OF CANCER
LA English
DT Article
ID renal-cell carcinoma; breast-cancer; colon cancer; cigarette-smoking; ovarian-cancer; body-mass; endometrial cancer; pancreatic-cancer; relative weight; prostate-cancer
AB A cohort of 43 965 obese persons was accrued on the basis of discharge registrations from Danish hospitals, and incidence of cancer in the cohort was compared to that in the Danish population as a whole using indirect standardisation for age and period. Increased incidence was observed for cancer of the uterine corpus independently of age [114 cases, relative risk (RR) = 2.0, confidence interval 1.6-2.4], and for breast cancer in women above the age of 70 (133 cases, RR = 1.2). These findings are consistent with previous studies. In younger women, breast cancer occurred less frequently and ovarian cancer occurred more frequently than expected. Increased incidence was observed for cancers of the oesophagus (26 cases, RR = 1.9) and the liver (58 cases, RR = 1.9), probably reflecting an increased prevalence of excessive alcohol consumption in the cohort. Increased incidence was furthermore observed for cancers of the pancreas (101 cases, RR = 1.7), the prostate (96 cases, RR = 1.3) and the colon (195 cases, RR = 1.2), which may indicate the existence of risk factors which are common to obesity and to these cancers, for example, dietary habits. Kidney cancer was increased in women only. Overall, the incidence of cancer was increased by 16% in the cohort. The results were essentially unchanged by restriction to the subcohort of 8207 persons in whom obesity was the primary discharge diagnosis, and were also similar in the first year of follow-up after hospital discharge. Selection bias is, therefore, not likely to have influenced the results.
C1 DANISH CANC SOC, DIV CANC EPIDEMIOL, COPENHAGEN, DENMARK.
C3 Danish Cancer Society
RP INT AGCY RES CANC, CARCINOGEN IDENTIFICAT & EVALUAT UNIT, 150 COURS ALBERT THOMAS, F-63972 LYON 08, FRANCE.
CR ASAL NR, 1988, CANCER DETECT PREV, V11, P359
   BOOTH M, 1989, BRIT J CANCER, V60, P592, DOI 10.1038/bjc.1989.320
   BOYLE P, 1989, INT J PANCREATOL, V5, P327, DOI 10.1007/BF02924298
   BOYLE P, 1991, MED MANAGEMENT PROST, V2, P2
   Breslow NE, 1987, STAT METHODS CANC RE, V1, P0
   De Waard F, 1977, CANCER, V40, P1269, DOI 10.1002/1097-0142(197709)40:3<1269::AID-CNCR2820400341>3.0.CO;2-S
   DEMARKWAHNEFRIED W, 1992, J NATL CANCER I, V84, P1363, DOI 10.1093/jnci/84.17.1363
   DEVERDIER MG, 1990, INT J CANCER, V46, P832, DOI 10.1002/ijc.2910460514
   DEVERDIER MG, 1990, INT J CANCER, V46, P985, DOI 10.1002/ijc.2910460606
   EWERTZ M, 1990, INT J CANCER, V46, P597, DOI 10.1002/ijc.2910460408
   FARROW DC, 1989, AM J EPIDEMIOL, V129, P1300, DOI 10.1093/oxfordjournals.aje.a115249
   GARFINKEL L, 1985, ANN INTERN MED, V103, P1034, DOI 10.7326/0003-4819-103-6-1034
   GARRISON RJ, 1983, JAMA-J AM MED ASSOC, V249, P2199, DOI 10.1001/jama.249.16.2199
   GOODMAN MT, 1986, AM J EPIDEMIOL, V124, P926, DOI 10.1093/oxfordjournals.aje.a114482
   GRAHAM S, 1988, AM J EPIDEMIOL, V128, P490, DOI 10.1093/oxfordjournals.aje.a114997
   GYNTELBERG F, 1974, ACTA MED SCAND, V195, P375
   HANSELL DT, 1986, CANCER-AM CANCER SOC, V58, P1739, DOI 10.1002/1097-0142(19861015)58:8<1739::AID-CNCR2820580826>3.0.CO;2-X
   HARRIS RE, 1992, J NATL CANCER I, V84, P1575, DOI 10.1093/jnci/84.20.1575
   HELLERSTEDT WL, 1990, AM J EPIDEMIOL, V132, P594, DOI 10.1093/oxfordjournals.aje.a115703
   HONDA GD, 1988, BRIT J CANCER, V57, P326, DOI 10.1038/bjc.1988.74
   HOWE GR, 1992, INT J CANCER, V51, P365, DOI 10.1002/ijc.2910510306
   HSIEH CC, 1990, INT J CANCER, V46, P796, DOI 10.1002/ijc.2910460508
   JENSEN OM, 1979, INT J CANCER, V23, P454, DOI 10.1002/ijc.2910230404
   KABAT GC, 1992, AM J EPIDEMIOL, V135, P769, DOI 10.1093/oxfordjournals.aje.a116363
   KEY TJA, 1988, BRIT J CANCER, V57, P205, DOI 10.1038/bjc.1988.44
   KEY TJA, 1988, EUR J CANCER CLIN ON, V24, P29, DOI 10.1016/0277-5379(88)90173-3
   KLATSKY AL, 1988, AM J EPIDEMIOL, V128, P1007
   KNEKT P, 1991, INT J CANCER, V49, P208, DOI 10.1002/ijc.2910490211
   KOLONEL LN, 1988, AM J EPIDEMIOL, V127, P999, DOI 10.1093/oxfordjournals.aje.a114903
   KVALE G, 1988, INT J CANCER, V42, P246, DOI 10.1002/ijc.2910420217
   LAVECCHIA C, 1991, EUR J CANCER, V27, P487, DOI 10.1016/0277-5379(91)90392-Q
   LAWS A, 1990, AM J PUBLIC HEALTH, V80, P1358, DOI 10.2105/AJPH.80.11.1358
   LEE IM, 1992, J NATL CANCER I, V84, P1326, DOI 10.1093/jnci/84.17.1326
   LEMARCHAND L, 1988, AM J EPIDEMIOL, V128, P137
   LEW EA, 1979, J CHRON DIS, V32, P563, DOI 10.1016/0021-9681(79)90119-X
   LITTLE J, 1993, BRIT J CANCER, V67, P172, DOI 10.1038/bjc.1993.30
   LONDON SJ, 1989, JAMA-J AM MED ASSOC, V262, P2853
   MACK TM, 1986, JNCI-J NATL CANCER I, V76, P49
   MANSON JAE, 1990, NEW ENGL J MED, V322, P882, DOI 10.1056/NEJM199003293221303
   MCLAUGHLIN JK, 1984, JNCI-J NATL CANCER I, V72, P275
   MELLEMGAARD A, 1991, J NATL CANCER I, V83, P1581, DOI 10.1093/jnci/83.21.1581
   NEUGUT AI, 1991, J NATL CANCER I, V83, P359, DOI 10.1093/jnci/83.5.359
   NOMURA AMY, 1991, AM J EPIDEMIOL, V13, P200
   OLSEN GW, 1991, CANCER CAUSE CONTROL, V2, P291, DOI 10.1007/BF00051668
   PATHAK DR, 1992, AM J EPIDEMIOL, V135, P153, DOI 10.1093/oxfordjournals.aje.a116268
   POTTER JD, 1992, JAMA-J AM MED ASSOC, V268, P1573
   PRESTONMARTIN S, 1990, CANCER RES, V50, P7415
   RAVUSSIN E, 1992, LANCET, V340, P404, DOI 10.1016/0140-6736(92)91480-V
   ROMIEU I, 1988, AM J CLIN NUTR, V47, P406, DOI 10.1093/ajcn/47.3.406
   Rothman KJ, 1982, EPIDEMIOLOGIC ANALYSIS WITH A PROGRAMMABLE CALCULATOR, V0, P0
   SEVERSON RK, 1988, BMJ-BRIT MED J, V297, P713, DOI 10.1136/bmj.297.6650.713
   SHU XO, 1992, CANCER RES, V52, P3865
   SNOWDON DA, 1984, AM J EPIDEMIOL, V120, P244, DOI 10.1093/oxfordjournals.aje.a113886
   STORM HH, 1991, CANCER INCIDENCE DEN, V0, P0
   TALAMINI R, 1986, BRIT J CANCER, V53, P817, DOI 10.1038/bjc.1986.138
   TEASDALE TW, 1990, BMJ-BRIT MED J, V300, P1615, DOI 10.1136/bmj.300.6740.1615
   THUN MJ, 1992, JNCI-J NATL CANCER I, V84, P1491, DOI 10.1093/jnci/84.19.1491
   TRETLI S, 1990, INT J CANCER, V46, P165, DOI 10.1002/ijc.2910460204
   YU MC, 1986, JNCI-J NATL CANCER I, V77, P351
   ZAADSTRA BM, 1993, BRIT MED J, V306, P484, DOI 10.1136/bmj.306.6876.484
   1988, 1900, V44, V0, P0
NR 61
TC 358
Z9 381
U1 0
U2 15
PU ELSEVIER SCI LTD
PI OXFORD
PA THE BOULEVARD, LANGFORD LANE, KIDLINGTON, OXFORD OX5 1GB, OXON, ENGLAND
SN 0959-8049
EI 1879-0852
J9 EUR J CANCER
JI Eur. J. Cancer
PD JUN 15
PY 1994
VL 30A
IS 3
BP 344
EP 350
DI 10.1016/0959-8049(94)90254-2
PG 7
WC Oncology
SC Oncology
GA NF756
UT WOS:A1994NF75600016
PM 8204357
DA 2025-02-23
ER

PT J
AU FRANCESCHI, S
   BIDOLI, E
   LAVECCHIA, C
   TALAMINI, R
   DAVANZO, B
   NEGRI, E
AF FRANCESCHI, S
   BIDOLI, E
   LAVECCHIA, C
   TALAMINI, R
   DAVANZO, B
   NEGRI, E
TI TOMATOES AND RISK OF DIGESTIVE-TRACT CANCERS
SO INTERNATIONAL JOURNAL OF CANCER
LA English
DT Article
ID gastric-cancer; colorectal-cancer; esophageal cancer; dietary factors; vegetables; fruit; consumption; population; foods
AB In view of the persisting uncertainty concerning possible mechanisms by which high vegetable and fruit intake decreases cancer risk, foods with divergent values for potentially important micronutrients are a priority for investigation. Tomatoes are low in beta-carotene, but high in lycopene, an active antioxidative agent. In order to assess the effect of tomatoes on risk of cancers of the digestive tract, data were analyzed from an integrated series of case-control studies conducted between 1985 and 1991 in northern Italy, where tomato intake is high but, also, heterogeneous. The overall dataset included the following histologically confirmed cancer cases: oral cavity and pharynx, 314; esophagus, 85; stomach, 723; colon, 955; and rectum, 629; and a total of 2,879 controls admitted to hospital for acute non-neoplastic or non-digestive conditions, unrelated to long-term dietary modifications. Multivariate odds ratios (OR) and 95% confidence interval (CI) for subsequent quartiles of intake of raw tomatoes were derived, after allowance for age, sex, study center, education, smoking and drinking level, and tertile of total caloric intake. There was a consistent pattern of protection for all sites (OR in the upper quartile ranging between 0.4 and 0.7), most notable for gastrointestinal neoplasms. All trends in risk were highly significant. The beneficial effect of raw tomatoes in this population may be partly due to the fact that they constitute perhaps the most specific feature of the Mediterranean diet. However, if it is true that tomatoes protect against digestive-tract cancers, this is of interest from both a scientific and a public health viewpoint. (C) 1994 Wiley-Liss, Inc.
C1 IST RIC FARMACOL MARIO NEGRI,MILAN,ITALY.
   UNIV MILAN,IST STAT MED & BIOMETRIA,MILAN,ITALY.
C3 Istituto di Ricerche Farmacologiche Mario Negri IRCCS; University of Milan
RP FRANCESCHI, S (corresponding author), AVIANO CANC CTR,EPIDEMIOL UNIT,VIA PEDEMONTANA OCC,I-33081 AVIANO,ITALY.
CR BENITO E, 1990, INT J CANCER, V45, P69, DOI 10.1002/ijc.2910450114
   BIDOLI E, 1992, INT J CANCER, V50, P223, DOI 10.1002/ijc.2910500211
   BJELKE E, 1974, SCAND J GASTROEN S31, V9, P42
   BLOCK G, 1992, NUTR CANCER, V18, P1, DOI 10.1080/01635589209514201
   BRESLOW NE, 1980, IARC SCI PUBLICAT 32, V1, P0
   BROWN LM, 1988, JNCI-J NATL CANCER I, V80, P1620, DOI 10.1093/jnci/80.20.1620
   BUIATTI E, 1989, INT J CANCER, V44, P611, DOI 10.1002/ijc.2910440409
   COLDITZ GA, 1985, AM J CLIN NUTR, V41, P32, DOI 10.1093/ajcn/41.1.32
   COOKMOZAFFARI PJ, 1979, BRIT J CANCER, V39, P293, DOI 10.1038/bjc.1979.54
   CORREA P, 1985, JNCI-J NATL CANCER I, V75, P645
   Ferro-Luzzi A, 1989, EUR J CLIN NUTR, V43 Suppl 2, P13
   FRANCESCHI S, 1991, INT J CANCER, V47, P20, DOI 10.1002/ijc.2910470105
   KROGH V, 1993, INT J EPIDEMIOL, V22, P869, DOI 10.1093/ije/22.5.869
   LAVECCHIA C, 1987, INT J CANCER, V40, P484, DOI 10.1002/ijc.2910400409
   LAVECCHIA C, 1992, NUTR CANCER, V17, P297, DOI 10.1080/01635589209514199
   MACQUARTMOULIN G, 1986, INT J CANCER, V38, P183, DOI 10.1002/ijc.2910380207
   MANGELS AR, 1993, J AM DIET ASSOC, V93, P284, DOI 10.1016/0002-8223(93)91553-3
   MICOZZI MS, 1990, JNCI-J NATL CANCER I, V82, P282, DOI 10.1093/jnci/82.4.282
   MODAN B, 1981, INT J CANCER, V28, P421, DOI 10.1002/ijc.2910280405
   NEGRI E, 1991, INT J CANCER, V48, P350, DOI 10.1002/ijc.2910480307
   RAMON JM, 1993, CANCER, V71, P1731, DOI 10.1002/1097-0142(19930301)71:5<1731::AID-CNCR2820710505>3.0.CO;2-X
   STEINMETZ KA, 1991, CANCER CAUSE CONTROL, V2, P325, DOI 10.1007/BF00051672
   STEINMETZ KA, 1991, CANCER CAUSE CONTROL, V2, P427, DOI 10.1007/BF00054304
   TAJIMA K, 1985, JPN J CANCER RES, V76, P705
   TUYNS AJ, 1988, NUTR CANCER, V11, P189, DOI 10.1080/01635588809513986
   1991, 1900, V337, V0, P81
NR 26
TC 240
Z9 268
U1 0
U2 17
PU WILEY-LISS
PI NEW YORK
PA DIV JOHN WILEY & SONS INC 605 THIRD AVE, NEW YORK, NY 10158-0012
SN 0020-7136
EI 
J9 INT J CANCER
JI Int. J. Cancer
PD OCT 15
PY 1994
VL 59
IS 2
BP 181
EP 184
DI 10.1002/ijc.2910590207
PG 4
WC Oncology
SC Oncology
GA PM265
UT WOS:A1994PM26500006
PM 7927916
DA 2025-02-23
ER

PT J
AU VANFAASSEN, A
   VANDENBOGAARD, AE
   HAZEN, MJ
   JANKNEGT, RA
AF VANFAASSEN, A
   VANDENBOGAARD, AE
   HAZEN, MJ
   JANKNEGT, RA
TI EFFECTS OF A CALCIUM BINDER ON THE SOLUBILITY OF BILE-ACIDS AND FATTY-ACIDS IN THE LARGE-INTESTINE OF THE RAT
SO CANCER LETTERS
LA English
DT Article
DE CALCIUM; EDTA; BILE ACIDS; FATTY ACIDS; RAT; COLORECTAL CANCER
ID colorectal-cancer; dietary calcium; colon cancer; vitamin-d; risk; proliferation
AB Kidney stone patients with hypercalciuria type I are treated with an oral calcium binder. Lower intakes of calcium (Ca) in the range of 0-1500 mg/day have been associated with an increased incidence of colorectal cancer. The aim of this study is to analyze the effects of feeding ethylene diamine tetraacetic acid sodium salt (EDTA), a strong, nonabsorbable binder of Ca, on the solubility of bile acids (BA) and long chain fatty acids (LCFA) in the large intestine of the rat. We have shown that the concentrations of soluble BA and LCFA in the large intestine contents remained constant while the concentration of total BA and LCFA decreased. Therefore, lowering the amount of Ca available for binding BA or LCFA is unlikely to increase the risk of colorectal cancer by that method.
C1 UNIV LIMBURG, DEPT MED MICROBIOL, MAASTRICHT, NETHERLANDS.
C3 Hasselt University; Maastricht University
RP ACAD HOSP MAASTRICHT, DEPT UROL, POB 5800, 6202 AZ MAASTRICHT, NETHERLANDS.
CR CHURCHILL DN, 1987, MINER ELECTROL METAB, V13, P294
   GARLAND C, 1985, LANCET, V1, P307, DOI 10.1016/S0140-6736(85)91082-7
   KOK TMC, 1992, J CHROMATOGR, V580, P135
   NEWMARK HL, 1992, CANCER RES, V52, P0
   PETERS RK, 1992, CANCER CAUSE CONTROL, V3, P457, DOI 10.1007/BF00051359
   ROZEN P, 1989, GUT, V30, P650, DOI 10.1136/gut.30.5.650
   SLATTERY ML, 1988, AM J EPIDEMIOL, V128, P504, DOI 10.1093/oxfordjournals.aje.a114998
   STEMMERMANN GN, 1990, DIS COLON RECTUM, V33, P190, DOI 10.1007/BF02134177
   VANDENBOGAARD AE, 1985, BIOTECHNIEK, V2, P22
   VANDERMEER R, 1990, GASTROENTEROLOGY, V99, P1653, DOI 10.1016/0016-5085(90)90471-C
   VANFAASSEN A, 1993, AM J CLIN NUTR, V58, P917
   WARGOVICH MJ, 1992, GASTROENTEROLOGY, V103, P92, DOI 10.1016/0016-5085(92)91100-I
   WARGOVICH MJ, 1989, PREV MED, V18, P672, DOI 10.1016/0091-7435(89)90038-8
NR 13
TC 1
Z9 1
U1 0
U2 0
PU ELSEVIER IRELAND LTD
PI CLARE
PA ELSEVIER HOUSE, BROOKVALE PLAZA, EAST PARK SHANNON, CO, CLARE, 00000, IRELAND
SN 0304-3835
EI 1872-7980
J9 CANCER LETT
JI Cancer Lett.
PD JUN 15
PY 1994
VL 81
IS 1
BP 77
EP 80
DI 10.1016/0304-3835(94)90167-8
PG 4
WC Oncology
SC Oncology
GA NV118
UT WOS:A1994NV11800012
PM 8019991
DA 2025-02-23
ER

PT J
AU BUNIN, GR
   KUIJTEN, RR
   BOESEL, CP
   BUCKLEY, JD
   MEADOWS, AT
AF BUNIN, GR
   KUIJTEN, RR
   BOESEL, CP
   BUCKLEY, JD
   MEADOWS, AT
TI MATERNAL DIET AND RISK OF ASTROCYTIC GLIOMA IN CHILDREN - A REPORT FROM THE CHILDRENS-CANCER-GROUP (UNITED-STATES AND CANADA)
SO CANCER CAUSES & CONTROL
LA English
DT Article
DE ASTROCYTOMA; CHILDHOOD BRAIN TUMORS; DIET; NORTH-AMERICA
AB N-nitroso compounds and their precursors, nitrites and nitrates, have been hypothesized as risk factors, and vitamins C and E, which inhibit N-nitroso formation, as protective factors for brain tumors. A case-control study of maternal diet during pregnancy and risk of astrocytoma, the most common childhood brain tumor, was conducted by the Childrens Cancer Group. The study included 155 cases under age six at diagnosis and the same number of matched controls selected by random-digit dialing. A trend was observed for consumption of cured meats, which contain preformed nitrosamines (a class of N-nitroso compounds) and their precursors (adjusted odds ratio [OR] for highest quartile of intake relative to lowest = 1.7, P trend = 0.10). However, no strong trends were observed for nitrosamine (OR = 0.8, P = 0.60); nitrite (OR = 1.3, P = 0.54); nitrate (OR = 0.7, P = 0.43); vitamin C (OR = 0.7, P = 0.37); or vitamin E (OR = 0.7, P = 0.48). Iron supplements were associated with a significant decrease in risk (OR = 0.5, 95 percent confidence interval = 0.3-0.8). The effect of several dietary factors differed by income level, making interpretation of the results difficult. Future research should investigate the effect of dietary components not assessed in this study, as these may explain the disparate effects by income level. The results of this study provide limited support for the nitrosamine hypothesis.
RP BUNIN, GR (corresponding author), CHILDRENS CANC GRP,POB 60012,ARCADIA,CA 91066, USA.
FU NCI NIH HHS [CA 29275] Funding Source: Medline
NR 0
TC 97
Z9 105
U1 0
U2 2
PU RAPID SCIENCE PUBLISHERS
PI LONDON
PA 2-6 BOUNDARY ROW, LONDON, ENGLAND SE1 8NH
SN 0957-5243
EI 
J9 CANCER CAUSE CONTROL
JI Cancer Causes Control
PD MAR 15
PY 1994
VL 5
IS 2
BP 177
EP 187
DI 10.1007/BF01830264
PG 11
WC Oncology; Public, Environmental & Occupational Health
SC Oncology; Public, Environmental & Occupational Health
GA NA760
UT WOS:A1994NA76000010
PM 8167265
DA 2025-02-23
ER

PT J
AU WEISBURGER, JH
   RIVENSON, A
   REINHARDT, J
   ALIAGA, C
   BRALEY, J
   DOLAN, LM
   WILLIAMS, GM
   ZANG, E
   KINGSTON, DGI
   BASHIR, M
   SHU, YZ
   WILKINS, TD
   VANTASSELL, RL
AF WEISBURGER, JH
   RIVENSON, A
   REINHARDT, J
   ALIAGA, C
   BRALEY, J
   DOLAN, LM
   WILLIAMS, GM
   ZANG, E
   KINGSTON, DGI
   BASHIR, M
   SHU, YZ
   WILKINS, TD
   VANTASSELL, RL
TI GENOTOXICITY AND CARCINOGENICITY IN RATS AND MICE OF 2-AMINO-3,6-DIHYDRO-3-METHYL-7H-IMIDAZOLO[4,5-F]QUINOLIN-7-ONE - AN INTESTINAL BACTERIAL METABOLITE OF 2-AMINO-3-METHYL-3H-IMIDAZO[4,5-F]QUINOLINE
SO JOURNAL OF THE NATIONAL CANCER INSTITUTE
LA English
DT Article
ID dna-repair test; iq; 2-amino-3-methylimidazo<4,5-f>quinoline; mutagenicity
AB Background: Compounds formed on the surface of fried or grilled meat and fish may be associated with increased risk of colon cancer. Normal intestinal bacteria can convert one of these compounds, 2-amino-3-methyl-3H-imidazo[4,5-f]quinoline (IQ), to the 7-hydroxy metabolite, 2-amino-3,6-dihydro-3-methyl-7H-imidazolo[4,5-f]quinolin-7-one (7-OHIQ), a direct-acting mutagen. Purpose: We studied the genotoxicity and carcinogenicity of 7-OHIQ to determine if it is responsible for the colon-specific activity of IQ. Methods: The effects of pure, synthetic 7-OHIQ on DNA were evaluated in the Ames Salmonella typhimurium TA98 test, with and without an induced rat liver S9 fraction, and in the Williams DNA repair test using freshly explanted rat hepatocytes. 7-OHIQ was also subjected to an in vivo bioassay for 21 months by long-term intrarectal infusion in male F344 rats, using IQ and N-nitrosomethylurea (NMU) given intrarectally as positive tumor-producing controls. The standard NIH-07 rodent diet was supplemented with 15% corn oil to maximize any effect of the infused materials on the colon. A parallel bioassay involved intraperitoneal injection of 7-OHIQ in newborn mice, followed by dietary administration from week 11 to week 67. Again, IQ and NMU were used as positive controls. Results: We confirmed that 7-OHIQ is a direct-acting mutagen in the Ames test, with added S9 liver fraction giving higher mutagenicity. 7-OHIQ was negative in the Williams test, whereas IQ was positive. 7-OHIQ did not induce colon cancer in rats, and in the newborn mouse test it produced only a low incidence of liver neoplasms. Conclusions: 7-OHIQ is not genotoxic, for to be so classified it must be definitely positive in both the Ames and Williams tests; moreover, it is not carcinogenic, in marked contrast to IQ and NMU.
C1 VIRGINIA POLYTECH INST & STATE UNIV,DEPT CHEM,BLACKSBURG,VA 24061.
   VIRGINIA POLYTECH INST & STATE UNIV,DEPT ANAEROB MICROBIOL,BLACKSBURG,VA 24061.
C3 Virginia Polytechnic Institute & State University; Virginia Polytechnic Institute & State University
RP WEISBURGER, JH (corresponding author), AMER HLTH FDN,1 DANA RD,VALHALLA,NY 10595, USA.
FU NCI NIH HHS [CA40821] Funding Source: Medline
CR ADAMSON R, 1994, HETEROCYCLIC AMINES, V0, P0
   BASHIR M, 1987, MUTAT RES, V190, P187, DOI 10.1016/0165-7992(87)90027-3
   BASHIR M, 1987, HETEROCYCLES, V26, P2877
   CARMAN RJ, 1908, MUTAT RES, V206, P335
   DOOLEY KL, 1992, CANCER LETT, V62, P205, DOI 10.1016/0304-3835(92)90097-F
   HAYASHI T, 1986, DIET NUTRITION CANCE, V0, P0
   INAMASU T, 1989, FOOD CHEM TOXICOL, V27, P369, DOI 10.1016/0278-6915(89)90142-7
   MARON DM, 1983, MUTAT RES, V113, P173, DOI 10.1016/0165-1161(83)90010-9
   MATTANO SS, 1989, MOL PHARMACOL, V35, P599
   Pozharisski K M, 1990, IARC SCI PUBL, V0, P159
   REDDY BS, 1991, FRONT GASTR RES, V18, P88
   RUMNEY CJ, 1993, NUTR CANCER, V19, P67, DOI 10.1080/01635589309514237
   SCHIFFMAN MH, 1986, EPIDEMIOL REV, V8, P92, DOI 10.1093/oxfordjournals.epirev.a036297
   SUGIMURA T, 1992, SCIENCE, V258, P603, DOI 10.1126/science.1411570
   TANAKA T, 1985, JPN J CANCER RES, V76, P570
   VANTASSELL RL, 1990, MUTAT RES, V238, P209, DOI 10.1016/0165-1110(90)90013-2
   VAVREK MT, 1989, CANCER LETT, V48, P183, DOI 10.1016/0304-3835(89)90116-X
   WEISBURGER JH, 1991, SEMIN ONCOL, V18, P316
   WEISBURGER JH, 1984, CHEM CARCINOGENS, V0, P1323
   WILLIAMS GM, 1988, MUTAT RES, V205, P79, DOI 10.1016/0165-1218(88)90011-0
   WILLIAMS GM, 1982, MUTAT RES, V97, P359, DOI 10.1016/0165-1161(82)90003-6
   WILLIAMS GM, 1989, MUTAT RES, V221, P263, DOI 10.1016/0165-1110(89)90039-0
NR 22
TC 29
Z9 30
U1 0
U2 2
PU NATL CANCER INSTITUTE
PI BETHESDA
PA 9030 OLD GEORGETOWN RD, BETHESDA, MD 20814
SN 0027-8874
EI 
J9 J NATL CANCER I
JI J. Natl. Cancer Inst.
PD JAN 5
PY 1994
VL 86
IS 1
BP 25
EP 30
DI 10.1093/jnci/86.1.25
PG 6
WC Oncology
SC Oncology
GA MP650
UT WOS:A1994MP65000009
PM 8271278
DA 2025-02-23
ER

PT J
AU ENGELMAN, RW
   DAY, NK
   GOOD, RA
AF ENGELMAN, RW
   DAY, NK
   GOOD, RA
TI CALORIE INTAKE DURING MAMMARY DEVELOPMENT INFLUENCES CANCER RISK - LASTING INHIBITION OF C3H/HEOU MAMMARY TUMORIGENESIS BY PERIPUBERTAL CALORIE RESTRICTION
SO CANCER RESEARCH
LA English
DT Article
ID epidermal growth-factor; chemically-induced mammary; dietary restriction; breast-cancer; cell-proliferation; ductal morphogenesis; energy-intake; factor-i; high-fat; mouse
AB To test for a relationship between peripubertal calorie intake, mammary development, and tumorigenesis, weanling C3H/HeOu mice were separated into 3 groups: fed diet either ad libitum (AL) and designated group AL (n = 60); fed a similar, calorie-restricted (CR) diet only during mammary development when 4-12 weeks old and then subsequently fed ad libitum when greater than or equal to 13 weeks old (group CR(4-12), n = 24); or continuously calorie restricted (group CR, n = 60). Eight weeks of peripubertal calorie restriction provided CR(4-12) mice with lasting protection from mammary tumorigenesis (P = 0.004) and lowered cumulative tumor incidence by 33% compared to AL mice. Sustained calorie restriction of group CR mice further reduced mammary tumor incidence compared to both AL (P = 0.000001) and CR(4-12) mice (P = 0.009). Calorie intake significantly influenced mammary development and cellular proliferation. Compared to the mammary development of AL mice, calorie restriction reduced the diameter of ductal end buds (189 mu m compared to 146 mu m; P < 0.01), lowered the end bud [H-3]thymidine labeling index from greater than or equal to 20 to less than or equal to 13% (P < 0.001), delayed end bud migration and mammary glandular growth (P < 0.01), reduced alveolar budding (P < 0.001), reduced the proportion of alveoli containing at least one [H-3]thymidine labeled cell from greater than or equal to 50 to less than or equal to 22% (P < 0.001), and lowered the alveolar [H-3]thymidine labeling index of labeled alveoli from greater than or equal to 14 to less than or equal to 7% (P < 0.001). These findings link peripubertal calorie intake, mammary development, and carcinogenic risk, and show that the abrogation of mammary tumorigenesis by calorie restriction is partially attributable to influences on mammary development.
RP UNIV S FLORIDA, ALL CHILDRENS HOSP, DEPT PEDIAT, 801 6TH ST S, ST PETERSBURG, FL 33701 USA.
FU NCI NIH HHS [CA41061] Funding Source: Medline; NIA NIH HHS [AG05633] Funding Source: Medline
CR ALBANES D, 1988, CANCER RES, V48, P1658
   Allen E, 1922, AM J ANAT, V30, P297, DOI 10.1002/aja.1000300303
   Boissonneault GA, 1991, NUTRITION, V0, P0
   BOISSONNEAULT GA, 1986, JNCI-J NATL CANCER I, V76, P335
   BOUTWELL RK, 1948, AM J PHYSIOL, V154, P517, DOI 10.1152/ajplegacy.1948.154.3.517
   CLAYSON DB, 1992, ADV EXP MED BIOL, V322, P83
   COHEN LA, 1988, CANCER RES, V48, P4276
   COHEN SM, 1990, SCIENCE, V249, P1007, DOI 10.1126/science.2204108
   COLEMAN S, 1988, DEV BIOL, V127, P304, DOI 10.1016/0012-1606(88)90317-X
   Daniel CW, 1987, THE MAMMARY GLAND. DEVELOPMENT, V0, P0
   DANIEL CW, 1989, DEV BIOL, V135, P20, DOI 10.1016/0012-1606(89)90154-1
   DANIEL CW, 1987, CANCER RES, V47, P6052
   DEWAARD F, 1988, INT J CANCER, V41, P666, DOI 10.1002/ijc.2910410505
   DJURIC Z, 1992, TOXICOL APPL PHARM, V115, P156, DOI 10.1016/0041-008X(92)90318-M
   ENGELMAN RW, 1990, P SOC EXP BIOL MED, V193, P23, DOI 10.3181/00379727-193-42984
   ENGELMAN RW, 1991, CANCER RES, V51, P5123
   ENGELMAN RW, 1993, P SOC EXP BIOL MED, V203, P13, DOI 10.3181/00379727-203-43566B
   ENGELMAN RW, 1993, CANCER RES, V53, P1188
   GOODLAD RA, 1992, CELL PROLIFERAT, V25, P393, DOI 10.1111/j.1365-2184.1992.tb01449.x
   HIRAYAMA T, 1978, PREV MED, V7, P173, DOI 10.1016/0091-7435(78)90244-X
   HURSTING SD, 1993, CANCER RES, V53, P2750
   IMAGAWA W, 1990, ENDOCR REV, V11, P494, DOI 10.1210/edrv-11-4-494
   JUNG LKL, 1982, CLIN IMMUNOL IMMUNOP, V25, P295, DOI 10.1016/0090-1229(82)90192-1
   KLURFELD DM, 1987, CANCER RES, V47, P2759
   KOIZUMI A, 1987, J NUTR, V117, P361, DOI 10.1093/jn/117.2.361
   KRITCHEVSKY D, 1990, CANCER-AM CANCER SOC, V66, P1321, DOI 10.1002/1097-0142(19900915)66:14+<1321::AID-CNCR2820661404>3.0.CO;2-6
   KURACHI H, 1985, P NATL ACAD SCI USA, V82, P5940, DOI 10.1073/pnas.82.17.5940
   LICASTRO F, 1988, AGE, V11, P48, DOI 10.1007/BF02431772
   LOK E, 1990, CANCER LETT, V51, P67, DOI 10.1016/0304-3835(90)90232-M
   LOK E, 1988, CANCER LETT, V38, P249, DOI 10.1016/0304-3835(88)90016-X
   MERRY BJ, 1985, EXP GERONTOL, V20, P15, DOI 10.1016/0531-5565(85)90005-1
   MERRY BJ, 1985, MOL BIOL AGING, V0, P117
   Morris DW, 1987, ADV VIRAL ONCOL, V7, P123
   OGURA M, 1989, P NATL ACAD SCI USA, V86, P5918, DOI 10.1073/pnas.86.15.5918
   PRESTONMARTIN S, 1990, CANCER RES, V50, P7415
   RUGGERI BA, 1989, CANCER RES, V49, P4135
   RUGGERI BA, 1989, CANCER RES, V49, P4130
   RUSSO J, 1979, AM J PATHOL, V96, P721
   RUSSO J, 1987, LAB INVEST, V57, P112
   SARKAR NH, 1982, P NATL ACAD SCI-BIOL, V79, P7758, DOI 10.1073/pnas.79.24.7758
   SHAO R, 1990, P SOC EXP BIOL MED, V193, P313, DOI 10.3181/00379727-193-43041
   SILBERSTEIN GB, 1987, SCIENCE, V237, P291, DOI 10.1126/science.3474783
   SILVERMAN J, 1989, CANCER RES, V49, P3857
   SMITH JA, 1989, J CELL PHYSIOL, V141, P362, DOI 10.1002/jcp.1041410218
   SNEDEKER SM, 1991, P NATL ACAD SCI USA, V88, P276, DOI 10.1073/pnas.88.1.276
   THOMPSON HJ, 1985, NUTR CANCER, V7, P34
   TOPPER YJ, 1980, PHYSIOL REV, V60, P1049, DOI 10.1152/physrev.1980.60.4.1049
   TRETLI S, 1989, INT J CANCER, V44, P23, DOI 10.1002/ijc.2910440105
   VATTEN LJ, 1990, BRIT J CANCER, V61, P881, DOI 10.1038/bjc.1990.197
   VATTEN LJ, 1992, EUR J CANCER, V28A, P128, DOI 10.1016/0959-8049(92)90401-M
   VOLK MJ, 1994, CANCER RES, V54, P3054
   VONDERHAAR BK, 1987, J CELL PHYSIOL, V132, P581, DOI 10.1002/jcp.1041320324
   WAARD FD, 1975, CANCER RES, V35, P3351
   WEINDRUCH R, 1983, J IMMUNOL, V130, P993
   WEINDRUCH R, 1986, J NUTR, V116, P641, DOI 10.1093/jn/116.4.641
   WEINDRUCH R, 1988, RETARDATION AGING DI, V0, P73
   WELSCH CW, 1990, JNCI-J NATL CANCER I, V82, P1615, DOI 10.1093/jnci/82.20.1615
   WELSCH CW, 1992, CANCER RES, V52, P0
   Whitten WH, 1978, METHODS IN MAMMALIAN REPRODUCTION., V0, P403
   WILLETT WC, 1991, ORIGINS OF HUMAN CANCER, V0, P191
NR 60
TC 41
Z9 45
U1 0
U2 1
PU AMER ASSOC CANCER RESEARCH
PI PHILADELPHIA
PA 615 CHESTNUT ST, 17TH FLOOR, PHILADELPHIA, PA 19106-4404 USA
SN 0008-5472
EI 1538-7445
J9 CANCER RES
JI Cancer Res.
PD NOV 1
PY 1994
VL 54
IS 21
BP 5724
EP 5730
DI 
PG 7
WC Oncology
SC Oncology
GA PP190
UT WOS:A1994PP19000041
PM 7923222
DA 2025-02-23
ER

PT J
AU BAGHURST, PA
   ROHAN, TE
AF BAGHURST, PA
   ROHAN, TE
TI HIGH-FIBER DIETS AND REDUCED RISK OF BREAST-CANCER
SO INTERNATIONAL JOURNAL OF CANCER
LA English
DT Article
AB In a case-control study of 451 women with breast cancer and 451 population-based controls from metropolitan Adelaide, Australia, the risk of breast cancer was studied in relation to intake of dietary fiber and various fiber components. Intakes were estimated by means of a self-administered quantitative food-frequency questionnaire, and risks of breast cancer were estimated for each quintile of fiber density (intake/megajoule of total energy intake) relative to an arbitrarily assigned risk of unity for women in the lowest quintile of fiber density. There were highly significant reductions in relative risk associated with increasing intake of a number of components of total dietary fiber. In women with the highest 20% estimated dietary densities of total non-starch polysaccharides (NSP), the relative risk of breast cancer was 0.46, and a test for trend across the quintiles was significant at p < 0.001. Separate risk estimations for various fiber components defined by the Englyst method of analysis revealed highest risk reductions associated with high densities of mannose from insoluble NSP and of glucose from soluble NSP. For many fiber components the point estimates of relative risk were quite similar both for pre- and for postmenopausal women, although results for the latter (who comprised over two thirds of all cases) were statistically more significant. The study provides strong support for recent conjecture that foods rich in dietary fiber may be protective against breast cancer. (C) 1994 Wiley-Liss, Inc.
C1 NATL CANC INST CANADA, EPIDEMIOL UNIT, TORONTO M5S 2V7, ONTARIO, CANADA.
   UNIV TORONTO, FAC MED, DEPT PREVENT MED & BIOSTAT, TORONTO M5S 1A1, ONTARIO, CANADA.
C3 Queens University - Canada; Canadian Cancer Trials Group; University of Toronto
RP CSIRO, DIV HUMAN NUTR, POB 10041 GOUGER ST, ADELAIDE, SA 5000, AUSTRALIA.
CR ADLERCREUTZ H, 1986, J STEROID BIOCHEM, V25, P791, DOI 10.1016/0022-4731(86)90310-9
   ARMSTRONG BK, 1981, JNCI-J NATL CANCER I, V67, P761
   BAGHURST K, 1987, VICTORIAN NUTRITION, V0, P0
   Baghurst KL, 1981, T MENZIES FOUND, V3, P139
   BAGHURST KI, 1983, J FOOD NUTR, V40, P1
   COHEN LA, 1991, JNCI-J NATL CANCER I, V83, P496, DOI 10.1093/jnci/83.7.496
   Englyst HN, 1988, JOURNAL OF HUMAN NUTRITION AND DIETETICS, V1, P247, DOI 10.1111/j.1365-277X.1988.tb00197.x
   ENGLYST H N, 1989, JOURNAL OF HUMAN NUTRITION AND DIETETICS, V2, P253, DOI 10.1111/j.1365-277X.1989.tb00028.x
   FURR BJA, 1984, PHARMACOL THERAPEUT, V25, P127, DOI 10.1016/0163-7258(84)90043-3
   GOLDIN BR, 1982, NEW ENGL J MED, V307, P1542, DOI 10.1056/NEJM198212163072502
   GRAHAM S, 1991, AM J EPIDEMIOL, V134, P552, DOI 10.1093/oxfordjournals.aje.a116129
   HILL P, 1980, AM J CLIN NUTR, V33, P1192, DOI 10.1093/ajcn/33.6.1192
   HOWE GR, 1989, AM J EPIDEMIOL, V129, P1314, DOI 10.1093/oxfordjournals.aje.a115256
   HOWIE BJ, 1985, AM J CLIN NUTR, V42, P127, DOI 10.1093/ajcn/42.1.127
   HUGGINS C, 1967, SCIENCE, V156, P1050, DOI 10.1126/science.156.3778.1050
[truncated: 189,921 more chars]
