# Supplementary material for: Global impact of dietary risks on cancers: burdens across regions from 1990 to 2021 and the projection to 2035
Source: Front Nutr. 2025 Jul 4;12:1585305. doi: 10.3389/fnut.2025.1585305 (PMC12271164; doi:10.3389/fnut.2025.1585305)
Supplement: Supplementary file 1 [file Data_Sheet_1.zip › Supplementary data/Fig 1/download1995u153.txt]

PT J
AU GODLEY, PA
AF GODLEY, PA
TI ESSENTIAL FATTY-ACID CONSUMPTION AND RISK OF BREAST-CANCER
SO BREAST CANCER RESEARCH AND TREATMENT
LA English
DT Article
DE ADIPOSE TISSUE; DIET; FATTY ACIDS; FISH OIL; OMEGA-3 FATTY ACIDS; OMEGA-6 FATTY ACIDS; RISK FACTORS
ID dietary-fat; adipose-tissue; menhaden oil; omega-3; carcinogenesis; growth; rats; etiology; tumor; fish
AB Animal and ecological studies of essential fatty acids suggest that omega-3 fatty acids found in fish oils and omega-6 fatty acids found in vegetable oils may be playing a role in the etiology of breast cancer. Essential fatty acids may modulate breast cancer risk by interacting with prostaglandins, which have immunosuppressive and platelet aggregative capabilities. The fatty acid composition of adipose tissue reflects the dietary consumption of essential fatty acids over a period of years. Biochemical techniques have been used in epidemiological studies to accurately estimate fatty acid consumption. However, analytical epidemiology studies that have used biochemical measurements of adipose tissue fatty acid composition, have not supported a relationship between consumption of these essential fatty acids and breast cancer risk.
RP GODLEY, PA (corresponding author), UNIV N CAROLINA,DEPT MED,DIV HEMATOL ONCOL,3009 OLD CLIN BLDG,CB 7305,CHAPEL HILL,NC 27599, USA.
CR ABOUELELA SH, 1988, LIPIDS, V23, P948, DOI 10.1007/BF02536342
   BANG HO, 1980, AM J CLIN NUTR, V33, P2657, DOI 10.1093/ajcn/33.12.2657
   BEYNEN AC, 1980, AM J CLIN NUTR, V33, P81, DOI 10.1093/ajcn/33.1.81
   BORING CC, 1994, CA-CANCER J CLIN, V44, P7, DOI 10.3322/canjclin.44.1.7
   BRADEN LM, 1986, LIPIDS, V21, P285, DOI 10.1007/BF02536414
   CALEFFI M, 1987, ANTICANCER RES, V7, P1305
   CAVE WT, 1991, WORLD REV NUTR DIET, V66, P462
   DAYTON S, 1966, J LIPID RES, V7, P103
   EID A, 1988, NUTR CANCER, V11, P173, DOI 10.1080/01635588809513984
   FERRETTI A, 1990, BIOCHIM BIOPHYS ACTA, V1045, P299, DOI 10.1016/0005-2760(90)90134-J
   GOODWIN PJ, 1987, JNCI-J NATL CANCER I, V79, P473
   HURSTING SD, 1990, PREV MED, V19, P242, DOI 10.1016/0091-7435(90)90025-F
   JURKOWSKI JJ, 1985, JNCI-J NATL CANCER I, V74, P1145
   KAIZER L, 1989, NUTR CANCER, V12, P61, DOI 10.1080/01635588909514002
   KARMALI RA, 1984, JNCI-J NATL CANCER I, V73, P457, DOI 10.1093/jnci/73.2.457
   KARMALI RA, 1987, ANTICANCER RES, V7, P1173
   KINSELLA JE, 1987, SEAFOODS FISH OILS H, V0, P172
   KORT WJ, 1987, JNCI-J NATL CANCER I, V79, P593
   LANIER AP, 1976, INT J CANCER, V18, P409, DOI 10.1002/ijc.2910180403
   LANIER AP, 1989, PUBLIC HEALTH REP, V104, P658
   LONDON SJ, 1993, JNCI-J NATL CANCER I, V85, P785, DOI 10.1093/jnci/85.10.785
   PETREK JA, 1994, J NATL CANCER I, V86, P53, DOI 10.1093/jnci/86.1.53
   PRITCHARD GA, 1989, BRIT J SURG, V76, P1069, DOI 10.1002/bjs.1800761028
   REDDY BS, 1988, CANCER RES, V48, P6642
   ROHAN TE, 1987, EPIDEMIOL REV, V9, P120, DOI 10.1093/oxfordjournals.epirev.a036299
   SCHATZKIN A, 1989, JAMA-J AM MED ASSOC, V261, P3284, DOI 10.1001/jama.261.22.3284
   VANSTAVEREN WA, 1986, AM J EPIDEMIOL, V123, P455
   VANVLIET T, 1990, AM J CLIN NUTR, V51, P1
   VICTOR TA, 1993, BRIT J CANCER, V68, P336, DOI 10.1038/bjc.1993.337
NR 29
TC 12
Z9 13
U1 0
U2 2
PU KLUWER ACADEMIC PUBL
PI DORDRECHT
PA SPUIBOULEVARD 50, PO BOX 17, 3300 AA DORDRECHT, NETHERLANDS
SN 0167-6806
EI 
J9 BREAST CANCER RES TR
JI Breast Cancer Res. Treat.
PD JUL 15
PY 1995
VL 35
IS 1
BP 91
EP 95
DI 10.1007/BF00694749
PG 5
WC Oncology
SC Oncology
GA QW660
UT WOS:A1995QW66000011
PM 7612909
DA 2025-02-23
ER

PT J
AU ALAVANJA, MCR
   BROWNSON, RC
   BENICHOU, J
   SWANSON, C
   BOICE, JD
AF ALAVANJA, MCR
   BROWNSON, RC
   BENICHOU, J
   SWANSON, C
   BOICE, JD
TI ATTRIBUTABLE RISK OF LUNG-CANCER IN LIFETIME NONSMOKERS AND LONG-TERM EX-SMOKERS (MISSOURI, UNITED-STATES)
SO CANCER CAUSES & CONTROL
LA English
DT Article
DE FEMALES; LUNG CANCER; RADON; SATURATED FAT; TOBACCO SMOKING; UNITED STATES
ID women; smoking
AB A population-based, case-control study of incident lung cancer among women in Missouri (United States) who were lifetime nonsmokers and long-term ex-smokers was conducted between 1986 and 1992. The study included 618 lung cancer cases and 1,402 population-based, age matched controls. Information on lung-cancer risk factors was obtained by interviewing cases, next-of-kin of cases (36 percent and 64 percent of the cases, respectively) and controls. Year-long radon measurements also were sought in every dwelling occupied for the previous five to 30 years. Population attributable risks (PAR) for specific risk factors were computed for all subjects, for lifetime nonsmokers, for long-term ex-smokers, by histologic cell type (i.e., adenocarcinoma cf nonadenocarcinoma) and for direct interviews with case (for living cases) and for next-of-kin interviews (for dead cases or cases too ill to complete an interview). The mean age at lung cancer diagnosis was 71 years, and nearly 50 percent of the lung cancers were histologically confirmed adenocarcinomas. Almost 40 percent of all lung cancers among lifetime nonsmokers and almost 50 percent of lung cancers among all subjects could be explained by the risk factors under study. Dietary intake of saturated fat and nonmalignant lung disease were the two leading identified risk factors for lung cancer among the lifetime nonsmokers, followed by environmental tobacco smoke, and occupational exposures to known carcinogens. A small nonsignificant risk was found for study subjects exposed to median domestic radon concentration of 4 pCi/l (25-year time-weight average). Since only a small fraction of the population is exposed at this level, it is estimated that the PAR for domestic radon was less than two percent in Missouri. The risk for saturated fat intake was similar for lifetime nonsmokers, ex-smokers, adenocarcinoma cases, and nonadenocarcinoma cases; however, the increased risk was much more pronounced for next-of-kin interviews (PAR = 31 percent) than for interviews with the study subjects (PAR = nine percent). A similar pattern of PAR was identified among ex-smokers but, in this group, the lingering effect of a history of smoking was also very important. Along with saturated fat intake (PAR = 20 percent), the combined effect of previous active and passive smoking even after 15 years of cessation of active smoking was responsible for more lung cancer than any other risk factor under study (PAR = 59 percent).
C1 ST LOUIS UNIV, SCH PUBL HLTH, DEPT COMMUNITY HLTH, ST LOUIS, MO USA.
C3 Saint Louis University
RP NCI, EPIDEMIOL & BIOSTAT PROGRAM, EPN-543, 6130 EXECUT BLVD, BETHESDA, MD 20892 USA.
CR ALAVANJA MCR, 1992, AM J EPIDEMIOL, V136, P623, DOI 10.1093/oxfordjournals.aje.a116542
   ALAVANJA MCR, 1994, J NATL CANCER I, V86, P1829, DOI 10.1093/jnci/86.24.1829
   ALAVANJA MCR, 1993, J NATL CANCER I, V85, P1906, DOI 10.1093/jnci/85.23.1906
   BENICHOU J, 1990, BIOMETRICS, V46, P991, DOI 10.2307/2532443
   BLOT WJ, 1990, JNCI-J NATL CANCER I, V82, P1025, DOI 10.1093/jnci/82.12.1025
   BROWNSON RC, 1993, CANCER CAUSE CONTROL, V4, P449, DOI 10.1007/BF00050864
   BROWNSON RC, 1995, CANCER, V75, P29, DOI 10.1002/1097-0142(19950101)75:1<29::AID-CNCR2820750107>3.0.CO;2-Q
   BROWNSON RC, 1993, INT J EPIDEMIOL, V22, P804, DOI 10.1093/ije/22.5.804
   BROWNSON RC, 1992, AM J PUBLIC HEALTH, V82, P1525, DOI 10.2105/AJPH.82.11.1525
   BRUZZI P, 1985, AM J EPIDEMIOL, V122, P904, DOI 10.1093/oxfordjournals.aje.a114174
   BYERS TE, 1987, AM J EPIDEMIOL, V125, P351, DOI 10.1093/oxfordjournals.aje.a114542
   DOCKERY DW, 1993, NEW ENGL J MED, V329, P1753, DOI 10.1056/NEJM199312093292401
   Ernster Virginia L, 1994, ANNALS OF EPIDEMIOLOGY, V4, P102, DOI 10.1016/1047-2797(94)90054-X
   FONTHAM ETH, 1991, CANCER EPIDEM BIOMAR, V1, P35
   HSIEH CC, 1988, STAT MED, V7, P1073, DOI 10.1002/sim.4780071008
   JAIN M, 1990, INT J CANCER, V45, P287, DOI 10.1002/ijc.2910450214
   LUBIN JH, 1994, AM J EPIDEMIOL, V140, P323, DOI 10.1093/oxfordjournals.aje.a117254
   LUBIN JH, 1994, NIH943644 PUB, V0, P0
   MARCINOWSKI F, 1994, HEALTH PHYS, V66, P699, DOI 10.1097/00004032-199406000-00009
   MARTIN G, 1989, HCFA PUBLICATION, V0, P181
   PERSHAGEN G, 1994, NEW ENGL J MED, V330, P159, DOI 10.1056/NEJM199401203300302
   SCHNEIDERMAN MA, 1989, JAMA-J AM MED ASSOC, V261, P2635, DOI 10.1001/jama.1989.03420180059019
   STEINMETZ KA, 1991, CANCER CAUSE CONTROL, V2, P325, DOI 10.1007/BF00051672
   WACHOLDER S, 1994, AM J EPIDEMIOL, V140, P1
   1987, 1900, V1, V0, P0
   1988, 1900, V4, V0, P0
NR 29
TC 24
Z9 26
U1 0
U2 5
PU SPRINGER
PI DORDRECHT
PA VAN GODEWIJCKSTRAAT 30, 3311 GZ DORDRECHT, NETHERLANDS
SN 0957-5243
EI 1573-7225
J9 CANCER CAUSE CONTROL
JI Cancer Causes Control
PD MAY 15
PY 1995
VL 6
IS 3
BP 209
EP 216
DI 10.1007/BF00051792
PG 8
WC Oncology; Public, Environmental & Occupational Health
SC Oncology; Public, Environmental & Occupational Health
GA QX940
UT WOS:A1995QX94000003
PM 7612800
DA 2025-02-23
ER

PT J
AU ROSS, JA
   DAVIES, SM
   WENTZLAFF, KA
   CAMPBELL, DR
   MARTINI, MC
   SLAVIN, JL
   POTTER, JD
AF ROSS, JA
   DAVIES, SM
   WENTZLAFF, KA
   CAMPBELL, DR
   MARTINI, MC
   SLAVIN, JL
   POTTER, JD
TI DIETARY MODULATION OF SERUM PLATELET-DERIVED GROWTH FACTOR-AB LEVELS
SO CANCER EPIDEMIOLOGY BIOMARKERS & PREVENTION
LA English
DT Article
ID factor messenger-rna; human mononuclear-cells; cancer; fibroblasts; vegetables; mechanisms; expression; inhibition; retinoids; fruit
AB Epidemiological studies have demonstrated that diets high in vegetables and fruit are associated with a decreased risk of cancer and, possibly, cardiovascular disease, Certain constituents of vegetables and fruit inhibit the in vitro activity of platelet-derived growth factor (PDGF), a potent mitogen implicated in both cancer and cardiovascular disease, Few studies have measured PDGF in relationship to diet lit vivo. Specifically, there are no data regarding changes in PDGF levels or mitogenic activity after a dietary intervention, In this study, 19 young, healthy individuals consumed four (9-day) experimental diets in random order: (a) control diet alone; (b) control diet plus carotenoid-rich vegetables; (c) control diet plus cruciferous vegetables; and (d) control diet plus soy foods, Compared to the control diet, there was a significant elevation in PDGF-AB serum levels when individuals were consuming the soy diet (P = 0.016), Increased PDGF-AB levels were also noted for the carotenoid diet, There was no change from baseline levels when individuals were consuming the cruciferous diet, Overall, mitogenic activity did not change on any of the experimental diets, This study suggests that high soy and carotenoid diets increase serum levels of PDGF-AB, This may represent an additional mechanism by which diet influences individual risk of cancer; further investigation into the role of diet and growth factors is warranted.
C1 UNIV MINNESOTA, SCH PUBL HLTH, DIV EPIDEMIOL, MINNEAPOLIS, MN 55454 USA.
   UNIV MINNESOTA, DEPT FOOD SCI & NUTR, ST PAUL, MN 55108 USA.
C3 University of Minnesota System; University of Minnesota Twin Cities; University of Minnesota System; University of Minnesota Twin Cities
RP UNIV MINNESOTA, CTR HLTH, DEPT PEDIAT, BOX 422, 420 DELAWARE ST SE, MINNEAPOLIS, MN 55455 USA.
FU NCI NIH HHS [P01 CA-50305, T32 CA-09067] Funding Source: Medline
CR ADLERCREUTZ H, 1990, SCAND J CLIN LAB INV, V50, P3, DOI 10.3109/00365519009085798
   AKIYAMA T, 1987, J BIOL CHEM, V262, P5592
   ARIAD S, 1991, BREAST CANCER RES TR, V20, P11, DOI 10.1007/BF01833352
   ASCHERIO A, 1992, CIRCULATION, V86, P1651
   CULLEN KJ, 1991, CANCER RES, V51, P4978
   DE LUCA LM, 1991, FASEB J, V5, P2924
   EDDY AA, 1994, AM J PHYSIOL, V266, PF884, DOI 10.1152/ajprenal.1994.266.6.F884
   FERNANDES G, 1994, J IMMUNOL, V152, P5979
   FRASER GE, 1994, AM J CLIN NUTR, V59, P1117S, DOI 10.1093/ajcn/59.5.1117S
   GOUSTIN AS, 1986, CANCER RES, V46, P1015
   James W P, 1989, EUR J CLIN NUTR, V43 Suppl 2, P31
   JENDRASCHAK E, 1993, BIOCHEM BIOPH RES CO, V196, P25, DOI 10.1006/bbrc.1993.2211
   KAMINSKI WE, 1993, BLOOD, V81, P1871
   MESSINA MJ, 1994, NUTR CANCER, V21, P113, DOI 10.1080/01635589409514310
   MILTON JS, 1992, STATISTICAL METHODS, V0, P0
   MORDAN LJ, 1989, CANCER RES, V49, P906
   RAINES EW, 1985, METHOD ENZYMOL, V109, P749
   RAINES EW, 1990, HDB EXPT PHARM PEPTI, V0, P0
   Ross J A, 1993, EUR J CANCER PREV, V2, P197, DOI 10.1097/00008469-199305000-00002
   ROSS R, 1989, LANCET, V1, P1179
   STEINMETZ KA, 1991, CANCER CAUSE CONTROL, V2, P325, DOI 10.1007/BF00051672
   STEINMETZ KA, 1991, CANCER CAUSE CONTROL, V2, P427, DOI 10.1007/BF00054304
   TELL GS, 1994, AM J EPIDEMIOL, V139, P979, DOI 10.1093/oxfordjournals.aje.a116947
   THISSEN JP, 1994, ENDOCR REV, V15, P80, DOI 10.1210/er.15.1.80
   ZWILLER J, 1991, ONCOGENE, V6, P219
NR 25
TC 4
Z9 4
U1 0
U2 0
PU AMER ASSOC CANCER RESEARCH
PI PHILADELPHIA
PA 615 CHESTNUT ST, 17TH FLOOR, PHILADELPHIA, PA 19106-4404 USA
SN 1055-9965
EI 1538-7755
J9 CANCER EPIDEM BIOMAR
JI Cancer Epidemiol. Biomarkers Prev.
PD JUL-AUG 15
PY 1995
VL 4
IS 5
BP 485
EP 489
DI 
PG 5
WC Oncology; Public, Environmental & Occupational Health
SC Oncology; Public, Environmental & Occupational Health
GA RJ656
UT WOS:A1995RJ65600008
PM 7549803
DA 2025-02-23
ER

PT J
AU ALMENDINGEN, K
   TRYGG, K
   LARSEN, S
   HOFSTAD, B
   VATN, MH
AF ALMENDINGEN, K
   TRYGG, K
   LARSEN, S
   HOFSTAD, B
   VATN, MH
TI DIETARY FACTORS AND COLORECTAL POLYPS - A CASE-CONTROL STUDY
SO EUROPEAN JOURNAL OF CANCER PREVENTION
LA English
DT Article
DE COLORECTAL CANCER; COLORECTAL POLYPS; DIET; NUTRITION
ID epidemiologic evidence; sigmoid colon; adenomas; cancer; risk; vegetables; fiber; food
AB In case-control study we compared dietary habits among 108 patients with small(less than or equal to 5 mm, n = 26), medium (59 mm, n = 48) or large (greater than or equal to 10 mm, n = 34) colorectal polyps with 35 healthy age- and gender-matched controls. A food record by weighing during 5 consecutive days was performed. The intake of fat was significantly higher among the patients, in contrast to a significantly lower intake of carbohydrate, dietary fibre and iron, compared with controls. The intake of vitamin C and calcium was shown to be lower among the patients, but this was significant only for women. There was a tendency among the patients to consume a lower-antioxidant, fibre and cereal fibre diet, and a calcium-rich and more cholesterol-rich diet with increasing size of polyps. The patients with the smallest polyps tended to consume less starch, Our results are too preliminary to draw conclusions with regard to the influence of nutritional factors on the size and growth of polyps. However, our results on risk factors for the presence of polyps are in agreement with previous studies. Further studies taking into account the size of the polyp are needed to corroborate our findings.
C1 UNIV OSLO, RIKSHOSP, DEPT MED, N-0027 OSLO, NORWAY.
   UNIV OSLO, DIETARY RES SECT, OSLO, NORWAY.
   MEDSTAF, STROMMEN, NORWAY.
   ULLEVAL HOSP, DEPT MED, OSLO, NORWAY.
C3 University of Oslo; National Hospital Norway; University of Oslo; University of Oslo
CR BENITO E, 1993, INT J CANCER, V55, P213, DOI 10.1002/ijc.2910550208
   BINGHAM SA, 1988, AM J CLIN NUTR, V48, P762, DOI 10.1093/ajcn/48.3.762
   BINGHAM SA, 1990, DESIGN CONCEPTS NUTR, V0, P154
   BLOCK G, 1992, NUTR CANCER, V18, P1, DOI 10.1080/01635589209514201
   BOUTRON MC, 1991, EUR J CANCER PREV S, V2, P13
   BRUCE WR, 1987, CANCER RES, V47, P4237
   GIOVANNUCCI E, 1992, JNCI-J NATL CANCER I, V84, P91, DOI 10.1093/jnci/84.2.91
   GREENBERG ER, 1994, NEW ENGL J MED, V331, P141, DOI 10.1056/NEJM199407213310301
   HILL MJ, 1991, EUROPEAN JOURNAL OF CANCER PREVENTION, VOL 1, P0
   HOFF G, 1986, SCAND J GASTROENTERO, V21, P199, DOI 10.3109/00365528609034647
   HOFF G, 1988, SCAND J GASTROENTERO, V23, P1253, DOI 10.3109/00365528809090201
   HOFSTAD B, 1992, SCAND J GASTROENTERO, V27, P59, DOI 10.3109/00365529209011168
   KAMPMAN E, 1994, AM J EPIDEMIOL, V139, P16, DOI 10.1093/oxfordjournals.aje.a116931
   KATO I, 1990, JPN J CANCER RES, V81, P1101, DOI 10.1111/j.1349-7006.1990.tb02520.x
   KONO S, 1993, JPN J CANCER RES, V84, P13, DOI 10.1111/j.1349-7006.1993.tb02777.x
   KUNE GA, 1991, NUTR CANCER, V16, P25, DOI 10.1080/01635589109514137
   LITTLE J, 1993, BRIT J CANCER, V67, P177, DOI 10.1038/bjc.1993.31
   MACOUARTMOULIN G, 1987, INT J CANCER, V40, P179, DOI 10.1002/ijc.2910400209
   NES M, 1992, EUR J CLIN NUTR, V46, P809
   NEUGUT AI, 1993, ANN INTERN MED, V118, P91, DOI 10.7326/0003-4819-118-2-199301150-00002
   SANDLER RS, 1993, JNCI-J NATL CANCER I, V85, P884, DOI 10.1093/jnci/85.11.884
   THORNTON JR, 1987, DIGEST DIS SCI, V32, P1088, DOI 10.1007/BF01300193
   TROCK B, 1990, JNCI-J NATL CANCER I, V82, P650, DOI 10.1093/jnci/82.8.650
NR 23
TC 26
Z9 26
U1 0
U2 4
PU LIPPINCOTT WILLIAMS & WILKINS
PI PHILADELPHIA
PA TWO COMMERCE SQ, 2001 MARKET ST, PHILADELPHIA, PA 19103 USA
SN 0959-8278
EI 1473-5709
J9 EUR J CANCER PREV
JI Eur. J. Cancer Prev.
PD JUN 15
PY 1995
VL 4
IS 3
BP 239
EP 246
DI 10.1097/00008469-199506000-00005
PG 8
WC Oncology
SC Oncology
GA RQ181
UT WOS:A1995RQ18100005
PM 7647692
DA 2025-02-23
ER

PT J
AU NAGENGAST, FM
   GRUBBEN, MJAL
   VANMUNSTER, IP
AF NAGENGAST, FM
   GRUBBEN, MJAL
   VANMUNSTER, IP
TI ROLE OF BILE-ACIDS IN COLORECTAL CARCINOGENESIS
SO EUROPEAN JOURNAL OF CANCER
LA English
DT Article
DE BILE ACIDS AND SALTS; CYTOTOXICITY; CELL PROLIFERATION; COLONIC CARCINOGENESIS; DIETARY FACTORS
ID colonic epithelial proliferation; protein kinase-c; differential susceptibility; cell-proliferation; fecal microflora; deoxycholic-acid; healthy-subjects; rectal cancer; transit-time; stimulation
AB Dietary factors are considered important environmental risk determinants for colorectal cancer development. Epidemiological studies have shown that a high fat (or meat) intake is associated positively and a high starch, fibre (non-starch polysaccharide), vegetable and fruit intake negatively with colorectal cancer incidence. One mechanism by which these effects are possibly exerted is through the metabolism of secondary bile acids. Secondary bile acids are formed after enzymatic deconjugation and dehydroxylation of primary bile acids in the large bowel by anaerobic bacteria. It has been shown that these compounds can have tumour-promoting capacities in animal experiments. In epidemiological studies, colonic cancer risk is related to the faecal bile acid concentration. In serum and bile of patients with colonic adenomas, more deoxycholic acid was detected than in healthy controls. Secondary bile acids are toxic to several cell systems at physiological concentrations. The exact mechanism by which these amphiphilic molecules exert their action is not well understood. It might act through membrane damage, intracellular mitochondrial action or genotoxic effects. So far the evidence that bile acids are involved in colonic carcinogenesis is largely circumstantial. It is, however, well accepted that environmental factors, such as dietary habits influence genetic susceptibility. Bile acids could play a promoting role in this process.
C1 BOSCH MED CTR,DEN BOSCH,NETHERLANDS.
RP NAGENGAST, FM (corresponding author), UNIV NIJMEGEN HOSP,DEPT HEPATOGASTROENTEROL,6500 HB NIJMEGEN,NETHERLANDS.
CR [Anonymous], 1982, LIVER BIOL PATHOBIOL, V0, P0
   BAGHERI SA, 1978, GASTROENTEROLOGY, V74, P188
   BARTHOLD SW, 1980, CANCER RES, V40, P4451
   BAYERDORFFER E, 1995, GUT, V36, P268, DOI 10.1136/gut.36.2.268
   BAYERDORFFER E, 1993, GASTROENTEROLOGY, V104, P145, DOI 10.1016/0016-5085(93)90846-5
   CHOMCHAI C, 1974, DIS COLON RECTUM, V17, P310, DOI 10.1007/BF02586971
   CRAVEN PA, 1987, J CLIN INVEST, V79, P532, DOI 10.1172/JCI112844
   CUMMINGS JH, 1978, J CLIN INVEST, V61, P953, DOI 10.1172/JCI109020
   CUMMINGS JH, 1992, GASTROENTEROLOGY, V103, P1783, DOI 10.1016/0016-5085(92)91435-7
   DERUBERTIS FR, 1984, J CLIN INVEST, V74, P1614, DOI 10.1172/JCI111577
   DESCHNER EE, 1979, DIGESTION, V19, P322, DOI 10.1159/000198379
   DESCHNER EE, 1983, JNCI-J NATL CANCER I, V70, P279
   DESCHNER EE, 1984, J NATL CANCER I, V72, P195, DOI 10.1093/jnci/72.1.195
   DESCHNER EE, 1981, DIGESTION, V21, P290, DOI 10.1159/000198579
   ENSTROM JE, 1975, BRIT J CANCER, V32, P321
   FEARON ER, 1990, CELL, V61, P759, DOI 10.1016/0092-8674(90)90186-I
   HAENSZEL W, 1968, JNCI-J NATL CANCER I, V35, P291
   JAIN M, 1980, INT J CANCER, V26, P757, DOI 10.1002/ijc.2910260609
   KANAGALINGAM K, 1980, CANCER BIOCHEM BIOPH, V4, P159
   KULKARNI MS, 1980, CANCER RES, V40, P2666
   LAPRE JA, 1992, CARCINOGENESIS, V13, P41, DOI 10.1093/carcin/13.1.41
   LATTA RK, 1993, CANCER LETT, V70, P167, DOI 10.1016/0304-3835(93)90227-Z
   MCMICHAEL AJ, 1979, INT J EPIDEMIOL, V8, P295, DOI 10.1093/ije/8.4.295
   MOOREHEAD RJ, 1987, GUT, V28, P1454, DOI 10.1136/gut.28.11.1454
   NAGENGAST FM, 1988, SCAND J GASTROENTERO, V23, P76, DOI 10.3109/00365528809095955
   NAGENGAST FM, 1988, DIGEST DIS SCI, V33, P673, DOI 10.1007/BF01540429
   NARISAWA T, 1974, JNCI-J NATL CANCER I, V53, P1093, DOI 10.1093/jnci/53.4.1093
   NISHIZUKA Y, 1984, NATURE, V308, P693, DOI 10.1038/308693a0
   PHILLIPS RL, 1975, CANCER RES, V35, P3515
   RAFTER JJ, 1986, GUT, V27, P1320, DOI 10.1136/gut.27.11.1320
   REDDY B S, 1983, NUTRITION AND CANCER, V5, P34, DOI 10.1080/01635588309513776
   REDDY BS, 1975, J NUTR, V105, P878, DOI 10.1093/jn/105.7.878
   ROSSER BG, 1995, GASTROENTEROLOGY, V108, P252, DOI 10.1016/0016-5085(95)90032-2
   SALEMANS JMJI, 1993, EUR J CLIN INVEST, V23, P192, DOI 10.1111/j.1365-2362.1993.tb00761.x
   TERPSTRA OT, 1987, GASTROENTEROLOGY, V92, P704, DOI 10.1016/0016-5085(87)90021-7
   TROCK B, 1990, J NATL CANCER I, V8, P650
   VALHOUNY GV, 1984, DIGEST DIS SCI, V29, P439
   VANDERWERE SDJ, 1982, LANCET, V1, P759
   VANDERWERF SDJ, 1983, GUT, V24, P876, DOI 10.1136/gut.24.10.876
   VANDERWERF SDJ, 1981, EUR J CLIN INVEST, V11, P425, DOI 10.1111/j.1365-2362.1981.tb02009.x
   VANMUNSTER IP, 1993, EUR J CLIN INVEST, V23, P773
   VANTASSELL RL, 1982, MUTAT RES, V103, P233, DOI 10.1016/0165-7992(82)90048-3
   WILPART M, 1986, CARCINOGENESIS, V7, P703, DOI 10.1093/carcin/7.5.703
   WYNDER EL, 1967, CANCER-AM CANCER SOC, V20, P1520, DOI 10.1002/1097-0142(196709)20:9<1520::AID-CNCR2820200920>3.0.CO;2-3
NR 44
TC 289
Z9 325
U1 0
U2 21
PU PERGAMON-ELSEVIER SCIENCE LTD
PI OXFORD
PA THE BOULEVARD, LANGFORD LANE, KIDLINGTON, OXFORD, ENGLAND OX5 1GB
SN 0959-8049
EI 
J9 EUR J CANCER
JI Eur. J. Cancer
PD JUL-AUG 15
PY 1995
VL 31A
IS 7-8
BP 1067
EP 1070
DI 10.1016/0959-8049(95)00216-6
PG 4
WC Oncology
SC Oncology
GA RT627
UT WOS:A1995RT62700009
PM 7576993
DA 2025-02-23
ER

PT J
AU HAGUE, A
   ELDER, DJE
   HICKS, DJ
   PARASKEVA, C
AF HAGUE, A
   ELDER, DJE
   HICKS, DJ
   PARASKEVA, C
TI APOPTOSIS IN COLORECTAL TUMOR-CELLS - INDUCTION BY THE SHORT-CHAIN FATTY-ACIDS BUTYRATE, PROPIONATE AND ACETATE AND BY THE BILE-SALT DEOXYCHOLATE
SO INTERNATIONAL JOURNAL OF CANCER
LA English
DT Article
ID large-bowel cancer; sodium-butyrate; dietary fiber; epithelial-cells; colon-cancer; lines; adenoma; death; invitro; differentiation
AB The short chain fatty acids acetate, propionate and butyrate are produced when dietary fibre is fermented by the colonic bacteria. We have previously shown that sodium butyrate induces apoptosis in 3 colorectal tumour cell lines. We have extended our study to 3 adenoma and 4 carcinoma cell lines and investigated whether propionate and acetate also induce apoptosis. All 3 short chain fatty acids induced apoptosis at physiological concentrations, but of the 3, butyrate was the most effective. Since these fatty acids are produced as a result of bacterial fermentation of dietary fibre, this may in part explain the correlation between a high-fibre diet and low colorectal cancer incidence. Sodium butyrate induced apoptosis in all 7 of the cell lines studied; however, 2 of the 4 carcinoma cell lines (PC/JW/FI and S/KS/FI) were more resistant to butyrate-induced apoptosis than the 3 adenoma cell lines, suggesting that at least some carcinomas may evolve mechanisms to protect the cells from the induction of apoptosis. The bile acid deoxycholic acid has previously been reported as a possible tumour promoter in the large intestine and its levels are reduced by dietary fibre. Concentrations of between 10 nM and 0.1 mM had no effect on either the proliferation or apoptosis of colonic tumour cells in vitro. However, a significant induction of apoptosis was obtained at a concentration of 0.5 mM. These results may have significance for the aetiology of colorectal cancer. (C) 1995 Wiley-Liss, Inc.
RP UNIV BRISTOL, SCH MED SCI,DEPT PATHOL & MICROBIOL,CRC, COLORECTAL TUMOR BIOL RES GRP, UNIV WALK, BRISTOL BS8 1TD, AVON, ENGLAND.
CR ARENDS MJ, 1991, INT REV EXP PATHOL, V32, P223
   AUGERON C, 1984, CANCER RES, V44, P3961
   BAKER SJ, 1990, CANCER RES, V50, P7717
   BERRY RD, 1988, CARCINOGENESIS, V9, P447, DOI 10.1093/carcin/9.3.447
   BOFFA LC, 1992, CANCER RES, V52, P5906
   CALABRESSE C, 1993, BIOCHEM BIOPH RES CO, V195, P31, DOI 10.1006/bbrc.1993.2005
   COHEN GM, 1992, BIOCHEM J, V286, P331, DOI 10.1042/bj2860331
   CUMMINGS JH, 1984, SCAND J GASTROENTERO, V19, P89
   CUMMINGS JH, 1987, GUT, V28, P1221, DOI 10.1136/gut.28.10.1221
   DENG G, 1992, CANCER RES, V52, P3378
   FILIPPOVICH I, 1994, BIOCHEM BIOPH RES CO, V198, P257, DOI 10.1006/bbrc.1994.1036
   GAMET L, 1992, INT J CANCER, V52, P286, DOI 10.1002/ijc.2910520222
   GREGORY CD, 1991, NATURE, V349, P612, DOI 10.1038/349612a0
   HAGUE A, 1993, INT J CANCER, V55, P498, DOI 10.1002/ijc.2910550329
   HAGUE A, 1992, INT J ONCOL, V1, P201
   HEERDT BG, 1994, CANCER RES, V54, P3288
   HILL MJ, 1971, LANCET, V1, P95
   HOWE GR, 1992, J NATL CANCER I, V84, P1887, DOI 10.1093/jnci/84.24.1887
   KRUH J, 1982, MOL CELL BIOCHEM, V42, P65
   MCINTYRE A, 1993, GUT, V34, P386, DOI 10.1136/gut.34.3.386
   NARISAWA T, 1974, JNCI-J NATL CANCER I, V53, P1093, DOI 10.1093/jnci/53.4.1093
   OBERHAMMER F, 1993, EMBO J, V12, P3679, DOI 10.1002/j.1460-2075.1993.tb06042.x
   OTAKA M, 1989, BIOCHEM BIOPH RES CO, V158, P202, DOI 10.1016/S0006-291X(89)80198-6
   PARASKEVA C, 1984, INT J CANCER, V34, P49, DOI 10.1002/ijc.2910340109
   PIACENTINI M, 1993, FEBS LETT, V320, P150, DOI 10.1016/0014-5793(93)80081-5
   REDDY BS, 1992, GASTROENTEROLOGY, V102, P1475, DOI 10.1016/0016-5085(92)91704-8
   ROEDIGER WEW, 1982, GASTROENTEROLOGY, V83, P424
   SALVADOR V, 1993, BRIT J NUTR, V70, P189, DOI 10.1079/BJN19930116
   SCHEPPACH W, 1992, GASTROENTEROLOGY, V103, P51, DOI 10.1016/0016-5085(92)91094-K
   SCHEPPACH W, 1994, GUT, V35, PS35, DOI 10.1136/gut.35.1_Suppl.S35
   SMITH CA, 1989, NATURE, V337, P181, DOI 10.1038/337181a0
   WHITEHEAD RH, 1986, GUT, V27, P1457, DOI 10.1136/gut.27.12.1457
   WILLIAMS AC, 1990, CANCER RES, V50, P4724
   WILLIAMS AC, 1992, INT J CANCER, V52, P785, DOI 10.1002/ijc.2910520519
   WYLLIE AH, 1984, J PATHOL, V142, P67, DOI 10.1002/path.1711420112
   WYLLIE AH, 1980, NATURE, V284, P555, DOI 10.1038/284555a0
NR 36
TC 375
Z9 423
U1 0
U2 27
PU WILEY
PI HOBOKEN
PA 111 RIVER ST, HOBOKEN 07030-5774, NJ USA
SN 0020-7136
EI 1097-0215
J9 INT J CANCER
JI Int. J. Cancer
PD JAN 27
PY 1995
VL 60
IS 3
BP 400
EP 406
DI 10.1002/ijc.2910600322
PG 7
WC Oncology
SC Oncology
GA QG235
UT WOS:A1995QG23500021
PM 7829251
DA 2025-02-23
ER

PT J
AU NIJHOFF, WA
   GRUBBEN, MJAL
   NAGENGAST, FM
   JANSEN, JBMJ
   VERHAGEN, H
   VANPOPPEL, G
   PETERS, WHM
AF NIJHOFF, WA
   GRUBBEN, MJAL
   NAGENGAST, FM
   JANSEN, JBMJ
   VERHAGEN, H
   VANPOPPEL, G
   PETERS, WHM
TI EFFECTS OF CONSUMPTION OF BRUSSELS-SPROUTS ON INTESTINAL AND LYMPHOCYTIC GLUTATHIONE S-TRANSFERASES IN HUMANS
SO CARCINOGENESIS
LA English
DT Article
ID xenobiotic-metabolizing enzymes; schizandra-chinensis; rat; cancer; carcinogenesis; anticarcinogens; vegetables; induction; mucosa; liver
AB A high intake-of glucosinolate-containing cruciferous vegetables, such as Brussels sprouts (Brassica oleraceae), has been linked to a decreased cancer risk, but the underlying mechanism is still unclear The aim of this study was to reveal possible modulating effects of consumption of Brussels sprouts on duodenal, rectal and lymphocytic (i) glutathione S-transferase (GST) enzyme activity, (ii) GST isozyme levels and (iii) glutathione (GsH) content. Ten healthy non-smoking volunteers were randomly assigned to two groups in a cross-over design. Five persons started on a glucosinolate-free diet (control period), while the other five consumed 300 g/day cooked Brussels sprouts, at the expense of 300 g glucosinolate-free vegetables (sprouts period). After 7 days the regimen was changed for a further week. At the end of both periods blood samples and duodenal and rectal biopsies were taken. Mean GST activity showed marked differences between duodenal, rectal and lymphocytic cytosols (737 +/- 54, 321 +/- 29 and 154 +/- 14 nmol/min/mg protein respectively), but was uninfluenced by the dietary regimen. Isozyme distribution varied greatly between the tissues. In duodenum GST-alpha, -pi and -mu isozymes were expressed in considerable amounts (8441 +/- 1365, 3002 +/- 223 and 536 +/- 248 ng/mg protein respectively). Rectal biopsies also contained above three GST classes, but here GST-pi was the most pronounced expressed isozyme (2849 +/- 246) followed by GST-mu (495 +/- 242), while GST-alpha was only present in minor quantities (149 +/- 31). In lymphocytes only GST-pi (755 +/- 96) and GST-mu (83 +/- 54) could be detected. As a result of the dietary regimen rectal GST-alpha and -pi levels were slightly increased at the end of the sprouts period, by 30 and 15% respectively. GSH contents were uninfluenced by the dietary regimen. In conclusion, consumption of glucosinolate-containing Brussels sprouts for 1 week results in increased rectal GST-alpha and -pi isozyme levels. We hypothesize that these enhanced detoxification enzyme levels may partly explain the epidemiological association between a high intake of glucosinolates (cruciferous vegetables) and a decreased risk of colorectal cancer.
C1 UNIV HOSP ST RADBOUND, DEPT GASTROENTEROL, NIJMEGEN, NETHERLANDS.
   TNO, NUTR & FOOD RES INST, 3700 AJ ZEIST, NETHERLANDS.
C3 Radboud University Nijmegen; Netherlands Organization Applied Science Research
CR AMES BN, 1983, SCIENCE, V221, P1256, DOI 10.1126/science.6351251
   BOGAARDS JJP, 1994, CARCINOGENESIS, V15, P1073, DOI 10.1093/carcin/15.5.1073
   BOGAARDS JJP, 1990, FOOD CHEM TOXICOL, V28, P81, DOI 10.1016/0278-6915(90)90014-E
   BRADFIELD CA, 1991, ADV EXP MED BIOL, V289, P153
   BRADFIELD CA, 1985, FOOD CHEM TOXICOL, V23, P899, DOI 10.1016/0278-6915(85)90105-X
   BRADFIELD CA, 1984, FOOD CHEM TOXICOL, V22, P977, DOI 10.1016/0278-6915(84)90147-9
   CARR BI, 1985, CANCER-AM CANCER SOC, V55, P218, DOI 10.1002/1097-0142(19850101)55:1+<218::AID-CNCR2820551303>3.0.CO;2-2
   COEBERGH JWW, 1990, CANCER INCIDENCE SUR, V0, P0
   COLES B, 1990, CRIT REV BIOCHEM MOL, V25, P47, DOI 10.3109/10409239009090605
   DAVIS DL, 1989, ENVIRON RES, V50, P322, DOI 10.1016/S0013-9351(89)80013-1
   HABIG WH, 1974, J BIOL CHEM, V249, P7130
   HENDRICH S, 1986, FOOD CHEM TOXICOL, V24, P903, DOI 10.1016/0278-6915(86)90317-0
   HOENSCH HP, 1984, GASTROENTEROLOGY, V86, P1519
   KETTERER B, 1986, ANTIMUTAGENESIS ANTI, V0, P103
   LOWRY OH, 1951, J BIOL CHEM, V193, P265
   MANNERVIK B, 1985, P NATL ACAD SCI USA, V82, P7202, DOI 10.1073/pnas.82.21.7202
   MCDANELL R, 1988, FOOD CHEM TOXICOL, V26, P59, DOI 10.1016/0278-6915(88)90042-7
   MEYER DJ, 1991, BIOCHEM J, V274, P409, DOI 10.1042/bj2740409
   MILLER AB, 1994, EUR J CANCER, V30A, P207, DOI 10.1016/0959-8049(94)90088-4
   MORSE MA, 1993, CARCINOGENESIS, V14, P1737, DOI 10.1093/carcin/14.9.1737
   MULDER TPJ, 1994, CARCINOGENESIS, V15, P2149, DOI 10.1093/carcin/15.10.2149
   NIJHOFF WA, 1993, INT J ONCOL, V3, P1131
   NIJHOFF WA, 1995, CARCINOGENESIS, V16, P955, DOI 10.1093/carcin/16.4.955
   NIJHOFF WA, 1994, CARCINOGENESIS, V15, P1769, DOI 10.1093/carcin/15.9.1769
   NIJHOFF WA, 1992, BIOCHEM PHARMACOL, V44, P596, DOI 10.1016/0006-2952(92)90456-S
   PANTUCK EJ, 1979, CLIN PHARMACOL THER, V25, P88
   PANTUCK EJ, 1984, CLIN PHARMACOL THER, V35, P161, DOI 10.1038/clpt.1984.22
   PETERS WHM, 1993, BRIT J CANCER, V67, P1413, DOI 10.1038/bjc.1993.262
   PETTIGREW AR, 1972, CLIN CHEM, V18, P996
   ROGERS AE, 1993, CARCINOGENESIS, V14, P2205, DOI 10.1093/carcin/14.11.2205
   SALBE AD, 1985, FOOD CHEM TOXICOL, V23, P57, DOI 10.1016/0278-6915(85)90221-2
   STEINMETZ KA, 1991, CANCER CAUSE CONTROL, V2, P325, DOI 10.1007/BF00051672
   STEINMETZ KA, 1991, CANCER CAUSE CONTROL, V2, P427, DOI 10.1007/BF00054304
   SZARKA CE, 1994, CANCER RES, V35, P633
   VANOMMEN B, 1990, BIOCHEM J, V269, P609, DOI 10.1042/bj2690609
   VOS RME, 1990, CHEM-BIOL INTERACT, V75, P241, DOI 10.1016/0009-2797(90)90069-Y
   WATTENBERG LW, 1992, CANCER RES, V52, P0
   WATTENBERG LW, 1985, CANCER RES, V45, P1
   WORTELBOER HM, 1992, FOOD CHEM TOXICOL, V30, P17, DOI 10.1016/0278-6915(92)90132-5
   ZHANG YS, 1994, CANCER RES, V54, P0
NR 40
TC 124
Z9 130
U1 0
U2 3
PU OXFORD UNIV PRESS
PI OXFORD
PA GREAT CLARENDON ST, OXFORD OX2 6DP, ENGLAND
SN 0143-3334
EI 1460-2180
J9 CARCINOGENESIS
JI Carcinogenesis
PD SEP 15
PY 1995
VL 16
IS 9
BP 2125
EP 2128
DI 10.1093/carcin/16.9.2125
PG 4
WC Oncology
SC Oncology
GA RV296
UT WOS:A1995RV29600018
PM 7554064
DA 2025-02-23
ER

PT J
AU SCHATZKIN, A
   KELLOFF, G
AF SCHATZKIN, A
   KELLOFF, G
TI CHEMOPREVENTION AND DIETARY PREVENTION OF COLORECTAL-CANCER
SO EUROPEAN JOURNAL OF CANCER
LA English
DT Article
DE DIETARY PREVENTION; CHEMOPREVENTION
ID randomized trial; vitamin-c; polyps; aspirin; colon
AB Because of the substantial morbidity and mortality associated with colorectal cancer, and the limitations and costs of treating this disease, prevention remains a desirable (if elusive) goal. In this paper, we discuss both chemo- and dietary prevention strategies for colorectal cancer, recognising the overlap and cross-fertilisation between these two approaches. Chemopreventive compounds are drugs and are developed for clinical use like other pharmaceuticals. A formal sequential multi-phase programme for development of chemopreventive agents has been instituted by the National Cancer Institute, U.S.A. This involves both preclinical efficacy and clinical studies. Such studies increasingly employ preneoplastic intermediate markers (such as proliferation measures) as well as neoplastic adenomas as endpoints. Promising chemopreventive agents include calcium, aspirin and other non-steroidal anti-inflammatory drugs, vitamins (such as vitamin E and folate), 2-dimethylfluorornithine (DFMO), oltipraz and ursodeoxycholic acid. Several lines of evidence implicate diet in colorectal carcinogenesis. Key hypotheses in diet and colorectal cancer (which are amenable to prevention, research and action), in addition to those pertaining to the micronutrient chemopreventives, include dietary fat and fibre, food mutagens, red meat, and overall low-fat, high-fibre, high fruit and vegetable dietary patterns and cuisines. Several adenomatous polyp recurrence studies with fibre supplement, macronutrient or dietary pattern interventions have been undertaken internationally. We review early findings from this new generation of studies, and anticipate the future results from these investigations and the ambitious Women's Health initiative in the U.S.A. Results from these studies may convert the promise of colorectal cancer prevention into reality.
C1 NCI, DIV CANC PREVENT & CONTROL, CHEMOPREVENT BRANCH, BETHESDA, MD 20892 USA.
C3 National Institutes of Health (NIH) - USA; NIH National Cancer Institute (NCI)
RP NCI, DIV CANC PREVENT & CONTROL, CANC PREVENT STUDIES BRANCH, BETHESDA, MD 20892 USA.
CR BOND JH, 1993, ANN INTERN MED, V119, P836, DOI 10.7326/0003-4819-119-8-199310150-00010
   CARTY TJ, 1993, AGENTS ACTIONS, V39, P157, DOI 10.1007/BF01998969
   DECOSSE JJ, 1989, JNCI-J NATL CANCER I, V81, P1290, DOI 10.1093/jnci/81.17.1290
   FEARON ER, 1990, CELL, V61, P759, DOI 10.1016/0092-8674(90)90186-I
   GANN PH, 1993, JNCI-J NATL CANCER I, V85, P1220, DOI 10.1093/jnci/85.15.1220
   GIOVANNUCCI E, 1992, JNCI-J NATL CANCER I, V84, P91, DOI 10.1093/jnci/84.2.91
   GIOVANNUCCI E, 1994, CANCER RES, V54, P2390
   GLYNN SA, 1994, NUTR CANCER, V22, P101, DOI 10.1080/01635589409514336
   GREENBERG ER, 1994, NEW ENGL J MED, V331, P141, DOI 10.1056/NEJM199407213310301
   HEATH CW, 1994, CANCER-AM CANCER SOC, V74, P2885, DOI 10.1002/1097-0142(19941115)74:10<2885::AID-CNCR2820741023>3.0.CO;2-P
   HIGGINSON J, 1992, HUMAN CANCER EPIDEMI, V0, P0
   KELLOFF GJ, 1995, CANCER EPIDEM BIOMAR, V4, P1
   KELLOFF GJ, 1994, J CELL BIOCHEM, V0, P1
   KNIGHT AI, 1993, CANCER EPIDEM BIOMAR, V2, P159
   Lipkin M, 1991, CALCIUM VITAMIN D PR, V0, P0
   MACLENNAN R, 1995, P DIGESTIVE DISEASES, V0, PA22
   MANDEL JS, 1993, NEW ENGL J MED, V328, P1365, DOI 10.1056/NEJM199305133281901
   MARNETT LJ, 1992, CANCER RES, V52, P5575
   MCKEOWNEYSSEN G, 1988, CANCER RES, V48, P4701
   MCKEOWNEYSSEN GE, 1994, J CLIN EPIDEMIOL, V47, P525, DOI 10.1016/0895-4356(94)90299-2
   MILLER BA, 1993, NIH932789 PUBL, V0, P0
   OSHAUGHNESSY JA, 1991, J CLIN ONCOL, V9, P2225, DOI 10.1200/JCO.1991.9.12.2225
   PARASKEVA C, 1990, ANTICANCER RES, V10, P1189
   POTTER JD, 1993, EPIDEMIOL REV, V15, P499, DOI 10.1093/oxfordjournals.epirev.a036132
   SCHATZKIN A, 1990, CANCER PREVENTION, V1, P84
   SCHATZKIN A, 1993, COLORECTAL CANCER, V0, P3
   WADDELL WR, 1989, AM J SURG, V157, P175, DOI 10.1016/0002-9610(89)90442-X
   WARGOVICH MJ, 1994, J CELL BIOCH SG, V16, P51
   WEISBURGER JH, 1993, CANCER RES, V53, P2422
   WILLETT WC, 1994, SCIENCE, V264, P532, DOI 10.1126/science.8160011
NR 31
TC 23
Z9 27
U1 0
U2 6
PU ELSEVIER SCI LTD
PI OXFORD
PA THE BOULEVARD, LANGFORD LANE, KIDLINGTON, OXFORD OX5 1GB, OXON, ENGLAND
SN 0959-8049
EI 1879-0852
J9 EUR J CANCER
JI Eur. J. Cancer
PD JUL-AUG 15
PY 1995
VL 31A
IS 7-8
BP 1198
EP 1204
DI 10.1016/0959-8049(95)00138-9
PG 7
WC Oncology
SC Oncology
GA RT627
UT WOS:A1995RT62700037
PM 7577021
DA 2025-02-23
ER

PT J
AU ZHU, ZR
   PARVIAINEN, M
   MANNISTO, S
   PIETINEN, P
   ESKELINEN, M
   SYRJANEN, K
   UUSITUPA, M
AF ZHU, ZR
   PARVIAINEN, M
   MANNISTO, S
   PIETINEN, P
   ESKELINEN, M
   SYRJANEN, K
   UUSITUPA, M
TI VITAMIN-A CONCENTRATION IN BREAST ADIPOSE-TISSUE OF BREAST-CANCER PATIENTS
SO ANTICANCER RESEARCH
LA English
DT Article
DE VITAMIN-A; ADIPOSE TISSUE; BREAST CANCER
ID food frequency questionnaire; beta-carotene; plasma retinol; future risk; tocopherol
AB Vitamin A concentration in breast adipose tissue as a risk factor for breast cancer was studied by assessing the vitamin A concentration in breast adipose tissue of women with benign breast disease (n = 45) and of those with breast cancer (n = 36). No significant differences in vitamin A concentration between the two groups were found either in premenopausal or postmenopausal subjects. The same was hue with the dietary intake of vitamin A in these two groups of women. The vitamin A concentration in breast adipose tissue had a significant correlation with the dietary intake in breast cancer cases only (r = 0.42, p < 0.01). The present results support the previous suggestion that vitamin A is unlikely to be related to the risk of breast cancer.
C1 UNIV KUOPIO,DEPT CLIN NUTR,SF-70211 KUOPIO,FINLAND.
   UNIV KUOPIO,DEPT PATHOL,SF-70211 KUOPIO,FINLAND.
   UNIV KUOPIO,DEPT SURG,SF-70210 KUOPIO,FINLAND.
   UNIV KUOPIO,DEPT CLIN CHEM,SF-70211 KUOPIO,FINLAND.
C3 University of Eastern Finland; University of Eastern Finland; University of Eastern Finland; University of Eastern Finland
CR BASU TK, 1989, J AM COLL NUTR, V8, P524
   DAGADU JM, 1967, BRIT J NUTR, V21, P453, DOI 10.1079/BJN19670046
   EPSTEIN JH, 1983, PHOTOCHEM PHOTOBIOL, V25, P211
   GARLAND M, 1993, J AM COLL NUTR, V12, P400, DOI 10.1080/07315724.1993.10718329
   Hennekens CH, 1987, EPIDEMIOLOGY MED, V0, PP132, DOI 10.1080/14622200110050420
   HILL DL, 1982, ANTICANCER RES, V2, P111
   INGRAM DM, 1991, BRIT J CANCER, V64, P187, DOI 10.1038/bjc.1991.268
   La Vecchia C, 1987, NUTR CANCER, V10, P205
   LONDON SJ, 1926, CANCER CAUSE CONTROL, V3, P503
   MARTINMORENO JM, 1993, INT J EPIDEMIOL, V22, P512, DOI 10.1093/ije/22.3.512
   MARUBINI E, 1988, CANCER-AM CANCER SOC, V61, P173, DOI 10.1002/1097-0142(19880101)61:1<173::AID-CNCR2820610129>3.0.CO;2-P
   Moon RC, 1984, RETINOIDS, V0, P327
   PARKER RS, 1988, AM J CLIN NUTR, V47, P33, DOI 10.1093/ajcn/47.1.33
   PIKKARAINEN SA, 1992, J CHROMATOGR-BIOMED, V577, P163, DOI 10.1016/0378-4347(92)80613-U
   RAUTALAHTI M, 1990, ANN NUTR METAB, V34, P37, DOI 10.1159/000177568
   ROHAN TE, 1993, CANCER CAUSE CONTROL, V49, P29
   WALD NJ, 1984, BRIT J CANCER, V49, P321, DOI 10.1038/bjc.1984.50
   WALD NJ, 1988, BRIT J CANCER, V57, P235, DOI 10.1038/bjc.1988.49
   WILLETT W, 1991, NUTRITIONAL EPIDEMIO, V0, P0
   WILLETT WC, 1985, AM J EPIDEMIOL, V122, P51, DOI 10.1093/oxfordjournals.aje.a114086
   ZIEGLER RG, 1991, AM J CLIN NUTR, V53, PS251, DOI 10.1093/ajcn/53.1.251S
NR 22
TC 6
Z9 6
U1 0
U2 1
PU INT INST ANTICANCER RESEARCH
PI ATHENS
PA EDITORIAL OFFICE 1ST KM KAPANDNTIOU-KALAMOU RD KAPANDRITI, POB 22, ATHENS 19014, GREECE
SN 0250-7005
EI 
J9 ANTICANCER RES
JI Anticancer Res.
PD JUL-AUG 15
PY 1995
VL 15
IS 4
BP 1593
EP 1596
DI 
PG 4
WC Oncology
SC Oncology
GA RT070
UT WOS:A1995RT07000075
PM 7654053
DA 2025-02-23
ER

PT J
AU COHEN, SM
   GARLAND, EM
   CANO, M
   STJOHN, MK
   KHACHAB, M
   WEHNER, JM
   ARNOLD, LL
AF COHEN, SM
   GARLAND, EM
   CANO, M
   STJOHN, MK
   KHACHAB, M
   WEHNER, JM
   ARNOLD, LL
TI EFFECTS OF SODIUM ASCORBATE, SODIUM SACCHARIN AND AMMONIUM-CHLORIDE ON THE MALE-RAT URINARY-BLADDER
SO CARCINOGENESIS
LA English
DT Article
ID tumor promoting activity; nutritional-status; dose-response; young-rat; diet; exposure; inutero; calcium; protein; serum
AB Sodium saccharin administered at high doses to male rats beginning after 5 weeks of age produces mild urothelial hyperplasia but does not result in a significant increase in incidence of bladder cancer unless it is administered after an initiating agent. However, if it is administered in a two-generation bioassay, a significant incidence of bladder tumors is produced, The hyperplastic and tumorigenic effects are inhibited by co-administration with high doses of NH4Cl. The present experiment was designed to evaluate the effects of another sodium salt, sodium ascorbate, administered through the neonatal time period, Sodium saccharin administered as 5% of the diet produced urothelial hyperplasia and increased labeling index, and this was inhibited by co-administration with 1.23% NH4Cl. Four doses of sodium ascorbate were evaluated, The lowest dose, 0.91%, was without effect on the urinary tract, A slight effect (not statistically significant) was observed at a dose of 2.73%, and a significant proliferative response was detected at 4.56 and 6.84%. Recent studies suggest that a calcium phosphate-containing amorphous precipitate forms in the urine of rats fed high doses of sodium saccharin, producing cytotoxicity of the urothelium and consequent regenerative hyperplasia, This precipitate was observed in the present experiment in the rats administered the high dose of sodium saccharin or the higher doses of sodium ascorbate, Formation of this precipitate and induction of urothelial proliferation were inhibited by co-administration of NH4Cl, but somewhat higher doses of ammonium chloride were required for doses of sodium ascorbate compared to sodium saccharin, These results demonstrate that sodium ascorbate administered through the neonatal time period of the male rat produces urothelial hyperplasia in a dose responsive manner, with a no-effect level of 0.91% of the diet, The formation of the calcium phosphate-containing amorphous precipitate and urothelial proliferation were inhibited by co-administration with NH4Cl.
C1 UNIV NEBRASKA,MED CTR,EPPLEY INST RES CANC,OMAHA,NE 68198.
C3 University of Nebraska System; University of Nebraska Medical Center
RP COHEN, SM (corresponding author), UNIV NEBRASKA,MED CTR,DEPT PATHOL & MICROBIOL,600 S 42ND ST,OMAHA,NE 68198, USA.
FU NCI NIH HHS [CA32513, CA36727] Funding Source: Medline
CR ABELE JE, 1963, AM J MED ELECTRON, V2, P32
   ANDERSON RL, 1988, FOOD CHEM TOXICOL, V26, P637, DOI 10.1016/0278-6915(88)90235-9
   [Anonymous], 1989, SAS STAT USERS GUIDE, V2, P0
   ARNOLD DL, 1982, TOXICOL APPL PHARM, V52, P113
   BRADFORD MM, 1976, ANAL BIOCHEM, V72, P248, DOI 10.1016/0003-2697(76)90527-3
   CANO M, 1986, SCANNING ELECTRON MI, V4, P1357
   COHEN SM, 1988, SCANNING MICROSCOPY, V2, P2091
   COHEN SM, 1991, CARCINOGENESIS, V12, P1551, DOI 10.1093/carcin/12.9.1551
   COHEN SM, 1995, CARCINOGENESIS, V16, P343, DOI 10.1093/carcin/16.2.343
   COHEN SM, 1991, CANCER RES, V51, P1766
   COHEN SM, 1995, SCANNING MICROSCOPY, V9, P137
   COHEN SM, 1993, P AM ASSOC CANC RES, V13, P174
   COHEN SM, 1993, SCANNING MICROSCOPY, V4, P135
   ELLWEIN LB, 1990, CRIT REV TOXICOL, V20, P311, DOI 10.3109/10408449009089867
   ELLWEIN LB, 1988, RISK ANAL, V8, P215, DOI 10.1111/j.1539-6924.1988.tb01174.x
   FISHER MJ, 1989, FOOD CHEM TOXICOL, V27, P1, DOI 10.1016/0278-6915(89)90085-9
   Fiske CH, 1925, J BIOL CHEM, V66, P375
   FUKUSHIMA S, 1986, CANCER RES, V46, P1623
   FUKUSHIMA S, 1990, VITAMIN C SCURVY PRO, V0, P212
   GARLAND EM, 1991, FOOD CHEM TOXICOL, V29, P657, DOI 10.1016/0278-6915(91)90123-O
   GARLAND EM, 1989, CANCER RES, V49, P3789
   GARLAND EM, 1991, FOOD CHEM TOXICOL, V29, P669, DOI 10.1016/0278-6915(91)90124-P
   INGMAN F, 1966, MICROCHEM J, V10, P545, DOI 10.1016/0026-265X(66)90239-6
   MARTIN RA, 1984, J AM COLL TOXICOL, V3, P1
   MASUI T, 1990, FOOD CHEM TOXICOL, V28, P497, DOI 10.1016/0278-6915(90)90120-C
   MAUCK JC, 1986, CLIN CHEM, V32, P1197
   MOOREHEAD WR, 1974, CLIN CHEM, V20, P1458
   OKAMURA T, 1991, CANCER RES, V51, P1778
   SCHOENIG GP, 1985, FOOD CHEM TOXICOL, V23, P475, DOI 10.1016/0278-6915(85)90142-5
   TIBBELS TS, 1988, J CHROMATOGR, V441, P448, DOI 10.1016/S0021-9673(01)83893-0
   TIETZ NW, 1986, TXB CLIN CHEM, V0, P1179
   VISEK WJ, 1984, J DAIRY SCI, V67, P481, DOI 10.3168/jds.S0022-0302(84)81331-4
   VISEK WJ, 1978, J NUTR, V108, P1281
   WEST RW, 1981, TOXICOL LETT, V7, P409, DOI 10.1016/0378-4274(81)90086-2
NR 34
TC 37
Z9 37
U1 0
U2 3
PU OXFORD UNIV PRESS UNITED KINGDOM
PI OXFORD
PA WALTON ST JOURNALS DEPT, OXFORD, ENGLAND OX2 6DP
SN 0143-3334
EI 
J9 CARCINOGENESIS
JI Carcinogenesis
PD NOV 15
PY 1995
VL 16
IS 11
BP 2743
EP 2750
DI 10.1093/carcin/16.11.2743
PG 8
WC Oncology
SC Oncology
GA TG194
UT WOS:A1995TG19400021
PM 7586194
DA 2025-02-23
ER

PT J
AU JI, BT
   CHOW, WH
   GRIDLEY, G
   MCLAUGHLIN, JK
   DAI, Q
   WACHOLDER, S
   HATCH, MC
   GAO, YT
   FRAUMENI, JF
AF JI, BT
   CHOW, WH
   GRIDLEY, G
   MCLAUGHLIN, JK
   DAI, Q
   WACHOLDER, S
   HATCH, MC
   GAO, YT
   FRAUMENI, JF
TI DIETARY FACTORS AND THE RISK OF PANCREATIC-CANCER - A CASE-CONTROL STUDY IN SHANGHAI, CHINA
SO CANCER EPIDEMIOLOGY BIOMARKERS & PREVENTION
LA English
DT Article
ID past medical history; nutritional factors; exocrine pancreas; trypsin-inhibitor; nutrient intake; mortality; hamsters; alcohol; foods
AB In Shanghai, China, age-adjusted incidence rates for pancreatic cancer have increased steadily, beginning in the early 1970s. To examine the effects of diet on this cancer, a population-based case-control study was conducted. Cases (n = 451) were permanent residents of Shanghai, 30-74 years of age, newly diagnosed with pancreatic cancer between October 1, 1990 and June 30, 1993. Deceased cases (19%) were excluded from the study. Controls (n = 1552) were selected among Shanghai residents, frequency matched to cases by gender and age. Information on usual adult dietary intake was obtained by trained interviewers in person, using a food frequency questionnaire. Dietary associations were measured by odds ratios and 95% confidence intervals. Risks of pancreatic cancer were inversely associated with consumption of vegetables (P for trend among men = 0.03; among women = 0.15) and fruits (P among men 0.02; among women = 0.08). Reductions in risk were related also to intake of dietary fiber and micronutrients abundant in plant sources, such as vitamins C and E and carotene. There was also an inverse association with egg consumption (P for trend among men = 0.08; among women = 0.001). No consistent positive associations were observed with intake of other food groups, including preserved animal foods, fresh red meat, organ meat, poultry, and staple foods. On the other hand, risks increased with frequency of consumption of preserved vegetables and foods that were deep fried, grilled, cured, or smoked, providing clues to the possible role of nitrosamines, polycyclic aromatic hydrocarbons, and heterocyclic aromatic amines. The inverse associations observed with intake of dietary fat and protein in our study were unexpected, although these findings were based on consumptions well below the average intake in Western countries, where most previous studies on pancreatic cancer were conducted. Our results suggest that dietary variations have contributed little to the rising trends of pancreatic cancer in Shanghai. However, given the improving food availability and changing dietary patterns in China, further study of dietary and nutritional risk factors for pancreatic cancer appears warranted.
C1 COLUMBIA UNIV,SCH PUBL HLTH,DIV EPIDEMIOL,NEW YORK,NY 10032.
   SHANGHAI CANC INST,DEPT EPIDEMIOL,SHANGHAI,PEOPLES R CHINA.
   NCI,DIV CANC EPIDEMIOL & GENET,BETHESDA,MD 20892.
C3 Columbia University; Shanghai Jiao Tong University; National Institutes of Health (NIH) - USA; NIH National Cancer Institute (NCI); NIH National Cancer Institute- Division of Cancer Epidemiology & Genetics
FU NCI NIH HHS [N01-CP-05626] Funding Source: Medline
CR ANDERSON KE, 1995, CANCER EPIDEMIOLOGY, V0, P0
   Anderson R, 1990, WORLD REV NUTR DIET, V62, P27
   ARMSTRONG B, 1975, INT J CANCER, V15, P617, DOI 10.1002/ijc.2910150411
   BAGHURST PA, 1991, AM J EPIDEMIOL, V134, P167, DOI 10.1093/oxfordjournals.aje.a116069
   BLOCK G, 1991, AM J CLIN NUTR, V53, PS270, DOI 10.1093/ajcn/53.1.270S
   DALY JM, 1992, CARCINOGENESIS, V13, P1519, DOI 10.1093/carcin/13.9.1519
   DEMESQUITA HBB, 1991, INT J CANCER, V48, P540, DOI 10.1002/ijc.2910480411
   DURBEC JP, 1983, BRIT J CANCER, V47, P463, DOI 10.1038/bjc.1983.75
   FALK RT, 1988, AM J EPIDEMIOL, V128, P324, DOI 10.1093/oxfordjournals.aje.a114972
   FARROW DC, 1990, AM J EPIDEMIOL, V132, P423, DOI 10.1093/oxfordjournals.aje.a115677
   FURUKAWA F, 1992, CARCINOGENESIS, V13, P2133, DOI 10.1093/carcin/13.11.2133
   GAO J, 1991, IARC SCI PUBL, V105, P219
   GAO YT, 1994, INT J CANCER, V58, P192, DOI 10.1002/ijc.2910580208
   GHADIRIAN P, 1991, INT J CANCER, V47, P1, DOI 10.1002/ijc.2910470102
   GHADIRIAN P, 1991, CANCER DETECT PREV, V15, P357
   GOLD EB, 1985, CANCER-AM CANCER SOC, V55, P460, DOI 10.1002/1097-0142(19850115)55:2<460::AID-CNCR2820550229>3.0.CO;2-V
   HIRAYAMA T, 1981, BANBURY REPORT, V7, P409
   HOWE GR, 1990, INT J CANCER, V45, P604, DOI 10.1002/ijc.2910450405
   HOWE GR, 1992, INT J CANCER, V51, P365, DOI 10.1002/ijc.2910510306
   JI BT, 1995, CANCER CAUSE CONTROL, V6, P369, DOI 10.1007/BF00051413
   JIN F, 1993, INT J CANCER, V53, P764, DOI 10.1002/ijc.2910530510
   JOOSSENS JV, 1990, LIPIDS HLTH, V0, P93
   KALAPOTHAKI V, 1993, CANCER CAUSE CONTROL, V4, P383, DOI 10.1007/BF00051342
   KIPNIS V, 1993, AM J EPIDEMIOL, V137, P1376, DOI 10.1093/oxfordjournals.aje.a116647
   KNIZE MG, 1994, FOOD CHEM TOXICOL, V32, P595, DOI 10.1016/0278-6915(94)90002-7
   LAVECCHIA C, 1990, ONCOLOGY-BASEL, V47, P463
   LIENER IE, 1988, GASTROENTEROLOGY, V94, P419, DOI 10.1016/0016-5085(88)90431-3
   LONGNECKER DS, 1986, FRONTIERS GASTROINTE, V12, P78
   MACK TM, 1986, JNCI-J NATL CANCER I, V76, P49
   MESSINA M, 1991, JNCI-J NATL CANCER I, V83, P541, DOI 10.1093/jnci/83.8.541
   MILLS PK, 1988, CANCER-AM CANCER SOC, V61, P2578, DOI 10.1002/1097-0142(19880615)61:12<2578::AID-CNCR2820611232>3.0.CO;2-0
   MIZUNO S, 1992, JPN J CLIN ONCOL, V22, P286
   NORELL SE, 1986, AM J EPIDEMIOL, V124, P894, DOI 10.1093/oxfordjournals.aje.a114479
   OLSEN GW, 1989, AM J PUBLIC HEALTH, V79, P1016, DOI 10.2105/AJPH.79.8.1016
   OLSEN GW, 1991, CANCER CAUSE CONTROL, V2, P291, DOI 10.1007/BF00051668
   ONEILL IK, 1991, IARC SCI PUBL, V105, P0
   OVERVIK E, 1990, MUTAGENESIS, V5, P437, DOI 10.1093/mutage/5.5.437
   RAYMOND L, 1987, GASTROEN CLIN BIOL, V11, P488
   SHIBATA A, 1994, INT J CANCER, V58, P46, DOI 10.1002/ijc.2910580109
   Siddiqi M A, 1991, IARC SCI PUBL, V0, P210
   SMITH CJ, 1993, SOC SCI MED, V37, P761, DOI 10.1016/0277-9536(93)90370-J
   Steineck G, 1993, EUR J CANCER PREV, V2, P293, DOI 10.1097/00008469-199307000-00002
   STEINMETZ KA, 1991, CANCER CAUSE CONTROL, V2, P427, DOI 10.1007/BF00054304
   WEISBURGER JH, 1993, CANCER RES, V53, P2422
   WOUTERSEN RA, 1988, CANCER LETT, V41, P179, DOI 10.1016/0304-3835(88)90114-0
   WYNDER EL, 1975, CANCER RES, V35, P2228
   ZATONSKI W, 1991, INT J CANCER, V48, P390, DOI 10.1002/ijc.2910480314
   Zheng W, 1993, CANCER CAUSE CONTROL, V4, P477
   1993, 1900, P12, V0, P0
NR 51
TC 114
Z9 121
U1 0
U2 7
PU AMER ASSOC CANCER RESEARCH
PI PHILADELPHIA
PA PUBLIC LEDGER BLDG, SUITE 816, 150 S. INDEPENDENCE MALL W., PHILADELPHIA, PA 19106
SN 1055-9965
EI 
J9 CANCER EPIDEM BIOMAR
JI Cancer Epidemiol. Biomarkers Prev.
PD DEC 15
PY 1995
VL 4
IS 8
BP 885
EP 893
DI 
PG 9
WC Oncology; Public, Environmental & Occupational Health
SC Oncology; Public, Environmental & Occupational Health
GA TJ523
UT WOS:A1995TJ52300014
PM 8634662
DA 2025-02-23
ER

PT J
AU ETKIND, PR
   QIU, L
   LUMB, K
AF ETKIND, PR
   QIU, L
   LUMB, K
TI DIETARY-FAT - GENE-EXPRESSION AND MAMMARY TUMORIGENESIS
SO NUTRITION AND CANCER-AN INTERNATIONAL JOURNAL
LA English
DT Article
ID tumor virus; breast-cancer; transgenic mice; c3hf mouse; risk; dna; carcinogenesis; rat; gr; epidemiology
AB Although discovered as an exogenous agent of mammary carcinoma, the mouse mammary tumor virus (MMTV) is also transmitted vertically as endogenous proviral DNA present in the germ line of all inbred mice. In the C3Hf mouse, which receives no exogenous virus, the initial event of mammary tumorigenesis is the transcription of the endogenous MMTV proviral DNA present at the Mtv-1 locus. Transcription occurs as a result of the hormonal effects of pregnancy, and Mtv-1 specific transcripts are seen in second-parity lactating mammary glands of these mice. AS a means of studying the effects of diet on mammary carcinoma at the molecular/genetic level, we have studied the transcription of the Mtv-1 locus in C3Hf mice on a high-fat diet containing 46% fat in calories or a low-fat diet containing 10% fat in calories. We have detected an accelerated transcription of the Mtv-1 locus (first- vs. second-parity lactating mammary glands) in >50% of the C3Hf mice on the high-fat diet. In addition, mice on the high-fat diet developed mammary tumors earlier (11 vs. 17.8 mos) and after fewer litters (2.1 vs. 4.2). Our results indicate that fat in the diet can affect gene expression related to mammary carcinoma.
C1 MONTEFIORE MED CTR, DEPT MED, BRONX, NY 10467 USA.
   ALBERT EINSTEIN COLL MED, BRONX, NY 10467 USA.
C3 Montefiore Medical Center; Albert Einstein College of Medicine; Yeshiva University; Montefiore Medical Center; Albert Einstein College of Medicine
RP MONTEFIORE MED CTR, DEPT ONCOL, 111 E 210TH ST, BRONX, NY 10467 USA.
FU PHS HHS [13330] Funding Source: Medline
CR Andervont HB, 1940, JNCI-J NATL CANCER I, V1, P147
   [Anonymous], 1980, J NUTR, V110, P1726, DOI 10.1093/jn/107.7.1340, 10.1093/JN/107.7.1340, 10.1093/jn/110.8.1726
   AYLSWORTH CF, 1984, JNCI-J NATL CANCER I, V72, P637
   Bittner JJ, 1936, SCIENCE, V84, P162, DOI 10.1126/science.84.2172.162
   BUELL P, 1973, J NATL CANCER I, V51, P1479, DOI 10.1093/jnci/51.5.1479
   CARROLL K, 1979, CANCER RES, V30, P2260
   CARROLL KK, 1971, LIPIDS, V6, P415, DOI 10.1007/BF02531379
   CARROLL KK, 1979, LIPIDS, V14, P155, DOI 10.1007/BF02533866
   CHAN PC, 1983, CANCER LETT, V18, P245, DOI 10.1016/0304-3835(83)90232-X
   CHAN PC, 1975, P SOC EXP BIOL MED, V149, P133, DOI 10.3181/00379727-149-38758
   CHAN PC, 1975, CANCER RES, V35, P3384
   CHIRGWIN JM, 1979, BIOCHEMISTRY-US, V18, P5294, DOI 10.1021/bi00591a005
   COHEN JC, 1980, J VIROL, V35, P298, DOI 10.1128/JVI.35.2.298-305.1980
   COHEN JC, 1979, NATURE, V278, P418, DOI 10.1038/278418a0
   COHEN LA, 1986, ANTICANCER RES, V6, P215
   COHEN LA, 1986, JNCI-J NATL CANCER I, V77, P43
   DENHARDT DT, 1966, BIOCHEM BIOPH RES CO, V23, P641, DOI 10.1016/0006-291X(66)90447-5
   DEWILLE JW, 1993, CANCER LETT, V69, P59, DOI 10.1016/0304-3835(93)90033-6
   ETKIND PR, 1983, J VIROL, V45, P114, DOI 10.1128/JVI.45.1.114-123.1983
   ETKIND PR, 1989, J VIROL, V63, P4972, DOI 10.1128/JVI.63.11.4972-4975.1989
   FRANKLIN GC, 1988, J VIROL, V62, P1203, DOI 10.1128/JVI.62.4.1203-1210.1988
   GRAY GE, 1979, BRIT J CANCER, V39, P1, DOI 10.1038/bjc.1979.1
   GRIDLEY DS, 1983, CANCER LETT, V19, P133, DOI 10.1016/0304-3835(83)90147-7
   HIRAYAMA T, 1978, PREV MED, V7, P173, DOI 10.1016/0091-7435(78)90244-X
   HOPKINS GJ, 1978, JNCI-J NATL CANCER I, V60, P849, DOI 10.1093/jnci/60.4.849
   HOWE GR, 1991, J NATL CANCER I, V83, P336, DOI 10.1093/jnci/83.5.336
   KARMALI RA, 1989, ANTICANCER RES, V9, P1169
   MARRACK P, 1991, NATURE, V349, P524, DOI 10.1038/349524a0
   MICHALIDES R, 1981, CELL, V23, P165, DOI 10.1016/0092-8674(81)90281-6
   Moore D H, 1979, ADV CANCER RES, V29, P347, DOI 10.1016/S0065-230X(08)60850-7
   Nandni S, 1973, ADV CANCER RES, V17, P353
   NEWBERNE PM, 1978, ANIM RES NEWS, V21, P0
   NOMURA A, 1978, AM J CLIN NUTR, V31, P2020, DOI 10.1093/ajcn/31.11.2020
   ONO M, 1986, J VIROL, V60, P589, DOI 10.1128/JVI.60.2.589-598.1986
   PENNYCUIK PR, 1979, AUST J BIOL SCI, V32, P309
   PONTA H, 1985, J GEN VIROL, V66, P931, DOI 10.1099/0022-1317-66-5-931
   PRENTICE RL, 1990, CANCER CAUSE CONTROL, V1, P81, DOI 10.1007/BF00053187
   RAO GA, 1976, J NATL CANCER I, V56, P431, DOI 10.1093/jnci/56.2.431
   RIGBY PWJ, 1977, J MOL BIOL, V113, P237, DOI 10.1016/0022-2836(77)90052-3
   ROSS SR, 1990, MOL CELL BIOL, V10, P5822, DOI 10.1128/MCB.10.11.5822
   SILVERMAN J, 1989, CANCER RES, V49, P3857
   Tannenbaum A, 1942, CANCER RES, V12, P468
   TANNENBAUM A, 1953, ADV CANCER RES, V1, P451, DOI 10.1016/S0065-230X(08)60009-3
   THOMAS PS, 1980, P NATL ACAD SCI-BIOL, V77, P5201, DOI 10.1073/pnas.77.9.5201
   VANDENBRANDT PA, 1993, CANCER RES, V53, P75
   VANNIE R, 1975, INT J CANCER, V16, P922, DOI 10.1002/ijc.2910160606
   VANNIE R, 1977, INT J CANCER, V19, P383, DOI 10.1002/ijc.2910190316
   WAXLER SH, 1979, P SOC EXP BIOL MED, V162, P365, DOI 10.3181/00379727-162-40683
   WELSCH CW, 1986, DIETARY FAT CANCER, V0, P623
   WILLETT WC, 1992, JAMA-J AM MED ASSOC, V268, P2037, DOI 10.1001/jama.268.15.2037
   WYNDER EL, 1977, PREV MED, V6, P567, DOI 10.1016/0091-7435(77)90042-1
NR 51
TC 6
Z9 6
U1 0
U2 0
PU ROUTLEDGE JOURNALS, TAYLOR & FRANCIS LTD
PI ABINGDON
PA 2-4 PARK SQUARE, MILTON PARK, ABINGDON OX14 4RN, OXON, ENGLAND
SN 0163-5581
EI 1532-7914
J9 NUTR CANCER
JI Nutr. Cancer
PD JUN 15
PY 1995
VL 24
IS 1
BP 13
EP 21
DI 10.1080/01635589509514389
PG 9
WC Oncology; Nutrition & Dietetics
SC Oncology; Nutrition & Dietetics
GA RH693
UT WOS:A1995RH69300002
PM 7491294
DA 2025-02-23
ER

PT J
AU GOODWIN, PJ
   DEBOER, G
   CLARK, RM
   CATTON, P
   REDWOOD, S
   HOOD, N
   BOYD, NF
AF GOODWIN, PJ
   DEBOER, G
   CLARK, RM
   CATTON, P
   REDWOOD, S
   HOOD, N
   BOYD, NF
TI CYCLICAL MASTOPATHY AND PREMENOPAUSAL BREAST-CANCER RISK - RESULTS OF A CASE-CONTROL STUDY
SO BREAST CANCER RESEARCH AND TREATMENT
LA English
DT Article
DE CYCLICAL MASTOPATHY; BREAST CANCER; RISK; PREMENOPAUSAL; CASE-CONTROL STUDY
ID cigarette-smoking; mastalgia; symptoms; women; diet
AB Cyclical mastopathy (CM) is a common clinical syndrome of premenstrual breast swelling and tenderness. Its symptoms are relieved by reduction in dietary fat intake and, because fat intake may be associated with breast cancer risk, it was hypothesized that CM may also be related to breast cancer risk. This case-control study included 192 premenopausal women with a recent history of axillary node-negative breast cancer and 192 age-matched premenopausal controls. Subjects provided information on diet and risk factors, and they recorded breast symptoms prospectively during one menstrual cycle. Symptoms in the noncancerous breast of cases and the matched (right or left) breast of controls were examined. A cyclical pattern of symptoms was identified in both groups; breast tenderness scores were similar post-menstrually (p = 0.31) but were significantly higher premenstrually in the case group (p = 0.03). Cases also had a greater premenstrual increase in breast tenderness than controls (p = 0.03). When the effects of other risk factors for breast cancer were included in multivariate analyses, the association of cyclical tenderness with breast cancer persisted (p = 0.05), the odds ratio for severe tenderness being 3.32. Thus, we have identified an association of cyclical breast tenderness with breast cancer risk in premenopausal women. The association persists after consideration of diet and the effects of other breast cancer risk factors.
C1 UNIV TORONTO,MT SINAI HOSP,SAMUEL LUNENFELD RES INST,TORONTO,ON M5G 1X5,CANADA.
   ONTARIO MINIST HLTH,TORONTO,ON M5W 1R5,CANADA.
   UNIV TORONTO,TORONTO BAYVIEW REG CANC CTR,DIV CLIN TRIALS & EPIDEMIOL,TORONTO,ON,CANADA.
   UNIV TORONTO,PRINCESS MARGARET HOSP,DEPT RADIAT ONCOL,TORONTO,ON,CANADA.
   UNIV TORONTO,PRINCESS MARGARET HOSP,DEPT MED,TORONTO,ON,CANADA.
   HLTH & WELF CANADA,OTTAWA,ON K1A 0L2,CANADA.
C3 University of Toronto; Sinai Health System Toronto; Lunenfeld Tanenbaum Research Institute; University of Toronto; University of Toronto; University Health Network Toronto; Princess Margaret Cancer Centre; University of Toronto; University Health Network Toronto; Princess Margaret Cancer Centre
RP GOODWIN, PJ (corresponding author), UNIV TORONTO,MT SINAI HOSP,DEPT MED,1224-600 UNIV AVE,TORONTO,ON M5G 1X5,CANADA.
CR BOYD NF, 1988, LANCET, V2, P128, DOI 10.1016/S0140-6736(88)90684-8
   BOYD NF, 1990, JNCI-J NATL CANCER I, V82, P460, DOI 10.1093/jnci/82.6.460
   DESCHAMPS M, 1986, CANCER DETECTION PRE, V6, P151
   GOODWIN PJ, 1988, BRIT J SURG, V75, P837, DOI 10.1002/bjs.1800750904
   JANIGER O, 1972, PSYCHOSOMATICS, V13, P226
   KAPLAN SD, 1966, J CHRON DIS, V19, P1221, DOI 10.1016/0021-9681(66)90020-8
   KERSEY P, 1989, J CLIN EPIDEMIOL, V42, P53, DOI 10.1016/0895-4356(89)90025-5
   LEINSTER SJ, 1987, BRIT J SURG, V74, P220, DOI 10.1002/bjs.1800740324
   MANSEL R, 1986, CLIN SURGERY INT, V10, P0
   MEARA J, 1989, BRIT J CANCER, V60, P70, DOI 10.1038/bjc.1989.222
   PALMER JR, 1993, EPIDEMIOL REV, V15, P145, DOI 10.1093/oxfordjournals.epirev.a036098
   PLUBUREAU G, 1992, BRIT J CANCER, V65, P945, DOI 10.1038/bjc.1992.198
   PRENTICE RL, 1988, JNCI-J NATL CANCER I, V80, P802, DOI 10.1093/jnci/80.11.802
   ROHAN TE, 1989, AM J EPIDEMIOL, V129, P36, DOI 10.1093/oxfordjournals.aje.a115122
   ROSE DP, 1985, CLIN RES, V33, P0
   SCHWARTZ D, 1958, BULL ASSOC FR ETUD CANCER, V45, P476
   STOCKWELL HG, 1987, AM J OBSTET GYNECOL, V157, P35, DOI 10.1016/S0002-9378(87)80341-1
   WILLETT WC, 1985, AM J EPIDEMIOL, V122, P51, DOI 10.1093/oxfordjournals.aje.a114086
   WOODS NF, 1982, AM J PUBLIC HEALTH, V72, P1257, DOI 10.2105/AJPH.72.11.1257
   WYNDER EL, 1960, CANCER, V13, P559, DOI 10.1002/1097-0142(196005/06)13:3<559::AID-CNCR2820130322>3.0.CO;2-0
   WYNDER EL, 1978, CANCER-AM CANCER SOC, V41, P2341, DOI 10.1002/1097-0142(197806)41:6<2341::AID-CNCR2820410637>3.0.CO;2-N
NR 21
TC 15
Z9 18
U1 0
U2 2
PU KLUWER ACADEMIC PUBL
PI DORDRECHT
PA SPUIBOULEVARD 50, PO BOX 17, 3300 AA DORDRECHT, NETHERLANDS
SN 0167-6806
EI 
J9 BREAST CANCER RES TR
JI Breast Cancer Res. Treat.
PD JAN 15
PY 1995
VL 33
IS 1
BP 63
EP 73
DI 10.1007/BF00666072
PG 11
WC Oncology
SC Oncology
GA PZ324
UT WOS:A1995PZ32400007
PM 7749134
DA 2025-02-23
ER

PT J
AU LAVECCHIA, C
   FERRARONI, M
   DAVANZO, B
   FRANCESCHI, S
   DECARLI, A
   BARON, JA
AF LAVECCHIA, C
   FERRARONI, M
   DAVANZO, B
   FRANCESCHI, S
   DECARLI, A
   BARON, JA
TI NUMBER OF SIBLINGS AND SUBSEQUENT GASTRIC-CANCER RISK
SO EUROPEAN JOURNAL OF CANCER PREVENTION
LA English
DT Article
DE CHILDHOOD DEPRIVATION; GASTRIC CANCER RISK; SIBLINGS; UNFAVORABLE LIVING CONDITIONS
AB The number of siblings is an indirect indicator of living and, possibly, dietary conditions in childhood and adolescence. The relationship between the number of siblings and subsequent gastric cancer risk was analysed using data from a case-control study conducted in Italy between 1985 and 1992 on 723 cases of incident, histologically confirmed gastric cancer and 2,024 controls in hospital for acute, non-neoplastic, non-digestive tract disorders. After allowance for age and sex, there was a significant trend of increasing gastric cancer risk with increasing number of siblings (P < 0.01). Compared with subjects with no siblings, the relative risk (RR) was 1.1 for those with one, 1.3 for 2, 1.4 for 3-6 and 1.7 for 7 or more siblings. The association was stronger in subjects above the age of 60: the RR for greater than or equal to 5 siblings was 1.8, as compared with 1.2 for younger subjects. These patterns of trends are consistent with the hypothesis that domestic crowding and deprivation in childhood and adolescence is a correlate of subsequent gastric cancer risk, and offer therefore interesting clues to our understanding of the process of gastric carcinogenesis.
C1 IST STAT MED & BIOMETRIA,I-20135 MILAN,ITALY.
   UNIV MILAN,IST NAZL TUMORI,I-20135 MILAN,ITALY.
   CTR RIFERIMENTO ONCOL,I-33081 AVIANO,ITALY.
   DARTMOUTH COLL SCH MED,DEPT COMMUNITY & FAMILY MED,LEBANON,NH 03756.
C3 Fondazione IRCCS Istituto Nazionale Tumori Milan; University of Milan; IRCCS Aviano (CRO); Dartmouth College
RP LAVECCHIA, C (corresponding author), MARIO NEGRI INST PHARMACOL RES,VIA ERITREA 62,I-20157 MILAN,ITALY.
CR CORREA P, 1988, CANCER RES, V48, P3554
   Davis W, 1980, IARC SCI PUBL, V32, P192
   HANSSON LE, 1994, INT J CANCER, V57, P32, DOI 10.1002/ijc.2910570107
   HOWSON CP, 1986, EPIDEMIOL REV, V8, P1
   KURIHARA M, 1989, CANCER MORTALITY STA, V0, P0
   LAVECCHIA C, 1987, INT J CANCER, V40, P484, DOI 10.1002/ijc.2910400409
   Levi F, 1994, EUR J CANCER PREV, V3, P109, DOI 10.1097/00008469-199403000-00004
   LOGAN WPD, 1982, IARC SCI PUBLICATION, V36, P0
   MENDALL MA, 1992, LANCET, V339, P896, DOI 10.1016/0140-6736(92)90931-R
   WEBB PM, 1994, BRIT MED J, V308, P750, DOI 10.1136/bmj.308.6931.750
   WYNDER EL, 1963, CANCER-AM CANCER SOC, V16, P1461, DOI 10.1002/1097-0142(196311)16:11<1461::AID-CNCR2820161107>3.0.CO;2-J
   1993, 1900, V341, V0, P1359
NR 14
TC 14
Z9 14
U1 0
U2 1
PU RAPID SCIENCE PUBLISHERS
PI LONDON
PA 2-6 BOUNDARY ROW, LONDON, ENGLAND SE1 8NH
SN 0959-8278
EI 
J9 EUR J CANCER PREV
JI Eur. J. Cancer Prev.
PD FEB 15
PY 1995
VL 4
IS 1
BP 69
EP 72
DI 
PG 4
WC Oncology
SC Oncology
GA RQ178
UT WOS:A1995RQ17800006
PM 7728099
DA 2025-02-23
ER

PT J
AU LU, JX
   JIANG, C
   FONTAINE, S
   THOMPSON, HJ
AF LU, JX
   JIANG, C
   FONTAINE, S
   THOMPSON, HJ
TI RAS MAY MEDIATE MAMMARY-CANCER PROMOTION BY HIGH-FAT
SO NUTRITION AND CANCER-AN INTERNATIONAL JOURNAL
LA English
DT Article
ID gtpase-activating protein; dietary-fat; tumorigenesis; carcinomas; oncogenes; lipids; rats; carcinogenesis; phospholipids; methylurea
AB High fat consumption has been implicated as a risk factor for breast cancer. Experimental mammary carcinogenesis studies have demonstrated that the effect of high fat consumption is mainly exerted on the postinitiation stage of the disease process. We report data that have resulted in the formulation of a new hypothesis about the effect of dietary fat on mammary cal carcinogenesis, namely, that it promotes the development of a subpopulation of cells lacking a specific pathogenetic characteristic. In comparison with animals fed a low-fat diet, female Sprague-Dawley rats fed high-fat diets during the promotional stage developed significantly more (number and proportion) 1-methyl-1-nitrosourea-induced mammary adenocarcinomas that did not contain a codon 12 GGA->GAA mutation in the c-Ha-ras protooncogene. The effect was independent of the types of fat fed, i.e., corn oil vs. fish oil. A model is presented to account for the preferential promotional effect of high fat consumption on 1-methyl-1-nitrosourea-initiated mammary epithelial cells. The hypothesis that the level of dietary fat consumed affects the proportion of mammary carcinomas that occur with a particular pathogenetic characteristic, in this case, the presence or absence of a Ha-ras point mutation, has important implications on the direction of future investigations concerning fat and cancer risk.
RP LU, JX (corresponding author), AMC CANC RES CTR,DIV LAB RES,1600 PIERCE ST,DENVER,CO 80214, USA.
CR BALLOG G, 1991, ANN REV CELL BIOL, V7, P601
   BARBACID M, 1987, ANNU REV BIOCHEM, V56, P779, DOI 10.1146/annurev.bi.56.070187.004023
   CHA RS, 1994, P NATL ACAD SCI USA, V91, P3749, DOI 10.1073/pnas.91.9.3749
   IP C, 1985, CANCER RES, V45, P1997
   KUMAR R, 1990, SCIENCE, V248, P1101, DOI 10.1126/science.2188364
   KUMAR R, 1988, ONCOGENE, V3, P647
   LU SJ, 1992, P NATL ACAD SCI USA, V89, P1001, DOI 10.1073/pnas.89.3.1001
   ROCK CL, 1994, J AM DIET ASSOC, V94, P142, DOI 10.1016/0002-8223(94)90232-1
   SCHNEIDER BL, 1992, MOL CARCINOGEN, V6, P1, DOI 10.1002/mc.2940060102
   SERTH J, 1991, EMBO J, V10, P1325, DOI 10.1002/j.1460-2075.1991.tb07651.x
   SINGH J, 1994, CARCINOGENESIS, V15, P1317, DOI 10.1093/carcin/15.7.1317
   Snedecor GWCochran, 1968, STAT METHODS, V7th, P0
   SUKUMAR S, 1983, NATURE, V306, P658, DOI 10.1038/306658a0
   THOMPSON HJ, 1991, CANCER RES, V51, P3411
   TSAI MH, 1989, MOL CELL BIOL, V9, P5260, DOI 10.1128/MCB.9.11.5260
   TSAI MH, 1991, MOL CELL BIOL, V11, P2785, DOI 10.1128/MCB.11.5.2785
   TSAI MH, 1989, SCIENCE, V243, P522, DOI 10.1126/science.2536192
   WELSCH CW, 1994, CANCER, V74, P1055, DOI 10.1002/1097-0142(19940801)74:3+<1055::AID-CNCR2820741513>3.0.CO;2-0
   WELSCH CW, 1983, J NATL CANCER I, V70, P215
   WELSCH CW, 1992, CANCER RES, V52, P0
   WELSCH CW, 1986, DIETARY FAT CANCER, V0, P623
   WILLETT W, 1994, J CLIN EPIDEMIOL, V47, P223, DOI 10.1016/0895-4356(94)90002-7
   WILLETT WC, 1992, JAMA-J AM MED ASSOC, V268, P2037, DOI 10.1001/jama.268.15.2037
   WYNDER EL, 1994, J CLIN EPIDEMIOL, V47, P17
   YU CL, 1990, MOL CELL BIOL, V10, P6683, DOI 10.1128/MCB.10.12.6683
   YU CL, 1988, CELL, V52, P63, DOI 10.1016/0092-8674(88)90531-4
   ZARBL H, 1985, NATURE, V315, P382, DOI 10.1038/315382a0
   ZHANG R, 1990, CANCER RES, V50, P4286
NR 28
TC 20
Z9 20
U1 0
U2 0
PU LAWRENCE ERLBAUM ASSOC INC
PI MAHWAH
PA 10 INDUSTRIAL AVE, MAHWAH, NJ 07430-2262
SN 0163-5581
EI 
J9 NUTR CANCER
JI Nutr. Cancer-Int. J.
PD JUN 15
PY 1995
VL 23
IS 3
BP 283
EP 290
DI 10.1080/01635589509514382
PG 8
WC Oncology; Nutrition & Dietetics
SC Oncology; Nutrition & Dietetics
GA QW493
UT WOS:A1995QW49300005
PM 7603888
DA 2025-02-23
ER

PT J
AU MATTHEW, JA
   JOHNSON, IT
AF MATTHEW, JA
   JOHNSON, IT
TI EGG CONSUMPTION AND RISK-MARKERS FOR COLORECTAL NEOPLASIA
SO EUROPEAN JOURNAL OF CANCER PREVENTION
LA English
DT Article
DE CANCER; CELL PROLIFERATION; COLON; DIET; EGGS
ID cancer; mucosa
AB A strong positive relationship between dietary intake of eggs and risk of colorectal cancer has been observed in a number of epidemiological surveys, In this study we investigated the relationship between egg consumption and intermediate biomarkers of crypt cell proliferation in the colon and rectum of 75 patients who had adenomatous polyps or no evidence of bowel disease, Biopsies of normal flat mucosa were obtained at colonoscopy, and microdissected crypts were used to measure crypt length, frequency of mitosis per crypt and spatial distribution of mitoses within the crypt, There was no significant difference in the consumption of eggs by patients with adenomatous polyps (n = 53) and those without (n = 22). There was no significant positive correlation between frequency of egg consumption and any of the parameters of crypt cell proliferation in the group as a whole, nor when the patients with polyps were analysed separately, This study provides no biological evidence of any relationship between egg consumption and abnormal cell proliferation among patients at relatively high risk of colorectal neoplasia.
RP INST FOOD RES, NORWICH LAB, NORWICH RES PK, NORWICH NR4 7UA, NORFOLK, ENGLAND.
CR GOODLAD RA, 1991, GASTROENTEROLOGY, V101, P1235, DOI 10.1016/0016-5085(91)90072-S
   HILL MJ, 1978, LANCET, V1, P245, DOI 10.1016/S0140-6736(78)90487-7
   LIPKIN M, 1985, CANCER LETT, V26, P139, DOI 10.1016/0304-3835(85)90019-9
   LIPKIN M, 1988, CANCER RES, V48, P235
   MACOUARTMOULIN G, 1987, INT J CANCER, V40, P179, DOI 10.1002/ijc.2910400209
   MASKENS AP, 1977, JNCI-J NATL CANCER I, V58, P1221, DOI 10.1093/jnci/58.5.1221
   Matthew J A, 1994, EUR J CANCER PREV, V3, P337, DOI 10.1097/00008469-199407000-00006
   McCance RA, 1978, COMPOSITION FOODS, V4th, P0
   Steinmetz K A, 1994, EUR J CANCER PREV, V3, P237, DOI 10.1097/00008469-199403030-00002
   STEINMETZ KA, 1993, INT J CANCER, V53, P720, DOI 10.1002/ijc.2910530503
NR 10
TC 5
Z9 5
U1 0
U2 1
PU LIPPINCOTT WILLIAMS & WILKINS
PI PHILADELPHIA
PA TWO COMMERCE SQ, 2001 MARKET ST, PHILADELPHIA, PA 19103 USA
SN 0959-8278
EI 1473-5709
J9 EUR J CANCER PREV
JI Eur. J. Cancer Prev.
PD OCT 15
PY 1995
VL 4
IS 5
BP 425
EP 428
DI 10.1097/00008469-199510000-00011
PG 4
WC Oncology
SC Oncology
GA RW397
UT WOS:A1995RW39700011
PM 7496330
DA 2025-02-23
ER

PT J
AU BAGHURST, PA
   ROHAN, TE
AF BAGHURST, PA
   ROHAN, TE
TI DIETARY FIBER AND RISK OF BENIGN PROLIFERATIVE EPITHELIAL DISORDERS OF THE BREAST
SO INTERNATIONAL JOURNAL OF CANCER
LA English
DT Article
ID cancer risk; disease; fat; features; etiology
AB Following a recent finding, from a case-control study in Adelaide, South Australia, of a reduced risk of breast cancer among women consuming diets rich in fiber, the fiber densities in the diets of 354 women with incident benign proliferative epithelial disorders of the breast (BPED) were compared with the fiber densities of the diets of 354 matched community controls and with those of 189 unmatched controls having breast conditions for which there was no evidence of BPED at biopsy. Fiber intakes were estimated by means of a self-administered quantitative food-frequency questionnaire, and the risk of BPED war estimated for each quintile of fiber density (grams of fiber/megaJoule of total energy intake) relative to an arbitrarily assigned risk of one for the lowest quintile. For women with the highest dietary fiber densities the estimated risk was 0.64 (95% CI 0.34, 1.19) when cases were compared with community controls, and 0.45 (95% CI 0.24, 0.82) when cases were compared with biopsy-negative controls. Similar trends in risk were observed for the intakes of other major fiber components, the association being stronger when the comparison was made with biopsy-negative as opposed to community controls. If these findings can be substantiated, they may open the way to dietary intervention strategies for reducing the incidence of breast cancer. (C) 1995 Wiley-Liss, Inc.
C1 UNIV TORONTO, NATL CANC INST CANADA, EPIDEMIOL UNIT, TORONTO, ON, CANADA.
   UNIV TORONTO, DEPT PREVENT MED & BIOSTAT, TORONTO, ON, CANADA.
C3 Queens University - Canada; Canadian Cancer Trials Group; University of Toronto; University of Toronto
RP CSIRO, DIV HUMAN NUTR, POB 10041, GOUGER ST, ADELAIDE, SA 5000, AUSTRALIA.
CR ADLERCREUTZ H, 1986, J STEROID BIOCHEM, V25, P791, DOI 10.1016/0022-4731(86)90310-9
   BAGHURST KI, 1987, VICTORIAN NUTRITIO 2, V0, P0
   BAGHURST PA, 1994, INT J CANCER, V56, P173, DOI 10.1002/ijc.2910560204
   BODIAN CA, 1993, EPIDEMIOL REV, V15, P177, DOI 10.1093/oxfordjournals.epirev.a036103
   BRISSON J, 1989, AM J EPIDEMIOL, V130, P14, DOI 10.1093/oxfordjournals.aje.a115305
   COOK MG, 1991, PATHOLOGY, V23, P286, DOI 10.3109/00313029109063590
   Englyst HN, 1988, JOURNAL OF HUMAN NUTRITION AND DIETETICS, V1, P247, DOI 10.1111/j.1365-277X.1988.tb00197.x
   ENGLYST H N, 1989, JOURNAL OF HUMAN NUTRITION AND DIETETICS, V2, P253, DOI 10.1111/j.1365-277X.1989.tb00028.x
   HISLOP TG, 1990, AM J EPIDEMIOL, V131, P263, DOI 10.1093/oxfordjournals.aje.a115496
   INGRAM DM, 1991, BRIT J CANCER, V64, P187, DOI 10.1038/bjc.1991.268
   KUSHI LH, 1992, J NATL CANCER I, V84, P1092, DOI 10.1093/jnci/84.14.1092
   LEE HP, 1991, LANCET, V337, P1197, DOI 10.1016/0140-6736(91)92867-2
   LUBIN F, 1986, JNCI-J NATL CANCER I, V77, P605, DOI 10.1093/jnci/77.3.605
   LUBIN F, 1989, AM J CLIN NUTR, V50, P551, DOI 10.1093/ajcn/50.3.551
   Paul AA, 1978, MCCANCE WIDDOWSONS C, V4th, P0
   ROHAN TE, 1987, NUTR RES, V7, P125, DOI 10.1016/S0271-5317(87)80025-8
   ROHAN TE, 1993, CANCER CAUSE CONTROL, V4, P29, DOI 10.1007/BF00051711
   ROHAN TE, 1990, CANCER RES, V50, P3176
   ROSE DP, 1990, NUTR CANCER, V13, P1, DOI 10.1080/01635589009514040
   Shultz T D, 1986, NUTR CANCER, V8, P141
   VEER PV, 1990, INT J CANCER, V45, P825, DOI 10.1002/ijc.2910450506
   VOBECKY J, 1993, INT J EPIDEMIOL, V22, P989, DOI 10.1093/ije/22.6.989
   WANG DY, 1985, BREAST CANCER RES TR, V6, P5, DOI 10.1007/BF01806008
   WILLETT WC, 1992, JAMA-J AM MED ASSOC, V268, P2037, DOI 10.1001/jama.268.15.2037
NR 24
TC 18
Z9 18
U1 0
U2 0
PU WILEY
PI HOBOKEN
PA 111 RIVER ST, HOBOKEN 07030-5774, NJ USA
SN 0020-7136
EI 1097-0215
J9 INT J CANCER
JI Int. J. Cancer
PD NOV 15
PY 1995
VL 63
IS 4
BP 481
EP 485
DI 10.1002/ijc.2910630403
PG 5
WC Oncology
SC Oncology
GA TF625
UT WOS:A1995TF62500002
PM 7591253
DA 2025-02-23
ER

PT J
AU Sarkar, A
   Bishayee, A
   Chatterjee, M
AF Sarkar, A
   Bishayee, A
   Chatterjee, M
TI Beta-carotene prevents lipid peroxidation and red blood cell membrane protein damage in experimental hepato carcinogenesis
SO CANCER BIOCHEMISTRY BIOPHYSICS
LA English
DT Article
DE beta-carotene; hepatocarcinogenesis; lipid peroxidation; protein damage
ID glutathione-dependent protection; rat-liver; oxygen radicals; vitamin-a; cancer; erythrocytes; inhibition; promotion; selenium; risk
AB The anti-cancer efficacy of dietary beta-carotene (BC, 120 mg/kg diet, daily) was evaluated during diethylnitrosamine (DEN, 200 mg/kg body weight)-induced hepatocarcinogenesis in male Sprague-Dawley rats. BC treatment was carried out throughout the study, before initiation or selection/promotion phase of hepatocarcinogenesis in a defined experimental protocol. In red blood cells (RBC) and microsomal fractions from hepatic nodular and non-nodular surrounding parenchyma, the enzymatic lipid peroxidation increased significantly by more than 3-fold, 9- to 10-fold and 4- to 7-fold respectively 18 weeks following initiation by DEN as compared to normal control animals, RBC membrane protein damage was estimated by alanine release and was found to increase more than 5-fold in the same time period in DEN control rats. A decrease in hepatic cytosolic and microsomal glucose-6-phosphatase activities was observed, whereas the activities of the oxygen-derived free-radical scavenger enzymes, like cytosolic catalase and superoxide dismutase, were shown to increase significantly at the same time point. However, BC exposure in the different phases of hepatocarcinogenesis substantially changed all the above parameters in limiting the action of DEN. Results showed that the most significant beneficial effect of BC during hepatocarcinogenesis was exerted mainly in long term continuous and/or the initiation phase of carcinogenicity, rather than in the selection/promotion phase. Moreover, the volumetric and numerical densities of the preneoplastic lesions were all appreciably reduced by exposure to BC. We conclude that Long term intake of BC could reduce cancer risk by preventing hepatic lipid peroxidation and RBC membrane protein damage due to its antioxidant actions.
C1 JADAVPUR UNIV,DEPT PHARMACEUT TECHNOL,DIV BIOCHEM,CALCUTTA 700032,W BENGAL,INDIA.
C3 Jadavpur University
CR ALAM B S, 1987, NUTRITION AND CANCER, V9, P93
   BACHUR NR, 1982, CANCER RES, V42, P1078
   BAYER WF, 1987, ANAL BIOCHEM, V161, P559
   CAJELLI E, 1987, MUTAT RES, V190, P169, DOI 10.1016/0165-7992(87)90050-9
   CHEN H, 1993, FREE RADICAL BIO MED, V14, P473, DOI 10.1016/0891-5849(93)90104-3
   COHEN G, 1970, ANAL BIOCHEM, V34, P30, DOI 10.1016/0003-2697(70)90083-7
   DAVIES KJA, 1987, J BIOL CHEM, V262, P8220
   DAVIES KJA, 1988, CELLULAR ANTIOXIDANT, V0, P25
   EDES TE, 1991, NUTR CANCER, V15, P159, DOI 10.1080/01635589109514122
   ERNSTER L, 1982, LIPID PEROXIDES BIOL, V0, P55
   Esterbauer H, 1982, FREE RADICALS LIPID, V0, P101
   FARBER E, 1980, BIOCHIM BIOPHYS ACTA, V605, P149, DOI 10.1016/0304-419X(80)90002-5
   Farber E, 1980, ADV CANCER RES, V31, P125, DOI 10.1016/S0065-230X(08)60658-2
   FARBER E, 1990, BIOCHEM PHARMACOL, V39, P1837, DOI 10.1016/0006-2952(90)90599-G
   HAENEN GRMM, 1987, ARCH BIOCHEM BIOPHYS, V259, P449, DOI 10.1016/0003-9861(87)90511-X
   HALLIWELL B, 1984, BIOCHEM J, V219, P1, DOI 10.1042/bj2190001
   HAMMAD H, 1990, BIOCHIM BIOPHYS ACTA, V1045, P99, DOI 10.1016/0005-2760(90)90137-M
   HICKS RM, 1983, CARCINOGENESIS, V4, P1209, DOI 10.1093/carcin/4.10.1209
   JACOBSON EL, 1976, ARCH BIOCHEM BIOPHYS, V175, P627, DOI 10.1016/0003-9861(76)90553-1
   KANEKO A, 1980, CANCER RES, V40, P1658
   KANEKO A, 1972, GANN, V63, P31
   KIMJUN H, 1993, INT J BIOCHEM, V25, P911, DOI 10.1016/0020-711X(93)90247-C
   KITAGAWA T, 1979, CANCER RES, V39, P112
   LAWRENCE JM, 1980, CANCER RES, V40, P276
   LOWRY OH, 1951, J BIOL CHEM, V193, P265
   MALONE W, 1991, AM J CLIN NUTR, V53, P3055
   MARIDONNEAU L, 1982, J BIOL CHEM, V258, P3107
   MCLAREN DS, 1979, DERMATOLOGY GENERAL, V0, P1019
   MENKES MS, 1986, NEW ENGL J MED, V315, P1250, DOI 10.1056/NEJM198611133152003
   MISRA HP, 1972, J BIOL CHEM, V247, P6960
   MORENO FS, 1991, CARCINOGENESIS, V12, P1817, DOI 10.1093/carcin/12.10.1817
   NAGASAKA Y, 1989, ARCH BIOCHEM BIOPHYS, V274, P82, DOI 10.1016/0003-9861(89)90417-7
   NIKI E, 1988, J BIOL CHEM, V263, P19809
   OGAWA K, 1980, CANCER RES, V40, P725
   PETO R, 1981, NATURE, V290, P201, DOI 10.1038/290201a0
   POIRIER LA, 1987, AM J CLIN NUTR, V45, P185, DOI 10.1093/ajcn/45.1.185
   SARKAR A, 1994, CARCINOGENESIS, V15, P1055, DOI 10.1093/carcin/15.5.1055
   SARKAR A, 1995, INT J CANCER, V61, P799, DOI 10.1002/ijc.2910610610
   SCHERER E, 1981, CARCINOGENESIS, V2, P805, DOI 10.1093/carcin/2.8.805
   SELL S, 1990, CANCER RES, V50, P3811
   SLAGA TJ, 1981, SCIENCE, V213, P1021
   SMITH MT, 1982, BIOCHEM PHARMACOL, V31, P19, DOI 10.1016/0006-2952(82)90230-1
   SOM S, 1984, CARCINOGENESIS, V5, P937, DOI 10.1093/carcin/5.7.937
   SVINGEN BA, 1979, J BIOL CHEM, V254, P5892
   SWANSON MA, 1955, METHOD ENZYMOL, V2, P541, DOI 10.1016/S0076-6879(55)02247-7
   TEMPLE NJ, 1987, JNCI-J NATL CANCER I, V78, P1211
   Weibel ER, 1973, PRINCIPLES TECHNIQUE, V3, P239
   ZIEGLER RG, 1989, J NUTR, V119, P116, DOI 10.1093/jn/119.1.116
NR 48
TC 57
Z9 58
U1 0
U2 1
PU GORDON BREACH PUBLISHING, TAYLOR & FRANCIS GROUP
PI PHILADELPHIA
PA 325 CHESTNUT ST, 8TH FL, PHILADELPHIA, PA 19106 USA
SN 0305-7232
EI 
J9 CANCER BIOCHEM BIOPH
JI Cancer Biochem. Biophys.
PD JUN 15
PY 1995
VL 15
IS 2
BP 111
EP 125
DI 
PG 15
WC Biochemistry & Molecular Biology; Biophysics; Oncology
SC Biochemistry & Molecular Biology; Biophysics; Oncology
GA TM194
UT WOS:A1995TM19400008
PM 8590436
DA 2025-02-23
ER

PT J
AU NIJHOFF, WA
   BOSBOOM, MA
   SMIDT, MH
   PETERS, WHM
AF NIJHOFF, WA
   BOSBOOM, MA
   SMIDT, MH
   PETERS, WHM
TI ENHANCEMENT OF RAT HEPATIC AND GASTROINTESTINAL GLUTATHIONE AND GLUTATHIONE S-TRANSFERASES BY ALPHA-ANGELICALACTONE AND FLAVONE
SO CARCINOGENESIS
LA English
DT Article
ID diallyl sulfide; carcinogenesis; induction; cancer; anticarcinogens; inhibitors; chemoprevention; vegetables; enzymes; fruit
AB The naturally occurring anticarcinogens flavone and alpha-angelicalactone incorporated separately and simultaneously in the diet at 0.5, 0.1, 0.05 and 0.01% w/w, were studied with respect to their effects on oesophageal, gastric, intestinal, colonic and hepatic (i) glutathione S-transferase (GST) enzyme activity, (ii) GST isozyme levels and (iii) glutathione (GSH) content in male Wistar rats. GST enzyme activity was significantly increased in the three treatment groups at one or more sites. The most substantial inductions were seen in oesophagus and stomach by 0.5% alpha-angelicalactone (1.9- and 2.3-fold respectively); and in small intestine, colon and liver by 0.5% combination diet (2.5-, 1.4- and 4.0-fold respectively). The inducing capacities declined with decreasing anticarcinogen concentrations, GST enzyme activity was induced in liver and to a lesser extent in small intestine and stomach. In general, in combination groups similar effects were seen as after treatment with alpha-angelicalactone or flavone separately, However, colonic GST enzyme activity was increased in the 0.5% combination group (1.4-fold), whereas in the corresponding flavone or alpha-angelicalactone groups no induction was observed. Concomitant changes in GST isozyme levels occurred. The involvement was the highest for GST-alpha (75%), followed by GST-mu (58%) and GST-pi (33%). Increased GSH levels were obtained in stomach and liver in all three treatment groups at various concentrations. These data demonstrate that dietary administration of flavone or alpha-angelicalactone, even at relatively low concentrations, may exert chemopreventive effects in stomach, small intestine, liver and to a lesser extent in oesophagus by enhancing the GST detoxification system, mainly by induction of GST-alpha and GST-mu isozymes. In addition, simultaneous administration of flavone and alpha-angelicalactone may result in anticarcinogenic effects in the colon by the same principle.
C1 UNIV NIJMEGEN ST RADBOUD HOSP, DEPT GASTROENTEROL, 6500 HB NIJMEGEN, NETHERLANDS.
C3 Radboud University Nijmegen
CR AMES BN, 1983, SCIENCE, V221, P1256, DOI 10.1126/science.6351251
   BANERJEE S, 1993, CANCER LETT, V68, P105, DOI 10.1016/0304-3835(93)90135-V
   BROUARD C, 1988, FOOD CHEM TOXICOL, V26, P99, DOI 10.1016/0278-6915(88)90105-6
   CARR BI, 1985, CANCER-AM CANCER SOC, V55, P218, DOI 10.1002/1097-0142(19850101)55:1+<218::AID-CNCR2820551303>3.0.CO;2-2
   COLES B, 1990, CRIT REV BIOCHEM MOL, V25, P47, DOI 10.3109/10409239009090605
   DAVIS DL, 1989, ENVIRON RES, V50, P322, DOI 10.1016/S0013-9351(89)80013-1
   DRAGSTED LO, 1993, PHARMACOL TOXICOL, V72, P0
   FIALA ES, 1985, ANNU REV NUTR, V5, P295, DOI 10.1146/annurev.nutr.5.1.295
   FRANCIS AR, 1989, MUTAT RES, V222, P393, DOI 10.1016/0165-1218(89)90114-6
   GUDI VA, 1991, BIOCHEM PHARMACOL, V42, P1261, DOI 10.1016/0006-2952(91)90263-5
   HABIG WH, 1974, J BIOL CHEM, V249, P7130
   HAYATSU H, 1988, MUTAT RES, V202, P429, DOI 10.1016/0027-5107(88)90204-7
   Ketterer B, 1986, BASIC LIFE SCI, V39, P103
   LOWRY OH, 1951, J BIOL CHEM, V193, P265
   Mannervik B, 1985, ADV ENZYMOL RELAT AREAS MOL BIOL, V57, P357
   MAURYA AK, 1991, CANCER LETT, V57, P121, DOI 10.1016/0304-3835(91)90205-V
   MEYER DJ, 1991, BIOCHEM J, V274, P409, DOI 10.1042/bj2740409
   MILLER AB, 1994, EUR J CANCER, V30A, P207, DOI 10.1016/0959-8049(94)90088-4
   NIJHOFF WA, 1993, INT J ONCOL, V3, P1131
   NIJHOFF WA, 1994, CARCINOGENESIS, V15, P1769, DOI 10.1093/carcin/15.9.1769
   NIJHOFF WA, 1992, BIOCHEM PHARMACOL, V44, P596, DOI 10.1016/0006-2952(92)90456-S
   PETERS WHM, 1990, BIOCHEM PHARMACOL, V39, P591, DOI 10.1016/0006-2952(90)90068-V
   PETERS WHM, 1989, CARCINOGENESIS, V10, P2371, DOI 10.1093/carcin/10.12.2371
   PETERS WHM, 1992, GASTROENTEROLOGY, V103, P448, DOI 10.1016/0016-5085(92)90833-K
   PICKETT CB, 1989, ANNU REV BIOCHEM, V58, P743, DOI 10.1146/annurev.bi.58.070189.003523
   PROCHASKA HJ, 1993, CARCINOGENESIS, V14, P2441, DOI 10.1093/carcin/14.12.2441
   REDDY BS, 1993, CANCER RES, V53, P3493
   Siess M H, 1988, PROG CLIN BIOL RES, V280, P147
   SIESS MH, 1992, J TOXICOL ENV HEALTH, V35, P141, DOI 10.1080/15287399209531604
   SIESS MH, 1989, XENOBIOTICA, V19, P1379, DOI 10.3109/00498258909043189
   SPARNINS VL, 1982, JNCI-J NATL CANCER I, V68, P493
   SPARNINS VL, 1981, JNCI-J NATL CANCER I, V66, P769
   SPARNINS VL, 1982, CANCER RES, V42, P1205
   STEINMETZ KA, 1991, CANCER CAUSE CONTROL, V2, P325, DOI 10.1007/BF00051672
   STEINMETZ KA, 1991, CANCER CAUSE CONTROL, V2, P427, DOI 10.1007/BF00054304
   VOS RME, 1990, CHEM-BIOL INTERACT, V75, P241, DOI 10.1016/0009-2797(90)90069-Y
   WATTENBERG LW, 1992, CANCER RES, V52, P0
   WATTENBERG LW, 1985, CANCER RES, V45, P1
NR 38
TC 34
Z9 35
U1 0
U2 4
PU OXFORD UNIV PRESS
PI OXFORD
PA GREAT CLARENDON ST, OXFORD OX2 6DP, ENGLAND
SN 0143-3334
EI 1460-2180
J9 CARCINOGENESIS
JI Carcinogenesis
PD MAR 15
PY 1995
VL 16
IS 3
BP 607
EP 612
DI 10.1093/carcin/16.3.607
PG 6
WC Oncology
SC Oncology
GA QP093
UT WOS:A1995QP09300026
PM 7697820
DA 2025-02-23
ER

PT J
AU VAUGHAN, TL
   DAVIS, S
   KRISTAL, A
   THOMAS, DB
AF VAUGHAN, TL
   DAVIS, S
   KRISTAL, A
   THOMAS, DB
TI OBESITY, ALCOHOL, AND TOBACCO AS RISK-FACTORS FOR CANCERS OF THE ESOPHAGUS AND GASTRIC CARDIA - ADENOCARCINOMA VERSUS SQUAMOUS-CELL CARCINOMA
SO CANCER EPIDEMIOLOGY BIOMARKERS & PREVENTION
LA English
DT Article
ID body-mass index; united-states; barretts-esophagus; smoking; trends; men; population; prevalence
AB Adenocarcinomas of the esophagus and gastric cardia were once rare. However, for unknown reasons, their incidence has been increasing rapidly over the past 15 years in the United States and parts of Western Europe. In contrast, the incidence of esophageal squamous cell carcinomas has remained relatively constant. To investigate possible reasons for these diverging incidence rates we analyzed data from two population-based case-control studies of cancers of the esophagus and gastric cardia that were conducted among male and female residents of western Washington between 1983 and 1990. Information on body mass index, cigarette use, alcohol intake, and other possible risk factors was collected via personal interviews with 404 cases or their next of kin (including 298 adenocarcinomas and 106 squamous cell carcinomas) and 724 controls identified by random digit dialing. Use of alcohol and cigarettes were significant risk factors for both histological types. The increase in risk for current smokers of 80 or more pack-years compared to nonsmokers was substantially higher for squamous cell cancer [odds ratio (OR) = 16.9; 95% confidence interval (CI) = 4.1-69.1] than for adenocarcinoma (OR = 3.4; 95% Cl = 1.4-8.0), as was the increase for persons who typically drank 21 or more drinks/week compared to those who drank <7/week (OR = 9.5; 95% CI = 4.1-22.3 versus OR = 1.8; 95% CI = 1.1-3.1) For squamous cell carcinoma,,body mass index was inversely associated with risk, whereas for adenocarcinoma, the highest risk was observed among persons who were in the highest decile of body mass index (OR = 1.9; 95% CI = 1.1-3.2). The risks associated with alcohol and tobacco use appeared to be similarly elevated for adenocarcinomas arising in the gastric cardia and esophagus; however, there was some evidence that obesity was more strongly associated with esophageal adenocarcinoma (OR = 2.5; 95% CI = 1.2-5.0 for persons in the highest decile). Together, obesity, cigarette smoking, and alcohol use accounted for approximately 50% of the adenocarcinoma cases diagnosed in the Seattle area over the period 1983-1990. In comparison, cigarette smoking and alcohol intake alone accounted for 87% of the squamous cell cases. Additional studies should focus on the role of obesity to determine whether adenocarcinoma risk varies by the pattern of fat deposition and by patterns of weight over a lifetime. Intervention trials aimed at reducing weight among persons at high risk of esophageal adenocarcinoma, such as persons with Barrett's metaplasia, are also indicated to establish the causal role of obesity and to determine the usefulness of dietary intervention in reducing rates of neoplastic progression to cancer.
C1 UNIV WASHINGTON, DEPT EPIDEMIOL, SEATTLE, WA 98195 USA.
C3 University of Washington; University of Washington Seattle
RP FRED HUTCHINSON CANC RES CTR, PROGRAM EPIDEMIOL MP474, 1124 COLUMBIA ST, SEATTLE, WA 98104 USA.
FU NCI NIH HHS [U01 CA 57949, R01 CA30022, R37 CA41530] Funding Source: Medline
CR BLOT WJ, 1991, JAMA-J AM MED ASSOC, V265, P1287, DOI 10.1001/jama.265.10.1287
   BLOT WJ, 1993, JAMA-J AM MED ASSOC, V270, P1320, DOI 10.1001/jama.270.11.1320
   BLOT WJ, 1992, CANCER RES, V52, P0
   BROWN LM, 1988, JNCI-J NATL CANCER I, V80, P1620, DOI 10.1093/jnci/80.20.1620
   BROWN LM, 1994, CANCER CAUSE CONTROL, V5, P333, DOI 10.1007/BF01804984
   BROWN LM, 1995, J NATL CANCER I, V87, P104, DOI 10.1093/jnci/87.2.104
   BRUZZI P, 1985, AM J EPIDEMIOL, V122, P904, DOI 10.1093/oxfordjournals.aje.a114174
   Chambers JM, 1983, GRAPHICAL METHODS DA, V0, P0
   GONZALEZ CA, 1994, CANCER CAUSE CONTROL, V5, P88, DOI 10.1007/BF01830731
   Hogan W J, 1989, GASTROINTESTINAL DISEASE, V4th edn, P594
   JEDRYCHOWSKI W, 1993, INT J EPIDEMIOL, V22, P606, DOI 10.1093/ije/22.4.606
   KABAT GC, 1993, CANCER CAUSE CONTROL, V4, P123, DOI 10.1007/BF00053153
   KUCZMARSKI RJ, 1994, JAMA-J AM MED ASSOC, V272, P205, DOI 10.1001/jama.272.3.205
   KUSKOWSKAWOLK A, 1993, J EPIDEMIOL COMMUN H, V47, P195, DOI 10.1136/jech.47.3.195
   KUSKOWSKAWOLK A, 1993, J EPIDEMIOL COMMUN H, V47, P103, DOI 10.1136/jech.47.2.103
   NEWCOMB PA, 1992, MED CLIN N AM, V76, P305, DOI 10.1016/S0025-7125(16)30355-8
   PALLI D, 1992, BRIT J CANCER, V65, P263, DOI 10.1038/bjc.1992.52
   PHILLIPS RW, 1991, GASTROENTEROL CLIN N, V20, P791
   PIERCE JP, 1989, JAMA-J AM MED ASSOC, V261, P61, DOI 10.1001/jama.261.1.61
   Powell J, 1992, EUR J CANCER PREV, V1, P265, DOI 10.1097/00008469-199204000-00008
   REID BJ, 1991, GASTROENTEROL CLIN N, V20, P817
   RIES LAG, 1994, NIH942789 PUB, V0, P0
   SHAH M, 1991, INT J OBESITY, V15, P499
   SKODOVA Z, 1990, TRENDS BODY WEIGHT P, V129, P1033
   UNAKAMI M, 1989, ACTA PATHOL JAPON, V39, P420
   VITALE GC, 1987, JAMA-J AM MED ASSOC, V258, P2077, DOI 10.1001/jama.258.15.2077
   VOIGT LF, 1992, AM J EPIDEMIOL, V136, P1393, DOI 10.1093/oxfordjournals.aje.a116452
   WAKSBERG J, 1978, J AM STAT ASSOC, V73, P40, DOI 10.2307/2286513
   WILLIAMSON DF, 1993, ANN INTERN MED, V119, P646, DOI 10.7326/0003-4819-119-7_Part_2-199310011-00004
   WUWILLIAMS AH, 1990, CANCER RES, V50, P2569
   YANG PC, 1988, CANCER-AM CANCER SOC, V61, P612, DOI 10.1002/1097-0142(19880201)61:3<612::AID-CNCR2820610332>3.0.CO;2-Q
NR 31
TC 420
Z9 451
U1 1
U2 17
PU AMER ASSOC CANCER RESEARCH
PI PHILADELPHIA
PA 615 CHESTNUT ST, 17TH FLOOR, PHILADELPHIA, PA 19106-4404 USA
SN 1055-9965
EI 1538-7755
J9 CANCER EPIDEM BIOMAR
JI Cancer Epidemiol. Biomarkers Prev.
PD MAR 15
PY 1995
VL 4
IS 2
BP 85
EP 92
DI 
PG 8
WC Oncology; Public, Environmental & Occupational Health
SC Oncology; Public, Environmental & Occupational Health
GA QK538
UT WOS:A1995QK53800001
PM 7742727
DA 2025-02-23
ER

PT J
AU LUPTON, JR
   CHEN, XQ
   FROLICH, W
AF LUPTON, JR
   CHEN, XQ
   FROLICH, W
TI CALCIUM-PHOSPHATE SUPPLEMENTATION RESULTS IN LOWER RAT FECAL BILE-ACID CONCENTRATIONS AND A MORE QUIESCENT COLONIC CELL-PROLIFERATION PATTERN THAN DOES CALCIUM LACTATE
SO NUTRITION AND CANCER-AN INTERNATIONAL JOURNAL
LA English
DT Article
ID dietary-fat; luminal ph; colorectal-cancer; fiber; carcinogenesis; inhibition; epithelium; cycle
AB Although there is general agreement that dietary calcium is protective against colon carcinogenesis, considerable controversy exists on the relative efficacy of the counterion in calcium supplements We therefore conducted a comparative study in rats of four forms of calcium supplementation (calcium phosphate, casein, lactate, and a 50:50 phosphate-carbonate combination). The relative effects of these supplements on measurements of colon physiology, in vivo pH, fecal fat, individual bile acids, and in vivo cell proliferation were measured in the same animals. In contrast to results when amounts of calcium are varied, there was no effect of form of supplement on total fecal output or output of fecal fat. Calcium phosphate resulted in the most acidified cecal contents. Calcium phosphate and calcium casein resulted in lower fecal concentrations of lithocholate and lower amounts of total fecal bile acids than supplementation with the calcium lactate or combination diets. In addition, rats fed calcium phosphate had lower concentrations of fecal beta-muricholate than rats provided with the calcium combination supplement. In the proximal colon, calcium phosphate resulted in a significantly lower number of cells per crypt column and a lower labeling index than the calcium lactate diet. The position of the highest labeled cell was lower with calcium phosphate supplementation than with supplementation from the calcium combination or the calcium lactate diet. There was a highly significant correlation between the pH of cecal contents and labeling index in the proximal colon (r = 0.98, p = 0.003). The results suggest that calcium phosphate may inhibit colon tumor incidence more effectively than calcium lactate, because the calcium phosphate group had a lower colonic proliferative status than the calcium lactate group. Changes in the proliferative status of colonocytes are known to precede and accompany neoplasia.
C1 NORWEGIAN FOOD RES INST, AS, NORWAY.
C3 Nofima
RP TEXAS A&M UNIV, FAC NUTR, 218 KLEBERG, COLLEGE STN, TX 77843 USA.
CR APPLETON GVN, 1987, BRIT J SURG, V74, P523, DOI 10.1002/bjs.1800740635
   ARBMAN G, 1992, CANCER, V69, P2042, DOI 10.1002/1097-0142(19920415)69:8<2042::AID-CNCR2820690806>3.0.CO;2-U
   BARR AJ, 1976, USERS GUIDE SAS76, V0, P0
   BIRD RP, 1986, CARCINOGENESIS, V7, P1657, DOI 10.1093/carcin/7.10.1657
   Cats A, 1993, EUR J CANCER PREV, V2, P409, DOI 10.1097/00008469-199309000-00008
   CHANG WC, 1994, J NUTR, V124, P181, DOI 10.1093/jn/124.2.181
   GARLAND CF, 1991, AM J CLIN NUTR, V54, PS193, DOI 10.1093/ajcn/54.1.193S
   GOVERS MJAP, 1993, GUT, V34, P365, DOI 10.1136/gut.34.3.365
   GOVERS MJAP, 1994, CANCER RES, V54, P95
   JACOBS LR, 1986, CANCER RES, V46, P1727
   LAPRE JA, 1993, CANCER RES, V53, P784
   LEE DYK, 1993, NUTR CANCER, V20, P107, DOI 10.1080/01635589309514277
   LEE DYK, 1993, J NUTR, V123, P1808, DOI 10.1093/jn/123.11.1808
   LUPTON JR, 1988, J NUTR, V118, P840, DOI 10.1093/jn/118.7.840
   LUPTON JR, 1985, AM J PHYSIOL, V249, PG382, DOI 10.1152/ajpgi.1985.249.3.G382
   LUPTON JR, 1994, J NUTR, V124, P188, DOI 10.1093/jn/124.2.188
   MALHOTRA SL, 1982, J ROY SOC MED, V75, P709
   MOROTOMI M, 1990, CANCER RES, V50, P3595
   NEWMARK HL, 1990, NUTR CANCER, V14, P161, DOI 10.1080/01635589009514091
   NEWMARK HL, 1984, JNCI-J NATL CANCER I, V72, P1323
   PENCE BC, 1988, CARCINOGENESIS, V9, P187, DOI 10.1093/carcin/9.1.187
   PRESTONMARTIN S, 1990, CANCER RES, V50, P7415
   RAFTER JJ, 1987, AM J CLIN NUTR, V45, P559, DOI 10.1093/ajcn/45.3.559
   SAKATA T, 1987, BRIT J NUTR, V58, P95, DOI 10.1079/BJN19870073
   SAUNDERS D, 1988, DIGEST DIS SCI, V33, P409, DOI 10.1007/BF01536023
   SKRAASTAD D, 1986, SCAND J GASTROENTERO, V23, P801
   THORNTON JR, 1981, LANCET, V1, P1081
   VANDERMEER R, 1985, BIOCHEM J, V229, P265, DOI 10.1042/bj2290265
   VANDERMEER R, 1991, AM J PHYSIOL, V260, PG142, DOI 10.1152/ajpgi.1991.260.1.G142
   WALKER ARP, 1986, BRIT J CANCER, V53, P489, DOI 10.1038/bjc.1986.77
   WELBERG JW, 1991, SCAND J GASTROENTERO, V188, P0
   WESER E, 1977, GASTROENTEROLOGY, V73, P524
NR 33
TC 7
Z9 8
U1 0
U2 3
PU ROUTLEDGE JOURNALS, TAYLOR & FRANCIS LTD
PI ABINGDON
PA 2-4 PARK SQUARE, MILTON PARK, ABINGDON OX14 4RN, OXON, ENGLAND
SN 0163-5581
EI 1532-7914
J9 NUTR CANCER
JI Nutr. Cancer
PD JUN 15
PY 1995
VL 23
IS 2
BP 221
EP 231
DI 10.1080/01635589509514376
PG 11
WC Oncology; Nutrition & Dietetics
SC Oncology; Nutrition & Dietetics
GA QN100
UT WOS:A1995QN10000010
PM 7644389
DA 2025-02-23
ER

PT J
AU MARGETTS, BM
   THOMPSON, RL
   KEY, T
   DUFFY, S
   NELSON, M
   BINGHAM, S
   WISEMAN, M
AF MARGETTS, BM
   THOMPSON, RL
   KEY, T
   DUFFY, S
   NELSON, M
   BINGHAM, S
   WISEMAN, M
TI DEVELOPMENT OF A SCORING SYSTEM TO JUDGE THE SCIENTIFIC QUALITY OF INFORMATION FROM CASE-CONTROL AND COHORT STUDIES OF NUTRITION AND DISEASE
SO NUTRITION AND CANCER-AN INTERNATIONAL JOURNAL
LA English
DT Article
ID breast-cancer; metaanalysis; risk
AB A scoring system was developed to help judge the scientific quality of observational epidemiologic studies linking diet with risk of cancer. The scoring system was developed from key headings used in developing research protocols and included questions under headings: three for case-control studies (dietary assessment, recruitment of subjects, and analysis) and four for cohort studies (dietary assessment, definition of cohort, ascertainment, and analysis). Points were awarded for questions in each section, and a total score was derived. Interobserver variation was assessed for five case-control and five cohort studies for 13 observers; 1 observer repeated the assessment of each paper. Absolute scores and ranking within observer were assessed There was good agreement between observers in the ranking of studies. Papers that scored higher presented sufficient detail to enable the questions in the scoring system to be answered more easily. For some studies, the information required was either not collected or, if it was collected, not presented. In either case, the frequent lack of information available to judge papers raises questions about the editorial policy and review process of journals publishing dietary studies as much as it does about the scoring system. Applying the scoring system to a review of meat and cancer risk suggested that, taking the score into account, from what seemed like a large literature, there were relatively few studies that scored well (defined as a score >65%), but these studies tended to provide more consistent information.
C1 UNIV SOUTHAMPTON,WESSEX INST PUBL HLTH MED,SOUTHAMPTON,HANTS,ENGLAND.
   UNIV OXFORD,IMPERIAL CANC RES FUND,CANC EPIDEMIOL UNIT,OXFORD,ENGLAND.
   UNIV CAMBRIDGE,MRC,BIOSTAT UNIT,CAMBRIDGE,ENGLAND.
   UNIV LONDON KINGS COLL,DEPT NUTR & DIETET,LONDON,ENGLAND.
   DUNN CLIN NUTR CTR,CAMBRIDGE,ENGLAND.
   DEPT HLTH,NUTR UNIT,LONDON SE1 6TE,ENGLAND.
C3 University of Southampton; University of Oxford; MRC Biostatistics Unit; University of Cambridge; University of London; King's College London
CR BOYD NF, 1993, BRIT J CANCER, V68, P627, DOI 10.1038/bjc.1993.398
   DOLL R, 1994, NUTR REV, V52, P233, DOI 10.1111/j.1753-4887.1994.tb01428.x
   FRIEDENREICH C, 1994, EPIDEMIOLOGY, V5, P56
   GREENLAND S, 1987, EPIDEMIOL REV, V9, P1
   LONGNECKER MP, 1990, CANCER CAUSE CONTROL, V1, P59, DOI 10.1007/BF00053184
   NELSON M, 1993, BRIT J NUTR, V69, P935
   Petitti D, 1994, METAANALYSIS DECISIO, V0, P0
   Snedecor GW, 1980, STAT METHODS, V7th, P0
   STEINBERG KK, 1991, JAMA-J AM MED ASSOC, V265, P1985, DOI 10.1001/jama.265.15.1985
NR 10
TC 30
Z9 31
U1 0
U2 3
PU LAWRENCE ERLBAUM ASSOC INC
PI MAHWAH
PA 10 INDUSTRIAL AVE, MAHWAH, NJ 07430-2262
SN 0163-5581
EI 
J9 NUTR CANCER
JI Nutr. Cancer-Int. J.
PD JUN 15
PY 1995
VL 24
IS 3
BP 231
EP 239
DI 10.1080/01635589509514412
PG 9
WC Oncology; Nutrition & Dietetics
SC Oncology; Nutrition & Dietetics
GA TJ200
UT WOS:A1995TJ20000003
PM 8610042
DA 2025-02-23
ER

PT J
AU FAIVRE, J
   COUILLAULT, C
   BELGHITI, C
AF FAIVRE, J
   COUILLAULT, C
   BELGHITI, C
TI INTERVENTION TRIALS AND COLORECTAL-CANCER
SO BULLETIN DU CANCER
LA French
DT Article
DE INTERVENTION TRIALS; DIET; ANTIOXIDANTS; CALCIUM; FIBER
ID vitamin-c; prevention; polyps; fiber; colon; recurrence; rectum; risk
AB Results from case-control studies and prospective studies suggest that diet is involved in the causation of large bowel cancer either as initiator promoter or inhibitor of carcinogenesis Available data are not sufficient to serve as a basis for firm specific dietary advice. In the present situation it is attractive to investigate available hypotheses within the frame work of intervention trials The adenoma appears to be one of the most appropriate end point of intervention studies Several arguments indicate that the adenoma-carcinoma sequence is a multistep process. Colorectal cancer could possibly be prevented by intervening in the development of a small adenoma or in,he growth into a large adenoma Four intervention trials have been published so far. One of them suggest a protective effet of antioxidants vitamins on adenoma recurrence curd three of them conclude to the absence of effect of these vitamins. A protective effect of lactulose on adenoma recurrence has also been suggested. Three studies are currently evaluating the effect of calcium supplementation on adenoma recurrence or growth of calcium supplementation three studies the effect of fibre supplements, two studies the effect of antioxidants (one of them with calcium) and two studies the effect of diet intervention The results of these studies will be available within three years.
RP FAC MED DIJON, REGISTRE TUMEURS DIGEST, INSERM, EA DGS, 7 BD JEANNE DARC, F-21033 DIJON, FRANCE.
CR BONELLI L, 1994, CHEMOPREVENTION META, V0, P0
   BOUTRON MC, 1993, GASTROENTEROLOGY, V104, P0
   DECOSSE JJ, 1989, JNCI-J NATL CANCER I, V81, P1290, DOI 10.1093/jnci/81.17.1290
   FAIVRE J, 1993, ADV EXP MED BIOL, V348, P107
   Faivre J, 1993, EUR J CANCER PREV, V2 Suppl 2, P99, DOI 10.1097/00008469-199306000-00017
   FREEDMAN LS, 1992, AM J EPIDEMIOL, V136, P1148, DOI 10.1093/oxfordjournals.aje.a116581
   GREENBERG ER, 1994, NEW ENGL J MED, V331, P141, DOI 10.1056/NEJM199407213310301
   GREENWALD P, 1993, PREV MED, V22, P642, DOI 10.1006/pmed.1993.1058
   HILL MJ, 1991, EUROPEAN JOURNAL OF CANCER PREVENTION, VOL 1, P0
   HOFF G, 1986, SCAND J GASTROENTERO, V21, P853, DOI 10.3109/00365528609011130
   Hofstad B, 1992, EUR J CANCER PREV, V1, P415, DOI 10.1097/00008469-199210000-00004
   HOWE GR, 1992, J NATL CANCER I, V84, P1887, DOI 10.1093/jnci/84.24.1887
   LAUNOY G, 1992, GASTROEN CLIN BIOL, V16, P633
   LIPPMAN SM, 1994, J CLIN ONCOL, V12, P851, DOI 10.1200/JCO.1994.12.4.851
   LONGNECKER MP, 1990, CANCER CAUSE CONTROL, V1, P59, DOI 10.1007/BF00053184
   MCKEOWNEYSSEN G, 1988, CANCER RES, V48, P4701
   MCLENNAN R, 1991, FRONT GASTROINTEST R, V18, P60
   POTTER JD, 1993, EPIDEMIOL REV, V15, P499, DOI 10.1093/oxfordjournals.epirev.a036132
   RONCUCCI L, 1993, DIS COLON RECTUM, V36, P227, DOI 10.1007/BF02053502
   ROONEY PS, 1993, BRIT J SURG, V80, P249, DOI 10.1002/bjs.1800800246
   TROCK B, 1990, JNCI-J NATL CANCER I, V82, P650, DOI 10.1093/jnci/82.8.650
   VARGAS PA, 1992, CANCER-AM CANCER SOC, V70, P1229, DOI 10.1002/1097-0142(19920901)70:3+<1229::AID-CNCR2820701507>3.0.CO;2-#
NR 22
TC 0
Z9 0
U1 0
U2 1
PU JOHN LIBBEY EUROTEXT LTD
PI MONTROUGE
PA 127 AVE DE LA REPUBLIQUE, 92120 MONTROUGE, FRANCE
SN 0007-4551
EI 1769-6917
J9 B CANCER
JI Bull. Cancer
PD JUL 15
PY 1995
VL 82
IS 
BP S172
EP S177
DI 
PG 6
WC Oncology
SC Oncology
GA RQ179
UT WOS:A1995RQ17900005
PM 7492830
DA 2025-02-23
ER

PT J
AU LEON, M
   KEW, MC
AF LEON, M
   KEW, MC
TI ANALYSIS OF RAS GENE-MUTATIONS IN HEPATOCELLULAR-CARCINOMA IN SOUTHERN AFRICAN BLACKS
SO ANTICANCER RESEARCH
LA English
DT Article
DE RAS GENES; HUMAN HEPATOCELLULAR CARCINOMA; SOUTHERN AFRICAN BLACKS; POLYMERASE CHAIN REACTION; SINGLE-STRANDED CONFORMATIONAL POLYMORPHISMS; NUCLEOTIDE SEQUENCING
ID c-ki-ras; point mutation; n-ras; oncogenes; tumors; expression; aflatoxin
AB Failed samples of hepatocellular carcinoma and non-tumorous liver tissue from 12 southern African blacks were examined for mutations in codons 12, 13, and 61 of the three ms proto-oncogenes (H-, K-, and N-ras). Deoxyribonucleic acid was isolated from carcinoma and non-tumorous tissues and amplified with the polymerase chain reaction. Using the single-stranded conformational polymorphisms method, products of the polymerase chain reaction amplification of codons 12, 13, and 61 of H-, K-, and N-ras were analysed for mutations. Mobility shifts were not detected except in one tumour in the region of codon 61 of K-ras. By sequencing the relevant polymerase chain reaction products, this sequence of deoxyribonucleic acid was proved to be normal, indicating that the single-stranded conformational polymorphisms result was an artifact of the polymerase chain reaction. Thus, no mutations were detected in the regions of interest in any of the tumours studied. These results indicate that activation of ras proto-oncogenes by mutations in codons 12, 13, and 61 does not play an important role in hepatocellular carcinogenesis in southern African Blacks despite the fact that dietary exposure to aflatoxin B-1 is a risk factor in this population.
C1 UNIV WITWATERSRAND,SCH MED,DEPT MED,MRC,MOLEC HEPATOL RES UNIT,JOHANNESBURG 2193,SOUTH AFRICA.
C3 University of Witwatersrand
CR BARBACID M, 1987, ANNU REV BIOCHEM, V56, P779, DOI 10.1146/annurev.bi.56.070187.004023
   BARBACID M, 1990, EUR J CLIN INVEST, V20, P225, DOI 10.1111/j.1365-2362.1990.tb01848.x
   BOS JL, 1984, CANCER RES, V49, P4682
   BRESSAC B, 1991, NATURE, V350, P429, DOI 10.1038/350429a0
   CHALLEN C, 1992, J HEPATOL, V14, P342, DOI 10.1016/0168-8278(92)90181-N
   FARSHID M, 1992, J MED VIROL, V38, P235, DOI 10.1002/jmv.1890380402
   FUKUDA K, 1988, KURUME MEDICAL JOURNAL, V35, P77
   Gu JR, 1987, HEPADNA VIRUSES. PROCEEDINGS OF A DIRECTORS SPONSORS-UCLA SYMPOSIUM. HELD AT KEYSTONE, V0, P0
   KRESS S, 1992, CANCER RES, V52, P3220
   LOWY DR, 1993, ANNU REV BIOCHEM, V62, P851, DOI 10.1146/annurev.bi.62.070193.004223
   MCMAHON G, 1986, P NATL ACAD SCI USA, V83, P9418, DOI 10.1073/pnas.83.24.9418
   OGATA N, 1991, HEPATOLOGY, V13, P31, DOI 10.1016/0270-9139(91)90212-E
   SANTOS E, 1989, FASEB J, V3, P2151, DOI 10.1096/fasebj.3.10.2666231
   SINHA S, 1988, P NATL ACAD SCI USA, V85, P3673, DOI 10.1073/pnas.85.11.3673
   SYKES BC, 1983, LANCET, V2, P787
   TADA M, 1990, CANCER RES, V50, P1121
   TSUDA H, 1989, JPN J CANCER RES, V80, P196, DOI 10.1111/j.1349-7006.1989.tb02290.x
   VANRENSBURG SJ, 1985, BRIT J CANCER, V51, P713, DOI 10.1038/bjc.1985.107
   WOGAN GN, 1992, CANCER RES, V52, P0
   ZHANG XK, 1990, ONCOGENE, V5, P909
NR 20
TC 29
Z9 33
U1 0
U2 0
PU INT INST ANTICANCER RESEARCH
PI ATHENS
PA EDITORIAL OFFICE 1ST KM KAPANDNTIOU-KALAMOU RD KAPANDRITI, POB 22, ATHENS 19014, GREECE
SN 0250-7005
EI 
J9 ANTICANCER RES
JI Anticancer Res.
PD MAY-JUN 15
PY 1995
VL 15
IS 3
BP 859
EP 861
DI 
PG 3
WC Oncology
SC Oncology
GA RP348
UT WOS:A1995RP34800037
PM 7645971
DA 2025-02-23
ER

PT J
AU ROLON, PA
   CASTELLSAGUE, X
   BENZ, M
   MUNOZ, N
AF ROLON, PA
   CASTELLSAGUE, X
   BENZ, M
   MUNOZ, N
TI HOT AND COLD MATE DRINKING AND ESOPHAGEAL CANCER IN PARAGUAY
SO CANCER EPIDEMIOLOGY BIOMARKERS & PREVENTION
LA English
DT Article
ID bladder-cancer; southern brazil; risk-factors; tobacco; uruguay; smoking; black; diet; vegetables; etiology
AB A hospital-based case-control study, including 131 cases of esophageal cancer and 381 controls, was carried out in Paraguay to investigate the role of hot and cold mate drinking in esophageal cancer risk. Detailed information on mate drinking and on tobacco smoking, alcohol consumption, and dietary habits was obtained by interview. Amount and duration of cold or hot mate drinking were not associated with esophageal cancer risk. However, temperature at which mate was drunk was significantly associated with risk. As compared to drinkers of warm or hot mate, drinkers of very hot mate had an increased risk for esophageal cancer even after adjusting for the strong effects of alcohol and tobacco consumption (adjusted odds ratio = 2.4; 95% confidence interval = 1.3-4.3). This effect seemed to be mainly due to the temperature at which mate cocido (one of the two ways in which hot mate is prepared) was drunk (odds ratio = 6.5; 95% confidence interval = 3.2-13.2), As expected, very strong dose-response associations were found for alcohol consumption and cigarette smoking, After correcting for these and the consumption of other food groups, diets rich in fats and red meats, especially beef, were associated with esophageal cancer risk. In conclusion, the findings from this study suggest that cold mate drinking does not increase the risk of esophageal cancer. This study identifies the very hot temperature at which mate is drunk, and not the amount or the duration, as an important risk factor for esophageal cancer in this population. Alcohol drinking and tobacco smoking remain, nevertheless, the main risk factors for esophageal cancer in Paraguay.
C1 INT AGCY RES CANC,F-69372 LYON 08,FRANCE.
   LAB ANAT PATOL & CITOL,ASUNCION,PARAGUAY.
   CIUTAT SANITARIA & UNIV BELLVITGE,INST CATALA ONCOL,SERV EPIDEMIOL & REGISTRE CANC,E-08907 BARCELONA,SPAIN.
C3 World Health Organization; International Agency for Research on Cancer (IARC); University of Barcelona; Institut Catala d'Oncologia; Institut d'Investigacio Biomedica de Bellvitge (IDIBELL); Bellvitge University Hospital
CR [Anonymous], 1991, IARC MONOGRAPHS ON THE EVALUATION OF CARCINOGENIC RISKS TO HUMANS. COFFEE, V0, P0
   BRESLOW NE, 1980, IARC32 SCI PUB, V1, P0
   CASTELLETTO R, 1994, CANCER EPIDEM BIOMAR, V3, P557
   CHENG KK, 1992, LANCET, V339, P1314, DOI 10.1016/0140-6736(92)91960-G
   COOKMOZAFFARI PJ, 1979, BRIT J CANCER, V39, P293, DOI 10.1038/bjc.1979.54
   DECARLI A, 1987, NUTRITION AND CANCER, V10, P29
   DEJONG UW, 1972, GUT, V13, P24, DOI 10.1136/gut.13.1.24
   DEJONG UW, 1974, INT J CANCER, V13, P291, DOI 10.1002/ijc.2910130304
   DESTEFANI E, 1987, CANCER-AM CANCER SOC, V60, P3087, DOI 10.1002/1097-0142(19871215)60:12<3087::AID-CNCR2820601238>3.0.CO;2-6
   DESTEFANI E, 1990, CANCER RES, V50, P426
   DESTEFANI E, 1988, REV EPIDEMIOL SANTE, V36, P389
   DESTEFANI E, 1991, ARCH MED INT, V3, P101
   FRANCO EL, 1989, INT J CANCER, V43, P992, DOI 10.1002/ijc.2910430607
   GHADIRIAN P, 1987, CANCER-AM CANCER SOC, V60, P1909, DOI 10.1002/1097-0142(19871015)60:8<1909::AID-CNCR2820600840>3.0.CO;2-Y
   HEBERT JR, 1993, NUTR CANCER, V19, P169, DOI 10.1080/01635589309514247
   HU JF, 1994, INT J CANCER, V57, P38, DOI 10.1002/ijc.2910570108
   ISCOVICH J, 1987, INT J CANCER, V40, P734, DOI 10.1002/ijc.2910400604
   LI JY, 1989, INT J CANCER, V43, P755, DOI 10.1002/ijc.2910430502
   MALAVEILLE C, 1989, CARCINOGENESIS, V10, P577, DOI 10.1093/carcin/10.3.577
   MARTINEZ I, 1969, J NATL CANCER I, V42, P1069
   METTLIN C, 1981, NUTRITION AND CANCER, V2, P143
   MUNOZ N, 1987, INT J CANCER, V39, P708
   PARKIN DM, 1992, IARC120 SCI PUB, V6, P0
   PARKIN DM, 1986, IARC SCI PUBL, V75, P0
   PATRIANAKOS C, 1979, J ANAL TOXICOL, V3, P150, DOI 10.1093/jat/3.4.150
   STEINMETZ KA, 1991, CANCER CAUSE CONTROL, V2, P325, DOI 10.1007/BF00051672
   STEMMERMANN GN, 1990, DIGEST DIS SCI, V35, P433, DOI 10.1007/BF01536915
   TUYNS A J, 1987, NUTRITION AND CANCER, V9, P81
   VASSALLO A, 1985, JNCI-J NATL CANCER I, V75, P1005
   VICTORA CG, 1987, INT J CANCER, V39, P710, DOI 10.1002/ijc.2910390610
   VINEIS P, 1984, INT J CANCER, V34, P165, DOI 10.1002/ijc.2910340205
   WAHRENDORF J, 1989, LANCET, V2, P1239, DOI 10.1016/S0140-6736(89)91850-3
   WINN DM, 1984, CANCER RES, V44, P1216
   ZIEGLER RG, 1981, JNCI-J NATL CANCER I, V67, P1199
NR 34
TC 85
Z9 91
U1 0
U2 5
PU AMER ASSOC CANCER RESEARCH
PI PHILADELPHIA
PA PUBLIC LEDGER BLDG, SUITE 816, 150 S. INDEPENDENCE MALL W., PHILADELPHIA, PA 19106
SN 1055-9965
EI 
J9 CANCER EPIDEM BIOMAR
JI Cancer Epidemiol. Biomarkers Prev.
PD SEP 15
PY 1995
VL 4
IS 6
BP 595
EP 605
DI 
PG 11
WC Oncology; Public, Environmental & Occupational Health
SC Oncology; Public, Environmental & Occupational Health
GA RU350
UT WOS:A1995RU35000005
PM 8547825
DA 2025-02-23
ER

PT J
AU HORNROSS, PL
AF HORNROSS, PL
TI PHYTOESTROGENS, BODY-COMPOSITION, AND BREAST-CANCER
SO CANCER CAUSES & CONTROL
LA English
DT Article
DE BREAST CANCER; DIET; OBESITY; PHYTOESTROGENS
ID fat distribution; risk-factors; postmenopausal women; menstrual events; diet; size; age; adiposity; lignans; obesity
AB To the extent that diet is involved in the etiology of breast cancer, its effect may be mediated, in part, through hormonal mechanisms. It has been suggested that the consumption of phytoestrogens is related inversely to breast cancer risk. Phytoestrogens are weak estrogens of plant derivation that may have antiestrogenic effects through competitively binding to estrogen receptors, thus diminishing the binding of stronger endogenous estrogens. This paper advances the hypothesis that, through this mechanism, dietary phytoestrogens may attenuate the adverse consequences of obesity on the development of postmenopausal breast cancer. Such an association might partly explain the low breast cancer rates observed among postmenopausal Hispanic women despite their greater adiposity, an important breast cancer risk factor. This hypothesis would lead us to expect that obesity increases the risk of postmenopausal breast cancer in women consuming small quantities of phytoestrogens but does not increase risk in women consuming larger quantities. If the hypothesis is confirmed, such an association could have important implications for reducing breast cancer risk through diet, using naturally occurring substances, particularly in women for whom postmenopausal obesity is an important health concern.
RP HORNROSS, PL (corresponding author), NO CALIF CANC CTR,32960 ALVARADO NILES RD,SUITE 600,UNION CITY,CA 94587, USA.
CR ADLERCREUTZ H, 1986, J STEROID BIOCHEM, V25, P791, DOI 10.1016/0022-4731(86)90310-9
   ADLERCREUTZ H, 1982, LANCET, V2, P1295
   ADLERCREUTZ H, 1992, J STEROID BIOCHEM, V41, P331, DOI 10.1016/0960-0760(92)90359-Q
   ADLERCREUTZ H, 1990, SCAND J CLIN LAB INV, V50, P3, DOI 10.3109/00365519009085798
   ADLERCREUTZ H, 1991, AM J CLIN NUTR, V54, P1093, DOI 10.1093/ajcn/54.6.1093
   ASHWELL M, 1985, BMJ-BRIT MED J, V290, P1692, DOI 10.1136/bmj.290.6483.1692
   BAKER ME, 1995, P SOC EXP BIOL MED, V208, P131
   BALLARDBARBASH R, 1990, JNCI-J NATL CANCER I, V82, P286, DOI 10.1093/jnci/82.4.286
   BARNES S, 1995, P SOC EXP BIOL MED, V208, P103
   BARNES S, 1995, J NUTR, V125, PS777, DOI 10.1093/jn/125.3_Suppl.777S
   BERNSTEIN L, 1993, EPIDEMIOL REV, V15, P48, DOI 10.1093/oxfordjournals.epirev.a036116
   BRUNING PF, 1988, EUR J SURG ONCOL, V14, P115
   BRUNING PF, 1992, INT J CANCER, V51, P14, DOI 10.1002/ijc.2910510104
   BURCHFIEL CM, 1990, AM J EPIDEMIOL, V131, P57, DOI 10.1093/oxfordjournals.aje.a115485
   CASSIDY A, 1994, AM J CLIN NUTR, V60, P333, DOI 10.1093/ajcn/60.3.333
   De Waard F, 1977, CANCER, V40, P1269, DOI 10.1002/1097-0142(197709)40:3<1269::AID-CNCR2820400341>3.0.CO;2-S
   FOLSOM AR, 1990, AM J EPIDEMIOL, V131, P794, DOI 10.1093/oxfordjournals.aje.a115570
   FRANKE AA, 1994, J AGR FOOD CHEM, V42, P1905, DOI 10.1021/jf00045a015
   GAVALER JS, 1995, P SOC EXP BIOL MED, V208, P98
   HAFFNER SM, 1986, INT J OBESITY, V10, P493
   HAFFNER SM, 1989, INT J OBESITY, V13, P1
   HEBERT JR, 1991, CANCER PREV, V1, P141
   HENDERSON BE, 1991, BREAST CANCER RES TR, V18, PS11, DOI 10.1007/BF02633520
   Hirayama T, 1986, DIET NUTR CANC, V0, P41
   HORNROSS PL, 1993, EPIDEMIOL REV, V15, P169, DOI 10.1093/oxfordjournals.epirev.a036101
   HSIEH CC, 1990, INT J CANCER, V46, P796, DOI 10.1002/ijc.2910460508
   HUNTER DJ, 1993, EPIDEMIOL REV, V15, P110, DOI 10.1093/oxfordjournals.epirev.a036096
   ISOVICH JM, 1989, INT J CANCER, V44, P770
   KAMPERT JB, 1988, AM J EPIDEMIOL, V128, P962
   KATSOUYANNI K, 1986, INT J CANCER, V38, P815, DOI 10.1002/ijc.2910380606
   KELSEY JL, 1993, EPIDEMIOL REV, V15, P36, DOI 10.1093/oxfordjournals.epirev.a036115
   KELSEY JL, 1993, EPIDEMIOL REV, V15, P256, DOI 10.1093/oxfordjournals.epirev.a036112
   KELSEY JL, 1993, EPIDEMIOL REV, V15, P7, DOI 10.1093/oxfordjournals.epirev.a036118
   KNUCKLES BE, 1976, J AGR FOOD CHEM, V24, P1177, DOI 10.1021/jf60208a034
   Le Marchand Loic, 1992, P321, V0, P0
   LEE HP, 1992, CANCER CAUSE CONTROL, V3, P313, DOI 10.1007/BF00146884
   LEMARCHAND L, 1988, AM J EPIDEMIOL, V128, P137
   MESSINA M, 1991, JNCI-J NATL CANCER I, V83, P541, DOI 10.1093/jnci/83.8.541
   MESSINA MJ, 1994, NUTR CANCER, V21, P113, DOI 10.1080/01635589409514310
   MIKSICEK RJ, 1995, P SOC EXP BIOL MED, V208, P44
   NOMURA A, 1978, AM J CLIN NUTR, V31, P2020, DOI 10.1093/ajcn/31.11.2020
   PARKIN DM, 1992, IARC SCI PUB, V120, P0
   PATHAK DR, 1992, AM J EPIDEMIOL, V135, P153, DOI 10.1093/oxfordjournals.aje.a116268
   PEIRIS AN, 1988, ACTA MED SCAND S, V723, P170
   PERKINS CI, 1995, CANCER INCIDENCE MOR, V0, P0
   PIKE MC, 1983, NATURE, V303, P767, DOI 10.1038/303767a0
   PRENTICE RL, 1988, JNCI-J NATL CANCER I, V80, P802, DOI 10.1093/jnci/80.11.802
   PRICE KR, 1985, FOOD ADDIT CONTAM A, V2, P73, DOI 10.1080/02652038509373531
   ROSE DP, 1992, NUTRITION, V8, P47
   SCHAPIRA DV, 1990, ANN INTERN MED, V112, P182, DOI 10.7326/0003-4819-112-3-182
   SETCHELL KDR, 1984, AM J CLIN NUTR, V40, P569, DOI 10.1093/ajcn/40.3.569
   SETCHELL KDR, 1985, ESTROGENS ENV, V2, P69
   SMITH SA, 1995, CANCER CAUSE CONTROL, V6, P292, DOI 10.1007/BF00051404
   SOLER JT, 1988, J CLIN EPIDEMIOL, V41, P1075, DOI 10.1016/0895-4356(88)90077-7
   STEINMETZ KA, 1991, CANCER CAUSE CONTROL, V2, P427, DOI 10.1007/BF00054304
   THOMAS DB, 1987, CANCER RES, V47, P5771
   THOMPSON LU, 1991, NUTR CANCER, V16, P43, DOI 10.1080/01635589109514139
   ZIEGLER RG, 1993, JNCI-J NATL CANCER I, V85, P1819, DOI 10.1093/jnci/85.22.1819
NR 59
TC 31
Z9 34
U1 4
U2 5
PU RAPID SCIENCE PUBLISHERS
PI LONDON
PA 2-6 BOUNDARY ROW, LONDON, ENGLAND SE1 8NH
SN 0957-5243
EI 
J9 CANCER CAUSE CONTROL
JI Cancer Causes Control
PD NOV 15
PY 1995
VL 6
IS 6
BP 567
EP 573
DI 10.1007/BF00054166
PG 7
WC Oncology; Public, Environmental & Occupational Health
SC Oncology; Public, Environmental & Occupational Health
GA TG147
UT WOS:A1995TG14700014
PM 8580306
DA 2025-02-23
ER

PT J
AU VATANASAPT, V
   MARTIN, N
   SRIPLUNG, H
   CHINDAVIJAK, K
   SONTIPONG, S
   SRIAMPORN, S
   PARKIN, DM
   FERLAY, J
AF VATANASAPT, V
   MARTIN, N
   SRIPLUNG, H
   CHINDAVIJAK, K
   SONTIPONG, S
   SRIAMPORN, S
   PARKIN, DM
   FERLAY, J
TI CANCER INCIDENCE IN THAILAND, 1988-1991
SO CANCER EPIDEMIOLOGY BIOMARKERS & PREVENTION
LA English
DT Article
ID human liver cancer; nasopharyngeal carcinoma; cervical-cancer; risk-factors; hong-kong; hepatocellular-carcinoma; dietary aflatoxins; lung-cancer; exposure; women
AB Results from three cancer registries (Chiang Mai, Khon Kaen, and Songkhla) in different regions of Thailand and from a cancer survey in the population of Bangkok during the years 1988-1991 are presented, together with an estimate of the incidence of cancer for the country as a whole, Overall, liver cancer is the most frequent malignancy, but there are large regional differences in incidence and in histological type, with very high rates of cholangiocarcinoma in the northeast (associated with endemic opisthorchiasis) but a more even distribution of hepatocellular carcinoma, Lung cancer is second in frequency, with the highest rates in northern Thailand, where the incidence in women (Age Standardized Rate, 37.4 per 100,000) is among the highest in the world. A link with tobacco smoking is suggested by similarly raised rates, especially in women, for cancers of the larynx and pancreas, Cervical cancer is the most common malignancy in women, with relatively little regional variation in risk, while the incidence of breast cancer is low, Other cancer sites showing moderately increased rates include the lip and oral cavity, particularly in females from the north and northeast, where the chewing of betel nut remains common among older generations, nasopharyngeal cancer, carcinoma of the esophagus in the southern region, and penile cancer, especially in the north and northeast, Previous studies which have investigated the etiological factors underlying these patterns are reviewed, and the implications for future research and for national cancer control policies are discussed.
C1 INT AGCY RES CANC, F-69372 LYON 08, FRANCE.
   KHON KAEN UNIV, SRINAGARIND HOSP, FAC MED, KHON KAEN 40002, THAILAND.
   CHIANG MAI UNIV, MAHARAJ NAKORN HOSP, FAC MED, CHIANG MAI 50002, THAILAND.
   PRINCE SONGKLA UNIV, FAC MED, SONGKHLA 90112, THAILAND.
   NATL CANC INST, BANGKOK 10400, THAILAND.
C3 World Health Organization; International Agency for Research on Cancer (IARC); Khon Kaen University; Chiang Mai University; Prince of Songkla University; National Cancer Institute - Thailand
CR [Anonymous], 1976, INT CLASSIFICATION D, V0, P0
   [Anonymous], 1992, IARC SCIENTIFIC PUBLICATIONS, V0, P0
   ARMSTRONG BK, 1988, J DERMATOL SURG ONC, V14, P835, DOI 10.1111/j.1524-4725.1988.tb03588.x
   BRINTON LA, 1989, AM J EPIDEMIOL, V130, P486, DOI 10.1093/oxfordjournals.aje.a115362
   BRINTON LA, 1989, INT J CANCER, V44, P199, DOI 10.1002/ijc.2910440202
   Chanvitan A, 1990, ESOPHAGEAL. CANVER STUD. SOUTH THAIL, V0, P81
   CHONGSUVIVATWONG V, 1990, J GASTROEN HEPATOL, V5, P391, DOI 10.1111/j.1440-1746.1990.tb01415.x
   GAO YT, 1987, INT J CANCER, V40, P604, DOI 10.1002/ijc.2910400505
   HARINASUTA C, 1984, DRUG RES, V34, P1164
   HOLLSTEIN MC, 1993, INT J CANCER, V53, P51, DOI 10.1002/ijc.2910530111
   HOPPMANN HJ, 1978, J UROLOGY, V120, P393, DOI 10.1016/S0022-5347(17)57197-9
   IMWIDTHAYA S, 1987, JOURNAL OF THE MEDICAL ASSOCIATION OF THAILAND, V70, P390
   KOO LC, 1985, INT J CANCER, V35, P149, DOI 10.1002/ijc.2910350202
   KRICKER A, 1993, IARC13 TECHN REP, V0, P0
   LU SJ, 1990, NATURE, V346, P470, DOI 10.1038/346470a0
   MARTIN N, 1989, CANCER INCIDENCE MOR, V0, P0
   MARTIN NC, 1992, IARC SCI PUBL, V120, P542
   MENAKANIT W, 1971, BRIT J CANCER, V25, P225, DOI 10.1038/bjc.1971.29
   Menakanit W, 1978, MOD MED ASIA, V14, P10
   MITACEK EJ, 1991, PREV MED, V20, P764, DOI 10.1016/0091-7435(91)90070-K
   MUIR CS, 1972, IARC SCI PUBL, V2, P367
   PARKIN DM, 1993, INT J CANCER, V54, P594, DOI 10.1002/ijc.2910540413
   PARKIN DM, 1993, CANCER EPIDEM BIOMAR, V2, P537
   PARKIN DM, 1991, INT J CANCER, V48, P323, DOI 10.1002/ijc.2910480302
   PHAM THA, 1993, BRIT J CANCER, V68, P1236
   PIYARATN P, 1959, CANCER, V12, P693, DOI 10.1002/1097-0142(195907/08)12:4<693::AID-CNCR2820120411>3.0.CO;2-I
   PORAPAKKHAM Y, 1986, NEW DEV ANAL MORTALI, V0, P207
   PREUKSARAJ S, 1984, DRUG RES, V34, P1119
   SHANK RC, 1972, FOOD COSMET TOXICOL, V10, P61, DOI 10.1016/S0015-6264(72)80047-6
   SHANK RC, 1972, FOOD COSMET TOXICOL, V10, P171, DOI 10.1016/S0015-6264(72)80195-0
   SIMARAK S, 1977, BRIT J CANCER, V36, P130, DOI 10.1038/bjc.1977.163
   SRIAMPORN S, 1992, CANCER EPIDEM BIOMAR, V1, P345
   SRIVATANAKUL P, 1991, INT J CANCER, V48, P329, DOI 10.1002/ijc.2910480303
   SRIVATANAKUL P, 1988, J GASTROEN HEPATOL, V3, P413, DOI 10.1111/j.1440-1746.1988.tb01394.x
   SRIVATANAKUL P, 1991, CANCER, V68, P2411, DOI 10.1002/1097-0142(19911201)68:11<2411::AID-CNCR2820681114>3.0.CO;2-0
   TANSURAT P, 1961, ACTA UNION INT CONTR, V17, P877
   TRONGTAWSAK A, 1992, THAI CANC J, V18, P122
   VATANASAPT V, 1993, CANCER THAILAND 1988, V0, P0
   VATANASAPT V, 1992, IARC SCI PUBL, V120, P546
   VATANASAPT V, 1990, SE ASIAN J TROP MED, V21, P382
   VATANASAPT V, 1992, ASIAN J SURG, V15, P84
   WANGSUPHACHART V, 1987, INT J EPIDEMIOL, V16, P362, DOI 10.1093/ije/16.3.362
   WILD CP, 1992, TOXICOL LETT, V64-5, P455, DOI 10.1016/0378-4274(92)90219-A
   WOGAN GN, 1975, CANCER RES, V35, P3499
   YOUNG JL, 1981, NATL CANCER I MONOGR, V57, P0
   YU MC, 1986, CANCER RES, V46, P956
   1991, 1900, P333, V0, P0
NR 51
TC 103
Z9 114
U1 0
U2 2
PU AMER ASSOC CANCER RESEARCH
PI PHILADELPHIA
PA 615 CHESTNUT ST, 17TH FLOOR, PHILADELPHIA, PA 19106-4404 USA
SN 1055-9965
EI 1538-7755
J9 CANCER EPIDEM BIOMAR
JI Cancer Epidemiol. Biomarkers Prev.
PD JUL-AUG 15
PY 1995
VL 4
IS 5
BP 475
EP 483
DI 
PG 9
WC Oncology; Public, Environmental & Occupational Health
SC Oncology; Public, Environmental & Occupational Health
GA RJ656
UT WOS:A1995RJ65600007
PM 7549802
DA 2025-02-23
ER

PT J
AU LOK, E
   MEHTA, R
   JEE, P
   LAVER, G
   NERA, EA
   MCMULLEN, E
   CLAYSON, DB
AF LOK, E
   MEHTA, R
   JEE, P
   LAVER, G
   NERA, EA
   MCMULLEN, E
   CLAYSON, DB
TI THE EFFECT OF BUTYLATED HYDROXYTOLUENE ON THE GROWTH OF ENZYME-ALTERED FOCI IN MALE FISCHER-344 RAT-LIVER TISSUE
SO CARCINOGENESIS
LA English
DT Article
ID gamma-glutamyl-transpeptidase; nucleolar organizer regions; cell-proliferation; urinary-bladder; b6c3f1 mice; carcinogenesis; hydroxyanisole; bht; hepatocarcinogenesis; antioxidants
AB Butylated hydroxytoluene (BHT) is a synthetic, food-use, phenolic antioxidant. It has previously been demonstrated to be operationally non-genotoxic and, in addition, failed to induce biologically significant increases in cellular proliferation in the liver, urinary bladder and thyroid gland on feeding to young adult Wistar rats, Nevertheless, it has been reported to enhance the yield of liver tumors when fed to rats or mice that developed an appreciable background incidence of these tumors without treatment, In order to resolve this situation, cell proliferation in response to BHT treatment was studied in enzyme-altered foci (EAF) induced in male Fischer 344 rats using the Solt-Farber procedure, It was demonstrated that feeding 0.5% dietary BHT for 30 days after the induction of EAF led to a 20- to 30-fold increase in the gamma-glutamyltranspeptidase-positive areas in both DEN- and saline-initiated rat livers, but to no major effects in glutathione S-transferase placental form (GSTP)-positive foci, Cell proliferation rates within EAF and surrounding normal liver were measured using different histological techniques, Nuclear labeling with [H-3]thymidine and proliferating cell nuclear antigen (PCNA) over the total hepatocyte population indicated that BHT approximately doubled nuclear labeling in rats initiated with DEN, PCNA labeling in GSTP-positive foci was not affected by BHT. In GSTP-positive foci, evaluation of nucleolar organizer regions (AgNOR), which reflect cell proliferative in addition to transcriptional activity of ribosomal RNA, was achieved using a novel double staining technique, BHT diet did not affect the number of AgNOR per nucleus or the percentage AgNOR area/nucleus, Nevertheless, both PCNA labeling and the AgNOR area per nucleus were significantly greater in GSTP-positive foci compared with non-focal regions in rats fed either BHT or control diets, These results are discussed in the light of further experimental work required to determine the relevance of these data to possible human risk assessment for BHT.
C1 HLTH CANADA, HLTH PROTECT BRANCH,FOOD DIRECTORATE, BUR CHEM SAFETY,TOXICOL RES DIV, OTTAWA, ON K1A 0L2, CANADA.
   HLTH CANADA, HLTH PROTECT BRANCH,FOOD DIRECTORATE, BUR BIOSTAT & COMP APPLICAT,CHEM STAT SECT, OTTAWA, ON K1A 0L2, CANADA.
C3 Health Canada; Health Canada
CR [Anonymous], 1986, IARC MONOGRAPHS EVAL, V40, P161
   BOMHARD EM, 1992, MUTAT RES, V277, P187, DOI 10.1016/0165-1110(92)90043-9
   BRIGGS D, 1989, CANCER LETT, V46, P31, DOI 10.1016/0304-3835(89)90211-5
   CLAYSON DB, 1991, REGUL TOXICOL PHARM, V14, P147, DOI 10.1016/0273-2300(91)90003-E
   COHEN SM, 1991, CANCER RES, V51, P6493
   Crocker J, 1990, CURR TOP PATHOL, V82, P91
   CURTHOYS NP, 1979, ENZYME, V24, P383, DOI 10.1159/000458694
   DAVIES R, 1993, CARCINOGENESIS, V14, P47, DOI 10.1093/carcin/14.1.47
   DERENZINI M, 1991, INT REV EXP PATHOL, V32, P149
   FISCHER G, 1986, CARCINOGENESIS, V7, P1405, DOI 10.1093/carcin/7.9.1405
   GRAHAM RC, 1966, J HISTOCHEM CYTOCHEM, V14, P291, DOI 10.1177/14.4.291
   GRUBBS FE, 1969, TECHNOMETRICS, V11, P1, DOI 10.2307/1266761
   HANIGAN MH, 1985, CARCINOGENESIS, V6, P165, DOI 10.1093/carcin/6.2.165
   Higgins GM, 1931, ARCH PATHOL, V12, P186
   HUFF J, 1991, ENVIRON HEALTH PERSP, V96, P23, DOI 10.2307/3431203
   INAI K, 1988, JPN J CANCER RES, V79, P49, DOI 10.1111/j.1349-7006.1988.tb00010.x
   KLEIN G, 1984, CARCINOGENESIS, V5, P429, DOI 10.1093/carcin/5.4.429
   KLEIN G, 1987, SCIENCE, V238, P1539, DOI 10.1126/science.3317834
   LINDNER LE, 1993, J HISTOCHEM CYTOCHEM, V41, P439, DOI 10.1177/41.3.8429207
   LOK E, 1990, CANCER LETT, V51, P67, DOI 10.1016/0304-3835(90)90232-M
   LOK E, 1988, CANCER LETT, V38, P249, DOI 10.1016/0304-3835(88)90016-X
   MEHTA R, 1994, P AM ASSOC CANC RES, V35, P159
   NAKAGAWA Y, 1984, BIOCHEM PHARMACOL, V33, P2669, DOI 10.1016/0006-2952(84)90643-9
   NERA EA, 1984, TOXICOLOGY, V32, P197, DOI 10.1016/0300-483X(84)90074-X
   NERA EA, 1988, TOXICOLOGY, V53, P251, DOI 10.1016/0300-483X(88)90218-1
   OLSEN P, 1986, FOOD CHEM TOXICOL, V24, P1, DOI 10.1016/0278-6915(86)90256-5
   OLSEN P, 1983, ACTA PHARMACOL TOX, V53, P433
   POWELL CJ, 1986, FOOD CHEM TOXICOL, V24, P1131, DOI 10.1016/0278-6915(86)90299-1
   RUTENBURG AM, 1969, J HISTOCHEM CYTOCHEM, V17, P517, DOI 10.1177/17.8.517
   SATO Y, 1986, AM J PATHOL, V125, P431
   SHAPIRO SS, 1965, BIOMETRIKA, V52, P591, DOI 10.1093/biomet/52.3-4.591
   Snedecor GW, 1980, STAT METHODS, V7th, P0
   SOLT D, 1976, NATURE, V263, P701, DOI 10.1038/263701a0
   STARK AA, 1991, MUTAGENESIS, V6, P241, DOI 10.1093/mutage/6.4.241
   TANAKA T, 1989, JPN J CANCER RES, V80, P1047, DOI 10.1111/j.1349-7006.1989.tb02257.x
   TARONE RE, 1981, JNCI-J NATL CANCER I, V66, P1175, DOI 10.1093/jnci/66.6.1175
   THAMAVIT W, 1985, CANCER LETT, V27, P295, DOI 10.1016/0304-3835(85)90187-9
NR 38
TC 12
Z9 12
U1 0
U2 0
PU OXFORD UNIV PRESS
PI OXFORD
PA GREAT CLARENDON ST, OXFORD OX2 6DP, ENGLAND
SN 0143-3334
EI 1460-2180
J9 CARCINOGENESIS
JI Carcinogenesis
PD MAY 15
PY 1995
VL 16
IS 5
BP 1071
EP 1078
DI 10.1093/carcin/16.5.1071
PG 8
WC Oncology
SC Oncology
GA QZ456
UT WOS:A1995QZ45600014
PM 7767967
DA 2025-02-23
ER

PT J
AU ALABASTER, O
   TANG, ZC
   FROST, A
   SHIVAPURKAR, N
AF ALABASTER, O
   TANG, ZC
   FROST, A
   SHIVAPURKAR, N
TI EFFECT OF BETA-CAROTENE AND WHEAT BRAN FIBER ON COLONIC ABERRANT CRYPT AND TUMOR-FORMATION IN RATS EXPOSED TO AZOXYMETHANE AND HIGH DIETARY-FAT
SO CARCINOGENESIS
LA English
DT Article
ID murine colon; f344 rats; preneoplastic lesions; lipid-peroxidation; cancer; foci; carcinogenesis; absorption; growth; trials
AB The typical high-fat, low-fiber American diet promotes colon cancer. An alternative to radical changes in dietary habits is to reinforce the diet with cancer protectors. Experiments to evaluate the effects of beta-carotene in the presence of high fat and low and high dietary levels of wheat bran fiber were designed using the Fischer-344 rat colon cancer model. Rats (20/group), were given either high fat (20% w/w), low wheat bran fiber (1% w/w) diets, or high fat (20% w/w) high wheat bran fiber (8% w/w) diets, with different levels of beta-carotene. After 2 weeks of adaptation, half were given two weekly s.c. injections of azoxgmethane (AOM, 15 mg/kg body wt); and half two weekly s.c. injections of saline. Six weeks later, five rats from each dietary group were killed to evaluate the comparative effect of different dietary regimens on the induction of colon aberrant crypt foci (ACF). The remaining rats were maintained on their respective diets for an additional 20 weeks to examine the effect on colon tumor incidence. The total number of ACE/rat in the low-fiber groups declined from 44.0 +/- 4.18 to 12.8 +/- 1.95 in response to increasing amounts of beta-carotene from 1 to 20 mg/kg diet. A similar progressive reduction in total ACE/rat was also seen in the high-fiber groups (20.8 +/- 2.92 to 9.2 +/- 0.58). ACF did not develop in the saline-exposed groups. Similarly colon tumor incidence declined from 73% to 20% in high-fiber groups and from 27% to 13% in low-fiber groups in response to increasing amounts beta-carotene from 1 to 20 mg/kg diet. The results showed that beta-carotene and wheat bran, individually and when combined, protected the colon in rats consuming high-fat, western-style diets from ACF and benign or malignant tumor formation.
C1 GEORGE WASHINGTON UNIV,MED CTR,DEPT PATHOL,WASHINGTON,DC 20037.
C3 George Washington University
RP ALABASTER, O (corresponding author), GEORGE WASHINGTON UNIV,MED CTR,INST DIS PREVENT,421 ROSS HALL,WASHINGTON,DC 20037, USA.
CR BAILAR JC, 1986, NEW ENGL J MED, V314, P1226, DOI 10.1056/NEJM198605083141905
   BIRD RP, 1987, CANCER LETT, V37, P147, DOI 10.1016/0304-3835(87)90157-1
   BLOT WJ, 1993, JNCI-J NATL CANCER I, V85, P1483, DOI 10.1093/jnci/85.18.1483
   BOONE CW, 1990, CANCER RES, V50, P2
   BREVARD PB, 1985, NUTR REP INT, V31, P635
   BURTON GW, 1984, SCIENCE, V224, P569, DOI 10.1126/science.6710156
   BYERS T, 1984, ADV CANCER RES, V41, P1, DOI 10.1016/S0065-230X(08)60014-7
   DOLL R, 1981, JNCI-J NATL CANCER I, V66, P1191, DOI 10.1093/jnci/66.6.1192
   GOTTLIEB K, 1993, NUTR CANCER, V19, P207, DOI 10.1080/01635589309514251
   Greenwald P, 1986, IMPORTANT ADV ONCOL, V0, P37
   JACOBS LR, 1986, P SOC EXP BIOL MED, V183, P299, DOI 10.3181/00379727-183-42423
   KENDALL CW, 1992, NUTR CANCER, V17, P107, DOI 10.1080/01635589209514178
   MAGNUSON BA, 1993, CANCER RES, V53, P4499
   MCLELLAN EA, 1991, CANCER RES, V51, P5270
   MCLELLAN EA, 1988, CANCER RES, V48, P6187
   MOBARHAN S, 1990, NUTR CANCER, V14, P195, DOI 10.1080/01635589009514094
   PACKER JE, 1981, BIOCHEM BIOPH RES CO, V98, P901, DOI 10.1016/0006-291X(81)91196-7
   PEREIRA MA, 1994, CARCINOGENESIS, V15, P1049, DOI 10.1093/carcin/15.5.1049
   PETO R, 1981, NATURE, V290, P201, DOI 10.1038/290201a0
   PRETLOW TP, 1992, CARCINOGENESIS, V13, P1509, DOI 10.1093/carcin/13.9.1509
   PRETLOW TP, 1991, CANCER RES, V51, P1564
   PRETLOW TP, 1990, AM J PATHOL, V136, P13
   RAO CV, 1993, CANCER RES, V53, P4182
   RIBAYAMERCADO JD, 1989, J NUTR, V119, P665, DOI 10.1093/jn/119.4.665
   Riegelman RP, 1989, STUDYING A STUDY AND TESTING A TEST: HOW TO READ THE MEDICAL LITERATURE, V2nd, P0
   ROBERTS-ANDERSEN J, 1987, NUTRITION AND CANCER, V10, P129
   ROSE B, 1993, CARCINOGENESIS, V14, P1073, DOI 10.1093/carcin/14.5.1073
   SANTAMARIA L, 1989, PREV MED, V18, P603, DOI 10.1016/0091-7435(89)90033-9
   SCHAUDIES RP, 1990, J NUTR, V121, P800
   SHEKELLE RB, 1981, LANCET, V2, P1185
   SHIVAPURKAR N, 1992, CARCINOGENESIS, V13, P887, DOI 10.1093/carcin/13.5.887
   SUDA D, 1986, CARCINOGENESIS, V7, P711, DOI 10.1093/carcin/7.5.711
   TEMPLE NJ, 1987, JNCI-J NATL CANCER I, V78, P1211
   TROCK B, 1990, JNCI-J NATL CANCER I, V82, P650, DOI 10.1093/jnci/82.8.650
   TRUDEL JL, 1983, SURGERY, V94, P691
   TUDEK B, 1989, CANCER RES, V49, P1236
   WATANABE K, 1979, JNCI-J NATL CANCER I, V63, P141
   WEISBURGER JH, 1977, CANCER, V40, P2414, DOI 10.1002/1097-0142(197711)40:5+<2414::AID-CNCR2820400904>3.0.CO;2-D
   YASUI W, 1988, CANCER RES, V48, P137
   ZANGLX, 1992, P AM ASS CANCERR RES, V33, P168
   ZARKOVIC M, 1993, CARCINOGENESIS, V14, P1261, DOI 10.1093/carcin/14.7.1261
   1909, 1900, V330, V0, P1029
NR 43
TC 76
Z9 76
U1 0
U2 1
PU OXFORD UNIV PRESS UNITED KINGDOM
PI OXFORD
PA WALTON ST JOURNALS DEPT, OXFORD, ENGLAND OX2 6DP
SN 0143-3334
EI 
J9 CARCINOGENESIS
JI Carcinogenesis
PD JAN 15
PY 1995
VL 16
IS 1
BP 127
EP 132
DI 10.1093/carcin/16.1.127
PG 6
WC Oncology
SC Oncology
GA QE196
UT WOS:A1995QE19600018
PM 7834797
DA 2025-02-23
ER

PT J
AU BREINHOLT, V
   HENDRICKS, J
   PEREIRA, C
   ARBOGAST, D
   BAILEY, G
AF BREINHOLT, V
   HENDRICKS, J
   PEREIRA, C
   ARBOGAST, D
   BAILEY, G
TI DIETARY CHLOROPHYLLIN IS A POTENT INHIBITOR OF AFLATOXIN B-1 HEPATOCARCINOGENESIS IN RAINBOW-TROUT
SO CANCER RESEARCH
LA English
DT Article
ID 3-amino-1-methyl-5h-pyrido<4,3-b>indole trp-p-2; mutagenic activity; complex-mixtures; rat-liver; carcinogenesis; vegetables; binding; dna; indole-3-carbinol; antimutagen
AB Epidemiological and experimental evidence indicates a strong relationship between diet and cancer. The purpose of this study was to examine the potential of chlorophyllin (CHL), a food-grade derivative of the ubiquitous green plant pigment chlorophyll, to inhibit experimental carcinogenesis, We report that CHL is a potent, dose-responsive inhibitor of aflatoxin B-1 DNA adduction and hepatocarcinogenesis in the rainbow trout model when fed with carcinogen. CHL neither promoted nor suppressed carcinogenesis with chronic postinitiation feeding. By molecular dosimetry analysis, reduced aflatoxin B-1-DNA adduction accounted quantitatively for reduced tumor response up to 2000 ppm dietary CHL, but an additional protective mechanism was operative at 4000 ppm CHL. The finding of potent inhibition (up to 77%) at CHL levels well within the chlorophyll content of some green leafy vegetables may have important implications in intervention and dietary management of human cancer risks.
C1 OREGON STATE UNIV, DEPT FOOD SCI, CORVALLIS, OR 97331 USA.
   OREGON STATE UNIV, DEPT TECHNOL, CORVALLIS, OR 97331 USA.
C3 Oregon State University; Oregon State University
FU NCI NIH HHS [CA34732] Funding Source: Medline; NIEHS NIH HHS [ES03850, ES00210] Funding Source: Medline
CR [Anonymous], 1993, MONOGRAPHS EVALUATIO, V56, P245
   ARIMOTO S, 1980, CANCER LETT, V11, P29, DOI 10.1016/0304-3835(80)90125-1
   ARIMOTO S, 1989, MUTAT RES, V213, P217, DOI 10.1016/0027-5107(89)90153-X
   BARALE R, 1983, MUTAT RES, V120, P145, DOI 10.1016/0165-7992(83)90156-2
   BAXTER JH, 1968, J LIPID RES, V9, P636
   DASHWOOD RH, 1991, CANCER RES, V51, P2362
   DASHWOOD RH, 1992, CARCINOGENESIS, V13, P113, DOI 10.1093/carcin/13.1.113
   DASHWOOD RH, 1991, CARCINOGENESIS, V12, P939, DOI 10.1093/carcin/12.5.939
   DASHWOOD RH, 1989, CARCINOGENESIS, V10, P175, DOI 10.1093/carcin/10.1.175
   DOLL R, 1990, P NUTR SOC, V49, P119, DOI 10.1079/PNS19900018
   DOLL R, 1981, JNCI-J NATL CANCER I, V66, P1191, DOI 10.1093/jnci/66.6.1192
   DRAGSTED LO, 1993, PHARMACOL TOXICOL, V72, P0
   FARBER E, 1982, AM J PATHOL, V106, P271
   FONG AT, 1993, CARCINOGENESIS, V14, P629, DOI 10.1093/carcin/14.4.629
   HARRISSON JWE, 1954, J AM PHARM ASSOC SCI, V43, P722, DOI 10.1002/jps.3030431206
   HAYATSU H, 1988, MUTAT RES, V202, P429, DOI 10.1016/0027-5107(88)90204-7
   Hendricks J D, 1984, NATL CANCER INST MONOGR, V65, P321
   HENDRICKS JD, 1994, FUND APPL TOXICOL, V23, P53, DOI 10.1006/faat.1994.1078
   HENDRY GAF, 1989, DEV FOOD COLORS, V0, P15
   Hirayama T, 1985, NATL CANCER INST MONOGR, V69, P143
   HUMPHREY AM, 1980, FOOD CHEM, V5, P57, DOI 10.1016/0308-8146(80)90064-3
   Hynninen PH, 1991, CHLOROPHYLLS, V0, P145
   IMAI K, 1986, CHEM PHARM BULL, V34, P4287
   KELLY JD, 1993, CANCER LETT, V68, P225, DOI 10.1016/0304-3835(93)90150-8
   KHACHIK F, 1986, J AGR FOOD CHEM, V34, P603, DOI 10.1021/jf00070a006
   KHALYFA A, 1992, J AGR FOOD CHEM, V40, P215, DOI 10.1021/jf00014a010
   KIMM S-W, 1982, KOREAN JOURNAL OF BIOCHEMISTRY, V14, P47
   KIMM S-W, 1982, KOREAN JOURNAL OF BIOCHEMISTRY, V14, P1
   LAI CN, 1980, MUTAT RES, V77, P245, DOI 10.1016/0165-1218(80)90057-9
   Lee BC, 1991, MYCOTOXINS AND ANIMAL FOODS., V0, P607
   McCullagh P, 1989, GEN LINEAR MODELS, V2nd ed., P0, DOI 10.2307/2347392
   NEGISHI T, 1989, CARCINOGENESIS, V10, P145, DOI 10.1093/carcin/10.1.145
   NELSON RL, 1992, ANTICANCER RES, V12, P737
   Newmark H L, 1984, NUTR CANCER, V6, P58, DOI 10.1080/01635588509513807
   NEWMARK HL, 1987, CAN J PHYSIOL PHARM, V65, P461, DOI 10.1139/y87-079
   NUNEZ O, 1990, DIS AQUAT ORGAN, V9, P15, DOI 10.3354/dao009015
   ONG T, 1986, MUTAT RES, V173, P111, DOI 10.1016/0165-7992(86)90086-2
   ONG T, 1989, MUTAT RES, V222, P19, DOI 10.1016/0165-1218(89)90031-1
   Park K-K, 1994, PROCEEDINGS OF THE AMERICAN ASSOCIATION FOR CANCER RESEARCH ANNUAL MEETING, V35, P139
   ROMERT L, 1992, MUTAGENESIS, V7, P349, DOI 10.1093/mutage/7.5.349
   SATO M, 1986, CHEM PHARM BULL, V34, P2428
   SIEGEL LH, 1960, GASTROENTEROLOGY, V38, P634
   SPIKES JD, 1991, CHLOROPHYLLS, V0, P1181
   WATTENBERG LW, 1990, P AM ASSOC CANC RES, V32, P461
   YOUNG RW, 1980, J AM GERIATR SOC, V28, P46, DOI 10.1111/j.1532-5415.1980.tb00124.x
NR 45
TC 115
Z9 125
U1 0
U2 3
PU AMER ASSOC CANCER RESEARCH
PI PHILADELPHIA
PA 615 CHESTNUT ST, 17TH FLOOR, PHILADELPHIA, PA 19106-4404 USA
SN 0008-5472
EI 1538-7445
J9 CANCER RES
JI Cancer Res.
PD JAN 1
PY 1995
VL 55
IS 1
BP 57
EP 62
DI 
PG 6
WC Oncology
SC Oncology
GA PZ268
UT WOS:A1995PZ26800013
PM 7805041
DA 2025-02-23
ER

PT J
AU MACLENNAN, R
   MACRAE, F
   BAIN, C
   BATTISTUTTA, D
   CHAPUIS, P
   GRATTEN, H
   LAMBERT, J
   NEWLAND, RC
   NGU, M
   RUSSELL, A
   WARD, M
   WAHLQVIST, ML
AF MACLENNAN, R
   MACRAE, F
   BAIN, C
   BATTISTUTTA, D
   CHAPUIS, P
   GRATTEN, H
   LAMBERT, J
   NEWLAND, RC
   NGU, M
   RUSSELL, A
   WARD, M
   WAHLQVIST, ML
TI RANDOMIZED TRIAL OF INTAKE OF FAT, FIBER, AND BETA-CAROTENE TO PREVENT COLORECTAL ADENOMAS
SO JOURNAL OF THE NATIONAL CANCER INSTITUTE
LA English
DT Article
ID cancer; polyps; colon; diet
AB Background: Epidemiologic evidence of associations between the high intake of fat and low intake of dietary fiber, beta carotene, and other dietary constituents and the risk of colorectal neoplasia has been inconsistent and has not provided a sufficient basis for recommendations concerning the dietary prevention of large-bowel cancer in humans. Purpose: We conducted a clinical trial to assess the effects on the incidence of adenomas of reducing dietary fat to 25% of total calories and supplementing the diet with 25 g of wheat bran daily and a capsule of beta carotene (20 mg daily). Methods: We performed a randomized, partially double-blinded, placebo-controlled factorial trial in which half the patients were assigned to each intervention, resulting in seven intervention groups and one control group, Eligibility criteria included histologic confirmation of at least one colorectal adenoma and confidence expressed by the colonoscopist that all polyps had been removed, Dietary changes were individually initiated and monitored by dietitians and research nurses, At surveillance colonoscopy, the size and location of all polyps were recorded, and their histology was later centrally reviewed, Among 424 patients who were randomly assigned in the trial, 13 were found to be ineligible upon histologic review, Among the remaining 411, complete outcome data were collected from 390 at 24 months and from 306 at 48 months, All P values are from two-sided tests of statistical significance, Results: There was no statistically significant prevention of total new adenomas with any of the interventions, We found a statistically nonsignificant reduced risk of large adenomas (greater than or equal to 10 mm) with the low-fat intervention: At 24 months, the odds ratio (OR) adjusted for potential confounders = 0.4 and 95% confidence interval (CI) = 0.1-1.1; at 48 months, OR = 0.3 and 95% CI = 0.1-1.0, Less and statistically nonsignificant reductions in the risk of large adenomas were found with wheat bran: At 24 months, OR = 0.8 and 95% CI = 0.3-2.2; at 48 months, OR = 0.8 and 95% CI = 0.3-2.5, Patients on the combined intervention of low fat and added wheat bran had zero large adenomas at both 24 and 48 months, a statistically significant finding (P = .03), Conclusions: Because only small numbers of patients were studied, our finding that the combination of fat reduction and a supplement of wheat bran reduced the incidence of large adenomas in this randomized, controlled trial must be treated with caution, The results do suggest, however, that these interventions may reduce the transition from smaller to larger adenomas, a step that may critically define those adenomas most likely to progress to malignancy.
C1 QUEENSLAND INST MED RES,BRISBANE,QLD 4006,AUSTRALIA.
   ROYAL MELBOURNE HOSP,MELBOURNE,VIC,AUSTRALIA.
   UNIV QUEENSLAND,BRISBANE,QLD,AUSTRALIA.
   CONCORD HOSP,SYDNEY,NSW,AUSTRALIA.
   MONASH MED CTR,DEPT MED,MELBOURNE,VIC,AUSTRALIA.
C3 QIMR Berghofer Medical Research Institute; Melbourne Health; Royal Melbourne Hospital; University of Queensland; Concord Repatriation General Hospital; Monash University
RP MACLENNAN, R (corresponding author), ROYAL BRISBANE HOSP,QUEENSLAND INST MED RES,PO,BRISBANE,QLD 4029,AUSTRALIA.
CR ALBERTS DS, 1990, JNCI-J NATL CANCER I, V82, P1280, DOI 10.1093/jnci/82.15.1280
   [Anonymous], 1982, EPIDEMIOLOGIC RESEARCH: PRINCIPLES AND QUANTITATIVE METHODS, V0, P0
   BLACKLEY M, 1987, AUST NZ J MED, V17, P132
   DALES LG, 1979, AM J EPIDEMIOL, V109, P132, DOI 10.1093/oxfordjournals.aje.a112668
   DECOSSE JJ, 1989, JNCI-J NATL CANCER I, V81, P1290, DOI 10.1093/jnci/81.17.1290
   Faivre J, 1993, EUR J CANCER PREV, V2 Suppl 2, P99, DOI 10.1097/00008469-199306000-00017
   GIOVANNUCCI E, 1994, ANN MED, V26, P443, DOI 10.3109/07853899409148367
   GIOVANNUCCI E, 1992, JNCI-J NATL CANCER I, V84, P91, DOI 10.1093/jnci/84.2.91
   GREENBERG ER, 1994, NEW ENGL J MED, V331, P141, DOI 10.1056/NEJM199407213310301
   GREENWALD P, 1992, CANCER, V70, P1206, DOI 10.1002/1097-0142(19920901)70:3+<1206::AID-CNCR2820701504>3.0.CO;2-J
   Hill MJ, 1994, EPIDEMIOLOGY OF DIET AND CANCER., V0, PP379, DOI 10.4324/9780203168929_chapter_21
   HILL MJ, 1978, LANCET, V1, P245, DOI 10.1016/S0140-6736(78)90487-7
   MACRAE F A, 1991, GASTROENTEROLOGY, V100, P0
   MARK SD, 1994, INT J CANCER, V57, P162, DOI 10.1002/ijc.2910570205
   MCINTYRE A, 1991, GASTROENTEROLOGY, V101, P1274, DOI 10.1016/0016-5085(91)90077-X
   MCKEOWNEYSSEN GE, 1994, J CLIN EPIDEMIOL, V47, P525, DOI 10.1016/0895-4356(94)90299-2
   MUTO T, 1975, CANCER, V36, P2251, DOI 10.1002/cncr.2820360944
   NEWBERNE PM, 1977, CANCER S5, V40, P2533
   PETO R, 1981, NATURE, V290, P201, DOI 10.1038/290201a0
   STEINMETZ KA, 1991, CANCER CAUSE CONTROL, V2, P325, DOI 10.1007/BF00051672
   STRYKER SJ, 1987, GASTROENTEROLOGY, V93, P1009, DOI 10.1016/0016-5085(87)90563-4
   VOGELSTEIN B, 1988, NEW ENGL J MED, V319, P525, DOI 10.1056/NEJM198809013190901
   WILLETT WC, 1984, NEW ENGL J MED, V310, P633, DOI 10.1056/NEJM198403083101006
   WINAWER SJ, 1993, NEW ENGL J MED, V328, P901, DOI 10.1056/NEJM199304013281301
   1982, 1900, P1, V0, P0
   1994, 1900, V330, V0, P1029
NR 27
TC 251
Z9 271
U1 0
U2 12
PU NATL CANCER INSTITUTE
PI BETHESDA
PA 9030 OLD GEORGETOWN RD, BETHESDA, MD 20814
SN 0027-8874
EI 
J9 J NATL CANCER I
JI J. Natl. Cancer Inst.
PD DEC 6
PY 1995
VL 87
IS 23
BP 1760
EP 1766
DI 10.1093/jnci/87.23.1760
PG 7
WC Oncology
SC Oncology
GA TG662
UT WOS:A1995TG66200009
PM 7473832
DA 2025-02-23
ER

PT J
AU LAVECCHIA, C
   NEGRI, E
   FRANCESCHI, S
   DECARLI, A
   GIACOSA, A
   LIPWORTH, L
AF LAVECCHIA, C
   NEGRI, E
   FRANCESCHI, S
   DECARLI, A
   GIACOSA, A
   LIPWORTH, L
TI OLIVE OIL, OTHER DIETARY FATS, AND THE RISK OF BREAST-CANCER (ITALY)
SO CANCER CAUSES & CONTROL
LA English
DT Article
DE BREAST CANCER; DIETARY FAT; FEMALES; ITALY; OLIVE OIL
AB Data from a multicenter case-control study on breast cancer conducted in Italy have been used to analyze the relationship of olive oil and other dietary fats to breast cancer risk Cases were 2,564 women hospitalized with histologically confirmed, incident breast cancer. Controls were 2,588 women admitted to the same network of hospitals for acute, non-neoplastic, non-hormone related, non-digestive tract disorders. Cases and controls were interviewed between 1991 and 1994 using a validated food-frequency questionnaire. The data were modelled through multiple logistic regression controlling for demographic and reproductive breast-cancer risk factors, energy intake and, mutually, for types of dietary fat. For olive oil, compared with the lowest quintile, the odds ratios (OR) were 1.05, 0.99, 0.93, and 0.87 for increasing quintiles of intake; in a model postulating linear legit increase, the OR per unit (30g) was 0.89 (95 percent confidence interval [CI] = 0.81-0.99, P = 0.03). Among other oils or fats considered, the OR for the highest level of intake was 0.72 (CI = 0.6-0.9) for a group of specific seed oils (including safflower, maize, peanut, and soya) compared with nonusers. The ORs for the highest cf lowest level of intake were 0.80 for mixed or unspecified seed oils, 0.95 for butter, and 0.96 for margarine. The study, based on a large dataset from various Italian regions, shows an inverse relationship of breast cancer risk with intake of olive oil and other vegetable oils, but not with butter or margarine.
C1 HARVARD UNIV,SCH PUBL HLTH,DEPT EPIDEMIOL,BOSTON,MA 02115.
   UNIV MILAN,IST STAT MED & BIOMETRIA,I-20122 MILAN,ITALY.
   IST RIC FARMACOL MARIO NEGRI,MILAN,ITALY.
   CTR RIFERIMENTO ONCOL,SERV EPIDEMIOL,I-33081 AVIANO,ITALY.
   IST NAZL TUMORI,I-20133 MILAN,ITALY.
   IST NAZL RIC CANC,I-16132 GENOA,ITALY.
C3 Harvard University; Harvard T.H. Chan School of Public Health; University of Milan; Istituto di Ricerche Farmacologiche Mario Negri IRCCS; IRCCS Aviano (CRO); Fondazione IRCCS Istituto Nazionale Tumori Milan; University of Genoa; IRCCS AOU San Martino IST
CR COHEN LA, 1986, JNCI-J NATL CANCER I, V77, P43
   DAVANZO B, 1991, EUR J CANCER, V27, P420, DOI 10.1016/0277-5379(91)90376-O
   FRANCESCHI S, 1993, EUR J CANCER, V29A, P2298, DOI 10.1016/0959-8049(93)90225-5
   GIACOSA A, 1991, MEDITERRANEAN DIET C, V0, P0
   Hill M, 1992, EUR J CANCER PREV, V1, P339, DOI 10.1097/00008469-199208000-00001
   HOLMES MD, 1995, REDUCING BREAST CANC, V0, P135
   HUNTER DJ, 1994, ANNU REV NUTR, V14, P393, DOI 10.1146/annurev.nu.14.070194.002141
   Landa M C, 1994, EUR J CANCER PREV, V3, P313, DOI 10.1097/00008469-199407000-00003
   LASEKAN JB, 1990, NUTR CANCER, V13, P153, DOI 10.1080/01635589009514056
   LAVECCHIA C, 1995, BRIT J CANCER, V72, P244, DOI 10.1038/bjc.1995.310
   Levi F, 1994, EUR J CANCER PREV, V3, P109, DOI 10.1097/00008469-199403000-00004
   LIPWORTH L, 1995, EUR J CANCER PREV, V4, P7, DOI 10.1097/00008469-199502000-00002
   MANTEL N, 1959, JNCI-J NATL CANCER I, V22, P719
   MARTINMORENO JM, 1994, INT J CANCER, V58, P774, DOI 10.1002/ijc.2910580604
   TONIOLO P, 1989, JNCI-J NATL CANCER I, V81, P278, DOI 10.1093/jnci/81.4.278
   TRICHOPOULOU A, 1995, JNCI-J NATL CANCER I, V87, P110, DOI 10.1093/jnci/87.2.110
   WILLETT W, 1986, AM J EPIDEMIOL, V124, P17, DOI 10.1093/oxfordjournals.aje.a114366
NR 18
TC 153
Z9 157
U1 0
U2 3
PU RAPID SCIENCE PUBLISHERS
PI LONDON
PA 2-6 BOUNDARY ROW, LONDON, ENGLAND SE1 8NH
SN 0957-5243
EI 
J9 CANCER CAUSE CONTROL
JI Cancer Causes Control
PD NOV 15
PY 1995
VL 6
IS 6
BP 545
EP 550
DI 10.1007/BF00054164
PG 6
WC Oncology; Public, Environmental & Occupational Health
SC Oncology; Public, Environmental & Occupational Health
GA TG147
UT WOS:A1995TG14700012
PM 8580304
DA 2025-02-23
ER

PT J
AU ARMITAGE, NC
   ROONEY, PS
   GIFFORD, KA
   CLARKE, PA
   HARDCASTLE, JD
AF ARMITAGE, NC
   ROONEY, PS
   GIFFORD, KA
   CLARKE, PA
   HARDCASTLE, JD
TI THE EFFECT OF CALCIUM SUPPLEMENTS ON RECTAL MUCOSAL PROLIFERATION
SO BRITISH JOURNAL OF CANCER
LA English
DT Article
DE CALCIUM; RECTAL MUCOSAL PROLIFERATION; DOUBLE-BLIND RANDOMIZED TRIAL
ID epithelial-cell proliferation; dietary calcium; colorectal-cancer; adenomatous polyps; colon cancer; large bowel; risk; pattern; trial; rats
AB Seventy-nine patients with colorectal adenomata were randomised to receive calcium carbonate (3,000 mg) or placebo in a double-blind randomised trial to assess the short- and long-term effects on rectal mucosal proliferation measured by the in vitro metaphase arrest technique crypt cell production rate (CCPR). There was no significant difference in mean CCPR between the groups before treatment or after 3 or 12 months. In those patients randomised to calcium, CCPR fell at both 3 months [9.0 (2.8) cc c(-1) h(-1), t = 3.15, d.f = 76, P = 0.002] and 12 months [9.2 (3.3) cc c(-1) h(-1) t = 2.7, d.f = 74, P = 0.009] compared with pretreatment CCPR [12.2 (5.5) cc c(-1) h(-1)]. We have demonstrated that calcium had no effect on mucosal proliferation compared with placebo. The results on adenoma formation are awaited.
RP ARMITAGE, NC (corresponding author), UNIV NOTTINGHAM HOSP,DEPT SURG,NOTTINGHAM NG7 2UH,ENGLAND.
CR ANTI M, 1993, GUT, V34, P525, DOI 10.1136/gut.34.4.525
   APPLETON GVN, 1987, BRIT J SURG, V74, P523, DOI 10.1002/bjs.1800740635
   APPLETON GVN, 1991, GUT, V32, P1027, DOI 10.1136/gut.32.9.1027
   ARMSTRONG B, 1975, INT J CANCER, V15, P617, DOI 10.1002/ijc.2910150411
   BARSOUM GH, 1992, BRIT J SURG, V79, P581, DOI 10.1002/bjs.1800790639
   BOSTICK RM, 1993, J NATL CANCER I, V85, P132, DOI 10.1093/jnci/85.2.132
   DELEON MP, 1988, CANCER RES, V48, P4121
   FAIVRE J, 1991, EUR J CANCER PREV S, V2, P83
   FEARON ER, 1990, CELL, V61, P759, DOI 10.1016/0092-8674(90)90186-I
   FIREMAN Z, 1989, CANCER LETT, V45, P59, DOI 10.1016/0304-3835(89)90036-0
   GARLAND C, 1985, LANCET, V1, P307, DOI 10.1016/S0140-6736(85)91082-7
   HALL C, 1992, GUT, V33, P1528, DOI 10.1136/gut.33.11.1528
   HARDCASTLE JD, 1989, LANCET, V1, P1160
   KLEIBEUKER JH, 1993, BRIT J CANCER, V67, P500, DOI 10.1038/bjc.1993.93
   LIPKIN M, 1989, CANCER RES, V49, P248
   LIPKIN M, 1985, NEW ENGL J MED, V313, P1381, DOI 10.1056/NEJM198511283132203
   MORSON B, 1974, P ROY SOC MED, V67, P451, DOI 10.1177/00359157740676P115
   POCKROS PJ, 1985, GASTROENTEROLOGY, V88, P545, DOI 10.1016/0016-5085(85)90519-0
   RAFTER JJ, 1986, GUT, V27, P1320, DOI 10.1136/gut.27.11.1320
   REDDY BS, 1976, J NATL CANCER I, V56, P441, DOI 10.1093/jnci/56.2.441
   RISIO M, 1991, CANCER RES, V51, P1917
   Rooney P S, 1993, EUR J CANCER PREV, V2, P387, DOI 10.1097/00008469-199309000-00005
   ROONEY PS, 1993, BRIT J CANCER, V68, P172, DOI 10.1038/bjc.1993.308
   ROZEN P, 1989, GUT, V30, P650, DOI 10.1136/gut.30.5.650
   SORENSON AW, 1988, NUTR CANCER, V11, P135, DOI 10.1080/01635588809513981
   STERN HS, 1990, SURGERY, V108, P528
   TERPSTRA OT, 1987, GASTROENTEROLOGY, V92, P704, DOI 10.1016/0016-5085(87)90021-7
   THUN MJ, 1993, CANCER RES, V53, P1322
   VANDERMEER R, 1990, GASTROENTEROLOGY, V99, P1653, DOI 10.1016/0016-5085(90)90471-C
   WARGOVICH MJ, 1992, GASTROENTEROLOGY, V103, P92, DOI 10.1016/0016-5085(92)91100-I
   WILLETT WC, 1990, NEW ENGL J MED, V323, P1664, DOI 10.1056/NEJM199012133232404
   WRIGHT NA, 1980, CELL TISSUE KINET, V13, P643, DOI 10.1111/j.1365-2184.1980.tb00503.x
NR 32
TC 20
Z9 20
U1 0
U2 0
PU STOCKTON PRESS
PI BASINGSTOKE
PA HOUNDMILLS, BASINGSTOKE, HANTS, ENGLAND RG21 2XS
SN 0007-0920
EI 
J9 BRIT J CANCER
JI Br. J. Cancer
PD JAN 15
PY 1995
VL 71
IS 1
BP 186
EP 190
DI 10.1038/bjc.1995.38
PG 5
WC Oncology
SC Oncology
GA QA578
UT WOS:A1995QA57800038
PM 7819037
DA 2025-02-23
ER

PT J
AU WANG, Y
   CORR, JG
   THALER, HT
   TAO, Y
   FAIR, WR
   HESTON, WDW
AF WANG, Y
   CORR, JG
   THALER, HT
   TAO, Y
   FAIR, WR
   HESTON, WDW
TI DECREASED GROWTH OF ESTABLISHED HUMAN PROSTATE LNCAP TUMORS IN NUDE-MICE FED A LOW-FAT DIET
SO JOURNAL OF THE NATIONAL CANCER INSTITUTE
LA English
DT Article
ID serum hormones; cancer; risk; acids; adenocarcinoma; carcinoma; japanese; men
AB Background: Geographic variation in the incidence of clinically detected prostate cancer is considerable, with a 120-fold greater incidence in the United States than in China, The incidence of latent prostate cancer, however, shows little variation worldwide, with approximately 30% of men older than age 50 years having microfocal disease (determined by autopsy), Some epidemiologic studies have suggested that a high intake of dietary fat may constitute a risk factor for the development of advanced prostate cancer, Purpose: We studied the influence of dietary fat content on the growth of tumors established in athymic nude mice with androgen-sensitive, human prostatic adenocarcinoma cells (LNCaP cells), We also investigated whether manipulation of dietary fat content altered prostate-specific antigen (PSA) production by these tumors, Methods: Tumors were induced in nude mice by subcutaneous injection of 10(6) LNCaP cells, Both the American Type Culture Collection (ATCC) LNCaP cell line and a more androgen-responsive subline derived from it (i.e., the Harris LNCaP cell line) were used, Mice were fed a 40.5-kcal% fat diet at the time of tumor cell injection, Three weeks later, after measurable tumors were formed, the animals were assigned to receive diets with one of the following fat contents: 40.5, 30.8, 21.2, 11.6, or 2.3 kcal% fat. Food intake, animal weights, and tumor volumes were recorded weekly; serum PSA and testosterone levels were measured at the termination of the study, Post hoc multiple comparisons were made using the Student-Newman-Keuls procedure, Two-sided tests of statistical significance were used to evaluate pairwise comparisons. Results: Tumor growth rates, final tumor weights, and ratios of final tumor weights to animal weights were substantially greater in groups that continued to receive a 40.5-kcal% fat diet than in groups whose diets were changed to 2.3 kcal%, 11.6 kcal%, or 21.2 kcal% fat (all P values <.04). Comparison of these parameters among the 2.3-kcal%, 11.6-kcal%, and 21.2 kcal% dietary fat groups did not reveal any statistically significant differences, No statistically significant differences were noted in total ingested calories, animal weight gain, serum testosterone levels, or histopathologic characteristics of the tumors among the tested dietary groups, Serum PSA levels were highest in the 40.5-kcal% fat group and lowest in the 2.3-kcal% fat group (evaluated only for ATCC LNCaP cells; P<.05). Conclusions: Reduction of dietary fat substantially slows the growth of tumors established from human prostatic adenocarcinoma cells in a murine xenograft model, A positive association persists between tumor volumes and serum PSA levels even after extreme modification of dietary fat content.
C1 MEM SLOAN KETTERING CANC CTR,DEPT SURG,UROL SERV,NEW YORK,NY 10021.
   MEM SLOAN KETTERING CANC CTR,MOLEC PHARMACOL & THERAPEUT SECT,UROL ONCOL RES LAB,NEW YORK,NY 10021.
   MEM SLOAN KETTERING CANC CTR,DEPT EPIDEMIOL & BIOSTAT,NEW YORK,NY 10021.
C3 Memorial Sloan Kettering Cancer Center; Memorial Sloan Kettering Cancer Center; Memorial Sloan Kettering Cancer Center
FU NCI NIH HHS [CA29502, CA58192] Funding Source: Medline; NIDDK NIH HHS [DKCA47650] Funding Source: Medline
CR [Anonymous], 1989, SAS STAT USERS GUIDE, V2, P0
   ARMSTRONG B, 1975, INT J CANCER, V15, P617, DOI 10.1002/ijc.2910150411
   BERI JG, 1977, J NUTR, V107, P1340
   BOYD NF, 1988, JNCI-J NATL CANCER I, V80, P1244, DOI 10.1093/jnci/80.15.1244
   Carroll K K, 1975, PROG BIOCHEM PHARMACOL, V10, P308
   CAVE WT, 1991, FASEB J, V5, P2160, DOI 10.1096/fasebj.5.8.1673664
   CLINTON SK, 1988, J NUTR, V118, P908, DOI 10.1093/jn/118.7.908
   GANN PH, 1994, J NATL CANCER I, V86, P281, DOI 10.1093/jnci/86.4.281
   GIOVANNUCCI E, 1993, J NATL CANCER I, V85, P1571, DOI 10.1093/jnci/85.19.1571
   GLEAVE M, 1991, CANCER RES, V51, P3753
   HAENSZEL W, 1968, JNCI-J NATL CANCER I, V40, P43
   HARRIS SE, 1994, PROSTATE, V24, P204, DOI 10.1002/pros.2990240406
   HILL P, 1979, CANCER RES, V39, P5101
   HOROSZEWICZ JS, 1983, CANCER RES, V43, P1809
   HSING AW, 1993, CANCER EPIDEM BIOMAR, V2, P27
   KARMALI RA, 1987, ANTICANCER RES, V7, P1173
   KOLONEL LN, 1988, AM J EPIDEMIOL, V127, P999, DOI 10.1093/oxfordjournals.aje.a114903
   LANDS WEM, 1992, FASEB J, V6, P2530, DOI 10.1096/fasebj.6.8.1592205
   LIANG TM, 1992, BIOCHEM J, V285, P557, DOI 10.1042/bj2850557
   METTLIN C, 1989, CANCER-AM CANCER SOC, V64, P605, DOI 10.1002/1097-0142(19890801)64:3<605::AID-CNCR2820640307>3.0.CO;2-I
   NOMURA A, 1988, CANCER RES, V48, P3515
   PARKIN DM, 1992, IARC SCI PUBL, V120, P970
   ROSE DP, 1988, CARCINOGENESIS, V9, P603, DOI 10.1093/carcin/9.4.603
   ROSS RK, 1987, JNCI-J NATL CANCER I, V78, P869
   SEVERSON RK, 1989, CANCER RES, V49, P1857
   SHIMIZU H, 1991, BRIT J CANCER, V63, P963, DOI 10.1038/bjc.1991.210
   STAMEY TA, 1987, NEW ENGL J MED, V317, P909, DOI 10.1056/NEJM198710083171501
   STEPHEN AM, 1990, AM J CLIN NUTR, V52, P457, DOI 10.1093/ajcn/52.3.457
   WHITTEMORE AS, 1995, JNCI-J NATL CANCER I, V87, P652, DOI 10.1093/jnci/87.9.652
   WINGO PA, 1995, CA-CANCER J CLIN, V45, P8, DOI 10.3322/canjclin.45.1.8
   WINGO PA, 1995, CA-CANCER J CLIN, V45, P127
   YATANI R, 1989, JPN J CLIN ONCOL, V19, P319
NR 32
TC 206
Z9 216
U1 0
U2 3
PU NATL CANCER INSTITUTE
PI BETHESDA
PA 9030 OLD GEORGETOWN RD, BETHESDA, MD 20814
SN 0027-8874
EI 
J9 J NATL CANCER I
JI J. Natl. Cancer Inst.
PD OCT 4
PY 1995
VL 87
IS 19
BP 1456
EP 1462
DI 10.1093/jnci/87.19.1456
PG 7
WC Oncology
SC Oncology
GA RW694
UT WOS:A1995RW69400009
PM 7545759
DA 2025-02-23
ER

PT J
AU LU, LJW
   BROEMELING, LD
   MARSHALL, MV
   RAMANUJAM, VMS
AF LU, LJW
   BROEMELING, LD
   MARSHALL, MV
   RAMANUJAM, VMS
TI A SIMPLIFIED METHOD TO QUANTIFY ISOFLAVONES IN COMMERCIAL SOYBEAN DIETS AND HUMAN URINE AFTER LEGUME CONSUMPTION
SO CANCER EPIDEMIOLOGY BIOMARKERS & PREVENTION
LA English
DT Article
ID soy protein preparations; liquid-chromatography; estrogen equol; identification; genistein; phytoestrogens; lignans; cancer; suppression; inhibitor
AB Reliable and economical quantification of micronutrients in diets and humans is a critical component of successful epidemiological studies to establish relationships between dietary constituents and chronic disease, Legumes are one of the major dietary components consumed by populations worldwide, Consumption of legumes is thought to play a major role in lowering breast and prostate cancer risk, In this study, a simplified method that uses solid-phase extraction and gas chromatography was developed to measure isoflavones at levels down to 10 mu g/5 ml. With the use of this method, 12.5 g miso (a soybean paste), 12 ounces Isomil, and 12 ounces soymilk had daidzin/daidzein levels of 2, 5, and 12.4 mg, respectively, and genistin/genistein levels of 3, 6.5, and 13.7 mg, respectively, In these products, most of the isoflavones were present as glucosides. With the sane method, urinary levels of isoflavones in six 15-17-year-old subjects were determined after soymilk ingestion, Each subject was placed on unrestricted nonsoya diets, and three 12-ounce portions of soymilk were given at 12-h intervals, Males excreted 15.02 +/- 2.74 (SD) mg of daidzein glucuronides/sulfates [mean recovery, 40.4 +/- 7.4% (SD)] by 24 h after the third soymilk ingestion, whereas females excreted 25.56 +/- 5.10 mg (68.7 +/- 13.7%) of daidzein conjugates, which was more than males (P = 0.02). Males and females excreted 7.73 +/- 1.95 mg and 9.11 +/- 0.84 mg of genistein glucuronides/sulfates (20% recovery of genistin intake), respectively, in the urine, Most of the isoflavones were excreted within 24 h after ingestion, The relative urinary levels of daidzein to genistein excreted were significantly (P < 0.05) higher in females than males after the third ingestion, The observed sex difference requires more study since two of the females are siblings, Thus, the method described can be used to measure isoflavones in soya products and urinary excretion after soya ingestion.
C1 DERMIGEN, SMITHVILLE, TX 78957 USA.
RP UNIV TEXAS, MED BRANCH, DEPT PREVENT MED & COMMUNITY HLTH, 700 STRAND, 2102 EWING HALL, GALVESTON, TX 77555 USA.
FU NCI NIH HHS [R01 CA56273] Funding Source: Medline; NCRR NIH HHS [MO1 RR00073, M01 RR000073] Funding Source: Medline
CR ADLERCREUTZ H, 1982, LANCET, V2, P1295
   ADLERCREUTZ H, 1990, SCAND J CLIN LAB INV, V50, P3, DOI 10.3109/00365519009085798
   ADLERCREUTZ H, 1991, CLIN CHIM ACTA, V199, P263, DOI 10.1016/0009-8981(91)90120-2
   AKIYAMA T, 1987, J BIOL CHEM, V262, P5592
   ASAHI K, 1981, J ANTIBIOT, V34, P919, DOI 10.7164/antibiotics.34.919
   AXELSON M, 1982, BIOCHEM J, V201, P353, DOI 10.1042/bj2010353
   AXELSON M, 1984, J ENDOCRINOL, V102, P49, DOI 10.1677/joe.0.1020049
   AXELSON M, 1981, FEBS LETT, V123, P337, DOI 10.1016/0014-5793(81)80322-5
   BANNWART C, 1984, CLIN CHIM ACTA, V136, P165, DOI 10.1016/0009-8981(84)90288-2
   BARBUCH RJ, 1989, BIOMED ENVIRON MASS, V18, P973, DOI 10.1002/bms.1200181104
   BARNES S, 1990, PROG CLIN BIOL RES, V347, P239
   BATEN A, 1989, CARCINOGENESIS, V10, P1595, DOI 10.1093/carcin/10.9.1595
   DZIEDZIC SZ, 1982, J CHROMATOGR, V234, P497, DOI 10.1016/S0021-9673(00)81895-6
   ELDRIDGE AC, 1982, J AGR FOOD CHEM, V30, P353, DOI 10.1021/jf00110a035
   FABER KA, 1991, BIOL REPROD, V45, P649, DOI 10.1095/biolreprod45.4.649
   FARMAKALIDIS E, 1984, J CHROMATOGR, V295, P510, DOI 10.1016/S0021-9673(01)87656-1
   JONES AE, 1989, J SCI FOOD AGR, V46, P357, DOI 10.1002/jsfa.2740460314
   KITADA Y, 1986, J CHROMATOGR, V366, P403, DOI 10.1016/S0021-9673(01)93491-0
   LINDNER HR, 1967, AUST J AGR RES, V18, P305, DOI 10.1071/AR9670305
   LUNDH TJO, 1988, J ASSOC OFF ANA CHEM, V71, P938
   MACLUSKY NJ, 1981, SCIENCE, V211, P1294, DOI 10.1126/science.6163211
   MESSINA M, 1991, JNCI-J NATL CANCER I, V83, P541, DOI 10.1093/jnci/83.8.541
   MURPHY PA, 1981, J CHROMATOGR, V211, P166, DOI 10.1016/S0021-9673(00)81187-5
   NAIM M, 1973, PHYTOCHEMISTRY, V12, P169, DOI 10.1016/S0031-9422(00)84641-5
   OHTA N, 1979, AGR BIOL CHEM TOKYO, V43, P1415, DOI 10.1080/00021369.1979.10863655
   OKURA A, 1988, BIOCHEM BIOPH RES CO, V157, P183, DOI 10.1016/S0006-291X(88)80030-5
   PRICE KR, 1985, FOOD ADDIT CONTAM A, V2, P73, DOI 10.1080/02652038509373531
   SETCHELL KDR, 1987, GASTROENTEROLOGY, V93, P225, DOI 10.1016/0016-5085(87)91006-7
   SETCHELL KDR, 1984, AM J CLIN NUTR, V40, P569, DOI 10.1093/ajcn/40.3.569
   SETCHELL KDR, 1987, J CHROMATOGR, V386, P315, DOI 10.1016/S0021-9673(01)94608-4
   SEVERSON RK, 1989, CANCER RES, V49, P1857
   STCLAIR WH, 1990, CANCER RES, V50, P580
   TROLL W, 1980, CARCINOGENESIS, V1, P469, DOI 10.1093/carcin/1.6.469
NR 33
TC 54
Z9 56
U1 0
U2 2
PU AMER ASSOC CANCER RESEARCH
PI PHILADELPHIA
PA 615 CHESTNUT ST, 17TH FLOOR, PHILADELPHIA, PA 19106-4404 USA
SN 1055-9965
EI 1538-7755
J9 CANCER EPIDEM BIOMAR
JI Cancer Epidemiol. Biomarkers Prev.
PD JUL-AUG 15
PY 1995
VL 4
IS 5
BP 497
EP 503
DI 
PG 7
WC Oncology; Public, Environmental & Occupational Health
SC Oncology; Public, Environmental & Occupational Health
GA RJ656
UT WOS:A1995RJ65600010
PM 7549805
DA 2025-02-23
ER

PT J
AU DORANT, E
   VANDENBRANDT, PA
   GOLDBOHM, RA
AF DORANT, E
   VANDENBRANDT, PA
   GOLDBOHM, RA
TI ALLIUM VEGETABLE CONSUMPTION, GARLIC SUPPLEMENT INTAKE, AND FEMALE BREAST-CARCINOMA INCIDENCE
SO BREAST CANCER RESEARCH AND TREATMENT
LA English
DT Article
DE ALLIUM VEGETABLES; BREAST CARCINOMA; COHORT STUDY; DIET; GARLIC SUPPLEMENTS
ID prospective cohort; cancer prevention; dietary factors; netherlands; quercetin; fruit; risk; glutathione; inhibition; dna
AB The risk of female breast carcinoma in relation to onion and leek consumption and the use of garlic supplements was evaluated in the Netherlands Cohort Study on diet and cancer. Onions, leeks, and garlic contain specific compounds which might act as antimutagens. Animal experiments also suggest a possible role for these compounds in inhibition of mammary carcinogenesis. The Netherlands Cohort Study was started in 1986 among 120,852 Dutch men and women, aged 55-69 years, with collecting information on usual diet and important lifestyle characteristics. After 3.3 years of follow-up, 469 incident female breast carcinoma cases and 1713 female members of a randomly sampled control subcohort were available for analysis. Intake of onions or leeks was not associated with breast carcinoma risk after controlling for dietary and nondietary risk factors: the rate ratios in the highest intake categories were 0.95 (95% confidence interval 0.61-1.47) and 1.08 (95% confidence interval 0.79-1.48), respectively, compared with the lowest intake categories. The tests for trend in the rate ratios were neither significant. Garlic supplement use was also not associated with breast carcinoma incidence (rate ratio = 0.87, 95% confidence interval 0.58-1.31). In conclusion, we found no association between the consumption of onions or leeks, or garlic supplement use, and the incidence of female breast carcinoma.
C1 TNO,INST TOXICOL & NUTR,DEPT NUTR,ZEIST,NETHERLANDS.
C3 Netherlands Organization Applied Science Research
RP DORANT, E (corresponding author), UNIV LIMBURG,DEPT EPIDEMIOL,POB 616,6200 MD MAASTRICHT,NETHERLANDS.
CR AMAGASE H, 1993, CARCINOGENESIS, V14, P1627, DOI 10.1093/carcin/14.8.1627
   AMES BN, 1983, SCIENCE, V221, P1256, DOI 10.1126/science.6351251
   [Anonymous], 1986, NEVO TABLE DUTCH FOO, V0, P0
   BILYK A, 1985, J AGR FOOD CHEM, V33, P226, DOI 10.1021/jf00062a017
   BLOCK E, 1992, ANGEW CHEM INT EDIT, V31, P1135, DOI 10.1002/anie.199211351
   BLOCK G, 1992, NUTR CANCER, V18, P1, DOI 10.1080/01635589209514201
   CLARK WG, 1950, JAMA-J AM MED ASSOC, V143, P1411, DOI 10.1001/jama.1950.82910510004009
   COLES B, 1990, CRIT REV BIOCHEM MOL, V25, P47, DOI 10.3109/10409239009090605
   DEWINTER GA, 1993, INCIDENCE CANCER NET, V0, P0
   DORANT E, 1993, INT J VITAM NUTR RES, V63, P4
   DORANT E, 1993, BRIT J CANCER, V67, P424, DOI 10.1038/bjc.1993.82
   DORANT E, 1994, EUR J CLIN NUTR, V48, P180
   GOLDBOHM RA, 1994, EUR J CLIN NUTR, V48, P253
   GUGLER R, 1975, EUR J CLIN PHARMACOL, V9, P229, DOI 10.1007/BF00614022
   Herrmann K, 1976, JOURNAL OF FOOD TECHNOLOGY, V11, P433, DOI 10.1108/09566160010378107
   HERTOG MGL, 1992, J AGR FOOD CHEM, V40, P2379, DOI 10.1021/jf00024a011
   HOWE GR, 1990, JNCI-J NATL CANCER I, V82, P561, DOI 10.1093/jnci/82.7.561
   IP C, 1991, CARCINOGENESIS, V12, P365, DOI 10.1093/carcin/12.2.365
   JONES DP, 1992, NUTR CANCER, V17, P57, DOI 10.1080/01635589209514173
   KATSOUYANNI K, 1986, INT J CANCER, V38, P815, DOI 10.1002/ijc.2910380606
   LAWSON LD, 1991, PLANTA MED, V57, P363, DOI 10.1055/s-2006-960119
   LEVI F, 1993, NUTR CANCER, V19, P327, DOI 10.1080/01635589309514263
   LIU JZ, 1992, CARCINOGENESIS, V13, P1847, DOI 10.1093/carcin/13.10.1847
   NEWMARK HL, 1987, CAN J PHYSIOL PHARM, V65, P461, DOI 10.1139/y87-079
   STEINMETZ KA, 1991, CANCER CAUSE CONTROL, V2, P325, DOI 10.1007/BF00051672
   STEINMETZ KA, 1991, CANCER CAUSE CONTROL, V2, P427, DOI 10.1007/BF00054304
   VANDENBRANDT PA, 1993, CANCER RES, V53, P75
   VANDENBRANDT PA, 1990, INT J EPIDEMIOL, V19, P553
   VANDENBRANDT PA, 1990, J CLIN EPIDEMIOL, V43, P285, DOI 10.1016/0895-4356(90)90009-E
   VERMA AK, 1988, CANCER RES, V48, P5754
   WATTENBERG LW, 1985, CANCER RES, V45, P1
   Whitaker JR, 1976, ADVANCES IN FOOD RESEARCH, V22, P73, DOI 10.1016/S0065-2628(08)60337-7
NR 32
TC 58
Z9 62
U1 0
U2 1
PU KLUWER ACADEMIC PUBL
PI DORDRECHT
PA SPUIBOULEVARD 50, PO BOX 17, 3300 AA DORDRECHT, NETHERLANDS
SN 0167-6806
EI 
J9 BREAST CANCER RES TR
JI Breast Cancer Res. Treat.
PD FEB 15
PY 1995
VL 33
IS 2
BP 163
EP 170
DI 10.1007/BF00682723
PG 8
WC Oncology
SC Oncology
GA QG617
UT WOS:A1995QG61700007
PM 7749142
DA 2025-02-23
ER

PT J
AU KEARNEY, J
   GIOVANNUCCI, E
   RIMM, EB
   STAMPFER, MJ
   COLDITZ, GA
   ASCHERIO, A
   BLEDAY, R
   WILLETT, WC
AF KEARNEY, J
   GIOVANNUCCI, E
   RIMM, EB
   STAMPFER, MJ
   COLDITZ, GA
   ASCHERIO, A
   BLEDAY, R
   WILLETT, WC
TI DIET, ALCOHOL, AND SMOKING AND THE OCCURRENCE OF HYPERPLASTIC POLYPS OF THE COLON AND RECTUM (UNITED-STATES)
SO CANCER CAUSES & CONTROL
LA English
DT Article
DE CIGARETTES; DIET; ETHANOL; FOLATE; HYPERPLASTIC POLYPS; UNITED-STATES
ID large-bowel cancer; self-administered questionnaire; food frequency questionnaire; colorectal-cancer; large-intestine; sigmoid colon; risk-factors; metaplastic polyp; consumption; adenomas
AB Hyperplastic polyps of the colon reveal a geographic distribution similar to that of colorectal cancer and adenomatous polyps. However, unlike adenomas-known precursors of colorectal cancer-little is known about the etiology or clinical significance of the hyperplastic polyp. In this prospective study, we set out to determine the main dietary and other lifestyle factors in the United States that might be associated with this lesion. Hyperplastic polyps of the distal colon and rectum were diagnosed in 219 of 12,922 men of the Health Professionals Follow-up Study having had an endoscopic procedure between 1986 and 1992, and 175 of 15,339 women of the Nurses' Health Study who had undergone an endoscopy for a variety of reasons between 1980 and 1990. After adjusting for age, family history of colon cancer, history of previous endoscopy, and total energy intake using multiple logistic regression, those consuming 30 g or more of alcohol per day were at increased risk relative to nondrinkers among men (relative risk [RR] = 1.69; 95 percent confidence interval [CI] = 1.01-2.80) and women (RR = 1.79, CI = 1.02-3.15). Current smoking also was found to be associated strongly positively with hyperplastic polyps in men (RR = 2.45, CI = 1.59-3.75) and women (RR = 1.96, CI = 1.16-2.86). High intake of folate was associated inversely with risk in both men (RR = 0.74, CI = 0.49-1.11, between high and low intakes of folate) and women (RR = 0.45, CI = 0.28-0.74, between high and low intakes of folate). Among macronutrients, a suggestive increase in risk existed with intake of animal fat, although this was attenuated in the full multivariate model (RR[men] = 1.48, CI = 0.94-2.41, and RR [women] = 1.22, CI = 0.77-1.94) between high and low quantities of animal fat intake. These prospective data provide evidence of associations between low folate intake, alcohol consumption, and current cigarette smoking, and risk of hyperplastic polyps of the distal colon and rectum. These same factors also have been found to be related to adenoma and cancer of the colon. The hyperplastic polyp is an indicator of populations at high risk for colorectal carcinoma, and it also may serve as a marker for factors that influence neoplastic evolution.
C1 HARVARD UNIV, SCH MED, CHANNING LAB, DEPT MED, 180 LONGWOOD AVE, BOSTON, MA 02115 USA.
   HARVARD UNIV, BRIGHAM & WOMENS HOSP, BOSTON, MA 02115 USA.
   HARVARD UNIV, SCH PUBL HLTH, DEPT NUTR, BOSTON, MA 02115 USA.
   HARVARD UNIV, SCH PUBL HLTH, DEPT EPIDEMIOL, BOSTON, MA 02115 USA.
   NEW ENGLAND DEACONESS HOSP, DEPT SURG, BOSTON, MA 02215 USA.
C3 Harvard University; Harvard Medical School; Harvard University; Harvard University Medical Affiliates; Brigham & Women's Hospital; Harvard University; Harvard T.H. Chan School of Public Health; Harvard University; Harvard T.H. Chan School of Public Health
FU NCI NIH HHS [CA 55075] Funding Source: Medline; NHLBI NIH HHS [HL 35464] Funding Source: Medline
CR [Anonymous], 1989, RECOMMENDED DIETARY ALLOWANCES (RDA), V0, P0
   ANSHER AF, 1989, AM J GASTROENTEROL, V84, P113
   ARTHUR JF, 1968, J CLIN PATHOL, V21, P735, DOI 10.1136/jcp.21.6.735
   BARAK AJ, 1987, BIOCHEM CELL BIOL, V65, P230, DOI 10.1139/o87-029
   BINGHAM SA, 1990, J ROY SOC MED, V83, P420, DOI 10.1177/014107689008300702
   CLARK JC, 1985, INT J CANCER, V36, P179, DOI 10.1002/ijc.2910360209
   COLMAN N, 1982, NUTR REV, V40, P225, DOI 10.1111/j.1753-4887.1982.tb05319.x
   CORREA P, 1978, PATHOGENESIS COLOREC, V10, P126
   CZERNOBILSKY B, 1968, CANCER-AM CANCER SOC, V21, P165, DOI 10.1002/1097-0142(196802)21:2<165::AID-CNCR2820210202>3.0.CO;2-E
   DIAMOND M, 1972, AM J DIG DIS, V19, P47
   EIDE TJ, 1978, CANCER-AM CANCER SOC, V42, P2839, DOI 10.1002/1097-0142(197812)42:6<2839::AID-CNCR2820420645>3.0.CO;2-Y
   FENOGLIO CM, 1982, CANCER, V50, P2601
   FENOGLIO CM, 1974, CANCER, V34, P819, DOI 10.1002/1097-0142(197409)34:3+<819::AID-CNCR2820340706>3.0.CO;2-S
   FONOGLIOPREISER CM, 1985, ADENOMAS ADENOMAS CO, V0, P15
   FREUDENHEIM JL, 1991, INT J EPIDEMIOL, V20, P368, DOI 10.1093/ije/20.2.368
   GARLAND C, 1985, LANCET, V1, P307, DOI 10.1016/S0140-6736(85)91082-7
   GILBERTSVA, 1974, CANCER, V34, P936, DOI 10.1002/1097-0142(197409)34:3+<936::AID-CNCR2820340722>3.0.CO;2-5
   GIOVANNUCCI E, 1993, J NATL CANCER I, V85, P875, DOI 10.1093/jnci/85.11.875
   GIOVANNUCCI E, 1991, AM J EPIDEMIOL, V133, P810
   GIOVANNUCCI E, 1992, JNCI-J NATL CANCER I, V84, P91, DOI 10.1093/jnci/84.2.91
   GIOVANNUCCI E, 1994, J NATL CANCER I, V86, P183, DOI 10.1093/jnci/86.3.183
   HAENSZEL W, 1968, JNCI-J NATL CANCER I, V40, P43
   HAYASHI T, 1974, GASTROENTEROLOGY, V66, P347
   Herbert V, 1988, MODERN NUTR HLTH DIS, V0, P388
   HIRAYAMA T, 1989, LANCET, V2, P725, DOI 10.1016/S0140-6736(89)90782-4
   HOFF G, 1987, SCAND J GASTROENTERO, V22, P13, DOI 10.3109/00365528708991849
   HOFF G, 1985, SCAND J GASTROENTERO, V20, P356, DOI 10.3109/00365528509091664
   HONJO S, 1992, JPN J CANCER RES, V83, P806, DOI 10.1111/j.1349-7006.1992.tb01984.x
   JASS JR, 1984, CANCER-AM CANCER SOC, V53, P510, DOI 10.1002/1097-0142(19840201)53:3<510::AID-CNCR2820530324>3.0.CO;2-O
   JASS JR, 1992, GUT, V33, P1508, DOI 10.1136/gut.33.11.1508
   JASS JR, 1985, HISTOCHEM J, V17, P373, DOI 10.1007/BF01004598
   JASS JR, 1983, LANCET, V1, P28
   JASS JR, 1991, SEMIN COLON RECTAL S, V2, P246
   KIKENDALL JW, 1989, GASTROENTEROLOGY, V97, P660, DOI 10.1016/0016-5085(89)90637-9
   KLATSKY AL, 1988, AM J EPIDEMIOL, V128, P1007
   KONO S, 1990, INT J EPIDEMIOL, V19, P848, DOI 10.1093/ije/19.4.848
   MANOUSOS O, 1983, INT J CANCER, V32, P1, DOI 10.1002/ijc.2910320102
   MARTINEZ I, 1979, ADV MED ONCOL RES ED, V3, P45
   MILLER AB, 1983, INT J CANCER, V32, P155, DOI 10.1002/ijc.2910320204
   PROVENZALE D, 1988, J CLIN GASTROENTEROL, V10, P46, DOI 10.1097/00004836-198802000-00011
   RIMM EB, 1992, AM J EPIDEMIOL, V135, P1114, DOI 10.1093/oxfordjournals.aje.a116211
   RIMM EB, 1990, AM J EPIDEMIOL, V131, P1068, DOI 10.1093/oxfordjournals.aje.a115598
   SEITZ HK, 1990, GASTROENTEROLOGY, V98, P406, DOI 10.1016/0016-5085(90)90832-L
   SHAW S, 1989, BIOCHEM J, V257, P277, DOI 10.1042/bj2570277
   SIMANOWSKI UA, 1986, GUT, V27, P278, DOI 10.1136/gut.27.3.278
   STAMPFER MJ, 1985, NEW ENGL J MED, V313, P1044, DOI 10.1056/NEJM198510243131703
   STEMMERMANN GN, 1990, DIGEST DIS SCI, V35, P1414, DOI 10.1007/BF01536750
   STEMMERMANN GN, 1988, AM J CLIN NUTR, V47, P312, DOI 10.1093/ajcn/47.2.312
   STEMMERMANN GN, 1973, CANCER-AM CANCER SOC, V31, P1260, DOI 10.1002/1097-0142(197305)31:5<1260::AID-CNCR2820310535>3.0.CO;2-N
   TUYNS AJ, 1982, INT J CANCER, V30, P9, DOI 10.1002/ijc.2910300103
   VATN MH, 1982, CANCER-AM CANCER SOC, V49, P819, DOI 10.1002/1097-0142(19820215)49:4<819::AID-CNCR2820490435>3.0.CO;2-D
   WILLETT W, 1989, NATURE, V338, P389, DOI 10.1038/338389a0
   WILLETT WC, 1988, AM J EPIDEMIOL, V127, P188, DOI 10.1093/oxfordjournals.aje.a114780
   WILLETT WC, 1985, AM J EPIDEMIOL, V122, P51, DOI 10.1093/oxfordjournals.aje.a114086
   WILLIAMS RR, 1977, JNCI-J NATL CANCER I, V58, P525, DOI 10.1093/jnci/58.3.525
   WU AH, 1987, BRIT J CANCER, V55, P687, DOI 10.1038/bjc.1987.140
   1963, 1900, V8, V0, P0
NR 58
TC 81
Z9 86
U1 0
U2 4
PU SPRINGER
PI DORDRECHT
PA VAN GODEWIJCKSTRAAT 30, 3311 GZ DORDRECHT, NETHERLANDS
SN 0957-5243
EI 1573-7225
J9 CANCER CAUSE CONTROL
JI Cancer Causes Control
PD JAN 15
PY 1995
VL 6
IS 1
BP 45
EP 56
DI 10.1007/BF00051680
PG 12
WC Oncology; Public, Environmental & Occupational Health
SC Oncology; Public, Environmental & Occupational Health
GA QK412
UT WOS:A1995QK41200007
PM 7718735
DA 2025-02-23
ER

PT J
AU CHENG, KK
   DUFFY, SW
   DAY, NE
   LAM, TH
AF CHENG, KK
   DUFFY, SW
   DAY, NE
   LAM, TH
TI ESOPHAGEAL CANCER IN NEVER-SMOKERS AND NEVER-DRINKERS
SO INTERNATIONAL JOURNAL OF CANCER
LA English
DT Article
ID esophageal cancer; vegetables; alcohol; chinese
AB Alcohol, tobacco and diet are the most important determinants of oesophageal cancer. Previous studies which examined smoking in non-drinkers and drinking in non-smokers did not report the main effects of dietary factors or the smoking and drinking effects adjusted for dietary factors. Data from a hospital-based case-control study in Hong Kong Chinese were used to examine the effects of dietary variables as well as tobacco and alcohol in never-drinkers and never-smokers. Among the 400 cases, there were 68 never-smokers and 53 never-drinkers; 540 were never-smokers and 407 were never-drinkers among 1598 controls. In never-smokers, alcohol drinking was strongly associated with risk. Use of green leafy vegetables and citrus fruits was protective. Among never-drinkers, smokers had increased risk, but the protective effect of vegetables and fruits did not reach statistical significance. In never-smokers and in never-drinkers alike, frequent consumption of pickled vegetables and being born in Teochew or Hokkien were associated with increased risks. This study provides further support for the independent effects of alcohol, tobacco and diet in oesophageal cancer. (C) 1995 Wiley-Liss, Inc.
C1 UNIV HONG KONG, DEPT COMMUNITY MED, HONG KONG, HONG KONG.
   MRC, BIOSTAT UNIT, CAMBRIDGE, ENGLAND.
C3 University of Hong Kong; MRC Biostatistics Unit
RP UNIV BIRMINGHAM, DEPT EPIDEMIOL & PUBL HLTH, BIRMINGHAM B15 2TT, W MIDLANDS, ENGLAND.
CR BLOT WJ, 1992, CANCER RES, V52, P0
   Breslow NE, 1980, STAT METHODS CANC RE, V1, P0
   CHENG KK, 1992, LANCET, V339, P1314, DOI 10.1016/0140-6736(92)91960-G
   DAY NE, 1982, CANCER EPIDEMIOL, V0, P569
   LAVECCHIA C, 1989, INT J CANCER, V43, P784, DOI 10.1002/ijc.2910430507
   LEE HP, 1988, INT J CANCER, V42, P159, DOI 10.1002/ijc.2910420204
   LI JY, 1989, INT J CANCER, V43, P755, DOI 10.1002/ijc.2910430502
   STEINMETZ KA, 1991, CANCER CAUSE CONTROL, V2, P325, DOI 10.1007/BF00051672
   TAVANI A, 1994, CANCER EPIDEM BIOMAR, V3, P387
   TUYNS AJ, 1983, INT J CANCER, V32, P443, DOI 10.1002/ijc.2910320408
   WANG YP, 1992, CANCER CAUSE CONTROL, V3, P107, DOI 10.1007/BF00051650
NR 12
TC 32
Z9 34
U1 0
U2 1
PU WILEY
PI HOBOKEN
PA 111 RIVER ST, HOBOKEN 07030-5774, NJ USA
SN 0020-7136
EI 1097-0215
J9 INT J CANCER
JI Int. J. Cancer
PD MAR 16
PY 1995
VL 60
IS 6
BP 820
EP 822
DI 10.1002/ijc.2910600616
PG 3
WC Oncology
SC Oncology
GA QN875
UT WOS:A1995QN87500015
PM 7896452
DA 2025-02-23
ER

PT J
AU INOUE, M
   TAJIMA, K
   HIROSE, K
   HAMAJIMA, N
   TAKEZAKI, T
   HIRAI, T
   KATO, T
   OHNO, Y
AF INOUE, M
   TAJIMA, K
   HIROSE, K
   HAMAJIMA, N
   TAKEZAKI, T
   HIRAI, T
   KATO, T
   OHNO, Y
TI SUBSITE-SPECIFIC RISK-FACTORS FOR COLORECTAL-CANCER - A HOSPITAL-BASED CASE-CONTROL STUDY IN JAPAN
SO CANCER CAUSES & CONTROL
LA English
DT Article
DE CASE-CONTROL STUDY; COLORECTAL CANCER; JAPAN; RISK FACTORS; SUBSITE
ID food-group consumption; adelaide case-control; killer-cell activity; colon cancer; cigarette-smoking; alcohol-consumption; breast-cancer; carcinogenesis; vegetables; fruit
AB To investigate the subsite-specific risk factors for colorectal cancer, we conducted a case-control study, using a common questionnaire which inquired about general lifestyles over the past five years (1988-92), at the Aichi Cancer Center Hospital, Nagoya, Japan. This study compared 432 patients with histopathologically diagnosed colorectal cancer (94 proximal colon [cecum, ascending colon, transverse colon]; 137 distal colon [descending colon, sigmoid colon]; 201 rectum [rectosigmoid, rectum]); and 31,782 first-visit outpatient controls who were free from cancer. In both genders, habitual smoking selectively increased the risk for rectum cancer. Soft or loose feces increased the risk for all subsites of colorectal cancer, particularly in female rectum cancer (odds ratio [OR] = 4.5). Among female dietary habits, Japanese-style foods decreased the risk for distal colon cancer, but increased the risk for proximal colon cancer. These results suggested that the risk factors for colorectal cancer differ by subsite among such a low-risk population as the Japanese. It is suggested also that 'irritable bowel' (soft or loose feces) might be associated with distal subsites of colorectal cancer, independently or combined with habitual smoking.
C1 NAGOYA UNIV, SCH MED, DEPT PREVENT MED, NAGOYA, AICHI 466, JAPAN.
   AICHI CANC CTR HOSP, DEPT GASTROENTEROL SURG, NAGOYA, JAPAN.
C3 Nagoya University; Aichi Cancer Center
RP AICHI CANC CTR, RES INST, DIV EPIDEMIOL, 1-1 KANOKODEN, CHIKUSA KU, NAGOYA, AICHI 464, JAPAN.
CR BARON JA, 1984, AM J EPIDEMIOL, V119, P9, DOI 10.1093/oxfordjournals.aje.a113730
   BURAKOFF R, 1992, AM J PHYSIOL, V262, PG23, DOI 10.1152/ajpgi.1992.262.1.G23
   CHOI SY, 1991, INT J CANCER, V49, P381, DOI 10.1002/ijc.2910490312
   GIOVANNUCCI E, 1994, J NATL CANCER I, V86, P192, DOI 10.1093/jnci/86.3.192
   GIOVANNUCCI E, 1994, J NATL CANCER I, V86, P183, DOI 10.1093/jnci/86.3.183
   HAENSZEL W, 1980, JNCI-J NATL CANCER I, V64, P17
   HAMAJIMA N, 1994, J CLIN EPIDEMIOL, V47, P971, DOI 10.1016/0895-4356(94)90111-2
   INOUE M, 1994, INT J CANCER, V56, P494, DOI 10.1002/ijc.2910560407
   KATO I, 1993, J EPIDEMIOL, V3, P1
   KUSAKA Y, 1992, PREV MED, V21, P602, DOI 10.1016/0091-7435(92)90068-S
   MCMICHAEL AJ, 1985, JNCI-J NATL CANCER I, V75, P185
   MUIR CS, 1987, IARC SCI PUB, V88, P852
   NAKACHI K, 1992, JPN J CANCER RES, V83, P798, DOI 10.1111/j.1349-7006.1992.tb01983.x
   OCONNELL DL, 1987, JNCI-J NATL CANCER I, V78, P229
   PARKIN DM, 1992, IARC SCI PUB, V120, P924
   PETERS RK, 1989, CANCER RES, V49, P5459
   POTTER JD, 1986, JNCI-J NATL CANCER I, V76, P557, DOI 10.1093/jnci/76.4.557
   REDDY BS, 1993, CARCINOGENESIS, V14, P1493, DOI 10.1093/carcin/14.8.1493
   SANDLER RS, 1988, JNCI-J NATL CANCER I, V80, P1329, DOI 10.1093/jnci/80.16.1329
   SHIMIZU H, 1987, JNCI-J NATL CANCER I, V78, P223
   STEINMETZ KA, 1991, CANCER CAUSE CONTROL, V2, P325, DOI 10.1007/BF00051672
   STEINMETZ KA, 1991, CANCER CAUSE CONTROL, V2, P427, DOI 10.1007/BF00054304
   STEINMETZ KA, 1993, INT J CANCER, V53, P711, DOI 10.1002/ijc.2910530502
   STEINMETZ KA, 1993, INT J CANCER, V53, P720, DOI 10.1002/ijc.2910530503
   TAJIMA K, 1985, JPN J CANCER RES, V76, P705
   TAJIMA K, 1985, JPN J CANCER RES, V76, P717
   Tominaga S, 1982, NATL CANCER INST MONOGR, V62, P135
   TRINCHIERI G, 1989, ADV IMMUNOL, V47, P187, DOI 10.1016/S0065-2776(08)60664-1
   VERNICK LJ, 1982, AM J EPIDEMIOL, V116, P86, DOI 10.1093/oxfordjournals.aje.a113405
   WATERHOUSE J, 1982, IARC SCI PUB, V42, P710
   WEST DW, 1989, AM J EPIDEMIOL, V130, P883, DOI 10.1093/oxfordjournals.aje.a115421
   WILLETT WC, 1990, NEW ENGL J MED, V323, P1664, DOI 10.1056/NEJM199012133232404
   YAMAGUCHI A, 1991, DIS COLON RECTUM, V34, P572, DOI 10.1007/BF02049897
   YOO KY, 1992, AM J EPIDEMIOL, V135, P726, DOI 10.1093/oxfordjournals.aje.a116359
   YOUNG TB, 1988, INT J CANCER, V42, P167, DOI 10.1002/ijc.2910420205
NR 40
TC 94
Z9 95
U1 0
U2 4
PU SPRINGER
PI DORDRECHT
PA VAN GODEWIJCKSTRAAT 30, 3311 GZ DORDRECHT, NETHERLANDS
SN 0957-5243
EI 1573-7225
J9 CANCER CAUSE CONTROL
JI Cancer Causes Control
PD JAN 15
PY 1995
VL 6
IS 1
BP 14
EP 22
DI 10.1007/BF00051676
PG 9
WC Oncology; Public, Environmental & Occupational Health
SC Oncology; Public, Environmental & Occupational Health
GA QK412
UT WOS:A1995QK41200003
PM 7718730
DA 2025-02-23
ER

PT J
AU MARTINEZ, ME
   MCPHERSON, RS
   ANNEGERS, JF
   LEVIN, B
AF MARTINEZ, ME
   MCPHERSON, RS
   ANNEGERS, JF
   LEVIN, B
TI CIGARETTE-SMOKING AND ALCOHOL-CONSUMPTION AS RISK-FACTORS FOR COLORECTAL ADENOMATOUS POLYPS
SO JNCI-JOURNAL OF THE NATIONAL CANCER INSTITUTE
LA English
DT Article
ID pancreatic-cancer; british doctors; digestive-tract; tobacco smoking; rectal-cancer; sigmoid colon; large-bowel; vitamin-c; evolution; mortality
AB Background: Results of epidemiologic studies suggest that there is limited evidence for the association between cigarette smoking and risk of colorectal cancer. Cigarette smoking has been shown to increase the risk of colorectal adenomatous polyps, which are recognized as precursors of colorectal cancer, while few studies have examined the association between alcohol consumption and the development of adenomatous polyps. Purpose: We examined the association between cigarette smoking, alcohol consumption, and the presence of colorectal adenomatous polyps. Methods: Analyses were based on data from a case-control study of dietary and other lifestyle factors for colorectal adenomatous polyps. We assessed the risk of adenomatous polyps associated with total number of years of smoking, number of cigarettes smoked per day, and pack-years of smoking for past and current smokers separately. We also assessed the joint association between cigarette smoking and alcohol consumption on the risk of adenomatous polyps. Results: Current smokers who smoked more than 20 pack-years were at significantly higher risk of adenomatous polyps compared with never smokers (odds ratio [OR] = 2.56; 95% confidence interval [CI] = 1.28-5.14). Past smokers also had an increased risk of having adenomatous polyps, but no clear trend was observed for pack-years of smoking. Alcohol consumption was positively associated with risk of adenomatous polyps. Compared with nondrinkers, the strongest risk was observed for individuals who consumed 2.31-9.46 g alcohol per day (OR = 2.23; 95% CI = 1.29-3.83), and a decrease in risk was observed for individuals who consumed 9.47-67.36 g alcohol per day (OR = 1.63; 95% CI = 0.92-2.88). Among current smokers, a joint effect was observed for individuals who smoked and drank compared with those who never smoked and were not current drinkers (OR = 4.21; 95% CI = 1.88-9.41). For past smokers, a significant joint effect of smoking and current alcohol consumption was also observed, but the risk was not as strong as that for current smokers (OR = 2.61; 95% CI = 1.40-4.87). Conclusions: These data provide further evidence of the positive association between cigarette smoking and the development of colorectal adenomatous polyps. The combination of cigarette smoking and alcohol consumption increased the risk of adenomatous polyps. Implications: Future research should focus on the understanding of the role of cigarette smoking and alcohol consumption as these two factors relate to the evolution of colorectal adenomatous polyps and subsequent carcinogenesis.
C1 UNIV TEXAS, SCH PUBL HLTH, HLTH SCI CTR, HOUSTON, TX 77225 USA.
   UNIV TEXAS, MD ANDERSON CANC CTR, DIV CANC PREVENT, HOUSTON, TX 77225 USA.
C3 University of Texas System; University of Texas Health Science Center Houston; University of Texas School Public Health; University of Texas System; UTMD Anderson Cancer Center
CR CHOI SY, 1991, INT J CANCER, V49, P381, DOI 10.1002/ijc.2910490312
   CHUTE CG, 1991, CANCER CAUSE CONTROL, V2, P117, DOI 10.1007/BF00053131
   COPE GF, 1991, GUT, V32, P70, DOI 10.1136/gut.32.1.70
   DOLL R, 1976, BRIT MED J, V2, P1525, DOI 10.1136/bmj.2.6051.1525
   DOLL R, 1980, BRIT MED J, V280, P967, DOI 10.1136/bmj.280.6219.967
   FELTON JS, 1986, CARCINOGENESIS, V7, P1081, DOI 10.1093/carcin/7.7.1081
   GIOVANNUCCI E, 1991, AM J EPIDEMIOL, V133, P810
   GIOVANNUCCI E, 1994, J NATL CANCER I, V86, P192, DOI 10.1093/jnci/86.3.192
   GIOVANNUCCI E, 1994, J NATL CANCER I, V86, P183, DOI 10.1093/jnci/86.3.183
   GREEN P, 1991, NEW YORK TIMES BK R, V0, P13
   HAENSZEL W, 1973, J NATL CANCER I, V51, P1765, DOI 10.1093/jnci/51.6.1765
   HANSSON LE, 1994, INT J CANCER, V57, P26, DOI 10.1002/ijc.2910570106
   HIGGINSON J, 1966, JNCI-J NATL CANCER I, V37, P527
   HILL MJ, 1978, LANCET, V1, P245, DOI 10.1016/S0140-6736(78)90487-7
   HOFF G, 1987, SCAND J GASTROENTERO, V22, P13, DOI 10.3109/00365528708991849
   HONJO S, 1992, JPN J CANCER RES, V83, P806, DOI 10.1111/j.1349-7006.1992.tb01984.x
   INOUE M, 1994, INT J CANCER, V56, P494, DOI 10.1002/ijc.2910560407
   KABAT GC, 1986, INT J EPIDEMIOL, V15, P494, DOI 10.1093/ije/15.4.494
   KIKENDALL JW, 1989, GASTROENTEROLOGY, V97, P660, DOI 10.1016/0016-5085(89)90637-9
   KLATSKY AL, 1988, AM J EPIDEMIOL, V128, P1007
   KNELLER RW, 1991, CANCER, V68, P672, DOI 10.1002/1097-0142(19910801)68:3<672::AID-CNCR2820680339>3.0.CO;2-T
   KONO S, 1990, INT J EPIDEMIOL, V19, P848, DOI 10.1093/ije/19.4.848
   KRALL EA, 1989, AM J PUBLIC HEALTH, V79, P200, DOI 10.2105/AJPH.79.2.200
   KUNE GA, 1992, INT J CANCER, V50, P369, DOI 10.1002/ijc.2910500307
   KUNE S, 1987, NUTRITION AND CANCER, V9, P43
   Lee W C, 1993, ANN EPIDEMIOL, V3, P239, DOI 10.1016/1047-2797(93)90025-Y
   MANABE S, 1991, CARCINOGENESIS, V12, P1945, DOI 10.1093/carcin/12.10.1945
   MONNET E, 1991, SCAND J GASTROENTERO, V26, P758, DOI 10.3109/00365529108998596
   MORSON BC, 1974, CANCER, V34, P845, DOI 10.1002/1097-0142(197409)34:3+<845::AID-CNCR2820340710>3.0.CO;2-H
   MUTO T, 1975, CANCER, V36, P2251, DOI 10.1002/cncr.2820360944
   OLSEN J, 1993, INT J EPIDEMIOL, V22, P398, DOI 10.1093/ije/22.3.398
   PELLETIER O, 1975, ANN NY ACAD SCI, V258, P156
   RIBOLI E, 1991, AM J EPIDEMIOL, V134, P157, DOI 10.1093/oxfordjournals.aje.a116068
   SANDLER RS, 1993, GASTROENTEROLOGY, V104, P1445, DOI 10.1016/0016-5085(93)90354-F
   SANDLER RS, 1988, JNCI-J NATL CANCER I, V80, P1329, DOI 10.1093/jnci/80.16.1329
   SCHECTMAN G, 1989, AM J PUBLIC HEALTH, V79, P158, DOI 10.2105/AJPH.79.2.158
   SCHOENBORN CA, 1988, NCHS ADV DATA, V154, P1
   SCHWARTZ D, 1961, JNCI-J NATL CANCER I, V26, P1085
   SUBAR AF, 1990, AM J PUBLIC HEALTH, V80, P1323, DOI 10.2105/AJPH.80.11.1323
   TUYNS AJ, 1982, INT J CANCER, V30, P9, DOI 10.1002/ijc.2910300103
   WHITTEMORE AS, 1983, J CHRON DIS, V36, P251, DOI 10.1016/0021-9681(83)90059-0
   WYNDER EL, 1983, CANCER RES, V43, P3900
   WYNDER EL, 1967, CANCER-AM CANCER SOC, V20, P1520, DOI 10.1002/1097-0142(196709)20:9<1520::AID-CNCR2820200920>3.0.CO;2-3
   ZAHM SH, 1991, AM J PUBLIC HEALTH, V81, P846, DOI 10.2105/AJPH.81.7.846
   ZIEGLER RG, 1989, J NUTR, V119, P116, DOI 10.1093/jn/119.1.116
   1988, 1900, V38, V0, P0
NR 49
TC 96
Z9 105
U1 0
U2 5
PU OXFORD UNIV PRESS INC
PI CARY
PA JOURNALS DEPT, 2001 EVANS RD, CARY, NC 27513 USA
SN 0027-8874
EI 1460-2105
J9 JNCI-J NATL CANCER I
JI JNCI-J. Natl. Cancer Inst.
PD FEB 15
PY 1995
VL 87
IS 4
BP 274
EP 279
DI 10.1093/jnci/87.4.274
PG 6
WC Oncology
SC Oncology
GA QF716
UT WOS:A1995QF71600011
PM 7707418
DA 2025-02-23
ER

PT J
AU SILVESTER, KR
   CUMMINGS, JH
AF SILVESTER, KR
   CUMMINGS, JH
TI DOES DIGESTIBILITY OF MEAT PROTEIN HELP EXPLAIN LARGE-BOWEL CANCER RISK
SO NUTRITION AND CANCER-AN INTERNATIONAL JOURNAL
LA English
DT Article
ID amino-acid flow; dietary fiber; small-intestine; sterol excretion; digestion; absorption; nitrogen; rat; carbohydrate; nutrients
AB An association between meat eating and large bowel cancer risk has been shown in a variety of epidemiologic studies. One reason could be that meat is less well digested than other protein foods and leads to greater amounts of protein entering the large bowel and being metabolized by colonic bacteria to potential carcinogens. To test this hypothesis, five subjects with ileostomies were fed, for five days a basal diet to which were added test meals of cheese, a small or a large fried beef steak, and a large steak with resistant starch (RS). Ileal true nitrogen digestibility was similar for all five diets: control, 86.3%; cheese, 89.4%; low beef; 88.6%; high beef; 89.6%; and high beef + RS, 88.7%. Beef; at bath low and high intake levels, was as well digested as cheese, suggesting that poor digestibility of meat does not explain the association between meat intake and large bowel cancer risk. Ileal starch output on the high beef + RS diet was 27% greater than expected on the basis of the measurement of dietary RS in vitro (p = 0.002). Ileal nitrogen output was strongly related to the amount of dietary nitrogen (p = 0.005 for linear trend), and this was confirmed by a meta analysis with eight other published studies. The relation between meat and large bowel cancer may reflect higher protein intakes in meat eaters or may be explained by other mechanisms.
RP MRC, DUNN CLIN NUTR CTR, CAMBRIDGE CB2 2DH, ENGLAND.
CR ALLISON C, 1989, APPL ENVIRON MICROB, V55, P2894, DOI 10.1128/AEM.55.11.2894-2898.1989
   ANDERSSON H, 1992, EUR J CLIN NUTR, V46, P0
   [Anonymous], 1989, DIET HLTH IMPLICATIO, V0, P0
   ARMSTRONG B, 1975, INT J CANCER, V15, P617, DOI 10.1002/ijc.2910150411
   BENITO E, 1990, INT J CANCER, V45, P69, DOI 10.1002/ijc.2910450114
   BINGHAM SA, 1988, AM J CLIN NUTR, V48, P762, DOI 10.1093/ajcn/48.3.762
   BINGHAM SA, 1993, GASTROENTEROLOGY, V104, P0
   BRAVO L, 1992, BRIT J NUTR, V67, P463, DOI 10.1079/BJN19920051
   CALKINS B M, 1984, AMERICAN JOURNAL OF CLINICAL NUTRITION, V40, P896
   CASSIDY A, 1994, BRIT J CANCER, V69, P937, DOI 10.1038/bjc.1994.181
   CCummings J, 1989, GASTROINTESTINALPATH, V0, P201
   CHACKO A, 1988, GUT, V29, P809, DOI 10.1136/gut.29.6.809
   CHOCT M, 1992, BRIT J NUTR, V67, P123, DOI 10.1079/BJN19920014
   CORPET DE, 1995, NUTR CANCER, V23, P271, DOI 10.1080/01635589509514381
   CUMMINGS JH, 1987, CANCER SURV, V6, P601
   CUMMINGS JH, 1991, J APPL BACTERIOL, V70, P443, DOI 10.1111/j.1365-2672.1991.tb02739.x
   DAVIES GJ, 1985, HUM NUTR-APPL NUTR, V39A, P139
   DONKOH A, 1994, BRIT J NUTR, V72, P59, DOI 10.1079/BJN19940009
   ELLEGARD L, 1985, AM J CLIN NUTR, V42, P778
   ENGLYST HN, 1992, EUR J CLIN NUTR, V46, P0
   ENGLYST HN, 1987, AM J CLIN NUTR, V45, P423, DOI 10.1093/ajcn/45.2.423
   ENGLYST HN, 1986, AM J CLIN NUTR, V44, P42, DOI 10.1093/ajcn/44.1.42
   FELTON JS, 1992, CANCER RES, V52, P0
   FORSUM E, 1982, AM J CLIN NUTR, V36, P505, DOI 10.1093/ajcn/36.3.505
   FULLER MF, 1994, AM J CLIN NUTR, V59, P70, DOI 10.1093/ajcn/59.1.70
   FURUYA S, 1992, BRIT J NUTR, V68, P463, DOI 10.1079/BJN19920104
   GIBSON JA, 1976, BRIT J NUTR, V35, P61, DOI 10.1079/BJN19760009
   GIOVANNUCCI E, 1994, CANCER RES, V54, P2390
   GOLDBOHM RA, 1994, CANCER RES, V54, P718
   HIGHAM SE, 1992, BRIT J NUTR, V67, P115, DOI 10.1079/BJN19920013
   HURRELL RF, 1976, BRIT J NUTR, V35, P383, DOI 10.1079/BJN19760044
   ISAKSSON G, 1983, SCAND J GASTROENTERO, V18, P417, DOI 10.3109/00365528309181617
   Jackson AA, 1993, INTERNATIONAL JOURNAL OF FOOD SCIENCES AND NUTRITION, V44, P95, DOI 10.3109/09637489309017428
   JENKINS DJA, 1987, AM J GASTROENTEROL, V82, P709
   KRASPER H, 1970, DIGESTION, V3, P321, DOI 10.1159/000197052
   LANGKILDE AM, 1990, EUR J CLIN NUTR, V44, P559
   LIVESEY G, 1990, BRIT J NUTR, V63, P467, DOI 10.1079/BJN19900134
   MACFARLANE GT, 1992, FEMS MICROBIOL ECOL, V101, P81, DOI 10.1016/0168-6496(92)90049-Y
   MCBURNEY M I, 1987, NUTRITION AND CANCER, V10, P23
   MCCARTHY DM, 1980, AM J PHYSIOL, V239, PG445, DOI 10.1152/ajpgi.1980.239.6.G445
   MCDONOUGH FE, 1990, J ASSOC OFF ANA CHEM, V73, P801
   MCNEIL NI, 1982, BRIT J NUTR, V47, P407, DOI 10.1079/BJN19820052
   Paul AA, 1978, MCCANCE WIDDOWSONS C, V4th, P0
   PORTER JWG, 1971, P NUTR SOC, V30, P17, DOI 10.1079/PNS19710004
   RAO CN, 1978, BRIT J NUTR, V40, P1, DOI 10.1079/BJN19780088
   RIDER A A, 1984, AMERICAN JOURNAL OF CLINICAL NUTRITION, V40, P914, DOI 10.1093/ajcn/40.4.914
   ROTHMAN SS, 1989, HDB PHYSL GASTROIN 6, V0, P465
   ROWAN AM, 1993, J SCI FOOD AGR, V61, P439, DOI 10.1002/jsfa.2740610410
   ROWAN AM, 1994, BRIT J NUTR, V71, P29, DOI 10.1079/BJN19940108
   ROWLAND IR, 1988, TOXICOL PATHOL, V16, P147, DOI 10.1177/019262338801600207
   ROY AD, 1967, GASTROENTEROLOGY, V53, P584
   SAMMAN N, 1993, NUTR RES, V13, P59, DOI 10.1016/S0271-5317(05)80656-6
   SANDBERG AS, 1983, HUM NUTR-CLIN NUTR, V37, P171
   SANDBERG AS, 1981, BRIT J NUTR, V45, P283, DOI 10.1079/BJN19810105
   SANDSTROM B, 1986, J NUTR, V116, P2209, DOI 10.1093/jn/116.11.2209
   SAUNDERS DR, 1988, AM J CLIN NUTR, V48, P988, DOI 10.1093/ajcn/48.4.988
   SILVESTER KR, 1995, AM J CLIN NUTR, V62, P403, DOI 10.1093/ajcn/62.2.403
   SNOOK JT, 1971, AM J PHYSIOL, V221, P1383, DOI 10.1152/ajplegacy.1971.221.5.1383
   WAYLER A, 1983, J NUTR, V113, P2485, DOI 10.1093/jn/113.12.2485
   WILLETT WC, 1990, NEW ENGL J MED, V323, P1664, DOI 10.1056/NEJM199012133232404
   ZHANG JX, 1992, AM J CLIN NUTR, V56, P99, DOI 10.1093/ajcn/56.1.99
   ZHANG JX, 1991, J NUTR, V121, P778, DOI 10.1093/jn/121.6.778
   ZHANG JX, 1994, AM J CLIN NUTR, V59, P389, DOI 10.1093/ajcn/59.2.389
NR 64
TC 86
Z9 97
U1 0
U2 29
PU ROUTLEDGE JOURNALS, TAYLOR & FRANCIS LTD
PI ABINGDON
PA 2-4 PARK SQUARE, MILTON PARK, ABINGDON OX14 4RN, OXON, ENGLAND
SN 0163-5581
EI 1532-7914
J9 NUTR CANCER
JI Nutr. Cancer
PD JUN 15
PY 1995
VL 24
IS 3
BP 279
EP 288
DI 10.1080/01635589509514417
PG 10
WC Oncology; Nutrition & Dietetics
SC Oncology; Nutrition & Dietetics
GA TJ200
UT WOS:A1995TJ20000008
PM 8610047
DA 2025-02-23
ER

PT J
AU LAYTON, DW
   BOGEN, KT
   KNIZE, MG
   HATCH, FT
   JOHNSON, VM
   FELTON, JS
AF LAYTON, DW
   BOGEN, KT
   KNIZE, MG
   HATCH, FT
   JOHNSON, VM
   FELTON, JS
TI CANCER RISK OF HETEROCYCLIC AMINES IN COOKED FOODS - AN ANALYSIS AND IMPLICATIONS FOR RESEARCH
SO CARCINOGENESIS
LA English
DT Article
ID fried ground-beef; performance liquid-chromatography; mass-spectrometry; 2-amino-3,8-dimethylimidazo<4,5-f>quinoxaline meiqx; aromatic-amines; energy-intake; colon-cancer; mutagens; products; carcinogens
AB Heterocyclic amines (HAs) are formed as pyrolysis products during the cooking of meats/fish. These substances are potent mutagens in the Ames/Salmonella assay and are also carcinogens in laboratory animals. In order to assess the magnitude of the cancer risk posed by their presence in the US diet, we estimated the average intakes of HAs, based on analyses of the concentrations of HAs in cooked foods and data from a dietary survey of the US population and quantified the cancer potencies of the individual compounds using dose-response data from animal bioassays. Measured concentrations of HAs in cooked foods were taken from a major review of the open literature. Only those concentrations that were associated with normal cooking conditions were chosen for use in estimating dietary intakes. The average consumption of HA-bearing foods was determined by analyzing statistically the intakes of 3563 individuals who provided 3 day dietary records in a USDA sponsored random survey of the US population during 1989. Dietary intakes of the five principal HAs in descending order mere 2-amino-1-methyl-6-phenylimidazo [4,5-b]pyridine (PhIP) > 2-amino-9H-pyrido[2,3-b]indole (A alpha C) > 2-amino-3,8-dimethylimidazo[4,5-f]quinoxaline (MeIQx) > 2-amino-3,4,8-trimethylimidazo[4,5-f]quinoxaline (DiMeIQx) > 2-amino-3-methylimidazo[4,5-f]quinoline (IQ). The carcinogenic potencies, in contrast, were almost the reverse order: IQ > DiMeIQx > MeIQx > PhIP > A alpha C. An upper-bound estimate of the incremental cancer risk is 1.1 x 10(-4), using cancer potencies based on a body surface area basis. Nearly half (46%) of the incremental risk was due to ingestion of PhIP. Consumption of meat and fish products contributed the most (similar to 80%) to total risk.
C1 LAWRENCE LIVERMORE NATL LAB, DEPT ENVIRONM PROTECT, LIVERMORE, CA 94550 USA.
C3 United States Department of Energy (DOE); Lawrence Livermore National Laboratory
RP LAWRENCE LIVERMORE NATL LAB, DIV HLTH & ECOL ASSESSMENT, LIVERMORE, CA 94550 USA.
FU NCI NIH HHS [P01 CA55861] Funding Source: Medline
CR ADAMSON RH, 1990, JPN J CANCER RES, V81, P10, DOI 10.1111/j.1349-7006.1990.tb02500.x
   AMES BN, 1983, SCIENCE, V221, P1256, DOI 10.1126/science.6351251
   Anderson EL, 1983, RISK ANALYSIS, V3, P277, DOI 10.1111/j.1539-6924.1983.tb01396.x
   BANDINI LG, 1990, AM J CLIN NUTR, V52, P421, DOI 10.1093/ajcn/52.3.421
   BARNES WS, 1983, J AGR FOOD CHEM, V31, P883, DOI 10.1021/jf00118a053
   BARRINGTON PJ, 1990, FOOD CHEM TOXICOL, V28, P141, DOI 10.1016/0278-6915(90)90002-5
   BJELDANES LF, 1982, FOOD CHEM TOXICOL, V20, P357, DOI 10.1016/S0278-6915(82)80099-9
   BOGEN KT, 1994, FOOD CHEM TOXICOL, V32, P505, DOI 10.1016/0278-6915(94)90106-6
   BORING CC, 1994, CA-CANCER J CLIN, V44, P7, DOI 10.3322/canjclin.44.1.7
   COMMONER B, 1978, SCIENCE, V201, P913, DOI 10.1126/science.567374
   DEVERDIER MG, 1991, INT J CANCER, V49, P520, DOI 10.1002/ijc.2910490408
   DOOLEY KL, 1992, CANCER LETT, V62, P205, DOI 10.1016/0304-3835(92)90097-F
   DOOLITTLE DJ, 1989, FOOD CHEM TOXICOL, V27, P657, DOI 10.1016/0278-6915(89)90120-8
   DRAGSTED LO, 1992, 1992 P TOX FOR ANN M, V0, P141
   EDMONDS CG, 1986, ENVIRON HEALTH PERSP, V67, P35, DOI 10.2307/3430315
   FELTON JS, 1984, CARCINOGENESIS, V5, P95, DOI 10.1093/carcin/5.1.95
   FELTON JS, 1986, ENVIRON HEALTH PERSP, V67, P17, DOI 10.2307/3430312
   FELTON JS, 1986, CARCINOGENESIS, V7, P1081, DOI 10.1093/carcin/7.7.1081
   FELTON JS, 1987, CARCINOGENIC MUTAGEN, V0, P73
   Gaylor DW KF, 1991, MUTAGENS FOOD DETECT, V0, P229
   GIOVANNUCCI E, 1992, JNCI-J NATL CANCER I, V84, P91, DOI 10.1093/jnci/84.2.91
   GOLD LS, 1984, ENVIRON HEALTH PERSP, V58, P9, DOI 10.2307/3429857
   GOLDBOHM RA, 1994, CANCER RES, V54, P718
   GROSE KR, 1986, J AGR FOOD CHEM, V34, P201, DOI 10.1021/jf00068a012
   GROSS GA, 1989, CARCINOGENESIS, V10, P1175, DOI 10.1093/carcin/10.7.1175
   GROSS GA, 1990, CARCINOGENESIS, V11, P1597, DOI 10.1093/carcin/11.9.1597
   GROSS GA, 1992, J CHROMATOGR, V592, P271, DOI 10.1016/0021-9673(92)85095-B
   HARGRAVES WA, 1983, CANCER RES, V43, P1467
   HATCH FT, 1992, MUTAT RES, V271, P269, DOI 10.1016/0165-1161(92)90022-E
   HATCH FT, 1988, ENVIRON MOL MUTAGEN, V12, P1, DOI 10.1002/em.2860120602
   Hayatsu H, 1991, MUTAGENS FOOD DETECT, V0, P101
   ITO N, 1991, CARCINOGENESIS, V12, P767, DOI 10.1093/carcin/12.5.767
   JAGERSTAD M, 1991, MUTAT RES, V259, P219, DOI 10.1016/0165-1218(91)90119-7
   KASAI H, 1981, J CHEM SOC PERK T 1, V0, PP2290, DOI 10.1039/p19810002290
   KASAI H, 1981, CHEM LETT, V0, PP675, DOI 10.1246/cl.1981.675
   KATO T, 1986, J AGR FOOD CHEM, V34, P810, DOI 10.1021/jf00071a010
   KIKUGAWA K, 1987, MUTAT RES, V179, P5, DOI 10.1016/0027-5107(87)90035-2
   KIKUGAWA K, 1986, JPN J CANCER RES, V77, P99
   KNIZE MG, 1987, MUTAT RES, V178, P25, DOI 10.1016/0027-5107(87)90082-0
   KNIZE MG, 1994, FOOD CHEM TOXICOL, V32, P15, DOI 10.1016/0278-6915(84)90031-0
   KNIZE MG, 1994, FOOD CHEM TOXICOL, V32, P595, DOI 10.1016/0278-6915(94)90002-7
   KNIZE MG, 1988, P AIR POLLUTION CONT, V0, P0
   LAYTON DW, 1993, HEALTH PHYS, V64, P23, DOI 10.1097/00004032-199301000-00003
   LEE H, 1991, FOOD CHEM TOXICOL, V29, P517, DOI 10.1016/0278-6915(91)90043-7
   LYNCH AM, 1992, CANCER RES, V52, P6216
   MANABE S, 1988, ENVIRON MOL MUTAGEN, V11, P379, DOI 10.1002/em.2850110309
   MATSUMOTO T, 1981, CANCER LETT, V12, P105, DOI 10.1016/0304-3835(81)90045-8
   MERTZ W, 1991, AM J CLIN NUTR, V54, P291, DOI 10.1093/ajcn/54.2.291
   MURRAY S, 1987, CARCINOGENESIS, V8, P937, DOI 10.1093/carcin/8.7.937
   MURRAY S, 1993, J CHROMATOGR-BIOMED, V616, P211, DOI 10.1016/0378-4347(93)80388-K
   MURRAY S, 1988, CARCINOGENESIS, V9, P321, DOI 10.1093/carcin/9.2.321
   NAGAO M, 1993, MUTAT RES, V290, P43, DOI 10.1016/0027-5107(93)90031-A
   OHGAKI H, 1991, MUTAGENS FOOD DETECT, V0, P219
   PROCHASKA HJ, 1992, P NATL ACAD SCI USA, V89, P2394, DOI 10.1073/pnas.89.6.2394
   SCHOELLER DA, 1990, NUTR REV, V48, P373, DOI 10.1111/j.1753-4887.1990.tb02882.x
   Steineck G, 1993, EUR J CANCER PREV, V2, P293, DOI 10.1097/00008469-199307000-00002
   Sugimura T, 1977, ORIGINS HUMAN CANC, V0, P1561
   TAKAHASHI M, 1985, CARCINOGENESIS, V6, P1195, DOI 10.1093/carcin/6.8.1195
   TAKAYAMA S, 1987, JPN J CANCER RES, V78, P1068
   TIKKANEN LM, 1991, FOOD CHEM TOXICOL, V29, P87, DOI 10.1016/0278-6915(91)90161-Y
   TURESKY RJ, 1988, FOOD CHEM TOXICOL, V26, P501, DOI 10.1016/0278-6915(88)90002-6
   TURESKY RJ, 1983, CARCINOGENESIS, V4, P863, DOI 10.1093/carcin/4.7.863
   TURTELTAUB KW, 1993, J CELL BIOCHEM, V0, P138
   VAHL M, 1987, 17 P ANN M EUR ENV M, V0, P99
   WAKABAYASHI K, 1993, ENVIRON HEALTH PERSP, V99, P129, DOI 10.2307/3431468
   WATTENBERG LW, 1985, CANCER RES, V45, P1
   WEISBURGER JH, 1994, IN PRESS HETEROCYCLI, V0, P0
   WEISBURGER JH, 1992, RECENT ADV CLIN NUTR, V0, P83
   WILLETT WC, 1990, NEW ENGL J MED, V323, P1664, DOI 10.1056/NEJM199012133232404
   YAMAGUCHI K, 1980, GANN, V71, P745
   YAMAIZUMI Z, 1986, MUTAT RES, V173, P1, DOI 10.1016/0165-7992(86)90002-3
   YAMAIZUMI Z, 1980, CANCER LETT, V9, P75, DOI 10.1016/0304-3835(80)90110-X
   ZHANG XM, 1988, MUTAT RES, V201, P181, DOI 10.1016/0027-5107(88)90124-8
   1986, 1900, V51, V0, P34014
   1994, 1900, PCH11, V0, P0
NR 79
TC 515
Z9 537
U1 0
U2 56
PU OXFORD UNIV PRESS
PI OXFORD
PA GREAT CLARENDON ST, OXFORD OX2 6DP, ENGLAND
SN 0143-3334
EI 1460-2180
J9 CARCINOGENESIS
JI Carcinogenesis
PD JAN 15
PY 1995
VL 16
IS 1
BP 39
EP 52
DI 10.1093/carcin/16.1.39
PG 14
WC Oncology
SC Oncology
GA QE196
UT WOS:A1995QE19600006
PM 7834804
DA 2025-02-23
ER

PT J
AU KRISTIANSEN, E
   THORUP, I
   MEYER, O
AF KRISTIANSEN, E
   THORUP, I
   MEYER, O
TI INFLUENCE OF DIFFERENT DIETS ON DEVELOPMENT OF DMH-INDUCED ABERRANT CRYPT FOCI AND COLON-TUMOR INCIDENCE IN WISTAR RATS
SO NUTRITION AND CANCER-AN INTERNATIONAL JOURNAL
LA English
DT Article
ID putative preneoplastic lesions; colorectal-cancer; murine colon; cholic-acid; azoxymethane; risk; quantification; classification; carcinogenesis; microadenomas
AB The present study was undertaken to investigate certain dietary factors known to affect the development of colon cancer for their ability to modulate aberrant crypt foci (ACI;). Male Wistar rats were initiated with oral noses of dimethylhydrazine dihydrochloride (DMH-2HCl, 20 mg/kg body wt) once a week for to or 20 weeks. Throughout the study the animals were fed I) semisynthetic casein-based control diet, 2) control diet with 20% lard, 3) control diet with 20% lard and 20% dietary fiber, or 4) control diet where most of the carbohydrate pool was substituted with sucrose and dextrin. The composition of the different diets was designed to achieve equivalent intakes of essential nutrients. Animals were killed after 10, 20, and 31 weeks. The study showed a pronounced effect of dietary composition on the development of DMH-induced ACF. The diet high in sucrose and dextrin caused a statistically significant increase (p less than or equal to 0.05) in the total number of ACF and number of small and medium ACF. Adding lard to the standard diet did not cause an increase in ACF, bur if the dietary fiber was added to the high-fat diet, a statistically significant reduction (p less than or equal to 0.05) in the total number of ACF and number of small and medium ACF was observed. The values of large and extra-large foci reflected the same effect of diets on ACF. The results indicate that tumors in the group fed the diet high in refined carbohydrates were more prominent and occurred with a higher incidence. However, the difference is based on few tumors and is not statistically significant. Our results do not show that the number of ACF and crypt multiplicity are conclusively predictive for tumor outcome with the present protocol, which did not include parameters to differentiate between ACF at the cellular level.
RP NATL FOOD AGCY, INST TOXICOL, 19 MORKHOJ BYGADE, DK-2860 SOBORG, DENMARK.
CR BIRD RP, 1987, CANCER LETT, V37, P147, DOI 10.1016/0304-3835(87)90157-1
   BIRD RP, 1989, CANCER SURV, V8, P189
   BRISTOL JB, 1985, BMJ-BRIT MED J, V291, P1467, DOI 10.1136/bmj.291.6507.1467
   BRUCE WR, 1993, MUTAT RES, V290, P111, DOI 10.1016/0027-5107(93)90038-H
   CADERNI G, 1991, CANCER RES, V51, P3721
   ENGLYST HN, 1992, EUR J CLIN NUTR, V46, P0
   HARDMAN WE, 1991, CANCER RES, V51, P6388
   LAVECCHIA C, 1993, INT J CANCER, V55, P386
   MACOUARTMOULIN G, 1987, INT J CANCER, V40, P179, DOI 10.1002/ijc.2910400209
   MAGNUSON BA, 1993, CANCER RES, V53, P4499
   MAGNUSON BA, 1993, CANCER LETT, V68, P15, DOI 10.1016/0304-3835(93)90214-T
   MALVILLESHIPAN K, 1992, J NUTR, V122, P37, DOI 10.1093/jn/122.1.37
   MCLELLAN E, 1991, CARCINOGENESIS, V12, P969
   MCLELLAN EA, 1991, CARCINOGENESIS, V12, P2093, DOI 10.1093/carcin/12.11.2093
   MCLELLAN EA, 1988, CANCER RES, V48, P6183
   MCLELLAN EA, 1988, CANCER RES, V48, P6187
   MEYER O, 1982, LAB ANIM-UK, V16, P271, DOI 10.1258/002367782780891705
   ORIORDAN M A, 1991, PROCEEDINGS OF THE AMERICAN ASSOCIATION FOR CANCER RESEARCH ANNUAL MEETING, V32, P147
   PRETLOW TP, 1992, CARCINOGENESIS, V13, P1509, DOI 10.1093/carcin/13.9.1509
   PRETLOW TP, 1991, CANCER RES, V51, P1564
   PRETLOW TP, 1993, AM J PATHOL, V142, P1695
   PRETLOW TP, 1993, J NATL CANCER I, V85, P2004, DOI 10.1093/jnci/85.24.2004
   RONCUCCI L, 1991, HUM PATHOL, V22, P287, DOI 10.1016/0046-8177(91)90163-J
   RONCUCCI L, 1991, CANCER EPIDEM BIOMAR, V1, P57
   SERRAINO M, 1992, CANCER LETT, V63, P159, DOI 10.1016/0304-3835(92)90066-5
   SHIVAPURKAR N, 1992, CARCINOGENESIS, V13, P887, DOI 10.1093/carcin/13.5.887
   STAMP D, 1993, CARCINOGENESIS, V14, P777, DOI 10.1093/carcin/14.4.777
   TAKAHASHI M, 1993, CANCER RES, V53, P2786
   THORUP I, 1992, NUTR CANCER, V17, P251, DOI 10.1080/01635589209514194
   THORUP I, 1994, NUTR CANCER, V21, P177, DOI 10.1080/01635589409514315
   TUDEK B, 1989, CANCER RES, V49, P1236
   TUYNS AJ, 1988, NUTR CANCER, V11, P189, DOI 10.1080/01635588809513986
   ZHANG XM, 1992, JNCI-J NATL CANCER I, V84, P1026, DOI 10.1093/jnci/84.13.1026
NR 33
TC 32
Z9 33
U1 0
U2 3
PU ROUTLEDGE JOURNALS, TAYLOR & FRANCIS LTD
PI ABINGDON
PA 2-4 PARK SQUARE, MILTON PARK, ABINGDON OX14 4RN, OXON, ENGLAND
SN 0163-5581
EI 1532-7914
J9 NUTR CANCER
JI Nutr. Cancer
PD JUN 15
PY 1995
VL 23
IS 2
BP 151
EP 159
DI 10.1080/01635589509514371
PG 9
WC Oncology; Nutrition & Dietetics
SC Oncology; Nutrition & Dietetics
GA QN100
UT WOS:A1995QN10000005
PM 7644384
DA 2025-02-23
ER

PT J
AU BOSTICK, RM
   FOSDICK, L
   WOOD, JR
   GRAMBSCH, P
   GRANDITS, GA
   LILLEMOE, TJ
   LOUIS, TA
   POTTER, JD
AF BOSTICK, RM
   FOSDICK, L
   WOOD, JR
   GRAMBSCH, P
   GRANDITS, GA
   LILLEMOE, TJ
   LOUIS, TA
   POTTER, JD
TI CALCIUM AND COLORECTAL EPITHELIAL-CELL PROLIFERATION IN SPORADIC ADENOMA PATIENTS - A RANDOMIZED, DOUBLE-BLINDED, PLACEBO-CONTROLLED CLINICAL-TRIAL
SO JNCI-JOURNAL OF THE NATIONAL CANCER INSTITUTE
LA English
DT Article
ID supplemental dietary calcium; dna polymerase-delta; colon-cancer; large-bowel; cyclin pcna; bile-acids; vitamin-d; cytolytic activity; auxiliary protein; rectal mucosa
AB Background: The kinetics of colorectal epithelial cell proliferation is altered in patients at increased risk for colon cancer, Calcium administration ameliorates such proliferative changes in rodents, Findings in preliminary clinical trials have suggested similar effects in humans, Purpose: A randomized, double-blind, placebo-controlled, clinical trial was designed to determine whether calcium supplementation will reduce the colorectal epithelial cell proliferation rate and normalize the distribution of proliferating cells within colorectal crypts (i.e,, shift the zone of proliferation from the entire crypt to the lower 60% of thy! crypt, which is thought to be the normal proliferative zone of the crypt) in patients with sporadic adenomas, Methods: Sporadic adenoma patients (n = 193) were treated with placebo (n = 66), 1.0 g calcium (n = 64), or 2.0 g calcium (n = 63) daily for 6 months, Rectal mucosa biopsy specimens were obtained at base line and at 1-, 2-, and 6-month follow-up, Cell proliferation was measured by detection of S-phase-associated proliferating cell nuclear antigen by immunohistochemical methods, The cell proliferation rate, called labeling index (LI), was calculated as the proportion of labeled cells in the crypts. The deviation of the proliferative zone from the normal location in the lower 60% of the crypt was calculated as the proportion of labeled cells in the upper 40% of the crypt, called distributional index (O-h). The effects of calcium treatment on the LI and O-h were expressed as relative effects-(calcium follow-up/calcium base line)/(placebo follow-up/placebo base line), Calculations and inference testing of the relative effects were accomplished using a repeated-measures mixed model on log-transformed LI and O-h values, All statistical tests were two-sided, Results:Scorable biopsy specimens were obtained on 170 patients at base line, 164 at 1 month, 161 at 2 months, and 163 at 6 months, The difference in the change in the LI between the combined calcium groups and the placebo group was insignificant, with a relative effect of calcium versus placebo of 0.97 (P = .87), However, for the O-h, the relative effect of calcium versus placebo was 0.50 (P = .05) in the combined calcium groups, 0.56 (P = .16) in the 1.0-g calcium group, and 0.44 (P = .05) in the 2.0-g calcium group, Conclusions: Calcium supplementation normalizes the distribution of proliferating cells without affecting the proliferation rate in the colorectal mucosa of sporadic adenoma patients. Implications: These results support further study of whether alterations in colon cell proliferative kinetics represent true intermediate steps in colon carcinogenesis that can be used to investigate the etiology and prevention of, and whether a higher calcium consumption can reduce the risk of, colon cancer.
C1 UNIV MINNESOTA, SCH PUBL HLTH, DIV EPIDEMIOL, MINNEAPOLIS, MN 55455 USA.
   UNIV MINNESOTA, SCH MED, DEPT FAMILY PRACTICE & COMMUNITY HLTH, MINNEAPOLIS, MN 55455 USA.
   UNIV MINNESOTA, SCH PUBL HLTH, DIV BIOSTAT, MINNEAPOLIS, MN 55455 USA.
   ABBOTT NW HOSP, MINNEAPOLIS, MN USA.
C3 University of Minnesota System; University of Minnesota Twin Cities; University of Minnesota System; University of Minnesota Twin Cities; University of Minnesota System; University of Minnesota Twin Cities
FU NCI NIH HHS [R01CA51932] Funding Source: Medline
CR ALDER RJ, 1993, AM J EPIDEMIOL, V138, P804, DOI 10.1093/oxfordjournals.aje.a116784
   ANTI M, 1993, GUT, V34, P525, DOI 10.1136/gut.34.4.525
   ANTI M, 1992, GASTROENTEROLOGY, V103, P883, DOI 10.1016/0016-5085(92)90021-P
   APPLETON GVN, 1987, BRIT J SURG, V74, P523, DOI 10.1002/bjs.1800740635
   ARLOW FL, 1989, CANCER RES, V49, P5884
   BEHLING AR, 1990, BRIT J NUTR, V64, P505, DOI 10.1079/BJN19900050
   BIASCO G, 1984, CANCER RES, V44, P5450
   BIRD RP, 1986, CARCINOGENESIS, V7, P1657, DOI 10.1093/carcin/7.10.1657
   BLEIBERG H, 1985, CANCER-AM CANCER SOC, V56, P124, DOI 10.1002/1097-0142(19850701)56:1<124::AID-CNCR2820560119>3.0.CO;2-Y
   BLEIBERG H, 1970, GASTROENTEROLOGY, V58, P851
   BORING CC, 1994, CA-CANCER J CLIN, V44, P7, DOI 10.3322/canjclin.44.1.7
   BOSTICK RM, 1993, J NATL CANCER I, V85, P132, DOI 10.1093/jnci/85.2.132
   BOSTICK RM, 1993, AM J EPIDEMIOL, V137, P1302, DOI 10.1093/oxfordjournals.aje.a116640
   BRAVO R, 1987, NATURE, V326, P515, DOI 10.1038/326515a0
   BUSET M, 1986, CANCER RES, V46, P5426
   CELIS JE, 1987, FEBS LETT, V220, P1, DOI 10.1016/0014-5793(87)80865-7
   DELEON MP, 1988, CANCER RES, V48, P4121
   DESCHNER E, 1963, J CLIN INVEST, V42, P1922, DOI 10.1172/JCI104878
   FOLEY JF, 1991, J HISTOTECHNOL, V14, P237, DOI 10.1179/his.1991.14.4.237
   GALAND P, 1989, CELL TISSUE KINET, V22, P383, DOI 10.1111/j.1365-2184.1989.tb00223.x
   GERDES H, 1993, CANCER RES, V53, P279
   GREGOIRE RC, 1989, GUT, V30, P376, DOI 10.1136/gut.30.3.376
   KARKARE MR, 1991, J NUTR, V121, P568, DOI 10.1093/jn/121.4.568
   KURKI P, 1986, EXP CELL RES, V166, P209, DOI 10.1016/0014-4827(86)90520-3
   LAIRD NM, 1978, BIOMETRIKA, V65, P581
   LAPRE JA, 1993, CANCER RES, V53, P248
   LIPKIN M, 1989, CANCER RES, V49, P248
   LIPKIN M, 1983, CANCER RES, V43, P1899
   LIPKIN M, 1985, CANCER LETT, V26, P139, DOI 10.1016/0304-3835(85)90019-9
   LIPKIN M, 1987, CANCER LETT, V37, P153, DOI 10.1016/0304-3835(87)90158-3
   LIPKIN M, 1985, NEW ENGL J MED, V313, P1381, DOI 10.1056/NEJM198511283132203
   MCSHERRY CK, 1989, CANCER RES, V49, P6039
   NEWMARK HL, 1992, CANCER RES, V52, P0
   NEWMARK HL, 1984, JNCI-J NATL CANCER I, V72, P1323
   PAGANELLI G M, 1992, PROCEEDINGS OF THE AMERICAN ASSOCIATION FOR CANCER RESEARCH ANNUAL MEETING, V33, P37
   PAGANELLI GM, 1992, J NATL CANCER I, V84, P47, DOI 10.1093/jnci/84.1.47
   PAGANELLI GM, 1990, CANCER LETT, V53, P117, DOI 10.1016/0304-3835(90)90203-A
   PAGANELLI GM, 1991, CANCER, V68, P2451, DOI 10.1002/1097-0142(19911201)68:11<2451::AID-CNCR2820681121>3.0.CO;2-4
   PENCE BC, 1988, CARCINOGENESIS, V9, P187, DOI 10.1093/carcin/9.1.187
   POTTEN CS, 1992, GUT, V33, P71, DOI 10.1136/gut.33.1.71
   POTTER JD, 1993, EPIDEMIOL REV, V15, P499, DOI 10.1093/oxfordjournals.epirev.a036132
   RASMUSSEN CD, 1987, EMBO J, V6, P3961, DOI 10.1002/j.1460-2075.1987.tb02738.x
   RISIO M, 1991, CANCER RES, V51, P1917
   RISIO M, 1988, GASTROENTEROLOGY, V94, P899, DOI 10.1016/0016-5085(88)90545-8
   RONCUCCI L, 1988, CANCER-AM CANCER SOC, V62, P2373, DOI 10.1002/1097-0142(19881201)62:11<2373::AID-CNCR2820621120>3.0.CO;2-Y
   ROZEN P, 1989, GUT, V30, P650, DOI 10.1136/gut.30.5.650
   Rozen P, 1992, EUR J CANCER PREV, V1, P215, DOI 10.1097/00008469-199204000-00002
   RUBINFELD B, 1993, SCIENCE, V262, P1731, DOI 10.1126/science.8259518
   SCALMATI A, 1990, CANCER RES, V50, P7937
   SITRIN MD, 1991, CANCER RES, V51, P5608
   STADLER J, 1988, CANCER LETT, V38, P315, DOI 10.1016/0304-3835(88)90023-7
   SU LK, 1993, SCIENCE, V262, P1734, DOI 10.1126/science.8259519
   TERPSTRA OT, 1987, GASTROENTEROLOGY, V92, P704, DOI 10.1016/0016-5085(87)90021-7
   VANDERMEER R, 1990, GASTROENTEROLOGY, V99, P1653, DOI 10.1016/0016-5085(90)90471-C
   WARGOVICH MJ, 1992, GASTROENTEROLOGY, V103, P92, DOI 10.1016/0016-5085(92)91100-I
   WARGOVICH MJ, 1983, CARCINOGENESIS, V4, P1205, DOI 10.1093/carcin/4.9.1205
   WARGOVICH MJ, 1989, PREV MED, V18, P672, DOI 10.1016/0091-7435(89)90038-8
   WARGOVICH MJ, 1984, CANCER LETT, V23, P253, DOI 10.1016/0304-3835(84)90091-0
   WARGOVICH MJ, 1990, CANCER LETT, V53, P17, DOI 10.1016/0304-3835(90)90005-I
   WELBERG JWM, 1993, EUR J CLIN INVEST, V23, P63, DOI 10.1111/j.1365-2362.1993.tb00719.x
   Whitfield J F, 1980, ANN N Y ACAD SCI, V339, P216, DOI 10.1111/j.1749-6632.1980.tb15980.x
   WILLETT WC, 1985, AM J EPIDEMIOL, V122, P51, DOI 10.1093/oxfordjournals.aje.a114086
   YAMADA K, 1992, GASTROENTEROLOGY, V103, P160, DOI 10.1016/0016-5085(92)91109-H
   YAMADA K, 1992, GASTROENTEROLOGY, V0, P102
   YANG K, 1991, CANCER LETT, V56, P65, DOI 10.1016/0304-3835(91)90195-N
   1992, 1900, P287, V0, P0
NR 67
TC 113
Z9 127
U1 0
U2 2
PU OXFORD UNIV PRESS INC
PI CARY
PA JOURNALS DEPT, 2001 EVANS RD, CARY, NC 27513 USA
SN 0027-8874
EI 1460-2105
J9 JNCI-J NATL CANCER I
JI JNCI-J. Natl. Cancer Inst.
PD SEP 6
PY 1995
VL 87
IS 17
BP 1307
EP 1315
DI 10.1093/jnci/87.17.1307
PG 9
WC Oncology
SC Oncology
GA RR583
UT WOS:A1995RR58300013
PM 7658483
DA 2025-02-23
ER

PT J
AU FRIEDENREICH, CM
   ROHAN, TE
AF FRIEDENREICH, CM
   ROHAN, TE
TI PHYSICAL-ACTIVITY AND RISK OF BREAST-CANCER
SO EUROPEAN JOURNAL OF CANCER PREVENTION
LA English
DT Article
DE BREAST CANCER; CASE-CONTROL; PHYSICAL ACTIVITY; PRIMARY PREVENTION
ID primary prevention; menstrual-cycle; dietary-fat; population; prospects; menarche
AB The association between recreational physical activity and breast cancer risk was examined in a population-based case-control study in Adelaide, Australia between 1982 and 1984, There were 451 incident, histologically confirmed cases of breast cancer, identified through the South Australian Central Cancer Registry, which were each age-matched to one control selected at random from the electoral register. These women, aged 20-74 years at diagnosis, reported their level of weekly recreational physical activity in a self-administered questionnaire, The questionnaire reports of light, moderate and vigorous physical activity were converted into total kilocalories per week of energy expenditure, A decrease in risk of breast cancer was found with increasing levels of total recreational physical activity (P (trend) = 0.09), The adjusted odds ratio for those women who expended more than 4,000 kcal/week was 0.73 (95% confidence interval (CI) 0.51-1.05) compared with women who undertook no physical activity, The reduction in risk with recreational physical activity was most evident for women who undertook any vigorous activity, These results provide some support for the hypothesis that physical activity may decrease the risk of developing breast cancer.
C1 UNIV TORONTO,NATL CANC INST CANADA,EPIDEMIOL UNIT,TORONTO,ON,CANADA.
C3 University of Toronto; Queens University - Canada; Canadian Cancer Trials Group
RP FRIEDENREICH, CM (corresponding author), ALBERTA CANC BOARD,DIV EPIDEMIOL PREVENT & SCREENING,1331 29 ST NW,CALGARY,AB T2N 4N2,CANADA.
CR ALBANES D, 1989, AM J PUBLIC HEALTH, V79, P744, DOI 10.2105/AJPH.79.6.744
   BERNSTEIN L, 1992, AM J EPIDEMIOL, V135, P142, DOI 10.1093/oxfordjournals.aje.a116267
   BERNSTEIN L, 1987, BRIT J CANCER, V55, P681, DOI 10.1038/bjc.1987.139
   BERNSTEIN L, 1994, J NATL CANCER I, V86, P1403, DOI 10.1093/jnci/86.18.1403
   Breslow NE, 1980, ANAL CASE CONTROL ST, V0, P0
   BUSH TL, 1993, EPIDEMIOL REV, V15, P233, DOI 10.1093/oxfordjournals.epirev.a036110
   Danielson M E, 1993, ANN EPIDEMIOL, V3, P351, DOI 10.1016/1047-2797(93)90061-8
   DORGAN JF, 1994, AM J EPIDEMIOL, V139, P662, DOI 10.1093/oxfordjournals.aje.a117056
   DOSEMECI M, 1993, CANCER CAUSE CONTROL, V4, P313, DOI 10.1007/BF00051333
   FREEDMAN LS, 1993, J NATL CANCER I, V85, P764, DOI 10.1093/jnci/85.10.764
   FRISCH RE, 1987, AM J CLIN NUTR, V45, P328, DOI 10.1093/ajcn/45.1.328
   GAMMON MD, 1993, EPIDEMIOL REV, V15, P163, DOI 10.1093/oxfordjournals.epirev.a036100
   GODIN G, 1985, CANADIAN JOURNAL OF APPLIED SPORT SCIENCES, V10, P141
   HARLOW SD, 1991, AM J EPIDEMIOL, V133, P38, DOI 10.1093/oxfordjournals.aje.a115800
   Kelsey Jennifer L, 1994, ANNALS OF EPIDEMIOLOGY, V4, P89, DOI 10.1016/1047-2797(94)90052-3
   KELSEY JL, 1993, EPIDEMIOL REV, V15, P7, DOI 10.1093/oxfordjournals.epirev.a036118
   LAPORTE RE, 1985, PUBLIC HEALTH REP, V100, P131
   MERZENICH H, 1993, AM J EPIDEMIOL, V138, P217, DOI 10.1093/oxfordjournals.aje.a116850
   MOISAN J, 1990, AM J EPIDEMIOL, V132, P953, DOI 10.1093/oxfordjournals.aje.a115738
   MOISAN J, 1991, MEDICINE AND SCIENCE IN SPORTS AND EXERCISE, V23, P1170
   MORRISON AS, 1993, EPIDEMIOL REV, V15, P244, DOI 10.1093/oxfordjournals.epirev.a036111
   ROHAN TE, 1988, AM J EPIDEMIOL, V128, P478, DOI 10.1093/oxfordjournals.aje.a114996
   VENA JE, 1987, AM J CLIN NUTR, V45, P318, DOI 10.1093/ajcn/45.1.318
   VIHKO VJ, 1992, ACTA ONCOL, V31, P201, DOI 10.3109/02841869209088903
   ZHENG W, 1993, CANCER-AM CANCER SOC, V71, P3620, DOI 10.1002/1097-0142(19930601)71:11<3620::AID-CNCR2820711125>3.0.CO;2-S
NR 26
TC 88
Z9 94
U1 0
U2 4
PU RAPID SCIENCE PUBLISHERS
PI LONDON
PA 2-6 BOUNDARY ROW, LONDON, ENGLAND SE1 8NH
SN 0959-8278
EI 
J9 EUR J CANCER PREV
JI Eur. J. Cancer Prev.
PD APR 15
PY 1995
VL 4
IS 2
BP 145
EP 151
DI 10.1097/00008469-199504000-00004
PG 7
WC Oncology
SC Oncology
GA RQ180
UT WOS:A1995RQ18000004
PM 7767240
DA 2025-02-23
ER

PT J
AU MIRVISH, SS
   GRANDJEAN, AC
   REIMERS, KJ
   CONNELLY, BJ
   CHEN, SC
   GALLAGHER, J
   ROSINSKY, S
   NIE, G
   TUATOO, H
   PAYNE, S
   HINMAN, C
   RUBY, EI
AF MIRVISH, SS
   GRANDJEAN, AC
   REIMERS, KJ
   CONNELLY, BJ
   CHEN, SC
   GALLAGHER, J
   ROSINSKY, S
   NIE, G
   TUATOO, H
   PAYNE, S
   HINMAN, C
   RUBY, EI
TI DOSING TIME WITH ASCORBIC-ACID AND NITRATE, GUM AND TOBACCO CHEWING, FASTING, AND OTHER FACTORS AFFECTING N-NITROSOPROLINE FORMATION IN HEALTHY-SUBJECTS TAKING PROLINE WITH A STANDARD MEAL
SO CANCER EPIDEMIOLOGY BIOMARKERS & PREVENTION
LA English
DT Article
ID human gastric-juice; urinary-excretion; high-risk; n-nitrosothiazolidine-4-carboxylic acid; endogenous formation; human saliva; vitamin-c; cancer; nitrosation; stomach
AB The N-nitrosoproline (NPRO) test measures the potential for intragastric formation of carcinogenic nitrosamines in humans. Nitrate and L-proline are administered to volunteers. Noncarcinogenic NPRO is produced by an acid-catalyzed reaction of proline (a model for ingested amines) with nitrate-derived nitrite in the stomach. It is then absorbed and excreted in the urine, which is analyzed for NPRO. We studied the effect of certain dietary and other factors on the levels of urinary NPRO. For (generally) 5 days, healthy adult subjects (mostly men) followed a diet low in preformed NPRO, nitrate, proline, and (on days 4 and 5) ascorbic acid. The tests were conducted on days 4 and 5. In the standard test, the subjects took 400 mg nitrate at II a.m., and at noon they ate a standard 700-calorie meal containing 500 mg proline. (In previous tests, proline was given 1 h after or between meals.) Urines were collected for 24 h, and samples were analyzed for NPRO by published methods. This standard test yielded 26 +/- 2 (mean +/- SE) nmol NPRO compared with 5 a 1 mmol NPRO when proline alone was taken. In variations of the standard test, NPRO yield was not significantly affected by the subjects' gender, the time at which the standard meal was eaten, the size of the meal, or the drinking of extra water after the meal. Doses of 100 and 200 mg nitrate had lesser effects on NPRO yield than did the dose of 400 mg nitrate. Nitrate (400 mg) produced the most NPRO when it was given 1 h before the meal. Pasting increased NPRO yield by 3-4 times compared to giving proline with a meal. One g of ASC given 5 or 2 h before, with, or 1 or 2 h after the meal with proline inhibited NPRO formation by mean values of 0, 71, 71, 67, and 19%, respectively. Chewing gum or tobacco for 2-3 h after the test meal did not increase NPRO formation or salivary nitrate levels, but salivary nitrite levels were reduced, especially when gum was chewed. When nitrate was not taken, chewing tobacco appeared to increase salivary nitrite and nitrate levels. The weak carcinogen N-nitrososarcosine (NSAR) was also detected in some tests, and the standard group showed 21 +/- 3 nmol NSAR. A high NSAR result (44 +/- 7 nmol) for women undergoing the standard test should be reexamined. We discuss applying these results to the conduct of future NPRO tests, as well as their implications for reducing the potential production of carcinogenic nitrosamines in the stomach.
C1 UNIV NEBRASKA,MED CTR,DEPT PREVENT & SOCIETAL MED,OMAHA,NE 68198.
   CTR HUMAN NUTR,OMAHA,NE 68198.
C3 University of Nebraska System; University of Nebraska Medical Center
RP MIRVISH, SS (corresponding author), UNIV NEBRASKA,MED CTR,EPPLEY INST RES CANC,OMAHA,NE 68198, USA.
FU NCI NIH HHS [U01-CA-43236, CA-36727, R01-CA-43236] Funding Source: Medline
CR [Anonymous], 1981, THE HEALTH EFFECTS OF NITRATE, V0, P0
   BARTSCH H, 1989, CANCER SURV, V8, P335
   BLOCK G, 1991, AM J CLIN NUTR, V53, PS270, DOI 10.1093/ajcn/53.1.270S
   BLOT WJ, 1993, JNCI-J NATL CANCER I, V85, P1483, DOI 10.1093/jnci/85.18.1483
   BRUNNEMANN KD, 1985, J AGR FOOD CHEM, V33, P1178, DOI 10.1021/jf00066a039
   Craddock V M, 1992, EUR J CANCER PREV, V1, P89, DOI 10.1097/00008469-199202000-00002
   DRUCKREY H, 1967, Z KREBSFORSCH KLIN O, V69, P103, DOI 10.1007/BF00524152
   DULL BJ, 1984, FOOD CHEM TOXICOL, V22, P105, DOI 10.1016/0278-6915(84)90088-7
   DUNN BP, 1984, FOOD CHEM TOXICOL, V22, P609, DOI 10.1016/0278-6915(84)90269-2
   HECHT SS, 1989, CANCER SURV, V8, P273
   HELSER MA, 1994, J AGR FOOD CHEM, V42, P129, DOI 10.1021/jf00037a022
   HELSER MA, 1992, CARCINOGENESIS, V13, P2277, DOI 10.1093/carcin/13.12.2277
   HELSER MA, 1991, J NUTR BIOCHEM, V2, P268, DOI 10.1016/0955-2863(91)90087-L
   KUMAR R, 1992, CANCER LETT, V65, P239
   KYRTOPOULOS SA, 1989, CANCER SURV, V8, P423
   LEAF CD, 1987, CARCINOGENESIS, V8, P791, DOI 10.1093/carcin/8.6.791
   LENNARDJONES JE, 1965, GUT, V6, P113, DOI 10.1136/gut.6.2.113
   MACGREGOR IL, 1977, GASTROENTEROLOGY, V72, P206
   Mirvish SS, 1980, IARC SCI PUBL, V31, P271
   MIRVISH SS, 1992, CANCER EPIDEM BIOMAR, V1, P455
   MIRVISH SS, 1973, JNCI-J NATL CANCER I, V51, P1833, DOI 10.1093/jnci/51.6.1833
   MIRVISH SS, 1994, CANCER RES, V54, P0
   MIRVISH SS, 1975, TOXICOL APPL PHARM, V31, P325, DOI 10.1016/0041-008X(75)90255-0
   MIRVISH SS, 1983, JNCI-J NATL CANCER I, V71, P629
   MIRVISH SS, 1980, CANCER U980 ACHIEVEM, V1, P557
   MIRVISH SS, 1991, IARC TECH REP, V11, P0
   MIRVISH SS, 1993, P AM ASSOC CANC RES, V35, P188
   MIRVISH SS, 1994, 16 INT CANC C NEW DE, V0, P87
   NAIR J, 1985, CARCINOGENESIS, V6, P295, DOI 10.1093/carcin/6.2.295
   OCONNOR HJ, 1989, GUT, V30, P436, DOI 10.1136/gut.30.4.436
   OHSHIMA H, 1981, CANCER RES, V41, P3658
   Preussmann R, 1984, CHEMICAL CARCINOGENESIS, V0, PP643, DOI 10.1016/J.JTCVS.2007.09.034
   RATHBONE BJ, 1989, CLIN SCI, V76, P237, DOI 10.1042/cs0760237
   SEN NP, 1989, FOOD ADDIT CONTAM A, V6, P21, DOI 10.1080/02652038909373735
   SPIEGELHALDER B, 1976, FOOD COSMET TOXICOL, V14, P545, DOI 10.1016/S0015-6264(76)80005-3
   Sreebny L M, 1989, INT DENT J, V39, P197
   STILLWELL WG, 1991, CANCER RES, V51, P190
   TANNENBAUM SR, 1976, FOOD COSMET TOXICOL, V14, P549, DOI 10.1016/S0015-6264(76)80006-5
   WU Y, 1993, INT J CANCER, V54, P713, DOI 10.1002/ijc.2910540502
   ZENG Y, 1993, CANCER EPIDEM BIOMAR, V2, P195
   1975, 1900, P456, V0, P0
NR 41
TC 28
Z9 30
U1 0
U2 3
PU AMER ASSOC CANCER RESEARCH
PI PHILADELPHIA
PA PUBLIC LEDGER BLDG, SUITE 816, 150 S. INDEPENDENCE MALL W., PHILADELPHIA, PA 19106
SN 1055-9965
EI 
J9 CANCER EPIDEM BIOMAR
JI Cancer Epidemiol. Biomarkers Prev.
PD OCT-NOV 15
PY 1995
VL 4
IS 7
BP 775
EP 782
DI 
PG 8
WC Oncology; Public, Environmental & Occupational Health
SC Oncology; Public, Environmental & Occupational Health
GA RZ110
UT WOS:A1995RZ11000013
PM 8672996
DA 2025-02-23
ER

PT J
AU SLATTERY, ML
   OBRIEN, E
   MORI, M
AF SLATTERY, ML
   OBRIEN, E
   MORI, M
TI DISEASE HETEROGENEITY - DOES IT IMPACT OUR ABILITY TO DETECT DIETARY ASSOCIATIONS WITH BREAST-CANCER
SO NUTRITION AND CANCER-AN INTERNATIONAL JOURNAL
LA English
DT Article
ID tumor suppressor gene; reproductive factors; estrogen-receptor; dna methylation; family history; onset disease; cell-growth; p53; expression; risk
AB It is generally believed that breast cancer is a multistage process and that multiple and varying genetic events occur on the pathway to disease. We hypothesize that disease heterogeneity has an impact on our ability to identify risk factors. If a genetic alteration occurred in 50% of cases and a risk factor was associated only with that specific alteration, a risk estimate of 1.6 would be detected rather than the true risk estimate of 2.5 if analyses had been limited to those cases with the genetic alteration. Based on the literature we know that many genetic alterations occur in less than 50% of breast tumors. Thus, if environmental factors are related to some, but not all genetic alterations we are decreasing our ability to identify potentially important risk factors. We therefore hypothesize that identification of dietary factors associated with breast cancer has been hampered by our inability to identify and capture the unique disease pathways which exist and contribute to the heterogeneity of common cancers such as breast cancer.
C1 UNIV UTAH, SCH MED, DEPT FAMILY & PREVENT MED, SALT LAKE CITY, UT 84132 USA.
C3 Utah System of Higher Education; University of Utah
RP UNIV UTAH, SCH MED, DEPT ONCOL SCI, SALT LAKE CITY, UT 84132 USA.
FU NCI NIH HHS [P30CA-42014, CA-48998] Funding Source: Medline
CR AMBROSONE GB, 1995, GENET EPIDEMIOL, V12, P322
   ANDERSON DE, 1989, CANCER-AM CANCER SOC, V63, P349, DOI 10.1002/1097-0142(19890115)63:2<349::AID-CNCR2820630225>3.0.CO;2-R
   BALAKRISHNAN A, 1989, CANCER RES, V49, P857
   BAYLIN SB, 1992, AIDS RES HUM RETROV, V8, P811
   BELAND FA, 1985, ENVIRON HEALTH PERSP, V62, P19, DOI 10.2307/3430089
   BELL DA, 1993, J NATL CANCER I, V85, P1159, DOI 10.1093/jnci/85.14.1159
   BIECHE I, 1992, LANCET, V339, P139, DOI 10.1016/0140-6736(92)90208-K
   BIECHE I, 1990, HUM GENET, V85, P101
   BLUM M, 1991, P NATL ACAD SCI USA, V88, P5237, DOI 10.1073/pnas.88.12.5237
   CALLAHAN R, 1993, CLIN CHIM ACTA, V217, P63, DOI 10.1016/0009-8981(93)90238-Y
   CALLAHAN R, 1992, PROG CLIN BIOL RES, V376, P117
   CALLAHAN R, 1991, PATHOL BIOL, V39, P910
   CHAN VTW, 1987, J CLIN PATHOL, V40, P1055, DOI 10.1136/jcp.40.9.1055
   DAVIDOFF AM, 1991, SURGERY, V110, P259
   DEVIJVER MJV, 1991, BIOCHIM BIOPHYS ACTA, V1072, P33
   DONOVANPELUSO M, 1991, AM J PATHOL, V138, P835
   FEINBERG AP, 1983, NATURE, V301, P89, DOI 10.1038/301089a0
   GENUARDI M, 1989, AM J HUM GENET, V45, P73
   GIOVANNUCCI E, 1993, J NATL CANCER I, V85, P875, DOI 10.1093/jnci/85.11.875
   GLASGOW WC, 1992, J BIOL CHEM, V267, P10771
   HALL JM, 1992, AM J HUM GENET, V50, P1235
   HALL JM, 1990, SCIENCE, V250, P1684, DOI 10.1126/science.2270482
   HALL JM, 1989, AM J HUM GENET, V44, P577
   HARRIS AL, 1992, ADV CANCER RES, V59, P69, DOI 10.1016/S0065-230X(08)60303-6
   HIRANO T, 1989, RES COMMUN CHEM PATH, V64, P69
   HOFFMAN RM, 1983, BIOCHIM BIOPHYS ACTA, V738, P49, DOI 10.1016/0304-419X(84)90019-2
   HOLLINGSWORTH RE, 1991, J NATL CANCER I, V83, P91, DOI 10.1093/jnci/83.2.91
   HOLLSTEIN M, 1991, SCIENCE, V253, P49, DOI 10.1126/science.1905840
   HSIAO WLW, 1990, ONCOGENE, V5, P417
   JETTEN AM, 1984, FED PROC, V43, P134
   KELSEY JL, 1990, EPIDEMIOL REV, V12, P228, DOI 10.1093/oxfordjournals.epirev.a036056
   KNUDSON AG, 1991, P NATL ACAD SCI USA, V40, P820
   KNYAZEV PG, 1993, INT J CANCER, V53, P11
   LEVINE AJ, 1991, NATURE, V351, P453, DOI 10.1038/351453a0
   LEVINE AJ, 1990, BIOESSAYS, V12, P60, DOI 10.1002/bies.950120203
   MARGARITTE P, 1992, AM J HUM GENET, V50, P1231
   MAZARS R, 1992, CANCER RES, V52, P3918
   MERLO GR, 1992, AM J PATHOL, V140, P215
   MICHALOWSKY LA, 1989, ENVIRON HEALTH PERSP, V80, P189, DOI 10.2307/3430744
   NEBERT DW, 1987, ANNU REV BIOCHEM, V56, P945, DOI 10.1146/annurev.bi.56.070187.004501
   NYCE J, 1983, BRIT J CANCER, V48, P463, DOI 10.1038/bjc.1983.219
   PATEL KV, 1992, CANCER RES, V52, P334
   PIVA R, 1990, BRIT J CANCER, V61, P270, DOI 10.1038/bjc.1990.50
   PRASAD KN, 1990, J AM COLL NUTR, V9, P28
   PRENTICE RL, 1989, CANCER RES, V49, P3147
   PRYOR M, 1989, CANCER RES, V49, P2161
   REBBECK TR, 1993, AM J HUM GENET, V53, P847
   ROSENBERG ZS, 1990, B HOSP JOINT DIS ORT, V50, P139
   ROTHMAN N, 1993, CANCER EPIDEM BIOMAR, V2, P299
   RUNNEBAUM IB, 1991, P NATL ACAD SCI USA, V88, P10657, DOI 10.1073/pnas.88.23.10657
   SACKETT DL, 1979, J CHRON DIS, V32, P51, DOI 10.1016/0021-9681(79)90012-2
   SASI R, 1991, CANCER GENET CYTOGEN, V51, P239, DOI 10.1016/0165-4608(91)90137-J
   SATO T, 1990, CANCER RES, V50, P7184
   SCHRAUZER G N, 1976, MEDICAL HYPOTHESES, V2, P39, DOI 10.1016/0306-9877(76)90060-8
   SEEMAYER TA, 1989, LAB INVEST, V60, P585
   SELLERS TA, 1992, NEW ENGL J MED, V326, P1323, DOI 10.1056/NEJM199205143262004
   THOR AD, 1992, JNCI-J NATL CANCER I, V84, P845, DOI 10.1093/jnci/84.11.845
   TISDALE MJ, 1993, PROSTAG LEUKOTR ESS, V48, P105, DOI 10.1016/0952-3278(93)90017-Q
   TIWARI RK, 1991, ANTICANCER RES, V11, P1383
   TRAVER RD, 1992, CANCER RES, V52, P797
   TSUCHIDA S, 1992, CRIT REV BIOCHEM MOL, V27, P337, DOI 10.3109/10409239209082566
   VARLEY JM, 1989, ONCOGENE, V4, P725
   WAINFAN E, 1992, CANCER RES, V52, P0
   WILLETT W, 1989, NATURE, V338, P389, DOI 10.1038/338389a0
   YARBRO JW, 1992, SEMIN ONCOL NURSING, V3, P30
   YEE LD, 1989, SEMIN DIAGN PATHOL, V6, P110
   YU H, 1991, INT J EPIDEMIOL, V20, P76, DOI 10.1093/ije/20.1.76
   ZARIDZE D, 1991, INT J CANCER, V48, P493, DOI 10.1002/ijc.2910480404
   ZHONG S, 1991, CARCINOGENESIS, V12, P1533, DOI 10.1093/carcin/12.9.1533
   ZUPPAN P, 1991, AM J HUM GENET, V48, P1065
NR 71
TC 10
Z9 10
U1 0
U2 0
PU ROUTLEDGE JOURNALS, TAYLOR & FRANCIS LTD
PI ABINGDON
PA 2-4 PARK SQUARE, MILTON PARK, ABINGDON OX14 4RN, OXON, ENGLAND
SN 0163-5581
EI 1532-7914
J9 NUTR CANCER
JI Nutr. Cancer
PD JUN 15
PY 1995
VL 24
IS 3
BP 213
EP 220
DI 10.1080/01635589509514410
PG 8
WC Oncology; Nutrition & Dietetics
SC Oncology; Nutrition & Dietetics
GA TJ200
UT WOS:A1995TJ20000001
PM 8610040
DA 2025-02-23
ER

PT J
AU KUSHI, LH
   POTTER, JD
   BOSTICK, RM
   DRINKARD, CR
   SELLERS, TA
   GAPSTUR, SM
   CERHAN, JR
   FOLSOM, AR
AF KUSHI, LH
   POTTER, JD
   BOSTICK, RM
   DRINKARD, CR
   SELLERS, TA
   GAPSTUR, SM
   CERHAN, JR
   FOLSOM, AR
TI DIETARY-FAT AND RISK OF BREAST-CANCER ACCORDING TO HORMONE-RECEPTOR STATUS
SO CANCER EPIDEMIOLOGY BIOMARKERS & PREVENTION
LA English
DT Article
ID estrogen-receptor; progesterone-receptor; postmenopausal women; prognostic factors; mammary-tumors; follow-up; responsiveness; health; habits; cohort
AB The association of dietary fat with breast cancer in prospective cohort studies has generally been weak and not statistically significant. However, these studies have not considered whether the risk related to fat intake may differ according to estrogen or progesterone receptor status. Dietary habits and other breast cancer risk factors were assessed by mailed questionnaire in January 1986 in 34,388 postmenopausal Iowa women. Through 1991, 724 incident breast cancer cases were ascertained in this cohort using the Iowa cancer registry. Joint estrogen and progesterone receptor status was determined for 479 (66%) breast cancers. For tumors that were positive for both estrogen and progesterone receptors (ER+/PR+) (n = 329), age- and energy-adjusted relative risks for breast cancer adjusted from lowest to highest third of fat intake were 1.0, 1.05, and 1.22 (P trend) = 0.14). Corresponding risks for ER+/PR-tumors (n = 75) were 1.0, 0.85, and 1.05 (P trend = 0.86) and for ER-/PR- tumors (n = 61) were 1.0, 1.06, and 0.73 (P trend = 0.68). Only 14 cases were classified as having ER-/PR+ tumors. Adjustment for other breast cancer risk factors did not appreciably alter these findings. There was a suggestion that dietary fat may be associated with ER+/PR+ breast cancers and not other breast cancers. These results are also consistent with an interpretation of no association between dietary fat with breast cancer, regardless of hormone receptor status. It has been suggested that etiological studies of breast cancer should investigate associations according to receptor status. This study provides evidence of a subset of breast cancers that may be related to dietary factors. Similar analyses in other studies would provide information as to whether the associations suggested here are etiologically important or represent random fluctuations in the patterns of disease occurrence.
C1 FRED HUTCHINSON CANC RES CTR, CANC PREVENT RES PROGRAM, SEATTLE, WA 98104 USA.
   WAKE FOREST UNIV, BOWMAN GRAY SCH MED, DEPT PUBL HLTH SCI, WINSTON SALEM, NC 27103 USA.
   NORTHWESTERN UNIV, SCH MED, DEPT PREVENT MED, CHICAGO, IL 60611 USA.
   UNIV IOWA, COLL MED, DEPT PREVENT MED, IOWA CITY, IA 52242 USA.
C3 Fred Hutchinson Cancer Center; Wake Forest University; Wake Forest Baptist Medical Center; Northwestern University; University of Iowa
RP UNIV MINNESOTA, SCH PUBL HLTH, DIV EPIDEMIOL, 1300 S 2ND ST, SUITE 300, MINNEAPOLIS, MN 55454 USA.
FU NCI NIH HHS [T32-CA099607, R01-CA39742] Funding Source: Medline
CR ADLERCREUTZ H, 1986, J STEROID BIOCHEM, V25, P791, DOI 10.1016/0022-4731(86)90310-9
   Aoki K, 1992, DEATH RATES FOR MALIGNANT NEOPLASMS FOR SELECTED SITES BY SEX AND FIVE-YEAR AGE GROUP IN 33 COUNTRIES 1953-57 TO 1983-87, V0, P0
   ARMSTRONG B, 1975, INT J CANCER, V15, P617, DOI 10.1002/ijc.2910150411
   ARMSTRONG BK, 1981, JNCI-J NATL CANCER I, V67, P761
   BISGARD KM, 1994, AM J EPIDEMIOL, V139, P990, DOI 10.1093/oxfordjournals.aje.a116948
   BROWN CC, 1994, AM J EPIDEMIOL, V139, P323, DOI 10.1093/oxfordjournals.aje.a117000
   CLARK GM, 1984, J CLIN ONCOL, V2, P1102, DOI 10.1200/JCO.1984.2.10.1102
   COOPER JA, 1989, BRIT J CANCER, V59, P119, DOI 10.1038/bjc.1989.24
   FOLSOM AR, 1990, AM J EPIDEMIOL, V131, P794, DOI 10.1093/oxfordjournals.aje.a115570
   FREEDMAN LS, 1990, CANCER RES, V50, P5710
   GAPSTUR SM, 1992, AM J EPIDEMIOL, V136, P1221, DOI 10.1093/oxfordjournals.aje.a116430
   GLASS AG, 1990, JNCI-J NATL CANCER I, V82, P693, DOI 10.1093/jnci/82.8.693
   GOLDIN BR, 1986, AM J CLIN NUTR, V44, P945, DOI 10.1093/ajcn/44.6.945
   GOLDIN BR, 1982, NEW ENGL J MED, V307, P1542, DOI 10.1056/NEJM198212163072502
   GOODWIN PJ, 1987, JNCI-J NATL CANCER I, V79, P473
   GRAHAM S, 1992, AM J EPIDEMIOL, V136, P1327, DOI 10.1093/oxfordjournals.aje.a116445
   HABEL LA, 1993, EPIDEMIOL REV, V15, P209, DOI 10.1093/oxfordjournals.epirev.a036107
   HARLAN LC, 1993, EPIDEMIOLOGY, V4, P25, DOI 10.1097/00001648-199301000-00006
   HAWKINS RA, 1980, BRIT J SURG, V67, P153, DOI 10.1002/bjs.1800670302
   HEBERT JR, 1988, AM J CLIN NUTR, V47, P1068, DOI 10.1093/ajcn/47.6.1068
   HISLOP TG, 1988, CAN MED ASSOC J, V138, P424
   HOLM LE, 1989, JNCI-J NATL CANCER I, V81, P1218, DOI 10.1093/jnci/81.16.1218
   HORWITZ KB, 1988, SEMIN ONCOL, V15, P14
   HOWE GR, 1991, J NATL CANCER I, V83, P336, DOI 10.1093/jnci/83.5.336
   HOWE GR, 1990, JNCI-J NATL CANCER I, V82, P561, DOI 10.1093/jnci/82.7.561
   INGRAM DM, 1987, JNCI-J NATL CANCER I, V79, P1225
   IP C, 1981, JNCI-J NATL CANCER I, V66, P291
   JONES DY, 1987, JNCI-J NATL CANCER I, V79, P465
   KATO I, 1987, JPN J CANCER RES, V78, P349
   KIANG DT, 1977, CANCER-AM CANCER SOC, V40, P1571, DOI 10.1002/1097-0142(197710)40:4<1571::AID-CNCR2820400429>3.0.CO;2-5
   KNEKT P, 1990, AM J CLIN NUTR, V52, P903, DOI 10.1093/ajcn/52.5.903
   KUSHI L, 1993, AM J EPIDEMIOL, V138, P591
   KUSHI LH, 1992, J NATL CANCER I, V84, P1092, DOI 10.1093/jnci/84.14.1092
   LUBIN F, 1985, AM J EPIDEMIOL, V122, P579, DOI 10.1093/oxfordjournals.aje.a114137
   MANTEL N, 1959, JNCI-J NATL CANCER I, V22, P719
   MARSHALL JR, 1992, EUR J CANCER, V28A, P1720, DOI 10.1016/0959-8049(92)90077-F
   MCGUIRE WL, 1986, CANCER SURV, V5, P527
   MCMICHAEL AJ, 1988, CANCER RES, V48, P751
   MILLS P, 1989, CANCER-AM CANCER SOC, V64, P582, DOI 10.1002/1097-0142(19890801)64:3<582::AID-CNCR2820640304>3.0.CO;2-V
   MUNGER RG, 1992, AM J EPIDEMIOL, V136, P192, DOI 10.1093/oxfordjournals.aje.a116485
   NOMURA Y, 1977, CANCER RES, V37, P106
   NOMURA Y, 1984, BREAST CANCER RES TR, V4, P37, DOI 10.1007/BF01806986
   Potter JJCerhan, 1993, PROCEEDINGS OF THE AMERICAN ASSOCIATION FOR CANCER RESEARCH ANNUAL MEETING, V34, P264
   PRENTICE R, 1990, JNCI-J NATL CANCER I, V82, P129, DOI 10.1093/jnci/82.2.129
   PRENTICE RL, 1989, CANCER RES, V49, P3147
   PRENTICE RL, 1988, JNCI-J NATL CANCER I, V80, P802, DOI 10.1093/jnci/80.11.802
   RUDER AM, 1989, CANCER-AM CANCER SOC, V64, P196, DOI 10.1002/1097-0142(19890701)64:1<196::AID-CNCR2820640134>3.0.CO;2-3
   SCHATZKIN A, 1989, JAMA-J AM MED ASSOC, V261, P3284, DOI 10.1001/jama.261.22.3284
   SELLERS TA, 1992, NEW ENGL J MED, V326, P1323, DOI 10.1056/NEJM199205143262004
   STANFORD JL, 1986, EPIDEMIOL REV, V8, P42, DOI 10.1093/oxfordjournals.epirev.a036295
   STEINMETZ KA, 1993, CANCER RES, V53, P536
   Tannenbaum A, 1942, CANCER RES, V12, P468
   THORPE SM, 1988, ACTA ONCOL, V27, P1
   VANDENBRANDT PA, 1993, CANCER RES, V53, P75
   VERREAULT R, 1988, JNCI-J NATL CANCER I, V80, P819, DOI 10.1093/jnci/80.11.819
   WELSCH CW, 1985, CANCER RES, V45, P6147
   WILLETT W, 1986, AM J EPIDEMIOL, V124, P17, DOI 10.1093/oxfordjournals.aje.a114366
   WILLETT WC, 1990, NEW ENGL J MED, V323, P1664, DOI 10.1056/NEJM199012133232404
   WILLETT WC, 1992, JAMA-J AM MED ASSOC, V268, P2037, DOI 10.1001/jama.268.15.2037
   WILLETT WC, 1993, LANCET, V341, P581, DOI 10.1016/0140-6736(93)90350-P
   WITTLIFF JL, 1984, CANCER-AM CANCER SOC, V53, P630, DOI 10.1002/1097-0142(19840201)53:3+<630::AID-CNCR2820531308>3.0.CO;2-3
   1992, 1900, V359, V0, P760
NR 64
TC 72
Z9 76
U1 0
U2 0
PU AMER ASSOC CANCER RESEARCH
PI PHILADELPHIA
PA 615 CHESTNUT ST, 17TH FLOOR, PHILADELPHIA, PA 19106-4404 USA
SN 1055-9965
EI 1538-7755
J9 CANCER EPIDEM BIOMAR
JI Cancer Epidemiol. Biomarkers Prev.
PD JAN-FEB 15
PY 1995
VL 4
IS 1
BP 11
EP 19
DI 
PG 9
WC Oncology; Public, Environmental & Occupational Health
SC Oncology; Public, Environmental & Occupational Health
GA QA971
UT WOS:A1995QA97100002
PM 7894319
DA 2025-02-23
ER

PT J
AU Franceschi, S
   Favero, A
   LaVecchia, C
   Negri, E
   DalMaso, L
   Salvini, S
   Decarli, A
   Giacosa, A
AF Franceschi, S
   Favero, A
   LaVecchia, C
   Negri, E
   DalMaso, L
   Salvini, S
   Decarli, A
   Giacosa, A
TI Influence of food groups and food diversity on breast cancer risk in Italy
SO INTERNATIONAL JOURNAL OF CANCER
LA English
DT Article
ID diet
AB Although debate on breast cancer and diet has been concentrated on nutrients, assessment of the role of specific foods and food groups and variety of food intake retains a considerable importance. To further elucidate the role of dietary habits, 2,569 women with incident breast cancer (median age 55 years) and 2,588 control women (median age 56 years), hospitalised with acute non-neoplastic diseases, were interviewed between 1991 and 1994 in 6 different Italian areas. The validated food frequency questionnaire included 79 food items and recipes, which were grouped into 18 food groups (5 for ''diversity'' analyses purpose). After allowance for non-dietary confounding factors and total energy intake, significant trends of increasing breast cancer risk with increasing intake emerged for the following food groups: bread and cereal dishes, pork and processed meats, and sugar and candies. Conversely, high intake of milk, poultry, fish, raw vegetables, potatoes and coffee and tea seemed to exert a protection against the development of breast cancer. Intake of soups, eggs, other meats, cheese, cooked vegetables, citrus fruits, other fruits and cake and desserts were not significantly related to breast cancer risk. The variety of vegetable types consumed weekly seemed to have a beneficial effect beyond the advantage of high vegetable intake per se. (C) 1995 Wiley-Liss, Inc.
C1 UNIV MILAN,IST RIC FARMACOL MARIO NEGRI,MILAN,ITALY.
   UNIV MILAN,IST STAT MED & BIOMETRIA,I-20122 MILAN,ITALY.
   IST EUROPEO ONCOL,DIV EPIDEMIOL & BIOSTAT,MILAN,ITALY.
   IST NAZL TUMORI,I-20133 MILAN,ITALY.
   IST NAZL RIC CANC,GENOA,ITALY.
C3 University of Milan; Istituto di Ricerche Farmacologiche Mario Negri IRCCS; University of Milan; IRCCS European Institute of Oncology (IEO); Fondazione IRCCS Istituto Nazionale Tumori Milan; University of Genoa; IRCCS AOU San Martino IST
RP Franceschi, S (corresponding author), CTR RIFERIMENTO ONCOL,SERV EPIDEMIOL,VIA PEDEMONTANA OCC 12,I-33081 AVIANO,ITALY.
CR BINGHAM SA, 1994, BRIT J NUTR, V72, P619, DOI 10.1079/BJN19940064
   BLOCK G, 1992, NUTR CANCER, V18, P1, DOI 10.1080/01635589209514201
   BOYD NF, 1993, BRIT J CANCER, V68, P627, DOI 10.1038/bjc.1993.398
   Breslow NE, 1980, ANAL CASE CONTROL ST, V0, P0
   DOLL R, 1994, NUTR REV, V52, P233, DOI 10.1111/j.1753-4887.1994.tb01428.x
   FRANCESCHI S, 1993, EUR J CANCER, V29A, P2298, DOI 10.1016/0959-8049(93)90225-5
   Franceschi Silvia, 1995, ANNALS OF EPIDEMIOLOGY, V5, P69, DOI 10.1016/1047-2797(95)92893-D
   GIOVANNUCCI E, 1993, AM J EPIDEMIOL, V137, P502, DOI 10.1093/oxfordjournals.aje.a116703
   HOLMBERG L, 1994, ARCH INTERN MED, V154, P1805, DOI 10.1001/archinte.154.16.1805
   HOWE GR, 1990, JNCI-J NATL CANCER I, V82, P561, DOI 10.1093/jnci/82.7.561
   HUNTER DJ, 1993, EPIDEMIOL REV, V15, P110, DOI 10.1093/oxfordjournals.epirev.a036096
   KAIZER L, 1989, NUTR CANCER, V12, P61, DOI 10.1080/01635588909514002
   La Vecchia C, 1987, NUTR CANCER, V10, P205
   RANDALL E, 1985, J AM DIET ASSOC, V85, P830
   ROHAN TE, 1987, EPIDEMIOL REV, V9, P120, DOI 10.1093/oxfordjournals.epirev.a036299
   ROSE DP, 1995, JNCI-J NATL CANCER I, V87, P587, DOI 10.1093/jnci/87.8.587
   SMITH SJ, 1994, BRIT J CANCER, V70, P112, DOI 10.1038/bjc.1994.258
   TRICHOPOULOU A, 1995, JNCI-J NATL CANCER I, V87, P110, DOI 10.1093/jnci/87.2.110
   WILLETT W, 1990, NUTRITIONAL EPIDEMIO, V15, P0
NR 20
TC 139
Z9 148
U1 0
U2 13
PU WILEY-LISS
PI NEW YORK
PA DIV JOHN WILEY & SONS INC 605 THIRD AVE, NEW YORK, NY 10158-0012
SN 0020-7136
EI 
J9 INT J CANCER
JI Int. J. Cancer
PD DEC 11
PY 1995
VL 63
IS 6
BP 785
EP 789
DI 10.1002/ijc.2910630606
PG 5
WC Oncology
SC Oncology
GA TL354
UT WOS:A1995TL35400005
PM 8847134
DA 2025-02-23
ER

PT J
AU KAMPMAN, E
   VERHOEVEN, D
   SLOOTS, L
   VANTVEER, P
AF KAMPMAN, E
   VERHOEVEN, D
   SLOOTS, L
   VANTVEER, P
TI VEGETABLE AND ANIMAL PRODUCTS AS DETERMINANTS OF COLON-CANCER RISK IN DUTCH MEN AND WOMEN
SO CANCER CAUSES & CONTROL
LA English
DT Article
DE ANIMAL PRODUCTS; COLON CANCER; GENDER INTERACTIONS; NETHERLANDS; VEGETABLE PRODUCTS
ID food-group consumption; adelaide case-control; colorectal-cancer; rectal cancer; diet; fruit; epidemiology; population; calcium
AB To examine the relationship between colon cancer and food groups from vegetable or animal sources and their possible interactions with gender, we analyzed data from a Dutch case-control study. Dietary patterns were assessed for 232 colon cancer cases and 259 population controls. In multivariate analyses, the consumption of vegetables was associated significantly with reduced colon-cancer risk (odds ratio [OR] for highest cf lowest quartile of consumption = 0.4, 95 percent confidence interval [CI] = 0.2-0.7, P-trend = 0.0004), Consumption of fresh red meat was associated positively with risk in women (OR = 2.4, 95% CI = 1.05.7, P-trend = 0.04), especially for those with a high consumption of red meat relative to the consumption of vegetables and fruits (OR = 3.1). For men, no association with consumption of fresh red meat was found (OR = 0.9), No clear associations were found for other products of vegetable or animal origin, The results of this Dutch case-control study support the preventive potential of a high-vegetable diet in colon cancer risk This study suggests this may be important for women consuming a diet high in red meat.
C1 AGRA UNIV,DEPT HUMAN EPIDEMIOL & PUBL HLTH,WAGENINGEN,NETHERLANDS.
RP KAMPMAN, E (corresponding author), TNO,NUTR & FOOD RES INST,DEPT EPIDEMIOL,POB 360,3700 AJ ZEIST,NETHERLANDS.
CR [Anonymous], 1976, INT CLASSIFICATION D, V0, P0
   BENITO E, 1990, INT J CANCER, V45, P69, DOI 10.1002/ijc.2910450114
   BIDOLI E, 1992, INT J CANCER, V50, P223, DOI 10.1002/ijc.2910500211
   BINGHAM SA, 1990, J ROY SOC MED, V83, P420, DOI 10.1177/014107689008300702
   BLOCK G, 1992, NUTR CANCER, V18, P1, DOI 10.1080/01635589209514201
   BOSTICK RM, 1994, CANCER CAUSE CONTROL, V5, P38, DOI 10.1007/BF01830725
   DeCosse J J, 1993, EUR J CANCER PREV, V2, P105, DOI 10.1097/00008469-199303000-00003
   GIOVANNUCCI E, 1994, CANCER RES, V54, P2390
   GOLDBOHM RA, 1994, CANCER RES, V54, P718
   GRAHAM S, 1988, AM J EPIDEMIOL, V128, P490, DOI 10.1093/oxfordjournals.aje.a114997
   HU JF, 1991, INT J EPIDEMIOL, V20, P362, DOI 10.1093/ije/20.2.362
   ISCOVICH JM, 1992, INT J CANCER, V51, P851, DOI 10.1002/ijc.2910510603
   Kune S, 1987, NUTR CANCER, V9, P21
   LAMPE JW, 1993, GUT, V34, P531, DOI 10.1136/gut.34.4.531
   LAVECCHIA C, 1988, INT J CANCER, V41, P492, DOI 10.1002/ijc.2910410404
   LEE HP, 1989, INT J CANCER, V43, P1007, DOI 10.1002/ijc.2910430609
   MACQUARTMOULIN G, 1986, INT J CANCER, V38, P183, DOI 10.1002/ijc.2910380207
   MANOUSOS O, 1983, INT J CANCER, V32, P1, DOI 10.1002/ijc.2910320102
   MILLER AB, 1983, INT J CANCER, V32, P155, DOI 10.1002/ijc.2910320204
   NEGRI E, 1990, NUTR CANCER, V13, P255, DOI 10.1080/01635589009514067
   PETERS RK, 1992, CANCER CAUSE CONTROL, V3, P457, DOI 10.1007/BF00051359
   POTTER JD, 1993, EPIDEMIOL REV, V15, P499, DOI 10.1093/oxfordjournals.epirev.a036132
   ROBBINS CL, 1979, PATHOLOGIC BASIS DIS, V0, P998
   SHIBATA A, 1992, BRIT J CANCER, V66, P673, DOI 10.1038/bjc.1992.336
   SLATTERY ML, 1988, JNCI-J NATL CANCER I, V80, P1474, DOI 10.1093/jnci/80.18.1474
   SORENSON AW, 1988, NUTR CANCER, V11, P135, DOI 10.1080/01635588809513981
   STEINMETZ KA, 1991, CANCER CAUSE CONTROL, V2, P325, DOI 10.1007/BF00051672
   STEINMETZ KA, 1993, INT J CANCER, V53, P711, DOI 10.1002/ijc.2910530502
   STEINMETZ KA, 1993, INT J CANCER, V53, P720, DOI 10.1002/ijc.2910530503
   TAJIMA K, 1985, JPN J CANCER RES, V76, P705
   THUN MJ, 1992, J NATL CANCER I, V19, P1491
   TURESKY RJ, 1991, CARCINOGENESIS, V12, P1417
   TUYNS AJ, 1988, NUTR CANCER, V11, P189, DOI 10.1080/01635588809513986
   WILLETT W, 1986, AM J EPIDEMIOL, V124, P17, DOI 10.1093/oxfordjournals.aje.a114366
   WILLETT WC, 1990, NEW ENGL J MED, V24, P1664
   YOUNG TB, 1988, INT J CANCER, V42, P167, DOI 10.1002/ijc.2910420205
   ZARIDZE D, 1993, EUR J CANCER, V1, P112
NR 41
TC 73
Z9 75
U1 0
U2 5
PU RAPID SCIENCE PUBLISHERS
PI LONDON
PA 2-6 BOUNDARY ROW, LONDON, ENGLAND SE1 8NH
SN 0957-5243
EI 
J9 CANCER CAUSE CONTROL
JI Cancer Causes Control
PD MAY 15
PY 1995
VL 6
IS 3
BP 225
EP 234
DI 10.1007/BF00051794
PG 10
WC Oncology; Public, Environmental & Occupational Health
SC Oncology; Public, Environmental & Occupational Health
GA QX940
UT WOS:A1995QX94000005
PM 7612802
DA 2025-02-23
ER

PT J
AU WANG, WQ
   TANAKA, Y
   HAN, ZK
   HIGUCHI, CM
AF WANG, WQ
   TANAKA, Y
   HAN, ZK
   HIGUCHI, CM
TI PROLIFERATIVE RESPONSE OF MAMMARY GLANDULAR TISSUE TO FORMONONETIN
SO NUTRITION AND CANCER-AN INTERNATIONAL JOURNAL
LA English
DT Article
ID breast-cancer cells; estrogen; phytoestrogens; receptors; binding; mouse
AB Dietary phytoestrogens have been implicated in infertility among ruminants and may relate to human breast cancer risk. Formononetin is an isoflavonoid phytoestrogen found in animal fodder and in certain human foodstuffs To investigate a possible mechanism by which phytoestrogens might influence mammary carcinogenesis, this study examined the capacity of formononetin to stimulate mammary gland proliferation. Formononetin was administered to castrated female BALB/c mice by daily subcutaneous injection; then mammary gland proliferation and estrogen receptor expression were quantified, and plasma prolactin levels were measured. A preliminary dose-finding study demonstrated an estrogenic effect on vaginal cytology when formononetin was injected at 40 mg/kg sc. Peak plasma concentrations of 2.5 +/- 0.8 (SD) mu g/ml at two hours and peak mammary tissue concentrations of 2.0 +/- 0.2 ng/mg tissue at four hours were noted after a single injection at this minimally bioactive dose. Among animals treated with formononetin at 40 mg/kg/day for five days, mammary gland proliferation was enhanced 3.3-fold over saline-treated controls and was comparable to that of animals treated with estradiol-17 beta at 1 mu g/kg/day for five days. Mammary tissue estrogen receptor expression was 2-fold higher among the formononetin-treated animals (P < 0.01 vs. saline-treated controls), and plasma prolactin concentrations were increased 1.7-fold (P < 0.001 vs. saline-treated controls). In subsequent in vitro binding studies, formononetin competitively bound murine mammary estrogen receptors, but with a relative binding affinity 15,000 times less potent then that of estradiol-17 beta. The results demonstrate an ability of formononetin to support mammary gland proliferation. However, the estrogenic potency of formononetin appears extremely weak compared with that of estradiol-17 beta and is roughly proportional to estrogen receptor-binding capacity.
C1 UNIV HAWAII,DEPT ANAT & REPROD BIOL,HONOLULU,HI 96822.
   NANJING AGR COLL,DEPT VET SCI,NANJING 210014,PEOPLES R CHINA.
C3 University of Hawaii System; Nanjing Agricultural University
RP WANG, WQ (corresponding author), CANC RES CTR HAWAII,PREVENT & CONTROL PROGRAM,1236 LAUHALA ST,HONOLULU,HI 96813, USA.
CR ADLERCREUTZ H, 1990, SCAND J CLIN LAB INV, V50, P3, DOI 10.3109/00365519009085798
   Allen E, 1922, AM J ANAT, V30, P297, DOI 10.1002/aja.1000300303
   BARNES S, 1990, MUTAGENS CARCINOGENS, V0, P239
   BIGGERS JD, 1954, BIOCHEM J, V58, P278, DOI 10.1042/bj0580278
   CERIOTTI G, 1952, J BIOL CHEM, V198, P297
   CLARK JH, 1977, ENDOCRINOLOGY, V100, P91, DOI 10.1210/endo-100-1-91
   DEOME KB, 1959, CANCER RES, V19, P515
   EDERY M, 1984, ENDOCRINOLOGY, V116, P105
   Harborne JB, 1979, HERBIVORES, V0, P619
   HASLAM SZ, 1981, ENDOCRINOLOGY, V108, P825, DOI 10.1210/endo-108-3-825
   HASLAM SZ, 1991, ENDOCRINOLOGY, V129, P2017, DOI 10.1210/endo-129-4-2017
   HIRANO T, 1989, RES COMMUN CHEM PATH, V64, P69
   JORDAN VC, 1985, ESTROGENS ENV, V2, P221
   KALDAS RS, 1989, REPROD TOXICOL, V3, P81, DOI 10.1016/0890-6238(89)90042-7
   KATZENELLENBOGEBS, 1977, ENDOCRINOLOGY, V100, P1252
   KIANG DT, 1978, CANCER RES, V38, P3611
   MARTIN PM, 1978, ENDOCRINOLOGY, V103, P1860, DOI 10.1210/endo-103-5-1860
   MESSINA MJ, 1994, NUTR CANCER, V21, P113, DOI 10.1080/01635589409514310
   MILLINGTON AJ, 1964, AUST J AGR RES, V15, P527, DOI 10.1071/AR9640527
   PAGLIACCI MC, 1993, EUR J CANCER, V29A, P1573, DOI 10.1016/0959-8049(93)90297-S
   SETCHELL KDR, 1984, AM J CLIN NUTR, V40, P569, DOI 10.1093/ajcn/40.3.569
   SETCHELL KDR, 1985, ESTROGENS ENV, V2, P69
   SHUTT DA, 1968, AUST J AGR RES, V19, P545, DOI 10.1071/AR9680545
   SHUTT DA, 1976, ENDEAVOUR, V75, P110
   SHYAMALA G, 1984, ENDOCRINOLOGY, V115, P1078, DOI 10.1210/endo-115-3-1078
   VERDEAL K, 1980, JNCI-J NATL CANCER I, V64, P285, DOI 10.1093/jnci/64.2.285
   WANG WQ, 1994, J AGR FOOD CHEM, V42, P1584, DOI 10.1021/jf00043a038
   WELSCH CW, 1977, CANCER RES, V37, P951
   WELSHONS WV, 1987, BREAST CANCER RES TR, V10, P169, DOI 10.1007/BF01810580
   WHITTEN PL, 1991, NEW BIOL STEROID HOR, V0, P155
NR 30
TC 54
Z9 55
U1 0
U2 4
PU LAWRENCE ERLBAUM ASSOC INC
PI MAHWAH
PA 10 INDUSTRIAL AVE, MAHWAH, NJ 07430-2262
SN 0163-5581
EI 
J9 NUTR CANCER
JI Nutr. Cancer-Int. J.
PD JUN 15
PY 1995
VL 23
IS 2
BP 131
EP 140
DI 10.1080/01635589509514369
PG 10
WC Oncology; Nutrition & Dietetics
SC Oncology; Nutrition & Dietetics
GA QN100
UT WOS:A1995QN10000003
PM 7644382
DA 2025-02-23
ER

PT J
AU STROM, BL
   SOLOWAY, RD
   RIOSDALENZ, JL
   RODRIGUEZMARTINEZ, HA
   WEST, SL
   KINMAN, JL
   POLANSKY, M
   BERLIN, JA
AF STROM, BL
   SOLOWAY, RD
   RIOSDALENZ, JL
   RODRIGUEZMARTINEZ, HA
   WEST, SL
   KINMAN, JL
   POLANSKY, M
   BERLIN, JA
TI RISK-FACTORS FOR GALLBLADDER CANCER - AN INTERNATIONAL COLLABORATIVE CASE - CONTROL STUDY
SO CANCER
LA English
DT Article
DE CASE-CONTROL STUDY; DIET; GALLBLADDER CANCER; OBESITY; OCCUPATION; RACE; TYPHOID
ID biliary-tract cancer; gastric-surgery; epidemiology; carcinoma; japan; duct
AB Background. Gallbladder cancer has an unusual geographic and demographic distribution, suggesting many possible etiologies. Methods. A case-control study was undertaken at four hospitals in La Pat, Bolivia, and at one hospital in Mexico City, Mexico. Eighty-four patients with newly diagnosed, histologically confirmed gallbladder cancer were compared with 126 control subjects without stones and with 264 control subjects with cholelithiasis or choledocholithiasis without cancer, All study subjects underwent abdominal surgery. Study subjects were interviewed regarding demographic characteristics, medical history, family history, diet, and exposure to agents presumed to be risk factors for biliary cancer. Results. Virtually all subjects in Mexico were judged to be mestizos (i.e., persons of mixed ancestry). In contrast, race was a very strong risk factor for gallbladder cancer in Bolivia. Relative to mestizos who spoke neither language, the odds ratio (95% confidence interval [CI]) for cases versus control subjects without stones for those who spoke Aymara well was 15.9 (CI, 1.9-179), whereas it was 1.4 (CI, 0.2-8.2) for those who spoke Quechua well. An increased risk was also noted for elevated maximum body mass index (P = 0.03), family history of gallstones (odds ratio [OR] = 3.6 [CI, 1.3-11.4]), and physician-diagnosed typhoid (OR = 12.7 [CI, 1.5-598]). An increased risk was also seen with elevated maximum body mass index; compared with those with a body mass index less than 24 kg/m(2), those with an index of 24-25 kg/m(2), 26-28 kg/m(2), and greater than 28 kg/m(2) had odds ratios of 1.6 (CI, 0.4-7.6), 1.3 (CI, 0.3-5.6), and 2.6 (CI, 0.5-18.6), respectively (asymptotic test for trend, P = 0.03). Finally, a number of associations were noted with certain dietary and cooking habits. Conclusions. Patients with gallbladder cancer differed from control subjects in race, body mass, physician-diagnosed typhoid, and certain dietary patterns. These findings may provide useful clues to the pathogenesis of gallbladder cancer, but given the number of analyses performed, additional cases need to be studied.
C1 UNIV PENN,SCH MED,DEPT MED,DIV GEN INTERNAL MED,PHILADELPHIA,PA 19104.
   UNIV TEXAS,MED BRANCH,DIV GASTROENTEROL,GALVESTON,TX 77550.
   UNIV MAYOR SAN ANDRES,FAC MED,LA PAZ,BOLIVIA.
   HOSP GEN MEXICO CITY,UNIDAD PATHOL,MEXICO CITY,DF,MEXICO.
   UNIV N CAROLINA,SCH PUBL HLTH,CHAPEL HILL,NC 27514.
   HAHNEMANN UNIV,PHILADELPHIA,PA 19102.
C3 University of Pennsylvania; University of Texas System; University of Texas Medical Branch Galveston; Universidad Mayor de San Andres; Hospital General de Mexico; University of North Carolina; University of North Carolina Chapel Hill; Drexel University
RP STROM, BL (corresponding author), UNIV PENN,SCH MED,DEPT BIOSTAT & EPIDEMIOL,CTR CLIN EPIDEMIOL & BIOSTAT,824 BLOCKLEY HALL,PHILADELPHIA,PA 19104, USA.
FU NCI NIH HHS [R01-CA-35934] Funding Source: Medline
CR CAYGILL C, 1988, BRIT J CANCER, V57, P434, DOI 10.1038/bjc.1988.98
   CAYGILL CPJ, 1994, LANCET, V343, P83, DOI 10.1016/S0140-6736(94)90816-8
   CHEN A, 1991, MED HYPOTHESES, V36, P259, DOI 10.1016/0306-9877(91)90145-O
   Combined oral contraceptives and gallbladder cancer, 1989, INT J EPIDEMIOL, V18, P309
   DIEHL AK, 1983, JAMA-J AM MED ASSOC, V250, P2323, DOI 10.1001/jama.250.17.2323
   Hosmer DW, 2000, APPL LOGISTIC REGRES, V0, P0, DOI DOI 10.1002/0471722146
   JOHNSSON M, 1986, FOOD CULTURE BOLIVIA, V0, P0
   KATO K, 1989, JPN J CANCER RES, V80, P932, DOI 10.1111/j.1349-7006.1989.tb01629.x
   KIMURA K, 1985, GASTROENTEROLOGY, V89, P1258, DOI 10.1016/0016-5085(85)90641-9
   KINOSHITA H, 1984, CANCER-AM CANCER SOC, V54, P762, DOI 10.1002/1097-0142(1984)54:4<762::AID-CNCR2820540429>3.0.CO;2-K
   LOSONSKY GA, 1987, J CLIN MICROBIOL, V25, P2266, DOI 10.1128/JCM.25.12.2266-2269.1987
   MALKER HSR, 1986, BRIT J IND MED, V43, P257
   MOERMAN CJ, 1993, INT J EPIDEMIOL, V22, P207, DOI 10.1093/ije/22.2.207
   NAGATA E, 1985, ANN SURG, V0, P182
   RIOSDALENZ J, 1983, INT J EPIDEMIOL, V12, P156, DOI 10.1093/ije/12.2.156
   ROTHMAN KJ, 1986, MODERN EPIDEMIOLOGY, V36, P177
   STROM BL, 1985, CANCER RES, V45, P5165
   Strom BL, 1985, GALLSTONES, V0, P1
   Strom BL, 1985, GALLSTONES, V0, P275
   THIRUVENGADAM R, 1988, ARCH INTERN MED, V148, P405, DOI 10.1001/archinte.148.2.405
   YAMAUCHI S, 1987, AM J GASTROENTEROL, V82, P20
   ZATONSKI WA, 1992, INT J CANCER, V51, P707, DOI 10.1002/ijc.2910510508
   1982, 1900, V4, V0, P0
NR 23
TC 157
Z9 166
U1 0
U2 8
PU WILEY-LISS
PI NEW YORK
PA DIV JOHN WILEY & SONS INC 605 THIRD AVE, NEW YORK, NY 10158-0012
SN 0008-543X
EI 
J9 CANCER
JI Cancer
PD NOV 15
PY 1995
VL 76
IS 10
BP 1747
EP 1756
DI 10.1002/1097-0142(19951115)76:10<1747::AID-CNCR2820761011>3.0.CO;2-L
PG 10
WC Oncology
SC Oncology
GA TC718
UT WOS:A1995TC71800010
PM 8625043
DA 2025-02-23
ER

PT J
AU MARTINEZ, ME
   MCPHERSON, RS
   LEVIN, B
   ANNEGERS, JF
AF MARTINEZ, ME
   MCPHERSON, RS
   LEVIN, B
   ANNEGERS, JF
TI ASPIRIN AND OTHER NONSTEROIDAL ANTIINFLAMMATORY DRUGS AND RISK OF COLORECTAL ADENOMATOUS POLYPS AMONG ENDOSCOPED INDIVIDUALS
SO CANCER EPIDEMIOLOGY BIOMARKERS & PREVENTION
LA English
DT Article
ID large-bowel; antiinflammatory drugs; reduced risk; colon cancer; rat colon; sulindac; tumors; prostaglandins; indomethacin; methylnitrosourea
AB Most epidemiological evidence supports the inverse association between use of aspirin and other nonsteroidal anti-inflammatory drugs (NSAIDs) and colorectal cancer, Few studies have investigated the relation between use of aspirin and other NSAIDs and adenomatous polyps, ,which are recognized as precursors of colorectal cancer, We examined the association of adenomatous polyps and the dose and duration of use of aspirin and other NSAIDs in a case-control study of dietary risk factors for colorectal adenomatous polyps, The study population comprised 157 case and 480 control individuals who underwent an endoscopy at collaborating gastroenterology clinics in Houston, TX, Pace-to-face interviews were conducted to obtain risk factor data that included information an frequency and duration of use of aspirin and other NSAIDs, Compared to the nonusers, the multivariate odds ratios for individuals who took aspirin and other NSAIDs on a weekly basis and for those who took these once/day or more were 0.77 (95% confidence interval, 0.39-1.55) and 0.36 (95% confidence interval, 0.20-0.63), respectively, Compared to nonusers, the odds ratio for individuals who used aspirin and other NSAIDs for <5 years was 0.39 (95% confidence interval, 0.21-0.71), and for those who used these for 5 years or more, the odds ratio was 0.60 (95% confidence interval, 0.32-1.14). The results of this study suggest that aspirin and other NSAIDs are associated with a decreased risk for adenomatous polyps, Limited dose-response analyses found that the point estimate decreased with the frequency but not the duration of use of aspirin and other NSAIDs.
C1 UNIV TEXAS, HLTH SCI CTR, SCH PUBL HLTH, CTR HUMAN NUTR, HOUSTON, TX 77225 USA.
   UNIV TEXAS, MD ANDERSON CANCER CTR, DIV CANC PREVENT, HOUSTON, TX 77030 USA.
C3 University of Texas System; University of Texas Health Science Center Houston; University of Texas School Public Health; University of Texas System; UTMD Anderson Cancer Center
CR BORING CC, 1993, CA-CANCER J CLIN, V43, P7, DOI 10.3322/canjclin.43.1.7
   FOUTCH PG, 1991, DIGEST DIS SCI, V36, P924, DOI 10.1007/BF01297142
   GANN PH, 1993, JNCI-J NATL CANCER I, V85, P1220, DOI 10.1093/jnci/85.15.1220
   GIARDIELLO FM, 1993, NEW ENGL J MED, V328, P1313, DOI 10.1056/NEJM199305063281805
   GIOVANNUCCI E, 1994, ANN INTERN MED, V121, P241, DOI 10.7326/0003-4819-121-4-199408150-00001
   GREENBERG ER, 1993, JNCI-J NATL CANCER I, V85, P912, DOI 10.1093/jnci/85.11.912
   GRIDLEY G, 1993, JNCI-J NATL CANCER I, V85, P307, DOI 10.1093/jnci/85.4.307
   HILL MJ, 1978, LANCET, V1, P245, DOI 10.1016/S0140-6736(78)90487-7
   HONN KV, 1981, PROSTAG OTH LIPID M, V21, P833, DOI 10.1016/0090-6980(81)90240-9
   Kune GA, 2007, INT J EPIDEMIOL, V36, P951, DOI 10.1093/ije/dym193
   LAAKSO M, 1986, J RHEUMATOL, V13, P522
   LABAYLE D, 1991, GASTROENTEROLOGY, V101, P635, DOI 10.1016/0016-5085(91)90519-Q
   LOGAN RFA, 1993, BRIT MED J, V307, P285, DOI 10.1136/bmj.307.6899.285
   LYNCH NR, 1978, BRIT J CANCER, V38, P503, DOI 10.1038/bjc.1978.237
   MARNETT LJ, 1992, CANCER RES, V52, P5575
   MARTINEZ ME, 1995, JNCI-J NATL CANCER I, V87, P274, DOI 10.1093/jnci/87.4.274
   MOORGHEN M, 1988, J PATHOL, V156, P341, DOI 10.1002/path.1711560411
   MORSON BC, 1974, CANCER, V34, P845, DOI 10.1002/1097-0142(197409)34:3+<845::AID-CNCR2820340710>3.0.CO;2-H
   MUTO T, 1975, CANCER, V36, P2251, DOI 10.1002/cncr.2820360944
   NARISAWA T, 1987, JPN J CANCER RES, V78, P791
   NARISAWA T, 1981, CANCER RES, V41, P1954
   PAGANINIHILL A, 1989, BMJ-BRIT MED J, V299, P1247, DOI 10.1136/bmj.299.6710.1247
   PELEG II, 1994, ARCH INTERN MED, V154, P394, DOI 10.1001/archinte.154.4.394
   POLLARD M, 1984, CANCER LETT, V25, P117, DOI 10.1016/S0304-3835(84)80035-X
   RANSOHOFF DF, 1990, JAMA-J AM MED ASSOC, V264, P76, DOI 10.1001/jama.264.1.76
   REDDY BS, 1987, CANCER RES, V47, P5340
   RIGAU J, 1991, ANN INTERN MED, V115, P952, DOI 10.7326/0003-4819-115-12-952
   ROSENBERG L, 1991, J NATL CANCER I, V83, P355, DOI 10.1093/jnci/83.5.355
   SCHREINEMACHERS DM, 1994, EPIDEMIOLOGY, V5, P138, DOI 10.1097/00001648-199403000-00003
   STEVENSON G, 1991, FRONT GASTR RES, V18, P165
   SUH O, 1993, CANCER-AM CANCER SOC, V72, P1171, DOI 10.1002/1097-0142(19930815)72:4<1171::AID-CNCR2820720407>3.0.CO;2-D
   THUN MJ, 1991, NEW ENGL J MED, V325, P1593, DOI 10.1056/NEJM199112053252301
   YAMAGUCHI A, 1991, DIS COLON RECTUM, V34, P572, DOI 10.1007/BF02049897
NR 36
TC 74
Z9 81
U1 0
U2 1
PU AMER ASSOC CANCER RESEARCH
PI PHILADELPHIA
PA 615 CHESTNUT ST, 17TH FLOOR, PHILADELPHIA, PA 19106-4404 USA
SN 1055-9965
EI 1538-7755
J9 CANCER EPIDEM BIOMAR
JI Cancer Epidemiol. Biomarkers Prev.
PD OCT-NOV 15
PY 1995
VL 4
IS 7
BP 703
EP 707
DI 
PG 5
WC Oncology; Public, Environmental & Occupational Health
SC Oncology; Public, Environmental & Occupational Health
GA RZ110
UT WOS:A1995RZ11000002
PM 8672985
DA 2025-02-23
ER

PT J
AU VANLOON, AJM
   VANDENBRANDT, PA
   GOLBOHM, RA
AF VANLOON, AJM
   VANDENBRANDT, PA
   GOLBOHM, RA
TI SOCIOECONOMIC-STATUS AND COLON-CANCER INCIDENCE - A PROSPECTIVE COHORT STUDY
SO BRITISH JOURNAL OF CANCER
LA English
DT Article
DE COLON CANCER; SOCIOECONOMIC STATUS; LIFE-STYLE; COHORT STUDY
ID colorectal-cancer; physical-activity; social-class; risk; education; sweden; determinants; consumption; etiology; registry
AB The association between socioeconomic status and colon cancer was investigated in a prospective cohort study that started in 1986 in The Netherlands among 120 852 men and women aged 55-69 years. At baseline, data on socioeconomic status, alcohol consumption and other dietary and non-dietary covariates were collected by means of a self-administered questionnaire. For data analysis a case-cohort approach was used, in which the person-years at risk were estimated using a randomly selected subcohort (1688 men and 1812 women). After 3.3 years of follow-up, 312 incident colon cancer cases were detected: 157 men and 155 women. After adjustment for age, we found a positive association between colon cancer risk and highest level of education (trend P = 0.13) and social standing (trend P = 0.008) for men. Also, male, upper white-collar workers had a higher colon cancer risk than blue-collar workers (RR = 1.42, 95% CI 0.95-2.11). Only the significant association between social standing and colon cancer risk persisted after additional adjustment for other risk factors for colon cancer (trend P = 0.005), but the higher risk was only found in the highest social standing category (RR highest/lowest social standing = 2.60, 95% CI 1.31-5.14). In women, there were no clear associations between the socioeconomic status indicators and colon cancer.
C1 TNO,INST TOXICOL & NUTR,DEPT NUTR,ZEIST,NETHERLANDS.
C3 Netherlands Organization Applied Science Research
RP VANLOON, AJM (corresponding author), UNIV LIMBURG,DEPT EPIDEMIOL,POB 616,6200 MD MAASTRICHT,NETHERLANDS.
CR BAGHURST KI, 1990, MED J AUSTRALIA, V153, P444, DOI 10.5694/j.1326-5377.1990.tb126148.x
   Baker RJ, 1985, GLIM 3 77 REFERENCE, V0, P0
   BAQUET CR, 1991, J NATL CANCER I, V83, P551, DOI 10.1093/jnci/83.8.551
   BIDOLI E, 1992, INT J CANCER, V50, P223, DOI 10.1002/ijc.2910500211
   ERIKSON R, 1979, BRIT J SOCIOL, V30, P415, DOI 10.2307/589632
   FAIVRE J, 1989, J EPIDEMIOL COMMUN H, V43, P356, DOI 10.1136/jech.43.4.356
   FERRARONI M, 1989, INT J EPIDEMIOL, V18, P556, DOI 10.1093/ije/18.3.556
   FREUDENHEIM JL, 1989, EPIDEMIOL REV, V11, P229, DOI 10.1093/oxfordjournals.epirev.a036039
   GANZEBOOM H, 1987, MENS MAATSCHAPPIJ, V62, P17
   GERHARDSSON M, 1988, INT J EPIDEMIOL, V17, P743, DOI 10.1093/ije/17.4.743
   GOLDBOHM RA, 1994, CANCER RES, V54, P718
   GOLDBOHM RA, 1994, CANCER CAUSE CONTROL, V5, P95, DOI 10.1007/BF01830255
   HOOGHIEMSTRA BTJ, 1993, SOC ATLAS VROUW, V0, P0
   HULSHOF KFA, 1991, SOCIAAL EC GEZONDHEI, V3, P51
   JACOBSEN BK, 1990, INT J EPIDEMIOL, V19, P967, DOI 10.1093/ije/19.4.967
   KRAVDAL O, 1993, INT J CANCER, V53, P56, DOI 10.1002/ijc.2910530112
   KUNE GA, 1992, NUTR CANCER, V18, P87
   KUNST AE, 1993, SOCIAAL EC GEZONDHEI, V5, P59
   LEON DA, 1988, OPCS SERIES LS, V3, P0
   LIBERATOS P, 1988, EPIDEMIOL REV, V10, P87, DOI 10.1093/oxfordjournals.epirev.a036030
   NOPPA H, 1980, J EPIDEMIOL COMMUN H, V34, P139, DOI 10.1136/jech.34.2.139
   PAPADIMITRIOU C, 1984, INT J EPIDEMIOL, V13, P155, DOI 10.1093/ije/13.2.155
   PHILLIPS AN, 1989, J CLIN EPIDEMIOL, V42, P639, DOI 10.1016/0895-4356(89)90007-3
   PUKKALA E, 1986, PREV MED, V15, P127, DOI 10.1016/0091-7435(86)90083-6
   SELF SG, 1988, ANN STAT, V16, P64, DOI 10.1214/aos/1176350691
   SLATTERY ML, 1988, AM J EPIDEMIOL, V128, P989
   THIJSSEN LJM, 1986, SOCIAAL CULTUREEL KW, V8, P10
   VAGERO D, 1986, SCAND J SOC MED, V14, P151, DOI 10.1177/140349488601400308
   VANBERKELVANSCHAB, 1990, SOCIAAL EC GEZONDHEI, V0, P0
   VANDENBRANDT PA, 1993, CANCER RES, V53, P75
   VANDENBRANDT PA, 1990, INT J EPIDEMIOL, V19, P553
   VANDENBRANDT PA, 1990, J CLIN EPIDEMIOL, V43, P285, DOI 10.1016/0895-4356(90)90009-E
   WILLETT W, 1989, NATURE, V338, P389, DOI 10.1038/338389a0
   WILLIAMS RR, 1977, JNCI-J NATL CANCER I, V58, P525, DOI 10.1093/jnci/58.3.525
   ZURAYK H, 1987, J EPIDEMIOL COMMUN H, V41, P173, DOI 10.1136/jech.41.2.173
NR 36
TC 28
Z9 30
U1 0
U2 1
PU STOCKTON PRESS
PI BASINGSTOKE
PA HOUNDMILLS, BASINGSTOKE, HANTS, ENGLAND RG21 2XS
SN 0007-0920
EI 
J9 BRIT J CANCER
JI Br. J. Cancer
PD APR 15
PY 1995
VL 71
IS 4
BP 882
EP 887
DI 10.1038/bjc.1995.170
PG 6
WC Oncology
SC Oncology
GA QQ312
UT WOS:A1995QQ31200041
PM 7710959
DA 2025-02-23
ER

PT J
AU BIRD, RP
AF BIRD, RP
TI FURTHER INVESTIGATION OF THE EFFECT OF CHOLIC-ACID ON THE INDUCTION, GROWTH-CHARACTERISTICS AND STABILITY OF ABERRANT CRYPT FOCI IN RAT COLON
SO CANCER LETTERS
LA English
DT Article
DE ABERRANT CRYPT FOCI; CHOLIC ACID; COLON; PRENEOPLASTIC LESION
ID putative preneoplastic lesions; murine colon; azoxymethane; calcium; tumors
AB We previously reported that the colons of animals injected with azoxymethane (AOM) and fed a diet containing cholic acid (CHA) had lower numbers of aberrant crypt foci (ACF) than those in animals fed a control diet. To follow up on this observation, a series of studies was conducted to determine whether CHA affects the development of ACF in a dose- and time-dependent manner, and the possible mechanism(s) involved. Sprague Dawley male rats were injected with AOM (20 mg/kg s.c.), and one week later randomly allocated to groups fed diets containing 0, 0.05, 0.1 or 0.2% CHA by weight, for 4 weeks. Their colons were scored for the number, size and location of ACF, number of crypts per ACF, and mitotic activity. It was observed that the number and size of ACF decreased with increasing levels of CHA. Mitotic activity was higher (P < 0.05) in the 0.2% CHA diet (CHA-diet) group compared to the 0% CHA group. To determine if timing of intervention with the CHA-diet was critical, rats were allocated to the CHA-diet before or after AOM injection. The ACF-reducing effect of 0.2% CHA diet was evident (P less than or equal to 0.05) only after AOM injection. Intervention with the CHA-diet 4 weeks after AOM injection demonstrated that the diet eliminated and/or remodelled a large proportion (50%) of ACF which had developed within 4 weeks and inhibited the growth of those ACF that persisted. This effect was also associated with higher (P less than or equal to 0.05) mitotic activity in the colon. Discontinuing the treatment of rats with the CHA-diet resulted in a rapid increase in the number of ACF in their colons, establishing that the growth inhibitory effect of the CHA-diet on ACF was reversible. In conclusion, it was demonstrated that the CHA-diet modulated the number of ACF by inhibiting their development and growth and by eliminating or remodelling a selected population of ACF.
RP BIRD, RP (corresponding author), UNIV MANITOBA,DEPT NUTR & FOODS,WINNIPEG,MB R3T 2N2,CANADA.
CR BIRD RP, 1987, CANCER LETT, V37, P147, DOI 10.1016/0304-3835(87)90157-1
   BIRD RP, 1986, CARCINOGENESIS, V7, P1657, DOI 10.1093/carcin/7.10.1657
   COHEN BI, 1980, JNCI-J NATL CANCER I, V64, P573
   CORPET DE, 1990, CANCER RES, V50, P6955
   DESCHNER EE, 1989, DIGESTION, V21, P290
   DOTTO GP, 1988, P NATL ACAD SCI USA, V85, P6389, DOI 10.1073/pnas.85.17.6389
   FARBER E, 1991, CANCER RES, V51, P2751
   MAGNUSON BA, 1993, CANCER LETT, V68, P15, DOI 10.1016/0304-3835(93)90214-T
   MAGNUSON BA, 1994, CARCINOGENESIS, V15, P1459, DOI 10.1093/carcin/15.7.1459
   MAGNUSON BA, 1993, CANCER RES, V53, P499
   MCLELLAN EA, 1991, CANCER RES, V51, P5270
   MCLELLAN EA, 1991, CARCINOGENESIS, V12, P2093, DOI 10.1093/carcin/12.11.2093
   MCLELLAN EA, 1988, CANCER RES, V48, P6187
   MCSHERRY CK, 1989, CANCER RES, V49, P6039
   PEREIRA MA, 1991, CANCER LETT, V61, P27, DOI 10.1016/0304-3835(91)90073-Q
   PRETLOW TP, 1990, AM J PATHOL, V136, P13
   SHIVAPURKAR N, 1992, CARCINOGENESIS, V13, P887, DOI 10.1093/carcin/13.5.887
   STEEL VE, 1993, P AM ASSOC CANC RES, V34, P553
   SUTHERLAND LAM, 1994, CANCER LETT, V76, P101, DOI 10.1016/0304-3835(94)90384-0
   WRIGHT JA, 1990, ANTICANCER RES, V10, P1247
NR 20
TC 31
Z9 32
U1 0
U2 0
PU ELSEVIER SCI PUBL IRELAND LTD
PI CLARE
PA CUSTOMER RELATIONS MANAGER, BAY 15, SHANNON INDUSTRIAL ESTATE CO, CLARE, IRELAND
SN 0304-3835
EI 
J9 CANCER LETT
JI Cancer Lett.
PD JAN 27
PY 1995
VL 88
IS 2
BP 201
EP 209
DI 10.1016/0304-3835(94)03618-S
PG 9
WC Oncology
SC Oncology
GA QK298
UT WOS:A1995QK29800011
PM 7874694
DA 2025-02-23
ER

PT J
AU BAGGA, D
   ASHLEY, JM
   GEFFREY, SP
   WANG, HJ
   BARNARD, RJ
   KORENMAN, S
   HEBER, D
AF BAGGA, D
   ASHLEY, JM
   GEFFREY, SP
   WANG, HJ
   BARNARD, RJ
   KORENMAN, S
   HEBER, D
TI EFFECTS OF A VERY-LOW FAT, HIGH-FIBER DIET ON SERUM HORMONES AND MENSTRUAL FUNCTION - IMPLICATIONS FOR BREAST-CANCER PREVENTION
SO CANCER
LA English
DT Article
DE BREAST CANCER; MENSTRUAL CYCLE; FAT; PREMENOPAUSAL; DIET; HORMONES; OVULATION
ID catechol estrogen metabolism; risk; women; immigrants; vegetarian; excretion; japanese; american; patterns; angeles
AB Background. Low fat, high fiber dietary interventions that decrease blood estrogen levels may reduce breast cancer risk. Asian women consuming their traditional low fat, high fiber diets have lower blood estrogen levels before and after menopause and lower rates of breast cancer compared with Western women. The current controlled feeding study of premenopausal women was designed to determine the effects of a very low fat (10% of calories) and high fiber (35-45g/day) diet on blood estrogen levels and menstrual function. Method. Twelve healthy premenopausal women with regular ovulatory cycles were followed for 3 months. Subjects consumed a diet providing 30% of their energy from fat and 15-25 g of dietary fiber per day for 1 month, and they consumed a very low fat, high fiber ad libitum diet providing 10% of their energy from fat and 25-35 g of dietary fiber per day for 2 months. Results. At the end of the second month of the very low fat, high fiber diet, there was a significant reduction in serum estrone and estradiol levels during the early follicular and late luteal phases. There were no significant changes observed in serum estrone sulfate, sex hormone binding globulin, or progesterone. Despite a significant decrease in serum estradiol and estrone levels after 2 months of a very low fat, high fiber diet, there was no interference with ovulation or the magnitude of the midcycle leuteinizing hormone surge. Small changes in menstrual cycle length of up to 3 days were not ruled out due to the small sample size of the study. Conclusions. A very low fat, high fiber diet in healthy premenopausal women can reduce estradiol and estrone levels without affecting ovulation, thereby providing a rationale for the prevention of breast cancer through a very low fat, high fiber diet.
C1 UNIV CALIF LOS ANGELES,SCH MED,DIV CLIN NUTR,LOS ANGELES,CA 90024.
   UNIV CALIF LOS ANGELES,SCH MED,DEPT MED,CLIN NUTR RES UNIT,LOS ANGELES,CA 90024.
C3 University of California System; University of California Los Angeles; University of California Los Angeles Medical Center; David Geffen School of Medicine at UCLA; University of California System; University of California Los Angeles; University of California Los Angeles Medical Center; David Geffen School of Medicine at UCLA
FU NCI NIH HHS [CA 42710] Funding Source: Medline; NCRR NIH HHS [MO1-RR-00865] Funding Source: Medline
CR ADLERCREUTZ H, 1994, J NATL CANCER I, V86, P1076, DOI 10.1093/jnci/86.14.1076
   ADLERCREUTZ H, 1990, ANN NY ACAD SCI, V595, P2
   ANDERSON TJ, 1982, BRIT J CANCER, V46, P376, DOI 10.1038/bjc.1982.213
   ARMSTRONG BK, 1981, JNCI-J NATL CANCER I, V67, P761
   BERNSTEIN L, 1990, CANCER CAUSE CONTROL, V1, P51, DOI 10.1007/BF00053183
   BERNSTEIN L, 1993, EPIDEMIOL REV, V15, P48, DOI 10.1093/oxfordjournals.epirev.a036116
   BULBROOK RD, 1958, BMJ-BRIT MED J, V2, P7, DOI 10.1136/bmj.2.5087.7
   FEUER EJ, 1993, J NATL CANCER I, V85, P892, DOI 10.1093/jnci/85.11.892
   GOLDIN BR, 1986, AM J CLIN NUTR, V44, P945, DOI 10.1093/ajcn/44.6.945
   GOLDIN BR, 1994, CANCER-AM CANCER SOC, V74, P1125, DOI 10.1002/1097-0142(19940801)74:3+<1125::AID-CNCR2820741521>3.0.CO;2-5
   GOLDIN BR, 1982, NEW ENGL J MED, V307, P1542, DOI 10.1056/NEJM198212163072502
   HARRIS RE, 1992, J NATL CANCER I, V84, P1575, DOI 10.1093/jnci/84.20.1575
   HENDERSON BE, 1991, BREAST CANCER RES TR, V18, PS11, DOI 10.1007/BF02633520
   HOWE GR, 1990, JNCI-J NATL CANCER I, V82, P561, DOI 10.1093/jnci/82.7.561
   Kelsey J L, 1979, EPIDEMIOL REV, V1, P74
   KODAMA M, 1991, ANTICANCER RES, V11, P745
   KUSHI LH, 1992, J NATL CANCER I, V84, P1092, DOI 10.1093/jnci/84.14.1092
   KUSHI LH, 1991, AM J EPIDEMIOL, V134, P714
   LEMARCHAND L, 1988, AM J EPIDEMIOL, V128, P137
   LEMON HM, 1992, CANCER, V69, P457, DOI 10.1002/1097-0142(19920115)69:2<457::AID-CNCR2820690231>3.0.CO;2-8
   LEMON HM, 1991, CANCER, V68, P444, DOI 10.1002/1097-0142(19910715)68:2<444::AID-CNCR2820680240>3.0.CO;2-L
   LONDON SJ, 1989, JAMA-J AM MED ASSOC, V262, P2853
   LONGACRE TA, 1986, AM J SURG PATHOL, V10, P382, DOI 10.1097/00000478-198606000-00003
   MCMILLEN-JACKSON A L, 1991, PROCEEDINGS OF THE AMERICAN ASSOCIATION FOR CANCER RESEARCH ANNUAL MEETING, V32, P111
   MILLER AB, 1986, INT J CANCER, V37, P173, DOI 10.1002/ijc.2910370202
   REICHMAN ME, 1992, J CLIN ENDOCR METAB, V74, P1171, DOI 10.1210/jc.74.5.1171
   ROSE DP, 1991, AM J CLIN NUTR, V54, P520, DOI 10.1093/ajcn/54.3.520
   ROSE DP, 1987, JNCI-J NATL CANCER I, V78, P623
   SHIMIZU H, 1991, BRIT J CANCER, V63, P963, DOI 10.1038/bjc.1991.210
   TSUGANE S, 1990, CANCER CAUSE CONTROL, V1, P189, DOI 10.1007/BF00053172
   VANDENBRANDT PA, 1993, CANCER RES, V53, P75
   VATTEN LJ, 1990, INT J CANCER, V46, P12, DOI 10.1002/ijc.2910460105
   WILLETT WC, 1987, NEW ENGL J MED, V316, P22, DOI 10.1056/NEJM198701013160105
   WILLETT WC, 1992, JAMA-J AM MED ASSOC, V268, P2037, DOI 10.1001/jama.268.15.2037
   ZAADSTRA BM, 1993, BRIT MED J, V306, P484, DOI 10.1136/bmj.306.6876.484
   ZIEGLER RG, 1993, JNCI-J NATL CANCER I, V85, P1819, DOI 10.1093/jnci/85.22.1819
NR 37
TC 78
Z9 82
U1 1
U2 11
PU WILEY-LISS
PI NEW YORK
PA DIV JOHN WILEY & SONS INC 605 THIRD AVE, NEW YORK, NY 10158-0012
SN 0008-543X
EI 
J9 CANCER
JI Cancer
PD DEC 15
PY 1995
VL 76
IS 12
BP 2491
EP 2496
DI 10.1002/1097-0142(19951215)76:12<2491::AID-CNCR2820761213>3.0.CO;2-R
PG 6
WC Oncology
SC Oncology
GA TJ106
UT WOS:A1995TJ10600012
PM 8625075
DA 2025-02-23
ER

PT J
AU MENDOLA, P
   MARSHALL, J
   GRAHAM, S
   LAUGHLIN, RH
   FREUDENHEIM, JL
AF MENDOLA, P
   MARSHALL, J
   GRAHAM, S
   LAUGHLIN, RH
   FREUDENHEIM, JL
TI DIETARY CORRELATES OF FAT INTAKE
SO NUTRITION AND CANCER-AN INTERNATIONAL JOURNAL
LA English
DT Article
ID coronary heart-disease; western new-york; breast-cancer; colon cancer; alcohol-consumption; united-states; food use; risk; epidemiology; nonsmokers
AB Dietary fat intake has been associated with the development of chronic diseases, including heart disease and cancer, in human populations; however, associations demonstrated between disease and fat intake may be confounded by related dietary factors. Therefore, description of the correlates of fat intake in free-living adults may help identify important confounders independent of disease status. In a population of 863 women and 538 men between the ages of 50 and 85 randomly selected from two counties in western New York, we found that most nutrients were correlated with grams of total fat intake including protein, carbohydrates, cholesterol, dietary fiber, retinol, iron, and calcium. Carbohydrates and dietary fiber were not related to the concentration of fat in the diet (% of energy from fat). Alcohol intake was negatively associated with fat concentration for men but not for women. Particularly important for the study of cancers, the antioxidants carotene and ascorbic acid were negatively associated with fat concentration in the diet.
RP SUNY BUFFALO, DEPT SOCIAL & PREVENT MED, BUFFALO, NY 14214 USA.
FU NCI NIH HHS [CA-01633, CA-11535] Funding Source: Medline
CR BYERS T, 1987, AM J EPIDEMIOL, V125, P999, DOI 10.1093/oxfordjournals.aje.a114638
   BYERS T, 1988, CANCER, V62, P1713, DOI 10.1002/1097-0142(19881015)62:1+<1713::AID-CNCR2820621309>3.0.CO;2-W
   Byers T E, 1983, NUTR CANCER, V5, P69, DOI 10.1080/01635588309513781
   BYERS TE, 1987, AM J EPIDEMIOL, V125, P351, DOI 10.1093/oxfordjournals.aje.a114542
   Dawson-Saunders B, 1990, BASIC CLIN BIOSTATIS, V0, P0
   FREUDENHEIM JL, 1990, CANCER RES, V50, P3295
   FREUDENHEIM JL, 1989, EPIDEMIOL REV, V11, P229, DOI 10.1093/oxfordjournals.epirev.a036039
   GRAHAM S, 1988, AM J EPIDEMIOL, V128, P490, DOI 10.1093/oxfordjournals.aje.a114997
   GRAHAM S, 1983, JNCI-J NATL CANCER I, V70, P687
   GRAHAM S, 1991, AM J EPIDEMIOL, V134, P552, DOI 10.1093/oxfordjournals.aje.a116129
   Haytowitz DB, 1984, AGRICULTURAL HANDBOOK, V0, P0
   HEBERT JR, 1990, EUR J CLIN NUTR, V44, P185
   HEBERT JR, 1991, NUTR CANCER, V15, P107, DOI 10.1080/01635589109514118
   HOLBROOK TL, 1991, AM J CLIN NUTR, V53, P741, DOI 10.1093/ajcn/53.3.741
   HOWE GR, 1991, J NATL CANCER I, V83, P336, DOI 10.1093/jnci/83.5.336
   HUNTER DJ, 1992, AM J EPIDEMIOL, V135, P418, DOI 10.1093/oxfordjournals.aje.a116302
   KOLONEL LN, 1988, AM J EPIDEMIOL, V127, P999, DOI 10.1093/oxfordjournals.aje.a114903
   KRISETHERTON PM, 1988, J AM DIET ASSOC, V88, P1373
   Kune S, 1987, NUTR CANCER, V9, P21
   LARKIN FA, 1990, J AM DIET ASSOC, V90, P230
   LEMARCHAND L, 1991, CANCER CAUSE CONTROL, V2, P11, DOI 10.1007/BF00052356
   LEMARCHAND L, 1989, AM J CLIN NUTR, V49, P567, DOI 10.1093/ajcn/49.3.567
   LYON JL, 1987, JNCI-J NATL CANCER I, V78, P853
   MARESPERLMAN JA, 1993, J NUTR, V123, P489, DOI 10.1093/jn/123.3.489
   MARSHALL J, 1980, AM J EPIDEMIOL, V112, P675, DOI 10.1093/oxfordjournals.aje.a113040
   MCCANN SE, 1994, NUTR CANCER, V21, P133, DOI 10.1080/01635589409514311
   MORABIA A, 1990, AM J CLIN NUTR, V52, P933, DOI 10.1093/ajcn/52.5.933
   Paul AA, 1978, MCCANCE WIDDOWSONS C, V4th, P0
   Pennington JAT, 1989, BOWES AND CHURCHS FOOD VALUES OF PORTIONS COMMONLY USED, V15th, P0
   Pennington JAT, 1985, BOWES AND CHURCHS FOOD VALUES OF PORTIONS COMMONLY USED, V14th, P0
   POTTER JD, 1986, JNCI-J NATL CANCER I, V76, P557, DOI 10.1093/jnci/76.4.557
   PREWITT TE, 1991, AM J CLIN NUTR, V54, P304, DOI 10.1093/ajcn/54.2.304
   RANDALL E, 1990, AM J CLIN NUTR, V52, P739, DOI 10.1093/ajcn/52.4.739
   RANDALL E, 1989, J AM DIET ASSOC, V89, P1070
   REED D, 1985, HYPERTENSION, V7, P405, DOI 10.1161/01.HYP.7.3_Pt_1.405
   SALONEN JT, 1992, CIRCULATION, V86, P803, DOI 10.1161/01.CIR.86.3.803
   SHATENSTEIN B, 1992, J CAN DIET ASSOC, V53, P274
   SLATTERY ML, 1988, AM J CLIN NUTR, V47, P1060, DOI 10.1093/ajcn/47.6.1060
   SLATTERY ML, 1988, JNCI-J NATL CANCER I, V80, P1474, DOI 10.1093/jnci/80.18.1474
   SUBAR AF, 1990, AM J PUBLIC HEALTH, V80, P1323, DOI 10.2105/AJPH.80.11.1323
   TONIOLO P, 1989, JNCI-J NATL CANCER I, V81, P278, DOI 10.1093/jnci/81.4.278
   WILLETT WC, 1990, NEW ENGL J MED, V323, P1664, DOI 10.1056/NEJM199012133232404
   WILLETT WC, 1992, JAMA-J AM MED ASSOC, V268, P2037, DOI 10.1001/jama.268.15.2037
   1989, 1900, V8, V0, P0
   1975, 1900, V456, V0, P0
NR 45
TC 8
Z9 8
U1 0
U2 1
PU ROUTLEDGE JOURNALS, TAYLOR & FRANCIS LTD
PI ABINGDON
PA 2-4 PARK SQUARE, MILTON PARK, ABINGDON OX14 4RN, OXON, ENGLAND
SN 0163-5581
EI 1532-7914
J9 NUTR CANCER
JI Nutr. Cancer
PD JUN 15
PY 1995
VL 23
IS 2
BP 161
EP 169
DI 10.1080/01635589509514372
PG 9
WC Oncology; Nutrition & Dietetics
SC Oncology; Nutrition & Dietetics
GA QN100
UT WOS:A1995QN10000006
PM 7644385
DA 2025-02-23
ER

PT J
AU LAVECCHIA, C
   DAVANZO, B
   AIROLDI, L
   BRAGA, C
   DECARLI, A
AF LAVECCHIA, C
   DAVANZO, B
   AIROLDI, L
   BRAGA, C
   DECARLI, A
TI NITROSAMINE INTAKE AND GASTRIC-CANCER RISK
SO EUROPEAN JOURNAL OF CANCER PREVENTION
LA English
DT Article
DE CASE-CONTROL STUDY; DIET; GASTRIC CANCER; NITROSAMINES
ID stomach-cancer; areas; nitrate; diet; nutrients; beverages; excretion; foods
AB The association between intake of N-nitrosodimethylamine (NDMA), the most commonly occurring of the volatile nitrosamines derived from foods, and gastric cancer risk has been investigated using data from a case-control study conducted in Northern Italy between 1985 and 1993, including 746 incident cases of gastric cancer and 2,053 controls admitted to hospital for acute, non-neoplastic and non-digestive tract diseases, not related to long-term modifications of diet, Information was collected on frequency of consumption of 29 food items, including selected sources of NDMA, Compared with subjects in the lowest tertile of NDMA intake, the odds ratios (ORs) were 1.1 in the intermediate and 1.6 in the highest tertile of intake, These estimates were not appreciably modified after allowance for total energy intake, other major dietary and non-dietary correlates of gastric cancer, and estimated intake of nitrite and nitrate: the multivariate OR for the highest NDMA intake tertile was 1.4 (95% CI 1.1-1.7), The association was consistent across strata of sex and age, but somewhat stronger in males and in subjects below age 60 (OR in the highest tertile, 1.8), Limitations of exposure assessment and absence of information on other N-nitrosamines preclude, however, any definite assessment of the possible role of exogenous N-nitrosamines in gastric carcinogenesis.
C1 MARIO NEGRI INST PHARMACOL RES,I-20157 MILAN,ITALY.
   UNIV MILAN,IST NAZL TUMORI,IST STAT MED & BIOMETRIA,I-20133 MILAN,ITALY.
C3 Istituto di Ricerche Farmacologiche Mario Negri IRCCS; University of Milan; Fondazione IRCCS Istituto Nazionale Tumori Milan
CR BOEING H, 1991, INT J CANCER, V47, P858, DOI 10.1002/ijc.2910470612
   BOEING H, 1991, J CANCER RES CLIN, V117, P133, DOI 10.1007/BF01613137
   BRESLOW NE, 1980, STATISTICAL METHODS, V32, P0
   BUIATTI E, 1990, INT J CANCER, V45, P896, DOI 10.1002/ijc.2910450520
   CORNEE J, 1992, SCI ALIMENT, V12, P155
   CORREA P, 1988, CANCER RES, V48, P3554
   DAY NE, 1980, JNCI-J NATL CANCER I, V64, P977
   DRUCKREY H, 1967, Z KREBSFORSCH KLIN O, V69, P103, DOI 10.1007/BF00524152
   FORMAN D, 1985, NATURE, V313, P620, DOI 10.1038/313620a0
   GAVINELLI M, 1988, B ENVIRON CONTAM TOX, V40, P41, DOI 10.1007/BF01689384
   GONZALEZ CA, 1994, AM J EPIDEMIOL, V139, P466, DOI 10.1093/oxfordjournals.aje.a117029
   HOTCHKISS JH, 1989, CANCER SURV, V8, P295
   HOWSON CP, 1986, EPIDEMIOL REV, V8, P1
   KNIGHT T, 1992, INT J CANCER, V50, P736, DOI 10.1002/ijc.2910500512
   LAVECCHIA C, 1994, CANCER EPIDEM BIOMAR, V3, P393
   LAVECCHIA C, 1987, INT J CANCER, V40, P484, DOI 10.1002/ijc.2910400409
   LEVI F, 1993, SOZ PRAVENTIVMED S, V3, P0
   MIRVISH SS, 1983, JNCI-J NATL CANCER I, V71, P629
   MUNOZ N, 1994, CANCER EPIDEM BIOMAR, V3, P445
   PALLI D, 1991, CANCER EPIDEM BIOMAR, V1, P45
   PALLI D, 1993, CANCER EPIDEM BIOMAR, V2, P37
   PARSONNET J, 1991, NEW ENGL J MED, V325, P1127, DOI 10.1056/NEJM199110173251603
   POBEL D, 1995, EUR J EPIDEMIOL, V11, P67, DOI 10.1007/BF01719947
   Preussmann R, 1984, IARC SCI PUBL, V57, P3
   REED PI, 1981, LANCET, V2, P553
   RISCH HA, 1985, AM J EPIDEMIOL, V122, P947, DOI 10.1093/oxfordjournals.aje.a114199
   SIERRA R, 1993, CANCER EPIDEM BIOMAR, V2, P563
   XU GP, 1993, CARCINOGENESIS, V14, P2547, DOI 10.1093/carcin/14.12.2547
   ZATONSKI W, 1989, INT J CANCER, V44, P823, DOI 10.1002/ijc.2910440513
   1978, 1900, V17, V0, P0
NR 31
TC 41
Z9 41
U1 0
U2 9
PU RAPID SCIENCE PUBLISHERS
PI LONDON
PA 2-6 BOUNDARY ROW, LONDON, ENGLAND SE1 8NH
SN 0959-8278
EI 
J9 EUR J CANCER PREV
JI Eur. J. Cancer Prev.
PD DEC 15
PY 1995
VL 4
IS 6
BP 469
EP 474
DI 
PG 6
WC Oncology
SC Oncology
GA TE290
UT WOS:A1995TE29000005
PM 8580782
DA 2025-02-23
ER

PT J
AU RITENBAUGH, C
   SAMPLINER, R
   AICKIN, M
   GAREWAL, H
   MEYSKENS, F
AF RITENBAUGH, C
   SAMPLINER, R
   AICKIN, M
   GAREWAL, H
   MEYSKENS, F
TI RISK-FACTORS FOR BARRETTS-ESOPHAGUS - A LIFE-HISTORY APPROACH TO BEHAVIORAL-ASSESSMENT IN THE DISTANT PAST
SO EUROPEAN JOURNAL OF CANCER PREVENTION
LA English
DT Article
DE BARRETTS ESOPHAGUS; CASE-CONTROL STUDY; DIET
ID esophageal cancer; gastric cardia; dietary-intake; gastroesophageal reflux; incidence area; adenocarcinoma; china; alcohol; linxian; epidemiology
AB Little is known about the aetiology of Barrett's oesophagus, a condition in which columnar epithelium replaces normal squamous epithelium above the juncture of the oesophagus with the stomach, An exploratory retrospective study of males from the Tucson Veteran's Affairs Medical Center (Tucson, AZ, USA), looking at 22 Barrett's cases and 22 controls, was undertaken to: (1) determine whether risk factors previously reported for squamous oesophageal cancer were also potential risk factors for Barrett's oesophagus; and (2) explore which of several retrospectively determined dietary factors would permit maximum discrimination of Barrett's cases from controls, Because of the recognized difficulty with retrospective dietary assessment, an intensive interview-based life history approach was developed to assess behavioural factors throughout adulthood, We examined the dose-response relationship involving questions (1) and (2) separately for subjects with lesions less than or greater than 7 cm in length, A literature-based oesophageal cancer risk factor score (including use of tobacco and intakes of alcohol, fat, vitamin A, linoleic acid and protein) discriminated cases from controls, Alcohol consumption alone discriminated patients with lesions < 7 cm in length from controls, and a more complex risk factor score (including tobacco use, alcohol, fat, fruits and vegetables) discriminated patients with lesions > 7 cm in length from controls.
C1 ARIZONA HLTH SCI CTR, DEPT FAMILY & COMMUNITY MED, TUCSON, AZ 85724 USA.
   DEPT INTERNAL MED, TUCSON, AZ USA.
   TUCSON VET AFFAIRS MED CTR, TUCSON, AZ USA.
   UNIV CALIF IRVINE, CTR CLIN CANC, IRVINE, CA USA.
C3 University of Arizona Health Sciences; University of California System; University of California Irvine
RP ARIZONA HLTH SCI CTR, ARIZONA CANC CTR, TUCSON, AZ 85724 USA.
FU NCI NIH HHS [CA41108, CA23074] Funding Source: Medline
CR AICKIN MG, 1976, THESIS U WASHINGTON, V0, P0
   AYIOMAMITIS A, 1988, GASTROENTEROLOGY, V94, P374, DOI 10.1016/0016-5085(88)90424-6
   Bhatia P L, 1983, INDIAN J CANCER, V20, P43
   BLOCK G, 1986, AM J EPIDEMIOL, V124, P453, DOI 10.1093/oxfordjournals.aje.a114416
   BLOT WJ, 1991, JAMA-J AM MED ASSOC, V265, P1287, DOI 10.1001/jama.265.10.1287
   BROWN LM, 1988, JNCI-J NATL CANCER I, V80, P1620, DOI 10.1093/jnci/80.20.1620
   Burke Bertha S, 1947, JOUR AMER DIETETIC ASSOC, V23, P1041
   BYERS T, 1987, AM J EPIDEMIOL, V125, P999, DOI 10.1093/oxfordjournals.aje.a114638
   CRABB DW, 1985, ANN INTERN MED, V103, P52, DOI 10.7326/0003-4819-103-1-52
   EFRON B, 1975, J AM STAT ASSOC, V70, P892, DOI 10.2307/2285453
   Friedenreich C M, 1991, ANN EPIDEMIOL, V1, P439
   FRIEDENREICH CM, 1992, EPIDEMIOL REV, V14, P177, DOI 10.1093/oxfordjournals.epirev.a036086
   FRIEDENREICH CM, 1991, EPIDEMIOLOGY, V2, P424, DOI 10.1097/00001648-199111000-00006
   GAREWAL HS, 1989, PREV MED, V18, P749, DOI 10.1016/0091-7435(89)90046-7
   GHADIRIAN P, 1987, CANCER-AM CANCER SOC, V60, P1909, DOI 10.1002/1097-0142(19871015)60:8<1909::AID-CNCR2820600840>3.0.CO;2-Y
   GRAHAM S, 1990, AM J EPIDEMIOL, V131, P454, DOI 10.1093/oxfordjournals.aje.a115520
   GRAY JR, 1992, CANCER-AM CANCER SOC, V69, P2227, DOI 10.1002/1097-0142(19920501)69:9<2227::AID-CNCR2820690903>3.0.CO;2-Q
   GRAY MR, 1993, GUT, V34, P727, DOI 10.1136/gut.34.6.727
   GUO W, 1990, NUTR CANCER, V13, P121, DOI 10.1080/01635589009514053
   JENSEN OM, 1984, AM J EPIDEMIOL, V120, P281, DOI 10.1093/oxfordjournals.aje.a113891
   KATZKA DA, 1987, AM J MED, V82, P46, DOI 10.1016/0002-9343(87)90376-7
   LEVI F, 1990, INT J CANCER, V45, P852, DOI 10.1002/ijc.2910450511
   LI JY, 1989, INT J CANCER, V43, P755, DOI 10.1002/ijc.2910430502
   MCKOEWNEYSSEN GE, 1986, EPIDEMIOLOGY, V124, P94
   PHILLIPS RW, 1991, GASTROENTEROL CLIN N, V20, P791
   REID BJ, 1991, GASTROENTEROL CLIN N, V20, P817
   ROGERS EL, 1986, J CLIN GASTROENTEROL, V8, P613, DOI 10.1097/00004836-198612000-00004
   ROHAN TE, 1984, AM J EPIDEMIOL, V120, P876, DOI 10.1093/oxfordjournals.aje.a113959
   SAMPLINER RE, 1990, DIGEST DIS SCI, V35, P93, DOI 10.1007/BF01537229
   SANFEY H, 1985, SURG GYNECOL OBSTET, V161, P570
   SARR MG, 1985, AM J SURG, V149, P187, DOI 10.1016/S0002-9610(85)80031-3
   SAVILLE DJ, 1990, AM STAT, V44, P174, DOI 10.2307/2684163
   SCHNELL T, 1990, GASTROENTEROLOGY, V98, P0
   SINGER GM, 1986, CARCINOGENESIS, V7, P733, DOI 10.1093/carcin/7.5.733
   SKINNER DB, 1983, ANN SURG, V198, P554, DOI 10.1097/00000658-198310000-00016
   SMITH AF, 1991, APPL COGNITIVE PSYCH, V5, P269, DOI 10.1002/acp.2350050308
   SPECHLER SJ, 1986, NEW ENGL J MED, V315, P362, DOI 10.1056/NEJM198608073150605
   THURNHAM D I, 1985, NUTRITION AND CANCER, V7, P131
   TUYNS A J, 1987, NUTRITION AND CANCER, V9, P81
   van Helden P D, 1987, NUTR CANCER, V10, P247
   VANLEEUWEN FE, 1983, AM J EPIDEMIOL, V118, P752, DOI 10.1093/oxfordjournals.aje.a113686
   WANG HH, 1986, HUM PATHOL, V17, P482, DOI 10.1016/S0046-8177(86)80038-7
   YANG CS, 1980, CANCER RES, V40, P2633
   YANG CS, 1984, J NATL CANCER I, V73, P1449
NR 44
TC 20
Z9 22
U1 0
U2 3
PU LIPPINCOTT WILLIAMS & WILKINS
PI PHILADELPHIA
PA TWO COMMERCE SQ, 2001 MARKET ST, PHILADELPHIA, PA 19103 USA
SN 0959-8278
EI 1473-5709
J9 EUR J CANCER PREV
JI Eur. J. Cancer Prev.
PD DEC 15
PY 1995
VL 4
IS 6
BP 459
EP 468
DI 10.1097/00008469-199512000-00004
PG 10
WC Oncology
SC Oncology
GA TE290
UT WOS:A1995TE29000004
PM 8580781
DA 2025-02-23
ER

PT J
AU FURUKAWA, K
   YAMAMOTO, I
   TANIDA, N
   TSUJIAI, T
   NISHIKAWA, M
   NARISAWA, T
   SHIMOYAMA, T
AF FURUKAWA, K
   YAMAMOTO, I
   TANIDA, N
   TSUJIAI, T
   NISHIKAWA, M
   NARISAWA, T
   SHIMOYAMA, T
TI THE EFFECTS OF DIETARY FIBER FROM LAGENARIA-SCINERARIA (YUGAO-MELON) ON COLONIC CARCINOGENESIS IN MICE
SO CANCER
LA English
DT Article; Proceedings Paper
DE LAGENARIA SCINERARIA; COLONIC CARCINOGENESIS; BILE ACIDS; SHORT CHAIN FATTY ACIDS; MUCOSAL FATTY ACIDS; ORNITHINE DECARBOXYLASE; INTESTINAL MICROFLORA; MOUSE
ID large-bowel cancer; ornithine decarboxylase activity; fatty-acid composition; bile-acids; epidemiologic evidence; cell-proliferation; rat colon; mechanisms; protection; model
AB Background. The increasing trend of colon cancer in Japan is attributed to changes in dietary habits, that is, increased amounts of fat and decreased amounts of fiber in the diet. The effects of Japanese dietary fiber from Lagenaria scineraria (yugao-melon) on colonic carcinogenesis in mice were examined. Methods. Eighteen ICR mice in each group were fed with either a basal diet or a diet containing 5%, 10%, or 20% of yugao powder for 35 weeks. All the mice received a weekly intraperitoneal injection of 1,2-dimethylhydrazine (DMH), 10 mg/kg body weight for 10 weeks. The effects of yugao powder on the mucosal and luminal variables involved in colonic carcinogenesis were then compared with those of wheat bran in the mice without any carcinogen treatment. Results. The incidence of colon tumors (adenocarcinomas) was lower in the yugao powder diet groups than in the basal diet group at week 35 (24% vs. 50%, P < 0.05). The bile acid concentration in the colon was reduced in all the fiber diet groups except for the 5% yugao powder diet group. The colonic luminal pH acidified as yugao powder contents also increased in the yugao powder diet groups. The findings on the colonic short chain fatty acids, microflora, and mucosal fatty acids and ornithine decarboxylase activity were all inconsistent with a tendency to either develop or to inhibit carcinogenesis in both the fiber diet groups. Conclusions. Dietary fiber from yugao-melon suppressed DMH-induced colonic carcinogenesis in mice by lowering the bile acid concentration and pH in the colon. The results of the luminal and mucosal variables examined also suggested that the mechanisms of action of yugao powder against colonic carcinogenesis differed from those of wheat bran.
C1 HYOGO MED UNIV,DEPT INTERNAL MED 4,NISHINOMIYA,HYOGO 663,JAPAN.
   AKITA UNIV,COLL ALLIED MED SCI,AKITA 010,JAPAN.
C3 Hyogo Medical University; Akita University
CR Amano K, 1987, NIHON SHOKAKIBYO GAKKAI ZASSHI, V84, P1591
   BINGHAM SA, 1990, P NUTR SOC, V49, P153, DOI 10.1079/PNS19900021
   BLUMENKRN, 1973, ANAL BIOCHEM, V54, P484, DOI 10.1016/0003-2697(73)90377-1
   BRUCE WR, 1987, CANCER RES, V47, P4237
   CLAFLIN AJ, 1978, P NATL ACAD SCI USA, V75, P989, DOI 10.1073/pnas.75.2.989
   GUEVARA AP, 1990, MUTAT RES, V230, P121, DOI 10.1016/0027-5107(90)90050-E
   HAENSZEL W, 1973, J NATL CANCER I, V51, P1765, DOI 10.1093/jnci/51.6.1765
   JACOBS LR, 1986, CANCER RES, V46, P1727
   JACOBS LR, 1986, P SOC EXP BIOL MED, V183, P299, DOI 10.3181/00379727-183-42423
   LAPOINTE DS, 1980, ANAL BIOCHEM, V109, P291, DOI 10.1016/0003-2697(80)90651-X
   MACDONALD IA, 1978, STEROIDS, V32, P245, DOI 10.1016/0039-128X(78)90009-0
   MARKS F, 1979, CANCER RES, V39, P4183
   MCINTYRE A, 1991, GASTROENTEROLOGY, V101, P1274, DOI 10.1016/0016-5085(91)90077-X
   MCINTYRE A, 1993, GUT, V34, P386, DOI 10.1136/gut.34.3.386
   MOROTOMI M, 1990, CANCER RES, V50, P3595
   NARISAWA T, 1994, CANCER-AM CANCER SOC, V73, P2069, DOI 10.1002/1097-0142(19940415)73:8<2069::AID-CNCR2820730810>3.0.CO;2-1
   NEOPTOLEMOS JP, 1991, GUT, V32, P278, DOI 10.1136/gut.32.3.278
   REDDY BS, 1988, CANCER RES, V48, P6642
   REDDY BS, 1987, PREV MED, V16, P559, DOI 10.1016/0091-7435(87)90072-7
   SAKAI R, 1989, JPN J CANCER RES, V80, P513, DOI 10.1111/j.1349-7006.1989.tb01669.x
   SALVIOLI G, 1985, J HEPATOL, V1, P291, DOI 10.1016/S0168-8278(85)80056-8
   SALYERS AA, 1985, P SOC EXP BIOL MED, V180, P415, DOI 10.3181/00379727-180-42198
   SETCHELL KDR, 1983, J LIPID RES, V24, P1085
   SHIMOYAMA T, 1973, GUT, V14, P716, DOI 10.1136/gut.14.9.716
   SOUTHGATE DA, 1969, J SCI FOOD AGR, V20, P331, DOI 10.1002/jsfa.2740200603
   SPECTOR AA, 1987, CANCER RES, V47, P4529
   TAKANO S, 1984, GANN, V75, P29
   TROCK B, 1990, JNCI-J NATL CANCER I, V82, P650, DOI 10.1093/jnci/82.8.650
   WATTENBERG LW, 1983, CANCER RES, V43, P2448
   WEISBURGER JH, 1983, ENVIRON HEALTH PERSP, V50, P101, DOI 10.2307/3429539
   Wynder E L, 1977, CURR CONCEPTS NUTR, V6, P55
NR 31
TC 8
Z9 8
U1 0
U2 2
PU WILEY-LISS
PI NEW YORK
PA DIV JOHN WILEY & SONS INC 605 THIRD AVE, NEW YORK, NY 10158-0012
SN 0008-543X
EI 
J9 CANCER
JI Cancer
PD MAR 15
PY 1995
VL 75
IS 6
BP 1508
EP 1515
DI 10.1002/1097-0142(19950315)75:6+<1508::AID-CNCR2820751521>3.0.CO;2-5
PG 8
WC Oncology
SC Oncology
GA QN128
UT WOS:A1995QN12800018
PM 7889483
DA 2025-02-23
ER

PT J
AU HIROSE, K
   TAJIMA, K
   HAMAJIMA, N
   INOUE, M
   TAKEZAKI, T
   KUROISHI, T
   YOSHIDA, M
   TOKUDOME, S
AF HIROSE, K
   TAJIMA, K
   HAMAJIMA, N
   INOUE, M
   TAKEZAKI, T
   KUROISHI, T
   YOSHIDA, M
   TOKUDOME, S
TI A LARGE-SCALE, HOSPITAL-BASED CASE-CENTRAL STUDY OF RISK-FACTORS OF BREAST-CANCER ACCORDING TO MENOPAUSAL STATUS
SO JAPANESE JOURNAL OF CANCER RESEARCH
LA English
DT Article
DE BREAST CANCER; RISK FACTOR; MENOPAUSE; LIFE STYLE
ID family history; reproductive factors; etiology; women; association; consumption; lactation; variables; hormones; smoking
AB We conducted a large-scale, hospital-based case-control study to evaluate differences and similarities in the risk factors of female breast cancer according to menopausal status. This study is based on a questionnaire survey on life style routinely obtained from outpatients who first visited the Aichi Cancer Center Hospital between January 1, 1988 and December 31, 1992. Among 36,944 outpatients, 1,186 women with breast cancer detected by histological examination were taken as the case group (607 premenopausal women and 445 postmenopausal women) and 23,163 women confirmed to be free of cancer were selected as the control group. New findings and reconfirmed factors of breast cancer were as follows. 1) The risk of at least one breast cancer history among subjects' first-degree relatives was relatively high among pre- as well as post-menopausal women. 2) A protective effect of physical activity against breast cancer was observed among both pre- and post-menopausal women. 3) Dietary control decreased the risk of premenopausal breast cancer. 4) Current smoking and drinking elevated the risk of breast cancer in premenopausal women. 5) Decreasing trends of breast cancer risk were associated with intake of bean curd, green-yellow vegetables, potato or sweet potato, chicken and ham or sausage in premenopausal women, while in postmenopausal women a risk reduction was associated with a more frequent intake of boiled, broiled and/or raw fish (sashimi). Further study will be needed to clarify the age group- and/or birth cohort-specific risk factors for breast cancer among the young generation in Japan.
C1 AICHI CANC CTR HOSP,DEPT BREAST SURG,CHIKUSA KU,NAGOYA,AICHI 464,JAPAN.
   NAGOYA CITY UNIV,SCH MED,DEPT PUBL HLTH,MIZUHO KU,NAGOYA,AICHI 467,JAPAN.
C3 Aichi Cancer Center; Nagoya City University
RP HIROSE, K (corresponding author), AICHI CANC CTR,RES INST,DIV EPIDEMIOL,CHIKUSA KU,1-1 KANOKODEN,NAGOYA,AICHI 464,JAPAN.
CR Adami H O, 1990, INT J CANCER SUPPL, V5, P22
   ADAMI HO, 1990, BRIT J CANCER, V62, P122, DOI 10.1038/bjc.1990.242
   [Anonymous], 1992, IARC SCIENTIFIC PUBLICATIONS, V0, P0
   BARON JA, 1984, AM J EPIDEMIOL, V119, P9, DOI 10.1093/oxfordjournals.aje.a113730
   BRINTON LA, 1982, JNCI-J NATL CANCER I, V69, P817
   BYERS T, 1985, AM J EPIDEMIOL, V121, P664, DOI 10.1093/aje/121.5.664
   CHOI NW, 1978, AM J EPIDEMIOL, V107, P510, DOI 10.1093/oxfordjournals.aje.a112570
   DEWAARD F, 1988, INT J CANCER, V41, P666, DOI 10.1002/ijc.2910410505
   DEWAARD F, 1969, INT J CANCER, V4, P577, DOI 10.1002/ijc.2910040502
   DEWAARD F, 1964, CANCER-AM CANCER SOC, V17, P141, DOI 10.1002/1097-0142(196402)17:2<141::AID-CNCR2820170202>3.0.CO;2-Z
   EWERTZ M, 1988, BRIT J CANCER, V58, P99, DOI 10.1038/bjc.1988.172
   FRISCH RE, 1985, BRIT J CANCER, V52, P885, DOI 10.1038/bjc.1985.273
   GRAHAM S, 1987, NEW ENGL J MED, V316, P1211, DOI 10.1056/NEJM198705073161908
   HAMAJIMA N, 1994, J CLIN EPIDEMIOL, V47, P971, DOI 10.1016/0895-4356(94)90111-2
   HELMRICH SP, 1983, AM J EPIDEMIOL, V117, P35, DOI 10.1093/oxfordjournals.aje.a113513
   HENDERSON BE, 1982, CANCER RES, V42, P3232
   KATO I, 1989, JPN J CLIN ONCOL, V19, P202
   KATO I, 1992, BREAST CANCER RES TR, V24, P51, DOI 10.1007/BF01832358
   Kelsey J L, 1979, EPIDEMIOL REV, V1, P74
   KELSEY JL, 1988, CANCER RES, V48, P5615
   KUROISHI T, 1990, JPN J BREAST CANCER, V5, P367
   KVALE G, 1987, J EPIDEMIOL COMMUN H, V42, P30
   La Vecchia C, 1987, NUTR CANCER, V10, P205
   LUBIN F, 1985, AM J EPIDEMIOL, V122, P579, DOI 10.1093/oxfordjournals.aje.a114137
   MACMAHON B, 1982, NEW ENGL J MED, V307, P1062, DOI 10.1056/NEJM198210213071707
   MACMAHON B, 1973, JNCI-J NATL CANCER I, V50, P21, DOI 10.1093/jnci/50.1.21
   MOOLGAVKAR SH, 1979, JNCI-J NATL CANCER I, V62, P493, DOI 10.1093/jnci/62.3.493
   PAFFENBARGER RS, 1980, AM J EPIDEMIOL, V112, P258, DOI 10.1093/oxfordjournals.aje.a112992
   PARAZZINI F, 1990, INT J CANCER, V45, P397, DOI 10.1002/ijc.2910450303
   PARAZZINI F, 1993, INT J EPIDEMIOL, V22, P614, DOI 10.1093/ije/22.4.614
   ROSEROBIXBY L, 1987, INT J CANCER, V40, P747, DOI 10.1002/ijc.2910400606
   SATTIN RW, 1985, JAMA-J AM MED ASSOC, V253, P1908, DOI 10.1001/jama.253.13.1908
   STASZEWSKI J, 1971, JNCI-J NATL CANCER I, V47, P935
   THOMAS DB, 1984, CANCER-AM CANCER SOC, V53, P595, DOI 10.1002/1097-0142(19840201)53:3+<595::AID-CNCR2820531304>3.0.CO;2-Y
   TULINIUS H, 1978, INT J CANCER, V21, P724, DOI 10.1002/ijc.2910210609
   VANTVEER P, 1989, CANCER RES, V49, P4020
   YOO KY, 1992, AM J EPIDEMIOL, V135, P726, DOI 10.1093/oxfordjournals.aje.a116359
   1989, 1900, V19, V0, P305
NR 39
TC 239
Z9 250
U1 0
U2 14
PU JAPANESE CANCER ASSOCIATION
PI TOKYO
PA EDITORIAL OFFICE 7TH FLOOR, JOHKOH BLDG 2-23-11, KOISHIKAWA, TOKYO 112, JAPAN
SN 0910-5050
EI 
J9 JPN J CANCER RES
JI Jpn. J. Cancer Res.
PD FEB 15
PY 1995
VL 86
IS 2
BP 146
EP 154
DI 10.1111/j.1349-7006.1995.tb03032.x
PG 9
WC Oncology
SC Oncology
GA QJ290
UT WOS:A1995QJ29000004
PM 7730137
DA 2025-02-23
ER

PT J
AU MITCHELL, MF
   HITTELMAN, WK
   LOTAN, R
   NISHIOKA, K
   TORTOLEROLUNA, G
   RICHARDSKORTUM, R
   WHARTON, JT
   HONG, WK
AF MITCHELL, MF
   HITTELMAN, WK
   LOTAN, R
   NISHIOKA, K
   TORTOLEROLUNA, G
   RICHARDSKORTUM, R
   WHARTON, JT
   HONG, WK
TI CHEMOPREVENTION TRIALS AND SURROGATE END-POINT BIOMARKERS IN THE CERVIX
SO CANCER
LA English
DT Article
DE CHEMOPREVENTION; CERVICAL INTRAEPITHELIAL NEOPLASIA; SQUAMOUS INTRAEPITHELIAL LESION; CHEMOPREVENTION TRIALS; SURROGATE END POINT BIOMARKERS; PROLIFERATION MARKERS; REGULATION MARKERS; DIFFERENTIATION MARKERS; GENOMIC INSTABILITY MARKERS; FLUORESCENCE SPECTROSCOPY
ID human papillomavirus type-16; growth-factor receptor; laser-induced fluorescence; squamous-cell carcinomas; trans-retinoic acid; neoplasia grade-iii; female genital-tract; human uterine cervix; dietary vitamin-a; phase-i trial
AB Cervical cancer is the second most common malignancy in women worldwide and remains a significant health problem for women, especially minority and underserved women. Despite an understanding of the epidemiologic risks, the screening Papanicolaou smear, and morbid and costly treatment, overall survival remains 40%. New strategies, based on the clinical and molecular aspects of cervical carcinogenesis, are desperately needed. Chemoprevention refers to the use of chemical agents to prevent or delay the development of cancer in healthy populations. Chemoprevention studies have several unique features that distinguish them from classic chemotherapeutic trials; these features touch on several disciplines and weave knowledge of the biology of carcinogenesis into the trial design. In the design of chemoprevention trials, four factors are important: high risk cohorts must be identified; suitable medications must be selected; study designs should include Phases I, II, and III; and studies should include the use, of surrogate end point biomarkers. Surrogate end point biomarkers are sought because the cancer develops over a long period of time, and studies of chemopreventives would require a huge number of subjects followed for many years. Surrogate end point biomarkers serve as alternative end points for examination of the efficacy of chemopreventives in tissue. High risk cohorts include women with cervical intraepithelial neoplasia (CIN) or squamous intraepithelial lesions (SIL). Nutritional studies have helped define micronutrients of interest (folate, carotenoids, vitamin C, vitamin E). Other medications of interest include retinoids (4-hydroxyphenylretinamide [4-HPR], retinyl acetate gel, topical all-trans-retinoic acid), polyamine synthesis inhibitors (alpha-difluoromethylornithine [DFMO]), and nonsteroidal antiinflammatory drugs (ibuprofen). Phase I chemoprevention studies of the cervix have tested retinyl acetate gel and all-trans-retinoic acid. Phase II trials of all-trans-retinoic acid, beta-carotene, and folic acid have been and are being carried out, whereas Phase III trials of all-trans-retinoic acid have been completed and have shown significant regression of CIN 2 but not CIN 3. Phase I studies of DFMO and Phase II studies of DFMO and 4-HPR are underway. Surrogate end point biomarkers under study include (1) quantitative cytology and histopathology; (2) human papillomavirus type testing; (3) biologic measures of proliferation, regulation, differentiation, and genomic instability; and 4) fluorescence spectroscopic emission. Clinical trials with biologic end points will contribute to our understanding of the neoplastic process and hence aid us in developing new preventive and therapeutic strategies.
C1 UNIV TEXAS, MD ANDERSON CANCER CTR, DEPT SURG ONCOL, HOUSTON, TX 77030 USA.
   UNIV TEXAS, MD ANDERSON CANCER CTR, DEPT MED ONCOL, HOUSTON, TX 77030 USA.
   UNIV TEXAS, MD ANDERSON CANCER CTR, DEPT TUMOR BIOL, HOUSTON, TX 77030 USA.
   UNIV TEXAS, DEPT COMP & ELECT ENGN, AUSTIN, TX 78712 USA.
C3 University of Texas System; UTMD Anderson Cancer Center; University of Texas System; UTMD Anderson Cancer Center; University of Texas System; UTMD Anderson Cancer Center; University of Texas System; University of Texas Austin
RP UNIV TEXAS, MD ANDERSON CANCER CTR, DEPT GYNECOL ONCOL, BOX 67, 1515 HOLCOMBE BLVD, HOUSTON, TX 77030 USA.
FU NCI NIH HHS [N01-CN-25433A, N01-CN-25433B] Funding Source: Medline
CR AGARWAL C, 1991, CANCER RES, V51, P3982
   AHN WS, 1993, P AM ASSOC CANC RES, V34, P0
   ALFANO RR, 1984, IEEE J QUANTUM ELECT, V20, P1507, DOI 10.1109/JQE.1984.1072322
   ALNAFUSSI AI, 1993, INT J GYNECOL CANCER, V3, P154, DOI 10.1046/j.1525-1438.1993.03030154.x
   Alpha-Tocopherol Beta Carotene Cancer Prevention Study Group, 1994, N ENGL J MED, V330, P1029, DOI 10.1056/NEJM199404143301501
   ANDERSSONENGELS S, 1991, PHOTOCHEM PHOTOBIOL, V53, P807, DOI 10.1111/j.1751-1097.1991.tb09895.x
   ANGUS B, 1988, J PATHOL, V155, P71, DOI 10.1002/path.1711550111
   ARMSTRONG B, 1975, INT J CANCER, V15, P617, DOI 10.1002/ijc.2910150411
   AUERSPERG N, 1989, CANCER RES, V49, P3007
   AUVINEN M, 1992, NATURE, V360, P355, DOI 10.1038/360355a0
   BAAK JPA, 1988, ANAL QUANT CYTOL, V10, P214
   BACUS JW, 1994, J CELL BIOCHEM, V0, P153
   BARTELS PH, 1989, ANAL QUANT CYTOL, V11, P147
   BARTELS PH, 1992, ANAL QUANT CYTOL, V14, P165
   BARTELS PH, 1987, ANAL QUANT CYTOL, V9, P355
   BARTELS PH, 1992, ANAL QUANT CYTOL, V14, P1
   BARTELS PH, 1989, ANAL QUANT CYTOL, V11, P1
   BARTSCH D, 1992, EMBO J, V11, P2283, DOI 10.1002/j.1460-2075.1992.tb05287.x
   BASU J, 1991, CANCER DETECT PREV, V15, P165
   BATIEHA AM, 1993, CANCER EPIDEM BIOMAR, V2, P335
   BATOVA A, 1992, CELL GROWTH DIFFER, V3, P763
   BECKER RL, 1992, PATHOL RES PRACT, V188, P847, DOI 10.1016/S0344-0338(11)80242-6
   BECKER RL, 1991, AM J SURG PATHOL, V15, P957, DOI 10.1097/00000478-199110000-00006
   BERNARD C, 1994, CANCER DETECT PREV, V18, P273
   BERNSTEIN A, 1984, AM J OBSTET GYNECOL, V148, P309, DOI 10.1016/S0002-9378(84)80074-5
   BHARUCHA H, 1993, ANAL QUANT CYTOL, V15, P323
   BIBBO M, 1989, ANAL QUANT CYTOL, V11, P281
   BIBBO M, 1989, AM J CLIN PATHOL, V92, P261, DOI 10.1093/ajcp/92.3.261
   BLOCK G, 1982, AM J EPIDEMIOL, V115, P492, DOI 10.1093/oxfordjournals.aje.a113331
   BOBROW LG, 1986, J PATHOL, V148, P135, DOI 10.1002/path.1711480203
   BOONE CW, 1990, CANCER RES, V50, P2
   BOONE CW, 1992, CANCER RES, V52, P1651
   BOONE CW, 1993, J CELL BIOCHEM, V0, P37
   BORRELLI R, 1990, BRIT J NUTR, V63, P411, DOI 10.1079/BJN19900129
   BOSCH FX, 1993, CANCER EPIDEM BIOMAR, V2, P415
   BROCK KE, 1988, JNCI-J NATL CANCER I, V80, P580, DOI 10.1093/jnci/80.8.580
   BUTTERWORTH CE, 1992, JAMA-J AM MED ASSOC, V267, P528, DOI 10.1001/jama.267.4.528
   BUTTERWORTH CE, 1992, AM J OBSTET GYNECOL, V166, P803, DOI 10.1016/0002-9378(92)91337-A
   BUTTERWORTH CE, 1982, AM J CLIN NUTR, V35, P73, DOI 10.1093/ajcn/35.1.73
   CARICO E, 1993, GYNECOL ONCOL, V49, P61, DOI 10.1006/gyno.1993.1087
   CELIS JE, 1985, P NATL ACAD SCI USA, V82, P3262, DOI 10.1073/pnas.82.10.3262
   CERRI A, 1994, J INVEST DERMATOL, V102, P247, DOI 10.1111/1523-1747.ep12371771
   CHAKRABARTI R N, 1988, EUROPEAN JOURNAL OF GYNAECOLOGICAL ONCOLOGY, V9, P370
   CHEN TM, 1993, ONCOGENE, V8, P1511
   CHILDERS JM, 1995, CANCER EPIDEM BIOMAR, V4, P155
   CHUNG GTY, 1992, ANTICANCER RES, V12, P1485
   COLEMAN N, 1994, CANCER, V74, P889
   COTHREN RM, 1990, GASTROINTEST ENDOSC, V36, P105, DOI 10.1016/S0016-5107(90)70961-3
   CROOK T, 1992, LANCET, V339, P1070, DOI 10.1016/0140-6736(92)90662-M
   CROOK T, 1991, ONCOGENE, V6, P873
   CUZICK J, 1990, BRIT J CANCER, V62, P651, DOI 10.1038/bjc.1990.348
   DALY MB, 1993, CANCER EPIDEM BIOMAR, V2, P509
   DARWICHE N, 1993, CANCER RES, V53, P2287
   DELIA D, 1993, CANCER RES, V53, P6036
   DEVICTOR B, 1993, GYNECOL ONCOL, V49, P284, DOI 10.1006/gyno.1993.1128
   DILUCA D, 1989, INT J CANCER, V43, P570, DOI 10.1002/ijc.2910430407
   DUDZINSKI MR, 1987, OBSTET GYNECOL, V69, P373
   ELSAYED A, 1987, GYNECOL ONCOL, V26, P25, DOI 10.1016/0090-8258(87)90068-0
   FU YS, 1981, GYNECOL ONCOL, V12, PS220, DOI 10.1016/0090-8258(81)90076-7
   FUKUDA K, 1990, ANAL QUANT CYTOL, V12, P135
   GERNOW A, 1990, VIRCHOWS ARCH A, V416, P287, DOI 10.1007/BF01605289
   Glassman WS, 1992, LASERS IN THE LIFE SCIENCES, V5, P49
   HALE RJ, 1992, J CLIN PATHOL, V45, P594, DOI 10.1136/jcp.45.7.594
   HANSELAAR AGJM, 1990, CYTOMETRY, V11, P901, DOI 10.1002/cyto.990110808
   HANSELAAR AGJM, 1992, ANAL CELL PATHOL, V4, P315
   HANSELAAR AGJM, 1990, CYTOMETRY, V11, P624, DOI 10.1002/cyto.990110510
   HANSELAAR AGJM, 1991, CYTOMETRY, V12, P1, DOI 10.1002/cyto.990120102
   HANSELAAR AGJM, 1988, CANCER-AM CANCER SOC, V62, P2537, DOI 10.1002/1097-0142(19881215)62:12<2537::AID-CNCR2820621215>3.0.CO;2-W
   HARRIS RWC, 1986, BRIT J CANCER, V53, P653, DOI 10.1038/bjc.1986.109
   HAYASHI Y, 1991, GYNECOL ONCOL, V40, P147, DOI 10.1016/0090-8258(91)90107-G
   HECK DV, 1992, P NATL ACAD SCI USA, V89, P4442, DOI 10.1073/pnas.89.10.4442
   HERRERO R, 1991, AM J EPIDEMIOL, V134, P1335, DOI 10.1093/oxfordjournals.aje.a116036
   HILLEMANNS P, 1992, AM J PATHOL, V141, P973
   HIXSON LJ, 1994, CANCER EPIDEM BIOMAR, V3, P317
   HOLM R, 1993, J PATHOL, V169, P21, DOI 10.1002/path.1711690105
   HOWLEY PM, 1991, COLD SPRING HARB SYM, V56, P149
   HOWLEY PM, 1991, CANCER RES, V51, P0
   HU W, 1995, P AACR A, V3500, P588
   HUGHES RG, 1987, BMJ-BRIT MED J, V294, P267, DOI 10.1136/bmj.294.6567.267
   HUIBREGTSE JM, 1991, EMBO J, V10, P4129, DOI 10.1002/j.1460-2075.1991.tb04990.x
   HUNG J, 1991, LASER SURG MED, V11, P99, DOI 10.1002/lsm.1900110203
   IRIMURA T, 1991, CANCER RES, V51, P387
   IWASAKA T, 1992, GYNECOL ONCOL, V46, P298, DOI 10.1016/0090-8258(92)90220-D
   JAKOBSEN A, 1983, CYTOMETRY, V4, P166, DOI 10.1002/cyto.990040210
   JANIK P, 1987, EUR J GYNAECOL ONCOL, V6, P595
   KELLOFF GJ, 1995, CANCER EPIDEM BIOMAR, V4, P1
   KELLOFF GJ, 1994, J CELL BIOCHEM, V0, P1
   KELLOFF GJ, 1992, MUTAT RES, V267, P291, DOI 10.1016/0027-5107(92)90073-B
   KELLOFF GJ, 1990, SEMIN ONCOL, V17, P438
   KELLOFF GJ, 1992, J CELL BIOCHEM, V0, P15
   KESSIS TD, 1993, P NATL ACAD SCI USA, V90, P3988, DOI 10.1073/pnas.90.9.3988
   KESSIS TD, 1993, AM J PATHOL, V143, P1398
   KIM YI, 1994, CANCER, V74, P893, DOI 10.1002/1097-0142(19940801)74:3<893::AID-CNCR2820740316>3.0.CO;2-B
   KINGSNORTH AN, 1985, EUR J CANCER CLIN ON, V21, P1057, DOI 10.1016/0277-5379(85)90291-3
   KOBAYASHI I, 1994, HUM PATHOL, V25, P198, DOI 10.1016/0046-8177(94)90278-X
   KOHLER M, 1989, ANTICANCER RES, V9, P1537
   KONIHI L, 1990, NIPPON SANKA FUJINHA, V42, P812
   KONISHI I, 1991, CANCER-AM CANCER SOC, V68, P1340, DOI 10.1002/1097-0142(19910915)68:6<1340::AID-CNCR2820680626>3.0.CO;2-Q
   KOUTSKY LA, 1992, NEW ENGL J MED, V327, P1272, DOI 10.1056/NEJM199210293271804
   KURMAN RJ, 1994, JAMA-J AM MED ASSOC, V271, P1866, DOI 10.1001/jama.271.23.1866
   KWIKKEL HJ, 1987, ANAL QUANT CYTOL, V9, P405
   Lakowicz JR, 1983, PRINCIPLES FLUORESCE, V0, P3
   LAM S, 1993, CHEST, V103, P0
   LAM S, 1993, J THORAC CARDIOV SUR, V105, P1035, DOI 10.1016/S0022-5223(19)33775-4
   LAMBERT B, 1981, GYNECOL ONCOL, V11, P136, DOI 10.1016/S0090-8258(81)80002-9
   LAMBERT B, 1989, CAN J SURG, V32, P204
   LAVECCHIA C, 1984, INT J CANCER, V34, P319
   LAVECCHIA C, 1988, GYNECOL ONCOL, V30, P187, DOI 10.1016/0090-8258(88)90023-6
   LEEHAN H, 1989, J CLIN EPIDEMIOL, V42, P269, DOI 10.1016/0895-4356(89)90062-0
   LEONCINI P, 1990, GYNECOL OBSTET INVES, V29, P59, DOI 10.1159/000293302
   Li ZH, 1991, CHIN J PATHOL, V20, P284
   LIN CR, 1984, SCIENCE, V224, P843, DOI 10.1126/science.6326261
   LOHMANN W, 1989, EUR J OBSTET GYN R B, V31, P249, DOI 10.1016/0028-2243(89)90160-3
   LORINCZ AT, 1992, OBSTET GYNECOL, V79, P328, DOI 10.1097/00006250-199203000-00002
   LOTAN R, 1995, CANCER RES, V55, P232
   LOTAN R, 1991, CARBOHYD RES, V213, P47, DOI 10.1016/S0008-6215(00)90597-4
   LOTAN R, 1991, LECTINS CANC, V0, P153
   LYON JL, 1983, CANCER RES, V43, P2392
   MAHADEVAN A, 1993, LASER SURG MED, V13, P647, DOI 10.1002/lsm.1900130609
   MARIUZZI G, 1992, ANAL QUANT CYTOL, V14, P137
   MARVIN KW, 1992, P NATL ACAD SCI USA, V89, P11026, DOI 10.1073/pnas.89.22.11026
   Mathevet P, 1994, PROCEEDINGS OF THE AMERICAN ASSOCIATION FOR CANCER RESEARCH ANNUAL MEETING, V35, P157
   MCGLENNEN RC, 1991, AM J OBSTET GYNECOL, V165, P696, DOI 10.1016/0002-9378(91)90312-F
   MEYSKENS FL, 1994, J NATL CANCER I, V86, P539, DOI 10.1093/jnci/86.7.539
   MEYSKENS FL, 1983, JNCI-J NATL CANCER I, V71, P921
   MIKEL UV, 1989, ANAL QUANT CYTOL, V11, P111
   MIKEL UV, 1991, ANAL QUANT CYTOL, V13, P253
   MITCHELL MF, 1994, CANCER EPIDEM BIOMAR, V3, P619
   MITCHELL MF, 1994, CLIN CONSULTATIONS O, V6, P70
   MITRA AB, 1994, CANCER RES, V54, P637
   MITRA AB, 1994, CANCER RES, V54, P4481
   MITTAL K, 1990, GYNECOL ONCOL, V38, P224, DOI 10.1016/0090-8258(90)90046-N
   MITTAL KR, 1993, AM J SURG PATHOL, V17, P117, DOI 10.1097/00000478-199302000-00003
   MONGAT AG, 1989, CYTOMETRY, V11, P275
   MUNGER K, 1992, CANCER SURV, V12, P197
   MUNGER K, 1989, J VIROL, V63, P4417
   Munoz N, 1992, IARC SCI PUBL, V0, P251
   MUNOZ N, 1992, INT J CANCER, V52, P743, DOI 10.1002/ijc.2910520513
   MUNOZ N, 1989, IARC SCI PUBL, V94, P9
   NISHIOKA K, 1995, 19TH ANN M AM SOC PR, V0, P0
   ORR JW, 1985, AM J OBSTET GYNECOL, V151, P632, DOI 10.1016/0002-9378(85)90153-X
   PAKALA R, 1988, CANCER RES, V48, P3336
   PALAN PR, 1991, NUTR CANCER, V15, P13, DOI 10.1080/01635589109514106
   PALCIC B, 1994, J CELL BIOCHEM, V0, P40
   PAQUETTE RL, 1993, CANCER-AM CANCER SOC, V72, P1272, DOI 10.1002/1097-0142(19930815)72:4<1272::AID-CNCR2820720420>3.0.CO;2-Q
   PARKIN DM, 1993, INT J CANCER, V54, P594, DOI 10.1002/ijc.2910540413
   PERTICARARI S, 1989, PATHOL RES PRACT, V185, P686, DOI 10.1016/S0344-0338(89)80217-1
   PIETERS WJLM, 1992, ANAL QUANT CYTOL, V14, P227
   PIETRANTONI M, 1995, J SOC GYNECOL INVEST, V2, P228
   PILLAI KR, 1994, DIAGN CYTOPATHOL, V10, P342, DOI 10.1002/dc.2840100410
   PIM D, 1992, ONCOGENE, V7, P27
   PINION SB, 1991, LANCET, V337, P819, DOI 10.1016/0140-6736(91)92518-7
   PODDAR S, 1991, INT J CANCER, V48, P239, DOI 10.1002/ijc.2910480215
   POLLANEN R, 1993, HISTOPATHOLOGY, V23, P471, DOI 10.1111/j.1365-2559.1993.tb00497.x
   POTISCHMAN N, 1993, J NUTR, V123, P424, DOI 10.1093/jn/123.suppl_2.424
   POTISCHMAN N, 1994, NUTR CANCER, V21, P193, DOI 10.1080/01635589409514318
   POTISCHMAN N, 1991, AM J EPIDEMIOL, V134, P1347, DOI 10.1093/oxfordjournals.aje.a116037
   RAJU GC, 1988, HISTOPATHOLOGY, V12, P437, DOI 10.1111/j.1365-2559.1988.tb01958.x
   RAMANUJAM N, 1994, GYNECOL ONCOL, V52, P31, DOI 10.1006/gyno.1994.1007
   RAMANUJAM N, 1994, P NATL ACAD SCI USA, V91, P10193, DOI 10.1073/pnas.91.21.10193
   RICHARDSKORTUM R, 1991, PHOTOCHEM PHOTOBIOL, V53, P777, DOI 10.1111/j.1751-1097.1991.tb09892.x
   RICHARDSKORTUM R, 1994, J CELL BIOCHEM, V0, P111
   RICHART RM, 1963, AM J OBSTET GYNECOL, V86, P925
   RIOU GF, 1990, ANTICANCER RES, V10, P1225
   RIVIERE A, 1990, J ORAL PATHOL MED, V19, P408, DOI 10.1111/j.1600-0714.1990.tb00869.x
   ROMNEY SL, 1985, GYNECOL ONCOL, V20, P109, DOI 10.1016/0090-8258(85)90131-3
   ROMNEY SL, 1985, AM J OBSTET GYNECOL, V151, P976, DOI 10.1016/0002-9378(85)90677-5
   ROMNEY SL, 1987, ANN NY ACAD SCI, V498, P132, DOI 10.1111/j.1749-6632.1987.tb23757.x
   SCHEFFNER M, 1992, EMBO J, V11, P2425, DOI 10.1002/j.1460-2075.1992.tb05307.x
   SCHEFFNER M, 1991, P NATL ACAD SCI USA, V88, P5523, DOI 10.1073/pnas.88.13.5523
   SCHEFFNER M, 1992, J VIROL, V66, P5100, DOI 10.1128/JVI.66.8.5100-5105.1992
   SCHIFFMAN MH, 1993, JNCI-J NATL CANCER I, V85, P958, DOI 10.1093/jnci/85.12.958
   SCHOMACKER KT, 1992, LASER SURG MED, V12, P63, DOI 10.1002/lsm.1900120111
   SERRA V, 1990, GYNECOL ONCOL, V36, P34, DOI 10.1016/0090-8258(90)90105-T
   SHIN DM, 1994, CANCER EPIDEM BIOMAR, V3, P697
   SMEDTS F, 1990, AM J PATHOL, V136, P657
   SMEDTS F, 1993, OBSTET GYNECOL, V82, P465
   SORENSEN FB, 1992, CANCER, V69, P187, DOI 10.1002/1097-0142(19920101)69:1<187::AID-CNCR2820690131>3.0.CO;2-R
   SPORN MB, 1993, LANCET, V342, P1211
   SPORN MB, 1994, J NATL CANCER I, V86, P476
   STEGNER HE, 1986, INT J GYNECOL PATHOL, V5, P23, DOI 10.1097/00004347-198603000-00003
   STRAIGHT SW, 1993, J VIROL, V67, P4521, DOI 10.1128/JVI.67.8.4521-4532.1993
   SURWIT EA, 1982, AM J OBSTET GYNECOL, V143, P821, DOI 10.1016/0002-9378(82)90016-3
   SYRJANEN S, 1988, INT J GYNECOL PATHOL, V7, P23, DOI 10.1097/00004347-198803000-00003
   TAKENOSHITA S, 1984, CANCER RES, V44, P845
   TEMPERO MA, 1989, CANCER RES, V49, P5793
   THICKETT KM, 1989, INT J GYNECOL PATHOL, V8, P331, DOI 10.1097/00004347-198912000-00004
   ULLRICH A, 1984, NATURE, V309, P418, DOI 10.1038/309418a0
   VANDAM PA, 1992, INT J GYNECOL CANCER, V2, P57, DOI 10.1046/j.1525-1438.1992.02020057.x
   VANDAM PA, 1991, GYNECOL ONCOL, V42, P256, DOI 10.1016/0090-8258(91)90355-9
   VANEENWYK J, 1991, INT J CANCER, V48, P34, DOI 10.1002/ijc.2910480107
   VANEEWYK J, 1991, CANCER EPIDEM BIOMAR, V2, P119
   VANLE L, 1993, GYNECOL ONCOL, V49, P181, DOI 10.1006/gyno.1993.1104
   VENNSTROM B, 1982, CELL, V28, P135, DOI 10.1016/0092-8674(82)90383-X
   Verma AK, 1987, INHIBITION POLYAMINE, V0, P249
   VERREAULT R, 1989, INT J CANCER, V43, P1050, DOI 10.1002/ijc.2910430616
   WARHOL MJ, 1982, HUM PATHOL, V13, P1095, DOI 10.1016/S0046-8177(82)80245-1
   WASSERTHEILSMOLS, 1990, AM J EPIDEMIOL, V114, P714
   WATTS KC, 1987, BMJ-BRIT MED J, V295, P1090, DOI 10.1136/bmj.295.6606.1090
   WEINER SA, 1986, INVEST NEW DRUG, V4, P241
   WHITTAKER JR, 1989, HISTOPATHOLOGY, V14, P151, DOI 10.1111/j.1365-2559.1989.tb02125.x
   WILLEN R, 1987, ANTICANCER RES, V7, P235
   WILLETT W, 1987, INT J EPIDEMIOL, V16, P312, DOI 10.1093/ije/16.2.312
   WILLETT WC, 1984, NEW ENGL J MED, V310, P633, DOI 10.1056/NEJM198403083101006
   WILLETT WC, 1984, NEW ENGL J MED, V310, P697, DOI 10.1056/NEJM198403153101106
   WILLETT WC, 1990, MED ONCOL TUMOR PHAR, V7, P93
   WOODWORTH CD, 1990, J VIROL, V64, P4767, DOI 10.1128/JVI.64.10.4767-4775.1990
   WOODWORTH CD, 1993, CELL GROWTH DIFFER, V4, P367
   Wylie-Rosett J A, 1984, NUTR CANCER, V6, P49, DOI 10.1080/01635588509513806
   XU YH, 1984, NATURE, V309, P806, DOI 10.1038/309806a0
   YOKOTA J, 1989, CANCER RES, V49, P3598
   ZIEGLER RG, 1991, CANCER CAUSE CONTROL, V2, P17, DOI 10.1007/BF00052357
   ZIEGLER RG, 1990, AM J EPIDEMIOL, V132, P432, DOI 10.1093/oxfordjournals.aje.a115678
   ZURHAUSEN H, 1994, ANNU REV MICROBIOL, V48, P427, DOI 10.1146/annurev.micro.48.1.427
   1994, 1900, V1, V0, P0
   1991, 1900, V11, V0, P51
NR 223
TC 41
Z9 46
U1 0
U2 1
PU WILEY
PI HOBOKEN
PA 111 RIVER ST, HOBOKEN 07030-5774, NJ USA
SN 0008-543X
EI 1097-0142
J9 CANCER-AM CANCER SOC
JI Cancer
PD NOV 15
PY 1995
VL 76
IS 10
BP 1956
EP 1977
DI 10.1002/1097-0142(19951115)76:10+<1956::AID-CNCR2820761312>3.0.CO;2-V
PG 22
WC Oncology
SC Oncology
GA TE563
UT WOS:A1995TE56300010
PM 8634987
DA 2025-02-23
ER

PT J
AU OHKAMI, H
   TAZAWA, K
   YAMASHITA, I
   SHIMIZU, T
   MURAI, K
   KOBASHI, K
   FUJIMAKI, M
AF OHKAMI, H
   TAZAWA, K
   YAMASHITA, I
   SHIMIZU, T
   MURAI, K
   KOBASHI, K
   FUJIMAKI, M
TI EFFECTS OF APPLE PECTIN ON FECAL BACTERIAL ENZYMES IN AZOXYMETHANE-INDUCED RAT COLON CARCINOGENESIS
SO JAPANESE JOURNAL OF CANCER RESEARCH
LA English
DT Article
DE DIETARY FIBER; COLON CANCER PREVENTION; APPLE PECTIN; AZOXYMETHANE; FECAL BACTERIAL ENZYMES
ID differing purified cellulose; beta-glucuronidase activity; fiber diets; intestinal flora; glycosidases; metabolism; neoplasia; tumors; mode
AB Because of the potential significance of colonic bacteria in colon carcinogenesis, we investigated the effect of pectin of different types on fecal bacterial enzymes (beta-glucuronidase, beta-glucosidase and tryptophanase) at various periods of time after feeding rats with pectin-containing diets during azoxymethane-induced colon carcinogenesis. The diet supplemented with 20% apple pectin or 20% citrus pectin decreased the multiplicity of colon tumors, and the number of tumors was significantly decreased in the group fed apple pectin. The incidence of colon tumors in the apple pectin group was lower than that in the control group. The mean tumor size was similar among the three groups. Apple pectin feeding decreased fecal beta-glucosidase and tryptophanase levels. Furthermore, a significant decrease in the activity of beta-glucuronidase was observed in the apple pectin group during the initiation phase. These findings suggest that the protective effect of pectin on colon carcinogenesis may be dependent on the type of pectin and be related to the decrease of beta-glucuronidase activity in the initiation stage of carcinogenesis.
C1 TOYAMA MED & PHARMACEUT UNIV,FAC PHARMACEUT SCI,TOYAMA 93001,JAPAN.
C3 University of Toyama
RP OHKAMI, H (corresponding author), TOYAMA MED & PHARMACEUT UNIV,DEPT SURG 2,2630 SUGITANI,TOYAMA 93001,JAPAN.
CR AKAO T, 1987, CHEM PHARM BULL, V35, P705
   BAUER HG, 1981, CANCER RES, V41, P2518
   BAUER HG, 1979, CANCER RES, V39, P3752
   BURKITT DP, 1971, CANCER, V28, P3, DOI 10.1002/1097-0142(197107)28:1<3::AID-CNCR2820280104>3.0.CO;2-N
   CHIPMAN JK, 1982, TOXICOLOGY, V25, P99, DOI 10.1016/0300-483X(82)90022-1
   CHUNG KT, 1975, J NATL CANCER I, V54, P1073, DOI 10.1093/jnci/54.5.1073
   DEMOSS RD, 1969, J BACTERIOL, V98, P167, DOI 10.1128/JB.98.1.167-171.1969
   FREEMAN HJ, 1980, CANCER RES, V40, P2661
   FREEMAN HJ, 1986, CANCER RES, V46, P5529
   GOLDIN BR, 1978, J NATL CANCER I, V57, P371
   HEITMAN DW, 1992, CARCINOGENESIS, V123, P815
   JACOBS LR, 1986, CANCER RES, V46, P1727
   LAQUEUR GL, 1964, FED PROC, V23, P1386
   LAQUEUR GL, 1970, CARCINOMA COLON ANTE, V0, P305
   MASAKI K, 1993, J WAKAYAMA MED SOC, V44, P351
   NARISAWA T, 1973, GANN, V64, P93
   OOKAMI H, 1993, J JPN RES SOC GASTRO, V5, P91
   PRIZONT R, 1984, CANCER RES, V44, P557
   PRIZONT R, 1981, DIGEST DIS SCI, V26, P773, DOI 10.1007/BF01309607
   SCHELINE RR, 1973, PHARMACOL REV, V25, P451
   SIMON GL, 1984, GASTROENTEROLOGY, V86, P174
   TAKADA H, 1982, CANCER RES, V42, P331
   TAZAWA K, 1988, 7TH P BIENN C WORLD, V0, P37
   TAZAWA K, 1993, RECENT ADVANTAGE MAN, V0, P471
   WATANABE K, 1979, JNCI-J NATL CANCER I, V63, P141
   WEISBURGJH, 1973, DIS COLON RECTUM, V16, P431, DOI 10.1007/BF02588865
   WEISBURGJH, 1970, BIOCHEM PHARMACOL, V19, P151, DOI 10.1016/0006-2952(70)90336-9
   WEISBURGER JH, 1971, CANCER-AM CANCER SOC, V28, P60, DOI 10.1002/1097-0142(197107)28:1<60::AID-CNCR2820280113>3.0.CO;2-U
   WILLIAMS RT, 1972, TOXICOL APPL PHARM, V23, P769, DOI 10.1016/0041-008X(72)90118-4
NR 29
TC 50
Z9 58
U1 2
U2 7
PU JAPANESE CANCER ASSOCIATION
PI TOKYO
PA EDITORIAL OFFICE 7TH FLOOR, JOHKOH BLDG 2-23-11, KOISHIKAWA, TOKYO 112, JAPAN
SN 0910-5050
EI 
J9 JPN J CANCER RES
JI Jpn. J. Cancer Res.
PD JUN 15
PY 1995
VL 86
IS 6
BP 523
EP 529
DI 10.1111/j.1349-7006.1995.tb02429.x
PG 7
WC Oncology
SC Oncology
GA RC832
UT WOS:A1995RC83200004
PM 7622415
DA 2025-02-23
ER

PT J
AU Thorup, I
   Meyer, O
   Kristiansen, E
AF Thorup, I
   Meyer, O
   Kristiansen, E
TI Effect of potato starch, cornstarch and sucrose on aberrant crypt foci in rats exposed to azoxymethane
SO ANTICANCER RESEARCH
LA English
DT Article
DE aberrant crypt foci; colon cancer; carbohydrates; resistant starch; sucrose
ID large-bowel-cancer; colorectal-cancer; preneoplastic lesions; small-intestine; tumor-incidence; dietary fiber; murine colon; fermentation; polysaccharides; digestion
AB Studies have shown that differenet kinds of carbohydrates are able to modify the development of colo-rectal cancer in animals as well as humans. In the present study with rats sucrose and two types of starches were investigated for their effects on the development of aberrant crypt foci (ACF), which have been proposed to represent preneoplastic lesions of colo-rectal cancer. Fifty-six three-week-old male Wistar rats were randomly assigned to four groups and dosed subcutaneously with AOM (15 mg/kg body wt) once a week for 2 weeks. At rite end of the dosing period the animals were allocated to their respective diets. Group I was fed the basic diet; in Group II the carbohydrate pool in the diet was replaced by sucrose, in Group III by potato starch and in Group IV by cornstarch. Animals receiving the potato starch diet showed a statistically significant reduction in body weight gain. A statistically significantly lower number of ACF in all categories but small were demonstrated in animals given potato starch, and in addition an effect was seen in the relative distribution of ACF with fewer of the larger ACF. No effect of sucrose or cornstarch was seen. Explanations of the inhibitory effect in the potato starch group on the development of ACF could either be the lower daily caloric intake of the substantial amounts of resistant starch in the potato starch used.
RP NATL FOOD AGCY, INST TOXICOL, 19 MORKHOJ BYGADE, DK-2860 SOBORG, DENMARK.
CR ALABASTER O, 1995, CARCINOGENESIS, V16, P127, DOI 10.1093/carcin/16.1.127
   BINGHAM SA, 1990, P NUTR SOC, V49, P153, DOI 10.1079/PNS19900021
   BIRD RP, 1987, CANCER LETT, V37, P147, DOI 10.1016/0304-3835(87)90157-1
   BIRD RP, 1995, CANCER LETT, V88, P201, DOI 10.1016/0304-3835(94)03618-S
   BOOHER LE, 1951, J NUTR, V45, P75, DOI 10.1093/jn/45.1.75
   BRADBURN DM, 1993, GUT, V34, P630, DOI 10.1136/gut.34.5.630
   BRISTOL JB, 1985, BMJ-BRIT MED J, V291, P1467, DOI 10.1136/bmj.291.6507.1467
   CADERNI G, 1991, CANCER RES, V51, P3721
   CADERNI G, 1994, J NUTR, V124, P517, DOI 10.1093/jn/124.4.517
   CASSIDY A, 1994, BRIT J CANCER, V69, P937, DOI 10.1038/bjc.1994.181
   CUMMINGS JH, 1987, CANCER SURV, V6, P601
   ENGLYST HN, 1985, AM J CLIN NUTR, V42, P778, DOI 10.1093/ajcn/42.5.778
   ENGLYST HN, 1992, EUR J CLIN NUTR, V46, P0
   ENGLYST HN, 1987, AM J CLIN NUTR, V45, P423, DOI 10.1093/ajcn/45.2.423
   ENGLYST HN, 1986, AM J CLIN NUTR, V44, P42, DOI 10.1093/ajcn/44.1.42
   FERON VJ, 1973, FOOD COSMET TOXICOL, V11, P85, DOI 10.1016/0015-6264(73)90064-3
   JELINEK B, 1952, CAN J MED SCI, V30, P447, DOI 10.1139/cjms52-057
   KEENAN KP, 1994, PATHOBIOLOGY AGING R, V2, P609
   KRISTIANSEN E, 1995, NUTR CANCER, V23, P151, DOI 10.1080/01635589509514371
   Lasko C, 1994, PROCEEDINGS OF THE AMERICAN ASSOCIATION FOR CANCER RESEARCH ANNUAL MEETING, V35, P104
   LAVECCHIA C, 1993, INT J CANCER, V55, P386
   LEVIN S, 1993, TOXICOL PATHOL, V21, P1
   MACOUARTMOULIN G, 1987, INT J CANCER, V40, P179, DOI 10.1002/ijc.2910400209
   MAGNUSON BA, 1993, CANCER RES, V53, P4499
   MALLETT AK, 1988, BRIT J NUTR, V60, P597, DOI 10.1079/BJN19880130
   MCLELLAN E, 1991, CARCINOGENESIS, V12, P969
   MCLELLAN EA, 1991, CARCINOGENESIS, V12, P2093, DOI 10.1093/carcin/12.11.2093
   MCLELLAN EA, 1988, CANCER RES, V48, P6183
   MCLELLAN EA, 1988, CANCER RES, V48, P6187
   MEYER O, 1982, LAB ANIM-UK, V16, P271, DOI 10.1258/002367782780891705
   NEWMARK HL, 1994, CANCER LETT, V78, P1, DOI 10.1016/0304-3835(94)90023-X
   PRETLOW TP, 1992, CARCINOGENESIS, V13, P1509, DOI 10.1093/carcin/13.9.1509
   ROGERS AE, 1993, CARCINOGENESIS, V14, P2205, DOI 10.1093/carcin/14.11.2205
   STEPHEN AM, 1994, CRIT REV FOOD SCI, V34, P499, DOI 10.1080/10408399409527677
   THORUP I, 1994, NUTR CANCER, V21, P177, DOI 10.1080/01635589409514315
   TUDEK B, 1989, CANCER RES, V49, P1236
   TUYNS AJ, 1988, NUTR CANCER, V11, P189, DOI 10.1080/01635588809513986
   WEAVER GA, 1992, AM J CLIN NUTR, V55, P70, DOI 10.1093/ajcn/55.1.70
   YAMAMOTO T, 1987, ARTIF ORGANS, V11, P208, DOI 10.1111/j.1525-1594.1987.tb02661.x
   ZHANG XM, 1992, JNCI-J NATL CANCER I, V84, P1026, DOI 10.1093/jnci/84.13.1026
NR 40
TC 31
Z9 34
U1 0
U2 5
PU INT INST ANTICANCER RESEARCH
PI ATHENS
PA EDITORIAL OFFICE 1ST KM KAPANDRITIOU-KALAMOU RD KAPANDRITI, PO BOX 22, ATHENS 19014, GREECE
SN 0250-7005
EI 1791-7530
J9 ANTICANCER RES
JI Anticancer Res.
PD SEP-OCT 15
PY 1995
VL 15
IS 5B
BP 2101
EP 2105
DI 
PG 5
WC Oncology
SC Oncology
GA TT158
UT WOS:A1995TT15800042
PM 8572609
DA 2025-02-23
ER

PT J
AU PENCE, BC
   DUNN, DM
   ZHAO, C
   LANDERS, M
   WARGOVICH, MJ
AF PENCE, BC
   DUNN, DM
   ZHAO, C
   LANDERS, M
   WARGOVICH, MJ
TI CHEMOPREVENTIVE EFFECTS OF CALCIUM BUT NOT ASPIRIN SUPPLEMENTATION IN CHOLIC ACID-PROMOTED COLON CARCINOGENESIS - CORRELATION WITH INTERMEDIATE END-POINTS
SO CARCINOGENESIS
LA English
DT Article
ID protein-kinase-c; epithelial-cell proliferation; nonsteroidal antiinflammatory drugs; large-bowel cancer; colorectal-cancer; dietary calcium; down-regulation; reduced risk; vitamin-d; rat
AB Epidemiological studies have suggested that increased intake of calcium (Ca) or aspirin (ASA) is associated with a reduced risk for colon cancer, To delineate a possible mechanism of action, the-present study used male F344 rats in an azoxymethane (AOM)-induced colon tumor model to study the single and interactive effects of Ca and ASA on cholic acid promoted experimental colon carcinogenesis, Following initiation with AOM, a promotion diet containing 0.5% cholic acid was fed for 34 weeks until the adenoma development stage, Cholic acid was used as a surrogate for high-fat diets and to promote carcinogenesis. Diets were supplemented with CaCO3 (2% Ca by weight), 250 p.p.m. ASA, or both, After 34 weeks, the diets were switched during the progression stage and rats were killed at week 51. Several intermediate endpoints were examined during the course of AOM carcinogenesis to determine their reliability as predictors of colon cancer risk, Intermediate endpoints included colon crypt height measurement, colon mucosal ornithine decarboxylase (ODC) and colon mucosal protein kinase C (PKC) activities. The biomarkers were examined at the beginning of the study at 2 weeks, and thereafter at 5, 15, 30 and 40 weeks of dietary treatment, Animals were necropsied at week 51 and tumor incidence and numbers were analyzed for correlation with biomarkers, Survival was highest in the group fed CaCO3 during the promotion stage and tumor burden was lowest in groups fed CaCO3 during this stage, Supplementation during the progression stage was ineffective, The cholic acid promotion model resulted in increased ODC which was inhibited by intervention during the promotion stage with Ca, but not ASA. PKC was also activated by cholic acid feeding, and this effect was modulated by intervention in the promotional stage with Ca or ASA, Colon tumor incidence and burden was increased by cholic acid promotion and decreased by Ca, but not affected by ASA, In summary, Ca is a more effective chemopreventive agent in cholic acid-promoted colon carcinogenesis than ASA, impacting both incidence and tumor number, Colonic ODC, but not PKC may be a suitable predictor of risk and response in chemoprevention trials for colon cancer.
C1 MD ANDERSON CANC CTR, DEPT GASTROINTESTINAL ONCOL, HOUSTON, TX 77030 USA.
C3 University of Texas System; UTMD Anderson Cancer Center
RP TEXAS TECH UNIV, HLTH SCI CTR, DEPT PATHOL, LUBBOCK, TX 79430 USA.
FU NCI NIH HHS [CA52006] Funding Source: Medline
CR [Anonymous], 1980, J NUTR, V110, P1726, DOI 10.1093/jn/107.7.1340, 10.1093/JN/107.7.1340, 10.1093/jn/110.8.1726
   ASHENDEL CL, 1983, BIOCHEM BIOPH RES CO, V111, P340, DOI 10.1016/S0006-291X(83)80157-0
   BAER A R, 1989, FASEB JOURNAL, V3, P0
   BAUM CL, 1990, CANCER RES, V50, P3915
   ,, 1977, JOURNAL OF NUTRITION, V107, P1340
   BOLAND CR, 1992, J CELL BIOCHEM, V0, P103
   BOLLINI P, 1992, ARCH INTERN MED, V152, P1289, DOI 10.1001/archinte.152.6.1289
   BOSTICK RM, 1993, J NATL CANCER I, V85, P132, DOI 10.1093/jnci/85.2.132
   COHEN BI, 1981, CANCER RES, V41, P3759
   CRAVEN PA, 1992, CARCINOGENESIS, V13, P541, DOI 10.1093/carcin/13.4.541
   CRAVEN PA, 1992, CANCER RES, V52, P2216
   CRAVEN PA, 1988, GASTROENTEROLOGY, V94, P567, DOI 10.1016/0016-5085(88)90225-9
   DARMON E, 1994, CANCER DETECT PREV, V18, P187
   GANN PH, 1993, JNCI-J NATL CANCER I, V85, P1220, DOI 10.1093/jnci/85.15.1220
   GARLAND C, 1985, LANCET, V1, P307, DOI 10.1016/S0140-6736(85)91082-7
   GREENBERG ER, 1993, JNCI-J NATL CANCER I, V85, P912, DOI 10.1093/jnci/85.11.912
   HANSEN LA, 1990, CANCER RES, V50, P5740
   HASHIMOTO Y, 1989, BIOCHEM BIOPH RES CO, V163, P406, DOI 10.1016/0006-291X(89)92150-5
   HUANG MT, 1992, CANCER LETT, V64, P117, DOI 10.1016/0304-3835(92)90071-3
   KOGA S, 1982, CANCER-AM CANCER SOC, V50, P543, DOI 10.1002/1097-0142(19820801)50:3<543::AID-CNCR2820500326>3.0.CO;2-K
   KOPP R, 1991, CANCER RES, V51, P205
   KURATKO CN, 1991, J NUTR, V121, P1652
   KUSUNOKI M, 1992, CANCER, V69, P24, DOI 10.1002/1097-0142(19920101)69:1<24::AID-CNCR2820690107>3.0.CO;2-1
   LANS JI, 1991, CANCER RES, V51, P3416
   LIPKIN M, 1985, NEW ENGL J MED, V313, P1381, DOI 10.1056/NEJM198511283132203
   LLOR X, 1991, CANCER RES, V51, P4305
   MCGARRITY TJ, 1994, DIGEST DIS SCI, V39, P458, DOI 10.1007/BF02088328
   PAGANINIHILL A, 1991, J NATL CANCER I, V83, P1182, DOI 10.1093/jnci/83.16.1182-a
   PENCE BC, 1988, CARCINOGENESIS, V9, P187, DOI 10.1093/carcin/9.1.187
   PENCE BC, 1993, MUTAT RES, V290, P87, DOI 10.1016/0027-5107(93)90036-F
   PHILLIPS RL, 1975, CANCER RES, V35, P3513
   POZHARISSKII KM, 1973, PATHOLOGY TUMOURS 1, V1, P119
   PRETLOW TP, 1992, J CELL BIOCHEM, V0, P55
   REDDY BS, 1993, CARCINOGENESIS, V14, P1493, DOI 10.1093/carcin/14.8.1493
   REDDY BS, 1983, EXPT COLON CARCINOGE, V0, P225
   ROSENBAUM MS, 1983, PEDIATRICS, V71, P359
   ROSENBERG L, 1991, J NATL CANCER I, V83, P355, DOI 10.1093/jnci/83.5.355
   ROZEN P, 1989, GUT, V30, P650, DOI 10.1136/gut.30.5.650
   Rozen P, 1994, PROCEEDINGS OF THE AMERICAN ASSOCIATION FOR CANCER RESEARCH ANNUAL MEETING, V35, P295
   SCALMATI A, 1992, J CELL BIOCHEM, V0, P65
   SMIGEL K, 1994, J NATL CANCER I, V86, P166, DOI 10.1093/jnci/86.3.166
   THUN MJ, 1991, NEW ENGL J MED, V325, P1593, DOI 10.1056/NEJM199112053252301
   THUN MJ, 1993, CANCER RES, V53, P1322
   WALI RK, 1991, BIOCHIM BIOPHYS ACTA, V1092, P119, DOI 10.1016/0167-4889(91)90185-Z
   WARGOVICH MJ, 1992, GASTROENTEROLOGY, V103, P92, DOI 10.1016/0016-5085(92)91100-I
   WARGOVICH MJ, 1990, CANCER LETT, V53, P17, DOI 10.1016/0304-3835(90)90005-I
   WEIDEMA WF, 1985, JNCI-J NATL CANCER I, V74, P665
NR 47
TC 40
Z9 43
U1 0
U2 1
PU OXFORD UNIV PRESS
PI OXFORD
PA GREAT CLARENDON ST, OXFORD OX2 6DP, ENGLAND
SN 0143-3334
EI 1460-2180
J9 CARCINOGENESIS
JI Carcinogenesis
PD APR 15
PY 1995
VL 16
IS 4
BP 757
EP 765
DI 10.1093/carcin/16.4.757
PG 9
WC Oncology
SC Oncology
GA QV719
UT WOS:A1995QV71900013
PM 7728952
DA 2025-02-23
ER

PT J
AU PENCE, BC
   BUTLER, MJ
   DUNN, DM
   MILLER, MF
   ZHAO, C
   LANDERS, M
AF PENCE, BC
   BUTLER, MJ
   DUNN, DM
   MILLER, MF
   ZHAO, C
   LANDERS, M
TI NONPROMOTING EFFECTS OF LEAN BEEF IN THE RAT COLON CARCINOGENESIS MODEL
SO CARCINOGENESIS
LA English
DT Article
ID fat; cancer; meat; risk
AB Recent epidemiologic studies have implicated red meat consumption as a risk factor for colon cancer in both men and women. However, it has been very difficult to separate the effects of meat as a protein source from the accompanying fat content of the diets analyzed in these studies. Experimental data from rodent feeding trials show mixed results, with no firm conclusions being possible in terms of the colon-cancer promoting effects of meat fat. The goal of the present study was to compare, in an experimental animal model, the effects of beef with casein as a protein source, within the context of a low- and high-fat diet containing either corn oil or beef tallow, on promotion of colon carcinogenesis, Tumors were induced in Sprague-Dawley rats with 1,2-dimethylhydrazine (20 mg/kg body wt for 10 weeks). Two hundred and eighty male weanling rats were randomized to eight dietary treatment groups of a 2X2X2 factorial design with fat source (corn oil vs, beef tallow), fat level (5% vs. 20%), and protein source (very lean beef vs, casein) as the factors. Diets were fed ad libitum before, during and after carcinogen treatment for a total of 27 weeks. At termination of the study, animals were examined for location, size and type of colon or extracolonic lesions. The total incidence and number of colon tumors were significantly lower in the groups fed beef rather than casein. High fat levels, regardless of source, significantly increased the number of colon adenomas. These results demonstrate that when lean beef is used as the protein source in the context of a low-fat diet, fewer intestinal tumors develop. These data do not support the belief that red meat consumption increases the risk for colon carcinogenesis, but underscores the importance of fat level in dietary context.
C1 TEXAS TECH UNIV, DEPT ANIM SCI, MEATS LAB, LUBBOCK, TX 79430 USA.
C3 Texas Tech University System; Texas Tech University
RP TEXAS TECH UNIV, HLTH SCI CTR, DEPT PATHOL, LUBBOCK, TX 79430 USA.
CR [Anonymous], 1980, J NUTR, V110, P1726, DOI 10.1093/jn/107.7.1340, 10.1093/JN/107.7.1340, 10.1093/jn/110.8.1726
   ,, 1977, JOURNAL OF NUTRITION, V107, P1340
   DEVERDIER MG, 1991, INT J CANCER, V49, P520, DOI 10.1002/ijc.2910490408
   GIOVANNUCCI E, 1992, JNCI-J NATL CANCER I, V84, P91, DOI 10.1093/jnci/84.2.91
   GIOVANNUCCI E, 1994, CANCER RES, V54, P2390
   GOLDBOHM RA, 1994, CANCER RES, V54, P718
   KURATKO C, 1991, J NUTR, V121, P1562, DOI 10.1093/jn/121.10.1562
   LANGNP, 1994, CANCER EPIDEM BIOMAR, V3, P675
   NEWBERNE PM, 1986, DIETARY FAT CANCER, V0, P311
   NUTTER RL, 1983, JNCI-J NATL CANCER I, V71, P867
   PENCE BC, 1988, CARCINOGENESIS, V9, P187, DOI 10.1093/carcin/9.1.187
   POZHARISSKII KM, 1973, PATHOLOGY TUMOURS 1, V1, P119
   REDDY BS, 1976, JNCI-J NATL CANCER I, V57, P567, DOI 10.1093/jnci/57.3.567
   ROSENBAUM MS, 1983, PEDIATRICS, V71, P359
   SINHA R, 1994, CANCER RES, V54, P6154
   WILLETT WC, 1990, NEW ENGL J MED, V323, P1664, DOI 10.1056/NEJM199012133232404
NR 16
TC 29
Z9 31
U1 0
U2 4
PU OXFORD UNIV PRESS
PI OXFORD
PA GREAT CLARENDON ST, OXFORD OX2 6DP, ENGLAND
SN 0143-3334
EI 1460-2180
J9 CARCINOGENESIS
JI Carcinogenesis
PD MAY 15
PY 1995
VL 16
IS 5
BP 1157
EP 1160
DI 10.1093/carcin/16.5.1157
PG 4
WC Oncology
SC Oncology
GA QZ456
UT WOS:A1995QZ45600026
PM 7767979
DA 2025-02-23
ER

PT J
AU GAARD, M
   TRETLI, S
   LOKEN, EB
AF GAARD, M
   TRETLI, S
   LOKEN, EB
TI DIETARY-FAT AND THE RISK OF BREAST-CANCER - A PROSPECTIVE-STUDY OF 25,892 NORWEGIAN WOMEN
SO INTERNATIONAL JOURNAL OF CANCER
LA English
DT Article
ID 7th-day adventists; follow-up; consumption; cohort; fiber
AB In this prospective study, the relationship between energy acid fat consumption and the risk of breast cancer was examined. Between 1977 and 1983, 31,209 Norwegian women, 20 to 54 years of age attended a health screening. The attendees were given a food-frequency questionnaire to be completed at home, and this was returned by 25,892 (83%). During the 7 to 13 years of follow-up, 248 cases of breast cancer were identified for analysis by linkage to the Norwegian Cancer Registry. The relative risk of women who ate meat more than 5 times a week, as compared with those who consumed meat twice or less than twice a week, was 2.44. Consumers of 0.75 litres or more of full-fat milk daily had a relative risk of 2.91 compared with those who consumed 0.15 litres or less. A positive relationship was found between those reporting the highest quartile of monounsaturated fat consumption and the risk of breast cancer. The main foods contributing to the mono-unsaturated fat index were edible fats, meat and milk. (C) 1995 Wiley-Liss, Inc.
C1 UNIV OSLO, INST NUTR RES, DIETARY RES SECT, N-0317 OSLO, NORWAY.
C3 University of Oslo
RP CANC REGISTRY NORWAY, INST EPIDEMIOL RES, N-0310 OSLO, NORWAY.
CR BLAKER B, 1991, STATENS ERNAERINGSRA, V0, P0
   DAVANZO B, 1991, EUR J CANCER, V27, P420, DOI 10.1016/0277-5379(91)90376-O
   EWERTZ M, 1990, INT J CANCER, V46, P779, DOI 10.1002/ijc.2910460505
   GAARD M, 1994, 1 CAN REG NORW TECHN, V0, P0
   HIRAYAMA T, 1990, LIFE STYLE MORTALITY, V0, P87
   HOWE GR, 1991, J NATL CANCER I, V83, P336, DOI 10.1093/jnci/83.5.336
   HOWE GR, 1990, JNCI-J NATL CANCER I, V82, P561, DOI 10.1093/jnci/82.7.561
   ISCOVICH JM, 1989, INT J CANCER, V44, P770, DOI 10.1002/ijc.2910440504
   JONES DY, 1987, JNCI-J NATL CANCER I, V79, P465
   KATSOUYANNI K, 1986, INT J CANCER, V38, P815, DOI 10.1002/ijc.2910380606
   KLEINBAUM DG, 1988, APPL REGRESSION ANAL, V0, P497
   LEE HP, 1991, LANCET, V337, P1197, DOI 10.1016/0140-6736(91)92867-2
   LOKEN EB, 1987, VAR FODA S, V1, P33
   LUBIN JH, 1981, INT J CANCER, V28, P685, DOI 10.1002/ijc.2910280605
   MARTINMORENO JM, 1994, INT J CANCER, V58, P774, DOI 10.1002/ijc.2910580604
   MILLS P, 1989, CANCER-AM CANCER SOC, V64, P582, DOI 10.1002/1097-0142(19890801)64:3<582::AID-CNCR2820640304>3.0.CO;2-V
   MILLS PK, 1988, AM J EPIDEMIOL, V127, P440, DOI 10.1093/oxfordjournals.aje.a114821
   NEUVE P, 1994, INT J CANCER, V58, P774
   PATHRE SV, 1980, ESTROGENS ENV, V0, P265
   Preston DL, 1993, EPICURE USERS GUIDE, V0, P0
   RICHARDSON S, 1991, INT J CANCER, V48, P1
   ROSE DP, 1991, AM J CLIN NUTR, V54, P520, DOI 10.1093/ajcn/54.3.520
   SOLVOLL K, 1985, AKF2 U OSL SECT DIET, V0, P0
   TONIOLO P, 1989, JNCI-J NATL CANCER I, V81, P278, DOI 10.1093/jnci/81.4.278
   TONIOLO P, 1994, EPIDEMIOLOGY, V5, P391, DOI 10.1097/00001648-199407000-00003
   VANDENBRANDT PA, 1993, CANCER RES, V53, P75
   VATTEN LJ, 1990, INT J CANCER, V46, P12, DOI 10.1002/ijc.2910460105
   WILLETT W, 1986, AM J EPIDEMIOL, V124, P17, DOI 10.1093/oxfordjournals.aje.a114366
   WILLETT WC, 1992, JAMA-J AM MED ASSOC, V268, P2037, DOI 10.1001/jama.268.15.2037
NR 30
TC 105
Z9 111
U1 0
U2 9
PU WILEY
PI HOBOKEN
PA 111 RIVER ST, HOBOKEN 07030-5774, NJ USA
SN 0020-7136
EI 1097-0215
J9 INT J CANCER
JI Int. J. Cancer
PD SEP 27
PY 1995
VL 63
IS 1
BP 13
EP 17
DI 10.1002/ijc.2910630104
PG 5
WC Oncology
SC Oncology
GA RX634
UT WOS:A1995RX63400003
PM 7558440
DA 2025-02-23
ER

PT J
AU SILVA, ID
   SWERDLOW, AJ
AF SILVA, ID
   SWERDLOW, AJ
TI RECENT TRENDS IN INCIDENCE OF AND MORTALITY FROM BREAST, OVARIAN AND ENDOMETRIAL CANCERS IN ENGLAND AND WALES AND THEIR RELATION TO CHANGING FERTILITY AND ORAL-CONTRACEPTIVE USE
SO BRITISH JOURNAL OF CANCER
LA English
DT Article
DE BREAST CANCER; OVARIAN CANCER; ENDOMETRIAL CANCER; FERTILITY; ORAL CONTRACEPTIVES; TIME TRENDS
ID young-women; age; epidemiology; disease; risk
AB Reproductive-related factors play a major role in the aetiology of cancers of the breast, ovary and endometrium. Pregnancy history influences the risk of each of these cancers, and oral contraceptive use modifies the risks of ovarian and endometrial cancers, although its effect on breast cancer risk is less certain. We analysed recent time trends in the incidence and mortality of these cancers in England and Wales and assessed whether they can be explained by changes in fertility and oral contraceptive use. During 1962-87, there were significant increases in the overall incidence of breast cancer (0.95% increase per annum) and ovarian cancer (0.76% per annum) but little increase in endometrial cancer (0.13% per annum). At young ages incidence of each of the cancers has declined in recent years, whereas at older ages there have been substantial increases. Mortality data show similar time trends. In analyses by birth cohort, incidence of each of the cancers increased steeply for successive cohorts born before the turn of the century, and more slowly for cohorts thereafter, reaching a maximum for those born in the 1920s, and decreased for those born subsequently. The increases in incidence for women born before the turn of the century paralleled marked declines in their fertility. The fall in risk for women born after the 1920s was not accompanied by significant increases in their fertility, but coincided with the introduction and increase in use of oral contraceptives. For ovarian and endometrial cancers this accords with strong evidence from person-based studies of the protective effect of oral contraceptives. For breast cancer, the reasons for the recent decline are not clear. It would accord with recent suggestions of a long-term protective effect of oral contraceptives, on which further studies are needed. It is also possible, however, that changes in other risk factors such as dietary fat intake and menarcheal age might have contributed to the recent declines in the risk of these cancers.
RP UNIV LONDON LONDON SCH HYG & TROP MED, DEPT EPIDEMIOL & POPULAT SCI, EPIDEMIOL MONITORING UNIT, LONDON WC1E 7HT, ENGLAND.
CR ALDERSON M, 1978, J EPIDEMIOL COMMUN H, V32, P175, DOI 10.1136/jech.32.3.175
   [Anonymous], 1987, JAMA, V257, P796
   BERAL V, 1974, LANCET, V1, P1037
   BERAL V, 1993, LANCET, V341, P1102, DOI 10.1016/0140-6736(93)92469-A
   BERAL V, 1978, LANCET, V1, P1083
   Booth M, 1991, TXB GYNAECOLOGIC ONC, V0, P103
   BRESLOW NE, 1987, STATISTICAL METHODS, V2, P136
   BUSS D, 1991, 50 YEARS NATIONAL FO, V0, P0
   Cancer and Steroid Hormone Study of the Centers for Disease Control and the National Institute of Child Health and Human Development, 1987, N ENGL J MED, V316, P650
   CASE RAM, 1956, BR J PREV SOC MED, V10, P1959
   CHAMBERLAIN J, 1993, BRIT MED J, V307, P353, DOI 10.1136/bmj.307.6900.353
   CHILVERS C, 1989, LANCET, V1, P973
   COLEMAN D, 1993, STUDIES MED POPULATI, V55, P0
   DANN TC, 1993, J BIOSOC SCI, V25, P531, DOI 10.1017/S0021932000021908
   ELWOOD JM, 1977, JNCI-J NATL CANCER I, V59, P1055, DOI 10.1093/jnci/59.4.1055
   GLASS DV, 1954, TREND PATTERN FERTIL, V6, P0
   GREAVES JP, 1966, WORLD REV NUTR DIET, V6, P34
   HENDERSON BE, 1983, BRIT J CANCER, V47, P749, DOI 10.1038/bjc.1983.127
   HILDRETH NG, 1981, AM J EPIDEMIOL, V114, P398, DOI 10.1093/oxfordjournals.aje.a113207
   MACMAHON B, 1970, B WORLD HEALTH ORGAN, V43, P209
   MALONE KE, 1993, EPIDEMIOL REV, V15, P80, DOI 10.1093/oxfordjournals.epirev.a036119
   MCKINLAY S, 1972, J BIOSOC SCI, V4, P161, DOI 10.1017/S0021932000008464
   MILLER AB, 1994, EUR J CANCER, V30A, P207, DOI 10.1016/0959-8049(94)90088-4
   PIKE MC, 1983, NATURE, V303, P767, DOI 10.1038/303767a0
   PRENTICE RL, 1987, ADV CANCER RES, V49, P285, DOI 10.1016/S0065-230X(08)60801-5
   ROMIEU I, 1990, CANCER-AM CANCER SOC, V66, P2253, DOI 10.1002/1097-0142(19901201)66:11<2253::AID-CNCR2820661102>3.0.CO;2-G
   SWERDLOW AJ, 1993, BRIT J CANCER, V67, P326, DOI 10.1038/bjc.1993.60
   SWERDLOW AJ, 1987, POP TRENDS, V48, P20
   SWERDLOW AJ, 1993, ATLAS CANCER INCIDEN, V0, P0
   THOMAS DB, 1991, CONTRACEPTION, V43, P597, DOI 10.1016/0010-7824(91)90006-2
   Thorogood Margaret, 1990, BR J FAMILY PLANNING, V16, P41
   WERNER B, 1986, POPULATION TRENDS, V46, P26
   WINGO PA, 1991, OBSTET GYNECOL, V78, P161
   WISEMAN RA, 1984, INT J FERTIL, V29, P198
   WYSHAK G, 1982, NEW ENGL J MED, V306, P1033, DOI 10.1056/NEJM198204293061707
   1992, 1900, V18, V0, P0
   1983, 1900, V249, V0, P1596
   1986, 1900, V36, V0, P545
   1981, 1900, V12, V0, P0
   1978, 1900, V1, V0, P0
   1992, 1900, V68, V0, P0
NR 48
TC 56
Z9 58
U1 0
U2 2
PU NATURE PUBLISHING GROUP
PI LONDON
PA MACMILLAN BUILDING, 4 CRINAN ST, LONDON N1 9XW, ENGLAND
SN 0007-0920
EI 1532-1827
J9 BRIT J CANCER
JI Br. J. Cancer
PD AUG 15
PY 1995
VL 72
IS 2
BP 485
EP 492
DI 10.1038/bjc.1995.360
PG 8
WC Oncology
SC Oncology
GA RM116
UT WOS:A1995RM11600038
PM 7640237
DA 2025-02-23
ER

PT J
AU Oh, SH
   Park, KK
   Kim, SY
   Lee, KJ
   Lee, YH
AF Oh, SH
   Park, KK
   Kim, SY
   Lee, KJ
   Lee, YH
TI Evaluation of chemopreventive effect of dietary selenium-rich egg on mouse skin tumor induced by 2'-(4-nitrophenoxy)oxirane and 12-O-tetradecanoylphorbol-13-acetate
SO CARCINOGENESIS
LA English
DT Article
ID cancer prevention; risk; form
AB Chemopreventive effect of dietary selenium (as sodium selenite or as Se-rich egg) on mouse skin tumor induced by topical application of 2'-(4-nitrophenoxy)oxirane (NPO) as tumor initiator and 12-O-tetradecanoylphorbol-13-acetate (TPA) as tumor promoter was evaluated in relation to the dietary source and levels of selenium. Selenium supplementation (0.3 p.p.m.) to the basal diet (0.07 p.p.m. Se) as sodium selenite or as Se-rich egg brought about a 40 or 37% reduction respectively, in the incidence of papilloma formation at 12 weeks after NPO treatment. Tumor yield (number of papillomas per mouse) at 14 weeks after NPO treatment in the basal diet group, basal diet supplemented with 0.3 p.p.m. Se as sodium selenite group and basal diet supplemented with 0.3 p.p.m. Se as Se-rich egg group were 7.5 +/- 2.1, 2.7 +/- 2.3 and 4.1 +/- 3.5 respectively. Dietary supplementation of 1.0 p.p.m. Se as Se-rich egg to the basal diet reduced the incidence and the multiplicity of papillomas during the early phase of promotion (11 weeks) but its antitumor activity decreased thereafter, indicating that the accumulation of tissue selenium above the saturated level may not be beneficial. Selenium concentrations in blood, liver and skin tissue of mice in basal diet group (0.33 +/- 0.02, 0.54 +/- 0.10 and 0.21 +/- 0.03 p.p.m. respectively) increased significantly (P <0.05) by the supplementation of 0.3 p.p.m. Se as selenite (0.58 +/- 0.02, 1.17 +/- 0.10 and 0.31 +/- 0.05 p.p.m. respectively), 0.3 p.p.m. Se as Se-rich egg (0.59 +/- 0.02, 1.25 +/- 0.11 and 0.33 +/- 0.06 p.p.m. respectively) and 1.0 p.p.m. Se as Se-rich egg (1.20 +/- 0.05, 2.32 +/- 0.28 and 0.51 +/- 0.01 p.p.m. respectively). Glutathione peroxidase activity in blood of mice of the basal diet group (2.4 +/- 0.4 EU/mg) increased significantly (P <0.05) by dietary selenium supplementation (3.8 +/- 0.6 EU/mg in 0.3 p.p.m. Selenite; 3.7 +/- 0.8 EU/mg in 0.3 p.p.m. Se as Se-rich egg; 4.9 +/- 0.9 EU/mg in 1.0 p.p.m. Se as Se-rich egg) and the enzyme activities in liver and skin tissue also increased by 0.3 p.p.m. Se (as selenite or Se-rich egg) supplementation, but no further increases in their activities were obtained by 1.0 p.p.m. Se (as Se-rich egg). It is, therefore, concluded that a moderate level of dietary selenium (0.3 p.p.m.) has an efficient chemopreventive activity at the promotional stage of carcinogenesis and that dietary selenium rich egg as well as dietary selenite exerted antitumor activity.
C1 YONSEI UNIV, COLL MED, INST GENET SCI, SEODAEMUN GU, SEOUL 120752, SOUTH KOREA.
C3 Yonsei University; Yonsei University Health System
RP YONSEI UNIV, COLL MED, DEPT BIOCHEM, SEODAEMUN GU, 134 SHINCHON DONG, SEOUL 120752, SOUTH KOREA.
CR BANSAL M P, 1988, JOURNAL OF ENVIRONMENTAL PATHOLOGY TOXICOLOGY AND ONCOLOGY, V8, P49
   BERRY MJ, 1991, NATURE, V349, P438, DOI 10.1038/349438a0
   BOCK A, 1991, TRENDS BIOCHEM SCI, V16, P463, DOI 10.1016/0968-0004(91)90180-4
   IP C, 1992, NUTR CANCER, V17, P279, DOI 10.1080/01635589209514197
   IP C, 1990, CANCER RES, V50, P1206
   IP C, 1987, J AM COLL TOXICOL, V5, P7
   IP C, 1991, CANCER RES, V51, P595
   LANFEAR J, 1994, CARCINOGENESIS, V15, P1387, DOI 10.1093/carcin/15.7.1387
   LIU JZ, 1991, CANCER RES, V51, P4613
   LOWRY OH, 1951, J BIOL CHEM, V193, P265
   MCCOY KEM, 1969, J NUTR, V98, P383, DOI 10.1093/jn/98.4.383
   MEDINA D, 1987, J AM COLL TOXICOL, V5, P21
   OH SH, 1974, BIOCHEMISTRY-US, V13, P1825, DOI 10.1021/bi00706a008
   OLSON OE, 1975, J ASSOC OFF ANA CHEM, V58, P117
   PAGLIA DE, 1967, J LAB CLIN MED, V70, P158
   PARK KK, 1993, P AM ASSOC CANC RES, V34, P156
   SCHWARZ K, 1957, J AM CHEM SOC, V79, P3292, DOI 10.1021/ja01569a087
   SPALLHOLZ JE, 1990, ANN NY ACAD SCI, V587, P123, DOI 10.1111/j.1749-6632.1990.tb00140.x
   STADTMAN TC, 1990, ANNU REV BIOCHEM, V59, P111, DOI 10.1146/annurev.bi.59.070190.000551
   THOMPSON HJ, 1994, CARCINOGENESIS, V15, P183, DOI 10.1093/carcin/15.2.183
   THOMPSON HJ, 1984, CANCER RES, V44, P2803
   VANDENBRANDT PA, 1993, CANCER RES, V53, P4860
   VERES Z, 1992, P NATL ACAD SCI USA, V89, P2975, DOI 10.1073/pnas.89.7.2975
   VIRTAMO J, 1987, CANCER-AM CANCER SOC, V60, P145, DOI 10.1002/1097-0142(19870715)60:2<145::AID-CNCR2820600203>3.0.CO;2-U
NR 24
TC 8
Z9 9
U1 0
U2 3
PU OXFORD UNIV PRESS
PI OXFORD
PA GREAT CLARENDON ST, OXFORD OX2 6DP, ENGLAND
SN 0143-3334
EI 1460-2180
J9 CARCINOGENESIS
JI Carcinogenesis
PD DEC 15
PY 1995
VL 16
IS 12
BP 2995
EP 2998
DI 
PG 4
WC Oncology
SC Oncology
GA TL668
UT WOS:A1995TL66800016
PM 8603475
DA 2025-02-23
ER

PT J
AU KLEIBEUKER, JH
   VANDERMEER, R
   DEVRIES, EGE
AF KLEIBEUKER, JH
   VANDERMEER, R
   DEVRIES, EGE
TI CALCIUM AND VITAMIN-D - POSSIBLE PROTECTIVE AGENTS AGAINST COLORECTAL-CANCER
SO EUROPEAN JOURNAL OF CANCER
LA English
DT Article
DE BILE ACIDS; CALCIUM; CELL PROLIFERATION; COLON; COLORECTAL CANCER; CYTOTOXICITY; FATTY ACIDS; VITAMIN-D
ID epithelial-cell proliferation; supplemental dietary calcium; bile-acids; adenomatous polyps; fecal water; cytolytic activity; colon cancer; fatty-acids; phosphate; carcinogenesis
AB Nutritional factors are important determinants of colorectal cancer risk. Diets high in fat and/or low in fibre are especially recognised to increase risk. Dietary calcium and vitamin D have been suggested to be protective against colorectal cancer. With respect to calcium, its possible effect is thought to be mediated at least in part through intraluminal precipitation of hydrophobic, cytotoxic substances, in particular fatty and bile acids, which can promote colorectal cancer development. Data from studies in vitro and in animals support a protective effect of calcium, but studies in humans, both epidemiological and interventional, have given inconclusive results. With respect to vitamin D, data from only a small number of studies are available. Results suggest a protective effect by inhibition of cell proliferation, mediated through specific receptors. It is concluded that there are currently insufficient reasons to supplement subjects at increased colon cancer risk with calcium or vitamin D, especially when dietary intake of these substances is in agreement with general guidelines.
C1 UNIV GRONINGEN HOSP, DEPT INTERNAL MED, DIV GASTROENTEROL & EGE, 9713 EZ GRONINGEN, NETHERLANDS.
   UNIV GRONINGEN HOSP, DEPT INTERNAL MED, DIV MED ONCOL, 9713 EZ GRONINGEN, NETHERLANDS.
   NETHERLANDS INST DAIRY RES, 6710 BA EDE, NETHERLANDS.
C3 University of Groningen; University of Groningen; NIZO Food Research
RP UNIV GRONINGEN HOSP, DEPT INTERNAL MED, DIV GASTROENTEROL, POB 30001, 9700 RB GRONINGEN, NETHERLANDS.
CR BARSOUM GH, 1992, BRIT J SURG, V79, P581, DOI 10.1002/bjs.1800790639
   BARTRAM HP, 1993, CANCER RES, V53, P3283
   BEATY MM, 1993, J NUTR, V123, P144, DOI 10.1093/jn/123.1.144
   BIRD RP, 1985, CARCINOGENESIS, V6, P1063, DOI 10.1093/carcin/6.7.1063
   BOSTICK RM, 1993, J NATL CANCER I, V85, P132, DOI 10.1093/jnci/85.2.132
   CATS A, 1995, JNCI-J NATL CANCER I, V87, P598, DOI 10.1093/jnci/87.8.598
   GARLAND C, 1985, LANCET, V1, P307, DOI 10.1016/S0140-6736(85)91082-7
   GOVERS M, 1994, GASTROENTEROLOGY, V106, P0
   GOVERS MJAP, 1994, J LIPID RES, V35, P741
   GOVERS MJAP, 1993, GUT, V34, P365, DOI 10.1136/gut.34.3.365
   GOVERS MJAP, 1994, CANCER RES, V54, P95
   KAMPMAN E, 1994, THESIS AGR U WAGENIN, V0, P0
   KLEIBEUKER JH, 1994, DIGEST DIS, V12, P85, DOI 10.1159/000171441
   KLEIBEUKER JH, 1993, BRIT J CANCER, V67, P500, DOI 10.1038/bjc.1993.93
   LAPRE JA, 1993, CANCER RES, V53, P248
   LAPRE JA, 1991, AM J PHYSIOL, V261, PG907, DOI 10.1152/ajpgi.1991.261.6.G907
   LAPRE JA, 1992, AM J PHYSIOL, V263, PG333, DOI 10.1152/ajpgi.1992.263.3.G333
   LIPKIN M, 1989, CANCER RES, V49, P248
   LIPKIN M, 1985, NEW ENGL J MED, V313, P1381, DOI 10.1056/NEJM198511283132203
   MOROTOMI M, 1990, CANCER RES, V50, P3595
   NEWMARK HL, 1984, JNCI-J NATL CANCER I, V72, P1323
   POTTER JD, 1993, EPIDEMIOL REV, V15, P499, DOI 10.1093/oxfordjournals.epirev.a036132
   SHABAHANG M, 1994, CANCER RES, V54, P4057
   SORENSON AW, 1988, NUTR CANCER, V11, P135, DOI 10.1080/01635588809513981
   STADLER J, 1988, GUT, V29, P1326, DOI 10.1136/gut.29.10.1326
   STEINBACH G, 1994, CANCER RES, V54, P1216
   STEINBACH G, 1994, GASTROENTEROLOGY, V106, P1162, DOI 10.1016/0016-5085(94)90005-1
   THOMAS MG, 1994, GUT, V35, P1742, DOI 10.1136/gut.35.12.1742
   VANDERMEER R, 1990, GASTROENTEROLOGY, V99, P1653, DOI 10.1016/0016-5085(90)90471-C
   VANDERMEER R, 1985, BIOCHEM J, V229, P265, DOI 10.1042/bj2290265
   VANDERMEER R, 1991, AM J PHYSIOL, V260, PG142, DOI 10.1152/ajpgi.1991.260.1.G142
   WARGOVICH MJ, 1992, GASTROENTEROLOGY, V103, P92, DOI 10.1016/0016-5085(92)91100-I
   WELBERG JWM, 1993, EUR J CLIN INVEST, V23, P63, DOI 10.1111/j.1365-2362.1993.tb00719.x
NR 33
TC 16
Z9 17
U1 0
U2 2
PU ELSEVIER SCI LTD
PI OXFORD
PA THE BOULEVARD, LANGFORD LANE, KIDLINGTON, OXFORD OX5 1GB, OXON, ENGLAND
SN 0959-8049
EI 1879-0852
J9 EUR J CANCER
JI Eur. J. Cancer
PD JUL-AUG 15
PY 1995
VL 31A
IS 7-8
BP 1081
EP 1084
DI 10.1016/0959-8049(95)00135-6
PG 4
WC Oncology
SC Oncology
GA RT627
UT WOS:A1995RT62700012
PM 7576996
DA 2025-02-23
ER

PT J
AU NAIR, SC
   TOSHKOV, IA
   YAKTINE, AL
   BARNETT, TD
   CHANEY, WG
   BIRT, DF
AF NAIR, SC
   TOSHKOV, IA
   YAKTINE, AL
   BARNETT, TD
   CHANEY, WG
   BIRT, DF
TI DIETARY ENERGY RESTRICTION-INDUCED MODULATION OF PROTEIN-KINASE-C-ZETA ISOZYME IN THE HAMSTER PANCREAS
SO MOLECULAR CARCINOGENESIS
LA English
DT Article; Proceedings Paper
DE PANCREATIC CARCINOGENESIS; WESTERN BLOT; IMMUNOHISTOCHEMISTRY; LECTINS
ID syrian golden-hamsters; signal-transduction; fat; carcinogenesis; cancer; cells; enhancement; isoform; mice; risk
AB Dietary restriction in experimental animals enhances life span, delays disease, inhibits immunological perturbations, and ameliorates cancer. Protein kinase C (PKC) isozymes mediate signals generated by hormones, growth factors, and neurotransmitters for cell proliferation and differentiation. The results of our study showed that a C-terminally directed anti-PKC zeta antibody detected an 81-kDa band in the pancreases of control and energy-restricted hamsters. Syrian golden hamsters were fed energy-restricted diets formulated such that the hamsters received 90% (10% energy restriction (ER)), 80% (20% ER), or 60% (40% ER) of the total energy consumed by control hamsters, with the energy reduced proportionally from fat and carbohydrate. ER decreased PKC zeta isozyme levels by 40-75% in hamsters fed 10, 20, and 40% ER diets for 8 wk. PKC zeta isozyme expression was decreased by 75-80% in hamsters fed ER diets for 15 wk. Although ER caused significant decreases in PKC zeta isozyme levels compared with those of control hamsters at both time points, the relative differences in PKC zeta levels between the dietary ER groups (10, 20, and 40%) were small and not significant. A significant decrease in the body weights of ER animals compared with those of controls was observed at both time points. No differences in tomato lectin and phytohemagglutinin reactivity were observed between control animals and animals fed 10, 20, and 40% ER diets. Furthermore, the cellular expression of PKC zeta in the hamster pancreas did not differ among hamsters fed the various ER diets. These observations may be important for understanding not only the role of dietary ER in pancreatic cancers but also PKC zeta signal transduction mechanisms in normal pancreatic physiology. (C) 1995 Wiley-Liss, Inc.
C1 UNIV NEBRASKA,MED CTR,DEPT BIOCHEM & MOLEC BIOL,EPPLEY INST RES CANC & ALLIED DIS,OMAHA,NE 68198.
C3 University of Nebraska System; University of Nebraska Medical Center
FU NCI NIH HHS [R01 CA58564, P30 CA36727] Funding Source: Medline
CR BERRA E, 1993, CELL, V74, P555, DOI 10.1016/0092-8674(93)80056-K
   BIRT DF, 1983, JNCI-J NATL CANCER I, V71, P355
   BIRT DF, 1989, CANCER RES, V49, P5848
   BIRT DF, 1981, JNCI-J NATL CANCER I, V67, P1327
   BIRT DF, 1994, CARCINOGENESIS, V15, P2727, DOI 10.1093/carcin/15.12.2727
   BIRT DF, 1991, CANCER RES, V51, P1851
   BIRT DF, 1987, AM J CLIN NUTR, V45, P203, DOI 10.1093/ajcn/45.1.203
   CHOE M, 1992, J NUTR, V122, P2322, DOI 10.1093/jn/122.12.2322
   CONSIDINE RV, 1993, J CELL BIOCHEM, V52, P8, DOI 10.1002/jcb.240520103
   DIAZMECO MT, 1993, MOL CELL BIOL, V13, P4770, DOI 10.1128/MCB.13.8.4770
   DOMINGUEZ I, 1992, MOL CELL BIOL, V12, P3776, DOI 10.1128/MCB.12.9.3776
   FERNANDEZPATRON C, 1992, BIOTECHNIQUES, V12, P564
   GOODWIN PJ, 1987, JNCI-J NATL CANCER I, V79, P473
   HAGIWARA M, 1990, BIOCHEM BIOPH RES CO, V168, P161, DOI 10.1016/0006-291X(90)91688-O
   JOHANNES FJ, 1994, J BIOL CHEM, V269, P6140
   JONES PM, 1993, MOL CELL ENDOCRINOL, V94, P55
   LIAO L, 1994, BIOCHEMISTRY-US, V33, P1229, DOI 10.1021/bi00171a024
   NISHIZUKA Y, 1986, JNCI-J NATL CANCER I, V76, P363
   OGURA M, 1989, P NATL ACAD SCI USA, V86, P4225, DOI 10.1073/pnas.86.11.4225
   PECQUERY R, 1986, ENDOCRINOLOGY, V118, P2210, DOI 10.1210/endo-118-6-2210
   POLLARD M, 1989, CANCER-AM CANCER SOC, V64, P686, DOI 10.1002/1097-0142(19890801)64:3<686::AID-CNCR2820640320>3.0.CO;2-Q
   ROEBUCK BD, 1993, CANCER RES, V53, P46
   SELBIE LA, 1993, J BIOL CHEM, V268, P24296
   SUMIDA C, 1993, PROSTAG LEUKOTR ESS, V48, P117, DOI 10.1016/0952-3278(93)90019-S
   WALFORD RL, 1987, J NUTR, V117, P1650, DOI 10.1093/jn/117.10.1650
   WILLETT WC, 1990, NEW ENGL J MED, V323, P1664, DOI 10.1056/NEJM199012133232404
   WOOD KW, 1992, CELL, V68, P1041, DOI 10.1016/0092-8674(92)90076-O
   WOOTEN MW, 1992, FEBS LETT, V298, P74, DOI 10.1016/0014-5793(92)80025-C
NR 30
TC 6
Z9 6
U1 0
U2 5
PU WILEY-LISS
PI NEW YORK
PA DIV JOHN WILEY & SONS INC 605 THIRD AVE, NEW YORK, NY 10158-0012
SN 0899-1987
EI 
J9 MOL CARCINOGEN
JI Mol. Carcinog.
PD SEP 15
PY 1995
VL 14
IS 1
BP 10
EP 15
DI 10.1002/mc.2940140104
PG 6
WC Biochemistry & Molecular Biology; Oncology
SC Biochemistry & Molecular Biology; Oncology
GA RW551
UT WOS:A1995RW55100003
PM 7546218
DA 2025-02-23
ER

PT J
AU FILIBERTI, R
   KUBIK, A
   REISSIGOVA, J
   MERLO, F
   BONASSI, S
AF FILIBERTI, R
   KUBIK, A
   REISSIGOVA, J
   MERLO, F
   BONASSI, S
TI CANCER, CARDIOVASCULAR MORTALITY, AND DIET IN ITALY AND THE CZECH-REPUBLIC
SO NEOPLASMA
LA English
DT Article
DE MORTALITY; CANCEL; CARDIOVASCULAR DISEASES; DIET; EPIDEMIOLOGY
ID coronary heart-disease; gastric-cancer; population; smoking; smokers; habits; risk; prevention; alcohol; poland
AB A descriptive study aimed at comparing mortality and dietary patterns in Italy and the Czech Republic was conducted in the period 1970-1990. Mortality from all causes, all cancers, selected site specific cancers and cardiovascular diseases were found to be generally higher in the Czech Republic than in Italy. The North-South gradients observed within Italy have diminished in the course of the last twenty years, mostly due to a less contained decrease of the mortality from cardiovascular diseases and to a marked increase in cancer mortality for Southern regions compared to Central and Northern regions. The mediterranean diet with many health promoting, possibly protective components, mostly of-vegetable origin, is consumed in most parts of Italy, particularly in the South. In contrast, a Central European diet abounding in animal products and lacking in fresh fruit and vegetables is generally followed in the Czech Republic. These differences in diet may play a role in the origin of the observed differences in mortality patterns. Some factors other than diet, such as smoking habits, alcohol consumption, endogenous factors, and occupation, that are not considered here, are known to be involved in the causation of some types of cancer. The results of this study are compatible with the hypothesis of a relevant role played by dietary and other life-style habits in the etiopathogenesis of neoplastic and cardiovascular diseases.
C1 INST CHEST DIS, PRAGUE, CZECH REPUBLIC.
RP IST NAZL RIC CANC, DEPT ENVIRONM EPIDEMIOL, VIALE BENEDETTO XV, 10, I-16132 GENOA, ITALY.
CR Berrino F, 1989, EUR J CLIN NUTR, V43 Suppl 2, P49
   BLOCK G, 1992, NUTR CANCER, V18, P1, DOI 10.1080/01635589209514201
   BODMER W, 1992, EUR J CANCER, V28A, P4, DOI 10.1016/0959-8049(92)90371-8
   CASTELLI WP, 1990, AM J KIDNEY DIS, V16, P41
   CAYGILL CPJ, 1991, MEDITERRANEAN DIET C, V0, P105
   DOLL R, 1981, QUANTITATIVE ESTIMAT, V0, P0
   FERRARONI M, 1989, TUMORI J, V75, P521, DOI 10.1177/030089168907500601
   Franceschi S, 1994, EPIDEMIOLOGY OF DIET AND CANCER., V0, PP311, DOI 10.4324/9780203168929_chapter_16
   GEDDES M, 1990, 1990 NUOV IT SCI RAP, V0, P137
   HENDERSON BE, 1991, SCIENCE, V254, P1131, DOI 10.1126/science.1957166
   HILL MJ, 1994, E HORWOOD SERIES FOO, V0, P327
   Hirayama T, 1992, NATL CANCER I MONOGR, V0, P65
   HOWSON CP, 1986, EPIDEMIOL REV, V8, P1
   JEDRYCHOWSKI W, 1986, INT J CANCER, V37, P837, DOI 10.1002/ijc.2910370607
   Jedrychowski W, 1992, EUR J CANCER PREV, V1, P297, DOI 10.1097/00008469-199206000-00004
   JEDRYCHOWSKI WA, 1986, NEOPLASMA, V33, P97
   KESTELOOT H, 1992, EUR HEART J, V13, P120, DOI 10.1093/oxfordjournals.eurheartj.a060031
   Kubik A, 1993, EUR J CANCER PREV, V2, P337, DOI 10.1097/00008469-199307000-00008
   LAVECCHIA C, 1992, EUR J CANCER, V28A, P927, DOI 10.1016/0959-8049(92)90153-S
   LAVECCHIA C, 1992, EUR J CANCER, V28A, P132
   LEVI F, 1993, SOZ PRAVENTIV MED, V38, PS155, DOI 10.1007/BF01624579
   MENOTTI A, 1991, MEDITERRANEAN DIETS, V0, P232
   MIDGETTE AS, 1993, AM J EPIDEMIOL, V137, P521, DOI 10.1093/oxfordjournals.aje.a116705
   MORABIA A, 1990, AM J CLIN NUTR, V52, P933, DOI 10.1093/ajcn/52.5.933
   Negri E, 1994, EPIDEMIOLOGY OF DIET AND CANCER., V0, PP327, DOI 10.4324/9780203168929_chapter_17
   Obsitnikova A, 1993, BRATISL LEK LISTY, V94, P8
   PAWLEGA J, 1992, ACTA ONCOL, V31, P387, DOI 10.3109/02841869209088276
   SARACCI R, 1990, MED ONCOL TUMOR PHAR, V7, P99
   SUBAR AF, 1990, AM J PUBLIC HEALTH, V80, P1323, DOI 10.2105/AJPH.80.11.1323
   TREVISAN M, 1990, PREV MED, V19, P231, DOI 10.1016/0091-7435(90)90024-E
   UEMURA K, 1988, WORLD HEALTH STATISTICS QUARTERLY, V41, P155
   Willet WC, 1990, MONOGRAPHS EPIDEMIOL, V15, P0
   WYNDER EL, 1977, JNCI-J NATL CANCER I, V58, P825, DOI 10.1093/jnci/58.4.825
   ZARIDZE D, 1993, EUR J CANCER, V29A, P112, DOI 10.1016/0959-8049(93)90586-5
   ZATONSKI W, 1991, CANCER CAUSE CONTROL, V2, P3, DOI 10.1007/BF00052355
NR 39
TC 5
Z9 6
U1 0
U2 2
PU AEPRESS SRO
PI BRATISLAVA
PA BAJZOVA 7, BRATISLAVA, 821 08, SLOVAKIA
SN 0028-2685
EI 1338-4317
J9 NEOPLASMA
JI Neoplasma
PD JUN 15
PY 1995
VL 42
IS 5
BP 275
EP 283
DI 
PG 9
WC Oncology
SC Oncology
GA TJ371
UT WOS:A1995TJ37100013
PM 8552209
DA 2025-02-23
ER

PT J
AU ANDERSSON, SO
   BARON, J
   WOLK, A
   LINDGREN, C
   BERGSTROM, R
   ADAMI, HO
AF ANDERSSON, SO
   BARON, J
   WOLK, A
   LINDGREN, C
   BERGSTROM, R
   ADAMI, HO
TI EARLY-LIFE RISK-FACTORS FOR PROSTATE-CANCER - A POPULATION-BASED CASE-CONTROL STUDY IN SWEDEN
SO CANCER EPIDEMIOLOGY BIOMARKERS & PREVENTION
LA English
DT Article
ID physical-activity; beta-carotene; diet; men; epidemiology; carcinoma; cohort; serum
AB We undertook a population-based case-control study to investigate early life risk factors for prostate cancer. Information on dietary habits during childhood and adolescence, childhood environment, pubertal development, and physical activity was collected by face-to-face interviews with 256 (74.6%) of all eligible cases and 252 (76.6%) of all selected controls, frequency matched by age. AII potential controls were screened for prostate cancer with negative findings. Odds ratios with 95% confidence intervals were estimated by logistic regression. Analyses of localized (T-0-2, M(0)) and more advanced cancers were made separately. In general, there was no clear association between diet and prostate cancer risk. An increased risk associated with childhood living in more densely populated, compared with rural, areas was found (odds ratio = 2.1; 95% confidence interval = 1.3-3.5); this effect was most apparent for localized cancers (odds ratio = 3.2; 95% confidence interval = 1.7-6.2). There was no substantial association between adult height or body mass index and prostate cancer, but exercise appeared negatively associated with risk (P value for trend, 0.13). We conclude that our study provides some indications that exposures early in life are important in the etiology of prostate cancer.
C1 UNIV UPPSALA HOSP,CANC EPIDEMIOL UNIT,S-75185 UPPSALA,SWEDEN.
   DARTMOUTH COLL,SCH MED,BIOSTAT EPIDEMIOL GRP,HANOVER,NH 03755.
   UNIV UPPSALA,DEPT STAT,S-75120 UPPSALA,SWEDEN.
   HARVARD UNIV,SCH PUBL HLTH,DEPT EPIDEMIOL,BOSTON,MA 02115.
C3 Uppsala University; Uppsala University Hospital; Dartmouth College; Uppsala University; Harvard University; Harvard T.H. Chan School of Public Health
RP ANDERSSON, SO (corresponding author), OREBRO MED CTR HOSP,DEPT UROL,S-70185 OREBRO,SWEDEN.
CR AAKVAAG A, 1978, EUR J APPL PHYSIOL, V39, P283, DOI 10.1007/BF00421452
   ALBANES D, 1989, AM J PUBLIC HEALTH, V79, P744, DOI 10.2105/AJPH.79.6.744
   Bergstrom L, 1991, VAR FODA, V43, P439
   BROWNSON RC, 1991, AM J PUBLIC HEALTH, V81, P639, DOI 10.2105/AJPH.81.5.639
   FINCHAM SM, 1990, PROSTATE, V17, P189, DOI 10.1002/pros.2990170303
   FU M, 1985, PROSTATE, V6, P213
   GIOVANNUCCI E, 1993, J NATL CANCER I, V85, P1571, DOI 10.1093/jnci/85.19.1571
   GRAHAM S, 1983, JNCI-J NATL CANCER I, V70, P687
   HAENSZEL W, 1968, JNCI-J NATL CANCER I, V40, P43
   HESHMAT MY, 1985, PROSTATE, V6, P7, DOI 10.1002/pros.2990060103
   HILL P, 1982, CANCER RES, V42, P3864
   Hirayama T, 1979, NATL CANCER INST MONOGR, V0, P149
   HSING AW, 1990, CANCER RES, V50, P6836
   HSING AW, 1984, CANCER CAUSE CONTROL, V5, P136
   KAUL L, 1987, NUTRITION AND CANCER, V9, P123
   KOLONEL LN, 1988, AM J EPIDEMIOL, V127, P999, DOI 10.1093/oxfordjournals.aje.a114903
   LEE IM, 1992, AM J EPIDEMIOL, V135, P169, DOI 10.1093/oxfordjournals.aje.a116269
   LEMARCHAND L, 1991, AM J EPIDEMIOL, V133, P103, DOI 10.1093/oxfordjournals.aje.a115849
   METTLIN C, 1989, CANCER-AM CANCER SOC, V64, P605, DOI 10.1002/1097-0142(19890801)64:3<605::AID-CNCR2820640307>3.0.CO;2-I
   MILLS PK, 1989, CANCER-AM CANCER SOC, V64, P598, DOI 10.1002/1097-0142(19890801)64:3<598::AID-CNCR2820640306>3.0.CO;2-6
   MORVILLE R, 1979, ANN ENDOCRINOL-PARIS, V40, P501
   NOMURA A, 1985, JNCI-J NATL CANCER I, V74, P319
   OHNO Y, 1988, CANCER RES, V48, P1331
   PAFFENBARGER RS, 1987, AM J CLIN NUTR, V45, P312, DOI 10.1093/ajcn/45.1.312
   PIENTA KJ, 1993, ANN INTERN MED, V118, P793, DOI 10.7326/0003-4819-118-10-199305150-00007
   ROSS RK, 1979, BRIT J CANCER, V39, P284, DOI 10.1038/bjc.1979.53
   ROSS RK, 1983, PROSTATE, V4, P333, DOI 10.1002/pros.2990040403
   ROTKIN ID, 1977, CANCER TREAT REP, V61, P173
   SEVERSON RK, 1989, CANCER RES, V49, P1857
   SHARPE RM, 1993, LANCET, V341, P1392, DOI 10.1016/0140-6736(93)90953-E
   SHELDON CA, 1980, J UROLOGY, V124, P626, DOI 10.1016/S0022-5347(17)55589-5
   SLATTERY ML, 1990, AM J CLIN NUTR, V52, P752, DOI 10.1093/ajcn/52.4.752
   SNOWDON DA, 1984, AM J EPIDEMIOL, V120, P244, DOI 10.1093/oxfordjournals.aje.a113886
   VENA JE, 1987, AM J CLIN NUTR, V45, P318, DOI 10.1093/ajcn/45.1.318
   WEST DW, 1991, CANCER CAUSE CONTROL, V2, P85, DOI 10.1007/BF00053126
   WHEELER GD, 1984, JAMA-J AM MED ASSOC, V252, P514, DOI 10.1001/jama.252.4.514
   WHITTEMORE AS, 1984, J UROLOGY, V132, P1256, DOI 10.1016/S0022-5347(17)50118-4
   YU H, 1988, PROSTATE, V13, P317, DOI 10.1002/pros.2990130407
   1980, 1900, V22, V0, P0
NR 41
TC 101
Z9 107
U1 0
U2 4
PU AMER ASSOC CANCER RESEARCH
PI PHILADELPHIA
PA PUBLIC LEDGER BLDG, SUITE 816, 150 S. INDEPENDENCE MALL W., PHILADELPHIA, PA 19106
SN 1055-9965
EI 
J9 CANCER EPIDEM BIOMAR
JI Cancer Epidemiol. Biomarkers Prev.
PD APR-MAY 15
PY 1995
VL 4
IS 3
BP 187
EP 192
DI 
PG 6
WC Oncology; Public, Environmental & Occupational Health
SC Oncology; Public, Environmental & Occupational Health
GA QT145
UT WOS:A1995QT14500001
PM 7606192
DA 2025-02-23
ER

PT J
AU FREDRIKSON, M
   HARDELL, L
   BENGTSSON, NO
   AXELSON, O
AF FREDRIKSON, M
   HARDELL, L
   BENGTSSON, NO
   AXELSON, O
TI COLON-CANCER AND DIETARY HABITS - A CASE-CONTROL STUDY
SO INTERNATIONAL JOURNAL OF ONCOLOGY
LA English
DT Article
DE COLON CANCER; CASE-CONTROL STUDY; DIET
ID large-bowel-cancer; colorectal-cancer; rectal-cancer; physical-activity; alcohol-consumption; 7th-day adventists; united-states; metabolic epidemiology; coffee consumption; serum selenium
AB The importance of dietary factors in colon carcinogenesis was analyzed as part of a case-control study from Northern Sweden encompassing 312 cases and 623 controls. Data on 28 different food items, each divided into consumption before and after the age of 25, were collected by a food frequency questionnaire. Mantel-Haenszel odds ratios (MH-ORs) were calculated for various food items and nutritients and are given in parentheses where A represents consumption before and B after the age of 25. Reduced MH-ORs were seen for daily cheese intake (A=0.64, B=0.41) and also for intake of crisp bread, boiled and fried fish although not significantly. A non-significantly decreased risk was seen for fibre-rich food. When food items were grouped with regard to their content of certain nutrients, decreased risks were associated with food rich in selenium (A=0.74, B=0.82). Also food rich in vitamin C gave a reduced MH-OR but only for intake before the age of 25 (A=0.75, B=1.09). For daily consumption of 2 or more cups of tea a reduced MH-OR of 0.61 was seen. Frequent intake of smoked food gave increased MH-ORs for both age groups (A=1.52, B=1.36) whereas high fat intake was not identified as a risk factor for colon cancer. Intake of alcohol or coffee was not associated with colon cancer risk in this study.
C1 OREBRO MED CTR HOSP,DEPT ONCOL,S-70185 OREBRO,SWEDEN.
   LINKOPING UNIV HOSP,DEPT OCCUPAT & ENVIRONM MED,S-58185 LINKOPING,SWEDEN.
   UMEA UNIV HOSP,DEPT ONCOL,S-90185 UMEA,SWEDEN.
C3 Linkoping University; Umea University
CR APPLETON GVN, 1987, BRIT J SURG, V74, P523, DOI 10.1002/bjs.1800740635
   ARBMAN G, 1992, CANCER, V69, P2042, DOI 10.1002/1097-0142(19920415)69:8<2042::AID-CNCR2820690806>3.0.CO;2-U
   BERGSTROM L, 1991, VAR FODA, V8, P439
   BINGHAM S, 1979, BRIT J CANCER, V40, P456, DOI 10.1038/bjc.1979.201
   BINGHAM SA, 1990, J ROY SOC MED, V83, P420, DOI 10.1177/014107689008300702
   BLOCK G, 1982, AM J EPIDEMIOL, V115, P492, DOI 10.1093/oxfordjournals.aje.a113331
   BRESLOW NE, 1980, IARC SCI PUBL, V32, P133
   BRISTOL JB, 1985, BMJ-BRIT MED J, V291, P1467, DOI 10.1136/bmj.291.6507.1467
   BRUCE WR, 1986, DIET NUTRITION CANCE, V0, P291
   BURT RW, 1990, B WORLD HEALTH ORGAN, V68, P655
   CHEAH PY, 1990, NUTR CANCER, V14, P5, DOI 10.1080/01635589009514073
   CHOW WH, 1993, INT J EPIDEMIOL, V22, P23, DOI 10.1093/ije/22.1.23
   COATES RJ, 1988, AM J EPIDEMIOL, V128, P517
   Correa P, 1978, ADV CANCER RES, V26, P1, DOI 10.1016/S0065-230X(08)60086-X
   DOLL R, 1981, JNCI-J NATL CANCER I, V66, P1191, DOI 10.1093/jnci/66.6.1192
   DRASAR BS, 1973, BRIT J CANCER, V26, P167
   ENSTROM JE, 1975, BRIT J CANCER, V32, P432, DOI 10.1038/bjc.1975.244
   FRASER P, 1982, RECENT RES CANCER, V83, P1
   FREDRIKSSON M, 1989, CANCER-AM CANCER SOC, V63, P1838
   GARABRANT DH, 1984, AM J EPIDEMIOL, V119, P1005, DOI 10.1093/oxfordjournals.aje.a113805
   GARLAND C, 1985, LANCET, V1, P307, DOI 10.1016/S0140-6736(85)91082-7
   GERHARDSSON M, 1986, AM J EPIDEMIOL, V125, P775
   GRAHAM S, 1988, AM J EPIDEMIOL, V128, P490, DOI 10.1093/oxfordjournals.aje.a114997
   HAENSZEL W, 1968, JNCI-J NATL CANCER I, V40, P43
   HAENSZEL W, 1980, JNCI-J NATL CANCER I, V64, P17
   HAENSZEL W, 1973, J NATL CANCER I, V51, P1765, DOI 10.1093/jnci/51.6.1765
   HEILBRUN LK, 1986, BRIT J CANCER, V54, P677, DOI 10.1038/bjc.1986.226
   HIRAYAMA T, 1979, NUTR CANCER, V1, P67
   HIRAYAMA T, 1981, GASTROINTESTINAL CAN, V0, P409
   HOWE GR, 1992, J NATL CANCER I, V84, P1887, DOI 10.1093/jnci/84.24.1887
   HOWELL MA, 1975, J CHRON DIS, V28, P67, DOI 10.1016/0021-9681(75)90063-6
   JACOBSEN BK, 1986, JNCI-J NATL CANCER I, V76, P823
   JAIN M, 1980, INT J CANCER, V26, P757, DOI 10.1002/ijc.2910260609
   Jensen O M, 1982, NUTR CANCER, V4, P5, DOI 10.1080/01635588209513733
   KINLEN LJ, 1988, BRIT J CANCER, V58, P397, DOI 10.1038/bjc.1988.227
   KLATSKY AL, 1988, AM J EPIDEMIOL, V128, P1007
   KNOX EG, 1977, BRIT J PREV SOC MED, V31, P71
   Kune S, 1987, NUTR CANCER, V9, P21
   KUSSIN SZ, 1979, AM J GASTROENTEROL, V72, P448
   LAVECCHIA C, 1989, CANCER RES, V49, P1049
   LAVECCHIA C, 1988, INT J CANCER, V41, P492, DOI 10.1002/ijc.2910410404
   Lipkin M, 1993, EUR J CANCER PREV, V2, P83, DOI 10.1097/00008469-199301000-00013
   LYON JL, 1987, JNCI-J NATL CANCER I, V78, P853
   MACQUARTMOULIN G, 1986, INT J CANCER, V38, P183, DOI 10.1002/ijc.2910380207
   MANOUSOS O, 1983, INT J CANCER, V32, P1, DOI 10.1002/ijc.2910320102
   MCKEOWN-EYSSEN G E, 1984, NUTRITION AND CANCER, V6, P160, DOI 10.1080/01635588509513819
   MCMICHAEL AJ, 1979, INT J EPIDEMIOL, V8, P295, DOI 10.1093/ije/8.4.295
   MILLER AB, 1983, INT J CANCER, V32, P155, DOI 10.1002/ijc.2910320204
   MILLER EC, 1986, CANCER, V58, P1795, DOI 10.1002/1097-0142(19861015)58:8+<1795::AID-CNCR2820581403>3.0.CO;2-H
   NEWCOMB PA, 1993, CANCER CAUSE CONTROL, V4, P405, DOI 10.1007/BF00050858
   NOMURA A, 1986, JNCI-J NATL CANCER I, V76, P587, DOI 10.1093/jnci/76.4.587
   PETERS RK, 1992, CANCER CAUSE CONTROL, V3, P457, DOI 10.1007/BF00051359
   PHILLIPS RL, 1975, CANCER RES, V35, P3513
   PHILLIPS RL, 1983, CANCER RES, V43, P2403
   PHILLIPS RL, 1985, JNCI-J NATL CANCER I, V74, P307
   PICKLE LW, 1984, CANCER RES, V44, P363
   POLLACK ES, 1984, NEW ENGL J MED, V310, P617, DOI 10.1056/NEJM198403083101003
   POTTER JD, 1986, JNCI-J NATL CANCER I, V76, P557, DOI 10.1093/jnci/76.4.557
   REDDY BS, 1978, CANCER-AM CANCER SOC, V42, P2832, DOI 10.1002/1097-0142(197812)42:6<2832::AID-CNCR2820420644>3.0.CO;2-L
   REDDY BS, 1980, MUTAT RES, V72, P511, DOI 10.1016/0027-5107(80)90122-0
   SALONEN JT, 1984, AM J EPIDEMIOL, V120, P342, DOI 10.1093/oxfordjournals.aje.a113898
   SANTAMARIA L, 1988, ANN NY ACAD SCI, V534, P584, DOI 10.1111/j.1749-6632.1988.tb30149.x
   SCHOTTENFELD D, 1982, CANCER EPIDEMIOL, V0, P703
   SLATTERY ML, 1988, AM J EPIDEMIOL, V128, P989
   SLATTERY ML, 1988, AM J EPIDEMIOL, V128, P504, DOI 10.1093/oxfordjournals.aje.a114998
   SOULLIER BK, 1981, CANCER LETT, V12, P343, DOI 10.1016/0304-3835(81)90177-4
   STEMMERMANN GN, 1984, CANCER RES, V44, P4633
   TEMPLE NJ, 1987, JNCI-J NATL CANCER I, V78, P1211
   TUYNS AJ, 1988, NUTR CANCER, V11, P189, DOI 10.1080/01635588809513986
   VENA JE, 1987, AM J CLIN NUTR, V45, P318, DOI 10.1093/ajcn/45.1.318
   VERDIER MG, 1990, INT J CANCER, V46, P832
   WATERHOUSE J, 1982, IARC SCI PUBL, V42, P0
   WILLETT WC, 1990, NEW ENGL J MED, V323, P1664, DOI 10.1056/NEJM199012133232404
   WILLETT WC, 1983, LANCET, V2, P130, DOI 10.1016/S0140-6736(83)90116-2
   WU AH, 1987, BRIT J CANCER, V55, P687, DOI 10.1038/bjc.1987.140
   YOUNG TB, 1988, INT J CANCER, V42, P167, DOI 10.1002/ijc.2910420205
   1983, 1900, V32, V0, P46
NR 77
TC 19
Z9 19
U1 0
U2 7
PU INT JOURNAL ONCOLOGY
PI ATHENS
PA C/O PROFESSOR D A SPANDIDOS, EDITORIAL OFFICE, 1, S MERKOURI ST, ATHENS 116 35, GREECE
SN 1019-6439
EI 
J9 INT J ONCOL
JI Int. J. Oncol.
PD JUL 15
PY 1995
VL 7
IS 1
BP 133
EP 141
DI 
PG 9
WC Oncology
SC Oncology
GA RD557
UT WOS:A1995RD55700021
PM 21552818
DA 2025-02-23
ER

PT J
AU YUAN, JM
   WANG, QS
   ROSS, RK
   HENDERSON, BE
   YU, MC
AF YUAN, JM
   WANG, QS
   ROSS, RK
   HENDERSON, BE
   YU, MC
TI DIET AND BREAST-CANCER IN SHANGHAI AND TIANJIN, CHINA
SO BRITISH JOURNAL OF CANCER
LA English
DT Article
DE BREAST CANCER; DIETARY FAT; DIETARY FIBER; CASE-CONTROL STUDY; CHINA
ID vitamin-c; risk; cohort; fiber; fat
AB Various aspects of adult diet have been linked to breast cancer development. These include intake of fat (risk factor), and intake of fibre, soy protein and vitamins A, C and E (protective factors). Results of previous studies have been inconsistent. We examined the possible associations between breast cancer and various indices of nutrient and Food intake in two Chinese populations who are at relatively low risk for breast cancer (one-fifth the rate in US white women). Two case-control studies of breast cancer were conducted in the cities of Shanghai and Tianjin, China. In Shanghai, 534 women aged 20-69 years with histologically confirmed breast cancer were recruited, whereas in Tianjin 300 women aged 20-55 years with histologically confirmed breast cancer were interviewed. All controls were community controls who were individually matched to the cases by sex and age (case-control ratio = 1:1). All interviews were conducted in person. Findings from the two studies were similar, although the diets in Shanghai and Tianjin were different in many respects. Cases and controls were similar in their consumption of soy protein, measured either in absolute levels or as percentages of total protein. Overall, all components of dietary fat (saturated fat, monounsaturated fat, polyunsaturated fat) showed a modest, non-significant association with breast cancer after adjustment for energy intake and other non-dietary risk factors for breast cancer. Intake of crude fibre, carotene and vitamin C, on the other hand, exhibited strong, statistically significant inverse associations with breast cancer risk. The last three indices were highly correlated, rendering it impossible to disentangle their individual effects; they were closely associated with intake of green vegetables in the two study populations. Vitamin E intake was unrelated to breast cancer risk in Shanghai and Tianjin. In the multivariate logistic regression model which included all non-dietary risk factors for breast cancer and energy intake, Shanghai women in the lowest tertile of crude fibre intake and highest tertile of fat intake had a 2.9-fold increased risk for breast cancer relative to those in the highest tertile of crude fibre intake and lowest tertile of fat intake. The comparable relative risk in Tianjin women was 2.4. Our data indicate a strong protective effect against breast cancer development with intake of foods rich in fibre, vitamin C and carotene. Our results are also compatible with dietary fat having a modest, positive effect on breast cancer risk within the range of exposure experienced by women in China. Our study does not support the hypothesis that high intake of soy protein protects against breast cancer.
C1 UNIV SO CALIF,KENNETH NORRIS JR COMPREHENS CANC CTR,LOS ANGELES,CA 90033.
   SHANGHAI CANC INST,SHANGHAI 200032,PEOPLES R CHINA.
   TIANJIN CANC INST,TIANJIN 300060,PEOPLES R CHINA.
   SALK INST BIOL STUDIES,LA JOLLA,CA 92037.
C3 University of Southern California; Shanghai Jiao Tong University; Tianjin Medical University; Salk Institute
FU NCI NIH HHS [R35 CA53890] Funding Source: Medline
CR Breslow NE, 1980, ANAL CASE CONTROL ST, V0, P0
   GRAHAM S, 1992, AM J EPIDEMIOL, V136, P1327, DOI 10.1093/oxfordjournals.aje.a116445
   HENDERSON BE, 1991, SCIENCE, V254, P1131, DOI 10.1126/science.1957166
   HOWE GR, 1989, AM J EPIDEMIOL, V129, P1314, DOI 10.1093/oxfordjournals.aje.a115256
   HOWE GR, 1990, JNCI-J NATL CANCER I, V82, P561, DOI 10.1093/jnci/82.7.561
   HOWE GR, 1992, JAMA-J AM MED ASSOC, V268, P2080, DOI 10.1001/jama.268.15.2080
   HUNTER DJ, 1993, NEW ENGL J MED, V329, P234, DOI 10.1056/NEJM199307223290403
   HUNTER DJ, 1993, EPIDEMIOL REV, V15, P110, DOI 10.1093/oxfordjournals.epirev.a036096
   LEE HP, 1991, LANCET, V337, P1197, DOI 10.1016/0140-6736(91)92867-2
   ROHAN TE, 1993, CANCER CAUSE CONTROL, V4, P29, DOI 10.1007/BF00051711
   SHARPE RM, 1993, LANCET, V341, P1392, DOI 10.1016/0140-6736(93)90953-E
   WANG QS, 1992, CANCER EPIDEM BIOMAR, V1, P435
   WHITTEMORE AS, 1990, JNCI-J NATL CANCER I, V82, P915, DOI 10.1093/jnci/82.11.915
   WILLETT WC, 1992, JAMA-J AM MED ASSOC, V268, P2037, DOI 10.1001/jama.268.15.2037
   YUAN JM, 1988, CANCER RES, V48, P1949
   ZARIDZE D, 1991, INT J CANCER, V48, P493, DOI 10.1002/ijc.2910480404
NR 18
TC 226
Z9 236
U1 0
U2 15
PU STOCKTON PRESS
PI BASINGSTOKE
PA HOUNDMILLS, BASINGSTOKE, HANTS, ENGLAND RG21 2XS
SN 0007-0920
EI 
J9 BRIT J CANCER
JI Br. J. Cancer
PD JUN 15
PY 1995
VL 71
IS 6
BP 1353
[truncated: 442,238 more chars]
