# Supplementary material for: Global impact of dietary risks on cancers: burdens across regions from 1990 to 2021 and the projection to 2035
Source: Front Nutr. 2025 Jul 4;12:1585305. doi: 10.3389/fnut.2025.1585305 (PMC12271164; doi:10.3389/fnut.2025.1585305)
Supplement: Supplementary file 1 [file Data_Sheet_1.zip › Supplementary data/Fig 1/download1996u147.txt]

PT J
AU Stoll, BA
AF Stoll, BA
TI Nutrition and breast cancer risk: Can an effect via insulin resistance be demonstrated?
SO BREAST CANCER RESEARCH AND TREATMENT
LA English
DT Article
DE breast cancer etiology; hyperinsulinemia; insulin resistance; macronutrients; weight gain
ID body-fat distribution; postmenopausal women; central obesity; dietary-fat; disease; receptor; cells; hyperinsulinemia; sensitivity; prevention
AB It is postulated that the metabolic/endocrine concomitants of insulin resistance resulting from high animal fat intake and weight gain after the age of 30 could be contributing to the increasing incidence of postmenopausal breast cancer and recent changes in its biologic characteristics. Case/control studies have shown that hyperinsulinaemia and abdominal obesity, which are recognized as markers of insulin resistance, are risk markers for postmenopausal breast cancer also. Excess weight gain linked to high dietary intake of saturated fat is thought to be a major cause of insulin resistance. The hypothesis is compatible with the ''breast tissue age'' model for breast cancer risk. Biological evidence suggests that the concomitants of insulin resistance may stimulate growth activity in existing breast cancer also. The hypothesis that nutritional factors which favour hyperinsulinaemia may also favour breast cancer growth can be tested. Restriction of dietary fat and high intake of fibre and complex carbohydrate have been shown to normalise insulin levels in a proportion of subjects with hyperinsulinaemia. Restriction of dietary fat intake has also been shown to reduce bioavailable oestrogen levels in healthy postmenopausal women. A randomised trial of a low fat, high fibre, high complex carbohydrate regimen is proposed as adjuvant treatment following primary surgery in postmenopausal women with early breast cancer. A cancer preventive or delaying ability can be assessed by comparing the incidence of contralateral second breast cancer and the metastasis rate in the diet and control groups. Insulin levels, abdominal obesity, and body mass should be monitored although normalisation of insulin levels need not necessarily involve decrease in body mass.
RP Stoll, BA (corresponding author), ST THOMAS HOSP, DEPT ONCOL, LONDON SE1 7EH, ENGLAND.
CR ADLERCREUTZ H, 1990, SCAND J CLIN LAB INV, V50, P3, DOI 10.3109/00365519009085798
   ARTEAGA CL, 1989, CANCER RES, V49, P6237
   BALLARDBARBASH R, 1994, CANCER-AM CANCER SOC, V74, P1090, DOI 10.1002/1097-0142(19940801)74:3+<1090::AID-CNCR2820741518>3.0.CO;2-X
   BALLARDBARBASH R, 1990, CANCER RES, V50, P2152
   BALLARDBARBASH R, 1990, JNCI-J NATL CANCER I, V82, P286, DOI 10.1093/jnci/82.4.286
   BARNARD RJ, 1991, ARCH INTERN MED, V151, P1389, DOI 10.1001/archinte.151.7.1389
   BARNARD RJ, 1992, AM J CARDIOL, V69, P440, DOI 10.1016/0002-9149(92)90981-4
   BEEX LVA, 1986, BREAST CANC TREATM P, V0, P200
   BERSTEIN LM, 1990, J NATL CANCER I, V82, P1943, DOI 10.1093/jnci/82.24.1943-a
   BOUCHET C, 1994, BRIT J CANCER, V69, P398, DOI 10.1038/bjc.1994.74
   BOYD NF, 1993, JNCI-J NATL CANCER I, V85, P6, DOI 10.1093/jnci/85.1.6
   Brinton L A, 1992, ANN EPIDEMIOL, V2, P597, DOI 10.1016/1047-2797(92)90004-A
   BRUNING PF, 1992, INT J CANCER, V52, P511, DOI 10.1002/ijc.2910520402
   CHLEBOWSKI RT, 1992, BREAST CANCER RES TR, V20, P73
   COTTERILL A, 1992, GROWTH MATTERS, V9, P7
   CULLEN KJ, 1991, CANCER RES, V51, P4978
   DIFRONZO G, 1990, ANTICANCER RES, V10, P1699
   DOLL R, 1966, CANCER INCIDENCE 5 C, V0, P0
   ECKEL RH, 1992, LANCET, V340, P1542
   EVANS DJ, 1984, METABOLISM, V33, P68, DOI 10.1016/0026-0495(84)90164-1
   FOLSOM AR, 1990, AM J EPIDEMIOL, V131, P794, DOI 10.1093/oxfordjournals.aje.a115570
   GIUFFRIDA D, 1992, EUR J CANCER, V28A, P112, DOI 10.1016/0959-8049(92)90397-K
   GLASS AG, 1990, JNCI-J NATL CANCER I, V82, P693, DOI 10.1093/jnci/82.8.693
   GREENWALD P, 1993, PREV MED, V22, P642, DOI 10.1006/pmed.1993.1058
   HANSEN BC, 1993, BAILLIERE CLIN ENDOC, V7, P1033, DOI 10.1016/S0950-351X(05)80244-7
   HENSON DE, 1994, CANCER, V74, P424, DOI 10.1002/cncr.2820741330
   KIRSCHNER MA, 1990, J CLIN ENDOCR METAB, V70, P473, DOI 10.1210/jcem-70-2-473
   KOPELMAN PG, 1994, BAILLIERE CLIN ENDOC, V8, P549, DOI 10.1016/S0950-351X(05)80286-1
   KOPELMAN PG, 1981, CLIN ENDOCRINOL, V15, P113, DOI 10.1111/j.1365-2265.1981.tb00644.x
   LAWS A, 1993, BAILLIERE CLIN ENDOC, V7, P1063, DOI 10.1016/S0950-351X(05)80245-9
   LEENEN R, 1994, J CLIN ENDOCR METAB, V78, P1515, DOI 10.1210/jc.78.6.1515
   LONDON S J, 1989, JOURNAL OF THE AMERICAN MEDICAL ASSOCIATION, V262, P2853, DOI 10.1001/jama.262.20.2853
   LUBIN F, 1986, JNCI-J NATL CANCER I, V77, P605, DOI 10.1093/jnci/77.3.605
   MARON DJ, 1991, CIRCULATION, V84, P2020, DOI 10.1161/01.CIR.84.5.2020
   MARSHALL JA, 1994, DIABETES CARE, V17, P50, DOI 10.2337/diacare.17.1.50
   MCKEIGUE PM, 1991, LANCET, V337, P382, DOI 10.1016/0140-6736(91)91164-P
   NOMURA Y, 1981, GANN, V72, P469
   OSBORNE CK, 1976, P NATL ACAD SCI USA, V73, P4536, DOI 10.1073/pnas.73.12.4536
   PASCUAL MR, 1982, NEOPLASMA, V29, P453
   PIKE MC, 1983, NATURE, V303, P767, DOI 10.1038/303767a0
   PRENTICE R, 1990, JNCI-J NATL CANCER I, V82, P129, DOI 10.1093/jnci/82.2.129
   PRENTICE RL, 1990, CANCER CAUSE CONTROL, V1, P81, DOI 10.1007/BF00053187
   PUJOL P, 1994, CANCER-AM CANCER SOC, V74, P1601, DOI 10.1002/1097-0142(19940901)74:5<1601::AID-CNCR2820740517>3.0.CO;2-#
   SCHAPIRA DV, 1990, ANN INTERN MED, V112, P182, DOI 10.7326/0003-4819-112-3-182
   SCHAPIRA DV, 1991, CANCER, V67, P523, DOI 10.1002/1097-0142(19910115)67:2<523::AID-CNCR2820670234>3.0.CO;2-O
   SELLERS TA, 1992, NEW ENGL J MED, V327, P958
   SMITH U, 1994, AM J CLIN NUTR, V59, P686S, DOI 10.1093/ajcn/59.3.686S
   STAMLER J, 1993, ARCH INTERN MED, V153, P1040, DOI 10.1001/archinte.153.9.1040
   STEWART AJ, 1990, J BIOL CHEM, V265, P21172
   STOLL BA, 1994, BRIT J CANCER, V69, P799, DOI 10.1038/bjc.1994.157
   STORLIEN LH, 1986, AM J PHYSIOL, V251, PE576, DOI 10.1152/ajpendo.1986.251.5.E576
   SUMIYOSHI K, 1992, INT J CANCER, V50, P345, DOI 10.1002/ijc.2910500303
   THORSEN T, 1992, J STEROID BIOCHEM, V41, P537, DOI 10.1016/0960-0760(92)90379-W
   VAGUE P, 1989, METABOLISM, V38, P913, DOI 10.1016/0026-0495(89)90241-2
   WAJCHENBERG BL, 1994, DIABETES METAB REV, V10, P19, DOI 10.1002/dmr.5610100103
   WEISSER B, 1993, J HYPERTENS, V11, P0
   ZIMMET PZ, 1992, DIABETES CARE, V15, P232, DOI 10.2337/diacare.15.2.232
   ZIMMET PZ, 1993, DIABETES CARE, V16, P56, DOI 10.2337/diacare.16.3.56
NR 58
TC 42
Z9 43
U1 1
U2 1
PU SPRINGER
PI NEW YORK
PA 233 SPRING ST, NEW YORK, NY 10013 USA
SN 0167-6806
EI 1573-7217
J9 BREAST CANCER RES TR
JI Breast Cancer Res. Treat.
PD JUN 15
PY 1996
VL 38
IS 3
BP 239
EP 246
DI 10.1007/BF01806141
PG 8
WC Oncology
SC Oncology
GA UK787
UT WOS:A1996UK78700001
PM 8739075
DA 2025-02-23
ER

PT J
AU Petrakis, NL
   Barnes, S
   King, EB
   Lowenstein, J
   Wiencke, J
   Lee, MM
   Miike, R
   Kirk, M
   Coward, L
AF Petrakis, NL
   Barnes, S
   King, EB
   Lowenstein, J
   Wiencke, J
   Lee, MM
   Miike, R
   Kirk, M
   Coward, L
TI Stimulatory influence of soy protein isolate on breast secretion in pre- and postmenopausal women
SO CANCER EPIDEMIOLOGY BIOMARKERS & PREVENTION
LA English
DT Article
ID cancer risk; soybean foods; asian women; human urine; fluid; isoflavones; estrogen; disease; genistein; cells
AB Soy foods have been reported to have protective effects against premenopausal breast cancer in Asian women, No studies have been reported on potential physiological effects of dietary soy consumption on breast gland function, We evaluated the influence of the long-term ingestion of a commercial soy protein isolate on breast secretory activity, We hypothesized that the features of nipple aspirate fluid (NAF) of non-Asian women would be altered so as to resemble those previously found in Asian women. At monthly intervals for 1 year, 24 normal pre- and postmenopausal white women, ages 30 to 58, underwent nipple aspiration of breast fluid and gave blood and 24-h urine samples for biochemical studies, No soy was administered in months 1-3 and 10-12. Between months 4-9 the women ingested daily 38 g of soy protein isolate containing 38 mg of genistein, NAF volume, gross cystic disease fluid protein (GCDFP-15) concentration, and NAF cytology were used as biomarkers of possible effects of soy protein isolate on the breast, In addition, plasma concentrations of estradiol, progesterone, sex hormone binding globulin, prolactin, cholesterol, high density lipoprotein-cholesterol, and triglycerides were measured, Compliance was assessed by measurements of genistein and daidzein and their metabolites in 24-11 urine samples, Excellent compliance with the study protocol was obtained. Compared with NAF volumes obtained in months 1-3, a 2-6-fold increase in NAF volume ensued during months 4-9 in all premenopausal women, A minimal increase or no response was found in postmenopausal women, No changes were found in plasma prolactin, sex hormone binding globulin, cholesterol, high density lipoprotein cholesterol, and triglyceride concentrations, Compared with concentrations found in months 1-3 (no soy), plasma estradiol concentrations were elevated erratically throughout a ''composite'' menstrual cycle during the months of soy consumption, No significant changes were seen in plasma progesterone concentrations, No significant changes were found in plasma estrogen levels in postmenopausal women, A moderate decrease occurred in the mean concentration of GCDFP-15 in NAF in premenopausal women during the months of soy ingestion, Of potential concern was the cytological detection of epithelial hyperplasia in 7 of 24 women (29.2%) during the months they were consuming soy protein isolate, The findings did not support our a priori hypothesis, Instead, this pilot study indicates that prolonged consumption of soy protein isolate has a stimulatory effect on the premenopausal female breast, characterized by increased secretion of breast fluid, the appearance of hyperplastic epithelial cells, and elevated levels of plasma estradiol, These findings are suggestive of an estrogenic stimulus from the isoflavones genistein and daidzein contained in soy protein isolate.
C1 UNIV ALABAMA, DEPT PHARMACOL & TOXICOL, BIRMINGHAM, AL 35294 USA.
C3 University of Alabama System; University of Alabama Birmingham
RP UNIV CALIF SAN FRANCISCO, DEPT EPIDEMIOL & BIOSTAT, SAN FRANCISCO, CA 94143 USA.
FU NCRR NIH HHS [S10RR 06487] Funding Source: Medline
CR ADLERCREUTZ H, 1990, SCAND J CLIN LAB INV, V50, P3, DOI 10.3109/00365519009085798
   ADLERCREUTZ H, 1984, GASTROENTEROLOGY, V86, P761
   AGNELI A, 1990, ANN NY ACAD SCI, V586, P1
   ANDERSON JW, 1995, NEW ENGL J MED, V333, P276, DOI 10.1056/NEJM199508033330502
   BAIRD DD, 1995, J CLIN ENDOCR METAB, V80, P1685, DOI 10.1210/jc.80.5.1685
   BARNES S, 1995, J CELL BIOCHEM, V0, P181
   BARNES S, 1994, ADV EXP MED BIOL, V354, P135
   BARNES S, 1990, PROG CLIN BIOL RES, V347, P239
   BARNES S, 1994, J AGR FOOD CHEM, V42, P2466, DOI 10.1021/jf00047a019
   CARROLL KK, 1995, J NUTR, V125, PS594, DOI 10.1093/jn/125.3_Suppl.594S
   CASSIDY A, 1994, AM J CLIN NUTR, V60, P333, DOI 10.1093/ajcn/60.3.333
   CLARK JH, 1977, ENDOCRINOLOGY, V100, P91, DOI 10.1210/endo-100-1-91
   COWARD L, 1993, J AGR FOOD CHEM, V41, P1961, DOI 10.1021/jf00035a027
   DUMONT M, 1989, J STEROID BIOCHEM, V34, P397, DOI 10.1016/0022-4731(89)90115-5
   FRANKE AA, 1995, P SOC EXP BIOL MED, V208, P18, DOI 10.3181/00379727-208-43826
   HAAGENSEN DE, 1992, BREAST CANCER RES TR, V23, P77, DOI 10.1007/BF01831479
   HAAGENSEN DE, 1981, BREAST CARCINOMA RIS, V0, P300
   Hirayama T, 1986, DIET NUTR CANC, V0, P41
   KELLY GE, 1993, CLIN CHIM ACTA, V223, P9, DOI 10.1016/0009-8981(93)90058-C
   KELSEY JL, 1993, EPIDEMIOL REV, V15, P7, DOI 10.1093/oxfordjournals.epirev.a036118
   KING EB, 1983, JNCI-J NATL CANCER I, V71, P1115
   LEE HP, 1991, LANCET, V337, P1197, DOI 10.1016/0140-6736(91)92867-2
   Lu LJW, 1996, CANCER EPIDEM BIOMAR, V5, P63
   MESSINA MJ, 1994, NUTR CANCER, V21, P113, DOI 10.1080/01635589409514310
   NOMURA A, 1978, AM J CLIN NUTR, V31, P2020, DOI 10.1093/ajcn/31.11.2020
   PARKIN DM, 1992, IARC SCI PUBL, V120, P0
   PETERSON G, 1991, BIOCHEM BIOPH RES CO, V179, P661, DOI 10.1016/0006-291X(91)91423-A
   PETRAKIS NL, 1988, BREAST CANCER RES TR, V11, P255, DOI 10.1007/BF01807284
   PETRAKIS NL, 1993, CANCER EPIDEM BIOMAR, V2, P3
   PETRAKIS NL, 1988, AM J CLIN PATHOL, V89, P117, DOI 10.1093/ajcp/89.1.117
   PETRAKIS NL, 1993, CANCER EPIDEM BIOMAR, V2, P573
   PETRAKIS NL, 1990, BREAST CANCER RES TR, V16, P279, DOI 10.1007/BF01806336
   PIKE MC, 1993, EPIDEMIOL REV, V15, P17, DOI 10.1093/oxfordjournals.epirev.a036102
   Sartorius O, 1973, JAMA-J AM MED ASSOC, V224, P823
   SASANO N, 1975, TOHOKU J EXP MED, V117, P217, DOI 10.1620/tjem.117.217
   SCHUERCH C, 1982, CANCER-AM CANCER SOC, V50, P1899, DOI 10.1002/1097-0142(19821101)50:9<1899::AID-CNCR2820500942>3.0.CO;2-A
   SETCHELL KD, 1979, ESTROGENS ENV, V0, P60
   SETCHELL KDR, 1984, AM J CLIN NUTR, V40, P569, DOI 10.1093/ajcn/40.3.569
   SHULMAN A, 1994, HUM REPROD, V9, P1427, DOI 10.1093/oxfordjournals.humrep.a138723
   Walter ED, 1941, J AM CHEM SOC, V63, P3273, DOI 10.1021/ja01857a013
   WANG HJ, 1994, J AGR FOOD CHEM, V42, P1666, DOI 10.1021/jf00044a016
   WRENSCH MR, 1992, AM J EPIDEMIOL, V135, P130, DOI 10.1093/oxfordjournals.aje.a116266
   XU X, 1994, J NUTR, V124, P825, DOI 10.1093/jn/124.6.825
   YUAN JM, 1995, BRIT J CANCER, V71, P1353, DOI 10.1038/bjc.1995.263
   Zava DT, 1995, JOURNAL OF NUTRITION, V125, P0
NR 45
TC 260
Z9 272
U1 0
U2 4
PU AMER ASSOC CANCER RESEARCH
PI PHILADELPHIA
PA 615 CHESTNUT ST, 17TH FLOOR, PHILADELPHIA, PA 19106-4404 USA
SN 1055-9965
EI 1538-7755
J9 CANCER EPIDEM BIOMAR
JI Cancer Epidemiol. Biomarkers Prev.
PD OCT 15
PY 1996
VL 5
IS 10
BP 785
EP 794
DI 
PG 10
WC Oncology; Public, Environmental & Occupational Health
SC Oncology; Public, Environmental & Occupational Health
GA VM565
UT WOS:A1996VM56500004
PM 8896889
DA 2025-02-23
ER

PT J
AU Caygill, CPJ
   Charlett, A
   Hill, MJ
AF Caygill, CPJ
   Charlett, A
   Hill, MJ
TI Fat, fish, fish oil and cancer
SO BRITISH JOURNAL OF CANCER
LA English
DT Article
DE animal fat; fish; fish oil; colon cancer; breast cancer; cancer prevention
ID colon cancer; dietary-fat; breast; risk
AB There is an ecological association between total and animal fat consumption and colorectal and breast cancer risk. Mortality data for breast and colorectal cancer for 24 European countries correlated, as expected, with the consumption of animal, but not vegetable, fat. There was an inverse correlation with fish and fish oil consumption, when expressed as a proportion of total or animal fat, and this correlation was significant for both male and female colorectal cancer and for female breast cancer, whether the intakes were in the current time period, or 10 years or 23 years before cancer mortality. These effects were only seen in countries with a high (>85 g caput(-1) day(-1)) animal fat intake. This evidence suggests that fish oil consumption is associated with protection against the promotional effects of animal fat in colorectal and breast carcinogenesis.
C1 PUBL HLTH LAB SERV, CTR COMMUNICABLE DIS SURVEILLANCE, LONDON NW9 5EQ, ENGLAND.
   PUBL HLTH LAB SERV, PHLS STAT UNIT, LONDON NW9 5EQ, ENGLAND.
C3 Public Health England; Public Health England
RP WEXHAM PK HOSP, LADY SOBELL GASTROINTESTINAL UNIT, EUROPEAN CANC PREVENT UK HEADQUARTERS, SLOUGH SL2 4HL, BERKS, ENGLAND.
CR [Anonymous], 1992, HLTH NAT STRAT HLTH, V0, P0
   ANTI M, 1992, GASTROENTEROLOGY, V103, P883, DOI 10.1016/0016-5085(92)90021-P
   BARTRAM HP, 1995, EUR J CANCER PREV, V4, P231, DOI 10.1097/00008469-199506000-00004
   BOUTRON MC, 1991, EUROPEAN JOURNAL OF CANCER PREVENTION, VOL 1, P0
   CARROLL KK, 1983, DIETARY FATS HLTH, V0, P710
   CLEVELAND WS, 1979, J AM STAT ASSOC, V74, P829, DOI 10.2307/2286407
   DRASAR BS, 1973, BRIT J CANCER, V27, P167, DOI 10.1038/bjc.1973.20
   *FAO, 1991, FOOD BAL SHEETS 1984, V0, P0
   GAYGILL CPJ, 1995, EUR J CANCER PREV, V4, P329
   GONZALEZ MJ, 1993, LIPIDS, V28, P827, DOI 10.1007/BF02536237
   HILL MJ, 1987, ANTICANCER RES, V7, P281
   HURSTING SD, 1990, PREV MED, V19, P242, DOI 10.1016/0091-7435(90)90025-F
   KAIZER L, 1989, NUTR CANCER, V12, P61, DOI 10.1080/01635588909514002
   Levi F, 1994, EUR J CANCER PREV, V3, P109, DOI 10.1097/00008469-199403000-00004
   LEVI F, 1993, MED SOC PREV S3, V38, P0
   LINDNER MA, 1991, NUTR CANCER, V15, P1, DOI 10.1080/01635589109514105
   Reddy B S, 1980, ADV CANCER RES, V32, P237, DOI 10.1016/S0065-230X(08)60363-2
   REDDY BS, 1991, CANCER RES, V51, P487
   SASAKI S, 1993, PREV MED, V22, P187, DOI 10.1006/pmed.1993.1016
   VISEK WJ, 1983, DIETARY FATS HLTH, V0, P721
   WILLETT WC, 1990, NEW ENGL J MED, V323, P1664, DOI 10.1056/NEJM199012133232404
NR 21
TC 247
Z9 264
U1 3
U2 23
PU NATURE PUBLISHING GROUP
PI LONDON
PA MACMILLAN BUILDING, 4 CRINAN ST, LONDON N1 9XW, ENGLAND
SN 0007-0920
EI 1532-1827
J9 BRIT J CANCER
JI Br. J. Cancer
PD JUL 15
PY 1996
VL 74
IS 1
BP 159
EP 164
DI 10.1038/bjc.1996.332
PG 6
WC Oncology
SC Oncology
GA UU494
UT WOS:A1996UU49400026
PM 8679451
DA 2025-02-23
ER

PT J
AU Yao, KQ
   Latta, M
   Bird, RP
AF Yao, KQ
   Latta, M
   Bird, RP
TI Modulation of colonic aberrant crypt foci and proliferative indexes in colon and prostate glands of rats by vitamin E
SO NUTRITION AND CANCER-AN INTERNATIONAL JOURNAL
LA English
DT Article
ID putative preneoplastic lesions; cell nuclear antigen; high-fat diet; acid-phosphatase; tumor-incidence; murine colon; cancer; risk; expression; epithelium
AB The effect of a high vitamin E diet on the early stages of colon carcinogenesis and on the proliferative indexes in the colon and in the prostate glands was investigated in rats. F344 male rats were injected with azoxymethane (AOM, 15 mg/kg sc). One week later, animals were randomly allocated into two dietary groups (n = 8 rats/group) normal vitamin E (50 IU/kg diet) and high vitamin E (200 IU/kg diet). The basal diet was the AIN-76 diet modified to contain high corn oil (23% wt/wt). After eight weeks of feeding, concentrations of vitamin E in plasma, liver, and prostate were analyzed. Enumeration of aberrant crypt foci (ACF) in colons and proliferative indexes of colons and prostate glands were determined. The total number of ACF and the average number of aberrant crypts (AC) per focus were similar in both dietary groups. ACF were classified as small (1-3 crypts/focus), medium (4-6 crypts/focus), or large (greater than or equal to 7 crypts/focus). Only the ACF in the small category showed a significant treatment effect, with values being lower in the high vitamin E group than in the control group (p less than or equal to 0.05). No significant difference was observed in colonic proliferative indexes assessed by enumeration of metaphase cells, S phase cells, or cells exhibiting proliferative cell nuclear antigen (PCNA). The PCNA labeling index in the prostate glands and the activity of prostatic acid phosphatase in plasma were higher in high vitamin E-fed rats (p less than or equal to 0.05) than in control animals. The present study demonstrates that additional vitamin E does not inhibit the induction and growth of ACF; also it enhances the proliferative status of the prostate glands.
C1 UNIV MANITOBA, DEPT NUTR & FOODS, WINNIPEG, MB R3T 2N2, CANADA.
C3 University of Manitoba
CR AKAZAWA N, 1986, J NUTR SCI VITAMINOL, V32, P41, DOI 10.3177/jnsv.32.41
   [Anonymous], 1980, J NUTR, V110, P1726, DOI 10.1093/jn/107.7.1340, 10.1093/JN/107.7.1340, 10.1093/jn/110.8.1726
   ,, 1977, JOURNAL OF NUTRITION, V107, P1340
   BIRD RP, 1987, CANCER LETT, V37, P147, DOI 10.1016/0304-3835(87)90157-1
   BIRD RP, 1989, CANCER SURV, V8, P189
   BIRD RP, 1986, CANCER LETT, V31, P61, DOI 10.1016/0304-3835(86)90167-9
   BOSTICK RM, 1993, CANCER RES, V53, P4230
   BURTON GW, 1985, LIPIDS, V20, P29, DOI 10.1007/BF02534359
   CHEN LH, 1988, ANTICANCER RES, V8, P739
   CHESTER JF, 1986, JNCI-J NATL CANCER I, V76, P939
   DRAGO JR, 1988, IN VIVO, V2, P339
   DRISKELL WJ, 1982, J CHROMATOGR, V231, P439, DOI 10.1016/S0378-4347(00)81869-1
   ERCOLE CJ, 1987, J UROLOGY, V138, P1181, DOI 10.1016/S0022-5347(17)43543-9
   GOETTLER D, 1987, NUTRITION AND CANCER, V10, P149
   HALL PA, 1990, CELL TISSUE KINET, V23, P505, DOI 10.1111/j.1365-2184.1990.tb01343.x
   IP C, 1988, CANCER LETT, V39, P239, DOI 10.1016/0304-3835(88)90066-3
   KONTTURI M, 1991, ACTA ONCOL, V30, P169, DOI 10.3109/02841869109092343
   MACHLIN LJ, 1980, VITAMIN E COMPREHENS, V0, P398
   MAGNUSON BA, 1993, CANCER RES, V53, P4499
   MCLELLAN EA, 1991, CANCER RES, V51, P5270
   MCLELLAN EA, 1991, CARCINOGENESIS, V12, P2093, DOI 10.1093/carcin/12.11.2093
   MCLELLAN EA, 1988, CANCER RES, V48, P6183
   MCLELLAN EA, 1988, CANCER RES, V48, P6187
   MOROZKINA TS, 1986, EKSP ONKOL, V8, P3
   NESBITT JA, 1988, J SURG ONCOL, V38, P283, DOI 10.1002/jso.2930380416
   NEUGUT AI, 1988, DIS COLON RECTUM, V31, P430, DOI 10.1007/BF02552611
   NOMURA AMY, 1985, CANCER RES, V45, P2369
   PAGANELLI GM, 1992, J NATL CANCER I, V84, P47, DOI 10.1093/jnci/84.1.47
   PALMER S, 1985, PROG FOOD NUTR SCI, V9, P283
   POLLARD M, 1986, CANCER LETT, V32, P223, DOI 10.1016/0304-3835(86)90123-0
   PRETLOW TP, 1992, CARCINOGENESIS, V13, P1509, DOI 10.1093/carcin/13.9.1509
   PRETLOW TP, 1991, CANCER RES, V51, P1564
   RICHTER F, 1992, CANCER EPIDEM BIOMAR, V1, P561
   RIPOLL EAP, 1986, J UROLOGY, V136, P529, DOI 10.1016/S0022-5347(17)44937-8
   ROONEY PS, 1993, BRIT J CANCER, V68, P172, DOI 10.1038/bjc.1993.308
   SAKR WA, 1993, PROSTATE, V22, P147, DOI 10.1002/pros.2990220207
   SLATER G, 1987, J SURG ONCOL, V36, P142, DOI 10.1002/jso.2930360215
   STAHELIN HB, 1984, J NATL CANCER I, V73, P1463
   STATLAND BE, 1992, CLIN CHEM, V38, P1587
   STEINBACH G, 1993, CANCER RES, V53, P2745
   STOPERA SA, 1992, CARCINOGENESIS, V13, P573, DOI 10.1093/carcin/13.4.573
   TAKAHASHI M, 1993, CANCER RES, V53, P2786
   TOTH B, 1983, JNCI-J NATL CANCER I, V70, P1107
   YAMADA K, 1992, GASTROENTEROLOGY, V103, P160, DOI 10.1016/0016-5085(92)91109-H
   YAMADA K, 1992, CHEM PHARM BULL, V40, P1066
   ZHANG XM, 1992, JNCI-J NATL CANCER I, V84, P1026, DOI 10.1093/jnci/84.13.1026
NR 46
TC 12
Z9 14
U1 0
U2 0
PU ROUTLEDGE JOURNALS, TAYLOR & FRANCIS LTD
PI ABINGDON
PA 2-4 PARK SQUARE, MILTON PARK, ABINGDON OX14 4RN, OXON, ENGLAND
SN 0163-5581
EI 1532-7914
J9 NUTR CANCER
JI Nutr. Cancer
PD JUN 15
PY 1996
VL 26
IS 1
BP 99
EP 109
DI 10.1080/01635589609514467
PG 11
WC Oncology; Nutrition & Dietetics
SC Oncology; Nutrition & Dietetics
GA UZ170
UT WOS:A1996UZ17000011
PM 8844726
DA 2025-02-23
ER

PT J
AU Bird, RP
   Yao, K
   Lasko, CM
   Good, CK
AF Bird, RP
   Yao, K
   Lasko, CM
   Good, CK
TI Inability of low- or high-fat diet to modulate late stages of colon carcinogenesis in Sprague-Dawley rats
SO CANCER RESEARCH
LA English
DT Article
ID cancer; risk
AB The main objective of the present proposal was to investigate the effect of feeding a low- or high-fat diet in the early and late stages of colon carcinogenesis. Sprague-Dawley male rats were injected with azoxymethane (20 mg/kg/week) for 2 weeks, One week later they were randomly allocated to eat a low-fat (4% beef tallow + 1% corn oil) or a high-fat (18.6% beef tallow + 4.7% corn oil) diet (LF or HF). After 10 weeks of feeding, 10 animals per group were killed, and their colons were evaluated for tumors. The remaining animals in each group were divided further into LP and HF groups. The four experimental groups consisted of groups receiving LF or BF diet throughout the study (LF-LF or HF-HF) and the groups fed LF or HF diet for the first 10 weeks, then assigned the alternate diet for the remainder of the duration (LF-HF or HF-LF). By week 26, the remaining animals were killed, and their colons were evaluated for the number, location and size of tumors. The tumor incidence in the AF-HF and HF-LF groups were higher than the LF-LF and LF-HF groups (81.6 and 84.8% versus 71.4 and 60.0%), Tumor multiplicity ranged from 1.86 + 0.25 to 2.54 +/- 0.33 in all groups. The average size of tumors and total tumor area/rat were affected significantly by the time at which the diet was fed. Average size and total tumor area in the animals fed HF diet during early stages (HF-HF and HF-LF) were significantly higher than those fed the LF diet during the early stages. Late intervention by specific diets did not affect tumor outcome. Sequential enumeration of aberrant crypt foci of different growth features representing early preneoplastic stages corroborated the findings of the tumor outcome, It was concluded that early preneoplastic stages were more sensitive than their advanced counterparts to the dietary interventions of the present study.
RP UNIV MANITOBA, DEPT FOODS & NUTR, WINNIPEG, MB R3T 2N2, CANADA.
CR [Anonymous], 1980, J NUTR, V110, P1726, DOI 10.1093/jn/107.7.1340, 10.1093/JN/107.7.1340, 10.1093/jn/110.8.1726
   ,, 1977, JOURNAL OF NUTRITION, V107, P1340
   BULL AW, 1979, CANCER RES, V39, P4956
   CANE WT, 1991, FASEB J, V5, P2160
   EYSSEN GEM, 1994, J CLIN EPIDEMIOL, V47, P525
   GIOVANNUCCI E, 1992, JNCI-J NATL CANCER I, V84, P91, DOI 10.1093/jnci/84.2.91
   GOTO Y, 1992, NUTR REV, V50, P398, DOI 10.1111/j.1753-4887.1992.tb02490.x
   MAGNUSON BA, 1993, CANCER RES, V53, P4499
   NEUGUT AI, 1993, ANN INTERN MED, V118, P91, DOI 10.7326/0003-4819-118-2-199301150-00002
   Rao CV, 1996, CANCER RES, V56, P532
   REDDY BS, 1992, LIPIDS, V27, P807, DOI 10.1007/BF02535855
   STEMMERMANN GN, 1986, INT J CANCER, V38, P789, DOI 10.1002/ijc.2910380602
   WHITTEMORE AS, 1990, JNCI-J NATL CANCER I, V82, P915, DOI 10.1093/jnci/82.11.915
   WILLETT WC, 1990, NEW ENGL J MED, V323, P1664, DOI 10.1056/NEJM199012133232404
NR 14
TC 16
Z9 18
U1 0
U2 1
PU AMER ASSOC CANCER RESEARCH
PI PHILADELPHIA
PA 615 CHESTNUT ST, 17TH FLOOR, PHILADELPHIA, PA 19106-4404 USA
SN 0008-5472
EI 1538-7445
J9 CANCER RES
JI Cancer Res.
PD JUL 1
PY 1996
VL 56
IS 13
BP 2896
EP 2899
DI 
PG 4
WC Oncology
SC Oncology
GA UT398
UT WOS:A1996UT39800005
PM 8674035
DA 2025-02-23
ER

PT J
AU King, V
   Constine, LS
   Clark, D
   Schwartz, RG
   Muhs, AG
   Henzler, M
   Hutson, A
   Rubin, P
AF King, V
   Constine, LS
   Clark, D
   Schwartz, RG
   Muhs, AG
   Henzler, M
   Hutson, A
   Rubin, P
TI Symptomatic coronary artery disease after mantle irradiation for Hodgkin's disease
SO INTERNATIONAL JOURNAL OF RADIATION ONCOLOGY BIOLOGY PHYSICS
LA English
DT Article
DE radiotherapy; Hodgkin's disease; coronary artery disease
ID induced heart-disease; long-term survivors; radiation-therapy; mediastinal irradiation; myocardial-infarction; cardiac disease; radionuclide angiography; medical progress; breast-cancer; radiotherapy
AB Purpose: a) To assess the age-related incidence of morbid cardiac events including cardiac death (CD), nonfatal myocardial infarction (MI), and angina pectoris (AP) in all patients treated for Hodgkin's disease at a single institution; b) to examine the prevalence of cardiac risk factors and presence of coronary artery disease (CAD) in affected patients. Methods and materials: 475 patients were treated for Hodgkin's disease in our institution between 1954 and 1989, The status of 97% of the cohort was established either by patient visit and examination in 1992-1993, personal telephone contact, or documentation of death. The 326 of these patients who had mantle irradiation (RT) and survived 3 years formed the study population. Patients who experienced AP, MI, or CD secondary to CAD were assessed for the presence of specific cardiac risk factors. Cardiac catheterization and necropsy data were reviewed to determine the presence and degree of coronary artery stenosis. Results: Eighteen of 326 patients (5.5%) have had a morbid cardiac event directly related to CAD. Seven patients had CD. Seven patients experienced nonfatal MI, and four patients had AP. The mean interval from RT to morbid cardiac event was 13.1 years (range: 4.4-27.0), and the mean age at the time of the event was 39.4 years (range: 24-65). Four of these patients had morbid cardiac events between ages 24-29 years. Based on US statistics of CD secondary to MI, the relative risk of CD for the treated group was 2.8 (3.1 for males and 1.8 for females). Remarkably, no difference was found in the risk of experiencing a morbid cardiac endpoint in patients stratified by either decile of age at which RT was given, or by duration of follow-up. Only one patient experiencing an event (AP) had received an anthracycline. The mean RT dose to the central cardiac volume for the affected patients was 44.3 Gy (range: 35-60.4). Autopsy or catheterization data were available on 15 patients and revealed 90-100% stenosis of at least one major vessel in 11 patients (73%), and no single artery was more commonly stenosed. Specifically, the left anterior descending and right coronary arteries were each greater than or equal to 60% stenosed in 10 out of 15 patients (67%), and either the left main or circumflex arteries were greater than or equal to 50% stenosed in 5 out of 15 patients (33%); triple vessel disease was present in seven patients. Risk factor data were available on all patients experiencing morbid cardiac events: 72% smoked, 72% were male, 78% had hypercholesterolemia, 61% were obese, 28% had a positive family history, 33% had hypertension, and 6% (one) had diabetes. The average number of risk factors per patient was 2.9; seven patients had at least four risk factors, and all patients had at least one risk factor. This frequency of risk factors is elevated when compared to the US population. Conclusions: In our institution, 5.5% of patients treated for Hodgkin's disease experienced a morbid cardiac event following RT to the central cardiac volume. The doses given were greater than commonly used today. Some patients experienced events at a young age, and the likelihood of experiencing CD was increased compared to the general population. This observation is consistent with RT as an additional risk factor in the induction of morbid cardiac events. Appropriate cardiac shielding and radiation doses, careful follow-up, which includes monitoring of cardiac function, and a preventative program of sensible dietary habits, exercise, and nonsmoking may be beneficial in reducing cardiac morbidity in long-term survivors of Hodgkin's disease. Copyright (C) 1996 Elsevier Science Inc.
C1 UNIV ROCHESTER, MED CTR, DEPT RADIAT ONCOL, ROCHESTER, NY 14642 USA.
   UNIV ROCHESTER, MED CTR, DEPT MED, DIV CARDIOL, ROCHESTER, NY 14642 USA.
   UNIV ROCHESTER, MED CTR, DEPT BIOSTAT, ROCHESTER, NY 14642 USA.
   ALBANY MED CTR, DEPT RADIAT ONCOL, ALBANY, NY USA.
C3 University of Rochester; University of Rochester; University of Rochester; Albany Medical College
FU NIEHS NIH HHS [NIHT32ES07271] Funding Source: Medline
CR ANNEST LS, 1983, J THORAC CARDIOV SUR, V85, P257
   APPLEFELD MM, 1983, AM J CARDIOL, V51, P1679, DOI 10.1016/0002-9149(83)90209-6
   APPLEFELD MM, 1981, ANN INTERN MED, V94, P338, DOI 10.7326/0003-4819-94-3-338
   APPLEFELD MM, 1982, CANCER TREAT REP, V66, P1003
   ARSENIAN MA, 1991, PROG CARDIOVASC DIS, V33, P299, DOI 10.1016/0033-0620(91)90022-E
   ARSENIAN MA, 1992, POSTGRAD MED, V91, P211
   BOIVIN JF, 1992, CANCER, V69, P1241
   *BRIT I RAD HOSP P, 1983, CTR AX DEPTH DOS D S, V0, P0
   BROSIUS FC, 1981, AM J MED, V70, P519, DOI 10.1016/0002-9343(81)90574-X
   BURNS RJ, 1983, AM J MED, V74, P297, DOI 10.1016/0002-9343(83)90631-9
   CARMEL RJ, 1976, CANCER-AM CANCER SOC, V37, P2813, DOI 10.1002/1097-0142(197606)37:6<2813::AID-CNCR2820370637>3.0.CO;2-S
   CILLIERS GD, 1989, RADIOTHER ONCOL, V16, P311, DOI 10.1016/0167-8140(89)90044-3
   COHN KE, 1967, MEDICINE, V46, P281, DOI 10.1097/00005792-196705000-00003
   COSSET JM, 1991, INT J RADIAT ONCOL, V21, P447, DOI 10.1016/0360-3016(91)90794-5
   DONALDSON SS, 1990, SEMIN ONCOL, V17, P736
   DONALDSON SS, 1982, CANCER TREAT REP, V66, P977
   FAJARDO LF, 1973, LAB INVEST, V29, P244
   FAJARDO LF, 1968, ARCH PATHOL, V86, P512
   GLANZMANN C, 1994, RADIOTHER ONCOL, V30, P43, DOI 10.1016/0167-8140(94)90008-6
   GOMEZ GA, 1983, CANCER TREAT REP, V67, P1099
   GOTTDIENER JS, 1983, NEW ENGL J MED, V308, P569, DOI 10.1056/NEJM198303103081005
   GREEN DM, 1987, J CLIN ONCOL, V5, P239, DOI 10.1200/JCO.1987.5.2.239
   HANCOCK EW, 1983, NEW ENGL J MED, V308, P588, DOI 10.1056/NEJM198303103081010
   HANCOCK SL, 1993, J CLIN ONCOL, V11, P1208, DOI 10.1200/JCO.1993.11.7.1208
   HANCOCK SL, 1993, JAMA-J AM MED ASSOC, V270, P1949, DOI 10.1001/jama.270.16.1949
   Hancock Steven L, 1992, INTERNATIONAL JOURNAL OF RADIATION ONCOLOGY BIOLOGY PHYSICS, V24, P240
   KADOTA RP, 1988, MAYO CLIN PROC, V63, P362, DOI 10.1016/S0025-6196(12)64858-7
   LEDERMAN GS, 1987, CANCER-AM CANCER SOC, V60, P772, DOI 10.1002/1097-0142(19870815)60:4<772::AID-CNCR2820600411>3.0.CO;2-A
   LEONG ASY, 1979, AUST NZ J MED, V9, P423, DOI 10.1111/j.1445-5994.1979.tb04172.x
   LIPSHULTZ SE, 1993, J CLIN ONCOL, V11, P1199, DOI 10.1200/JCO.1993.11.7.1199
   MANSON JE, 1992, NEW ENGL J MED, V326, P1406, DOI 10.1056/NEJM199205213262107
   MENDENHALL NP, 1993, 35 ANN SCI M AM SOC, V0, P0
   MILL WB, 1984, INT J RADIAT ONCOL, V10, P2061, DOI 10.1016/0360-3016(84)90203-7
   MORGAN GW, 1985, INT J RADIAT ONCOL, V11, P1925, DOI 10.1016/0360-3016(85)90273-1
   *NAT CTR HLTH STAT, 1978, INT CLASS DIS AD US, V1, P0
   POHJOLASINTONEN S, 1987, CANCER-AM CANCER SOC, V60, P31, DOI 10.1002/1097-0142(19870701)60:1<31::AID-CNCR2820600107>3.0.CO;2-D
   POLIKAR R, 1993, CIRCULATION, V87, P1435, DOI 10.1161/01.CIR.87.5.1435
   RUBIN E, 1963, AM J MED, V34, P71, DOI 10.1016/0002-9343(63)90039-1
   RUTQVIST LE, 1992, INT J RADIAT ONCOL, V22, P887, DOI 10.1016/0360-3016(92)90784-F
   SAVAGE DE, 1990, INT J RADIAT ONCOL, V19, P721, DOI 10.1016/0360-3016(90)90502-B
   SILBERBERG JM, 1989, J CLIN ONCOL, V7, P541
   STEWART JR, 1984, PROG CARDIOVASC DIS, V27, P173
   STEWART JR, 1971, RADIOL CLIN N AM, V9, P511
   STEWART JR, 1971, RADIOLOGY, V99, P403, DOI 10.1148/99.2.403
   STEWART JR, 1989, FRONT RADIAT THER ON, V23, P302
   STEWART JR, 1967, RADIOLOGY, V89, P302, DOI 10.1148/89.2.302
   STRENDER LE, 1986, CANCER-AM CANCER SOC, V57, P929, DOI 10.1002/1097-0142(19860301)57:5<929::AID-CNCR2820570509>3.0.CO;2-6
   TOTTERMAN KJ, 1983, CHEST, V83, P875, DOI 10.1378/chest.83.6.875
   URBA WJ, 1992, NEW ENGL J MED, V326, P678, DOI 10.1056/NEJM199203053261006
   *US DEP HHS, 1990, PUBL HLTH SERV CTR D, V0, P26
   *US DEP HHS, 1979, 8811502 DHHS PHS, V1, P12
   WATCHIE J, 1987, INT J RADIAT ONCOL, V13, P517, DOI 10.1016/0360-3016(87)90066-6
   YAHALOM J, 1983, CANCER-AM CANCER SOC, V52, P637, DOI 10.1002/1097-0142(19830815)52:4<637::AID-CNCR2820520411>3.0.CO;2-X
NR 53
TC 95
Z9 103
U1 0
U2 2
PU ELSEVIER SCIENCE INC
PI NEW YORK
PA 360 PARK AVE SOUTH, NEW YORK, NY 10010-1710 USA
SN 0360-3016
EI 1879-355X
J9 INT J RADIAT ONCOL
JI Int. J. Radiat. Oncol. Biol. Phys.
PD NOV 1
PY 1996
VL 36
IS 4
BP 881
EP 889
DI 10.1016/S0360-3016(96)00295-7
PG 9
WC Oncology; Radiology, Nuclear Medicine & Medical Imaging
SC Oncology; Radiology, Nuclear Medicine & Medical Imaging
GA VX992
UT WOS:A1996VX99200016
PM 8960517
DA 2025-02-23
ER

PT J
AU Storm, HH
   Nielsen, NH
AF Storm, HH
   Nielsen, NH
TI Cancer of the digestive system in circumpolar Inuit
SO ACTA ONCOLOGICA
LA English
DT Article
ID alaskan natives; hepatocellular-carcinoma; esophageal cancer; colorectal-cancer; pancreatic-cancer; stomach-cancer; united-states; risk-factors; hepatitis-b; greenland
AB Cancer of the oesophagus, stomach, small intestine, colon, rectum, liver, gallbladder, biliary tract and pancreas was studied in the Inuit populations of Alaska, Canada and Greenland, Indirect standardization to the populations in Canada, Connecticut (USA) and Denmark was used, High risk of oesophageal cancer was observed in both sexes with standardized incidence ratios (SIRs) of up to 7, An increased risk of colon and rectum cancer occurred among Alaskan Inuit compared with the Inuit populations in Canada and Greenland, which had lower rates, Liver and gallbladder cancer rates were high, with SIRs of 1.5 to 4.1, whereas there were no differences in pancreatic cancer in the populations compared. Dietary habits, alcohol and tobacco consumption are believed to play an important role in most of the observed cancer patterns, but for liver cancer hepatitis B virus infection is also believed to have a causal role.
C1 UNIV COPENHAGEN, INST FORENS MED, COPENHAGEN, DENMARK.
C3 University of Copenhagen
RP DANISH CANC SOC, DANISH CANC REGISTRY, STRANDBOULEVARDEN 49, DK-2100 COPENHAGEN O, DENMARK.
CR ALBERTS SR, 1991, GENET EPIDEMIOL, V8, P127, DOI 10.1002/gepi.1370080206
   BARRETT DH, 1977, AM J EPIDEMIOL, V105, P118, DOI 10.1093/oxfordjournals.aje.a112362
   BARTSCH H, 1988, MUTAT RES, V202, P307, DOI 10.1016/0027-5107(88)90194-7
   BOSS LP, 1982, JNCI-J NATL CANCER I, V69, P1005
   BRESLOW NE, 1974, JNCI-J NATL CANCER I, V53, P631, DOI 10.1093/jnci/53.3.631
   CORREA P, 1985, JNCI-J NATL CANCER I, V75, P645
   CUZICK J, 1989, INT J CANCER, V43, P415, DOI 10.1002/ijc.2910430312
   DAY NE, 1982, CANCER EPIDEMIOL, V0, P596
   FRAUMENI JF, 1982, CANCER EPIDEMIOL, V0, P554
   Gaudette LA, 1996, ACTA ONCOL, V35, P527, DOI 10.3109/02841869609096983
   GRAHAM S, 1978, JNCI-J NATL CANCER I, V61, P709
   HAENSZEL W, 1976, JNCI-J NATL CANCER I, V56, P265, DOI 10.1093/jnci/56.2.265
   HILL M J, 1975, CRITICAL REVIEWS IN TOXICOLOGY, V4, P31
   KJAER SK, 1989, INT J CANCER, V44, P40, DOI 10.1002/ijc.2910440108
   La Vecchia C, 1987, NUTR CANCER, V10, P205
   Lanier A P, 1990, ARCTIC MED RES, V49 Suppl 2, P17
   LANIER AP, 1985, INT J EPIDEMIOL, V14, P75, DOI 10.1093/ije/14.1.75
   LANIER AP, 1976, INT J CANCER, V18, P409, DOI 10.1002/ijc.2910180403
   LANIER AP, 1989, PUBLIC HEALTH REP, V104, P658
   Lanier AP, 1996, ACTA ONCOL, V35, P523, DOI 10.3109/02841869609096982
   LANIER AP, 1987, CANCER-AM CANCER SOC, V60, P1915, DOI 10.1002/1097-0142(19871015)60:8<1915::AID-CNCR2820600841>3.0.CO;2-5
   MACK TM, 1986, JNCI-J NATL CANCER I, V76, P49
   MACK TM, 1982, CANCER EPIDEMIOL, V0, P638
   MACMAHON B, 1981, NEW ENGL J MED, V304, P630, DOI 10.1056/NEJM198103123041102
   MCMAHON BJ, 1987, LANCET, V2, P1134
   MELBYE M, 1984, JNCI-J NATL CANCER I, V73, P1267
   Millar W J, 1990, ARCTIC MED RES, V49 Suppl 2, P23
   MILLER AB, 1983, INT J CANCER, V32, P155, DOI 10.1002/ijc.2910320204
   Misfeldt J, 1990, ARCTIC MED RES, V49 Suppl 2, P29
   NEWCOMB PA, 1993, CANCER CAUSE CONTROL, V4, P405, DOI 10.1007/BF00050858
   NIELSEN NH, 1979, SCAND J GASTROENTERO, V14, P697, DOI 10.3109/00365527909181940
   Nielsen NH, 1996, ACTA ONCOL, V35, P535, DOI 10.3109/02841869609096984
   Nielsen NH, 1996, ACTA ONCOL, V35, P539, DOI 10.3109/02841869609096985
   NIELSEN NH, 1982, J CANCER RES CLIN, V104, P295, DOI 10.1007/BF00406248
   NIELSEN NH, 1979, J CANCER RES CLIN, V94, P69, DOI 10.1007/BF00405351
   POIRIER S, 1987, INT J CANCER, V39, P293, DOI 10.1002/ijc.2910390305
   PRENER A, 1987, BRIT J CANCER, V56, P679, DOI 10.1038/bjc.1987.265
   PRENER A, 1991, APMIS S20, V99, P1
   RAYMOND L, 1987, GASTROEN CLIN BIOL, V11, P488
   SCHAEFER O, 1975, CAN MED ASSOC J, V112, P1399
   SCHOTTENFELD D, 1982, CANCER EPIDEMIOL, V0, P703
   STORM HH, 1992, CANC INCIDENCE DENMA, V0, P0
   Szmuness W, 1978, PROG MED VIROL, V24, P40
   Tomatis L, 1990, CANC CAUSES OCCURREN, V0, P0
   TRICHOPOULOS D, 1985, INT J CANCER, V36, P291, DOI 10.1002/ijc.1985.36.3.291
   TUYAS AJ, 1982, CANC EPIDEMIOLOGY PR, V0, P293
   TUYNS AJ, 1988, NUTR CANCER, V11, P189, DOI 10.1080/01635588809513986
   WYNDER EL, 1983, CANCER RES, V43, P3900
   WYNDER EL, 1973, JNCI-J NATL CANCER I, V50, P645, DOI 10.1093/jnci/50.3.645
   YOU WC, 1988, CANCER RES, V48, P3518
NR 51
TC 13
Z9 13
U1 0
U2 2
PU TAYLOR & FRANCIS LTD
PI ABINGDON
PA 2-4 PARK SQUARE, MILTON PARK, ABINGDON OR14 4RN, OXON, ENGLAND
SN 0284-186X
EI 1651-226X
J9 ACTA ONCOL
JI Acta Oncol.
PD JUN 15
PY 1996
VL 35
IS 5
BP 553
EP 570
DI 10.3109/02841869609096987
PG 18
WC Oncology
SC Oncology
GA VH338
UT WOS:A1996VH33800007
PM 8813062
DA 2025-02-23
ER

PT J
AU Boyd, NF
   Martin, LJ
   Beaton, M
   Cousins, M
   Kriukov, V
AF Boyd, NF
   Martin, LJ
   Beaton, M
   Cousins, M
   Kriukov, V
TI Long-term effects of participation in a randomized trial of a low-fat, high-carbohydrate diet
SO CANCER EPIDEMIOLOGY BIOMARKERS & PREVENTION
LA English
DT Article
ID breast-cancer risk; womens health trial; united-states; follow-up; estrogen; american; patterns; fiber
AB In 1982 we started a series of pilot studies to examine the feasibility of dietary intervention with a low-fat, high-carbohydrate diet in women with extensive mammographic densities, The purpose of the present paper is to examine the long-term effects of participation in these studies by assessing nutrient intake and other variables several years after active participation had stopped, Two hundred sixteen women were eligible for the follow-up study and were invited to attend an interview with a dietitian, Data were collected by food frequency questionnaire from 157 subjects (73%), and blood was obtained from 115 subjects, Total energy intake was slightly lower in the intervention group, Total fat and percent energy from fat were significantly lower in the intervention group, The intake of all types of fat (saturated fat, linoleic acid, and oleic acid) and dietary cholesterol was lower in the intervention group; however, the polyunsaturated/saturated fat ratio did not differ between the groups, Total cholesterol and apoprotein B levels were lower in the intervention group compared to the control group, Follicle-stimulating hormone was 29% higher in postmenopausal members of the intervention group than in controls, but there was no difference in levels of estradiol, A total of 19 women enrolled in pilot studies had developed breast cancer, 5.7 times the number expected, confirming that the selection of women with extensive mammographic densities does identify a high-risk group, These data suggest that even quite short periods of intensive dietary counselling may have prolonged effects on diet, and that once subjects have adopted new dietary habits, the habits may persist even in the absence of continued counselling.
C1 ONTARIO CANC TREATMENT & RES FDN, DIV PREVENT ONCOL, TORONTO, ON M5G 2L7, CANADA.
RP ONTARIO CANC INST, DIV EPIDEMIOL & STAT, 610 UNIV AVE, TORONTO, ON M5G 2M9, CANADA.
CR ADLERCREUTZ H, 1992, ACTA ONCOL, V31, P175, DOI 10.3109/02841869209088899
   BERNSTEIN L, 1993, EPIDEMIOL REV, V15, P48, DOI 10.1093/oxfordjournals.epirev.a036116
   BLOCK G, 1986, AM J EPIDEMIOL, V124, P453, DOI 10.1093/oxfordjournals.aje.a114416
   BOYD NF, 1990, AM J CLIN NUTR, V52, P470, DOI 10.1093/ajcn/52.3.470
   BOYD NF, 1993, BRIT J CANCER, V68, P627, DOI 10.1038/bjc.1993.398
   BOYD NF, 1988, JNCI-J NATL CANCER I, V80, P1244, DOI 10.1093/jnci/80.15.1244
   BUELL P, 1973, J NATL CANCER I, V51, P1479, DOI 10.1093/jnci/51.5.1479
   CARROLL KK, 1986, CANCER, V58, P1818, DOI 10.1002/1097-0142(19861015)58:8+<1818::AID-CNCR2820581406>3.0.CO;2-4
   COHEN LA, 1987, SCI AM, V257, P42, DOI 10.1038/scientificamerican1187-42
   DOLL R, 1981, JNCI-J NATL CANCER I, V66, P1191, DOI 10.1093/jnci/66.6.1192
   FREEDMAN LS, 1990, CANCER RES, V50, P5710
   GOLDIN BR, 1986, AM J CLIN NUTR, V44, P945, DOI 10.1093/ajcn/44.6.945
   GOLDIN BR, 1982, NEW ENGL J MED, V307, P1542, DOI 10.1056/NEJM198212163072502
   GOLDIN BR, 1988, AM J CLIN NUTR, V48, P787, DOI 10.1093/ajcn/48.3.787
   GOODWIN PJ, 1987, JNCI-J NATL CANCER I, V79, P473
   HYEWON LH, 1988, AM J CLIN NUTR, V48, P575, DOI 10.1093/ajcn/48.3.575
   KEY TJA, 1988, EUR J CANCER CLIN ON, V24, P29, DOI 10.1016/0277-5379(88)90173-3
   KING H, 1980, JNCI-J NATL CANCER I, V65, P1141
   KING RJB, 1991, J STEROID BIOCHEM, V39, P811, DOI 10.1016/0960-0760(91)90030-9
   OZA AM, 1993, EPIDEMIOL REV, V15, P196, DOI 10.1093/oxfordjournals.epirev.a036105
   PRENTICE RL, 1988, JNCI-J NATL CANCER I, V80, P802, DOI 10.1093/jnci/80.11.802
   Rogers A E, 1986, PROG CLIN BIOL RES, V222, P255
   ROSE DP, 1992, NUTRITION, V8, P47
   ROSE DP, 1986, CANCER SURV, V5, P671
   SCHULTZ TD, 1983, NUTR CANC, V4, P247
   VIHKO R, 1989, CRIT REV ONCOL HEMAT, V9, P1, DOI 10.1016/S1040-8428(89)80012-5
   WELSCH CW, 1992, CANCER RES, V52, P0
   WHITE E, 1992, CANCER EPIDEM BIOMAR, V1, P315
   WILLETT WC, 1987, NEW ENGL J MED, V316, P22, DOI 10.1056/NEJM198701013160105
   WILLETT WC, 1992, JAMA-J AM MED ASSOC, V268, P2037, DOI 10.1001/jama.268.15.2037
   WILLETT WC, 1994, CANCER-AM CANCER SOC, V74, P1085, DOI 10.1002/1097-0142(19940801)74:3+<1085::AID-CNCR2820741517>3.0.CO;2-M
NR 31
TC 22
Z9 22
U1 0
U2 4
PU AMER ASSOC CANCER RESEARCH
PI PHILADELPHIA
PA 615 CHESTNUT ST, 17TH FLOOR, PHILADELPHIA, PA 19106-4404 USA
SN 1055-9965
EI 1538-7755
J9 CANCER EPIDEM BIOMAR
JI Cancer Epidemiol. Biomarkers Prev.
PD MAR 15
PY 1996
VL 5
IS 3
BP 217
EP 222
DI 
PG 6
WC Oncology; Public, Environmental & Occupational Health
SC Oncology; Public, Environmental & Occupational Health
GA TZ891
UT WOS:A1996TZ89100010
PM 8833622
DA 2025-02-23
ER

PT J
AU Schatzkin, A
   Lanza, E
   Freedman, LS
   Tangrea, J
   Cooper, MR
   Marshall, JR
   Murphy, PA
   Selby, JV
   Shike, M
   Schade, RR
   Burt, W
   Kikendall, JW
   Cahill, J
AF Schatzkin, A
   Lanza, E
   Freedman, LS
   Tangrea, J
   Cooper, MR
   Marshall, JR
   Murphy, PA
   Selby, JV
   Shike, M
   Schade, RR
   Burt, W
   Kikendall, JW
   Cahill, J
TI The Polyp Prevention Trial I: Rationale, design, recruitment, and baseline participant characteristics
SO CANCER EPIDEMIOLOGY BIOMARKERS & PREVENTION
LA English
DT Article
ID colon cancer; colorectal-cancer; dietary fiber; epidemiologic evidence; adenomatous polyps; united-states; risk; carcinogenesis; surveillance; mortality
AB The Polyp Prevention Trial (PPT) is a multicenter randomized controlled trial examining the effect of a low-fat (20% of total energy intake), high-fiber (18 g/1000 kcal), high-vegetable and -fruit (5-8 daily servings) dietary pattern on the recurrence of adenomatous polyps of the large bowel, precursors of most colorectal malignancies. Eligibility criteria include one or more adenomas removed within 6 months of randomization; complete nonsurgical polyp removal and complete colonic examination to the cecum at the qualifying colonoscopy; age 35 years or more; no history of colorectal cancer, inflammatory bowel disease, or large bowel resection; and satisfactory completion of a food frequency questionnaire and 4-day food record. Of approximately 38,277 potential participants with one or more polyps recently resected, investigators at eight clinical centers randomized 2,079 (5.4%; 1,037 in the intervention and 1,042 in the control arm) between June 1991 and January 1994, making the PPT the largest adenoma recurrence trial ever conducted. Of PPT participants, 35% are women and 10% are minorities. At study entry, participants averaged 61.4 Sears of age; 14% of them smoked, and 22% used aspirin. At the baseline colonoscopy, 35% of participants had two or more adenomas, and 29% had at least one large (greater than or equal to 1 cm) adenoma. Demographic, behavioral, dietary, and clinical characteristics are comparable across the two study arms. Participants have repeat colonoscopies after 1 (T-1) and 4 (T-4) years of follow-up. The primary end point is adenoma recurrence; secondary end points include number, size, location, and histology of adenomas. All resected lesions are reviewed centrally by gastrointestinal pathologists. The trial provides 90% power to detect a reduction of 24% in the annual adenoma recurrence rate. The primary analytic period, on which sample size calculations were based, is 3 years (T-1 to T-4), which permits a 1-year lag time for the intervention to work and allows a more definitive clearing of lesions at T-1, given that at least 10-15% of polyps may be missed at baseline, The final (T-4) colonoscopies are expected to be completed in early 1998.
C1 WAKE FOREST UNIV,BOWMAN GRAY SCH MED,WINSTON SALEM,NC.
   SUNY BUFFALO,SCH MED & BIOMED SCI,BUFFALO,NY.
   US DEPT VET AFFAIRS,VET AFFAIRS EDWARD HINES JR HOSP,HINES,IL 60141.
   KAISER FDN RES INST,OAKLAND,CA.
   MEM SLOAN KETTERING CANC CTR,NEW YORK,NY 10021.
   UNIV PITTSBURGH,PITTSBURGH,PA.
   UNIV UTAH,SALT LAKE CITY,UT.
   WALTER REED ARMY MED CTR,WASHINGTON,DC 20307.
   WESTAT CORP,ROCKVILLE,MD.
C3 Wake Forest University; Wake Forest Baptist Medical Center; State University of New York (SUNY) System; University at Buffalo, SUNY; US Department of Veterans Affairs; Veterans Health Administration (VHA); Edward Hines Jr. VA Hospital; Memorial Sloan Kettering Cancer Center; Pennsylvania Commonwealth System of Higher Education (PCSHE); University of Pittsburgh; Utah System of Higher Education; University of Utah; Walter Reed National Military Medical Center; United States Department of Defense; United States Army; Westat
RP Schatzkin, A (corresponding author), NCI,DEPT HLTH & HUMAN SERV,PUBL HLTH SERV,NIH,BETHESDA,MD 20892, USA.
CR BLOCK G, 1987, JNCI-J NATL CANCER I, V79, P83
   BOND JH, 1993, ANN INTERN MED, V119, P836, DOI 10.7326/0003-4819-119-8-199310150-00010
   BRUCE WR, 1987, CANCER RES, V47, P4237
   BURING JE, 1990, STAT MED, V9, P29, DOI 10.1002/sim.4780090109
   BURKITT DP, 1973, P NUTR SOC, V32, P145, DOI 10.1079/PNS19730032
   DEVESA SS, 1993, CANCER EPIDEM BIOMAR, V2, P293
   DORGAN JF, 1991, HEMATOL ONCOL CLIN N, V5, P43, DOI 10.1016/S0889-8588(18)30453-2
   FEARON ER, 1990, CELL, V61, P759, DOI 10.1016/0092-8674(90)90186-I
   GAGINELLA TS, 1977, GASTROENTEROLOGY, V73, P95
   GIOVANNUCCI E, 1992, JNCI-J NATL CANCER I, V84, P91, DOI 10.1093/jnci/84.2.91
   GIOVANNUCCI E, 1994, CANCER RES, V54, P2390
   GLYNN SA, 1994, NUTR CANCER, V22, P101, DOI 10.1080/01635589409514336
   GOLDBOHM RA, 1994, CANCER RES, V54, P718
   GRATZNER HG, 1982, SCIENCE, V218, P474, DOI 10.1126/science.7123245
   GREENBERG ER, 1994, NEW ENGL J MED, V331, P141, DOI 10.1056/NEJM199407213310301
   HEILBRUN LK, 1989, INT J CANCER, V44, P1, DOI 10.1002/ijc.2910440102
   HILL MJ, 1985, DIET HUMAN CARCINOGE, V0, P149
   HIXSON LJ, 1990, JNCI-J NATL CANCER I, V82, P1769, DOI 10.1093/jnci/82.22.1769
   KAY RM, 1981, CANCER RES, V41, P3774
   KRITCHEVSKY D, 1985, NUTR CANCER, V6, P213
   Lanza E, 1996, CANCER EPIDEM BIOMAR, V5, P385
   LU RF, 1987, TUMOR SHANGHAI, V7, P68
   MANDEL JS, 1993, NEW ENGL J MED, V328, P1365, DOI 10.1056/NEJM199305133281901
   MCKEOWN-EYSSEN G E, 1984, NUTRITION AND CANCER, V6, P160, DOI 10.1080/01635588509513819
   MCMICHAEL AJ, 1988, CANCER RES, V48, P751
   Miller BA, 1993, SEER CANC STAT REV, V0, P0
   NEUGUT AI, 1993, CANCER EPIDEM BIOMAR, V2, P159
   NEWMARK HL, 1984, JNCI-J NATL CANCER I, V72, P1323
   ONEILL IK, 1990, CARCINOGENESIS, V11, P599, DOI 10.1093/carcin/11.4.599
   PARASKEVA C, 1990, ANTICANCER RES, V10, P1189
   PEIPINS LA, 1994, EPIDEMIOL REV, V16, P273, DOI 10.1093/oxfordjournals.epirev.a036154
   POTTER JD, 1993, EPIDEMIOL REV, V15, P499, DOI 10.1093/oxfordjournals.epirev.a036132
   REDDY BS, 1977, CANCER RES, V37, P3238
   ROMBEAU JL, 1995, DIETARY FIBER HLTH D, V0, P441
   SCHATZKIN A, 1994, JNCI-J NATL CANCER I, V86, P1053, DOI 10.1093/jnci/86.14.1053
   SELBY JV, 1992, NEW ENGL J MED, V326, P653, DOI 10.1056/NEJM199203053261001
   SLATTERY ML, 1988, JNCI-J NATL CANCER I, V80, P1474, DOI 10.1093/jnci/80.18.1474
   SMETANA K, 1983, BLUT, V46, P133, DOI 10.1007/BF00320271
   STEINMETZ KA, 1994, AM J EPIDEMIOL, V139, P1
   SUGARBAKER PH, 1985, CANCER PRINCIPLES PR, V0, P795
   SUGIMURA T, 1986, ENVIRON HEALTH PERSP, V67, P5, DOI 10.2307/3430310
   TOMINAGA S, 1994, CANC MORTALITY STAT, V0, P0
   TROCK B, 1990, JNCI-J NATL CANCER I, V82, P650, DOI 10.1093/jnci/82.8.650
   WATTENBERG LW, 1992, CANCER RES, V52, P0
   WILLETT WC, 1990, NEW ENGL J MED, V323, P1664, DOI 10.1056/NEJM199012133232404
   WINAWER SJ, 1993, NEW ENGL J MED, V328, P901, DOI 10.1056/NEJM199304013281301
   YANG CS, 1987, CRC CR REV ONCOL-HEM, V7, P267, DOI 10.1016/S1040-8428(87)80002-1
   ZHAO LP, 1991, NUTR CANCER, V15, P169, DOI 10.1080/01635589109514124
   Ziegler R G, 1986, IMPORTANT ADV ONCOL, V0, P209
   ZIEGLER RG, 1989, J NUTR, V119, P116, DOI 10.1093/jn/119.1.116
NR 50
TC 90
Z9 96
U1 0
U2 11
PU AMER ASSOC CANCER RESEARCH
PI PHILADELPHIA
PA PUBLIC LEDGER BLDG, SUITE 816, 150 S. INDEPENDENCE MALL W., PHILADELPHIA, PA 19106
SN 1055-9965
EI 
J9 CANCER EPIDEM BIOMAR
JI Cancer Epidemiol. Biomarkers Prev.
PD MAY 15
PY 1996
VL 5
IS 5
BP 375
EP 383
DI 
PG 9
WC Oncology; Public, Environmental & Occupational Health
SC Oncology; Public, Environmental & Occupational Health
GA UJ727
UT WOS:A1996UJ72700009
PM 9162304
DA 2025-02-23
ER

PT J
AU Pandalai, PK
   Pilat, MJ
   Yamazaki, K
   Naik, H
   Pienta, KJ
AF Pandalai, PK
   Pilat, MJ
   Yamazaki, K
   Naik, H
   Pienta, KJ
TI The effects of omega-3 and omega-6 fatty acids on in vitro prostate cancer growth
SO ANTICANCER RESEARCH
LA English
DT Article
DE polyunsaturated fatty acid; essential fatty acids; prostate neoplasm; omega-3 fatty acids; omega-6 fatty acids; linoleic acid; linolenic acid; eicosapentaenoic acid
ID dietary-fat; risk; epidemiology; cells
AB Dietary intake of essential fatty acids (EFA) may play a role in prostate cancer cell proliferation. Epidemiological studies have demonstrated that men whose dietary intake is high in omega-3 fatty acid (FA) composition have a lower incidence of clinical prostate cancer, suggesting that external factors such as diet may play an important role in development and growth of prostate cancer. Furthermore, in prostate cancer cell lines, omega-6 and omega-3 FAs have demonstrated promotional and inhibitory effects respectively. To investigate the effects of dietary fats on nontumorigenic and tumorigenic prostate cell growth we conducted in vitro studies with human metastatic PC-3, LNCaP and TSU prostate cell lines, the rat metastatic Mat-Ly-Lu cell line and rat non-metastatic epithelial cell lines EPYP1, EPYP2 and EPYP3. Cell lines were treated with linoleic acid (LA), and omega-6 FA (n-6), as well as linolenic (LLA) and eicosapentaenoic (EPA) acids, which are both omega-3 FAs (n-3). All cell lines were treated with 10% and 0.5% serum supplemented media plus fatty acid for comparison. Our results demonstrate that linoleic acid(n-6) has promotional effects at doses of 1-100ng/ml in all cell lines lines examined with the exception of the EPYP2 cell line in which there was no significant effect. EPA had no effect in culture media supplemented with 10% serum, while in media containing 0.5% serum this FA demonstrated significant promotion in all human lines. Previous studies have indicate that EPA should inhibit human prostate cancer growth in vitro, however our results demonstrated promotion at low concentrations (lng/ml). At higher concentrations, EPA did inhibit prostate cell growth. These data indicate low levels of dietary fat, regardless of composition, may play a role in prostate cancer proliferation and could be an avenue for therapeutic intervention.
C1 UNIV MICHIGAN, MED CTR, DIV HEMATOL & ONCOL, DEPT INTERNAL MED, ANN ARBOR, MI 48109 USA.
   UNIV MICHIGAN, CTR COMPREHENS CANC, MICHIGAN PROSTATE INST, ANN ARBOR, MI 48109 USA.
C3 University of Michigan System; University of Michigan; University of Michigan System; University of Michigan
FU NCI NIH HHS [P50-CA69568] Funding Source: Medline
CR BEGIN ME, 1986, JNCI-J NATL CANCER I, V77, P1053
   BUTLER WB, 1984, ANAL BIOCHEM, V141, P70, DOI 10.1016/0003-2697(84)90426-3
   FLANDERS WD, 1984, PROSTATE, V5, P621, DOI 10.1002/pros.2990050608
   GIOVANNUCCI E, 1993, J NATL CANCER I, V85, P1571, DOI 10.1093/jnci/85.19.1571
   GLEW RII, 1992, TXB BIOCH CLIN CORRE, V0, P0
   Hirayama T, 1979, NATL CANCER INST MONOGR, V0, P149
   KAGAWA Y, 1978, PREV MED, V7, P205, DOI 10.1016/0091-7435(78)90246-3
   KROES R, 1986, FASEB J, V45, P136
   LOEB LA, 1990, MUTAT RES, V238, P297, DOI 10.1016/0165-1110(90)90021-3
   MEIKLE AW, 1990, UROL CLIN N AM, V17, P709
   MILLER AB, 1992, DIETARY FAT MACRONUT, V0, P0
   PIENTA KJ, 1993, ANN INTERN MED, V118, P793, DOI 10.7326/0003-4819-118-10-199305150-00007
   PIENTA KJ, 1993, J NATL CANCER I, V85, P1538, DOI 10.1093/jnci/85.19.1538
   ROSE DP, 1992, LIPIDS, V27, P798, DOI 10.1007/BF02535853
   ROSE DP, 1991, PROSTATE, V18, P243, DOI 10.1002/pros.2990180306
   STRASZEWSKI W, 1965, JNCI, V35, P291
   YAMAZAKI K, 1995, IN PRESS IN VIVO, V0, P0
NR 17
TC 102
Z9 111
U1 0
U2 5
PU INT INST ANTICANCER RESEARCH
PI ATHENS
PA EDITORIAL OFFICE 1ST KM KAPANDRITIOU-KALAMOU RD KAPANDRITI, PO BOX 22, ATHENS 19014, GREECE
SN 0250-7005
EI 1791-7530
J9 ANTICANCER RES
JI Anticancer Res.
PD MAR-APR 15
PY 1996
VL 16
IS 2
BP 815
EP 820
DI 
PG 6
WC Oncology
SC Oncology
GA UP717
UT WOS:A1996UP71700038
PM 8687134
DA 2025-02-23
ER

PT J
AU Cohen, LA
   Zhao, Z
   Zang, E
   Rivenson, A
AF Cohen, LA
   Zhao, Z
   Zang, E
   Rivenson, A
TI Dose-response effects of dietary fiber on NMU-induced mammary tumorigenesis, estrogen levels and estrogen excretion in female rats
SO CARCINOGENESIS
LA English
DT Article
ID breast-cancer risk; postmenopausal women; premenopausal women; low-fat; vegetarian; mechanisms
AB The dose-related effects of the fiber-rich isolate, soft white wheat bran (SWWB), and the pure fiber, cellulose, on N-nitrosomethylurea (NMU)-induced mammary tumorigenesis was assessed in F344 female rats, SWWB (45% total dietary fiber, TDF) was added to the ALN-76A high-fat diet at 9, 12, 15 and 18%; cellulose (98% TDF) was added to the same diet at 4.5, 6, 7.5 and 9%, to give equivalent amounts of TDF, The experimental diets were fed 3 days post-NMU and continued for a period of 25 weeks, at which time the experiment was terminated and tumors enumerated, It was found that significant inhibition of mammary carcinoma occurred only at 9% SWWB, nonsignificant inhibition occurred at 12% SWWB, and no inhibition was seen at higher doses. Cellulose-fed animals exhibited consistently higher tumor yields regardless of dose, The difference in tumor yields between the 9% SWWB group and the remaining seven groups was attributable to an increased incidence in tumors characterized histologically as intraductal proliferation and ductal carcinoma in situ in the latter. Analysis of blood, urine and fecal estrogens was conducted to test whether dietary fiber exerted its tumor-inhibiting effect by altering the enterohepatic recycling of estrogens, Although SWWB, in general, lowered urinary estrogen excretion, increased fecal estrogen excretion and lowered blood estrogens, there was no consistent correlation between the amount of SWWB consumed, estrogen status and tumor yields, These results suggest that (i) wheat bran fiber at 9%, or minor constituents associated with it, contain anti-promoting properties that cellulose lacks; (ii) SWWB appears to exert its effects by suppressing the clonal expansion phase of mammary carcinogenesis; (iii) there is an upper limit (12-15% w/w) to the protective effects of SWWB; and (iv) the effects of SWWB on mammary tumorigenesis may not be attributed to alterations in the enterohepatic recycling of estrogens.
C1 AMER HLTH FDN, DIV EPIDEMIOL, VALHALLA, NY 10595 USA.
   AMER HLTH FDN, RES ANIM FACIL, VALHALLA, NY 10595 USA.
C3 American Health Foundation; American Health Foundation
RP AMER HLTH FDN, DIV NUTR & ENDOCRINOL, VALHALLA, NY 10595 USA.
CR ADLER LE, 1982, BIOL PSYCHIAT, V17, P639
   ADLERCREUTZ H, 1994, J NATL CANCER I, V86, P1076, DOI 10.1093/jnci/86.14.1076
   ADLERCREUTZ H, 1990, SCAND J CLIN LAB INV, V50, P3, DOI 10.3109/00365519009085798
   ADLERCREUTZ H, 1982, ADV STEROID ANAL, V0, P3
   ADLERCREUTZ H, 1988, HORMONES CANCER, V3, P409
   [Anonymous], 1990, DIET GUID AM, V0, P0
   [Anonymous], 1990, NUTR TODAY, V0, P0
   [Anonymous], 1990, DIET NUTR PREV CHRON, V0, P0
   ARMITAGE P, 1966, J ROY STAT SOC B, V28, P150
   ARTS CJM, 1991, J STEROID BIOCHEM, V39, P193, DOI 10.1016/0960-0760(91)90063-B
   BAGHURST PA, 1994, INT J CANCER, V56, P173, DOI 10.1002/ijc.2910560204
   BARBOSA JC, 1990, AM J CLIN NUTR, V51, P798, DOI 10.1093/ajcn/51.5.798
   BIERI JG, 1977, J NUTR, V107, P1394
   BOONE CW, 1992, CANCER RES, V52, P1651
   BRADLOW HL, 1991, CANC PREV DETECT, V516, P35
   BUTCHER RL, 1974, ENDOCRINOLOGY, V94, P1704, DOI 10.1210/endo-94-6-1704
   CARLSTROM K, 1987, POSTMENOPAUSAL HORMO, V0, P29
   CHAN PC, 1977, JNCI-J NATL CANCER I, V59, P1279, DOI 10.1093/jnci/59.4.1279
   COHEN LA, 1991, JNCI-J NATL CANCER I, V83, P496, DOI 10.1093/jnci/83.7.496
   *DEP HLTH ED WELF, 1976, DHEW PUBL NIH, V0, P1
   FENTIMAN IS, 1988, NUTR CANCER, V11, P101, DOI 10.1080/01635588809513976
   GERBER M, 1994, DIETARY FIBER BIBLIO, V2, P5
   GOLDIN BR, 1986, AM J CLIN NUTR, V44, P945, DOI 10.1093/ajcn/44.6.945
   GOLDIN BR, 1982, NEW ENGL J MED, V307, P1542, DOI 10.1056/NEJM198212163072502
   GOLDIN BR, 1994, ADV EXP MED BIOL, V364, P35
   GORBACH SL, 1984, REV INFECT DIS, V6, P0
   GRAHAM S, 1982, AM J EPIDEMIOL, V116, P68, DOI 10.1093/oxfordjournals.aje.a113403
   HEBER D, 1991, NUTRITION, V7, P137
   HELWIG JT, 1985, STAT ANAL USERS GUID, V0, P0
   *HLTH WELF CAN, 1985, REP EXP ADV COMM DIE, V0, P0
   HOLZMAN D, 1995, J NATL CANCER I, V87, P1207
   HOWE GR, 1990, JNCI-J NATL CANCER I, V82, P561, DOI 10.1093/jnci/82.7.561
   KAPLAN EL, 1958, J AM STAT ASSOC, V53, P457, DOI 10.2307/2281868
   KELLOFF GJ, 1994, CANCER EPIDEM BIOMAR, V3, P85
   Kendall M E, 1992, IN VIVO, V6, P239
   LANZA E, 1991, MACRONUTRIENTS CANCE, V0, PCH12
   LEE HP, 1991, LANCET, V337, P1197, DOI 10.1016/0140-6736(91)92867-2
   LUBIN F, 1986, JNCI-J NATL CANCER I, V77, P605, DOI 10.1093/jnci/77.3.605
   NEWBERNE PM, 1978, ANIM RES NEWS, V21, P0
   PERSKY VW, 1992, CANCER RES, V52, P578
   PETO R, 1972, J R STAT SOC SER A-G, V135, P185, DOI 10.2307/2344317
   ROSE DP, 1991, AM J CLIN NUTR, V54, P520, DOI 10.1093/ajcn/54.3.520
   ROSE DP, 1991, NUTRITION, V7, P139
   Russo J, 1990, IARC SCI PUBL, V0, P47
   *SAS I, 1981, SAS LIN MOD GUID ANO, V0, P0
   SCHATZKIN A, 1990, JNCI-J NATL CANCER I, V82, P1746, DOI 10.1093/jnci/82.22.1746
   SHAMSUDDIN AM, 1995, J NUTR, V125, PS725, DOI 10.1093/jn/125.3_Suppl.725S
   TROLL W, 1992, PROTEASE INHIBITORS, V0, P0
   *US DEP HHS, 1988, PHS PUBL, V0, P0
   VEER PV, 1990, INT J CANCER, V45, P825, DOI 10.1002/ijc.2910450506
   WILLETT WC, 1992, JAMA-J AM MED ASSOC, V268, P2037, DOI 10.1001/jama.268.15.2037
   WOODS MN, 1989, AM J CLIN NUTR, V49, P1179, DOI 10.1093/ajcn/49.6.1179
   Young S, 1973, IARC SCI PUBL, V0, P31
NR 53
TC 11
Z9 11
U1 0
U2 1
PU OXFORD UNIV PRESS
PI OXFORD
PA GREAT CLARENDON ST, OXFORD OX2 6DP, ENGLAND
SN 0143-3334
EI 1460-2180
J9 CARCINOGENESIS
JI Carcinogenesis
PD JAN 15
PY 1996
VL 17
IS 1
BP 45
EP 52
DI 10.1093/carcin/17.1.45
PG 8
WC Oncology
SC Oncology
GA UC148
UT WOS:A1996UC14800008
PM 8565135
DA 2025-02-23
ER

PT J
AU Komaki, C
   Okuno, M
   Onogi, N
   Moriwaki, H
   Kawamori, T
   Tanaka, T
   Mori, H
   Muto, Y
AF Komaki, C
   Okuno, M
   Onogi, N
   Moriwaki, H
   Kawamori, T
   Tanaka, T
   Mori, H
   Muto, Y
TI Synergistic suppression of azoxymethane-induced foci of colonic aberrant crypts by the combination of beta-carotene and perilla oil in rats
SO CARCINOGENESIS
LA English
DT Article
ID k-ras mutations; rectal cell-proliferation; retinol-binding protein; alpha-linolenic acid; omega-6 fatty-acids; high-risk diet; preneoplastic lesions; f344 rats; eicosapentaenoic acid; protocatechuic acid
AB The modulating effect of the combined dietary feeding of beta-carotene and perilla oil, which is rich in alpha-linolenic acid, on the development of azoxymethane (AOM)-induced colonic aberrant crypt foci (ACF) was investigated in male F344 rats, Rats received oral administration of beta-carotene (0, 50 or 200 mg/kg body weight/day) and fed a basal diet containing either 12% olive oil, 3% perilla oil plus 9% olive oil, or 12% perilla oil, A dose-dependent suppressive effect of perilla oil was found, The numbers of ACF were 42.0 and 18.4% of those of the 12% olive oil-fed controls in the rats fed 3% perilla oil plus 9% olive oil and 12% perilla oil, respectively. The development of ACF was also reduced significantly by the addition of dietary beta-carotene in each of the oil-fed groups (P < 0.05, respectively), The suppression by the combination of beta-carotene and perilla oil was synergistic, as the numbers of ACF were 12.9 and 8.9% of those of the 12% olive oil-fed controls in beta-carotene-treated rats fed 3% perilla oil plus 9% olive oil and 12% perilla oil, respectively. beta-Carotene plus perilla oil also suppressed the numbers of silver-stained nucleolar organizer regions and the expression of ras mRNA in the colonic mucosa (cell proliferation biomarkers), Following administration of beta-carotene, a significant increase in the concentration of intact beta-carotene molecules was found in the colonic mucosa, livers, and sera, However, no accumulation of retinoids was observed in the colonic mucosa, suggesting that the inhibitory effect may not be related to the provitamin A activity, These results suggest that the combination of beta-carotene and perilla oil may be useful in the prevention of colon cancer.
C1 GIFU UNIV,SCH MED,DEPT INTERNAL MED 1,GIFU 500,JAPAN.
   GIFU UNIV,SCH MED,DEPT PATHOL 1,GIFU 500,JAPAN.
C3 Gifu University; Gifu University
CR ALABASTER O, 1995, CARCINOGENESIS, V16, P127, DOI 10.1093/carcin/16.1.127
   ANTI M, 1994, GASTROENTEROLOGY, V107, P1709, DOI 10.1016/0016-5085(94)90811-7
   BANG HO, 1976, ACTA MED SCAND, V200, P69
   BARTRAM HP, 1993, GASTROENTEROLOGY, V105, P1317, DOI 10.1016/0016-5085(93)90135-Y
   BENNETT A, 1977, BRIT J CANCER, V35, P881, DOI 10.1038/bjc.1977.132
   BIRD RP, 1987, CANCER LETT, V37, P147, DOI 10.1016/0304-3835(87)90157-1
   BLOT WJ, 1975, JNCI-J NATL CANCER I, V55, P547, DOI 10.1093/jnci/55.3.547
   BLOT WJ, 1993, JNCI-J NATL CANCER I, V85, P1483, DOI 10.1093/jnci/85.18.1483
   CHOMCZYNSKI P, 1987, ANAL BIOCHEM, V162, P156, DOI 10.1016/0003-2697(87)90021-2
   COREY EJ, 1983, P NATL ACAD SCI-BIOL, V80, P3581, DOI 10.1073/pnas.80.12.3581
   CULP BR, 1979, PROSTAG LEUKOTR ESS, V3, P269, DOI 10.1016/0161-4630(79)90068-5
   DAS SK, 1992, EUR J CANCER, V28A, P1124, DOI 10.1016/0959-8049(92)90470-M
   HAZUKA MB, 1990, J AM COLL NUTR, V9, P143
   HIROSE M, 1990, CARCINOGENESIS, V11, P731, DOI 10.1093/carcin/11.5.731
   KATSUMURA N, 1996, IN PRESS NUTR CANC, V0, P0
   KAWAMORI T, 1994, JPN J CANCER RES, V85, P686, DOI 10.1111/j.1349-7006.1994.tb02415.x
   KAWAMORI T, 1995, CANCER RES, V55, P1277
   KRINSKY NI, 1991, AM J CLIN NUTR, V53, PS238, DOI 10.1093/ajcn/53.1.238S
   MATSUSHIMANISHIWAKI R, 1995, LIPIDS, V30, P1029, DOI 10.1007/BF02536288
   MCLELLAN EA, 1988, CANCER RES, V48, P6187
   MINOURA T, 1988, CANCER RES, V48, P4790
   MUTO Y, 1995, AM J CLIN NUTR, V62, P1535
   NARISAWA T, 1994, CANCER-AM CANCER SOC, V73, P2069, DOI 10.1002/1097-0142(19940415)73:8<2069::AID-CNCR2820730810>3.0.CO;2-1
   NARISAWA T, 1987, JPN J CANCER RES, V78, P791
   NARISAWA T, 1981, CANCER RES, V41, P1954
   NARISAWA T, 1991, JPN J CANCER RES, V82, P1089, DOI 10.1111/j.1349-7006.1991.tb01762.x
   OKUNO M, 1995, J LIPID RES, V36, P137
   OKUNO M, 1987, J GASTROEN HEPATOL, V2, P397, DOI 10.1111/j.1440-1746.1987.tb00182.x
   Onogi N, 1996, CARCINOGENESIS, V17, P1291, DOI 10.1093/carcin/17.6.1291
   POLLARD M, 1983, JNCI-J NATL CANCER I, V70, P1103
   PRETLOW TP, 1991, CANCER RES, V51, P1564
   PRETLOW TP, 1993, J NATL CANCER I, V85, P2004, DOI 10.1093/jnci/85.24.2004
   RAO CV, 1993, CARCINOGENESIS, V14, P1327, DOI 10.1093/carcin/14.7.1327
   REDDY BS, 1991, CANCER RES, V51, P487
   REDDY BS, 1988, CANCER RES, V48, P6642
   SCHMITZ HH, 1991, J NUTR, V121, P1613, DOI 10.1093/jn/121.10.1613
   SHIVAPURKAR N, 1995, CANCER LETT, V91, P125, DOI 10.1016/0304-3835(95)03729-G
   SHIVAPURKAR N, 1994, CARCINOGENESIS, V15, P775, DOI 10.1093/carcin/15.4.775
   STOPERA SA, 1992, CARCINOGENESIS, V13, P1863, DOI 10.1093/carcin/13.10.1863
   STOPERA SA, 1992, CARCINOGENESIS, V13, P573, DOI 10.1093/carcin/13.4.573
   STUBBS CD, 1984, BIOCHIM BIOPHYS ACTA, V779, P89, DOI 10.1016/0304-4157(84)90005-4
   TAKAHASHI M, 1993, CANCER RES, V53, P2786
   TANAKA T, 1993, CANCER RES, V53, P3908
   TEMPLE NJ, 1987, JNCI-J NATL CANCER I, V78, P1211
   TURINI ME, 1990, NUTR RES, V10, P819, DOI 10.1016/S0271-5317(05)80831-0
   TUTTON PJM, 1980, BRIT J CANCER, V41, P47, DOI 10.1038/bjc.1980.6
   VIVONA AA, 1993, CARCINOGENESIS, V14, P1777, DOI 10.1093/carcin/14.9.1777
   ZHANG L X, 1992, PROCEEDINGS OF THE AMERICAN ASSOCIATION FOR CANCER RESEARCH ANNUAL MEETING, V33, P168
   ZHANG LX, 1991, CARCINOGENESIS, V12, P2109, DOI 10.1093/carcin/12.11.2109
   1994, 1900, V330, V0, P1029
NR 50
TC 24
Z9 26
U1 0
U2 2
PU OXFORD UNIV PRESS UNITED KINGDOM
PI OXFORD
PA WALTON ST JOURNALS DEPT, OXFORD, ENGLAND OX2 6DP
SN 0143-3334
EI 
J9 CARCINOGENESIS
JI Carcinogenesis
PD SEP 15
PY 1996
VL 17
IS 9
BP 1897
EP 1901
DI 10.1093/carcin/17.9.1897
PG 5
WC Oncology
SC Oncology
GA VH728
UT WOS:A1996VH72800016
PM 8824511
DA 2025-02-23
ER

PT J
AU Nelson, KK
   Bacon, B
   Christensen, MJ
AF Nelson, KK
   Bacon, B
   Christensen, MJ
TI Selenite supplementation decreases expression of MAZ in HT29 human colon adenocarcinoma cells
SO NUTRITION AND CANCER-AN INTERNATIONAL JOURNAL
LA English
DT Article
ID zinc-finger protein; c-myc; dietary selenium; gene-expression; insulin promoter; messenger-rna; selenoprotein; cancer; dna; transcription
AB Low dietary intake of the essential trace element selenium can increase the risk of colon cancer. Utilizing RNA arbitrarily primed polymerase chain reaction (RAP-PCR), we sought to identify genes differentially expressed in HT29 human colon adenocarcinoma cells cultured with or without supplemental sodium selenite. One cDNA fragment, present at lower levels in samples from cells supplemented with selenite, had 97% nucleotide sequence identity with a sequence from the 3'-untranslated region of myc-associated zinc-finger protein (MAZ) cDNA. Northern blot analysis showed that steady-state levels of mRNA detected using this fragment as a probe were three times greater in unsupplemented (Se-) than in supplemented (Se+) samples. When a duplicate Northern blot was probed with a 300-bp fragment from the open reading frame of an MAZ cDNA clone, signal intensity was 2.2 times greater in Se- than in Se+ lanes. The MAZ protein has been shown to be a transcription regulator of the c-myc protooncogene. Signal intensity on a Northern blot probed with a segment of c-myc Exon I cDNA was 94% greater in Se- than in Se+ lanes. These findings are consistent with the established role for MAZ in regulating c-myc gene expression. They also suggest a molecular mechanism by which selenium intake may affect risk of colon cancer.
C1 BRIGHAM YOUNG UNIV, DEPT FOOD SCI & NUTR, PROVO, UT 84602 USA.
C3 Brigham Young University
CR ABDULLAEV FI, 1992, CANCER LETT, V65, P43, DOI 10.1016/0304-3835(92)90211-D
   ANDRIANOPOULOS GD, 1989, ANTICANCER RES, V9, P1725
   ASHFIELD R, 1994, EMBO J, V13, P5656, DOI 10.1002/j.1460-2075.1994.tb06904.x
   BEILSTEIN MA, 1995, FASEB J, V9, P0
   BHATIA P, 1994, ANAL BIOCHEM, V216, P223, DOI 10.1006/abio.1994.1028
   BOSSONE SA, 1992, P NATL ACAD SCI USA, V89, P7452, DOI 10.1073/pnas.89.16.7452
   CHIRGWIN JM, 1979, BIOCHEMISTRY-US, V18, P5294, DOI 10.1021/bi00591a005
   CHRISTENSEN MJ, 1994, BBA-MOL BASIS DIS, V1225, P338, DOI 10.1016/0925-4439(94)90015-9
   CHRISTENSEN MJ, 1992, J NUTR, V122, P1620, DOI 10.1093/jn/122.8.1620
   CHRISTENSEN MJ, 1995, J NUTR BIOCHEM, V6, P367, DOI 10.1016/0955-2863(95)80004-V
   CHRISTENSEN MJ, 1994, BIOCHEM BIOPH RES CO, V202, P271, DOI 10.1006/bbrc.1994.1923
   CLARK LC, 1993, CANCER EPIDEM BIOMAR, V2, P41
   CLARK LC, 1995, J NATL CANCER I, V87, P473, DOI 10.1093/jnci/87.7.473
   COMSTOCK GW, 1992, AM J EPIDEMIOL, V135, P115, DOI 10.1093/oxfordjournals.aje.a116264
   DESJARDINS E, 1993, MOL CELL BIOL, V13, P5710, DOI 10.1128/MCB.13.9.5710
   DUFORT D, 1994, MOL CELL BIOL, V14, P4251, DOI 10.1128/MCB.14.6.4251
   EVAN GI, 1993, CURR OPIN GENET DEV, V3, P44, DOI 10.1016/S0959-437X(05)80339-9
   FEARON ER, 1990, CELL, V61, P759, DOI 10.1016/0092-8674(90)90186-I
   FEINBERG AP, 1983, ANAL BIOCHEM, V132, P6, DOI 10.1016/0003-2697(83)90418-9
   FREEMAN GJ, 1983, P NATL ACAD SCI-BIOL, V80, P4094, DOI 10.1073/pnas.80.13.4094
   FRENKEL GD, 1989, J INORG BIOCHEM, V35, P179, DOI 10.1016/0162-0134(89)84009-7
   GONZALEZ IL, 1985, P NATL ACAD SCI USA, V82, P7666, DOI 10.1073/pnas.82.22.7666
   KENNEDY GC, 1992, P NATL ACAD SCI USA, V89, P11498, DOI 10.1073/pnas.89.23.11498
   LIANG P, 1992, SCIENCE, V257, P967, DOI 10.1126/science.1354393
   LOGAN T, 1993, BIOCHEM BIOPH RES CO, V192, P1204, DOI 10.1006/bbrc.1993.1544
   MANDEL SJ, 1992, J CLIN ENDOCR METAB, V75, P1133, DOI 10.1210/jc.75.4.1133
   MARX J, 1993, SCIENCE, V260, P751, DOI 10.1126/science.8484115
   MILNER JA, 1986, ADV EXP MED BIOL, V206, P465
   MULLENBACH GT, 1988, PROTEIN ENG, V2, P239, DOI 10.1093/protein/2.3.239
   READ R, 1990, J BIOL CHEM, V265, P17899
   REDDY BS, 1994, ANTICANCER RES, V14, P2509
   SCHRAUZER GN, 1977, BIOINORG CHEM, V7, P23, DOI 10.1016/S0006-3061(00)80126-X
   SCHRAUZER GN, 1992, BIOL TRACE ELEM RES, V33, P51, DOI 10.1007/BF02783992
   Shamberger R J, 1971, CRC CRIT REV CLIN LAB SCI, V2, P211, DOI 10.3109/10408367109151308
   SPALLHOLZ JE, 1994, FREE RADICAL BIO MED, V17, P45, DOI 10.1016/0891-5849(94)90007-8
   Spencer CA, 1991, ADV CANCER RES, V56, P1
   WELSH J, 1992, NUCLEIC ACIDS RES, V20, P4965, DOI 10.1093/nar/20.19.4965
   WILSON AC, 1992, BIOCHEM PHARMACOL, V43, P1137, DOI 10.1016/0006-2952(92)90622-P
   YU SY, 1990, METAL IONS BIOL MED, V0, P487
   ZLOTNIK A, 1995, FASEB J, V9, P0
NR 40
TC 21
Z9 23
U1 0
U2 4
PU ROUTLEDGE JOURNALS, TAYLOR & FRANCIS LTD
PI ABINGDON
PA 2-4 PARK SQUARE, MILTON PARK, ABINGDON OX14 4RN, OXON, ENGLAND
SN 0163-5581
EI 1532-7914
J9 NUTR CANCER
JI Nutr. Cancer
PD JUN 15
PY 1996
VL 26
IS 1
BP 73
EP 81
DI 10.1080/01635589609514464
PG 9
WC Oncology; Nutrition & Dietetics
SC Oncology; Nutrition & Dietetics
GA UZ170
UT WOS:A1996UZ17000008
PM 8844723
DA 2025-02-23
ER

PT J
AU Tran, TT
   Medline, A
   Bruce, WR
AF Tran, TT
   Medline, A
   Bruce, WR
TI Insulin promotion of colon tumors in rats
SO CANCER EPIDEMIOLOGY BIOMARKERS & PREVENTION
LA English
DT Article
ID male f344 rats; growth-factor; dietary-fat; carcinogenesis; cancer; proliferation; epidemiology; restriction; resistance; receptor
AB McKeown-Eyssen and Giovannucci have proposed a mechanism for colon carcinogenesis based on the similarity of the risk factors for colorectal cancer and non-insulin-dependent diabetes. They note that diets high in fat and energy and low in complex carbohydrates and a sedentary lifestyle lead to insulin resistance and hyperinsulinemia and propose that the hyperinsulinemia promotes colon carcinogenesis. In this study, we directly tested for a promoting effect of insulin on colon carcinogenesis in F344 rats. After azoxymethane initiation and injections of insulin given 5 times/week for 17 weeks, the fraction of rats with colon tumors was greater in rats receiving insulin than in rats receiving saline (79 versus 50%, respectively; P < 0.05 for tumors with maximum diameters greater than or equal to 2 mm), and the average number of tumors/rat was also greater (2.00 versus 0.73; P < 0.001), There was no effect on body weight, Our results demonstrate that insulin is a colon tumor promoter in this rat model and support the proposed mechanism linking lifestyle factors and colon carcinogenesis.
C1 UNIV TORONTO,DEPT NUTR SCI,TORONTO,ON M5S 3E2,CANADA.
   NORTHWESTERN GEN HOSP,DEPT PATHOL,TORONTO,ON M6M 324,CANADA.
C3 University of Toronto
CR ADENIS A, 1995, EUR J CANCER, V31A, P50, DOI 10.1016/0959-8049(94)00368-F
   BARNARD RJ, 1993, ATHEROSCLEROSIS, V100, P299
   BIRD RP, 1987, CANCER LETT, V37, P147, DOI 10.1016/0304-3835(87)90157-1
   BJORK J, 1993, SCAND J GASTROENTERO, V28, P879, DOI 10.3109/00365529309103129
   BYRNES SE, 1995, J NUTR, V125, P1430
   CADERNI G, 1994, J NUTR, V124, P517, DOI 10.1093/jn/124.4.517
   GIOVANNUCCI E, 1995, CANCER CAUSE CONTROL, V6, P164, DOI 10.1007/BF00052777
   KLEIN I, 1982, ANN INTERN MED, V97, P27, DOI 10.7326/0003-4819-97-1-27
   KLURFELD DM, 1987, CANCER RES, V47, P2759
   KOENUMA M, 1989, JPN J CANCER RES, V80, P51, DOI 10.1111/j.1349-7006.1989.tb02244.x
   KUMAR SP, 1990, CANCER RES, V50, P5761
   MANSON JE, 1994, AM J PREV MED, V10, P172, DOI 10.1016/S0749-3797(18)30615-9
   MASORO EJ, 1992, J GERONTOL, V47, P202
   MCKEOWNEYSSEN G, 1994, CANCER EPIDEM BIOMAR, V3, P687
   MCKEOWNEYSSEN GE, 1996, CANCER EPIDEM BIOMAR, V5, P235
   MOUNTJOY KG, 1987, CANCER RES, V47, P6500
   NAGASAWA J, 1995, INT J SPORTS MED, V16, P91, DOI 10.1055/s-2007-972971
   NILSSON PM, 1992, J HYPERTENS, V10, P1071
   Peto R, 1980, IARC MONOGR EVAL CARCINOG RISK CHEM HUM SUPPL, V0, P311
   POTTER JD, 1993, EPIDEMIOL REV, V15, P499, DOI 10.1093/oxfordjournals.epirev.a036132
   RAO CV, 1993, CARCINOGENESIS, V14, P1327, DOI 10.1093/carcin/14.7.1327
   REDDY BS, 1992, LIPIDS, V27, P807, DOI 10.1007/BF02535855
   RUBIN R, 1995, LAB INVEST, V73, P311
   SATO Y, 1989, DIABETES, V38, P91, DOI 10.2337/diabetes.38.1.91
   STAMP D, 1993, CARCINOGENESIS, V14, P777, DOI 10.1093/carcin/14.4.777
   SURWIT RS, 1988, DIABETES, V37, P1163, DOI 10.2337/diabetes.37.9.1163
   Thorling E B, 1993, EUR J CANCER PREV, V2, P77, DOI 10.1097/00008469-199301000-00012
   *WHO STUD GROUP, 1994, WHO TECH REP SER, V844, P1
   WOLEVER TMS, 1995, AM J CLIN NUTR, V62, P212S, DOI 10.1093/ajcn/62.1.212S
   WONG M, 1985, INT J CANCER, V35, P335, DOI 10.1002/ijc.2910350309
NR 30
TC 272
Z9 297
U1 0
U2 2
PU AMER ASSOC CANCER RESEARCH
PI PHILADELPHIA
PA PUBLIC LEDGER BLDG, SUITE 816, 150 S. INDEPENDENCE MALL W., PHILADELPHIA, PA 19106
SN 1055-9965
EI 
J9 CANCER EPIDEM BIOMAR
JI Cancer Epidemiol. Biomarkers Prev.
PD DEC 15
PY 1996
VL 5
IS 12
BP 1013
EP 1015
DI 
PG 3
WC Oncology; Public, Environmental & Occupational Health
SC Oncology; Public, Environmental & Occupational Health
GA VX384
UT WOS:A1996VX38400011
PM 8959325
DA 2025-02-23
ER

PT J
AU Fang, JL
   Vaca, CE
   Valsta, LM
   Mutanen, M
AF Fang, JL
   Vaca, CE
   Valsta, LM
   Mutanen, M
TI Determination of DNA adducts of malonaldehyde in humans: Effects of dietary fatty acid composition
SO CARCINOGENESIS
LA English
DT Article
ID lipid-peroxidation products; cancer; metabolism; nutrition; aldehydes; mechanism; plasma
AB The effects of dietary fatty acid composition on the endogenous formation of DNA adducts of malonaldehyde (MA), the major product of lipid peroxidation, were investigated in humans, A group of 59 healthy individuals of both sexes and different ages was initially fed a milk fat-based diet rich in saturated fatty acids for 14 days, Following this initial period, after which the group was considered homogeneous with respect to diet, 30 randomly chosen subjects were given a sunflower oil-based (rich in polyunsaturated fatty acids) (SO) diet and the remaining 29 individuals a low erucic acid rapeseed oil-based (rich in monounsaturated fatty acids) (RO) diet for 25 days, The fatty acid composition of plasma lipid fractions and the level of DNA adducts of MA in total white blood cells were then determined at the end of the SO and RO dietary periods, DNA adduct levels were measured by P-32-post-labelling using reversed-phase HPLC with on-line detection of radioactivity, Higher concentrations of polyunsaturated fatty acids in plasma triglycerides and higher levels of DNA adducts of MA were found in the subjects on the SO diet when compared with those in the RO dietary group, A large inter-individual variation in adduct levels was observed, The average adduct level in the SO diet group was 7.4 +/- 8.7 adducts/10(7) nucleotides (n = 23), This level was 3.6-fold higher than that found in individuals in the RO diet group (P < 0.001), Our results, in conjunction with the mutagenic and carcinogenic properties of MA, thus suggest the interaction of lipid peroxidation products such as MA with DNA as one pausible mechanism explaining the involvement of dietary fat in carcinogenesis.
C1 KAROLINSKA INST, NOVUM,DEPT BIOSCI,CTR NUTR & TOXICOL, MOL EPIDEMIOL UNIT, S-14157 HUDDINGE, SWEDEN.
   UNIV HELSINKI, DEPT APPL CHEM & MICROBIOL NUTR, SF-00014 HELSINKI, FINLAND.
   CHINESE ACAD PREVENT MED, INST OCCUPAT MED, BEIJING 100050, PEOPLES R CHINA.
C3 Karolinska Institutet; University of Helsinki; Chinese Center for Disease Control & Prevention; National Institute of Occupational Health & Poison Control, Chinese Center for Disease Control & Prevention
CR AMES BN, 1991, MUTAT RES, V250, P3, DOI 10.1016/0027-5107(91)90157-J
   BASU AK, 1988, CHEM RES TOXICOL, V1, P53, DOI 10.1021/tx00001a010
   BENAMIRA M, 1995, CARCINOGENESIS, V16, P93, DOI 10.1093/carcin/16.1.93
   BERRY EM, 1991, AM J CLIN NUTR, V53, P899, DOI 10.1093/ajcn/53.4.899
   BRUNDA MJ, 1980, J IMMUNOL, V124, P2682
   CARTER CA, 1983, CANCER RES, V43, P3559
   CHANDHARY AK, 1994, BIOL MASS SPECTROM, V23, P457, DOI 10.1002/bms.1200230802
   CHAUDHARY AK, 1995, J MASS SPECTROM, V30, P1157, DOI 10.1002/jms.1190300813
   CHAUDHARY AK, 1994, SCIENCE, V265, P1580, DOI 10.1126/science.8079172
   DOLL R, 1992, CANCER RES, V52, P0
   DOUGHERTY RM, 1987, AM J CLIN NUTR, V45, P443, DOI 10.1093/ajcn/45.2.443
   DUPONT J, 1990, J AM COLL NUTR, V9, P438, DOI 10.1080/07315724.1990.10720403
   FERON VJ, 1991, MUTAT RES, V259, P363, DOI 10.1016/0165-1218(91)90128-9
   FOLCH J, 1957, J BIOL CHEM, V226, P497
   HAMMER CT, 1978, BIOCHEM J, V174, P585, DOI 10.1042/bj1740585
   HARMAN D, 1981, P NATL ACAD SCI-BIOL, V78, P7124, DOI 10.1073/pnas.78.11.7124
   HARRIS CC, 1989, CARCINOGENESIS, V10, P1563, DOI 10.1093/carcin/10.9.1563
   HAYAISHI O, 1982, LIPID PEROXIDES BIOL, V0, P41
   HEMMINKI K, 1991, ECOGENETICS, V0, P217
   KAUTIAINEN A, 1993, CARCINOGENESIS, V14, P705, DOI 10.1093/carcin/14.4.705
   LANDS WEM, 1995, AM J CLIN NUTR, V61, P721S, DOI 10.1093/ajcn/61.3.721S
   LOKESH BR, 1981, J LIPID RES, V22, P905
   Marnett L J, 1994, IARC SCI PUBL, V0, P151
   MARTIN CN, 1987, BIOCH TOXICOLOGY PRA, V0, P109
   MEYDANI SN, 1991, J AM COLL NUTR, V10, P406
   MILLER AB, 1994, EUR J CANCER, V30A, P207, DOI 10.1016/0959-8049(94)90088-4
   *NAT TOX PROGR, 1988, NAT TOX PROGR TECHN, V331, P0
   PRYOR WA, 1975, J ORG CHEM, V40, P3615, DOI 10.1021/jo00912a038
   ROGERS AE, 1993, CARCINOGENESIS, V14, P2205, DOI 10.1093/carcin/14.11.2205
   SARKKINEN ES, 1994, AM J CLIN NUTR, V59, P364, DOI 10.1093/ajcn/59.2.364
   SMALL DM, 1991, ANNU REV NUTR, V11, P413, DOI 10.1146/annurev.nu.11.070191.002213
   TURPEINEN AM, 1995, LIPIDS, V30, P485, DOI 10.1007/BF02537021
   VACA CE, 1988, MUTAT RES, V195, P137, DOI 10.1016/0165-1110(88)90022-X
   VACA CE, 1989, BIOCHIM BIOPHYS ACTA, V1001, P35, DOI 10.1016/0005-2760(89)90304-4
   VACA CE, 1992, CARCINOGENESIS, V13, P593, DOI 10.1093/carcin/13.4.593
   VACA CE, 1995, CARCINOGENESIS, V16, P1847, DOI 10.1093/carcin/16.8.1847
   VACA CE, 1994, CARCINOGENESIS, V15, P1887, DOI 10.1093/carcin/15.9.1887
   VACA CE, 1986, MUTAT RES, V162, P21, DOI 10.1016/0027-5107(86)90067-9
   VALSTA LM, 1992, ARTERIOSCLER THROMB, V12, P50, DOI 10.1161/01.ATV.12.1.50
   VALSTA LM, 1996, IN PRESS EUR J CLIN, V0, P0
   VALSTA LM, 1995, THESIS U HELSINKI, V0, P0
   WANG MY, 1995, ARCH BIOCHEM BIOPHYS, V316, P38, DOI 10.1006/abbi.1995.1007
   WANG MY, 1995, CARCINOGENESIS, V16, P1941, DOI 10.1093/carcin/16.8.1941
   WILLETT W, 1989, NATURE, V338, P389, DOI 10.1038/338389a0
   1985, 1900, V36, V0, P163
NR 45
TC 134
Z9 149
U1 0
U2 5
PU OXFORD UNIV PRESS
PI OXFORD
PA GREAT CLARENDON ST, OXFORD OX2 6DP, ENGLAND
SN 0143-3334
EI 1460-2180
J9 CARCINOGENESIS
JI Carcinogenesis
PD MAY 15
PY 1996
VL 17
IS 5
BP 1035
EP 1040
DI 10.1093/carcin/17.5.1035
PG 6
WC Oncology
SC Oncology
GA UL750
UT WOS:A1996UL75000020
PM 8640909
DA 2025-02-23
ER

PT J
AU Shimizu, H
   Nagata, C
   Komatsu, S
   Morita, N
   Higashiiwai, H
   Sugahara, N
   Hisamichi, S
AF Shimizu, H
   Nagata, C
   Komatsu, S
   Morita, N
   Higashiiwai, H
   Sugahara, N
   Hisamichi, S
TI Decreased serum retinol levels in women with cervical dysplasia
SO BRITISH JOURNAL OF CANCER
LA English
DT Article
DE cervical dysplasia; case-control study; vitamin A intake; serum retinol; sexual behaviour
ID beta-carotene; human keratinocytes; nutrient status; vitamin-a; cancer; dietary; acid; risk; neoplasia; etiology
AB To examine the relationship of dietary and serum vitamin A to the risk of cervical dysplasia, a case- control study was conducted in Miyagi, Japan. Cases were 137 women who were found by Papanicolaou test screening and histological examination provided by Miyagi Cancer Society between October 1987 and September 1988 to have cervical dysplasia. Controls were selected from participants of the general health examination provided by the Society and individually marched to cases on age and screening date. The consumption of retinol or carotene rich foods during the past 7 days was assessed at interview. Information was also collected about other risk factors of cervical dysplasia. such as reproductive histories and sexual behaviour. The mean serum retinol levels were significantly lower among cases compared with controls, although dietary intake levels of retinol and carotene were not different between the two groups. When examined by tertile, the risk of cervical dysplasia was significantly higher among women in the highest tertile of dietary vitamin A level. An inverse association was observed between serum retinol level and risk of cervical dysplasia, although it did not achieve statistical significance.
C1 SENDAI COLL,FAC PHYS EDUC,DEPT HLTH & WELF SCI,SHIBATA,MIYAGI 98916,JAPAN.
   FUKUOKA UNIV,SCH MED,DEPT HLTH CARE,JONAN KU,FUKUOKA 81401,JAPAN.
   MIYAGI CANC SOC,AOBA KU,SENDAI,MIYAGI 980,JAPAN.
   TOHOKU UNIV,SCH MED,DEPT PUBL HLTH,AOBA KU,SENDAI,MIYAGI 980,JAPAN.
C3 Fukuoka University; Miyagi Cancer Center; Tohoku University
RP Shimizu, H (corresponding author), GIFU UNIV,SCH MED,DEPT PUBL HLTH,40 TSUKASA MACHI,GIFU 500,JAPAN.
CR BASU J, 1991, CANCER DETECT PREV, V15, P165
   BATIEHA AM, 1993, CANCER EPIDEM BIOMAR, V2, P335
   BERNSTEIN A, 1984, AM J OBSTET GYNECOL, V148, P309, DOI 10.1016/S0002-9378(84)80074-5
   BROCK KE, 1988, JNCI-J NATL CANCER I, V80, P580, DOI 10.1093/jnci/80.8.580
   BUTTERWORTH CE, 1992, JAMA-J AM MED ASSOC, V267, P528, DOI 10.1001/jama.267.4.528
   COMSTOCK GW, 1992, AM J EPIDEMIOL, V135, P115, DOI 10.1093/oxfordjournals.aje.a116264
   DARWICHE N, 1993, CANCER RES, V53, P2287
   DARWICHE N, 1994, ENDOCRINOLOGY, V134, P2018, DOI 10.1210/en.134.5.2018
   DEVET HCW, 1991, INT J EPIDEMIOL, V20, P603, DOI 10.1093/ije/20.3.603
   FRANCO EL, 1991, REV INFECT DIS, V13, P1195
   GORODESKI GI, 1989, J CLIN ENDOCR METAB, V70, P1624
   HALLFRISCH J, 1994, AM J CLIN NUTR, V60, P176, DOI 10.1093/ajcn/60.2.176
   HARRIS RWC, 1986, BRIT J CANCER, V532, P653
   HEBERT JR, 1994, AM J EPIDEMIOL, V140, P132, DOI 10.1093/oxfordjournals.aje.a117224
   HERRERO R, 1991, AM J EPIDEMIOL, V134, P1335, DOI 10.1093/oxfordjournals.aje.a116036
   ITO Y, 1991, JAPANESE JOURNAL OF HYGIENE, V46, P874
   KHAN MA, 1993, CANCER RES, V53, P905
   LAVECCHIA C, 1988, GYNECOL ONCOL, V30, P187, DOI 10.1016/0090-8258(88)90023-6
   LIPPMAN SM, 1992, JNCI-J NATL CANCER I, V84, P241, DOI 10.1093/jnci/84.4.241
   LIU TP, 1993, CANCER EPIDEM BIOMAR, V2, P525
   MARSHALL JR, 1983, JNCI-J NATL CANCER I, V70, P847
   MEYSKENS FL, 1994, J NATL CANCER I, V86, P539, DOI 10.1093/jnci/86.7.539
   MILLER KW, 1985, ANAL BIOCHEM, V145, P21, DOI 10.1016/0003-2697(85)90321-5
   MONTZ FJ, 1992, OBSTET GYNECOL, V80, P385
   PALAN PR, 1988, J NATL CANCER I, V80, P454, DOI 10.1093/jnci/80.6.454
   PIRISI L, 1992, CANCER RES, V52, P187
   POTISCHMAN N, 1991, AM J EPIDEMIOL, V134, P1347, DOI 10.1093/oxfordjournals.aje.a116037
   ROMIEU I, 1988, AM J CLIN NUTR, V47, P406, DOI 10.1093/ajcn/47.3.406
   ROMNEY SL, 1981, AM J OBSTET GYNECOL, V141, P890
   SCHNEIDER A, 1989, ARCH GYNECOL OBSTET, V246, P1, DOI 10.1007/BF00933072
   SPORN MB, 1983, CANCER RES, V43, P3034
   SURWIT EA, 1982, AM J OBSTET GYNECOL, V143, P821, DOI 10.1016/0002-9378(82)90016-3
   Wylie-Rosett J A, 1984, NUTR CANCER, V6, P49, DOI 10.1080/01635588509513806
   ZIEGLER RG, 1990, AM J EPIDEMIOL, V132, P432, DOI 10.1093/oxfordjournals.aje.a115678
NR 34
TC 10
Z9 10
U1 0
U2 0
PU STOCKTON PRESS
PI BASINGSTOKE
PA HOUNDMILLS, BASINGSTOKE, HAMPSHIRE, ENGLAND RG21 6XS
SN 0007-0920
EI 
J9 BRIT J CANCER
JI Br. J. Cancer
PD JUN 15
PY 1996
VL 73
IS 12
BP 1600
EP 1604
DI 10.1038/bjc.1996.301
PG 5
WC Oncology
SC Oncology
GA UQ950
UT WOS:A1996UQ95000026
PM 8664137
DA 2025-02-23
ER

PT J
AU Miwa, K
   Kinami, S
   Miyazaki, I
   Hattori, T
AF Miwa, K
   Kinami, S
   Miyazaki, I
   Hattori, T
TI Positive association between dietary fat intake and risk of gastric stump carcinoma in rats
SO CARCINOGENESIS
LA English
DT Article
ID benign gastroduodenal diseases; partial gastrectomy; bile-acids; colon-cancer; pancreaticoduodenal secretions; barretts-esophagus; stomach-cancer; peptic-ulcer; carcinogenesis; reflux
AB Effect of high- and low-fat diets on gastric stump carcinogenesis was experimentally investigated, A total of 130 Wistar male rats weighing 250-300 g received either sham operation or Billroth II partial gastrectomy, the resection of the distal two-thirds glandular stomach and reconstruction of gastro-jejunostomy. After surgery, each group of rats was switched from a standard diet (CRF-1) to a special diet containing either 15% soybean oil (high-fat) or 0.5% soybean (low-fat), fed ad libitum and tap water, and were killed 50 weeks after surgery, Gastric tumours were observed only in the animals that underwent gastrectomy, while no tumours were detected in the animals following the sham operation. Tumours located invariably at the gastrojejunostoma, were carcinomas or adenomas in histology, Carcinomas developed in 12 of 29 gastrectomy animals (41%) fed the high-fat diet and 4 of 27 gastrectomy animals (15%) fed the low-fat diet, The difference was significant (P < 0.05), The incidence of adenoma was also significantly higher in the gastrectomy animals fed the high-fat diet (38%) than that in those fed the low-fat diet (15%) (P < 0.05), A daily faecal output of bile acids was significantly greater in the gastrectomy animals fed the high-fat diet (19.0 +/- 16.4 mu mol/day) than that in those fed the low-fat diet (11.2 +/- 6.2 mu mol/day; P < 0.05). This study suggests that increased fat intake is associated with a high risk of gastric stump carcinoma.
C1 SHIGA UNIV MED SCI,DEPT PATHOL,OTSU,SHIGA 52021,JAPAN.
C3 Shiga University of Medical Science
RP Miwa, K (corresponding author), KANAZAWA UNIV,SCH MED,DEPT SURG 2,TAKARAMACHI 13-1,KANAZAWA,ISHIKAWA 920,JAPAN.
CR ARMSTRONG B, 1975, INT J CANCER, V15, P617, DOI 10.1002/ijc.2910150411
   ASANO A, 1987, JPN J CANCER RES, V78, P337
   BECHI P, 1987, GASTROENTEROLOGY, V93, P335, DOI 10.1016/0016-5085(87)91024-9
   BUSBY WF, 1985, CANCER RES, V45, P1367
   CARTER CA, 1983, CANCER RES, V43, P3559
   CAYGILL CPJ, 1986, LANCET, V1, P929
   CAYGILL CPJ, 1995, EUR J CANCER PREV, V4, P329, DOI 10.1097/00008469-199508000-00008
   CHANG WC, 1994, J NUTR, V124, P181, DOI 10.1093/jn/124.2.181
   CLARK GWB, 1994, ANN SURG ONCOL, V1, P252, DOI 10.1007/BF02303531
   CORREA P, 1992, CANCER RES, V52, P6733
   FURIHATA C, 1987, JPN J CANCER RES, V78, P32
   GLAUERT HP, 1983, J NUTR, V113, P475, DOI 10.1093/jn/113.3.475
   HILL MJ, 1975, LANCET, V1, P535
   KOBORI O, 1984, JNCI-J NATL CANCER I, V73, P853
   KRITCHEVSKY D, 1986, LIPIDS, V21, P272, DOI 10.1007/BF02536411
   LUNDEGARDH G, 1988, NEW ENGL J MED, V319, P195, DOI 10.1056/NEJM198807283190402
   MAKINO M, 1989, JNCI-J NATL CANCER I, V81, P130, DOI 10.1093/jnci/81.2.130
   MASHIGE F, 1976, CLIN CHIM ACTA, V70, P79, DOI 10.1016/0009-8981(76)90007-3
   MASON R, 1990, SCAND J GASTROENTERO, V25, P961, DOI 10.3109/00365529008997620
   MASON RC, 1988, GUT, V29, P830, DOI 10.1136/gut.29.6.830
   MIRVISH SS, 1993, ENDOSCOPY, V25, P627, DOI 10.1055/s-2007-1010418
   MIRVISH SS, 1983, JNCI-J NATL CANCER I, V71, P629
   MIWA K, 1993, BRIT J SURG, V80, P893, DOI 10.1002/bjs.1800800731
   MIWA K, 1992, CARCINOGENESIS, V13, P2313, DOI 10.1093/carcin/13.12.2313
   MIWA K, 1995, CANCER, V75, P1426, DOI 10.1002/1097-0142(19950315)75:6+<1426::AID-CNCR2820751506>3.0.CO;2-#
   MIWA K, 1992, J CANCER RES CLIN, V118, P570, DOI 10.1007/BF01211798
   MIWA K, 1994, BRIT J CANCER, V70, P185, DOI 10.1038/bjc.1994.277
   NAGENGAST FM, 1995, EUR J CANCER, V31A, P1067, DOI 10.1016/0959-8049(95)00216-6
   NARISAWA T, 1978, GASTROENTEROLOGIA JAPONICA, V13, P206
   NEWBERNE PM, 1987, CANCER LETT, V38, P149, DOI 10.1016/0304-3835(87)90210-2
   OFFERHAUS GJA, 1988, GUT, V29, P1588, DOI 10.1136/gut.29.11.1588
   PERA M, 1993, ANN THORAC SURG, V55, P1386, DOI 10.1016/0003-4975(93)91077-Z
   REDDY BS, 1975, CANCER, V36, P2401, DOI 10.1002/1097-0142(197512)36:6<2401::AID-CNCR2820360619>3.0.CO;2-O
   REDDY BS, 1991, CANCER RES, V51, P487
   REDDY BS, 1977, CANCER-AM CANCER SOC, V39, P2533, DOI 10.1002/1097-0142(197706)39:6<2533::AID-CNCR2820390634>3.0.CO;2-X
   REDDY BS, 1994, CANCER METAST REV, V13, P285, DOI 10.1007/BF00666099
   REDDY BS, 1995, CRIT REV FOOD SCI, V35, P175, DOI 10.1080/10408399509527698
   ROBERTSON DAF, 1989, BRIT MED J, V298, P650, DOI 10.1136/bmj.298.6674.650
   ROSE DP, 1986, CANCER-AM CANCER SOC, V58, P2363, DOI 10.1002/1097-0142(19861201)58:11<2363::AID-CNCR2820581102>3.0.CO;2-#
   SILVERMAN SJ, 1977, JNCI-J NATL CANCER I, V59, P1557, DOI 10.1093/jnci/59.5.1557
   TAKANO S, 1981, CANCER RES, V41, P624
   TERSMETTE AC, 1991, JPN J CANCER RES, V82, P266, DOI 10.1111/j.1349-7006.1991.tb01841.x
   TOFTGAARD C, 1989, ANN SURG, V210, P159, DOI 10.1097/00000658-198908000-00004
   TOKUDOME S, 1984, CANCER RES, V44, P2208
   VISTE A, 1986, LANCET, V2, P502
   VITALE JJ, 1981, CANCER RES, V41, P3706
   WELSCH CW, 1994, CANCER, V74, P1055, DOI 10.1002/1097-0142(19940801)74:3+<1055::AID-CNCR2820741513>3.0.CO;2-0
   WILPART M, 1983, CARCINOGENESIS, V4, P45, DOI 10.1093/carcin/4.1.45
NR 48
TC 10
Z9 13
U1 2
U2 3
PU OXFORD UNIV PRESS UNITED KINGDOM
PI OXFORD
PA WALTON ST JOURNALS DEPT, OXFORD, ENGLAND OX2 6DP
SN 0143-3334
EI 
J9 CARCINOGENESIS
JI Carcinogenesis
PD SEP 15
PY 1996
VL 17
IS 9
BP 1885
EP 1889
DI 10.1093/carcin/17.9.1885
PG 5
WC Oncology
SC Oncology
GA VH728
UT WOS:A1996VH72800014
PM 8824509
DA 2025-02-23
ER

PT J
AU Lei, YX
   Cai, WC
   Chen, YZ
   Du, YX
AF Lei, YX
   Cai, WC
   Chen, YZ
   Du, YX
TI Some lifestyle factors in human lung cancer: A case-control study of 792 lung cancer cases
SO LUNG CANCER
LA English
DT Article; Proceedings Paper
DE lung cancer; lifestyle factors; diet; indoor air pollution; smoking; lack of correlation with ETS
ID dietary vitamin-a; passive smoking; risk-factors; non-smokers; women; mortality; nonsmokers; exposure; chinese
AB In order to investigate the relationship between some lifestyle factors and lung cancer, a case-control study involving all lung cancer deaths registered in 1986 was performed. The results show that among males, 92.5% of the cases and 75.5% of controls were smokers, implying that cigarette smoking is a primary risk factor for lung cancer in males. By contrast, among females only 60.6% of the cases and 30.8% of the controls were smokers, implying factors other than cigarette smoking must be involved in the development of lung cancer in females. The risk of lung cancer in nonsmoking females was found to be unaffected by exposure to environmental tobacco smoke (ETS). A study of diet and eating habits showed that in males the risk of lung cancer was reduced by the intake of vegetables and fruits, but was significantly increased by a frequent intake of fried foods. The positive association between the intake of fried food and the risk of lung cancer could result from cooking practices and from inappropriate methods used in food preparation. No association can be demonstrated between the consumption of high protein or high fat diets, salty and smoked food items and the incidence of lung cancer. Thus, it is not likely that sufficient lung cancer inducing carcinogens can be generated through the intake of food. In addition, the positive association found to exist between the living index and the risk of lung cancer in females is consistent with the notion that coal smoke or cooking practices may generate sufficient indoor air pollutants to significantly increase the risk of lung cancer in females.
C1 GUANGZHOU MED COLL,DEPT HYG,GUANGZHOU,PEOPLES R CHINA.
C3 Guangzhou Medical University
CR AMES BN, 1983, SCIENCE, V221, P1256, DOI 10.1126/science.6351251
   [Anonymous], 1982, DIET NUTR CANC, V0, P0
   BJELKE E, 1975, INT J CANCER, V15, P561, DOI 10.1002/ijc.2910150405
   BLOCK G, 1992, NUTR CANC, V19, P1
   BOND G G, 1987, NUTRITION AND CANCER, V9, P109
   BYERS T, 1984, ADV CANCER RES, V41, P1, DOI 10.1016/S0065-230X(08)60014-7
   BYERS TE, 1987, AM J EPIDEMIOL, V125, P351, DOI 10.1093/oxfordjournals.aje.a114542
   CHAN WC, 1982, CANCER CAMPAIGN, V6, P199
   DAI DX, 1991, LUNG CANC S9, V7, P0
   DALAGER NA, 1986, CANCER RES, V46, P4808
   DOLL R, 1976, BRIT MED J, V2, P1525, DOI 10.1136/bmj.2.6051.1525
   DOLL R, 1956, BRIT MED J, V2, P1071, DOI 10.1136/bmj.2.5001.1071
   DU YX, 1990, 5 INT C IND AIR QUAL, V1, P59
   EATOUGH DJ, 1989, ENV TOBACCO SMOKE, V0, P3
   FONTHAM ETH, 1991, CANCER EPIDEM BIOMAR, V1, P35
   GAO YT, 1987, GUANGZH 2 S LUNG CAN, V0, P7
   GARFINKEL L, 1981, JNCI-J NATL CANCER I, V66, P1061, DOI 10.1093/jnci/66.6.1061
   GARFINKEL L, 1985, JNCI-J NATL CANCER I, V75, P463
   HE XZ, 1991, LUNG CANC S11, V7, P0
   HINDS MW, 1984, AM J EPIDEMIOL, V119, P227, DOI 10.1093/oxfordjournals.aje.a113741
   HIRAYAMA T, 1979, NUTR CANCER, V1, P67
   JANERICH DT, 1990, NEW ENGL J MED, V323, P632, DOI 10.1056/NEJM199009063231003
   KABAT GC, 1984, CANCER-AM CANCER SOC, V53, P1214, DOI 10.1002/1097-0142(19840301)53:5<1214::AID-CNCR2820530532>3.0.CO;2-8
   KALANDIDI A, 1990, CANCER CAUSE CONTROL, V1, P15, DOI 10.1007/BF00053179
   LAM TH, 1987, BRIT J CANCER, V56, P673, DOI 10.1038/bjc.1987.264
   LEE PN, 1986, BRIT J CANCER, V54, P79
   LEUNG JSM, 1977, CHEST, V71, P273
   MACLENNAN R, 1977, INT J CANCER, V20, P854, DOI 10.1002/ijc.2910200606
   Monson RR, 1980, OCCUPATIONAL EPIDEMIOLOGY, V0, P0
   Ochsner A, 1939, SURG GYNECOL OBSTET, V68, P435
   OU F, 1984, 2 CHIN NATL C ENV HL, V0, P0
   OU ZL, 1987, P 2 C CANC RES GUANG, V0, P76
   PERSHAGEN G, 1987, AM J EPIDEMIOL, V125, P17, DOI 10.1093/oxfordjournals.aje.a114504
   REASOR MJ, 1991, J SMOKING RELATED DI, V2, P111
   RUSSELL MAH, 1986, BRIT J ADDICT, V81, P275
   SHEKELLE RB, 1991, AM J EPIDEMIOL, V134, P480, DOI 10.1093/oxfordjournals.aje.a116119
   SPENGLER JD, 1983, SCIENCE, V221, P9, DOI 10.1126/science.6857273
   Wang FL, 1989, CHIN J PREV MED, V23, P270
   WANG XZ, 1984, 2 CHIN C ENV HLTH NA, V0, P0
   WU AH, 1985, JNCI-J NATL CANCER I, V74, P747
   WUWILLIAMS AH, 1990, BRIT J CANCER, V62, P982, DOI 10.1038/bjc.1990.421
   WYNDER EL, 1983, EPIDEMIOL REV, V5, P177, DOI 10.1093/oxfordjournals.epirev.a036258
   WYNDER EL, 1972, CANCER, V20, P1332
   YIN XR, 1984, 2 CHIN C ENV HLTH NA, V0, P0
   1971, 1900, V71, V0, P0
   1986, 1900, V38, V0, P0
NR 46
TC 29
Z9 32
U1 1
U2 12
PU ELSEVIER SCI IRELAND LTD
PI CLARE
PA CUSTOMER RELATIONS MANAGER, BAY 15, SHANNON INDUSTRIAL ESTATE CO, CLARE, IRELAND
SN 0169-5002
EI 
J9 LUNG CANCER-J IASLC
JI Lung Cancer
PD MAR 15
PY 1996
VL 14
IS 
BP S121
EP S136
DI 10.1016/S0169-5002(96)90218-4
PG 16
WC Oncology; Respiratory System
SC Oncology; Respiratory System
GA UE523
UT WOS:A1996UE52300013
PM 8785658
DA 2025-02-23
ER

PT J
AU Jenab, M
   Thompson, LU
AF Jenab, M
   Thompson, LU
TI The influence of flaxseed and lignans on colon carcinogenesis and beta-glucuronidase activity
SO CARCINOGENESIS
LA English
DT Article
ID estrogen-binding-sites; colorectal-cancer; bacterial enzymes; aberrant crypts; fatty-acids; supplementation; phytoestrogens; invitro; rats; initiation
AB Flaxseed, the richest source of mammalian lignan precursors, such as secoisolariciresinol diglycoside (SD), has been shown over the short term to decrease some early markers of colon cancer risk. This study determined whether over the long term flaxseed still exerts a colon cancer protective effect, whether its effect may, in part, be due to its high content of SD and whether any change in beta-glucuronidase activity plays a role in the protective effect. Six groups of male Sprague-Dawley rats were fed for 100 days either a basal high fat (20%) diet (BD), BD supplemented with 2.5 or 5% flaxseed or 2.5 or 5% defatted flaxseed (equivalent to the respective flaxseed diets) or bD with a daily gavage of 1.5 mg SD. All rats were injected with a single dose of azoxymethane (15 mg/kg body wt) 1 week prior to commencing the dietary treatments. Urinary lignan excretion, which is an indicator of mammalian lignan production, was significantly increased in the flaxseed and defatted flaxseed groups. The total activity of cecal beta-glucuronidase was significantly increased in a dose-dependent manner by the flaxseed and defatted flaxseed diet groups. Compared with the control the number of aberrant crypts per focus was significantly reduced in the distal colon of the treated rats. Four microadenomas and two polyps were observed in the control group, but not in the treated groups. The total activity of beta-glucuronidase was positively correlated with total urinary lignan excretion and negatively with the total number of aberrant crypts and the total number of aberrant crypt foci in the distal colon. There were no significant differences between the flaxseed and the corresponding defatted flaxseed groups, It is concluded that flaxseed has a colon cancer protective effect, that it is due, in part, to SD and that the protective effect of flaxseed is associated with increased beta-glucuronidase activity.
C1 UNIV TORONTO,DEPT NUTR SCI,FAC MED,TORONTO,ON,CANADA.
C3 University of Toronto
CR Adlercreutz H, 1991, NUTRITION, V0, P0
   ADLERCREUTZ H, 1987, J STEROID BIOCHEM, V27, P1135, DOI 10.1016/0022-4731(87)90200-7
   ADLERCREUTZ H, 1992, J STEROID BIOCHEM, V41, P331, DOI 10.1016/0960-0760(92)90359-Q
   ADLERCREUTZ H, 1990, SCAND J CLIN LAB INV, V50, P3, DOI 10.3109/00365519009085798
   ADLERCREUTZ H, 1984, GASTROENTEROLOGY, V86, P761
   ADLERCREUTZ H, 1986, CLIN CHIM ACTA, V158, P147, DOI 10.1016/0009-8981(86)90230-5
   Amarowicz R, 1993, J FOOD LIPIDS, V1, P111
   AXELSON M, 1981, FEBS LETT, V123, P337, DOI 10.1016/0014-5793(81)80322-5
   BIRD RP, 1995, CANCER LETT, V93, P55, DOI 10.1016/0304-3835(95)03788-X
   Cunnane Stephen C, 1995, P99, V0, P0
   DILEO A, 1992, DIS COLON RECTUM, V35, P305, DOI 10.1007/BF02048105
   FOTSIS T, 1993, P NATL ACAD SCI USA, V90, P2690, DOI 10.1073/pnas.90.7.2690
   FRITSCHE KL, 1990, J NUTR, V120, P1601, DOI 10.1093/jn/120.12.1601
   GOLDIN BR, 1976, JNCI-J NATL CANCER I, V57, P371, DOI 10.1093/jnci/57.2.371
   HENDRICKSE CW, 1993, BRIT J SURG, V80, P636, DOI 10.1002/bjs.1800800531
   HIRANO T, 1990, CANCER INVEST, V8, P595, DOI 10.3109/07357909009018926
   KLURFELD DM, 1992, CANCER RES, V52, P0
   KROMHOUT D, 1990, MED ONCOL TUMOR PHAR, V7, P173
   Kurzer Mindy S, 1995, P136, V0, P0
   LU H, 1991, CHEM-BIOL INTERACT, V78, P77
   MARKAVERICH BM, 1981, ENDOCRINOLOGY, V109, P62, DOI 10.1210/endo-109-1-62
   Mazza G, 1995, P56, V0, P0
   MCBURNEY MI, 1987, BRIT J NUTR, V58, P233, DOI 10.1079/BJN19870091
   MCLELLAN EA, 1988, CANCER RES, V48, P6187
   MOUSAVI Y, 1993, STEROIDS, V58, P301, DOI 10.1016/0039-128X(93)90088-5
   PIANTELLI M, 1990, J CLIN PATHOL, V43, P1004, DOI 10.1136/jcp.43.12.1004
   PRETLOW TP, 1994, INT J CANCER, V56, P599, DOI 10.1002/ijc.2910560422
   REDDY BS, 1991, CANCER RES, V51, P487
   REDDY BS, 1992, LIPIDS, V27, P807, DOI 10.1007/BF02535855
   REDDY BS, 1992, GASTROENTEROLOGY, V102, P1475, DOI 10.1016/0016-5085(92)91704-8
   RICKARD S, 1993, FASEB J, V7, P0
   SANGHVI A, 1984, P 8 S DRUGS AFF LIP, V0, P315
   SERRAINO M, 1992, CANCER LETT, V63, P159, DOI 10.1016/0304-3835(92)90066-5
   SERRAINO M, 1991, CANCER LETT, V60, P135, DOI 10.1016/0304-3835(91)90220-C
   SERRAINO M, 1992, NUTR CANCER, V17, P153, DOI 10.1080/01635589209514182
   SETCHELL KDR, 1980, NATURE, V287, P740, DOI 10.1038/287740a0
   SHIVAPURKAR N, 1992, CARCINOGENESIS, V13, P887, DOI 10.1093/carcin/13.5.887
   SHULTZ TD, 1991, NUTR RES, V11, P1089, DOI 10.1016/S0271-5317(05)80687-6
   STOPERA SA, 1992, CARCINOGENESIS, V13, P2081, DOI 10.1093/carcin/13.11.2081
   Stopera Shelley A, 1993, CYTOBIOS, V73, P73
   Thompson Lilian U, 1995, P219, V0, P0
   THOMPSON LU, 1994, CRIT REV FOOD SCI, V34, P473, DOI 10.1080/10408399409527676
   THOMPSON LU, 1991, NUTR CANCER, V16, P43, DOI 10.1080/01635589109514139
   THOMPSON LU, 1994, ADV EXP MED BIOL, V346, P150
   WANG CF, 1994, J STEROID BIOCHEM, V50, P205, DOI 10.1016/0960-0760(94)90030-2
   WICKRAMARATNE DBM, 1993, J NAT PROD, V56, P2083, DOI 10.1021/np50102a009
   WYNDER EL, 1992, CANCER, V70, P1222, DOI 10.1002/1097-0142(19920901)70:3+<1222::AID-CNCR2820701506>3.0.CO;2-N
   ZHANG XM, 1992, JNCI-J NATL CANCER I, V84, P1026, DOI 10.1093/jnci/84.13.1026
   1980, 1900, V10, V0, P1726
NR 49
TC 174
Z9 195
U1 0
U2 9
PU OXFORD UNIV PRESS UNITED KINGDOM
PI OXFORD
PA WALTON ST JOURNALS DEPT, OXFORD, ENGLAND OX2 6DP
SN 0143-3334
EI 
J9 CARCINOGENESIS
JI Carcinogenesis
PD JUN 15
PY 1996
VL 17
IS 6
BP 1343
EP 1348
DI 10.1093/carcin/17.6.1343
PG 6
WC Oncology
SC Oncology
GA UT605
UT WOS:A1996UT60500022
PM 8681453
DA 2025-02-23
ER

PT J
AU Zhu, ZR
   Parviainen, M
   Mannisto, S
   Pietinen, P
   Eskelinen, M
   Syrjanen, K
   Uusitupa, M
AF Zhu, ZR
   Parviainen, M
   Mannisto, S
   Pietinen, P
   Eskelinen, M
   Syrjanen, K
   Uusitupa, M
TI Vitamin E concentration in breast adipose tissue of breast cancer patients (Kuopio, Finland)
SO CANCER CAUSES & CONTROL
LA English
DT Article
DE alpha-tocopherol; breast adipose tissue; breast cancer; Finland; vitamin E
ID mammary carcinogenesis; sampling site; risk; retinol; plasma; diet; tocopherol; prevention; carotene; rats
AB Previous data on animals and humans suggest that vitamin E may be a protective factor against cancer, A low dietary vitamin E intake has been suggested to increase the risk of breast cancer. We examined the dietary intake and the concentration of vitamin E in breast adipose tissue of women in Kuopio, Finland, diagnosed between 1990 and 1992 with benign breast disease (n = 34) and with breast cancer (n = 32), In postmenopausal women, lower dietary intake (P = 0.006) and a smaller concentration of vitamin E in breast adipose tissue (P = 0.024) were observed in breast cancer patients than in subjects with benign breast disease. Partial correlation showed that the vitamin E concentration in the breast adipose tissue correlated positively with the dietary intake of vitamin E (r = 0.25, P = 0.023), indicating that the vitamin E concentration in breast adipose tissue reflects the dietary intake of vitamin E.
C1 UNIV KUOPIO,DEPT CLIN NUTR,FIN-70211 KUOPIO,FINLAND.
   LAB HELSINKI UNIV,CENT HOSP,HELSINKI,FINLAND.
   NATL PUBL HLTH INST,DEPT NUTR,HELSINKI,FINLAND.
   UNIV KUOPIO,DEPT PATHOL,KUOPIO,FINLAND.
   UNIV KUOPIO,DEPT SURG,KUOPIO,FINLAND.
C3 University of Eastern Finland; University of Helsinki; Helsinki University Central Hospital; Finland National Institute for Health & Welfare; University of Eastern Finland; University of Eastern Finland
CR Boutwell R K, 1974, CRC CRIT REV TOXICOL, V2, P419
   BUZINA R, 1971, INT J VITAM NUTR RES, V41, P289
   COOK MG, 1980, CANCER RES, V40, P1329
   DORGAN JF, 1991, HEMATOL ONCOL CLIN N, V5, P43, DOI 10.1016/S0889-8588(18)30453-2
   GRAHAM S, 1991, AM J EPIDEMIOL, V134, P552, DOI 10.1093/oxfordjournals.aje.a116129
   HABER SL, 1962, P SOC EXP BIOL MED, V111, P774, DOI 10.3181/00379727-111-27918
   HARMAN D, 1969, CLINICAL MEDICINE, V17, P125
   HORVATH PM, 1983, CANCER RES, V43, P5335
   *INT UN CANC, 1987, TNM CLASS MAL TUM 4, V0, P0
   IP C, 1982, CARCINOGENESIS, V3, P1453, DOI 10.1093/carcin/3.12.1453
   IP C, 1982, P AM ASSOC CANC RES, V23, P70
   KARDINAAL AFM, 1995, AM J EPIDEMIOL, V141, P440, DOI 10.1093/oxfordjournals.aje.a117446
   KNEKT P, 1988, INT J EPIDEMIOL, V17, P281, DOI 10.1093/ije/17.2.281
   KUMAR K, 1991, BIOCHEM INT, V25, P371
   LONDON SJ, 1992, CANCER CAUSE CONTROL, V3, P503, DOI 10.1007/BF00052746
   Mannisto S, 1996, J CLIN EPIDEMIOL, V49, P401, DOI 10.1016/0895-4356(95)00551-X
   PARKER P, 1991, AM J CLIN NUTR, V53, P0
   PARKER RS, 1988, AM J CLIN NUTR, V47, P33, DOI 10.1093/ajcn/47.1.33
   PIKKARAINEN SA, 1992, J CHROMATOGR-BIOMED, V577, P163, DOI 10.1016/0378-4347(92)80613-U
   PRASAD KN, 1992, J AM COLL NUTR, V11, P487
   RAUTALAHTI M, 1990, ANN NUTR METAB, V34, P37, DOI 10.1159/000177568
   ROHAN TE, 1993, CANCER CAUSE CONTROL, V4, P29, DOI 10.1007/BF00051711
   SCHAFER L, 1990, AM J CLIN NUTR, V52, P486, DOI 10.1093/ajcn/52.3.486
   WALD NJ, 1984, BRIT J CANCER, V49, P321, DOI 10.1038/bjc.1984.50
   WATTENBERG LW, 1972, JNCI-J NATL CANCER I, V48, P1425
   WILLETT WC, 1983, AM J CLIN NUTR, V38, P559, DOI 10.1093/ajcn/38.4.559
   WOUTERSON RA, 1988, CANC LETT, V0, P179
   YUAN JM, 1995, BRIT J CANCER, V71, P1353, DOI 10.1038/bjc.1995.263
NR 28
TC 8
Z9 9
U1 0
U2 3
PU RAPID SCIENCE PUBLISHERS
PI LONDON
PA 2-6 BOUNDARY ROW, LONDON, ENGLAND SE1 8NH
SN 0957-5243
EI 
J9 CANCER CAUSE CONTROL
JI Cancer Causes Control
PD NOV 15
PY 1996
VL 7
IS 6
BP 591
EP 595
DI 10.1007/BF00051701
PG 5
WC Oncology; Public, Environmental & Occupational Health
SC Oncology; Public, Environmental & Occupational Health
GA VQ340
UT WOS:A1996VQ34000005
PM 8932919
DA 2025-02-23
ER

PT J
AU Wolk, A
   Gridley, G
   Niwa, S
   Lindblad, P
   McCredie, M
   Mellemgaard, A
   Mandel, JS
   Wahrendorf, J
   McLaughlin, JK
   Adami, HO
AF Wolk, A
   Gridley, G
   Niwa, S
   Lindblad, P
   McCredie, M
   Mellemgaard, A
   Mandel, JS
   Wahrendorf, J
   McLaughlin, JK
   Adami, HO
TI International renal cell cancer study .7. Role of diet
SO INTERNATIONAL JOURNAL OF CANCER
LA English
DT Article
ID total energy-intake; risk-factors; epidemiologic analyses; carcinoma; consumption; protein; coffee
AB We investigated the role of diet in the etiology of renal cell cancer (RCC) in a multi-center, population-based case-control study conducted in Australia, Denmark, Sweden and the United States, using a shared protocol. A total of 1,185 incident histopathologically confirmed cases (698 men, 487 women) and 1,526 controls (915 men, 611 women) frequency-matched to cases by sex and age were included in the analyses. The association between RCC and diet was estimated by relative risks (RR) and 95% confidence intervals (CI) adjusted for age, sex, study center, body mass index and smoking. A statistically significant positive association was observed for total energy intake (RR = 1.7, 95% CI = 1.4-2.2 for the highest vs. lowest quartile, p value for trend <0.00001), while the hypothesis that protein and fat are risk factors independent of energy was not supported. Fried meats were associated with increased RCC risk, while vegetables and fruits were protective, with the strongest effect observed for the highest quartile of consumption of orange/dark green vegetables but not vitamin C or beta carotene. Increased risk was associated with low intake (lowest decile) of vitamin E and magnesium. We observed an apparent protective effect of alcohol confined to women and probably due to chance. Our findings indicate an important role of nutrition in the development of RCC. The apparent positive association of energy intake with risk of RCC needs further investigation in a prospective cohort study to exclude the possible impact of differences in recall between cases and controls. (C) 1996 Wiley-Liss, Inc.
C1 NCI,EPIDEMIOL & BIOSTAT PROGRAM,ROCKVILLE,MD.
   WESTAT CORP,ROCKVILLE,MD.
   SUNDSVALL HOSP,DEPT UROL,SUNDSVALL,SWEDEN.
   NSW CANC COUNCIL,CANC EPIDEMIOL RES UNIT,SYDNEY,NSW,AUSTRALIA.
   DANISH CANC SOC,DIV CANC EPIDEMIOL,COPENHAGEN,DENMARK.
   UNIV MINNESOTA,SCH PUBL HLTH,MINNEAPOLIS,MN 55455.
   GERMAN CANC RES CTR,DIV EPIDEMIOL,W-6900 HEIDELBERG,GERMANY.
   INT EPIDEMIOL INST,ROCKVILLE,MD.
   HARVARD UNIV,SCH PUBL HLTH,DEPT EPIDEMIOL,BOSTON,MA 02115.
C3 National Institutes of Health (NIH) - USA; NIH National Cancer Institute (NCI); Westat; Cancer Council New South Wales; Danish Cancer Society; University of Minnesota System; University of Minnesota Twin Cities; Helmholtz Association; German Cancer Research Center (DKFZ); Harvard University; Harvard T.H. Chan School of Public Health
RP Wolk, A (corresponding author), UNIV UPPSALA HOSP,DEPT CANC EPIDEMIOL,S-75185 UPPSALA,SWEDEN.
CR ARMSTRONG B, 1976, BRIT J CANCER, V33, P127, DOI 10.1038/bjc.1976.17
   ASAI NR, 1988, CANCER DETECT PREV, V11, P359
   BENHAMOU S, 1993, INT J CANCER, V55, P32, DOI 10.1002/ijc.2910550107
   BRESLOW NE, 1974, JNCI-J NATL CANCER I, V53, P631, DOI 10.1093/jnci/53.3.631
   BROWN CC, 1994, AM J EPIDEMIOL, V139, P323, DOI 10.1093/oxfordjournals.aje.a117000
   CLINTON SK, 1992, CANCER RES, V52, P857
   DAS S, 1994, ACTA ONCOL, V6, P615
   ELIN RJ, 1988, YEARBOOK CHICAGO, V34, P161
   FREZZA M, 1990, NEW ENGL J MED, V322, P95, DOI 10.1056/NEJM199001113220205
   GOODMAN MT, 1986, AM J EPIDEMIOL, V124, P926, DOI 10.1093/oxfordjournals.aje.a114482
   HOWE GR, 1986, AM J EPIDEMIOL, V124, P157, DOI 10.1093/oxfordjournals.aje.a114365
   KINLEN LJ, 1988, BRIT J CANCER, V58, P397, DOI 10.1038/bjc.1988.227
   KREIGER N, 1993, CANCER CAUSE CONTROL, V4, P101, DOI 10.1007/BF00053150
   Maclure M, 1990, EPIDEMIOLOGY, V1, P430, DOI 10.1097/00001648-199011000-00004
   MCCREDIE M, 1988, INT J CANCER, V42, P13, DOI 10.1002/ijc.2910420104
   MCLAUGHLIN JK, 1992, INT J CANCER, V52, P562, DOI 10.1002/ijc.2910520411
   MCLAUGHLIN JK, 1984, JNCI-J NATL CANCER I, V72, P275
   MCLAUGHLIN JK, 1995, INT J CANCER, V60, P194, DOI 10.1002/ijc.2910600211
   MELLEMGAARD A, 1995, INT J CANCER, V60, P350
   MUNRO IC, 1993, REGUL TOXICOL PHARM, V17, P0
   NEGRI E, 1991, INT J CANCER, V48, P350, DOI 10.1002/ijc.2910480307
   OUTZEN HC, 1983, SEMIN ONCOL, V10, P378
   POTTER JD, 1993, EPIDEMIOL REV, V15, P499, DOI 10.1093/oxfordjournals.epirev.a036132
   ROSS MH, 1983, JNCI-J NATL CANCER I, V71, P947
   STENSVOLD I, 1994, CANCER CAUSE CONTROL, V5, P401, DOI 10.1007/BF01694753
   Strube M, 1993, NATURALLY OCCURRING ANTITUMOURIGENS: PLANT PHENOLS. VOL, V1, P0
   STRUBE M, 1994, NATURAL OCCURRING AN, V2, P0
   TALAMINI R, 1990, CANCER CAUSE CONTROL, V1, P125, DOI 10.1007/BF00053163
   WACHOLDER S, 1994, AM J EPIDEMIOL, V140, P848, DOI 10.1093/oxfordjournals.aje.a117333
   WHITEHEAD A, 1991, STAT MED, V10, P1665, DOI 10.1002/sim.4780101105
   WILLETT W, 1986, AM J EPIDEMIOL, V124, P17, DOI 10.1093/oxfordjournals.aje.a114366
   WYNDER EL, 1974, JNCI-J NATL CANCER I, V53, P1619
   YU MC, 1986, JNCI-J NATL CANCER I, V77, P351
NR 33
TC 147
Z9 153
U1 0
U2 0
PU WILEY-LISS
PI NEW YORK
PA DIV JOHN WILEY & SONS INC 605 THIRD AVE, NEW YORK, NY 10158-0012
SN 0020-7136
EI 
J9 INT J CANCER
JI Int. J. Cancer
PD JAN 3
PY 1996
VL 65
IS 1
BP 67
EP 73
DI 10.1002/(SICI)1097-0215(19960103)65:1<67::AID-IJC12>3.3.CO;2-R
PG 7
WC Oncology
SC Oncology
GA TM773
UT WOS:A1996TM77300012
PM 8543399
DA 2025-02-23
ER

PT J
AU Lanza, E
   Schatzkin, A
   BallardBarbash, R
   Clifford, DC
   Paskett, E
   Hayes, D
   Bote, E
   Caan, B
   Shike, M
   Weissfeld, J
   Slattery, M
   Mateski, D
AF Lanza, E
   Schatzkin, A
   BallardBarbash, R
   Clifford, DC
   Paskett, E
   Hayes, D
   Bote, E
   Caan, B
   Shike, M
   Weissfeld, J
   Slattery, M
   Mateski, D
TI The Polyp Prevention Trial II: Dietary intervention program and participant baseline dietary characteristics
SO CANCER EPIDEMIOLOGY BIOMARKERS & PREVENTION
LA English
DT Article
ID density-lipoprotein cholesterol; self-efficacy; cancer; vegetables; fat; questionnaire; reduction; fiber; fruit; risk
AB The Polyp Prevention Trial (PPT) is a multicenter randomized controlled trial to evaluate whether a low-fat, high-dietary fiber, high-fruit and -vegetable eating pattern will reduce the recurrence of adenomatous polyps of the large bowel. Men and women who had one or more adenomas removed recently were randomized into either the intervention (it = 1037) or control (it = 1042) arms, Food frequency questionnaire data indicate that PPT participants at the beginning of the trial consumed 36.8% of total energy from fat, 9.7 g of dietary fiber/1000 kcal, and 3.8 daily servings of fruits and vegetables, Baseline dietary characteristics, including intake of fat, fiber, and fruits and vegetables, as well as other macro- and micronutrients, were similar in the two study groups, The intervention participants receive extensive dietary and behavioral counseling to achieve the PPT dietary goals of 20% of total energy from fat, 18 g/1000 kcal of dietary fiber, and 5-8 daily servings (depending on total caloric intake) of fruits and vegetables, Control participants do not receive such counseling and are expected to continue their usual intake, Dietary intake in both groups is monitored annually using a 4-day food record (also completed at 6 months by intervention participants only) and a food frequency questionnaire, with a 10% random sample of participants completing an annual unscheduled 24-h telephone recall, Blood specimens are drawn and analyzed annually for lipids and carotenoids, This article provides details on the rationale and design of the PPT dietary intervention program and describes the participant baseline dietary intake data characteristics.
C1 WAKE FOREST UNIV,BOWMAN GRAY SCH MED,WINSTON SALEM,NC.
   SUNY BUFFALO,SCH MED & BIOMED SCI,BUFFALO,NY.
   US DEPT VET AFFAIRS,VET AFFAIRS EDWARD HINES JR HOSP,HINES,IL 60141.
   KAISER FDN RES INST,OAKLAND,CA.
   MEM SLOAN KETTERING CANC CTR,NEW YORK,NY 10021.
   UNIV PITTSBURGH,PITTSBURGH,PA.
   UNIV UTAH,SALT LAKE CITY,UT.
   WALTER REED ARMY MED CTR,WASHINGTON,DC 20307.
   WESTAT CORP,ROCKVILLE,MD.
C3 Wake Forest University; Wake Forest Baptist Medical Center; State University of New York (SUNY) System; University at Buffalo, SUNY; US Department of Veterans Affairs; Veterans Health Administration (VHA); Edward Hines Jr. VA Hospital; Memorial Sloan Kettering Cancer Center; Pennsylvania Commonwealth System of Higher Education (PCSHE); University of Pittsburgh; Utah System of Higher Education; University of Utah; Walter Reed National Military Medical Center; United States Department of Defense; United States Army; Westat
CR Alaimo K, 1994, ADV DATA, V0, P1
   ANDERSON JW, 1992, CRC HDB DIETARY FIBE, V0, P443
   BACHORIK PS, 1984, CLIN CHEM, V30, P839
   BANDURA A, 1977, PSYCHOL REV, V84, P191, DOI 10.1037/0033-295X.84.2.191
   BEATON GH, 1994, AM J CLIN NUTR, V59, P253S, DOI 10.1093/ajcn/59.1.253S
   Bingham SA, 1991, DESIGN CONCEPTS NUTR, V0, P153
   BLOCK G, 1988, AM J PUBLIC HEALTH, V78, P1150, DOI 10.2105/AJPH.78.9.1150
   BLOCK G, 1990, J CLIN EPIDEMIOL, V43, P1327, DOI 10.1016/0895-4356(90)90099-B
   BOYD NF, 1992, J CLIN EPIDEMIOL, V45, P31, DOI 10.1016/0895-4356(92)90185-P
   BRIEFEL R, 1994, AM J CLIN NUTR, V255, P1
   BUTRUM RR, 1988, AM J CLIN NUTR, V48, P888, DOI 10.1093/ajcn/48.3.888
   BUZZARD MI, 1994, AM J CLIN NUTR S, V59, P0
   CHLEBOWSKI RT, 1987, BREAST CANCER RES TR, V10, P21, DOI 10.1007/BF01806131
   *DEP HLTH ED WELF, 1982, 75628 DHEW NIH, V0, P0
   *DEP HLTH HUM SERV, 1993, 9312552 DEP HLTH HUM, V0, P49
   FRIEDEWALD WT, 1972, CLIN CHEM, V18, P499
   GREENBERG ER, 1994, NEW ENGL J MED, V331, P141, DOI 10.1056/NEJM199407213310301
   HARTZ SC, 1986, J AM COLL NUTR PHILA, V5, P130
   HILL MJ, 1995, DIETARY FIBER HLTH D, V0, P226
   INSULL W, 1990, ARCH INTERN MED, V150, P421, DOI 10.1001/archinte.150.2.421
   JAIN M, 1980, INT J CANCER, V26, P319
   JANZ NK, 1984, HEALTH EDUC QUART, V11, P1, DOI 10.1177/109019818401100101
   KELSAY JL, 1979, AM J CLIN NUTR, V32, P2307, DOI 10.1093/ajcn/32.11.2307
   Kune S, 1987, NUTR CANCER, V9, P21
   LANZA E, 1987, AM J CLIN NUTR, V46, P790, DOI 10.1093/ajcn/46.5.790
   MACLENNAN R, 1995, J NATL CANCER I, V87, P1760, DOI 10.1093/jnci/87.23.1760
   MADSEN J, 1993, PATIENT EDUC COUNS, V21, P61, DOI 10.1016/0738-3991(93)90060-A
   MCKEOWN GE, 1988, CANCER RES, V8, P4701
   MCKEOWNEYSSEN GE, 1994, J CLIN EPIDEMIOL, V47, P525, DOI 10.1016/0895-4356(94)90299-2
   Moss AJ, 1989, ADV DATA VITAL HLTH, V174, P1
   *NAT RES COUNC COM, 1989, DIET HLTH IMPL RED C, V0, P665
   National Research Council (US), 1989, REC DIET ALL, V0, P285
   PATTERSON BH, 1995, NUTR CANCER, V23, P105, DOI 10.1080/01635589509514367
   PATTERSON BH, 1990, AM J PUBLIC HEALTH, V80, P1443, DOI 10.2105/AJPH.80.12.1443
   PHILLIPS RL, 1975, CANCER RES, V35, P3513
   PRENTICE RL, 1990, CANCER CAUSE CONTROL, V1, P81, DOI 10.1007/BF00053187
   RONCUCCI L, 1993, DIS COLON RECTUM, V36, P227, DOI 10.1007/BF02053502
   Schatzkin A, 1996, CANCER EPIDEM BIOMAR, V5, P375
   SOWELL A, 1994, CLIN CHEM, V44, P411
   STEINMETZ KA, 1991, CANCER CAUSE CONTROL, V2, P325, DOI 10.1007/BF00051672
   STRECHER VJ, 1986, HEALTH EDUC QUART, V13, P73, DOI 10.1177/109019818601300108
   STREIT KJ, 1991, J AM DIET ASSOC, V97, P213
   STUART RB, 1967, BEHAV RES THER, V5, P357, DOI 10.1016/0005-7967(67)90027-7
   STUNKARD AJ, 1968, FED PROC, V27, P1367
   SUBAR AF, 1995, AM J HEALTH PROMOT, V9, P352, DOI 10.4278/0890-1171-9.5.352
   THOMPSON FE, 1994, J NUTR, V124, PS2245, DOI 10.1093/jn/124.suppl_11.2245s
   *US DEPT HHS, 1908, SURG GEN REP NUTR HL, V0, P177
   *USDA, 1981, NUTR YOUR HLTH DIET, V0, P1
   VARGAS PA, 1992, CANCER-AM CANCER SOC, V70, P1229, DOI 10.1002/1097-0142(19920901)70:3+<1229::AID-CNCR2820701507>3.0.CO;2-#
   WADDEN TA, 1986, J CONSULT CLIN PSYCH, V54, P482, DOI 10.1037/0022-006X.54.4.482
   WEST DW, 1989, AM J EPIDEMIOL, V130, P883, DOI 10.1093/oxfordjournals.aje.a115421
   WILLETT WC, 1985, AM J EPIDEMIOL, V122, P51, DOI 10.1093/oxfordjournals.aje.a114086
NR 52
TC 69
Z9 69
U1 0
U2 3
PU AMER ASSOC CANCER RESEARCH
PI PHILADELPHIA
PA PUBLIC LEDGER BLDG, SUITE 816, 150 S. INDEPENDENCE MALL W., PHILADELPHIA, PA 19106
SN 1055-9965
EI 
J9 CANCER EPIDEM BIOMAR
JI Cancer Epidemiol. Biomarkers Prev.
PD MAY 15
PY 1996
VL 5
IS 5
BP 385
EP 392
DI 
PG 8
WC Oncology; Public, Environmental & Occupational Health
SC Oncology; Public, Environmental & Occupational Health
GA UJ727
UT WOS:A1996UJ72700010
PM 9162305
DA 2025-02-23
ER

PT J
AU Neugut, AI
   Terry, MB
   Hocking, G
   Mosca, L
   Garbowski, GC
   Forde, KA
   Treat, MR
   Waye, J
AF Neugut, AI
   Terry, MB
   Hocking, G
   Mosca, L
   Garbowski, GC
   Forde, KA
   Treat, MR
   Waye, J
TI Leisure and occupational physical activity and risk of colorectal adenomatous polyps
SO INTERNATIONAL JOURNAL OF CANCER
LA English
DT Article
ID large-bowel cancer; nonsteroidal antiinflammatory drugs; colon-cancer; reduced risk; aspirin use; recurrence; exercise; sequence
AB Multiple studies have shown a protective effect for physical activity on the incidence of colorectal cancer, but few have addressed its association with incident adenomas and none have investigated its association with metachronous adenomas, We interviewed 2,001 patients undergoing colonoscopy in 3 New York City practices between 1986-1988. Of these, 298 had a first diagnosis of adenomas, 506 had normal colonoscopies, 197 had metachronous adenomas and 345 had normal colonoscopies with a past history of adenomas. Subjects were queried regarding use of moderate amounts of recreational exercise (swimming, jogging, biking, racket sports and other sports) on a regular basis, and were also asked to estimate their revel of physical activity. Occupational physical activity was assessed through a blinded coding of occupational titles. After adjusting for age, years of education, body mass index, total caloric intake, dietary fiber intake, dietary fat intake and years of cigarette smoking, protective effects of borderline significance were observed among males for leisure physical activity for metachronous and incident cases. Occupational physical activity was found to be significantly protective in mate incident cases. Men with increased levels of either occupational or leisure activity showed a reduction for incident and metachronous cases. No effects were observed for females. Thus, in this study, both leisure and occupational physical activity were associated with a reduced risk of incident and metachronous adenomas among men but not women. (C) 1996 Wiley-Liss, Inc.
C1 COLUMBIA UNIV COLL PHYS & SURG, DEPT MED, NEW YORK, NY 10032 USA.
   COLUMBIA UNIV COLL PHYS & SURG, DEPT SURG, NEW YORK, NY 10032 USA.
   COLUMBIA UNIV COLL PHYS & SURG, SCH PUBL HLTH, NEW YORK, NY 10032 USA.
   UNIV MICHIGAN, DEPT MED, ANN ARBOR, MI 48109 USA.
   MT SINAI SCH MED, DEPT MED, NEW YORK, NY USA.
C3 Columbia University; Columbia University; Columbia University; University of Michigan System; University of Michigan; Icahn School of Medicine at Mount Sinai
FU NCI NIH HHS [CA37196, CA09529] Funding Source: Medline
CR BALLARDBARBASH R, 1990, CANCER RES, V50, P3610
   BERNSTEIN L, 1994, J NATL CANCER I, V86, P1403, DOI 10.1093/jnci/86.18.1403
   BROWNSON RC, 1989, AM J EPIDEMIOL, V130, P675, DOI 10.1093/oxfordjournals.aje.a115389
   DEVERDIER MG, 1990, INT J CANCER, V46, P985, DOI 10.1002/ijc.2910460606
   DUBIN N, 1986, AM J EPIDEMIOL, V123, P1101, DOI 10.1093/oxfordjournals.aje.a114338
   FRASER G, 1993, CANCER CAUSE CONTROL, V4, P45, DOI 10.1007/BF00051713
   FREDRIKSSON M, 1989, CANCER-AM CANCER SOC, V63, P1838
   GARABRANT DH, 1984, AM J EPIDEMIOL, V119, P1005, DOI 10.1093/oxfordjournals.aje.a113805
   GERHARDSSON M, 1988, INT J EPIDEMIOL, V17, P743, DOI 10.1093/ije/17.4.743
   GIOVANNUCCI E, 1995, ANN INTERN MED, V122, P327, DOI 10.7326/0003-4819-122-5-199503010-00002
   GREENBERG ER, 1993, JNCI-J NATL CANCER I, V85, P912, DOI 10.1093/jnci/85.11.912
   GREENWALD P, 1990, CANCER-AM CANCER SOC, V65, P1483, DOI 10.1002/1097-0142(19900401)65:7<1483::AID-CNCR2820650706>3.0.CO;2-E
   HILL MJ, 1978, LANCET, V1, P245, DOI 10.1016/S0140-6736(78)90487-7
   JACOBSON JS, 1995, CANCER CAUSE CONTROL, V6, P513, DOI 10.1007/BF00054159
   KATO I, 1990, JPN J CANCER RES, V81, P1101, DOI 10.1111/j.1349-7006.1990.tb02520.x
   KONO S, 1991, J CLIN EPIDEMIOL, V44, P1255, DOI 10.1016/0895-4356(91)90158-6
   KUNE GA, 1990, NUTR CANCER, V13, P9, DOI 10.1080/01635589009514041
   LEE IM, 1991, J NATL CANCER I, V83, P1324, DOI 10.1093/jnci/83.18.1324
   Lee W C, 1993, ANN EPIDEMIOL, V3, P239, DOI 10.1016/1047-2797(93)90025-Y
   LITTLE J, 1993, BRIT J CANCER, V67, P172, DOI 10.1038/bjc.1993.30
   MACLENNAN R, 1995, J NATL CANCER I, V87, P1760, DOI 10.1093/jnci/87.23.1760
   MORSON B, 1974, P ROY SOC MED, V67, P451, DOI 10.1177/00359157740676P115
   NEUGUT AI, 1995, GASTROENTEROLOGY, V108, P402, DOI 10.1016/0016-5085(95)90066-7
   NEUGUT AI, 1993, CANCER EPIDEM BIOMAR, V2, P159
   NEUGUT AI, 1993, ANN INTERN MED, V118, P91, DOI 10.7326/0003-4819-118-2-199301150-00002
   NEUGUT AI, 1995, PREV MED, V24, P125, DOI 10.1006/pmed.1995.1024
   ROSENBERG L, 1991, J NATL CANCER I, V83, P355, DOI 10.1093/jnci/83.5.355
   SANDLER RS, 1995, EPIDEMIOLOGY, V6, P602, DOI 10.1097/00001648-199511000-00007
   SCHATZKIN A, 1994, JNCI-J NATL CANCER I, V86, P1053, DOI 10.1093/jnci/86.14.1053
   SEVERSON RK, 1989, AM J EPIDEMIOL, V130, P522, DOI 10.1093/oxfordjournals.aje.a115366
   SLATTERY ML, 1988, AM J EPIDEMIOL, V128, P989
   STEMMERMANN GN, 1988, AM J CLIN NUTR, V47, P312, DOI 10.1093/ajcn/47.2.312
   SUH O, 1993, CANCER-AM CANCER SOC, V72, P1171, DOI 10.1002/1097-0142(19930815)72:4<1171::AID-CNCR2820720407>3.0.CO;2-D
   THUN MJ, 1991, NEW ENGL J MED, V325, P1593, DOI 10.1056/NEJM199112053252301
   VENA JE, 1985, AM J EPIDEMIOL, V122, P357, DOI 10.1093/oxfordjournals.aje.a114116
   WU AH, 1987, BRIT J CANCER, V55, P687, DOI 10.1038/bjc.1987.140
NR 36
TC 32
Z9 33
U1 0
U2 3
PU WILEY
PI HOBOKEN
PA 111 RIVER ST, HOBOKEN 07030-5774, NJ USA
SN 0020-7136
EI 1097-0215
J9 INT J CANCER
JI Int. J. Cancer
PD DEC 11
PY 1996
VL 68
IS 6
BP 744
EP 748
DI 10.1002/(SICI)1097-0215(19961211)68:6<744::AID-IJC9>3.0.CO;2-3
PG 5
WC Oncology
SC Oncology
GA WB320
UT WOS:A1996WB32000010
PM 8980177
DA 2025-02-23
ER

PT J
AU Ramaswamy, G
   Krishnamoorthy, L
AF Ramaswamy, G
   Krishnamoorthy, L
TI Serum carotene, vitamin A, and vitamin C levels in breast cancer and cancer of the uterine cervix
SO NUTRITION AND CANCER-AN INTERNATIONAL JOURNAL
LA English
DT Article
ID subsequent risk; nutrient status; beta-carotene; dietary; consumption; retinol; epidemiology; indicators; disease; women
AB Levels of carotene, vitamin A, and vitamin C measured in the serum of patients with cancer of the breast and uterine cervix were compared with levels in healthy controls and patients with benign diseases of the breast and cervix. Serum ascorbate levels were significantly lower in patients with benign diseases of the breast and cervix than in controls. In cancer patients, there was a significant trend of lower serum vitamin levels with increasing stage of the disease.
RP KIDWAI MEM INST ONCOL, DEPT BIOCHEM, BANGALORE 560029, KARNATAKA, INDIA.
CR ANTHONY HM, 1982, BRIT J CANCER, V46, P354, DOI 10.1038/bjc.1982.211
   BASU TK, 1974, EUR J CANCER, V10, P507, DOI 10.1016/0014-2964(74)90074-7
   COATES RJ, 1988, AM J EPIDEMIOL, V128, P515, DOI 10.1093/oxfordjournals.aje.a114999
   GRAHAM S, 1991, AM J EPIDEMIOL, V134, P552, DOI 10.1093/oxfordjournals.aje.a116129
   HARRIS RWC, 1986, BRIT J CANCER, V53, P653, DOI 10.1038/bjc.1986.109
   HERRERO R, 1991, AM J EPIDEMIOL, V134, P1335, DOI 10.1093/oxfordjournals.aje.a116036
   HUNTER DJ, 1991, AM J EPIDEMIOL, V134, P715
   INGRAM DM, 1991, BRIT J CANCER, V64, P187, DOI 10.1038/bjc.1991.268
   KATSOUYANNI K, 1988, CANCER-AM CANCER SOC, V61, P181, DOI 10.1002/1097-0142(19880101)61:1<181::AID-CNCR2820610130>3.0.CO;2-J
   KNEKT P, 1990, AM J EPIDEMIOL, V132, P857, DOI 10.1093/oxfordjournals.aje.a115728
   KYAW A, 1978, CLIN CHIM ACTA, V86, P153, DOI 10.1016/0009-8981(78)90128-6
   La Vecchia C, 1987, NUTR CANCER, V10, P205
   LAMBERT B, 1981, GYNECOL ONCOL, V11, P136, DOI 10.1016/S0090-8258(81)80002-9
   LEE HP, 1991, LANCET, V337, P1197, DOI 10.1016/0140-6736(91)92867-2
   LIPPMAN SM, 1987, CANCER TREAT REP, V71, P493
   LONDON SJ, 1992, CANCER CAUSE CONTROL, V3, P503, DOI 10.1007/BF00052746
   MARSHALL J, 1982, NUTRITION AND CANCER, V3, P145, DOI 10.1080/01635588109513716
   MARSHALL JR, 1983, JNCI-J NATL CANCER I, V70, P847
   MARUBINI E, 1988, CANCER-AM CANCER SOC, V61, P173, DOI 10.1002/1097-0142(19880101)61:1<173::AID-CNCR2820610129>3.0.CO;2-P
   NEELD JB, 1963, J NUTR, V79, P454, DOI 10.1093/jn/79.4.454
   PAGANINIHILL A, 1987, JNCI-J NATL CANCER I, V79, P443
   PALAN PR, 1988, J NATL CANCER I, V80, P454, DOI 10.1093/jnci/80.6.454
   POTISCHMAN N, 1991, AM J EPIDEMIOL, V134, P1347, DOI 10.1093/oxfordjournals.aje.a116037
   POTISCHMAN N, 1990, AM J CLIN NUTR, V52, P909, DOI 10.1093/ajcn/52.5.909
   RICHARDSON S, 1991, INT J CANCER, V48, P1
   ROMNEY SL, 1985, AM J OBSTET GYNECOL, V151, P976, DOI 10.1016/0002-9378(85)90677-5
   SIES H, 1992, LIPID SOLUBLE ANTIOX, V0, P0
   STICH HF, 1988, CANCER LETT, V40, P93, DOI 10.1016/0304-3835(88)90266-2
   VANEENWYK J, 1991, INT J CANCER, V48, P34, DOI 10.1002/ijc.2910480107
   ZARIDZE D, 1991, INT J CANCER, V48, P493, DOI 10.1002/ijc.2910480404
   ZIEGLER RG, 1991, AM J CLIN NUTR, V53, PS251, DOI 10.1093/ajcn/53.1.251S
   ZIEGLER RG, 1990, AM J EPIDEMIOL, V132, P432, DOI 10.1093/oxfordjournals.aje.a115678
NR 32
TC 26
Z9 27
U1 0
U2 2
PU ROUTLEDGE JOURNALS, TAYLOR & FRANCIS LTD
PI ABINGDON
PA 2-4 PARK SQUARE, MILTON PARK, ABINGDON OX14 4RN, OXON, ENGLAND
SN 0163-5581
EI 1532-7914
J9 NUTR CANCER
JI Nutr. Cancer
PD JUN 15
PY 1996
VL 25
IS 2
BP 173
EP 177
DI 10.1080/01635589609514439
PG 5
WC Oncology; Nutrition & Dietetics
SC Oncology; Nutrition & Dietetics
GA UD637
UT WOS:A1996UD63700007
PM 8710686
DA 2025-02-23
ER

PT J
AU Mannick, EE
   Bravo, LE
   Zarama, G
   Realpe, JL
   Zhang, XJ
   Ruiz, B
   Fontham, ETH
   Mera, R
   Miller, MJS
   Correa, P
AF Mannick, EE
   Bravo, LE
   Zarama, G
   Realpe, JL
   Zhang, XJ
   Ruiz, B
   Fontham, ETH
   Mera, R
   Miller, MJS
   Correa, P
TI Inducible nitric oxide synthase, nitrotyrosine, and apoptosis in Helicobacter pylori gastritis: Effect of antibiotics and antioxidants
SO CANCER RESEARCH
LA English
DT Article
ID ascorbic-acid; infection; cancer; cells; carcinoma; risk; nitrosation; invitro; death
AB Helicobacter pylori infection is a known risk factor for gastric cancer, We hypothesized that H. pylori infection would lead to the sustained production of the reactive nitrogen species nitric oxide and peroxynitrite as part of the host immune response, We further hypothesized that H. pylori infection would lead to increased apoptosis of gastric epithelial cells, possibly in response to free radical-mediated DNA damage, Using immunohistochemistry, we stained and scored gastric antral biopsies from 84 Colombian patients with nonatrophic gastritis before and after treatment for H. pylori infection, We examined expression of inducible nitric oxide synthase (iNOS); nitrotyrosine, a marker for peroxynitrite; and DNA fragmentation, a marker for apoptosis, Patients were treated with triple therapy (amoxicillin, 500 mg three times a day for 2 weeks; metronidazole, 400 mg three times a day for 2 weeks; and bismuth subsalicylate, 262 mg four times a day for 2 weeks, followed by 262 mg every day for 4-12 months), Eradication of H. pylori infection resulted in a significant reduction in iNOS and nitrotyrosine staining and a marginally significant reduction in apoptosis. Dietary supplementation with beta-carotene (30 mg every day for 4-12 months) resulted in a significant decrease in iNOS staining, Supplementation with ascorbic acid (1 g twice a day for 4-12 months) led to a significant reduction in nitrotyrosine staining, In patients supplemented with either ascorbic acid or beta-carotene, there was a trend toward a reduction in apoptosis, but this was not statistically significant, We conclude that H. pylori infection is accompanied by the formation of endogenous reactive nitrogen intermediates, which may contribute to DNA damage and apoptosis, In addition to antimicrobial therapy, dietary supplementation with beta-carotene and ascorbic acid may prevent the formation of these potential carcinogens.
C1 LOUISIANA STATE UNIV, MED CTR, DEPT PATHOL, STANLEY SCOTT CANC CTR, NEW ORLEANS, LA 70112 USA.
   LOUISIANA STATE UNIV, MED CTR, DEPT PEDIAT, STANLEY SCOTT CANC CTR, NEW ORLEANS, LA 70112 USA.
   UNIV VALLE, CALI, COLOMBIA.
   HOSP DEPT, PASTO, COLOMBIA.
C3 Louisiana State University System; Louisiana State University System; Universidad del Valle
FU NCI NIH HHS [P01 CA28842] Funding Source: Medline
CR Anderson R, 1990, WORLD REV NUTR DIET, V62, P27
   ARROYO PL, 1992, MUTAT RES, V281, P193, DOI 10.1016/0165-7992(92)90008-6
   BARTSCH H, 1988, MUTAT RES, V202, P307, DOI 10.1016/0027-5107(88)90194-7
   BECKMANN JS, 1994, BIOL CHEM H-S, V375, P81, DOI 10.1515/bchm3.1994.375.2.81
   BITTRICH H, 1993, CHEM-BIOL INTERACT, V86, P199, DOI 10.1016/0009-2797(93)90098-J
   CHAKRADEO PP, 1994, CANCER LETT, V86, P187, DOI 10.1016/0304-3835(94)90077-9
   CONNOR JR, 1995, EUR J PHARMACOL, V273, P15, DOI 10.1016/0014-2999(94)00672-T
   CORREA P, 1976, JNCI-J NATL CANCER I, V57, P1027, DOI 10.1093/jnci/57.5.1027
   CORREA P, 1975, LANCET, V2, P58
   CORREA P, 1990, CANCER RES, V50, P4731
   DELIA D, 1995, BLOOD, V85, P359, DOI 10.1182/blood.V85.2.359.bloodjournal852359
   DIGHIERO P, 1994, NEUROSCI LETT, V166, P31, DOI 10.1016/0304-3940(94)90833-8
   ESUMI H, 1994, CANCER RES, V54, P297
   FORMAN D, 1991, BRIT MED J, V302, P1302, DOI 10.1136/bmj.302.6788.1302
   GAVRIELI Y, 1992, J CELL BIOL, V119, P493, DOI 10.1083/jcb.119.3.493
   GREEN MHL, 1994, MUTAT RES-DNAGING G, V316, P91, DOI 10.1016/0921-8734(94)90011-6
   GRISHAM MB, 1992, GASTROENTEROLOGY, V103, P1260, DOI 10.1016/0016-5085(92)91513-4
   HIRONO I, 1972, TOPICS CHEM CARCINOG, V0, P121
   IWATA M, 1992, J IMMUNOL, V149, P3302
   KAMM JJ, 1975, ANN NY ACAD SCI, V258, P169, DOI 10.1111/j.1749-6632.1975.tb29276.x
   KERR JFR, 1972, BRIT J CANCER, V26, P239, DOI 10.1038/bjc.1972.33
   KONO T, 1995, FASEB J, V9, P0
   KOOY NW, 1995, AM J RESP CRIT CARE, V151, P1250
   LICHT WR, 1988, CARCINOGENESIS, V9, P365, DOI 10.1093/carcin/9.3.365
   LIN JT, 1995, ANTICANCER RES, V15, P603
   MAYER M, 1994, P NATL ACAD SCI USA, V91, P7496, DOI 10.1073/pnas.91.16.7496
   MEYAARD L, 1992, SCIENCE, V257, P217, DOI 10.1126/science.1352911
   MILLER MJS, 1995, GASTROENTEROLOGY, V109, P1475, DOI 10.1016/0016-5085(95)90633-9
   MIRVISH SS, 1983, JNCI-J NATL CANCER I, V71, P629
   NGUYEN T, 1992, P NATL ACAD SCI USA, V89, P3030, DOI 10.1073/pnas.89.7.3030
   NOMURA A, 1991, NEW ENGL J MED, V325, P1132, DOI 10.1056/NEJM199110173251604
   OHSHIMA H, 1994, MUTAT RES, V305, P253, DOI 10.1016/0027-5107(94)90245-3
   OHSHIMA H, 1994, CARCINOGENESIS, V15, P271, DOI 10.1093/carcin/15.2.271
   ORITANI K, 1992, BLOOD, V80, P2298
   PARSONNET J, 1991, NEW ENGL J MED, V325, P1127, DOI 10.1056/NEJM199110173251603
   RACHMILEWITZ D, 1994, GUT, V35, P1394, DOI 10.1136/gut.35.10.1394
   RADI R, 1991, J BIOL CHEM, V266, P4244
   ROUTLEDGE MN, 1993, CARCINOGENESIS, V14, P1251, DOI 10.1093/carcin/14.7.1251
   SAITO T, 1978, CANCER, V42, P1246, DOI 10.1002/1097-0142(197809)42:3<1246::AID-CNCR2820420333>3.0.CO;2-N
   SIURALA M, 1985, SCAND J GASTROENTERO, V20, P69, DOI 10.3109/00365528509103939
   STAMLER JS, 1992, SCIENCE, V258, P1898, DOI 10.1126/science.1281928
   SUGIMURA T, 1967, NATURE, V216, P943, DOI 10.1038/216943a0
   TSUJII M, 1995, CARCINOGENESIS, V16, P563, DOI 10.1093/carcin/16.3.563
   UMEGAKI K, 1994, NUTR CANCER, V22, P277, DOI 10.1080/01635589409514353
   UMEGAKI K, 1994, AM J CLIN NUTR, V59, P409, DOI 10.1093/ajcn/59.2.409
   WANG SD, 1994, J IMMUNOL, V152, P5014
   ZYCHLINSKY A, 1994, J CLIN INVEST, V94, P1328, DOI 10.1172/JCI117452
NR 47
TC 444
Z9 471
U1 0
U2 12
PU AMER ASSOC CANCER RESEARCH
PI PHILADELPHIA
PA 615 CHESTNUT ST, 17TH FLOOR, PHILADELPHIA, PA 19106-4404 USA
SN 0008-5472
EI 1538-7445
J9 CANCER RES
JI Cancer Res.
PD JUL 15
PY 1996
VL 56
IS 14
BP 3238
EP 3243
DI 
PG 6
WC Oncology
SC Oncology
GA UW674
UT WOS:A1996UW67400018
PM 8764115
DA 2025-02-23
ER

PT J
AU Takezaki, T
   Hirose, K
   Inoue, M
   Hamajima, N
   Kuroishi, T
   Nakamura, S
   Koshikawa, T
   Matsuura, H
   Tajima, K
AF Takezaki, T
   Hirose, K
   Inoue, M
   Hamajima, N
   Kuroishi, T
   Nakamura, S
   Koshikawa, T
   Matsuura, H
   Tajima, K
TI Tobacco, alcohol and dietary factors associated with the risk of oral cancer among Japanese
SO JAPANESE JOURNAL OF CANCER RESEARCH
LA English
DT Article
DE oral cancer; case-referent study; raw vegetables; fruit; Japanese
ID pharyngeal cancer; comparative epidemiology
AB The mortality rate among Japanese men due to oral cancer is increasing, but risk factors among Japanese other than smoking and drinking have not been examined. To investigate the dietary factors involved in oral cancer, we conducted a hospital-based case-referent study in Aichi, Japan. Cases comprised 189 men and 77 women aged 20-79 years with one of the following cancers: tongue, month, oropharynx and hypopharynx. The reference group comprised 9,858 male and 26,669 female outpatients without cancer. Smoking and drinking were highly associated with an increased risk of oral cancer. Japanese sake showed a lower odds ratio (OR) than beer or hard liquor (OR=3.6, 4.5 and 4.8, respectively). In the cross analysis between smoking and drinking, smoking combined with drinking increased the risk of oral cancer to three times that of smoking only (OR=6.2 vs. 2.2). Frequent intake of raw vegetables (OR=0.5) and fruit (OR=0.5) were inversely associated with the risk of oral cancer after adjustment for age, sex, smoking, drinking and year of visit. Western-style breakfast and salty food preference decreased the risk of oral cancer, and salty food preference was still statistically significant by multivariate analysis (OR=0.7). In conclusion, smoking cessation, drinking control and frequent intake of raw vegetables and fruit among Japanese are likely to be effective preventive measures against oral cancer.
C1 AICHI CANC CTR HOSP,DEPT CLIN LAB,CHIKUSA KU,NAGOYA,AICHI 464,JAPAN.
   AICHI CANC CTR HOSP,DEPT HEAD & NECK SURG,CHIKUSA KU,NAGOYA,AICHI 464,JAPAN.
C3 Aichi Cancer Center; Aichi Cancer Center
RP Takezaki, T (corresponding author), AICHI CANC CTR,RES INST,DIV EPIDEMIOL,NAGOYA,AICHI,JAPAN.
CR BLOT WJ, 1988, CANCER RES, V48, P3282
   Breslow NE, 1980, STATISTICAL METHODS, V1, P191
   FLAGG EW, 1994, AM J EPIDEMIOL, V139, P453, DOI 10.1093/oxfordjournals.aje.a117028
   GAO CM, 1993, JPN J CANCER RES, V84, P594, DOI 10.1111/j.1349-7006.1993.tb02018.x
   HAMAJIMA N, 1994, J CLIN EPIDEMIOL, V47, P971, DOI 10.1016/0895-4356(94)90111-2
   Hirayama T, 1982, NATL CANCER INST MONOGR, V62, P179
   INOUE M, 1994, INT J CANCER, V56, P494, DOI 10.1002/ijc.2910560407
   INOUE M, 1995, CANCER CAUSE CONTROL, V6, P14, DOI 10.1007/BF00051676
   KABAT GC, 1989, INT J CANCER, V43, P190, DOI 10.1002/ijc.2910430203
   KATO I, 1987, JPN J PUBLIC HLTH, V34, P692
   Kuroishi T, 1994, GANN MONOGRAPH CANC, V0, P1
   MADEN C, 1992, AM J EPIDEMIOL, V135, P1093, DOI 10.1093/oxfordjournals.aje.a116209
   MAIER H, 1993, OTOLARYNG HEAD NECK, V108, P655, DOI 10.1177/019459989310800606
   MAO EJ, 1993, J ORAL PATHOL MED, V22, P12, DOI 10.1111/j.1600-0714.1993.tb00112.x
   MARSHALL JR, 1992, ORAL ONCOL, V28B, P9, DOI 10.1016/0964-1955(92)90005-L
   MCLAUGHLIN JK, 1988, JNCI-J NATL CANCER I, V80, P1237, DOI 10.1093/jnci/80.15.1237
   NEGRI E, 1993, CANCER EPIDEM BIOMAR, V2, P189
   RAO DN, 1994, INT J CANCER, V58, P469, DOI 10.1002/ijc.2910580402
   ROTHMAN K, 1972, J CHRON DIS, V25, P711, DOI 10.1016/0021-9681(72)90006-9
   SO Y, 1990, SAS STAT USERS GUIDE, V2, P1071
   WALKER EA, 1979, JNCI-J NATL CANCER I, V63, P947
   WINN DM, 1991, CANCER RES, V51, P3044
   WYNDER EL, 1991, CANCER-AM CANCER SOC, V67, P746, DOI 10.1002/1097-0142(19910201)67:3<746::AID-CNCR2820670336>3.0.CO;2-1
   WYNDER EL, 1977, CANCER RES, V37, P4608
   ZHENG TZ, 1993, ORAL ONCOL, V29B, P45, DOI 10.1016/0964-1955(93)90010-C
   ZIEGLER RG, 1986, CANCER, V58, P1942, DOI 10.1002/1097-0142(19861015)58:8+<1942::AID-CNCR2820581423>3.0.CO;2-N
NR 26
TC 62
Z9 67
U1 0
U2 2
PU JAPANESE CANCER ASSOCIATION
PI TOKYO
PA EDITORIAL OFFICE 7TH FLOOR, JOHKOH BLDG 2-23-11, KOISHIKAWA, TOKYO 112, JAPAN
SN 0910-5050
EI 
J9 JPN J CANCER RES
JI Jpn. J. Cancer Res.
PD JUN 15
PY 1996
VL 87
IS 6
BP 555
EP 562
DI 10.1111/j.1349-7006.1996.tb00259.x
PG 8
WC Oncology
SC Oncology
GA UV711
UT WOS:A1996UV71100002
PM 8766517
DA 2025-02-23
ER

PT J
AU Glynn, SA
   Albanes, D
   Pietinen, P
   Brown, CC
   Rautalahti, M
   Tangrea, JA
   Gunter, EW
   Barrett, MJ
   Virtamo, J
   Taylor, PR
AF Glynn, SA
   Albanes, D
   Pietinen, P
   Brown, CC
   Rautalahti, M
   Tangrea, JA
   Gunter, EW
   Barrett, MJ
   Virtamo, J
   Taylor, PR
TI Colorectal cancer and folate status: A nested case-control study among male smokers
SO CANCER EPIDEMIOLOGY BIOMARKERS & PREVENTION
LA English
DT Article
ID neural-tube defects; folic-acid; colon-cancer; ulcerative-colitis; biased selection; prevention; alcohol; risk; methionine; metabolism
AB Evidence is accumulating that folate, a B vitamin found in green leafy vegetables, may affect the development of neoplasia. We examined the relationship between folate status and colorectal cancer in a case-control study nested within the Alpha-Tocopherol Beta-Carotene Study cohort of male smokers 50-69 years old. Serum folate was measured in 144 incident cases (91 colon, 53 rectum) and 276 controls matched to cases on baseline age, clinic, and time of blood collection. Baseline dietary folate was available from a food-use questionnaire for 386 of these men (92%). Conditional logistic regression modeling was used. No statistically significant association was observed between serum folate and colon or rectal cancer. Although a 2-fold increase in rectal cancer risk was suggested for men with serum folate >2.9 ng/ml and those in the highest quartile of energy-adjusted folate intake, there was no evidence of a monotonic dose-response, and all confidence intervals included unity. For dietary folate and colon cancer, odds ratios of 0.40 [95% confidence interval (CI), 0.16-0.96], 0.34 (95% CI, 0.13-0.88), and 0.51 (95% CI, 0.20-1.31) were obtained for the second through fourth quartiles of energy-adjusted folate intake, respectively, compared to the first (P for trend = 0.15). Furthermore, men with a high-alcohol, low-folate, low-protein diet were at higher risk for colon cancer than men who consumed a low-alcohol, high-folate, high-protein diet (OR, 4.79; 95% CI, 1.36-16.93). This study suggests a possible association between low folate intake and increased risk of colon cancer (but not rectal cancer) and highlights the need for further studies that measure dietary folate and methionine, along with biochemical measures of folate (i.e., erythrocyte and serum), homocysteine, and vitamin B-12.
C1 NCI, DIV CANC PREVENT & CONTROL, CANC PREVENT STUDIES BRANCH, BETHESDA, MD 20892 USA.
   NATL PUBL HLTH INST, SF-00300 HELSINKI, FINLAND.
   CTR DIS CONTROL & PREVENT, ATLANTA, GA 30341 USA.
   INFORMAT MANAGEMENT SERV INC, SILVER SPRING, MD 20910 USA.
C3 National Institutes of Health (NIH) - USA; NIH National Cancer Institute (NCI); Finland National Institute for Health & Welfare; Centers for Disease Control & Prevention - USA; Information Management Services, Inc.
FU NCI NIH HHS [N01-CN-45165.] Funding Source: Medline
CR [Anonymous], 1994, ANN EPIDEMIOL, V4, P1, DOI 10.1016/1047-2797(94)90036-1
   [Anonymous], 1992, MMWR RECOMM REP, V41, P1
   BENITO E, 1993, INT J CANCER, V55, P213, DOI 10.1002/ijc.2910550208
   BENITO E, 1991, INT J CANCER, V49, P161, DOI 10.1002/ijc.2910490202
   BLOCK G, 1992, NUTR CANCER, V18, P1, DOI 10.1080/01635589209514201
   BOYLE P, 1985, INT J CANCER, V36, P9, DOI 10.1002/ijc.2910360103
   BRATTSTROM LE, 1988, SCAND J CLIN LAB INV, V48, P215, DOI 10.3109/00365518809167487
   BURK DT, 1994, TERATOLOGY, V49, P239, DOI 10.1002/tera.1420490402
   CHANARIN I, 1994, CLIN INVEST MED, V17, P244
   CLARKE R, 1991, NEW ENGL J MED, V324, P1149, DOI 10.1056/NEJM199104253241701
   Cravo M, 1994, EUR J CANCER PREV, V3, P473, DOI 10.1097/00008469-199411000-00004
   ELDEIRY WS, 1991, P NATL ACAD SCI USA, V88, P3470, DOI 10.1073/pnas.88.8.3470
   Eto I, 1986, ADV EXP MED BIOL, V206, P313
   FEINBERG AP, 1983, NATURE, V301, P89, DOI 10.1038/301089a0
   FEINBERG AP, 1988, CANCER RES, V48, P1159
   FERRARONI M, 1994, BRIT J CANCER, V70, P1150, DOI 10.1038/bjc.1994.463
   *FINN CANC REG, 1994, CANC SOC FINL PUBL, V54, P0
   FREUDENHEIM JL, 1991, INT J EPIDEMIOL, V20, P368, DOI 10.1093/ije/20.2.368
   GIOVANNUCCI E, 1995, JNCI-J NATL CANCER I, V87, P265, DOI 10.1093/jnci/87.4.265
   GIOVANNUCCI E, 1993, J NATL CANCER I, V85, P875, DOI 10.1093/jnci/85.11.875
   GLYNN SA, 1994, NUTR CANCER, V22, P101, DOI 10.1080/01635589409514336
   Gregory J F 3rd, 1989, ADV FOOD NUTR RES, V33, P1
   Gunter EW, 1996, LAB METHODS USED 3 N, V0, P0
   HEINONEN OP, 1994, NEW ENGL J MED, V330, P1029
   HERBERT V, 1987, AM J HEMATOL, V26, P199, DOI 10.1002/ajh.2830260211
   HERBERT V, 1987, AM J CLIN NUTR, V46, P387, DOI 10.1093/ajcn/46.3.387
   HERBERT V, 1990, FOLIC ACID METABOLIS, V0, P195
   Hillman R S, 1977, TRANS ASSOC AM PHYSICIANS, V90, P145
   HOFFMAN RM, 1985, ANTICANCER RES, V5, P1
   KYLLONEN LEJ, 1987, ANN CHIR GYNAECOL, V76, P185
   LAIRD PW, 1995, CELL, V81, P197, DOI 10.1016/0092-8674(95)90329-1
   LASHNER BA, 1993, J CANCER RES CLIN, V119, P549, DOI 10.1007/BF01686465
   LASHNER BA, 1989, GASTROENTEROLOGY, V97, P255, DOI 10.1016/0016-5085(89)90058-9
   LIEBER CS, 1990, HEPATOLOGY, V11, P165, DOI 10.1002/hep.1840110203
   LUBIN JH, 1984, BIOMETRICS, V40, P63, DOI 10.2307/2530744
   MEYER F, 1993, AM J EPIDEMIOL, V138, P225, DOI 10.1093/oxfordjournals.aje.a116851
   NAKAZAWA Y, 1983, DRUG ALCOHOL DEPEN, V11, P201, DOI 10.1016/0376-8716(83)90079-0
   ORTEGA RM, 1994, J AM COLL NUTR, V13, P68
   PEARCE N, 1989, INT J EPIDEMIOL, V18, P981, DOI 10.1093/ije/18.4.981
   PIETINEN P, 1988, AM J EPIDEMIOL, V128, P655, DOI 10.1093/oxfordjournals.aje.a115013
   POTTER JD, 1993, EPIDEMIOL REV, V15, P499, DOI 10.1093/oxfordjournals.epirev.a036132
   RAITEN DJ, 1995, J NUTR, V125, P0
   ROBINS JM, 1986, BIOMETRICS, V42, P293, DOI 10.2307/2531050
   *SAS I INC, 1991, P217 SAS I INC, V0, P1
   SCHATZKIN A, 1990, SEMIN ONCOL, V17, P425
   SHARRARD RM, 1992, BRIT J CANCER, V65, P667, DOI 10.1038/bjc.1992.142
   SHAW S, 1989, BIOCHEM J, V257, P277, DOI 10.1042/bj2570277
   SHIVAPURKAR N, 1983, CARCINOGENESIS, V4, P1051, DOI 10.1093/carcin/4.8.1051
   VANEENWYK J, 1992, CANCER EPIDEM BIOMAR, V1, P119
   WAINFAN E, 1992, CANCER RES, V52, P0
   WALD N, 1993, ANN NY ACAD SCI, V678, P112
   WALD N, 1991, LANCET, V338, P131
   WALD NJ, 1994, LANCET, V343, P307, DOI 10.1016/S0140-6736(94)91156-8
   WEIR DG, 1985, BIOCHEM PHARMACOL, V34, P1, DOI 10.1016/0006-2952(85)90092-9
   WILLETT W, 1986, AM J EPIDEMIOL, V124, P17, DOI 10.1093/oxfordjournals.aje.a114366
   WITTER FR, 1982, AM J OBSTET GYNECOL, V144, P857, DOI 10.1016/0002-9378(82)90369-6
   ZIMMERMANN MB, 1993, AM J CLIN NUTR, V58, P127, DOI 10.1093/ajcn/58.2.127
NR 58
TC 162
Z9 179
U1 0
U2 2
PU AMER ASSOC CANCER RESEARCH
PI PHILADELPHIA
PA 615 CHESTNUT ST, 17TH FLOOR, PHILADELPHIA, PA 19106-4404 USA
SN 1055-9965
EI 1538-7755
J9 CANCER EPIDEM BIOMAR
JI Cancer Epidemiol. Biomarkers Prev.
PD JUL 15
PY 1996
VL 5
IS 7
BP 487
EP 494
DI 
PG 8
WC Oncology; Public, Environmental & Occupational Health
SC Oncology; Public, Environmental & Occupational Health
GA UW619
UT WOS:A1996UW61900001
PM 8827351
DA 2025-02-23
ER

PT J
AU Peram, V
   Iftikhar, S
   Lietz, H
   Mobarhan, S
   Frommel, TO
AF Peram, V
   Iftikhar, S
   Lietz, H
   Mobarhan, S
   Frommel, TO
TI Cytotoxic effect of beta-carotene in vitro is dependent on serum concentration and source
SO CANCER LETTERS
LA English
DT Article
DE beta-carotene; colon cancer; micronutrients; chemoprevention
ID alpha-tocopherol; carcinoma-cells; cancer; supplementation; risk
AB In a previous study we reported that beta-carotene solubilized in tetrahydrofuran (THF) is toxic for human colonic tumor cells in vitro using media containing 10% fetal calf serum (FCS). Cytotoxicity was evident using beta-carotene concentrations that are achieved in human serum as a result of supplementation with 30 mg beta-carotene/day. In an attempt to determine the mechanism for this toxicity we investigated the effect of beta-carotene when present in human serum as a result of dietary supplementation. This effect was compared to that observed for cells incubated in THF-solubilized beta-carotene. The results indicate that human serum from subjects with a high concentration of beta-carotene is not cytotoxic. Subsequent analysis revealed that in contrast to the results using FCS, THF-solubilized beta-carotene is not cytotoxic in the presence of human serum. In addition, the effect observed with FCS is blunted with increasing FCS concentration from greater than or equal to 90% cytotoxicity using 10% FCS to 36% using 100% FCS. The difference in results obtained using FCS and human serum may be due to a serum component that is relatively lacking in FCS as compared to human serum.
C1 LOYOLA UNIV,MED CTR,DEPT MED,MAYWOOD,IL 60153.
   COLUMBUS CABRINI HOSP,DEPT MED,CHICAGO,IL 60154.
C3 Loyola University Chicago
CR BENDICH A, 1988, NUTR CANCER, V11, P207, DOI 10.1080/01635588809513989
   FONTHAM ET, 1990, INT J EPIDEMIOL, V19, P1029
   Freudenheim JL, 1996, JNCI-J NATL CANCER I, V88, P340, DOI 10.1093/jnci/88.6.340
   FROMMEL TO, 1995, J NATL CANCER I, V87, P1781, DOI 10.1093/jnci/87.23.1781
   GIOVANNUCCI E, 1995, J NATL CANCER I, V87, P1767, DOI 10.1093/jnci/87.23.1767
   GREENBERG ER, 1994, NEW ENGL J MED, V331, P141, DOI 10.1056/NEJM199407213310301
   Iftikhar S, 1996, NUTR CANCER, V25, P221, DOI 10.1080/01635589609514446
   KRUPITZA G, 1995, INT J CANCER, V61, P649, DOI 10.1002/ijc.2910610511
   MOBARHAN S, 1994, CANCER EPIDEM BIOMAR, V3, P501
   PAUWELS R, 1988, J VIROL METHODS, V20, P309, DOI 10.1016/0166-0934(88)90134-6
   PUNG A, 1988, CARCINOGENESIS, V9, P1533, DOI 10.1093/carcin/9.9.1533
   ROCK CL, 1995, NUTR CANCER, V23, P319, DOI 10.1080/01635589509514386
   SCHWARTZ J, 1992, J ORAL MAXIL SURG, V50, P367, DOI 10.1016/0278-2391(92)90400-T
   SCHWARTZ JL, 1992, CANCER CHEMOTH PHARM, V29, P207, DOI 10.1007/BF00686254
   SMITH MA, 1992, J CLIN ONCOL, V10, P839, DOI 10.1200/JCO.1992.10.5.839
   STEINMETZ KA, 1991, CANCER CAUSE CONTROL, V2, P325, DOI 10.1007/BF00051672
   Wang XD, 1996, PROCEEDINGS OF THE AMERICAN ASSOCIATION FOR CANCER RESEARCH ANNUAL MEETING, V37, P268
   ZIEGLER RG, 1989, J NUTR, V119, P116, DOI 10.1093/jn/119.1.116
   1994, 1900, V330, V0, P1029
NR 19
TC 3
Z9 3
U1 1
U2 4
PU ELSEVIER SCI IRELAND LTD
PI CLARE
PA CUSTOMER RELATIONS MANAGER, BAY 15, SHANNON INDUSTRIAL ESTATE CO, CLARE, IRELAND
SN 0304-3835
EI 
J9 CANCER LETT
JI Cancer Lett.
PD AUG 23
PY 1996
VL 106
IS 1
BP 133
EP 138
DI 10.1016/0304-3835(96)04317-0
PG 6
WC Oncology
SC Oncology
GA VG549
UT WOS:A1996VG54900018
PM 8827057
DA 2025-02-23
ER

PT J
AU So, FV
   Guthrie, N
   Chambers, AF
   Moussa, M
   Carroll, KK
AF So, FV
   Guthrie, N
   Chambers, AF
   Moussa, M
   Carroll, KK
TI Inhibition of human breast cancer cell proliferation and delay of mammary tumorigenesis by flavonoids and citrus juices
SO NUTRITION AND CANCER-AN INTERNATIONAL JOURNAL
LA English
DT Article
ID estrogen-binding-sites; natural-products; plant flavonoids; grapefruit juice; in-vitro; growth; quercetin; carcinoma; vegetables; fruit
AB Two citrus flavonoids, hesperetin and naringenin, found in oranges and grapefruit, respectively, and four noncitrus flavonoids, baicalein, galangin, genistein, and quercetin, were tested singly and in one-to-one combinations for their effects on proliferation and growth of a human breast carcinoma cell line, MDA-MB-435. The concentration at which cell proliferation was inhibited by 50% (IC50), based on incorporation of [H-3]thymidine, varied from 5.9 to 140 mu g/ml for the single flavonoids, with the most potent being baicalein. IC50 values for the one-to-one combinations ranged from 4.7 mu g/ml (quercetin + hesperetin, quercetin + naringenin) to 22.5 mu g/ml (naringenin + hesperetin). All the flavonoids showed low cytotoxicity (>500 mu g/ml for 50% cell death). Naringenin is present in grapefruit mainly as its glycosylated form, naringin. These compounds as well as grapefruit and orange juice concentrates, were tested for their ability to inhibit development of mammary tumors induced by 7,12-dimethylbenz[a]anthracene (DMBA) in female Sprague-Dawley rats. Two experiments were conducted in which groups of 21 rats were fed a semipurified diet containing 5% corn oil and were given a 5-mg dose of DMBA intragastrically at approximately 50 days of age while in diestrus. One week later, individual groups were given double-strength grapefruit juice or orange juice or fed naringin or naringenin at levels comparable to that provided by the grapefruit juice; in the second experiment, the rats were fed a semipurified diet containing 20% corn oil at that time. As expected, rats fed the high-fat diet developed more tumors than rats fed the low-fat diet, but in both experiments tumor development was delayed in the groups given orange juice or fed the naringin-supplemented diet compared with the other three groups. Although tumor incidence and tumor burden (grams of tumor/rat) were somewhat variable in the different groups, rats given orange juice had a smaller tumor burden than controls, although they grew better than any of the other groups. These experiments provide evidence of anticancer properties of orange juice and indicate that citrus flavonoids are effective inhibitors of human breast cancer cell proliferation in vitro, especially when paired with quercetin, which is widely distributed in other foods.
C1 UNIV WESTERN ONTARIO, DEPT BIOCHEM, LONDON, ON N6A 5C1, CANADA.
   UNIV WESTERN ONTARIO, DEPT PHARMACOL & TOXICOL, LONDON, ON N6A 5C1, CANADA.
   UNIV WESTERN ONTARIO, DEPT ONCOL, LONDON, ON N6A 5C1, CANADA.
   UNIV WESTERN ONTARIO, DEPT PATHOL, LONDON, ON N6A 5C1, CANADA.
C3 Western University (University of Western Ontario); Western University (University of Western Ontario); Western University (University of Western Ontario); Western University (University of Western Ontario)
CR BAILEY DG, 1994, CLIN PHARMACOKINET, V26, P91, DOI 10.2165/00003088-199426020-00002
   BAILEY DG, 1991, LANCET, V337, P268, DOI 10.1016/0140-6736(91)90872-M
   BARNES S, 1995, J NUTR, V125, PS777, DOI 10.1093/jn/125.3_Suppl.777S
   BARNES S, 1990, PROG CLIN BIOL RES, V347, P239
   BLOCK G, 1992, NUTR CANCER, V18, P1, DOI 10.1080/01635589209514201
   BOKKENHEUSER VD, 1987, BIOCHEM J, V248, P953, DOI 10.1042/bj2480953
   BUDAVARI S, 1989, MERCK INDEX, V0, P4590
   CASSADY JM, 1990, J NAT PROD, V53, P23, DOI 10.1021/np50067a003
   CASTILLO MH, 1989, AM J SURG, V158, P351, DOI 10.1016/0002-9610(89)90132-3
   CODY V, 1987, PLANT FLAVONOIDS BIO, V2, P0
   EDWARDS JM, 1979, J NAT PROD, V42, P681, DOI 10.1021/np50001a002
   FERRIOLA PC, 1989, BIOCHEM PHARMACOL, V38, P1617, DOI 10.1016/0006-2952(89)90309-2
   GUTHRIE N, 1993, NATL FORUM BREAST CA, V0, P118
   HANSEN MB, 1989, J IMMUNOL METHODS, V119, P203, DOI 10.1016/0022-1759(89)90397-9
   HAVSTEEN B, 1983, BIOCHEM PHARMACOL, V32, P1141, DOI 10.1016/0006-2952(83)90262-9
   HEINONEN OP, 1994, NEW ENGL J MED, V330, P1029
   HERTOG MGL, 1993, NUTR CANCER, V20, P21, DOI 10.1080/01635589309514267
   HIRANO T, 1994, LIFE SCI, V55, P1061, DOI 10.1016/0024-3205(94)00641-5
   HIRANO T, 1989, RES COMMUN CHEM PATH, V64, P69
   KANDASWAMI C, 1991, CANCER LETT, V56, P147, DOI 10.1016/0304-3835(91)90089-Z
   KEISER LW, 1982, CANC COMPREHENSIVE T, V0, P163
   Kuhnau J, 1976, WORLD REV NUTR DIET, V24, P117
   LAROCCA LM, 1990, BRIT J HAEMATOL, V75, P489, DOI 10.1111/j.1365-2141.1990.tb07787.x
   LEVY J, 1984, BIOCHEM BIOPH RES CO, V123, P1227, DOI 10.1016/S0006-291X(84)80264-8
   MARKAVERICH BM, 1988, J STEROID BIOCHEM, V30, P71, DOI 10.1016/0022-4731(88)90078-7
   MESSINA M, 1995, J NUTR, V125, PS567, DOI 10.1093/jn/125.3_Suppl.567S
   MESSINA MJ, 1994, NUTR CANCER, V21, P113, DOI 10.1080/01635589409514310
   MIDDLETON E, 1984, TRENDS PHARMACOL SCI, V5, P335
   MIDDLETON E, 1994, FOOD TECHNOL-CHICAGO, V48, P115
   MOOKERJEE BK, 1986, J IMMUNOPHARMACOL, V8, P371
   MORI A, 1988, PHYTOCHEMISTRY, V27, P1017, DOI 10.1016/0031-9422(88)80264-4
   *NCI CAN, 1995, CAN CANC STAT, V0, P42
   PETERSON G, 1991, BIOCHEM BIOPH RES CO, V179, P661, DOI 10.1016/0006-291X(91)91423-A
   Pisani Paola, 1992, JOURNAL OF ENVIRONMENTAL PATHOLOGY TOXICOLOGY AND ONCOLOGY, V11, P313
   PRICE JE, 1990, CANCER RES, V50, P717
   RAMANATHAN R, 1992, CANCER LETT, V62, P217, DOI 10.1016/0304-3835(92)90099-H
   RANELLETTI FO, 1992, INT J CANCER, V50, P486, DOI 10.1002/ijc.2910500326
   SCAMBIA G, 1991, CANCER CHEMOTH PHARM, V28, P255, DOI 10.1007/BF00685531
   SCAMBIA G, 1990, INT J CANCER, V46, P1112, DOI 10.1002/ijc.2910460627
   SHARIF SI, 1994, FOOD CHEM TOXICOL, V32, P1169, DOI 10.1016/0278-6915(94)90134-1
   SHARONI Y, 1986, BIOCHEM BIOPH RES CO, V134, P876, DOI 10.1016/S0006-291X(86)80501-0
   SINGHAL RL, 1995, BIOCHEM BIOPH RES CO, V208, P425, DOI 10.1006/bbrc.1995.1355
   Smigel K, 1996, J NATL CANCER I, V88, P145, DOI 10.1093/jnci/88.3-4.145
   STEINMETZ KA, 1991, CANCER CAUSE CONTROL, V2, P325, DOI 10.1007/BF00051672
   STEINMETZ KA, 1991, CANCER CAUSE CONTROL, V2, P427, DOI 10.1007/BF00054304
   VERMA AK, 1988, CANCER RES, V48, P5754
   WATTENBERG LW, 1992, CANCER RES, V52, P0
   WATTENBERG LW, 1968, CANCER RES, V28, P934
   WEI HC, 1990, CANCER RES, V50, P499
   WINGO PA, 1995, CA-CANCER J CLIN, V45, P8, DOI 10.3322/canjclin.45.1.8
   YOUNG S, 1970, BRIT J CANCER, V24, P328, DOI 10.1038/bjc.1970.38
NR 52
TC 398
Z9 432
U1 0
U2 36
PU ROUTLEDGE JOURNALS, TAYLOR & FRANCIS LTD
PI ABINGDON
PA 2-4 PARK SQUARE, MILTON PARK, ABINGDON OX14 4RN, OXON, ENGLAND
SN 0163-5581
EI 1532-7914
J9 NUTR CANCER
JI Nutr. Cancer
PD JUN 15
PY 1996
VL 26
IS 2
BP 167
EP 181
DI 10.1080/01635589609514473
PG 15
WC Oncology; Nutrition & Dietetics
SC Oncology; Nutrition & Dietetics
GA VE853
UT WOS:A1996VE85300004
PM 8875554
DA 2025-02-23
ER

PT J
AU Freni, SC
   Eberhardt, MS
   Turturro, A
   Hine, RJ
AF Freni, SC
   Eberhardt, MS
   Turturro, A
   Hine, RJ
TI Anthropometric measures and metabolic rate in association with risk of breast cancer (United States)
SO CANCER CAUSES & CONTROL
LA English
DT Article
DE anthropometry; breast cancer; elbow width; height; menopause; metabolic rate; risk factors; United States
ID dietary-fat; weight; height; women; calory
AB To investigate whether cancer risk-reduction seen in calorie-restricted animals also applies to breast cancer in women, we have analyzed data from the first National Health and Nutrition Examination Survey in the United States and subsequent follow-up surveys. During the follow-up of one to 155 months, 182 out of 7,622 women developed breast cancer. Due to biased under-reporting of dietary intake, the analysis did not examine calorie intake as an exposure variable, but rather focused on anthropometric measures and metabolic rate as biomarkers of nutritional balance, Multiple Cox regression analysis showed elevated odds ratios (OR) for height, elbow width, and skinfolds among postmenopausal women. ORs for the fifth quintile were 2.0 (95 percent confidence interval [CI]=1.0-3.8), 2.3 (CI=1.2-4.7), and 2.0 (CI=1.0-4.0), respectively. Weight (OR=2.5, CI=1.2-5.1) and resting metabolic rate (OR=2.0, CI=1.0-4.0) were significant relative to the second quintile, Bitrochanteric breadth, sitting height, body fat, body mass index, or combination variables were not associated with cancer risk, It was concluded that in the analysis of breast cancer data, skeletal measures ought to be considered as routine potential confounders, and that using measured rather than estimated metabolic rates may improve risk prediction.
C1 UNIV ARKANSAS MED SCI HOSP,LITTLE ROCK,AR 72205.
   US CTR DIS CONTROL,NATL CTR HLTH STAT,HYATTSVILLE,MD.
C3 University of Arkansas System; University of Arkansas Medical Sciences; Centers for Disease Control & Prevention - USA; CDC National Center for Health Statistics (NCHS)
RP Freni, SC (corresponding author), US FDA,NATL CTR TOXICOL RES,DIV BIOMETRY & RISK ASSESSMENT,HFT-20,JEFFERSON,AR 72079, USA.
CR ADAMOPOULOS DA, 1986, CANCER-AM CANCER SOC, V57, P125, DOI 10.1002/1097-0142(19860101)57:1<125::AID-CNCR2820570125>3.0.CO;2-4
   ALBANES D, 1987, CANCER RES, V47, P1987
   [Anonymous], 1985, ENERGY AND PROTEIN REQUIREMENTS : REPORT OF A JOINT FA, V0, P0
   BARRETTCONNOR E, 1993, J AM COLL NUTR, V12, P390, DOI 10.1080/07315724.1993.10718328
   BLACK AE, 1993, J AM DIET ASSOC, V93, P572, DOI 10.1016/0002-8223(93)91820-G
   CORNONIHUNTLEY J, 1983, PUBLIC HEALTH REP, V98, P245
   DENTONKELAAR I, 1994, BRIT J CANCER, V69, P352, DOI 10.1038/bjc.1994.64
   DESTAVOLA BL, 1993, CANCER CAUSE CONTROL, V4, P331, DOI 10.1007/BF00051335
   DURNIN JVGA, 1974, BRIT J NUTR, V32, P77, DOI 10.1079/BJN19740060
   FRENI SC, 1995, HUM ECOL RISK ASSESS, V1, P283
   HOWE GR, 1990, JNCI-J NATL CANCER I, V82, P561, DOI 10.1093/jnci/82.7.561
   HSIEH CC, 1990, INT J CANCER, V46, P796, DOI 10.1002/ijc.2910460508
   ISCOVICH JM, 1989, INT J CANCER, V44, P770, DOI 10.1002/ijc.2910440504
   KASHIWAZAKI H, 1988, J NUTR SCI VITAMINOL, V34, P399, DOI 10.3177/jnsv.34.399
   KATSOUYANNI K, 1988, CANCER-AM CANCER SOC, V61, P181, DOI 10.1002/1097-0142(19880101)61:1<181::AID-CNCR2820610130>3.0.CO;2-J
   KITCHIN KT, 1994, TOXICOLOGY, V88, P31, DOI 10.1016/0300-483X(94)90109-0
   KOLONEL L N, 1986, NUTRITION AND CANCER, V8, P247
   KRITCHEVSKY D, 1984, CANCER RES, V44, P3174
   KUSHI LH, 1992, J NATL CANCER I, V84, P1092, DOI 10.1093/jnci/84.14.1092
   LEMARCHAND L, 1988, AM J EPIDEMIOL, V128, P137
   MONDINA R, 1992, EUR J CANCER, V28A, P1068, DOI 10.1016/0959-8049(92)90458-E
   *NAT CTR HLTH STAT, 1973, 731310 DHEW HSM, V0, P0
   ROHAN TE, 1988, AM J EPIDEMIOL, V128, P478, DOI 10.1093/oxfordjournals.aje.a114996
   *SAS, 1991, P217 SAS, V0, P0
   STOLL BA, 1994, BRIT J CANCER, V69, P799, DOI 10.1038/bjc.1994.157
   SWANSON CA, 1988, CANCER RES, V48, P5363
   THURMAN JD, 1994, TOXICOL PATHOL, V22, P1, DOI 10.1177/019262339402200101
   TONIOLO P, 1989, JNCI-J NATL CANCER I, V81, P278, DOI 10.1093/jnci/81.4.278
   TORNBERG SA, 1994, BRIT J CANCER, V69, P358, DOI 10.1038/bjc.1994.65
   TRETLI S, 1989, INT J CANCER, V44, P23, DOI 10.1002/ijc.2910440105
   TURTURRO A, 1992, EXP GERONTOL, V27, P583, DOI 10.1016/0531-5565(92)90013-P
   VATTEN LJ, 1992, ACTA ONCOL, V31, P195, DOI 10.3109/02841869209088902
   YU SZ, 1990, CANCER RES, V50, P5017
NR 34
TC 24
Z9 26
U1 0
U2 1
PU RAPID SCIENCE PUBLISHERS
PI LONDON
PA 2-6 BOUNDARY ROW, LONDON, ENGLAND SE1 8NH
SN 0957-5243
EI 
J9 CANCER CAUSE CONTROL
JI Cancer Causes Control
PD MAY 15
PY 1996
VL 7
IS 3
BP 358
EP 365
DI 10.1007/BF00052942
PG 8
WC Oncology; Public, Environmental & Occupational Health
SC Oncology; Public, Environmental & Occupational Health
GA UL406
UT WOS:A1996UL40600010
PM 8734830
DA 2025-02-23
ER

PT J
AU Travis, WD
   Lubin, J
   Ries, L
   Devesa, S
AF Travis, WD
   Lubin, J
   Ries, L
   Devesa, S
TI United states lung carcinoma incidence trends - Declining for most histologic types among males, increasing among females
SO CANCER
LA English
DT Article
DE lung carcinoma; sex; race; histologic type; epidemiology; incidence
ID dietary vitamin-a; 18 major cancers; cigarette-smoking; adenosquamous carcinoma; risk-factors; projections; mortality; epidemiology; vegetables; patterns
AB BACKGROUND. Lung carcinoma is now the most frequently diagnosed major cancer in the world and is also the most common cause of cancer deaths in males and females in the United States and worldwide. Based on trends in cigarette smoking and on analysis of lung cancel rates by birth cohort, it was predicted that a decline would occur in age-adjusted lung cancer rarest initially in males, and approximately 10 years later in females. We evaluated age-adjusted lung cancer incidence rates for changes in trends by race, sex, and histologic type to determine if and when rates may have started declining. METHODS. We analyzed population-based incidence data from the National Cancer Institute's Third National Cancer Survey conducted between 1969 and 1971 and from the Surveillance, Epidemiology and End-Results (SEER) program conducted between 1974 and 1991. Age-adjusted rates were plotted by lime period using a logarithmic scale for the ordinate. We used regression methods for grouped time-to-response data to fit a model to the disease rare for age, and calendar year to estimate the calendar year of maximum disease rate. RESULTS. During this period, the overall age-adjusted lung cancer incidence rate rose from 37.8 to 68.2 per 100,000. Lung cancer rates in both while and black males climaxed around 1984 and declined subsequently. Furthermore, among white and black males, the rates of squamous cell carcinoma, small cell carcinoma, and large cell carcinoma declined after peaks in 1981 and 1982, 1986 and 1987, and 1986 and 1988, respectively. The rates for adenocarcinoma in black males peaked in 1987 whereas the rates in white males appeared to have plateaued between 1989 and 1991. Total lung cancer rates in males exceeded those in females, with rates in black males exceeding rates in white males. Age-adjusted lung carcinoma rates among white and black females continued to increase for all histologic types, with the exception of large cell carcinoma among whites, bronchioloalveolar carcinoma among whites and blacks, and adenosquamous carcinoma among blacks, CONCLUSIONS. The cumulative effect of these trends has resulted in a plateau of total lung carcinoma incidence in all persons combined, and a decline might be expected soon, as has already been observed among males. Most of these changes reflect past cigarette smoking patterns. Demonstration or declines and tapering increases among several population subgroups suggests impending reductions in the incidence and mortality rate for this highly fatal cancer. (C) 1996 American Cancer Society.
C1 NCI, EPIDEMIOL & BIOSTAT PROGRAM, DIV EPIDEMIOL & GENET, BETHESDA, MD 20892 USA.
   NCI, SURVEILLANCE EPIDEMIOL & END RESULTS PROGRAM, DIV CANC PREVENT & CONTROL, BETHESDA, MD 20892 USA.
C3 National Institutes of Health (NIH) - USA; NIH National Cancer Institute (NCI); National Institutes of Health (NIH) - USA; NIH National Cancer Institute (NCI)
RP ARMED FORCES INST PATHOL, DEPT PULM & MEDIASTINAL PATHOL, NW 14TH ST & ALASKA AVE, WASHINGTON, DC 20306 USA.
CR ANTTILA S, 1992, ENVIRON HEALTH PERSP, V98, P179, DOI 10.2307/3431265
   BORING CC, 1994, CA-CANCER J CLIN, V44, P7, DOI 10.3322/canjclin.44.1.7
   BROWN CC, 1988, JNCI-J NATL CANCER I, V80, P43, DOI 10.1093/jnci/80.1.43
   BYERS T, 1984, AM J EPIDEMIOL, V120, P769, DOI 10.1093/oxfordjournals.aje.a113945
   CAMPOBASSO O, 1993, INT J CANCER, V53, P205, DOI 10.1002/ijc.2910530205
   CAPORASO NE, 1990, JNCI-J NATL CANCER I, V82, P1264, DOI 10.1093/jnci/82.15.1264
   DALAGER NA, 1986, CANCER RES, V46, P4808
   DAVILA DG, 1993, MAYO CLIN PROC, V68, P170, DOI 10.1016/S0025-6196(12)60166-9
   DEVESA SS, 1987, JNCI-J NATL CANCER I, V79, P701
   DEVESA SS, 1991, CANCER EPIDEM BIOMAR, V1, P29
   DEVESA SS, 1995, AM J EPIDEMIOL, V141, P300, DOI 10.1093/aje/141.4.300
   DEVESA SS, 1989, JNCI-J NATL CANCER I, V81, P1568, DOI 10.1093/jnci/81.20.1568
   FIORE MC, 1992, MED CLIN N AM, V76, P289, DOI 10.1016/S0025-7125(16)30354-6
   FIORE MC, 1989, JAMA-J AM MED ASSOC, V261, P49, DOI 10.1001/jama.261.1.49
   FONTHAM ETH, 1988, CANCER-AM CANCER SOC, V62, P2267, DOI 10.1002/1097-0142(19881115)62:10<2267::AID-CNCR2820621033>3.0.CO;2-E
   FORMAN MR, 1992, INT J EPIDEMIOL, V21, P437, DOI 10.1093/ije/21.3.437
   GARFINKEL L, 1991, CA-CANCER J CLIN, V41, P137, DOI 10.3322/canjclin.41.3.137
   GILPIN EA, 1994, AM J EPIDEMIOL, V140, P535, DOI 10.1093/oxfordjournals.aje.a117280
   HARRIS RE, 1993, INT J EPIDEMIOL, V22, P592, DOI 10.1093/ije/22.4.592
   HEGMANN KT, 1993, EPIDEMIOLOGY, V4, P444, DOI 10.1097/00001648-199309000-00010
   *HLTH US, 1993, PHS DHHS PUB, V0, P0
   HOFFMANN D, 1991, IARC SCI PUBL, V20, P449
   HORM JW, 1986, LANCET, V1, P425
   ISHIDA T, 1992, AM J CLIN PATHOL, V97, P678, DOI 10.1093/ajcp/97.5.678
   IVES JC, 1983, AM REV RESPIR DIS, V128, P195, DOI 10.1164/arrd.1983.128.1.195
   JANERICH DT, 1990, NEW ENGL J MED, V323, P632, DOI 10.1056/NEJM199009063231003
   KESSLER LG, 1993, NCI PHS NIH PUB, V0, P0
   LAW MR, 1990, BRIT J CANCER, V61, P195, DOI 10.1038/bjc.1990.37
   LUBIN JH, 1994, AM J EPIDEMIOL, V140, P323, DOI 10.1093/oxfordjournals.aje.a117254
   LUBIN JH, 1984, JNCI-J NATL CANCER I, V73, P383, DOI 10.1093/jnci/73.2.383
   LUBIN JH, 1994, US DHHS NIH PUBL, V0, P0
   MCDUFFIE HH, 1991, J CLIN EPIDEMIOL, V44, P69, DOI 10.1016/0895-4356(91)90202-K
   MORABIA A, 1991, CANCER, V68, P2074, DOI 10.1002/1097-0142(19911101)68:9<2074::AID-CNCR2820680939>3.0.CO;2-X
   MULVIHILL JJ, 1976, JNCI-J NATL CANCER I, V57, P3, DOI 10.1093/jnci/57.1.3
   PARKIN DM, 1993, INT J CANCER, V54, P594, DOI 10.1002/ijc.2910540413
   PIERCE JP, 1989, JAMA-J AM MED ASSOC, V261, P61, DOI 10.1001/jama.261.1.61
   PISANI P, 1993, INT J CANCER, V55, P891, DOI 10.1002/ijc.2910550604
   RESNIK CS, 1991, SKELETAL RADIOL, V20, P205
   RISCH HA, 1993, AM J EPIDEMIOL, V138, P281, DOI 10.1093/oxfordjournals.aje.a116857
   SRIDHAR KS, 1992, CHEST, V101, P19, DOI 10.1378/chest.101.1.19
   SWANSON CA, 1993, NUTR CANCER, V20, P153, DOI 10.1080/01635589309514282
   TAIOLI E, 1991, INT J EPIDEMIOL, V20, P611, DOI 10.1093/ije/20.3.611
   TAIOLI E, 1994, J NATL CANCER I, V86, P869, DOI 10.1093/jnci/86.11.869
   TAKAMORI S, 1991, CANCER, V67, P649, DOI 10.1002/1097-0142(19910201)67:3<649::AID-CNCR2820670321>3.0.CO;2-B
   TRAVIS WD, 1995, CANCER-AM CANCER SOC, V75, P191, DOI 10.1002/1097-0142(19950101)75:1+<191::AID-CNCR2820751307>3.0.CO;2-Y
   *US DEP HHS PHS, 1982, PUBLICATION PHS, V0, P0
   *US DEP HHS PHS, 1989, RED HLTH CONS SMOK 2, V0, P0
   WANG FL, 1994, INT J EPIDEMIOL, V23, P223, DOI 10.1093/ije/23.2.223
   WEISS W, 1979, AM REV RESPIR DIS, V120, P1031
   *WHO, 1976, ICDO INT CLASS DIS O, V0, P0
   WINKLEBY MA, 1993, PREV MED, V22, P325, DOI 10.1006/pmed.1993.1027
   WU AH, 1988, CANCER RES, V48, P7279
   WYNDER EL, 1987, JNCI-J NATL CANCER I, V79, P631
   WYNDER EL, 1991, CANCER-AM CANCER SOC, V67, P746, DOI 10.1002/1097-0142(19910201)67:3<746::AID-CNCR2820670336>3.0.CO;2-1
   ZHENG TZ, 1994, CANCER, V74, P1556, DOI 10.1002/1097-0142(19940901)74:5<1556::AID-CNCR2820740511>3.0.CO;2-0
   ZIEGLER RG, 1991, AM J CLIN NUTR, V53, PS251, DOI 10.1093/ajcn/53.1.251S
   1991, 1900, V40, V0, P754
NR 60
TC 208
Z9 224
U1 0
U2 4
PU WILEY
PI HOBOKEN
PA 111 RIVER ST, HOBOKEN 07030-5774, NJ USA
SN 0008-543X
EI 1097-0142
J9 CANCER-AM CANCER SOC
JI Cancer
PD JUN 15
PY 1996
VL 77
IS 12
BP 2464
EP 2470
DI 10.1002/(SICI)1097-0142(19960615)77:12<2464::AID-CNCR8>3.0.CO;2-M
PG 7
WC Oncology
SC Oncology
GA UN538
UT WOS:A1996UN53800008
PM 8640694
DA 2025-02-23
ER

PT J
AU Gross, M
   Pfeiffer, M
   Martini, M
   Campbell, D
   Slavin, J
   Potter, J
AF Gross, M
   Pfeiffer, M
   Martini, M
   Campbell, D
   Slavin, J
   Potter, J
TI The quantitation of metabolites of quercetin flavonols in human urine
SO CANCER EPIDEMIOLOGY BIOMARKERS & PREVENTION
LA English
DT Article
ID potentially anticarcinogenic flavonoids; cells; glycosides; vegetables; cancer; fruit; acid; secretion; growth; model
AB The flavonoid quercetin, or its metabolites, inhibit chemical carcinogenesis in rodents and may have a role in the prevention of human cancers, Quercetin exposure in human populations results from the dietary intake of various plant foods; high concentrations of quercetin are found in apples, onions, tea, and red wine. Determination of the relationship between dietary intake and cancer risk depends on the characterization of quercetin intake, The development and use of biomarkers for quercetin intake may provide a basis for the objective classification of this exposure. One possible biomarker is metabolic products of quercetin, We report the development of a highperformance liquid chromatography (HPLC)-based assay for quantitation of quercetin metabolites in human urine, The metabolites include 3,4-dihydroxyphenylacetic acid (homoprotocatechuic acid), metahydroxyphenylacetic acrid, and 1-hydroxy-3-methoxyphenylacetic acid (homovanillic acid), The assay has only two major steps, ether extraction and HPLC analysis, and is suitable for analysis of large sample numbers, Analytical characteristics of the assay include a sensitivity of less than 1 mu g, precision with coefficients of variation <10%, and metabolite recoveries >90%, The mean concentrations of 3,4-dihydroxyphenylacetic acid, metahydroxyphenylacetic acid, and homovanillic acid in two human urine samples are approximately 0.7, 4.8, and 2.8 mu g/ml, respectively, The identification of each metabolite is confirmed by HPLC, UV absorbance scans, and gas chromatography-mass spectrometry analysis, These results verify the occurrence of quercetin metabolites in human urine and the feasibility of quercetin metabolite quantitation, by the assay described herein, for epidemiological studies, Development of the analytical procedure is an essential first step for validation of the metabolites as biomarkers of quercetin intake.
C1 UNIV MINNESOTA,DEPT FOOD SCI & NUTR,ST PAUL,MN 55108.
C3 University of Minnesota System; University of Minnesota Twin Cities
RP Gross, M (corresponding author), UNIV MINNESOTA,SCH PUBL HLTH,DIV EPIDEMIOL,1300 S 2ND ST,SUITE 300,MINNEAPOLIS,MN 55454, USA.
FU NCI NIH HHS [P01 CA50305] Funding Source: Medline; NHLBI NIH HHS [R01 HL053560] Funding Source: Medline
CR AKAGI K, 1995, CANCER LETT, V94, P113, DOI 10.1016/0304-3835(95)03833-I
   AMBROSE AM, 1952, J AM PHARM ASSOC SCI, V41, P119, DOI 10.1002/jps.3030410303
   BJELDANES LF, 1977, SCIENCE, V197, P577, DOI 10.1126/science.327550
   BOHM K, 1967, FALVONOIDE, V0, P0
   BOOTH AN, 1956, J BIOL CHEM, V223, P251
   BORS W, 1990, METHOD ENZYMOL, V186, P343
   BROWN JP, 1980, MUTAT RES, V75, P243, DOI 10.1016/0165-1110(80)90029-9
   CHANG WS, 1993, ANTICANCER RES, V13, P2165
   Clegg KM, 1968, JOURNAL OF FOOD TECHNOLOGY, V3, P277
   COLE M, 1995, CLIN CHIM ACTA, V1, P19
   CONSTANTINOU A, 1995, J NAT PRODUCTS, V58, P217, DOI 10.1021/np50116a009
   DEEDS F, 1968, COMPREHENSIVE BIOCH, V20, P0
   DICK AJ, 1987, J AGR FOOD CHEM, V35, P529, DOI 10.1021/jf00076a022
   DUGGAN MB, 1969, J AGR FOOD CHEM, V17, P1098, DOI 10.1021/jf60165a025
   DUNNICK JK, 1992, FUND APPL TOXICOL, V19, P423, DOI 10.1016/0272-0590(92)90181-G
   GEAHLEN RL, 1989, J NAT PROD, V52, P982, DOI 10.1021/np50065a011
   GOUPY PM, 1990, J AGR FOOD CHEM, V38, P2116, DOI 10.1021/jf00102a003
   GUGLER R, 1975, EUR J CLIN PHARMACOL, V9, P229, DOI 10.1007/BF00614022
   HEIMANN W, 1953, FETT SEIFEN ANSTR, V55, P451
   HENNING W, 1980, Z LEBENSM UNTERS FOR, V170, P433, DOI 10.1007/BF01045875
   Herrmann K, 1990, ERWERBSOBSTBAU, V32, P32
   HERRMANN K, 1976, PLANT FOOD HUM NUTR, V25, P231
   Hertog MGL, 1994, THESIS AGR U WAGENIN, V0, P0
   HERTOG MGL, 1992, J AGR FOOD CHEM, V40, P2379, DOI 10.1021/jf00024a011
   HERTOG MGL, 1993, J AGR FOOD CHEM, V41, P1242, DOI 10.1021/jf00032a015
   HIRONO I, 1992, JPN J CANCER RES, V83, P313
   HOLLMAN PCH, 1995, AM J CLIN NUTR, V62, P1276, DOI 10.1093/ajcn/62.6.1276
   ITO N, 1992, JPN J CANCER RES, V83, P312, DOI 10.1111/j.1349-7006.1992.tb00106.x
   KAROUM F, 1971, CLIN CHIM ACTA, V32, P391, DOI 10.1016/0009-8981(71)90440-2
   KRISHNAMURTY HG, 1970, CAN J MICROBIOL, V16, P759, DOI 10.1139/m70-129
   Kuhnau J, 1976, WORLD REV NUTR DIET, V24, P117
   LEA C, 1956, CHEM IND, V47, P1426
   MANACH C, 1995, J NUTR, V125, P1911, DOI 10.1093/jn/125.7.1911
   MASHIGE F, 1994, J CHROMATOGR B, V658, P63, DOI 10.1016/0378-4347(94)00227-4
   MASQUELIER J, 1951, B SOC CHIM BIOL, V33, P302
   MASQUELIER J, 1970, CAH NUTR DIET, V5, P57
   MIDDLETON E, 1992, BIOCHEM PHARMACOL, V43, P1167, DOI 10.1016/0006-2952(92)90489-6
   Murakami S, 1992, J ENZYME INHIB, V5, P293
   MURRAY CW, 1954, J AM PHARM ASSOC SCI, V43, P361, DOI 10.1002/jps.3030430613
   NGUYEN TD, 1991, BIOCHEM PHARMACOL, V41, P1879, DOI 10.1016/0006-2952(91)90127-Q
   NGUYEN TD, 1993, J NUTR, V123, P259
   PAMUKCU AM, 1980, CANCER RES, V40, P3468
   PARELLADA J, 1995, J NAT PRODUCTS, V58, P823, DOI 10.1021/np50120a001
   PRATT DE, 1964, J FOOD SCI, V29, P27, DOI 10.1111/j.1365-2621.1964.tb01689.x
   RYAN JJ, 1971, J FOOD SCI, V36, P867, DOI 10.1111/j.1365-2621.1971.tb15547.x
   RYAN JJ, 1971, PHYTOCHEMISTRY, V10, P1675, DOI 10.1016/0031-9422(71)85048-3
   SALUP RR, 1992, J UROLOGY, V147, P1120, DOI 10.1016/S0022-5347(17)37499-2
   SHRIKHANDE AJ, 1973, J FOOD SCI, V38, P1035, DOI 10.1111/j.1365-2621.1973.tb02142.x
   SINGHAL RL, 1995, BIOCHEM BIOPH RES CO, V208, P425, DOI 10.1006/bbrc.1995.1355
   STEINMETZ KA, 1991, CANCER CAUSE CONTROL, V2, P325, DOI 10.1007/BF00051672
   STEINMETZ KA, 1991, CANCER CAUSE CONTROL, V2, P427, DOI 10.1007/BF00054304
   SUOLINNA EM, 1975, CANCER RES, V35, P1865
   TAKEDA N, 1993, COMP PHARM TOXICOL, V3, P373
   TAMURA M, 1994, JPN J PHARMACOL, V65, P371, DOI 10.1254/jjp.65.371
   WALKER JRL, 1964, NEW ZEAL J SCI, V7, P585
   WALLE T, 1995, BIOCHEM PHARMACOL, V50, P731, DOI 10.1016/0006-2952(95)00190-B
   WATTENBERG L, 1968, P SOC EXP BIOL MED, V28, P940
   WATTENBERG LW, 1992, CANCER CHEMOPREVENTION, V0, P19
   WILLIAMS BL, 1952, J AM CHEM SOC, V74, P5919, DOI 10.1021/ja01143a027
   YOSHIDA M, 1990, FEBS LETT, V260, P10, DOI 10.1016/0014-5793(90)80053-L
   ZHU BT, 1994, TOXICOL APPL PHARM, V125, P149, DOI 10.1006/taap.1994.1059
NR 62
TC 82
Z9 87
U1 0
U2 6
PU AMER ASSOC CANCER RESEARCH
PI PHILADELPHIA
PA PUBLIC LEDGER BLDG, SUITE 816, 150 S. INDEPENDENCE MALL W., PHILADELPHIA, PA 19106
SN 1055-9965
EI 
J9 CANCER EPIDEM BIOMAR
JI Cancer Epidemiol. Biomarkers Prev.
PD SEP 15
PY 1996
VL 5
IS 9
BP 711
EP 720
DI 
PG 10
WC Oncology; Public, Environmental & Occupational Health
SC Oncology; Public, Environmental & Occupational Health
GA VF687
UT WOS:A1996VF68700008
PM 8877063
DA 2025-02-23
ER

PT J
AU Tretli, S
   Gaard, M
AF Tretli, S
   Gaard, M
TI Lifestyle changes during adolescence and risk of breast cancer: An ecologic study of the effect of World War II in Norway
SO CANCER CAUSES & CONTROL
LA English
DT Article
DE breast cancer; diet; height; Norway; physical activity; World War II
ID dietary-fat; norwegian women; prospective cohort; menarcheal age; united-states; follow-up; height; weight; mortality; nutrition
AB There are biologic reasons to believe that the period between thelarche and the first full-term pregnancy is a particularly sensitive period in a woman's life regarding the development of breast cancer. In this ecologic study, data provided by the Norwegian Cancer Registry were analyzed to compare risk of breast cancer among women who experienced this sensitive period before, during, or after World War II. An ordinary age-cohort model and a model where the cohort was described by exposure by calendar period and sensitivity to this exposure at different ages, were fitted to the data. The incidence of breast cancer was lower than expected among women who experienced puberty during the war. The estimated configuration of the exposure variable showed an increase in exposure up to the start of WWII to twice the level in 1916, dropped by 13 percent during the war, and increased again after the war. The level in 1975 was approximately 2.7 times higher than the level in 1916. The results indicate that one or more lifestyle factors that changed among adolescent women during the war, influenced their risk of breast cancer. Dietary intake of energy, fat, meat, milk, fish, fresh vegetables, and potatoes, in addition to physical activity level and height, are important factors to consider in relation to breast cancer risk.
RP Tretli, S (corresponding author), CANC REGISTRY NORWAY,INST EPIDEMIOL CANC RES,N-0310 OSLO,NORWAY.
CR ALBANES D, 1988, JNCI-J NATL CANCER I, V80, P772, DOI 10.1093/jnci/80.10.772
   ARMSTRONG B, 1975, INT J CANCER, V15, P617, DOI 10.1002/ijc.2910150411
   BERNSTEIN L, 1994, J NATL CANCER I, V86, P1403, DOI 10.1093/jnci/86.18.1403
   BLOCK G, 1992, NUTR CANCER, V18, P1, DOI 10.1080/01635589209514201
   BRUNBORG H, 1986, 27 STAT NORW, V0, P0
   BRUNDTLAND GH, 1980, ANN HUM BIOL, V7, P307, DOI 10.1080/03014468000004381
   BUELL P, 1965, CANCER, V18, P656, DOI 10.1002/1097-0142(196505)18:5<656::AID-CNCR2820180515>3.0.CO;2-3
   DOLL R, 1981, JNCI-J NATL CANCER I, V66, P1191, DOI 10.1093/jnci/66.6.1192
   FREEDMAN LS, 1990, CANCER RES, V50, P5710
   GAARD M, 1995, INT J CANCER, V63, P13, DOI 10.1002/ijc.2910630104
   GALTUNGHANSEN O, 1947, P NUTR SOC, V5, P263
   HOWE GR, 1990, JNCI-J NATL CANCER I, V82, P561, DOI 10.1093/jnci/82.7.561
   JOHANSSON L, 1996, IN PRESS EUR J CLIN, V0, P0
   JONES DY, 1987, JNCI-J NATL CANCER I, V79, P465
   KRITCHEVSKY D, 1995, EUR J CANCER PREV, V4, P445, DOI 10.1097/00008469-199512000-00002
   LIESTOL K, 1982, ANN HUM BIOL, V9, P521, DOI 10.1080/03014468200006051
   MACMAHON B, 1970, B WORLD HEALTH ORGAN, V43, P209
   MACMAHON B, 1993, CANCER, V71, P3185, DOI 10.1002/1097-0142(19930515)71:10<3185::AID-CNCR2820711047>3.0.CO;2-C
   MICOZZI MS, 1985, YEARB PHYS ANTHROPOL, V28, P175
   MITTENDORF R, 1995, CANCER CAUSE CONTROL, V6, P347, DOI 10.1007/BF00051410
   MOOLGAVKAR SH, 1980, JNCI-J NATL CANCER I, V65, P559
   *NUM ALG GROUP LTD, 1987, GEN INT MOD GLIM SYS, V0, P0
   STROM A, 1948, ACTA MED SCAND S, V214, P0
   TOKUNAGA M, 1979, JNCI-J NATL CANCER I, V62, P1347
   TOMATIS L, 1990, IARC SCI PUB, V100, P0
   TONIOLO P, 1994, EPIDEMIOLOGY, V5, P391, DOI 10.1097/00001648-199407000-00003
   TRETLI S, 1989, INT J CANCER, V44, P23, DOI 10.1002/ijc.2910440105
   TRETLI S, 1990, J EPIDEMIOL COMMUN H, V44, P215, DOI 10.1136/jech.44.3.215
   VANDENBRANDT PA, 1993, CANCER RES, V53, P75
   VATTEN LJ, 1990, BRIT J CANCER, V61, P881, DOI 10.1038/bjc.1990.197
   WILLETT WC, 1992, JAMA-J AM MED ASSOC, V268, P2037, DOI 10.1001/jama.268.15.2037
NR 31
TC 99
Z9 106
U1 0
U2 7
PU RAPID SCIENCE PUBLISHERS
PI LONDON
PA 2-6 BOUNDARY ROW, LONDON, ENGLAND SE1 8NH
SN 0957-5243
EI 
J9 CANCER CAUSE CONTROL
JI Cancer Causes Control
PD SEP 15
PY 1996
VL 7
IS 5
BP 507
EP 512
DI 10.1007/BF00051882
PG 6
WC Oncology; Public, Environmental & Occupational Health
SC Oncology; Public, Environmental & Occupational Health
GA VL256
UT WOS:A1996VL25600003
PM 8877047
DA 2025-02-23
ER

PT J
AU Pawlega, J
   Rachtan, J
   Dyba, T
AF Pawlega, J
   Rachtan, J
   Dyba, T
TI Dietary factors and risk of prostate cancer in Poland. Results of case-control study
SO NEOPLASMA
LA English
DT Article
DE prostate cancer; diet; cigarette; vodka
AB The relationship between cigarette smoking, vodka drinking and consumption of 44 food items typical of the Polish diet were analyzed in a case-control study performed in Cracow, Poland, among 76 cases of prostate cancer and 152 controls. Cigarette smoking and drinking of vodka were not significantly influencing the prostate cancer. The men who ate smoked or fried fish or liver at least once per week had almost half of the risk of prostate cancer of the men who ate those food rarely.
C1 INST ONCOL, PL-31115 KRAKOW, POLAND.
C3 Maria Sklodowska-Curie National Research Institute of Oncology
RP M SKLODOWSKA CURIE MEM CANC CTR, EPIDEMIOL UNIT, PL-31115 KRAKOW, POLAND.
CR Breslow NE, 1980, STAT METHODS CANC RE, V1, P0
   FLEISS JL, 1988, STATISTICAL METHODS, V0, P212
   GANNS PH, 1993, JNCI-J NATL CANCER I, V85, P1571
   GIOVANNUCCI E, 1993, J NATL CANCER I, V85, P1571, DOI 10.1093/jnci/85.19.1571
   GODLEY BA, 1993, AM SOC PREV ONC 17 A, V0, P0
   GRAHAM S, 1983, JNCI-J NATL CANCER I, V70, P687
   HESHMAT MY, 1985, PROSTATE, V6, P7, DOI 10.1002/pros.2990060103
   HSING AW, 1991, AM J EPIDEMIOL, V133, P437, DOI 10.1093/oxfordjournals.aje.a115910
   JEDRYCHOWSKI WA, 1986, NEOPLASMA, V33, P97
   KARMALI RA, 1987, PREV MED, V16, P493, DOI 10.1016/0091-7435(87)90063-6
   KURIHARA M, 1984, CANC MORTALITY STATI, V0, P0
   LIANG TM, 1992, BIOCHEM J, V285, P557, DOI 10.1042/bj2850557
   METTLIN C, 1989, CANCER-AM CANCER SOC, V64, P605, DOI 10.1002/1097-0142(19890801)64:3<605::AID-CNCR2820640307>3.0.CO;2-I
   MILLS PK, 1989, CANCER-AM CANCER SOC, V64, P598, DOI 10.1002/1097-0142(19890801)64:3<598::AID-CNCR2820640306>3.0.CO;2-6
   MISHINA T, 1985, PROSTATE, V6, P423, DOI 10.1002/pros.2990060411
   NOMURA AMY, 1991, AM J EPIDEMIOL, V13, P200
   PAWLEGA J, 1992, CANC INCIDENCE 5 CON, V6, P678
   ROSS RK, 1994, J NATL CANCER I, V86, P252, DOI 10.1093/jnci/86.4.252
   ROSS RK, 1987, JNCI-J NATL CANCER I, V78, P869
   SNOWDON DA, 1984, AM J EPIDEMIOL, V120, P244, DOI 10.1093/oxfordjournals.aje.a113886
   VANPOPPEL G, 1993, EUR J CANCER, V29A, P1335, DOI 10.1016/0959-8049(93)90087-V
   WALKER ARP, 1992, BRIT J CANCER, V65, P438, DOI 10.1038/bjc.1992.89
NR 22
TC 32
Z9 33
U1 0
U2 2
PU AEPRESS SRO
PI BRATISLAVA
PA BAJZOVA 7, BRATISLAVA, 821 08, SLOVAKIA
SN 0028-2685
EI 1338-4317
J9 NEOPLASMA
JI Neoplasma
PD JUN 15
PY 1996
VL 43
IS 1
BP 61
EP 63
DI 
PG 3
WC Oncology
SC Oncology
GA TZ591
UT WOS:A1996TZ59100012
PM 8843963
DA 2025-02-23
ER

PT J
AU Jiang, YH
   Lupton, JR
   Chang, WCL
   Jolly, CA
   Aukema, HM
   Chapkin, RS
AF Jiang, YH
   Lupton, JR
   Chang, WCL
   Jolly, CA
   Aukema, HM
   Chapkin, RS
TI Dietary fat and fiber differentially alter intracellular second messengers during tumor development in rat colon
SO CARCINOGENESIS
LA English
DT Article
ID protein-kinase-c; cell-proliferation; phospholipase-c; down-regulation; carcinogenesis; carcinomas; adenomas; cancer; gamma; phosphorylation
AB The effect of fat, fiber and carcinogen on colonic epithelial intracellular second messengers 1,2-diacyl-sn-glycerol (DAG), ceramide, and the steady-state level of phospholipase C (PLC-gamma 1) was determined in 160 male Sprague-Dawley rats (10 rats per group). The study was a 2 x 2 x 2 x 2 factorial design with two types of fat (corn oil or fish oil), two types of fiber (cellulose or pectin), two injected subgroups (with or without azoxymethane (AOM), and two time points (15 and 37 weeks). At the final time point (37 weeks) there were an additional 20 rats per diet in each of the carcinogen-treated groups for tumor analyses only (n = 80), for a total of 240 animals in the entire study, At each time point (15 and 37 weeks), 80 rats were killed and colonic mucosa obtained for DAG, ceramide and PLC-gamma 1 assays, At the first time point (15 weeks), there was no microscopic evidence of tumors, At the final time point (37 weeks), fish oil resulted in a lower proportion of animals with adenocarcinomas relative to corn oil feeding (56.1% versus 69.6%, P < 0.05), There was no significant main effect of fiber on the percentage of animals with tumors. At 15 weeks post-injection, AOM injected animals fed corn oil-containing diets had a significantly (P < 0.001) higher DAG mass and steady-state levels of PLC-gamma 1 compared with AOM-injected animals fed fish oil and saline injected rats on all diets, Animals fed corn oil diets also had a significantly (P < 0.01) elevated mucosal ceramide mass compared with fish oil fed animals, Moreover, rats injected with AOM had a significantly (P < 0.02) elevated colonic mucosal DAG/ceramide ratio versus saline injected animals, In contrast, dietary fiber had no effect on any of the parameters measured at 15 weeks, However, at 37 weeks post-injection, dietary fiber significantly altered DAG (P < 0.02), and PLC-gamma 1 expression (P < 0.05) in the absence of an effect on tumor incidence, These data demonstrate that the ability of dietary fish oil to reduce experimental colon carcinogenesis may be mediated by changes in colonic intracellular mediators during the initial stages of tumorigenesis.
C1 TEXAS A&M UNIV,FAC NUTR,MOL & CELL BIOL GRP,COLLEGE STN,TX 77843.
C3 Texas A&M University System; Texas A&M University College Station
FU NCI NIH HHS [CA61750, R01 CA059034, CA59034] Funding Source: Medline
CR ANTI M, 1994, GASTROENTEROLOGY, V107, P1709, DOI 10.1016/0016-5085(94)90811-7
   ARTEAGA CL, 1991, P NATL ACAD SCI USA, V88, P10435, DOI 10.1073/pnas.88.23.10435
   BARTRAM HP, 1993, GASTROENTEROLOGY, V105, P1317, DOI 10.1016/0016-5085(93)90135-Y
   BAUM CL, 1990, CANCER RES, V50, P3915
   BJORKOY G, 1995, J BIOL CHEM, V270, P21299
   BOS JL, 1989, CANCER RES, V49, P4682
   BRADFORD MM, 1976, ANAL BIOCHEM, V72, P248, DOI 10.1016/0003-2697(76)90527-3
   CHAPKIN RS, 1993, J NUTR, V123, P649, DOI 10.1093/jn/123.4.649
   CRAVEN PA, 1992, CANCER RES, V52, P2216
   CRAVEN PA, 1987, CANCER RES, V47, P3434
   DAVIDSON LA, 1994, ARCH BIOCHEM BIOPHYS, V312, P547, DOI 10.1006/abbi.1994.1344
   DAVIDSON LA, 1995, J NUTR, V125, P49
   DUCKCHONG CG, 1979, LIPIDS, V14, P492, DOI 10.1007/BF02533467
   FEARON ER, 1990, CELL, V61, P759, DOI 10.1016/0092-8674(90)90186-I
   FLEISCHMAN LF, 1986, SCIENCE, V231, P407, DOI 10.1126/science.3001936
   FOLCH J, 1957, J BIOL CHEM, V226, P497
   GOODE NT, 1995, J BIOL CHEM, V270, P2669, DOI 10.1074/jbc.270.6.2669
   GRANA X, 1995, ONCOGENE, V11, P211
   GUILLEM JG, 1987, CANCER RES, V47, P2036
   HANNUN YA, 1995, TRENDS BIOCHEM SCI, V20, P73, DOI 10.1016/S0968-0004(00)88961-6
   HERBERT JM, 1993, BIOCHEM PHARMACOL, V45, P527, DOI 10.1016/0006-2952(93)90123-E
   HUANG PS, 1995, FEBS LETT, V358, P287, DOI 10.1016/0014-5793(94)01453-8
   HUNTER T, 1991, CELL, V64, P249, DOI 10.1016/0092-8674(91)90637-E
   JARVIS WD, 1994, J BIOL CHEM, V269, P31685
   JOHANSEN T, 1994, MOL CELL BIOL, V14, P646, DOI 10.1128/MCB.14.1.646
   KIM UH, 1991, J BIOL CHEM, V266, P1359
   KOLESNICK R, 1995, J EXP MED, V181, P1949, DOI 10.1084/jem.181.6.1949
   KOLESNICK RN, 1987, J BIOL CHEM, V262, P16759
   KOPP R, 1991, CANCER RES, V51, P205
   LACAL JC, 1987, NATURE, V330, P269, DOI 10.1038/330269a0
   LAEMMLI UK, 1970, NATURE, V227, P680, DOI 10.1038/227680a0
   Laurenz JC, 1996, BBA-LIPID LIPID MET, V1299, P146, DOI 10.1016/0005-2760(95)00202-2
   LEE DYK, 1993, NUTR CANCER, V20, P107, DOI 10.1080/01635589309514277
   LEE DYK, 1993, J NUTR, V123, P1808, DOI 10.1093/jn/123.11.1808
   MARGOLIS B, 1990, SCIENCE, V248, P607, DOI 10.1126/science.2333512
   MEISENHELDER J, 1989, CELL, V57, P1109, DOI 10.1016/0092-8674(89)90048-2
   MERRITT AJ, 1994, CANCER RES, V54, P614
   NANNEY LB, 1992, CELL GROWTH DIFFER, V3, P233
   NISHIZUKA Y, 1992, SCIENCE, V258, P607, DOI 10.1126/science.1411571
   NOH DY, 1994, CANCER, V73, P36, DOI 10.1002/1097-0142(19940101)73:1<36::AID-CNCR2820730108>3.0.CO;2-5
   OTT L, 1988, INTRO STATISTICAL ME, V0, P0
   PARK JG, 1994, CANCER RES, V54, P2240
   PICKERING JS, 1995, CANCER RES, V55, P2293
   POTTER JD, 1993, EPIDEMIOL REV, V15, P499, DOI 10.1093/oxfordjournals.epirev.a036132
   POWIS G, 1994, CANCER METAST REV, V13, P91, DOI 10.1007/BF00690420
   PREISS J, 1986, J BIOL CHEM, V261, P8597
   REDDY BS, 1988, CANCER RES, V48, P6642
   SAUTER G, 1990, GUT, V31, P1041, DOI 10.1136/gut.31.9.1041
   SCHNEIDER EG, 1973, J BIOL CHEM, V248, P3739
   SMITH MR, 1989, P NATL ACAD SCI USA, V86, P3659, DOI 10.1073/pnas.86.10.3659
   VIVONA AA, 1993, CARCINOGENESIS, V14, P1777, DOI 10.1093/carcin/14.9.1777
   VOGELSTEIN B, 1988, NEW ENGL J MED, V319, P525, DOI 10.1056/NEJM198809013190901
   WALI RK, 1991, BIOCHIM BIOPHYS ACTA, V1092, P119, DOI 10.1016/0167-4889(91)90185-Z
   WILLETT WC, 1990, NEW ENGL J MED, V323, P1664, DOI 10.1056/NEJM199012133232404
   WINGO PA, 1995, CA-CANCER J CLIN, V45, P8, DOI 10.3322/canjclin.45.1.8
   WOLFMAN A, 1987, NATURE, V325, P359, DOI 10.1038/325359a0
   YOUNG S, 1987, BIOCHEM J, V244, P775, DOI 10.1042/bj2440775
NR 58
TC 24
Z9 24
U1 0
U2 1
PU OXFORD UNIV PRESS UNITED KINGDOM
PI OXFORD
PA WALTON ST JOURNALS DEPT, OXFORD, ENGLAND OX2 6DP
SN 0143-3334
EI 
J9 CARCINOGENESIS
JI Carcinogenesis
PD JUN 15
PY 1996
VL 17
IS 6
BP 1227
EP 1233
DI 10.1093/carcin/17.6.1227
PG 7
WC Oncology
SC Oncology
GA UT605
UT WOS:A1996UT60500005
PM 8681436
DA 2025-02-23
ER

PT J
AU Neugut, AI
   Hayek, M
   Howe, G
AF Neugut, AI
   Hayek, M
   Howe, G
TI Epidemiology of gastric cancer
SO SEMINARS IN ONCOLOGY
LA English
DT Article
ID helicobacter-pylori infection; multicenter case-control; stomach-cancer; dietary factors; high-risk; subsequent cancer; sodium-chloride; beta-carotene; stump cancer; carcinoma
C1 COLUMBIA UNIV COLL PHYS & SURG, DEPT MED, NEW YORK, NY 10032 USA.
   COLUMBIA UNIV, SCH PUBL HLTH, DIV EPIDEMIOL, NEW YORK, NY USA.
C3 Columbia University; Columbia University
CR AIRD I, 1953, BRIT MED J, V1, P799, DOI 10.1136/bmj.1.4814.799
   Balfour DC, 1922, ANN SURG, V76, P405, DOI 10.1097/00000658-192209000-00014
   BERTRAM JS, 1989, PREV MED, V18, P562, DOI 10.1016/0091-7435(89)90030-3
   BILZER T, 1989, NEUROTOXICOL TERATOL, V11, P551, DOI 10.1016/0892-0362(89)90036-6
   BLASER MJ, 1992, GASTROENTEROLOGY, V102, P720, DOI 10.1016/0016-5085(92)90126-J
   BLOT WJ, 1991, JAMA-J AM MED ASSOC, V265, P1287, DOI 10.1001/jama.265.10.1287
   BLOT WJ, 1993, JNCI-J NATL CANCER I, V85, P1483, DOI 10.1093/jnci/85.18.1483
   BOEING H, 1991, INT J CANCER, V47, P858, DOI 10.1002/ijc.2910470612
   BOEING H, 1991, CANCER CAUSE CONTROL, V2, P227, DOI 10.1007/BF00052138
   BOEING H, 1991, J CANCER RES CLIN, V117, P133, DOI 10.1007/BF01613137
   BUIATTI E, 1989, INT J CANCER, V44, P611, DOI 10.1002/ijc.2910440409
   BURTON GW, 1984, SCIENCE, V224, P569, DOI 10.1126/science.6710156
   CHARNLEY G, 1985, CANCER RES, V45, P5608
   CHYOU PH, 1990, CANCER RES, V50, P7501
   *COMM DIET HLTH, 1989, IMPL RED CHRON DIS R, V0, P0
   COMSTOCK GW, 1992, AM J EPIDEMIOL, V135, P115, DOI 10.1093/oxfordjournals.aje.a116264
   CORREA P, 1985, JNCI-J NATL CANCER I, V75, P645
   CORREA P, 1991, WORLD J SURG, V15, P228, DOI 10.1007/BF01659057
   CORREA P, 1985, SEMIN ONCOL, V12, P2
   CORREA P, 1990, CANCER RES, V50, P4731
   CORREA P, 1992, CANCER RES, V52, P6735
   CORREA P, 1973, JNCI-J NATL CANCER I, V51, P1449, DOI 10.1093/jnci/51.5.1449
   CORREA P, 1992, NATL CANCER I MONOGR, V12, P75
   DEMIRER T, 1990, CANCER-AM CANCER SOC, V65, P2344, DOI 10.1002/1097-0142(19900515)65:10<2344::AID-CNCR2820651030>3.0.CO;2-H
   DOLL RICHARD, 1967, NAT CANCER INST MONOGR, V25, P173
   FORMAN D, 1993, LANCET, V341, P1359
   FORMAN D, 1991, BRIT MED J, V302, P1302, DOI 10.1136/bmj.302.6788.1302
   FRANCESCHI S, 1994, DIGEST DIS, V12, P276, DOI 10.1159/000171463
   FRANCESCHI S, 1994, EUROPEAN JOURNAL OF CANCER PREVENTION, VOL 3, P0
   GOLEMATIS B, 1990, BRIT J SURG, V77, P63, DOI 10.1002/bjs.1800770123
   GONZALEZ CA, 1991, INT J CANCER, V49, P513, DOI 10.1002/ijc.2910490407
   GRAHAM S, 1990, NUTR CANCER, V13, P19, DOI 10.1080/01635589009514042
   HANSSON LE, 1993, INT J CANCER, V55, P181, DOI 10.1002/ijc.2910550203
   HANSSON LE, 1994, INT J CANCER, V57, P638, DOI 10.1002/ijc.2910570505
   HANSSON LE, 1994, INT J CANCER, V57, P26, DOI 10.1002/ijc.2910570106
   HIRAYAMA T, 1966, EPIDEMIOLOGICAL EXPT, V0, P15
   HOWSON CP, 1986, EPIDEMIOL REV, V8, P1
   HSING AW, 1993, CANCER, V71, P745, DOI 10.1002/1097-0142(19930201)71:3<745::AID-CNCR2820710316>3.0.CO;2-1
   HUSEMANN B, 1989, BRIT J SURG, V76, P136, DOI 10.1002/bjs.1800760210
   IMAI T, 1971, J NATL CANCER I, V47, P179
   JEDRYCHOWSKI W, 1993, INT J EPIDEMIOL, V22, P606, DOI 10.1093/ije/22.4.606
   JEDRYCHOWSKI W, 1986, INT J CANCER, V37, P837, DOI 10.1002/ijc.2910370607
   JOOSSENS J V, 1981, NUTRITION AND CANCER, V2, P250
   KARNEKO E, 1989, CANCER, V63, P613
   KATO I, 1990, CANCER RES, V50, P6559
   KLINKENBERGKNOL EC, 1994, ANN INTERN MED, V121, P161, DOI 10.7326/0003-4819-121-3-199408010-00001
   LAUREN P, 1965, ACTA PATHOL MIC SC, V64, P31, DOI 10.1111/apm.1965.64.1.31
   LAVECCHIA C, 1994, CANCER EPIDEM BIOMAR, V3, P393
   LAVECCHIA C, 1987, INT J CANCER, V40, P484, DOI 10.1002/ijc.2910400409
   LAVECCHIA C, 1990, LANCET, V336, P355, DOI 10.1016/0140-6736(90)91888-H
   LAVECCHIA C, 1992, CANCER, V70, P50, DOI 10.1002/1097-0142(19920701)70:1<50::AID-CNCR2820700109>3.0.CO;2-I
   LEVINE PH, 1995, INT J CANCER, V60, P642, DOI 10.1002/ijc.2910600513
   MCKINNEY PA, 1995, BRIT J CANCER, V71, P411, DOI 10.1038/bjc.1995.84
   NAKAMURA T, 1985, J CLIN PATHOL, V38, P754, DOI 10.1136/jcp.38.7.754
   *NAT RES COUNC COM, 1990, HLTH EFF EXP LOW LEV, V0, P0
   NEUGUT AI, 1987, OCCUP MED, V2, P109
   NOMURA A, 1990, CANCER RES, V50, P627
   NOMURA A, 1991, NEW ENGL J MED, V325, P1132, DOI 10.1056/NEJM199110173251604
   OFFERHAUS GJA, 1992, LANCET, V340, P33, DOI 10.1016/0140-6736(92)92433-G
   PACI E, 1990, INT J CANCER, V46, P198, DOI 10.1002/ijc.2910460209
   PARKIN DM, 1988, INT J CANCER, V41, P184, DOI 10.1002/ijc.2910410205
   Parkin DM, 1992, CANC INCIDENCE 5 CON, V0, P0
   PARSONNET J, 1991, JNCI-J NATL CANCER I, V83, P640, DOI 10.1093/jnci/83.9.640
   PARSONNET J, 1991, NEW ENGL J MED, V325, P1127, DOI 10.1056/NEJM199110173251603
   POWELL J, 1990, BRIT J CANCER, V62, P440, DOI 10.1038/bjc.1990.314
   RAMON JM, 1993, INT J EPIDEMIOL, V22, P983, DOI 10.1093/ije/22.6.983
   RAMON JM, 1993, CANCER, V71, P1731, DOI 10.1002/1097-0142(19930301)71:5<1731::AID-CNCR2820710505>3.0.CO;2-X
   RISCH HA, 1985, AM J EPIDEMIOL, V122, P947, DOI 10.1093/oxfordjournals.aje.a114199
   SALVONHARMAN JC, 1994, ARCH SURG-CHICAGO, V129, P381
   Schumacher M C, 1990, EPIDEMIOLOGY, V1, P251, DOI 10.1097/00001648-199005000-00012
   SHOUSHA S, 1994, J CLIN PATHOL, V47, P695, DOI 10.1136/jcp.47.8.695
   STALNIKOWICZ R, 1990, ARCH INTERN MED, V150, P2022, DOI 10.1001/archinte.150.10.2022
   STEINMETZ KA, 1991, CANCER CAUSE CONTROL, V2, P427, DOI 10.1007/BF00054304
   SUELING HM, 1993, BMJ-BRIT MED J, V307, P591, DOI 10.1136/bmj.307.6904.591
   TAJIMA K, 1985, JPN J CANCER RES, V76, P705
   TATEMATSU M, 1975, J NATL CANCER I, V55, P101, DOI 10.1093/jnci/55.1.101
   TATSUTA M, 1993, CANCER, V72, P1841, DOI 10.1002/1097-0142(19930915)72:6<1841::AID-CNCR2820720608>3.0.CO;2-I
   TERSMETTE AC, 1990, CANCER RES, V50, P6486
   TRICHOPOULOS D, 1985, INT J CANCER, V36, P291, DOI 10.1002/ijc.1985.36.3.291
   TUYNS AJ, 1992, INT J CANCER, V51, P1, DOI 10.1002/ijc.2910510102
   UEMURA Y, 1994, CANCER EPIDEM BIOMAR, V3, P607
   WANEBO HJ, 1993, ANN SURG, V218, P583, DOI 10.1097/00000658-199321850-00002
   WILLETT W, 1986, AM J EPIDEMIOL, V124, P17, DOI 10.1093/oxfordjournals.aje.a114366
   WINGO PA, 1995, CA-CANCER J CLIN, V45, P8, DOI 10.3322/canjclin.45.1.8
   WUWILLIAMS AH, 1990, CANCER RES, V50, P2569
   YOU WC, 1988, CANCER RES, V48, P3518
   ZANGHIERI G, 1990, CANCER-AM CANCER SOC, V66, P2047, DOI 10.1002/1097-0142(19901101)66:9<2047::AID-CNCR2820660934>3.0.CO;2-G
   ZHENG TZ, 1993, CANCER, V72, P330, DOI 10.1002/1097-0142(19930715)72:2<330::AID-CNCR2820720205>3.0.CO;2-L
NR 89
TC 244
Z9 260
U1 0
U2 5
PU W B SAUNDERS CO-ELSEVIER INC
PI PHILADELPHIA
PA 1600 JOHN F KENNEDY BOULEVARD, STE 1800, PHILADELPHIA, PA 19103-2899 USA
SN 0093-7754
EI 1532-8708
J9 SEMIN ONCOL
JI Semin. Oncol.
PD JUN 15
PY 1996
VL 23
IS 3
BP 281
EP 291
DI 
PG 11
WC Oncology
SC Oncology
GA UQ289
UT WOS:A1996UQ28900006
PM 8658212
DA 2025-02-23
ER

PT J
AU Shannon, J
   White, E
   Shattuck, AL
   Potter, JD
AF Shannon, J
   White, E
   Shattuck, AL
   Potter, JD
TI Relationship of food groups and water intake to colon cancer risk
SO CANCER EPIDEMIOLOGY BIOMARKERS & PREVENTION
LA English
DT Article
ID iowa womens health; colorectal-cancer; drinking-water; dietary calcium; dairy-products; fiber; meat; fat; consumption; epidemiology
AB The association between food groupings and adenocarcinoma of the colon was investigated in a population-based case-control study of men and women ages 30-62 years. Colon cancer cases (238 men and 186 women) diagnosed from 1985 to 1989 were identified from the Seattle-Puget Sound Surveillance, Epidemiology, and End Results Registry. Controls (224 men and 190 women) were selected using a random digit telephone dialing method. Dietary information was gathered using an 80-item food frequency questionnaire. Foods were grouped and analyzed by quartile of intake, with adjustment for age and total energy intake. Among women, a reduced risk of colon cancer was associated with a high intake of fruits and vegetables [adjusted odds ratio (OR) for highest versus lowest quartile, 0.48; 95% confidence interval (CI), 0.26-0.86; P for trend, P = 0.02]. Inverse associations were also observed for the consumption of total (hot and cold) cereals (OR, 0.47; 95% CI, 0.25-0.91; P = 0.05), dairy products (OR, 0.40; 95% CI, 0.21-0.79; P = 0.05), and water (OR for >5 glasses/day versus less than or equal to 2 glass/day, 0.55; 95% CI, 0.31-0.99; P = 0.004). Among men, colon cancer risk was inversely associated with the intake of breads and cereals (OR, 0.43; 95% CI, 0.22-0.82; P = 0.02) and hot cereal (OR for weekly versus never eating, 0.53; 95% CI, 0.32-0.87; P = 0.01). Water consumption was marginally associated with a decreased colon cancer risk among men as well (OR for >4 glasses/day versus less than or equal to 1 glass/day, 0.68; 95% CI, 0.38-1.22; P = 0.16). Total meat consumption was associated with an increased risk of distal colon cancer among men (OR, 2.20; 95% CI, 1.08-4.48; P = 0.01). These results were not confounded by body mass index or other measured health behaviors. Results of this research support previous findings which associate intake of fruits, vegetables, grains, and dairy products with reduced colon cancer risk, and meat intake with an increased colon cancer risk. This study also reports a new finding of a possible inverse association of water consumption (glasses of plain water per day) with colon cancer risk.
C1 WASHINGTON UNIV, DEPT EPIDEMIOL, SEATTLE, WA USA.
RP FRED HUTCHINSON CANC RES CTR, DIV PUBL HLTH SCI, 1124 COLUMBIA ST, MP-702, SEATTLE, WA 98104 USA.
FU NCI NIH HHS [N01-CN-05230, R29 CA44790] Funding Source: Medline
CR ARBMAN G, 1992, CANCER, V69, P2042, DOI 10.1002/1097-0142(19920415)69:8<2042::AID-CNCR2820690806>3.0.CO;2-U
   BENITO E, 1991, INT J CANCER, V49, P161, DOI 10.1002/ijc.2910490202
   BOSTICK RM, 1994, CANCER CAUSE CONTROL, V5, P38, DOI 10.1007/BF01830725
   BOSTICK RM, 1993, AM J EPIDEMIOL, V137, P1302, DOI 10.1093/oxfordjournals.aje.a116640
   BRESLOW NE, 1980, IARC SCI PUBLICAT 32, V1, P0
   CASSIDY A, 1994, BRIT J CANCER, V69, P937, DOI 10.1038/bjc.1994.181
   CUMMINGS JH, 1995, AM J CLIN NUTR, V61, P938S, DOI 10.1093/ajcn/61.4.938S
   DeCosse J J, 1993, EUR J CANCER PREV, V2, P105, DOI 10.1097/00008469-199303000-00003
   *DEP AGR, 1975, AR5NE67 US DEP AGR, V0, P0
   *DEP AGR, 1976, AGR HDB 8 1 8 13, V0, P0
   DOLL R, 1981, CAUSES CANC, V0, P1235
   GIOVANNUCCI E, 1994, CANCER RES, V54, P2390
   GOLDBOHM RA, 1994, CANCER RES, V54, P718
   HAGUE A, 1995, INT J CANCER, V60, P400, DOI 10.1002/ijc.2910600322
   HOWE GR, 1992, J NATL CANCER I, V84, P1887, DOI 10.1093/jnci/84.24.1887
   HOWE HL, 1989, PUBLIC HEALTH REP, V104, P251
   ISCOVICH JM, 1992, INT J CANCER, V51, P851, DOI 10.1002/ijc.2910510603
   ISCOVICH JM, 1992, INT J CANCER, V51, P858, DOI 10.1002/ijc.2910510604
   JACOBS DR, 1995, NUTR CANCER, V24, P221, DOI 10.1080/01635589509514411
   JACOBS LR, 1988, CLIN N AM, V17, P47
   KAMPMAN E, 1995, CANCER CAUSE CONTROL, V6, P225, DOI 10.1007/BF00051794
   KAMPMAN E, 1994, INT J CANCER, V59, P170, DOI 10.1002/ijc.2910590205
   Kune S, 1987, NUTR CANCER, V9, P21
   LAMPE JW, 1993, GUT, V34, P531, DOI 10.1136/gut.34.4.531
   LAVECCHIA C, 1989, CANCER RES, V49, P1049
   LEE HP, 1989, INT J CANCER, V43, P1007, DOI 10.1002/ijc.2910430609
   LONG PJ, 1983, NUTR INQUIRY ISSUES, V0, P0
   MACQUARTMOULIN G, 1986, INT J CANCER, V38, P183, DOI 10.1002/ijc.2910380207
   METHENY NM, 1983, NURSES HDB FLUID BAL, V0, P0
   MEYER F, 1993, AM J EPIDEMIOL, V138, P225, DOI 10.1093/oxfordjournals.aje.a116851
   NEGRI E, 1990, NUTR CANCER, V13, P255, DOI 10.1080/01635589009514067
   NEUTRA RR, 1992, SCI TOTAL ENVIRON, V127, P91, DOI 10.1016/0048-9697(92)90472-5
   NEWMARK HL, 1984, JNCI-J NATL CANCER I, V72, P1323
   PETERS RK, 1992, CANCER CAUSE CONTROL, V3, P457, DOI 10.1007/BF00051359
   PHILLIPS RL, 1985, JNCI-J NATL CANCER I, V74, P307
   POTTER JD, 1993, EPIDEMIOL REV, V15, P499, DOI 10.1093/oxfordjournals.epirev.a036132
   POTTER JD, 1986, JNCI-J NATL CANCER I, V76, P557, DOI 10.1093/jnci/76.4.557
   REDDY BS, 1995, CRIT REV FOOD SCI, V35, P175, DOI 10.1080/10408399509527698
   ROIDT L, 1988, AM J EPIDEMIOL, V128, P645, DOI 10.1093/oxfordjournals.aje.a115012
   SHANKAR S, 1991, HEMATOL ONCOL CLIN N, V5, P25, DOI 10.1016/S0889-8588(18)30452-0
   SHY CM, 1985, ENVIRON HEALTH PERSP, V62, P399, DOI 10.2307/3430144
   SLATTERY ML, 1988, AM J EPIDEMIOL, V128, P504, DOI 10.1093/oxfordjournals.aje.a114998
   STEINMETZ KA, 1991, CANCER CAUSE CONTROL, V2, P427, DOI 10.1007/BF00054304
   STEINMETZ KA, 1994, AM J EPIDEMIOL, V139, P1
   STEINMETZ KA, 1993, INT J CANCER, V53, P720, DOI 10.1002/ijc.2910530503
   SUGIMURA T, 1983, CANCER RES, V43, P2415
   TUYNS AJ, 1988, NUTR CANCER, V11, P189, DOI 10.1080/01635588809513986
   Uccheddu A, 1991, G CHIR, V12, P572
   *US DEP AGR HUM NU, 1992, HOME GARD B, V252, P0
   WEST DW, 1989, AM J EPIDEMIOL, V130, P883, DOI 10.1093/oxfordjournals.aje.a115421
   Whitfield JF, 1990, CALCIUM CELL CYCLES, V0, P0
   WHITTEMORE AS, 1990, JNCI-J NATL CANCER I, V82, P915, DOI 10.1093/jnci/82.11.915
   Willet WC, 1990, NUTR EPIDEMIOLOGY, V0, P92
   WILLETT WC, 1990, NEW ENGL J MED, V323, P1664, DOI 10.1056/NEJM199012133232404
   YOUNG TB, 1987, INT J EPIDEMIOL, V16, P190, DOI 10.1093/ije/16.2.190
   ZARIDZE D, 1993, EUR J CANCER, V29A, P112, DOI 10.1016/0959-8049(93)90586-5
NR 56
TC 97
Z9 106
U1 0
U2 5
PU AMER ASSOC CANCER RESEARCH
PI PHILADELPHIA
PA 615 CHESTNUT ST, 17TH FLOOR, PHILADELPHIA, PA 19106-4404 USA
SN 1055-9965
EI 1538-7755
J9 CANCER EPIDEM BIOMAR
JI Cancer Epidemiol. Biomarkers Prev.
PD JUL 15
PY 1996
VL 5
IS 7
BP 495
EP 502
DI 
PG 8
WC Oncology; Public, Environmental & Occupational Health
SC Oncology; Public, Environmental & Occupational Health
GA UW619
UT WOS:A1996UW61900002
PM 8827352
DA 2025-02-23
ER

PT J
AU Lerman, C
   Marshall, J
   Audrain, J
   GomezCaminero, A
AF Lerman, C
   Marshall, J
   Audrain, J
   GomezCaminero, A
TI Genetic testing for colon cancer susceptibility: Anticipated reactions of patients and challenges to providers
SO INTERNATIONAL JOURNAL OF CANCER
LA English
DT Article; Proceedings Paper
ID huntingtons-disease; ovarian-cancer; breast
AB The commercial availability of genetic tests for colon cancer susceptibility is creating new opportunities and challenges for both patients and providers. To provide information useful in the education and counseling of individuals considering genetic testing, we conducted structured interviews with 45 male and female first-degree relatives of colorectal cancer patients. Fifty-one percent of respondents indicated that they definitely would want to obtain a genetic test. for colon cancer susceptibility when it is available and 31% said that they probably would want to be tested. Interest in genetic testing was significantly higher among persons with less formal education and those with a Catholic religious preference. Motivations for genetic testing included the following: to know if more screening tests are needed, to learn if one's children are at risk and to be reassured. Barriers to testing included concerns about insurance, test accuracy and how one's family would react emotionally. Most participants anticipated that they would become depressed and anxious if they tested positive for a mutation, while many would feel guilty and still worry if they tested negative. Of note, about one-half of respondents expected that they would decrease their use of screening tests and make fewer attempts to reduce dietary fat if they tested negative. These preliminary results underscore the importance of educating patients about the potential risks, benefits and limitations of genetic testing, with particular emphasis on the possibility of adverse psychological effects and implications for health insurance. The potential for false reassurance following a negative test result should be addressed by emphasizing the residual risks of cancer among non-carriers of predisposing mutations. (C) 1996 Wiley-Liss, Inc.
C1 GEORGETOWN UNIV,MED CTR,DEPT PSYCHIAT,WASHINGTON,DC 20007.
C3 Georgetown University
RP Lerman, C (corresponding author), GEORGETOWN UNIV,MED CTR,DEPT MED,2233 WISCONSIN AVE NW,SUITE 535,WASHINGTON,DC 20007, USA.
CR BIESECKER BB, 1993, JAMA-J AM MED ASSOC, V269, P1970, DOI 10.1001/jama.269.15.1970
   BLOCH M, 1992, AM J MED GENET, V42, P499, DOI 10.1002/ajmg.1320420416
   CRAUFURD D, 1989, LANCET, V2, P603
   CROYLE RT, 1993, PREV MED, V22, P284, DOI 10.1006/pmed.1993.1023
   LEACH FS, 1993, CELL, V75, P1215, DOI 10.1016/0092-8674(93)90330-S
   LERMAN C, 1994, J CLIN ONCOL, V12, P843, DOI 10.1200/JCO.1994.12.4.843
   LERMAN C, 1994, ARCH INTERN MED, V154, P609, DOI 10.1001/archinte.154.6.609
   LERMAN C, 1995, AM J MED GENET, V57, P385, DOI 10.1002/ajmg.1320570304
   LEVIN B, 1993, CANCER S, V72, P7056
   LYNCH HT, 1993, ARCH INTERN MED, V153, P1979
   MECKLIN JP, 1994, ANTICANCER RES, V14, P1625
   NIDORF JF, 1993, AM J MED GENET, V46, P398, DOI 10.1002/ajmg.1320460411
   NSIAHJEFFERSON L, 1993, FETAL DIAGN THER, V8, P107, DOI 10.1159/000263879
   OFFIT K, 1994, J CLIN ONCOL, V12, P1724, DOI 10.1200/JCO.1994.12.8.1724
   RAPP R, 1993, FETAL DIAGN THER, V8, P90, DOI 10.1159/000263877
   STRUEWING JP, 1995, CANCER EPIDEM BIOMAR, V4, P169
   TIBBEN A, 1992, AM J MED GENET, V44, P94, DOI 10.1002/ajmg.1320440122
   VERBRUGGE LM, 1985, J HEALTH SOC BEHAV, V26, P156, DOI 10.2307/2136750
   WINGO PA, 1995, CA-CANCER J CLIN, V45, P8, DOI 10.3322/canjclin.45.1.8
NR 19
TC 90
Z9 95
U1 0
U2 2
PU WILEY-LISS
PI NEW YORK
PA DIV JOHN WILEY & SONS INC 605 THIRD AVE, NEW YORK, NY 10158-0012
SN 0020-7136
EI 
J9 INT J CANCER
JI Int. J. Cancer
PD FEB 20
PY 1996
VL 69
IS 1
BP 58
EP 61
DI 10.1002/(SICI)1097-0215(19960220)69:1<58::AID-IJC15>3.3.CO;2-4
PG 4
WC Oncology
SC Oncology
GA TX092
UT WOS:A1996TX09200015
PM 8600064
DA 2025-02-23
ER

PT J
AU Clinton, SK
   Emenhiser, C
   Schwartz, SJ
   Bostwick, DG
   Williams, AW
   Moore, BJ
   Erdman, JW
AF Clinton, SK
   Emenhiser, C
   Schwartz, SJ
   Bostwick, DG
   Williams, AW
   Moore, BJ
   Erdman, JW
TI cis-trans lycopene isomers, carotenoids, and retinol in the human prostate
SO CANCER EPIDEMIOLOGY BIOMARKERS & PREVENTION
LA English
DT Article
ID singlet molecular-oxygen; dietary beta-carotene; vitamin-a; cancer risk; epidemiologic evidence; geometrical-isomers; alpha-carotene; human serum; acid; prevention
AB An evaluation of the Health Professionals Follow-Up Study has detected a lower prostate cancer risk associated with the greater consumption of tomatoes and related food products, Tomatoes are the primary dietary source of lycopene, a non-provitamin A carotenoid with potent antioxidant activity, Our goal was to define the concentrations of lycopene, other carotenoids, and retinol in paired benign and malignant prostate tissue from 25 men, ages 53 to 74, undergoing prostatectomy for localized prostate cancer, The concentrations of specific carotenoids in the benign and malignant prostate tissue from the same subject are highly correlated, Lycopene and all-trans beta-carotene are the predominant carotenoids observed, with means +/- SE of 0.80 +/- 0.08 nmol/g and 0.54 +/- 0.09, respectively, Lycopene concentrations range from 0 to 2.58 nmol/g, and all-trans beta-carotene concentrations range from 0.09 to 1.70 nmol/g, The 9-cis beta-carotene isomer, alpha-carotene, lutein, alpha-cryptoxanthin, zeaxanthin, and beta-cryptoxanthin are consistently detectable in prostate tissue, No significant correlations between the concentration of lycopene and the concentrations of any other carotenoid are observed, In contrast, strong correlations between prostate beta-carotene and alpha-carotene are noted (correlation coefficient, 0.88; P < 0.0001), as are correlations between several other carotenoid pairs, which reflects their similar dietary origins, Mean vitamin A concentration in the prostate is 1.52 nmol/g, with a range of 0.71 to 3.30 nmol/g, We further evaluated tomato-based food products, serum, and prostate tissue for the presence of geometric lycopene isomers using high-performance liquid chromatography with a polymeric C-30 reversed phase column, All-trans lycopene accounts for 79 to 91% and cis lycopene isomers for 9 to 21% of total lycopene in tomatoes, tomato paste, and tomato soup, Lycopene concentrations in the serum of men range between 0.60 and 1.9 nmol/ml, with 27 to 42% all-trans lycopene and 58 to 73% cis-isomers distributed among 12 to 13 peaks, depending upon their chromatographic resolution, In striking contrast with foods, all-trans lycopene accounts for only 12 to 21% and cis isomers for 79 to 88% of total lycopene in benign or malignant prostate tissues, cis Isomers of lycopene within the prostate are distributed among 14 to 18 peaks, We conclude that a diverse array of carotenoids are found in the human prostate with significant intra-individual variation, The presence of lycopene in the prostate at concentrations that are biologically active in laboratory studies supports the hypothesis that lycopene may have direct effects within the prostate and contribute to the reduced prostate cancer risk associated with the consumption of tomato-based foods, The future identification and characterization of geometric lycopene isomers may lead to the development of novel agents for chemoprevention studies.
C1 N CAROLINA STATE UNIV,COLL AGR & LIFE SCI,DEPT FOOD SCI,RALEIGH,NC 27695.
   MAYO CLIN,DEPT LAB MED & PATHOL,ROCHESTER,MN 55905.
   UNIV ILLINOIS,DEPT FOOD SCI,DIV NUTR SCI,URBANA,IL 61820.
C3 North Carolina State University; Mayo Clinic; University of Illinois System; University of Illinois Urbana-Champaign
RP Clinton, SK (corresponding author), HARVARD UNIV,DANA FARBER CANC INST,SCH MED,DANA BLDG,ROOM 1740,44 BINNEY ST,BOSTON,MA 02115, USA.
FU NCI NIH HHS [KO7 CA01680] Funding Source: Medline
CR AMES BN, 1993, P NATL ACAD SCI USA, V90, P7915, DOI 10.1073/pnas.90.17.7915
   BENDICH A, 1989, FASEB J, V3, P1927, DOI 10.1096/fasebj.3.8.2656356
   BENDICH A, 1989, J NUTR, V119, P112, DOI 10.1093/jn/119.1.112
   BERN HA, 1952, CANCER RES, V12, P85
   BERTRAM JS, 1993, ANN NY ACAD SCI, V691, P177, DOI 10.1111/j.1749-6632.1993.tb26169.x
   BLOCK G, 1992, NUTR CANCER, V18, P1, DOI 10.1080/01635589209514201
   BONE RA, 1985, VISION RES, V25, P1531, DOI 10.1016/0042-6989(85)90123-3
   BOYD D, 1984, CANCER RES, V44, P5532
   CAMPBELL DR, 1994, CANCER EPIDEM BIOMAR, V3, P493
   CHANDLER LA, 1987, J FOOD SCI, V52, P669, DOI 10.1111/j.1365-2621.1987.tb06700.x
   CHAPRONIERE DM, 1985, J CELL PHYSIOL, V122, P249, DOI 10.1002/jcp.1041220213
   CHOPRA DP, 1979, P SOC EXP BIOL MED, V162, P229
   CONN PF, 1991, J PHOTOCH PHOTOBIO B, V11, P41, DOI 10.1016/1011-1344(91)80266-K
   COONEY RV, 1995, CANCER EPIDEM BIOMAR, V4, P207
   DIMASCIO P, 1989, ARCH BIOCHEM BIOPHYS, V274, P1
   DOERING WV, 1995, J AM CHEM SOC, V117, P2747
   Emenhiser C, 1996, J CHROMATOGR A, V719, P333, DOI 10.1016/0021-9673(95)00713-X
   EMENHISER C, 1995, J CHROMATOGR A, V707, P205, DOI 10.1016/0021-9673(95)00336-L
   EPE B, 1991, CHEM-BIOL INTERACT, V80, P239, DOI 10.1016/0009-2797(91)90086-M
   ERDMAN JW, 1993, ANN NY ACAD SCI, V691, P76, DOI 10.1111/j.1749-6632.1993.tb26159.x
   FOOTE CS, 1968, J AM CHEM SOC, V90, P6233, DOI 10.1021/ja01024a061
   GESELL MS, 1982, PROSTATE, V3, P131, DOI 10.1002/pros.2990030205
   GIOVANNUCCI E, 1995, J NATL CANCER I, V87, P1767, DOI 10.1093/jnci/87.23.1767
   GRAHAM S, 1983, JNCI-J NATL CANCER I, V70, P687
   HANDELMAN GJ, 1988, INVEST OPHTH VIS SCI, V29, P850
   HAYES RB, 1988, CANCER-AM CANCER SOC, V62, P2021, DOI 10.1002/1097-0142(19881101)62:9<2021::AID-CNCR2820620925>3.0.CO;2-R
   HE YP, 1990, NUTR CANCER, V13, P243, DOI 10.1080/01635589009514066
   HESHMAT MY, 1985, PROSTATE, V6, P7, DOI 10.1002/pros.2990060103
   Hirayama T, 1979, NATL CANCER INST MONOGR, V0, P149
   HSING AW, 1990, CANCER RES, V50, P6836
   HSING AW, 1990, JNCI-J NATL CANCER I, V82, P941, DOI 10.1093/jnci/82.11.941
   JUTLEY JK, 1987, PROSTATE, V11, P127, DOI 10.1002/pros.2990110204
   JUTLEY JK, 1990, PROSTATE, V16, P299, DOI 10.1002/pros.2990160404
   KANOFSKY JR, 1989, CHEM-BIOL INTERACT, V70, P1, DOI 10.1016/0009-2797(89)90059-8
   KAPLAN LA, 1990, CLIN PHYSIOL BIOCH, V8, P1
   KOLONEL LN, 1987, CANCER RES, V47, P2982
   KOLONEL LN, 1988, AM J EPIDEMIOL, V127, P999, DOI 10.1093/oxfordjournals.aje.a114903
   KRINSKY NI, 1958, ARCH BIOCHEM BIOPHYS, V73, P233, DOI 10.1016/0003-9861(58)90259-5
   KRINSKY NI, 1990, J NUTR, V120, P1654, DOI 10.1093/jn/120.12.1654
   KULIG MJ, 1973, J ORG CHEM, V38, P3639, DOI 10.1021/jo00960a050
   LASNITZKI I, 1955, BRIT J CANCER, V9, P434, DOI 10.1038/bjc.1955.42
   LEMARCHAND L, 1991, AM J EPIDEMIOL, V133, P215
   LEO MA, 1993, HEPATOLOGY, V17, P977
   LEVY J, 1995, NUTR CANCER, V24, P257, DOI 10.1080/01635589509514415
   MANGELS AR, 1993, J AM DIET ASSOC, V93, P284, DOI 10.1016/0002-8223(93)91553-3
   MATSUSHIMANISHIWAKI R, 1995, LIPIDS, V30, P1029, DOI 10.1007/BF02536288
   MAYNE ST, 1991, CANCER CAUSE CONTROL, V2, P443, DOI 10.1007/BF00054305
   METTLIN C, 1989, CANCER-AM CANCER SOC, V64, P605, DOI 10.1002/1097-0142(19890801)64:3<605::AID-CNCR2820640307>3.0.CO;2-I
   MILLS PK, 1989, CANCER-AM CANCER SOC, V64, P598, DOI 10.1002/1097-0142(19890801)64:3<598::AID-CNCR2820640306>3.0.CO;2-6
   NAGAO A, 1994, FASEB J, V8, P968, DOI 10.1096/fasebj.8.12.8088462
   OHNO Y, 1988, CANCER RES, V48, P1331
   OHSHIMA M, 1985, JNCI-J NATL CANCER I, V74, P517
   PARKER RS, 1988, AM J CLIN NUTR, V47, P33, DOI 10.1093/ajcn/47.1.33
   PEEHL DM, 1993, PROSTATE, V23, P69, DOI 10.1002/pros.2990230107
   PENG YM, 1993, CANCER EPIDEM BIOMAR, V2, P145
   PIENTA KJ, 1993, ANN INTERN MED, V118, P793, DOI 10.7326/0003-4819-118-10-199305150-00007
   PIENTA KJ, 1993, CANCER RES, V53, P224
   PIETTE J, 1991, J PHOTOCH PHOTOBIO B, V11, P241, DOI 10.1016/1011-1344(91)80030-L
   POLLARD M, 1991, CANCER RES, V51, P3610
   RAICA N, 1972, AM J CLIN NUTR, V25, P291
   REICHMAN ME, 1990, CANCER RES, V50, P2311
   ROSS RK, 1987, JNCI-J NATL CANCER I, V78, P869
   SANDER LC, 1994, ANAL CHEM, V66, P1667, DOI 10.1021/ac00082a012
   SCHMITZ HH, 1991, J NUTR, V121, P1613, DOI 10.1093/jn/121.10.1613
   SIES H, 1992, MUTAT RES, V275, P367, DOI 10.1016/0921-8734(92)90039-R
   SPADY DK, 1985, J CLIN INVEST, V76, P1113, DOI 10.1172/JCI112066
   STAHL W, 1993, J NUTR, V123, P847, DOI 10.1093/jn/123.5.847
   STAHL W, 1992, J NUTR, V122, P2161, DOI 10.1093/jn/122.11.2161
   STAHL W, 1992, ARCH BIOCHEM BIOPHYS, V294, P173, DOI 10.1016/0003-9861(92)90153-N
   STAHL W, 1993, ANN NY ACAD SCI, V691, P10, DOI 10.1111/j.1749-6632.1993.tb26153.x
   STEINBECK MJ, 1992, J BIOL CHEM, V267, P13425
   TALAMINI R, 1992, NUTR CANCER, V18, P277, DOI 10.1080/01635589209514228
   TATE BF, 1994, TRENDS ENDOCRIN MET, V5, P189, DOI 10.1016/1043-2760(94)90076-0
   TSAI CS, 1985, BIOCHEM J, V225, P203, DOI 10.1042/bj2250203
   WEFERS H, 1987, FEBS LETT, V211, P49, DOI 10.1016/0014-5793(87)81272-3
   WEST DW, 1991, CANCER CAUSE CONTROL, V2, P85, DOI 10.1007/BF00053126
   YOUNG CYF, 1994, PROSTATE, V25, P39, DOI 10.1002/pros.2990250106
   Zechmeister L, 1962, CIS T ISOMERIC CAROT, V0, P0
   ZHANG LX, 1992, CANCER RES, V52, P5707
   ZIEGLER RG, 1989, J NUTR, V119, P116, DOI 10.1093/jn/119.1.116
NR 80
TC 383
Z9 433
U1 1
U2 20
PU AMER ASSOC CANCER RESEARCH
PI PHILADELPHIA
PA PUBLIC LEDGER BLDG, SUITE 816, 150 S. INDEPENDENCE MALL W., PHILADELPHIA, PA 19106
SN 1055-9965
EI 
J9 CANCER EPIDEM BIOMAR
JI Cancer Epidemiol. Biomarkers Prev.
PD OCT 15
PY 1996
VL 5
IS 10
BP 823
EP 833
DI 
PG 11
WC Oncology; Public, Environmental & Occupational Health
SC Oncology; Public, Environmental & Occupational Health
GA VM565
UT WOS:A1996VM56500009
PM 8896894
DA 2025-02-23
ER

PT J
AU Xue, LX
   Yang, K
   Newmark, H
   Leung, D
   Lipkin, M
AF Xue, LX
   Yang, K
   Newmark, H
   Leung, D
   Lipkin, M
TI Epithelial cell hyperproliferation induced in the exocrine pancreas of mice by a western-style diet
SO JNCI-JOURNAL OF THE NATIONAL CANCER INSTITUTE
LA English
DT Article
ID nutritional stress diet; syrian golden-hamsters; unsaturated fat; 4 components; vitamin-d; carcinogenesis; cancer; cholecystokinin; enhancement; calcium
AB Background: Pancreatic cancer is a common cause of mortality in the United States, with an estimated 27 800 people dying of the disease in this country in 1996. Epidemiologic studies have suggested that Western diets containing high fat, high protein, and low calcium contents are associated With increased incidence of pancreatic cancer. Purpose: We investigated whether a Western-style diet containing increased fat content and decreased calcium and vitamin D contents would induce epithelial cell hyperproliferation (excess cell duplication) or hyperplasia (excess cell accumulation) in the pancreas, as was previously demonstrated in the colon and mammary gland. Methods: C57BL/6J mice at 4 weeks of age were randomly assigned to one of two groups of 14 mice each. One group received the control diet ad libitum, and the other group was given the Western-style diet act libitum. After 6, 9, and 15 weeks on the diet, four or five mice pel group were infused with 5-bromo-2'-deoxyuridine (BrdU) for 72 hours by use of subcutaneously implanted Alzet osmotic pumps. The mice were then killed, and the pancreas of each mouse was removed. In the exocrine pancreas with ductal secretion, the duct system (including interlobular and intralobular ducts and centroacinar [i.e., centroductular] cells) and acini were measured both histopathologically and immunohistochemically (BrdU) and were analyzed without knowledge of the source of the specimens. Two-way analysis of variance was carried out. All P values were from two-sided tests for significance. Results: The number of pancreatic ducts (interlobular, intralobular, and centroacinar-cancer-prone regions in certain rodent models and in humans) and acini per mouse in the Western-style diet group was similar to that in the control diet group during the entire feeding period (P = .76, .32, .93, and .42, respectively). Statistically significant higher BrdU-labeling indices of the ductal interlobular and intralobular epithelial cells mere seen in mice fed the Western-style diet than in mice fed the control diet during the entire observation period (P = .014 and .016, respectively). There was no statistically significant difference (P = .098) between both diet groups in the BrdU-labeling indices of the centroacinar epithelial cells. Conclusions: A Western-style diet induced pancreatic epithelial cell hyperproliferation in mice, further suggesting that increased fat content and decreased calcium and vitamin D contribute to the development of pancreatic neoplasms.
C1 MEM SLOAN KETTERING CANC CTR, IRVING WEINSTEIN LAB GASTROINTESTINAL CANC PREVEN, NEW YORK, NY 10021 USA.
   STRANG CANC PREVENT CTR, NEW YORK, NY USA.
   MEM SLOAN KETTERING CANC CTR, DEPT BIOSTAT, NEW YORK, NY 10021 USA.
C3 Memorial Sloan Kettering Cancer Center; Memorial Sloan Kettering Cancer Center
FU NCI NIH HHS [CA51233] Funding Source: Medline
CR *AM CANC SOC, 1996, CANC FACTS FIG 1996, V0, P0
   BEATY MM, 1993, J NUTR, V123, P144, DOI 10.1093/jn/123.1.144
   BERG JW, 1979, SEMIN ONCOL, V6, P275
   ,, 1977, JOURNAL OF NUTRITION, V107, P1340
   BIRT DF, 1983, JNCI-J NATL CANCER I, V71, P355
   BIRT DF, 1981, JNCI-J NATL CANCER I, V67, P1327
   Carroll K K, 1975, PROG BIOCHEM PHARMACOL, V10, P308
   CARROLL KK, 1986, CANCER, V58, P1818, DOI 10.1002/1097-0142(19861015)58:8+<1818::AID-CNCR2820581406>3.0.CO;2-4
   CARROLL KK, 1991, AM J CLIN NUTR, V54, PS206, DOI 10.1093/ajcn/54.1.206S
   CARROLL KK, 1991, DIETARY CALCIUM PHOS, V0, P229
   DIXON D, 1994, IARC SCI PUBL, V111, P281
   DOUGLAS BR, 1989, CANCER RES, V49, P2438
   DURBEC JP, 1983, BRIT J CANCER, V47, P463, DOI 10.1038/bjc.1983.75
   ELDRIDGE SR, 1990, CARCINOGENESIS, V11, P2245, DOI 10.1093/carcin/11.12.2245
   FARROW DC, 1990, AM J EPIDEMIOL, V132, P423, DOI 10.1093/oxfordjournals.aje.a115677
   GHADIRIAN P, 1991, INT J CANCER, V47, P1, DOI 10.1002/ijc.2910470102
   HOWATSON AG, 1985, BRIT J CANCER, V51, P107, DOI 10.1038/bjc.1985.15
   JACOBSON EA, 1989, CANCER RES, V49, P6300
   KHAN N, 1994, CARCINOGENESIS, V15, P2645, DOI 10.1093/carcin/15.11.2645
   KLOPPEL G, 1986, EXOCRINE PANCREAS BI, V0, P649
   LIPKIN M, 1995, J CELL BIOCHEM, V0, P65
   LONGNECKER DS, 1985, JNCI-J NATL CANCER I, V74, P219
   Longnecker DS, 1986, EXOCRINE PANCREAS BI, V0, P443
   NEWMARK HL, 1991, AM J CLIN NUTR, V54, PS209, DOI 10.1093/ajcn/54.1.209S
   NEWMARK HL, 1990, JNCI-J NATL CANCER I, V82, P491, DOI 10.1093/jnci/82.6.491
   PARSA I, 1985, CANCER RES, V45, P1285
   POSTON GJ, 1991, GUT, V32, P800, DOI 10.1136/gut.32.7.800
   ROEBUCK BD, 1981, CANCER RES, V41, P3961
   ROEBUCK BD, 1981, CANCER RES, V41, P888
   Strike PW, 1991, STATISTICAL METHODS IN LABORATORY MEDICINE, V0, P0
   VANDERMEER R, 1990, GASTROENTEROLOGY, V99, P1653, DOI 10.1016/0016-5085(90)90471-C
   WATANAPA P, 1993, BRIT J CANCER, V67, P663, DOI 10.1038/bjc.1993.123
   Xue L, 1995, PROCEEDINGS OF THE AMERICAN ASSOCIATION FOR CANCER RESEARCH ANNUAL MEETING, V36, P596
   1981, 1900, V47, V0, P1631
NR 35
TC 28
Z9 29
U1 1
U2 3
PU OXFORD UNIV PRESS INC
PI CARY
PA JOURNALS DEPT, 2001 EVANS RD, CARY, NC 27513 USA
SN 0027-8874
EI 1460-2105
J9 JNCI-J NATL CANCER I
JI JNCI-J. Natl. Cancer Inst.
PD NOV 6
PY 1996
VL 88
IS 21
BP 1586
EP 1590
DI 10.1093/jnci/88.21.1586
PG 5
WC Oncology
SC Oncology
GA VQ465
UT WOS:A1996VQ46500016
PM 8901857
DA 2025-02-23
ER

PT J
AU Tseng, TH
   Hsu, JD
   Chu, CY
   Wang, CJ
AF Tseng, TH
   Hsu, JD
   Chu, CY
   Wang, CJ
TI Promotion of colon carcinogenesis through increasing lipid peroxidation induced in rats by a high cholesterol diet
SO CANCER LETTERS
LA English
DT Article
DE colon cancer; cholesterol; lipid peroxidation; dimethylhydrazine; promotion
ID large-bowel cancer; serum-cholesterol; metabolism; selenium; states; risk; acid; dna
AB To examine the influence of hypercholesteremia on 1,2-dimethylhydrazine (DMH)-induced rat colon cancer, Sprague-Dawley rats received dietary cholesterol (CH, 0-2%) and cholic acid (CA, 0.25%) with or without DMH (20 mg/kg, s.c. injection) for 18 weeks. The rats receiving dietary cholesterol and cholic acid all significantly increased total serum cholesterol and lipids but only a high cholesterol diet (2% CH plus 0.25% CA) decreased the activity of glutathione peroxidase (GSH-Px) and increased the formation of peroxides in the colon (P < 0.01). The rats that received the combination of DMH and high cholesterol diet enhanced these effects. At the end of the experiment, the diet group administered DMH and high cholesterol (2% CH plus 0.25% CA) developed colon adenoma at 50% of incidence in pathological examination, but no colon adenoma formed in the rats treated with high cholesterol alone. It is supposed that a non-carcinogenic agent like cholesterol may potentiate the carcinogenicity of DMH in rats via an increase of lipid peroxidation and decrease in the activity of peroxidase in the target organ.
C1 CHUNG SHAN MED & DENT COLL, DEPT PATHOL, TAICHUNG 402, TAIWAN.
C3 Chung Shan Medical University
RP CHUNG SHAN MED & DENT COLL, INST BIOCHEM, 113, SECT 2, TA CHING ST, TAICHUNG 402, TAIWAN.
CR AHNEN DJ, 1985, DIGEST DIS SCI, V30, PS103, DOI 10.1007/BF01296987
   ALLAIN CC, 1974, CLIN CHEM, V20, P470
   BRADFORD MM, 1976, ANAL BIOCHEM, V72, P248, DOI 10.1016/0003-2697(76)90527-3
   BROITMAN SA, 1993, PROG FOOD NUTR SCI, V17, P1
   BULL AW, 1979, CANCER RES, V39, P4956
   BURDON RH, 1991, FREE RADICAL RES COM, V14, P81
   CERUTTI PA, 1985, SCIENCE, V227, P375, DOI 10.1126/science.2981433
   CHE MF, 1990, CANCER, V65, P1748
   CLAYSON DB, 1994, MUTAT RES, V317, P25, DOI 10.1016/0165-1110(94)90010-8
   CORBETT JT, 1989, J BIOCHEM BIOPH METH, V18, P297, DOI 10.1016/0165-022X(89)90039-0
   DIPLOCK AT, 1994, CANCER RES, V54, P0
   DOLL R, 1981, JNCI-J NATL CANCER I, V66, P1191, DOI 10.1093/jnci/66.6.1192
   Halliwell B, 2004, FREE RADICALS IN BIOLOGY AND MEDICINE, V0, P645
   HIRAMATSU Y, 1983, CARCINOGENESIS, V4, P553, DOI 10.1093/carcin/4.5.553
   KAWANISHI S, 1991, BIOCHEMISTRY-US, V30, P3069, DOI 10.1021/bi00226a013
   KREGER BE, 1992, CANCER-AM CANCER SOC, V70, P1038, DOI 10.1002/1097-0142(19920901)70:5<1038::AID-CNCR2820700505>3.0.CO;2-M
   NOMURA AMY, 1991, J NATL CANCER I, V83, P1403, DOI 10.1093/jnci/83.19.1403
   PAGLIA DE, 1967, J LAB CLIN MED, V70, P158
   PENCE BC, 1991, J NUTR, V121, P138, DOI 10.1093/jn/121.1.138
   PENCE BC, 1985, J NUTR, V115, P1196, DOI 10.1093/jn/115.9.1196
   ROBBLEE NM, 1989, NUTR CANCER, V12, P301, DOI 10.1080/01635588909514030
   SALIM AS, 1993, INT J CANCER, V53, P1031
   SMITH LL, 1982, LIPID PEROXIDES BIOL, V0, P89
   UYSAL M, 1988, INT J VITAM NUTR RES, V58, P339
   VACA CE, 1992, CARCINOGENESIS, V13, P593, DOI 10.1093/carcin/13.4.593
   VCHIDA K, 1977, JPN J PHARMACOL, V27, P193
   WEIDEMA WF, 1985, JNCI-J NATL CANCER I, V74, P665
   YAGI K, 1987, CHEM PHYS LIPIDS, V45, P337, DOI 10.1016/0009-3084(87)90071-5
   ZARIDZE DG, 1983, JNCI-J NATL CANCER I, V70, P389
NR 29
TC 28
Z9 28
U1 0
U2 1
PU ELSEVIER IRELAND LTD
PI CLARE
PA ELSEVIER HOUSE, BROOKVALE PLAZA, EAST PARK SHANNON, CO, CLARE, 00000, IRELAND
SN 0304-3835
EI 1872-7980
J9 CANCER LETT
JI Cancer Lett.
PD FEB 27
PY 1996
VL 100
IS 1-2
BP 81
EP 87
DI 10.1016/0304-3835(95)04073-0
PG 7
WC Oncology
SC Oncology
GA TW796
UT WOS:A1996TW79600014
PM 8620457
DA 2025-02-23
ER

PT J
AU Alberts, DS
   Ritenbaugh, C
   Story, JA
   Aickin, M
   ReesMcGee, S
   Buller, MK
   Atwood, J
   Phelps, J
   Ramanujam, PS
   Bellapravalu, S
   Patel, J
   Bettinger, L
   Clark, L
AF Alberts, DS
   Ritenbaugh, C
   Story, JA
   Aickin, M
   ReesMcGee, S
   Buller, MK
   Atwood, J
   Phelps, J
   Ramanujam, PS
   Bellapravalu, S
   Patel, J
   Bettinger, L
   Clark, L
TI Randomized, double-blinded, placebo-controlled study of effect of wheat bran fiber and calcium on fecal bile acids in patients with resected adenomatous colon polyps
SO JNCI-JOURNAL OF THE NATIONAL CANCER INSTITUTE
LA English
DT Article
ID epithelial-cell proliferation; large bowel-cancer; western new-york; colorectal-cancer; dietary calcium; neutral sterols; healthy-subjects; vitamin-d; high-risk; prevention
AB Background: Ongoing epidemiologic and nutritional studies suggest that colorectal carcinogenesis is consistent with complex interactions between genetic susceptibility and environmental and dietary factors. Among the dietary components found to reduce colon cancer risk are high intakes of dietary fiber and calcium. Purpose: We designed and conducted a randomized, double-blinded, placebo-controlled trial involving supplementation of the customary dietary intake with fiber and calcium and measurements of fecal bile acids to examine the potential mechanisms by which added dietary interventions might reduce colorectal cancer risk, Methods: In a randomized, double-blinded, phase II study, we used a factorial. design to measure the effects of dietary wheat bran fiber (2.0 or 13.5 g/day) in the form of cereal and supplemental calcium carbonate (250 or 1500 mg/day elemental calcium) taken as a tablet on fecal bile acid concentrations and excretion rates, Measurements were made at base-line randomization (i.e., after a 3-month placebo run-in period using 2.0 g wheat bran fiber plus 250 mg calcium carbonate) and after 3 and 9 months on treatment in a randomly selected 52-patient subsample of the 95 fully assessable study participants who had a history of colon adenoma resection. Concentrations of fecal bile acids, total, primary (i.e., chenodeoxycholic and cholic), and secondary (i.e., deoxycholic, lithocholic, and ursodeoxycholic), were measured in 72-hour stool samples by gas-liquid chromatography, All P values resulted from two-sided tests, Results: All geometric mean fecal bile acid concentrations and excretion rates were lower at 9 months than at 0 months or 3 months on treatment in the high-dose fiber, high-dose calcium, and high-dose fiber/high-dose calcium treatment groups, The high-dose fiber effect at 9 months of supplementation was statistically significant with respect to virtually all geometric mean fecal bile acid concentrations and excretion rates. For example at 9 months versus 0 months, high-dose fiber supplementation caused a reduction in fecal concentrations of total bile acids (52% reduction; P = .001) and deoxycholic acid (48% reduction; P = .003), High-dose calcium supplementation also had a significant, but lower, effect at 9 months versus 0 months on the geometric mean total bile acid (35% reduction; P = .044) and deoxycholic fecal bile acid (36% reduction; P = .052) concentrations. Conclusions: High-dose wheat bran fiber and calcium carbonate supplements given for 9 months are associated with statistically significant reductions in both total and secondary fecal bile acid concentrations and excretion rates in patients with resected colon adenomas. This study supports the hypothesis that one of the important ways in which a high intake of wheat bran fiber and calcium may reduce the risk of colorectal neoplasia and cancer is by reduction of the concentrations of fecal bile acids. Implication: Phase III studies of these agents in the prevention of adenoma recurrence are necessary to confirm this hypothesis and have now been initiated at multiple institutions.
C1 UNIV ARIZONA, DEPT MED, TUCSON, AZ 85724 USA.
   UNIV ARIZONA, DEPT FAMILY & COMMUNITY MED, TUCSON, AZ 85724 USA.
   PURDUE UNIV, DEPT FOODS, LAFAYETTE, IN USA.
   PURDUE UNIV, DEPT NUTR, LAFAYETTE, IN USA.
   ARIZONA STATE UNIV, COLL NURSING, TEMPE, AZ USA.
   UNIV N CAROLINA, SCH PUBL HLTH, CHAPEL HILL, NC USA.
   WALTER O BOSWELL MEM HOSP, GASTROENTEROL LAB, SUN CITY, AZ USA.
C3 University of Arizona; University of Arizona; Purdue University System; Purdue University; Purdue University System; Purdue University; Arizona State University; Arizona State University-Tempe; University of North Carolina; University of North Carolina Chapel Hill
RP UNIV ARIZONA, ARIZONA CANC CTR, 1515 N CAMPBELL AVE, TUCSON, AZ 85724 USA.
FU NCI NIH HHS [CA41108, CA23074] Funding Source: Medline
CR ANDERSON JW, 1984, AM J CLIN NUTR, V40, P1146, DOI 10.1093/ajcn/40.6.1146
   [Anonymous], 1989, DIET HLTH IMPLICATIO, V0, P0
   ATWOOD JR, 1992, PREV MED, V21, P637, DOI 10.1016/0091-7435(92)90071-O
   BAYERDORFFER E, 1993, GASTROENTEROLOGY, V104, P145, DOI 10.1016/0016-5085(93)90846-5
   BREUER NF, 1986, DIGESTION, V34, P87, DOI 10.1159/000199315
   CANNONALBRIGHT LA, 1988, NEW ENGL J MED, V319, P533, DOI 10.1056/NEJM198809013190902
   CATS A, 1995, JNCI-J NATL CANCER I, V87, P598, DOI 10.1093/jnci/87.8.598
   COOK JW, 1933, CONVERSION BILE ACID, V11, P758
   DECOSSE JJ, 1989, JNCI-J NATL CANCER I, V81, P1290, DOI 10.1093/jnci/81.17.1290
   DOLL R, 1981, JNCI-J NATL CANCER I, V66, P1191, DOI 10.1093/jnci/66.6.1192
   EVRARD E, 1968, J LIPID RES, V9, P226
   FREUDENHEIM JL, 1990, AM J EPIDEMIOL, V131, P612, DOI 10.1093/oxfordjournals.aje.a115545
   GARLAND C, 1985, LANCET, V1, P307, DOI 10.1016/S0140-6736(85)91082-7
   GARLAND CF, 1980, INT J EPIDEMIOL, V9, P227, DOI 10.1093/ije/9.3.227
   GHERON V, 1988, AM J CLIN NUTR S, V48, P768
   GIOVANNUCCI E, 1992, JNCI-J NATL CANCER I, V84, P91, DOI 10.1093/jnci/84.2.91
   GRAHAM S, 1988, AM J EPIDEMIOL, V128, P490, DOI 10.1093/oxfordjournals.aje.a114997
   GREENWALD P, 1987, J AM DIET ASSOC, V87, P1178
   GRUNDY SM, 1965, J LIPID RES, V6, P397
   HARRIS JA, 1919, CARNEGIE I PUBLICATI, V279, P0
   HIKASA Y, 1984, GUT, V25, P833, DOI 10.1136/gut.25.8.833
   HILL MJ, 1975, LANCET, V1, P535
   HILL MJ, 1983, BRIT J CANCER, V48, P143
   HILL MJ, 1971, LANCET, V1, P95
   HILL MJ, 1991, EUROPEAN JOURNAL OF CANCER PREVENTION, VOL 1, P0
   HILL MJ, 1985, DIET HUMAN CARCINOGE, V0, P149
   HILL MJ, 1983, PRECANCEROUS LESIONS, V0, P1
   HOWE GR, 1992, J NATL CANCER I, V84, P1887, DOI 10.1093/jnci/84.24.1887
   JACOBS LR, 1988, GASTROENTEROL CLIN N, V17, P747
   KAIBARA N, 1983, ONCOLOGY-BASEL, V40, P255, DOI 10.1159/000225738
   KORPELA JT, 1988, SCAND J GASTROENTERO, V23, P277, DOI 10.3109/00365528809093865
   Kune S, 1987, NUTR CANCER, V9, P21
   LAMPE JW, 1992, CANCER EPIDEM BIOMAR, V1, P207
   LAPRE JA, 1991, AM J PHYSL 1, V261, P12
   LIPKIN M, 1985, NEW ENGL J MED, V313, P1381, DOI 10.1056/NEJM198511283132203
   MACQUARTMOULIN G, 1986, INT J CANCER, V38, P183, DOI 10.1002/ijc.2910380207
   MATTES RD, 1988, J NUTR EDUC, V20, P70
   MCKEOWN-EYSSEN G E, 1984, NUTRITION AND CANCER, V6, P160, DOI 10.1080/01635588509513819
   MCKEOWNEYSSEN GE, 1994, J CLIN EPIDEMIOL, V47, P525, DOI 10.1016/0895-4356(94)90299-2
   METTLIN CJ, 1990, NUTR CANCER, V13, P89, DOI 10.1080/01635589009514049
   MOSKOVITZ M, 1979, DIGEST DIS SCI, V24, P746, DOI 10.1007/BF01317206
   MUDD DG, 1980, GUT, V21, P587, DOI 10.1136/gut.21.7.587
   MURRAY WR, 1980, BRIT J CANCER, V41, P923, DOI 10.1038/bjc.1980.170
   NEGRI E, 1990, NUTR CANCER, V13, P255, DOI 10.1080/01635589009514067
   NEWMARK HL, 1984, JNCI-J NATL CANCER I, V72, P1323
   Plewis I, 1985, ANAL CHANGE MEASUREM, V0, P0
   POTTER JD, 1986, JNCI-J NATL CANCER I, V76, P557, DOI 10.1093/jnci/76.4.557
   REDDY B, 1989, CANCER RES, V49, P4629
   REDDY BS, 1977, CANCER RES, V37, P3238
   REDDY BS, 1978, CANCER LETT, V4, P217, DOI 10.1016/S0304-3835(78)94622-0
   SCHOFIELD PF, 1992, BRIT MED J, V304, P1498, DOI 10.1136/bmj.304.6840.1498
   SERDULA M, 1993, EPIDEMIOLOGY, V4, P455, DOI 10.1097/00001648-199309000-00012
   SETCHELL KDR, 1987, CLIN CHIM ACTA, V162, P257, DOI 10.1016/0009-8981(87)90045-3
   SHIKE M, 1990, B WORLD HEALTH ORGAN, V68, P377
   SLATTERY ML, 1988, AM J EPIDEMIOL, V128, P504, DOI 10.1093/oxfordjournals.aje.a114998
   STADLER J, 1988, CANCER LETT, V38, P315, DOI 10.1016/0304-3835(88)90023-7
   Story J A, 1991, EUR J CANCER PREV, V1 Suppl 2, P29, DOI 10.1097/00008469-199110002-00006
   TANIDA N, 1984, GUT, V25, P824, DOI 10.1136/gut.25.8.824
   THOMAS JN, 1984, BRIT J NUTR, V51, P339, DOI 10.1079/BJN19840040
   TUYNS AJ, 1988, NUTR CANCER, V11, P189, DOI 10.1080/01635588809513986
   VATN MH, 1991, EUROPEAN JOURNAL OF CANCER PREVENTION, VOL 1, P0
   WARGOVICH MJ, 1992, GASTROENTEROLOGY, V103, P92, DOI 10.1016/0016-5085(92)91100-I
   WARGOVICH MJ, 1989, PREV MED, V18, P672, DOI 10.1016/0091-7435(89)90038-8
   WARGOVICH MJ, 1984, CANCER LETT, V23, P253, DOI 10.1016/0304-3835(84)90091-0
   WELBERG JWM, 1993, EUR J CLIN INVEST, V23, P63, DOI 10.1111/j.1365-2362.1993.tb00719.x
   WILLETT WC, 1990, NEW ENGL J MED, V323, P1664, DOI 10.1056/NEJM199012133232404
   WINAWER SJ, 1993, NEW ENGL J MED, V329, P1977, DOI 10.1056/NEJM199312303292701
   WINAWER SJ, 1988, GASTROINTESTINAL CAN, V0, P21
   1985, 1900, P182, V0, P0
NR 70
TC 99
Z9 105
U1 0
U2 5
PU OXFORD UNIV PRESS INC
PI CARY
PA JOURNALS DEPT, 2001 EVANS RD, CARY, NC 27513 USA
SN 0027-8874
EI 1460-2105
J9 JNCI-J NATL CANCER I
JI JNCI-J. Natl. Cancer Inst.
PD JAN 17
PY 1996
VL 88
IS 2
BP 81
EP 92
DI 10.1093/jnci/88.2.81
PG 12
WC Oncology
SC Oncology
GA TP359
UT WOS:A1996TP35900008
PM 8537982
DA 2025-02-23
ER

PT J
AU Caderni, G
   Luceri, C
   Lancioni, L
   Dolara, P
AF Caderni, G
   Luceri, C
   Lancioni, L
   Dolara, P
TI Dietary sucrose, glucose, fructose, and starches affect colonic functions in rats
SO NUTRITION AND CANCER-AN INTERNATIONAL JOURNAL
LA English
DT Article
ID chain fatty-acids; fecal bile-acids; proliferation; carcinogenesis; cancer; foods; fiber; mice
AB To study the effect of dietary sugars and starches on parameters linked to colon carcinogenesis, female Sprague-Dawley rats were fed for one month five different diets containing sucrose, glucose, fructose, cornstarch, or Hylon 7, a star ch with a high amylose content. After this period, colon proliferation, assessed by [H-3]thymidine incorporation in vitro, was higher (p < 0.05) in rats fed sucrose than in rats fed glucose, fructose, or cornstarch [labeling index was 7.17 +/- 0.75, 5.03 +/- 0.70, 4.55 +/- 0.72, 4.00 +/- 0.70, and 5.89 +/- 1.05 (SE) in sucrose, glucose, fructose, cornstarch, and Hylon 7 diets, respectively]. Cecal pH was lower in rats fed cornstarch and Hylon 7 than in rats fed sucrose, glucose, or fructose. Content of short-chain fatty acids (SCFAs) in the cecum was higher in rats fed Hylon 7 than in those fed glucose and fructose. In conclusion, glucose and fructose, compared with sucrose, decrease mucosal proliferation and may be considered protective factors in colon carcinogenesis, although they no not affect SCFA production and cecal pH. On the contrary, Hylon 7 does not change mucosal proliferation but increases SCFAs and lowers cecal pH, two conditions associated with a lower risk of colon cancer.
RP UNIV FLORENCE, DEPT PHARMACOL, VIALE GB MORGAGNI 65, I-50134 FLORENCE, ITALY.
CR ASP NG, 1987, SCAND J GASTROENTERO, V22, P29, DOI 10.3109/00365528709095847
   BARTRAM HP, 1991, CANCER RES, V51, P4238
   BIANCHINI F, 1992, J NUTR, V122, P254, DOI 10.1093/jn/122.2.254
   ,, 1977, JOURNAL OF NUTRITION, V107, P1340
   BUGAUT M, 1993, ANNU REV NUTR, V13, P217, DOI 10.1146/annurev.nu.13.070193.001245
   CADERNI G, 1991, NUTR CANCER, V15, P33, DOI 10.1080/01635589109514109
   CADERNI G, 1993, J NUTR, V123, P704, DOI 10.1093/jn/123.4.704
   CADERNI G, 1991, CANCER RES, V51, P3721
   CADERNI G, 1994, J NUTR, V124, P517, DOI 10.1093/jn/124.4.517
   DESCHNER EE, 1982, CANCER-AM CANCER SOC, V50, P1136, DOI 10.1002/1097-0142(19820915)50:6<1136::AID-CNCR2820500617>3.0.CO;2-A
   GIOVANNUCCI E, 1995, CANCER CAUSE CONTROL, V6, P164, DOI 10.1007/BF00052777
   JENKINS DJA, 1987, SCAND J GASTROENTERO, V22, P132, DOI 10.3109/00365528709095867
   KLEISBEUKER JH, 1995, JNCI, V86, P452
   LEVIN RJ, 1989, DIETARY STARCHES SUG, V0, P90
   LIPKIN M, 1988, CANCER RES, V48, P235
   LIPKIN M, 1986, CANC LETT, V26, P134
   Marks V, 1989, DIETARY STARCHES SUG, V0, P135
   MCKEOWNEYSSEN G, 1994, CANCER EPIDEM BIOMAR, V3, P687
   NEWMARK HL, 1990, NUTR CANCER, V14, P161, DOI 10.1080/01635589009514091
   NEWMARK HL, 1990, JNCI-J NATL CANCER I, V82, P491, DOI 10.1093/jnci/82.6.491
   POTTER JD, 1993, EPIDEMIOL REV, V15, P499, DOI 10.1093/oxfordjournals.epirev.a036132
   RAO CN, 1978, BRIT J NUTR, V40, P1, DOI 10.1079/BJN19780088
   SPAGNESI MT, 1994, GASTROENTEROLOGY, V106, P362, DOI 10.1016/0016-5085(94)90593-2
   STAMP D, 1993, CARCINOGENESIS, V14, P777, DOI 10.1093/carcin/14.4.777
   THORNTON JR, 1987, DIGEST DIS SCI, V32, P1088, DOI 10.1007/BF01300193
   WILLETT WC, 1994, SCIENCE, V264, P532, DOI 10.1126/science.8160011
NR 26
TC 17
Z9 21
U1 0
U2 8
PU ROUTLEDGE JOURNALS, TAYLOR & FRANCIS LTD
PI ABINGDON
PA 2-4 PARK SQUARE, MILTON PARK, ABINGDON OX14 4RN, OXON, ENGLAND
SN 0163-5581
EI 1532-7914
J9 NUTR CANCER
JI Nutr. Cancer
PD JUN 15
PY 1996
VL 25
IS 2
BP 179
EP 186
DI 10.1080/01635589609514440
PG 8
WC Oncology; Nutrition & Dietetics
SC Oncology; Nutrition & Dietetics
GA UD637
UT WOS:A1996UD63700008
PM 8710687
DA 2025-02-23
ER

PT J
AU Godley, PA
   Campbell, MK
   Gallagher, P
   Martinson, FEA
   Mohler, JL
   Sandler, RS
AF Godley, PA
   Campbell, MK
   Gallagher, P
   Martinson, FEA
   Mohler, JL
   Sandler, RS
TI Biomarkers of essential fatty acid consumption and risk of prostatic carcinoma
SO CANCER EPIDEMIOLOGY BIOMARKERS & PREVENTION
LA English
DT Article
ID induced colon carcinogenesis; subcutaneous adipose-tissue; dietary omega-3; united-states; cystoprostatectomy specimens; eicosapentaenoic acid; eicosanoid synthesis; menhaden oil; cancer; adenocarcinoma
AB Animal studies have suggested that omega-6 fatty acids found in vegetable oils may promote prostate cancer. Our goal was to use erythrocyte membrane and adipose tissue fatty acid composition as biomarkers to investigate whether essential fatty acids modulated prostate cancer risk. An outpatient clinic-based study of 89 cases and 38 controls was conducted in North Carolina between July 1989 and December 1991. Cases were recruited from a university-based urology outpatient clinic. Eligible cases were more than 45 years of age and had histological confirmation of a prostate cancer diagnosis within 1 year of entry into the study. Controls were histologically confirmed free of prostate cancer. Erythrocyte membranes from venous blood and adipose tissue fatty acids from s.c. fat samples were analyzed in batches using capillary gas chromatography. Unconditional logistic regression analysis was used to calculate odds ratios for the association of each fatty acid with prostate cancer while controlling for potential confounders. Linoleic acid consumption was positively associated with prostate cancer risk. The odds ratios comparing the first and fourth quartiles of linoleic acid consumption were 3.54 (95% confidence interval, 1.0-12.53) with P trend <0.04 for erythrocyte membranes, and 2.47 (95% confidence interval, 0.66-9.26) with P trend <0.08 for adipose tissue. These data suggest that linoleic acid consumption may increase prostate cancer risk, which is consistent with results from animal experiments. Linoleic acid is found in vegetable oils used in cooking and in cereals, snack foods, and baked goods. Our data failed to demonstrate consistently a protective effect of marine omega-3 fatty acids on prostate cancer.
C1 UNIV N CAROLINA, DEPT INTERNAL MED, CHAPEL HILL, NC 27599 USA.
   UNIV N CAROLINA, DEPT NUTR, CHAPEL HILL, NC 27599 USA.
   UNIV N CAROLINA, CTR DEV & LEARNING, CHAPEL HILL, NC 27599 USA.
   UNIV N CAROLINA, DEPT SURG, DIV UROL, CHAPEL HILL, NC 27599 USA.
   UNIV N CAROLINA, LINEBERGER COMPREHENS CANC CTR, CHAPEL HILL, NC 27599 USA.
C3 University of North Carolina; University of North Carolina Chapel Hill; University of North Carolina; University of North Carolina Chapel Hill; University of North Carolina; University of North Carolina Chapel Hill; University of North Carolina; University of North Carolina Chapel Hill; University of North Carolina; University of North Carolina Chapel Hill
FU NCI NIH HHS [3 P30 CA16086-14S1, 1R01 CA55760-01] Funding Source: Medline
CR ABOUELELA SH, 1988, LIPIDS, V23, P948, DOI 10.1007/BF02536342
   ADAM O, 1988, DIETARY W3 W6 FATTY, V0, P33
   BEYNEN AC, 1980, AM J CLIN NUTR, V33, P81, DOI 10.1093/ajcn/33.1.81
   BEYNEN AC, 1985, AM J CLIN NUTR, V42, P317, DOI 10.1093/ajcn/42.2.317
   BLIGH EG, 1959, CAN J BIOCHEM PHYS, V37, P911
   BRADEN LM, 1986, LIPIDS, V21, P285, DOI 10.1007/BF02536414
   BRESLOW N, 1977, INT J CANCER, V20, P680, DOI 10.1002/ijc.2910200506
   Breslow NE, 1980, ANAL CASE CONTROL ST, V0, P0
   CARROLL K K, 1984, NUTRITION AND CANCER, V6, P254, DOI 10.1080/01635588509513831
   CRAWFORD MA, 1983, BRIT MED BULL, V39, P210, DOI 10.1093/oxfordjournals.bmb.a071820
   DAYTON S, 1966, J LIPID RES, V7, P103
   DEVRIES CEE, 1992, ANTICANCER RES, V12, P1513
   DHOM G, 1983, J CANCER RES CLIN, V106, P210, DOI 10.1007/BF00402610
   DOUGHERTY RM, 1987, AM J CLIN NUTR, V45, P443, DOI 10.1093/ajcn/45.2.443
   ERICKSON KL, 1986, DIETARY FAT CANCER, V0, P555
   FIELD CJ, 1985, AM J CLIN NUTR, V42, P1206, DOI 10.1093/ajcn/42.6.1206
   FOLCH J, 1957, J BIOL CHEM, V226, P497
   GALLOWAY JH, 1985, CLIN SCI, V68, P449, DOI 10.1042/cs0680449
   GANN PH, 1994, J NATL CANCER I, V86, P281, DOI 10.1093/jnci/86.4.281
   GIOVANNUCCI E, 1993, J NATL CANCER I, V85, P1571, DOI 10.1093/jnci/85.19.1571
   Gleason DF, 1977, UROLOGIC PATHOLOGY P, V0, P171
   Godley PA, 1996, CANCER EPIDEM BIOMAR, V5, P115
   GOGOS CA, 1995, CANCER DETECT PREV, V19, P415
   GOODWIN JS, 1983, J CLIN IMMUNOL, V3, P295, DOI 10.1007/BF00915791
   GRAHAM S, 1983, JNCI-J NATL CANCER I, V70, P687
   HANDELMAN GJ, 1988, LIPIDS, V23, P598, DOI 10.1007/BF02535604
   HEPBURN FN, 1986, J AM DIET ASSOC, V86, P788
   HSING AW, 1990, CANCER RES, V50, P6836
   HUDGINS LC, 1991, AM J CLIN NUTR, V53, P1372, DOI 10.1093/ajcn/53.6.1372
   HUNTER DJ, 1992, AM J EPIDEMIOL, V135, P418, DOI 10.1093/oxfordjournals.aje.a116302
   JACOBSEN BK, 1983, AM J CLIN NUTR, V38, P906, DOI 10.1093/ajcn/38.6.906
   JENSKI LJ, 1993, NUTR CANCER, V19, P135, DOI 10.1080/01635589309514244
   KABALIN JN, 1989, J UROLOGY, V141, P1091, DOI 10.1016/S0022-5347(17)41178-5
   KARMALI RA, 1984, JNCI-J NATL CANCER I, V73, P457, DOI 10.1093/jnci/73.2.457
   KARMALI RA, 1987, ANTICANCER RES, V7, P1173
   KINSELLA JE, 1987, SEAFOODS FISH OILS H, V0, P165
   KINSELLA JE, 1987, SEAFOODS FISH OILS H, V0, P25
   KOLONEL LN, 1988, AM J EPIDEMIOL, V127, P999, DOI 10.1093/oxfordjournals.aje.a114903
   LIANG TM, 1992, BIOCHEM J, V285, P557, DOI 10.1042/bj2850557
   LIN DS, 1993, AM J CLIN NUTR, V58, P174, DOI 10.1093/ajcn/58.2.174
   MCGIFF JC, 1987, PREV MED, V16, P503, DOI 10.1016/0091-7435(87)90064-8
   MINOURA T, 1988, CANCER RES, V48, P4790
   MISHINA T, 1985, PROSTATE, V6, P423, DOI 10.1002/pros.2990060411
   MONTIE JE, 1989, CANCER-AM CANCER SOC, V63, P381, DOI 10.1002/1097-0142(19890115)63:2<381::AID-CNCR2820630230>3.0.CO;2-O
   MURPHY GP, 1982, J UROLOGY, V127, P928, DOI 10.1016/S0022-5347(17)54135-X
   NELSON GJ, 1991, LIPIDS, V26, P87, DOI 10.1007/BF02544000
   OCONNOR TP, 1989, JNCI-J NATL CANCER I, V81, P858, DOI 10.1093/jnci/81.11.858
   Pandalai PK, 1996, ANTICANCER RES, V16, P815
   Parker SL, 1996, CA-CANCER J CLIN, V46, P5, DOI 10.3322/canjclin.46.1.5
   PITTET PG, 1983, INT J VITAM NUTR RES, V53, P115
   PLAKKE T, 1983, HUM NUTR-APPL NUTR, V37, P365
   POPPSNIJDERS C, 1984, SCAND J CLIN LAB INV, V44, P39, DOI 10.3109/00365518409083785
   RATNAYAKE WMN, 1993, J AM COLL NUTR, V12, P651
   REDDY BS, 1988, CANCER RES, V48, P6642
   Rose D P, 1986, PROG CLIN BIOL RES, V222, P43
   ROSE DP, 1988, CARCINOGENESIS, V9, P603, DOI 10.1093/carcin/9.4.603
   ROSE DP, 1991, PROSTATE, V18, P243, DOI 10.1002/pros.2990180306
   ROTHMAN KJ, 1986, MODERN EPIDEMIOLOGY, V0, P327
   Schlesselman JJ, 1982, CASECONTROL STUDIES, V0, P171
   Schuman LM, 1982, TRENDS CANC INCIDENC, V0, P345
   SINCLAIR HM, 1984, HUM NUTR-CLIN NUTR, V38C, P245
   SLATTERY ML, 1990, AM J CLIN NUTR, V52, P752, DOI 10.1093/ajcn/52.4.752
   SNOWDON DA, 1984, AM J EPIDEMIOL, V120, P244, DOI 10.1093/oxfordjournals.aje.a113886
   TINOCO J, 1983, PROG LIPID RES, V21, P1, DOI 10.1016/0163-7827(82)90015-7
   TRONCOSO P, 1989, UROLOGY, V34, P52
   VANSTAVEREN WA, 1986, AM J EPIDEMIOL, V123, P455
   VONSCHACKY C, 1985, J CLIN INVEST, V76, P1626, DOI 10.1172/JCI112147
   WHELAN SL, 1990, IARC PUBLICATION, V102, P0
   WHITTEMORE AS, 1995, JNCI-J NATL CANCER I, V87, P652, DOI 10.1093/jnci/87.9.652
   YATANI R, 1982, INT J CANCER, V29, P611, DOI 10.1002/ijc.2910290602
NR 70
TC 93
Z9 104
U1 1
U2 4
PU AMER ASSOC CANCER RESEARCH
PI PHILADELPHIA
PA 615 CHESTNUT ST, 17TH FLOOR, PHILADELPHIA, PA 19106-4404 USA
SN 1055-9965
EI 1538-7755
J9 CANCER EPIDEM BIOMAR
JI Cancer Epidemiol. Biomarkers Prev.
PD NOV 15
PY 1996
VL 5
IS 11
BP 889
EP 895
DI 
PG 7
WC Oncology; Public, Environmental & Occupational Health
SC Oncology; Public, Environmental & Occupational Health
GA VR596
UT WOS:A1996VR59600006
PM 8922296
DA 2025-02-23
ER

PT J
AU Pence, BC
   Dunn, DM
   Zhao, C
   Patel, V
   Hunter, S
   Landers, M
AF Pence, BC
   Dunn, DM
   Zhao, C
   Patel, V
   Hunter, S
   Landers, M
TI Protective effects of calcium from nonfat dried milk against colon carcinogenesis in rats
SO NUTRITION AND CANCER-AN INTERNATIONAL JOURNAL
LA English
DT Article
ID fecal bile-acids; dietary-fat; antioxidant status; cancer; epithelium; 1,2-dimethylhydrazine
AB A number of studies have demonstrated the protective effect of dietary calcium against risk for colon cancer. The objective of this experimental study was to test the efficacy of two sources of dietary calcium, elemental calcium in the form of CaCO3 and dairy calcium as nonfat dried milk (NFDM), in colon turner inhibition. Male weanling F344 rats were fed six test diets containing low (LF, 5%) and high (HF, 20%) levels of corn oil and low (0.5%) and high (1.O%) levels of calcium supplemented as CaCO3 or NFDM in a 2 x 3 factorial design. Tumors were induced with two weekly injections of azoxymethane at 12 mg/kg body wt. After 27 weeks on the test diets, animals were necropsied for turner analysis. There was no difference in tumor incidence for fat or calcium source main effects, but a significant interaction was seen between fat and calcium source, with the lowest tumor incidence seen in the HF/NFDM group. Calcium compartmentalization studies demonstrated no effects of calcium on serum calcium levels but increased urinary and fecal water calcium in the higher-calcium diets. Increased dietary calcium also decreased fecal bile acid concentrations, but there was no effect on fecal wafer bile acids Intermediate biomarkers of colon carcinogenesis were not affected by the dietary treatments except for fat effects on carcinogen-induced nuclear aberrations. These I results indicate that source of calcium is not critical but that total dietary context may affect efficacy of calcium against colon carcinogenesis.
C1 UNIV TEXAS, SW MED SCH, DEPT PEDIAT, DALLAS, TX 75230 USA.
   TTUHSC, EL PASO, TX USA.
   TTUHSC, AMARILLO, TX USA.
C3 University of Texas System; University of Texas Dallas; University of Texas Southwestern Medical Center Dallas; Texas Tech University System; Texas Tech University Health Science Center; Texas Tech University System; Texas Tech University Health Science Center; Texas Tech University Health Sciences Center Amarillo
RP TEXAS TECH UNIV, HLTH SCI CTR, DEPT PATHOL, LUBBOCK, TX 79430 USA.
CR [Anonymous], 1980, J NUTR, V110, P1726, DOI 10.1093/jn/107.7.1340, 10.1093/JN/107.7.1340, 10.1093/jn/110.8.1726
   ARGOVICH MJ, 1990, CANCER LETT, V57, P17
   BEHER WT, 1981, STEROIDS, V38, P281, DOI 10.1016/0039-128X(81)90064-7
   ,, 1977, JOURNAL OF NUTRITION, V107, P1340
   BIRD RP, 1986, CARCINOGENESIS, V7, P1657, DOI 10.1093/carcin/7.10.1657
   CHAPKIN RS, 1993, J NUTR, V123, P649, DOI 10.1093/jn/123.4.649
   GARLAND C, 1985, LANCET, V1, P307, DOI 10.1016/S0140-6736(85)91082-7
   KURATKO C, 1991, J NUTR, V121, P1562, DOI 10.1093/jn/121.10.1562
   KURATKO C, 1992, J NUTR, V122, P278, DOI 10.1093/jn/122.2.278
   LUPTON JR, 1994, J NUTR, V124, P188, DOI 10.1093/jn/124.2.188
   NAUSS KM, 1983, CANCER RES, V43, P4083
   NAUSS KM, 1984, CARCINOGENESIS, V5, P255, DOI 10.1093/carcin/5.2.255
   NELSON RL, 1987, DIS COLON RECTUM, V30, P947, DOI 10.1007/BF02554282
   NEWMARK HL, 1984, JNCI-J NATL CANCER I, V72, P1323
   PEBNCE BC, 1993, GASTROENTEROLOGY, V104, P0
   PENCE BC, 1988, CARCINOGENESIS, V9, P187, DOI 10.1093/carcin/9.1.187
   PENCE BC, 1995, CARCINOGENESIS, V16, P757, DOI 10.1093/carcin/16.4.757
   PENCE BC, 1993, MUTAT RES, V290, P87, DOI 10.1016/0027-5107(93)90036-F
   REDDY BS, 1992, LIPIDS, V27, P807, DOI 10.1007/BF02535855
   REDDY BS, 1977, CANCER RES, V37, P2132
   ROSENBAUM MS, 1983, PEDIATRICS, V71, P359
   ROZHIN J, 1984, CANCER RES, V44, P3226
   VANDERMEER R, 1992, UCLA BIOMED 3, V13, P113
   WARGOVICH MJ, 1983, CARCINOGENESIS, V4, P1205, DOI 10.1093/carcin/4.9.1205
   WARGOVICH MJ, 1984, CANCER LETT, V23, P253, DOI 10.1016/0304-3835(84)90091-0
NR 25
TC 18
Z9 18
U1 0
U2 0
PU ROUTLEDGE JOURNALS, TAYLOR & FRANCIS LTD
PI ABINGDON
PA 2-4 PARK SQUARE, MILTON PARK, ABINGDON OX14 4RN, OXON, ENGLAND
SN 0163-5581
EI 1532-7914
J9 NUTR CANCER
JI Nutr. Cancer
PD JUN 15
PY 1996
VL 25
IS 1
BP 35
EP 45
DI 10.1080/01635589609514426
PG 11
WC Oncology; Nutrition & Dietetics
SC Oncology; Nutrition & Dietetics
GA TP520
UT WOS:A1996TP52000004
PM 8837860
DA 2025-02-23
ER

PT J
AU Wurzelmann, JI
   Silver, A
   Schreinemachers, DM
   Sandler, RS
   Everson, RB
AF Wurzelmann, JI
   Silver, A
   Schreinemachers, DM
   Sandler, RS
   Everson, RB
TI Iron intake and the risk of colorectal cancer
SO CANCER EPIDEMIOLOGY BIOMARKERS & PREVENTION
LA English
DT Article
ID dietary iron; gastrointestinal cancers; mammary carcinogenesis; lipid-peroxidation; colon cancer; bowel-cancer; hemochromatosis; mortality; mice; proliferation
AB Prospectively gathered data from the National Health and Nutrition Examination Survey I and the National Health Evaluation Follow-Up Study were analyzed to evaluate the risk of colorectal cancer due to consumption of iron, Morbidity and mortality data due to colorectal cancer mere available on 14,407 persons first interviewed in 1971 and followed through 1986, A total of 194 possible colorectal cancers occurred in this group over the 15-year period, Subsite analysis showed that the risk of colon cancer due to iron intake was elevated throughout the colon for both men and women, with the highest adjusted risks for the interquartile range seen in the proximal colon for females (relative risk, 1.51; 95% confidence interval, 1.41-1.60), The risk of rectal cancer was not significantly elevated for men or women, Elevated serum iron was also associated with increased risk; however, this effect was strongest in the distal (rather than proximal) colon and was significant only among females (adjusted relative risk, 1.73; 95% confidence interval, 1.03-2.92), The mean transferrin saturation was higher among cases than controls (30.7 versus 28.7%), but total iron-binding capacity did not seem to predict the occurrence of colorectal cancer, Proportional hazards models confirmed that the effects of iron and serum iron were not confounded by age, gender, energy consumption, fat intake, or other known risk factors for colorectal cancer, These data suggest that iron may confer an increased risk for colorectal cancer, and that the localizaton of risk may be attributable to the mode of epithelial exposure, It seems that luminal exposure to iron increases risk proximally, whereas humoral exposure increases risk distally, These differences may be due to such factors as oxidation state, binding proteins and the presence of other cofactors such as bile acids, products of bacterial metabolism.
C1 US EPA, NATL HLTH & ENVIRONM EFFECTS RES LAB, HUMAN STUDIES DIV, RES TRIANGLE PK, NC 27711 USA.
C3 United States Environmental Protection Agency
RP UNIV N CAROLINA, DIV DIGEST DIS, CTR GASTROINTESTINAL BIOL & DIS, GEN CLIN RES CTR, CB 7038, CHAPEL HILL, NC 27599 USA.
FU NCRR NIH HHS [RR00046] Funding Source: Medline; NIDDK NIH HHS [T32 DK07364, P30 DK34987] Funding Source: Medline
CR [Anonymous], 1908, BIOMETRIKA, V6, P1
   ARMSTRONG B, 1975, INT J CANCER, V15, P617, DOI 10.1002/ijc.2910150411
   BAADER SL, 1994, J CANCER RES CLIN, V120, P415, DOI 10.1007/BF01240141
   BERGERON RJ, 1985, J NUTR, V115, P369, DOI 10.1093/jn/115.3.369
   BLATT J, 1987, CANCER RES, V47, P1749
   BRADBEAR RA, 1985, JNCI-J NATL CANCER I, V75, P81
   COHEN JS, 1987, TRADITION, V22, P1
   Cox D, 1984, ANAL SURVIVAL DATA, V0, P0
   DEKOK TMCM, 1994, CARCINOGENESIS, V15, P1399, DOI 10.1093/carcin/15.7.1399
   DEVERDIER MG, 1991, INT J CANCER, V49, P520, DOI 10.1002/ijc.2910490408
   FINUCANE FF, 1990, PUBLIC USE DATA TAPE, V0, P0
   FUKUCHI K, 1995, BIOL CHEM H-S, V376, P627
   HAENSZEL W, 1973, J NATL CANCER I, V51, P1765, DOI 10.1093/jnci/51.6.1765
   HALLIWELL B, 1987, FASEB J, V1, P358, DOI 10.1096/fasebj.1.5.2824268
   HANN HWL, 1988, CANCER RES, V48, P4168
   HILL MJ, 1971, LANCET, V1, P95
   JENSEN OM, 1979, ISRAEL J MED SCI, V15, P329
   KATO I, 1987, JPN J CANCER RES, V78, P453
   Kleinbaum DG, 1982, EPIDEMIOLOGIC RES PR, V0, P298
   LEE HP, 1989, INT J CANCER, V43, P1007, DOI 10.1002/ijc.2910430609
   MANTEL N, 1963, J AM STAT ASSOC, V58, P690
   MCKEOWNEYSSEN GE, 1992, NUTR CANC, V0, P0
   MCMICHAEL AJ, 1983, AM J EPIDEMIOL, V118, P620, DOI 10.1093/oxfordjournals.aje.a113672
   MILLER AB, 1983, INT J CANCER, V32, P155, DOI 10.1002/ijc.2910320204
   MINOTTI G, 1987, CHEM PHYS LIPIDS, V44, P191, DOI 10.1016/0009-3084(87)90050-8
   MOLBAK K, 1994, AM J EPIDEMIOL, V139, P734, DOI 10.1093/oxfordjournals.aje.a117064
   NELSON RL, 1994, JNCI-J NATL CANCER I, V86, P455, DOI 10.1093/jnci/86.6.455
   NELSON RL, 1989, ANTICANCER RES, V9, P1477
   NIEDERAU C, 1985, NEW ENGL J MED, V313, P1256, DOI 10.1056/NEJM198511143132004
   NIEDERAU C, 1994, ADV EXP MED BIOL, V356, P293
   NOMURA A, 1992, CANCER EPIDEM BIOMAR, V1, P547
   PHILLIPS RL, 1975, CANCER RES, V35, P3513
   PRIVAL MJ, 1985, NUTR CANCER, V6, P236
   ROBBINS E, 1970, P NATL ACAD SCI USA, V66, P1244, DOI 10.1073/pnas.66.4.1244
   ROSE DP, 1986, CANCER-AM CANCER SOC, V58, P2363, DOI 10.1002/1097-0142(19861201)58:11<2363::AID-CNCR2820581102>3.0.CO;2-#
   SCHUB R, 1986, J CLIN GASTROENTEROL, V8, P630, DOI 10.1097/00004836-198612000-00008
   SEVANIAN A, 1985, ANNU REV NUTR, V5, P365, DOI 10.1146/annurev.nu.05.070185.002053
   SIEGERS CP, 1992, CANCER LETT, V65, P245, DOI 10.1016/0304-3835(92)90239-R
   SIEGERS CP, 1988, CANCER LETT, V41, P251, DOI 10.1016/0304-3835(88)90285-6
   SINGH M, 1994, CARCINOGENESIS, V15, P1567, DOI 10.1093/carcin/15.8.1567
   STEVENS RG, 1994, INT J CANCER, V56, P364, DOI 10.1002/ijc.2910560312
   STEVENS RG, 1988, NEW ENGL J MED, V319, P1047, DOI 10.1056/NEJM198810203191603
   TAJIMA K, 1985, JPN J CANCER RES, V76, P705
   THIBODEAU SN, 1993, SCIENCE, V260, P816, DOI 10.1126/science.8484122
   THOMPSON HJ, 1991, CARCINOGENESIS, V12, P111, DOI 10.1093/carcin/12.1.111
   *US DEP HHS, 1991, PUBL US DAT TAPE DOC, V0, P3
   WAKABAYASHI K, 1992, CANCER RES, V52, P0
   WILLETT WC, 1990, NEW ENGL J MED, V323, P1664, DOI 10.1056/NEJM199012133232404
   World Health Organisation (WHO), 1977, MAN INT STAT CLASS D, V1, P0
   1991, 1900, V27, V0, P0
   1977, 1900, V10, V0, P0
NR 51
TC 138
Z9 146
U1 0
U2 6
PU AMER ASSOC CANCER RESEARCH
PI PHILADELPHIA
PA 615 CHESTNUT ST, 17TH FLOOR, PHILADELPHIA, PA 19106-4404 USA
SN 1055-9965
EI 1538-7755
J9 CANCER EPIDEM BIOMAR
JI Cancer Epidemiol. Biomarkers Prev.
PD JUL 15
PY 1996
VL 5
IS 7
BP 503
EP 507
DI 
PG 5
WC Oncology; Public, Environmental & Occupational Health
SC Oncology; Public, Environmental & Occupational Health
GA UW619
UT WOS:A1996UW61900003
PM 8827353
DA 2025-02-23
ER

PT J
AU RitskesHoitinga, J
   Meijers, M
   Timmer, WG
   Wiersma, A
   Meijer, GW
   Weststrate, JA
AF RitskesHoitinga, J
   Meijers, M
   Timmer, WG
   Wiersma, A
   Meijer, GW
   Weststrate, JA
TI Effects of two dietary fat levels and four dietary linoleic acid levels on mammary tumor development in Balb/c-MMTV mice under ad libitum feeding conditions
SO NUTRITION AND CANCER-AN INTERNATIONAL JOURNAL
LA English
DT Article
ID tumorigenesis; rat; carcinogenesis; patterns; cancer
AB The relationship between dietary fat intake (level and type) and the development of breast cancer in humans is a matter of concern in Western society. A high fat intake is associated with a greater mammary cancer risk in humans and in animal models. Higher intake of polyunsaturated fatty acids in humans shows little or no association with mammary tumor development in epidemiologic surveys. From literature data, it appears that a higher intake of polyunsaturated fatty acids (linoleic acid) is related to an increase in mammary tumorigenesis in animal studies in which chemical carcinogens like dimethylbenz[a]anthracene are used as tumor initiator. Mostly the latency period in these chemically induced models is rather short. In this study, the Balb/c-MMTV (mouse mammary tumor virus) mouse strain was chosen as an animal model: MMTV leads to turner initiation, and dietary factors influence tumor promotion over a relatively long latency period. The mice were fed diets with two fat concentrations: a high [36% of energy (en%)] or low (16 en%) fat level; fat was isocalorically replaced by carbohydrates (cornstarch). At both dietary fat levels, linoleic acid was given at four levels: 2, 3, 6, and 10 en%. Linoleic acid-rich fat was isocalorically replaced by oleic acid-rich fat. The diets were consumed an libitum over a lifetime. Animals were euthanized as soon as mammary turner diameter was greater than or equal to 1 cm or when the animals were in a poor clinical condition. The incidence of mammary tumors at 18 months was significantly higher in one group only: 36 en% fat and 2 en% linoleic acid. This group also showed the shortest mean latency period for mammary tumor development. Mean mammary tumor incidence was higher and mean onset time shorter in the four high-fat groups than in the low-fat groups. No (linear) close-response relationship between dietary linoleic acid concentration and mammary tumor incidence and latency period was observed. This indicates that a higher dietary linoleic acid intake does not increase the incidence or shorten the latency period of breast cancer in the Balb/c-MMTV mouse strain at two different dietary fat levels.
C1 UNILEVER RES LABS VLAARDINGEN, DEPT DIET & HLTH RES, 3130 AC VLAARDINGEN, NETHERLANDS.
   ODENSE UNIV, DK-5000 ODENSE, DENMARK.
C3 Unilever; University of Southern Denmark
CR [Anonymous], 1989, DIET HLTH, V0, P0
   [Anonymous], 1995, NUTRIENT REQUIREMENTS OF LABORATORY ANIMALS, VFourth, P0, DOI 10.17226/4758
   Benirschke K, 1978, PATHOLOGY LAB ANIMAL, V2, P0
   BOYD NF, 1993, BRIT J CANCER, V68, P627, DOI 10.1038/bjc.1993.398
   BRESLOW N, 1970, BIOMETRIKA, V57, P579, DOI 10.2307/2334776
   BROWN RR, 1981, CANCER RES, V41, P3741
   Carroll K K, 1975, PROG BIOCHEM PHARMACOL, V10, P308
   CARROLL KK, 1989, PHARM EFFECTS LIPIDS, V3, P129
   CARROLL KK, 1991, LIPIDS CANC, V0, P3
   CHAN PC, 1983, CANCER RES, V43, P1079
   COHEN LA, 1986, ANTICANCER RES, V6, P215
   COHEN LA, 1986, JNCI-J NATL CANCER I, V77, P43
   DISCHER SM, 1992, CANCER RES, V42, P662
   DIXON WJ, 1988, BMDP STATISTICAL SOF, V0, P0
   FREEDMAN LS, 1990, CANCER RES, V50, P5710
   IP C, 1985, CANCER RES, V45, P1997
   IP C, 1993, PREV MED, V22, P728, DOI 10.1006/pmed.1993.1067
   KORT WJ, 1985, JNCI-J NATL CANCER I, V74, P529
   MANTEL NATHAN, 1966, CANCERCHEMOTHERAP REP, V50, P163
   MATSUZAWA A, 1995, CANCER LETT, V90, P3, DOI 10.1016/0304-3835(94)03671-5
   Medina D, 1982, MOUSE BIOMEDICAL RES, VIV, P373
   Peto R, 1980, IARC MONOGR EVAL CARCINOG RISK CHEM HUM SUPPL, V0, P311
   REEVES PG, 1993, J NUTR, V123, P1939, DOI 10.1093/jn/123.11.1939
   RUSSO J, 1990, LAB INVEST, V62, P244
   SQUARTINI F, 1994, PATHOLOGY TUMOURS LA, V2, P43
   WELSCH CW, 1994, CANCER, V74, P1055, DOI 10.1002/1097-0142(19940801)74:3+<1055::AID-CNCR2820741513>3.0.CO;2-0
   WELSCH CW, 1992, CANCER RES, V52, P0
   ZEVENBERGEN JL, 1992, NUTR CANCER, V17, P9, DOI 10.1080/01635589209514168
NR 28
TC 8
Z9 8
U1 0
U2 1
PU ROUTLEDGE JOURNALS, TAYLOR & FRANCIS LTD
PI ABINGDON
PA 2-4 PARK SQUARE, MILTON PARK, ABINGDON OX14 4RN, OXON, ENGLAND
SN 0163-5581
EI 1532-7914
J9 NUTR CANCER
JI Nutr. Cancer
PD JUN 15
PY 1996
VL 25
IS 2
BP 161
EP 172
DI 10.1080/01635589609514438
PG 12
WC Oncology; Nutrition & Dietetics
SC Oncology; Nutrition & Dietetics
GA UD637
UT WOS:A1996UD63700006
PM 8710685
DA 2025-02-23
ER

PT J
AU Reddy, BS
   Rao, CV
   Seibert, K
AF Reddy, BS
   Rao, CV
   Seibert, K
TI Evaluation of cyclooxygenase-2 inhibitor for potential chemopreventive properties in colon carcinogenesis
SO CANCER RESEARCH
LA English
DT Article
ID aberrant crypt foci; selective-inhibition; aspirin use; f344 rats; cancer; azoxymethane; expression; adenomas; adenocarcinomas; sulindac
AB Epidemiological and laboratory studies indicate an inverse relationship between the risk of colon cancer development and intake of nonsteroidal antiinflammatory agents, including aspirin. One of the mechanisms by which nonsteroidal antiinflammatory agents inhibit colon carcinogenesis is through the inhibition of prostaglandin production by cyclooxygenase isozymes (COX-1 and COX-2). Overexpression of COX-2 has been observed in colon tumors. Thus, selective inhibitors of COX-2 could potentially serve as chemopreventive agents. We have assessed the chemopreventive properties of SC-58635, a COX-2 inhibitor, and of sulindac, as a positive control, in a double-blind study, using azoxymethane-induced colonic aberrant crypt foci (ACF) as a measure of efficacy. Five-week-old male F344 rats were fed the control diet (modified AIN-76A) or experimental diets containing 150 or 1500 ppm SC-58635, 320 ppm sulindac, or 1500 ppm placebo. Two weeks later, all animals except those in vehicle (normal saline)-treated groups were s.c. injected with azoxymethane (15 mg/kg of body weight, once weekly for 2 weeks). At 16 weeks of age, all rats were sacrificed and colons were evaluated for ACF. As expected, dietary administration of sulindac suppressed ACF development as such and reduced crypt multiplicity in terms of number of aberrant crypts/focus. Administration of 1500 ppm SC-58635 inhibited total ACF induction and crypt multiplicity by about 40-49%. Our finding that SC-58635 significantly suppressed colonic ACF formation and crypt multiplicity strengthens the hypothesis that a selective COX-2 inhibitor possesses chemopreventive activity against colon carcinogenesis.
C1 SEARLE RES & DEV, ST LOUIS, MO 63137 USA.
C3 Pfizer; Pfizer USA
RP Reddy, BS (corresponding author), AMER HLTH FDN, DIV NUTR CARCINOGENESIS, 1 DANA RD, VALHALLA, NY 10595 USA.
CR AHNEN D, 1995, GASTROENTEROLOGY, V108, P0
   Battistini B, 1994, DRUG NEWS PERSPECT, V7, P501
   Boolbol SK, 1996, CANCER RES, V56, P2556
   DESCHNER EE, 1974, CANCER, V34, P824, DOI 10.1002/1097-0142(197409)34:3+<824::AID-CNCR2820340707>3.0.CO;2-2
   DeWitt D L, 1993, AM J MED, V95, P40S, DOI 10.1016/0002-9343(93)90396-7
   DuBois RN, 1996, GASTROENTEROLOGY, V110, P1259, DOI 10.1053/gast.1996.v110.pm8613017
   EARNEST DL, 1992, J CELL BIOCH S, V161, P156
   EBERHART CE, 1994, GASTROENTEROLOGY, V107, P1183, DOI 10.1016/0016-5085(94)90246-1
   GIARDIELLO FM, 1993, NEW ENGL J MED, V328, P1313, DOI 10.1056/NEJM199305063281805
   GIERSE JK, 1995, BIOCHEM J, V305, P479, DOI 10.1042/bj3050479
   GIOVANNUCCI E, 1994, ANN INTERN MED, V121, P241, DOI 10.7326/0003-4819-121-4-199408150-00001
   JAFFEE BD, 1989, AGENTS ACTIONS, V27, P344, DOI 10.1007/BF01972818
   JONES DA, 1993, J BIOL CHEM, V268, P9049
   KARGMAN SL, 1995, CANCER RES, V55, P2556
   MARNETT LJ, 1992, CANCER RES, V52, P5575
   MASFERRER JL, 1994, P NATL ACAD SCI USA, V91, P3228, DOI 10.1073/pnas.91.8.3228
   MCLELLAN EA, 1991, CANCER RES, V51, P5270
   MEADE EA, 1993, J BIOL CHEM, V268, P6610
   Piazza G, 1996, PROCEEDINGS OF THE AMERICAN ASSOCIATION FOR CANCER RESEARCH ANNUAL MEETING, V37, P279
   PRETLOW TP, 1992, CARCINOGENESIS, V13, P1509, DOI 10.1093/carcin/13.9.1509
   PRETLOW TP, 1992, J CELL BIOCHEM, V0, P55
   RAO CV, 1995, CANCER RES, V55, P1464
   RAO CV, 1993, CANCER RES, V53, P4182
   REDDY BS, 1993, CARCINOGENESIS, V14, P1493, DOI 10.1093/carcin/14.8.1493
   REDDY BS, 1986, DIET NUTRITION CANCE, V0, P47
   RIGAS B, 1993, J LAB CLIN MED, V122, P518
   SEIBERT K, 1994, P NATL ACAD SCI USA, V91, P12013, DOI 10.1073/pnas.91.25.12013
   THUN MJ, 1993, CANCER RES, V53, P1322
   TSUJII M, 1995, CELL, V83, P493, DOI 10.1016/0092-8674(95)90127-2
   VIVONA AA, 1993, CARCINOGENESIS, V14, P1777, DOI 10.1093/carcin/14.9.1777
   Wargovich MJ, 1996, CANCER EPIDEM BIOMAR, V5, P355
   WINGO PA, 1995, CA-CANCER J CLIN, V45, P8, DOI 10.3322/canjclin.45.1.8
   ZHANG XM, 1992, JNCI-J NATL CANCER I, V84, P1026, DOI 10.1093/jnci/84.13.1026
NR 33
TC 397
Z9 428
U1 0
U2 5
PU AMER ASSOC CANCER RESEARCH
PI PHILADELPHIA
PA PUBLIC LEDGER BLDG, SUITE 816, 150 S. INDEPENDENCE MALL W., PHILADELPHIA, PA 19106
SN 0008-5472
EI 
J9 CANCER RES
JI Cancer Res.
PD OCT 15
PY 1996
VL 56
IS 20
BP 4566
EP 4569
DI 
PG 4
WC Oncology
SC Oncology
GA VL756
UT WOS:A1996VL75600005
PM 8840961
DA 2025-02-23
ER

PT J
AU Bartram, HP
   Gostner, A
   Kelber, E
   Dusel, G
   Weimer, A
   Scheppach, W
   Kasper, H
AF Bartram, HP
   Gostner, A
   Kelber, E
   Dusel, G
   Weimer, A
   Scheppach, W
   Kasper, H
TI Effects of fish oil on fecal bacterial enzymes and steroid excretion in healthy volunteers: Implications for colon cancer prevention
SO NUTRITION AND CANCER-AN INTERNATIONAL JOURNAL
LA English
DT Article
ID fatty-acids; cell-proliferation; bile-acids; diet; carcinogenesis; cholesterol; omega-3-fatty-acids; model; risk
AB Diet-induced changes in fecal excretion of secondary bile acids, certain neutral sterols, and bacterial enzyme activities are known to play a role in colon cancer development. Dietary fish oil (FO) has been implicated as a protective agent in colon carcinogenesis. In the present study, the effects of FO and corn oil (GO) on these fecal parameters were investigated in 24 healthy volunteers consuming a low- or a high-fat diet (30% or 50% of energy derived from fat). After four weeks of FO or CO supplementation (4.4 g of n-3 fatty acids/day), no significant differences were noted for fecal activities of beta-glucuronidase, beta-glucosidase, and sulfatase, nor was fecal bile acid excretion significantly affected by FO or CO consumption. However, daily excretion of the putative colon carcinogen 4-cholesten-3-one was significantly lower in the FO than in the CO period during low- and high-fat experiments. This may be another biochemical mechanism by which FO exerts its protective effect on colon cancer development.
RP UNIV WURZBURG, DEPT MED, D-97080 WURZBURG, GERMANY.
CR ANTI M, 1992, GASTROENTEROLOGY, V103, P883, DOI 10.1016/0016-5085(92)90021-P
   BALASUBRAMANIAM S, 1985, J LIPID RES, V26, P684
   BARTRAM HP, 1994, AM J CLIN NUTR, V59, P428, DOI 10.1093/ajcn/59.2.428
   BARTRAM HP, 1995, EUR J CANCER PREV, V4, P231, DOI 10.1097/00008469-199506000-00004
   BARTRAM HP, 1993, GASTROENTEROLOGY, V105, P1317, DOI 10.1016/0016-5085(93)90135-Y
   BARTRAM HP, 1991, CANCER RES, V51, P4238
   BLOT WJ, 1975, JNCI-J NATL CANCER I, V55, P547, DOI 10.1093/jnci/55.3.547
   BRUCE WR, 1986, J CELL PHYSIOL, V0, P47
   DOMMELLOF L, 1982, NUTR CANCER, V4, P120
   ENDRES S, 1989, NEW ENGL J MED, V320, P265, DOI 10.1056/NEJM198902023200501
   GOLDIN BR, 1980, JNCI-J NATL CANCER I, V64, P255, DOI 10.1093/jnci/64.2.255
   GREENWALD P, 1992, CANCER, V70, P1206, DOI 10.1002/1097-0142(19920901)70:3+<1206::AID-CNCR2820701504>3.0.CO;2-J
   JOHANSSON GK, 1990, NUTR CANCER, V14, P239, DOI 10.1080/01635589009514099
   LINDNER MA, 1991, NUTR CANCER, V15, P1, DOI 10.1080/01635589109514105
   LIPKIN M, 1991, AM J CLIN NUTR, V54, PS188, DOI 10.1093/ajcn/54.1.188S
   REDDY BS, 1992, LIPIDS, V27, P807, DOI 10.1007/BF02535855
   REDDY BS, 1992, GASTROENTEROLOGY, V102, P1475, DOI 10.1016/0016-5085(92)91704-8
   REDDY BS, 1975, J NUTR, V105, P878, DOI 10.1093/jn/105.7.878
   REDDY BS, 1973, J NATL CANCER I, V50, P1437, DOI 10.1093/jnci/50.6.1437
   REDDY BS, 1978, CARCINOGENESIS, V0, P453
   SCOBEY MW, 1991, HEPATOLOGY, V14, P679, DOI 10.1002/hep.1840140417
   SMIT MJ, 1991, J CLIN INVEST, V88, P943, DOI 10.1172/JCI115397
   SUZUKI K, 1986, CANCER LETT, V33, P307, DOI 10.1016/0304-3835(86)90070-4
   TISDALE MJ, 1990, CANCER RES, V50, P5022
   WECHSLER JG, 1989, AKTUEL ERNAHRUNGSMED, V14, P12
   WYNDER EL, 1992, CANCER, V70, P1222, DOI 10.1002/1097-0142(19920901)70:3+<1222::AID-CNCR2820701506>3.0.CO;2-N
NR 26
TC 13
Z9 13
U1 0
U2 1
PU ROUTLEDGE JOURNALS, TAYLOR & FRANCIS LTD
PI ABINGDON
PA 2-4 PARK SQUARE, MILTON PARK, ABINGDON OX14 4RN, OXON, ENGLAND
SN 0163-5581
EI 1532-7914
J9 NUTR CANCER
JI Nutr. Cancer
PD JUN 15
PY 1996
VL 25
IS 1
BP 71
EP 78
DI 10.1080/01635589609514429
PG 8
WC Oncology; Nutrition & Dietetics
SC Oncology; Nutrition & Dietetics
GA TP520
UT WOS:A1996TP52000007
PM 8837863
DA 2025-02-23
ER

PT J
AU Millis, RM
   Diya, CA
   Reynolds, ME
AF Millis, RM
   Diya, CA
   Reynolds, ME
TI Growth inhibition of subcutaneously transplanted hepatomas by alterations of the dietary arginine-methionine balance
SO NUTRITION AND CANCER-AN INTERNATIONAL JOURNAL
LA English
DT Article
ID total parenteral-nutrition; tumor-growth; bearing rats; cancer; metabolism; carcinogenesis; stimulation; polyamines; ornithine
AB We hypothesized that alteration of the dietary arginine-methionine balance might inhibit tumor growth and suggest nutritional strategies for cancer therapy. The Morris hepatoma 3924A was subcutaneously transplanted in ACI rats. Control diets containing normal levels of arginine, methionine, and other amino acids in replacement of protein (24%), carbohydrates (59%), fat (10%), and fiber, vitamins, and minerals (7%) were fed for 28 days. Six experimental diets were adjusted to maintain amino acids at 23-25% and carbohydrates at 58-60%; these diets were 1%-2% deficient in arginine or supplemented with 1-2% arginine (expressed as percent amino acid content of diet) in combination with normal deficient, and supplementary levels of methionine. Daily food intake was unaffected by the experimental diets. The control groups gained 26.4 +/- 2.8 g body weight, and small body weight decrements ranged from 3.5% to 8.4% in the groups fed the experimental diets. Tumor weight of controls was 8.5 +/- 1.5% of body weight. The experimental diets that produced significant tumor growth inhibition (TGI) were 1) the arginine-methionine-deficient diet, 2) the arginine-excess-methionine-deficient diet, 3) the arginine-deficient diet, and 4) the excess-arginine diet. Diets containing excess methionine failed to produce TGI. TGI resulted in tumor weights 41-46% of control values. TGI was associated with significantly lower blood urea nitrogen, plasma protein, and tumor spermidine-to-spermine ratio than in tumor-bearing controls. It is concluded that dietary alteration of a single amino acid, arginine, might be a potentially useful nutritional strategy for controlling tumor growth.
C1 HOWARD UNIV, DEPT HUMAN NUTR, WASHINGTON, DC 20059 USA.
C3 Howard University
RP HOWARD UNIV, COLL MED, DEPT PHYSIOL & BIOPHYS, WASHINGTON, DC 20059 USA.
CR ABE Y, 1994, J SURG ONCOL, V55, P135, DOI 10.1002/jso.2930550302
   AMES BN, 1990, SCIENCE, V249, P970, DOI 10.1126/science.2136249
   ANDRADE SP, 1990, ANN SURG, V211, P202
   COHEN SM, 1990, SCIENCE, V249, P1007, DOI 10.1126/science.2204108
   CONLON KC, 1993, J SURG RES, V55, P330, DOI 10.1006/jsre.1993.1150
   DURIE BGM, 1977, CANCER RES, V37, P214
   ESPAT NJ, 1995, ANN SURG, V221, P50, DOI 10.1097/00000658-199501000-00006
   ESPAT NJ, 1994, ANN SURG ONCOL, V1, P147, DOI 10.1007/BF02303559
   GOSEKI N, 1991, ANN SURG, V214, P83
   GROSSIE VB, 1992, J SURG ONCOL, V50, P161, DOI 10.1002/jso.2930500307
   HESTER JE, 1995, ARCH OTOLARYNGOL, V121, P193
   HOFFMAN RM, 1983, BIOCHIM BIOPHYS ACTA, V738, P49, DOI 10.1016/0304-419X(84)90019-2
   HOWANITZ JH, 1984, CLIN DIAGNOSIS MANAG, V0, P301
   KELLER R, 1990, INT J CANCER, V46, P682, DOI 10.1002/ijc.2910460422
   KOVACS CJ, 1975, BRIT J CANCER, V32, P42, DOI 10.1038/bjc.1975.132
   LESKINENKALLIO S, 1992, J NUCL MED, V33, P691
   LINSALATA M, 1993, DIS COLON RECTUM, V36, P662, DOI 10.1007/BF02238593
   LOONEY WB, 1976, LIFE SCI, V18, P377, DOI 10.1016/0024-3205(76)90214-9
   LOONEY WB, 1973, BRIT J CANCER, V27, P341, DOI 10.1038/bjc.1973.41
   LOWELL JA, 1990, CRIT CARE MED, V18, P0
   MILLS CD, 1992, J IMMUNOL, V149, P2709
   MURAMATSU K, 1971, J NUTR, V101, P1117, DOI 10.1093/jn/101.9.1117
   NATORI Y, 1992, J CEREBR BLOOD F MET, V12, P120, DOI 10.1038/jcbfm.1992.15
   PARK KGM, 1992, CLIN SCI, V82, P413, DOI 10.1042/cs0820413
   PASCALE RM, 1992, CANCER RES, V52, P4979
   REYNOLDS JV, 1990, ANN SURG, V211, P202, DOI 10.1097/00000658-199002000-00013
   REYNOLDS JV, 1988, J SURG RES, V45, P513, DOI 10.1016/0022-4804(88)90138-2
   Rogers AE, 1980, NUTR CANCER, V2, P104
   TOROSIAN MH, 1991, SURGERY, V109, P597
   WAINFAN E, 1988, CARCINOGENESIS, V9, P861, DOI 10.1093/carcin/9.5.861
   WILSON MJ, 1984, BIOCHEM J, V218, P987, DOI 10.1042/bj2180987
   WOOD PJ, 1993, BIOCHEM BIOPH RES CO, V192, P505, DOI 10.1006/bbrc.1993.1444
   WOOD PJ, 1994, INT J RADIAT ONCOL, V29, P443, DOI 10.1016/0360-3016(94)90435-9
   YE SL, 1992, CANCER, V69, P261, DOI 10.1002/1097-0142(19920101)69:1<261::AID-CNCR2820690144>3.0.CO;2-Y
   YIM CY, 1993, CANCER RES, V53, P5507
NR 35
TC 5
Z9 6
U1 0
U2 0
PU ROUTLEDGE JOURNALS, TAYLOR & FRANCIS LTD
PI ABINGDON
PA 2-4 PARK SQUARE, MILTON PARK, ABINGDON OX14 4RN, OXON, ENGLAND
SN 0163-5581
EI 1532-7914
J9 NUTR CANCER
JI Nutr. Cancer
PD JUN 15
PY 1996
VL 25
IS 3
BP 317
EP 327
DI 10.1080/01635589609514455
PG 11
WC Oncology; Nutrition & Dietetics
SC Oncology; Nutrition & Dietetics
GA UN293
UT WOS:A1996UN29300010
PM 8771574
DA 2025-02-23
ER

PT J
AU Ross, JA
   Potter, JD
   Reaman, GH
   Pendergrass, TW
   Robison, LL
AF Ross, JA
   Potter, JD
   Reaman, GH
   Pendergrass, TW
   Robison, LL
TI Maternal exposure to potential inhibitors of DNA topoisomerase II and infant leukemia (United States): A report from the children's cancer group
SO CANCER CAUSES & CONTROL
LA English
DT Article
DE Canada; diet; DNA topoisomerases; epipodophyllotoxins; infant leukemia; United States; 11q23
ID acute myeloid-leukemia; childhood leukemia; epidemiology; cleavage; parents; gene; risk
AB Nearly 80 percent of infant leukemias present with an abnormality involving the MLL gene at 11q23, Moreover, secondary acute myeloid leukemias (AML) that occur as the result of chemotherapy agents, which are known to inhibit DNA topoisomerase II, often manifest the same MLL abnormalities, It has been hypothesized that de novo infant leukemias may occur as a result of maternal exposure to agents in diet and medications that inhibit DNA topoisomerase II, Three epidemiologic studies of childhood leukemia with similar methodologies were conducted in the United States and Canada over the past 10 years by the Children's Cancer Group (CCG), Of the total 771 mothers of infants diagnosed at one year of age or less (< 12.5 months) who originally were interviewed (303 infant cases and 468 matched controls) across the three studies, follow-up questionnaire data on maternal exposure to potential DNA topoisomerase II inhibitors during pregnancy were available on 84 cases and 97 matched controls in the US, For maternal diet, a composite variable was created that consisted of 10 foods identified a priori as containing DNA topoisomerase II inhibitors, There were no significant trends with increasing maternal consumption for either the overall group, or the acute lymphoblastic leukemia (ALL) stratum, However, within the AML stratum, there was a statistically significant positive association (P trend = 0.04) with increasing consumption of DNA topoisomerase II-inhibitor containing foods (odds ratio [OR] = 9.8, 95 percent confidence interval [CI] = 1.1-84.8; OR = 10.2, CI = 1.1-96.4; for medium and high consumption, respectively), Other potential topoisomerase II inhibitors were explored; no significant findings were found, Results of this preliminary study, in combination with molecular data, should be used in future investigations of childhood leukemia (particularly, infant) to justify the incorporation of a detailed dietary history.
C1 UNIV MINNESOTA,DIV PEDIAT EPIDEMIOL & CLIN RES,MINNEAPOLIS,MN 55455.
   FRED HUTCHINSON CANC RES CTR,CANC PREVENT RES PROGRAM,SEATTLE,WA 98104.
   CHILDRENS NATL MED CTR,DEPT PEDIAT HEMATOL ONCOL,WASHINGTON,DC 20010.
   CHILDRENS HOSP & MED CTR,DEPT PEDIAT HEMATOL ONCOL,SEATTLE,WA 98105.
C3 University of Minnesota System; University of Minnesota Twin Cities; Fred Hutchinson Cancer Center; Children's National Health System; Seattle Children's Hospital
FU NCI NIH HHS [CA49450, CA42479] Funding Source: Medline; PHS HHS [T32 09607] Funding Source: Medline
CR AUSTIN CA, 1992, BIOCHEM J, V282, P883, DOI 10.1042/bj2820883
   BADER JL, 1979, AM J DIS CHILD, V133, P157, DOI 10.1001/archpedi.1979.02130020047010
   BUCKLEY JD, 1989, CANCER RES, V49, P4030
   EPSTEIN RJ, 1988, LANCET, V2, P521
   FELIX CA, 1993, CANCER RES, V53, P2954
   FERGUSON LR, 1992, MUTAT RES, V266, P231, DOI 10.1016/0027-5107(92)90191-4
   FORD AM, 1993, NATURE, V363, P358, DOI 10.1038/363358a0
   GERWIRTZ DA, 1991, BIOCHEM PHARMACOL, V42, P2253
   JENSEN OM, 1984, AM J EPIDEMIOL, V120, P281, DOI 10.1093/oxfordjournals.aje.a113891
   KUMAR L, 1993, LANCET, V342, P819, DOI 10.1016/0140-6736(93)92692-M
   LING MR, 1992, INT J DERMATOL, V31, P769, DOI 10.1111/j.1365-4362.1992.tb04239.x
   LONG BH, 1992, SEMIN ONCOL, V19, P0
   LOWENGART RA, 1987, JNCI-J NATL CANCER I, V79, P39
   Pierpoint WS, 1986, PLANT FLAVONOIDS BIO, V0, P125
   POMMIER Y, 1993, CAUSES CONSEQUENCES, V0, P277
   PUI CH, 1989, NEW ENGL J MED, V321, P136, DOI 10.1056/NEJM198907203210302
   ROBISON LL, 1989, CANCER-AM CANCER SOC, V63, P1904
   ROBISON LL, 1995, ENVIRON HEALTH PERSP, V103, P111, DOI 10.2307/3432358
   ROBISON LL, 1984, AM J EPIDEMIOL, V12, P164
   ROHAN TE, 1984, AM J EPIDEMIOL, V120, P876, DOI 10.1093/oxfordjournals.aje.a113959
   ROSS JA, 1994, J NATL CANCER I, V86, P1678, DOI 10.1093/jnci/86.22.1678
   ROSS JA, 1994, EPIDEMIOL REV, V16, P243, DOI 10.1093/oxfordjournals.epirev.a036153
   ROSS JA, 1993, CANCER, V71, P3415, DOI 10.1002/1097-0142(19930515)71:10+<3415::AID-CNCR2820711747>3.0.CO;2-#
   SHIN CG, 1990, TERATOGEN CARCIN MUT, V10, P41, DOI 10.1002/tcm.1770100106
   SHU XO, 1994, CANCER EPIDEM BIOMAR, V3, P645
   YAMASHITA Y, 1990, BIOCHEM PHARMACOL, V39, P737
NR 27
TC 173
Z9 183
U1 0
U2 2
PU RAPID SCIENCE PUBLISHERS
PI LONDON
PA 2-6 BOUNDARY ROW, LONDON, ENGLAND SE1 8NH
SN 0957-5243
EI 
J9 CANCER CAUSE CONTROL
JI Cancer Causes Control
PD NOV 15
PY 1996
VL 7
IS 6
BP 581
EP 590
DI 10.1007/BF00051700
PG 10
WC Oncology; Public, Environmental & Occupational Health
SC Oncology; Public, Environmental & Occupational Health
GA VQ340
UT WOS:A1996VQ34000004
PM 8932918
DA 2025-02-23
ER

PT J
AU ClavelChapelon, F
   Jadand, C
   Goulard, H
   GuiboutPeigne, C
   LeCorre, C
   vanLiere, MJ
   Niravong, MY
   Amoyel, J
   Auquier, A
   Duquesnel, E
   Colini, S
   Illan, P
   Bouzac, J
   Chailler, C
AF ClavelChapelon, F
   Jadand, C
   Goulard, H
   GuiboutPeigne, C
   LeCorre, C
   vanLiere, MJ
   Niravong, MY
   Amoyel, J
   Auquier, A
   Duquesnel, E
   Colini, S
   Illan, P
   Bouzac, J
   Chailler, C
TI E3N, a cohort study on cancer risk factors.
SO BULLETIN DU CANCER
LA French
DT Article
DE cohort; prospective; epidemiology; cancer; diet; hormones; France; women
ID breast-cancer; epidemiologic evidence; endometrial carcinoma; postmenopausal women; replacement therapy; dietary-fat; estrogen; vegetables; abortion; fruit
AB This paper describes the design of E3N, a prospective cohort study on risk factors for female cancers, conducted in France. The cohort includes 100,000 women, aged 40 to 65 years at baseline in 1990. Participants were asked to complete questionnaires every 18 months. The main hypotheses studied concern the relationships between diet and cancer and between hormonal treatments and cancer. All cancer sites are registered together with other diseases (cardiovascular diseases, diabetes osteoporosis). The follow-up procedure and the study population are described.
RP INST GUSTAVE ROUSSY, INSERM U351, RUE CAMILLE DESMOULIN, F-94805 VILLEJUIF, FRANCE.
CR Albertsen G, 1995, BRIT J CANCER, V72, P480, DOI 10.1038/bjc.1995.359
   ANDRIEU N, 1994, CANCER DETECT PREV, V18, P51
   BENNETT FC, 1990, AM J CLIN NUTR, V52, P808, DOI 10.1093/ajcn/52.5.808
   BLOCK G, 1992, NUTR CANCER, V18, P1, DOI 10.1080/01635589209514201
   Clavel-Chapelon Francoise, 1995, ANNALS OF EPIDEMIOLOGY, V5, P315, DOI 10.1016/1047-2797(95)00099-S
   CLAVELCHAPELON F, 1996, IN PRESS CANC DETECT, V0, P0
   COLDITZ GA, 1993, AM J OBSTET GYNECOL, V168, P1473, DOI 10.1016/S0002-9378(11)90784-4
   COLDITZ GA, 1995, NEW ENGL J MED, V332, P1589, DOI 10.1056/NEJM199506153322401
   CRIGHTON IL, 1992, EUR J CANCER, V28A, P2024, DOI 10.1016/0959-8049(92)90252-W
   DALING JR, 1994, JNCI-J NATL CANCER I, V86, P1584, DOI 10.1093/jnci/86.21.1584
   GOLDIN BR, 1994, CANCER-AM CANCER SOC, V74, P1125, DOI 10.1002/1097-0142(19940801)74:3+<1125::AID-CNCR2820741521>3.0.CO;2-5
   GOULARD H, 1995, REV EPIDEMIOL SANTE, V43, P285
   *INS, 1992, CAUS MED DEC, V0, P0
   LAMBE M, 1994, NEW ENGL J MED, V331, P5, DOI 10.1056/NEJM199407073310102
   LUCAS F, 1995, J HUM NUTR DIET, V8, P65, DOI 10.1111/j.1365-277X.1995.tb00296.x
   MILLER VT, 1995, JAMA-J AM MED ASSOC, V273, P199, DOI 10.1001/jama.1995.03520270033028
   PRENTICE R, 1990, JNCI-J NATL CANCER I, V82, P129, DOI 10.1093/jnci/82.2.129
   RIBOLI E, 1992, ANN ONCOL, V3, P783, DOI 10.1093/oxfordjournals.annonc.a058097
   RIBOLI E, 1994, P C NUTR CANC PAR, V0, P0
   SMITH DC, 1975, NEW ENGL J MED, V293, P1164, DOI 10.1056/NEJM197512042932302
   STAMPFER MJ, 1991, PREV MED, V20, P47, DOI 10.1016/0091-7435(91)90006-P
   STEINMETZ KA, 1991, CANCER CAUSE CONTROL, V2, P325, DOI 10.1007/BF00051672
   TONIOLO P, 1994, EPIDEMIOLOGY, V5, P391, DOI 10.1097/00001648-199407000-00003
   ZIEL HK, 1975, NEW ENGL J MED, V293, P1167, DOI 10.1056/NEJM197512042932303
NR 26
TC 13
Z9 13
U1 0
U2 0
PU JOHN LIBBEY EUROTEXT LTD
PI MONTROUGE
PA 127 AVE DE LA REPUBLIQUE, 92120 MONTROUGE, FRANCE
SN 0007-4551
EI 1769-6917
J9 B CANCER
JI Bull. Cancer
PD DEC 15
PY 1996
VL 83
IS 12
BP 1008
EP 1013
DI 
PG 6
WC Oncology
SC Oncology
GA VX966
UT WOS:A1996VX96600006
PM 9116364
DA 2025-02-23
ER

PT J
AU Ramaswamy, G
   Rao, VR
   Kumaraswamy, SV
   Anantha, N
AF Ramaswamy, G
   Rao, VR
   Kumaraswamy, SV
   Anantha, N
TI Serum vitamins' status in oral leukoplakias - A preliminary study
SO ORAL ONCOLOGY
LA English
DT Article
DE vitamins; oral leucoplakia; tobacco
ID southern india; beta-carotene; fragile sites; cancer; folate; chemoprevention; population; smoking; reduce; cavity
AB Vitamins, such as A, beta carotene, C, E, B-12 and folate, are the micronutrients with the strongest evidence of having a link to cancer prevention and control. Deficiency of these vitamins at the dietary, systemic or mucosal level will interact with tobacco use and increase the risk of oral precancerous lesions. The objective of this study was to (1) establish the baseline circulating levels of these vitamins in our normal population with and without tobacco use and (2) compare these levels with the values obtained in cases of oral leucoplakias. 50 normal controls with 25 each in chewers and non-chewers, matched for age and sex, were selected. 50 cases of oral leucoplakias (clinically detectable white patches) from the field constituted the study group. Simultaneous measurement of serum vitamin B-12 and folate were carried out by radioassay. The other serum vitamins were estimated spectrophotometrically. Except for serum vitamin E, all the other serum vitamin levels were significantly decreased in oral leucoplakias compared to the controls. Cancer chemopreventive agents acting as inhibitors of both initiation and promotion, as analysed in our population, is promising for further intervention trials. (C) 1996 Elsevier Science Ltd
C1 KIDWAI MEM INST ONCOL, DEPT ORAL SURG, BANGALORE 560029, KARNATAKA, INDIA.
   KIDWAI MEM INST ONCOL, DEPT RADIOTHERAPY, BANGALORE 560029, KARNATAKA, INDIA.
C3 Kidwai Memorial Institute of Oncology; Kidwai Memorial Institute of Oncology
RP KIDWAI MEM INST ONCOL, DEPT BIOCHEM, HOSUR RD, BANGALORE 560029, KARNATAKA, INDIA.
CR Baker H, 1968, CLINICAL VITAMINOLOGY, V0, P172
   BAKER SJ, 1981, AM J CLIN NUTR, V34, P2423, DOI 10.1093/ajcn/34.11.2423
   BENNER SE, 1993, J NATL CANCER I, V85, P44, DOI 10.1093/jnci/85.1.44
   BETRAM JS, 1987, CANCER RES, V47, P3012
   BURTON GW, 1989, J NUTR, V119, P109, DOI 10.1093/jn/119.1.109
   BUTTERWORTH CE, 1992, JAMA-J AM MED ASSOC, V267, P528, DOI 10.1001/jama.267.4.528
   BUTTERWORTH CE, 1981, J DENT CHILD, V48, P300
   CHEN ATL, 1989, ENVIRON MOL MUTAGEN, V13, P319, DOI 10.1002/em.2850130407
   CHOW CK, 1986, J AM COLL NUTR, V5, P305
   CHRISTEN AG, 1980, J AM DENT ASSOC, V101, P464, DOI 10.14219/jada.archive.1980.0310
   DASTUR DK, 1972, BMJ-BRIT MED J, V3, P260, DOI 10.1136/bmj.3.5821.260
   GAREWAL HS, 1990, J CLIN ONCOL, V8, P1715, DOI 10.1200/JCO.1990.8.10.1715
   GAREWAL HS, 1991, AM J CLIN NUTR, V53, PS294, DOI 10.1093/ajcn/53.1.294S
   GENSLER HL, 1991, NUTR CANCER, V15, P97, DOI 10.1080/01635589109514117
   HEIMBURGER DC, 1988, JAMA-J AM MED ASSOC, V259, P1525
   IBRAHIM K, 1977, CLIN ONCOL, V3, P203
   IYENGAR L, 1971, AM J OBSTET GYNECOL, V111, P13, DOI 10.1016/0002-9378(71)90918-5
   KOCH HF, 1978, J MAXILLOFAC SURG, V6, P59, DOI 10.1016/S0301-0503(78)80069-1
   KRUMDIECK CL, 1983, AM J MED GENET, V16, P23, DOI 10.1002/ajmg.1320160105
   KRUMDIECK CL, 1986, ADV EXP MED BIOL, V206, P313
   KUMAR S, 1989, MED LAB SCI, V46, P120
   KYRTOPOULOS SA, 1987, AM J CLIN NUTR, V45, P1344, DOI 10.1093/ajcn/45.5.1344
   MCLAUGHLIN JK, 1988, JNCI-J NATL CANCER I, V80, P1237, DOI 10.1093/jnci/80.15.1237
   MOON TE, 1989, NUTR CANC PREVENTION, V0, P0
   NAKAO MA, 1983, CRIT CARE MED, V11, P210, DOI 10.1097/00003246-198303000-00015
   NANDAKUMAR A, 1990, BRIT J CANCER, V62, P847, DOI 10.1038/bjc.1990.392
   NEELD JB, 1963, J NUTR, V79, P454, DOI 10.1093/jn/79.4.454
   PETO R, 1981, NATURE, V290, P201, DOI 10.1038/290201a0
   PIYATHILAKE CJ, 1992, INT J CANCER, V52, P566, DOI 10.1002/ijc.2910520412
   SANKARANARAYANAN R, 1989, INT J CANCER, V44, P617, DOI 10.1002/ijc.2910440410
   SANKARANARAYANAN R, 1990, ORAL SURG ORAL MED O, V69, P325, DOI 10.1016/0030-4220(90)90294-3
   SHAH JP, 1983, AM J SURG, V146, P466, DOI 10.1016/0002-9610(83)90232-5
   STICH HF, 1991, AM J CLIN NUTR, V53, PS298, DOI 10.1093/ajcn/53.1.298S
   WATTENBERG LW, 1985, CANCER RES, V45, P1
   WINN DM, 1984, CANCER RES, V44, P1216
   WITTER FR, 1982, AM J OBSTET GYNECOL, V144, P857, DOI 10.1016/0002-9378(82)90369-6
   YUNIS JJ, 1989, J GERONTOL, V44, P37, DOI 10.1093/geronj/44.6.37
   YUSUFJI D, 1973, B WORLD HEALTH ORGAN, V48, P15
   ZIEGLER RC, 1986, ADV EXP MED BIOL, V296, P11
   ZIEGLER RG, 1989, J NUTR, V119, P116, DOI 10.1093/jn/119.1.116
   ZITTOUN J, 1989, FOLATES COBALAMINS, V0, P0
NR 41
TC 10
Z9 11
U1 0
U2 0
PU ELSEVIER SCIENCE BV
PI AMSTERDAM
PA PO BOX 211, 1000 AE AMSTERDAM, NETHERLANDS
SN 1368-8375
EI 1879-0593
J9 ORAL ONCOL
JI Oral Oncol.
PD MAR 15
PY 1996
VL 32B
IS 2
BP 120
EP 122
DI 
PG 3
WC Oncology; Dentistry, Oral Surgery & Medicine
SC Oncology; Dentistry, Oral Surgery & Medicine
GA UH982
UT WOS:A1996UH98200009
DA 2025-02-23
ER

PT J
AU Webb, PM
   Yu, MC
   Forman, D
   Henderson, BE
   Newell, DG
   Yuan, JM
   Gao, YT
   Ross, RK
AF Webb, PM
   Yu, MC
   Forman, D
   Henderson, BE
   Newell, DG
   Yuan, JM
   Gao, YT
   Ross, RK
TI An apparent lack of association between Helicobacter pylori infection and risk of gastric cancer in China
SO INTERNATIONAL JOURNAL OF CANCER
LA English
DT Article
ID republic-of-china; carcinoma; adenocarcinoma; epidemiology; prevalence; ulcer
AB Several prospective studies have shown a significant association between Helicobacter pylori seropositivity and the risk of gastric cancer. Only a small proportion of H. pylori-infected individuals will, however, develop gastric cancer, and it is unclear what effects other factors, such as diet, might have on the risk of cancer. Eighty-seven subjects with gastric cancer were identified during the first 6 years of follow-up (mean 2.4 years) of a cohort of middle-aged men from Shanghai, China. They were matched with 261 cancer-free controls, and serum samples from all subjects, obtained at recruitment, were assayed for anti-H. pylori IgG antibodies. Questionnaire data provided information on a wide range of socio-demographic life-style and dietary variables. H. pylori seropositivity rates in the cases and controls were 54% and 56%, respectively. Neither the overall risk of developing gastric cancer nor the risk of developing non-cardia gastric cancer was significantly associated with prior H. pylori seropositivity. Adjustment for any of the other medical, dietary or life-style variables studied had little effect on the risk of developing non-cardia gastric cancer; simultaneous adjustment for all of these factors yielded an odds ratio of 1.17. The results do not support the hypothesis that H. pylori plays a role in the process of gastric carcinogenesis in China. It is possible that this is an artefact resulting from the relatively short follow-up period to date. (C) 1996 Wiley-Liss, Inc.
C1 IMPERIAL CANC RES FUND,CANC EPIDEMIOL UNIT,RADCLIFFE INFIRM,OXFORD OX2 6HE,ENGLAND.
   UNIV SO CALIF,KENNETH NORRIS JR COMPREHENS CANC CTR,LOS ANGELES,CA 90033.
   CENT VET LABS,WEYBRIDGE,SURREY,ENGLAND.
   SHANGHAI CANC INST,SHANGHAI,PEOPLES R CHINA.
C3 University of Oxford; Radcliffe Infirmary; University of Southern California; Shanghai Jiao Tong University
FU NCI NIH HHS [R01 CA043092, CA53890, CA43092, R01 CA043092-20] Funding Source: Medline
CR Chen J, 1990, DIET, V0, P0
   CHING CK, 1994, J GASTROEN HEPATOL, V9, PS4, DOI 10.1111/j.1440-1746.1994.tb01293.x
   FORMAN D, 1994, LANCET, V343, P243, DOI 10.1016/S0140-6736(94)91034-0
   FORMAN D, 1991, BRIT MED J, V302, P1302, DOI 10.1136/bmj.302.6788.1302
   Hansen S, 1994, AMERICAN JOURNAL OF GASTROENTEROLOGY, V89, P1358
   HANSSON LE, 1993, GASTROENTEROLOGY, V105, P1098, DOI 10.1016/0016-5085(93)90954-B
   HU PJ, 1995, GUT, V36, P198, DOI 10.1136/gut.36.2.198
   JENSEN AKV, 1993, APMIS, V101, P795, DOI 10.1111/j.1699-0463.1993.tb00182.x
   KNELLER RW, 1992, CANCER EPIDEM BIOMAR, V1, P113
   LI YY, 1991, AM J GASTROENTEROL, V86, P446
   LIN JT, 1995, ANTICANCER RES, V15, P603
   NOMURA A, 1991, NEW ENGL J MED, V325, P1132, DOI 10.1056/NEJM199110173251604
   NOMURA A, 1994, ANN INTERN MED, V120, P977, DOI 10.7326/0003-4819-120-12-199406150-00001
   Parkin D, 1992, CANC INCIDENCE 5 CON, V6, P0
   PARSONNET J, 1991, NEW ENGL J MED, V325, P1127, DOI 10.1056/NEJM199110173251603
   ROSS RK, 1992, LANCET, V339, P943, DOI 10.1016/0140-6736(92)91528-G
   SCHEMBRI MA, 1993, J CLIN MICROBIOL, V31, P2621, DOI 10.1128/JCM.31.10.2621-2624.1993
   SOBALA GM, 1992, HELICOBACTER PYLORI, V0, P150
   STEER HW, 1987, SERODIAGN IMMUNOTHER, V1, P253
   TALLEY NJ, 1991, J CLIN MICROBIOL, V29, P1635, DOI 10.1128/JCM.29.8.1635-1639.1991
   TALLEY NJ, 1991, J NATL CANCER I, V83, P1734, DOI 10.1093/jnci/83.23.1734
   THAM TCK, 1994, POSTGRAD MED J, V70, P809, DOI 10.1136/pgmj.70.829.809
   TSUGANE S, 1994, JPN J CANCER RES, V85, P474, DOI 10.1111/j.1349-7006.1994.tb02382.x
   World Health Organization, 1976, INT CLASS DIS, V0, P0
   WYATT JI, 1992, HELICOBACTER PYLORI, V0, P140
   YAMAMOTO I, 1992, IR J MED SCI S10, V161, P75
   ZHOU DY, 1995, CHINESE MED J-PEKING, V108, P304
NR 27
TC 71
Z9 77
U1 0
U2 4
PU WILEY-LISS
PI NEW YORK
PA DIV JOHN WILEY & SONS INC 605 THIRD AVE, NEW YORK, NY 10158-0012
SN 0020-7136
EI 
J9 INT J CANCER
JI Int. J. Cancer
PD SEP 4
PY 1996
VL 67
IS 5
BP 603
EP 607
DI 10.1002/(SICI)1097-0215(19960904)67:5<603::AID-IJC2>3.0.CO;2-Y
PG 5
WC Oncology
SC Oncology
GA VE868
UT WOS:A1996VE86800002
PM 8782645
DA 2025-02-23
ER

PT J
AU Dorant, E
   vandenBrandt, P
   Goldbohm, RA
AF Dorant, E
   vandenBrandt, P
   Goldbohm, RA
TI A prospective cohort study on the relationship between onion and leek consumption, garlic supplement use and the risk of colorectal carcinoma in The Netherlands
SO CARCINOGENESIS
LA English
DT Article
ID potentially anticarcinogenic flavonoids; large-bowel-cancer; colon cancer; epidemiologic evidence; vegetables; fruit; chemoprevention; habits; diet; carcinogenesis
AB The association between onion and leek consumption, garlic supplement use and colon and rectum carcinoma among men and women was evaluated in the Netherlands Cohort Study, a large-scale prospective cohort study on diet and cancer, Onions, leeks, and garlic belong to the Allium genus and contain large amounts of potentially chemopreventive compounds, The Netherlands Cohort Study was started in 1986 among 120 852 men and women, aged 55-69 years, Dietary intake was measured with a 150-item food frequency questionnaire, After 3.3 years of follow-up, 150 and 143 incident male and female cases of colon carcinoma, and 93 and 57 cases of rectum carcinoma, respectively, with complete dietary data were available for analysis, Dietary data were available for 1525 men and 1598 women of a randomly selected subcohort, that was followed up to estimate person-time in the entire cohort, In men, the adjusted rate ratios (RRs) in multivariable analysis for colon and rectum carcinoma in the highest compared to the lowest onion consumption categories were 0.87 (95% confidence interval [CI] = 0.48-1.65), and 0.66 (95% CI = 0.28-1.52), respectively, The RRs for proximal colon carcinoma were lower than for distal colon carcinoma, Leek consumption was not associated with colon and rectum carcinoma incidence in men, None of the RRs were significantly different from unity and no trends in the RRs were detected. A lower risk was found for rectum carcinoma in women consuming less than 0.25 onions per day (RR = 0.36, 95% CI = 0.13-0.99), but the trend in the RRs was not statistically significant (P = 0.25), All other RRs for colon and rectum carcinoma associated with onion consumption were slightly higher than one, Leek consumption was not associated with colon and rectum carcinoma incidence, The use of garlic supplements was not associated with colon and rectum carcinoma in men and women combined, This study does not support an inverse association between the consumption of onions and leeks, or the use of garlic supplements and the incidence of male and female colon and rectum carcinoma.
C1 TNO,NUTR & FOOD RES INST,DEPT EPIDEMIOL,3700 AJ ZEIST,NETHERLANDS.
C3 Netherlands Organization Applied Science Research
RP Dorant, E (corresponding author), UNIV LIMBURG,DEPT EPIDEMIOL,6200 MD MAASTRICHT,NETHERLANDS.
CR BILYK A, 1985, J AGR FOOD CHEM, V33, P226, DOI 10.1021/jf00062a017
   BLOCK E, 1992, ANGEW CHEM INT EDIT, V31, P1135, DOI 10.1002/anie.199211351
   BLOCK G, 1992, NUTR CANCER, V18, P1, DOI 10.1080/01635589209514201
   COLES B, 1990, CRIT REV BIOCHEM MOL, V25, P47, DOI 10.3109/10409239009090605
   DORANT E, 1993, INT J VITAM NUTR RES, V63, P4
   DORANT E, 1993, BRIT J CANCER, V67, P424, DOI 10.1038/bjc.1993.82
   DORANT E, 1994, EUR J CLIN NUTR, V48, P180
   GOLDBOHM RA, 1994, EUR J CLIN NUTR, V48, P253
   GRAHAM S, 1988, AM J EPIDEMIOL, V128, P490, DOI 10.1093/oxfordjournals.aje.a114997
   HAENSZEL W, 1980, JNCI-J NATL CANCER I, V64, P17
   HAENSZEL W, 1973, J NATL CANCER I, V51, P1765, DOI 10.1093/jnci/51.6.1765
   Herrmann K, 1976, JOURNAL OF FOOD TECHNOLOGY, V11, P433, DOI 10.1108/09566160010378107
   HERTOG MGL, 1993, NUTR CANCER, V20, P21, DOI 10.1080/01635589309514267
   HERTOG MGL, 1992, J AGR FOOD CHEM, V40, P2379, DOI 10.1021/jf00024a011
   HU JF, 1991, INT J EPIDEMIOL, V20, P362, DOI 10.1093/ije/20.2.362
   JENSEN OM, 1984, AM J EPIDEMIOL, V120, P281, DOI 10.1093/oxfordjournals.aje.a113891
   JONES DP, 1992, NUTR CANCER, V17, P57, DOI 10.1080/01635589209514173
   LAWSON LD, 1991, PLANTA MED, V57, P363, DOI 10.1055/s-2006-960119
   MANOUSOS O, 1983, INT J CANCER, V32, P1, DOI 10.1002/ijc.2910320102
   MILLER AB, 1990, REV ONCOL, V3, P87
   MORSE MA, 1993, CARCINOGENESIS, V14, P1737, DOI 10.1093/carcin/14.9.1737
   NEWMARK HL, 1987, CAN J PHYSIOL PHARM, V65, P461, DOI 10.1139/y87-079
   PETERS RK, 1989, CANCER RES, V49, P5459
   REDDY BS, 1993, CANCER RES, V53, P3493
   Rothman KJ, 1986, MODERN EPIDEMIOLOGY, V0, P0
   STARKE H, 1976, Z LEBENSM UNTERS FOR, V161, P25, DOI 10.1007/BF01145416
   STEINMETZ KA, 1991, CANCER CAUSE CONTROL, V2, P325, DOI 10.1007/BF00051672
   STEINMETZ KA, 1991, CANCER CAUSE CONTROL, V2, P427, DOI 10.1007/BF00054304
   STEINMETZ KA, 1993, INT J CANCER, V53, P711, DOI 10.1002/ijc.2910530502
   TAJIMA K, 1985, JPN J CANCER RES, V76, P705
   Tomatis L, 1990, IARC SCI PUBLICATION, V100, P0
   TROCK B, 1990, JNCI-J NATL CANCER I, V82, P650, DOI 10.1093/jnci/82.8.650
   TUYNS AJ, 1988, NUTR CANCER, V11, P189, DOI 10.1080/01635588809513986
   VANDENBRANDT PA, 1993, CANCER RES, V53, P75
   VANDENBRANDT PA, 1990, INT J EPIDEMIOL, V19, P553
   VANDENBRANDT PA, 1990, J CLIN EPIDEMIOL, V43, P285, DOI 10.1016/0895-4356(90)90009-E
   VANGAASBEEK AF, 1988, 345 LANDB EC I, V0, P0
   Voorlichtingsbureau voor de Voeding, 1986, NEVO TABL DUTCH FOOD, V0, P0
   WATTENBERG LW, 1985, CANCER RES, V45, P1
   WILLETT W, 1989, NATURE, V338, P389, DOI 10.1038/338389a0
   World Health Organization, 1976, INT CLASS DIS, V0, P0
NR 41
TC 71
Z9 77
U1 0
U2 4
PU OXFORD UNIV PRESS UNITED KINGDOM
PI OXFORD
PA WALTON ST JOURNALS DEPT, OXFORD, ENGLAND OX2 6DP
SN 0143-3334
EI 
J9 CARCINOGENESIS
JI Carcinogenesis
PD MAR 15
PY 1996
VL 17
IS 3
BP 477
EP 484
DI 10.1093/carcin/17.3.477
PG 8
WC Oncology
SC Oncology
GA UC150
UT WOS:A1996UC15000014
PM 8631133
DA 2025-02-23
ER

PT J
AU Ghadirian, P
   Lacroix, A
   Maisonneuve, P
   Perret, C
   Drouin, G
   Perrault, JP
   Beland, G
   Rohan, TE
   Howe, GR
AF Ghadirian, P
   Lacroix, A
   Maisonneuve, P
   Perret, C
   Drouin, G
   Perrault, JP
   Beland, G
   Rohan, TE
   Howe, GR
TI Nutritional factors and prostate cancer: A case-control study of French Canadians in Montreal, Canada
SO CANCER CAUSES & CONTROL
LA English
DT Article
DE diet; French Canadians; males; prostate cancer
ID dietary-fat; beta-carotene; risk; epidemiology; cohort; men
AB The relationship between the risk of prostate cancer and dietary intake of energy, fat, vitamin A, and other nutrients was investigated in a case-control study conducted in Montreal (Quebec), Canada, French Canadians aged 35 to 84 years with a recent, histologically confirmed diagnosis of adenocarcinoma of the prostate were identified through the admission offices of five major francophone teaching-hospitals in Montreal from 1989 to 1993, Population-based controls matched for age (+/- five years), language, and place of residence were selected by a modified random-digit dialing method, The study included 232 cases and 231 controls, Information on dietary intake was collected by means of a quantitative dietary history, No association was evident between energy intake and the risk of prostate cancer, In contrast, there was some evidence of an inverse association with intake of total fat, animal fat, monounsaturated fat, and particularly saturated fat (odds ratio = 0.69, 95 percent confidence interval = 0.40-1.18, P = 0.05), while a nonsignificant positive association was found with polyunsaturated fat, In addition, high intake of retinol and vegetable protein (highest cf lowest quartile) was associated with reduced risk, but was not statistically significant, No associations were established between intake of other nutrients and risk. These patterns persisted after adjustment for a number of potential confounding factors.
C1 HOP HOTEL DIEU,RES CTR,LAB NUTR & CANC,MONTREAL,PQ H2W 1T8,CANADA.
   EUROPEAN INST ONCOL,MILAN,ITALY.
   HOP HOTEL DIEU,RES CTR,DIV UROL,MONTREAL,PQ H2W 1T8,CANADA.
   HOP ST LUC,DIV UROL,QUEBEC CITY,PQ,CANADA.
   UNIV MONTREAL,NOTRE DAME HOSP,DEPT NUTR MED & SURG,DIV UROL,MONTREAL,PQ,CANADA.
   UNIV TORONTO,EPIDEMIOL UNIT,NATL CANC INST CANADA,TORONTO,ON,CANADA.
C3 Universite de Montreal; IRCCS European Institute of Oncology (IEO); Universite de Montreal; Universite de Montreal; Universite de Montreal; Queens University - Canada; Canadian Cancer Trials Group; University of Toronto
RP Ghadirian, P (corresponding author), HOP HOTEL DIEU,RES CTR,EPIDEMIOL RES UNIT,3850 ST URBAIN,MONTREAL,PQ H2W 1T8,CANADA.
CR ARMSTRONG B, 1975, INT J CANCER, V15, P617, DOI 10.1002/ijc.2910150411
   CLINTON SK, 1988, J NUTR, V118, P908, DOI 10.1093/jn/118.7.908
   GANN PH, 1994, J NATL CANCER I, V86, P281, DOI 10.1093/jnci/86.4.281
   GIOVANNUCCI E, 1993, J NATL CANCER I, V85, P1571, DOI 10.1093/jnci/85.19.1571
   GRAHAM S, 1983, JNCI-J NATL CANCER I, V70, P687
   HESHMAT MY, 1985, PROSTATE, V6, P7, DOI 10.1002/pros.2990060103
   Hirayama T, 1986, DIET NUTR CANC, V0, P41
   HSING AW, 1990, CANCER RES, V50, P6836
   JAIN M, 1980, AM J EPIDEMIOL, V111, P212, DOI 10.1093/oxfordjournals.aje.a112888
   JAIN M, 1989, AM J EPIDEMIOL, V129, P422, DOI 10.1093/oxfordjournals.aje.a115146
   JAIN M, 1989, J AM DIET ASSOC, V53, P1647
   KAUL L, 1987, NUTRITION AND CANCER, V9, P123
   KOLONEL LN, 1988, AM J EPIDEMIOL, V127, P999, DOI 10.1093/oxfordjournals.aje.a114903
   KOLONEL LN, 1996, CANC CAUSES CONTROL, V7, P1
   LEMARCHAND L, 1994, EPIDEMIOLOGY, V5, P276
   METTLIN C, 1989, CANCER-AM CANCER SOC, V64, P605, DOI 10.1002/1097-0142(19890801)64:3<605::AID-CNCR2820640307>3.0.CO;2-I
   MILLS PK, 1989, CANCER-AM CANCER SOC, V64, P598, DOI 10.1002/1097-0142(19890801)64:3<598::AID-CNCR2820640306>3.0.CO;2-6
   MISHINA T, 1985, PROSTATE, V6, P423, DOI 10.1002/pros.2990060411
   MOON RC, 1989, J NUTR, V119, P127, DOI 10.1093/jn/119.1.127
   NOMURA AMY, 1991, EPIDEMIOL REV, V13, P200, DOI 10.1093/oxfordjournals.epirev.a036069
   OHNO Y, 1988, CANCER RES, V48, P1331
   PARKIN DM, 1992, IARC SCI PUB 120, V6, P0
   PIENTA KJ, 1993, J NATL CANCER I, V85, P1538, DOI 10.1093/jnci/85.19.1538
   POLLARD M, 1985, PROSTATE, V6, P1, DOI 10.1002/pros.2990060102
   PRENTICE RL, 1990, CANCER CAUSE CONTROL, V1, P81, DOI 10.1007/BF00053187
   RISCH HA, 1994, J NATL CANCER I, V86, P1409, DOI 10.1093/jnci/86.18.1409
   ROHAN TE, 1995, CANCER CAUSE CONTROL, V6, P145, DOI 10.1007/BF00052775
   ROSE DP, 1991, PROSTATE, V18, P243, DOI 10.1002/pros.2990180306
   ROSS RK, 1987, JNCI-J NATL CANCER I, V78, P869
   ROTKIN ID, 1977, CANCER TREAT REP, V61, P173
   SEVERSON RK, 1989, CANCER RES, V49, P1857
   SNOWDON DA, 1984, AM J EPIDEMIOL, V120, P244, DOI 10.1093/oxfordjournals.aje.a113886
   STEINMETZ KA, 1991, CANCER CAUSE CONTROL, V2, P427, DOI 10.1007/BF00054304
   TALAMINI R, 1986, BRIT J CANCER, V53, P817, DOI 10.1038/bjc.1986.138
   *USDA, 1972, AGR HDB, V8, P0
   WEST DW, 1991, CANCER CAUSE CONTROL, V2, P85, DOI 10.1007/BF00053126
   WILLETT W, 1986, AM J EPIDEMIOL, V124, P17, DOI 10.1093/oxfordjournals.aje.a114366
   ZARIDZE DG, 1984, INT J CANCER, V33, P223, DOI 10.1002/ijc.2910330210
NR 38
TC 63
Z9 69
U1 0
U2 0
PU RAPID SCIENCE PUBLISHERS
PI LONDON
PA 2-6 BOUNDARY ROW, LONDON, ENGLAND SE1 8NH
SN 0957-5243
EI 
J9 CANCER CAUSE CONTROL
JI Cancer Causes Control
PD JUL 15
PY 1996
VL 7
IS 4
BP 428
EP 436
DI 10.1007/BF00052669
PG 9
WC Oncology; Public, Environmental & Occupational Health
SC Oncology; Public, Environmental & Occupational Health
GA UV510
UT WOS:A1996UV51000005
PM 8813431
DA 2025-02-23
ER

PT J
AU Govers, MJAP
   Termont, DSML
   Lapre, JA
   Kleibeuker, JH
   Vonk, RJ
   VanderMeer, R
AF Govers, MJAP
   Termont, DSML
   Lapre, JA
   Kleibeuker, JH
   Vonk, RJ
   VanderMeer, R
TI Calcium in milk products precipitates intestinal fatty acids and secondary bile acids and thus inhibits colonic cytotoxicity in humans
SO CANCER RESEARCH
LA English
DT Article
ID supplemental dietary calcium; fecal water; epithelial proliferation; cell-proliferation; adenomatous polyps; cytolytic activity; cancer prevention; deoxycholic-acid; phosphate; risk
AB Dietary calcium may reduce the risk of colon cancer, probably by precipitating cytotoxic surfactants, such as secondary bile acids, in the colonic lumen. We previously showed that milk mineral, an important source of calcium, decreases metabolic risk factors and colonic proliferation in rats, We non report the effects of the habitual intake of milk calcium on metabolic risk factors in healthy subjects. A double-blind, cross-over metabolic study was performed in 13 healthy males, Placebo milk products (calcium, 3 mM) were compared with regular milk products (calcium, 30 mM), In each 1-week period, the habitual diet was recorded, and urine and feces were collected for 1 and 3 days, respectively. Milk calcium significantly increased fecal pH and fecal excretion of phosphate (132%), total fat (139%), free fatty acids (195%), and bile acids (141%), indicating intestinal complexation. In fecal water, the concentrations of long-chain fatty acids, secondary bile acids (deoxycholic and lithocholic acid), neutral sterols, and phospholipids were about halved (P < 0.05), Consistent with these changes in soluble hydrophobic surfactants, calcium decreased the cytotoxicity of fecal crater from 68 +/- 9 to 28 +/- 12% (P < 0.005), Calcium in milk products precipitates luminal cytotoxic surfactants and thus inhibits colonic cytotoxicity. Therefore, habitual dietary calcium may contribute to a nutritional modulation of colon cancer risk.
C1 NETHERLANDS INST DAIRY RES,DEPT NUTR,6710 BA EDE,NETHERLANDS.
   UNIV GRONINGEN HOSP,DEPT INTERNAL MED,9713 EZ GRONINGEN,NETHERLANDS.
   UNIV GRONINGEN HOSP,DEPT PEDIAT,9713 EZ GRONINGEN,NETHERLANDS.
C3 NIZO Food Research; University of Groningen; University of Groningen
CR BARSOUM GH, 1992, BRIT J SURG, V79, P581, DOI 10.1002/bjs.1800790639
   BAYERDORFFER E, 1993, GASTROENTEROLOGY, V104, P145, DOI 10.1016/0016-5085(93)90846-5
   BLIGH EG, 1959, CAN J BIOCHEM PHYS, V37, P911
   BRUCE WR, 1987, CANCER RES, V47, P4237
   BUSET M, 1990, CANCER LETT, V50, P221, DOI 10.1016/0304-3835(90)90269-4
   CHEN PS, 1956, ANAL CHEM, V28, P1756, DOI 10.1021/ac60119a033
   CRAVEN PA, 1987, J CLIN INVEST, V79, P532, DOI 10.1172/JCI112844
   DEJONG EAM, 1992, NETH MILK DAIRY J, V46, P115
   DERUBERTIS FR, 1984, J CLIN INVEST, V74, P1614, DOI 10.1172/JCI111577
   Fiske CH, 1925, J BIOL CHEM, V66, P375
   GOVERS MJA, 1994, J LIPID RES, V35, P714
   GOVERS MJAP, 1993, GUT, V34, P365, DOI 10.1136/gut.34.3.365
   GOVERS MJAP, 1994, CANCER RES, V54, P95
   GREGOIRE RC, 1989, GUT, V30, P376, DOI 10.1136/gut.30.3.376
   Henry RJ, 1974, CLIN CHEM PRINCIPLES, V0, P1481
   LAPRE JA, 1993, CANCER RES, V53, P248
   LAPRE JA, 1992, CARCINOGENESIS, V13, P41, DOI 10.1093/carcin/13.1.41
   LAPRE JA, 1991, AM J PHYSIOL, V261, PG907, DOI 10.1152/ajpgi.1991.261.6.G907
   LAPRE JA, 1993, CANCER RES, V53, P784
   LAPRE JA, 1992, AM J PHYSIOL, V263, PG333, DOI 10.1152/ajpgi.1992.263.3.G333
   LAPRE JA, 1993, GASTROENTEROLOGY, V104, P0
   LEWIS NM, 1989, AM J CLIN NUTR, V49, P527, DOI 10.1093/ajcn/49.3.527
   LIPKIN M, 1988, CANCER RES, V48, P235
   LIPKIN M, 1991, AM J CLIN NUTR, V54, PS188, DOI 10.1093/ajcn/54.1.188S
   NEWMARK HL, 1984, JNCI-J NATL CANCER I, V72, P1323
   NEWMARK HL, 1985, LARGE BOWEL CANCER, V0, P102
   PAYNE CM, 1995, ULTRASTRUCT PATHOL, V19, P221, DOI 10.3109/01913129509064227
   POTTER JD, 1993, EPIDEMIOL REV, V15, P499, DOI 10.1093/oxfordjournals.epirev.a036132
   REMESY C, 1993, AM J PHYSIOL, V264, PG855, DOI 10.1152/ajpgi.1993.264.5.G855
   RICHARDS JF, 1959, CAN J BIOCHEM PHYS, V37, P725
   SAUNDERS D, 1988, DIGEST DIS SCI, V33, P409, DOI 10.1007/BF01536023
   SORENSON AW, 1988, NUTR CANCER, V11, P135, DOI 10.1080/01635588809513981
   STEINBACH G, 1994, GASTROENTEROLOGY, V106, P1162, DOI 10.1016/0016-5085(94)90005-1
   VANDERMEER R, 1990, GASTROENTEROLOGY, V99, P1653, DOI 10.1016/0016-5085(90)90471-C
   VANDERMEER R, 1991, AM J PHYSIOL, V260, PG142, DOI 10.1152/ajpgi.1991.260.1.G142
   VANDERWERE SDJ, 1982, LANCET, V1, P759
   VELARDI ALM, 1991, GASTROENTEROLOGY, V101, P457, DOI 10.1016/0016-5085(91)90025-G
   WARGOVICH MJ, 1983, CARCINOGENESIS, V4, P1205, DOI 10.1093/carcin/4.9.1205
   WARGOVICH MJ, 1984, CANCER LETT, V23, P253, DOI 10.1016/0304-3835(84)90091-0
   WELBERG JWM, 1994, ANN NUTR METAB, V38, P185, DOI 10.1159/000177810
   WELBERG JWM, 1993, EUR J CLIN INVEST, V23, P63, DOI 10.1111/j.1365-2362.1993.tb00719.x
   WILLETT WC, 1990, NEW ENGL J MED, V323, P1664, DOI 10.1056/NEJM199012133232404
   ZIMMERMAN J, 1993, NUTR REV, V51, P109
NR 43
TC 137
Z9 145
U1 1
U2 11
PU AMER ASSOC CANCER RESEARCH
PI PHILADELPHIA
PA PUBLIC LEDGER BLDG, SUITE 816, 150 S. INDEPENDENCE MALL W., PHILADELPHIA, PA 19106
SN 0008-5472
EI 
J9 CANCER RES
JI Cancer Res.
PD JUL 15
PY 1996
VL 56
IS 14
BP 3270
EP 3275
DI 
PG 6
WC Oncology
SC Oncology
GA UW674
UT WOS:A1996UW67400023
PM 8764120
DA 2025-02-23
ER

PT J
AU Deschamps, M
   Band, PR
   Coldman, AJ
   Hislop, TG
   Longley, DJ
AF Deschamps, M
   Band, PR
   Coldman, AJ
   Hislop, TG
   Longley, DJ
TI Clinical determinants of mammographic dysplasia patterns
SO CANCER DETECTION AND PREVENTION
LA English
DT Article
DE benign breast disease; mastalgia; mammographic patterns
ID breast-cancer risk; parenchymal patterns; women; classification; indicator; features; disease
AB The association between the clinical manifestations of benign breast disease (BBD) and mammographic patterns was investigated among 1394 women (923 pre-menopausal and 471 postmenopausal) participating to the Canadian National Breast Screening Study in Vancouver, who completed a questionnaire designed to collect detailed information on the symptoms and signs of BED, hormonal, reproductive and dietary factors. Mastalgia was present in 637 (46%) women and was cyclical in 505 (79%). Breast swelling was noted in 331 women (23%) and mammary dysplasia involving 50% or more of the breast parenchyma in 733 (43%). Mastalgia was highly associated with breast swelling (odds ratios [OR] = 29.9, 95% confidence interval [CI] = 21.3-41.8), particularly when cyclical and characterized by tenderness with pain (OR = 58.4, 95% CI = 39.1-87.0). The relative risk for mammary dysplasia involving 50% or over of the breast parenchyma was significant in premenopausal women having breast swelling(OR = 2.96, 95% CI = 1.81-4.83), being highest in women with cyclical mastalgia associated with tenderness and pain (OR = 3.43, 95% CI = 1.49-7.92); similar associations were noted in post-menopausal women. This study indicates that mastalgia is strongly related to breast swelling, especially when tenderness is associated with pain. Furthermore, mastalgia associated with breast swelling is highly related to the presence of mammary dysplasia involving 50% or more of the breast parenchyma in both pre- and post-menopausal women, suggesting that cyclical tenderness and breast swelling may carry an increased breast cancer risk.
RP Deschamps, M (corresponding author), BRITISH COLUMBIA CANC AGCY,DIV EPIDEMIOL & CANC PREVENT,600 W 10TH AVE,VANCOUVER,BC V5Z 4E6,CANADA.
CR ASBOEHANSEN G, 1958, PHYSIOL REV, V38, P446, DOI 10.1152/physrev.1958.38.3.446
   Bassler R, 1970, CURR TOP PATHOL, V53, P1
   BOYD NF, 1982, BRIT J CANCER, V45, P185, DOI 10.1038/bjc.1982.32
   BREBNER DM, 1978, S AFR MED J, V54, P853
   BRISSON J, 1984, AM J EPIDEMIOL, V119, P371, DOI 10.1093/oxfordjournals.aje.a113755
   BRISSON J, 1982, AM J EPIDEMIOL, V115, P428, DOI 10.1093/oxfordjournals.aje.a113320
   CARLILE T, 1985, JAMA-J AM MED ASSOC, V254, P1050
   CHAUDARY MA, 1983, BRIT J RADIOL, V56, P703, DOI 10.1259/0007-1285-56-670-703
   DESCHAMPS M, 1986, CANCER DETECT PREV, V9, P151
   DESCHAMPS M, 1989, THESIS U MONTREAL, V0, P0
   EGAN RL, 1977, CANCER-AM CANCER SOC, V40, P2087, DOI 10.1002/1097-0142(197711)40:5<2087::AID-CNCR2820400516>3.0.CO;2-3
   Eisen MJ, 1942, CANCER RES, V2, P632
   ERNSTER VL, 1980, RADIOLOGY, V134, P617, DOI 10.1148/radiology.134.3.7355207
   FUNDER JW, 1981, ENDOCRINOLOGY, V109, P313, DOI 10.1210/endo-109-1-313
   GESCHICKTER CF, 1959, CANCER, V12, P767, DOI 10.1002/1097-0142(195907/08)12:4<767::AID-CNCR2820120422>3.0.CO;2-2
   GOLINGER RC, 1978, SURGERY, V84, P212
   HAINLINE S, 1978, AM J ROENTGENOL, V130, P1157, DOI 10.2214/ajr.130.6.1157
   HILL AB, 1971, PRINCIPLES MED STATI, V0, P0
   HORWITZ RI, 1984, JAMA-J AM MED ASSOC, V77, P1157
   JANZON L, 1982, RADIOLOGY, V143, P417, DOI 10.1148/radiology.143.2.7071341
   KAGAWA CM, 1958, P SOC EXP BIOL MED, V99, P705
   KOJIMA O, 1984, WORLD J SURG, V8, P414, DOI 10.1007/BF01655093
   KROOK PM, 1978, CANCER-AM CANCER SOC, V41, P1093, DOI 10.1002/1097-0142(197803)41:3<1093::AID-CNCR2820410343>3.0.CO;2-H
   LEINSTER SJ, 1987, BRIT J SURG, V74, P220, DOI 10.1002/bjs.1800740324
   MAUVAISJARVIS P, 1981, BREAST CANCER, V4, P51
   MENDELL L, 1977, AM J ROENTGENOL, V128, P547, DOI 10.2214/ajr.128.4.547
   MILLER AB, 1981, CLIN INVEST MED, V4, P227
   MILLIGAN D, 1975, BRIT MED J, V4, P494, DOI 10.1136/bmj.4.5995.494
   MOORE GF, 1975, JAMA-J AM MED ASSOC, V127, P60
   MOSKOWITZ M, 1980, RADIOLOGY, V134, P293, DOI 10.1148/radiology.134.2.7352202
   NISHIKI M, 1984, HIROSHIMA J MED SCI, V33, P167
   PEYSTER RG, 1977, RADIOLOGY, V125, P387, DOI 10.1148/125.2.387
   PILNIK S, 1979, J REPROD MED, V6, P277
   RIDEOUT DF, 1977, J CAN ASSOC RADIOL, V28, P257
   Rothman KJ, 1986, MODERN EPIDEMIOLOGY, V0, P0
   SAFTLAS AF, 1987, EPIDEMIOL REV, V9, P146, DOI 10.1093/oxfordjournals.epirev.a036300
   SITRUKWARE LR, 1977, J CLIN ENDOCR METAB, V44, P771, DOI 10.1210/jcem-44-4-771
   TABAR L, 1982, JAMA-J AM MED ASSOC, V247, P185, DOI 10.1001/jama.247.2.185
   Taylor HC, 1940, ARCH SURG-CHICAGO, V40, P733, DOI 10.1001/archsurg.1940.04080030151011
   Taylor HC, 1936, SURG GYNECOL OBSTET, V62, P129
   THREATT B, 1980, CANCER-AM CANCER SOC, V45, P2550, DOI 10.1002/1097-0142(19800515)45:10<2550::AID-CNCR2820451013>3.0.CO;2-M
   VORHERR H, 1986, AM J OBSTET GYNECOL, V154, P161, DOI 10.1016/0002-9378(86)90421-7
   VORHERR R, 1974, BREAST MORPHOLOGY PH, V0, P0
   WELLINGS SR, 1978, RADIOLOGY, V129, P299, DOI 10.1148/129.2.299
   WILKINSON E, 1977, JNCI-J NATL CANCER I, V59, P1397, DOI 10.1093/jnci/59.5.1397
   WISBEY JR, 1983, LANCET, V2, P672
   WITT I, 1984, EUR J RADIOL, V4, P65
   WOLFE JN, 1976, CANCER-AM CANCER SOC, V37, P2486, DOI 10.1002/1097-0142(197605)37:5<2486::AID-CNCR2820370542>3.0.CO;2-8
   ZEPPA R, 1969, J CLIN ENDOCR METAB, V29, P695, DOI 10.1210/jcem-29-5-695
NR 49
TC 12
Z9 12
U1 0
U2 0
PU BLACKWELL SCIENCE INC
PI CAMBRIDGE
PA 238 MAIN ST, CAMBRIDGE, MA 02142
SN 0361-090X
EI 
J9 CANCER DETECT PREV
JI Cancer Detect. Prev.
PD JUN 15
PY 1996
VL 20
IS 6
BP 610
EP 619
DI 
PG 10
WC Oncology
SC Oncology
GA VU771
UT WOS:A1996VU77100007
PM 8939347
DA 2025-02-23
ER

PT J
AU Muscat, JE
   Huncharek, M
AF Muscat, JE
   Huncharek, M
TI Dietary intake and the risk of malignant mesothelioma
SO BRITISH JOURNAL OF CANCER
LA English
DT Article
DE mesothelioma; diet; asbestos; carotenoids; lycopene; body weight
ID lung-cancer risk; vegetables; colon
AB A high consumption of fruit and vegetables reduces the risk of several types of cancer. There is little information on the association between dietary intake and mesothelioma. A hospital-based case-control study of 94 men and women with malignant mesothelioma and 64 control patients without cancer was conducted to determine the odds associated with consumption of carotenoid-containing fruits and vegetables. After statistical adjustment for occupational asbestos exposure, the odds ratio was 0.2 [95% confidence interval (CI) 0.1-0.8] for carrot consumption and 0.5 (95% Cl 0.2-1.4) for tomato consumption. However: the frequency of consuming other foods that have a high vitamin A or carotenoid content was not associated with a decreased risk of cancer. These results provide some justification for the hypothesis that provitamin A or beta-carotene may decrease the risk of mesothelioma. The body mass index was unrelated to the risk of mesothelioma.
C1 MASSACHUSETTS GEN HOSP,DEPT RADIAT ONCOL,BOSTON,MA 02114.
C3 Harvard University; Massachusetts General Hospital
RP Muscat, JE (corresponding author), AMER HLTH FDN,DIV EPIDEMIOL,320 E 43RD ST,NEW YORK,NY 10017, USA.
FU NCI NIH HHS [CA-32617] Funding Source: Medline
CR Bingham SA, 1987, NUTRITION ABSTRACTS AND REVIEWS. SERIES A. HUMAN AND EXPERIMENTAL, V57, P705
   BRESLOW N, 1982, STAT METHODS CANC RE, V1, P0
   FARUQUE MO, 1995, BRIT J NUTR, V73, P625, DOI 10.1079/BJN19950064
   FRANCESCHI S, 1994, INT J CANCER, V59, P181, DOI 10.1002/ijc.2910590207
   KABAT GC, 1992, AM J EPIDEMIOL, V135, P769, DOI 10.1093/oxfordjournals.aje.a116363
   KNEKT P, 1991, INT J CANCER, V49, P208, DOI 10.1002/ijc.2910490211
   LEMARCHAND L, 1993, CANCER EPIDEM BIOMAR, V2, P183
   MANGELS AR, 1993, J AM DIET ASSOC, V93, P284, DOI 10.1016/0002-8223(93)91553-3
   MUSCAT JE, 1991, CANCER RES, V53, P2263
   ROSE DP, 1986, CANCER-AM CANCER SOC, V58, P2363, DOI 10.1002/1097-0142(19861201)58:11<2363::AID-CNCR2820581102>3.0.CO;2-#
   SCHIFFMAN MH, 1988, CANCER RES, V48, P2911
   SLATER T F, 1991, AMERICAN JOURNAL OF CLINICAL NUTRITION, V53, P0
   STEINMETZ KA, 1993, CANCER RES, V53, P536
   TROCK B, 1990, JNCI-J NATL CANCER I, V82, P650, DOI 10.1093/jnci/82.8.650
   TSUGANE S, 1992, ENVIRON HEALTH PERSP, V98, P207, DOI 10.2307/3431272
   *USDA, 1976, COMP FOODS HDB, V8, P0
   WYNDER EL, 1987, JNCI-J NATL CANCER I, V79, P631
   1987, 1900, V16, V0, P499
NR 18
TC 21
Z9 21
U1 0
U2 4
PU STOCKTON PRESS
PI BASINGSTOKE
PA HOUNDMILLS, BASINGSTOKE, HAMPSHIRE, ENGLAND RG21 6XS
SN 0007-0920
EI 
J9 BRIT J CANCER
JI Br. J. Cancer
PD MAY 15
PY 1996
VL 73
IS 9
BP 1122
EP 1125
DI 10.1038/bjc.1996.215
PG 4
WC Oncology
SC Oncology
GA UG706
UT WOS:A1996UG70600017
PM 8624274
DA 2025-02-23
ER

PT J
AU LaVecchia, C
   Ferraroni, M
   Mezzetti, M
   Enard, L
   Negri, E
   Franceschi, S
   Decarli, A
AF LaVecchia, C
   Ferraroni, M
   Mezzetti, M
   Enard, L
   Negri, E
   Franceschi, S
   Decarli, A
TI Attributable risks for colorectal cancer in northern Italy
SO INTERNATIONAL JOURNAL OF CANCER
LA English
DT Article
ID colon cancer; fruit; epidemiology; consumption; vegetables; diet
AB Using data from a case-control study conducted between 1985 and 1992 in northern Italy on 828 cases of colon cancer, 498 cases of rectal cancer and 2,024 controls in hospital for acute, non-neoplastic, non-digestive tract disorders, we estimated the percent population attributable risk (PAR) for colorectal cancer in relation to beta-carotene, vitamin C (as markers of a diet rich in fruit and vegetables), red meat and seasoning fat intake, daily meal frequency and family history of the disease. On the basis of multivariate odds ratios, adjusted for total calorie intake, a low intake of beta-carotene accounted for 39% of all the cases and a low intake of vitamin C for 14%. These two micronutrients together explained 43% of all colorectal cancer cases in this population. A high frequency of intake of red meat consumption explained 17% of all cases, and a high score of seasoning fats 4%. A higher daily meal frequency was responsable for 13% of the cases, and these 5 dietary factors together explained 63% of colorectal cancer cases in this population. Family history of colorectal cancer accounted for 4% of all cases. These estimates were similar for colon and rectal cancers separately, in males and females, and in younger and elderly subjects, except for seasoning fats and family history, whose PARs were apparently greater for colon cancer and at younger age. Thus, even though available dietary data were limited in several aspects, and the PAR estimates were based on somewhat arbitrary assumptions regarding the exposure distribution, about two-thirds of all colorectal cancers in this population could be explained in terms of a few risk factors or risk indicators considered. This would correspond to the avoidance of a large proportion of the over 18,000 deaths from colorectal cancer registered per year in the whole of Italy. (C) 1996 Wiley-Liss, Inc.
C1 UNIV MILAN, IST NAZL TUMORI, IST STAT MED & BIOMETRIA, MILAN, ITALY.
   IST EUROPEO ONCOL, MILAN, ITALY.
   CTR RIFERIMENTO ONCOL, I-33081 AVIANO, ITALY.
C3 Fondazione IRCCS Istituto Nazionale Tumori Milan; University of Milan; IRCCS European Institute of Oncology (IEO); IRCCS Aviano (CRO)
RP LaVecchia, C (corresponding author), MARIO NEGRI INST PHARMACOL RES, VIA ERITREA 62, I-20157 MILAN, ITALY.
CR [Anonymous], 1989, TABELLE COMPOSIZIONE, V0, P0
   BENICHOU J, 1990, BIOMETRICS, V46, P991, DOI 10.2307/2532443
   BIDOLI E, 1992, INT J CANCER, V50, P223, DOI 10.1002/ijc.2910500211
   BLOCK G, 1992, NUTR CANCER, V18, P1, DOI 10.1080/01635589209514201
   BRUZZI P, 1985, AM J EPIDEMIOL, V122, P904, DOI 10.1093/oxfordjournals.aje.a114174
   DECARLI A, 1994, TUMORI, V80, P405, DOI 10.1177/030089169408000601
   FERRARONI M, 1994, BRIT J CANCER, V70, P1150, DOI 10.1038/bjc.1994.463
   FIDANZA F, 1988, NUTRIZIONE UMANA, V0, P677
   FRANCESCHI S, 1992, CANCER RES, V52, P3589
   La Vecchia C, 1992, J NATL CANCER INST MONOGR, V0, P79
   LAVECCHIA C, 1988, CANCER RES, V48, P7285
   LAVECCHIA C, 1988, INT J CANCER, V41, P492, DOI 10.1002/ijc.2910410404
   MEZZETTI M, 1996, IN PRESS COMPUTER BI, V0, P0
   NEGRI E, 1991, INT J CANCER, V48, P350, DOI 10.1002/ijc.2910480307
   POTTER JD, 1993, EPIDEMIOL REV, V15, P499, DOI 10.1093/oxfordjournals.epirev.a036132
   STEINMETZ KA, 1991, CANCER CAUSE CONTROL, V2, P325, DOI 10.1007/BF00051672
   WHITTEMORE AS, 1990, JNCI-J NATL CANCER I, V82, P915, DOI 10.1093/jnci/82.11.915
   WILLETT W, 1989, NATURE, V338, P389, DOI 10.1038/338389a0
   WILLETT WC, 1990, NEW ENGL J MED, V323, P1664, DOI 10.1056/NEJM199012133232404
NR 20
TC 34
Z9 34
U1 0
U2 4
PU WILEY-BLACKWELL
PI HOBOKEN
PA 111 RIVER ST, HOBOKEN 07030-5774, NJ USA
SN 0020-7136
EI 1097-0215
J9 INT J CANCER
JI Int. J. Cancer
PD MAR 28
PY 1996
VL 66
IS 1
BP 60
EP 64
DI 10.1002/(SICI)1097-0215(19960328)66:1<60::AID-IJC11>3.3.CO;2-L
PG 5
WC Oncology
SC Oncology
GA UB751
UT WOS:A1996UB75100011
PM 8608968
DA 2025-02-23
ER

PT J
AU Wu, AH
   Ziegler, RG
   HornRoss, PL
   Nomura, AMY
   West, DW
   Kolonel, LN
   Rosenthal, JF
   Hoover, RN
   Pike, MC
AF Wu, AH
   Ziegler, RG
   HornRoss, PL
   Nomura, AMY
   West, DW
   Kolonel, LN
   Rosenthal, JF
   Hoover, RN
   Pike, MC
TI Tofu and risk of breast cancer in Asian-Americans
SO CANCER EPIDEMIOLOGY BIOMARKERS & PREVENTION
LA English
DT Article
ID in-vitro; women; diet; phytoestrogens; soy; genistein; shanghai; profiles; lignans; cells
AB Breast cancer rates among Asian-Americans are lower than those of US whites but considerably higher than rates prevailing in Asia, It is suspected that migration to the US brings about a change in endocrine function among Asian women, although reasons for this change remain obscure, The high intake of soy in Asia and its reduced intake among Asian-Americans has been suggested to partly explain the increase of breast cancer rates in Asian-Americans. We conducted a population-based case-control study of breast cancer among Chinese-, Japanese-, and Filipino-American women in Los Angeles County MSA, San Francisco Oakland MSA, and Oahu, Hawaii, Using a common questionnaire which assessed frequency of intake of some 90 food items, 597 Asian-American women (70% of those eligible) diagnosed with incident, primary breast cancer during 1983-1987 and 966 population-based controls (75% of those eligible) were interviewed, Controls were matched to cases on age, ethnicity, and area of residence, This analysis compares usual adult intake of soy (estimated primarily from tofu intake) among breast cancer cases and control women, After adjustment for age, ethnicity and study area, intake of tofu was more than twice as high among Asian-American women born in Asia (62 times per year) compared to those born in the US (30 times per year), Among migrants, intake of tofu decreased with years of residence in the US, Risk of breast cancer decreased with increasing frequency of intake of tofu after adjustment for age, study area, ethnicity, and migration history; the adjusted OR associated with each additional serving per week was 0.85 (95% CI = 0.74-0.99), The protective effect of high tofu intake was observed in pre- and postmenopausal women. This association remained after adjustment for selected dietary factors and menstrual and reproductive factors. However, this study was not designed specifically to investigate the role of soy intake and our assessment of soy intake may be incomplete, We cannot discount the possibility that soy intake is a marker of other protective aspects of Asian diet and/or Asian lifestyle.
C1 NCI, ENVIRONM EPIDEMIOL BRANCH, DIV CANC ETIOL, BETHESDA, MD 20892 USA.
   NO CALIF CANC CTR, UNION CITY, CA 94587 USA.
   UNIV HAWAII, CANC RES CTR HAWAII, PROGRAM EPIDEMIOL, HONOLULU, HI 96817 USA.
   WESTAT CORP, ROCKVILLE, MD 20892 USA.
C3 National Institutes of Health (NIH) - USA; NIH National Cancer Institute (NCI); Cancer Research Center of Hawaii; University of Hawaii System; Westat
RP Wu, AH (corresponding author), UNIV SO CALIF, KENNETH NORRIS JR COMPREHENS CANC CTR, DEPT PREVENT MED, 1441 EASTLAKE AVE MS 44, LOS ANGELES, CA 90033 USA.
CR ADLERCREUTZ H, 1987, J STEROID BIOCHEM, V27, P1135, DOI 10.1016/0022-4731(87)90200-7
   ADLERCREUTZ H, 1992, J STEROID BIOCHEM, V41, P331, DOI 10.1016/0960-0760(92)90359-Q
   ADLERCREUTZ H, 1990, SCAND J CLIN LAB INV, V50, P3, DOI 10.3109/00365519009085798
   ADLERCREUTZ H, 1991, AM J CLIN NUTR, V54, P1093, DOI 10.1093/ajcn/54.6.1093
   BAGGOTT JE, 1990, NUTR CANCER, V14, P103, DOI 10.1080/01635589009514083
   BAIRD DD, 1995, J CLIN ENDOCR METAB, V80, P1685, DOI 10.1210/jc.80.5.1685
   BARNES S, 1995, J NUTR, V125, PS777, DOI 10.1093/jn/125.3_Suppl.777S
   BARNES S, 1990, PROG CLIN BIOL RES, V347, P239
   BERNSTEIN L, 1990, CANCER CAUSE CONTROL, V1, P51, DOI 10.1007/BF00053183
   Breslow NE, 1980, ANAL CASE CONTROL ST, V0, P0
   CASSIDY A, 1994, AM J CLIN NUTR, V60, P333, DOI 10.1093/ajcn/60.3.333
   GOLDIN BR, 1986, AM J CLIN NUTR, V44, P945, DOI 10.1093/ajcn/44.6.945
   HOWE GR, 1990, JNCI-J NATL CANCER I, V82, P561, DOI 10.1093/jnci/82.7.561
   HUNTER DJ, 1993, EPIDEMIOL REV, V15, P110, DOI 10.1093/oxfordjournals.epirev.a036096
   ISRAEL R, 1972, AM J OBSTET GYNECOL, V112, P1043, DOI 10.1016/0002-9378(72)90178-0
   KEY TJA, 1990, BRIT J CANCER, V62, P631, DOI 10.1038/bjc.1990.344
   LEE HP, 1992, CANCER CAUSE CONTROL, V3, P313, DOI 10.1007/BF00146884
   LEE HP, 1991, LANCET, V337, P1197, DOI 10.1016/0140-6736(91)92867-2
   Lu LJW, 1996, CANCER EPIDEM BIOMAR, V5, P63
   MACMAHON B, 1974, INT J CANCER, V14, P161, DOI 10.1002/ijc.2910140204
   MACMAHON B, 1971, LANCET, V2, P900
   MESSINA M, 1991, JNCI-J NATL CANCER I, V83, P541, DOI 10.1093/jnci/83.8.541
   MESSINA MJ, 1994, NUTR CANCER, V21, P113, DOI 10.1080/01635589409514310
   MOUSAVI Y, 1993, STEROIDS, V58, P301, DOI 10.1016/0039-128X(93)90088-5
   PERSKY L, 1995, J NUTR, V125, P0
   PETERSON G, 1995, J NUTR, V125, PS784, DOI 10.1093/jn/125.suppl_3.784S
   PRENTICE RL, 1990, CANCER CAUSE CONTROL, V1, P81, DOI 10.1007/BF00053187
   ROSE DP, 1992, NUTRITION, V8, P47
   Setchell K, 1988, ROLE OF THE GUT FLORA IN TOXICITY AND CANCER, V0, P0
   Wu AH, 1996, BRIT J CANCER, V73, P680, DOI 10.1038/bjc.1996.118
   WU AH, 1995, AM J CLIN NUTR, V62, P151, DOI 10.1093/ajcn/62.1.151
   YUAN JM, 1995, BRIT J CANCER, V71, P1353, DOI 10.1038/bjc.1995.263
   ZIEGLER RG, 1993, JNCI-J NATL CANCER I, V85, P1819, DOI 10.1093/jnci/85.22.1819
   Ziegler RG, 1996, J NATL CANCER I, V88, P650, DOI 10.1093/jnci/88.10.650
NR 34
TC 273
Z9 301
U1 0
U2 18
PU AMER ASSOC CANCER RESEARCH
PI PHILADELPHIA
PA 615 CHESTNUT ST, 17TH FLOOR, PHILADELPHIA, PA 19106-4404 USA
SN 1055-9965
EI 
J9 CANCER EPIDEM BIOMAR
JI Cancer Epidemiol. Biomarkers Prev.
PD NOV 15
PY 1996
VL 5
IS 11
BP 901
EP 906
DI 
PG 6
WC Oncology; Public, Environmental & Occupational Health
SC Oncology; Public, Environmental & Occupational Health
GA VR596
UT WOS:A1996VR59600008
PM 8922298
DA 2025-02-23
ER

PT J
AU Ochiai, M
   Nakagama, H
   Watanabe, M
   Ishiguro, Y
   Sugimura, T
   Nagao, M
AF Ochiai, M
   Nakagama, H
   Watanabe, M
   Ishiguro, Y
   Sugimura, T
   Nagao, M
TI Efficient method for rapid induction of aberrant crypt foci in rats with 2-amino-1-methyl-6-phenylimidazo[4,5-b]pyridine
SO JAPANESE JOURNAL OF CANCER RESEARCH
LA English
DT Article
DE ACF; PhIP; high fat diet
ID induced colon carcinogenesis; f344 rats; heterocyclic amines; chemical-structure; azoxymethane; food; mutagenicity; diet; risk; phip
AB 2-Amino-1-methyl-6-phenylimidazo[4,5-b]pyridine (PhIP) induces aberrant crypt foci (ACFs) as well as colon cancer in F344 male rats. Conditions allowing rapid development of ACFs over a short period were investigated. F344 male rats were fed 400 ppm of PhIP . HCl in a low-fat diet (LF) for 2 weeks and then given a PhIP-free, high-fat diet containing PRIMEX (HF-PR) or safflower oil, or PhIP-free LF for 4 or 12 weeks. Rats fed HF-PR for 4 weeks gave the highest number of ACFs/rat (3.3) and their size in terms of aberrant crypts/ACF(2.7) was much larger than that obtained with conventional continuous feeding of PhIP for 25 weeks in the CE-2 diet. Therefore, 2 weeks of dietary exposure to 400 ppm of PhIP . HCl, followed by HF-PR for 4 weeks, is a practical and convenient method for obtaining ACFs. This protocol should be useful for studies of the early phase of colon carcinogenesis.
RP NATL CANC CTR, RES INST, DIV CARCINOGENESIS, CHUO KU, 5-1-1 TSUKIJI, TOKYO 104, JAPAN.
CR ASHBY J, 1991, MUTAT RES, V257, P229, DOI 10.1016/0165-1110(91)90003-E
   BIERI JG, 1972, ANN NY ACAD SCI, V203, P181, DOI 10.1111/j.1749-6632.1972.tb27874.x
   BIRD RP, 1987, CANCER LETT, V37, P147, DOI 10.1016/0304-3835(87)90157-1
   BIRD RP, 1995, CANCER LETT, V93, P55, DOI 10.1016/0304-3835(95)03788-X
   HASEGAWA R, 1993, CARCINOGENESIS, V14, P2553, DOI 10.1093/carcin/14.12.2553
   Herman DG, 1995, CARCINOGENESIS, V16, P2931, DOI 10.1093/carcin/16.12.2931
   HOGAN ML, 1984, JNCI-J NATL CANCER I, V73, P1293
   ITO N, 1991, CARCINOGENESIS, V12, P1503, DOI 10.1093/carcin/12.8.1503
   JACOBY RF, 1994, GENOMICS, V22, P381, DOI 10.1006/geno.1994.1399
   LAYTON DW, 1995, CARCINOGENESIS, V16, P39, DOI 10.1093/carcin/16.1.39
   Moen CJA, 1996, P NATL ACAD SCI USA, V93, P1082, DOI 10.1073/pnas.93.3.1082
   NAGAO M, 1993, MUTAT RES, V290, P43, DOI 10.1016/0027-5107(93)90031-A
   Nagao M, 1996, ENVIRON HEALTH PERSP, V104, P497, DOI 10.2307/3432812
   Ochiai M, 1996, CARCINOGENESIS, V17, P95, DOI 10.1093/carcin/17.1.95
   PRETLOW TP, 1992, CARCINOGENESIS, V13, P1509, DOI 10.1093/carcin/13.9.1509
   REDDY BS, 1984, JNCI-J NATL CANCER I, V72, P745
   SAKAGUCHI M, 1984, CANCER RES, V44, P1472
   SHIRAI T, 1990, CARCINOGENESIS, V11, P793, DOI 10.1093/carcin/11.5.793
   SHIVAPURKAR N, 1995, CANCER LETT, V91, P125, DOI 10.1016/0304-3835(95)03729-G
   STAVRIC B, 1994, FOOD CHEM TOXICOL, V32, P977, DOI 10.1016/0278-6915(94)90093-0
   TAKAHASHI S, 1991, JPN J CANCER RES, V82, P135, DOI 10.1111/j.1349-7006.1991.tb01819.x
   TENNANT RW, 1991, MUTAT RES, V257, P209, DOI 10.1016/0165-1110(91)90002-D
   TUDEK B, 1989, CANCER RES, V49, P1236
   WEISBURGER JH, 1994, P SOC EXP BIOL MED, V205, P347, DOI 10.3181/00379727-205-43717
NR 24
TC 26
Z9 29
U1 0
U2 0
PU JAPANESE CANCER ASSOC
PI TOKYO
PA C/O JAPANESE FOUNDATION CANCER RESEARCH,1-37-1, KAMI-IKEBUKURO, TOSHIMA-KU, TOKYO, 170-0012, JAPAN
SN 0910-5050
EI 
J9 JPN J CANCER RES
JI Jpn. J. Cancer Res.
PD OCT 15
PY 1996
VL 87
IS 10
BP 1029
EP 1033
DI 10.1111/j.1349-7006.1996.tb03105.x
PG 5
WC Oncology
SC Oncology
GA VT068
UT WOS:A1996VT06800004
PM 8957059
DA 2025-02-23
ER

PT J
AU Taylor, DD
   GercelTaylor, C
   Weese, JL
AF Taylor, DD
   GercelTaylor, C
   Weese, JL
TI Modulation of colon tumor oncogene expression by cancer patient-derived lipids
SO JOURNAL OF SURGICAL ONCOLOGY
LA English
DT Article
DE oncogenes; p53 gene product; lipids; colon cancer
ID epithelial ovarian-cancer; dietary-fat intake; protein; acids; cells; risk
AB In an effort to understand the role of specific fats on carcinogenesis, we have studied the effects of lipids derived from cancer patients on components associated with the regulation of proliferation. The treatment of tumor cells with patient-derived fats produced increased cell proliferation, as indicated by shorter doubling times. The effects of patient-derived lipids on the expression of ras, c-jun, c-erbB-2, and p53 gene products were examined. The cellular expression of the ras proto-oncogene product was increased in both colon tumor cell lines, following lipid treatment. However, c-jun proto-oncogene expression was elevated in HT-29 cells and appeared unchanged in SK-Co-1 cells after lipid treatment. Treatment of HT-29 tumor cells with patient-derived fats produced an enhancement of the p53 gene product, whereas fat treatment reduced p53 expression in SK-Co-1 tumor cells. Further separation of the patient-derived fats indicated that the amplification of p53 gene expression in HT-29 cells could be achieved primarily by addition of the diacylglycerides fraction. Addition of the purified fatty acids, comprising the diglyceride fraction, indicated that the fatty acids, 16:1, 18:0, and 18:1, induced the most significant increases in p53 expression by HT-29 cells. These alterations caused by cancer patient-derived fats are consistent with the loss of normal growth regulation and may explain the epidemiologic association between certain fats and carcinogenesis. (C) 1996 Wiley-Liss, Inc.
C1 UNIV LOUISVILLE,SCH MED,DEPT BIOCHEM,LOUISVILLE,KY 40202.
   GRAD HOSP PHILADELPHIA,DEPT SURG,PHILADELPHIA,PA 19146.
C3 University of Louisville; University of Pennsylvania
RP Taylor, DD (corresponding author), UNIV LOUISVILLE,SCH MED,DEPT OBSTET & GYNECOL,DIV GYNECOL ONCOL,511 S FLOYD ST,MDR 420,LOUISVILLE,KY 40202, USA.
CR BECK SA, 1987, CANCER RES, V47, P5919
   BIRT DF, 1989, CANCER RES, V49, P4170
   BLIGH EG, 1959, CAN J BIOCHEM PHYS, V37, P911
   BROWN R, 1993, INT J CANCER, V55, P678, DOI 10.1002/ijc.2910550428
   CHOE M, 1992, J NUTR, V122, P2322, DOI 10.1093/jn/122.12.2322
   GercelTaylor C, 1996, GYNECOL ONCOL, V60, P35, DOI 10.1006/gyno.1996.0008
   GERCELTAYLOR C, 1996, IN PRESS GYNECOL OBS, V0, P0
   GONZALEZMANCHON C, 1990, BIOCHEM INT, V21, P933
   GOODWIN PJ, 1987, JNCI-J NATL CANCER I, V79, P473
   GRIMALDI PA, 1992, P NATL ACAD SCI USA, V89, P10930, DOI 10.1073/pnas.89.22.10930
   HSIAO WLW, 1990, ONCOGENE, V5, P417
   REDDY BS, 1992, LIPIDS, V27, P807, DOI 10.1007/BF02535855
   REDDY BS, 1986, DIET NUTRITION CANCE, V0, P47
   RISCH HA, 1994, J NATL CANCER I, V86, P1409, DOI 10.1093/jnci/86.18.1409
   ROEBUCK BD, 1992, LIPIDS, V27, P804, DOI 10.1007/BF02535854
   SHU XO, 1989, BRIT J CANCER, V59, P92, DOI 10.1038/bjc.1989.18
   TAYLOR DD, 1992, CANCER RES, V52, P829
   TOMAO S, 1992, EUROPEAN JOURNAL OF GYNAECOLOGICAL ONCOLOGY, V13, P91
   WEINSTEIN IB, 1991, CANCER RES, V51, P0
NR 19
TC 2
Z9 2
U1 0
U2 0
PU WILEY-LISS
PI NEW YORK
PA DIV JOHN WILEY & SONS INC 605 THIRD AVE, NEW YORK, NY 10158-0012
SN 0022-4790
EI 
J9 J SURG ONCOL
JI J. Surg. Oncol.
PD SEP 15
PY 1996
VL 63
IS 1
BP 46
EP 51
DI 
PG 6
WC Oncology; Surgery
SC Oncology; Surgery
GA VK720
UT WOS:A1996VK72000009
PM 8841466
DA 2025-02-23
ER

PT J
AU Rao, GN
   Edmondson, J
   Hildebrandt, PK
   Bruner, RH
AF Rao, GN
   Edmondson, J
   Hildebrandt, PK
   Bruner, RH
TI Influence of dietary protein, fat, and fiber on growth, blood chemistry, and tumor incidences in fischer 344 rats
SO NUTRITION AND CANCER-AN INTERNATIONAL JOURNAL
LA English
DT Article
ID body-weight; f344/n rats; survival; mice
AB Composition of diets may influence grow th, diseases, tumor rates, and responses to chemical treatment. For two fears, Fischer 344 rats were fed the NIH-07 open-formula nonpurified diet (similar to 23% protein, similar to 5% fat, and similar to 3.5% fiber) and nonpurified experimental diets (NTP-90, NTP-91, and NTP-92) containing lower protein and higher fat and fiber (14.6-15.3% protein, 7.2-8.5% fat, and 9.4-14% fiber) than the NIH-07 diet. Rats were evaluated for growth patterns, survival, hematology, serum chemistry, nephropathy, and tumor incidences. Growth patterns were similar in rats fed the experimental diets and in those fed the NIH-07 diet. However, in rats fed the experimental diets, the adult body weights were significantly (6-9%) lower and the survival at 110 weeks of age was significantly higher (15-20%) than in rats fed the NIH-07 diet. Lower protein content of experimental diets decreased the severity of nephropathy. Higher fat content of experimental diets appears to have decreased the incidence or delayed the development of leukemia and associated mortality in males. Higher fiber content of experimental diets appears to have delayed the development of mammary tumors and associated mortality in females. Higher fat and/or fiber of the experimental diets decreased the incidence of pheochromocytomas in males. The low,er protein and higher fat and fiber contents of the experimental diets decreased the spontaneous tumor burden in two-year studies. These studies indicate that diets for rats in long-term studies could be modified to decrease the severity of nephropathy and to decrease/delay the development of spontaneous tumors.
C1 PATHCO,IJAMSVILLE,MD 21754.
   PATHOL ASSOCIATES INT,W CHESTER,OH 45069.
RP Rao, GN (corresponding author), NIEHS,NTP,MD B3-08,POB 12233,RES TRIANGLE PK,NC 27709, USA.
CR COHEN LA, 1988, CANCER RES, V48, P4276
   FREEDMAN LS, 1990, CANCER RES, V50, P5710
   GORBACH SL, 1987, PREV MED, V16, P525, DOI 10.1016/0091-7435(87)90067-3
   HASEMAN JK, 1993, ILSI MONOGRAPH PATHO, V2, P629
   HIROSE M, 1994, CANCER LETT, V83, P149, DOI 10.1016/0304-3835(94)90312-3
   MILES CW, 1992, J NUTR, V122, P306, DOI 10.1093/jn/122.2.306
   *NAT RES COUNC, 1978, NUTR REQ LAB AN, V0, P7
   *NAT RES COUNC, 1985, 8523 NIH, V0, P0
   *NAT TOX PROGR, 1994, 426 NTP, V0, P0
   RAO GN, 1993, NUTR CANCER, V19, P21, DOI 10.1080/01635589309514233
   RAO GN, 1990, TOXICOL PATHOL, V18, P61, DOI 10.1177/019262339001800109
   RAO GN, 1987, FUND APPL TOXICOL, V9, P329, DOI 10.1016/0272-0590(87)90055-8
   RAO GN, 1987, AM J CLIN NUTR, V45, P252, DOI 10.1093/ajcn/45.1.252
   RAO GN, 1993, TOXICOL PATHOL, V21, P353, DOI 10.1177/019262339302100402
   RAO GN, 1996, CELLULAR MOL MECH HO, V0, P41
   REDDY NR, 1982, ADV FOOD RES, V28, P1
   REGUNATHAN S, 1992, BIOCHEM PHARMACOL, V43, P1331, DOI 10.1016/0006-2952(92)90510-P
   ROSE DP, 1990, NUTR CANCER, V13, P1, DOI 10.1080/01635589009514040
   WITT WM, 1991, BIOL EFFECTS DIETARY, V0, P73
   YOUNG GP, 1981, AM J PHYSIOL, V241, PG461, DOI 10.1152/ajpgi.1981.241.6.G461
   1977, 1900, V37, V0, P1340
NR 22
TC 13
Z9 13
U1 0
U2 0
PU LAWRENCE ERLBAUM ASSOC INC
PI MAHWAH
PA 10 INDUSTRIAL AVE, MAHWAH, NJ 07430-2262 USA
SN 0163-5581
EI 
J9 NUTR CANCER
JI Nutr. Cancer
PD JUN 15
PY 1996
VL 25
IS 3
BP 269
EP 279
DI 10.1080/01635589609514451
PG 11
WC Oncology; Nutrition & Dietetics
SC Oncology; Nutrition & Dietetics
GA UN293
UT WOS:A1996UN29300006
PM 8771570
DA 2025-02-23
ER

PT J
AU Woods, MN
   Barnett, JB
   Spiegelman, D
   Trail, N
   Hertzmark, E
   Longcope, C
   Gorbach, SL
AF Woods, MN
   Barnett, JB
   Spiegelman, D
   Trail, N
   Hertzmark, E
   Longcope, C
   Gorbach, SL
TI Hormone levels during dietary changes in premenopausal African-American women
SO JNCI-JOURNAL OF THE NATIONAL CANCER INSTITUTE
LA English
DT Article
ID body-fat distribution; serum estrogen concentrations; high-fiber diet; breast-cancer; postmenopausal women; racial-differences; survival; risk; reproducibility; vegetarian
AB Background: In the United States, 5-year survival rates of 69% and 84%, respectively, have recently been reported for African-American and Caucasian women diagnosed with breast cancer, Differences in the levels of endogenous sex hormones in these populations could explain some of the variation in survival rates, since estrogen is recognized as a risk factor for this type of cancer. Purpose: Dietary factors are known to affect endogenous hormone levels; therefore, our study was designed to determine the serum hormone levels of African-American women consuming a typical North American diet, to determine the effect of a low-fat and high-fiber diet on their serum hormone levels, and to compare the base-line serum hormone levels in the African-American women with hormone data from our study of Caucasian women (n = 68) consuming the same control diet, Methods: Twenty-one healthy, premenopausal, African-American women who agreed to eat only food prepared in a clinical study unit were recruited into the study, The control diet was similar to their usual diet, being high in fat (40% of calories from fat) and low in fiber (12 g/day), and was consumed on average for 3 weeks, The concentrations of estrone (E(1)), estrone sulfate (E(1)SO(4)), estradiol (E(2)), free E(2), androstenedione, and sex hormone-binding globulin (SHBG) in serum samples obtained from the participants during the last week of the control diet and during the follicular phase of their menstrual cycle were determined, The women were then switched to a diet Low in fat (20% of calories as fat) and high in fiber (40 g/day); they consumed this diet for two menstrual cycles before blood samples were collected for determination of serum hormone levels, Repeated-measures regression modeling was used to investigate the relationship between diet and hormone levels in African-American and Caucasian women, All P values resulted from two-sided statistical tests, Results: Analysis of serum hormone levels in the African-American women indicated that the change in diet caused a significant decrease in E(2) (-8.5%; 95% confidence interval [CI] = -16.1% to -0.3%; P less than or equal to.03) and E(1)SO(4) (-16.2%; 95% CI = -22.1% to -9.8%; P<.0001) and a significant increase in androstenedione levels (+18.3%; 95% CI = +10.3% to +26.8%; P<.0001). SHBG levels of the African-American women were 5.6% (95% CI = -14.0% to +3.7%) lower for those on the experimental diet compared with those on the control diet, but the difference was not statistically significant, Comparison of control serum hormone values in the African-American women in this study with those in Caucasian women previously studied indicated that the Caucasian women had statistically significant lower levels of E(1) (-37%; 95% CI = -61.2% to -16.4%; P less than or equal to.0002), E(2) (-54.5%; 95% CI = -90.9% to -25.1%; P less than or equal to.0001), free E(2) (-30.2%; 95% CI = -65.7% to -2.3%; P<.03), and androstenedione (-48.3%; 95% CI = -83.7% to -19.7%; P less than or equal to.0004), Conclusion: African-American women appear to have higher levels of serum hormones than Caucasian women, and dietary modification can result in a lowering of serum estrogens.
C1 HARVARD UNIV, SCH PUBL HLTH, DEPT EPIDEMIOL, BOSTON, MA 02115 USA.
   HARVARD UNIV, SCH PUBL HLTH, DEPT BIOSTAT, BOSTON, MA 02115 USA.
   HARVARD UNIV, SCH PUBL HLTH, DEPT EPIDEMIOL, BOSTON, MA 02115 USA.
   UNIV MASSACHUSETTS, SCH MED, DEPT OBSTET & GYNECOL & MED, WORCESTER, MA USA.
C3 Harvard University; Harvard T.H. Chan School of Public Health; Harvard University; Harvard T.H. Chan School of Public Health; Harvard University; Harvard T.H. Chan School of Public Health; University of Massachusetts System; University of Massachusetts Worcester
RP TUFTS UNIV, SCH MED, DEPT FAMILY MED & COMMUNITY HLTH, NUTR UNIT, 136 HARRISON AVE, BOSTON, MA 02111 USA.
FU NCI NIH HHS [R37CA45128] Funding Source: Medline; NCRR NIH HHS [RR00054] Funding Source: Medline
CR ABRAHAM GE, 1971, ANAL LETT, V4, P325
   ARMSTRONG BK, 1981, JNCI-J NATL CANCER I, V67, P761
   BAIN RP, 1986, J CHRON DIS, V39, P631, DOI 10.1016/0021-9681(86)90188-8
   BALLARDBARBASH R, 1990, JNCI-J NATL CANCER I, V82, P286, DOI 10.1093/jnci/82.4.286
   BEGG L, 1987, GENET EPIDEMIOL, V4, P233, DOI 10.1002/gepi.1370040402
   BRUNING PF, 1987, J STEROID BIOCHEM, V27, P487, DOI 10.1016/0022-4731(87)90344-X
   CAPLAN LS, 1995, AM J EPIDEMIOL, V142, P804, DOI 10.1093/oxfordjournals.aje.a117719
   COATES RJ, 1992, JNCI-J NATL CANCER I, V84, P938, DOI 10.1093/jnci/84.12.938
   ELEY JW, 1994, JAMA-J AM MED ASSOC, V272, P947, DOI 10.1001/jama.272.12.947
   EVANS DJ, 1983, J CLIN ENDOCR METAB, V57, P304, DOI 10.1210/jcem-57-2-304
   FOLSOM AR, 1990, AM J EPIDEMIOL, V131, P794, DOI 10.1093/oxfordjournals.aje.a115570
   GOLDIN BR, 1994, CANCER-AM CANCER SOC, V74, P1125, DOI 10.1002/1097-0142(19940801)74:3+<1125::AID-CNCR2820741521>3.0.CO;2-5
   GOLDIN BR, 1982, NEW ENGL J MED, V307, P1542, DOI 10.1056/NEJM198212163072502
   GOLDIN BR, 1994, ADV EXP MED BIOL, V364, P35
   GORBACH SL, 1990, J AM DIET ASSOC, V90, P802
   HANKINSON SE, 1995, CANCER EPIDEM BIOMAR, V4, P649
   HEBER D, 1991, NUTRITION, V7, P137
   HENDERSON BE, 1975, NEW ENGL J MED, V293, P790, DOI 10.1056/NEJM197510162931602
   HENDERSON BE, 1988, CANCER RES, V48, P246
   Jones Lovell A, 1995, PROCEEDINGS OF THE AMERICAN ASSOCIATION FOR CANCER RESEARCH ANNUAL MEETING, V36, P686
   KEY TJA, 1988, EUR J CANCER CLIN ON, V24, P29, DOI 10.1016/0277-5379(88)90173-3
   KILLINGER D W, 1987, STEROIDS, V50, P523, DOI 10.1016/0039-128X(87)90036-5
   KIMMICK G, 1991, CANCER, V67, P2850, DOI 10.1002/1097-0142(19910601)67:11<2850::AID-CNCR2820671124>3.0.CO;2-S
   KIRSCHNER MA, 1990, J CLIN ENDOCR METAB, V70, P473, DOI 10.1210/jcem-70-2-473
   KOSARY CL, 1996, DHHS PUBL, V0, P0
   LEE HP, 1992, CANCER CAUSE CONTROL, V3, P313, DOI 10.1007/BF00146884
   LONGCOPE C, 1986, MATURITAS, V8, P189, DOI 10.1016/0378-5122(86)90025-3
   MACMAHON W, 1983, CLIN BIOCHEM, V16, P240, DOI 10.1016/S0009-9120(83)90098-X
   MCWHORTER WP, 1987, AM J PUBLIC HEALTH, V77, P1515, DOI 10.2105/AJPH.77.12.1515
   MICKELSON KE, 1974, FEBS LETT, V44, P34, DOI 10.1016/0014-5793(74)80300-5
   MORRISON DF, 1976, MULTIVARIATE STATIST, V0, P0
   *NAT CTR HLTH STAT, 1994, 3 NAT HLTH NUTR EX S, V0, P10
   *NAT HLTH SURV SER, 1982, HEM NUTR BIOCH RE 11, V232, P119
   PIKE MC, 1977, JNCI-J NATL CANCER I, V59, P1351, DOI 10.1093/jnci/59.5.1351
   POTISCHMAN N, 1994, CANCER RES, V54, P5363
   PRENTICE R, 1990, JNCI-J NATL CANCER I, V82, P129, DOI 10.1093/jnci/82.2.129
   PRENTICE RL, 1988, JNCI-J NATL CANCER I, V80, P802, DOI 10.1093/jnci/80.11.802
   ROSE DP, 1991, AM J CLIN NUTR, V54, P520, DOI 10.1093/ajcn/54.3.520
   ROSE DP, 1987, JNCI-J NATL CANCER I, V78, P623
   SELLERS TA, 1992, NEW ENGL J MED, V327, P1612
   SELLERS TA, 1992, NEW ENGL J MED, V326, P1323, DOI 10.1056/NEJM199205143262004
   SHULTZ T D, 1983, NUTRITION AND CANCER, V4, P247, DOI 10.1080/01635588209513765
   TONIOLO PG, 1995, JNCI-J NATL CANCER I, V87, P190, DOI 10.1093/jnci/87.3.190
   WOODS MN, 1989, AM J CLIN NUTR, V49, P1179, DOI 10.1093/ajcn/49.6.1179
NR 44
TC 77
Z9 82
U1 0
U2 2
PU OXFORD UNIV PRESS INC
PI CARY
PA JOURNALS DEPT, 2001 EVANS RD, CARY, NC 27513 USA
SN 0027-8874
EI 1460-2105
J9 JNCI-J NATL CANCER I
JI JNCI-J. Natl. Cancer Inst.
PD OCT 2
PY 1996
VL 88
IS 19
BP 1369
EP 1374
DI 10.1093/jnci/88.19.1369
PG 6
WC Oncology
SC Oncology
GA VJ725
UT WOS:A1996VJ72500012
PM 8827014
DA 2025-02-23
ER

PT J
AU Xue, LX
   Newmark, H
   Yang, K
   Lipkin, M
AF Xue, LX
   Newmark, H
   Yang, K
   Lipkin, M
TI Model of mouse mammary gland hyperproliferation and hyperplasia induced by a western-style diet
SO NUTRITION AND CANCER-AN INTERNATIONAL JOURNAL
LA English
DT Article
ID nutritional stress diet; breast cyst fluid; 4 components; environmental factors; cell-proliferation; bile-acids; vitamin-d; fat; cancer; carcinogenesis
AB Mammary glands of female C57BL/6J mice were analyzed after they were fed a Western-style diet or control AIN-76A diet. The Western-style diet contained several risk factors found in human diets in geographic regions having increased risk for breast cancer: high fat and phosphate and low calcium and vitamin D. After they were fed these diets for 8, 14, and 20 weeks, mice, were sacrificed, and mammary glands were removed for morphometric and radioautographic measurements. Although after the animals were fed the Western-style diet for 8 weeks the number of terminal ducts per mouse mammary gland (NTDMG) was similar in the Western-style and control diet groups, after they were fed the Western-style diet for 14 weeks (p < 0.05) and 20 weeks (p < 0.01) the NTDMG significantly increased compared with the control group. Moreover, there was a significant increase (p < 0.01) in the tritiated thymidine labeling index of mammary terminal ductal epithelial cells after 14 and 20 weeks of Western-style diet administration. Thus the Western-style diet induced increased epithelial cell proliferation and increased NTDMG in female mice when fed during young adult growth and development. The findings raise the possibility that the ingestion of a diet with Western-style fat and phosphate content and with low calcium and vitamin D may induce similar changes during the early development of the human mammary gland.
RP Xue, LX (corresponding author), MEM SLOAN KETTERING CANC CTR, DEPT MED, SERV GASTROENTEROL & NUTR, 1275 YORK AVE, NEW YORK, NY 10021 USA.
CR ARMSTRONG B, 1975, INT J CANCER, V15, P617, DOI 10.1002/ijc.2910150411
   BAKER PR, 1988, BIOCHEM SOC T, V16, P741, DOI 10.1042/bst0160741
   BEATY MM, 1993, J NUTR, V123, P144, DOI 10.1093/jn/123.1.144
   Carroll K K, 1975, PROG BIOCHEM PHARMACOL, V10, P308
   CARROLL KK, 1991, CALCIUM, VITAMIN D, P0
   CARROLL KK, 1991, AM J CLIN NUTR, V54, PS206, DOI 10.1093/ajcn/54.1.206S
   COHEN LA, 1986, JNCI-J NATL CANCER I, V77, P33
   COLSTON KW, 1989, LANCET, V1, P188
   DEWILLE JW, 1993, CANCER LETT, V69, P59, DOI 10.1016/0304-3835(93)90033-6
   DRASAR BS, 1973, BRIT J CANCER, V27, P167, DOI 10.1038/bjc.1973.20
   GAMMAL EB, 1967, CANCER RES, V27, P1737
   HOPKINS GJ, 1979, JNCI-J NATL CANCER I, V62, P1009
   Hunter DJ, 1996, NEW ENGL J MED, V334, P356, DOI 10.1056/NEJM199602083340603
   JAVITT NB, 1994, LANCET, V343, P633, DOI 10.1016/S0140-6736(94)92635-2
   KHAN N, 1994, CARCINOGENESIS, V15, P2645, DOI 10.1093/carcin/15.11.2645
   KOGA M, 1988, CANCER RES, V48, P2734
   LOK E, 1992, CARCINOGENESIS, V13, P1735, DOI 10.1093/carcin/13.10.1735
   LONGCOPE C, 1987, J CLIN ENDOCR METAB, V64, P1246, DOI 10.1210/jcem-64-6-1246
   NEWMARK HL, 1994, ADV EXP MED BIOL, V364, P109
   NEWMARK HL, 1991, AM J CLIN NUTR, V54, PS209, DOI 10.1093/ajcn/54.1.209S
   NEWMARK HL, 1990, JNCI-J NATL CANCER I, V82, P491, DOI 10.1093/jnci/82.6.491
   RAJU U, 1990, J CLIN ENDOCR METAB, V70, P1030, DOI 10.1210/jcem-70-4-1030
   RICHTER F, 1995, CARCINOGENESIS, V16, P2685, DOI 10.1093/carcin/16.11.2685
   WATABE J, 1985, MUTAT RES, V158, P45, DOI 10.1016/0165-1218(85)90096-5
   WELLINGS SR, 1973, J NATL CANCER I, V50, P1111, DOI 10.1093/jnci/50.5.1111
   WELLINGS SR, 1975, J NATL CANCER I, V55, P231
   WELSCH CW, 1990, JNCI-J NATL CANCER I, V82, P1615, DOI 10.1093/jnci/82.20.1615
   WELSCH CW, 1987, AM J CLIN NUTR, V45, P192, DOI 10.1093/ajcn/45.1.192
   ZHANG L, 1987, CANCER RES, V47, P4905
   1990, 1900, V172, V0, P4
   1977, 1900, V167, V0, P1340
NR 31
TC 29
Z9 32
U1 0
U2 2
PU LAWRENCE ERLBAUM ASSOC INC-TAYLOR & FRANCIS
PI PHILADELPHIA
PA 325 CHESTNUT STREET, STE 800, PHILADELPHIA, PA 19106 USA
SN 0163-5581
EI 
J9 NUTR CANCER
JI Nutr. Cancer
PD JUN 15
PY 1996
VL 26
IS 3
BP 281
EP 287
DI 10.1080/01635589609514484
PG 7
WC Oncology; Nutrition & Dietetics
SC Oncology; Nutrition & Dietetics
GA VN736
UT WOS:A1996VN73600003
PM 8910910
DA 2025-02-23
ER

PT J
AU Mellemgaard, A
   McLaughlin, JK
   Overvad, K
   Olsen, JH
AF Mellemgaard, A
   McLaughlin, JK
   Overvad, K
   Olsen, JH
TI Dietary risk factors for renal cell carcinoma in Denmark
SO EUROPEAN JOURNAL OF CANCER
LA English
DT Article
DE epidemiology; kidney; diet; renal cell carcinoma
ID food frequency questionnaire; cancer; epidemiology; kidney
AB The role of diet in the aetiology of renal cell carcinoma was investigated in a population-based case-control study in Denmark. Cases were 20-79 years old, with a histologically verified diagnosis of renal cell carcinoma. Controls were sampled from the general population and were frequency-matched on age and sex. A total of 351 cases (73% of the eligible) and 340 controls (68% of the eligible) were included in the study. Dietary information was obtained in a self-administered food frequency questionaire and the information was confirmed in a subsequent interview performed by trained interviewers who also elicited information on other suspected risk factors such as smoking, occupation, medical history, education and reproductive history. Logistic regression models were used to calculate the odds ratios, and, both frequency of consumption of various food stuffs and computed nutrients were examined. A positive association was observed between risk of renal cell carcinoma and total energy intake (odds ratio, OR, for highest quartile compared to lowest: 1.7 (95% confidence interval, CI, 1.0-3.0) for men, and 3.5 (95% CI 1.6-6.5) for women), fat intake (OR for highest quartile compared to lowest: 1.9 (95% CI 1.1-3.5) for men, and 3.3 (95% CI 1.6-6.9) for women). For women, an effect was also seen for intake of carbohydrates (OR for highest quartile compared to lowest: 3.2 (95% CI 1.5-6.8), while no protective effect was seen for vegetables or fruit. Dairy products may be associated with risk of renal cell cancer (OR for women using thickly spread butter compared to thinly spread: 11.4 (95% CI 2.8-45), OR for women who drank more than one glass of milk with 3.5% fat content compared to never drink milk: 3.7 (95% CI 1.2-11). As expected, total energy intake, intake of fat, protein and carbohydrates were closely correlated making it difficult to identify one of the energy sources as more closely associated with risk of renal cell cancer than the other. Several energy sources have been identified as possible risk factors for renal cell. carcinoma. It is possible that a high energy intake as such rather than the individual sources are responsible for the increased risk. Furthermore, dairy fats may be associated with renal cell carcinoma risk. The observed associations appeared stronger in women, and did not explain the association with obesity and low socio-economic status previously found in Denmark. (C) 1996 Published by Elsevier Science Ltd
C1 INT EPIDEMIOL INST,ROCKVILLE,MD.
   AARHUS UNIV,INST EPIDEMIOL & SOCIAL MED,AARHUS,DENMARK.
C3 Aarhus University
RP Mellemgaard, A (corresponding author), DANISH CANC SOC,DIV CANC EPIDEMIOL,STRANDBOULEVARDEN 49,DK-2100 COPENHAGEN,DENMARK.
CR ARMSTRONG B, 1975, INT J CANCER, V15, P617, DOI 10.1002/ijc.2910150411
   ARMSTRONG B, 1976, BRIT J CANCER, V33, P127, DOI 10.1038/bjc.1976.17
   Breslow NE, 1980, STAT METHODS CANC RE, V1, P0
   CHOW WH, 1994, J NATL CANCER I, V86, P1131, DOI 10.1093/jnci/86.15.1131
   HARALDSDOTTIR J, 1985, PUBLICATION DANISH N, V136, P0
   *INT DAIR FED, 1994, B INT DAIR FED CONS, V0, P0
   KRIEGER N, 1993, CANCER CAUSE CONTROL, V4, P101
   LEARY T, 1950, ARCH PATHOL, V50, P151
   MACLAUGHLIN JK, 1995, INT J CANCER, V60, P194
   Maclure M, 1990, EPIDEMIOLOGY, V1, P430, DOI 10.1097/00001648-199011000-00004
   MCCREDIE M, 1988, INT J CANCER, V42, P13, DOI 10.1002/ijc.2910420104
   MCLAUGHLIN JK, 1992, INT J CANCER, V52, P562, DOI 10.1002/ijc.2910520411
   MCLAUGHLIN JK, 1984, JNCI-J NATL CANCER I, V72, P275
   MELLEMGAARD A, 1993, SCAND J UROL NEPHROL, V27, P327, DOI 10.3109/00365599309180442
   MELLEMGAARD A, 1994, INT J CANCER, V56, P66
   MELLEMGAARD A, 1995, INT J CANCER, V60, P350
   MELLEMGAARD A, 1994, CANCER CAUSE CONTROL, V5, P105, DOI 10.1007/BF01830256
   MELLEMGAARD A, 1994, INT J EPIDEMIOL, V23, P923, DOI 10.1093/ije/23.5.923
   MELLEMGAARD A, 1994, SCAND J WORK ENV HEA, V20, P160, DOI 10.5271/sjweh.1413
   NIELSEN PE, 1976, UGESKRIFT LAEGER, V41, P2511
   OVERVAD K, 1991, INT J EPIDEMIOL, V20, P900, DOI 10.1093/ije/20.4.900
   STEINMETZ KA, 1991, CANCER CAUSE CONTROL, V2, P325, DOI 10.1007/BF00051672
   TALAMINI R, 1990, CANCER CAUSE CONTROL, V1, P125, DOI 10.1007/BF00053163
   TJONNELAND A, 1991, INT J EPIDEMIOL, V20, P906, DOI 10.1093/ije/20.4.906
   WILKENS LR, 1992, AM J EPIDEMIOL, V136, P825, DOI 10.1093/aje/136.7.825
   Willet WC, 1990, MONOGRAPHS EPIDEMIOL, V15, P0
   WYNDER EL, 1974, JNCI-J NATL CANCER I, V53, P1619
NR 28
TC 60
Z9 64
U1 0
U2 4
PU PERGAMON-ELSEVIER SCIENCE LTD
PI OXFORD
PA THE BOULEVARD, LANGFORD LANE, KIDLINGTON, OXFORD, ENGLAND OX5 1GB
SN 0959-8049
EI 
J9 EUR J CANCER
JI Eur. J. Cancer
PD APR 15
PY 1996
VL 32A
IS 4
BP 673
EP 682
DI 10.1016/0959-8049(95)00633-8
PG 10
WC Oncology
SC Oncology
GA UJ370
UT WOS:A1996UJ37000024
PM 8695272
DA 2025-02-23
ER

PT J
AU Yang, K
   Fan, KH
   Newmark, H
   Leung, D
   Lipkin, M
   Steele, VE
   Kelloff, GJ
AF Yang, K
   Fan, KH
   Newmark, H
   Leung, D
   Lipkin, M
   Steele, VE
   Kelloff, GJ
TI Cytokeratin, lectin, and acidic mucin modulation in differentiating colonic epithelial cells of mice after feeding western-style diets
SO CANCER RESEARCH
LA English
DT Article
ID colorectal-cancer; normal mucosa; vitamin-d; calcium; risk; carcinogenesis; proliferation; azoxymethane; agglutinin; carcinoma
AB Several studies have recently reported the development of colonic epithelial cell hyperproliferation in rodents following the ingestion of Western-style diets. In this study, additional measurements related to differentiation and maturation of the colonic epithelial cells were made after feeding this type of diet. Two Western-style diets high in fat and phosphate content and low in calcium and vitamin D were fed to C57BL/6J mice for 12, 24, and 52 weeks. Diet A contained American Blend fat as a source of lipids, diet B contained corn oil, and control diet C was a standard AIN-76A semisynthetic diet which is lower in fat content and higher in calcium and vitamin D. Colonic epithelial cells were studied for three biomarkers: cytokeratin catalogue no. 18 (clone LE64) expression, soybean agglutinin carbohydrate lectin binding, and acidic mucins including sialo- and sulfomucins. Feeding of diets A and B revealed that colonic epithelial cells had increased expression of cytokeratin catalogue 18 and SBA carbohydrate lectin binding compared to controls (P = 0.0001 for diet A versus C and diet B versus C). Significant differences were found between diets B and C (P = 0.0001) and diets A and C (P = 0.0001) in total acidic mucins and in the ratio of sialomucin:sulfomucin (P = 0.0001), These findings demonstrate that both functional and structural modifications occurred in colonic epithelial cells under these dietary conditions, and further defined this rodent model for preclinical evaluation of nutritional and chemopreventive interventions.
C1 MEM SLOAN KETTERING CANC CTR, NEW YORK, NY 10021 USA.
   STRANG CANC PREVENT CTR, NEW YORK, NY 10021 USA.
   NCI, CHEMOPREVENT BRANCH,CANC RES PROGRAM, DIV CANC PREVENT & CONTROL,NIH, BETHESDA, MD 20892 USA.
C3 Memorial Sloan Kettering Cancer Center; National Institutes of Health (NIH) - USA; NIH National Cancer Institute (NCI)
FU NCI NIH HHS [N01-CA-25498] Funding Source: Medline
CR AHNEN DJ, 1987, GASTROENTEROLOGY, V93, P1346, DOI 10.1016/0016-5085(87)90265-4
   ,, 1977, JOURNAL OF NUTRITION, V107, P1340
   BOLAND CR, 1982, P NATL ACAD SCI-BIOL, V79, P2051, DOI 10.1073/pnas.79.6.2051
   ETZLER ME, 1979, AM J CLIN NUTR, V32, P133, DOI 10.1093/ajcn/32.1.133
   FILIPE MI, 1974, CANCER-AM CANCER SOC, V34, P282, DOI 10.1002/1097-0142(197408)34:2<282::AID-CNCR2820340211>3.0.CO;2-W
   FISHER KD, 1985, AM J CLIN NUTR, V42, P1318
   GARINCHESA P, 1986, AM J SURG PATHOL, V10, P829
   GARLAND C, 1985, LANCET, V1, P307, DOI 10.1016/S0140-6736(85)91082-7
   HARVILLE DA, 1977, J AM STAT ASSOC, V72, P320, DOI 10.2307/2286796
   HSU SM, 1981, AM J CLIN PATHOL, V75, P734, DOI 10.1093/ajcp/75.5.734
   LIPKIN M, 1985, NEW ENGL J MED, V313, P1381, DOI 10.1056/NEJM198511283132203
   Lipkin M, 1991, CALCIUM VITAMIN D PR, V0, P0
   NEWMARK HL, 1992, CANCER RES, V52, P0
   NEWMARK HL, 1991, AM J CLIN NUTR, V54, PS209, DOI 10.1093/ajcn/54.1.209S
   NEWMARK HL, 1990, JNCI-J NATL CANCER I, V82, P491, DOI 10.1093/jnci/82.6.491
   NIGRO ND, 1975, J NATL CANCER I, V54, P439
   PENCE BC, 1988, CARCINOGENESIS, V9, P187, DOI 10.1093/carcin/9.1.187
   REDDY BS, 1976, JNCI-J NATL CANCER I, V57, P567, DOI 10.1093/jnci/57.3.567
   REDDY BS, 1977, CANCER RES, V37, P4156
   RICHTER F, 1992, PROCEEDINGS OF THE AMERICAN ASSOCIATION FOR CANCER RESEARCH ANNUAL MEETING, V33, P131
   ROZEN P, 1989, GUT, V30, P650, DOI 10.1136/gut.30.5.650
   Searle SR, 1971, LINEAR MODELS, V0, P0
   SLATTERY ML, 1988, AM J EPIDEMIOL, V128, P504, DOI 10.1093/oxfordjournals.aje.a114998
   SORVARI TE, 1972, HISTOCHEM J, V4, P193, DOI 10.1007/BF01890991
   SPICER SS, 1965, J HISTOCHEM CYTOCHEM, V13, P211, DOI 10.1177/13.3.211
   WARGOVICH MJ, 1983, CARCINOGENESIS, V4, P1205, DOI 10.1093/carcin/4.9.1205
   WARGOVICH MJ, 1990, CANCER LETT, V53, P17, DOI 10.1016/0304-3835(90)90005-I
   YANG K, 1991, CANCER LETT, V56, P65, DOI 10.1016/0304-3835(91)90195-N
   YANG K, 1993, PHARMACOLOGY, V47, P196, DOI 10.1159/000139872
   YONEZAWA S, 1982, JNCI-J NATL CANCER I, V69, P777
NR 30
TC 26
Z9 29
U1 0
U2 1
PU AMER ASSOC CANCER RESEARCH
PI PHILADELPHIA
PA 615 CHESTNUT ST, 17TH FLOOR, PHILADELPHIA, PA 19106-4404 USA
SN 0008-5472
EI 1538-7445
J9 CANCER RES
JI Cancer Res.
PD OCT 15
PY 1996
VL 56
IS 20
BP 4644
EP 4648
DI 
PG 5
WC Oncology
SC Oncology
GA VL756
UT WOS:A1996VL75600022
PM 8840978
DA 2025-02-23
ER

PT J
AU Garidou, A
   Tzonou, A
   Lipworth, L
   Signorello, LB
   Kalapothaki, V
   Trichopoulos, D
AF Garidou, A
   Tzonou, A
   Lipworth, L
   Signorello, LB
   Kalapothaki, V
   Trichopoulos, D
TI Life-style factors and medical conditions in relation to esophageal cancer by histologic type in a low-risk population
SO INTERNATIONAL JOURNAL OF CANCER
LA English
DT Article
ID gastric cardia; breast-cancer; diet; alcohol; greece; tobacco; adenocarcinoma; carcinoma; drinking; obesity
AB A case-control study of esophageal cancer was conducted in Athens, Greece, during the 3-year period 1989-1991. Cases were 43 patients with incident esophageal squamous-cell carcinoma and 56 patients with incident esophageal adenocarcinoma hospitalized in any one of the 9 major hospitals in Athens, whereas controls were 200 injury patients admitted to the only Athens accident hospital. The data were analyzed by modeling through multiple logistic regression. Tobacco smoking and alcohol drinking were associated with both histologic types, but the odds ratios were generally lower than those observed in several other investigations. It may be that the high consumption of vegetables and fruits by the Greek population cushions the deleterious effect of tobacco, while the intake of ethanol in the form of wine during meals reduces the impact of this substance on the esophageal mucosa. A preference for very hot temperature for beverages and food was associated with significant elevation of the odds ratio to about 1.8 for esophageal cancer in general. There was non-significant evidence in our data to support earlier reports that aspirin intake may reduce the risk of cancer of the esophagus. Overall, we found no striking difference in the risk profile of the 2 histologic types of esophageal cancer. (C) 1996 Wiley-Liss, Inc.
C1 HARVARD UNIV, SCH PUBL HLTH, DEPT EPIDEMIOL, BOSTON, MA 02115 USA.
   HARVARD UNIV, SCH PUBL HLTH, CTR CANC PREVENT, BOSTON, MA 02115 USA.
   UNIV ATHENS, SCH MED, DEPT HYG & EPIDEMIOL, ATHENS 11527, GREECE.
C3 Harvard University; Harvard T.H. Chan School of Public Health; Harvard University; Harvard T.H. Chan School of Public Health; National & Kapodistrian University of Athens; Athens Medical School
CR American Cancer Society, 1995, CANCER FACTS AND FIGURES: 1995, V0, P0
   [Anonymous], 1995, WORLD HEALTH STATISTICS ANNUAL, V0, P0
   BEGG CB, 1994, CANCER EPIDEM BIOMAR, V3, P173
   BRESLOW NE, 1980, IARC STAT PUBLICATIO, V32, P0
   BROWN LM, 1988, JNCI-J NATL CANCER I, V80, P1620, DOI 10.1093/jnci/80.20.1620
   BROWN LM, 1994, CANCER CAUSE CONTROL, V5, P333, DOI 10.1007/BF01804984
   BROWN LM, 1995, J NATL CANCER I, V87, P104, DOI 10.1093/jnci/87.2.104
   CASTELLETTO R, 1994, CANCER EPIDEM BIOMAR, V3, P557
   CHOW WH, 1995, JAMA-J AM MED ASSOC, V274, P474, DOI 10.1001/jama.274.6.474
   FUNKHOUSER EM, 1995, CANCER-AM CANCER SOC, V76, P1116, DOI 10.1002/1097-0142(19951001)76:7<1116::AID-CNCR2820760703>3.0.CO;2-I
   GAO YT, 1994, INT J CANCER, V58, P192, DOI 10.1002/ijc.2910580208
   Garidou A, 1996, INT J CANCER, V68, P295, DOI 10.1002/(SICI)1097-0215(19961104)68:3<295::AID-IJC5>3.0.CO;2-X
   International Agency for Research on Cancer, 1986, IARC MON EV CARC RIS, V38, P0
   International Agency for Research on Cancer, 1991, IARC MON EV CARC RIS, V51, P0
   KALAPOTHAKI V, 1993, CANCER CAUSE CONTROL, V4, P383, DOI 10.1007/BF00051342
   KATSOUYANNI K, 1994, BRIT J CANCER, V70, P537, DOI 10.1038/bjc.1994.341
   LIPWORTH L, 1995, INT J CANCER, V62, P548, DOI 10.1002/ijc.2910620510
   MacMahon B, 1996, EPIDEMIOLOGY: PRINCIPLES AND METHODS, V2nd, P0
   MacMahon B, 1970, EPIDEMIOLOGY: PRINCIPLES AND METHODS, V0, P0
   MANOUSOS O, 1983, INT J CANCER, V32, P1, DOI 10.1002/ijc.2910320102
   MILLER BA, 1993, 932789 NIH, V0, P0
   NEGRI E, 1992, EUR J CANCER, V28A, P1167, DOI 10.1016/0959-8049(92)90479-L
   PARKIN DM, 1993, INT J CANCER, V54, P594, DOI 10.1002/ijc.2910540413
   PINTOS J, 1994, EPIDEMIOLOGY, V5, P583, DOI 10.1097/00001648-199411000-00005
   TAVANI A, 1993, CANCER-AM CANCER SOC, V72, P2531, DOI 10.1002/1097-0142(19931101)72:9<2531::AID-CNCR2820720903>3.0.CO;2-T
   THUN MJ, 1993, CANCER RES, V53, P1322
   TRICHOPOULOS D, 1985, INT J CANCER, V36, P291, DOI 10.1002/ijc.1985.36.3.291
   TRICHOPOULOU A, 1995, BMJ-BRIT MED J, V311, P1457, DOI 10.1136/bmj.311.7018.1457
   TUYNS AJ, 1983, INT J CANCER, V32, P443, DOI 10.1002/ijc.2910320408
   VAUGHAN TL, 1995, CANCER EPIDEM BIOMAR, V4, P85
   WANG HH, 1986, HUM PATHOL, V17, P482, DOI 10.1016/S0046-8177(86)80038-7
   WEBB JN, 1978, BRIT J SURG, V65, P475, DOI 10.1002/bjs.1800650709
   YU MC, 1988, CANCER RES, V48, P3843
NR 34
TC 73
Z9 81
U1 0
U2 5
PU WILEY
PI HOBOKEN
PA 111 RIVER ST, HOBOKEN 07030-5774, NJ USA
SN 0020-7136
EI 1097-0215
J9 INT J CANCER
JI Int. J. Cancer
PD NOV 4
PY 1996
VL 68
IS 3
BP 295
EP 299
DI 10.1002/(SICI)1097-0215(19961104)68:3<295::AID-IJC5>3.0.CO;2-X
PG 5
WC Oncology
SC Oncology
GA VR176
UT WOS:A1996VR17600005
PM 8903469
DA 2025-02-23
ER

PT J
AU DeneoPellegrini, H
   DeStefani, E
   Ronco, A
AF DeneoPellegrini, H
   DeStefani, E
   Ronco, A
TI Vegetables, fruits, and risk of colorectal cancer: A case-control study from Uruguay
SO NUTRITION AND CANCER-AN INTERNATIONAL JOURNAL
LA English
DT Article
ID colon cancer
AB To examine whether vegetable and fruit intake modify colorectal cancer risk, a case-control study was conducted in Uruguay. Dietary patterns were assessed in detail (for cases before diagnosis or symptoms occurred) by use of a food frequency questionnaire on 61 food items, which allowed the calculation of total energy intake. Nutrient residuals were calculated through regression analysis. After adjustment for potential confounders (which included body mass index total energy, and total alcohol intake), a reduction in risk for total vegetable intake, total fruit intake, and lettuce, apple, and banana consumption was observed. The strongest protection was observed for banana intake (odds ratio 0.28: 95% confidence level 0.16-0.50) for consumption in the third tertile compared with the first.
C1 INST NACL ONCOL,DEPT PATOL,MONTEVIDEO,URUGUAY.
RP DeneoPellegrini, H (corresponding author), INST NACL ONCOL,REGISTRO NACL CANC,AVDA BRASIL 3080,DEP 402,MONTEVIDEO,URUGUAY.
CR BAKER RJ, 1985, GLIM SYSTEM, V0, P0
   BENITO E, 1990, INT J CANCER, V45, P69, DOI 10.1002/ijc.2910450114
   BRESLOW NE, 1980, IARC PUBL, V32, P0
   CENTONZE S, 1994, NUTR CANCER, V21, P233, DOI 10.1080/01635589409514322
   KAMPMAN E, 1995, CANCER CAUSE CONTROL, V6, P225, DOI 10.1007/BF00051794
   MANGELS AR, 1993, J AM DIET ASSOC, V93, P284, DOI 10.1016/0002-8223(93)91553-3
   MAZZEI ME, 1991, TABLE CHEM COMPOSITI, V0, P0
   POTTER JD, 1993, EPIDEMIOL REV, V15, P499, DOI 10.1093/oxfordjournals.epirev.a036132
   RANDALL E, 1992, NUTR CANCER, V18, P265, DOI 10.1080/01635589209514227
   STEINMETZ KA, 1991, CANCER CAUSE CONTROL, V2, P427, DOI 10.1007/BF00054304
   STEINMETZ KA, 1993, INT J CANCER, V53, P711, DOI 10.1002/ijc.2910530502
   STEINMETZ KA, 1994, AM J EPIDEMIOL, V139, P1
   VASSALLO JA, 1994, CANCMORTALITY ATLAS, V0, P0
   WACHOLDER S, 1992, AM J EPIDEMIOL, V135, P1029, DOI 10.1093/oxfordjournals.aje.a116397
   WILLETT W, 1986, AM J EPIDEMIOL, V124, P17, DOI 10.1093/oxfordjournals.aje.a114366
   Willett W, 1990, NUTR EPIDEMIOLOGY, V0, P0
NR 16
TC 36
Z9 41
U1 0
U2 7
PU LAWRENCE ERLBAUM ASSOC INC
PI MAHWAH
PA 10 INDUSTRIAL AVE, MAHWAH, NJ 07430-2262 USA
SN 0163-5581
EI 
J9 NUTR CANCER
JI Nutr. Cancer
PD JUN 15
PY 1996
VL 25
IS 3
BP 297
EP 304
DI 10.1080/01635589609514453
PG 8
WC Oncology; Nutrition & Dietetics
SC Oncology; Nutrition & Dietetics
GA UN293
UT WOS:A1996UN29300008
PM 8771572
DA 2025-02-23
ER

PT J
AU Hakkak, R
   Korourian, S
   Ronis, MJ
   Badger, TM
AF Hakkak, R
   Korourian, S
   Ronis, MJ
   Badger, TM
TI Effects of diet and ethanol treatment on azoxymethane-induced liver and gastrointestinal neoplasia of male rats
SO CANCER LETTERS
LA English
DT Article
DE diet; ethanol; liver dysplasia; gastrointestinal tumors
ID experimental colonic carcinogenesis; hepatocellular-carcinoma; alcohol-consumption; cigarette-smoking; f344 rats; cancer; metabolism; methylazoxymethanol; enhancement; hepatitis
AB Epidemiological and animal studies have shown that diet and excessive alcohol consumption are major risk factors for liver and gastrointestinal cancers. This study investigated the effects of diet and alcohol consumption on azoxymethane (AOM)-induced liver and gastrointestinal neoplasia in male rats. Rats were infused intragastrically with control or ethanol-containing diets. After 35 days of dietary acclimatization, all rats received two intragastric infusions of AOM (15 mg/kg) separated by 1 week and then were maintained on standard rat food for 26 weeks. Results suggest that liver and duodenum are the major target organs when AOM is given orally and ethanol pre-exposure potentiates the AOM-induced hepatic and duodenal dysplasia.
C1 UNIV ARKANSAS MED SCI HOSP,DEPT PATHOL,LITTLE ROCK,AR 72205.
C3 University of Arkansas System; University of Arkansas Medical Sciences
RP Hakkak, R (corresponding author), UNIV ARKANSAS MED SCI HOSP,ARKANSAS CHILDRENS HOSP,RES INST,DEPT PEDIAT,SLOT 512-B,LITTLE ROCK,AR 72205, USA.
CR ANTHONY PP, 1973, J PATHOL, V110, P37, DOI 10.1002/path.1711100105
   AUSTIN H, 1986, CANCER RES, V46, P962
   BADGER TM, 1993, J PHARMACOL EXP THER, V264, P438
   BARRA S, 1990, INT J CANCER, V46, P1017, DOI 10.1002/ijc.2910460612
   BJELKE E, 1973, THESIS ANN ARBOR U M, V0, P0
   Druckrey H, 1970, CARCINOMA COLON ANTE, V0, P267
   FELDMAN JG, 1975, PREV MED, V44, P444
   FIALA ES, 1977, CANCER, V40, P2436, DOI 10.1002/1097-0142(197711)40:5+<2436::AID-CNCR2820400908>3.0.CO;2-U
   FIALA ES, 1976, JNCI-J NATL CANCER I, V56, P1271, DOI 10.1093/jnci/56.6.1271
   FIALA ES, 1987, J CANCER RES CLIN, V113, P145, DOI 10.1007/BF00391436
   Hakkak R, 1996, BIOCHEM PHARMACOL, V51, P61, DOI 10.1016/0006-2952(95)02154-X
   HAMILTON SR, 1987, CANCER RES, V47, P4305
   HAMILTON SR, 1988, CANCER RES, V48, P3313
   HAMILTON SR, 1987, CANCER RES, V47, P1551
   *IARC WORK GROUP, 1988, IRAC MON EV CARC RIS, V44, P0
   JENSEN OM, 1979, INT J CANCER, V23, P454, DOI 10.1002/ijc.2910230404
   KATO I, 1990, JPN J CANCER RES, V81, P115, DOI 10.1111/j.1349-7006.1990.tb02536.x
   LAQUEUR GL, 1967, JNCI-J NATL CANCER I, V39, P355
   LIJINSKY W, 1985, CANCER RES, V45, P76
   MILER JA, 1965, CANCER RES, V25, P1292
   MILLER JA, 1970, CANCER RES, V30, P559
   OKUDA K, 1980, CANCER-AM CANCER SOC, V45, P2663, DOI 10.1002/1097-0142(19800515)45:10<2663::AID-CNCR2820451030>3.0.CO;2-G
   PREUSSMAN R, 1969, ANN NY ACAD SCI, V163, P679
   RAO CV, 1995, CANCER RES, V55, P4311
   REDDY BS, 1986, CANCER RES, V46, P3367
   ROBERTS BJ, 1994, BIOCHEM BIOPH RES CO, V205, P1064, DOI 10.1006/bbrc.1994.2774
   RONIS MJJ, 1991, ALCOHOL CLIN EXP RES, V15, P693, DOI 10.1111/j.1530-0277.1991.tb00581.x
   SEITZ HK, 1984, GASTROENTEROLOGY, V86, P886
   SEITZ HK, 1985, ALCOHOL RELATED DIS, V0, P192
   SHIMIZU M, 1990, GASTROENTEROLOGY, V99, P1044, DOI 10.1016/0016-5085(90)90625-B
   SIETZ HK, 1988, ANN REV NUTR, V8, P99
   SOHN OS, 1991, CARCINOGENESIS, V12, P127, DOI 10.1093/carcin/12.1.127
   WILLIAMS GM, 1980, BIOCHIM BIOPHYS ACTA, V605, P167, DOI 10.1016/0304-419X(80)90003-7
   WOOD DA, 1967, ATLAS TUMOR PATHOL, V0, P261
   YU MC, 1983, CANCER RES, V43, P6077
NR 35
TC 5
Z9 5
U1 1
U2 1
PU ELSEVIER SCI IRELAND LTD
PI CLARE
PA CUSTOMER RELATIONS MANAGER, BAY 15, SHANNON INDUSTRIAL ESTATE CO, CLARE, IRELAND
SN 0304-3835
EI 
J9 CANCER LETT
JI Cancer Lett.
PD OCT 22
PY 1996
VL 107
IS 2
BP 257
EP 264
DI 10.1016/0304-3835(96)04379-0
PG 8
WC Oncology
SC Oncology
GA VT100
UT WOS:A1996VT10000015
PM 8947522
DA 2025-02-23
ER

PT J
AU Tang, ZC
   Shivapurkar, N
   Frost, A
   Alabaster, O
AF Tang, ZC
   Shivapurkar, N
   Frost, A
   Alabaster, O
TI The effect of dietary fat on the promotion of mammary and colon cancer in a dual-organ rat carcinogenesis model
SO NUTRITION AND CANCER-AN INTERNATIONAL JOURNAL
LA English
DT Article
ID aberrant crypts; n-nitrosomethylurea; preneoplastic lesions; dose-response; tumors; risk; induction; gland; foci; tumorigenesis
AB Female Sprague-Dawley rats (n = 270) were randomly divided into nine subgroups (30 rats/group) and fed diets with fat contents ranging from 5% to 45% of total energy, in which fat was isocalorically substituted for carbohydrates. At Week 3, the rats were given a single injection of methylnitrosourea (MNU, 50 mg/kg body wt). At Weeks 4 and 5, rats were given an injection of azoxymethane (AOM, 15 mg/kg body wt sc). The rats were maintained on their respective experimental diets until they were sacrificed Nine weeks after the injection of MNU, 10 rats from each group were killed and their mammary tissue was examined for tumors and their colons for aberrant crypt foci (ACF) formation. The results showed no significant increase in the number of colonic ACF or mammary tumors at 11 weeks among individual groups consuming 5-25% energy from fat or among groups consuming 30-45% energy from fat. Data analysis indicated that the effects of the two diets (5-25% energy from fat and 30-45% energy from fat) on ACF formation as well mammary tumor development were statistically different. Continuation of the diets for 32 weeks led to the development of colonic and mammary tumors. Analysis of the combined group turner incidence data clearly showed that the colonic and mammary tumor incidence in groups fed 30-45% of energy from fat was significantly higher than that observed among groups fed 5-25% of energy from fat. Linear regression analysis of the colonic ACF at 11 weeks, colonic tumor incidence at 32 weeks, and mammary tumor incidence at 11 and 32 weeks showed good linear correlation, demonstrating the potential value of A CF and mammary turners at 11 weeks for evaluating the carcinogenic risk associated with different diets. The main conclusion of the experiment is that the incidence of colon and mammary cancers increased rapidly when the dietary levels of fat were increased from 15% to 30% of calories and that there was no significant influence on the colon and mammary cancer risk beyond 30% of calories from fat.
C1 GEORGE WASHINGTON UNIV, MED CTR, INST DIS PREVENT, WASHINGTON, DC 20037 USA.
   GEORGE WASHINGTON UNIV, MED CTR, DEPT PATHOL, WASHINGTON, DC 20037 USA.
C3 George Washington University; George Washington University
CR ADLERCREUTZ H, 1990, SCAND J CLIN LAB INV, V50, P3, DOI 10.3109/00365519009085798
   ALABASTER O, 1995, CARCINOGENESIS, V16, P127, DOI 10.1093/carcin/16.1.127
   [Anonymous], 1994, CANC FACTS FIG, V0, P0
   BETH M, 1987, INT J CANCER, V39, P737, DOI 10.1002/ijc.2910390614
   BOONE CW, 1990, CANCER RES, V50, P2
   BOYLE P, 1993, LANCET, V342, P752, DOI 10.1016/0140-6736(93)91748-B
   COHEN LA, 1994, NUTR CANCER, V21, P271, DOI 10.1080/01635589409514325
   COHEN LA, 1991, JNCI-J NATL CANCER I, V83, P496, DOI 10.1093/jnci/83.7.496
   COHEN LA, 1984, CANCER RES, V44, P5023
   DAO TL, 1983, JNCI-J NATL CANCER I, V71, P201
   ELBAYOUMY K, 1994, CARCINOGENESIS, V15, P2395
   GHOSHAL A, 1994, CARCINOGENESIS, V15, P2429, DOI 10.1093/carcin/15.11.2429
   Greaves P, 1992, RAT HISTOPATHOLOGY G, V0, P0
   GUILLEM JG, 1988, CANCER RES, V48, P3964
   GULLINO PM, 1975, J NATL CANCER I, V54, P401
   MCCORMICK DL, 1981, CANCER RES, V41, P1690
   MCLELLAN EA, 1991, CANCER RES, V51, P5270
   MCLELLAN EA, 1988, CANCER RES, V48, P6187
   PENCE BC, 1988, CARCINOGENESIS, V9, P187, DOI 10.1093/carcin/9.1.187
   PRETLOW TP, 1992, CARCINOGENESIS, V13, P1509, DOI 10.1093/carcin/13.9.1509
   PRETLOW TP, 1991, CANCER RES, V51, P1564
   RAO CV, 1991, CANCER RES, V51, P4528
   REDDY BS, 1987, CANCER RES, V47, P5340
   RIGELMAN R, 1989, STUDYING STUDY TESTI, V0, P0
   ROSE DP, 1980, CANCER RES, V40, P235
   SERRAINO M, 1992, NUTR CANCER, V17, P153, DOI 10.1080/01635589209514182
   SHIVAPURKAR N, 1995, CANCER LETT, V91, P125, DOI 10.1016/0304-3835(95)03729-G
   SHIVAPURKAR N, 1992, CARCINOGENESIS, V13, P887, DOI 10.1093/carcin/13.5.887
   SHIVAPURKAR N, 1994, CARCINOGENESIS, V15, P775, DOI 10.1093/carcin/15.4.775
   THOMPSON HJ, 1983, CANCER RES, V43, P1628
   THOMPSON LU, 1991, CARCINOGENESIS, V12, P2041, DOI 10.1093/carcin/12.11.2041
   TUDEK B, 1989, CANCER RES, V49, P1236
   WARD JM, 1975, VET PATHOL, V12, P165, DOI 10.1177/030098587501200302
   WELSCH CW, 1992, CANCER RES, V52, P0
   WILLETT WC, 1990, NEW ENGL J MED, V323, P1664, DOI 10.1056/NEJM199012133232404
   WILLETT WC, 1987, NEW ENGL J MED, V316, P22, DOI 10.1056/NEJM198701013160105
   WYNDER EL, 1992, CANCER, V70, P1222, DOI 10.1002/1097-0142(19920901)70:3+<1222::AID-CNCR2820701506>3.0.CO;2-N
   WYNDER EL, 1991, CANCER-AM CANCER SOC, V67, P746, DOI 10.1002/1097-0142(19910201)67:3<746::AID-CNCR2820670336>3.0.CO;2-1
   YANAGI S, 1993, ONCOLOGY, V50, P201, DOI 10.1159/000227178
   ZEVENBERGEN JL, 1992, NUTR CANCER, V17, P9, DOI 10.1080/01635589209514168
NR 40
TC 25
Z9 25
U1 0
U2 1
PU ROUTLEDGE JOURNALS, TAYLOR & FRANCIS LTD
PI ABINGDON
PA 2-4 PARK SQUARE, MILTON PARK, ABINGDON OX14 4RN, OXON, ENGLAND
SN 0163-5581
EI 1532-7914
J9 NUTR CANCER
JI Nutr. Cancer
PD JUN 15
PY 1996
VL 25
IS 2
BP 151
EP 159
DI 10.1080/01635589609514437
PG 9
WC Oncology; Nutrition & Dietetics
SC Oncology; Nutrition & Dietetics
GA UD637
UT WOS:A1996UD63700005
PM 8710684
DA 2025-02-23
ER

PT J
AU Alavanja, MCR
   Brownson, RC
   Benichou, J
AF Alavanja, MCR
   Brownson, RC
   Benichou, J
TI Estimating the effect of dietary fat on the risk of lung cancer in nonsmoking women
SO LUNG CANCER
LA English
DT Article; Proceedings Paper
DE lung cancer; nonsmoking women; dietary fat; saturated fat; Missouri; risk factors for lung cancer
ID attributable risk; passive smoking; cholesterol; hawaii; population; missouri; men
AB In 1992, approximately 13 000 lung cancers occurred in nonsmoking U.S. women but the cause of these highly fatal tumors is not well understood. As the rate of smoking declines in many developed countries, the interest in identifying lung cancer risk factors other than tobacco smoking is increasing. A population-based, case-control study of incident lung cancer among nonsmoking women in Missouri was conducted between 1986 and 1992 to assess the effect of a comprehensive list of potential risk factors. Dietary information on 429 case subjects and 1021 control subjects was obtained by personal interview, or next-of-kin interviews (36% and 64%, respectively) and the relationship of diet to lung cancer risk is the focus of this investigation. Odds ratios and population attributable risks (PAR) for dietary fat and dietary saturated fat were computed among lifetime nonsmokers and long-term ex-smokers. The mean age at lung cancer diagnosis was 71 years old, and nearly 50% of the lung cancers were histologically confirmed adenocarcinomas. Dietary intake of saturated fat was the leading identified cause of lung cancer among lifetime nonsmokers and former smokers in Missouri. The etiologic link between dietary saturated fat and lung cancer has not been examined in many other studies and the studies published to date are not completely consistent with the hypothesis so a cautious interpretation of the population attributable risks for these exposures is warranted. Nonetheless, a growing number of studies arising from around the world purport to show a link between fat, saturated fat and/or cholesterol or food groups containing relatively high amounts of these macronutrients (i.e. dairy products, eggs and/or red meat consumption) and lung cancer, and these recent studies add support to this hypothesis. If the results from Missouri are valid and applicable to other Americans, 23% of lung cancer cases among lifetime nonsmokers in the United States could be prevented if the saturated fat consumption of the upper half of saturated fat intake continuum could be reduced to the level consumed by the lower half. Even greater reductions in risk could be achieved if saturated fat consumption were reduced to even lower levels (i.e. 20th percentile of consumption as shown in this paper). However, additional etiologic research and evaluation is needed before specific dietary recommendations concerning fat and saturated fat and lung cancer prevention can be made.
C1 ST LOUIS UNIV,SCH PUBL HLTH,DEPT COMMUNITY HLTH,ST LOUIS,MO.
C3 Saint Louis University
RP Alavanja, MCR (corresponding author), NCI,EPIDEMIOL & BIOSTAT PROGRAM,BETHESDA,MD 20892, USA.
CR ALAVANJA MCR, 1992, AM J EPIDEMIOL, V136, P623, DOI 10.1093/oxfordjournals.aje.a116542
   ALAVANJA MCR, 1994, J NATL CANCER I, V86, P1829, DOI 10.1093/jnci/86.24.1829
   ALAVANJA MCR, 1993, J NATL CANCER I, V85, P1906, DOI 10.1093/jnci/85.23.1906
   ALAVANJA MCR, 1995, CANCER CAUSE CONTROL, V6, P209, DOI 10.1007/BF00051792
   BENICHOU J, 1990, BIOMETRICS, V46, P991, DOI 10.2307/2532443
   BROWNSON RC, 1993, CANCER CAUSE CONTROL, V4, P449, DOI 10.1007/BF00050864
   BROWNSON RC, 1992, AM J PUBLIC HEALTH, V82, P1525, DOI 10.2105/AJPH.82.11.1525
   BRUZZI P, 1985, AM J EPIDEMIOL, V122, P904, DOI 10.1093/oxfordjournals.aje.a114174
   BYERS TE, 1987, AM J EPIDEMIOL, V125, P351, DOI 10.1093/oxfordjournals.aje.a114542
   Carroll K K, 1975, PROG BIOCHEM PHARMACOL, V10, P308
   FRASER GE, 1991, AM J EPIDEMIOL, V133, P683, DOI 10.1093/oxfordjournals.aje.a115943
   GOODMAN MT, 1988, AM J EPIDEMIOL, V128, P1241, DOI 10.1093/oxfordjournals.aje.a115078
   GOODMAN MT, 1992, EPIDEMIOLOGY, V3, P288, DOI 10.1097/00001648-199207000-00004
   HEILBRUN LK, 1984, AM J CLIN NUTR, V39, P375, DOI 10.1093/ajcn/39.3.375
   HINDS MW, 1983, INT J CANCER, V32, P727, DOI 10.1002/ijc.2910320612
   HSIEH CC, 1988, STAT MED, V7, P1073, DOI 10.1002/sim.4780071008
   JAIN M, 1990, INT J CANCER, V45, P287, DOI 10.1002/ijc.2910450214
   KALANDIDI A, 1990, CANCER CAUSE CONTROL, V1, P15, DOI 10.1007/BF00053179
   KNEKT P, 1991, NUTR CANCER, V16, P267, DOI 10.1080/01635589109514165
   MARTIN G, 1989, DEP HLTH HUMAN SERVI, V0, P181
   METTLIN C, 1989, INT J CANCER, V43, P608, DOI 10.1002/ijc.2910430412
   RYLANDER R, 1996, LUNG CANC S1, V14, P0
   SANKARANARAYANAN R, 1994, INT J CANCER, V58, P644, DOI 10.1002/ijc.2910580505
   SCHNEIDERMAN MA, 1989, JAMA-J AM MED ASSOC, V261, P2635, DOI 10.1001/jama.1989.03420180059019
   SHEKELLE RB, 1991, AM J EPIDEMIOL, V134, P480, DOI 10.1093/oxfordjournals.aje.a116119
   STEINMETZ KA, 1991, CANCER CAUSE CONTROL, V2, P325, DOI 10.1007/BF00051672
   WACHOLDER S, 1994, AM J EPIDEMIOL, V140, P1
   WU Y, 1994, CANCER CAUSE CONTROL, V5, P395, DOI 10.1007/BF01694752
   WYNDER EL, 1987, JNCI-J NATL CANCER I, V79, P631
   XIE JX, 1991, CANCER CAUSE CONTROL, V2, P79, DOI 10.1007/BF00053125
NR 32
TC 21
Z9 23
U1 0
U2 3
PU ELSEVIER SCI IRELAND LTD
PI CLARE
PA CUSTOMER RELATIONS MANAGER, BAY 15, SHANNON INDUSTRIAL ESTATE CO, CLARE, IRELAND
SN 0169-5002
EI 
J9 LUNG CANCER-J IASLC
JI Lung Cancer
PD MAR 15
PY 1996
VL 14
IS 
BP S63
EP S74
DI 
PG 12
WC Oncology; Respiratory System
SC Oncology; Respiratory System
GA UE523
UT WOS:A1996UE52300006
PM 8785668
DA 2025-02-23
ER

PT J
AU Ewings, P
   Bowie, C
AF Ewings, P
   Bowie, C
TI A case-control study of cancer of the prostate in Somerset and east Devon
SO BRITISH JOURNAL OF CANCER
LA English
DT Article
DE prostate cancer; case-control; sexual activity; farming
ID united-states men; retrospective cohort; vasectomy
AB A case-control study in Somerset and east Devon was undertaken to investigate possible risk factors for prostatic cancer. A total of 159 cases, diagnosed at Taunton, Yeovil and Exeter hospitals between May 1989 and May 1991, were identified prospectively and interviewed with a structured questionnaire. A total of 161 men diagnosed with benign prostatic hypertrophy and 164 non-urological hospital controls were given identical questionnaires. The questionnaire covered a wide range of factors identified from previous studies, but the central hypotheses for this study related to diet (fat and green vegetables), sexual activity and farming as an occupation. This study found no association between farming and risk of prostatic cancer (odds ratio=0.74, 95% confidence interval 0.46-1.18), nor with sexual activity as measured by number of sexual partners (chi-squared test for trend P=0.52). A history of sexually transmitted disease was not significantly associated with prostatic cancer, but the numbers involved were very small and the odds ratio of 2.06 (0.38-11.2) is consistent with the hypothesis. A range of questions aimed at eliciting dietary fat intake produced no significant associations, although meat consumption showed increasing risk with increasing consumption (test for trend P=0.005). Increased consumption of leafy green vegetables was associated with lower risk, but not significantly so (test for trend P=0.16). As expected with so many factors investigated, some statistically significant associations were found, although these can only be viewed as hypothesis generating in this context. These included apparent protective effects of circumcision and high fish consumption.
C1 SOMERSET HLTH AUTHOR,TAUNTON TA2 7PQ,SOMERSET,ENGLAND.
CR BRESLOW NE, 1982, IARC SCI PUBLICATION, V32, P0
   Francis Brian, 1993, GLIM SYSTEM RELEASE 4 MANUAL, V0, P0
   GARDNER MJ, 1983, ATLAS CANCER MORTALI, V0, P0
   GIOVANNUCCI E, 1993, JAMA-J AM MED ASSOC, V269, P873, DOI 10.1001/jama.269.7.873
   GIOVANNUCCI E, 1993, JAMA-J AM MED ASSOC, V269, P878, DOI 10.1001/jama.269.7.878
   HMSO, 1993, MORT STAT CAUS, V0, P0
   JAMES WH, 1987, LANCET, V1, P216
   KAY H, 1989, CASE CONTROL STUDY I, V0, P0
   KINLEN IJ, 1987, LANCET, V1, P629
   MISHINA T, 1985, PROSTATE, V6, P423, DOI 10.1002/pros.2990060411
   NEWELL GR, 1989, AM J EPIDEMIOL, V130, P395, DOI 10.1093/oxfordjournals.aje.a115346
   NIENHUIS H, 1992, BRIT MED J, V304, P743, DOI 10.1136/bmj.304.6829.743
   *OFF POP CENS SURV, 1993, CANC STAT REG, V0, P0
   ROSS RK, 1983, PROSTATE, V4, P333, DOI 10.1002/pros.2990040403
   Schlesselman JJ, 1982, CASE CONTROL STUDIES, V0, P0
   Schuman L M, 1993, J CLIN EPIDEMIOL, V46, P697
   SIDNEY S, 1991, CANCER CAUSE CONTROL, V2, P113, DOI 10.1007/BF00053130
NR 19
TC 121
Z9 132
U1 0
U2 5
PU STOCKTON PRESS
PI BASINGSTOKE
PA HOUNDMILLS, BASINGSTOKE, HAMPSHIRE, ENGLAND RG21 6XS
SN 0007-0920
EI 
J9 BRIT J CANCER
JI Br. J. Cancer
PD AUG 15
PY 1996
VL 74
IS 4
BP 661
EP 666
DI 10.1038/bjc.1996.418
PG 6
WC Oncology
SC Oncology
GA VC440
UT WOS:A1996VC44000028
PM 8761387
DA 2025-02-23
ER

PT J
AU Rozen, P
   Liberman, V
   Lubin, F
   Angel, S
   Owen, R
   Trostler, N
   Shkolnik, T
   Kritchevsky, D
AF Rozen, P
   Liberman, V
   Lubin, F
   Angel, S
   Owen, R
   Trostler, N
   Shkolnik, T
   Kritchevsky, D
TI A new dietary model to study colorectal carcinogenesis: Experimental design, food preparation, and experimental findings
SO NUTRITION AND CANCER-AN INTERNATIONAL JOURNAL
LA English
DT Article
ID chromatography-mass spectrometry; cell-proliferation rates; colon cancer; bile-acids; metabolic profiles; calcium; mice; fat; nutrition; fiber
[truncated: 386,772 more chars]
