# Supplementary material for: Global impact of dietary risks on cancers: burdens across regions from 1990 to 2021 and the projection to 2035
Source: Front Nutr. 2025 Jul 4;12:1585305. doi: 10.3389/fnut.2025.1585305 (PMC12271164; doi:10.3389/fnut.2025.1585305)
Supplement: Supplementary file 1 [file Data_Sheet_1.zip › Supplementary data/Fig 1/download1997u202.txt]

PT J
AU Chang, WCL
   Chapkin, RS
   Lupton, JR
AF Chang, WCL
   Chapkin, RS
   Lupton, JR
TI Predictive value of proliferation, differentiation and apoptosis as intermediate markers for colon tumorigenesis
SO CARCINOGENESIS
LA English
DT Article
ID epithelial-cell proliferation; dietary-fat; caloric restriction; colorectal-cancer; tumor promotion; f344 rats; fish oil; carcinogenesis; fiber; risk
AB In order to determine the prognostic significance of proliferation, differentiation, and apoptosis as intermediate markers for colon tumor development, these indices were measured during the promotion phase of tumorigenesis, Two hundred and sixty male Sprague-Dawley rats were provided with one of two fats (corn oil and fish oil) and two fibers (pectin and cellulose) plus or minus the carcinogen azoxymethane (AOM) and killed at two time points (18 and 36 wk) in a 2x2x2x2 factorial design, In vivo cell proliferation was measured immunohistochemically using incorporation of bromodeoxyuridine into DNA, Differentiation was assessed by binding of Dolichos biflorus agglutinin (DBA) to colonocytes. Apoptosis was measured by immunoperoxidase detection of digoxigenin-labeled genomic DNA, Adenocarcinoma incidence results at week 36 were 70.3% for corn oil + AOM and 56.1% for fish oil + AOM treatment (P < 0.05); no main effect of fiber was observed. At week 18, AOM treatment increased the number of cells per crypt column in the proximal colon compared with saline controls (P = 0.0358) and increased the proliferative zone in the distal colon compared with controls (P = 0.0073), However, changes in cell proliferation at week 18 did not predict the beneficial effect of fish oil versus corn oil, In contrast, DBA binding (the marker for differentiation) was higher in fish oil versus corn oil fed animals in both the proximal and distal colon and in each portion of the crypt (P = 0.0001), There were a greater number of apoptotic cells/crypt column in the proximal colon (P = 0.0019) and distal colon (P = 0.0358) with fish oil compared with corn oil, and indices of apoptosis also predicted certain fat/fiber interactions, Measurements of differentiation and apoptosis had greater prognostic value to detect dietary effects on tumor incidence than did measurements of cell proliferation.
C1 TEXAS A&M UNIV, FAC NUTR, COLLEGE STN, TX 77843 USA.
C3 Texas A&M University System; Texas A&M University College Station
FU NCI NIH HHS [CA61750, CA59034, R01 CA059034] Funding Source: Medline
CR BEDI A, 1995, CANCER RES, V55, P1811
   BOLAND CR, 1982, P NATL ACAD SCI-BIOL, V79, P2051, DOI 10.1073/pnas.79.6.2051
   BOLAND CR, 1992, J CELL BIOCHEM, V0, P103
   CHANG WC, 1994, J NUTR, V124, P181, DOI 10.1093/jn/124.2.181
   COHEN SM, 1991, CANCER RES, V51, P6493
   FARBER E, 1995, CANCER RES, V55, P3759
   FETZER SG, 1979, CEREAL CHEM, V56, P34
   Garewal H, 1996, CANCER RES, V56, P1480
   GAVRIELI Y, 1992, J CELL BIOL, V119, P493, DOI 10.1083/jcb.119.3.493
   GELTNERALLINGER U, 1991, SCAND J GASTROENTERO, V26, P1069, DOI 10.3109/00365529109003958
   HALL PA, 1994, J CELL SCI, V107, P3569
   HEITMAN DW, 1990, J NATL CANCER I, V82, P1154, DOI 10.1093/jnci/82.13.1154
   HOEL DG, 1988, CARCINOGENESIS, V9, P2045, DOI 10.1093/carcin/9.11.2045
   JACOBS LR, 1986, CANCER RES, V46, P1727
   JIN L, 1994, J ANIM SCI, V72, P2270, DOI 10.2527/1994.7292270x
   KERR JFR, 1995, METHOD CELL BIOL, V46, P1
   KLURFELD DM, 1987, CANCER RES, V47, P2759
   LASKO CM, 1995, CANCER EPIDEM BIOMAR, V4, P49
   LEE DYK, 1993, NUTR CANCER, V20, P107, DOI 10.1080/01635589309514277
   LINDNER MA, 1991, NUTR CANCER, V15, P1, DOI 10.1080/01635589109514105
   LIPKIN M, 1985, CANCER LETT, V26, P139, DOI 10.1016/0304-3835(85)90019-9
   LIPKIN M, 1974, CANCER, V34, P878, DOI 10.1002/1097-0142(197409)34:3+<878::AID-CNCR2820340715>3.0.CO;2-R
   MARKOWITZ JF, 1986, GASTROENTEROLOGY, V91, P581, DOI 10.1016/0016-5085(86)90626-8
   MELNICK RL, 1992, FASEB J, V6, P2698, DOI 10.1096/fasebj.6.9.1612294
   NELSON RL, 1988, NUTR CANCER, V11, P215, DOI 10.1080/01635588809513990
   NYMAN M, 1982, BRIT J NUTR, V47, P357, DOI 10.1079/BJN19820047
   PAGANELLI GM, 1991, CANCER, V68, P2451, DOI 10.1002/1097-0142(19911201)68:11<2451::AID-CNCR2820681121>3.0.CO;2-4
   PIAZZA GA, 1995, CANCER RES, V55, P3110
   PICKERING JS, 1995, CANCER RES, V55, P2293
   PRESTONMARTIN S, 1990, CANCER RES, V50, P7415
   REDDY BS, 1986, CANCER RES, V46, P3367
   REDDY BS, 1993, PREV MED, V22, P738, DOI 10.1006/pmed.1993.1068
   REDDY BS, 1988, CANCER RES, V48, P6642
   SAMS JS, 1990, CANCER-AM CANCER SOC, V66, P502, DOI 10.1002/1097-0142(19900801)66:3<502::AID-CNCR2820660317>3.0.CO;2-N
   SAS, 1982, SAS US GUID STAT, V0, P0
   SCHUTTE B, 1987, J HISTOCHEM CYTOCHEM, V35, P371, DOI 10.1177/35.3.3546484
   STEINBACH G, 1993, CANCER RES, V53, P2745
   THOMPSON CB, 1995, SCIENCE, V267, P1456, DOI 10.1126/science.7878464
   *US PHS, 1991, PUBLICATION PHS, V0, P0
   WARD JM, 1993, ENVIRON HEALTH PERSP, V101, P125, DOI 10.2307/3431855
   WEINSTEIN IB, 1991, SCIENCE, V251, P387, DOI 10.1126/science.1989073
   WRIGHT SC, 1994, FASEB J, V8, P654, DOI 10.1096/fasebj.8.9.8005393
   ZITO R, 1992, J EXP CLIN CANC RES, V11, P3
NR 43
TC 186
Z9 196
U1 0
U2 4
PU OXFORD UNIV PRESS
PI OXFORD
PA GREAT CLARENDON ST, OXFORD OX2 6DP, ENGLAND
SN 0143-3334
EI 1460-2180
J9 CARCINOGENESIS
JI Carcinogenesis
PD APR 15
PY 1997
VL 18
IS 4
BP 721
EP 730
DI 10.1093/carcin/18.4.721
PG 10
WC Oncology
SC Oncology
GA WT305
UT WOS:A1997WT30500018
PM 9111206
DA 2025-02-23
ER

PT J
AU Verhagen, H
   deVries, A
   Nijhoff, WA
   Schouten, A
   vanPoppel, G
   Peters, WHM
   vandenBerg, H
AF Verhagen, H
   deVries, A
   Nijhoff, WA
   Schouten, A
   vanPoppel, G
   Peters, WHM
   vandenBerg, H
TI Effect of Brussels sprouts on oxidative DNA-damage in man
SO CANCER LETTERS
LA English
DT Article; Proceedings Paper
DE Brussels sprouts; 8-oxo-7,8-dihydro-2'-deoxyguanosine; biomarker; human; urine
ID humans; consumption; cancer; vegetables; plasma; fruit; alpha
AB The effect of consumption of Brussels sprouts on the excretion of 8-oxo-7,8-dihydro-2'-deoxyguanosine (8-oxodG) into human urine was investigated. Ten non-smoking volunteers (five males and five females) were randomly assigned to two groups. Five volunteers started on a diet of 300 g of glucosinolate free vegetables whereas the other five consumed 300 g of Brussels sprouts per day. After 1 week dietary regimes were reversed. Levels of 8-oxodG in 24-h urine samples were measured by high-performance liquid chromatography. In four of five males a reduction in 8-oxodG was found, whereas in the fifth male the 8-oxodG excretion was high in the control period and was even much higher in the sprouts period. In females no effect of consumption of Brussels sprouts on excretion of 8-oxodG was found. Our previous and present findings support the results of epidemiologic studies that consumption of brassica vegetables may diminish cancer risk. (C) 1997 Elsevier Science Ireland Ltd.
C1 UNIV NIJMEGEN ST RADBOUD HOSP,DEPT GASTROENTEROL,NIJMEGEN,NETHERLANDS.
C3 Radboud University Nijmegen
RP Verhagen, H (corresponding author), TNO,NUTR & FOOD RES INST,POB 360,NL-3700 AJ ZEIST,NETHERLANDS.
CR AMES BN, 1991, MUTAT RES, V250, P3, DOI 10.1016/0027-5107(91)90157-J
   BOGAARDS JJP, 1994, CARCINOGENESIS, V15, P1073, DOI 10.1093/carcin/15.5.1073
   LOFT S, 1992, CARCINOGENESIS, V13, P2241, DOI 10.1093/carcin/13.12.2241
   MARNETT LJ, 1993, CHEM RES TOXICOL, V6, P771, DOI 10.1021/tx00036a005
   NIJHOFF WA, 1995, CARCINOGENESIS, V16, P955, DOI 10.1093/carcin/16.4.955
   NIJHOFF WA, 1995, CARCINOGENESIS, V16, P2125, DOI 10.1093/carcin/16.9.2125
   SHIGENAGA MK, 1989, P NATL ACAD SCI USA, V86, P9697, DOI 10.1073/pnas.86.24.9697
   STEINMETZ KA, 1991, CANCER CAUSE CONTROL, V2, P325, DOI 10.1007/BF00051672
   STEINMETZ KA, 1991, CANCER CAUSE CONTROL, V2, P427, DOI 10.1007/BF00054304
   VERHAGEN H, 1995, CARCINOGENESIS, V16, P969, DOI 10.1093/carcin/16.4.969
   VERHAGEN H, 1997, FOOD CHEM RISK ANAL, V0, P0
   Verhoeven DTH, 1996, CANCER EPIDEM BIOMAR, V5, P733
   WATTENBERG LW, 1992, CANCER RES, V52, P0
NR 13
TC 47
Z9 50
U1 0
U2 2
PU ELSEVIER SCI IRELAND LTD
PI CLARE
PA CUSTOMER RELATIONS MANAGER, BAY 15, SHANNON INDUSTRIAL ESTATE CO, CLARE, IRELAND
SN 0304-3835
EI 
J9 CANCER LETT
JI Cancer Lett.
PD MAR 19
PY 1997
VL 114
IS 1-2
BP 127
EP 130
DI 10.1016/S0304-3835(97)04641-7
PG 4
WC Oncology
SC Oncology
GA WP265
UT WOS:A1997WP26500029
PM 9103270
DA 2025-02-23
ER

PT J
AU Franceschi, S
   La Vecchia, C
   Russo, A
   Negri, E
   Favero, A
   Decarli, A
AF Franceschi, S
   La Vecchia, C
   Russo, A
   Negri, E
   Favero, A
   Decarli, A
TI Low-risk diet for breast cancer in Italy
SO CANCER EPIDEMIOLOGY BIOMARKERS & PREVENTION
LA English
DT Article
ID olive oil; food groups; greece; fat
AB To define a low-risk diet for breast cancer in Italy, a multicentric case-control study of 2569 incident cases of breast cancer and 2588 controls from Italy was analyzed, A logistic regression model was applied to the estimated intake of five macronutrients and used to compute a diet-related risk score (RS). The pattern of macronutrient and food group intake across RS deciles was defined, The mean of diet-related RSs across subsequent risk deciles ranged from 0.83 to 1.44. Total energy intake first decreased slightly, from the first to the second decile, and then increased, mostly in the last three risk deciles. Intake of starch increased in absolute and relative terms, whereas saturated fat intake rose in absolute terms but remained stable as a proportion, A relative decline was observed for unsaturated fat and sugars, with a hint, however, of U-shape effect, From a food group viewpoint, there was a marked increase in the intake of bread and cereal dishes, cakes and desserts, and refined sugar across subsequent deciles, whereas the consumption of vegetables, olive and seed oils, and fruit decreased.
C1 Ctr Riferimento Oncol, Serv Epidemiol, I-33081 Aviano, PN, Italy.
   Ist Ric Farmacol Mario Negri, I-20157 Milan, Italy.
   Univ Milan, Ist Stat Med & Biometria, I-20133 Milan, Italy.
   Ist Nazl Tumori, I-20133 Milan, Italy.
C3 IRCCS Aviano (CRO); Istituto di Ricerche Farmacologiche Mario Negri IRCCS; University of Milan; Fondazione IRCCS Istituto Nazionale Tumori Milan
RP Franceschi, S (corresponding author), Ctr Riferimento Oncol, Serv Epidemiol, Via Pedemontana Occidentale, I-33081 Aviano, PN, Italy.
CR Baker RJ, 1978, GEN LINEAR INTERACTI, V0, P0
   Decarli A, 1996, ANN EPIDEMIOL, V6, P110, DOI 10.1016/1047-2797(95)00129-8
   Decarli A, 1997, EPIDEMIOLOGY, V8, P425, DOI 10.1097/00001648-199707000-00013
   Efron B, 1982, SOC IND APPL MATH CB, V0, P0, DOI DOI 10.1137/1.9781611970319
   FRANCESCHI S, 1993, EUR J CANCER, V29A, P2298, DOI 10.1016/0959-8049(93)90225-5
   Franceschi S, 1995, INT J CANCER, V63, P785, DOI 10.1002/ijc.2910630606
   Franceschi S, 1996, LANCET, V347, P1351, DOI 10.1016/S0140-6736(96)91008-9
   HUNTER DJ, 1994, ANNU REV NUTR, V14, P393, DOI 10.1146/annurev.nu.14.070194.002141
   Kaaks R, 1996, CANCER CAUSE CONTROL, V7, P605, DOI 10.1007/BF00051703
   KATSOUYANNI K, 1986, INT J CANCER, V38, P815, DOI 10.1002/ijc.2910380606
   LAVECCHIA C, 1995, CANCER CAUSE CONTROL, V6, P545, DOI 10.1007/BF00054164
   Levi F, 1994, EUR J CANCER PREV, V3, P109, DOI 10.1097/00008469-199403000-00004
   MARTINMORENO JM, 1994, INT J CANCER, V58, P774, DOI 10.1002/ijc.2910580604
   Negri E, 1996, INT J CANCER, V65, P140, DOI 10.1002/(SICI)1097-0215(19960117)65:2<140::AID-IJC3>3.0.CO;2-Z
   Salvini Simonetta, 1996, JOURNAL OF FOOD COMPOSITION AND ANALYSIS, V9, P57, DOI 10.1006/jfca.1996.0007
   TOMASSON H, 1995, STAT MED, V14, P1331, DOI 10.1002/sim.4780141206
   TRICHOPOULOU A, 1995, JNCI-J NATL CANCER I, V87, P110, DOI 10.1093/jnci/87.2.110
   TRICHOPOULOU A, 1995, CANCER CAUSE CONTROL, V6, P475, DOI 10.1007/BF00054153
   WYNDER EL, 1994, J CLIN EPIDEMIOL, V47, P217, DOI 10.1016/0895-4356(94)90001-9
NR 20
TC 14
Z9 14
U1 0
U2 0
PU AMER ASSOC CANCER RESEARCH
PI BIRMINGHAM
PA PO BOX 11806, BIRMINGHAM, AL 35202 USA
SN 1055-9965
EI 
J9 CANCER EPIDEM BIOMAR
JI Cancer Epidemiol. Biomarkers Prev.
PD NOV 15
PY 1997
VL 6
IS 11
BP 875
EP 879
DI 
PG 5
WC Oncology; Public, Environmental & Occupational Health
SC Oncology; Public, Environmental & Occupational Health
GA YW298
UT WOS:000071918400002
PM 9367059
DA 2025-02-23
ER

PT J
AU Tazawa, K
   Okami, H
   Yamashita, I
   Ohnishi, Y
   Kobashi, K
   Fujimaki, M
AF Tazawa, K
   Okami, H
   Yamashita, I
   Ohnishi, Y
   Kobashi, K
   Fujimaki, M
TI Anticarcinogenic action of apple pectin on fecal enzyme activities and mucosal or portal prostaglandin E-2 levels in experimental rat colon carcinogenesis
SO JOURNAL OF EXPERIMENTAL & CLINICAL CANCER RESEARCH
LA English
DT Article
DE apple pectin; citrus pectin; AOM-induced cancer; PGE(2); fecal enzyme activity
ID differing purified cellulose; beta-glucuronidase activity; fiber diets; intestinal flora; glycosidases; metabolism; neoplasia; tumors; mode
AB Pectin is a partially methoxylated polymer of galacturonic acid obtained from fruits, Among pectin, apple pectin exerts stronger bacteriostatical action on Staphylococcus aureus, Streptococcus faecalis, Pseudomonas aeruginosa ann Escherichia coli in comparison with citrus pectin. In this study, we used water-soluble methoxylated pectin from apple. The diet, supplemented by 20% apple pectin, significantly decreased the number of tumors and the incidence of colon tumor. PGE(2) level in distal colonic mucosa in 20% apple pectin fed rats were lower than those in basal diet fed rats. Fecal beta-glucuronidase activities in the apple pectin fed group, which has been considered a key enzyme for the final activation of Dimethylhydrazine metabolism to carcinogens in the colonic lumen, were significantly lower than those in control group at initiation stage of carcinogenesis. In the case the concentrations of beta-glueosidase and azoreductase were also decreased. The effect of apple pectin on the colon carcinogenesis may partially depend on PGE(2) concentration decrease in colonic mucosa and on the type of pectin, also related to fecal enzyme activities.
RP Tazawa, K (corresponding author), TOYAMA MED & PHARMACEUT UNIV,SCH NURSING,2630 SUGITANI,TOYAMA 93001,JAPAN.
CR AKAO T, 1987, CHEM PHARM BULL, V35, P705
   BAUER HG, 1981, CANCER RES, V41, P2518
   BAUER HG, 1979, CANCER RES, V39, P3752
   CHUNG KT, 1975, J NATL CANCER I, V54, P1073, DOI 10.1093/jnci/54.5.1073
   DEMOSS RD, 1969, J BACTERIOL, V98, P167, DOI 10.1128/JB.98.1.167-171.1969
   FREEMAN HJ, 1980, CANCER RES, V40, P2661
   FREEMAN HJ, 1986, CANCER RES, V46, P5529
   GOLDIN BR, 1976, JNCI-J NATL CANCER I, V57, P371, DOI 10.1093/jnci/57.2.371
   JACOBS LR, 1986, CANCER RES, V46, P1727
   MASAKI K, 1993, J WAKAYAMA MED SOC, V44, P351
   PRIZONT R, 1984, CANCER RES, V44, P557
   PRIZONT R, 1981, DIGEST DIS SCI, V26, P773, DOI 10.1007/BF01309607
   SCHELINE RR, 1973, PHARMACOL REV, V25, P451
   SIMON GL, 1984, GASTROENTEROLOGY, V86, P174
   TAZAWA K, 1988, P 7 BIENN C WORLD CO, V0, P37
   WATANABE K, 1979, JNCI-J NATL CANCER I, V63, P141
   WEISBURGJH, 1973, DIS COLON RECTUM, V16, P431, DOI 10.1007/BF02588865
   WEISBURGJH, 1970, BIOCHEM PHARMACOL, V19, P151, DOI 10.1016/0006-2952(70)90336-9
   WEISBURGER JH, 1971, CANCER-AM CANCER SOC, V28, P60, DOI 10.1002/1097-0142(197107)28:1<60::AID-CNCR2820280113>3.0.CO;2-U
   WILLIAMS RT, 1972, TOXICOL APPL PHARM, V23, P769, DOI 10.1016/0041-008X(72)90118-4
NR 20
TC 22
Z9 24
U1 0
U2 12
PU APSIT ASSOC PROM STUD IMMUNOL TUMOR
PI ROME
PA VIALE REGINA ELENA 291, 00161 ROME, ITALY
SN 0392-9078
EI 
J9 J EXP CLIN CANC RES
JI J. Exp. Clin. Cancer Res.
PD MAR 15
PY 1997
VL 16
IS 1
BP 33
EP 38
DI 
PG 6
WC Oncology
SC Oncology
GA WX281
UT WOS:A1997WX28100006
PM 9148858
DA 2025-02-23
ER

PT J
AU Zhang, ZF
   Kurtz, RC
   Yu, GP
   Sun, M
   Gargon, N
   Karpeh, M
   Fein, JS
   Harlap, S
AF Zhang, ZF
   Kurtz, RC
   Yu, GP
   Sun, M
   Gargon, N
   Karpeh, M
   Fein, JS
   Harlap, S
TI Adenocarcinomas of the esophagus and gastric cardia: The role of diet
SO NUTRITION AND CANCER-AN INTERNATIONAL JOURNAL
LA English
DT Article
ID vitamin mineral supplementation; nhanes-ii survey; barretts esophagus; united-states; histological dysplasia; quantitative data; nutrient sources; american diet; early cancer; time trend
AB The incidence of adenocarcinomas of the esophagus and gastric cardia (ACEGC) has been increasing for the past 10-15 years in the United States. The reason for this increase is unknown. This hospital-based case-control study was conducted to assess the effects of dietary and nutritional factors on the risk of ACECG. A total of 95 incident cases with pathological diagnosis and 132 cancer-free controls were included in the study. Patients were recruited at Memorial Sloan-Kettering Cancer Center from I November 1992 to 1 November 1994. Epidemiologic data were collected by a modified National Cancer Institute Health Habits History Questionnaire. Nutritional and dietary factors were analyzed using a logistic regression model. Increased risk of ACEGC was significantly related to higher intake of dietary calories and fat after controlling for several potential confounding factors. Decreased risk of ACEGC was significantly associated with high ingestion of dietary fiber, lutein, niacin, vitamin B-6, iron, and zinc. Higher intakes of vitamin A, beta-carotene, vitamin E, folate, phosphorus, and potassium were associated with a decreased risk of the disease, but. these were not statistically significant. The study suggests that ACEGC can be preventable through dietary interventions.
C1 MEM SLOAN KETTERING CANC CTR, DEPT MED, SERV GASTROENTEROL & NUTR, NEW YORK, NY 10021 USA.
   MEM SLOAN KETTERING CANC CTR, DEPT SURG, NEW YORK, NY 10021 USA.
   CORNELL UNIV, COLL MED, DEPT PUBL HLTH, NEW YORK, NY 10021 USA.
   CORNELL UNIV, COLL MED, DEPT MED, NEW YORK, NY 10021 USA.
   CORNELL UNIV, COLL MED, DEPT SURG, NEW YORK, NY 10021 USA.
C3 Memorial Sloan Kettering Cancer Center; Memorial Sloan Kettering Cancer Center; Cornell University; Cornell University; Cornell University
RP MEM SLOAN KETTERING CANC CTR, DEPT EPIDEMIOL & BIOSTAT, 1275 YORK AVE, BOX 44, NEW YORK, NY 10021 USA.
FU NIEHS NIH HHS [R01 ES 06718] Funding Source: Medline
CR Ballmer P E, 1994, THER UMSCH, V51, P467
   BLOCK G, 1985, AM J EPIDEMIOL, V122, P27, DOI 10.1093/oxfordjournals.aje.a114084
   BLOCK G, 1986, AM J EPIDEMIOL, V124, P453, DOI 10.1093/oxfordjournals.aje.a114416
   BLOCK G, 1985, AM J EPIDEMIOL, V122, P13, DOI 10.1093/oxfordjournals.aje.a114072
   BLOT WJ, 1991, JAMA-J AM MED ASSOC, V265, P1287, DOI 10.1001/jama.265.10.1287
   Breslow NE, 1980, STAT METHODS CANC RE, V0, P192
   BROITMAN SA, 1982, ADV EXP MED BIOL, V135, P155
   BROWN LM, 1994, CANCER CAUSE CONTROL, V5, P333, DOI 10.1007/BF01804984
   BROWN LM, 1995, J NATL CANCER I, V87, P104, DOI 10.1093/jnci/87.2.104
   BYERS T, 1993, CANCER, V72, P1015, DOI 10.1002/1097-0142(19930801)72:3+<1015::AID-CNCR2820721312>3.0.CO;2-Q
   DAS S, 1994, ACTA ONCOL, V33, P615, DOI 10.3109/02841869409121771
   DAWSEY SM, 1994, CANCER EPIDEM BIOMAR, V3, P167
   DECKER EA, 1995, NUTR REV, V53, P49, DOI 10.1111/j.1753-4887.1995.tb01502.x
   DJURIC Z, 1993, MUTAT RES, V295, P181, DOI 10.1016/0921-8734(93)90019-Y
   FEIN R, 1985, CANCER-AM CANCER SOC, V56, P2512, DOI 10.1002/1097-0142(19851115)56:10<2512::AID-CNCR2820561032>3.0.CO;2-9
   Folkers K, 1996, BIOCHEM BIOPH RES CO, V224, P358, DOI 10.1006/bbrc.1996.1033
   FOLKERS K, 1993, BIOCHEM BIOPH RES CO, V193, P88, DOI 10.1006/bbrc.1993.1593
   FORTNER JG, 1994, CANCER, V73, P8, DOI 10.1002/1097-0142(19940101)73:1<8::AID-CNCR2820730104>3.0.CO;2-O
   GERSTER H, 1993, INT J VITAM NUTR RES, V63, P93
   GRAY JR, 1992, CANCER-AM CANCER SOC, V69, P2227, DOI 10.1002/1097-0142(19920501)69:9<2227::AID-CNCR2820690903>3.0.CO;2-Q
   HARRIS PJ, 1993, MUTAT RES, V290, P97, DOI 10.1016/0027-5107(93)90037-G
   INOUE M, 1994, INT J CANCER, V56, P494, DOI 10.1002/ijc.2910560407
   JACOBSON EL, 1993, J AM COLL NUTR, V12, P412, DOI 10.1080/07315724.1993.10718330
   JACOBSON EL, 1993, J INTERN MED, V233, P59, DOI 10.1111/j.1365-2796.1993.tb00649.x
   JACOBSON EL, 1995, BIOCHIMIE, V77, P394, DOI 10.1016/0300-9084(96)88152-1
   JEDRYCHOWSKI W, 1993, INT J EPIDEMIOL, V22, P606, DOI 10.1093/ije/22.4.606
   JOHNSON K, 1992, GERIATRICS, V47, P39
   KABAT GC, 1993, CANCER CAUSE CONTROL, V4, P123, DOI 10.1007/BF00053153
   KHACHIK F, 1995, J CELL BIOCHEM, V0, P236
   LEVI F, 1990, INT J CANCER, V45, P852, DOI 10.1002/ijc.2910450511
   Li B, 1993, ANN EPIDEMIOL, V3, P577, DOI 10.1016/1047-2797(93)90078-I
   McCarty MF, 1996, MED HYPOTHESES, V46, P191, DOI 10.1016/S0306-9877(96)90243-1
   *NAT CANC I CANC S, 1994, SURV EP END RES SEER, V0, P0
   *NAT CTR HLTH STAT, 1980, NHANES 2 NAT HLTH NU, V0, P0
   PALLI D, 1992, BRIT J CANCER, V65, P263, DOI 10.1038/bjc.1992.52
   Powell J, 1992, EUR J CANCER PREV, V1, P265, DOI 10.1097/00008469-199204000-00008
   ROGERS AE, 1995, AM J CLIN NUTR, V61, P659S, DOI 10.1093/ajcn/61.3.659S
   ROGERS AE, 1993, CARCINOGENESIS, V14, P2205, DOI 10.1093/carcin/14.11.2205
   ROGERS MAM, 1993, CANCER EPIDEM BIOMAR, V2, P305
   SAGGARMALIK AK, 1993, DRUGS, V46, P986, DOI 10.2165/00003495-199346060-00005
   SARR MG, 1985, AM J SURG, V149, P187, DOI 10.1016/S0002-9610(85)80031-3
   SJOGREN RW, 1983, AM J MED, V74, P313, DOI 10.1016/0002-9343(83)90635-6
   STAVRIC B, 1994, CLIN BIOCHEM, V27, P319, DOI 10.1016/0009-9120(94)00039-5
   US Bureau of the Census, 1995, STAT ABSTR US, V0, P0
   *USDA, 1988, USDA, V8, P0
   VAUGHAN TL, 1995, CANCER EPIDEM BIOMAR, V4, P85
   WANG GQ, 1994, CANCER EPIDEM BIOMAR, V3, P161
   WILLETT W, 1986, AM J EPIDEMIOL, V124, P17, DOI 10.1093/oxfordjournals.aje.a114366
   World Health Organization, 1976, INT CLASS DIS, V0, P0
   WUWILLIAMS AH, 1990, CANCER RES, V50, P2569
   YANG PC, 1988, CANCER-AM CANCER SOC, V61, P612, DOI 10.1002/1097-0142(19880201)61:3<612::AID-CNCR2820610332>3.0.CO;2-Q
   Zhang ZF, 1996, CANCER EPIDEM BIOMAR, V5, P761
   ZHENG TZ, 1993, CANCER, V72, P330, DOI 10.1002/1097-0142(19930715)72:2<330::AID-CNCR2820720205>3.0.CO;2-L
   ZHENG TZ, 1992, CANCER CAUSE CONTROL, V3, P481, DOI 10.1007/BF00051361
NR 55
TC 161
Z9 174
U1 0
U2 7
PU ROUTLEDGE JOURNALS, TAYLOR & FRANCIS LTD
PI ABINGDON
PA 2-4 PARK SQUARE, MILTON PARK, ABINGDON OX14 4RN, OXON, ENGLAND
SN 0163-5581
EI 1532-7914
J9 NUTR CANCER
JI Nutr. Cancer
PD JUN 15
PY 1997
VL 27
IS 3
BP 298
EP 309
DI 10.1080/01635589709514541
PG 12
WC Oncology; Nutrition & Dietetics
SC Oncology; Nutrition & Dietetics
GA WT029
UT WOS:A1997WT02900013
PM 9101561
DA 2025-02-23
ER

PT J
AU Witte, JS
   Ursin, G
   Siemiatycki, J
   Thompson, WD
   PaganiniHill, A
   Haile, RW
AF Witte, JS
   Ursin, G
   Siemiatycki, J
   Thompson, WD
   PaganiniHill, A
   Haile, RW
TI Diet and premenopausal bilateral breast cancer: A case-control study
SO BREAST CANCER RESEARCH AND TREATMENT
LA English
DT Article
DE case-control study; diet; fat; premenopausal bilateral breast neoplasm
ID total energy-intake; dose-response; risk; epidemiology; women; fat; susceptibility; frequency; singapore; fiber
AB We investigated associations between diet and premenopausal bilateral breast cancer in a familial matched case-control study. We studied 140 cases from population-based registries in Los Angeles County (California) and Connecticut, and from the major hospitals in the southern parts of the Province of Quebec. Unaffected sisters of the cases served as matched controls (222 total). Dietary intake were assessed with a food frequency questionnaire. Total fat, monounsaturated fat, polyunsaturated fat, oleic acid, and linoleic acid intake was inversely associated with premenopausal bilateral breast cancer risk. Consumption of carbohydrates (and sweetened beverages) was associated with an increased risk. We observed no associations for dietary fiber, antioxidants, or major food groupings, but we did observe inverse associations for intake of low fat dairy products and tofu. These findings suggest that monounsaturated and polyunsaturated fats, as well as soy foods, might reduce the risk of premenopausal bilateral breast cancer.
C1 CASE WESTERN RESERVE UNIV, DEPT EPIDEMIOL & BIOSTAT, CLEVELAND, OH 44106 USA.
   UNIV SO CALIF, DEPT PREVENT MED, LOS ANGELES, CA 90089 USA.
   INST ARMAND FRAPPIER, DEPT EPIDEMIOL, QUEBEC CITY, PQ, CANADA.
   UNIV SO MAINE, PORTLAND, ME 04103 USA.
C3 University System of Ohio; Case Western Reserve University; University of Southern California; University of Quebec; University of Maine System; University of Southern Maine
FU NCI NIH HHS [CA-36386, CA-09142] Funding Source: Medline; NIEHS NIH HHS [ES-07050] Funding Source: Medline
CR BERLIN JA, 1993, EPIDEMIOLOGY, V4, P218, DOI 10.1097/00001648-199305000-00005
   BLOCK G, 1992, NUTR CANCER, V18, P1, DOI 10.1080/01635589209514201
   CASSIDY A, 1994, AM J CLIN NUTR, V60, P333, DOI 10.1093/ajcn/60.3.333
   COHEN LA, 1990, MED HYPOTHESES, V31, P83, DOI 10.1016/0306-9877(90)90002-V
   DEWAARD F, 1964, CANCER-AM CANCER SOC, V17, P141, DOI 10.1002/1097-0142(196402)17:2<141::AID-CNCR2820170202>3.0.CO;2-Z
   FREUDENHEIM JL, 1992, AM J EPIDEMIOL, V8, P1001
   FRIEDENREICH CM, 1993, J CLIN EPIDEMIOL, V46, P1009, DOI 10.1016/0895-4356(93)90168-Z
   GIOVANNUCCI E, 1993, AM J EPIDEMIOL, V137, P502, DOI 10.1093/oxfordjournals.aje.a116703
   GOLDSTEIN AM, 1989, INT J EPIDEMIOL, V18, P985, DOI 10.1093/ije/18.4.985
   GRAHAM S, 1982, AM J EPIDEMIOL, V116, P68, DOI 10.1093/oxfordjournals.aje.a113403
   GREENLAND S, 1995, EPIDEMIOLOGY, V6, P356, DOI 10.1097/00001648-199507000-00005
   Haile RW, 1996, BREAST CANCER RES TR, V37, P49, DOI 10.1007/BF01806631
   HIRAYAMA T, 1978, PREV MED, V7, P173, DOI 10.1016/0091-7435(78)90244-X
   HISLOP TG, 1986, CANCER DETECT PREV, V9, P47
   HOWE GR, 1990, JNCI-J NATL CANCER I, V82, P561, DOI 10.1093/jnci/82.7.561
   HOWE GR, 1994, CANCER, V74, P1078, DOI 10.1002/1097-0142(19940801)74:3+<1078::AID-CNCR2820741516>3.0.CO;2-H
   HUNTER DJ, 1993, EPIDEMIOL REV, V15, P110, DOI 10.1093/oxfordjournals.epirev.a036096
   KATSOUYANNI K, 1988, CANCER-AM CANCER SOC, V61, P181, DOI 10.1002/1097-0142(19880101)61:1<181::AID-CNCR2820610130>3.0.CO;2-J
   KATSOUYANNI K, 1986, INT J CANCER, V38, P815, DOI 10.1002/ijc.2910380606
   KENNEDY AR, 1995, J NUTR, V125, PS733, DOI 10.1093/jn/125.3_Suppl.733S
   La Vecchia C, 1987, NUTR CANCER, V10, P205
   Landa M C, 1994, EUR J CANCER PREV, V3, P313, DOI 10.1097/00008469-199407000-00003
   LEE HP, 1992, CANCER CAUSE CONTROL, V3, P313, DOI 10.1007/BF00146884
   LEE HP, 1991, LANCET, V337, P1197, DOI 10.1016/0140-6736(91)92867-2
   LOVE RR, 1994, NATL CANCER I MONOGR, V16, P61
   LUBIN F, 1986, JNCI-J NATL CANCER I, V77, P605, DOI 10.1093/jnci/77.3.605
   LUBIN JH, 1981, INT J CANCER, V28, P685, DOI 10.1002/ijc.2910280605
   MARTINMORENO JM, 1994, INT J CANCER, V58, P774, DOI 10.1002/ijc.2910580604
   MIKI Y, 1994, SCIENCE, V266, P66, DOI 10.1126/science.7545954
   OTTMAN R, 1986, AM J EPIDEMIOL, V123, P15, DOI 10.1093/oxfordjournals.aje.a114209
   PERSKY V, 1995, J NUTR, V125, P0
   REAVEN P, 1993, J CLIN INVEST, V91, P668, DOI 10.1172/JCI116247
   ROHAN TE, 1993, CANCER CAUSE CONTROL, V4, P29, DOI 10.1007/BF00051711
   URSIN G, 1995, BREAST CANCER RES TR, V33, P75, DOI 10.1007/BF00666073
   URSIN G, 1992, EPIDEMIOLOGY, V3, P414, DOI 10.1097/00001648-199209000-00006
   VATTEN LJ, 1993, EUR J CANCER, V29A, P532, DOI 10.1016/S0959-8049(05)80146-7
   VATTEN LJ, 1990, INT J CANCER, V46, P12, DOI 10.1002/ijc.2910460105
   WILLETT W, 1986, AM J EPIDEMIOL, V124, P17, DOI 10.1093/oxfordjournals.aje.a114366
   WILLETT W, 1989, NATURE, V338, P389, DOI 10.1038/338389a0
   WILLETT WC, 1992, JAMA-J AM MED ASSOC, V268, P2037, DOI 10.1001/jama.268.15.2037
   WILLETT WC, 1987, AM J CLIN NUTR, V45, P354, DOI 10.1093/ajcn/45.1.354
   WILLETT WC, 1994, CANCER-AM CANCER SOC, V74, P1085, DOI 10.1002/1097-0142(19940801)74:3+<1085::AID-CNCR2820741517>3.0.CO;2-M
   WILLETT WC, 1985, AM J EPIDEMIOL, V122, P51, DOI 10.1093/oxfordjournals.aje.a114086
   WITTE JS, 1995, AM J EPIDEMIOL, V141, P0
   WITTE JS, 1995, AM J EPIDEMIOL, V142, P225, DOI 10.1093/oxfordjournals.aje.a117625
   ZARIDZE D, 1991, INT J CANCER, V48, P493, DOI 10.1002/ijc.2910480404
   ZARIDZE DG, 1990, INT J CANCER, V45, P807, DOI 10.1002/ijc.2910450502
NR 47
TC 109
Z9 115
U1 0
U2 10
PU SPRINGER
PI NEW YORK
PA 233 SPRING ST, NEW YORK, NY 10013 USA
SN 0167-6806
EI 1573-7217
J9 BREAST CANCER RES TR
JI Breast Cancer Res. Treat.
PD FEB 15
PY 1997
VL 42
IS 3
BP 243
EP 251
DI 10.1023/A:1005710211184
PG 9
WC Oncology
SC Oncology
GA WM108
UT WOS:A1997WM10800006
PM 9065608
DA 2025-02-23
ER

PT J
AU Alink, GM
   Rijnkels, JM
   Kuiper, HA
   Hollanders, VMH
   Woutersen, RA
AF Alink, GM
   Rijnkels, JM
   Kuiper, HA
   Hollanders, VMH
   Woutersen, RA
TI Carcinogenicity testing of complete human diets in rats
SO CANCER LETTERS
LA English
DT Article; Proceedings Paper
DE carcinogenicity; complex mixtures; diet; human; rat; colon; vegetables; fruit
AB So far, in most animal experimental studies isolated food components have been tested. However,as components may interact with each other at different mechanistic levels, testing complex food mixtures more representative for human consumption patterns may better predict the ultimate carcinogenic risk. Studies were performed in Wistar rats using human and rat control diets to assess the effect of relevant food factors such as heat processing and the presence of non-nutrients in vegetables and fruit. The complete human diets, containing meat, bread and eggs, with or without vegetables and fruit, were composed according to mean consumption figures, balanced for macro- and micronutrients. Experiments were performed with spontaneous as well as with chemical-induced tumor models. Heat processing had no effect on tumor induction, while vegetables and fruit only exerted a protective effect on chemically induced tumors in rats fed low-fat animal diets. Data suggest interaction between major food factors in the human diet on colon carcinogenesis. (C) 1997 Elsevier Science Ireland Ltd.
C1 STATE INST QUAL CONTROL AGR PROD,RIKILT,DLO,WAGENINGEN,NETHERLANDS.
   TNO,NUTR & FOOD RES INST,ZEIST,NETHERLANDS.
C3 Wageningen University & Research; Netherlands Organization Applied Science Research
RP Alink, GM (corresponding author), WAGENINGEN UNIV AGR,DEPT TOXICOL,TUINLAAN 5,NL-6703 HE WAGENINGEN,NETHERLANDS.
CR ALINK GM, 1993, CARCINOGENESIS, V14, P519, DOI 10.1093/carcin/14.3.519
   ALINK GM, 1988, MUTAT RES, V206, P387, DOI 10.1016/0165-1218(88)90125-5
   ALINK GM, 1989, FOOD CHEM TOXICOL, V7, P427
   HA YL, 1987, CARCINOGENESIS, V8, P1881, DOI 10.1093/carcin/8.12.1881
   SUGIMURA T, 1986, ENVIRON HEALTH PERSP, V67, P5, DOI 10.2307/3430310
NR 5
TC 0
Z9 0
U1 0
U2 0
PU ELSEVIER SCI IRELAND LTD
PI CLARE
PA CUSTOMER RELATIONS MANAGER, BAY 15, SHANNON INDUSTRIAL ESTATE CO, CLARE, IRELAND
SN 0304-3835
EI 
J9 CANCER LETT
JI Cancer Lett.
PD MAR 19
PY 1997
VL 114
IS 1-2
BP 271
EP 274
DI 10.1016/S0304-3835(97)04679-X
PG 4
WC Oncology
SC Oncology
GA WP265
UT WOS:A1997WP26500067
PM 9103308
DA 2025-02-23
ER

PT J
AU Safe, SH
   Zacharewski, T
AF Safe, SH
   Zacharewski, T
TI Organochlorine exposure and risk for breast cancer
SO ETIOLOGY OF BREAST AND GYNECOLOGICAL CANCERS
LA English
DT Article; Proceedings Paper
ID polychlorinated-biphenyls pcbs; estrogenic activity; receptor agonists; gene-expression; united-states; cell-growth; mcf-7 cells; great-lakes; ah-receptor; 2,3,7,8-tetrachlorodibenzo-para-dioxin
AB Organochlorine industrial compounds, combustion products and pesticides have been widely identified in the environment and residues have been detected in extracts prepared from fish, wildlife, human tissues as well as human milk and serum. Many of these compounds possess sex steroid activities and therefore have the potential to disrupt endocrine-regulated homeostasis. Organochlorines which exhibit hormonal activity include: (i) polychlorinated biphenyls (PCBs), hydroxylated PCBs, o,p'-DDT, and other organochlorine insecticides which exhibit estrogen receptor (ER) agonist activities; (ii) p,p'-DDE, a ligand for the androgen receptor which exhibits antiandrogen activity; (iii) PCBs, 2,3,7,8-tetrachlorodibenzo-p-dioxin (TCDD), and related aromatic hydrocarbons which bind the aryl hydrocarbon (Ah) receptor and exhibit tissue-specific antiestrogenic activity; and (iv) hydroxylated aromatics which bind transthyretin, a thyroid hormone binding protein. Although, it has been suggested that the estrogenic activity of PCBs and DDE may be a contributing factor for development of breast cancer in women, levels of these compounds are not consistently elevated in breast cancer patients and there is no evidence that women occupationally-exposed to relatively high levels of PCBs or DDE exhibit an increased incidence of breast cancer. In contrast, epidemiology studies suggest that women exposed to high levels of TCDD during an industrial accident in Seveso, Italy, have a decreased incidence of both breast and endometrial cancer. Based on the dietary intake of hormone or antihormone mimics derived from natural compounds in food, the estrogenic contribution of organochlorine compounds is small and their role in development of breast cancer is questionable.
C1 Texas A&M Univ, Dept Vet Physiol & Pharmacol, College Stn, TX 77843 USA.
C3 Texas A&M University System; Texas A&M University College Station
RP Texas A&M Univ, Dept Vet Physiol & Pharmacol, College Stn, TX 77843 USA.
CR BERGMAN A, 1994, ENVIRON HEALTH PERSP, V102, P464, DOI 10.2307/3432042
   BERTAZZI PA, 1993, EPIDEMIOLOGY, V4, P398, DOI 10.1097/00001648-199309000-00004
   BIEGEL L, 1990, J STEROID BIOCHEM, V37, P725, DOI 10.1016/0960-0760(90)90357-Q
   BITMAN J, 1968, SCIENCE, V162, P371
   BITMAN J, 1970, J AGR FOOD CHEM, V18, P1108, DOI 10.1021/jf60172a019
   BJELDANES LF, 1991, P NATL ACAD SCI USA, V88, P9543, DOI 10.1073/pnas.88.21.9543
   BROWN DP, 1987, ARCH ENVIRON HEALTH, V42, P333, DOI 10.1080/00039896.1987.9934355
   BROWN NM, 1995, ENVIRON HEALTH PERSP, V103, P708, DOI 10.2307/3432863
   CHALOUPKA K, 1992, CARCINOGENESIS, V13, P2233, DOI 10.1093/carcin/13.12.2233
   COLBORN T, 1993, ENVIRON HEALTH PERSP, V101, P378, DOI 10.2307/3431890
   DAVIS DL, 1993, ENVIRON HEALTH PERSP, V101, P372, DOI 10.2307/3431889
   DEWAILLY E, 1994, J NATL CANCER I, V86, P232, DOI 10.1093/jnci/86.3.232
   ECOBICHON DJ, 1974, RES COMMUN CHEM PATH, V9, P85
   FALCK F, 1992, ARCH ENVIRON HEALTH, V47, P143
   GALLO MA, 1986, TOXICOL LETT, V32, P123, DOI 10.1016/0378-4274(86)90058-5
   GIERTHY JF, 1993, CANCER RES, V53, P3149
   GIERTHY JF, 1988, BREAST CANCER RES TR, V12, P227, DOI 10.1007/BF01805943
   GIERTHY JF, 1987, CANCER RES, V47, P6198
   GIESY JP, 1994, ENVIRON SCI TECHNOL, V28, PA128, DOI 10.1021/es00052a720
   Goldstein JAa, 1989, HALOGENATED BIPHENYLS, V0, P0
   HAMMOND B, 1979, P NATL ACAD SCI USA, V76, P6641, DOI 10.1073/pnas.76.12.6641
   HARPER N, 1994, MOL CELL ENDOCRINOL, V104, P47, DOI 10.1016/0303-7207(94)90050-7
   HENDERSON AK, 1995, EPIDEMIOLOGY, V6, P544, DOI 10.1097/00001648-199509000-00014
   HIGGINSON J, 1985, IARC SCI PUBL, V65, P107
   HOLCOMB M, 1994, CANCER LETT, V82, P43, DOI 10.1016/0304-3835(94)90144-9
   HULKA BS, 1994, CANCER, V74, P1111, DOI 10.1002/1097-0142(19940801)74:3+<1111::AID-CNCR2820741520>3.0.CO;2-L
   HUNTER DJ, 1993, JNCI-J NATL CANCER I, V85, P598, DOI 10.1093/jnci/85.8.598
   KOCIBA RJ, 1978, TOXICOL APPL PHARM, V46, P279, DOI 10.1016/0041-008X(78)90075-3
   KORACH KS, 1988, MOL PHARMACOL, V33, P120
   KRIEGER N, 1994, JNCI-J NATL CANCER I, V86, P589, DOI 10.1093/jnci/86.8.589
   KRISHNAN V, 1995, MOL CELL BIOL, V15, P6710
   KRISHNAN V, 1993, TOXICOL APPL PHARM, V120, P55, DOI 10.1006/taap.1993.1086
   Kuhnau J, 1976, WORLD REV NUTR DIET, V24, P117
   LAKE CA, 1995, ARCH ENVIRON CON TOX, V29, P128, DOI 10.1007/BF00213097
   LIU H, 1994, JNCI-J NATL CANCER I, V86, P1758, DOI 10.1093/jnci/86.23.1758
   MAKELA S, 1994, ENVIRON HEALTH PERSP, V102, P572, DOI 10.1289/ehp.94102572
   MAKELA SI, 1995, J NUTR, V125, P437
   MARKAVERICH BM, 1988, J STEROID BIOCHEM, V30, P71, DOI 10.1016/0022-4731(88)90078-7
   MARKAVERICH BM, 1995, ENVIRON HEALTH PERSP, V103, P574, DOI 10.2307/3432433
   MUSSALORAUHAMAA H, 1990, CANCER-AM CANCER SOC, V66, P2124, DOI 10.1002/1097-0142(19901115)66:10<2124::AID-CNCR2820661014>3.0.CO;2-A
   ROBINSON PE, 1990, ENVIRON RES, V53, P175, DOI 10.1016/S0013-9351(05)80118-5
   ROBISON AK, 1984, TOXICOL APPL PHARM, V76, P537, DOI 10.1016/0041-008X(84)90358-2
   RUH MF, 1995, BIOCHEM PHARMACOL, V50, P1485, DOI 10.1016/0006-2952(95)02061-6
   SAFE S, 1995, CHEMOSPHERE, V31, P3017, DOI 10.1016/0045-6535(95)00162-2
   Safe SH, 1995, HUM ECOL RISK ASSESS, V1, P17
   SAFE SH, 1994, CRIT REV TOXICOL, V24, P87, DOI 10.3109/10408449409049308
   SAFE SH, 1995, PHARMACOL THERAPEUT, V67, P247, DOI 10.1016/0163-7258(95)00017-B
   SAFE SH, 1995, ENVIRON HEALTH PERSP, V103, P346, DOI 10.2307/3432287
   SCHMITT CJ, 1990, ARCH ENVIRON CON TOX, V19, P748, DOI 10.1007/BF01183992
   SHARPE RM, 1993, LANCET, V341, P1392, DOI 10.1016/0140-6736(93)90953-E
   SOTO AM, 1994, ENVIRON HEALTH PERSP, V102, P380, DOI 10.2307/3431626
   SWANSON HI, 1993, PHARMACOGENETICS, V3, P213, DOI 10.1097/00008571-199310000-00001
   TANABE S, 1994, SCI TOTAL ENVIRON, V154, P163, DOI 10.1016/0048-9697(94)90086-8
   THOMAS KB, 1992, ADV MOD ENV, V21, P365
   TIWARI RK, 1994, J NATL CANCER I, V86, P126, DOI 10.1093/jnci/86.2.126
   TURLE R, 1991, CHEMOSPHERE, V22, P201, DOI 10.1016/0045-6535(91)90275-I
   UNGER M, 1984, ENVIRON RES, V34, P24, DOI 10.1016/0013-9351(84)90072-0
   VERDEAL K, 1979, J FOOD PROTECT, V42, P577, DOI 10.4315/0362-028X-42.7.577
   WELCH RM, 1969, TOXICOL APPL PHARM, V14, P358, DOI 10.1016/0041-008X(69)90117-3
   WHITLOCK JP, 1993, CHEM RES TOXICOL, V6, P754, DOI 10.1021/tx00036a003
   WINTER CK, 1992, REV ENVIRON CONTAM T, V127, P23
   WOLFF MS, 1993, JNCI-J NATL CANCER I, V85, P648, DOI 10.1093/jnci/85.8.648
   ZACHAREWSKI T, 1991, BIOCHEM PHARMACOL, V41, P1931, DOI 10.1016/0006-2952(91)90133-P
   ZACHAREWSKI TR, 1994, CANCER RES, V54, P2707
NR 64
TC 48
Z9 50
U1 0
U2 6
PU WILEY-LISS, INC
PI NEW YORK
PA 605 THIRD AVE, NEW YORK, NY 10158-0012 USA
SN 0361-7742
EI 
J9 PROG CLIN BIOL RES
JI Prog.Clin.Biol.Res.
PD JUN 15
PY 1997
VL 396
IS 
BP 133
EP 145
DI 
PG 13
WC Biology; Oncology; Public, Environmental & Occupational Health; Medicine, Research & Experimental
SC Life Sciences & Biomedicine - Other Topics; Oncology; Public, Environmental & Occupational Health; Research & Experimental Medicine
GA BK06D
UT WOS:000071016800010
PM 9108595
DA 2025-02-23
ER

PT J
AU Blowers, L
   PrestonMartin, S
   Mack, WJ
AF Blowers, L
   PrestonMartin, S
   Mack, WJ
TI Dietary and other lifestyle factors of women with brain gliomas in Los Angeles county (California, USA)
SO CANCER CAUSES & CONTROL
LA English
DT Article
DE diet; glioma; nitroso compounds; risk factors; United States; women
ID n-nitroso compounds; maternal diet; united-states; risk-factors; cancer; tumors; children; history; adults
AB A population-based interview study in Los Angeles County (California, USA) of 94 women with intracranial gliomas and 94 individually matched neighborhood controls investigated the relationship to various sources of exposure to N-nitroso compounds and their precursors and to vitamins which inhibit the endogenous formation of these compounds. The study offers some support for the hypothesis that dietary sources of nitroso exposure relate to risk. Risk increased with increasing consumption of cured meats, most notably of bacon (odds ratio [OR] for the third tertile of intake = 6.6, 95 percent confidence interval [CT] = 1.9-22.5, P trend < 0.001). Risk was reduced with increasing intake of vegetables such as bell peppers (OR for third tertile = 0.2, CI = 0.1-0.7, P trend < O.O1). In addition, use of vitamin supplements appeared protective, and there was some suggestion that eating cured meats in combination with foods which inhibit endogenous nitrosation mitigates risk. Other potential sources of nitroso exposure such as smoking, cosmetics, and drinking water did not relate to risk. Despite the limitations of data on usual adult diet, it appears that dietary sources of nitroso compounds may be important in the development of gliomas.
C1 UNIV SO CALIF,KENNETH NORRIS JR COMPREHENS CANC CTR,DEPT PREVENT MED,SCH MED,LOS ANGELES,CA 90033.
C3 University of Southern California
FU NCI NIH HHS [CA 17054] Funding Source: Medline
CR BOEING H, 1993, INT J CANCER, V53, P561, DOI 10.1002/ijc.2910530406
   BOGOVSKI P, 1981, INT J CANCER, V27, P471, DOI 10.1002/ijc.2910270408
   BRESLOW NE, 1980, IARC SCI PUB, V52, P0
   BUNIN GR, 1993, NEW ENGL J MED, V329, P536, DOI 10.1056/NEJM199308193290804
   BUNIN GR, 1994, CANCER CAUSE CONTROL, V5, P177, DOI 10.1007/BF01830264
   BURCH JD, 1987, JNCI-J NATL CANCER I, V78, P601
   FAN TY, 1977, FOOD COSMET TOXICOL, V15, P423, DOI 10.1016/S0015-6264(77)80007-2
   GILES GG, 1994, INT J CANCER, V59, P357, DOI 10.1002/ijc.2910590311
   HISSERICH JC, 1975, PUBLIC HEALTH REP, V90, P15, DOI 10.1016/S0033-3506(75)80131-4
   HOWE GR, 1986, AM J EPIDEMIOL, V124, P595, DOI 10.1093/oxfordjournals.aje.a114432
   JAIN M, 1980, AM J EPIDEMIOL, V111, P212, DOI 10.1093/oxfordjournals.aje.a112888
   LIJINSKY W, 1972, J NATL CANCER I, V49, P1239
   Lijinsky W, 1992, CHEM BIOL N NITROSO, V0, P0
   Preston-Martin S, 1991, IARC SCI PUBL, V0, P197
   PrestonMartin S, 1996, CANCER EPIDEM BIOMAR, V5, P599
   PRESTONMARTIN S, 1982, CANCER RES, V42, P5240
   PRESTONMARTIN S, 1983, JNCI-J NATL CANCER I, V70, P863
   PRESTONMARTIN S, 1980, J NATL CANCER I, V75, P67
   RYAN P, 1992, INT J CANCER, V51, P20, DOI 10.1002/ijc.2910510105
   SARASUA S, 1994, CANCER CAUSE CONTROL, V5, P141, DOI 10.1007/BF01830260
   World Health Organization, 1976, INT CLASS DIS, V0, P0
NR 21
TC 79
Z9 87
U1 0
U2 3
PU RAPID SCIENCE PUBLISHERS
PI LONDON
PA 2-6 BOUNDARY ROW, LONDON, ENGLAND SE1 8NH
SN 0957-5243
EI 
J9 CANCER CAUSE CONTROL
JI Cancer Causes Control
PD JAN 15
PY 1997
VL 8
IS 1
BP 5
EP 12
DI 10.1023/A:1018437031987
PG 8
WC Oncology; Public, Environmental & Occupational Health
SC Oncology; Public, Environmental & Occupational Health
GA WL126
UT WOS:A1997WL12600002
PM 9051317
DA 2025-02-23
ER

PT J
AU Goodwin, PJ
   Boyd, NF
   Hanna, W
   Hartwick, W
   Murray, D
   Qizilbash, A
   Redwood, S
   Hood, N
   DelGiudice, ME
   Sidlofsky, S
   McCready, D
   Wilkinson, R
   Mahoney, L
   Connelly, P
   Page, DL
AF Goodwin, PJ
   Boyd, NF
   Hanna, W
   Hartwick, W
   Murray, D
   Qizilbash, A
   Redwood, S
   Hood, N
   DelGiudice, ME
   Sidlofsky, S
   McCready, D
   Wilkinson, R
   Mahoney, L
   Connelly, P
   Page, DL
TI Elevated levels of plasma triglycerides are associated with histologically defined premenopausal breast cancer risk
SO NUTRITION AND CANCER-AN INTERNATIONAL JOURNAL
LA English
DT Article
ID total serum-cholesterol; norwegian women; dietary-fat; lipids; lipoproteins; carcinoma; disease; benign; population; mortality
AB Lipids and lipoproteins have been associated with breast cancer risk; however, published results have been inconsistent. To clarify these associations, we measured fasting lipids in women undergoing breast biopsies. A case-control study examined the association of fasting levels of lipids with histologically defined breast cancer risk. Four groups of premenopausal women were assembled on the basis of histological appearance of breast tissue: 1) no epithelial proliferation (n = 102), 2) proliferation without atypia (n = 53), 3) atypical hyperplasia or carcinoma in situ (n = 53), and 4) node-negative invasive cancer (n = 102). A postoperative fasting blood specimen was analyzed for cholesterol, high-density lipoprotein cholesterol, low-density lipoprotein cholesterol, and triglycerides. Demographics, risk factors, diet, physical activity, fasting weight, and skin-fold thickness were measured. Triglyceride levels were significantly higher in women with node-negative invasive cancer (0.94 +/- 1.04 mg/ml) than in those with no epithelial proliferation (0.83 +/- 1.04 mg/ml, p = 0.03). This association persisted after adjustment for age, body size, lipids, reproductive and familial risk factors, and previous benign breast problems (p < 0.01), in keeping with an independent association of elevated triglycerides with breast cancer risk.
C1 MT SINAI HOSP,SAMUEL LUNENFELD RES INST,DIV CLIN EPIDEMIOL,TORONTO,ON M5G 1X5,CANADA.
   UNIV TORONTO,CLIN EPIDEMIOL & HLTH CARE RES PROGRAM,TORONTO,ON M5S 1A1,CANADA.
   PRINCESS MARGARET HOSP,DEPT MED,TORONTO,ON M4X 1K9,CANADA.
   WOMENS COLL HOSP,DEPT PATHOL,TORONTO,ON M5S 1B2,CANADA.
   MT SINAI HOSP,DEPT PATHOL,TORONTO,ON M5G 1X5,CANADA.
   ST MICHAELS HOSP,DEPT PATHOL,TORONTO,ON M5B 1W8,CANADA.
   N YORK GEN HOSP,DEPT PATHOL,N YORK,ON,CANADA.
   MT SINAI HOSP,DEPT SURG,TORONTO,ON M5G 1X5,CANADA.
   WOMENS COLL HOSP,DEPT SURG,TORONTO,ON M5S 1B2,CANADA.
   N YORK GEN HOSP,DEPT SURG,N YORK,ON,CANADA.
   ST MICHAELS HOSP,DEPT SURG,TORONTO,ON M5B 1W8,CANADA.
   ST MICHAELS HOSP,DEPT BIOCHEM,TORONTO,ON M5B 1W8,CANADA.
   VANDERBILT UNIV,DEPT PATHOL,NASHVILLE,TN 37232.
C3 University of Toronto; Sinai Health System Toronto; Lunenfeld Tanenbaum Research Institute; University of Toronto; University of Toronto; University Health Network Toronto; Princess Margaret Cancer Centre; University of Toronto; Womens College Hospital; University of Toronto; Sinai Health System Toronto; Lunenfeld Tanenbaum Research Institute; University of Toronto; Saint Michaels Hospital Toronto; University of Toronto; North York General Hospital; University of Toronto; Sinai Health System Toronto; Lunenfeld Tanenbaum Research Institute; University of Toronto; Womens College Hospital; University of Toronto; North York General Hospital; University of Toronto; Saint Michaels Hospital Toronto; University of Toronto; Saint Michaels Hospital Toronto; Vanderbilt University
RP Goodwin, PJ (corresponding author), MT SINAI HOSP,MARVELLE KOFFLER BREAST CTR,DEPT MED,1284-600 UNIV AVE,TORONTO,ON M5G 1X5,CANADA.
CR ALBANES D, 1989, AM J PUBLIC HEALTH, V79, P744, DOI 10.2105/AJPH.79.6.744
   ALEXOPOULOS CG, 1987, CANCER-AM CANCER SOC, V60, P3065, DOI 10.1002/1097-0142(19871215)60:12<3065::AID-CNCR2820601234>3.0.CO;2-Q
   BANI IA, 1986, BRIT J CANCER, V54, P439, DOI 10.1038/bjc.1986.195
   BARCLAY M, 1970, CANCER RES, V30, P2420
   BARCLAY M, 1959, CANCER-AM CANCER SOC, V12, P1163, DOI 10.1002/1097-0142(195911/12)12:6<1163::AID-CNCR2820120612>3.0.CO;2-2
   BASU TK, 1975, ONCOLOGY, V31, P172, DOI 10.1159/000225022
   BLOCK G, 1986, AM J EPIDEMIOL, V124, P453, DOI 10.1093/oxfordjournals.aje.a114416
   BORELLI R, 1993, ADV NUTR CANC, V0, P149
   BOYD NF, 1993, BRIT J CANCER, V68, P627, DOI 10.1038/bjc.1993.398
   BOYD NF, 1989, BRIT J CANCER, V59, P766, DOI 10.1038/bjc.1989.160
   BRUNING PF, 1992, INT J CANCER, V52, P511, DOI 10.1002/ijc.2910520402
   COWAN LD, 1990, AM J EPIDEMIOL, V131, P468, DOI 10.1093/oxfordjournals.aje.a115521
   DILMAN VM, 1981, BRIT J CANCER, V43, P637, DOI 10.1038/bjc.1981.94
   DOLL R, 1981, JNCI-J NATL CANCER I, V66, P1191, DOI 10.1093/jnci/66.6.1192
   DUPONT WD, 1985, NEW ENGL J MED, V312, P146, DOI 10.1056/NEJM198501173120303
   DYER AR, 1981, J CHRON DIS, V34, P249, DOI 10.1016/0021-9681(81)90030-8
   FELDMAN EB, 1971, J CLIN ENDOCR METAB, V33, P8, DOI 10.1210/jcem-33-1-8
   FERRARONI M, 1993, INT J EPIDEMIOL, V22, P772, DOI 10.1093/ije/22.5.772
   FRISCH RE, 1985, BRIT J CANCER, V52, P885, DOI 10.1038/bjc.1985.273
   GAARD M, 1994, CANCER CAUSE CONTROL, V5, P501, DOI 10.1007/BF01831377
   GERBER M, 1990, TUMORI J, V76, P321, DOI 10.1177/030089169007600405
   GERBER M, 1989, CANCER-AM CANCER SOC, V64, P2347, DOI 10.1002/1097-0142(19891201)64:11<2347::AID-CNCR2820641126>3.0.CO;2-V
   GERBER M, 1988, INT J CANCER, V42, P489, DOI 10.1002/ijc.2910420403
   GOODWIN PJ, 1987, JNCI-J NATL CANCER I, V79, P473
   HIATT RA, 1982, JNCI-J NATL CANCER I, V68, P885
   HOWE GR, 1990, JNCI-J NATL CANCER I, V82, P561, DOI 10.1093/jnci/82.7.561
   HOYER AP, 1992, CANCER CAUSE CONTROL, V3, P403, DOI 10.1007/BF00051352
   HUNTER DJ, 1993, EPIDEMIOL REV, V15, P110, DOI 10.1093/oxfordjournals.epirev.a036096
   KARK JD, 1980, J CHRON DIS, V33, P311, DOI 10.1016/0021-9681(80)90026-0
   KOKOGLU E, 1994, CANCER LETT, V82, P175, DOI 10.1016/0304-3835(94)90008-6
   KUMAR K, 1991, BIOCHEM INT, V23, P581
   LONDON SJ, 1992, JAMA-J AM MED ASSOC, V267, P941, DOI 10.1001/jama.267.7.941
   MALARKEY WB, 1977, CANCER RES, V37, P4655
   MILLER BJ, 1956, SURG GYNECOL OBSTET, V102, P487
   MORRIS DL, 1983, CANCER-AM CANCER SOC, V52, P1754, DOI 10.1002/1097-0142(19831101)52:9<1754::AID-CNCR2820520933>3.0.CO;2-J
   *NAT CANC I CAN, 1995, CAN CANC STAT 1995, V0, P0
   *NAT I HLTH, 1982, MAN LAB OP LIQ RES C, V0, P0
   PALLI D, 1991, INT J CANCER, V47, P703, DOI 10.1002/ijc.2910470513
   POTISCHMAN N, 1991, NUTR CANCER, V15, P205, DOI 10.1080/01635589109514128
   ROSSNER S, 1984, ATHEROSCLEROSIS, V52, P339, DOI 10.1016/0021-9150(84)90064-9
   SAKAI K, 1992, CARCINOGENESIS, V13, P579, DOI 10.1093/carcin/13.4.579
   SCHATZKIN A, 1988, CANCER RES, V48, P452
   SCHATZKIN A, 1987, LANCET, V2, P298
   SHANMUGAM V, 1987, BIOCHEM INT, V15, P491
   SHARMA V, 1991, INDIAN J MED RES-B, V94, P193
   SMETHURST M, 1975, EUR J CANCER, V11, P751, DOI 10.1016/0014-2964(75)90051-1
   Steiner G, 1994, J INTERN MED SUPPL, V736, P23
   TAKATANI O, 1991, BREAST CANC RES T S1, V18, P527
   TORNBERG SA, 1988, ACTA ONCOL, V27, P31
   VATTEN LJ, 1993, EUR J CANCER, V29A, P532, DOI 10.1016/S0959-8049(05)80146-7
   VATTEN LJ, 1991, EUR J CANCER, V27, P641, DOI 10.1016/0277-5379(91)90234-5
   VATTEN LJ, 1990, CANCER RES, V50, P2341
   Velentgas P, 1994, J NATL CANCER INST MONOGR, V0, P15
   WALLACE RB, 1982, JNCI-J NATL CANCER I, V68, P915
   WILLETT WC, 1987, NEW ENGL J MED, V316, P1174, DOI 10.1056/NEJM198705073161902
   WILLIAMS RR, 1981, JAMA-J AM MED ASSOC, V245, P247, DOI 10.1001/jama.245.3.247
   WINGARD DL, 1984, J CHRON DIS, V37, P401, DOI 10.1016/0021-9681(84)90107-3
   WRIGHT LC, 1989, INT J CANCER, V43, P241, DOI 10.1002/ijc.2910430212
NR 58
TC 45
Z9 50
U1 0
U2 5
PU LAWRENCE ERLBAUM ASSOC INC
PI MAHWAH
PA 10 INDUSTRIAL AVE, MAHWAH, NJ 07430-2262
SN 0163-5581
EI 
J9 NUTR CANCER
JI Nutr. Cancer
PD JUN 15
PY 1997
VL 27
IS 3
BP 284
EP 292
DI 10.1080/01635589709514539
PG 9
WC Oncology; Nutrition & Dietetics
SC Oncology; Nutrition & Dietetics
GA WT029
UT WOS:A1997WT02900011
PM 9101559
DA 2025-02-23
ER

PT J
AU Ma, J
   Stampfer, MJ
   Giovannucci, E
   Artigas, C
   Hunter, DJ
   Fuchs, C
   Willett, WC
   Selhub, J
   Hennekens, CH
   Rozen, R
AF Ma, J
   Stampfer, MJ
   Giovannucci, E
   Artigas, C
   Hunter, DJ
   Fuchs, C
   Willett, WC
   Selhub, J
   Hennekens, CH
   Rozen, R
TI Methylenetetrahydrofolate reductase polymorphism, dietary interactions, and risk of colorectal cancer
SO CANCER RESEARCH
LA English
DT Article
ID folate-deficiency; dna methylation; colon-cancer; hypomethylation; methionine; carcinogenesis; expression; inhibition; metabolism; neoplasia
AB Folate derivatives are important in experimental colorectal carcinogenesis; low folate intake, particularly with substantial alcohol intake, is associated with increased risk. The enzyme 5,10-methylenetetrahydrofolate reductase (MTHFR) catalyzes the conversion of 5,10-methylenetetrahydrofolate, required for purine and thymidine syntheses, to 5-methyltetrahydrofolate, the primary circulatory form of folate necessary for methionine synthesis, A common mutation (677C-->T) in MTHFR reduces enzyme activity, leading to lower levels of 5-methyltetrahydrofolate. To evaluate the role of folate metabolism in human carcinogenesis, we examined the associations of MTHFR mutation, plasma folate levels, and their interaction with risk of colon cancer. We also examined the interaction between genotype and alcohol intake. We used a nested case-control design within the Physicians' Health Study, Participants were ages 40-84 at baseline when alcohol intake was ascertained and blood samples were drawn, During 12 years of follow-up, we identified 202 colorectal cancer cases and matched them to 326 cancer-free controls by age and smoking status. We genotyped for the MTHFR polymorphism and measured plasma folate levels. Men with the homozygous mutation (15% in controls) had half the risk of colorectal cancer [odds ratio (OR), 0.49; 95% confidence interval (CI), 0.27-0.87] compared with the homozygous normal or heterozygous genotypes. Overall, we observed a marginal significant increased risk of colorectal cancer (OR, 1.78; 95% CI, 0.93-3.42) among those whose plasma folate levels indicated deficiency (< 3 ng/ml) compared with men with adequate folate levels, Among men with adequate folate levels, we observed a S-fold decrease in risk (OR, 0.32; 95% CI, 0.15-0.68) among men with the homozygous mutation compared with those with the homozygous normal or heterozygous genotypes. However, the protection due to the mutation was absent in men with folate deficiency, In men with the homozygous normal genotype who drank little or no alcohol as reference, those with the homozygous mutation who drank little or no alcohol had an 8-fold decrease in risk (OR, 0.12; 95% CI, 0.03-0.57), and for moderate drinkers, a 2-fold decrease in risk (OR, 0.42; 95% CI, 0.15-1.20); no decrease in risk was seen in those drinking 1 or more drinks/day. Our findings provide support for an important role of folate metabolism in colon carcinogenesis. In particular, these results suggest that the 677C-->T mutation in MTHFR reduces colon cancer risk, perhaps by increasing 5,10-methylenetetrahydrofolate levels for DNA synthesis, but that low folate intake or high alcohol consumption may negate some of the protective effect.
C1 BRIGHAM & WOMENS HOSP, CHANNING LAB, BOSTON, MA 02115 USA.
   BRIGHAM & WOMENS HOSP, DIV PREVENT MED, BOSTON, MA 02115 USA.
   HARVARD UNIV, SCH MED, BOSTON, MA 02115 USA.
   HARVARD UNIV, SCH PUBL HLTH, DEPT NUTR, BOSTON, MA 02115 USA.
   HARVARD UNIV, SCH PUBL HLTH, DEPT EPIDEMIOL, BOSTON, MA 02115 USA.
   MCGILL UNIV, DEPT HUMAN GENET PEDIAT & BIOL, MONTREAL CHILDRENS HOSP, MONTREAL, PQ H3H 1P3, CANADA.
   TUFTS UNIV, USDA, JEAN MAYER HUMAN NUTR CTR AGING, BOSTON, MA 02111 USA.
C3 Harvard University; Harvard University Medical Affiliates; Brigham & Women's Hospital; Harvard University; Harvard University Medical Affiliates; Brigham & Women's Hospital; Harvard University; Harvard Medical School; Harvard University; Harvard T.H. Chan School of Public Health; Harvard University; Harvard T.H. Chan School of Public Health; McGill University; United States Department of Agriculture (USDA); Tufts University
FU NCI NIH HHS [CA40360, CA 42182] Funding Source: Medline
CR BARCLAY BJ, 1982, CAN J BIOCHEM CELL B, V60, P172, DOI 10.1139/o82-023
   BENITO E, 1990, INT J CANCER, V45, P69, DOI 10.1002/ijc.2910450114
   BIRD CL, 1995, CANCER EPIDEM BIOMAR, V4, P709
   BLOUNT BC, 1994, ANAL BIOCHEM, V219, P195, DOI 10.1006/abio.1994.1257
   BLOUNT BC, 1995, BAILLIERE CLIN HAEM, V8, P461, DOI 10.1016/S0950-3536(05)80216-1
   BRODY T, 1991, HDB VITAMINS, V0, P75
   Chen J, 1996, CANCER RES, V56, P4862
   CHRISTMAN JK, 1995, ADV EXP MED BIOL, V369, P141
   CRAVO ML, 1992, CANCER RES, V52, P5002
   DIANOV GL, 1991, MOL GEN GENET, V225, P448, DOI 10.1007/BF00261686
   EICHNER ER, 1971, AM J MED, V50, P218, DOI 10.1016/0002-9343(71)90151-3
   Eto I, 1986, ADV EXP MED BIOL, V206, P313
   FEINBERG AP, 1983, NATURE, V301, P89, DOI 10.1038/301089a0
   FINKELSTEIN JD, 1974, BIOCHEM BIOPH RES CO, V61, P525, DOI 10.1016/0006-291X(74)90988-7
   FREUDENHEIM JL, 1991, INT J EPIDEMIOL, V20, P368, DOI 10.1093/ije/20.2.368
   FROSST P, 1995, NAT GENET, V10, P111, DOI 10.1038/ng0595-111
   GIOVANNUCCI E, 1995, JNCI-J NATL CANCER I, V87, P265, DOI 10.1093/jnci/87.4.265
   GIOVANNUCCI E, 1993, J NATL CANCER I, V85, P875, DOI 10.1093/jnci/85.11.875
   Glynn SA, 1996, CANCER EPIDEM BIOMAR, V5, P487
   GOELZ SE, 1985, SCIENCE, V228, P187, DOI 10.1126/science.2579435
   GOYETTE P, 1994, NAT GENET, V7, P195, DOI 10.1038/ng0694-195
   HENNEKENS CH, 1989, NEW ENGL J MED, V321, P129, DOI 10.1056/nejm198907203210301
   Herbert V, 1988, MODERN NUTR HLTH DIS, V0, P388
   ISSA JPJ, 1994, NAT GENET, V7, P536, DOI 10.1038/ng0894-536
   Jacques PF, 1996, CIRCULATION, V93, P7, DOI 10.1161/01.CIR.93.1.7
   KIM YI, 1995, AM J CLIN NUTR, V61, P1083, DOI 10.1093/ajcn/61.5.1083
   KNUDSON AG, 1985, CANCER RES, V45, P1437
   LAIRD PW, 1994, HUM MOL GENET, V3, P1487, DOI 10.1093/hmg/3.suppl_1.1487
   LASHNER BA, 1989, GASTROENTEROLOGY, V97, P255, DOI 10.1016/0016-5085(89)90058-9
   Ma J, 1996, CIRCULATION, V94, P2410, DOI 10.1161/01.CIR.94.10.2410
   MACGREGOR JT, 1990, P NATL ACAD SCI USA, V87, P9962, DOI 10.1073/pnas.87.24.9962
   MAKOS M, 1992, P NATL ACAD SCI USA, V89, P1929, DOI 10.1073/pnas.89.5.1929
   MASON JB, 1994, J NUTR BIOCHEM, V5, P170, DOI 10.1016/0955-2863(94)90068-X
   REIDY J A, 1987, AMERICAN JOURNAL OF MEDICAL GENETICS, V26, P1, DOI 10.1002/ajmg.1320260102
   REIDY JA, 1988, MUTAT RES, V200, P215, DOI 10.1016/0027-5107(88)90085-1
   ROMERO JJ, 1981, GASTROENTEROLOGY, V80, P99
   SEDWICK WD, 1981, P NATL ACAD SCI-BIOL, V78, P917, DOI 10.1073/pnas.78.2.917
   SELHUB J, 1992, AM J CLIN NUTR, V55, P131, DOI 10.1093/ajcn/55.1.131
   SHANE B, 1990, EVALUATION FOLIC ACI, V0, P65
   SHAW S, 1989, BIOCHEM J, V257, P277, DOI 10.1042/bj2570277
   Stampfer MJ, 1996, JAMA-J AM MED ASSOC, V276, P882, DOI 10.1001/jama.276.11.882
   TAMURA T, 1990, CLIN CHEM, V36, P1993
   VANDERPUT NMJ, 1995, LANCET, V346, P1070, DOI 10.1016/S0140-6736(95)91743-8
   VOGELSTEIN B, 1989, SCIENCE, V244, P207, DOI 10.1126/science.2565047
   WEINBERG RA, 1988, CANCER-AM CANCER SOC, V61, P1963, DOI 10.1002/1097-0142(19880515)61:10<1963::AID-CNCR2820611005>3.0.CO;2-8
NR 46
TC 664
Z9 726
U1 1
U2 27
PU AMER ASSOC CANCER RESEARCH
PI PHILADELPHIA
PA 615 CHESTNUT ST, 17TH FLOOR, PHILADELPHIA, PA 19106-4404 USA
SN 0008-5472
EI 1538-7445
J9 CANCER RES
JI Cancer Res.
PD MAR 15
PY 1997
VL 57
IS 6
BP 1098
EP 1102
DI 
PG 5
WC Oncology
SC Oncology
GA WN564
UT WOS:A1997WN56400020
PM 9067278
DA 2025-02-23
ER

PT J
AU Kahn, MJ
   Morrison, DG
AF Kahn, MJ
   Morrison, DG
TI Chemoprevention for colorectal carcinoma
SO HEMATOLOGY-ONCOLOGY CLINICS OF NORTH AMERICA
LA English
DT Article
ID large-bowel-cancer; nonsteroidal antiinflammatory drugs; familial adenomatous polyposis; epithelial-cell proliferation; human colon-cancer; aspirin use; randomized trial; vitamin-d; rectal adenomas; dietary fiber
AB The goal of chemoprevention is to modify risk factors that contribute to the development of cancer before the neoplastic process can be completed. Chemoprevention for colorectal carcinoma has focused on several groups of drugs that act via different mechanisms. Aspirin and non-steroidal anti-inflammatory drugs may prevent colorectal carcinoma by inhibiting prostaglandin synthesis, specifically by inhibiting the enzyme cyclooxygenase-2. Fiber may reduce the risk of colorectal carcinoma by increasing stool bulk, decreasing bowel transport time of potential carcinogens, or by binding to bile acids or other carcinogens. Calcium may be chemoprotective by affecting cellular differentiation and/or proliferation. The literature evaluating chemoprevention for colorectal carcinoma is reviewed here.
RP TULANE UNIV, SCH MED,DEPT MED,SECT HEMATOL MED ONCOL,SL50, 1430 TULANE AVE, NEW ORLEANS, LA 70112 USA.
CR ALBERTS DS, 1990, JNCI-J NATL CANCER I, V82, P1280, DOI 10.1093/jnci/82.15.1280
   Alberts DS, 1996, JNCI-J NATL CANCER I, V88, P81, DOI 10.1093/jnci/88.2.81
   Alpha-Tocopherol Beta Carotene Cancer Prevention Study Group, 1994, N ENGL J MED, V330, P1029, DOI 10.1056/NEJM199404143301501
   ANDERSON JW, 1985, FED PROC, V44, P2902
   BARON JA, 1995, JNCI-J NATL CANCER I, V87, P1303, DOI 10.1093/jnci/87.17.1303
   BARON JA, 1991, NEW ENGL J MED, V325, P1644, DOI 10.1056/NEJM199112053252309
   BOFFA L C, 1989, PROCEEDINGS OF THE AMERICAN ASSOCIATION FOR CANCER RESEARCH ANNUAL MEETING, V30, P8
   BOSTICK RM, 1995, JNCI-J NATL CANCER I, V87, P1307, DOI 10.1093/jnci/87.17.1307
   BRAUN MM, 1995, AM J EPIDEMIOL, V142, P608, DOI 10.1093/oxfordjournals.aje.a117682
   BURKITT DP, 1971, CANCER, V28, P3, DOI 10.1002/1097-0142(197107)28:1<3::AID-CNCR2820280104>3.0.CO;2-N
   DALES LG, 1979, AM J EPIDEMIOL, V109, P132, DOI 10.1093/oxfordjournals.aje.a112668
   DECOSSE JJ, 1989, JNCI-J NATL CANCER I, V81, P1290, DOI 10.1093/jnci/81.17.1290
   DEVERDIER MG, 1992, CANCER CAUSE CONTROL, V3, P355, DOI 10.1007/BF00146889
   DORANT E, 1993, BRIT J CANCER, V67, P424, DOI 10.1038/bjc.1993.82
   EARNEST DL, 1992, J CELL BIOCHEM, V0, P156
   EASTWOOD MA, 1968, BIOCHIM BIOPHYS ACTA, V152, P165, DOI 10.1016/0005-2760(68)90018-0
   ELBAYOUMY K, 1995, J CELL BIOCHEM, V0, P92
   ELING TE, 1990, ANNU REV PHARMACOL, V30, P1, DOI 10.1146/annurev.pa.30.040190.000245
   FREUDENHEIM JL, 1990, CANCER RES, V50, P3295
   FURNER SE, 1989, CANCER RES, V49, P4936
   GANN PH, 1993, JNCI-J NATL CANCER I, V85, P1220, DOI 10.1093/jnci/85.15.1220
   GARLAND C, 1985, LANCET, V1, P307, DOI 10.1016/S0140-6736(85)91082-7
   GARLAND C, 1979, INT J EPIDEMIOL, V27, P155
   GIARDIELLO FM, 1993, NEW ENGL J MED, V328, P1313, DOI 10.1056/NEJM199305063281805
   GIOVANNUCCI E, 1995, NEW ENGL J MED, V333, P609, DOI 10.1056/NEJM199509073331001
   GIOVANNUCCI E, 1994, ANN INTERN MED, V121, P241, DOI 10.7326/0003-4819-121-4-199408150-00001
   GIOVANNUCCI E, 1992, JNCI-J NATL CANCER I, V84, P91, DOI 10.1093/jnci/84.2.91
   GRAHAM S, 1988, AM J EPIDEMIOL, V128, P490, DOI 10.1093/oxfordjournals.aje.a114997
   GREENBERG ER, 1993, JNCI-J NATL CANCER I, V85, P912, DOI 10.1093/jnci/85.11.912
   GREENWALD P, 1987, J AM DIET ASSOC, V87, P1178
   HIGGINS PJ, 1991, CALCIUM, VITAMIN D, P0
   HIRAYAMA T, 1981, MARBURY REPORT GASTR, V0, P409
   HIXSON LJ, 1993, AM J GASTROENTEROL, V88, P1652
   JACOBS LR, 1986, CANCER RES, V46, P1727
   JACOBS LR, 1988, GASTROENTEROL CLIN N, V17, P747
   JACOBS LR, 1977, P SOC EXP BIOL MED, V183, P2909
   KAMPMAN E, 1994, AM J EPIDEMIOL, V139, P16, DOI 10.1093/oxfordjournals.aje.a116931
   KARGMAN SL, 1995, CANCER RES, V55, P2556
   KENNEDY AR, 1995, J CELL BIOCHEM, V0, P188
   KENSLER TW, 1995, J CELL BIOCH S, V22, P101
   KHACHIK F, 1995, J CELL BIOCHEM, V0, P236
   KNOX EG, 1977, BRIT J PREV SOC MED, V31, P71
   KUJUBU DA, 1993, J BIOL CHEM, V268, P5425
   Kune GA, 2007, INT J EPIDEMIOL, V36, P951, DOI 10.1093/ije/dym193
   LABAYLE D, 1991, GASTROENTEROLOGY, V101, P635, DOI 10.1016/0016-5085(91)90519-Q
   LADENHEIM J, 1995, GASTROENTEROLOGY, V108, P1083, DOI 10.1016/0016-5085(95)90206-6
   LAMPE JW, 1992, CANCER EPIDEM BIOMAR, V1, P207
   LEDER A, 1975, CELL, V5, P319, DOI 10.1016/0092-8674(75)90107-5
   LOGAN RFA, 1993, BRIT MED J, V307, P285, DOI 10.1136/bmj.307.6899.285
   LUI K, 1979, LANCET, V1, P782
   MARTINEZ ME, 1995, CANCER EPIDEM BIOMAR, V4, P703
   MCKEOWN-EYSSEN G E, 1984, NUTRITION AND CANCER, V6, P160, DOI 10.1080/01635588509513819
   MCKEOWNEYSSEN G, 1988, CANCER RES, V48, P4701
   MCKEOWNEYSSEN GE, 1994, J CLIN EPIDEMIOL, V47, P525, DOI 10.1016/0895-4356(94)90299-2
   MEYSKENS FL, 1995, J CELL BIOCHEM, V0, P126
   MIYAMOTO T, 1976, J BIOL CHEM, V251, P2629
   MOORGHEN M, 1988, J PATHOL, V156, P341, DOI 10.1002/path.1711560411
   MUSCAT JE, 1994, CANCER-AM CANCER SOC, V74, P1847, DOI 10.1002/1097-0142(19941001)74:7<1847::AID-CNCR2820740704>3.0.CO;2-#
   NARISAWA T, 1981, CANCER RES, V41, P1954
   NEEDLEMAN P, 1986, ANNU REV BIOCHEM, V55, P69, DOI 10.1146/annurev.biochem.55.1.69
   NEWCOMB PA, 1995, JNCI-J NATL CANCER I, V87, P1067, DOI 10.1093/jnci/87.14.1067
   NEWMARK HL, 1995, J CELL BIOCHEM, V0, P247
   NEWMARK HL, 1984, JNCI-J NATL CANCER I, V72, P1323
   NICHOLLS RJ, 1988, BRIT MED J, V296, P1707, DOI 10.1136/bmj.296.6638.1707-a
   NISHINO H, 1995, J CELL BIOCHEM, V0, P231
   PAGANINIHILL A, 1995, PREV MED, V24, P113, DOI 10.1006/pmed.1995.1020
   PAGANINIHILL A, 1989, BMJ-BRIT MED J, V299, P1247, DOI 10.1136/bmj.299.6710.1247
   PAGANINIHILL A, 1991, J NATL CANCER I, V83, P1182, DOI 10.1093/jnci/83.16.1182-a
   PELEG II, 1994, ARCH INTERN MED, V154, P394, DOI 10.1001/archinte.154.4.394
   PETO R, 1981, NATURE, V290, P201, DOI 10.1038/290201a0
   RASMUSSEN H, 1986, NEW ENGL J MED, V314, P1094
   REDDY BS, 1978, CANCER-AM CANCER SOC, V42, P2832, DOI 10.1002/1097-0142(197812)42:6<2832::AID-CNCR2820420644>3.0.CO;2-L
   REDDY BS, 1987, CANCER RES, V47, P5340
   RIGAS B, 1993, J LAB CLIN MED, V122, P518
   RIGAU J, 1991, ANN INTERN MED, V115, P952, DOI 10.7326/0003-4819-115-12-952
   ROSENBERG L, 1991, J NATL CANCER I, V83, P355, DOI 10.1093/jnci/83.5.355
   SCALMATI A, 1992, CLIN APPL NUTR, V2, P67
   SCHREINEMACHERS DM, 1994, EPIDEMIOLOGY, V5, P138, DOI 10.1097/00001648-199403000-00003
   SEIBERT K, 1994, P NATL ACAD SCI USA, V91, P12013, DOI 10.1073/pnas.91.25.12013
   SIROIS J, 1992, J BIOL CHEM, V267, P6382
   SLATTERY ML, 1988, AM J EPIDEMIOL, V128, P504, DOI 10.1093/oxfordjournals.aje.a114998
   SORENSON AW, 1988, NUTR CANCER, V11, P135, DOI 10.1080/01635588809513981
   SPORN MB, 1976, CANCER RES, V36, P2699
   STEINMETZ KA, 1994, AM J EPIDEMIOL, V139, P1
   STONER GD, 1995, J CELL BIOCHEM, V0, P169
   SUH O, 1993, CANCER-AM CANCER SOC, V72, P1171, DOI 10.1002/1097-0142(19930815)72:4<1171::AID-CNCR2820720407>3.0.CO;2-D
   Sundaram SG, 1996, CARCINOGENESIS, V17, P669, DOI 10.1093/carcin/17.4.669
   THUN MJ, 1991, NEW ENGL J MED, V325, P1593, DOI 10.1056/NEJM199112053252301
   THUN MJ, 1993, CANCER RES, V53, P1322
   TSUJII M, 1995, CELL, V83, P493, DOI 10.1016/0092-8674(95)90127-2
   VANE JR, 1971, NATURE-NEW BIOL, V231, P232, DOI 10.1038/newbio231232a0
   WADDELL WR, 1989, AM J SURG, V157, P175, DOI 10.1016/0002-9610(89)90442-X
   WADDELL WR, 1983, J SURG ONCOL, V24, P83, DOI 10.1002/jso.2930240119
   WILLETT WC, 1990, NEW ENGL J MED, V323, P1664, DOI 10.1056/NEJM199012133232404
   WILLETT WC, 1983, LANCET, V2, P130, DOI 10.1016/S0140-6736(83)90116-2
NR 95
TC 7
Z9 8
U1 0
U2 1
PU W B SAUNDERS CO-ELSEVIER INC
PI PHILADELPHIA
PA 1600 JOHN F KENNEDY BOULEVARD, STE 1800, PHILADELPHIA, PA 19103-2899 USA
SN 0889-8588
EI 1558-1977
J9 HEMATOL ONCOL CLIN N
JI Hematol. Oncol. Clin. North Am.
PD AUG 15
PY 1997
VL 11
IS 4
BP 779
EP +
DI 10.1016/S0889-8588(05)70460-3
PG 1
WC Oncology; Hematology
SC Oncology; Hematology
GA XN387
UT WOS:A1997XN38700011
PM 9257155
DA 2025-02-23
ER

PT J
AU Wang, DY
   DeStavola, BL
   Allen, DS
   Fentiman, IS
   Bulbrook, RD
   Hayward, JL
   Reed, MJ
AF Wang, DY
   DeStavola, BL
   Allen, DS
   Fentiman, IS
   Bulbrook, RD
   Hayward, JL
   Reed, MJ
TI Breast cancer risk is positively associated with height
SO BREAST CANCER RESEARCH AND TREATMENT
LA English
DT Article
DE breast cancer; risk; height; measurement error
ID body height; women; weight; age; menarche; population; indicators; estrogen; obesity; insulin
AB Inter- and intra-national epidemiological studies point to an association between socio-economic status and breast cancer risk. Although there is no direct evidence, the most favoured reason for this relationship is nutritional. An enhanced dietary status, especially during childhood, would be reflected in adult body build. It is, therefore, surprising that there is uncertainty in the literature concerning the association between height and breast cancer risk. In reviewing the publications on this topic it became apparent that case-control studies which found no association between height and risk tended to use self-reported height. In contrast reports claiming a significant, and positive, correlation tended to use heights which were measured by the investigators. In a prospective study we found in a cohort of 2731 ostensibly normal women that, although there was a highly significant linear correlation between self-reported and measured height, the shortest women overestimated their height whilst the tallest volunteers under-estimated theirs. The significance of crude relative risk and height in this cohort was markedly attenuated when self-reported height was used compared to measured height. Such a systematic error could have a profound effect on the conclusions of studies in this field which relied on self-reporting and could explain the conflicting reports in the literature.
C1 LONDON SCH HYG & TROP MED,DEPT EPIDEMIOL & POPULAT SCI,LONDON WC1E 7HT,ENGLAND.
   IMPERIAL CANC RES FUND,CLIN ENDOCRINOL LAB,LONDON WC2A 3PX,ENGLAND.
   GUYS HOSP,IMPERIAL CANC RES FUND,CLIN ONCOL UNIT,LONDON SE1 9RT,ENGLAND.
C3 University of London; London School of Hygiene & Tropical Medicine; Cancer Research UK; Guy's & St Thomas' NHS Foundation Trust; Cancer Research UK
RP Wang, DY (corresponding author), ST MARYS HOSP,SCH MED,METAB MED UNIT,NORFOLK PL,LONDON W2 1PG,ENGLAND.
CR ADAMI HO, 1977, BRIT J CANCER, V36, P787, DOI 10.1038/bjc.1977.263
   ALBANES D, 1988, CANCER RES, V48, P1658
   ARMSTRONG BG, 1990, AM J EPIDEMIOL, V132, P1176, DOI 10.1093/oxfordjournals.aje.a115761
   BILLEWICZ WZ, 1976, ANN HUM BIOL, V3, P51, DOI 10.1080/03014467600001131
   BOUCHARDY C, 1990, J CLIN EPIDEMIOL, V43, P267, DOI 10.1016/0895-4356(90)90007-C
   Brinton L A, 1992, ANN EPIDEMIOL, V2, P597, DOI 10.1016/1047-2797(92)90004-A
   BRUNING PF, 1992, INT J CANCER, V51, P14, DOI 10.1002/ijc.2910510104
   De Waard F, 1977, CANCER, V40, P1269, DOI 10.1002/1097-0142(197709)40:3<1269::AID-CNCR2820400341>3.0.CO;2-S
   DEEKS S, 1988, EXP CELL RES, V174, P448, DOI 10.1016/0014-4827(88)90314-X
   DESTAVOLA BL, 1993, CANCER CAUSE CONTROL, V4, P331, DOI 10.1007/BF00051335
   DEWARD F, 1974, INT J CANCER, V14, P153, DOI 10.1002/ijc.2910140203
   DUBIN N, 1984, CANCER DETECT PREV, V7, P87
   ERWETZ M, 1988, INT J CANCER, V42, P832
   FAUST MS, 1977, MONOGR SOC RES CHILD, V42, P1, DOI 10.2307/1165942
   FOLSOM AR, 1990, AM J EPIDEMIOL, V131, P794, DOI 10.1093/oxfordjournals.aje.a115570
   HSIEH CC, 1990, INT J CANCER, V46, P796, DOI 10.1002/ijc.2910460508
   JOHNSTON FE, 1975, AM J DIS CHILD, V129, P19, DOI 10.1001/archpedi.1975.02120380011003
   KELSEY JL, 1993, EPIDEMIOL REV, V15, P1
   KYOGOKU S, 1990, JPN J CANCER RES, V81, P731, DOI 10.1111/j.1349-7006.1990.tb02637.x
   LAVECCHIA C, 1990, INT J CANCER, V45, P275, DOI 10.1002/ijc.2910450212
   LEE HP, 1992, CANCER CAUSE CONTROL, V3, P313, DOI 10.1007/BF00146884
   LEMARCHAND L, 1988, AM J EPIDEMIOL, V128, P137
   LUND E, 1990, CANCER CAUSE CONTROL, V1, P169, DOI 10.1007/BF00053169
   Marr LJ, 1982, HIST BAILIWICK GUERN, V0, P0
   MARSHALL WA, 1978, J REPROD FERTIL, V52, P437
   MILLER AB, 1977, CANCER-AM CANCER SOC, V39, P2704, DOI 10.1002/1097-0142(197706)39:6<2704::AID-CNCR2820390657>3.0.CO;2-G
   PALMER JR, 1995, AM J EPIDEMIOL, V141, P845, DOI 10.1093/oxfordjournals.aje.a117520
   PARAZZINI F, 1990, INT J CANCER, V45, P397, DOI 10.1002/ijc.2910450303
   Peck WA, 1988, OSTEOPOROSIS ETIOLOG, V0, P1
   RAVNIHAR B, 1971, EUR J CANCER, V7, P295, DOI 10.1016/0014-2964(71)90072-7
   STASZEWSKI J, 1977, PREV MED, V6, P410, DOI 10.1016/0091-7435(77)90023-8
   SWANSON CA, 1988, CANCER RES, V48, P5363
   SWANSON CA, 1989, AM J EPIDEMIOL, V130, P1131
   TORNBERG SA, 1988, ACTA ONCOL, V27, P31
   TOTI A, 1986, TUMORI J, V72, P241, DOI 10.1177/030089168607200304
   TRETLI S, 1989, INT J CANCER, V44, P23, DOI 10.1002/ijc.2910440105
   VANDERBURG B, 1988, J CELL PHYSIOL, V134, P101, DOI 10.1002/jcp.1041340112
   VATTEN LJ, 1990, BRIT J CANCER, V61, P881, DOI 10.1038/bjc.1990.197
   VATTEN LJ, 1992, EUR J CANCER, V28A, P128, DOI 10.1016/0959-8049(92)90401-M
   WAALER HT, 1983, BRIT J CANCER, V48, P149, DOI 10.1038/bjc.1983.167
   WYNDER EL, 1978, CANCER-AM CANCER SOC, V41, P2341, DOI 10.1002/1097-0142(197806)41:6<2341::AID-CNCR2820410637>3.0.CO;2-N
NR 41
TC 15
Z9 16
U1 0
U2 3
PU KLUWER ACADEMIC PUBL
PI DORDRECHT
PA SPUIBOULEVARD 50, PO BOX 17, 3300 AA DORDRECHT, NETHERLANDS
SN 0167-6806
EI 
J9 BREAST CANCER RES TR
JI Breast Cancer Res. Treat.
PD APR 15
PY 1997
VL 43
IS 2
BP 123
EP 128
DI 10.1023/A:1005796511513
PG 6
WC Oncology
SC Oncology
GA WV446
UT WOS:A1997WV44600004
PM 9131267
DA 2025-02-23
ER

PT J
AU Lai, C
   Dunn, DM
   Miller, MF
   Pence, BC
AF Lai, C
   Dunn, DM
   Miller, MF
   Pence, BC
TI Non-promoting effects of iron from beef in the rat colon carcinogenesis model
SO CANCER LETTERS
LA English
DT Article
DE colon cancer; iron; red meat; dimethylhydrazine
ID lean beef; risk; cancer; stores; meat; fat; absorption; protein; fiber; mice
AB Significant alarm has existed among the general public in the past few years that eating red meat may cause human colon cancer. Iron in beef has been hypothesized as one of the factors in the etiology of this cancer. The present study was designed to test the hypothesis that dietary iron solely from beef would enhance colon tumorigenesis induced in rats. Tumors were induced in Sprague-Dawley rats with 1,2-dimethylhydrazine (20 mg/kg body weight for 10 weeks). Seventy male weanling rats were randomized to two dietary treatment groups with two iron sources (very lean beef vs. iron citrate) as the factor. The rats were allowed free access to the respective diet and deionized water for 27 weeks, At termination of the study, the rats were examined for location, size and type of colon or extracolonic lesions. No significant differences were found in total incidence and number of colon tumors between the beef (51.7%, 0.8 tumors/rat) and casein (62.1%, 0.9 tumors/rat) diets, although the serum iron levels of rats fed the beef diet were higher than for those fed the casein diet. The results demonstrate that, when lean beef is used as an iron source, the risk for colon carcinogenesis is not increased. (C) 1997 Elsevier Science Ireland Ltd.
C1 TEXAS TECH UNIV, HLTH SCI CTR, DEPT PATHOL, LUBBOCK, TX 79430 USA.
   TEXAS TECH UNIV, DEPT ANIM SCI & FOOD TECHNOL, MEATS LAB, LUBBOCK, TX 79409 USA.
C3 Texas Tech University System; Texas Tech University Health Science Center; Texas Tech University System; Texas Tech University
CR [Anonymous], 1980, J NUTR, V110, P1726, DOI 10.1093/jn/107.7.1340, 10.1093/JN/107.7.1340, 10.1093/jn/110.8.1726
   AOAC, 1990, P CHANG OFF METH AN, V15, P0
   ,, 1977, JOURNAL OF NUTRITION, V107, P1340
   GIOVANNUCCI E, 1994, CANCER RES, V54, P2390
   GOLDBOHM RA, 1994, CANCER RES, V54, P718
   GORDON DT, 1989, J NUTR, V119, P446, DOI 10.1093/jn/119.3.446
   HALLBERG L, 1982, AM J CLIN NUTR, V36, P514, DOI 10.1093/ajcn/36.3.514
   HANN HWL, 1988, CANCER RES, V48, P4168
   KAPSOKEFALOU M, 1993, J NUTR, V123, P1429
   National Research Council, 1978, NUTR REQ LAB AN, V0, P0
   National Research Council, 1988, DES FOODS AN PROD OP, V0, P0
   NELSON RL, 1994, JNCI-J NATL CANCER I, V86, P455, DOI 10.1093/jnci/86.6.455
   NELSON RL, 1989, ANTICANCER RES, V9, P1477
   PENCE BC, 1995, CARCINOGENESIS, V16, P1157, DOI 10.1093/carcin/16.5.1157
   POZHARISSKII KM, 1973, PATHOLOGY TUMOURS 1, V1, P119
   *SAS I, 1988, SAS US GUID, V0, P0
   SELBY JV, 1988, INT J CANCER, V41, P677, DOI 10.1002/ijc.2910410507
   SIEGERS CP, 1988, CANCER LETT, V41, P251, DOI 10.1016/0304-3835(88)90285-6
   STEVENS RG, 1986, JNCI-J NATL CANCER I, V76, P605, DOI 10.1093/jnci/76.4.605
   STEVENS RG, 1988, NEW ENGL J MED, V319, P1047, DOI 10.1056/NEJM198810203191603
   Thailand National Food Board, 2016, FOOD AND NUTRITION KNOWLEDGE FOR ALL AGES, V0, P0
   *USDA HUM NUTR INF, 1990, GOOD SOURC NUTR, V0, P0
   WEINBERG ED, 1992, BIOL TRACE ELEM RES, V34, P123, DOI 10.1007/BF02785242
   WILLETT WC, 1990, NEW ENGL J MED, V323, P1664, DOI 10.1056/NEJM199012133232404
NR 24
TC 16
Z9 18
U1 0
U2 4
PU ELSEVIER IRELAND LTD
PI CLARE
PA ELSEVIER HOUSE, BROOKVALE PLAZA, EAST PARK SHANNON, CO, CLARE, 00000, IRELAND
SN 0304-3835
EI 1872-7980
J9 CANCER LETT
JI Cancer Lett.
PD JAN 15
PY 1997
VL 112
IS 1
BP 87
EP 91
DI 10.1016/S0304-3835(96)04549-1
PG 5
WC Oncology
SC Oncology
GA WE672
UT WOS:A1997WE67200012
PM 9029173
DA 2025-02-23
ER

PT J
AU Bartsch, H
   Nair, J
   Velic, I
AF Bartsch, H
   Nair, J
   Velic, I
TI Etheno-DNA base adducts as tools in human cancer aetiology and chemoprevention
SO EUROPEAN JOURNAL OF CANCER PREVENTION
LA English
DT Article; Proceedings Paper
DE biomarkers; diet-related cancers; etheno-DNA adducts; oxidative stress
ID vinyl-chloride; lipid-peroxidation; escherichia-coli; rapeseed oil; human liver; carcinogenesis; rats; 1,n-6-ethenodeoxyadenosine; 3,n-4-ethenodeoxycytidine; 3,n-4-ethenocytosine
AB Etheno adducts in DNA are formed from the carcinogens vinyl chloride and urethane, and also from products of lipid peroxidation (LPO), such as trans-4-hydroxy-2-nonenal. Using an ultrasensitive detection method, the formation of etheno-DNA adducts in the liver was demonstrated in LEC rats (a strain with hereditary abnormal copper metabolism) that develop hepatitis and hepatocellular carcinoma. Wilson's disease and primary haemochromatosis are human genetic disorders that cause copper or iron accumulation resulting in a high risk for primary liver cancers. Levels of etheno adducts were also significantly elevated in the liver of these patients. In a group of male and female volunteers kept on a controlled diet, the effect of dietary fatty acid composition on the endogenous formation of lipid peroxidation-derived DNA adducts was determined in DNA from white blood cells. Dietary omega-6-polyunsaturated fatty acids greatly increased LPO-derived etheno-DNA adducts in vivo, in females. Thus, exocyclic DNA adducts are promising biomarkers for elucidating the effect of dietary fat intake, oxidative stress and protective dietary antioxidants on endogenous DNA damage and thus may provide a possible mechanistic link with elevated risk for diet-related cancers.
C1 German Canc Res Ctr, D-69120 Heidelberg, Germany.
C3 Helmholtz Association; German Cancer Research Center (DKFZ)
RP German Canc Res Ctr, Neuenheimer Feld 280, D-69120 Heidelberg, Germany.
CR AMES BN, 1983, SCIENCE, V221, P1256, DOI 10.1126/science.6351251
   Bartsch H, 1996, MUTAT RES-REV GENET, V340, P67, DOI 10.1016/S0165-1110(96)90040-8
   BARTSCH H, 1994, DRUG METAB REV, V26, P349, DOI 10.3109/03602539409029802
   CERUTTI P, 1992, ANN NY ACAD SCI, V663, P158, DOI 10.1111/j.1749-6632.1992.tb38659.x
   CHAUDHARY AK, 1994, SCIENCE, V265, P1580, DOI 10.1126/science.8079172
   Chung FL, 1996, CARCINOGENESIS, V17, P2105, DOI 10.1093/carcin/17.10.2105
   DOSANJH MK, 1994, P NATL ACAD SCI USA, V91, P1024, DOI 10.1073/pnas.91.3.1024
   ELGHISSASSI F, 1995, CHEM RES TOXICOL, V8, P278, DOI 10.1021/tx00044a013
   Fang JL, 1996, CARCINOGENESIS, V17, P1035, DOI 10.1093/carcin/17.5.1035
   Fernando RC, 1996, CARCINOGENESIS, V17, P1711, DOI 10.1093/carcin/17.8.1711
   Guichard Y, 1996, CARCINOGENESIS, V17, P1553, DOI 10.1093/carcin/17.8.1553
   Guichard Y, 1993, IARC SCI PUBL, V0, P263
   Hang B, 1996, CARCINOGENESIS, V17, P155, DOI 10.1093/carcin/17.1.155
   HOLLSTEIN M, 1994, CARCINOGENESIS, V15, P1, DOI 10.1093/carcin/15.1.1
   MARION MJ, 1991, MOL CARCINOGEN, V4, P450, DOI 10.1002/mc.2940040607
   MARNETT LJ, 1993, CHEM RES TOXICOL, V6, P771, DOI 10.1021/tx00036a005
   MORIYA M, 1994, P NATL ACAD SCI USA, V91, P11899, DOI 10.1073/pnas.91.25.11899
   Nair J, 1997, CANCER EPIDEM BIOMAR, V6, P597
   Nair J, 1996, CANCER RES, V56, P1267
   NAIR J, 1995, CARCINOGENESIS, V16, P613, DOI 10.1093/carcin/16.3.613
   NAIR J, 1996, P AACR, V0, P0
   NATH RG, 1994, P NATL ACAD SCI USA, V91, P7491, DOI 10.1073/pnas.91.16.7491
   OHSHIMA H, 1994, MUTAT RES, V305, P253, DOI 10.1016/0027-5107(94)90245-3
   PANDYA GA, 1996, BIOCHEMISTRY, V0, P0
   SAPARBAEV M, 1995, NUCLEIC ACIDS RES, V23, P3750, DOI 10.1093/nar/23.18.3750
   SODUM RS, 1988, CANCER RES, V48, P320
   SWENBERG JA, 1992, CARCINOGENESIS, V13, P727, DOI 10.1093/carcin/13.4.727
   TURPEINEN AM, 1995, LIPIDS, V30, P485, DOI 10.1007/BF02537021
   VALSTA LM, 1992, ARTERIOSCLER THROMB, V12, P50, DOI 10.1161/01.ATV.12.1.50
   YAMAMOTO F, 1993, JPN J CANCER RES, V84, P508, DOI 10.1111/j.1349-7006.1993.tb00168.x
NR 31
TC 29
Z9 31
U1 1
U2 3
PU LIPPINCOTT WILLIAMS & WILKINS
PI PHILADELPHIA
PA TWO COMMERCE SQ, 2001 MARKET ST, PHILADELPHIA, PA 19103 USA
SN 0959-8278
EI 1473-5709
J9 EUR J CANCER PREV
JI Eur. J. Cancer Prev.
PD JUN 15
PY 1997
VL 6
IS 6
BP 529
EP 534
DI 10.1097/00008469-199712000-00007
PG 6
WC Oncology
SC Oncology
GA YP981
UT WOS:000071335400006
PM 9496454
DA 2025-02-23
ER

PT J
AU Boyd, NF
   Greenberg, C
   Lockwood, G
   Little, L
   Martin, L
   Byng, J
   Yaffe, M
   Tritchler, D
AF Boyd, NF
   Greenberg, C
   Lockwood, G
   Little, L
   Martin, L
   Byng, J
   Yaffe, M
   Tritchler, D
TI Effects at two years of a low-fat, high-carbohydrate diet on radiologic features of the breast: Results from a randomized trial
SO JNCI-JOURNAL OF THE NATIONAL CANCER INSTITUTE
LA English
DT Article
ID mammographic parenchymal patterns; serum estrogen concentrations; high-fiber diet; cancer risk; premenopausal women; critical-appraisal; hormone levels; growth-factors; density; prevention
AB Background: The appearance of breast tissue on mammography varies according to its composition, Fat is radiolucent and appears dark on mammography, while stromal and epithelial tissue has greater optical density and appears light, Extensive areas of radiologically dense breast tissue seen on mammography are associated with an increased risk of breast cancer, Purpose: The purpose of the present study was to determine whether the adoption of a low-fat, high-carbohydrate diet for 2 years would reduce breast density. Methods: Women with radiologic densities in more than 50% of the breast area on mammography were recruited and randomly allocated to an intervention group taught to reduce intake of dietary fat (mean, 21% of calories) and increase complex carbohydrate (mean, 61% of calories) or to a control group (mean, 32% of calories from fat and 50% of calories from carbohydrates), Mammographic images from 817 subjects were taken at baseline and compared with those taken 2 years after random allocation by use of a quantitative image analysis system, without knowledge of the dietary group of the subjects or of the sequence in which pairs of images had been taken, The effects of the intervention on the mammographic features of breast area, area of dense tissues in the breast, and the percent of the breast occupied by dense tissue were examined using t tests, Multiple regression was used to examine these effects while accounting for age at trial entry, weight change, and menopausal status, Results: After 2 years, the total area of the breast was reduced by an average of 233.7 mm(2) (2.4%) (95% confidence interval [CI] = 106.9-360.6) in the intervention group compared with an average increase of 26.3 mm(2) (0.3%) (95% CI = -108.0-160.5) in the control group (P = .01), The area of density was reduced by 374.4 mm(2) (6.1%) (95% CI = 235.1-513.8) in the intervention group compared with an average of 127.7 mm(2) (2.1%) (95% CI = 8.6-246.7) in the control group (P = .01), Weight loss was associated with a reduction in breast area, The effect of the intervention on breast area was only marginally statistically significant after weight change, menopausal status, and age at trial entry were taken into account (P = .06). Greater weight loss and becoming postmenopausal were associated with statistically significant reductions in the area of density on the mammographic image at 2 years (P = .04 and P < .001, respectively), Age at entry into the trial was marginally significant in the same direction (P = .06). The effect of the intervention on area of density remained statistically significant after controlling for weight loss, age at entry, and menopausal status (P = .03), The change in the percentage of dense tissue in the mammographic image was not significantly different between the two groups (P = .71), Conclusions and Implications: These results show that after 2 years, a low-fat, high-carbohydrate diet reduced the area of mammographic density, a radiographic feature of the breast that is a risk factor for breast cancer, Longer observation of a larger number of subjects will be required to determine whether these effects are associated with changes in risk of breast cancer.
C1 ONTARIO CANC TREATMENT & RES FDN, DIV PREVENT ONCOL, TORONTO, ON, CANADA.
   SUNNYBROOK HLTH SCI CTR, REICHMAN RES INST, TORONTO, ON M4N 3M5, CANADA.
C3 University of Toronto; Sunnybrook Health Science Center; Sunnybrook Research Institute
RP ONTARIO CANC INST, DIV EPIDEMIOL, 610 UNIV AVE, TORONTO, ON M5G 2M9, CANADA.
CR BOYD NF, 1990, BRIT J CANCER, V62, P878, DOI 10.1038/bjc.1990.400
   BOYD NF, 1993, BRIT J CANCER, V68, P627, DOI 10.1038/bjc.1993.398
   BOYD NF, 1995, CANCER EPIDEM BIOMAR, V4, P117
   BOYD NF, 1995, J NATL CANCER I, V87, P670, DOI 10.1093/jnci/87.9.670
   BOYD NF, 1995, BRIT J CANCER, V72, P476, DOI 10.1038/bjc.1995.358
   BOYD NF, 1982, BRIT J CANCER, V45, P185, DOI 10.1038/bjc.1982.32
   BRISSON J, 1984, AM J EPIDEMIOL, V119, P371, DOI 10.1093/oxfordjournals.aje.a113755
   BRISSON J, 1982, AM J EPIDEMIOL, V115, P438, DOI 10.1093/oxfordjournals.aje.a113321
   BRISSON J, 1989, AM J EPIDEMIOL, V130, P14, DOI 10.1093/oxfordjournals.aje.a115305
   Byng JW, 1996, PHYS MED BIOL, V41, P909, DOI 10.1088/0031-9155/41/5/007
   BYRNE C, 1995, J NATL CANCER I, V87, P1622, DOI 10.1093/jnci/87.21.1622
   COOK LS, 1995, J NATL CANCER I, V87, P1359, DOI 10.1093/jnci/87.18.1359
   DICKSON RB, 1992, J STEROID BIOCHEM, V43, P69, DOI 10.1016/0960-0760(92)90189-P
   FEIG SA, 1992, RADIOL CLIN N AM, V30, P67
   FREEDMAN LS, 1990, CANCER RES, V50, P5710
   GOLDIN BR, 1994, CANCER-AM CANCER SOC, V74, P1125, DOI 10.1002/1097-0142(19940801)74:3+<1125::AID-CNCR2820741521>3.0.CO;2-5
   GOLDIN BR, 1982, NEW ENGL J MED, V307, P1542, DOI 10.1056/NEJM198212163072502
   GOODWIN PJ, 1988, AM J EPIDEMIOL, V127, P1097, DOI 10.1093/oxfordjournals.aje.a114904
   GOODWIN PJ, 1987, JNCI-J NATL CANCER I, V79, P473
   GROVE JS, 1985, BRIT J RADIOL, V58, P21, DOI 10.1259/0007-1285-58-685-21
   HART BL, 1989, CANCER-AM CANCER SOC, V63, P2537, DOI 10.1002/1097-0142(19890615)63:12<2537::AID-CNCR2820631230>3.0.CO;2-0
   HOWE GR, 1990, JNCI-J NATL CANCER I, V82, P561, DOI 10.1093/jnci/82.7.561
   Hunter DJ, 1996, NEW ENGL J MED, V334, P356, DOI 10.1056/NEJM199602083340603
   INGRAM DM, 1987, JNCI-J NATL CANCER I, V79, P1225
   KEY TJA, 1988, EUR J CANCER CLIN ON, V24, P29, DOI 10.1016/0277-5379(88)90173-3
   LAN KKG, 1983, BIOMETRIKA, V70, P659, DOI 10.2307/2336502
   LONGCOPE C, 1987, J CLIN ENDOCR METAB, V64, P1246, DOI 10.1210/jcem-64-6-1246
   OZA AM, 1993, EPIDEMIOL REV, V15, P196, DOI 10.1093/oxfordjournals.epirev.a036105
   PIKE MC, 1993, EPIDEMIOL REV, V15, P17, DOI 10.1093/oxfordjournals.epirev.a036102
   PRENTICE R, 1990, JNCI-J NATL CANCER I, V82, P129, DOI 10.1093/jnci/82.2.129
   PRENTICE RL, 1990, CANCER CAUSE CONTROL, V1, P81, DOI 10.1007/BF00053187
   ROSE DP, 1991, AM J CLIN NUTR, V54, P520, DOI 10.1093/ajcn/54.3.520
   ROSE DP, 1987, JNCI-J NATL CANCER I, V78, P623
   ROSEN JM, 1994, PROG CLIN BIOL RES, V387, P95
   SAFTLAS AF, 1987, EPIDEMIOL REV, V9, P146, DOI 10.1093/oxfordjournals.epirev.a036300
   SAFTLAS AF, 1991, CANCER, V67, P2833, DOI 10.1002/1097-0142(19910601)67:11<2833::AID-CNCR2820671121>3.0.CO;2-U
   SCHAEFER EJ, 1995, METABOLISM, V44, P749, DOI 10.1016/0026-0495(95)90188-4
   SHERMAN BM, 1976, J CLIN ENDOCR METAB, V42, P629, DOI 10.1210/jcem-42-4-629
   Snedecor GWC, 1989, STATISTICAL METHODS/GEORGE W. SNEDECOR AND WILLIAM G. COCHRAN, V0, P0
   SPICER DV, 1994, J NATL CANCER I, V86, P431, DOI 10.1093/jnci/86.6.431
   TRICHOPOULOS D, 1972, JNCI-J NATL CANCER I, V48, P605
   Ursin G, 1996, J NATL CANCER I, V88, P128, DOI 10.1093/jnci/88.2.128-a
   WARNER E, 1992, CANCER DETECT PREV, V16, P67
   WOLFE JN, 1987, AM J ROENTGENOL, V148, P1087, DOI 10.2214/ajr.148.6.1087
   WOODS MN, 1989, AM J CLIN NUTR, V49, P1179, DOI 10.1093/ajcn/49.6.1179
NR 45
TC 197
Z9 216
U1 0
U2 4
PU OXFORD UNIV PRESS INC
PI CARY
PA JOURNALS DEPT, 2001 EVANS RD, CARY, NC 27513 USA
SN 0027-8874
EI 1460-2105
J9 JNCI-J NATL CANCER I
JI JNCI-J. Natl. Cancer Inst.
PD APR 2
PY 1997
VL 89
IS 7
BP 488
EP 496
DI 10.1093/jnci/89.7.488
PG 9
WC Oncology
SC Oncology
GA WQ603
UT WOS:A1997WQ60300007
PM 9086005
DA 2025-02-23
ER

PT J
AU Petrek, JA
   Hudgins, LC
   Ho, MN
   Bajorunas, DR
   Hirsch, J
AF Petrek, JA
   Hudgins, LC
   Ho, MN
   Bajorunas, DR
   Hirsch, J
TI Fatty acid composition of adipose tissue, an indication of dietary fatty acids, and breast cancer prognosis
SO JOURNAL OF CLINICAL ONCOLOGY
LA English
DT Article
ID linoleic-acid; mammary-tumor; risk; women; survival; metastasis; carcinoma; disease; growth; weight
AB Purpose: Fatty acid composition of adipose tissue is an indicator of the long-term ingestion pattern of several specific fatty acids. There is good correlation of antecedent diet with the essential fatty acids, and there is reflection of the diet with the fatty acids that can be synthesized. The relationship between the fatty acid levels and lymph node status and clinical outcome was examined. Methods: At the time of diagnostic surgery, 161 women with clinical stage T1N0 breast cancer had subcutaneous adipose tissue (breast and abdominal) aspirated. The concentrations of 35 fatty acids, seven summed classes, and six fatty acid groups were measured by capillary gas chromatography. Lymph node status was determined with axillary dissection, and patients were followed-up (mean, 7.3 years) for clinical outcome. Results: There was no significant association of any adipose tissue fatty acids with overall survival, although few (16 of 161 women) died of breast cancer, However, the odds of having positive lymph nodes (57 of 161 women) were significantly higher for women with a greater adipose tissue proportion of oleic acid (odds ratio [OR], 7.56; 95% confidence interval [CI], 1.78 to 32.1) or total saturated acids (OR, 8.43; 95% CI, 1.48 to 40.0) and significantly lower with a higher proportion of trans fatty acids (OR, 0.24; 95% CI, 0.07 to 0.77), as assessed by multivariate logistic regression. Conclusion: These data support previous research with dietary questionnaire methodology, suggesting that specific dietary fatty acids may be associated with breast cancer promotion, Further research with long-term clinical follow-up is necessary to investigate these observations in large, diverse populations before dietary recommendations can be envisioned. (C) 1991 by American Society of Clinical Oncology.
C1 MEM SLOAN KETTERING CANC CTR, DEPT BIOSTAT & EPIDEMIOL, NEW YORK, NY 10021 USA.
   MEM SLOAN KETTERING CANC CTR, DEPT MED, NEW YORK, NY 10021 USA.
   ROCKEFELLER UNIV, HUMAN BEHAV & METAB LAB, NEW YORK, NY 10021 USA.
C3 Memorial Sloan Kettering Cancer Center; Memorial Sloan Kettering Cancer Center; Rockefeller University
RP Petrek, JA (corresponding author), MEM SLOAN KETTERING CANC CTR, DEPT SURG, 1275 YORK AVE, NEW YORK, NY 10021 USA.
FU NCI NIH HHS [CA-42701] Funding Source: Medline
CR Bastarrachea J, 1993, ANN INTERN MED, V119, P18
   BEYNEN AC, 1980, AM J CLIN NUTR, V33, P81, DOI 10.1093/ajcn/33.1.81
   *BMDP STAT SOFTW I, 1990, BDMP STAT SOFTW MAN, V0, P0
   CARROLL KK, 1991, AM J CLIN NUTR, V53, PS1064, DOI 10.1093/ajcn/53.4.1064S
   CAVE WT, 1994, ADV EXP MED BIOL, V364, P47
   DELAROCHEFORDIERE A, 1993, LANCET, V341, P1039, DOI 10.1016/0140-6736(93)92407-K
   ENIG MG, 1983, J AM OIL CHEM SOC, V60, P1788, DOI 10.1007/BF02680357
   ERICKSON KL, 1994, ADV EXP MED BIOL, V364, P67
   ERICKSON KL, 1990, NUTR REV, V48, P6, DOI 10.1111/j.1753-4887.1990.tb02871.x
   EWERTZ M, 1991, INT J CANCER, V49, P526, DOI 10.1002/ijc.2910490409
   FIELD CJ, 1985, AM J CLIN NUTR, V42, P1206, DOI 10.1093/ajcn/42.6.1206
   GREGORIO DI, 1985, JNCI-J NATL CANCER I, V75, P37
   HENSON DE, 1991, CANCER-AM CANCER SOC, V68, P2142, DOI 10.1002/1097-0142(19911115)68:10<2142::AID-CNCR2820681010>3.0.CO;2-D
   HIRSCH J, 1960, AM J CLIN NUTR, V8, P499, DOI 10.1093/ajcn/8.4.499
   Hirsch J, 1965, COMPREHENS PHYSIOL, V0, PP181, DOI 10.1002/cphy.cp050117
   HOLM LE, 1993, J NATL CANCER I, V85, P32, DOI 10.1093/jnci/85.1.32
   HOSHINO K, 1962, JNCI-J NATL CANCER I, V29, P835
   HOWE GR, 1992, JAMA-J AM MED ASSOC, V268, P2080, DOI 10.1001/jama.268.15.2080
   HUBBARD NE, 1989, CANCER LETT, V44, P117, DOI 10.1016/0304-3835(89)90006-2
   HUBBARD NE, 1987, CANCER RES, V47, P6171
   HUDGINS LC, 1991, AM J CLIN NUTR, V53, P1372, DOI 10.1093/ajcn/53.6.1372
   HUDGINS LC, 1991, AM J CLIN NUTR, V53, P474, DOI 10.1093/ajcn/53.2.474
   Hunter DJ, 1996, NEW ENGL J MED, V334, P356, DOI 10.1056/NEJM199602083340603
   ITO Y, 1991, AM J CLIN NUTR, V53, P1487, DOI 10.1093/ajcn/53.6.1487
   JAIN M, 1994, J NATL CANCER I, V86, P1390, DOI 10.1093/jnci/86.18.1390
   JOHNSTON PV, 1958, P SOC EXP BIOL MED, V99, P735, DOI 10.3181/00379727-99-24483
   KAPLAN EL, 1958, J AM STAT ASSOC, V53, P457, DOI 10.2307/2281868
   KYOGOKU S, 1992, NUTR CANCER, V17, P271, DOI 10.1080/01635589209514196
   LEMARCHAND L, 1991, BREAST CANCER RES TR, V18, PS119, DOI 10.1007/BF02633543
   LIU XH, 1994, CANCER LETT, V76, P71, DOI 10.1016/0304-3835(94)90136-8
   LONDON SJ, 1993, JNCI-J NATL CANCER I, V85, P785, DOI 10.1093/jnci/85.10.785
   LONDON SJ, 1991, AM J CLIN NUTR, V54, P340, DOI 10.1093/ajcn/54.2.340
   MALCOM GT, 1989, AM J CLIN NUTR, V50, P288, DOI 10.1093/ajcn/50.2.288
   METERISSIAN SH, 1995, CANCER LETT, V89, P145, DOI 10.1016/0304-3835(94)03659-7
   NEWMAN SC, 1986, AM J EPIDEMIOL, V123, P767, DOI 10.1093/oxfordjournals.aje.a114305
   NOMURA AMY, 1991, BREAST CANCER RES TR, V18, PS135, DOI 10.1007/BF02633546
   OKA T, 1986, CLIN ENDOCRINOL META, V15, P79, DOI 10.1016/S0300-595X(86)80043-3
   PARODI PW, 1976, J DAIRY SCI, V59, P1870, DOI 10.3168/jds.S0022-0302(76)84455-4
   PETREK JA, 1994, J NATL CANCER I, V86, P53, DOI 10.1093/jnci/86.1.53
   ROBERTS TL, 1995, LANCET, V345, P278, DOI 10.1016/S0140-6736(95)90274-0
   ROHAN TE, 1993, NUTR CANCER, V20, P167, DOI 10.1080/01635589309514283
   ROSE DP, 1995, JNCI-J NATL CANCER I, V87, P587, DOI 10.1093/jnci/87.8.587
   ROSE DP, 1994, ADV EXP MED BIOL, V364, P83
   SAS Institute, 1990, SAS STAT US GUID, Vfourth, P0
   SCHAFER L, 1990, AM J CLIN NUTR, V52, P486, DOI 10.1093/ajcn/52.3.486
   SPRATT JS, 1986, CANCER RES, V46, P970
   STOCKDALE FE, 1987, CELLULAR MOL BIOL MA, V0, P129
   VANSTAVEREN WA, 1986, AM J EPIDEMIOL, V123, P455
   VERREAULT R, 1988, JNCI-J NATL CANCER I, V80, P819, DOI 10.1093/jnci/80.11.819
   WELSCH CW, 1992, CANCER RES, V52, P0
   WILLETT WC, 1993, LANCET, V341, P581, DOI 10.1016/0140-6736(93)90350-P
NR 52
TC 26
Z9 33
U1 0
U2 3
PU AMER SOC CLINICAL ONCOLOGY
PI ALEXANDRIA
PA 2318 MILL ROAD, STE 800, ALEXANDRIA, VA 22314 USA
SN 0732-183X
EI 1527-7755
J9 J CLIN ONCOL
JI J. Clin. Oncol.
PD APR 15
PY 1997
VL 15
IS 4
BP 1377
EP 1384
DI 10.1200/JCO.1997.15.4.1377
PG 8
WC Oncology
SC Oncology
GA WX651
UT WOS:A1997WX65100012
PM 9193329
DA 2025-02-23
ER

PT J
AU Jarvinen, R
   Knekt, P
   Seppanen, R
   Teppo, L
AF Jarvinen, R
   Knekt, P
   Seppanen, R
   Teppo, L
TI Diet and breast cancer risk in a cohort of Finnish women
SO CANCER LETTERS
LA English
DT Article; Proceedings Paper
DE cancer; breast; diet; intake; epidemiology; cohort
ID fat
AB The associations between dietary antioxidant vitamins, dietary fiber, and selected foods and risk of breast cancer were studied in 4697 initially cancer-free women, aged 15 years or older. At baseline (1967-1972) the women were interviewed for total habitual diet over the preceding year. During a 25-year follow-up period 88 breast cancer cases were diagnosed. There was a significant inverse gradient between milk consumption and occurrence of breast cancer, whereas higher consumption of fried meat was associated with increased risk of breast cancer. No significant relationships were found between the intakes of vitamin E, vitamin C, beta-carotene, lycopene, lutein or dietary fiber and the occurrence of breast cancer. (C) 1997 Elsevier Science Ireland Ltd.
C1 NATL PUBL HLTH INST,FIN-00300 HELSINKI,FINLAND.
   SOCIAL INSURANCE INST,FIN-20720 TURKU,FINLAND.
   FINNISH CANC REGISTRY,FIN-00170 HELSINKI,FINLAND.
C3 Finland National Institute for Health & Welfare; Finnish Cancer Registry
RP Jarvinen, R (corresponding author), UNIV KUOPIO,DEPT CLIN NUTR,POB 1627,FIN-70211 KUOPIO,FINLAND.
CR HUNTER DJ, 1994, ANNU REV NUTR, V14, P393, DOI 10.1146/annurev.nu.14.070194.002141
   JARVINEN R, 1993, INT J EPIDEMIOL, V22, P520, DOI 10.1093/ije/22.3.520
   KELSEY JL, 1991, EPIDEMIOL REV, V15, P7
   KNEKT P, 1994, INT J CANCER, V59, P756, DOI 10.1002/ijc.2910590608
   Knekt P, 1996, BRIT J CANCER, V73, P687, DOI 10.1038/bjc.1996.119
   KNEKT P, 1990, AM J CLIN NUTR, V52, P903, DOI 10.1093/ajcn/52.5.903
   NAGAO M, 1994, CANCER, V74, P1063, DOI 10.1002/1097-0142(19940801)74:3+<1063::AID-CNCR2820741514>3.0.CO;2-2
   VANTVEER P, 1989, CANCER RES, V49, P4020
   WYNDER EL, 1994, J CLIN EPIDEMIOL, V47, P217, DOI 10.1016/0895-4356(94)90001-9
NR 9
TC 66
Z9 74
U1 0
U2 3
PU ELSEVIER SCI IRELAND LTD
PI CLARE
PA CUSTOMER RELATIONS MANAGER, BAY 15, SHANNON INDUSTRIAL ESTATE CO, CLARE, IRELAND
SN 0304-3835
EI 
J9 CANCER LETT
JI Cancer Lett.
PD MAR 19
PY 1997
VL 114
IS 1-2
BP 251
EP 253
DI 10.1016/S0304-3835(97)04675-2
PG 3
WC Oncology
SC Oncology
GA WP265
UT WOS:A1997WP26500063
PM 9103304
DA 2025-02-23
ER

PT J
AU Lindblad, P
   Wolk, A
   Bergstrom, R
   Adami, HO
AF Lindblad, P
   Wolk, A
   Bergstrom, R
   Adami, HO
TI Diet and risk of renal cell cancer: A population-based case-control study
SO CANCER EPIDEMIOLOGY BIOMARKERS & PREVENTION
LA English
DT Article
ID vitamin-e; vegetables; carcinoma; fruit; epidemiology; consumption; antioxidants; prevention; obesity; weight
AB In a few previous studies on diet and renal cell cancer, an inconsistent positive association with meat, milk, and protein and a negative association with vegetable and fruit consumption have been found, Whereas earlier studies have dealt with recent diet only, our study explored the effect of foods consumed both during the usual adult lifetime and 20 years prior to interview, The study included 379 individuals with incident histologically verified renal cell cancer and 350 control subjects residing in eight counties in Sweden between June 1989 and December 1991, Usual adult dietary intake and dietary habits 20 years prior to interview were assessed by a structured face-to-face interview and a self-administered questionnaire, respectively, Odds ratios were estimated through unconditional logistic regression, We have not observed an association of renal cell cancer with milk or total meat consumption per se; however, frequent intake of fried/sauteed meat increased the risk of renal cell cancer by about 60%; frequent consumption of poultry was also associated with an increased risk (P for trend, 0.05), A significantly protective effect on risk of renal cell cancer was observed with increasing consumption of fruit (P for trend, 0.05), When analyzed by smoking status, total fruit and especially citrus fruit consumption among nonsmokers showed an even stronger protective effect; the highest quartiles of total fruit, apple, and citrus fruit consumption entailed a 50-60% reduction in risk of renal cell cancer compared with the lowest quartiles, There was a suggestion of a protective effect of high total vegetable consumption, A protective effect of vitamin C and alpha-tocopherol was also more pronounced in nonsmokers (P for trend, 0.004 and 0.007, respectively). Our study adds to the evidence that diet may have an important role in the etiology of renal cell cancer.
C1 SUNDSVALL HOSP, DEPT UROL, S-85186 SUNDSVALL, SWEDEN.
   UNIV UPPSALA, DEPT STAT, S-75120 UPPSALA, SWEDEN.
   HARVARD UNIV, SCH PUBL HLTH, DEPT EPIDEMIOL, BOSTON, MA 02138 USA.
C3 Uppsala University; Harvard University; Harvard T.H. Chan School of Public Health
RP UNIV UPPSALA HOSP, DEPT CANC EPIDEMIOL, S-75185 UPPSALA, SWEDEN.
CR ARMSTRONG B, 1975, INT J CANCER, V15, P617, DOI 10.1002/ijc.2910150411
   ARMSTRONG B, 1976, BRIT J CANCER, V33, P127, DOI 10.1038/bjc.1976.17
   Bergstrom L, 1991, VAR FODA, V43, P439
   BLOCK G, 1992, NUTR REV, V50, P207, DOI 10.1111/j.1753-4887.1992.tb01329.x
   BLOCK G, 1992, NUTR CANCER, V18, P1, DOI 10.1080/01635589209514201
   BOLTONSMITH C, 1993, ANN NY ACAD SCI, V686, P347, DOI 10.1111/j.1749-6632.1993.tb39199.x
   BRESLOW NE, 1987, IARC SCI PUBL, V32, P0
   BROWN CC, 1994, AM J EPIDEMIOL, V139, P323, DOI 10.1093/oxfordjournals.aje.a117000
   BURTON GW, 1994, P NUTR SOC, V53, P251, DOI 10.1079/PNS19940030
   CHOW WH, 1994, J NATL CANCER I, V86, P1131, DOI 10.1093/jnci/86.15.1131
   DAS S, 1994, ACTA ONCOL, V33, P615, DOI 10.3109/02841869409121771
   Dragsted L O, 1993, PHARMACOL TOXICOL, V72 Suppl 1, P116, DOI 10.1111/j.1600-0773.1993.tb01679.x
   FRASER GE, 1990, INT J EPIDEMIOL, V19, P832, DOI 10.1093/ije/19.4.832
   FRIEDMAN M, 1991, ADV EXP MED BIOL, V289, P171
   HAMMAR N, 1991, INT J EPIDEMIOL, V20, P621, DOI 10.1093/ije/20.3.621
   HIROSE M, 1993, CARCINOGENESIS, V14, P2359, DOI 10.1093/carcin/14.11.2359
   INT AGCY RES CANC, 1993, IARC MONOG EVAL CARC, V56, P229
   KNEKT P, 1991, AM J EPIDEMIOL, V134, P471, DOI 10.1093/oxfordjournals.aje.a116118
   KREIGER N, 1993, CANCER CAUSE CONTROL, V4, P101, DOI 10.1007/BF00053150
   LIEHR JG, 1991, AM J CLIN NUTR, V54, PS1256, DOI 10.1093/ajcn/54.6.1256s
   LINDBLAD P, 1994, CANCER EPIDEM BIOMAR, V3, P631
   LUPULESCU A, 1994, INT J VITAM NUTR RES, V64, P3
   Maclure M, 1990, EPIDEMIOLOGY, V1, P430, DOI 10.1097/00001648-199011000-00004
   Maclure M, 1990, EPIDEMIOLOGY, V1, P441, DOI 10.1097/00001648-199011000-00005
   MCCREDIE M, 1988, INT J CANCER, V42, P13, DOI 10.1002/ijc.2910420104
   MCLAUGHLIN JK, 1992, INT J CANCER, V52, P562, DOI 10.1002/ijc.2910520411
   MCLAUGHLIN JK, 1984, JNCI-J NATL CANCER I, V72, P275
   MCLAUGHLIN JK, 1995, INT J CANCER, V60, P194, DOI 10.1002/ijc.2910600211
   MELLEMGAARD A, 1995, INT J CANCER, V60, P350
   MUNRO IC, 1993, REGUL TOXICOL PHARM, V17, P0
   *NAT FOOD ADM, 1988, VIKTT LIVSM MATR, V0, P0
   NEGRI E, 1991, INT J CANCER, V48, P350, DOI 10.1002/ijc.2910480307
   PARKIN DM, 1992, IARC SCI PUBL, V120, P0
   Rothman KJ, 1986, MODERN EPIDEMIOLOGY, V0, P0
   SINHA R, 1995, CANCER RES, V55, P4516
   STEINMETZ KA, 1991, CANCER CAUSE CONTROL, V2, P325, DOI 10.1007/BF00051672
   STEINMETZ KA, 1991, CANCER CAUSE CONTROL, V2, P427, DOI 10.1007/BF00054304
   *SWED CANC REG, 1995, CANC INC SWED, V0, P0
   TALAMINI R, 1990, CANCER CAUSE CONTROL, V1, P125, DOI 10.1007/BF00053163
   WILKENS LR, 1992, AM J EPIDEMIOL, V136, P825, DOI 10.1093/aje/136.7.825
   WILLETT W, 1986, AM J EPIDEMIOL, V124, P17, DOI 10.1093/oxfordjournals.aje.a114366
   Wolk A, 1996, INT J CANCER, V65, P67, DOI 10.1002/(SICI)1097-0215(19960103)65:1<67::AID-IJC12>3.0.CO;2-F
   WYNDER EL, 1974, JNCI-J NATL CANCER I, V53, P1619
   YU MC, 1986, JNCI-J NATL CANCER I, V77, P351
   ZIEGLER RG, 1991, AM J CLIN NUTR, V53, PS251, DOI 10.1093/ajcn/53.1.251S
NR 45
TC 84
Z9 88
U1 0
U2 1
PU AMER ASSOC CANCER RESEARCH
PI PHILADELPHIA
PA 615 CHESTNUT ST, 17TH FLOOR, PHILADELPHIA, PA 19106-4404 USA
SN 1055-9965
EI 1538-7755
J9 CANCER EPIDEM BIOMAR
JI Cancer Epidemiol. Biomarkers Prev.
PD APR 15
PY 1997
VL 6
IS 4
BP 215
EP 223
DI 
PG 9
WC Oncology; Public, Environmental & Occupational Health
SC Oncology; Public, Environmental & Occupational Health
GA WU161
UT WOS:A1997WU16100001
PM 9107425
DA 2025-02-23
ER

PT J
AU Richie, JP
   Carmella, SG
   Muscat, JE
   Scott, DG
   Akerkar, SA
   Hecht, SS
AF Richie, JP
   Carmella, SG
   Muscat, JE
   Scott, DG
   Akerkar, SA
   Hecht, SS
TI Differences in the urinary metabolites of the tobacco-specific lung carcinogen 4-(methylnitrosamino)-1-(3-pyridyl)-1-butanone in black and white smokers
SO CANCER EPIDEMIOLOGY BIOMARKERS & PREVENTION
LA English
DT Article
ID nitrosamine 4-(methylnitrosamino)-1-(3-pyridyl)-1-butanone; mentholated cigarettes; dna adducts; f344 rats; cancer; cotinine; smoking; nnk; activation; excretion
AB Incidence and mortality rates for lung cancer in the United States are significantly greater in blacks than in whites, This disparity cannot be explained by differences in smoking behavior, We hypothesize that the observed racial differences in risk may be due to differences in the metabolic activation or detoxification of the tobacco-specific lung carcinogen 4-(methylnitrosamino)-1-(3-pyridyl)-1-butanone (NNK), To test this, different biomarkers of NNK exposure and metabolism, including the urinary metabolite 4-(methylnitrosamino)-1-(3-pyridyl)-1-butanol (NNAL) and the presumed detoxification product [4-(methylnitrosamino)-1-(3-pyridyl)-but-1-yl]-beta-O-D-glucosiduronic acid (NNAL-Gluc), were examined along with questionnaire data on lifestyle habits and diet in a metabolic epidemiological study of 34 black and 27 white healthy smokers, Results demonstrated that urinary NNAL-Gluc:NNAL ratios, a likely indicator of NNAL glucuronidation and detoxification, were significantly greater in whites than in blacks (P < 0.02), In addition, two phenotypes were apparent by probit analysis representing poor (ratio <6) and extensive (ratio greater than or equal to 6) glucuronidation groups, The proportion of blacks falling into the former, potentially high-risk group was significantly greater than that of whites (P < 0.05), The absolute levels of urinary NNAL, NNAL-Gluc, and cotinine were also greater in blacks than in whites when adjusted for the number of cigarettes smoked, None of the observed racial differences could be explained by dissimilarities in exposure or other sociodemographic or dietary factors, Also, it is unlikely that the dissimilarities are due to racial differences in preference for mentholated cigarettes, because chronic administration of menthol to NNK-treated rats did not result in either increases in urinary total NNAL or decreases in NNAL-Gluc:NNAL ratios, Altogether, these results suggest that racial differences in NNAL glucuronidation, a putative detoxification pathway for NNK, may explain in part the observed differences in cancer risk.
C1 AMER HLTH FDN,DIV CHEM CARCINOGENESIS,VALHALLA,NY 10595.
   AMER HLTH FDN,DIV EPIDEMIOL,VALHALLA,NY 10595.
C3 American Health Foundation; American Health Foundation
RP Richie, JP (corresponding author), AMER HLTH FDN,DIV NUTR CARCINOGENESIS,1 DANA RD,VALHALLA,NY 10595, USA.
FU NCI NIH HHS [CA-17613, CA-29580, CA-32617] Funding Source: Medline
CR ATAWODI SEO, 1994, ARCH TOXICOL, V69, P14, DOI 10.1007/s002040050130
   BAQUET CR, 1991, J NATL CANCER I, V83, P551, DOI 10.1093/jnci/83.8.551
   BELINSKY SA, 1990, CANCER RES, V50, P3772
   BELINSKY SA, 1989, CANCER RES, V49, P5305
   BLOCK G, 1986, AM J EPIDEMIOL, V124, P453, DOI 10.1093/oxfordjournals.aje.a114416
   CARMELLA SG, 1995, CANCER EPIDEM BIOMAR, V4, P635
   CARMELLA SG, 1993, CANCER RES, V53, P721
   CRITCHLEY JAJ, 1983, BR J CLIN PHARM, V80, P488
   DESAI D, 1993, CHEM RES TOXICOL, V6, P794, DOI 10.1021/tx00036a007
   Finney DJ, 1964, PROBIT ANAL, V0, P0
   FOILES PG, 1991, CHEM RES TOXICOL, V4, P364, DOI 10.1021/tx00021a017
   FREEMAN H, 1991, J NATL CANCER I, V83, P526, DOI 10.1093/jnci/83.8.526
   HECHT SS, 1993, CARCINOGENESIS, V14, P229, DOI 10.1093/carcin/14.2.229
   HECHT SS, 1988, CARCINOGENESIS, V9, P875, DOI 10.1093/carcin/9.6.875
   HECHT SS, 1980, CANCER RES, V40, P4144
   HECHT SS, 1988, CARCINOGENESIS, V9, P161, DOI 10.1093/carcin/9.1.161
   HECHT SS, 1994, DRUG METAB REV, V26, P373, DOI 10.3109/03602539409029803
   HECHT SS, 1986, CANCER RES, V46, P498
   HECHT SS, 1993, NEW ENGL J MED, V329, P1543, DOI 10.1056/NEJM199311183292105
   HENDERSON FW, 1989, AM REV RESPIR DIS, V140, P197, DOI 10.1164/ajrccm/140.1.197
   HVIDBERG EF, 1986, ETHNIC DIFFERENCES R, V0, P279
   JACOB P, 1991, BIOL MASS SPECTROM, V20, P247, DOI 10.1002/bms.1200200503
   KABAT GC, 1991, AM J PUBLIC HEALTH, V81, P1483, DOI 10.2105/AJPH.81.11.1483
   KABAT GC, 1994, EPIDEMIOLOGY, V5, P183, DOI 10.1097/00001648-199403000-00008
   KABAT GC, 1991, CANCER RES, V51, P6510
   MARTINEZ J, 1981, BIOMETRIKA, V68, P331, DOI 10.1093/biomet/68.1.331
   MORSE MA, 1990, CARCINOGENESIS, V11, P1819, DOI 10.1093/carcin/11.10.1819
   MUSCAT JE, 1994, PUBLIC HEALTH REP, V109, P93
   MUSTONEN R, 1993, CARCINOGENESIS, V14, P151, DOI 10.1093/carcin/14.1.151
   *NAT RES DIR INC, 1993, MUN REF GUID, V0, PC31
   *NCI, 1990, NAT CANC I DIV CANC, V0, P65
   NOVOTNY TE, 1988, AM J PUBLIC HEALTH, V78, P1187, DOI 10.2105/AJPH.78.9.1187
   Ries LAG, 1994, NIH PUBL, V0, P0
   RONAI ZA, 1993, CARCINOGENESIS, V14, P2419, DOI 10.1093/carcin/14.11.2419
   SIDNEY S, 1995, ARCH INTERN MED, V155, P727, DOI 10.1001/archinte.155.7.727
   TOUSSAINT C, 1993, CANCER RES, V53, P4608
   *US DEP HHS, 1982, NCI MON, V59, P0
   WAGENKNECHT LE, 1990, AM J PUBLIC HEALTH, V80, P1053, DOI 10.2105/AJPH.80.9.1053
   WILLIAMS MC, 1980, STEROIDS, V36, P255, DOI 10.1016/0039-128X(80)90001-X
   Zar JH, 1999, BIOSTAT ANAL, V0, P0
NR 40
TC 104
Z9 116
U1 0
U2 9
PU AMER ASSOC CANCER RESEARCH
PI PHILADELPHIA
PA PUBLIC LEDGER BLDG, SUITE 816, 150 S. INDEPENDENCE MALL W., PHILADELPHIA, PA 19106
SN 1055-9965
EI 
J9 CANCER EPIDEM BIOMAR
JI Cancer Epidemiol. Biomarkers Prev.
PD OCT 15
PY 1997
VL 6
IS 10
BP 783
EP 790
DI 
PG 8
WC Oncology; Public, Environmental & Occupational Health
SC Oncology; Public, Environmental & Occupational Health
GA YA561
UT WOS:A1997YA56100006
PM 9332760
DA 2025-02-23
ER

PT J
AU Kabat, GC
   Chang, CJ
   Sparano, JA
   Sepkovic, DW
   Hu, XP
   Khalil, A
   Rosenblatt, R
   Bradlow, HL
AF Kabat, GC
   Chang, CJ
   Sparano, JA
   Sepkovic, DW
   Hu, XP
   Khalil, A
   Rosenblatt, R
   Bradlow, HL
TI Urinary estrogen metabolites and breast cancer: A case-control study
SO CANCER EPIDEMIOLOGY BIOMARKERS & PREVENTION
LA English
DT Article
ID dietary indole-3-carbinol; estradiol metabolism; risk; women; induction; hormones; humans; cells
AB Preliminary studies suggest that the estrogen metabolite 16 alpha-hydroxyestrone is associated with breast cancer, whereas 2-hydroxyestrone is not, However, epidemiological studies evaluating this relationship and taking established risk factors for breast cancer into account are lacking, The purpose of this study was to examine the association of the ratio of the urinary estrogen metabolites (2-hydroxyestrone and 16 alpha-hydroxyestrone) and of the individual metabolites with breast cancer, A spot urine sample, a brief history, and clinical data were collected from breast cancer cases (ii = 42) and from women coming to the hospital for a routine mammogram or attending a free breast cancer screening (n = 64), 2-Hydroxyestrone and 16 alpha-hydroxyestrone were measured by enzyme immunoassay, and the estrogen metabolite ratio (EMR; 2-hydroxyestrone:16 alpha-hydroxyestrone) was computed, Cases and controls were similar in terms of age (mean age of cases, 53.8 +/- 15.1 years, versus 54.2 +/- 10.4 years for controls; P = 0.9) and demographics, Mean EMR was not associated with breast cancer overall (1.67 +/- 0.80 versus 1.72 +/- 0.66; P = 0.7), However, in postmenopausal women, the mean EMR was significantly lower in cases compared to controls (1.41 +/- 0.73 versus 1.81 +/- 0.71; P = 0.05), The multivariate adjusted odds ratios for the intermediate and lowest tertiles of the EMR relative to the highest among postmenopausal women were 9.73 (95% confidence interval, 1.27-74.84) and 32.74 (95% confidence interval, 3.36-319.09), respectively, The test for trend was highly significant (P = 0.003), Analyses of the individual metabolites indicated that 16 alpha-hydroxyestrone was a strong risk factor, The EMR did not show any consistent associations with age, race/ethnicity, age at first birth, parity, body mass index, family history of breast cancer, smoking, or alcohol intake. These data suggest a strong, inverse association of the EMR and a strong positive association of 16 alpha-hydroxyestrone with breast cancer in postmenopausal women, Larger studies are needed to confirm these results and to assess the relationship of the EMR and of the individual metabolites with breast cancer, with attention to menopausal status and clinical factors and with adjustment for known breast cancer risk factors.
C1 MONTEFIORE MED CTR,ALBERT EINSTEIN COLL MED,ALBERT EINSTEIN CANC CTR,DEPT EPIDEMIOL & SOCIAL MED,BRONX,NY 10467.
   MONTEFIORE MED CTR,ALBERT EINSTEIN COLL MED,ALBERT EINSTEIN CANC CTR,DEPT ONCOL,BRONX,NY 10467.
   MONTEFIORE MED CTR,ALBERT EINSTEIN COLL MED,ALBERT EINSTEIN CANC CTR,DEPT RADIOL,BRONX,NY 10467.
   ROCKEFELLER UNIV,STRANG CORNELL CANC RES LAB,NEW YORK,NY 10021.
C3 Yeshiva University; Montefiore Medical Center; Albert Einstein College of Medicine; Yeshiva University; Montefiore Medical Center; Albert Einstein College of Medicine; Montefiore Medical Center; Albert Einstein College of Medicine; Yeshiva University; Rockefeller University
FU NCI NIH HHS [CA-P30CA1130] Funding Source: Medline
CR ADLERCREUTZ H, 1989, J STEROID BIOCHEM, V34, P527, DOI 10.1016/0022-4731(89)90138-6
   ADLERCREUTZ H, 1975, J STEROID BIOCHEM, V6, P247, DOI 10.1016/0022-4731(75)90140-5
   BERNSTEIN L, 1993, EPIDEMIOL REV, V15, P48, DOI 10.1093/oxfordjournals.epirev.a036116
   Bradlow HL, 1995, ANN NY ACAD SCI, V768, P180, DOI 10.1111/j.1749-6632.1995.tb12121.x
   BRADLOW HL, 1994, CANCER EPIDEM BIOMAR, V3, P591
   BRADLOW HL, 1991, CARCINOGENESIS, V12, P1571, DOI 10.1093/carcin/12.9.1571
   BRADLOW HL, 1985, P NATL ACAD SCI USA, V82, P6295, DOI 10.1073/pnas.82.18.6295
   COLDITZ GA, 1995, EPIDEMIOLOGY, V6, P209
   HARRIS JR, 1992, NEW ENGL J MED, V327, P319, DOI 10.1056/NEJM199207303270505
   HULKA BS, 1994, CANCER, V74, P1111, DOI 10.1002/1097-0142(19940801)74:3+<1111::AID-CNCR2820741520>3.0.CO;2-L
   KELSEY JL, 1993, EPIDEMIOL REV, V15, P36, DOI 10.1093/oxfordjournals.epirev.a036115
   KLUG TL, 1994, STEROIDS, V59, P648, DOI 10.1016/0039-128X(94)90021-3
   KOJIMA T, 1994, CANCER RES, V54, P1446
   LEMON HM, 1992, CANCER, V69, P457, DOI 10.1002/1097-0142(19920115)69:2<457::AID-CNCR2820690231>3.0.CO;2-8
   LOTTERING ML, 1992, CANCER RES, V52, P5926
   MICHNOVICZ JJ, 1990, JNCI-J NATL CANCER I, V82, P947, DOI 10.1093/jnci/82.11.947
   OSBORNE MP, 1993, J NATL CANCER I, V85, P1917, DOI 10.1093/jnci/85.23.1917
   SCHNEIDER J, 1982, P NATL ACAD SCI-BIOL, V79, P3047, DOI 10.1073/pnas.79.9.3047
   SCHUTZE N, 1993, J STEROID BIOCHEM, V46, P781, DOI 10.1016/0960-0760(93)90319-R
   Sepkovic DW, 1995, ANN NY ACAD SCI, V768, P312, DOI 10.1111/j.1749-6632.1995.tb12149.x
   TELANG NT, 1992, J NATL CANCER I, V84, P634, DOI 10.1093/jnci/84.8.634
NR 21
TC 187
Z9 207
U1 0
U2 4
PU AMER ASSOC CANCER RESEARCH
PI PHILADELPHIA
PA PUBLIC LEDGER BLDG, SUITE 816, 150 S. INDEPENDENCE MALL W., PHILADELPHIA, PA 19106
SN 1055-9965
EI 
J9 CANCER EPIDEM BIOMAR
JI Cancer Epidemiol. Biomarkers Prev.
PD JUL 15
PY 1997
VL 6
IS 7
BP 505
EP 509
DI 
PG 5
WC Oncology; Public, Environmental & Occupational Health
SC Oncology; Public, Environmental & Occupational Health
GA XN670
UT WOS:A1997XN67000007
PM 9232337
DA 2025-02-23
ER

PT J
AU LaVecchia, C
   Braga, C
   Negri, E
   Franceschi, S
   Russo, A
   Conti, E
   Falcini, F
   Giacosa, A
   Montella, M
   Decarli, A
AF LaVecchia, C
   Braga, C
   Negri, E
   Franceschi, S
   Russo, A
   Conti, E
   Falcini, F
   Giacosa, A
   Montella, M
   Decarli, A
TI Intake of selected micronutrients and risk of colorectal cancer
SO INTERNATIONAL JOURNAL OF CANCER
LA English
DT Article
ID colon-cancer; dietary-intake; vitamin-e; calcium; nutrients; folate; fiber; food; fat
AB The relationship between various micronutrients and colorectal cancer risk was investigated using data from a case control study conducted between January 1992 and June 1996 in Italy. Cases were 1,953 incident, histologically confirmed colorectal cancers (1,225 of the colon and 728 of the rectum), admitted to the major teaching and general hospitals in the study areas, and 4,154 controls with no history of cancer, admitted to hospitals in the same catchment areas for acute, non-neoplastic diseases unrelated to the digestive tract and requiring no long-term modifications of the diet. Dietary habits were investigated using a validated food-frequency questionnaire. Odds ratio (ORs) were computed after allowance for age, sex and other potential confounding factors, including physical activity, total energy and fibre intake. For most micronutrients, ORs were below unity with increasing quintile of intake. The most consistent protective effects were for carotene, riboflavin and vitamin C (Multivariate ORs from the continuous model, with unit set as the difference between the upper cut-point of the 4th quintile and that of the Ist one, were 0.65, 0.73 and 0.80, respectively). Inverse relationships were observed also for calcium and vitamin D (ORs of 0.85 and 0.93, respectively). When the combined effect of calcium and vitamin D and selected anti-oxidants was considered, the OR reached 0.46 in subjects reporting high calcium/vitamin D and high anti-oxidant intake compared to those reporting tow intake of both groups of micronutrients. Most results were apparently stronger for colon cancer and among females. Our results provide further support for a protective effect of several micronutrients on colorectal cancer risk and some indications for a specific and stronger effect of selected anti-oxidants. (C) 1997 Wiley-Liss, Inc.
C1 UNIV MILAN,IST STAT MED & BIOMETRIA,I-20122 MILAN,ITALY.
   CTR RIFERIMENTO ONCOL,SERV EPIDEMIOL,I-33081 AVIANO,ITALY.
   IST REGINA ELENA,SERV EPIDEMIOL & ONCOGENESI,I-00161 ROME,ITALY.
   OSPED PIERANTONI,DIV MED ONCOL,FORLI,ITALY.
   IST NAZL RIC CANC,I-16132 GENOA,ITALY.
   IST TUMORI FONDAZ PASCALE,NAPLES,ITALY.
   IST NAZL STUDIO & CURA TUMORI,I-20133 MILAN,ITALY.
C3 University of Milan; IRCCS Aviano (CRO); IRCCS Istituti Fisioterapici Ospitalieri (IFO); IRCCS Regina Elena; University of Genoa; IRCCS AOU San Martino IST; Fondazione IRCCS Istituto Nazionale Tumori Milan
RP LaVecchia, C (corresponding author), MARIO NEGRI INST PHARMACOL RES,VIA ERITREA 62,I-20157 MILAN,ITALY.
CR BergsmaKadijk JA, 1996, EPIDEMIOLOGY, V7, P590, DOI 10.1097/00001648-199611000-00005
   BOSTICK RM, 1993, CANCER RES, V53, P4230
   DAvanzo B, 1997, EUR J CANCER PREV, V6, P288, DOI 10.1097/00008469-199706000-00005
   Decarli A, 1996, ANN EPIDEMIOL, V6, P110, DOI 10.1016/1047-2797(95)00129-8
   Enger SM, 1996, CANCER EPIDEM BIOMAR, V5, P147
   FERRARONI M, 1994, BRIT J CANCER, V70, P1150, DOI 10.1038/bjc.1994.463
   FRANCESCHI S, 1993, EUR J CANCER, V29A, P2298, DOI 10.1016/0959-8049(93)90225-5
   Franceschi S, 1997, INT J CANCER, V72, P56, DOI 10.1002/(SICI)1097-0215(19970703)72:1<56::AID-IJC8>3.0.CO;2-3
   Franceschi Silvia, 1995, ANNALS OF EPIDEMIOLOGY, V5, P69, DOI 10.1016/1047-2797(95)92893-D
   GARLAND CF, 1980, INT J EPIDEMIOL, V9, P227, DOI 10.1093/ije/9.3.227
   GIOVANNUCCI E, 1993, J NATL CANCER I, V85, P875, DOI 10.1093/jnci/85.11.875
   Glynn SA, 1996, CANCER EPIDEM BIOMAR, V5, P487
   HOWE GR, 1992, J NATL CANCER I, V84, P1887, DOI 10.1093/jnci/84.24.1887
   ISCOVICH JM, 1992, INT J CANCER, V51, P858, DOI 10.1002/ijc.2910510604
   LONGNECKER MP, 1992, JNCI-J NATL CANCER I, V84, P430, DOI 10.1093/jnci/84.6.430
   MAIANI G, 1995, NUTR CANCER, V24, P23, DOI 10.1080/01635589509514390
   Martinez ME, 1996, JNCI-J NATL CANCER I, V88, P1375, DOI 10.1093/jnci/88.19.1375
   NEWMARK HL, 1984, JNCI-J NATL CANCER I, V72, P1323
   Potter JD, 1996, AM J EPIDEMIOL, V144, P1026
   Potter JD, 1996, CANCER CAUSE CONTROL, V7, P127, DOI 10.1007/BF00115644
   Salvini Simonetta, 1996, JOURNAL OF FOOD COMPOSITION AND ANALYSIS, V9, P57, DOI 10.1006/jfca.1996.0007
   SCHATZKIN A, 1995, J NATL CANCER I, V87, P1733, DOI 10.1093/jnci/87.23.1733
   Webster RP, 1996, CANCER LETT, V98, P129
   Willett W, 1990, NUTR EPIDEMIOLOGY, V0, P0
   Witte JS, 1996, AM J EPIDEMIOL, V144, P1015, DOI 10.1093/oxfordjournals.aje.a008872
   Wurzelmann JI, 1996, CANCER EPIDEM BIOMAR, V5, P503
NR 27
TC 128
Z9 137
U1 1
U2 8
PU WILEY-LISS
PI NEW YORK
PA DIV JOHN WILEY & SONS INC, 605 THIRD AVE, NEW YORK, NY 10158-0012
SN 0020-7136
EI 
J9 INT J CANCER
JI Int. J. Cancer
PD NOV 14
PY 1997
VL 73
IS 4
BP 525
EP 530
DI 10.1002/(SICI)1097-0215(19971114)73:4<525::AID-IJC12>3.0.CO;2-8
PG 6
WC Oncology
SC Oncology
GA YG992
UT WOS:A1997YG99200012
PM 9389567
DA 2025-02-23
ER

PT J
AU Koohestani, N
   Tran, TT
   Lee, W
   Wolever, TMS
   Bruce, WR
AF Koohestani, N
   Tran, TT
   Lee, W
   Wolever, TMS
   Bruce, WR
TI Insulin resistance and promotion of aberrant crypt foci in the colons of rats on a high-fat diet
SO NUTRITION AND CANCER-AN INTERNATIONAL JOURNAL
LA English
DT Article
ID colorectal-cancer; diabetes-mellitus; randomized trial; f344 rats; carcinogenesis; fiber; risk; epidemiology; triglyceride; restriction
AB McKeown-Eyssen and Giovannucci recently proposed that the etiology of insulin resistance (IR) and colorectal cancer (CRC) are related. They suggested that diets high in fat and energy and low in complex carbohydrates and a sedentary life-style lead to IR and that the associated hyperinsulinemia, hypertriglyceridemia, and glycemia lead to increased CRC risk through the growth-promoting effect of insulin or the increased availability of energy. We reasoned that if diet affects colon carcinogenesis through its effect on IR, evidence of colon cancer promotion would be preceded by evidence of IR. To test this expectation, we compared the effects of a high-fat (HF, 59% energy) diet and a low-fat (LF, 11% energy) diet on indirect measures of IR and promotion in azoxymethane-initiated F344 rats. Promotion was assessed as growth of aberrant crypt foci (ACF) at 100 days after initiation. The HF diet increased ACF size 1.4 times (95% confidence interval = 1.30-1.58) that of the LF diet. The HF diet also led to impaired oral glucose tolerance tests measured at 4, 32, 60, and 88 days and characterized by an average increased glucose concentration of 0.78 +/- 0.17 mmol/l (p < 0.001). It also resulted in an impaired intravenous glucose tolerance test and elevated levels of serum insulin after a glucose gavage. We concluded that with this model a high-fat diet leads to evidence of IR before is is possible to demonstrate CRC promotion, thus providing support, necessary but not sufficient, for the causal hypothesis linking IR and CRC. Possible mechanisms linking diet, IR, and promotion are considered.
C1 UNIV TORONTO, DEPT NUTR SCI, TORONTO, ON M5S 2E3, CANADA.
C3 University of Toronto
CR ADAMI HO, 1991, CANCER CAUSE CONTROL, V2, P307, DOI 10.1007/BF00051670
   ARMSTRONG B, 1975, INT J CANCER, V15, P617, DOI 10.1002/ijc.2910150411
   BIRD RP, 1987, CANCER LETT, V37, P147, DOI 10.1016/0304-3835(87)90157-1
   BODEN G, 1991, J CLIN INVEST, V88, P960, DOI 10.1172/JCI115399
   Boivin A, 1995, METABOLISM, V44, P1540, DOI 10.1016/0026-0495(95)90072-1
   BRUCE WR, 1993, MUTAT RES, V290, P111, DOI 10.1016/0027-5107(93)90038-H
   BULL AW, 1979, CANCER RES, V39, P4956
   BYRNES SE, 1995, J NUTR, V125, P1430
   CADERNI G, 1991, CANCER RES, V51, P3721
   Corpet DE, 1997, NUTR CANCER, V27, P316, DOI 10.1080/01635589709514543
   DEFRONZO RA, 1991, DIABETES CARE, V14, P173, DOI 10.2337/diacare.14.3.173
   GARTNER K, 1980, LAB ANIM, V14, P267, DOI 10.1258/002367780780937454
   GIOVANNUCCI E, 1995, CANCER CAUSE CONTROL, V6, P164, DOI 10.1007/BF00052777
   GREENBERG ER, 1994, NEW ENGL J MED, V331, P141, DOI 10.1056/NEJM199407213310301
   HANSEN BC, 1995, DIABETES CARE, V18, P0
   Higginson J, 1969, PROC CAN CANCER CONF, V8, P40
   HOWE GR, 1992, J NATL CANCER I, V84, P1887, DOI 10.1093/jnci/84.24.1887
   JACOBS LR, 1987, PREV MED, V16, P566, DOI 10.1016/0091-7435(87)90073-9
   KERN M, 1990, PFLUG ARCH EUR J PHY, V417, P79, DOI 10.1007/BF00370772
   Kinzler KW, 1996, CELL, V87, P159, DOI 10.1016/S0092-8674(00)81333-1
   KRAEGEN EW, 1986, DIABETOLOGIA, V29, P192, DOI 10.1007/BF02427092
   KUMAR SP, 1990, CANCER RES, V50, P5761
   MACLENNAN R, 1995, J NATL CANCER I, V87, P1760, DOI 10.1093/jnci/87.23.1760
   MADAR Z, 1993, NUTR CANCER, V20, P87, DOI 10.1080/01635589309514274
   MARKS PA, 1957, J CLIN INVEST, V36, P254, DOI 10.1172/JCI103419
   MCKEOWNEYSSEN G, 1994, CANCER EPIDEM BIOMAR, V3, P687
   MCKEOWNEYSSEN G, 1988, CANCER RES, V48, P4701
   MCKEOWNEYSSEN GE, 1994, J CLIN EPIDEMIOL, V47, P525, DOI 10.1016/0895-4356(94)90299-2
   MCKEOWNEYSSEN GE, 1996, CANCER EPIDEM BIOMAR, V5, P235
   MINKIN S, 1994, BIOMETRICS, V50, P279, DOI 10.2307/2533219
   OKAUCHI N, 1995, DIABETES RES CLIN PR, V27, P97, DOI 10.1016/0168-8227(95)01029-D
   POTTER JD, 1993, EPIDEMIOL REV, V15, P499, DOI 10.1093/oxfordjournals.epirev.a036132
   Potter JD, 1996, CANCER CAUSE CONTROL, V7, P127, DOI 10.1007/BF00115644
   REDDY BS, 1991, CANCER RES, V51, P487
   REDDY BS, 1984, JNCI-J NATL CANCER I, V72, P745
   RIZEK RL, 1983, DIETARY FATS HLTH, V0, P13
   STEINER G, 1991, DIABETES CARE, V14, P1077, DOI 10.2337/diacare.14.11.1077
   STORLIEN LH, 1991, DIABETES, V40, P280, DOI 10.2337/diabetes.40.2.280
   Tang ZC, 1996, NUTR CANCER, V25, P151, DOI 10.1080/01635589609514437
   Tran TT, 1996, CANCER EPIDEM BIOMAR, V5, P1013
   WAKABAYASHI S, 1995, J ENDOCRINOL, V144, P533, DOI 10.1677/joe.0.1440533
   Weiderpass E, 1997, JNCI-J NATL CANCER I, V89, P660, DOI 10.1093/jnci/89.9.660
   WILLIAMS JC, 1984, CANCER-AM CANCER SOC, V54, P3070, DOI 10.1002/1097-0142(19841215)54:12<3070::AID-CNCR2820541243>3.0.CO;2-N
NR 43
TC 68
Z9 78
U1 0
U2 2
PU ROUTLEDGE JOURNALS, TAYLOR & FRANCIS LTD
PI ABINGDON
PA 2-4 PARK SQUARE, MILTON PARK, ABINGDON OX14 4RN, OXON, ENGLAND
SN 0163-5581
EI 1532-7914
J9 NUTR CANCER
JI Nutr. Cancer
PD JUN 15
PY 1997
VL 29
IS 1
BP 69
EP 76
DI 10.1080/01635589709514604
PG 8
WC Oncology; Nutrition & Dietetics
SC Oncology; Nutrition & Dietetics
GA YF603
UT WOS:A1997YF60300011
PM 9383787
DA 2025-02-23
ER

PT J
AU Archer, MC
   ElSohemy, A
   Stephen, LL
   Badawi, AF
AF Archer, MC
   ElSohemy, A
   Stephen, LL
   Badawi, AF
TI Molecular studies on the role of dietary fat and cholesterol in breast cancer induction
SO DIETARY FAT AND CANCER: GENETIC AND MOLECULAR INTERACTIONS
LA English
DT Article; Proceedings Paper
ID rat mammary tumorigenesis; serum-cholesterol; sprague-dawley; treated rats; follow-up; risk; tumors; cells; 7,12-dimethylbenz(a)anthracene; carcinogenesis
RP Archer, MC (corresponding author), UNIV TORONTO, FAC MED, DEPT NUTR SCI, 150 COLL ST, TORONTO, ON M5S 3E2, CANADA.
CR BEYNEN AC, 1987, ADV LIPID RES, V22, P115
   BINGHAM SA, 1994, BRIT J NUTR, V72, P619, DOI 10.1079/BJN19940064
   BROWN MS, 1986, SCIENCE, V232, P34, DOI 10.1126/science.3513311
   CARROLL KK, 1986, CANCER, V58, P1818, DOI 10.1002/1097-0142(19861015)58:8+<1818::AID-CNCR2820581406>3.0.CO;2-4
   CHAN PC, 1977, JNCI-J NATL CANCER I, V59, P1279, DOI 10.1093/jnci/59.4.1279
   Cohen L A, 1982, NUTR CANCER, V4, P99, DOI 10.1080/01635588209513745
   COWAN LD, 1990, AM J EPIDEMIOL, V131, P468, DOI 10.1093/oxfordjournals.aje.a115521
   DOLL R, 1981, JNCI-J NATL CANCER I, V66, P1191, DOI 10.1093/jnci/66.6.1192
   EBY N, 1994, CANCER CAUSE CONTROL, V5, P458, DOI 10.1007/BF01694760
   ElBayoumy K, 1996, CANCER RES, V56, P1970
   ElSohemy A, 1996, CARCINOGENESIS, V17, P159, DOI 10.1093/carcin/17.1.159
   GOODWIN PJ, 1987, JNCI-J NATL CANCER I, V79, P473
   Haenzel W, 1982, CANCER EPIDEMIOL, V0, P194
   HENDERSON BE, 1982, CANCER RES, V42, P3232
   HU ZH, 1995, CARCINOGENESIS, V16, P2281, DOI 10.1093/carcin/16.9.2281
   Hunter DJ, 1996, NEW ENGL J MED, V334, P356, DOI 10.1056/NEJM199602083340603
   *IARC, 1987, IARC SCI PUBL, V5, P882
   KARMALI RA, 1983, BRIT J CANCER, V48, P689, DOI 10.1038/bjc.1983.251
   KLURFELD DM, 1981, CANCER LETT, V14, P273, DOI 10.1016/0304-3835(81)90154-3
   LU SJ, 1992, P NATL ACAD SCI USA, V89, P1001, DOI 10.1073/pnas.89.3.1001
   MCMICHAEL AJ, 1984, EPIDEMIOL REV, V6, P192, DOI 10.1093/oxfordjournals.epirev.a036271
   MENDOLA P, 1995, NUTR CANCER, V23, P161, DOI 10.1080/01635589509514372
   MILLER AB, 1994, EUR J CANCER, V30A, P207, DOI 10.1016/0959-8049(94)90088-4
   MORIN RJ, 1991, J CLIN LAB ANAL, V5, P219, DOI 10.1002/jcla.1860050312
   NAKAYAMA M, 1993, ANTICANCER RES, V13, P691
   ONEILL GP, 1993, FEBS LETT, V330, P156, DOI 10.1016/0014-5793(93)80263-T
   PETRAKIS NL, 1981, CANCER RES, V41, P2563
   ROGERS AE, 1988, DIET FAT CANC, V0, P255
   RUSSO J, 1990, LAB INVEST, V62, P244
   RUSSO J, 1994, CANCER EPIDEM BIOMAR, V3, P353
   SANDER BD, 1989, J FOOD PROTECT, V52, P109, DOI 10.4315/0362-028X-52.2.109
   SCHMIDT RA, 1984, J BIOL CHEM, V259, P175
   SIPERSTEIN MD, 1995, ADV EXP MED BIOL, V369, P155
   SUKUMAR S, 1983, NATURE, V306, P658, DOI 10.1038/306658a0
   TAN WC, 1974, CANCER RES, V34, P3229
   THOMPSON HJ, 1992, CARCINOGENESIS, V13, P1535, DOI 10.1093/carcin/13.9.1535
   VATTEN LJ, 1990, CANCER RES, V50, P2341
   VITOLS S, 1985, LANCET, V2, P1150
   WALDMANN V, 1993, RES EXP MED, V193, P143, DOI 10.1007/BF02576221
   WELSCH CW, 1992, CANCER RES, V52, P0
   WILLETT W, 1989, NATURE, V338, P389, DOI 10.1038/338389a0
   WILLETT WC, 1992, JAMA-J AM MED ASSOC, V268, P2037, DOI 10.1001/jama.268.15.2037
   ZHANG PL, 1994, MOL CARCINOGEN, V9, P46, DOI 10.1002/mc.2940090109
NR 43
TC 3
Z9 4
U1 0
U2 1
PU PLENUM PRESS DIV PLENUM PUBLISHING CORP
PI NEW YORK
PA 233 SPRING ST, NEW YORK, NY 10013 USA
SN 0065-2598
EI 
J9 ADV EXP MED BIOL
JI Adv.Exp.Med.Biol.
PD JUN 15
PY 1997
VL 422
IS 
BP 39
EP 46
DI 
PG 8
WC Oncology; Medicine, Research & Experimental; Nutrition & Dietetics
SC Oncology; Research & Experimental Medicine; Nutrition & Dietetics
GA BJ93Z
UT WOS:A1997BJ93Z00003
PM 9361813
DA 2025-02-23
ER

PT J
AU Xue, LX
   Yang, K
   Newmark, H
   Lipkin, M
AF Xue, LX
   Yang, K
   Newmark, H
   Lipkin, M
TI Induced hyperproliferation in epithelial cells of mouse prostate by a Western-style diet
SO CARCINOGENESIS
LA English
DT Article
ID nutritional stress diet; 4 components; environmental-factors; cancer incidence; fat diet; epidemiology; carcinoma; hyperplasia; rats; mice
AB In this study the effects of a Western-style diet on epithelial cell proliferation in the prostate and bladder of C57BL/6J mice were investigated. The Western-style diet contained increased fat and low calcium and vitamin D, compared with AIN-76A control diet, at levels simulating human Western diets based on nutrient density. After feeding the Western-style and AIN-76A diets for 5 and 16 weeks, mice were infused with bromodeoxyuridine (BrdU) for 72 h using s.c. implanted osmotic pumps. Findings revealed that in bladder epithelium BrdU labeling indices were not significantly different (P > 0.05) between mice on the control and Western-style diets at both time periods, However, significant increases in BrdU labeling indices occurred in epithelial cells of the anterior (P = 0.024) and dorsal (P = 0.049) lobes, but not in the ventral lobe (P = 0.21), of the mouse prostate after feeding the Western-style diet for 16 weeks, compared with mice on the control diet. These findings demonstrate Western-style diet induction of epithelial cell hyperproliferation in anterior and dorsal lobes of the mouse prostate. The findings further suggest that these nutrients may have a role in human prostatic carcinogenesis, since the anterior and dorsal lobes of the mouse prostate are homologous with the human prostate in embryological origin and histological structure and carcinomas induced in rodent models have similar characteristics to those found in human prostatic cancer.
C1 STRANG CANC PREVENT CTR, STRANG CANC RES LAB, NEW YORK, NY 10021 USA.
   MEM SLOAN KETTERING CANC CTR, NEW YORK, NY 10021 USA.
C3 Memorial Sloan Kettering Cancer Center
FU NCI NIH HHS [CA 51233] Funding Source: Medline
CR American Institute of Nutrition Ad Hoc Committee on Standards for Nutritional Studies, 1977, J NUTR, V107, P1424
   ARMSTRONG B, 1975, INT J CANCER, V15, P617, DOI 10.1002/ijc.2910150411
   BERG JW, 1975, CANCER RES, V35, P3345
   BORING CC, 1993, CA-CANCER J CLIN, V43, P7, DOI 10.3322/canjclin.43.1.7
   BOSLAND MC, 1988, ADV CANCER RES, V51, P1, DOI 10.1016/S0065-230X(08)60220-1
   Carroll K K, 1975, PROG BIOCHEM PHARMACOL, V10, P308
   CARTER HB, 1990, PROSTATE, V16, P39
   CHIARODO A, 1991, CANCER RES, V51, P2498
   ELDRIDGE SR, 1990, CARCINOGENESIS, V11, P2245, DOI 10.1093/carcin/11.12.2245
   GLOVER M, 1996, CANCER RES, V56, P3270
   GRAHAM S, 1983, JNCI-J NATL CANCER I, V70, P687
   HORNING ES, 1947, BRIT J CANCER, V1, P59, DOI 10.1038/bjc.1947.7
   KHAN N, 1994, CARCINOGENESIS, V15, P2645, DOI 10.1093/carcin/15.11.2645
   KOLONEL LN, 1983, CANCER RES, V43, P2397
   Mitsumori K, 1994, IARC SCI PUBL, V0, P431
   NEWMARK HL, 1991, AM J CLIN NUTR, V54, PS209, DOI 10.1093/ajcn/54.1.209S
   NEWMARK HL, 1990, JNCI-J NATL CANCER I, V82, P491, DOI 10.1093/jnci/82.6.491
   POUR PM, 1991, CANCER RES, V51, P4757
   PRICE D, 1963, MONOGR NCI, V12, P2
   REICHEL H, 1989, NEW ENGL J MED, V320, P980, DOI 10.1056/NEJM198904133201506
   ROSS RK, 1987, JNCI-J NATL CANCER I, V78, P869
   SHIMIZU H, 1991, BRIT J CANCER, V63, P963, DOI 10.1038/bjc.1991.210
   *US DHEW, 1974, MORT TREND TABL LEAD, V0, P0
   WANG Y, 1995, J NATL CANCER I, V87, P1456, DOI 10.1093/jnci/87.19.1456
   WYNDER EL, 1977, CANCER-AM CANCER SOC, V40, P1246, DOI 10.1002/1097-0142(197709)40:3<1246::AID-CNCR2820400340>3.0.CO;2-5
   WYNDER EL, 1971, CANCER, V28, P344, DOI 10.1002/1097-0142(197108)28:2<344::AID-CNCR2820280214>3.0.CO;2-#
   Xue LX, 1996, NUTR CANCER, V26, P281, DOI 10.1080/01635589609514484
   Xue LX, 1996, JNCI-J NATL CANCER I, V88, P1586, DOI 10.1093/jnci/88.21.1586
   YATANI R, 1989, JPN J CLIN ONCOL, V19, P319
   YATANI R, 1986, VIRCHOWS ARCH A, V409, P395, DOI 10.1007/BF00705412
NR 30
TC 35
Z9 44
U1 0
U2 1
PU OXFORD UNIV PRESS
PI OXFORD
PA GREAT CLARENDON ST, OXFORD OX2 6DP, ENGLAND
SN 0143-3334
EI 1460-2180
J9 CARCINOGENESIS
JI Carcinogenesis
PD MAY 15
PY 1997
VL 18
IS 5
BP 995
EP 999
DI 10.1093/carcin/18.5.995
PG 5
WC Oncology
SC Oncology
GA WZ324
UT WOS:A1997WZ32400017
PM 9163686
DA 2025-02-23
ER

PT J
AU Franceschi, S
AF Franceschi, S
TI Micronutrients and breast cancer
SO EUROPEAN JOURNAL OF CANCER PREVENTION
LA English
DT Article; Proceedings Paper
DE breast cancer; fibre; fruit; vegetables; vitamin A; vitamin C; vitamin E
ID vitamin-a; new-york; dietary factors; animal protein; beta-carotene; olive oil; risk; fat; fiber; macronutrients
AB A large part of the epidemiological debate on diet and breast cancer has been dominated by the issue of whether fat, particularly animal fat, increases risk. Lately, the possible protective effect of various dietary constituents has received more attention. Vitamins C and E, and beta-carotene have antioxidant activity and may thus provide a cellular defence against reactive oxygen species that damage DNA. Dietary fibre may influence oestrogen metabolism. A large case-control study (2,569 breast cancer and 2,588 hospital controls) conducted in six Italian areas between 1991 and 1994 suggested that a diet rich in several micronutrients was associated with significantly lowered risk. After allowance for non-dietary risk correlates, energy intake and the mutual confounding effect of the various micronutrients, beta-carotene, vitamin E and calcium were associated with odds ratios in the highest intake quintile compared to the lowest one of 0.84, 0.75 and 0.81, respectively. Among different types of fibre, only cellulose intake showed a moderate inverse association. Evidence from other studies suggests that a favourable role of some micronutrients is possible, albeit probably less important than for cancers of the stomach and colon-rectum. Indeed, the relationship between fruit and vegetable intake is also less marked/consistent for breast cancer than for other sites. Among agents that have only recently been investigated, isoflavones, which are weak oestrogens, are of particular interest.
C1 Ctr Riferimento Oncol, Serv Epidemiol, I-33081 Aviano, PN, Italy.
C3 IRCCS Aviano (CRO)
RP Ctr Riferimento Oncol, Serv Epidemiol, Via Pedemontana Occ 12, I-33081 Aviano, PN, Italy.
CR AMBROSONE CB, 1995, CANCER CAUSE CONTROL, V6, P407, DOI 10.1007/BF00052180
   BAGHURST PA, 1994, INT J CANCER, V56, P173, DOI 10.1002/ijc.2910560204
   Decarli A, 1997, EPIDEMIOLOGY, V8, P425, DOI 10.1097/00001648-199707000-00013
   EWERTZ M, 1990, INT J CANCER, V46, P779, DOI 10.1002/ijc.2910460505
   Favero A, 1997, EUR J CANCER PREV, V6, P277, DOI 10.1097/00008469-199706000-00005
   FORMELLI F, 1991, ANN ONCOL, V2, P446
   Franceschi S, 1995, INT J CANCER, V63, P785, DOI 10.1002/ijc.2910630606
   Franceschi S, 1996, LANCET, V347, P1351, DOI 10.1016/S0140-6736(96)91008-9
   GERBER M, 1990, TUMORI J, V76, P321, DOI 10.1177/030089169007600405
   GRAHAM S, 1992, AM J EPIDEMIOL, V136, P1327, DOI 10.1093/oxfordjournals.aje.a116445
   GRAHAM S, 1991, AM J EPIDEMIOL, V134, P552, DOI 10.1093/oxfordjournals.aje.a116129
   HOLMBERG L, 1994, ARCH INTERN MED, V154, P1805, DOI 10.1001/archinte.154.16.1805
   HOWE GR, 1990, JNCI-J NATL CANCER I, V82, P561, DOI 10.1093/jnci/82.7.561
   HUNTER DJ, 1993, NEW ENGL J MED, V329, P234, DOI 10.1056/NEJM199307223290403
   HUNTER DJ, 1994, ANNU REV NUTR, V14, P393, DOI 10.1146/annurev.nu.14.070194.002141
   KATSOUYANNI K, 1994, BRIT J CANCER, V70, P537, DOI 10.1038/bjc.1994.341
   Kimmick GG, 1997, NUTR CANCER, V27, P109, DOI 10.1080/01635589709514511
   Knekt P, 1996, BRIT J CANCER, V73, P687, DOI 10.1038/bjc.1996.119
   La Vecchia C, 1987, NUTR CANCER, V10, P205
   LAVECCHIA C, 1995, CANCER CAUSE CONTROL, V6, P545, DOI 10.1007/BF00054164
   LONDON SJ, 1992, CANCER CAUSE CONTROL, V3, P503, DOI 10.1007/BF00052746
   LUBIN F, 1986, JNCI-J NATL CANCER I, V77, P605, DOI 10.1093/jnci/77.3.605
   MARTINMORENO JM, 1994, INT J CANCER, V58, P774, DOI 10.1002/ijc.2910580604
   MARUBINI E, 1988, CANCER-AM CANCER SOC, V61, P173, DOI 10.1002/1097-0142(19880101)61:1<173::AID-CNCR2820610129>3.0.CO;2-P
   MESSINA MJ, 1994, NUTR CANCER, V21, P113, DOI 10.1080/01635589409514310
   Negri E, 1996, INT J CANCER, V65, P140, DOI 10.1002/(SICI)1097-0215(19960117)65:2<140::AID-IJC3>3.0.CO;2-Z
   PAGANINIHILL A, 1987, JNCI-J NATL CANCER I, V79, P443
   Potter JD, 1996, IARC SCI PUBL, V0, P61
   RICHARDSON S, 1991, INT J CANCER, V48, P1
   ROHAN TE, 1988, AM J EPIDEMIOL, V128, P478, DOI 10.1093/oxfordjournals.aje.a114996
   ROHAN TE, 1993, CANCER CAUSE CONTROL, V4, P29, DOI 10.1007/BF00051711
   STEINMETZ KA, 1991, CANCER CAUSE CONTROL, V2, P427, DOI 10.1007/BF00054304
   TONIOLO P, 1989, JNCI-J NATL CANCER I, V81, P278, DOI 10.1093/jnci/81.4.278
   VEER PV, 1990, INT J CANCER, V45, P825, DOI 10.1002/ijc.2910450506
   Verhoeven DTH, 1997, BRIT J CANCER, V75, P149, DOI 10.1038/bjc.1997.25
   WILLETT WC, 1992, JAMA-J AM MED ASSOC, V268, P2037, DOI 10.1001/jama.268.15.2037
   ZARIDZE D, 1991, INT J CANCER, V48, P493, DOI 10.1002/ijc.2910480404
NR 37
TC 6
Z9 7
U1 0
U2 3
PU LIPPINCOTT WILLIAMS & WILKINS
PI PHILADELPHIA
PA TWO COMMERCE SQ, 2001 MARKET ST, PHILADELPHIA, PA 19103 USA
SN 0959-8278
EI 1473-5709
J9 EUR J CANCER PREV
JI Eur. J. Cancer Prev.
PD JUN 15
PY 1997
VL 6
IS 6
BP 535
EP 539
DI 10.1097/00008469-199712000-00008
PG 5
WC Oncology
SC Oncology
GA YP981
UT WOS:000071335400007
PM 9496455
DA 2025-02-23
ER

PT J
AU Nair, J
   Vaca, CE
   Velic, I
   Mutanen, M
   Valsta, LM
   Bartsch, H
AF Nair, J
   Vaca, CE
   Velic, I
   Mutanen, M
   Valsta, LM
   Bartsch, H
TI High dietary omega-6 polyunsaturated fatty acids drastically increase the formation of etheno-DNA base adducts in white blood cells of female subjects
SO CANCER EPIDEMIOLOGY BIOMARKERS & PREVENTION
LA English
DT Article
ID lipid-peroxidation products; breast-cancer; rapeseed oil; liver dna; humans; carcinogenesis; malonaldehyde; sunflower
AB Lipid peroxidation generates reactive aldehydes such as trans-4-hydroxy-2-nonenal and malonaldehyde, which form promutagenic exocyclic DNA adducts in human cells and may contribute to diet-related cancers. Using ultrasensitive detection methods, analysis of WBC DNA from volunteers in a dietary study revealed that high intake of omega-6 polyunsaturated fatty acids increased malonaldehyde-derived adducts in male and female subjects. In contrast, etheno adducts (1,N-6-ethenodeoxyadenosine; 3,N-4-ethenodeoxycytidine) were not elevated in males but were, on average, 40 times higher in females, displaying a huge intersubject variation in lipid peroxidation-derived DNA damage. Exocyclic DNA adducts are promising biomarkers for examining the hypothesis of possible links between increased intake of dietary omega-6 polyunsaturated fatty acids, DNA damage, and elevated cancer risk for breast, colon, and prostate.
C1 DEUTSCH KREBSFORSCHUNGSZENTRUM,DIV TOXICOL & CANC RISK FACTORS,D-69120 HEIDELBERG,GERMANY.
   KAROLINSKA INST,NOVUM,DEPT BIOSCI,CTR NUTR & TOXICOL,MOL EPIDEMIOL UNIT,S-11457 HUDDINGE,SWEDEN.
   NATL PUBL HLTH INST,DEPT NUTR,SF-00300 HELSINKI,FINLAND.
   UNIV HELSINKI,DEPT APPL CHEM & MICROBIOL NUTR,SF-00710 HELSINKI,FINLAND.
C3 Helmholtz Association; German Cancer Research Center (DKFZ); Karolinska Institutet; Finland National Institute for Health & Welfare; University of Helsinki
CR BARTSCH H, 1994, DRUG METAB REV, V26, P349, DOI 10.3109/03602539409029802
   BUENODEMESQUITA HB, 1995, EUR J CANCER PREV, V5, P209
   CHAUDHARY AK, 1994, SCIENCE, V265, P1580, DOI 10.1126/science.8079172
   Chen HJC, 1996, CHEM RES TOXICOL, V9, P306, DOI 10.1021/tx9501389
   Chung FL, 1996, CARCINOGENESIS, V17, P2105, DOI 10.1093/carcin/17.10.2105
   DAVIS DL, 1993, ENVIRON HEALTH PERSP, V101, P372, DOI 10.2307/3431889
   DOLL R, 1981, JNCI-J NATL CANCER I, V66, P1191, DOI 10.1093/jnci/66.6.1192
   Dreher D, 1996, EUR J CANCER, V32A, P30, DOI 10.1016/0959-8049(95)00531-5
   EBERLE G, 1989, CARCINOGENESIS, V10, P209, DOI 10.1093/carcin/10.1.209
   ECKL PM, 1993, MUTAT RES, V290, P183, DOI 10.1016/0027-5107(93)90158-C
   ELGHISSASSI F, 1995, CHEM RES TOXICOL, V8, P278, DOI 10.1021/tx00044a013
   Fang JL, 1996, CARCINOGENESIS, V17, P1035, DOI 10.1093/carcin/17.5.1035
   Fernando RC, 1996, CARCINOGENESIS, V17, P1711, DOI 10.1093/carcin/17.8.1711
   Guichard Y, 1996, CARCINOGENESIS, V17, P1553, DOI 10.1093/carcin/17.8.1553
   HAMMER CT, 1979, BRIT J NUTR, V41, P465, DOI 10.1079/BJN19790061
   HAN XL, 1995, CARCINOGENESIS, V16, P2571, DOI 10.1093/carcin/16.10.2571
   Hang B, 1996, CARCINOGENESIS, V17, P155, DOI 10.1093/carcin/17.1.155
   HARTLEY DP, 1995, ARCH BIOCHEM BIOPHYS, V316, P197, DOI 10.1006/abbi.1995.1028
   KEY T, 1995, CANCER SURV, V23, P63
   LIEHR JG, 1995, P NATL ACAD SCI USA, V92, P9220, DOI 10.1073/pnas.92.20.9220
   LIPWORTH L, 1995, EUR J CANCER PREV, V4, P7, DOI 10.1097/00008469-199502000-00002
   MORIYA M, 1994, P NATL ACAD SCI USA, V91, P11899, DOI 10.1073/pnas.91.25.11899
   Nair J, 1996, CANCER RES, V56, P1267
   NAIR J, 1995, CARCINOGENESIS, V16, P613, DOI 10.1093/carcin/16.3.613
   NAIR J, 1996, P AM ASSOC CANC RES, V37, P813
   Nath RG, 1996, CANCER RES, V56, P452
   NOGUCHI M, 1995, ONCOLOGY-BASEL, V52, P265
   POLI G, 1985, BIOCHEM J, V227, P629, DOI 10.1042/bj2270629
   POTTER JD, 1995, EUR J CANCER, V31A, P1033, DOI 10.1016/0959-8049(95)00125-3
   SODUM RS, 1988, CANCER RES, V48, P320
   TURPEINEN AM, 1995, LIPIDS, V30, P485, DOI 10.1007/BF02537021
   VACA CE, 1988, MUTAT RES, V195, P137, DOI 10.1016/0165-1110(88)90022-X
   VACA CE, 1995, CARCINOGENESIS, V16, P1847, DOI 10.1093/carcin/16.8.1847
   VALSTA LM, 1992, ARTERIOSCLER THROMB, V12, P50, DOI 10.1161/01.ATV.12.1.50
   WANG MY, 1995, CARCINOGENESIS, V16, P1941, DOI 10.1093/carcin/16.8.1941
   WU HY, 1996, ANAL CHEM, V67, P1603
NR 36
TC 129
Z9 133
U1 0
U2 6
PU AMER ASSOC CANCER RESEARCH
PI PHILADELPHIA
PA PUBLIC LEDGER BLDG, SUITE 816, 150 S. INDEPENDENCE MALL W., PHILADELPHIA, PA 19106
SN 1055-9965
EI 
J9 CANCER EPIDEM BIOMAR
JI Cancer Epidemiol. Biomarkers Prev.
PD AUG 15
PY 1997
VL 6
IS 8
BP 597
EP 601
DI 
PG 5
WC Oncology; Public, Environmental & Occupational Health
SC Oncology; Public, Environmental & Occupational Health
GA XR010
UT WOS:A1997XR01000007
PM 9264272
DA 2025-02-23
ER

PT J
AU Slattery, ML
   Potter, JD
   Duncan, DM
   Berry, TD
AF Slattery, ML
   Potter, JD
   Duncan, DM
   Berry, TD
TI Dietary fats and colon cancer: Assessment of risk associated with specific fatty acids
SO INTERNATIONAL JOURNAL OF CANCER
LA English
DT Article
ID tumor
AB There are many biological mechanisms whereby dietary fat and specific dietary fatty acids may alter risk of colon cancer in addition to their contribution to total energy intake. To evaluate these potential associations, we used detailed dietary intake data collected in a population-based study of 1,993 incident colon cancer cases and 2,410 controls conducted in 3 areas of the United States. The most commonly consumed fatty acid in the study population was oleic acid. One-third of dietary fats consumed came from additions to other foods at the table or from the preparation of other foods. After adjusting for total energy intake, physical activity and body size, neither total dietary fat nor specific fatty acids was associated with risk of colon cancer, However, among older women, fats from food preparation were associated with increased risk of colon cancer (OR 1.84, 95% CI 1.20-2.80), while fats from foods themselves or from additions to other foods were not. While dietary fats were not associated with colon cancer risk in the total population, subgroups of the population appeared to be at slightly greater risk if they consumed a high-fat diet. Women who consumed a diet high in mono-unsaturated fatty acids (MFAs) and poly-unsaturated fatty acids (PFAs) and who had a family history of colorectal cancer were at greater risk of colon cancer than those with similar intakes but without a family history of colorectal cancer. Similar associations with family history were noted among men diagnosed at younger ages for MFA, linolenic acid and 20-carbon PFA. (C) 1997 Wiley-Liss, Inc.
C1 UNIV UTAH,SCH MED,SALT LAKE CITY,UT.
   FRED HUTCHINSON CANC RES CTR,SEATTLE,WA 98104.
   KAISER PERMANENTE MED CARE PROGRAM,DIV RES,OAKLAND,CA 94611.
C3 Utah System of Higher Education; University of Utah; Fred Hutchinson Cancer Center; Kaiser Permanente
FU NCI NIH HHS [R01 CA48998] Funding Source: Medline
CR BUFILL JA, 1990, ANN INTERN MED, V113, P779, DOI 10.7326/0003-4819-113-10-779
   CORPET D, 1990, CANCER RES, V5, P6955
   EDWARDS S, 1994, AM J EPIDEMIOL, V140, P1020, DOI 10.1093/oxfordjournals.aje.a117192
   GLASGOW WC, 1992, J BIOL CHEM, V267, P10771
   HAGUE A, 1995, INT J CANCER, V60, P400, DOI 10.1002/ijc.2910600322
   HOLLSTEIN M, 1991, SCIENCE, V253, P49, DOI 10.1126/science.1905840
   HSIA WLW, 1994, ONCOGENE, V5, P417
   Hunt SM, 1990, ADV NUTR HUMAN METAB, V0, P0
   HUNTER JE, 1986, AM J CLIN NUTR, V44, P707, DOI 10.1093/ajcn/44.6.707
   Liu Kiang, 1994, ETHNICITY AND DISEASE, V4, P15
   MARNETT LJ, 1992, CANCER RES, V52, P5575
   POTTER JD, 1993, EPIDEMIOL REV, V15, P499, DOI 10.1093/oxfordjournals.epirev.a036132
   ROSENBERG ZS, 1990, B HOSP JOINT DIS ORT, V50, P139
   SEARS B, 1993, ADJUVANT NUTR CANC T, V0, P267
   Slattery Martha L, 1995, ANNALS OF EPIDEMIOLOGY, V5, P292, DOI 10.1016/1047-2797(94)00095-B
   SLATTERY ML, 1994, J AM DIET ASSOC, V94, P761, DOI 10.1016/0002-8223(94)91944-5
   Slattery ML, 1997, CANCER RES, V57, P75
   Slattery ML, 1997, AM J EPIDEMIOL, V145, P199, DOI 10.1093/oxfordjournals.aje.a009092
   TILLOTSON JK, 1993, INT J ONCOL, V3, P81
   WILLETT WC, 1997, AM J CLIN NUTR, V65, P12205
NR 20
TC 83
Z9 90
U1 1
U2 7
PU WILEY-LISS
PI NEW YORK
PA DIV JOHN WILEY & SONS INC, 605 THIRD AVE, NEW YORK, NY 10158-0012
SN 0020-7136
EI 
J9 INT J CANCER
JI Int. J. Cancer
PD NOV 27
PY 1997
VL 73
IS 5
BP 670
EP 677
DI 10.1002/(SICI)1097-0215(19971127)73:5<670::AID-IJC10>3.0.CO;2-A
PG 8
WC Oncology
SC Oncology
GA YJ325
UT WOS:A1997YJ32500010
PM 9398044
DA 2025-02-23
ER

PT J
AU Caderni, G
   Luceri, C
   Lancioni, L
   Biggeri, A
   Giannini, A
   Fazi, M
   Brighenti, F
   Cresci, A
   Orpianesi, C
   Dolara, P
AF Caderni, G
   Luceri, C
   Lancioni, L
   Biggeri, A
   Giannini, A
   Fazi, M
   Brighenti, F
   Cresci, A
   Orpianesi, C
   Dolara, P
TI Modification of azoxymethane intestinal carcinogenesis in rats by feeding sucrose boluses, pasta, and glucose
SO NUTRITION AND CANCER-AN INTERNATIONAL JOURNAL
LA English
DT Article
ID fecal bile-acids; colorectal-cancer; colon-cancer; fatty-acids; crypt foci; risk; starch; proliferation; sugar; epidemiology
AB We studied whether repented boluses of sucrose or diets containing carbohydrates with a variable glycemic index (GI) affect intestinal carcinogenesis in rats. Male F344 rats were treated twice (1 wk apart) with 15 mg/kg sc azoxymethane (AOM) and then divided into four experimental dietary groups with different carbohydrate composition and administration schedules: the sucrose group was fed 44% (wt/wt) sucrose (GI = 65), the bolus group was fed sucrose as carbohydrate and 43 boluses of sucrose (10-15 g/kg) at various time intervals, the pasta group was fed pasta [77% (wt/wt) cooked pasta, GI = 55], and the glucose group was fed 44% (wt/wt) glucose (GI = 97). All nutrients, including carbohydrates, were provided in similar amount to the different groups. The experiment was terminated between Day 230 and Day 245 after AOM administration. At this rime the pasta group had significantly higher cecal short-chain fatty acids than the other groups. Intestinal adenomas and cancers occurred with the same frequency in the bolus, sucrose, and glucose groups. On the contrary, we observed a significant decrease (p = 0.03) in the cumulative incidence of intestinal adenomas, but nor adenocarcinomas, in the pasta group compared with the sucrose group (intestinal adenoma incidence in the pasta group was 31% compared with 63% in the sucrose group, 46% in the bolus group, and 37% in the glucose group). In conclusion these results do not support the hypothesis that sucrose boluses or carbohydrates with a high GI stimulate colon carcinogenesis, but they indicate that foods such as pasta may exert a protective effect.
C1 UNIV FLORENCE, DEPT STAT, I-50134 FLORENCE, ITALY.
   UNIV FLORENCE, DEPT CLIN PHYSIOPATHOL, I-50134 FLORENCE, ITALY.
   UNIV FLORENCE, DEPT PATHOL, I-50121 FLORENCE, ITALY.
   USL 10H, FLORENCE, ITALY.
   UNIV MILAN, DEPT FOOD TECHNOL & MICROBIOL, I-20133 MILAN, ITALY.
   UNIV CAMERINO, DEPT HYG, I-62032 CAMERINO, ITALY.
C3 University of Florence; University of Florence; University of Florence; University of Milan; University of Camerino
RP UNIV FLORENCE, DEPT PHARMACOL, 65 VIALE GB MORGAGNI, I-50134 FLORENCE, ITALY.
CR *ASS AN CHEM, 1994, OFF METH AN, V0, P0
   BARTRAM HP, 1991, CANCER RES, V51, P4238
   BENITO E, 1990, INT J CANCER, V45, P69, DOI 10.1002/ijc.2910450114
   BINGHAM SA, 1990, P NUTR SOC, V49, P153, DOI 10.1079/PNS19900021
   BOSTICK RM, 1994, CANCER CAUSE CONTROL, V5, P38, DOI 10.1007/BF01830725
   BRESLOW NE, 1987, STATISTICAL METHODS, V2, P0
   BRISTOL JB, 1985, BMJ-BRIT MED J, V291, P1467, DOI 10.1136/bmj.291.6507.1467
   BUGAUT M, 1993, ANNU REV NUTR, V13, P217, DOI 10.1146/annurev.nu.13.070193.001245
   Caderni G, 1996, NUTR CANCER, V25, P179, DOI 10.1080/01635589609514440
   CADERNI G, 1991, NUTR CANCER, V15, P33, DOI 10.1080/01635589109514109
   CADERNI G, 1993, J NUTR, V123, P704, DOI 10.1093/jn/123.4.704
   CADERNI G, 1991, CANCER RES, V51, P3721
   CADERNI G, 1994, J NUTR, V124, P517, DOI 10.1093/jn/124.4.517
   CASSIDY A, 1994, BRIT J CANCER, V69, P937, DOI 10.1038/bjc.1994.181
   CHAMP M, 1992, EUR J CLIN NUTR, V46, P0
   CRESCI A, 1988, MICROBIOLOGICA, V11, P179
   DIGGLE PJ, 1994, ANAL LONGITUDINAL DA, V0, P117
   FOSTERPOWELL K, 1995, AM J CLIN NUTR, V62, P871S, DOI 10.1093/ajcn/62.4.871S
   GIOVANNUCCI E, 1995, CANCER CAUSE CONTROL, V6, P164, DOI 10.1007/BF00052777
   Kritchevsky D, 1986, ADV EXP MED BIOL, V206, P55
   LAVECCHIA C, 1993, INT J CANCER, V55, P386
   LAVECCHIA C, 1988, INT J CANCER, V41, P492, DOI 10.1002/ijc.2910410404
   Luceri C, 1996, NUTR CANCER, V25, P187, DOI 10.1080/01635589609514441
   MACOUARTMOULIN G, 1987, INT J CANCER, V40, P179, DOI 10.1002/ijc.2910400209
   MCKEOWNEYSSEN G, 1994, CANCER EPIDEM BIOMAR, V3, P687
   MORSON BC, 1992, MORSON DAWSONS GASTR, V0, P608
   NEWMARK HL, 1990, NUTR CANCER, V14, P161, DOI 10.1080/01635589009514091
   PELADAN F, 1984, J GEN MICROBIOL, V130, P3175
   POTTER JD, 1993, EPIDEMIOL REV, V15, P499, DOI 10.1093/oxfordjournals.epirev.a036132
   SELF SG, 1988, BIOMETRICS, V44, P79, DOI 10.2307/2531897
   STAMP D, 1993, CARCINOGENESIS, V14, P777, DOI 10.1093/carcin/14.4.777
   THORNTON JR, 1987, DIGEST DIS SCI, V32, P1088, DOI 10.1007/BF01300193
   TUYNS AJ, 1988, NUTR CANCER, V11, P189, DOI 10.1080/01635588809513986
   WOOLSON RF, 1987, STATISTICAL METHODS, V0, P314
NR 35
TC 8
Z9 9
U1 0
U2 1
PU ROUTLEDGE JOURNALS, TAYLOR & FRANCIS LTD
PI ABINGDON
PA 2-4 PARK SQUARE, MILTON PARK, ABINGDON OX14 4RN, OXON, ENGLAND
SN 0163-5581
EI 1532-7914
J9 NUTR CANCER
JI Nutr. Cancer
PD JUN 15
PY 1997
VL 28
IS 2
BP 146
EP 152
DI 10.1080/01635589709514567
PG 7
WC Oncology; Nutrition & Dietetics
SC Oncology; Nutrition & Dietetics
GA XU423
UT WOS:A1997XU42300006
PM 9290120
DA 2025-02-23
ER

PT J
AU Kaaks, R
   Riboli, E
AF Kaaks, R
   Riboli, E
TI The role of multi-centre cohort studies in studying the relation between diet and cancer
SO CANCER LETTERS
LA English
DT Article; Proceedings Paper
DE international correlation studies; case-control studies; prospective cohort studies; multi-centre design; metaanalysis; data pooling; between-study calibration
ID breast-cancer; environmental factors; risk; fat; calibration
AB In spite of important progress made during recent decades in nutritional epidemiology methods, many questions about the role of diet in determining dancer risk remain elusive. One example of an unresolved question is whether a high percentage of energy intake in the form of fat (especially saturated fat) is associated with an increased risk of breast cancer. Observations from international correlation and case-control studies support this hypothesis, while results from prospective cohort studies, generally considered less prone to bias, do not. In this paper, we review the advantages and limitations of these different types of epidemiological study design, and discuss how multi-centre studies may help answer some of the unresolved questions about relations between diet, nutritional status, and cancer risk. Multi-centre cohort studies may have the advantage of increased statistical power because of larger variations in individuals' dietary intake patterns and disease risk (as in international correlation studies), while at the same time offering all the possibilities of individual-level studies to model confounding and/or interaction effects. (C) 1997 Elsevier Science Ireland Ltd.
RP Kaaks, R (corresponding author), INT AGCY RES CANC,UNIT NUTR & CANC,150 COURS ALBERT THOMAS,F-69372 LYON 08,FRANCE.
CR ARMSTRONG B, 1975, INT J CANCER, V15, P617, DOI 10.1002/ijc.2910150411
   BERLIN JA, 1989, STAT MED, V8, P141, DOI 10.1002/sim.4780080202
   BOYD NF, 1993, BRIT J CANCER, V68, P627, DOI 10.1038/bjc.1993.398
   BYERS T, 1994, CANCER-AM CANCER SOC, V74, P288, DOI 10.1002/cncr.2820741313
   DEKLERK NH, 1989, INT J EPIDEMIOL, V18, P705, DOI 10.1093/ije/18.3.705
   DRASAR BS, 1973, BRIT J CANCER, V27, P167, DOI 10.1038/bjc.1973.20
   Dunn JE, 1977, NATIONAL CANCER INSTITUTE MONOGRAPH, V32, P73
   Esteve J, 1996, CANCER CAUSE CONTROL, V7, P240, DOI 10.1007/BF00051300
   GREENLAND S, 1992, STAT MED, V11, P1209, DOI 10.1002/sim.4780110907
   GREENLAND S, 1987, EPIDEMIOL REV, V9, P1
   HILLER JE, 1990, CANCER CAUSE CONTROL, V1, P101, DOI 10.1007/BF00053189
   HOWE GR, 1991, J NATL CANCER I, V83, P336, DOI 10.1093/jnci/83.5.336
   HOWE GR, 1992, INT J CANCER, V51, P365, DOI 10.1002/ijc.2910510306
   HOWE GR, 1990, JNCI-J NATL CANCER I, V82, P561, DOI 10.1093/jnci/82.7.561
   Hunter DJ, 1996, NEW ENGL J MED, V334, P356, DOI 10.1056/NEJM199602083340603
   Hunter DJ, 1990, NUTR EPIDEMIOLOGY, V0, PP143, DOI 10.1016/j.mrfmmm.2004.02.020
   KAAKS R, 1994, AM J CLIN NUTR, V59, P245S, DOI 10.1093/ajcn/59.1.245S
   KAAKS R, 1995, AM J EPIDEMIOL, V142, P548, DOI 10.1093/oxfordjournals.aje.a117673
   MCMICHAEL AJ, 1980, INT J CANCER, V25, P431, DOI 10.1002/ijc.2910250402
   Moreno V, 1996, AM J EPIDEMIOL, V143, P293
   PIANTADOSI S, 1988, AM J EPIDEMIOL, V127, P893, DOI 10.1093/oxfordjournals.aje.a114892
   PLUMMER M, 1994, INT J EPIDEMIOL, V23, P419, DOI 10.1093/ije/23.2.419
   PRENTICE RL, 1990, CANCER CAUSE CONTROL, V1, P81, DOI 10.1007/BF00053187
   RIBOLI E, 1992, ANN ONCOL, V3, P783, DOI 10.1093/oxfordjournals.annonc.a058097
   TONIOLO P, 1989, JNCI-J NATL CANCER I, V81, P278, DOI 10.1093/jnci/81.4.278
   VANDENBRANDT PA, 1990, J CLIN EPIDEMIOL, V43, P285, DOI 10.1016/0895-4356(90)90009-E
   WILLETT W, 1986, AM J EPIDEMIOL, V124, P17, DOI 10.1093/oxfordjournals.aje.a114366
   WILLETT WC, 1990, CANCER CAUSE CONTROL, V1, P103, DOI 10.1007/BF00053190
   WILLETT WC, 1987, NEW ENGL J MED, V316, P22, DOI 10.1056/NEJM198701013160105
   WYNDER EL, 1987, J NATL CANCER I, V79, P606
NR 30
TC 10
Z9 10
U1 0
U2 1
PU ELSEVIER SCI IRELAND LTD
PI CLARE
PA CUSTOMER RELATIONS MANAGER, BAY 15, SHANNON INDUSTRIAL ESTATE CO, CLARE, IRELAND
SN 0304-3835
EI 
J9 CANCER LETT
JI Cancer Lett.
PD MAR 19
PY 1997
VL 114
IS 1-2
BP 263
EP 270
DI 10.1016/S0304-3835(97)04678-8
PG 8
WC Oncology
SC Oncology
GA WP265
UT WOS:A1997WP26500066
PM 9103307
DA 2025-02-23
ER

PT J
AU LeMarchand, L
   Wilkens, LR
   Kolonel, LN
   Hankin, JH
   Lyu, LC
AF LeMarchand, L
   Wilkens, LR
   Kolonel, LN
   Hankin, JH
   Lyu, LC
TI Associations of sedentary lifestyle, obesity, smoking, alcohol use, and diabetes with the risk of colorectal cancer
SO CANCER RESEARCH
LA English
DT Article
ID diet history method; western new-york; colon-cancer; physical-activity; united-states; body-mass; serum-cholesterol; women; mortality; mellitus
AB Variation in colorectal cancer rates between countries and within ethnic groups upon migration and/or Westernization suggests a role for some aspects of Western lifestyle in the etiology of this disease. We conducted a population-based case-control study in the multiethnic population of Hawaii to evaluate associations between colorectal cancer and a number of characteristics of the Western lifestyle (high caloric intake, physical inactivity, obesity, smoking, and drinking) and some of their associated diseases. We interviewed in person 698 male and 494 female United States-born or immigrant Japanese, Caucasian, Filipino, Hawaiian, and Chinese patients diagnosed in 1987-1991 with colorectal cancer and 1192 population controls matched on age, sex, and ethnicity. Conditional logistic regression was used to estimate odds ratios adjusting for dietary and nondietary risk factors. Place of birth and duration of residence in the United States were unrelated to colorectal cancer risk. Energy intake (independent of the calorie source) and body mass index were directly associated with risk, and lifetime recreational physical activity was inversely associated with risk. The associations with these factors were independent of each other, additive (on the logistic scale) and stronger in men. When individuals were cross-categorized in relation to the medians of these variables, those with the higher energy intake and body mass index and lower physical activity were at the highest risk (for mates, OR, 3.0; 95% confidence interval, 1.8-5.0, and for females, OR, 1.7; 95% confidence interval, 1.0-3.2). Smoking in the distant, as well as recent, past and alcohol use were directly associated with colorectal cancer in both sexes. Individuals with a history of diabetes or frequent constipation were at increased risk for this cancer, whereas past diagnosis of hypercholesterolemia was inversely associated with risk. The findings were consistent between sexes, among ethnic groups, and across stages at diagnosis, making bills an unlikely explanation. These results confirm the data from immigrant studies that suggest that the increase in colorectal cancer risk experienced by Asian immigrants to the United States occurred in the first generation because we found no difference in risk between the immigrants themselves and subsequent generations. They also agree with recent findings that suggest that high energy intake, large body mass, and physical inactivity independently increase risk of this disease and that a nutritional imbalance, similar to the one involved in diabetes, may lead to colorectal cancer.
RP UNIV HAWAII, ETIOL PROGRAM, CANC RES CTR HAWAII, 1236 LAUHALA ST, SUITE 407, HONOLULU, HI 96813 USA.
FU NCI NIH HHS [P01-CA-33619, N01-CN-05223] Funding Source: Medline
CR ABDON JC, 1990, HDB FOOD NUTR RES I, V1, P0
   ADAMI HO, 1991, CANCER CAUSE CONTROL, V2, P307, DOI 10.1007/BF00051670
   AINSWORTH BE, 1993, MED SCI SPORT EXER, V25, P71, DOI 10.1249/00005768-199301000-00011
   ALBANES D, 1987, CANCER RES, V47, P1987
   Albanes D, 1990, EPIDEMIOLOGY, V1, P65, DOI 10.1097/00001648-199001000-00014
   BALLARDBARBASH R, 1990, CANCER RES, V50, P3610
   BENITO E, 1990, INT J CANCER, V45, P69, DOI 10.1002/ijc.2910450114
   BENITO E, 1991, INT J CANCER, V49, P161, DOI 10.1002/ijc.2910490202
   BOSTICK RM, 1994, CANCER CAUSE CONTROL, V5, P38, DOI 10.1007/BF01830725
   BRODER S, 1993, JPN J CANCER RES, V84, P821, DOI 10.1111/j.1349-7006.1993.tb02051.x
   BROWNSON RC, 1991, AM J PUBLIC HEALTH, V81, P639, DOI 10.2105/AJPH.81.5.639
   *BUR EMPL SEC, 1956, EST WORK TRAIT REQ 4, V0, P0
   CHUTE CG, 1991, CANCER CAUSE CONTROL, V2, P117, DOI 10.1007/BF00053131
   DEVERDIER MG, 1990, INT J CANCER, V46, P832, DOI 10.1002/ijc.2910460514
   DEVERDIER MG, 1990, INT J CANCER, V46, P985, DOI 10.1002/ijc.2910460606
   FREDRIKSSON M, 1989, CANCER-AM CANCER SOC, V63, P1838
   FREUDENHEIM JL, 1990, AM J EPIDEMIOL, V131, P612, DOI 10.1093/oxfordjournals.aje.a115545
   GARABRANT DH, 1984, AM J EPIDEMIOL, V119, P1005, DOI 10.1093/oxfordjournals.aje.a113805
   GERHARDSSON M, 1988, INT J EPIDEMIOL, V17, P743, DOI 10.1093/ije/17.4.743
   GERHARDSSON M, 1986, AM J EPIDEMIOL, V123, P775, DOI 10.1093/oxfordjournals.aje.a114306
   Giovannucci E, 1996, JNCI-J NATL CANCER I, V88, P1717, DOI 10.1093/jnci/88.23.1717
   GIOVANNUCCI E, 1995, CANCER CAUSE CONTROL, V6, P164, DOI 10.1007/BF00052777
   GIOVANNUCCI E, 1994, J NATL CANCER I, V86, P183, DOI 10.1093/jnci/86.3.183
   GIOVANNUCCI E, 1994, CANCER RES, V54, P2390
   GOLDBOHM RA, 1994, CANCER RES, V54, P718
   GRAHAM S, 1988, AM J EPIDEMIOL, V128, P490, DOI 10.1093/oxfordjournals.aje.a114997
   HAENSZEL W, 1961, JNCI-J NATL CANCER I, V26, P37
   HANKIN JH, 1991, AM J EPIDEMIOL, V133, P616, DOI 10.1093/oxfordjournals.aje.a115934
   HANKIN JH, 1986, J AM DIET ASSOC, V86, P868
   Holland B, 1991, MCCANCE WIDDOWSONS C, V5th, P0
   JACOBS D, 1992, CIRCULATION, V86, P1046, DOI 10.1161/01.CIR.86.3.1046
   KAGAWA R, 1995, STANDARD TABLES FOOD, V0, P0
   KATO I, 1990, JPN J CANCER RES, V81, P115, DOI 10.1111/j.1349-7006.1990.tb02536.x
   KESSLER II, 1970, J NATL CANCER I, V44, P673
   LAVECCHIA C, 1990, INT J CANCER, V45, P275, DOI 10.1002/ijc.2910450212
   LAVECCHIA C, 1991, EUR J CANCER, V27, P582, DOI 10.1016/0277-5379(91)90223-Z
   LAW MR, 1991, CANCER CAUSE CONTROL, V2, P253, DOI 10.1007/BF00052142
   Le Marchand Loic, 1992, P321, V0, P0
   LEE IM, 1991, J NATL CANCER I, V83, P1324, DOI 10.1093/jnci/83.18.1324
   LeMarchand L, 1997, CANCER CAUSE CONTROL, V8, P637, DOI 10.1023/A:1018406716115
   LEMARCHAND L, 1992, REV EPIDEMIOL SANTE, V40, P425
   LEMARCHAND L, 1992, CANCER CAUSE CONTROL, V3, P349, DOI 10.1007/BF00146888
   LEMARCHAND L, 1997, IN PRESS EPIDEMIOLOG, V0, P0
   LEW EA, 1979, J CHRON DIS, V32, P563, DOI 10.1016/0021-9681(79)90119-X
   LYON JL, 1987, JNCI-J NATL CANCER I, V78, P853
   MARCUS PM, 1994, CANCER EPIDEM BIOMAR, V3, P641
   MCKEOWNEYSSEN G, 1994, CANCER EPIDEM BIOMAR, V3, P687
   MCMICHAEL AJ, 1988, CANCER RES, V48, P751
   NOMURA A, 1985, JNCI-J NATL CANCER I, V74, P319
   OMARA BA, 1985, J CHRON DIS, V38, P435, DOI 10.1016/0021-9681(85)90139-0
   PARKIN DM, 1993, INT J CANCER, V54, P594, DOI 10.1002/ijc.2910540413
   Pennington JAT, 1994, BOWES AND CHURCHS FOOD VALUES OF PORTIONS COMMONLY USED, V16th, P0
   PETERS RK, 1992, CANCER CAUSE CONTROL, V3, P457, DOI 10.1007/BF00051359
   PHILLIPS RL, 1985, JNCI-J NATL CANCER I, V74, P307
   POTTER JD, 1986, JNCI-J NATL CANCER I, V76, P557, DOI 10.1093/jnci/76.4.557
   Potter JD, 1996, CANCER CAUSE CONTROL, V7, P127, DOI 10.1007/BF00115644
   RAGOZZINO M, 1982, J CHRON DIS, V35, P13, DOI 10.1016/0021-9681(82)90025-X
   SALLIS JF, 1985, AM J EPIDEMIOL, V121, P91, DOI 10.1093/oxfordjournals.aje.a113987
   SEVERSON RK, 1989, AM J EPIDEMIOL, V130, P522, DOI 10.1093/oxfordjournals.aje.a115366
   SIMON HB, 1984, JAMA-J AM MED ASSOC, V252, P2735, DOI 10.1001/jama.252.19.2735
   SIVARAMAN L, 1994, CANCER RES, V54, P3692
   Slattery M L, 1990, EPIDEMIOLOGY, V1, P481
   Slattery ML, 1997, CANCER RES, V57, P75
   SLATTERY ML, 1988, AM J EPIDEMIOL, V128, P989
   Slattery ML, 1997, AM J EPIDEMIOL, V145, P199, DOI 10.1093/oxfordjournals.aje.a009092
   STEENLAND K, 1995, CANCER EPIDEM BIOMAR, V4, P807
   Tran TT, 1996, CANCER EPIDEM BIOMAR, V5, P1013
   *US DEP LAB, 1966, SUPPLEMENT DICT OCCU, V0, P0
   *US DEP LAB, 1981, SEL CHAR OCC DEF DIC, V0, P0
   VENA JE, 1985, AM J EPIDEMIOL, V122, P357, DOI 10.1093/oxfordjournals.aje.a114116
   WHITTEMORE AS, 1990, JNCI-J NATL CANCER I, V82, P915, DOI 10.1093/jnci/82.11.915
   WILLETT WC, 1990, NEW ENGL J MED, V323, P1664, DOI 10.1056/NEJM199012133232404
   WILLIAMS JC, 1984, CANCER-AM CANCER SOC, V54, P3070, DOI 10.1002/1097-0142(19841215)54:12<3070::AID-CNCR2820541243>3.0.CO;2-N
   WINAWER SJ, 1990, JAMA-J AM MED ASSOC, V263, P2083, DOI 10.1001/jama.263.15.2083
   WU AH, 1987, BRIT J CANCER, V55, P687, DOI 10.1038/bjc.1987.140
NR 77
TC 321
Z9 358
U1 1
U2 30
PU AMER ASSOC CANCER RESEARCH
PI PHILADELPHIA
PA 615 CHESTNUT ST, 17TH FLOOR, PHILADELPHIA, PA 19106-4404 USA
SN 0008-5472
EI 1538-7445
J9 CANCER RES
JI Cancer Res.
PD NOV 1
PY 1997
VL 57
IS 21
BP 4787
EP 4794
DI 
PG 8
WC Oncology
SC Oncology
GA YD358
UT WOS:A1997YD35800024
PM 9354440
DA 2025-02-23
ER

PT J
AU Gaur, D
   Arora, S
   Mathur, M
   Nath, N
   Chattopadhaya, TK
   Ralhan, R
AF Gaur, D
   Arora, S
   Mathur, M
   Nath, N
   Chattopadhaya, TK
   Ralhan, R
TI High prevalence of p53 gene alterations and protein overexpression in human esophageal cancer: Correlation with dietary risk factors in India
SO CLINICAL CANCER RESEARCH
LA English
DT Article
ID conformation polymorphism analysis; upper aerodigestive tract; squamous-cell carcinomas; p53-gene mutations; tobacco; alcohol; quantification; adenocarcinoma; mate; area
AB Epidemiological studies have demonstrated an association between human esophageal cancer and dietary/nutritional risk factors in developing countries. We examined the expression of p53 protein in 51 cases of esophageal squamous cell carcinomas (ESCCs) and paired normal esophageal tissues by immunohistochemistry, Alterations in the tumor suppressor gene p53 (exons 5-8) were analyzed in 51 cases of ESCC and paired normal tissues by PCR and single-strand conformation polymorphism, p53 protein expression was correlated with major dietary risk factors and common carcinogens identified in India, Immunohistochemical analysis of frozen esophageal tissue sections using anti-p53 monoclonal antibody (D0-1) showed overexpression of the protein in the nuclei of epithelial cells in 39 of 51 (76%) cases, The histopathologically proven normal esophageal tissue sections taken from a distant site from esophageal cancer patients did not show any detectable level of p53 immunoreactivity. The PCR-single-strand conformation polymorphism analysis showed a mobility shift in 37 of 51 (72%) ESCCs, Intake of chilies was positively associated with p53 protein expression (P < 0.01) in the esophageal cancerous lesions, Our results suggest that p53 alterations are frequent events in esophageal oncogenesis in the Indian population, which has dietary habits that are considerably different from those of the Western population.
C1 ALL INDIA INST MED SCI, DEPT BIOCHEM, NEW DELHI 110029, INDIA.
   ALL INDIA INST MED SCI, DEPT PATHOL, NEW DELHI 110029, INDIA.
   ALL INDIA INST MED SCI, SURG DISCIPLINES, NEW DELHI 110029, INDIA.
   ALL INDIA INST MED SCI, DEPT PATHOL, NEW DELHI 110029, INDIA.
C3 All India Institute of Medical Sciences (AIIMS) New Delhi; All India Institute of Medical Sciences (AIIMS) New Delhi; All India Institute of Medical Sciences (AIIMS) New Delhi; All India Institute of Medical Sciences (AIIMS) New Delhi
CR ADAMUYA IK, 1971, ACAD NANK GRUZ SSR S, V65, P237
   AGRAWAL RC, 1986, INT J CANCER, V38, P689, DOI 10.1002/ijc.2910380512
   AUDREZET MP, 1993, CANCER RES, V53, P5745
   BENNETT WP, 1991, ONCOGENE, V6, P1779
   BROWN LM, 1994, CANCER CAUSE CONTROL, V5, P333, DOI 10.1007/BF01804984
   CASTELLETTO R, 1994, CANCER EPIDEM BIOMAR, V3, P557
   CHOW WH, 1995, JAMA-J AM MED ASSOC, V274, P474, DOI 10.1001/jama.274.6.474
   CHUNG KY, 1993, CANCER RES, V53, P1676
   CRADDOCK VM, 1993, CANC ESOPHAGUS APPRO, V0, P87
   ESTEVE A, 1993, MOL CARCINOGEN, V8, P306, DOI 10.1002/mc.2940080414
   GREENWALD BD, 1992, INT J ONCOL, V1, P271
   HOLLSTEIN M, 1991, SCIENCE, V253, P49, DOI 10.1126/science.1905840
   Hollstein M, 1996, NUCLEIC ACIDS RES, V24, P141, DOI 10.1093/nar/24.1.141
   HOLLSTEIN MC, 1990, P NATL ACAD SCI USA, V87, P9958, DOI 10.1073/pnas.87.24.9958
   HSU SM, 1981, J HISTOCHEM CYTOCHEM, V29, P577, DOI 10.1177/29.4.6166661
   HUANG Y, 1993, CANCER RES, V53, P1889
   JAYANT K, 1977, BRIT J CANCER, V35, P232, DOI 10.1038/bjc.1977.31
   LAVECCHIA C, 1989, INT J CANCER, V43, P784, DOI 10.1002/ijc.2910430507
   Lee SS, 1980, MICROSOMES DRUG OXID, V0, P1009
   MAESAWA C, 1992, JPN J CANCER RES, V83, P1253, DOI 10.1111/j.1349-7006.1992.tb02754.x
   Maniatis T, 1982, MOL CLONING LAB MANU, V0, P0
   MILLER MS, 1983, BIOCHEM PHARMACOL, V32, P547, DOI 10.1016/0006-2952(83)90537-3
   MONSEREENUSORN Y, 1982, CRC CR REV TOXICOL, V10, P321, DOI 10.3109/10408448209003371
   Montesano R, 1996, INT J CANCER, V69, P225, DOI 10.1002/(SICI)1097-0215(19960621)69:3<225::AID-IJC13>3.0.CO;2-6
   MUNOZ N, 1994, EUR J GASTROEN HEPAT, V6, P649, DOI 10.1097/00042737-199408000-00002
   NAGBHUSHAN M, 1985, EXPT MUTAGENESIS, V7, P881
   NESHAT K, 1994, GASTROENTEROLOGY, V106, P1589, DOI 10.1016/0016-5085(94)90415-4
   NOPANITAYA W, 1974, TOXICOL APPL PHARM, V30, P149, DOI 10.1016/0041-008X(74)90256-7
   PARKIN DM, 1993, INT J CANCER, V54, P594, DOI 10.1002/ijc.2910540413
   PINTOS J, 1994, EPIDEMIOLOGY, V5, P583, DOI 10.1097/00001648-199411000-00005
   POTTERN LM, 1981, JNCI-J NATL CANCER I, V67, P777
   SCHEIDER MA, 1956, AM J GASTROENTEROL, V26, P722
   SIDDIQI M, 1988, CANCER LETT, V39, P37, DOI 10.1016/0304-3835(88)90038-9
   SIDDIQI MA, 1991, IARC, V105, P0
   SRIVASTAVA M, 1995, NUTR RES, V15, P177, DOI 10.1016/0271-5317(95)92583-6
   TAMURA G, 1992, JPN J CANCER RES, V83, P559, DOI 10.1111/j.1349-7006.1992.tb00125.x
   TOTH B, 1984, ANTICANCER RES, V4, P117
   WAGATA T, 1993, CANCER RES, V53, P846
   Wang LD, 1996, CANCER, V77, P1244, DOI 10.1002/(SICI)1097-0142(19960401)77:7<1244::AID-CNCR3>3.3.CO;2-#
   YAP EPH, 1992, NUCLEIC ACIDS RES, V20, P145, DOI 10.1093/nar/20.1.145
   YU MC, 1988, CANCER RES, V48, P3843
NR 41
TC 19
Z9 20
U1 0
U2 0
PU AMER ASSOC CANCER RESEARCH
PI PHILADELPHIA
PA 615 CHESTNUT ST, 17TH FLOOR, PHILADELPHIA, PA 19106-4404 USA
SN 1078-0432
EI 1557-3265
J9 CLIN CANCER RES
JI Clin. Cancer Res.
PD NOV 15
PY 1997
VL 3
IS 11
BP 2129
EP 2136
DI 
PG 8
WC Oncology
SC Oncology
GA YE927
UT WOS:A1997YE92700028
PM 9815606
DA 2025-02-23
ER

PT J
AU Koo, LC
   Mang, OWK
   Ho, JHC
AF Koo, LC
   Mang, OWK
   Ho, JHC
TI An ecological study of trends in cancer incidence and dietary changes in Hong Kong
SO NUTRITION AND CANCER-AN INTERNATIONAL JOURNAL
LA English
DT Article
AB Cancer incidence rates from the Hong Kong Cancer Registry show significant increases in lung and colon cancers and decreases in nasopharyngeal cancer in both sexes from 1973 to 1992. Moreover, cervical cancer and male esophageal cancer have declined significantly and changes in the trends of cancer of the following sites were of borderline significance: decreasing male laryngeal and female esophageal cancers and increasing prostate and female breast cancers. These changes have occurred along with dietary shifts in the population, from a diet predominantly of rice and small portions of meat, vegetables, and fish to one with larger portions of all foods but rice and eggs. The latter data were gathered from six government household surveys from 1963-64 to 1994-95. By combining the two data sets, correlation coefficients were calculated for per capita consumption patterns of eight foods (rice, pork, beef poultry, saltwater fish, freshwater fish, fresh vegetables, and eggs) and cancer incidence data of the same year or IO years later. Higher meat intakes were significantly and positively correlated with cancers of the colon, rectum, prostate, and female breast. The correlations also suggested that current diets were more influential than diets a decade before for cancers of the lung, esophagus, rectum, and prostate. Cancers of the nasopharynx and colon were significantly correlated with current and past diets. These results support the hypothesis that intakes of meat and its associated fat ave risk factors for colon, rectal, prostate, and female breast cancers.
C1 UNIV HONG KONG,DEPT RADIAT ONCOL,HONG KONG,HONG KONG.
   QUEEN ELIZABETH HOSP,HONG KONG CANC REGISTRY,DEPT RADIOTHERAPY & ONCOL,KOWLOON,HONG KONG.
C3 University of Hong Kong
RP Koo, LC (corresponding author), UNIV HONG KONG,DEPT COMMUNITY MED,HONG KONG,HONG KONG.
CR [Anonymous], 1982, DIET, V0, P0
   *ED COMM, 1981, ATL CANC MORT PEOPL, V0, P0
   GREENLAND S, 1989, INT J EPIDEMIOL, V18, P269, DOI 10.1093/ije/18.1.269
   Ho J H, 1982, NATL CANCER INST MONOGR, V62, P47
   *INT AG RES CANC, 1982, CANC INC 5 CONT, V4, P0
   KOO LC, 1988, NUTR CANCER, V11, P155, DOI 10.1080/01635588809513983
   Li J Y, 1985, NATL CANCER INST MONOGR, V69, P5
   METTLIN CJ, 1990, RECENT PROGR RES NUT, V0, P0
   RICHARDSON S, 1987, INT J EPIDEMIOL, V16, P111, DOI 10.1093/ije/16.1.111
   YU MC, 1986, CANCER RES, V46, P956
NR 13
TC 34
Z9 37
U1 0
U2 4
PU LAWRENCE ERLBAUM ASSOC INC
PI MAHWAH
PA 10 INDUSTRIAL AVE, MAHWAH, NJ 07430-2262
SN 0163-5581
EI 
J9 NUTR CANCER
JI Nutr. Cancer
PD JUN 15
PY 1997
VL 28
IS 3
BP 289
EP 301
DI 10.1080/01635589709514590
PG 13
WC Oncology; Nutrition & Dietetics
SC Oncology; Nutrition & Dietetics
GA YB009
UT WOS:A1997YB00900011
PM 9343839
DA 2025-02-23
ER

PT J
AU Yu, Y
   Hu, J
   Wang, PP
   Zou, Y
   Qi, Y
   Zhao, P
   Xe, R
AF Yu, Y
   Hu, J
   Wang, PP
   Zou, Y
   Qi, Y
   Zhao, P
   Xe, R
TI Risk factors for bladder cancer: a case-control study in northeast China
SO EUROPEAN JOURNAL OF CANCER PREVENTION
LA English
DT Article; Proceedings Paper
DE bladder cancer; case-control study; odds ratio; risk factor
ID artificial sweeteners; cigarette-smoking; urinary-bladder; black tobacco; epidemiology; occupation; vegetables; mortality; argentina; nutrition
AB A case-control study of risk factors for bladder cancer was carried out in Heilongjing Province, China, Between May 1989 and May 1990, 217 histologically confirmed cases of bladder cancer and 254 controls ,vith non-neoplastic and non-urine system disease were recruited, Individuals were interviewed in the wards of six major hospitals, Controls were matched by sex, age and area of residence, Information was collected concerning economic status, occupation, histories of smoking and consumption of alcohol, use of tea, the taking of analgesics, dietary histories and previous diseases, Odds ratios (ORs) were calculated from stratified analysis and conditional logistic regression models, Increased risk was observed,vith increasing times per year and number of years of saccharine use, Compared,vith non-users, the use of saccharine for more than 19 times per year, and for more than 15 years, the adjusted ORs were 3.9 (95% CI = 1.8-8.67) and 5.1 (95% CI = 2.3-11.6), respectively, Statistically significant associations were also found for diseases related to the urinary system (OR = 2.8; 95% CI = 1.1-7.6). Increased consumption of fruit and vegetables may reduce the risk of bladder cancer, Cigarette smoking had no effect on the risk of bladder cancer in both genders, There was no association between the consumption of alcohol or tea, or types of water supply, with bladder cancer risk.
C1 HARBIN ENGN UNIV,DEPT COMMUNITY HLTH,HARBIN,PEOPLES R CHINA.
   HARBIN ENGN UNIV,HARBIN,PEOPLES R CHINA.
   UNIV TORONTO,FAC MED,DEPT PREVENT MED & BIOSTAT,TORONTO,ON M5S A8,CANADA.
C3 Harbin Engineering University; Harbin Engineering University; University of Toronto
CR [Anonymous], 1991, IARC MON EV CARC RIS, V0, P0
   [Anonymous], 1987, IARC MONOGRAPHS ON THE EVALUATION OF CARCINOGENIC RISK OF CHEMICALS TO HUMANS, V0, P0
   ANTONCULVER H, 1992, AM J EPIDEMIOL, V136, P89, DOI 10.1093/oxfordjournals.aje.a116424
   AUERBACH O, 1989, CANCER-AM CANCER SOC, V64, P983, DOI 10.1002/1097-0142(19890901)64:5<983::AID-CNCR2820640502>3.0.CO;2-9
   BARBONE F, 1994, INT J EPIDEMIOL, V23, P58, DOI 10.1093/ije/23.1.58
   BI WF, 1992, AM J IND MED, V21, P481, DOI 10.1002/ajim.4700210404
   BLOCK G, 1992, NUTR CANCER, V18, P1, DOI 10.1080/01635589209514201
   CARTWRIGHT RA, 1993, EPIDEMIOLOGY COMMUNI, V37, P256
   CHARLOTTEC CF, 1995, IS ARTIFICIAL SWEETE, V0, P0
   Chyou P H, 1993, ANN EPIDEMIOL, V3, P211
   DESTEFANI E, 1991, CANCER-AM CANCER SOC, V67, P536, DOI 10.1002/1097-0142(19910115)67:2<536::AID-CNCR2820670236>3.0.CO;2-8
   ELCOCK M, 1993, REGUL TOXICOL PHARM, V17, P35, DOI 10.1006/rtph.1993.1004
   GREMY F, 1993, B ACAD NAT MED PARIS, V177, P47
   HARTGE P, 1987, JNCI-J NATL CANCER I, V78, P1119
   HARTGE P, 1993, CANCER CAUSE CONTROL, V4, P391, DOI 10.1007/BF00051343
   HopenhaynRich C, 1996, EPIDEMIOLOGY, V7, P117, DOI 10.1097/00001648-199603000-00003
   IARC, 1986, IARC MON EV CARC RIS, V38, P0
   ISCOVICH J, 1987, INT J CANCER, V40, P734, DOI 10.1002/ijc.2910400604
   JENSEN OM, 1987, J EPIDEMIOL COMMUN H, V41, P30, DOI 10.1136/jech.41.1.30
   KANTOR AF, 1984, AM J EPIDEMIOL, V119, P510, DOI 10.1093/oxfordjournals.aje.a113768
   King WD, 1996, CANCER CAUSE CONTROL, V7, P596, DOI 10.1007/BF00051702
   KUNZE E, 1992, CANCER-AM CANCER SOC, V69, P1776, DOI 10.1002/1097-0142(19920401)69:7<1776::AID-CNCR2820690721>3.0.CO;2-P
   LaVecchia C, 1996, CANCER CAUSE CONTROL, V7, P95, DOI 10.1007/BF00115641
   LAVECCHIA C, 1991, CANCER RES, V51, P629
   LIU ZY, 1992, INT J EPIDEMIOL, V21, P197, DOI 10.1093/ije/21.2.197
   McCarthy P V, 1995, MD MED J, V44, P1039
   MILLS PK, 1991, AM J EPIDEMIOL, V133, P230, DOI 10.1093/oxfordjournals.aje.a115867
   MOMAS I, 1994, CANCER CAUSE CONTROL, V5, P326, DOI 10.1007/BF01804983
   MOMAS I, 1994, EUR J EPIDEMIOL, V10, P599, DOI 10.1007/BF01719579
   *NAT SMOK SURV GRO, 1987, CHINESE MED J, V67, P229
   *OFF TREATM PREV, 1979, DEATH INV RES MAL CA, V0, P0
   PIPER JM, 1986, NEW ENGL J MED, V313, P292
   RISCH HA, 1988, AM J EPIDEMIOL, V127, P1179, DOI 10.1093/oxfordjournals.aje.a114911
   Shirai T, 1995, INT J UROL, V2 Suppl 2, P64, DOI 10.1111/j.1442-2042.1995.tb00481.x
   SILVERMAN DT, 1992, HEMATOL ONCOL CLIN N, V6, P1
   SLATTERY ML, 1988, INT J CANCER, V42, P17, DOI 10.1002/ijc.2910420105
   STEINMETZ KA, 1991, CANCER CAUSE CONTROL, V2, P325, DOI 10.1007/BF00051672
   Tomatis L, 1990, CANC CAUSES OCCURREN, V0, P0
   Vena J E, 1993, ANN EPIDEMIOL, V3, P586, DOI 10.1016/1047-2797(93)90079-J
   VENA JE, 1992, NUTR CANCER, V18, P255, DOI 10.1080/01635589209514226
   VIZCAINO P, 1994, CANCER CAUSE CONTROL, V5, P517, DOI 10.1007/BF01831379
   Willett WC, 1996, CANCER CAUSE CONTROL, V7, P178, DOI 10.1007/BF00115648
NR 42
TC 29
Z9 31
U1 0
U2 9
PU RAPID SCIENCE PUBLISHERS
PI LONDON
PA 2-6 BOUNDARY ROW, LONDON, ENGLAND SE1 8NH
SN 0959-8278
EI 
J9 EUR J CANCER PREV
JI Eur. J. Cancer Prev.
PD AUG 15
PY 1997
VL 6
IS 4
BP 363
EP 369
DI 10.1097/00008469-199708000-00008
PG 7
WC Oncology
SC Oncology
GA YD567
UT WOS:A1997YD56700008
PM 9370099
DA 2025-02-23
ER

PT J
AU Begleiter, A
   Leith, MK
   Curphey, TJ
   Doherty, GP
AF Begleiter, A
   Leith, MK
   Curphey, TJ
   Doherty, GP
TI Induction of DT-diaphorase in cancer chemoprevention and chemotherapy
SO ONCOLOGY RESEARCH
LA English
DT Article
DE DT-diaphorase; chemoprevention; chemotherapy; bioreductive antitumor agents; dithiolethiones; mitomycin C
ID anticarcinogenic enzyme inducers; nad(p)h-quinone reductase gene; bioreductive alkylating-agents; quinone-resistant cells; colon-carcinoma cells; amino-acid-sequence; induced dna damage; mitomycin-c; tumor-cells; transcriptional regulation
AB DT-diaphorase (EC 1.6.99.2) is a flavoprotein that catalyses two-electron reduction of quinones, quinone imines, and nitrogen oxides. It is a Phase II detoxifying enzyme that can detoxify chemically reactive metabolites, and may be important in an early cellular defense against tumorigenesis. DT-diaphorase is also an activating enzyme for bioreductive antitumor agents like mitomycin C (MMC) and EO9. DT-diaphorase is induced in many tissues by a wide variety of compounds including dithiolethiones and isothiocyanates. Dithiolethiones are chemoprotective agents against a variety of chemical carcinogens in animal models, and the dithiolethione analogue, oltipraz, is currently in Phase I and Phase II clinical chemoprevention trials. Similarly, the isothiocyanate derivative, sulforaphane, blocks the formation of carcinogen-induced mammary tumors in rats. The low toxicity of these inducers of DT-diaphorase makes them suitable for use as chemopreventive agents in high-risk individuals. Cells with elevated DT-diaphorase levels are generally more sensitive to bioreductive antitumor agents. Thus, we suggested that the antitumor efficacy of bioreductive agents can be enhanced by selective induction of DT-diaphorase in tumor cells compared with normal cells. We showed that 1,2-dithiole-3-thione (D3T) can increase the level of DT-diaphorase activity and the cytotoxic activity of bioreductive agents in mouse lymphoma cells without increasing these activities in normal mouse marrow cells. D3T also increased DT-diaphorase activity in 24 of 33 human tumor cell lines representing nine tissue types with no obvious relationships between the tumor type, or the base level of DT-diaphorase activity, and the ability to increase enzyme activity. A series of dithiolethione analogues and dietary components were also shown to be good inducers of DT-diaphorase in human tumor cells. D3T increased DT diaphorase activity in normal human bone marrow and kidney cells but the increases were small in these cells. Combination treatment with D3T and EO9 increased cell kill in HL-60 human leukemia cells compared with EO9 alone, but had no effect on EO9 toxicity in normal human kidney cells. Similarly, D3T increased tumor cell kill by EO9 in H661 human lung cancer cells and by MMC in T47D human breast cancer cells. Thus, inducers of DT-diaphorase may play an important role in cancer chemoprevention programs and may also be useful in enhancing the antitumor efficacy of bioreductive agents.
C1 Manitoba Inst Cell Biol, Manitoba Canc Treatment & Res Fdn, Winnipeg, MB R3E 0V9, Canada.
   Dartmouth Coll, Dept Pathol, Hanover, NH 03755 USA.
C3 Dartmouth College
RP Begleiter, A (corresponding author), Manitoba Inst Cell Biol, Manitoba Canc Treatment & Res Fdn, 100 Olivia St, Winnipeg, MB R3E 0V9, Canada.
FU NCI NIH HHS [CA39416] Funding Source: Medline
CR ADAMS GE, 1994, INT J RADIAT ONCOL, V29, P231, DOI 10.1016/0360-3016(94)90267-4
   ANSHER SS, 1986, FOOD CHEM TOXICOL, V24, P405, DOI 10.1016/0278-6915(86)90205-X
   ARCHER S, 1985, ANNU REV PHARMACOL, V25, P485, DOI 10.1146/annurev.pa.25.040185.002413
   ATALLAH AS, 1988, BIOCHEM PHARMACOL, V37, P2451, DOI 10.1016/0006-2952(88)90373-5
   BAYNEY RM, 1987, J BIOL CHEM, V262, P572
   Begleiter A, 1996, BRIT J CANCER, V74, P0
   BEGLEITER A, 1989, CANCER LETT, V45, P173, DOI 10.1016/0304-3835(89)90073-6
   BEGLEITER A, 1993, MOL PHARMACOL, V44, P210
   BEGLEITER A, 1995, BIOCHEM PHARMACOL, V50, P1281, DOI 10.1016/0006-2952(95)02014-4
   BEGLEITER A, 1990, CANCER RES, V50, P2872
   BEGLEITER A, 1992, MOL PHARMACOL, V41, P677
   BELINSKY M, 1993, CANCER METAST REV, V12, P103, DOI 10.1007/BF00689804
   BENSON AM, 1980, P NATL ACAD SCI-BIOL, V77, P5216, DOI 10.1073/pnas.77.9.5216
   BEYER RE, 1988, ANTICANCER RES, V8, P233
   CHAMBERLAIN MC, 1988, J NEURO-ONCOL, V6, P319
   CHANG Y, 1994, P NATL ACAD SCI USA, V91, P3147
   Clapper ML, 1997, CLIN CANCER RES, V3, P25
   COIA LR, 1993, ONCOLOGY, V50, P53
   COULOMBEL L, 1983, BLOOD, V62, P291
   CROOKE ST, 1976, CANCER TREAT REV, V3, P121, DOI 10.1016/S0305-7372(76)80019-9
   CUMMINGS BJ, 1993, ONCOLOGY-BASEL, V50, P63
   DOHERTY N, 1994, INT J RADIAT ONCOL, V29, P379, DOI 10.1016/0360-3016(94)90293-3
   DOROSHOW JH, 1986, P NATL ACAD SCI USA, V83, P4514, DOI 10.1073/pnas.83.12.4514
   DULHANTY AM, 1991, CANCER RES, V51, P1860
   DUSRE L, 1989, CHEM-BIOL INTERACT, V71, P63, DOI 10.1016/0009-2797(89)90090-2
   EGNER PA, 1994, CARCINOGENESIS, V15, P177, DOI 10.1093/carcin/15.2.177
   ERNSTER L, 1987, CHEM SCRIPTA, V27A, P1
   FAVREAU LV, 1993, J BIOL CHEM, V268, P19875
   FAVREAU LV, 1991, J BIOL CHEM, V266, P4556
   Fitzsimmons SA, 1996, J NATL CANCER I, V88, P259, DOI 10.1093/jnci/88.5.259
   FOLMAN RS, 1993, ONCOLOGY, V50, P24
   GUSTAFSON DL, 1992, JNCI-J NATL CANCER I, V84, P1180, DOI 10.1093/jnci/84.15.1180
   HODNICK WF, 1993, CANCER RES, V53, P4907
   HORTOBAGYI GN, 1993, ONCOLOGY, V50, P1
   JAISWAL AK, 1990, BIOCHEMISTRY-US, V29, P1899, DOI 10.1021/bi00459a034
   JAISWAL AK, 1991, BIOCHEMISTRY-US, V30, P10647, DOI 10.1021/bi00108a007
   JOHNSTON JB, 1994, LEUKEMIA, V8, P0
   KELLOFF GJ, 1992, MUTAT RES, V267, P291, DOI 10.1016/0027-5107(92)90073-B
   KENNEDY KA, 1985, CANCER RES, V45, P3541
   KENSLER TW, 1987, CANCER RES, V47, P4271
   KENSLER TW, 1992, CARCINOGENESIS, V13, P95, DOI 10.1093/carcin/13.1.95
   KENSLER TW, 1992, CANCER CHEMOPREVENTION, V0, P205
   KENSLER TW, 1994, FOOD PHYTOCHEMICALS, V0, P154
   KEYES SR, 1989, CANCER RES, V49, P3310
   KEYES SR, 1984, CANCER RES, V44, P5638
   LOWN JW, 1976, CAN J BIOCHEM CELL B, V54, P110, DOI 10.1139/o76-018
   MARSHALL RS, 1989, BRIT J CANCER, V59, P341, DOI 10.1038/bjc.1989.67
   Maxuitenko YY, 1996, FUND APPL TOXICOL, V32, P250, DOI 10.1006/faat.1996.0128
   ODwyer PJ, 1996, J CLIN INVEST, V98, P1210, DOI 10.1172/JCI118904
   PAN SS, 1984, J BIOL CHEM, V259, P959
   PAN SS, 1986, MOL PHARMACOL, V29, P622
   PATTERSON AV, 1994, INT J RADIAT ONCOL, V29, P369, DOI 10.1016/0360-3016(94)90291-7
   PLUMB JA, 1994, INT J RADIAT ONCOL, V29, P295, DOI 10.1016/0360-3016(94)90278-X
   PRESTERA T, 1993, ADV ENZYME REGUL, V33, P281
   PRESTERA T, 1993, P NATL ACAD SCI USA, V90, P2965, DOI 10.1073/pnas.90.7.2965
   PRITSOS CA, 1986, CANCER RES, V46, P3528
   PROCHASKA HJ, 1988, CANCER RES, V48, P4776
   PROCHASKA HJ, 1988, ANAL BIOCHEM, V169, P328, DOI 10.1016/0003-2697(88)90292-8
   RILEY RJ, 1992, BIOCHEM PHARMACOL, V43, P1657, DOI 10.1016/0006-2952(92)90694-E
   ROCKWELL S, 1988, RADIAT RES, V116, P100, DOI 10.2307/3577481
   ROCKWELL S, 1993, CANCER METAST REV, V12, P165, DOI 10.1007/BF00689808
   ROEBUCK BD, 1991, CANCER RES, V51, P5501
   ROSS D, 1993, CANCER METAST REV, V12, P83, DOI 10.1007/BF00689803
   SCHELLENS JHM, 1994, J NATL CANCER I, V86, P906, DOI 10.1093/jnci/86.12.906
   SCHLAGER JJ, 1990, INT J CANCER, V45, P403, DOI 10.1002/ijc.2910450304
   SCHNALL S, 1993, ONCOLOGY, V50, P70
   SEKINE H, 1994, J UROLOGY, V151, P27, DOI 10.1016/S0022-5347(17)34864-4
   SHAO Y, 1995, LIPIDS, V30, P1035, DOI 10.1007/BF02536289
   SIEGEL D, 1990, CANCER RES, V50, P7483
   SIEGEL D, 1990, CANCER RES, V50, P7293
   SMID L, 1995, INT J RADIAT ONCOL, V32, P769, DOI 10.1016/0360-3016(95)00525-4
   SPAIN RC, 1993, ONCOLOGY-BASEL, V50, P35
   TOMASZ M, 1976, CHEM-BIOL INTERACT, V13, P89, DOI 10.1016/0009-2797(76)90016-8
   TOMASZ M, 1987, SCIENCE, V235, P1204, DOI 10.1126/science.3103215
   Wang B, 1996, BBA-GENE STRUCT EXPR, V1307, P104, DOI 10.1016/0167-4781(96)00028-0
   WATTENBERG LW, 1986, CARCINOGENESIS, V7, P1379, DOI 10.1093/carcin/7.8.1379
   WATTENBERG LW, 1985, CANCER RES, V45, P1
   WORKMAN P, 1993, CANCER METAST REV, V12, P73, DOI 10.1007/BF00689802
   YAO KS, 1994, MOL CELL BIOL, V14, P5997, DOI 10.1128/MCB.14.9.5997
   YAO KS, 1995, BIOCHEM PHARMACOL, V49, P275, DOI 10.1016/0006-2952(94)00544-V
   ZHANG YS, 1992, P NATL ACAD SCI USA, V89, P2399, DOI 10.1073/pnas.89.6.2399
NR 81
TC 86
Z9 94
U1 0
U2 3
PU COGNIZANT COMMUNICATION CORP
PI ELMSFORD
PA 3 HARTSDALE ROAD, ELMSFORD, NY 10523-3701 USA
SN 0965-0407
EI 
J9 ONCOL RES
JI Oncol. Res.
PD JUN 15
PY 1997
VL 9
IS 6-7
BP 371
EP 382
DI 
PG 12
WC Oncology
SC Oncology
GA YM992
UT WOS:000071122300014
PM 9406243
DA 2025-02-23
ER

PT J
AU Ritter, L
AF Ritter, L
TI Report of a panel on the relationship between public exposure to pesticides and cancer
SO CANCER
LA English
DT Article
DE cancer; pesticides; exposure; risk; dietary; residue
ID non-hodgkins-lymphoma; soft-tissue sarcomas; canine malignant-lymphoma; breast-cancer; phenoxyacetic acids; 2,4-dichlorophenoxyacetic acid; case-referent; organochlorine residues; occupational exposures; herbicide use
AB BACKGROUND. Pesticides, which by their nature are biologically active compounds, continue to raise public concern regarding their possible role as important etiologic agents in the development of human cancer. METHODS. To examine this potential role, the National Cancer Institute of Canada convened an Ad Hoc Panel on Pesticides and Cancer to examine the possible contribution of pesticide exposure, particularly in the general population, to the development of human cancer. RESULTS. The Panel focused primarily on exposure in the general population and reviewed a range of studies that addressed issues related to dietary exposure as well as incidental home and garden uses. In addition, the Panel examined the regulatory framework that exists to safeguard the public from potentially carcinogenic pesticides and also reviewed some potential benefits of pesticide use, including the availability of an abundant and low cost supply of fresh fruits and vegetables as an important strategy in the overall mitigation of cancer risk. CONCLUSIONS. The Panel concluded that it was not aware of any definitive evidence to suggest that synthetic pesticides contribute significantly to overall cancer mortality. The Panel also concluded that it did not believe that any increased intake of pesticide residues associated with increased intake of fruits and vegetables poses any increased risk of cancer. The Panel further concluded, among other things, that tobacco use continues to be the most important preventable cause of cancer and premature mortality and thus is an appropriate focus for cancer control strategy. [See editorial on pages 1887-8, this issue.] (C) 1997 American Cancer Society.
RP Ritter, L (corresponding author), CANADIAN NETWORK TOXICOL CTR,BOVEY BLDG,GORDON ST,GUELPH,ON N1G 2W1,CANADA.
CR ABELSON PH, 1993, SCIENCE, V259, P1235, DOI 10.1126/science.8369032
   ALAVANJA MCR, 1994, J OCCUP ENVIRON MED, V36, P1247, DOI 10.1097/00043764-199411000-00013
   BORLAUG N E, 1972, P19, V0, P0
   CARLO GL, 1992, REGUL TOXICOL PHARM, V16, P245, DOI 10.1016/0273-2300(92)90004-S
   DEWAILLY E, 1994, J NATL CANCER I, V86, P232, DOI 10.1093/jnci/86.3.232
   DONNA A, 1989, SCAND J WORK ENV HEA, V15, P47, DOI 10.5271/sjweh.1882
   DONNA A, 1984, CARCINOGENESIS, V5, P941, DOI 10.1093/carcin/5.7.941
   ERIKSSON M, 1981, BRIT J IND MED, V38, P27
   FALCK F, 1992, ARCH ENVIRON HEALTH, V47, P143
   FRANK R, 1990, ARCH ENVIRON CON TOX, V19, P319, DOI 10.1007/BF01054972
   Garry VF, 1996, CANCER EPIDEM BIOMAR, V5, P11
   GREEN LM, 1991, BRIT J IND MED, V48, P234
   GROVER R, 1986, ARCH ENVIRON CON TOX, V15, P677, DOI 10.1007/BF01054915
   HARDELL L, 1979, BRIT J CANCER, V39, P711, DOI 10.1038/bjc.1979.125
   HARDELL L, 1988, CANCER-AM CANCER SOC, V62, P652, DOI 10.1002/1097-0142(19880801)62:3<652::AID-CNCR2820620334>3.0.CO;2-4
   HARRIS SA, 1992, J ENVIRON SCI HEAL B, V27, P9, DOI 10.1080/03601239209372764
   HARRIS SA, 1992, J ENVIRON SCI HEAL B, V27, P23, DOI 10.1080/03601239209372765
   HAYES HM, 1991, J NATL CANCER I, V83, P1226, DOI 10.1093/jnci/83.17.1226
   HOAR SK, 1986, JAMA-J AM MED ASSOC, V256, P1141, DOI 10.1001/jama.256.9.1141
   HODGSON E, 1987, TXB MODERN TOXICOLOG, V0, P1
   HOUGHTON DL, 1995, J AM COLL TOXICOL, V14, P71, DOI 10.3109/10915819509008683
   HOWE GR, 1992, J NATL CANCER I, V84, P1887, DOI 10.1093/jnci/84.24.1887
   IBRAHIM MA, 1991, ENVIRON HEALTH PERSP, V96, P213, DOI 10.2307/3431234
   KREISS K, 1981, JAMA-J AM MED ASSOC, V245, P1926, DOI 10.1001/jama.245.19.1926
   KRIEGER N, 1994, JNCI-J NATL CANCER I, V86, P589, DOI 10.1093/jnci/86.8.589
   Landrigan P J, 1979, ANN N Y ACAD SCI, V320, P284, DOI 10.1111/j.1749-6632.1979.tb13154.x
   LAVY TL, 1987, ENVIRON TOXICOL CHEM, V6, P209, DOI 10.1897/1552-8618(1987)6[209:EOFGWT]2.0.CO;2
   LILIENFELD DE, 1989, EPIDEMIOL REV, V11, P28, DOI 10.1093/oxfordjournals.epirev.a036044
   LU FC, 1991, TOXICOL LETT, V59, P5, DOI 10.1016/0378-4274(91)90052-8
   LYNGE E, 1985, BRIT J CANCER, V52, P259, DOI 10.1038/bjc.1985.186
   MILLER AB, 1994, EUR J CANCER, V30A, P207, DOI 10.1016/0959-8049(94)90088-4
   MORRISON H, 1993, AM J EPIDEMIOL, V137, P270, DOI 10.1093/oxfordjournals.aje.a116674
   MORRISON HI, 1992, J NATL CANCER I, V84, P1866, DOI 10.1093/jnci/84.24.1866
   MUSTONEN R, 1986, MUTAGENESIS, V1, P241, DOI 10.1093/mutage/1.4.241
   MUSTONEN R, 1989, ARCH TOXICOL, V63, P203, DOI 10.1007/BF00316369
   PEARCE N, 1989, BRIT J IND MED, V46, P143
   PEARCE NE, 1986, BRIT J IND MED, V43, P75
   PEARCE NE, 1987, INT J CANCER, V39, P155, DOI 10.1002/ijc.2910390206
   PENNINGTON JAT, 1987, J ASSOC OFF ANA CHEM, V70, P772
   PERSSON B, 1989, BRIT J IND MED, V46, P516
   ROHAN TE, 1993, CANCER CAUSE CONTROL, V4, P29, DOI 10.1007/BF00051711
   Saunders DStephen, 1994, P389, V0, P0
   Waterhouse D, 1996, CANCER, V77, P763, DOI 10.1002/cncr.1996.2820770402
   WHITMORE RW, 1994, ARCH ENVIRON CON TOX, V26, P47, DOI 10.1007/BF00212793
   WIGLE DT, 1990, JNCI-J NATL CANCER I, V82, P575, DOI 10.1093/jnci/82.7.575
   WILLIAMS GM, 1986, CASARETT DOULLS TOXI, V0, P99
   WOLFF MS, 1993, JNCI-J NATL CANCER I, V85, P648, DOI 10.1093/jnci/85.8.648
   WOODS JS, 1987, JNCI-J NATL CANCER I, V78, P899
   Zahm S H, 1990, EPIDEMIOLOGY, V1, P349, DOI 10.1097/00001648-199009000-00004
   ZAHM SH, 1988, SCAND J WORK ENV HEA, V14, P224, DOI 10.5271/sjweh.1928
NR 54
TC 25
Z9 25
U1 0
U2 7
PU WILEY-LISS
PI NEW YORK
PA DIV JOHN WILEY & SONS INC, 605 THIRD AVE, NEW YORK, NY 10158-0012
SN 0008-543X
EI 
J9 CANCER
JI Cancer
PD NOV 15
PY 1997
VL 80
IS 10
BP 2019
EP 2033
DI 
PG 15
WC Oncology
SC Oncology
GA YE286
UT WOS:A1997YE28600021
PM 9366307
DA 2025-02-23
ER

PT J
AU Meyer, F
   Bairati, I
   Fradet, Y
   Moore, L
AF Meyer, F
   Bairati, I
   Fradet, Y
   Moore, L
TI Dietary energy and nutrients in relation to preclinical prostate cancer
SO NUTRITION AND CANCER-AN INTERNATIONAL JOURNAL
LA English
DT Article
ID beta-carotene; risk; carcinoma; epidemiology; canada; fat; consumption; vegetables; nutrition; tobacco
AB Previous studies of diet and prostate cancer have focused on advanced disease and have suggested a positive association with saturated fat intake. We report a study assessing the relationship between diet and preclinical prostate cancer. A total of 215 men with preclinical prostate cancer and 593 controls with no evidence of cancer participated in a case-control study conducted in Quebec City between October 1990 and May 1993. The study population comprised two groups: men treated surgically for benign prostatic hypertrophy and participants in a prostate cancer screening program. Trained nutritionists interviewed the participants on their usual diet using a diet history questionnaire. Odds ratios for prostate cancer associated with quartiles of dietary intake and P values for trend were estimated by logistic regression while controlling for age, education, group, and family history of prostate cancer. A positive association was observed between total energy intake and preclinical prostate cancer (p = 0.004). The odds ratios for prostate cancer increased with each quartile of energy intake: 1.00, 1.77. 1.90, and 2.67. After adjustment for energy, nutrients were not associated with prostate cancer. This study provides some evidence that total energy intake is related to preclinical prostate cancer and suggests that diet could be involved earlier than thought in the occurrence of prostate cancer.
C1 Univ Laval, Dept Surg, Quebec City, PQ G1R 2J6, Canada.
   Univ Laval, Dept Social & Prevent Med, Quebec City, PQ G1R 2J6, Canada.
   Univ Laval, Epidemiol Res Grp, Quebec City, PQ G1R 2J6, Canada.
   Univ Laval, Ctr Canc Res, Quebec City, PQ G1R 2J6, Canada.
C3 Laval University; Laval University; Laval University; Laval University
RP Univ Laval, Ctr Hosp Univ Quebec, Ctr Rech Cancerol, Pavillon Hotel Dieu,11 Cote Palais, Quebec City, PQ G1R 2J6, Canada.
EM fmeyer@gre.ulaval.ca
CR Alpha-Tocopherol Beta Carotene Cancer Prevention Study Group, 1994, N ENGL J MED, V330, P1029, DOI 10.1056/NEJM199404143301501
   Andersson SO, 1996, INT J CANCER, V68, P716
   [Anonymous], 1900, DOI 10.1097/00002030-199912240-00009, V0, P0
   BEAHRS OH, 1993, AM JOINT COMMITTEE C, V0, P0
   BIRT DF, 1992, CANCER RES, V52, P0
   BOSTWICK DG, 1994, AM J CLIN PATHOL, V102, P0
   BRAVO MP, 1991, UROL INT, V46, P163, DOI 10.1159/000282124
   BRESLOW N, 1977, INT J CANCER, V20, P680, DOI 10.1002/ijc.2910200506
   *CAN PHARM ASS, 1993, CAN COMP PHARM SPEC, V0, P0
   CARROLL KK, 1975, CANCER RES, V35, P3374
   CHUGAHUJA JK, 1993, J AM DIET ASSOC, V93, P318, DOI 10.1016/0002-8223(93)91559-9
   Daviglus ML, 1996, EPIDEMIOLOGY, V7, P472, DOI 10.1097/00001648-199609000-00003
   DeStefani E, 1995, TUMORI, V81, P315, DOI 10.1177/030089169508100503
   Ewings P, 1996, BRIT J CANCER, V74, P661, DOI 10.1038/bjc.1996.418
   FINCHAM SM, 1990, PROSTATE, V17, P189, DOI 10.1002/pros.2990170303
   GANN PH, 1994, J NATL CANCER I, V86, P281, DOI 10.1093/jnci/86.4.281
   GANN PH, 1995, JAMA-J AM MED ASSOC, V273, P289, DOI 10.1001/jama.273.4.289
   Ghadirian P, 1996, CANCER CAUSE CONTROL, V7, P428, DOI 10.1007/BF00052669
   GIOVANNUCCI E, 1993, J NATL CANCER I, V85, P1571, DOI 10.1093/jnci/85.19.1571
   GIOVANNUCCI E, 1995, J NATL CANCER I, V87, P1767, DOI 10.1093/jnci/87.23.1767
   GIOVANNUCCI E, 1995, CANCER, V75, P1766, DOI 10.1002/1097-0142(19950401)75:7+<1766::AID-CNCR2820751604>3.0.CO;2-T
   GRAHAM S, 1983, JNCI-J NATL CANCER I, V70, P687
   Gronberg H, 1996, J UROLOGY, V155, P969, DOI 10.1016/S0022-5347(01)66360-2
   HESHMAT MY, 1985, PROSTATE, V6, P7, DOI 10.1002/pros.2990060103
   Hirayama T, 1979, NATL CANCER INST MONOGR, V0, P149
   *HLTH CAN, 1991, CAN NUTR FIL, V0, P0
   HSING AW, 1990, CANCER RES, V50, P6836
   IP C, 1990, PROG CLIN BIOL RES, V346, P1107
   JAIN M, 1980, AM J EPIDEMIOL, V111, P212, DOI 10.1093/oxfordjournals.aje.a112888
   KAUL L, 1987, NUTRITION AND CANCER, V9, P123
   KOLONEL LN, 1988, AM J EPIDEMIOL, V127, P999, DOI 10.1093/oxfordjournals.aje.a114903
   Kolonel LN, 1996, CANCER CAUSE CONTROL, V7, P83, DOI 10.1007/BF00115640
   LABRIE F, 1993, CLIN INVEST MED, V16, P425
   LABRIE F, 1992, J UROLOGY, V147, P846, DOI 10.1016/S0022-5347(17)37402-5
   LEMARCHAND L, 1994, EPIDEMIOLOGY, V5, P276
   MANGELS AR, 1993, J AM DIET ASSOC, V93, P284, DOI 10.1016/0002-8223(93)91553-3
   MANTEL N, 1963, J AM STAT ASSOC, V58, P690
   METTLIN C, 1989, CANCER-AM CANCER SOC, V64, P605, DOI 10.1002/1097-0142(19890801)64:3<605::AID-CNCR2820640307>3.0.CO;2-I
   MILLS PK, 1989, CANCER-AM CANCER SOC, V64, P598, DOI 10.1002/1097-0142(19890801)64:3<598::AID-CNCR2820640306>3.0.CO;2-6
   *MIN SANT SERV SOC, 1995, SANT QUEB QUEB QUEB, V0, P0
   NAROD SA, 1995, NAT MED, V1, P827
   NEMOTO R, 1985, JPN J CLIN ONCOL, V15, P619
   OHNO Y, 1988, CANCER RES, V48, P1331
   ROHAN TE, 1995, CANCER CAUSE CONTROL, V6, P145, DOI 10.1007/BF00052775
   ROSS RK, 1987, JNCI-J NATL CANCER I, V78, P869
   ROTKIN ID, 1977, CANCER TREAT REP, V61, P173
   Schuman LM, 1982, TRENDS CANC INCIDENC, V0, P345
   SEVERSON RK, 1989, CANCER RES, V49, P1857
   SHELDON CA, 1980, J UROLOGY, V124, P626, DOI 10.1016/S0022-5347(17)55589-5
   SNOWDON DA, 1984, AM J EPIDEMIOL, V120, P244, DOI 10.1093/oxfordjournals.aje.a113886
   *STAT EP RES CORP, 1992, EGRET REF MAN, V0, P0
   TALAMINI R, 1992, NUTR CANCER, V18, P277, DOI 10.1080/01635589209514228
   TALAMINI R, 1986, BRIT J CANCER, V53, P817, DOI 10.1038/bjc.1986.138
   TANNENBAUM ALBERT, 1942, CANCER RES, V2, P460
   WALKER ARP, 1992, BRIT J CANCER, V65, P438, DOI 10.1038/bjc.1992.89
   WEINDRUCH R, 1982, SCIENCE, V215, P1415, DOI 10.1126/science.7063854
   WEST DW, 1991, CANCER CAUSE CONTROL, V2, P85, DOI 10.1007/BF00053126
   WHITTEMORE AS, 1995, JNCI-J NATL CANCER I, V87, P652, DOI 10.1093/jnci/87.9.652
   WILLETT W, 1986, AM J EPIDEMIOL, V124, P17, DOI 10.1093/oxfordjournals.aje.a114366
   WINICK M, 1991, HEMATOL ONCOL CLIN N, V5, P1
   YATANI R, 1982, INT J CANCER, V29, P611, DOI 10.1002/ijc.2910290602
   YATANI R, 1988, JNCI-J NATL CANCER I, V80, P683, DOI 10.1093/jnci/80.9.683
NR 62
TC 60
Z9 65
U1 0
U2 0
PU ROUTLEDGE JOURNALS, TAYLOR & FRANCIS LTD
PI ABINGDON
PA 2-4 PARK SQUARE, MILTON PARK, ABINGDON OX14 4RN, OXON, ENGLAND
SN 0163-5581
EI 1532-7914
J9 NUTR CANCER
JI Nutr. Cancer
PD JUN 15
PY 1997
VL 29
IS 2
BP 120
EP 126
DI 10.1080/01635589709514612
PG 7
WC Oncology; Nutrition & Dietetics
SC Oncology; Nutrition & Dietetics
GA YM124
UT WOS:000071031100004
PM 9427974
DA 2025-02-23
ER

PT J
AU Hu, JF
   Johnson, KC
   Mao, Y
   Xu, T
   Lin, QS
   Wang, CX
   Zhao, FQ
   Wang, GX
AF Hu, JF
   Johnson, KC
   Mao, Y
   Xu, T
   Lin, QS
   Wang, CX
   Zhao, FQ
   Wang, GX
TI A case-control study of diet and lung cancer in northeast China
SO INTERNATIONAL JOURNAL OF CANCER
LA English
DT Article
ID united-states; risk; vegetables; smoking; fruit; cholesterol; population; mortality; women
AB A case-control study involving interviews with 227 lungcancer cases and 227 matched hospital controls was conducted in Heilongjiang Province in northeast China to examine the influence of dietary factors on the risk of developing lung cancer. Lung-cancer cases were all incident cases judged to be suitable candidates for tumor removal by surgery. Controls were selected among hospitalized patients with non-neoplastic and non-lung disease. The overall male lungcancer risks associated with cigarette smoking were similar to those reported in other Chinese studies but quite low compared to risks in Western countries. However, the subjects in this study were relatively young (average age 53.2), had started to smoke on average at a relatively old age (21.3 years), and only smoked an average of 18.7 cigarettes per day. Lung-cancer risk was not strongly associated with any of the nutrients examined, when all cases were compared to all controls. However, the data were suggestive of differences in the relationship of diet to risk among smokers and nonsmokers. Cautious interpretation is required because of the wide confidence intervals due to limited sample size. Among the smokers, only higher beta-carotene was associated with estimates suggesting a lowered risk. Among non-smokers, the evidence suggested that increased vegetable consumption might reduce risk, consumption of any fruit might reduce risk but beta-carotene was unrelated to risk. The differences observed in the relationship of diet to lung-cancer risk between Chinese smokers and non-smokers warrant further study. (C) 1997 Wiley-Liss, Inc.
C1 LAB CTR DIS CONTROL, CANC BUR, OTTAWA, ON K1A 0L2, CANADA.
   HARBIN MED COLL, DEPT EPIDEMIOL, HARBIN, PEOPLES R CHINA.
   TIE LI HLTH CLIN, HEILONGJIANG, PEOPLES R CHINA.
   HOSP COLL TRADIT CHINESE MED, HARBIN, PEOPLES R CHINA.
   SECOND WORKER HOSP HARBIN CITY, HARBIN, PEOPLES R CHINA.
C3 Harbin Medical University
CR ALAVANIA MC, 1993, J NATL CANCER I, V54, P1906
   Alpha-Tocopherol Beta Carotene Cancer Prevention Study Group, 1994, N ENGL J MED, V330, P1029, DOI 10.1056/NEJM199404143301501
   BLOCK G, 1992, NUTR CANCER, V18, P1, DOI 10.1080/01635589209514201
   BLOT WJ, 1993, JNCI-J NATL CANCER I, V85, P1483, DOI 10.1093/jnci/85.18.1483
   *CHIN AC MED SCI H, 1990, FOOD COMP TABL, V0, P0
   *CHIN NUTR ASS, 1990, REC DAIL NUTR INT, V0, P0
   *COLL GROUP INV PR, 1987, CHIN MED J, V67, P229
   FONTHAM ETH, 1988, CANCER-AM CANCER SOC, V62, P2267, DOI 10.1002/1097-0142(19881115)62:10<2267::AID-CNCR2820621033>3.0.CO;2-E
   FORMAN MR, 1992, INT J EPIDEMIOL, V21, P437, DOI 10.1093/ije/21.3.437
   FRASER GE, 1991, AM J EPIDEMIOL, V133, P683, DOI 10.1093/oxfordjournals.aje.a115943
   GAO CM, 1993, JAP J CANC, V84, P494
   GAO YT, 1988, INT J EPIDEMIOL, V17, P277, DOI 10.1093/ije/17.2.277
   GAO YT, 1987, INT J CANCER, V40, P604, DOI 10.1002/ijc.2910400505
   HINDS MW, 1983, INT J CANCER, V32, P727, DOI 10.1002/ijc.2910320612
   Hirayama T, 1985, INT S PRINCESS TAKAM, V16, P41
   IARC, 1986, IARC MON EV CARC RIS, V38, P0
   JOHNSON KC, 1994, ENHANCED CANC SURVEI, V0, P0
   KNEKT P, 1993, ANN NY ACAD SCI, V686, P280, DOI 10.1111/j.1749-6632.1993.tb39187.x
   KNEKT P, 1991, AM J EPIDEMIOL, V134, P471, DOI 10.1093/oxfordjournals.aje.a116118
   KOO LC, 1988, NUTR CANCER, V11, P155, DOI 10.1080/01635588809513983
   LEMARCHAND L, 1993, CANCER EPIDEM BIOMAR, V2, P183
   LEMARCHAND L, 1992, CANCER EPIDEM BIOMAR, V1, P103
   LIU ZY, 1992, INT J EPIDEMIOL, V21, P197, DOI 10.1093/ije/21.2.197
   MAYNE ST, 1994, J NATL CANCER I, V86, P33, DOI 10.1093/jnci/86.1.33
   METTLIN C, 1989, INT J CANCER, V43, P608, DOI 10.1002/ijc.2910430412
   SHEKELLE RB, 1991, AM J EPIDEMIOL, V134, P480, DOI 10.1093/oxfordjournals.aje.a116119
   SHOPLAND DR, 1991, JNCI-J NATL CANCER I, V83, P1142, DOI 10.1093/jnci/83.16.1142
   STEINMETZ KA, 1991, CANCER CAUSE CONTROL, V2, P325, DOI 10.1007/BF00051672
   STEINMETZ KA, 1993, CANCER RES, V53, P536
   Trichopoulos D, 1996, CANCER CAUSE CONTROL, V7, P3, DOI 10.1007/BF00115633
   VANDENBRANDT PA, 1993, CANCER RES, V53, P4860
   WU Y, 1994, CANCER CAUSE CONTROL, V5, P395, DOI 10.1007/BF01694752
   WUWILLIAMS AH, 1990, BRIT J CANCER, V62, P982, DOI 10.1038/bjc.1990.421
   WYNDER EL, 1987, JNCI-J NATL CANCER I, V79, P631
   Ziegler RG, 1996, CANCER CAUSE CONTROL, V7, P157, DOI 10.1007/BF00115646
NR 35
TC 52
Z9 53
U1 0
U2 10
PU WILEY
PI HOBOKEN
PA 111 RIVER ST, HOBOKEN 07030-5774, NJ USA
SN 0020-7136
EI 1097-0215
J9 INT J CANCER
JI Int. J. Cancer
PD JUN 11
PY 1997
VL 71
IS 6
BP 924
EP 931
DI 10.1002/(SICI)1097-0215(19970611)71:6<924::AID-IJC2>3.0.CO;2-#
PG 8
WC Oncology
SC Oncology
GA XC729
UT WOS:A1997XC72900002
PM 9185690
DA 2025-02-23
ER

PT J
AU Harrison, LE
   Zhang, ZF
   Karpeh, MS
   Sun, M
   Kurtz, RC
AF Harrison, LE
   Zhang, ZF
   Karpeh, MS
   Sun, M
   Kurtz, RC
TI The role of dietary factors in the intestinal and diffuse histologic subtypes of gastric adenocarcinoma - A case-control study in the US
SO CANCER
LA English
DT Article
DE gastric adenocarcinoma; case-control; nutrition; risk factors; dietary habits; antioxidants
ID stomach-cancer; risk; epidemiology; esophagus; relevance; tobacco; alcohol; cardia; sweden
AB BACKGROUND. The decline of gastric adenocarcinoma in the U.S. and the parallel decrease in the predominance of the intestinal type of gastric adenocarcinoma may reflect, in part, changes in diet over the last 60 years. Because the intestinal and diffuse types of gastric adenocarcinoma may be epidemiologically distinct, the authors hypothesized that different nutritional factors are associated with the different subtypes of gastric adenocarcinoma. METHODS. Ninety-one incident cases with a pathologic diagnosis of gastric adenocarcinoma and 132 cancer free controls were included in this study. AU cases were defined as being either the intestinal or diffuse type of gastric adenocarcinoma. Epidemiologic data were collected by a modified National Cancer Institute Health Habits History Questionnaire. Nutritional and dietary factors were analyzed using a logistic regression model. RESULTS. Several dietary factors were significantly associated with both subtypes of gastric adenocarcinoma, including dietary intakes of fiber, oleic acid, potassium, and fruits. Almost all dietary factors and food groups unique to intestinal gastric adenocarcinoma were protective in nature (vitamin B6, folate, niacin, iron, noncitrus fruits, and raw fruit), except for a high intake of dietary calories, which was a risk factor for intestinal gastric adenocarcinoma. The unique factors found to be protective for diffuse disease were carbohydrate and Vitamin C intake. CONCLUSIONS. This study suggests that dietary factors contribute to the carcinogenesis of gastric adenocarcinoma. It also appears that although dietary risk and protective factors are common to both the intestinal and diffuse types of this malignancy, protective dietary factors may play a more important role in preventing the intestinal type of gastric adenocarcinoma. (C) 1997 American Cancer Society.
C1 MEM SLOAN KETTERING CANC CTR, DEPT SURG, NEW YORK, NY 10021 USA.
   MEM SLOAN KETTERING CANC CTR, DEPT BIOSTAT & EPIDEMIOL, NEW YORK, NY 10021 USA.
   MEM SLOAN KETTERING CANC CTR, DEPT MED, SERV GASTROENTEROL & NUTR, NEW YORK, NY 10021 USA.
C3 Memorial Sloan Kettering Cancer Center; Memorial Sloan Kettering Cancer Center; Memorial Sloan Kettering Cancer Center
FU NIEHS NIH HHS [R01-ES-06718] Funding Source: Medline
CR BLOCK G, 1985, AM J EPIDEMIOL, V122, P27, DOI 10.1093/oxfordjournals.aje.a114084
   BLOCK G, 1986, AM J EPIDEMIOL, V124, P453, DOI 10.1093/oxfordjournals.aje.a114416
   BLOCK G, 1985, AM J EPIDEMIOL, V122, P13, DOI 10.1093/oxfordjournals.aje.a114072
   BOEING H, 1991, CANCER CAUSE CONTROL, V2, P227, DOI 10.1007/BF00052138
   BROWN LM, 1995, J NATL CANCER I, V87, P104, DOI 10.1093/jnci/87.2.104
   BUIATTI E, 1991, INT J CANCER, V48, P369, DOI 10.1002/ijc.2910480310
   BYERS T, 1993, CANCER, V72, P1015, DOI 10.1002/1097-0142(19930801)72:3+<1015::AID-CNCR2820721312>3.0.CO;2-Q
   CORREA P, 1994, CANCER RES, V54, P0
   Folkers K, 1996, BIOCHEM BIOPH RES CO, V224, P358, DOI 10.1006/bbrc.1996.1033
   GRAHAM S, 1990, NUTR CANCER, V13, P19, DOI 10.1080/01635589009514042
   HANSSON LE, 1993, INT J CANCER, V55, P181, DOI 10.1002/ijc.2910550203
   HANSSON LE, 1994, INT J CANCER, V57, P638, DOI 10.1002/ijc.2910570505
   HOWSON CP, 1986, EPIDEMIOL REV, V8, P1
   KABAT GC, 1993, CANCER CAUSE CONTROL, V4, P123, DOI 10.1007/BF00053153
   KATO I, 1990, CANCER RES, V50, P6559
   LAUREN P, 1965, ACTA PATHOL MIC SC, V64, P31, DOI 10.1111/apm.1965.64.1.31
   LAVECCHIA C, 1994, CANCER EPIDEM BIOMAR, V3, P393
   MOLLER ME, 1988, FOOD CHEM TOXICOL, V26, P841, DOI 10.1016/0278-6915(88)90024-5
   *NAT CTR HLTH STAT, 1980, NHANES, V2, P0
   Neugut AI, 1996, SEMIN ONCOL, V23, P281
   Parker SL, 1997, CA-CANCER J CLIN, V47, P5, DOI 10.3322/canjclin.47.1.5
   RAMON JM, 1993, CANCER, V71, P1731, DOI 10.1002/1097-0142(19930301)71:5<1731::AID-CNCR2820710505>3.0.CO;2-X
   ROGERS AE, 1995, AM J CLIN NUTR, V61, P659S, DOI 10.1093/ajcn/61.3.659S
   STEINMETZ KA, 1991, CANCER CAUSE CONTROL, V2, P427, DOI 10.1007/BF00054304
   US Bureau of the Census, 1995, STAT ABSTR US, V0, P0
   Willet WC, 1990, NUTR EPIDEMIOLOGY, V0, P69
   WILLETT W, 1986, AM J EPIDEMIOL, V124, P17, DOI 10.1093/oxfordjournals.aje.a114366
   Zhang ZF, 1997, NUTR CANCER, V27, P298, DOI 10.1080/01635589709514541
   Zhang ZF, 1996, CANCER EPIDEM BIOMAR, V5, P761
NR 29
TC 125
Z9 130
U1 0
U2 16
PU WILEY
PI HOBOKEN
PA 111 RIVER ST, HOBOKEN 07030-5774, NJ USA
SN 0008-543X
EI 1097-0142
J9 CANCER-AM CANCER SOC
JI Cancer
PD SEP 15
PY 1997
VL 80
IS 6
BP 1021
EP 1028
DI 
PG 8
WC Oncology
SC Oncology
GA XU942
UT WOS:A1997XU94200003
PM 9305701
DA 2025-02-23
ER

PT J
AU Walker, BE
   Kurth, LA
AF Walker, BE
   Kurth, LA
TI Multigenerational effects of dietary fat carcinogenesis in mice
SO CANCER RESEARCH
LA English
DT Article
ID breast-cancer; sexual-differentiation; diethylstilbestrol; tumors; mortality; risk
AB The possibility of multigenerational transmission of a carcinogenic effect from exposure to a maternal diet high in hi was tested in mice. Diets with 2.6 or 29% fat (by weight) were fed to strain CD-1 mice during pregnancy. The female offspring were raised on a control diet (10% fat), mated, and continued on the control diet through pregnancy. Their female offspring were raised to terminal illness and autopsied. The total number of reproductive system tumors, pituitary tumors, and metastases was increased in the offspring with ancestral exposure to high dietary fat hut to a lesser extent than had been reported previously for direct prenatal exposure to high maternal dietary ht. Because previous work has given evidence against germ cell transmission, a hypothesis based on a maternal effect was offered to explain the multigenerational carcinogenesis. These results have implications for epidemiological studies.
RP Walker, BE (corresponding author), MICHIGAN STATE UNIV, DEPT ANAT, 519 E FEE HALL, E LANSING, MI 48824 USA.
FU NCI NIH HHS [R01 CA39456] Funding Source: Medline
CR ARMSTRONG B, 1975, INT J CANCER, V15, P617, DOI 10.1002/ijc.2910150411
   DOHLER KD, 1991, INT REV CYTOL, V131, P1, DOI 10.1016/S0074-7696(08)62016-1
   Dunn J E Jr, 1977, NATL CANCER INST MONOGR, V47, P157
   GORSKI RA, 1986, ENVIRON HEALTH PERSP, V70, P163
   Hebert JR, 1996, CANCER DETECT PREV, V20, P234
   HENDERSON BE, 1988, CANCER RES, V48, P246
   HilakiviClarke L, 1995, ANN NY ACAD SCI, V768, P327, DOI 10.1111/j.1749-6632.1995.tb12152.x
   Hunter DJ, 1996, NEW ENGL J MED, V334, P356, DOI 10.1056/NEJM199602083340603
   KINLEN LJ, 1982, LANCET, V1, P946
   Lumey L H, 1992, PAEDIATR PERINAT EPIDEMIOL, V6, P240, DOI 10.1111/j.1365-3016.1992.tb00764.x
   TERUSOV VS, 1992, INT J CANCER, V50, P131
   WALKER BE, 1990, JNCI-J NATL CANCER I, V82, P50, DOI 10.1093/jnci/82.1.50
   WALKER BE, 1995, INT J CANCER, V61, P249, DOI 10.1002/ijc.2910610218
   Walker BE, 1997, CARCINOGENESIS, V18, P791, DOI 10.1093/carcin/18.4.791
   Walker BE, 1997, CANCER LETT, V112, P177, DOI 10.1016/S0304-3835(96)04567-3
   WALKER BE, 1984, JNCI-J NATL CANCER I, V73, P133
   WALKER BE, 1992, NUTR CANCER, V17, P161, DOI 10.1080/01635589209514183
   Walker BE, 1996, NUTR CANCER, V26, P31, DOI 10.1080/01635589609514460
   WALKER BE, 1995, CANC LETT, V79, P57
NR 19
TC 5
Z9 8
U1 0
U2 2
PU AMER ASSOC CANCER RESEARCH
PI PHILADELPHIA
PA PUBLIC LEDGER BLDG, SUITE 816, 150 S. INDEPENDENCE MALL W., PHILADELPHIA, PA 19106
SN 0008-5472
EI 
J9 CANCER RES
JI Cancer Res.
PD OCT 1
PY 1997
VL 57
IS 19
BP 4162
EP 4163
DI 
PG 2
WC Oncology
SC Oncology
GA XZ011
UT WOS:A1997XZ01100004
PM 9331066
DA 2025-02-23
ER

PT J
AU Sivam, GP
   Lampe, JW
   Ulness, B
   Swanzy, SR
   Potter, JD
AF Sivam, GP
   Lampe, JW
   Ulness, B
   Swanzy, SR
   Potter, JD
TI Helicobacter pylori - In vitro susceptibility to garlic (Allium sativum) extract
SO NUTRITION AND CANCER-AN INTERNATIONAL JOURNAL
LA English
DT Article
ID stomach-cancer; high-risk; diet
AB Gastric cancer is the major cancer in the developing world and one of the top two worldwide. Helicobacter pylori is a bacterium implicated in the etiology of stomach cancer. The incidence of stomach cancer is tower in individuals and populations with high Allium vegetable intakes. Allium vegetables, particularly garlic, have antibiotic activity. Standard antibiotic regimens against H. pylori are frequently ineffective in high-risk populations. As parr of our study of the role of Allium vegetable intake on cancer prevention, we wished to investigate its antimicrobial activity against H. pylori. An aqueous extract of garlic cloves was standardized for its thiosulfinate concentration and tested for its antimicrobial activity on H. pylori grown on chocolate agar plates. Minimum inhibitory concentration was 40 mu g thiosulfinate per milliliter. Staphylococcus aureus tested under the same conditions was not susceptible to garlic extract tip to the maximum thiosulfinate concentration tested (160 mu g/ml). To our knowledge, this is the first report of H. pylori's susceptibility to garlic extract of known thiosulfinate concentration. It is plausible that the sensitivity of H. pylori to garlic extract at such low concentration may be related to the reported lower risk of stomach cancer in those with a high Allium vegetable intake. Furthermore, it may identify a strategy for a low-cost intervention, with few side effects, in populations at high risk for stomach cancer, particularly where antibiotic resistance and the risk of reinfection are high.
C1 FRED HUTCHINSON CANC RES CTR,CANC PREVENT RES PROGRAM,DIV PUBL HLTH SCI,SEATTLE,WA 98104.
   UNIV WASHINGTON,MED CTR,DEPT LAB MED,DIV MICROBIOL,SEATTLE,WA 98195.
C3 Fred Hutchinson Cancer Center; University of Washington; University of Washington Seattle
CR BLASER MJ, 1992, CLIN INFECT DIS, V15, P386, DOI 10.1093/clind/15.3.386
   BUIATTI E, 1994, CANCER CAUSE CONTROL, V5, P249, DOI 10.1007/BF01830244
   BUIATTI E, 1989, INT J CANCER, V44, P611, DOI 10.1002/ijc.2910440409
   *EUR STUD GROUP, 1993, LANCET, V341, P1359
   FUCHS CS, 1995, NEW ENGL J MED, V333, P32, DOI 10.1056/NEJM199507063330107
   HAN H, 1994, ANAL BIOCHEM, V225, P157
   Haque M, 1996, J BACTERIOL, V178, P2065, DOI 10.1128/jb.178.7.2065-2070.1996
   INAMOTO Y, 1993, J CLIN GASTROENTEROL, V17, PS136, DOI 10.1097/00004836-199312001-00024
   Lawson L, 1996, GARLIC. THE SCIENCE AND THERAPEUTIC APPLICATION OF ALLIUM SATIVUM L. AND RELATED SPIECES, V0, P37
   Reuter HD, 1996, GARLIC SCI THERAPEUT, V0, P162
   Salton MRJ, 1964, BACTERIAL CELL WALL, V0, P0
   YOU WC, 1988, CANCER RES, V48, P3518
NR 12
TC 97
Z9 111
U1 0
U2 11
PU LAWRENCE ERLBAUM ASSOC INC
PI MAHWAH
PA 10 INDUSTRIAL AVE, MAHWAH, NJ 07430-2262
SN 0163-5581
EI 
J9 NUTR CANCER
JI Nutr. Cancer
PD JUN 15
PY 1997
VL 27
IS 2
BP 118
EP 121
DI 10.1080/01635589709514512
PG 4
WC Oncology; Nutrition & Dietetics
SC Oncology; Nutrition & Dietetics
GA WG428
UT WOS:A1997WG42800002
PM 9121937
DA 2025-02-23
ER

PT J
AU Lubin, F
   Rozen, P
   Arieli, B
   Farbstein, M
   Knaani, Y
   Bat, L
   Farbstein, H
AF Lubin, F
   Rozen, P
   Arieli, B
   Farbstein, M
   Knaani, Y
   Bat, L
   Farbstein, H
TI Nutritional and lifestyle habits and water-fiber interaction in colorectal adenoma etiology
SO CANCER EPIDEMIOLOGY BIOMARKERS & PREVENTION
LA English
DT Article
ID blood screening-program; breast-cancer etiology; cigarette-smoking; physical-activity; risk-factors; sigmoid colon; polyps; diet; alcohol; epidemiology
AB Adenomatous polyps are neoplasms that may progress to colorectal cancer. The role of diet and other lifestyle habits in their etiology is now being elucidated. The aim of this study was to evaluate effects of nutritional habits, weight and weight gain, tobacco smoking, and physical activity in adenoma etiology. A quantified dietary history questionnaire was designed to evaluate long-term dietary habits in addition to more recent ones. The study population comprised 196 adenoma patients and matched asymptomatic, screened controls. Statistical analysis used multivariate conditional logistic models, adjusting for total energy intake and physical activity. Odds ratios (ORs) and 95% confidence intervals (CIs) for adenoma associated with highest versus lowest tertiles of mean daily intake were as follows: for energy, OR 3.7 and CI 2.1-6.7; for animal fat, OR 2.4 and CI 1.2-4.7; for tobacco smoking, OR 3.1 and CI 1.1-2.8; and for weight gain, OR 2.2 and CI 1.2-4.1 (P for linear trend for all, less than or equal to 0.01). Significant negative associations were found with intake of total carbohydrates (OR, 0.3; CI, 0.1-0.7) and fluids (OR, 0.4; CI, 0.2-0.8) (P for both < 0.01) as well as for physical activity (OR, 0.6; CI, 0.3-0.9; P = 0.03). Increased risk for adenoma was observed with decreased intake of carotene (OR, 0.6; CI, 0.3-1.0; P = 0.06), vitamin E (OR, 0.6; CI, 0.3-1.0; P = 0.07), and dietary fiber (OR, 0.6; CI, 0.3-1.3; not significant). The OR of interaction between water and dietary fiber was significant (OR, 0.7; CI, 0.6-0.9; P = 0.01), suggesting a synergistic protective effect. Specific dietary and lifestyle habits were identified as independent factors associated with colorectal adenomas; of special interest is the interaction between water and fiber intake. Avoiding these factors might delay or prevent neoplasia.
C1 TEL AVIV MED CTR & SCH MED, DEPT GASTROENTEROL, IL-64236 TEL AVIV, ISRAEL.
   CHAIM SHEBA MED CTR, DEPT GASTROENTEROL, IL-52621 TEL HASHOMER, ISRAEL.
   TEL AVIV UNIV, SACKLER FAC MED, IL-69978 TEL AVIV, ISRAEL.
   MOR RES APPLICAT LTD, IL-54017 GIVAT SHMUEL, ISRAEL.
C3 Tel Aviv University; Sackler Faculty of Medicine; Chaim Sheba Medical Center; Tel Aviv University; Sackler Faculty of Medicine
CR BAT L, 1986, CANCER-AM CANCER SOC, V58, P1167, DOI 10.1002/1097-0142(19860901)58:5<1167::AID-CNCR2820580532>3.0.CO;2-R
   BAYERDORFFER E, 1993, GASTROENTEROLOGY, V104, P137, DOI 10.1016/0016-5085(93)90845-4
   BENITO E, 1993, INT J CANCER, V55, P213, DOI 10.1002/ijc.2910550208
   Boutron M C, 1993, EUR J CANCER PREV, V2 Suppl 2, P95, DOI 10.1097/00008469-199306000-00016
   BOUTRON MC, 1995, AM J EPIDEMIOL, V141, P1038
   Giacosa A, 1993, EUR J CANCER PREV, V2 Suppl 2, P17, DOI 10.1097/00008469-199306000-00005
   GIOVANNUCCI E, 1995, ANN INTERN MED, V122, P327, DOI 10.7326/0003-4819-122-5-199503010-00002
   GIOVANNUCCI E, 1994, J NATL CANCER I, V86, P192, DOI 10.1093/jnci/86.3.192
   GIOVANNUCCI E, 1992, JNCI-J NATL CANCER I, V84, P91, DOI 10.1093/jnci/84.2.91
   GUGGENHEIM YK, 1991, COMPOSITION FOODS, V0, P0
   Hoff G, 1992, EUR J CANCER PREV, V1, P423, DOI 10.1097/00008469-199210000-00005
   HOWE GR, 1992, J NATL CANCER I, V84, P1887, DOI 10.1093/jnci/84.24.1887
   Jass JR, 1989, HISTOLOGICAL TYPING OF INTESTINAL TUMORS, V2nd, P0
   KONO S, 1993, JPN J CANCER RES, V84, P13, DOI 10.1111/j.1349-7006.1993.tb02777.x
   KRITCHEVSKY D, 1995, EUR J CANCER PREV, V4, P345, DOI 10.1097/00008469-199510000-00003
   KUNE GA, 1991, NUTR CANCER, V16, P25, DOI 10.1080/01635589109514137
   LEE WC, 1993, ANN EPIDEMIOL, V3, P229
   LITTLE J, 1993, BRIT J CANCER, V67, P172, DOI 10.1038/bjc.1993.30
   LITTLE J, 1993, BRIT J CANCER, V67, P177, DOI 10.1038/bjc.1993.31
   LUBIN F, 1985, AM J EPIDEMIOL, V122, P579, DOI 10.1093/oxfordjournals.aje.a114137
   LUBIN F, 1986, JNCI-J NATL CANCER I, V77, P605, DOI 10.1093/jnci/77.3.605
   LUBIN F, 1991, FRONT GASTR RES, V18, P74
   MACOUARTMOULIN G, 1987, INT J CANCER, V40, P179, DOI 10.1002/ijc.2910400209
   MARTINEZ ME, 1995, JNCI-J NATL CANCER I, V87, P274, DOI 10.1093/jnci/87.4.274
   MODAN B, 1974, CANCER-AM CANCER SOC, V34, P2087, DOI 10.1002/1097-0142(197412)34:6<2087::AID-CNCR2820340632>3.0.CO;2-3
   MODAN B, 1975, J NATL CANCER I, V55, P15, DOI 10.1093/jnci/55.1.15
   MODAN M, 1987, RECENT ADV OBESITY R, V0, P46
   *NAT AC PRESS, 1989, REC DIET ALL, V0, P27
   NEUGUT AI, 1993, CANCER EPIDEM BIOMAR, V2, P159
   NEUGUT AI, 1993, ANN INTERN MED, V118, P91, DOI 10.7326/0003-4819-118-2-199301150-00002
   NEUGUT AI, 1991, J NATL CANCER I, V83, P359, DOI 10.1093/jnci/83.5.359
   NEWCOMB PA, 1995, CANCER RES, V55, P4906
   ODES HS, 1992, ISRAEL J MED SCI, V28, P21
   OLSEN J, 1994, EUR J CANCER, V30A, P53, DOI 10.1016/S0959-8049(05)80019-X
   OLSEN J, 1994, CANCER J - FRANCE, V7, P103
   Paul AA, 1978, COMPOSITION FOODS, V0, P0
   PEIPINS LA, 1994, EPIDEMIOL REV, V16, P273, DOI 10.1093/oxfordjournals.epirev.a036154
   PROBSTHENSCH NM, 1995, CANCER RES, V55, P2017
   ROZEN P, 1992, ISRAEL J MED SCI, V28, P8
   ROZEN P, 1987, NUTRITION AND CANCER, V9, P177
   ROZEN P, 1989, AM J GASTROENTEROL, V84, P1548
   Rozen P, 1996, GASTROENTEROLOGY, V110, P0
   SANDLER RS, 1994, GASTROENTEROLOGY, V106, P0
   SANDLER RS, 1993, GASTROENTEROLOGY, V104, P1445, DOI 10.1016/0016-5085(93)90354-F
   SANDLER RS, 1993, JNCI-J NATL CANCER I, V85, P884, DOI 10.1093/jnci/85.11.884
   SCHLESSELMAN JJ, 1992, CASE CONTROL STUDIES, V0, P0
   Shannon J, 1996, CANCER EPIDEM BIOMAR, V5, P495
   SHINCHI K, 1994, JPN J CANCER RES, V85, P479, DOI 10.1111/j.1349-7006.1994.tb02383.x
NR 49
TC 79
Z9 82
U1 0
U2 0
PU AMER ASSOC CANCER RESEARCH
PI PHILADELPHIA
PA 615 CHESTNUT ST, 17TH FLOOR, PHILADELPHIA, PA 19106-4404 USA
SN 1055-9965
EI 1538-7755
J9 CANCER EPIDEM BIOMAR
JI Cancer Epidemiol. Biomarkers Prev.
PD FEB 15
PY 1997
VL 6
IS 2
BP 79
EP 85
DI 
PG 7
WC Oncology; Public, Environmental & Occupational Health
SC Oncology; Public, Environmental & Occupational Health
GA WG445
UT WOS:A1997WG44500002
PM 9037557
DA 2025-02-23
ER

PT J
AU Palmer, DG
   Paraskeva, C
   Williams, AC
AF Palmer, DG
   Paraskeva, C
   Williams, AC
TI Modulation of p53 expression in cultured colonic adenoma cell lines by the naturally occurring lumenal factors butyrate and deoxycholate
SO INTERNATIONAL JOURNAL OF CANCER
LA English
DT Article
ID chain fatty-acids; wild-type p53; dna-damage; proliferative response; nuclear exclusion; sodium-butyrate; apoptosis; sequence; protein; cancer
AB The high incidence of colorectal cancer in Western society is believed to be strongly related to diet. Mutation of the p53 gene is a late event in colorectal carcinogenesis, and thus, the majority of pre-malignant adenomas express wild-type p53, As loss of p53 protein function is an important step in colorectal carcinogenesis, we investigated whether naturally occurring lumenal factors can modulate the expression of p53 in non-tumorigenic human colonic adenoma cell lines. Levels of p53 protein and mRNA were measured in adherent cells which had been incubated with growth-inhibitory concentrations of sodium butyrate (a by-product of dietary fibre fermentation) or sodium deoxycholate (a bile acid) for up to 48 hr, We report that both butyrate and deoxycholate can down-regulate the expression of wild-type and mutant p53. In contrast, incubation for 48 hr with the endogenous inhibitory growth factor TGF beta I did not alter p53 protein expression, Thus, in addition to cellular mechanisms which regulate p53 function, such as post-translational stabilisation, nuclear exclusion, negative feedback inhibition of p53 mRNA translation or binding of p53 by cellular proteins, p53 protein levels also may be regulated by changes in the level of p53 gene transcription. Furthermore, we show that lumenal factors are able to affect directly the expression of p53 protein in colonic epithelial cells. (C) 1997 Wiley-Liss, Inc.
RP Palmer, DG (corresponding author), UNIV BRISTOL,SCH MED SCI,DEPT PATHOL & MICROBIOL,CRC,COLORECTAL TUMOUR BIOL GRP,UNIV WALK,BRISTOL BS8 1TD,AVON,ENGLAND.
CR AVERY A, 1993, BRIT J CANCER, V68, P137, DOI 10.1038/bjc.1993.301
   BAKER SJ, 1990, CANCER RES, V50, P7717
   BANKS L, 1986, EUR J BIOCHEM, V159, P529, DOI 10.1111/j.1432-1033.1986.tb09919.x
   BARTRAM HP, 1993, CANCER RES, V53, P3283
   Bouck N, 1996, BBA-REV CANCER, V1287, P63, DOI 10.1016/0304-419X(96)00005-4
   Chen XB, 1996, GENE DEV, V10, P2438, DOI 10.1101/gad.10.19.2438
   CHIN KV, 1992, SCIENCE, V255, P459, DOI 10.1126/science.1346476
   CLARKE AR, 1993, NATURE, V362, P849, DOI 10.1038/362849a0
   CRAVEN PA, 1986, CANCER RES, V46, P5754
   CUMMINGS JH, 1987, GUT, V28, P1221, DOI 10.1136/gut.28.10.1221
   DITTMER D, 1993, NAT GENET, V4, P42, DOI 10.1038/ng0593-42
   GOPE R, 1993, CELL MOL BIOL, V39, P589
   Graeber TG, 1996, NATURE, V379, P88, DOI 10.1038/379088a0
   HAGUE A, 1995, INT J CANCER, V60, P400, DOI 10.1002/ijc.2910600322
   Hague A, 1997, INT J CANCER, V72, P898, DOI 10.1002/(SICI)1097-0215(19970904)72:5<898::AID-IJC30>3.0.CO;2-2
   HAGUE A, 1993, INT J CANCER, V55, P498, DOI 10.1002/ijc.2910550329
   HEERDT BG, 1994, CANCER RES, V54, P3288
   KANDELL RL, 1991, NUTR CANCER, V16, P227, DOI 10.1080/01635589109514161
   KASTAN MB, 1991, CANCER RES, V51, P6304
   Knippschild U, 1996, ONCOGENE, V12, P1755
   Ko LJ, 1996, GENE DEV, V10, P1054, DOI 10.1101/gad.10.9.1054
   KUERBITZ SJ, 1992, P NATL ACAD SCI USA, V89, P7491, DOI 10.1073/pnas.89.16.7491
   Linke SP, 1996, GENE DEV, V10, P934, DOI 10.1101/gad.10.8.934
   Matheson H, 1996, CARCINOGENESIS, V17, P421, DOI 10.1093/carcin/17.3.421
   MOLL UM, 1992, P NATL ACAD SCI USA, V89, P7262, DOI 10.1073/pnas.89.15.7262
   MOMAND J, 1992, CELL, V69, P1237, DOI 10.1016/0092-8674(92)90644-R
   MOSNER J, 1995, EMBO J, V14, P4442, DOI 10.1002/j.1460-2075.1995.tb00123.x
   OLINER JD, 1993, NATURE, V362, P857, DOI 10.1038/362857a0
   RAFTER JJ, 1987, AM J CLIN NUTR, V45, P559, DOI 10.1093/ajcn/45.3.559
   REDDY BS, 1978, CARCINOGENESIS, V0, P453
   STADLER J, 1988, CANCER LETT, V38, P315, DOI 10.1016/0304-3835(88)90023-7
   TAKAHASHI K, 1994, ONCOGENE, V9, P183
   WILLIAMS AC, 1990, CANCER RES, V50, P4724
   WILLIAMS AC, 1993, ONCOGENE, V8, P3063
   WINTERSBERGER E, 1984, FEBS LETT, V1183, P326
   ZAUBERMAN A, 1993, EMBO J, V12, P2799, DOI 10.1002/j.1460-2075.1993.tb05941.x
NR 36
TC 32
Z9 32
U1 0
U2 0
PU WILEY-LISS
PI NEW YORK
PA DIV JOHN WILEY & SONS INC, 605 THIRD AVE, NEW YORK, NY 10158-0012
SN 0020-7136
EI 
J9 INT J CANCER
JI Int. J. Cancer
PD NOV 27
PY 1997
VL 73
IS 5
BP 702
EP 706
DI 10.1002/(SICI)1097-0215(19971127)73:5<702::AID-IJC15>3.0.CO;2-7
PG 5
WC Oncology
SC Oncology
GA YJ325
UT WOS:A1997YJ32500015
PM 9398049
DA 2025-02-23
ER

PT J
AU Challa, A
   Ahmad, N
   Mukhtar, H
AF Challa, A
   Ahmad, N
   Mukhtar, H
TI Cancer prevention through sensible nutrition (commentary)
SO INTERNATIONAL JOURNAL OF ONCOLOGY
LA English
DT Article
DE chemoprevention; nutrition; tobacco; alcohol; sunlight; green tea
ID breast-cancer; beta-carotene; dietary-fat; prostate; retinol; skin; chemoprevention; consumption; lycopene; curcumin
AB Because of the constant inflow of information and educational efforts by many organizations, public attention is increasingly focused in finding information about strategies for prevention of cancer. Because of the research efforts of the last twenty years it is now increasingly appreciated that changes in dietary habits may result in cancer incidence. In addition, the usefulness of dietary substances in affording prevention against the occurrence of cancer is increasingly recognized as one practical. approach in this direction. The general public through media efforts and through educational efforts by many organizations is becoming aware of the fact that certain dietary substances can increase the risk for cancer development whereas certain others can lower it. This awareness, most likely, will have practical implications in reducing cancer risk because unlike the carcinogenic environmental factors that are difficult to control, individuals can make decisions to modify their choice for the food and beverage they consume. This commentary deals with issues related to cancer prevention through sensible nutrition.
C1 CASE WESTERN RESERVE UNIV, DEPT DERMATOL, CLEVELAND, OH 44106 USA.
C3 University System of Ohio; Case Western Reserve University
CR ADLERCREUTZ H, 1990, SCAND J CLIN LAB INV, V50, P3, DOI 10.3109/00365519009085798
   Agarwal R, 1996, PHOTOCHEM PHOTOBIOL, V63, P440, DOI 10.1111/j.1751-1097.1996.tb03066.x
   [Anonymous], 1996, CA CANCER J CLIN, V46, P325
   BARNES S, 1995, J NUTR, V125, PS777, DOI 10.1093/jn/125.3_Suppl.777S
   BLOCK G, 1991, AM J CLIN NUTR, V53, PS270, DOI 10.1093/ajcn/53.1.270S
   BRESLOW RA, 1995, CANCER EPIDEM BIOMAR, V4, P837
   BURNING JE, 1993, CANC PRINCIPLES PRAC, V0, P464
   BYERS T, 1992, ANNU REV NUTR, V12, P139, DOI 10.1146/annurev.nu.12.070192.001035
   CARROLL KK, 1987, PREV MED, V16, P510, DOI 10.1016/0091-7435(87)90065-X
   *CDC, 1991, MMWR-MORBID MORTAL W, V40, P62
   Challa A, 1997, CARCINOGENESIS, V18, P517, DOI 10.1093/carcin/18.3.517
   CHAN PC, 1983, CANCER RES, V43, P1079
   CHENG S, 1991, CHINESE MEDICAL SCIENCES JOURNAL, V6, P233
   Clinton SK, 1996, CANCER EPIDEM BIOMAR, V5, P823
   COHEN LA, 1986, DIET NUTRITION CANCE, V1, P77
   GIOVANNUCCI E, 1995, J NATL CANCER I, V87, P1767, DOI 10.1093/jnci/87.23.1767
   GORMLEY JJ, 1996, BETTER NUTR, V58, P16
   GREENBERG ER, 1990, NEW ENGL J MED, V323, P789, DOI 10.1056/NEJM199009203231204
   HAENSZEL W, 1961, JNCI-J NATL CANCER I, V26, P37
   HEBERT JR, 1988, AM J CLIN NUTR, V47, P1068, DOI 10.1093/ajcn/47.6.1068
   HOWE G, 1991, INT J CANCER, V47, P707, DOI 10.1002/ijc.2910470514
   HUANG MT, 1992, CARCINOGENESIS, V13, P2183, DOI 10.1093/carcin/13.11.2183
   HURSTING SD, 1990, PREV MED, V19, P242, DOI 10.1016/0091-7435(90)90025-F
   Jang MS, 1997, SCIENCE, V275, P218, DOI 10.1126/science.275.5297.218
   Katiyar SK, 1996, INT J ONCOL, V8, P221
   Katiyar SK, 1996, CANCER RES, V56, P1023
   Katiyar SK, 1997, JNCI-J NATL CANCER I, V89, P556, DOI 10.1093/jnci/89.8.556
   NAGABHUSHAN M, 1992, J AM COLL NUTR, V11, P192
   Osborne M, 1997, LANCET, V349, PS27, DOI 10.1016/S0140-6736(97)90018-0
   Parker SL, 1997, CA-CANCER J CLIN, V47, P5, DOI 10.3322/canjclin.47.1.5
   PRENTICE RL, 1989, CANCER RES, V49, P3147
   RAO DR, 1986, DIET NUTRITION CANCE, V2, P63
   Reddy BS, 1986, DIET NUTRITION CANCE, V1, P47
   ROGERS AE, 1988, LAB INVEST, V59, P729
   ROSE DP, 1986, CANCER-AM CANCER SOC, V58, P2363, DOI 10.1002/1097-0142(19861201)58:11<2363::AID-CNCR2820581102>3.0.CO;2-#
   ROSENBERG L, 1990, AM J EPIDEMIOL, V131, P6, DOI 10.1093/oxfordjournals.aje.a115486
   STONER GD, 1995, J CELL BIOCHEM, V0, P169
   WATTENBERG LW, 1992, CANC CHEMOPREVENTION, V0, P1
   WEISBURGER JH, 1994, P SOC EXP BIOL MED, V205, P347, DOI 10.3181/00379727-205-43717
   WINICK M, 1991, CANC PREV, V1, P137
NR 40
TC 10
Z9 11
U1 0
U2 0
PU SPANDIDOS PUBL LTD
PI ATHENS
PA POB 18179, ATHENS, 116 10, GREECE
SN 1019-6439
EI 1791-2423
J9 INT J ONCOL
JI Int. J. Oncol.
PD DEC 15
PY 1997
VL 11
IS 6
BP 1387
EP 1392
DI 
PG 6
WC Oncology
SC Oncology
GA YJ141
UT WOS:A1997YJ14100034
PM 21528350
DA 2025-02-23
ER

PT J
AU Matthew, JA
   Fellows, IW
   Prior, A
   Kennedy, HJ
   Bobbin, R
   Johnson, IT
AF Matthew, JA
   Fellows, IW
   Prior, A
   Kennedy, HJ
   Bobbin, R
   Johnson, IT
TI Habitual intake of fruits and vegetables amongst patients at increased risk of colorectal neoplasia
SO CANCER LETTERS
LA English
DT Article; Proceedings Paper
DE colorectal cancer; inflammatory bowel disease; polyps; diet; fruit; vegetables
ID large bowel; cancer; polyps
AB We assessed consumption of fruit and vegetables amongst patients with ulcerative colitis, colorectal polyps or previous carcinoma. The dietary intakes for 119 patients attending a gastroenterology clinic for colonoscopy were assessed using a questionnaire. A single age- and sex-matched control subject was recruited for each patient. The patients consumed 12.8% less energy than the controls (P < 0.02) and 28.9% less fruit and vegetables (P < 0.0001). Patients with neoplastic disease consumed 21% less fruit and vegetables than the controls (n = 60; P < 0.01). This group of patients at increased risk of colorectal cancer selected diets containing significantly less fruit and vegetables than symptomless controls. (C) 1997 Elsevier Science ireland Ltd.
C1 NORFOLK & NORWICH HOSP TRUST, NORWICH, NORFOLK, ENGLAND.
RP INST FOOD RES, NORWICH LAB, NORWICH RES PK, NORWICH NR4 7UA, NORFOLK, ENGLAND.
CR Berge T, 1973, ACTA CHIR SCAND SUPPL, V438, P1
   BLOCK G, 1992, NUTR CANCER, V18, P1, DOI 10.1080/01635589209514201
   GILLEN CD, 1994, GUT, V35, P1590, DOI 10.1136/gut.35.11.1590
   HILL MJ, 1978, LANCET, V1, P245, DOI 10.1016/S0140-6736(78)90487-7
   LEVI F, 1993, INT J CANCER, V55, P415, DOI 10.1002/ijc.2910550315
   Matthew J A, 1994, EUR J CANCER PREV, V3, P337, DOI 10.1097/00008469-199407000-00006
   *MIN AGR FISH FOOD, 1994, MAN NUTR, V0, P0
   Paul AA, 1978, MCCANCE WIDDOWSONS C, V4th, P0
   STEINMETZ KA, 1991, CANCER CAUSE CONTROL, V2, P325, DOI 10.1007/BF00051672
   WILLIAMS AR, 1982, GUT, V23, P835, DOI 10.1136/gut.23.10.835
NR 10
TC 3
Z9 6
U1 0
U2 0
PU ELSEVIER IRELAND LTD
PI CLARE
PA ELSEVIER HOUSE, BROOKVALE PLAZA, EAST PARK SHANNON, CO, CLARE, 00000, IRELAND
SN 0304-3835
EI 1872-7980
J9 CANCER LETT
JI Cancer Lett.
PD MAR 19
PY 1997
VL 114
IS 1-2
BP 255
EP 258
DI 10.1016/S0304-3835(97)04676-4
PG 4
WC Oncology
SC Oncology
GA WP265
UT WOS:A1997WP26500064
PM 9103305
DA 2025-02-23
ER

PT J
AU Lee, M
   Wrensch, M
   Miike, R
AF Lee, M
   Wrensch, M
   Miike, R
TI Dietary and tobacco risk factors for adult onset glioma in the San Francisco Bay Area (California, USA)
SO CANCER CAUSES & CONTROL
LA English
DT Article
DE diet; glioma; tobacco; United States
ID brain-tumors; carcinogens; indicators; meninges; exposure; germany; cancer
AB The roles of diet and tobacco in the etiology of primary brain cancer are controversial, In this report, we compare dietary and cigarette smoking histories among 434 adults newly diagnosed with glioma in the San Francisco Bay Area (California, USA) between 1991 and 1994 with frequency age, gender, and ethnicity-matched population-based controls, Data were obtained on use of vitamin supplements and mean weekly consumption of each of 24 food groups. Adjusted for age, family income, and education, for both men and women, cases had higher mean weekly consumption of cured meats and other cured foods, lower consumption of high vitamin A and C fruits and vegetables, and higher average intakes of beer and other alcohol than controls. Men with brain cancer were twice as likely as control men to report high consumption of cured foods and low consumption of foods rich in vitamin C (odds ratio [OR] = 2.0, 95 percent confidence interval [CI] = 1.2-3.5), This association was less pronounced and not statistically significant in women (OR = 1.5, CI = 0.8-2.7), Similarly, men with brain cancer were twice as likely as controls to have high nitrite and low vitamin C consumption. Among men only, cases were 1.8 times more likely than controls to report smoking unfiltered cigarettes (CI = 3.9-3.4). Moreover, among smokers, cases smoked unfiltered cigarettes almost twice as long as controls (P = 0.04) and cases' average total pack-years also significantly exceeded controls. Although these findings support the hypothesis that N-nitroso compounds might be a factor in adult glioma, they are compatible with other dietary hypotheses. In particular, these results also favor the hypothesis that total body burden of oxidants may play a role in brain cancer causation.
C1 UNIV CALIF SAN FRANCISCO,SCH MED,DEPT EPIDEMIOL & BIOSTAT,SAN FRANCISCO,CA 94143.
C3 University of California System; University of California San Francisco
FU NCI NIH HHS [R01CA52689] Funding Source: Medline
CR AHLBOM A, 1986, AM J EPIDEMIOL, V124, P334, DOI 10.1093/oxfordjournals.aje.a114393
   Ambrosone CB, 1995, ANN NY ACAD SCI, V768, P250, DOI 10.1111/j.1749-6632.1995.tb12132.x
   AMES BN, 1993, P NATL ACAD SCI USA, V90, P7915, DOI 10.1073/pnas.90.17.7915
   BERLEUR MP, 1995, CANCER CAUSE CONTROL, V6, P240, DOI 10.1007/BF00051796
   BLOCK G, 1986, AM J EPIDEMIOL, V124, P453, DOI 10.1093/oxfordjournals.aje.a114416
   BLOCK G, 1992, NUTR CANCER, V18, P1, DOI 10.1080/01635589209514201
   BLOWERS L, 1996, CANCER CAUSE CONTROL, V8, P5
   BOEING H, 1993, INT J CANCER, V53, P561, DOI 10.1002/ijc.2910530406
   BROWNSON RC, 1990, AM J PUBLIC HEALTH, V80, P169, DOI 10.2105/AJPH.80.2.169
   BURCH JD, 1987, JNCI-J NATL CANCER I, V78, P601
   CHOI NW, 1970, AM J EPIDEMIOL, V91, P467, DOI 10.1093/oxfordjournals.aje.a121158
   GILES GG, 1994, INT J CANCER, V59, P357, DOI 10.1002/ijc.2910590311
   HARLOW BL, 1988, AM J EPIDEMIOL, V127, P857, DOI 10.1093/oxfordjournals.aje.a114869
   HOCHBERG F, 1990, J NEURO-ONCOL, V8, P55
   HOCHBERG F, 1990, J NEUROONCOL, V9, P90
   HOWE GR, 1986, AM J EPIDEMIOL, V124, P595, DOI 10.1093/oxfordjournals.aje.a114432
   MAEKAWA A, 1990, CRIT REV TOXICOL, V20, P287, DOI 10.3109/10408449009089866
   MILLS PK, 1989, NEUROEPIDEMIOLOGY, V8, P266, DOI 10.1159/000110193
   MUSICCO M, 1982, AM J EPIDEMIOL, V116, P782, DOI 10.1093/oxfordjournals.aje.a113468
   *NAT CANC I, 1995, HLTH HAB HIST QUEST, V0, P0
   Percy C, 1990, INTERNATIONAL CLASSIFICATION OF DISEASES FOR ONCOLOGY, V2nd, P0
   Preston-Martin S, 1991, IARC SCI PUBL, V0, P197
   PRESTONMARTIN S, 1989, CANCER RES, V49, P6137
   PRESTONMARTIN S, 1982, CANCER RES, V42, P5240
   RANDLES LL, 1989, UNPUB NITRATE NITRIT, V0, P0
   RYAN P, 1992, INT J CANCER, V51, P20, DOI 10.1002/ijc.2910510105
   SAS Institute Inc., 1990, SAS STAT US GUID VER, V1, P0
   SCHLEHOFER B, 1990, CANCER CAUSE CONTROL, V1, P209, DOI 10.1007/BF00117472
   WAKSBERG J, 1978, J AM STAT ASSOC, V73, P40, DOI 10.2307/2286513
   WALKER R, 1990, FOOD ADDIT CONTAM, V7, P717, DOI 10.1080/02652039009373938
   WRENSCH M, 1993, J NEURO-ONCOL, V17, P47, DOI 10.1007/BF01054274
NR 34
TC 111
Z9 118
U1 0
U2 3
PU RAPID SCIENCE PUBLISHERS
PI LONDON
PA 2-6 BOUNDARY ROW, LONDON, ENGLAND SE1 8NH
SN 0957-5243
EI 
J9 CANCER CAUSE CONTROL
JI Cancer Causes Control
PD JAN 15
PY 1997
VL 8
IS 1
BP 13
EP 24
DI 10.1023/A:1018470802969
PG 12
WC Oncology; Public, Environmental & Occupational Health
SC Oncology; Public, Environmental & Occupational Health
GA WL126
UT WOS:A1997WL12600003
PM 9051318
DA 2025-02-23
ER

PT J
AU Collins, A
   Cadet, J
   Epe, B
   Gedik, C
AF Collins, A
   Cadet, J
   Epe, B
   Gedik, C
TI Problems in the measurement of 8-oxoguanine in human DNA. Report of a workshop, DNA Oxidation, held in Aberdeen, UK, 19-21 January, 1997
SO CARCINOGENESIS
LA English
DT Article
ID escherichia-coli; model compounds; strand breaks; oxidized dna; cellular dna; nuclear-dna; base damage; human-cells; radiation; 8-hydroxydeoxyguanosine
AB Oxidative DNA damage is widely believed to play a role in cancer aetiology, It is therefore important to be able to assess it, both as an index of cancer risk, and in experiments to test agents with a potential to reduce oxidative damage, such as dietary antioxidants, However, there is an alarming discordance in estimates of concentrations of oxidative damage in human DNA, largely attributable to the kind of method used to measure it, A meeting was held recently at the Rowett Research Institute in Aberdeen to address this problem.
C1 CEA,DEPT RECH FONDAMENTALE MAT CONDENSEE,SCIB,LAB LES ACIDES NUCL,F-38054 GRENOBLE 9,FRANCE.
   UNIV MAINZ,INST PHARM,D-55099 MAINZ,GERMANY.
C3 CEA; Johannes Gutenberg University of Mainz
RP Collins, A (corresponding author), ROWETT RES INST,GREENBURN RD,BUCKSBURN AB21 9SB,ABERDEEN,SCOTLAND.
CR ADACHI S, 1995, CARCINOGENESIS, V16, P253, DOI 10.1093/carcin/16.2.253
   AMES BN, 1983, SCIENCE, V221, P1256, DOI 10.1126/science.6351251
   Asami S, 1996, CANCER RES, V56, P2546
   BALLMAIER D, 1995, CARCINOGENESIS, V16, P335, DOI 10.1093/carcin/16.2.335
   BOITEUX S, 1993, J PHOTOCH PHOTOBIO B, V19, P87, DOI 10.1016/1011-1344(93)87101-R
   CADET J, 1992, MUTAT RES, V275, P343, DOI 10.1016/0921-8734(92)90037-P
   CADET J, 1985, INT J RADIAT BIOL, V47, P127, DOI 10.1080/09553008514550201
   Collins AR, 1997, BIOCHEM SOC T, V25, P326, DOI 10.1042/bst0250326
   CZENE S, 1995, MUTAT RES-DNA REPAIR, V336, P235, DOI 10.1016/0921-8777(94)00058-E
   DEGAN P, 1995, CARCINOGENESIS, V16, P735, DOI 10.1093/carcin/16.4.735
   Devanaboyina U, 1996, CARCINOGENESIS, V17, P917, DOI 10.1093/carcin/17.5.917
   Douki T, 1996, CARCINOGENESIS, V17, P347, DOI 10.1093/carcin/17.2.347
   Douki T, 1996, CHEM RES TOXICOL, V9, P1145, DOI 10.1021/tx960095b
   Dusinska M, 1996, ATLA-ALTERN LAB ANIM, V24, P405
   Duthie SJ, 1996, CANCER RES, V56, P1291
   Epe B, 1996, NUCLEIC ACIDS RES, V24, P1625, DOI 10.1093/nar/24.9.1625
   HATAHET Z, 1994, J BIOL CHEM, V269, P18814
   Herbert KE, 1996, FREE RADICAL BIO MED, V20, P467, DOI 10.1016/0891-5849(96)02045-X
   Jaruga P, 1996, NUCLEIC ACIDS RES, V24, P1389, DOI 10.1093/nar/24.8.1389
   Karakaya A, 1997, NUCLEIC ACIDS RES, V25, P474, DOI 10.1093/nar/25.3.474
   KIELBASSA C, 1997, CARCINOGENESIS, V18, P101
   LJUNGMAN M, 1991, RADIAT RES, V126, P58, DOI 10.2307/3578171
   MACCUBBIN A, 1991, RADIAT RES, V126, P21, DOI 10.2307/3578166
   MALINS DC, 1991, CANCER RES, V51, P5430
   MOURET JF, 1990, CHEM RES TOXICOL, V3, P102, DOI 10.1021/tx00014a004
   MUSARRAT J, 1994, CARCINOGENESIS, V15, P2037, DOI 10.1093/carcin/15.9.2037
   NAKAE D, 1995, CANCER LETT, V97, P233, DOI 10.1016/0304-3835(95)03980-B
   Nakajima M, 1996, ENVIRON HEALTH PERSP, V104, P1336, DOI 10.2307/3432971
   Nakajima M, 1996, CARCINOGENESIS, V17, P787, DOI 10.1093/carcin/17.4.787
   Olinski R, 1996, CANCER LETT, V106, P207, DOI 10.1016/0304-3835(96)04320-0
   RAVANAT JL, 1995, CHEM RES TOXICOL, V8, P1039, DOI 10.1021/tx00050a007
   Spencer JPE, 1996, BIOCHEM BIOPH RES CO, V224, P17, DOI 10.1006/bbrc.1996.0977
   TCHOU J, 1994, J BIOL CHEM, V269, P15318
   WARD JF, 1995, RADIAT RES, V142, P362, DOI 10.2307/3579145
   WEINFELD M, 1991, BIOCHEMISTRY-US, V30, P1091, DOI 10.1021/bi00218a031
   WILSON VL, 1993, ENVIRON HEALTH PERSP, V99, P261, DOI 10.2307/3431496
NR 37
TC 177
Z9 190
U1 0
U2 1
PU OXFORD UNIV PRESS
PI OXFORD
PA GREAT CLARENDON ST, OXFORD, ENGLAND OX2 6DP
SN 0143-3334
EI 
J9 CARCINOGENESIS
JI Carcinogenesis
PD SEP 15
PY 1997
VL 18
IS 9
BP 1833
EP 1836
DI 10.1093/carcin/18.9.1833
PG 4
WC Oncology
SC Oncology
GA XX926
UT WOS:A1997XX92600021
PM 9328182
DA 2025-02-23
ER

PT J
AU Zhang, HM
   Wakisaka, N
   Maeda, O
   Yamamoto, T
AF Zhang, HM
   Wakisaka, N
   Maeda, O
   Yamamoto, T
TI Vitamin C inhibits the growth of a bacterial risk factor for gastric carcinoma: Helicobacter pylori
SO CANCER
LA English
DT Article; Proceedings Paper
DE vitamin C; Helicobacter pylori; minimum inhibitory concentration; Mongolian gerbil; gastric carcinoma prevention
ID juice ascorbic-acid; cancer; infection; eradication; stomach
AB BACKGROUND. Helicobacter pylori infection is a risk factor for gastric carcinogenesis. High dietary vitamin C intake appears to protect against gastric carcinoma. It has been suggested that vitamin C exerts the protective effect by scavenging free radicals that may be enhanced by H. pylori. However, vitamin C has not been investigated in relation to the direct action on H. pylori. In this study, the authors attempted to clarify this possibility both in vitro and in vivo. METHODS. Susceptibility testing of H. pylori (64 strains) was performed by the agar dilution method. Bactericidal actions were determined by a broth cultivation technique. The effect of vitamin C on in vivo H. pylori colonization was evaluated by using the Mongolian gerbil model. RESULTS. At concentrations of 2048, 512, and 128 mu g/mL (minimum inhibitory concentrations [MICs]), vitamin C could inhibit the growth of 90% of the bacterial stains incubated at pH values of 7.4, 6.0, and 5.5, respectively. The broth cultures exposed to the MICs of vitamin C displayed a 1.57 similar to 2.5-log decrease in the number of viable bacteria, and the loss of viability was observed in 24 hours at concentrations 8-fold higher than the MICs. In an in vivo experiment, H. pylori colonies decreased significantly in animals treated with vitamin C after oral administration of vitamin C (10 mg/head/day) for 7 days. CONCLUSIONS. High doses of vitamin C inhibit the growth of H. pylori in vitro as well as in vivo. (C) 1997 American Cancer Society.
C1 INT MED CTR JAPAN,RES INST,DEPT TROP MED & INFECT DIS,SHINJUKU KU,TOKYO 162,JAPAN.
C3 National Center for Global Health & Medicine - Japan
CR ASAKA M, 1994, CANCER, V73, P2691, DOI 10.1002/1097-0142(19940601)73:11<2691::AID-CNCR2820731107>3.0.CO;2-2
   ASAKA M, 1992, GASTROENTEROLOGY, V102, P760, DOI 10.1016/0016-5085(92)90156-S
   BANERJEE S, 1994, GUT, V35, P317, DOI 10.1136/gut.35.3.317
   BUIATTI E, 1990, INT J CANCER, V45, P896, DOI 10.1002/ijc.2910450520
   COGGON D, 1984, BRIT MED BULL, V40, P335, DOI 10.1093/oxfordjournals.bmb.a072000
   COHEN M, 1995, J AM COLL NUTR, V14, P565
   Drake IM, 1996, CARCINOGENESIS, V17, P559, DOI 10.1093/carcin/17.3.559
   ENDO S, 1995, CANCER, V75, P2203, DOI 10.1002/1097-0142(19950501)75:9<2203::AID-CNCR2820750903>3.0.CO;2-6
   *EUR STUD GROUP, 1993, LANCET, V341, P1359
   HEMILA H, 1984, FEBS LETT, V178, P25, DOI 10.1016/0014-5793(84)81232-6
   Hirayama F, 1996, J GASTROENTEROL, V31, P24
   Hirayama F, 1996, J GASTROENTEROL, V31, P755, DOI 10.1007/BF02347631
   HOWSON CP, 1986, EPIDEMIOL REV, V8, P1
   *JAP SOC CHEM, 1981, CHEMOTHERAPY, V29, P76
   KIKUCHI S, 1995, CANCER, V75, P2789, DOI 10.1002/1097-0142(19950615)75:12<2789::AID-CNCR2820751202>3.0.CO;2-4
   MARSHALL B J, 1984, MICROBIOS LETTERS, V25, P83
   Meyers DG, 1996, ARCH INTERN MED, V156, P925, DOI 10.1001/archinte.156.9.925
   MIRVISH SS, 1986, CANCER, V58, P1842, DOI 10.1002/1097-0142(19861015)58:8+<1842::AID-CNCR2820581410>3.0.CO;2-#
   *NIH CONS DEV PAN, 1994, JAMA-J AM MED ASSOC, V272, P65
   NILIUS M, 1991, EUR J CLIN INVEST, V21, P551, DOI 10.1111/j.1365-2362.1991.tb01409.x
   ODUM L, 1993, SCAND J CLIN LAB INV, V53, P367, DOI 10.3109/00365519309086629
   ODUM L, 1995, FEMS IMMUNOL MED MIC, V10, P289
   PARSONNET J, 1991, NEW ENGL J MED, V325, P1127, DOI 10.1056/NEJM199110173251603
   ROKKAS T, 1995, DIGEST DIS SCI, V40, P615, DOI 10.1007/BF02064380
   SINGH VN, 1991, AM J CLIN NUTR, V53, PS386, DOI 10.1093/ajcn/53.1.386S
   SOBALA GM, 1993, GUT, V34, P1038, DOI 10.1136/gut.34.8.1038
   TALLEY NJ, 1992, AM J GASTROENTEROL, V87, P590
   WARREN JR, 1983, LANCET, V1, P1273
NR 28
TC 117
Z9 128
U1 0
U2 6
PU WILEY-LISS
PI NEW YORK
PA DIV JOHN WILEY & SONS INC, 605 THIRD AVE, NEW YORK, NY 10158-0012
SN 0008-543X
EI 
J9 CANCER
JI Cancer
PD NOV 15
PY 1997
VL 80
IS 10
BP 1897
EP 1903
DI 10.1002/(SICI)1097-0142(19971115)80:10<1897::AID-CNCR4>3.0.CO;2-L
PG 7
WC Oncology
SC Oncology
GA YE286
UT WOS:A1997YE28600004
PM 9366290
DA 2025-02-23
ER

PT J
AU Tessitore, L
   Chiara, M
   Sesca, E
   Premoselli, F
   Binasco, V
   Dianzani, MU
AF Tessitore, L
   Chiara, M
   Sesca, E
   Premoselli, F
   Binasco, V
   Dianzani, MU
TI Fasting during promotion, but not during initiation, enhances the growth of methylnitrosourea-induced mammary tumours
SO CARCINOGENESIS
LA English
DT Article
ID dietary-fat; calorie restriction; breast-cancer; rat-liver; tumorigenesis; risk
AB The purpose of this work was to investigate the effect of fasting on the induction and growth of chemically-induced mammary carcinogenesis, Female Sprague-Dawley rats were given methylnitrosourea (MNU) i,p, (50 mg/kg) at 50 days of age; a group of rats were exposed to 4 day fasting followed by 1 day of refeeding before the administration of the carcinogen, while another group was exposed to three cycles of 3 days fasting in 10 days, beginning 1 week after MNU injection, Fasting enhanced the development of mammary tumours only in rats fasted after carcinogen damage, while it did not affect the induction of tumours in rats fasted before MNU, if compared with full-fed controls, The enhanced growth of mammary tumours sustained by fasting during promotion was observed in the cervical-thoracic region, In addition, exposure to fasting made rats susceptible to the development of MNU-induced extra-mammary cancers, Different from the preventive effect of caloric restriction on tumor development, these data demonstrate that fasting affects the promotion phase of carcinogenesis by enhancing the growth of MNU-induced mammary tumours.
C1 UNIV TURIN,OSPED S LUIGI GONZAGA,DIPARTIMENTO MED & ONCOL UMANA,I-10043 ORBASSANO,TO,ITALY.
C3 University of Turin
RP Tessitore, L (corresponding author), UNIV TURIN,OSPED S LUIGI GONZAGA,DIPARTIMENTO SCI CLIN & BIOL,REG GONZOLE 10,I-10043 ORBASSANO,TO,ITALY.
CR BENSON J, 1956, CANCER RES, V16, P135
   Carlson Anton J, 1946, JOUR NUTRITION, V31, P363, DOI 10.1093/jn/31.3.363
   DAO TL, 1962, CANCER RES, V22, P973
   DEWAARD F, 1975, CANCER RES, V35, P3351
   GRASLKRAUPP B, 1994, P NATL ACAD SCI USA, V91, P9995, DOI 10.1073/pnas.91.21.9995
   IP C, 1985, CANCER RES, V45, P1997
   JORDAN VC, 1976, EUR J CANCER, V12, P419, DOI 10.1016/0014-2964(76)90030-X
   KRITCHEVSKY D, 1987, AM J CLIN NUTR, V45, P236, DOI 10.1093/ajcn/45.1.236
   KRITCHEVSKY D, 1984, CANCER RES, V44, P3174
   LACONI E, 1995, CARCINOGENESIS, V16, P1865, DOI 10.1093/carcin/16.8.1865
   LOK E, 1990, CANCER LETT, V51, P67, DOI 10.1016/0304-3835(90)90232-M
   PARIZA MW, 1987, NUTR REV, V45, P1
   POLLARD M, 1985, JNCI-J NATL CANCER I, V74, P1347
   Rogers A, 1986, DIETARY FAT CANC, V0, P255
   RUGGERI BA, 1989, CANCER RES, V49, P4130
   Sesca E, 1996, BALKAN CONGRESS OF ONCOLOGY, V0, P977
   STRAGAND JJ, 1979, EUR J CANCER, V15, P281, DOI 10.1016/0014-2964(79)90038-0
   SWENBERG JA, 1975, J NATL CANCER I, V54, P89, DOI 10.1093/jnci/54.1.89
   SYLVESTER PW, 1982, CANCER RES, V42, P4943
   SYLVESTER PW, 1986, CANCER RES, V46, P757
   TANNENBAUM A, 1950, CANCER RES, V10, P577
   TANNENBAUM ALBERT, 1942, CANCER RES, V2, P460
   TARTTER PI, 1981, CANCER-AM CANCER SOC, V47, P2222, DOI 10.1002/1097-0142(19810501)47:9<2222::AID-CNCR2820470919>3.0.CO;2-5
   Tessitore L, 1996, CARCINOGENESIS, V17, P289, DOI 10.1093/carcin/17.2.289
   WELSCH CW, 1977, CANCER RES, V37, P951
   WILLETT WC, 1987, NEW ENGL J MED, V316, P22, DOI 10.1056/NEJM198701013160105
   WYNDER EL, 1976, FED PROC, V35, P1309
   YOUNG S, 1983, TUMORS MAMMARY GLAND, V5, P31
NR 28
TC 13
Z9 14
U1 0
U2 1
PU OXFORD UNIV PRESS
PI OXFORD
PA GREAT CLARENDON ST, OXFORD, ENGLAND OX2 6DP
SN 0143-3334
EI 
J9 CARCINOGENESIS
JI Carcinogenesis
PD AUG 15
PY 1997
VL 18
IS 8
BP 1679
EP 1681
DI 10.1093/carcin/18.8.1679
PG 3
WC Oncology
SC Oncology
GA XQ878
UT WOS:A1997XQ87800037
PM 9276649
DA 2025-02-23
ER

PT J
AU Slattery, ML
   Benson, J
   Berry, TD
   Duncan, D
   Edwards, SL
   Caan, BJ
   Potter, JD
AF Slattery, ML
   Benson, J
   Berry, TD
   Duncan, D
   Edwards, SL
   Caan, BJ
   Potter, JD
TI Dietary sugar and colon cancer
SO CANCER EPIDEMIOLOGY BIOMARKERS & PREVENTION
LA English
DT Article
ID colorectal-cancer; carbohydrate foods; plasma-glucose; glycemic index; rectal cancer; risk-factors; fat; insulin; responses; women
AB It has been hypothesized that levels of triglycerides, glucose, and insulin are associated with risk of colon cancer and that diets high in simple sugars increase risk of colon cancer because of their impact on these factors. Limited epidemiological evidence supports the association between simple carbohydrates and risk of colon cancer. Using data from a population-based case-control study (n = 1993 cases and 2410 controls), we examined the associations between dietary sugars, foods containing high levels of sugars, and dietary glycemic index (GI) and colon cancer, A dietary GI was developed to estimate metabolic response to a diet that may increase plasma glucose levels, Dietary data were obtained using a validated diet history questionnaire, High levels of sucrose intake were associated with increased risk of colon cancer among younger men [odds ratio (OR) for highest quintile relative to lowest, 1.59; 95% confidence interval (CI), 1.07-2.37], There was also a trend of increasing colon cancer risk associated with a higher sucrose:dietary fiber ratio for proximal tumors in both men and women. Individuals with proximal tumors who consumed a diet ranked as having a high GI were at increased risk (for men, comparing highest quintile to lowest quintile: OR, 1.58; 95% CI, 1.05-2.36; P trend, 0.04; for women: OR, 1.72; 95% CI, 1.11-2.67; P trend, 0.04), Those at greatest risk from a high dietary GI were those who were sedentary (for men, relative to those who were most active and had a low-GI diet: OR, 3.46; 95% CI, 1.78-6.70; for women: OR, 2.00; 95% CI, 0.98-4.07), We also observed that people who had a high sucrose: dietary fiber ratio and who also were sedentary and had a large body mass index were at increased risk (OR, 4.58; 95% CI, 2.33-8.98) relative to those who had a low sucrose:dietary fiber ratio, were active, and had low body mass indices, These findings support previous reports that dietary sugars, especially diets high in simple carbohydrates relative to complex carbohydrates, increase risk of colon cancer, possibly through their impact on plasma glucose levels.
C1 KAISER PERMANENTE MED CARE PROGRAM,DIV RES,OAKLAND,CA 94611.
   FRED HUTCHINSON CANC RES CTR,SEATTLE,WA 98104.
C3 Kaiser Permanente; Fred Hutchinson Cancer Center
RP Slattery, ML (corresponding author), UNIV UTAH,DEPT ONCOL SCI,546 CHIPETA WAY,SUITE 1100,SALT LAKE CITY,UT 84108, USA.
FU NCI NIH HHS [R01 CA48998] Funding Source: Medline
CR ANDERSON JT, 1967, AM J CLIN NUTR, V10, P68
   ANTONIS A, 1961, LANCET, V1, P3
   ASHLEY FW, 1974, J CHRON DIS, V27, P103, DOI 10.1016/0021-9681(74)90079-4
   BENITO E, 1990, INT J CANCER, V45, P69, DOI 10.1002/ijc.2910450114
   BIDOLI E, 1992, INT J CANCER, V50, P223, DOI 10.1002/ijc.2910500211
   BIRD RP, 1985, CARCINOGENESIS, V6, P1063, DOI 10.1093/carcin/6.7.1063
   BOSTICK RM, 1994, CANCER CAUSE CONTROL, V5, P38, DOI 10.1007/BF01830725
   BRISTOL JB, 1985, BMJ-BRIT MED J, V291, P1467, DOI 10.1136/bmj.291.6507.1467
   BULFILL JA, 1990, ANN INTERN MED, V1134, P779
   COLLIER G, 1983, AM J CLIN NUTR, V37, P941, DOI 10.1093/ajcn/37.6.941
   COLLIER GR, 1986, AM J CLIN NUTR, V44, P349, DOI 10.1093/ajcn/44.3.349
   CORPET DE, 1990, CANCER RES, V50, P6955
   COULSTON AM, 1983, METABOLISM, V32, P52, DOI 10.1016/0026-0495(83)90155-5
   CRAPO PA, 1977, DIABETES, V26, P1178, DOI 10.2337/diabetes.26.12.1178
   DENNIS B, 1980, J AM DIET ASSOC, V77, P641
   EDWARDS S, 1994, AM J EPIDEMIOL, V140, P1020, DOI 10.1093/oxfordjournals.aje.a117192
   GRAY GM, 1966, J CLIN INVEST, V45, P388, DOI 10.1172/JCI105354
   Higgins HL, 1916, AM J PHYSIOL, V41, P258, DOI 10.1152/ajplegacy.1916.41.2.258
   HUTTUNEN JK, 1979, CIRCULATION, V60, P1220, DOI 10.1161/01.CIR.60.6.1220
   Jacobs David R Jr, 1989, J CARDIOPULM REHABIL, V9, P448, DOI 10.1097/00008483-198911000-00003
   JENKINS DJA, 1984, LANCET, V2, P388
   JENKINS DJA, 1981, AM J CLIN NUTR, V34, P362, DOI 10.1093/ajcn/34.3.362
   JENKINS DJA, 1982, DIABETES CARE, V5, P634, DOI 10.2337/diacare.5.6.634
   JENKINS DJA, 1985, AM J CLIN NUTR, V42, P604, DOI 10.1093/ajcn/42.4.604
   KERBER RA, 1997, IN PRESS AM J EPIDEM, V0, P0
   KROTKIEWSKI M, 1983, J CLIN INVEST, V72, P1150, DOI 10.1172/JCI111040
   KRUIS W, 1991, GUT, V32, P367, DOI 10.1136/gut.32.4.367
   LAVECCHIA C, 1988, INT J CANCER, V41, P492, DOI 10.1002/ijc.2910410404
   Liu Kiang, 1994, ETHNICITY AND DISEASE, V4, P15
   MACQUARTMOULIN G, 1986, INT J CANCER, V38, P183, DOI 10.1002/ijc.2910380207
   MANOUSOS O, 1983, INT J CANCER, V32, P1, DOI 10.1002/ijc.2910320102
   MCDONALD A, 1991, J AM DIET ASSOC, V91, P1104
   MCDONALD I, 1965, CLIN SCI, V29, P193
   MCKEOWNEYSSEN G, 1994, CANCER EPIDEM BIOMAR, V3, P687
   MIAZZA BM, 1985, GUT, V26, P518, DOI 10.1136/gut.26.5.518
   MICOZZI MS, 1986, AM J CLIN NUTR, V44, P725, DOI 10.1093/ajcn/44.6.725
   MILLER AB, 1983, INT J CANCER, V32, P155, DOI 10.1002/ijc.2910320204
   MONTOYE HJ, 1976, J CHRON DIS, V29, P697, DOI 10.1016/0021-9681(76)90071-0
   NISHI Y, 1989, MUTAT RES, V227, P117, DOI 10.1016/0165-7992(89)90007-9
   PETERS RK, 1992, CANC CAUSES CONTROL, V3, P456
   PHILLIPS RL, 1975, CANCER RES, V35, P3513
   PICKLE LW, 1984, CANCER RES, V44, P363
   REAVEN GM, 1988, DIABETES, V37, P1595, DOI 10.2337/diabetes.37.12.1595
   SHAFRIR E, 1991, SUGARS NUTR, V25, P131
   Slattery Martha L, 1995, ANNALS OF EPIDEMIOLOGY, V5, P292, DOI 10.1016/1047-2797(94)00095-B
   Slattery Martha L, 1995, ANNALS OF EPIDEMIOLOGY, V5, P245, DOI 10.1016/1047-2797(94)00113-8
   SLATTERY ML, 1994, J AM DIET ASSOC, V94, P761, DOI 10.1016/0002-8223(94)91944-5
   Slattery ML, 1997, CANCER RES, V57, P75
   Slattery ML, 1997, AM J EPIDEMIOL, V145, P199, DOI 10.1093/oxfordjournals.aje.a009092
   STAMP D, 1993, CARCINOGENESIS, V14, P777, DOI 10.1093/carcin/14.4.777
   STICH HF, 1981, CANCER LETT, V13, P89, DOI 10.1016/0304-3835(81)90133-6
   TUYNS AJ, 1988, NUTR CANCER, V11, P189, DOI 10.1080/01635588809513986
   VAALER S, 1980, NUTR METAB, V24, P168
   WOLEVER TMS, 1994, NUTR RES, V14, P651, DOI 10.1016/S0271-5317(05)80201-5
NR 55
TC 101
Z9 109
U1 0
U2 7
PU AMER ASSOC CANCER RESEARCH
PI PHILADELPHIA
PA PUBLIC LEDGER BLDG, SUITE 816, 150 S. INDEPENDENCE MALL W., PHILADELPHIA, PA 19106
SN 1055-9965
EI 
J9 CANCER EPIDEM BIOMAR
JI Cancer Epidemiol. Biomarkers Prev.
PD SEP 15
PY 1997
VL 6
IS 9
BP 677
EP 685
DI 
PG 9
WC Oncology; Public, Environmental & Occupational Health
SC Oncology; Public, Environmental & Occupational Health
GA XW135
UT WOS:A1997XW13500003
PM 9298574
DA 2025-02-23
ER

PT J
AU Bostick, RM
   Fosdick, L
   Grandits, GA
   Lillemoe, TJ
   Wood, JR
   Grambsch, P
   Louis, TA
   Potter, JD
AF Bostick, RM
   Fosdick, L
   Grandits, GA
   Lillemoe, TJ
   Wood, JR
   Grambsch, P
   Louis, TA
   Potter, JD
TI Colorectal epithelial cell proliferative kinetics and risk factors for colon cancer in sporadic adenoma patients
SO CANCER EPIDEMIOLOGY BIOMARKERS & PREVENTION
LA English
DT Article
ID controlled clinical-trial; large-bowel; ulcerative-colitis; dietary calcium; rectal mucosa; polyps; carcinogenesis; rat; epidemiology; inhibition
AB Colorectal epithelial cell proliferative kinetics are altered in patients at increased risk for colon cancer: proliferation rates [labeling index (LI)] are higher and there is a shift of the proliferative zone from one confined to the lower 60% of the colonic crypt to one that includes the entire crypt (higher empty set(h)). To assess factors associated with LI and empty set(h), we performed a cross-sectional analysis using baseline rectal mucosal biopsies from sporadic adenoma patients participating in a chemoprevention trial, Biopsies (taken without preparatory cleansing) were taken 10 cm above the level of the anus, and proliferation was assessed by detection of endogenous S-phase-associated proliferating cell nuclear antigen by immunohistochemical methods, High-quality, scorable biopsies were obtained for 115 patients, and using analysis of covariance and multiple linear regression, the LI and empty set(h) were evaluated in relation to diet and other lifestyle factors, demographics, anthropometrics, family history of colon cancer, and polyp history, Statistically significant findings included the following: (a) The LI for those in the upper versus the lowest tertile of vegetable and fruit consumption was, proportionately, 35% lower (3.4% versus 5.3%; P < 0.001); for vitamin supplement users versus nonusers, it was 36% lower (3.3 versus 5.2%; P < 0.001); for recurrent versus incident polyp patients, it was 36% higher (6.2 versus 4.0%; P < 0.001); and for those with rectal polyps only versus those with colon polyps only, it was 28% higher (6.0 versus 4.3%; P = 0.05); and (b) the empty set(h) for those in the upper versus the lowest tertile of sucrose consumption was, proportionately, 48% higher (7.1% versus 3.7%; P = 0.01). These results indicate that (a) colorectal epithelial cell proliferation rates are higher in recurrent adenoma patients than in incident adenoma patients and in patients with rectal adenomas only versus those with colon adenomas only, but they are lower in patients with higher intakes of vegetables and fruit and in those who take vitamin/mineral supplements, and (b) the distribution of proliferating cells is shifted toward more inclusion of the upper 40% of the crypt in patients with higher intakes of sucrose, The pattern of positive, negative, and null associations of potential risk factors with cell proliferation is similar to that commonly found with colonic neoplasms.
C1 Wake Forest Univ, Bowman Gray Sch Med, Dept Publ Hlth Sci Epidemiol, Winston Salem, NC 27157 USA.
   Univ Minnesota, Sch Publ Hlth, Div Biostat, Minneapolis, MN 55414 USA.
   Abbott NW Hosp, Minneapolis, MN 55407 USA.
   Digest Healthcare PA, Minneapolis, MN 55404 USA.
   Fred Hutchinson Canc Res Ctr, Seattle, WA 98104 USA.
C3 Wake Forest University; Wake Forest Baptist Medical Center; University of Minnesota System; University of Minnesota Twin Cities; Fred Hutchinson Cancer Center
RP Wake Forest Univ, Bowman Gray Sch Med, Dept Publ Hlth Sci Epidemiol, Med Ctr Blvd, Winston Salem, NC 27157 USA.
FU NCI NIH HHS [P01CA-50305, R01CA-51932] Funding Source: Medline
CR ALBERTS DS, 1990, JNCI-J NATL CANCER I, V82, P1280, DOI 10.1093/jnci/82.15.1280
   ANTI M, 1993, GUT, V34, P525, DOI 10.1136/gut.34.4.525
   ANTI M, 1992, GASTROENTEROLOGY, V103, P883, DOI 10.1016/0016-5085(92)90021-P
   APPLETON GVN, 1987, BRIT J SURG, V74, P523, DOI 10.1002/bjs.1800740635
   BAYER BM, 1979, J PHARMACOL EXP THER, V210, P106
   BEHLING AR, 1990, BRIT J NUTR, V64, P505, DOI 10.1079/BJN19900050
   BIASCO G, 1984, CANCER RES, V44, P5450
   Bird CL, 1996, CANCER EPIDEM BIOMAR, V5, P607
   BIRD RP, 1986, CARCINOGENESIS, V7, P1657, DOI 10.1093/carcin/7.10.1657
   BLEIBERG H, 1985, CANCER-AM CANCER SOC, V56, P124, DOI 10.1002/1097-0142(19850701)56:1<124::AID-CNCR2820560119>3.0.CO;2-Y
   BLEIBERG H, 1970, GASTROENTEROLOGY, V58, P851
   BORING CC, 1994, CA-CANCER J CLIN, V44, P7, DOI 10.3322/canjclin.44.1.7
   BOSTICK RM, 1993, J NATL CANCER I, V85, P132, DOI 10.1093/jnci/85.2.132
   BOSTICK RM, 1995, JNCI-J NATL CANCER I, V87, P1307, DOI 10.1093/jnci/87.17.1307
   BOSTICK RM, 1996, PREVENTIVE NUTR GUID, V0, P55
   CRAVEN PA, 1992, CARCINOGENESIS, V13, P541, DOI 10.1093/carcin/13.4.541
   CRAVEN PA, 1988, GASTROENTEROLOGY, V94, P567, DOI 10.1016/0016-5085(88)90225-9
   DAY DW, 1978, MAJOR PROBLEMS PATHO, V0, P43
   DELEON MP, 1988, CANCER RES, V48, P4121
   DESCHNER E, 1963, J CLIN INVEST, V42, P1922, DOI 10.1172/JCI104878
   GERDES H, 1993, CANCER RES, V53, P279
   GRAMBSCH PM, 1995, J AM STAT ASSOC, V90, P813, DOI 10.2307/2291314
   HAIL V, 1976, EUR J PHARMACOL, V37, P367
   KADLUBAR FF, 1992, ENVIRON HEALTH PERSP, V98, P69, DOI 10.2307/3431249
   KASKARE MR, 1991, J NUTR, V121, P568
   LAIRD NM, 1978, BIOMETRIKA, V65, P581
   LIPKIN M, 1983, CANCER RES, V43, P1899
   LIPKIN M, 1985, CANCER LETT, V26, P139, DOI 10.1016/0304-3835(85)90019-9
   LIPKIN M, 1988, CANCER RES, V48, P235
   LIPKIN M, 1987, CANCER LETT, V37, P153, DOI 10.1016/0304-3835(87)90158-3
   MCSHERRY CK, 1989, CANCER RES, V49, P6039
   NEUGUT AI, 1993, CANCER EPIDEM BIOMAR, V2, P159
   NEWMARK HL, 1992, CANCER RES, V52, P0
   OBRIEN MJ, 1990, GASTROENTEROLOGY, V98, P371, DOI 10.1016/0016-5085(90)90827-N
   PAGANELLI GM, 1992, J NATL CANCER I, V84, P47, DOI 10.1093/jnci/84.1.47
   PAGANELLI GM, 1990, CANCER LETT, V53, P117, DOI 10.1016/0304-3835(90)90203-A
   PAGANELLI GM, 1991, CANCER, V68, P2451, DOI 10.1002/1097-0142(19911201)68:11<2451::AID-CNCR2820681121>3.0.CO;2-4
   PEIPINS LA, 1994, EPIDEMIOL REV, V16, P273, DOI 10.1093/oxfordjournals.epirev.a036154
   PELTOMAKI P, 1993, SCIENCE, V260, P810, DOI 10.1126/science.8484120
   PENCE BC, 1988, CARCINOGENESIS, V9, P187, DOI 10.1093/carcin/9.1.187
   POTTEN CS, 1992, GUT, V33, P71, DOI 10.1136/gut.33.1.71
   POTTER JD, 1993, EPIDEMIOL REV, V15, P499, DOI 10.1093/oxfordjournals.epirev.a036132
   RISIO M, 1991, CANCER RES, V51, P1917
   RISIO M, 1988, GASTROENTEROLOGY, V94, P899, DOI 10.1016/0016-5085(88)90545-8
   RONCUCCI L, 1988, CANCER-AM CANCER SOC, V48, P235
   Rozen P, 1992, EUR J CANCER PREV, V1, P215, DOI 10.1097/00008469-199204000-00002
   SCALMATI A, 1990, CANCER RES, V50, P7937
   SITRIN MD, 1991, CANCER RES, V51, P5608
   STADLER J, 1988, CANCER LETT, V38, P315, DOI 10.1016/0304-3835(88)90023-7
   TERPSTRA OT, 1987, GASTROENTEROLOGY, V92, P704, DOI 10.1016/0016-5085(87)90021-7
   VOGELSTEIN B, 1993, TRENDS GENET, V9, P138, DOI 10.1016/0168-9525(93)90209-Z
   WARGOVICH MJ, 1983, CARCINOGENESIS, V4, P1205, DOI 10.1093/carcin/4.9.1205
   WARGOVICH MJ, 1989, PREV MED, V18, P672, DOI 10.1016/0091-7435(89)90038-8
   WARGOVICH MJ, 1984, CANCER LETT, V23, P253, DOI 10.1016/0304-3835(84)90091-0
   WARGOVICH MJ, 1990, CANCER LETT, V53, P17, DOI 10.1016/0304-3835(90)90005-I
   WILLETT WC, 1988, AM J EPIDEMIOL, V127, P188, DOI 10.1093/oxfordjournals.aje.a114780
NR 56
TC 44
Z9 48
U1 0
U2 5
PU AMER ASSOC CANCER RESEARCH
PI PHILADELPHIA
PA 615 CHESTNUT ST, 17TH FLOOR, PHILADELPHIA, PA 19106-4404 USA
SN 1055-9965
EI 1538-7755
J9 CANCER EPIDEM BIOMAR
JI Cancer Epidemiol. Biomarkers Prev.
PD DEC 15
PY 1997
VL 6
IS 12
BP 1011
EP 1019
DI 
PG 9
WC Oncology; Public, Environmental & Occupational Health
SC Oncology; Public, Environmental & Occupational Health
GA YP217
UT WOS:000071254300006
PM 9419396
DA 2025-02-23
ER

PT J
AU Gowda, B
   Qin, J
   Mobarhan, S
   Frommel, TO
AF Gowda, B
   Qin, J
   Mobarhan, S
   Frommel, TO
TI Expression of c-myc in human colonic tissue in response to beta-carotene supplementation
SO NUTRITION AND CANCER-AN INTERNATIONAL JOURNAL
LA English
DT Article
ID retinoic acid; epidemiologic evidence; cancer-therapy; differentiation; carcinoma; oncogenes; leukemia; murine; risk
AB Dietary supplementation with beta-carotene at 30 mg/day results in an increased serum trans-retinoic acid concentration in patients with a prior colonic polyp. In a number of human cell lines, trans-retinoic acid upregulates c-myc mRNA expression. We assayed for changes in c-myc mRNA expression in colonic mucosa by reverse transcription polymerase chain reaction and correlated the results with serum concentrations of all-trans-(ATRA), 13-cis-(13-cRA), and total retinoic acid. Serum and colonic biopsy samples were obtained before and 90 days after administration of a placebo (n = 7) or 30 mg of beta-carotene (n = 5) daily. An increase in c-myc expression after supplementation was observed in 6 of 12 subjects, but 5 of these 6 subjects had decreased total serum retinoic acid concentration and 4 had decreased ATRA concentration. In addition, five of the six subjects with increased c-myc expression had received a placebo. Conversely, c-myc expression was increased in only two of five paired samples from subjects whose total serum retinoic acid concentration increased during the 90-day supplementation period. We conclude that c-myc expression is nor correlated with ATRA, 13-cRA, or total retinoic acid concentration in vivo and that increased serum retinoic acid secondary to increased tissue beta-carotene is not sufficient to activate c-myc transcription.
C1 LOYOLA UNIV,MED CTR,DIV GASTROENTEROL,DEPT MED,MAYWOOD,IL 60153.
   TUFTS UNIV,USDA,HUMAN NUTR RES CTR AGING,BOSTON,MA 02111.
C3 Loyola University Chicago; Tufts University; United States Department of Agriculture (USDA)
CR ALBANES D, 1992, EUR J CLIN NUTR, V46, P15
   BERNARD O, 1983, EMBO J, V2, P2375, DOI 10.1002/j.1460-2075.1983.tb01749.x
   BLOCH A, 1984, CANCER TREAT REP, V68, P199
   BLOCK G, 1992, NUTR CANCER, V18, P1, DOI 10.1080/01635589209514201
   CAMPISI J, 1984, CELL, V36, P241, DOI 10.1016/0092-8674(84)90217-4
   CASTAIGNE S, 1990, BLOOD, V76, P1704
   CONSTANTINO JP, 1988, AM J CLIN NUTR, V48, P1277
   FROMMEL TO, 1994, NUTR CANCER, V22, P257, DOI 10.1080/01635589409514351
   FROMMEL TO, 1995, J NATL CANCER I, V87, P1781, DOI 10.1093/jnci/87.23.1781
   GONDA TJ, 1984, NATURE, V310, P249, DOI 10.1038/310249a0
   KRUPITZA G, 1995, INT J CANCER, V61, P649, DOI 10.1002/ijc.2910610511
   NOONAN KE, 1991, MOL CELLULAR BIOL MU, V0, P319
   Omenn GS, 1996, J NATL CANCER I, V88, P1550, DOI 10.1093/jnci/88.21.1550
   PACKHAM G, 1995, BBA-REV CANCER, V1242, P11, DOI 10.1016/0304-419X(94)00015-T
   SHEIKH MS, 1993, ANTICANCER RES, V13, P1387
   SMITH MA, 1992, J CLIN ONCOL, V10, P839, DOI 10.1200/JCO.1992.10.5.839
   TANG GW, 1995, NUTR CANCER, V23, P291, DOI 10.1080/01635589509514383
   ZIEGLER RG, 1989, J NUTR, V119, P116, DOI 10.1093/jn/119.1.116
   1994, 1900, V330, V0, P1029
NR 19
TC 2
Z9 2
U1 0
U2 0
PU LAWRENCE ERLBAUM ASSOC INC
PI MAHWAH
PA 10 INDUSTRIAL AVE, MAHWAH, NJ 07430-2262
SN 0163-5581
EI 
J9 NUTR CANCER
JI Nutr. Cancer
PD JUN 15
PY 1997
VL 28
IS 2
BP 135
EP 139
DI 10.1080/01635589709514565
PG 5
WC Oncology; Nutrition & Dietetics
SC Oncology; Nutrition & Dietetics
GA XU423
UT WOS:A1997XU42300004
PM 9290118
DA 2025-02-23
ER

PT J
AU Bennett, WP
   von Brevern, MC
   Zhu, SM
   Bartsch, H
   Muehlbauer, KR
   Hollstein, MC
AF Bennett, WP
   von Brevern, MC
   Zhu, SM
   Bartsch, H
   Muehlbauer, KR
   Hollstein, MC
TI <i>p53</i> mutations in esophageal tumors from a high incidence area of China in relation to patient diet and smoking history
SO CANCER EPIDEMIOLOGY BIOMARKERS & PREVENTION
LA English
DT Article
ID lung-cancer; clinical implications; suppressor gene; uranium miners; hotspot; epidemiology; pathogenesis; carcinomas; etiology
AB Esophageal tumors from 29 patients residing in Guangzhou, China were examined for mutations in exons 5-8 of the p53 tumor suppressor gene and for p53 protein accumulation in tumor cell nuclei, Anamnestic data for each patient, which included information on family history of cancer, tobacco smoking, drinking of alcoholic beverages, and dietary habits such as consumption of pickled vegetables, were recorded, Screening of DNA from tumor cells microdissected from biopsies was performed by PCR amplification of p53 gene exons 5-8, denaturing gradient gel electrophoresis analysis, and DNA sequencing, Mutations were identified in 20 of 29 tumors (69%), All tumors harboring a missense mutation in the p53 gene also showed nuclear accumulation of the tumor suppressor protein by immunohistochemistry. The most common p53 mutations in these tumors were guanine to adenine (G --> A) transitions (10 of 20 tumors; 50%). We did not find multiple mutations at codon 176, in contrast to Lung et al, in their recent study of esophageal cancer patients from Guangzhou (M. L. Lung et at, Cancer Epidemiol. Biomark. Prev., 5: 277-284, 1996). The mutation prevalence was high both in smokers (13 mutations in 20 smokers; 65%) and in nonsmokers (7 of 9 tumors with mutations; 78%), an observation that differs from that of studies in European and North American patients, which demonstrate a much higher prevalence of p53 mutations in smokers than in nonsmokers (reviewed in R. Montesano et at., Int. J. Cancer Predict. Oncol., 69: 225-235, 1996.). Our findings in this pilot study of tumor suppressor gene mutations in patients from Guangzhou support a large body of epidemiological observations pointing to dietary mutagenic carcinogens peculiar to populations in China at high risk of esophageal cancer.
C1 Deutsch Krebsforschungszentrum, German Canc Res Ctr, D-69120 Heidelberg, Germany.
   Sun Yat Sen Univ Med Sci, Guangzhou, Peoples R China.
   NCI, Human Carcinogenesis Lab, Bethesda, MD 20892 USA.
C3 Helmholtz Association; German Cancer Research Center (DKFZ); Sun Yat Sen University; National Institutes of Health (NIH) - USA; NIH National Cancer Institute (NCI)
RP Deutsch Krebsforschungszentrum, German Canc Res Ctr, Neuenheimer Feld 280, D-69120 Heidelberg, Germany.
EM m.hollstein@dkfz-heidelberg.de
CR BARTSCH H, 1995, LANCET, V346, P121, DOI 10.1016/S0140-6736(95)92144-3
   BENNETT WP, 1991, ONCOGENE, V6, P1779
   BENNETT WP, 1992, CANCER RES, V52, P6092
   BRENNAN JA, 1995, NEW ENGL J MED, V332, P712, DOI 10.1056/NEJM199503163321104
   BRESSAC B, 1991, NATURE, V350, P429, DOI 10.1038/350429a0
   Denissenko MF, 1996, SCIENCE, V274, P430, DOI 10.1126/science.274.5286.430
   GREENBLATT MS, 1994, CANCER RES, V54, P4855
   HAMELIN R, 1993, ONCOGENE, V8, P2213
   HARRIS CC, 1993, SCIENCE, V262, P1980, DOI 10.1126/science.8266092
   HARRIS CC, 1993, NEW ENGL J MED, V329, P1318, DOI 10.1056/NEJM199310283291807
   HOLLSTEIN M, 1991, SCIENCE, V253, P49, DOI 10.1126/science.1905840
   Hollstein M, 1996, NUCLEIC ACIDS RES, V24, P141, DOI 10.1093/nar/24.1.141
   HSU IC, 1991, NATURE, V350, P427, DOI 10.1038/350427a0
   JONES PA, 1991, CANCER RES, V51, P3617
   LEVINE AJ, 1993, ANNU REV BIOCHEM, V62, P623, DOI 10.1146/annurev.bi.62.070193.003203
   LINDAHL T, 1993, NATURE, V362, P709, DOI 10.1038/362709a0
   LO YMD, 1995, LANCET, V345, P60, DOI 10.1016/S0140-6736(95)91183-9
   Lung ML, 1996, CANCER EPIDEM BIOMAR, V5, P277
   Montesano R, 1996, INT J CANCER, V69, P225, DOI 10.1002/(SICI)1097-0215(19960621)69:3<225::AID-IJC13>3.0.CO;2-6
   MUNOZ N, 1994, EUR J GASTROEN HEPAT, V6, P649, DOI 10.1097/00042737-199408000-00002
   PARKIN DM, 1993, INT J CANCER, V54, P594, DOI 10.1002/ijc.2910540413
   RENAULT B, 1993, CANCER RES, V53, P2614
   Sidransky D, 1996, ANNU REV MED, V47, P285
   TAKESHIMA Y, 1993, LANCET, V342, P1520, DOI 10.1016/S0140-6736(05)80087-X
   TAYLOR JA, 1994, LANCET, V343, P86, DOI 10.1016/S0140-6736(94)90818-4
   VAHAKANGAS KH, 1992, LANCET, V339, P576, DOI 10.1016/0140-6736(92)90866-2
   World Health Organization, 1990, IARC SCI PUBL, V100, P0
NR 27
TC 16
Z9 18
U1 0
U2 0
PU AMER ASSOC CANCER RESEARCH
PI PHILADELPHIA
PA 615 CHESTNUT ST, 17TH FLOOR, PHILADELPHIA, PA 19106-4404 USA
SN 1055-9965
EI 1538-7755
J9 CANCER EPIDEM BIOMAR
JI Cancer Epidemiol. Biomarkers Prev.
PD NOV 15
PY 1997
VL 6
IS 11
BP 963
EP 966
DI 
PG 4
WC Oncology; Public, Environmental & Occupational Health
SC Oncology; Public, Environmental & Occupational Health
GA YW298
UT WOS:000071918400014
PM 9367071
DA 2025-02-23
ER

PT J
AU Tseng, M
   Sandler, RS
   Greenberg, ER
   Mandel, JS
   Haile, RW
   Baron, JA
AF Tseng, M
   Sandler, RS
   Greenberg, ER
   Mandel, JS
   Haile, RW
   Baron, JA
TI Dietary iron and recurrence of colorectal adenomas
SO CANCER EPIDEMIOLOGY BIOMARKERS & PREVENTION
LA English
DT Article
ID nhanes-ii survey; nutritional factors; quantitative data; nutrient sources; american diet; cancer risk; polyps; stores; majorca; colon
AB Previous research suggests that iron acts as a prooxidant to increase the risk of colorectal neoplasia. This study examined effects of dietary intake of iron on colorectal adenoma recurrence using data from an antioxidant clinical trial, All subjects were free of polyps at study entry but had at least one adenoma removed within the 3 months before enrollment, Follow-up colonoscopies were conducted after 1 and 4 years. Patients who developed one or more adenomatous polyps between years 1 and 4 were classified as cases; all others were controls. Dietary iron intake at baseline and at the end of the study was estimated from self-administered food frequency questionnaires and averaged together for each subject, energy-adjusted, and categorized into quartiles. Odds ratios were adjusted for age, center, sex, calories, treatment group, and alcohol, fiber, folate, and fat intakes in unconditional logistic regression analysis, Dietary iron was inversely associated with adenoma risk, although risk did not decrease monotonically with increasing intake, Odds ratios comparing second, third, and fourth quartiles to the lowest quartile were 0.61 [95% confidence interval (CI), 0.37-1.02], 0.80 (95% CI, 0.45-1.44), and 0.37 (95% CI, 0.19-0.73), respectively, A limited examination showed no clear evidence that use of iron supplements affected risk of recurrence in this study population This study pro,ides evidence against the hypothesis that recent dietary intake of iron increases risk for colorectal adenomas, However, these results may reflect the presence of other dietary factors found in combination with iron.
C1 Univ N Carolina, Dept Med, Div Digest Dis & Nutr, Chapel Hill, NC 27599 USA.
   Univ N Carolina, Dept Epidemiol, Chapel Hill, NC 27599 USA.
   Univ N Carolina, Ctr Gastrointestinal Biol & Dis, Chapel Hill, NC 27599 USA.
   Dartmouth Med Sch, Dept Med, Hanover, NH 03755 USA.
   Dartmouth Med Sch, Dept Community & Family Med, Hanover, NH 03755 USA.
   Dartmouth Med Sch, Norris Cotton Canc Ctr, Hanover, NH 03755 USA.
   Univ Minnesota, Sch Publ Hlth, Div Environm & Occupat Hlth, Minneapolis, MN 55455 USA.
   Univ So Calif, Sch Med, Dept Prevent Med, Los Angeles, CA 90033 USA.
C3 University of North Carolina; University of North Carolina Chapel Hill; University of North Carolina; University of North Carolina Chapel Hill; University of North Carolina; University of North Carolina Chapel Hill; Dartmouth College; Dartmouth College; Dartmouth College; Norris Cotton Cancer Center; University of Minnesota System; University of Minnesota Twin Cities; University of Southern California
RP Univ N Carolina, Dept Med, Div Digest Dis & Nutr, Chapel Hill, NC 27599 USA.
FU NCI NIH HHS [U01 CA46917] Funding Source: Medline; NCRR NIH HHS [RR 00046] Funding Source: Medline; NIDDK NIH HHS [T32 DK07634] Funding Source: Medline
CR BENITO E, 1993, INT J CANCER, V55, P213, DOI 10.1002/ijc.2910550208
   BENITO E, 1991, INT J CANCER, V49, P161, DOI 10.1002/ijc.2910490202
   Bird CL, 1996, AM J EPIDEMIOL, V144, P34, DOI 10.1093/oxfordjournals.aje.a008852
   BLOCK G, 1985, AM J EPIDEMIOL, V122, P27, DOI 10.1093/oxfordjournals.aje.a114084
   BLOCK G, 1986, AM J EPIDEMIOL, V124, P453, DOI 10.1093/oxfordjournals.aje.a114416
   BLOCK G, 1985, AM J EPIDEMIOL, V122, P13, DOI 10.1093/oxfordjournals.aje.a114072
   FREUDENHEIM JL, 1990, AM J EPIDEMIOL, V131, P612, DOI 10.1093/oxfordjournals.aje.a115545
   GIOVANNUCCI E, 1992, JNCI-J NATL CANCER I, V84, P91, DOI 10.1093/jnci/84.2.91
   GIOVANNUCCI E, 1994, CANCER RES, V54, P2390
   GRAF E, 1993, NUTR CANCER, V19, P11, DOI 10.1080/01635589309514232
   HOFF G, 1986, SCAND J GASTROENTERO, V21, P199, DOI 10.3109/00365528609034647
   KNEKT P, 1994, INT J CANCER, V56, P379, DOI 10.1002/ijc.2910560315
   KUNE GA, 1991, NUTR CANCER, V16, P25, DOI 10.1080/01635589109514137
   LITTLE J, 1993, BRIT J CANCER, V67, P177, DOI 10.1038/bjc.1993.31
   MACHLIN LJ, 1987, FASEB J, V1, P441, DOI 10.1096/fasebj.1.6.3315807
   MACOUARTMOULIN G, 1987, INT J CANCER, V40, P179, DOI 10.1002/ijc.2910400209
   NELSON RL, 1992, FREE RADICAL BIO MED, V12, P161, DOI 10.1016/0891-5849(92)90010-E
   NELSON RL, 1994, JNCI-J NATL CANCER I, V86, P455, DOI 10.1093/jnci/86.6.455
   NEUGUT AI, 1993, ANN INTERN MED, V118, P91, DOI 10.7326/0003-4819-118-2-199301150-00002
   STEVENS RG, 1994, INT J CANCER, V56, P364, DOI 10.1002/ijc.2910560312
   STEVENS RG, 1988, NEW ENGL J MED, V319, P1047, DOI 10.1056/NEJM198810203191603
   Tseng M, 1996, AM J EPIDEMIOL, V144, P1005, DOI 10.1093/oxfordjournals.aje.a008871
   WILLETT W, 1986, AM J EPIDEMIOL, V124, P17, DOI 10.1093/oxfordjournals.aje.a114366
   Wurzelmann JI, 1996, CANCER EPIDEM BIOMAR, V5, P503
NR 24
TC 32
Z9 36
U1 0
U2 7
PU AMER ASSOC CANCER RESEARCH
PI PHILADELPHIA
PA 615 CHESTNUT ST, 17TH FLOOR, PHILADELPHIA, PA 19106-4404 USA
SN 1055-9965
EI 1538-7755
J9 CANCER EPIDEM BIOMAR
JI Cancer Epidemiol. Biomarkers Prev.
PD DEC 15
PY 1997
VL 6
IS 12
BP 1029
EP 1032
DI 
PG 4
WC Oncology; Public, Environmental & Occupational Health
SC Oncology; Public, Environmental & Occupational Health
GA YP217
UT WOS:000071254300008
PM 9419398
DA 2025-02-23
ER

PT J
AU Rijnkels, JM
   Hollanders, VM
   Woutersen, RA
   Koeman, JH
   Alink, GM
AF Rijnkels, JM
   Hollanders, VM
   Woutersen, RA
   Koeman, JH
   Alink, GM
TI Interaction of dietary fat with a vegetables-fruit mixture on 1,2-dimethylhydrazine-induced colorectal cancer in rats
SO NUTRITION AND CANCER-AN INTERNATIONAL JOURNAL
LA English
DT Article
ID colon carcinogenesis; wheat bran; f344 rats; azoxymethane; oil
AB The aim of the present investigation was to study the interaction of dietary fat in combination with a vegetables-fruit mixture on 1,2-dimethylhydrazine (DMH)-induced colorectal carcinogenesis in rats. For this purpose, 120 weanling male Wistar rats received a semisynthetic diet without (Groups A and C) or with a vegetables-fruit mixture (Groups B and D; vegetables and fruit content 19.5% wt/wt) for 35 weeks. Diets of Groups A and B contained 20 energy percent (20e%) fat, whereas diets of Groups C and D contained 40e% fat. The vegetables and fruit used, the amount of fat, and its fatty acid composition were chosen according to the mean consumption values of The Netherlands. After the animals were maintained for four weeks on the respective diets, they were given 10 weekly injections of DMH at 50 mg/kg body wt sc. After sacrifice, their colons were removed and examined macroscopically and microscopically for the presence of tumors. Rats fed high-fat diets developed significantly more tumors than rats fed low-fat diets. Furthermore, although not statistically significant, a lower number of colorectal tumors was observed in rats fed a low- or a high-fat diet containing the vegetables-fruit mixture than in rats fed diets without the vegetables-fruit mixture. No differences were observed in intestinal tumor incidences among all groups. The results suggest that the vegetables-fruit mixture used in this experiment, present in an amount comparable with the mean consumption in The Netherlands, has no significant inhibitory effect on the development of colorectal tumors induced by DMH in rats maintained on diets low or high in fat.
C1 TNO,NUTR & FOOD RES,DEPT PATHOL,NL-3700 AJ ZEIST,NETHERLANDS.
   AGR UNIV WAGENINGEN,DEPT TOXICOL,NL-6703 HE WAGENINGEN,NETHERLANDS.
C3 Netherlands Organization Applied Science Research; Wageningen University & Research
CR ALABASTER O, 1995, CARCINOGENESIS, V16, P127, DOI 10.1093/carcin/16.1.127
   ALINK GM, 1993, CARCINOGENESIS, V14, P519, DOI 10.1093/carcin/14.3.519
   DESCHNER EE, 1993, NUTR CANCER, V20, P199, DOI 10.1080/01635589309514287
   Doll R, 1981, J NATL CANCER I, V66, P1192
   FENWICK GR, 1983, CRC CR REV FOOD SCI, V18, P123, DOI 10.1080/10408398209527361
   HARDMAN WE, 1995, CARCINOGENESIS, V16, P1425, DOI 10.1093/carcin/16.6.1425
   Ma QY, 1996, NUTR RES, V16, P413, DOI 10.1016/0271-5317(96)00023-1
   NEWBERNE PM, 1986, DIETARY FAT CANCER, V0, P311
   NIGRO ND, 1981, CANCER RES, V41, P3769
   Potter JD, 1996, CANCER CAUSE CONTROL, V7, P127, DOI 10.1007/BF00115644
   POTTER JD, 1995, EUR J CANCER, V31A, P1033, DOI 10.1016/0959-8049(95)00125-3
   REDDY BS, 1986, CANCER RES, V46, P3367
   REDDY BS, 1977, CANCER RES, V37, P4156
   Rozen P, 1996, NUTR CANCER, V25, P79, DOI 10.1080/01635589609514430
   SCHATZKIN A, 1995, J NATL CANCER I, V87, P1733, DOI 10.1093/jnci/87.23.1733
   SINKELDAM EJ, 1990, CANCER RES, V50, P1092
   SMITH AH, 1985, INT J EPIDEMIOL, V14, P79, DOI 10.1093/ije/14.1.79
   TAU G, 1995, SCIENCE, V269, P164
   U.S. Environmental Protection Agency, 1986, FED REGISTER, V51, P34014
   VANDENBERG HJK, 1981, CONSUMPTION FOODSTUF, V0, P0
   Weisburger J H, 1986, NUTR CANCER, V8, P47
   WEISBURGER JH, 1991, SEMIN ONCOL, V18, P316
   WILLETT WC, 1995, BRIT MED J, V311, P1239, DOI 10.1136/bmj.311.7015.1239
   WYNDER EL, 1967, CANCER-AM CANCER SOC, V20, P1520, DOI 10.1002/1097-0142(196709)20:9<1520::AID-CNCR2820200920>3.0.CO;2-3
NR 24
TC 14
Z9 14
U1 0
U2 0
PU LAWRENCE ERLBAUM ASSOC INC
PI MAHWAH
PA 10 INDUSTRIAL AVE, MAHWAH, NJ 07430-2262
SN 0163-5581
EI 
J9 NUTR CANCER
JI Nutr. Cancer
PD JUN 15
PY 1997
VL 27
IS 3
BP 261
EP 266
DI 10.1080/01635589709514536
PG 6
WC Oncology; Nutrition & Dietetics
SC Oncology; Nutrition & Dietetics
GA WT029
UT WOS:A1997WT02900008
PM 9101556
DA 2025-02-23
ER

PT J
AU Schmelz, EM
   Bushnev, AS
   Dillehay, DL
   Liotta, DC
   Merrill, AH
AF Schmelz, EM
   Bushnev, AS
   Dillehay, DL
   Liotta, DC
   Merrill, AH
TI Suppression of aberrant colonic crypt foci by synthetic sphingomyelins with saturated or unsaturated sphingoid base backbones
SO NUTRITION AND CANCER-AN INTERNATIONAL JOURNAL
LA English
DT Article
ID d-erythro-sphingosine; necrosis-factor-alpha; leukemic hl-60 cells; d-threo-sphingosine; protein kinase-c; induced differentiation; l-serine; ceramide; apoptosis; mice
AB Supplementation of the diet of CF1 mice with sphingomyelin isolated from milk has been shown to reduce the number of aberrant crypt foci (ACF) and the appearance of colonic adenocarcinoma induced by 1,2-dimethylhy drazine (Schmelz et al., Cancer Res 56, 4936-4941, 1996). The objective of this study was to determine whether chemically synthesized sphingomyelin reduces the appearance of ACF, one of the earliest morphological changes in the development of colonic tumors, and to investigate the specificity of this inhibition for the unsaturated sphingoid base backbone. 1,2-Dimethylhydrazine was administered in traperitoneally to female CF1 mice, then the animals were fed a semipurified AIN 76A diet without supplementation (controls) or supplemented with 0.1% (wt/wt) sphingomyelin isolated from skim milk powder, synthetic N-palmitoylsphingomyelin, or N-palmitoyldihydrosphingomyelin for four weeks. The number of ACF in the sphingomyelin-fed groups was significantly lower than in the control by 54% (p = 0.002), 52% (p = 0.002), and 70% (p < 0.0001) for milk sphingomyelin, synthetic sphingomyelin, and synthetic dihydrosphingomyelin, respectively. Suppression of ACF by the synthetic dihydrosphingomyelin was significantly greater than by synthetic sphingomyelin (p = 0.035). These findings establish that sphingomyelin, and not merely a possible contaminant of the naturally occurring sphingomyelin preparation used previously, suppresses ACF formation. Furthermore, the greater potency of dihydrosphingomyelin reveals that the 4,5-trans double bond of the sphingoid backbone is nor required for this suppression.
C1 EMORY UNIV, SCH MED, DEPT PATHOL, ATLANTA, GA 30322 USA.
   EMORY UNIV, SCH MED, DIV ANIM RESOURCES, ATLANTA, GA 30322 USA.
   EMORY UNIV, SCH MED, DEPT CHEM, ATLANTA, GA 30322 USA.
C3 Emory University; Emory University; Emory University
RP EMORY UNIV, SCH MED, DEPT BIOCHEM, 1510 CLIFTON RD, ATLANTA, GA 30322 USA.
FU NCI NIH HHS [CA-61820] Funding Source: Medline
CR Ames BN, 1966, METHOD ENZYMOL, V8, P115, DOI 10.1016/0076-6879(66)08014-5
   BIELAWSKA A, 1993, J BIOL CHEM, V268, P26226
   ,, 1977, JOURNAL OF NUTRITION, V107, P1340
   BIRD RP, 1987, CANCER LETT, V37, P147, DOI 10.1016/0304-3835(87)90157-1
   BLANK ML, 1992, J NUTR, V122, P1656, DOI 10.1093/jn/122.8.1656
   Brugg B, 1996, J NEUROCHEM, V66, P733
   BRUZIK KS, 1988, J CHEM SOC PERK T 1, V0, PP423, DOI 10.1039/p19880000423
   CHEN M, 1995, CANCER RES, V55, P991
   DILLEHAY DL, 1994, J NUTR, V124, P615, DOI 10.1093/jn/124.5.615
   DUDEJA PK, 1986, BIOCHIM BIOPHYS ACTA, V863, P309, DOI 10.1016/0005-2736(86)90272-5
   ENDO K, 1991, CANCER RES, V51, P1613
   FRANTOVA AY, 1991, BIOORG KHIM+, V17, P1562
   GARNER P, 1988, J ORG CHEM, V53, P4395, DOI 10.1021/jo00253a039
   GARNER P, 1987, J ORG CHEM, V52, P2361, DOI 10.1021/jo00388a004
   Garner P, 1991, ORG. SYNTH, V70, P18
   HANNUN YA, 1993, BIOCHIM BIOPHYS ACTA, V1154, P223, DOI 10.1016/0304-4157(93)90001-5
   HEROLD P, 1988, HELV CHIM ACTA, V71, P354, DOI 10.1002/hlca.19880710208
   Jarvis WD, 1996, J BIOL CHEM, V271, P8275, DOI 10.1074/jbc.271.14.8275
   JAYADEV S, 1995, J BIOL CHEM, V270, P2047, DOI 10.1074/jbc.270.5.2047
   Karasavvas N, 1996, EUR J BIOCHEM, V236, P729, DOI 10.1111/j.1432-1033.1996.00729.x
   KIM MY, 1991, J BIOL CHEM, V266, P484
   MARCU KB, 1992, ANNU REV BIOCHEM, V61, P809, DOI 10.1146/annurev.bi.61.070192.004113
   MERRILL AH, 1986, J BIOL CHEM, V261, P2610
   MERRILL AH, 1988, ANAL BIOCHEM, V171, P373, DOI 10.1016/0003-2697(88)90500-3
   *NAT RES COUNC, 1985, PUBL, V8823, P0
   NIMKAR S, 1988, TETRAHEDRON LETT, V29, P3037, DOI 10.1016/0040-4039(88)85079-2
   OHNISHI M, 1982, LIPIDS, V17, P803, DOI 10.1007/BF02535357
   OHTA H, 1995, CANCER RES, V55, P691
   REYNES JG, 1996, J BIOL CHEM, V271, P21375
   Sakakura C, 1996, FEBS LETT, V379, P177, DOI 10.1016/0014-5793(95)01508-6
   SAWAI H, 1995, J BIOL CHEM, V270, P27326, DOI 10.1074/jbc.270.45.27326
   SCHMELZ EM, 1994, J NUTR, V124, P702, DOI 10.1093/jn/124.5.702
   Schmelz EM, 1996, CANCER RES, V56, P4936
   Spiegel S, 1996, FASEB J, V10, P1388, DOI 10.1096/fasebj.10.12.8903509
   STEVENS VL, 1990, CANCER RES, V50, P222
   STEVENS VL, 1990, BIOCHIM BIOPHYS ACTA, V1051, P37, DOI 10.1016/0167-4889(90)90171-9
   Sweeney EA, 1996, INT J CANCER, V66, P358, DOI 10.1002/(SICI)1097-0215(19960503)66:3<358::AID-IJC16>3.0.CO;2-7
   TEPPER CG, 1995, P NATL ACAD SCI USA, V92, P8443, DOI 10.1073/pnas.92.18.8443
   Wright SC, 1996, FASEB J, V10, P325, DOI 10.1096/fasebj.10.2.8641566
   YOSHIDA J, 1992, J CHEM SOC PERK T 1, V0, PP343, DOI 10.1039/p19920000343
   ZEISEL SH, 1986, J NUTR, V116, P50, DOI 10.1093/jn/116.1.50
   ZHANG H, 1991, J CELL BIOL, V114, P155, DOI 10.1083/jcb.114.1.155
NR 42
TC 69
Z9 74
U1 0
U2 1
PU ROUTLEDGE JOURNALS, TAYLOR & FRANCIS LTD
PI ABINGDON
PA 2-4 PARK SQUARE, MILTON PARK, ABINGDON OX14 4RN, OXON, ENGLAND
SN 0163-5581
EI 1532-7914
J9 NUTR CANCER
JI Nutr. Cancer
PD JUN 15
PY 1997
VL 28
IS 1
BP 81
EP 85
DI 10.1080/01635589709514556
PG 5
WC Oncology; Nutrition & Dietetics
SC Oncology; Nutrition & Dietetics
GA XE795
UT WOS:A1997XE79500012
PM 9200154
DA 2025-02-23
ER

PT J
AU Slattery, ML
   Potter, JD
   Coates, A
   Ma, KN
   Berry, TD
   Duncan, DM
   Caan, BJ
AF Slattery, ML
   Potter, JD
   Coates, A
   Ma, KN
   Berry, TD
   Duncan, DM
   Caan, BJ
TI Plant foods and colon cancer: an assessment of specific foods and their related nutrients (United States)
SO CANCER CAUSES & CONTROL
LA English
DT Article
DE beta-carotene; colon cancer; dietary fiber; folate; fruits; thiamin; United States; vegetables; vitamin C; vitamin B-6; whole grains
ID colorectal-cancer; dietary-intake; risk; fat; carcinogenesis; epidemiology; health; fruit; women; sugar
AB Plant foods have been associated inversely with colon cancer. Since a major focus of this study was to identify components of plant foods which may account for their association with colon cancer, nutrients which are commonly found in plant foods also were evaluated. A population-based case-control study was conducted in Northern California, Utah, and the 'Twin Cities' area of Minnesota (United States). Complete data were available from interviewer-administered questionnaires on 1,993 cases and 2,410 controls. Higher intakes of vegetables (for highest relative to lowest quintile of intake) were associated inversely with colon cancer risk: the odds ratio (OR) was 0.7 for both men (95 percent [CI] confidence interval = 0.5-0.9) and women (CI = 0.5-1.0). Associations were stronger among those with proximal tumors. Total fruit intake was not associated with colon cancer risk although, among men, higher levels of whole grain intake were associated with a decreased risk (OR = 0.6, CI = 0.4-0.9 for older men); high intakes of refined grains were associated with an increased risk (OR = 1.5, CI = 1.1-2.1). Dietary fiber intake was associated with a decreased risk, of colon cancer: OR = 0.5 (CI = 0.3-0.9) for older men; OR = 0.7 (CI = 0.4-1.2) for older women; OR = 0.6 (CI = 0.4-1.0) for men with proximal tumors; OR = 0.5 (CI = 0.3-0.9) for women with proximal tumors. Other nutrients, for which plant foods were the major contributor - such as vitamin B-6, thiamin, and niacin (women only)- also were associated inversely with colon cancer. Neither beta-carotene nor vitamin C was protective for colon cancer. Adjustment of plant foods for nutrients found in plant foods or for supplement use did not appreciably alter the observed associations between plant foods and colon cancer.
C1 FRED HUTCHINSON CANC RES CTR,SEATTLE,WA 98104.
   KAISER PERMANENTE MED CARE PROGRAM,DIV RES,OAKLAND,CA 94611.
C3 Fred Hutchinson Cancer Center; Kaiser Permanente
RP Slattery, ML (corresponding author), UNIV UTAH,DEPT ONCOL SCI,546 CHIPETA WAY,SUITE 1100,SALT LAKE CITY,UT 84108, USA.
FU NCI NIH HHS [R01 CA48998] Funding Source: Medline
CR ADLERCREUTZ H, 1992, J STEROID BIOCHEM, V41, P3
   BOSTICK RM, 1994, CANCER CAUSE CONTROL, V5, P38, DOI 10.1007/BF01830725
   BOSTICK RM, 1993, CANCER RES, V53, P4230
   BRESLOW NE, 1980, IARC SCI PUB, V52, P0
   BRISTOL JB, 1985, BMJ-BRIT MED J, V291, P1467, DOI 10.1136/bmj.291.6507.1467
   CORPET DE, 1990, CANCER RES, V50, P6955
   DENNIS B, 1980, J AM DIET ASSOC, V77, P641
   DORGAN JF, 1991, HEMATOL ONCOL CLIN N, V5, P43, DOI 10.1016/S0889-8588(18)30453-2
   EDWARDS S, 1994, AM J EPIDEMIOL, V140, P1020, DOI 10.1093/oxfordjournals.aje.a117192
   FEINBERG AP, 1983, NATURE, V301, P89, DOI 10.1038/301089a0
   FREUDENHEIM JL, 1991, INT J EPIDEMIOL, V20, P368, DOI 10.1093/ije/20.2.368
   GIOVANNUCCI E, 1995, JNCI-J NATL CANCER I, V87, P265, DOI 10.1093/jnci/87.4.265
   GRAF E, 1993, NUTR CANCER, V19, P11, DOI 10.1080/01635589309514232
   GRAHAM S, 1988, AM J EPIDEMIOL, V128, P490, DOI 10.1093/oxfordjournals.aje.a114997
   HAGUE A, 1995, INT J CANCER, V60, P400, DOI 10.1002/ijc.2910600322
   HAVAS S, 1995, PUBLIC HEALTH REP, V110, P68
   HOWE GR, 1992, J NATL CANCER I, V84, P1887, DOI 10.1093/jnci/84.24.1887
   Hunt SM, 1990, ADV NUTR HUMAN METAB, V0, P0
   ISSA JPJ, 1994, NAT GENET, V7, P536, DOI 10.1038/ng0894-536
   Jacobs David R Jr, 1989, J CARDIOPULM REHABIL, V9, P448, DOI 10.1097/00008483-198911000-00003
   JACOBS DR, 1995, NUTR CANCER, V24, P221, DOI 10.1080/01635589509514411
   JACOBSON EL, 1993, J AM COLL NUTR, V12, P412, DOI 10.1080/07315724.1993.10718330
   Liu Kiang, 1994, ETHNICITY AND DISEASE, V4, P15
   MACLENNAN R, 1995, J NATL CANCER I, V87, P1760, DOI 10.1093/jnci/87.23.1760
   MCDONALD A, 1991, J AM DIET ASSOC, V91, P1104
   MCKEOWNEYSSEN G, 1994, CANCER EPIDEM BIOMAR, V3, P687
   MCMICHAEL AJ, 1985, JNCI-J NATL CANCER I, V75, P185
   MEYER F, 1993, AM J EPIDEMIOL, V138, P225, DOI 10.1093/oxfordjournals.aje.a116851
   MICOZZI MS, 1986, AM J CLIN NUTR, V44, P725, DOI 10.1093/ajcn/44.6.725
   Percy C, 1990, INTERNATIONAL CLASSIFICATION OF DISEASES FOR ONCOLOGY, V2nd, P0
   Pilch S, 1987, FEDERATION AM SOC EX, V0, P0
   POTTER JD, 1993, EPIDEMIOL REV, V15, P499, DOI 10.1093/oxfordjournals.epirev.a036132
   Potter JD, 1996, CANCER EPIDEM BIOMAR, V5, P779
   Rothman K J, 1990, EPIDEMIOLOGY, V1, P43, DOI 10.1097/00001648-199001000-00010
   Slattery Martha L, 1995, ANNALS OF EPIDEMIOLOGY, V5, P292, DOI 10.1016/1047-2797(94)00095-B
   Slattery Martha L, 1995, ANNALS OF EPIDEMIOLOGY, V5, P245, DOI 10.1016/1047-2797(94)00113-8
   SLATTERY ML, 1994, J AM DIET ASSOC, V94, P761, DOI 10.1016/0002-8223(94)91944-5
   Slattery ML, 1997, CANCER RES, V57, P75
   Slattery ML, 1997, AM J EPIDEMIOL, V145, P199, DOI 10.1093/oxfordjournals.aje.a009092
   SLAVIN JL, 1994, CRIT REV FOOD SCI, V34, P427, DOI 10.1080/10408399409527672
   SMITH SA, 1995, CANCER CAUSE CONTROL, V6, P292, DOI 10.1007/BF00051404
   STEINMETZ KA, 1991, CANCER CAUSE CONTROL, V2, P427, DOI 10.1007/BF00054304
   VANMUNSTER IP, 1993, SCAND J GASTROENTERO, V28, P80, DOI 10.3109/00365529309101581
   WAINFAN E, 1992, CANCER RES, V52, P0
   WEST DW, 1989, AM J EPIDEMIOL, V130, P883, DOI 10.1093/oxfordjournals.aje.a115421
   WHITTEMORE AS, 1990, JNCI-J NATL CANCER I, V82, P915, DOI 10.1093/jnci/82.11.915
   YOUNG TB, 1988, INT J CANCER, V42, P167, DOI 10.1002/ijc.2910420205
NR 47
TC 84
Z9 92
U1 0
U2 5
PU RAPID SCIENCE PUBLISHERS
PI LONDON
PA 2-6 BOUNDARY ROW, LONDON, ENGLAND SE1 8NH
SN 0957-5243
EI 
J9 CANCER CAUSE CONTROL
JI Cancer Causes Control
PD JUL 15
PY 1997
VL 8
IS 4
BP 575
EP 590
DI 10.1023/A:1018490212481
PG 16
WC Oncology; Public, Environmental & Occupational Health
SC Oncology; Public, Environmental & Occupational Health
GA XM629
UT WOS:A1997XM62900006
PM 9242473
DA 2025-02-23
ER

PT J
AU Potischman, N
   Swanson, CA
   Coates, RJ
   Weiss, HA
   Brogan, DR
   Stanford, JL
   Schoenberg, JB
   Gammon, MD
   Brinton, LA
AF Potischman, N
   Swanson, CA
   Coates, RJ
   Weiss, HA
   Brogan, DR
   Stanford, JL
   Schoenberg, JB
   Gammon, MD
   Brinton, LA
TI Dietary relationships with early onset (under age 45) breast cancer in a case-control study in the United States: influence of chemotherapy treatment
SO CANCER CAUSES & CONTROL
LA English
DT Article
DE breast cancer; chemotherapy; diet; United States; women
ID adjuvant chemotherapy; weight-gain; women; risk; tamoxifen; fat; questionnaire; mortality
AB Methodologic investigations have addressed selection and recall bias in case-control studies of diet and breast cancer, whereas the effect of disease progression and medical treatment on estimates of dietary intake has been largely overlooked. In a multicenter, population-based case-control study of breast cancer in the United States, 1,588 newly diagnosed cases and 1,451 controls completed a self-administered food-frequency questionnaire. Initial evaluation suggested increased risk related to high intakes of calories, carbohydrates, fat, and protein. All nutrient associations were diminished after adjustment for calories. Evaluation by stage of disease revealed no relation of calories to risk among women with in situ disease, but elevated risks among women with localized (odds ratio [OR] = 1.33, 95 percent confidence interval [CI] = 1.0-1.7 highest cf lowest quartile) or regional and distant disease (OR = 1.79, CI = 13-2.4). Further evaluation showed that the increased risk associated with calories was restricted to cases who reported having been treated with chemotherapy (OR = 1.66, CI = 1.3-2.1). A gradient of increasing risk with time interval from diagnosis to interview suggested the chemotherapy regimen itself and not necessarily characteristics of tumors requiring this treatment was responsible for the observed increased risk. These results indicate that epidemiologic studies of diet and breast cancer, particularly among young women, should evaluate possible bias related to post-diagnosis influences.
C1 NCI,ENVIRONM EPIDEMIOL BRANCH,DIV CANC EPIDEMIOL & GENET,BETHESDA,MD 20892.
   CTR DIS CONTROL,DIV CANC PREVENT & CONTROL,ATLANTA,GA 30333.
   EMORY UNIV,ROLLINS SCH PUBL HLTH,ATLANTA,GA 30322.
   UTAH CANC REGISTRY,SALT LAKE CITY,UT.
   NEW JERSEY DEPT HLTH & SENIOR SERV,TRENTON,NJ.
   COLUMBIA SCH PUBL HLTH,NEW YORK,NY.
C3 National Institutes of Health (NIH) - USA; NIH National Cancer Institute (NCI); NIH National Cancer Institute- Division of Cancer Epidemiology & Genetics; Centers for Disease Control & Prevention - USA; Division of Cancer Prevention & Control (DCPC); Emory University; Rollins School Public Health; New Jersey Department of Health & Senior Services; Columbia University
RP Potischman, N (corresponding author), NCI,NUTR EPIDEMIOL BRANCH,EPN 430,BETHESDA,MD 20892, USA.
CR ARMSTRONG B, 1975, INT J CANCER, V15, P617, DOI 10.1002/ijc.2910150411
   BAGDADE JD, 1990, J CLIN ENDOCR METAB, V70, P1132, DOI 10.1210/jcem-70-4-1132
   BLOCK G, 1986, AM J EPIDEMIOL, V124, P453, DOI 10.1093/oxfordjournals.aje.a114416
   Breslow NE, 1980, STAT METHODS CANC RE, V1, P0
   BRINTON LA, 1995, CANCER CAUSE CONTROL, V6, P199, DOI 10.1007/BF00051791
   BRINTON LA, 1995, J NATL CANCER I, V87, P827, DOI 10.1093/jnci/87.11.827
   CALEFFI M, 1988, J ENDOCRINOL, V119, P335, DOI 10.1677/joe.0.1190335
   CARROLL KK, 1968, CAN MED ASSOC J, V98, P590
   COATES RJ, 1991, AM J EPIDEMIOL, V134, P658, DOI 10.1093/oxfordjournals.aje.a116138
   DEMARKWAHNEFRIED W, 1993, J CLIN ONCOL, V11, P1418, DOI 10.1200/JCO.1993.11.7.1418
   FREEDMAN LS, 1990, CANCER RES, V50, P5710
   Friedenreich C M, 1991, ANN EPIDEMIOL, V1, P439
   FRIEDENREICH CM, 1992, EPIDEMIOL REV, V14, P177, DOI 10.1093/oxfordjournals.epirev.a036086
   FRIEDENREICH CM, 1994, AM J EPIDEMIOL, V140, P579, DOI 10.1093/oxfordjournals.aje.a117291
   GIOVANNUCCI E, 1993, AM J EPIDEMIOL, V137, P502, DOI 10.1093/oxfordjournals.aje.a116703
   HARLAN LC, 1993, EPIDEMIOLOGY, V4, P25, DOI 10.1097/00001648-199301000-00006
   HEASMAN KZ, 1985, BREAST CANCER RES TR, V5, P195, DOI 10.1007/BF01805994
   Holmberg L, 1996, INT J EPIDEMIOL, V25, P235, DOI 10.1093/ije/25.2.235
   HOSKIN PJ, 1992, BREAST CANCER RES TR, V22, P129, DOI 10.1007/BF01833342
   HOWE GR, 1989, AM J EPIDEMIOL, V129, P1314, DOI 10.1093/oxfordjournals.aje.a115256
   HOWE GR, 1990, JNCI-J NATL CANCER I, V82, P561, DOI 10.1093/jnci/82.7.561
   Hunter DJ, 1996, CANCER CAUSE CONTROL, V7, P56, DOI 10.1007/BF00115638
   Hunter DJ, 1996, NEW ENGL J MED, V334, P356, DOI 10.1056/NEJM199602083340603
   Knobf M K, 1983, ONCOL NURS FORUM, V10, P28
   Monnin S, 1993, J CANCER EDUC, V8, P63
   POTISCHMAN N, 1992, CANCER EPIDEM BIOMAR, V1, P555
   ROSE DP, 1986, CANCER-AM CANCER SOC, V58, P2363, DOI 10.1002/1097-0142(19861201)58:11<2363::AID-CNCR2820581102>3.0.CO;2-#
   SCHATZKIN A, 1989, JAMA-J AM MED ASSOC, V261, P3284, DOI 10.1001/jama.261.22.3284
   Swanson CA, 1997, EPIDEMIOLOGY, V8, P231, DOI 10.1097/00001648-199705000-00001
   SWANSON CA, 1996, AM J EPIDEMIOL, V143, P1
   WAKSBERG J, 1978, J AM STAT ASSOC, V73, P40, DOI 10.2307/2286513
   WILLETT W, 1986, AM J EPIDEMIOL, V124, P17, DOI 10.1093/oxfordjournals.aje.a114366
   Willett W, 1990, NUTR EPIDEMIOLOGY, V0, P0
NR 33
TC 31
Z9 34
U1 0
U2 2
PU RAPID SCIENCE PUBLISHERS
PI LONDON
PA 2-6 BOUNDARY ROW, LONDON, ENGLAND SE1 8NH
SN 0957-5243
EI 
J9 CANCER CAUSE CONTROL
JI Cancer Causes Control
PD SEP 15
PY 1997
VL 8
IS 5
BP 713
EP 721
DI 10.1023/A:1018475203820
PG 9
WC Oncology; Public, Environmental & Occupational Health
SC Oncology; Public, Environmental & Occupational Health
GA XX825
UT WOS:A1997XX82500005
PM 9328193
DA 2025-02-23
ER

PT J
AU Kato, I
   Akhmedkhanov, A
   Koenig, K
   Toniolo, PG
   Shore, RE
   Riboli, E
AF Kato, I
   Akhmedkhanov, A
   Koenig, K
   Toniolo, PG
   Shore, RE
   Riboli, E
TI Prospective study of diet and female colorectal cancer: The New York University women's health study
SO NUTRITION AND CANCER-AN INTERNATIONAL JOURNAL
LA English
DT Article
ID colon-cancer; vitamin-d; breast-cancer; risk-factors; prospective cohort; food-consumption; energy-intake; fish-oil; calcium; fat
AB The relation between diet and female colorectal cancer was analyzed in a prospective study of 14,727 women aged 34-65 years, who were enrolled at mammographic screening clinics in New York and Florida from 1985 to 1991. They were followed through the end of 1994 (average 7.1 yrs) by a combination of direct contact through mail and telephone and record linkages with regional tumor registries, resulting in 100 incident cases of colorectal cancer. There was no overall positive or inverse association of colorectal cancer risk with intakes of total calories, total or subclasses of fat, carbohydrate, or dietary fiber, whereas there was an inverse association with total protein. Among major food groups, there was a progressive decline in risk of colorectal cancer with increasing intake of fish and shellfish (relative risk for 4th vs. ist quartile = 0.49, 95% confidence interval = 0.27-0.89). A similar inverse association was also observed for consumption of dairy products, and this association was explained mainly by calcium, not by other nutrients, such as fat or protein. The results of the present study indicated that certain dietary components of fish or dairy products may protect against colorectal cancer, whereas the relations with red meat or total fat remained unclear.
C1 NYU,SCH MED,KAPLAN COMPREHENS CANC CTR,NEW YORK,NY 10010.
   INT AGCY RES CANC,ANALYT EPIDEMIOL UNIT,F-69372 LYON 08,FRANCE.
C3 New York University; World Health Organization; International Agency for Research on Cancer (IARC)
RP Kato, I (corresponding author), NYU,SCH MED,NELSON INST ENVIRONM MED,341 E 25TH ST,NEW YORK,NY 10010, USA.
FU NCI NIH HHS [CA-34588, CA-69201, CA-16087] Funding Source: Medline
CR [Anonymous], 1996, CANC FACTS FIG, V0, P0
   BergsmaKadijk JA, 1996, EPIDEMIOLOGY, V7, P590, DOI 10.1097/00001648-199611000-00005
   BIDOLI E, 1992, INT J CANCER, V50, P223, DOI 10.1002/ijc.2910500211
   BLOCK G, 1986, AM J EPIDEMIOL, V124, P453, DOI 10.1093/oxfordjournals.aje.a114416
   BOSTICK RM, 1994, CANCER CAUSE CONTROL, V5, P38, DOI 10.1007/BF01830725
   BOSTICK RM, 1993, AM J EPIDEMIOL, V137, P1302, DOI 10.1093/oxfordjournals.aje.a116640
   BYERS T, 1992, ANNU REV NUTR, V12, P139, DOI 10.1146/annurev.nu.12.070192.001035
   Caygill CPJ, 1996, BRIT J CANCER, V74, P159, DOI 10.1038/bjc.1996.332
   COOPER AJL, 1983, ANNU REV BIOCHEM, V52, P187, DOI 10.1146/annurev.bi.52.070183.001155
   COX DR, 1972, J R STAT SOC B, V34, P187
   CRANE NT, 1992, AM J PUBLIC HEALTH, V82, P862, DOI 10.2105/AJPH.82.6.862
   DOLL R, 1981, JNCI-J NATL CANCER I, V66, P1191, DOI 10.1093/jnci/66.6.1192
   GARLAND C, 1985, LANCET, V1, P307, DOI 10.1016/S0140-6736(85)91082-7
   GIOVANNUCCI E, 1995, JNCI-J NATL CANCER I, V87, P265, DOI 10.1093/jnci/87.4.265
   GIOVANNUCCI E, 1993, J NATL CANCER I, V85, P875, DOI 10.1093/jnci/85.11.875
   GIOVANNUCCI E, 1992, JNCI-J NATL CANCER I, V84, P91, DOI 10.1093/jnci/84.2.91
   Glynn SA, 1996, CANCER EPIDEM BIOMAR, V5, P487
   Hook EB, 1995, EPIDEMIOL REV, V17, P243, DOI 10.1093/oxfordjournals.epirev.a036192
   HOWELL MA, 1975, J CHRON DIS, V28, P67, DOI 10.1016/0021-9681(75)90063-6
   KATO I, 1989, INT J EPIDEMIOL, V18, P345, DOI 10.1093/ije/18.2.345
   KATO I, 1986, JPN J PUBLIC HLTH, V33, P749
   KATO I, 1987, JPN J PUBLIC HLTH, V34, P748
   Kune S, 1987, NUTR CANCER, V9, P21
   LAVECCHIA C, 1988, INT J CANCER, V41, P492, DOI 10.1002/ijc.2910410404
   LEE HP, 1989, INT J CANCER, V43, P1007, DOI 10.1002/ijc.2910430609
   LOOKER A, 1988, J AM DIET ASSOC, V88, P808
   LYON JL, 1987, JNCI-J NATL CANCER I, V78, P853
   MACQUARTMOULIN G, 1986, INT J CANCER, V38, P183, DOI 10.1002/ijc.2910380207
   Martinez ME, 1996, JNCI-J NATL CANCER I, V88, P1375, DOI 10.1093/jnci/88.19.1375
   NEUGUT AI, 1993, ANN INTERN MED, V118, P91, DOI 10.7326/0003-4819-118-2-199301150-00002
   NEWMARK HL, 1984, JNCI-J NATL CANCER I, V72, P1323
   NYCE J, 1983, BRIT J CANCER, V48, P463, DOI 10.1038/bjc.1983.219
   PETERS RK, 1992, CANCER CAUSE CONTROL, V3, P457, DOI 10.1007/BF00051359
   PHILLIPS RL, 1985, JNCI-J NATL CANCER I, V74, P307
   PICKLE LW, 1984, CANCER RES, V44, P363
   Potter JD, 1996, CANCER CAUSE CONTROL, V7, P127, DOI 10.1007/BF00115644
   Pritchard RS, 1996, CANCER EPIDEM BIOMAR, V5, P897
   Reddy BS, 1996, CANCER RES, V56, P2314
   REDDY BS, 1991, CANCER RES, V51, P487
   REDDY BS, 1986, CANCER RES, V46, P3367
   REED D, 1984, NUTR PREVENTION CARD, V0, P155
   ROSE DP, 1986, CANCER-AM CANCER SOC, V58, P2363, DOI 10.1002/1097-0142(19861201)58:11<2363::AID-CNCR2820581102>3.0.CO;2-#
   ROSENBERG CR, 1994, AM J EPIDEMIOL, V140, P518, DOI 10.1093/oxfordjournals.aje.a117278
   SANDLER RS, 1993, JNCI-J NATL CANCER I, V85, P884, DOI 10.1093/jnci/85.11.884
   Singh J, 1997, CANCER RES, V57, P253
   SINHA R, 1994, CANCER RES, V54, P6154
   SLATTERY ML, 1988, AM J EPIDEMIOL, V128, P504, DOI 10.1093/oxfordjournals.aje.a114998
   STEMMERMANN GN, 1990, DIS COLON RECTUM, V33, P190, DOI 10.1007/BF02134177
   TONIOLO P, 1994, EPIDEMIOLOGY, V5, P391, DOI 10.1097/00001648-199407000-00003
   TONIOLO PG, 1991, BREAST CANCER RES TR, V18, PS23, DOI 10.1007/BF02633522
   TONIOLO PG, 1995, JNCI-J NATL CANCER I, V87, P190, DOI 10.1093/jnci/87.3.190
   TROCK B, 1990, JNCI-J NATL CANCER I, V82, P650, DOI 10.1093/jnci/82.8.650
   URSIN G, 1990, BRIT J CANCER, V61, P456
   WILLETT W, 1986, AM J EPIDEMIOL, V124, P17, DOI 10.1093/oxfordjournals.aje.a114366
   WILLETT W, 1989, NATURE, V338, P389, DOI 10.1038/338389a0
   WILLETT WC, 1990, NEW ENGL J MED, V323, P1664, DOI 10.1056/NEJM199012133232404
   WILLS MR, 1982, LANCET, V1, P771
   WU AH, 1987, BRIT J CANCER, V55, P687, DOI 10.1038/bjc.1987.140
NR 58
TC 209
Z9 224
U1 0
U2 9
PU LAWRENCE ERLBAUM ASSOC INC
PI MAHWAH
PA 10 INDUSTRIAL AVE, MAHWAH, NJ 07430-2262
SN 0163-5581
EI 
J9 NUTR CANCER
JI Nutr. Cancer
PD JUN 15
PY 1997
VL 28
IS 3
BP 276
EP 281
DI 10.1080/01635589709514588
PG 6
WC Oncology; Nutrition & Dietetics
SC Oncology; Nutrition & Dietetics
GA YB009
UT WOS:A1997YB00900009
PM 9343837
DA 2025-02-23
ER

PT J
AU Hu, JF
   Cheng, ZQ
   Chisari, FV
   Vu, TH
   Hoffman, AR
   Campbell, TC
AF Hu, JF
   Cheng, ZQ
   Chisari, FV
   Vu, TH
   Hoffman, AR
   Campbell, TC
TI Repression of hepatitis B virus (HBV) transgene and HBV-induced liver injury by low protein diet
SO ONCOGENE
LA English
DT Article
DE hepatitis B virus; dietary protein; IGF2; IGF1; HGF; gene expression
ID growth-factor-ii; primary hepatocellular-carcinoma; large envelope polypeptide; insitu hybridization; partial-hepatectomy; integration site; carrier state; risk-factors; expression; mice
AB Persistent infection with hepatitis B virus (HBV) is one of the primary risk factors for human hepatocellular carcinoma (HCC). In a human ecological study, we have shown that, in addition to HBV, animal food consumption also significantly contributes to the variance of HCC. To test the interacting effect of HBV and animal food consumption on the development of HCC, we investigated HBV expression in HBV transgenic mice fed three levels of casein diet. HBV expression in transgenic animals was substantially inhibited when dietary casein was reduced from the traditional level of 22% to the level of 6%. Northern analysis revealed that suppression of HBV was derived from both the; upstream albumin promoter and the internal HBV promoter. Immunochemical staining of liver sections indicated that only a few hepatocytes around the central vein expressed viral surface antigen (HBsAg) in the 6% casein animals, whereas virtually all hepatocytes stained positively for HBsAg in the 22% dietary casein animals. Serum HBsAg concentrations at 4 months were increased by 1.6-, 2.1-, and 5.1-fold over baseline for animals fed the 6%, 14%, and 22% casein diets, respectively. Correspondingly, liver injury was much less severe in animals fed 6% casein diet than in those fed 14% and 22% casein diets. These results demonstrate that a low casein diet is a potent suppresser of HBV transgene and HBV-induced liver injury, suggesting that diet management may be a practical means to aid in the control HBV infection.
C1 VET ADM MED CTR, GRECC, PALO ALTO, CA 94304 USA.
   STANFORD UNIV, DEPT MED, DIV ENDOCRINOL, PALO ALTO, CA 94304 USA.
   Scripps Res Inst, DEPT MOL & EXPT MED, LA JOLLA, CA 92037 USA.
   CORNELL UNIV, DIV NUTR SCI, ITHACA, NY 14853 USA.
C3 US Department of Veterans Affairs; Veterans Health Administration (VHA); Geriatric Research Education & Clinical Center; Stanford University; Scripps Research Institute; Cornell University
RP Hu, JF (corresponding author), VET ADM MED CTR, MED SERV, PALO ALTO, CA 94304 USA.
FU NCI NIH HHS [R01-CA34205] Funding Source: Medline
CR ANTONIADES HN, 1992, INT J CANCER, V50, P215, DOI 10.1002/ijc.2910500210
   ARTEAGA CL, 1989, J CLIN INVEST, V84, P1418, DOI 10.1172/JCI114315
   BALSANO C, 1991, BIOCHEM BIOPH RES CO, V176, P985, DOI 10.1016/0006-291X(91)90379-L
   BEASLEY RP, 1981, LANCET, V2, P1129
   BOSCH FX, 1988, IARC SCI PUBLICATION, V89, P0
   CAMPBELL TC, 1990, CANCER RES, V50, P6882
   CHANG MH, 1991, HEPATOLOGY, V13, P316, DOI 10.1002/hep.1840130218
   CHISARI FV, 1985, SCIENCE, V230, P1157, DOI 10.1126/science.3865369
   CHISARI FV, 1989, CELL, V59, P1145, DOI 10.1016/0092-8674(89)90770-8
   CHISARI FV, 1987, P NATL ACAD SCI USA, V84, P6909, DOI 10.1073/pnas.84.19.6909
   CHISARI FV, 1986, J VIROL, V60, P880, DOI 10.1128/JVI.60.3.880-887.1986
   CLEMMONS DR, 1991, ANNU REV NUTR, V11, P393, DOI 10.1146/annurev.nu.11.070191.002141
   DECHIARA TM, 1990, NATURE, V345, P78, DOI 10.1038/345078a0
   DIBISCEGLIE AM, 1988, ANN INTERN MED, V108, P390, DOI 10.7326/0003-4819-108-3-390
   DIBISCEGLIE AM, 1987, PRINCIPLES PRACT ONC, V1, P1
   DORIA M, 1995, EMBO J, V14, P4747, DOI 10.1002/j.1460-2075.1995.tb00156.x
   HU JF, 1995, MOL ENDOCRINOL, V9, P628, DOI 10.1210/me.9.5.628
   Hu JF, 1996, J BIOL CHEM, V271, P18253, DOI 10.1074/jbc.271.30.18253
   *INT AG RES CANC, 1988, IARC MON EV CARC RIS, V0, P416
   *INT AG RES CANC, 1987, IARC MON EV CARC RIS, V0, P83
   Kew MC, 1996, CLIN LAB MED, V16, P395, DOI 10.1016/S0272-2712(18)30276-2
   KIM CM, 1991, NATURE, V351, P317, DOI 10.1038/351317a0
   KINOSHITA T, 1991, BIOCHEM BIOPH RES CO, V177, P330, DOI 10.1016/0006-291X(91)91987-N
   LONDON WT, 1981, HUM PATHOL, V12, P1085, DOI 10.1016/S0046-8177(81)80329-2
   LUTWICK LI, 1979, LANCET, V1, P755
   Maier JAM, 1996, INT J CANCER, V65, P168, DOI 10.1002/(SICI)1097-0215(19960117)65:2<168::AID-IJC7>3.0.CO;2-X
   MAITER D, 1988, J ENDOCRINOL, V118, P113, DOI 10.1677/joe.0.1180113
   PARKIN DM, 1988, INT J CANCER, V41, P184, DOI 10.1002/ijc.2910410205
   PASQUINELLI C, 1994, TRANSGENICS, V1, P451
   POPPER H, 1987, HEPATOLOGY, V7, P764, DOI 10.1002/hep.1840070425
   ROBINSON WS, 1994, ANNU REV MED, V45, P297
   ROGLER CE, 1985, SCIENCE, V230, P319, DOI 10.1126/science.2996131
   SALLIE R, 1994, GASTROENTEROL CLIN N, V23, P567
   SCHIRMACHER P, 1992, CANCER RES, V52, P2549
   STRAUS DS, 1990, ENDOCRINOLOGY, V127, P1849, DOI 10.1210/endo-127-4-1849
   SUSSENBACH JS, 1992, GROWTH REGULAT, V2, P1
   Szmuness W, 1978, PROG MED VIROL, V24, P40
   TANAKA K, 1995, CANCER CAUSE CONTROL, V6, P91, DOI 10.1007/BF00052768
   TANAKA T, 1986, HUM PATHOL, V17, P202
   VATANASAPT V, 1995, CANCER EPIDEM BIOMAR, V4, P475
   VU TH, 1994, NATURE, V371, P714, DOI 10.1038/371714a0
   YAGINUMA K, 1987, J VIROL, V61, P1808, DOI 10.1128/JVI.61.6.1808-1813.1987
   YANG DY, 1991, CARCINOGENESIS, V12, P1893, DOI 10.1093/carcin/12.10.1893
   YOUNGMAN LD, 1992, CARCINOGENESIS, V13, P1607, DOI 10.1093/carcin/13.9.1607
   YOUNGMAN LD, 1992, CANCER LETT, V66, P165, DOI 10.1016/0304-3835(92)90229-O
   YU MC, 1991, JNCI-J NATL CANCER I, V83, P1820, DOI 10.1093/jnci/83.24.1820
   ZARNEGAR R, 1991, BIOCHEM BIOPH RES CO, V177, P559, DOI 10.1016/0006-291X(91)92020-K
NR 47
TC 21
Z9 22
U1 0
U2 5
PU STOCKTON PRESS
PI BASINGSTOKE
PA HOUNDMILLS, BASINGSTOKE, HAMPSHIRE, ENGLAND RG21 6XS
SN 0950-9232
EI 
J9 ONCOGENE
JI Oncogene
PD DEC 4
PY 1997
VL 15
IS 23
BP 2795
EP 2801
DI 10.1038/sj.onc.1201444
PG 7
WC Biochemistry & Molecular Biology; Oncology; Cell Biology; Genetics & Heredity
SC Biochemistry & Molecular Biology; Oncology; Cell Biology; Genetics & Heredity
GA YJ803
UT WOS:A1997YJ80300005
PM 9419970
DA 2025-02-23
ER

PT J
AU Silvester, KR
   Bingham, SA
   Pollock, JRA
   Cummings, JH
   ONeill, IK
AF Silvester, KR
   Bingham, SA
   Pollock, JRA
   Cummings, JH
   ONeill, IK
TI Effect of meat and resistant starch on fecal excretion of apparent N-nitroso compounds and ammonia from the human large bowel
SO NUTRITION AND CANCER-AN INTERNATIONAL JOURNAL
LA English
DT Article
ID nitric-oxide synthesis; colon-cancer; escherichia-coli; dietary fiber; endogenous formation; healthy humans; nitrate; carcinogenesis; metabolism; risk
AB N-nitroso compounds are produced in the human large intestine, but little is known about the dietary modulation of their synthesis at this site. The effects of meat and resistant starch on the fecal excretion of N-nitroso compounds, measured as apparent total N-nitroso compounds (ATNC), were therefore investigated in a crossover study involving eight healthy men. Three controlled diets that differed in the amount of meat (40 or 600 g) and resistant starch (37 g added to 600-g meat diet) were fed in random order, and fecal ATNC, as well as fecal ammonia and parameters of bowel function, were measured after 19 days of dietary adaptation. Mean ATNC excretion during the high-meat period was 114 mu g/day, three times that during the low-meat period of 35 mu g/day (p = 0.02); ammonia excretion was twice that during the low-meat period: 2.9 vs. 1.4 mmol/day (p = 0.03). The fecal ATNC were dissolved in the fecal water, and 45% had a molecular weight <3,000. The addition of readily fermentable resistant starch to the high-meat diet significantly increased steal output from 118 to 153 g/day and decreased fecal pH from 7.2 to 6.6 but had no significant effect on fecal ATNC (151 mu g/day), ammonia (3.7 mmol/day), whole gut transit time, urinary nitrate, or plasma urea. ATNC produced in the large bowel in association with a high-meat intake could represent an important source of DNA-damaging alkylating agents in the human large bowel.
C1 MRC, DUNN CLIN NUTR CTR, CAMBRIDGE CB2 2DH, ENGLAND.
CR ALLISON C, 1989, APPL ENVIRON MICROB, V55, P2894, DOI 10.1128/AEM.55.11.2894-2898.1989
   BINGHAM SA, 1988, AM J CLIN NUTR, V48, P762, DOI 10.1093/ajcn/48.3.762
   Bingham SA, 1996, CARCINOGENESIS, V17, P515, DOI 10.1093/carcin/17.3.515
   BINGHAM SA, 1988, ANN CLIN BIOCHEM, V25, P610, DOI 10.1177/000456328802500603
   Birkett A, 1996, AM J CLIN NUTR, V63, P766, DOI 10.1093/ajcn/63.5.766
   BOS JL, 1987, NATURE, V327, P293, DOI 10.1038/327293a0
   BRANCH WJ, 1978, GUT, V19, P371, DOI 10.1136/gut.19.5.371
   BRONS HJ, 1991, ARCH MICROBIOL, V155, P341
   BURKITT DP, 1969, LANCET, V2, P1229, DOI 10.1016/S0140-6736(69)90757-0
   CALMELS S, 1985, CARCINOGENESIS, V6, P911, DOI 10.1093/carcin/6.6.911
   CASTILLO L, 1993, P NATL ACAD SCI USA, V90, P193, DOI 10.1073/pnas.90.1.193
   CCummings J, 1989, GASTROINTESTINALPATH, V0, P201
   CHACKO A, 1988, GUT, V29, P809, DOI 10.1136/gut.29.6.809
   CLINTON SK, 1988, CANCER RES, V48, P3035
   CRADDOCK WEB, 1992, J APPL BACTERIOL, V73, P163
   Cummings J, 1993, CRC HANDBOOK OF DIETARY FIBRE IN HUMAN NUTRITION, V0, P263
   Cummings JH, 1996, BRIT J NUTR, V75, P733, DOI 10.1079/BJN19960177
   CUMMINGS JH, 1976, GUT, V17, P210, DOI 10.1136/gut.17.3.210
   CUMMINGS JH, 1992, GASTROENTEROLOGY, V103, P1783, DOI 10.1016/0016-5085(92)91435-7
   CUMMINGS JH, 1979, AM J CLIN NUTR, V32, P2094, DOI 10.1093/ajcn/32.10.2094
   CUMMINGS JH, 1981, GASTROINTESTINAL CAN, V0, P71
   ENGLYST HN, 1992, EUR J CLIN NUTR, V46, P0
   FLORIN THJ, 1990, BRIT J NUTR, V64, P387, DOI 10.1079/BJN19900040
   FLOURIE B, 1986, GASTROENTEROLOGY, V90, P111, DOI 10.1016/0016-5085(86)90082-X
   GANGOLLI SD, 1994, EUR J PHARM-ENVIRON, V292, P1, DOI 10.1016/0926-6917(94)90022-1
   GOLDBOHM RA, 1994, CANCER RES, V54, P718
   Gregory J, 1990, DIETARY NUTR SURVEY, V0, P0
   GRISHAM MB, 1992, GASTROENTEROLOGY, V103, P1260, DOI 10.1016/0016-5085(92)91513-4
   JACOBY RF, 1992, CARCINOGENESIS, V13, P45, DOI 10.1093/carcin/13.1.45
   JOKLIK WK, 1988, ZINSSERS MICROBIOLOG, V4, P44
   KALBLE T, 1990, UROL RES, V18, P123
   LAYTON DW, 1995, CARCINOGENESIS, V16, P39, DOI 10.1093/carcin/16.1.39
   LIN HC, 1991, J NUTR, V121, P887, DOI 10.1093/jn/121.6.887
   LIN HC, 1991, J NUTR, V121, P832, DOI 10.1093/jn/121.6.832
   Macfarlane GT, 1995, P249, V0, P0
   Macfarlane GT, 1997, SCAND J GASTROENTERO, V32, P3, DOI 10.1080/00365521.1997.11720708
   MALLETT AK, 1988, FOOD CHEM TOXICOL, V26, P831, DOI 10.1016/0278-6915(88)90022-1
   MALLETT AK, 1987, SCAND J GASTROENTERO, V22, P251, DOI 10.3109/00365528709095895
   MASSEY RC, 1988, FOOD CHEM TOXICOL, V26, P595, DOI 10.1016/0278-6915(88)90230-X
   MIDDLETON SJ, 1993, LANCET, V341, P465, DOI 10.1016/0140-6736(93)90211-X
   *MIN AGR, 1987, 20 FOOD SURV, V0, P0
   MIRVISH SS, 1995, CANCER LETT, V93, P17, DOI 10.1016/0304-3835(95)03786-V
   MORTENSEN PB, 1991, SCAND J GASTROENTERO, V26, P1285, DOI 10.3109/00365529108998626
   NIELSCH A, 1991, FOOD CHEM TOXICOL, V29, P121
   PHILLIPS J, 1995, AM J CLIN NUTR, V62, P121
   PIGNATELLI B, 1990, DRUG DEV E, V16, P123
   PIGNATELLI B, 1987, ANALYST, V112, P945, DOI 10.1039/an9871200945
   POTTER JD, 1993, EPIDEMIOL REV, V15, P499, DOI 10.1093/oxfordjournals.epirev.a036132
   RALT D, 1988, J BACTERIOL, V170, P359, DOI 10.1128/jb.170.1.359-364.1988
   REED P, 1995, GUT, V37, P0
   ROSE IS, 1989, CLIN CHEM, V35, P2290
   ROSIN MP, 1994, CANCER RES, V54, P0
   ROWLAND IR, 1991, CARCINOGENESIS, V12, P1395, DOI 10.1093/carcin/12.8.1395
   RUMNEY CJ, 1993, CARCINOGENESIS, V14, P79, DOI 10.1093/carcin/14.1.79
   SAFFHILL R, 1985, BIOCHIM BIOPHYS ACTA, V823, P111, DOI 10.1016/0304-419X(85)90009-5
   SALAZAR FJ, 1994, AM J PHYSIOL-REG I, V267, PR1050, DOI 10.1152/ajpregu.1994.267.4.R1050
   SCHEPPACH W, 1988, SCAND J GASTROENTERO, V23, P755, DOI 10.3109/00365528809093945
   SCHULTZ DS, 1985, CARCINOGENESIS, V6, P847, DOI 10.1093/carcin/6.6.847
   SEN NP, 1973, NATURE, V245, P104, DOI 10.1038/245104a0
   SHEPHARD SE, 1989, CANCER SURV, V8, P401
   SHETTY PS, 1986, AM J CLIN NUTR, V43, P210, DOI 10.1093/ajcn/43.2.210
   SILVESTER KR, 1995, AM J CLIN NUTR, V62, P403, DOI 10.1093/ajcn/62.2.403
   SILVESTER KR, 1995, NUTR CANCER, V24, P279, DOI 10.1080/01635589509514417
   STEWART M, 1981, BRIT J UROL, V53, P115, DOI 10.1111/j.1464-410X.1981.tb03147.x
   STRALKA DJ, 1989, CANCER-AM CANCER SOC, V64, P2111, DOI 10.1002/1097-0142(19891115)64:10<2111::AID-CNCR2820641023>3.0.CO;2-S
   SUGAWARA M, 1991, J NUTR SCI VITAMINOL, V37, P109, DOI 10.3177/jnsv.37.109
   TANNENBAUM SR, 1978, SCIENCE, V200, P1487, DOI 10.1126/science.663630
   THORGEIRSSON UP, 1994, REGUL TOXICOL PHARM, V19, P130, DOI 10.1006/rtph.1994.1013
   TOMLIN J, 1990, BRIT J NUTR, V64, P589, DOI 10.1079/BJN19900058
   TRICKER AR, 1989, CARCINOGENESIS, V10, P2379, DOI 10.1093/carcin/10.12.2379
   VANMUNSTER IP, 1994, DIGEST DIS SCI, V39, P834, DOI 10.1007/BF02087431
   VINCE A, 1978, GASTROENTEROLOGY, V74, P544
   WADE RS, 1990, CHEM RES TOXICOL, V3, P289, DOI 10.1021/tx00016a002
   WALTERS CL, 1978, ANALYST, V103, P1127, DOI 10.1039/an9780301127
   WILLETT WC, 1990, NEW ENGL J MED, V323, P1664, DOI 10.1056/NEJM199012133232404
   WISE A, 1982, XENOBIOTICA, V12, P111, DOI 10.3109/00498258209046784
   WISE A, 1983, NUTRITION AND CANCER, V4, P267, DOI 10.1080/01635588209513767
   YOUNG TB, 1988, INT J CANCER, V42, P167, DOI 10.1002/ijc.2910420205
NR 79
TC 73
Z9 79
U1 0
U2 12
PU ROUTLEDGE JOURNALS, TAYLOR & FRANCIS LTD
PI ABINGDON
PA 2-4 PARK SQUARE, MILTON PARK, ABINGDON OX14 4RN, OXON, ENGLAND
SN 0163-5581
EI 1532-7914
J9 NUTR CANCER
JI Nutr. Cancer
PD JUN 15
PY 1997
VL 29
IS 1
BP 13
EP 23
DI 10.1080/01635589709514596
PG 11
WC Oncology; Nutrition & Dietetics
SC Oncology; Nutrition & Dietetics
GA YF603
UT WOS:A1997YF60300003
PM 9383779
DA 2025-02-23
ER

PT J
AU Miller, NA
   Thomas, M
   Martin, LJ
   Hedley, DW
   Michal, S
   Boyd, NF
AF Miller, NA
   Thomas, M
   Martin, LJ
   Hedley, DW
   Michal, S
   Boyd, NF
TI Feasibility of obtaining breast epithelial cells from healthy women for studies of cellular proliferation
SO BREAST CANCER RESEARCH AND TREATMENT
LA English
DT Article
DE breast cancer; cell proliferation; dietary fat; Ki-67; mammographic densities; PCNA
ID monoclonal-antibody ki-67; cancer risk; nuclear antigen; dietary-fat; mammographic density; family history; clinical-trial; disease; expression; prevention
AB Increased dietary fat intake and rate of breast epithelial cell proliferation have each been associated with the development of breast cancer. The goal of this study was to measure the effect of a low fat, high carbohydrate diet on the rate of breast epithelial cell proliferation in women at high risk for breast cancer, Women were recruited from the intervention and control groups of a randomized;ow fat dietary intervention trial, breast epithelial cells were obtained by fine needle aspiration, and cell proliferation was assessed in these samples using immunofluorescent detection of Ki-67 and PCNA. The effects of needle size and study group on cell yield and cytologic features of the cells were also examined. Fifty three women (20 in the intervention group and 33 in the control group) underwent the biopsy procedure. Slides from 38 subjects were stained for Ki-67 and from 14 subjects for PCNA. No cell proliferation (fluorescence) was detected for either Ki-67 or PCNA in any of the slides. Epithelial cell yield and number of stromal fragments were greater with a larger needle size. Numbers of stromal fragments and bipolar naked nuclei were greater in the low fat as compared to the control group but no differences in epithelial cell yield were observed between the two groups. This study confirms that fine needle aspiration biopsy is a feasible method of obtaining epithelial cells from women without discrete breast masses, but suggests that cell proliferation cannot be assessed using Ki-67 and PCNA in such samples.
C1 ONTARIO CANC INST, DIV EPIDEMIOL & STAT, TORONTO, ON M5G 2M9, CANADA.
   ONTARIO CANC INST, DEPT PATHOL, INTERFACE CYTOMETRY LAB, TORONTO, ON M5G 2M9, CANADA.
   WOMENS COLL HOSP, DEPT PATHOL, TORONTO, ON M5S 1B2, CANADA.
C3 University of Toronto; University Health Network Toronto; University of Toronto; University Health Network Toronto; University of Toronto; Womens College Hospital
CR BOYD NF, 1993, BRIT J CANCER, V68, P627, DOI 10.1038/bjc.1993.398
   BOYD NF, 1992, JNCI-J NATL CANCER I, V84, P1170, DOI 10.1093/jnci/84.15.1170
   BOYD NF, 1995, J NATL CANCER I, V87, P670, DOI 10.1093/jnci/87.9.670
   BOYD NF, 1992, LIPIDS, V27, P821, DOI 10.1007/BF02535857
   BOYD NF, 1995, BRIT J CANCER, V72, P476, DOI 10.1038/bjc.1995.358
   DUPONT WD, 1985, NEW ENGL J MED, V312, P146, DOI 10.1056/NEJM198501173120303
   DUPONT WD, 1987, AM J EPIDEMIOL, V125, P769, DOI 10.1093/oxfordjournals.aje.a114594
   FABIAN CJ, 1993, J CELL BIOCHEM, V0, P153
   GERDES J, 1986, J CLIN PATHOL, V39, P977, DOI 10.1136/jcp.39.9.977
   GERDES J, 1984, J IMMUNOL, V133, P1710
   GOODWIN PJ, 1988, AM J EPIDEMIOL, V127, P1097, DOI 10.1093/oxfordjournals.aje.a114904
   HISLOP TG, 1990, AM J EPIDEMIOL, V131, P263, DOI 10.1093/oxfordjournals.aje.a115496
   Hunter DJ, 1996, NEW ENGL J MED, V334, P356, DOI 10.1056/NEJM199602083340603
   JENSE HM, 1981, COMMENTARIES RES BRE, V2, P41
   LUBIN F, 1989, AM J CLIN NUTR, V50, P551, DOI 10.1093/ajcn/50.3.551
   MARCHETTI E, 1990, MODERN PATHOL, V3, P31
   MARSHALL CJ, 1991, AM J CLIN PATHOL, V95, P157, DOI 10.1093/ajcp/95.2.157
   MIYACHI K, 1978, J IMMUNOL, V121, P2228
   OZA AM, 1993, EPIDEMIOL REV, V15, P196, DOI 10.1093/oxfordjournals.epirev.a036105
   PAVELIC ZP, 1992, CANCER RES, V52, P2597
   PELOSI G, 1994, DIAGN CYTOPATHOL, V11, P131, DOI 10.1002/dc.2840110206
   PRENTICE RL, 1988, JNCI-J NATL CANCER I, V80, P802, DOI 10.1093/jnci/80.11.802
   Rogers A E, 1986, PROG CLIN BIOL RES, V222, P255
   ROHAN TE, 1990, CANCER RES, V50, P3176
   SANTISTEBAN MS, 1994, CELL PROLIFERAT, V27, P435, DOI 10.1111/j.1365-2184.1994.tb01474.x
   SHRESTHA P, 1992, VIRCHOWS ARCH A, V421, P193, DOI 10.1007/BF01611175
   URBANSKI S, 1988, BRIT J CANCER, V58, P474, DOI 10.1038/bjc.1988.244
   WALKER RA, 1988, BRIT J CANCER, V57, P281, DOI 10.1038/bjc.1988.60
   WARD JH, 1990, J NATL CANCER I, V82, P964, DOI 10.1093/jnci/82.11.964
   WELLINGS SR, 1975, J NATL CANCER I, V55, P231
   Welsch C W, 1986, PROG CLIN BIOL RES, V222, P623
   WELSCH CW, 1985, CANCER RES, V45, P6147
   ZHANG L, 1987, CANCER RES, V47, P4905
NR 33
TC 4
Z9 4
U1 0
U2 1
PU SPRINGER
PI NEW YORK
PA 233 SPRING ST, NEW YORK, NY 10013 USA
SN 0167-6806
EI 1573-7217
J9 BREAST CANCER RES TR
JI Breast Cancer Res. Treat.
PD MAY 15
PY 1997
VL 43
IS 3
BP 201
EP 209
DI 10.1023/A:1005784628237
PG 9
WC Oncology
SC Oncology
GA WX772
UT WOS:A1997WX77200002
PM 9150899
DA 2025-02-23
ER

PT J
AU Giovannucci, E
   Rimm, EB
   Stampfer, MJ
   Colditz, GA
   Willett, WC
AF Giovannucci, E
   Rimm, EB
   Stampfer, MJ
   Colditz, GA
   Willett, WC
TI Height, body weight, and risk of prostate cancer
SO CANCER EPIDEMIOLOGY BIOMARKERS & PREVENTION
LA English
DT Article
ID growth-factor-i; igf-binding proteins; sex-hormones; cigarette-smoking; dietary-intake; insulin; men; obesity; puberty; mass
AB Using data from the Health Professionals Follow-Up Study, we prospectively examined the relationships between height, body mass index, waist and hip circumferences, and risk of total and advanced (extraprostatic and metastatic) prostate cancer. In addition, we assessed adiposity during childhood, adolescence, and early, middle, and late adulthood using pictograms in relation to prostate cancer risk. Between 1986 and 1994, 1,369 cases of prostate cancer (excluding stage A1) were confirmed in 47,781 men. Adult body mass index and waist and hip circumferences mere not appreciably related to risk of total prostate cancer or advanced prostate cancer. In contrast, preadult (age 10) obesity assessed in 33,336 men in 1988 was prospectively related to lower risk of advanced [relative risk (RR) = 0.72 with 95% confidence interval (CI) = 0.47-1.10, between high and low quintiles; P-trend = 0.06] and metastatic prostate cancer (RR = 0.38 with 95% CI = 0.19-0.77; P-trend = 0.004). For the advanced lesions, an association was observed with height (RR = 1.68 with 95% CI = 1.16-2.43 for men 74 inches or taller, relative to men 68 inches or shorter; P-trend = 0.01). In an analysis limited to particularly aggressive forms of prostate cancer, i.e., cases found to be metastatic at time of diagnosis between 1988 and 1994 after a negative digital rectal examination in 1988, we found that obesity at ages 5 and 10 had a strong inverse association (RR = 0.16 with 95% CI = 0.05-0.54, between high and low quintiles at age 10) and that tallness had a strong direct association with risk of metastatic disease (RR = 2.29 with 95% CI = 1.04-5.05, for height greater than or equal to 74 inches versus less than or equal to 68 inches). Our findings suggest that the preadult hormonal milieu, as reflected in attained height and childhood obesity, may have a strong influence on prostate carcinogenesis.
C1 BRIGHAM & WOMENS HOSP,BOSTON,MA 02115.
   HARVARD UNIV,SCH PUBL HLTH,DEPT NUTR,BOSTON,MA 02115.
   HARVARD UNIV,SCH PUBL HLTH,DEPT EPIDEMIOL,BOSTON,MA 02115.
C3 Harvard University; Harvard University Medical Affiliates; Brigham & Women's Hospital; Harvard University; Harvard T.H. Chan School of Public Health; Harvard University; Harvard T.H. Chan School of Public Health
RP Giovannucci, E (corresponding author), HARVARD UNIV,SCH MED,DEPT MED,CHANNING LAB,181 LONGWOOD AVE,BOSTON,MA 02115, USA.
FU NCI NIH HHS [CA 55075] Funding Source: Medline; NHLBI NIH HHS [HL 35464] Funding Source: Medline
CR ALBANES D, 1988, CANCER RES, V48, P1658
   ALBANES D, 1990, NUTR CANCER, V14, P69, DOI 10.1080/01635589009514078
   AMATRUDA JM, 1978, J CLIN ENDOCR METAB, V47, P268, DOI 10.1210/jcem-47-2-268
   ANDERSSON SO, 1995, CANCER EPIDEM BIOMAR, V4, P187
   BARRETTCONNOR E, 1987, AM J EPIDEMIOL, V126, P187, DOI 10.1093/aje/126.2.187
   ChasanTaber S, 1996, EPIDEMIOLOGY, V7, P81, DOI 10.1097/00001648-199601000-00014
   CHEVILLE JC, 1995, AM J SURG PATHOL, V19, P1068, DOI 10.1097/00000478-199509000-00011
   COFFEY DS, 1979, UICC TECH REP SER, V48, P4
   COHEN P, 1991, J CLIN ENDOCR METAB, V73, P401, DOI 10.1210/jcem-73-2-401
   COHEN P, 1994, J ENDOCRINOL, V142, P407, DOI 10.1677/joe.0.1420407
   CUPPLES LA, 1988, STAT MED, V7, P205, DOI 10.1002/sim.4780070122
   DAI WS, 1988, AM J EPIDEMIOL, V128, P796, DOI 10.1093/oxfordjournals.aje.a115033
   FIELD AE, 1994, J CLIN ENDOCR METAB, V79, P1310, DOI 10.1210/jc.79.5.1310
   Gann PH, 1996, J NATL CANCER I, V88, P1118, DOI 10.1093/jnci/88.16.1118
   GARN SM, 1986, AM J CLIN NUTR, V44, P996, DOI 10.1093/ajcn/44.6.996
   GIOVANNUCCI E, 1993, J NATL CANCER I, V85, P1571, DOI 10.1093/jnci/85.19.1571
   GRAHAM S, 1983, JNCI-J NATL CANCER I, V70, P687
   GREENWALD P, 1974, JNCI-J NATL CANCER I, V53, P341, DOI 10.1093/jnci/53.2.341
   HERBERT PR, 1996, AM J EPIDEMIOL S, V143, P78
   HERBERT PR, 1996, AM J EPIDEMIOL S, V143, P309
   HORTON R, 1993, ENDOCRINOLOGY, V133, P447, DOI 10.1210/en.133.2.447
   HOVENANIAN MS, 1948, SURG GYNECOL OBSTET, V86, P29
   HOVERSLAND RC, 1992, INT J OBESITY, V16, P977
   IWAMURA M, 1993, PROSTATE, V22, P243, DOI 10.1002/pros.2990220307
   KEENAN BS, 1993, J CLIN ENDOCR METAB, V76, P996, DOI 10.1210/jc.76.4.996
   KOLONEL LN, 1988, AM J EPIDEMIOL, V127, P999, DOI 10.1093/oxfordjournals.aje.a114903
   LAVECCHIA C, 1990, INT J CANCER, V45, P275, DOI 10.1002/ijc.2910450212
   LEMARCHAND L, 1994, EPIDEMIOLOGY, V5, P276
   LEW EA, 1979, J CHRON DIS, V32, P563, DOI 10.1016/0021-9681(79)90119-X
   MARTHA PM, 1992, J CLIN ENDOCR METAB, V74, P336, DOI 10.1210/jc.74.2.336
   MINUTO F, 1988, J ENDOCRINOL INVEST, V11, P489, DOI 10.1007/BF03350166
   MUST A, 1992, NEW ENGL J MED, V327, P1350, DOI 10.1056/NEJM199211053271904
   MUST A, 1993, AM J EPIDEMIOL, V138, P56, DOI 10.1093/oxfordjournals.aje.a116777
   NOBLE RL, 1977, CANCER RES, V37, P1929
   PASQUALI R, 1991, METABOLISM, V40, P101, DOI 10.1016/0026-0495(91)90199-7
   PEEHL DM, 1995, CANCER-AM CANCER SOC, V75, P2021, DOI 10.1002/1097-0142(19950401)75:7+<2021::AID-CNCR2820751644>3.0.CO;2-R
   POLLARD M, 1982, PROSTATE, V4, P563
   Rimm E B, 1990, EPIDEMIOLOGY, V1, P466, DOI 10.1097/00001648-199011000-00009
   RIMM EB, 1992, AM J EPIDEMIOL, V135, P114
   ROSS RK, 1987, J NATL CANCER I, V78, P86
   Rothman KJ, 1986, MODERN EPIDEMIOLOGY, V0, P0
   SAKR WA, 1993, J UROLOGY, V150, P397
   SEVERSON RK, 1988, BMJ-BRIT MED J, V297, P713, DOI 10.1136/bmj.297.6650.713
   SMITH WJ, 1995, J CLIN ENDOCR METAB, V80, P443, DOI 10.1210/jc.80.2.443
   SNOWDON DA, 1984, AM J EPIDEMIOL, V120, P244, DOI 10.1093/oxfordjournals.aje.a113886
   STAMPFER MJ, 1984, AM J EPIDEMIOL, V119, P837, DOI 10.1093/oxfordjournals.aje.a113804
   Stunkard AJ, 1983, GENETICS NEUROLOGICA, V0, P115
   TALAMINI R, 1986, BRIT J CANCER, V53, P817, DOI 10.1038/bjc.1986.138
   WEST DW, 1991, CANCER CAUSE CONTROL, V2, P85, DOI 10.1007/BF00053126
   WHITTEMORE AS, 1985, JNCI-J NATL CANCER I, V74, P43
   WHITTEMORE AS, 1995, JNCI-J NATL CANCER I, V87, P652, DOI 10.1093/jnci/87.9.652
   WILLETT W, 1990, NUTR EPIDEMIOLOGY, V0, P217
   WILLIAMS T, 1984, NEW ENGL J MED, V311, P1403, DOI 10.1056/NEJM198411293112203
   WINICK M, 1966, J NUTR, V89, P300, DOI 10.1093/jn/89.3.300
   WYNDER EL, 1971, CANCER, V28, P344, DOI 10.1002/1097-0142(197108)28:2<344::AID-CNCR2820280214>3.0.CO;2-#
   ZARIDZE DG, 1984, INT J CANCER, V33, P223, DOI 10.1002/ijc.2910330210
   ZUMOFF B, 1988, ACTA MED SCAND, V723, P152
NR 57
TC 234
Z9 249
U1 0
U2 7
PU AMER ASSOC CANCER RESEARCH
PI PHILADELPHIA
PA PUBLIC LEDGER BLDG, SUITE 816, 150 S. INDEPENDENCE MALL W., PHILADELPHIA, PA 19106
SN 1055-9965
EI 
J9 CANCER EPIDEM BIOMAR
JI Cancer Epidemiol. Biomarkers Prev.
PD AUG 15
PY 1997
VL 6
IS 8
BP 557
EP 563
DI 
PG 7
WC Oncology; Public, Environmental & Occupational Health
SC Oncology; Public, Environmental & Occupational Health
GA XR010
UT WOS:A1997XR01000002
PM 9264267
DA 2025-02-23
ER

PT J
AU Morotomi, M
   Sakaitani, Y
   Satou, M
   Takahashi, T
   Takagi, A
   Onoue, M
AF Morotomi, M
   Sakaitani, Y
   Satou, M
   Takahashi, T
   Takagi, A
   Onoue, M
TI Effects of a high-fat diet on azoxymethane-induced aberrant crypt foci and fecal biochemistry and microbial activity in rats
SO NUTRITION AND CANCER-AN INTERNATIONAL JOURNAL
LA English
DT Article
ID bile-acid metabolism; protein-kinase-c; colorectal-cancer; colon cancer; murine colon; corn-oil; lactobacillus-acidophilus; calcium-phosphate; f344 rats; water
AB To shed light on the association of dietary fat with the development of colon cancer, we studied the ability of azoxymethane (AOM) to induce aberrant crypt foci (ACF) and biochemical changes in rats fed high- or normal-fat diets. Sir-week-old male Fischer 344 rats were placed on a high-fat [7% (wt/wt) soybean oil + 15% (wt/wt) beef tallow] or a normal-fat (7% soybean oil, AIN-93G) diet. Rats fed each of these diets were given two weekly subcutaneous injections of AOM(15 mg/kg body wt) or saline at seven and eight weeks of age. Fecal samples were obtained at 10 weeks of age, and animals were sacrificed for ACF scoring and analysis of-cecal contents at 13 weeks of age. We observed greater numbers of ACF in the high- than in the low-fat group. Biochemically, rats fed the high-fat diet showed dramatically elevated fecal and cecal long-chain free fatty acid levels and intestinal alkaline phosphatase activity. These animals also showed increased cholesterol and decreased coprostanol levels. We did not detect significant differences in the fecal and cecal concentrations of total and soluble bile acids or total neutral sterols (cholesterol + coprostanol) between the two groups. Thus a high-fat diet does show certain striking effects on colon biochemistry in rats.
RP YAKULT CENT INST MICROBIOL RES, 1796 YAHO, TOKYO 186, JAPAN.
CR AWAD AB, 1989, J NUTR, V119, P1376, DOI 10.1093/jn/119.10.1376
   BESSEY OA, 1946, J BIOL CHEM, V164, P321
   BIRD RP, 1987, CANCER LETT, V37, P147, DOI 10.1016/0304-3835(87)90157-1
   BORUM ML, 1992, LIPIDS, V27, P999, DOI 10.1007/BF02535579
   BRUCE WR, 1987, CANCER RES, V47, P4237
   CHANG WC, 1994, J NUTR, V124, P181, DOI 10.1093/jn/124.2.181
   Chen J-S, 1977, ANAEROBE LAB MANUAL, VFourth, P0
   CHONAN O, 1995, BIOSCI BIOTECH BIOCH, V59, P236, DOI 10.1271/bbb.59.236
   CRAVEN PA, 1988, GASTROENTEROLOGY, V95, P676, DOI 10.1016/S0016-5085(88)80014-3
   GALLAHER DD, 1992, J NUTR, V122, P473, DOI 10.1093/jn/122.3.473
   GALLAHER DD, 1990, J NUTR, V120, P1320, DOI 10.1093/jn/120.11.1320
   GOLDIN BR, 1980, JNCI-J NATL CANCER I, V64, P255, DOI 10.1093/jnci/64.2.255
   GOVERS MJAP, 1994, CANCER RES, V54, P95
   KENDALL CW, 1992, NUTR CANCER, V17, P107, DOI 10.1080/01635589209514178
   KLURFELD DM, 1995, J NUTR BIOCHEM, V6, P201, DOI 10.1016/0955-2863(95)00031-T
   KLURFELD DM, 1992, CANCER RES, V52, P0
   KRISTIANSEN E, 1995, NUTR CANCER, V23, P151, DOI 10.1080/01635589509514371
   LAFAVE LMZ, 1994, LIPIDS, V29, P693, DOI 10.1007/BF02538913
   LAPRE JA, 1993, CANCER RES, V53, P248
   LAPRE JA, 1992, CARCINOGENESIS, V13, P41, DOI 10.1093/carcin/13.1.41
   LAPRE JA, 1993, CANCER RES, V53, P784
   LAPRE JA, 1993, J NUTR, V123, P578, DOI 10.1093/jn/123.3.587
   LAPRE JA, 1992, AM J PHYSIOL, V263, PG333, DOI 10.1152/ajpgi.1992.263.3.G333
   LING WH, 1995, NUTR RES, V15, P439, DOI 10.1016/0271-5317(95)00012-7
   MACRAE FA, 1993, PREV MED, V22, P750, DOI 10.1006/pmed.1993.1069
   MARTEAU P, 1990, AM J CLIN NUTR, V52, P685, DOI 10.1093/ajcn/52.4.685
   MCLELLAN EA, 1988, CANCER RES, V48, P6187
   MOROTOMI M, 1975, INFECT IMMUN, V11, P962, DOI 10.1128/IAI.11.5.962-968.1975
   MOROTOMI M, 1989, APPL ENVIRON MICROB, V55, P1026, DOI 10.1128/AEM.55.4.1026-1028.1989
   NEWMARK HL, 1984, JNCI-J NATL CANCER I, V72, P1323
   RAFTER JJ, 1987, AM J CLIN NUTR, V45, P559, DOI 10.1093/ajcn/45.3.559
   REDDY BS, 1977, CANCER RES, V37, P2132
   REDDY BS, 1981, CANCER RES, V41, P3766
   REDDY BS, 1984, JNCI-J NATL CANCER I, V72, P745
   REDDY BS, 1986, JNCI-J NATL CANCER I, V77, P815, DOI 10.1093/jnci/77.3.815
   Reddy BS, 1995, NUTREINTS IN CANCER PREVENTION AND TREATMENT: MECHANISM OF DIETRY FAT-IDUCED COLON CACNER PROMOTION, V0, P157
   REEVES PG, 1993, J NUTR, V123, P1939, DOI 10.1093/jn/123.11.1939
   ROBERTON AM, 1993, MUTAT RES, V290, P71, DOI 10.1016/0027-5107(93)90034-D
   SHIVAPURKAR N, 1992, CARCINOGENESIS, V13, P887, DOI 10.1093/carcin/13.5.887
   STEELE VE, 1994, J CELL BIOCHEM, V0, P32
   SUZUKI K, 1992, NUTR CANCER, V18, P63, DOI 10.1080/01635589209514206
   TAKAHASHI T, 1994, J DAIRY SCI, V77, P3275, DOI 10.3168/jds.S0022-0302(94)77268-4
   THORNTON JR, 1981, LANCET, V1, P1081
   VANDERMEER R, 1991, AM J PHYSIOL, V260, PG142, DOI 10.1152/ajpgi.1991.260.1.G142
   VANFAASSEN A, 1987, AM J CLIN NUTR, V46, P962, DOI 10.1093/ajcn/46.6.962
   Weisburger J H, 1987, IMPORTANT ADV ONCOL, V0, P197
   WEISBURGER JH, 1994, ENVIRON HEALTH PERSP, V102, P53, DOI 10.2307/3432152
   WEISBURGER JH, 1994, P SOC EXP BIOL MED, V205, P347, DOI 10.3181/00379727-205-43717
NR 48
TC 31
Z9 35
U1 0
U2 5
PU ROUTLEDGE JOURNALS, TAYLOR & FRANCIS LTD
PI ABINGDON
PA 2-4 PARK SQUARE, MILTON PARK, ABINGDON OX14 4RN, OXON, ENGLAND
SN 0163-5581
EI 1532-7914
J9 NUTR CANCER
JI Nutr. Cancer
PD JUN 15
PY 1997
VL 27
IS 1
BP 84
EP 91
DI 10.1080/01635589709514507
PG 8
WC Oncology; Nutrition & Dietetics
SC Oncology; Nutrition & Dietetics
GA VX321
UT WOS:A1997VX32100014
PM 8970188
DA 2025-02-23
ER

PT J
AU Staessen, L
   DeBacquer, D
   DeHenauw, S
   DeBacker, G
   VanPeteghem, C
AF Staessen, L
   DeBacquer, D
   DeHenauw, S
   DeBacker, G
   VanPeteghem, C
TI Relation between fat intake and mortality: an ecological analysis in Belgium
SO EUROPEAN JOURNAL OF CANCER PREVENTION
LA English
DT Article; Proceedings Paper
DE breast cancer; cancer; colorectal cancer; ecological analysis; mortality; MUFA; n-3; n-6; prostate cancer; PUFA; SFA
ID dietary-fat; breast-cancer; prostate-cancer; colon-cancer; prospective cohort; follow-up; risk; acids; carcinogenesis; omega-3
AB A representative sample of the Belgian population, aged 25-74 years, was interviewed between 1980 and 1985. Dietary habits were assessed using a 24 h food record method, Age-, sex-and district-specific energy-adjusted averages of macronutrient intakes were compared with mortality rates from 1988-90, with special emphasis on the association between fat intake and cancer mortality, Univariate analyses were followed by multiple linear regression analyses, controlling for possible confounders such as fibre intake, smoking and educational level, Zn multivariate analyses, significant positive associations were found between all-causes mortality and saturated fat intake in men, and between all-causes mortality and the ratio of n-3 to n-6 fatty acids in men; colorectal cancer mortality was associated with polyunsaturated fat intake and with the ratio of unsaturated to saturated fat in men, Significant negative associations were found between all-causes mortality and polyunsaturated fat intake in men, and between all-causes mortality and the ratio of unsaturated to saturated fat in men; colorectal cancer mortality was associated with saturated fat intake in men, In women, only breast cancer mortality was associated with saturated and monounsaturated fat intake, Prostate cancer mortality was not related to any of the studied dietary fat components, For total cancer mortality, only weak non-significant associations with fat intake were found.
C1 STATE UNIV GHENT, FAC MED, DEPT PUBL HLTH, B-9000 GHENT, BELGIUM.
C3 Ghent University
RP STATE UNIV GHENT, FAC PHARMACEUT SCI, LAB FOOD ANAL, HARELBEKESTR 72, B-9000 GHENT, BELGIUM.
CR ASCHERIO A, 1995, J NUTR, V125, P0
   BARRETTCONNOR E, 1993, J AM COLL NUTR, V12, P390, DOI 10.1080/07315724.1993.10718328
   Brent RL, 1982, CONTEMP OBSTET GYNECOL, V20, P42
   CAVE WT, 1991, WORLD REV NUTR DIET, V66, P462
   COHEN LA, 1986, JNCI-J NATL CANCER I, V77, P43
   COHEN LA, 1990, MED HYPOTHESES, V31, P83, DOI 10.1016/0306-9877(90)90002-V
   DEBACKER G, 1994, ACTA CARDIOL, V39, P285
   Engler M B, 1994, J CARDIOVASC NURS, V8, P53
   FERNANDES G, 1994, CLIN IMMUNOL IMMUNOP, V72, P193, DOI 10.1006/clin.1994.1129
   FERRETTI A, 1990, BIOCHIM BIOPHYS ACTA, V1045, P299, DOI 10.1016/0005-2760(90)90134-J
   GIOVANNUCCI E, 1993, J NATL CANCER I, V85, P1571, DOI 10.1093/jnci/85.19.1571
   GIOVANNUCCI E, 1994, CANCER RES, V54, P2390
   GOODWIN PJ, 1987, JNCI-J NATL CANCER I, V79, P473
   HORNSTRA G, 1983, ADV PROSTAG THROMB L, V12, P193
   HOWE GR, 1991, J NATL CANCER I, V83, P336, DOI 10.1093/jnci/83.5.336
   HOWE GR, 1990, JNCI-J NATL CANCER I, V82, P561, DOI 10.1093/jnci/82.7.561
   HOWE GR, 1994, CANCER, V74, P1078, DOI 10.1002/1097-0142(19940801)74:3+<1078::AID-CNCR2820741516>3.0.CO;2-H
   HURSTING SD, 1990, PREV MED, V19, P242, DOI 10.1016/0091-7435(90)90025-F
   ISCOVICH JM, 1992, INT J CANCER, V51, P851, DOI 10.1002/ijc.2910510603
   JONES DY, 1987, JNCI-J NATL CANCER I, V79, P465
   KARMALI RA, 1987, ANTICANCER RES, V7, P1173
   KESTELOOT H, 1994, NUTR CANCER, V22, P85, DOI 10.1080/01635589409514334
   KEYS A, 1986, AM J EPIDEMIOL, V124, P903, DOI 10.1093/oxfordjournals.aje.a114480
   KNEKT P, 1990, AM J CLIN NUTR, V52, P903, DOI 10.1093/ajcn/52.5.903
   KOK FJ, 1991, EUR J CANCER PREV S, V1, P13
   KOLONEL LN, 1988, AM J EPIDEMIOL, V127, P999, DOI 10.1093/oxfordjournals.aje.a114903
   KOLONEL LN, 1981, BRIT J CANCER, V44, P332, DOI 10.1038/bjc.1981.189
   KORNITZER M, 1989, ACTA CARDIOL, V44, P89
   KROMHOUT D, 1990, MED ONCOL TUMOR PHAR, V7, P173
   MORGENSTERN H, 1982, AM J PUBLIC HEALTH, V72, P1336, DOI 10.2105/AJPH.72.12.1336
   NOGUCHI M, 1995, ONCOLOGY-BASEL, V52, P265
   PACEASCIAK C, 1982, BIOCHIM BIOPHYS ACTA, V711, P316
   PAUL AA, 1980, 297 MRC, V0, P0
   PETERS RK, 1992, CANCER CAUSE CONTROL, V3, P457, DOI 10.1007/BF00051359
   PRENTICE RL, 1988, JNCI-J NATL CANCER I, V80, P802, DOI 10.1093/jnci/80.11.802
   REDDY BS, 1988, CANCER RES, V48, P6642
   ROHAN TE, 1995, CANCER CAUSE CONTROL, V6, P145, DOI 10.1007/BF00052775
   ROHAN TE, 1987, EPIDEMIOL REV, V9, P120, DOI 10.1093/oxfordjournals.epirev.a036299
   SCHATZKIN A, 1989, JAMA-J AM MED ASSOC, V261, P3284, DOI 10.1001/jama.261.22.3284
   SEVERSON RK, 1989, CANCER RES, V49, P1857
   SHORLAND FB, 1992, P NUT SOC N, V17, P162
   Souci SW, 1986, FOOD COMPOSITION AND NUTRITION TABLES, V6th, P0
   *STAT LIVSM, 1989, FETTSYRATABELLER, V0, P0
   TONIOLO P, 1994, EPIDEMIOLOGY, V5, P391, DOI 10.1097/00001648-199407000-00003
   TUYNS AJ, 1988, NUTR CANCER, V11, P189, DOI 10.1080/01635588809513986
   VANDENBRANDT PA, 1993, CANCER RES, V53, P75
   *VOORL VOED, 1979, NED VOED, V0, P0
   WELSCH CW, 1992, CANCER RES, V52, P0
   WEST DW, 1991, CANCER CAUSE CONTROL, V2, P85, DOI 10.1007/BF00053126
   WILLETT W, 1986, AM J EPIDEMIOL, V124, P17, DOI 10.1093/oxfordjournals.aje.a114366
   WILLETT WC, 1990, NEW ENGL J MED, V323, P1664, DOI 10.1056/NEJM199012133232404
   WILLETT WC, 1992, JAMA-J AM MED ASSOC, V268, P2037, DOI 10.1001/jama.268.15.2037
NR 52
TC 11
Z9 11
U1 0
U2 4
PU LIPPINCOTT WILLIAMS & WILKINS
PI PHILADELPHIA
PA TWO COMMERCE SQ, 2001 MARKET ST, PHILADELPHIA, PA 19103 USA
SN 0959-8278
EI 1473-5709
J9 EUR J CANCER PREV
JI Eur. J. Cancer Prev.
PD AUG 15
PY 1997
VL 6
IS 4
BP 374
EP 381
DI 10.1097/00008469-199708000-00010
PG 8
WC Oncology
SC Oncology
GA YD567
UT WOS:A1997YD56700010
PM 9370101
DA 2025-02-23
ER

PT J
AU Wolk, A
   Bergström, R
   Hansson, LE
   Nyrén, O
AF Wolk, A
   Bergström, R
   Hansson, LE
   Nyrén, O
TI Reliability of retrospective information on diet 20 years ago and consistency of independent measurements of remote adolescent diet
SO NUTRITION AND CANCER-AN INTERNATIONAL JOURNAL
LA English
DT Article
ID food frequency questionnaire; gastric-cancer; reproducibility; consumption; validity; recall; sweden; risk
AB Although dietary exposures in the distant past are considered important in the etiology of several diseases, few studies have addressed methodological aspects of long-term (greater than or equal to 20 yrs) recall. We evaluated the reliability of retrospective self-reports about diet 20 years before the interview and consistency (between siblings) of self-reports about diet during adolescence in a population-based case-control study of stomach cancer in Sweden. Short-term reliability (a questionnaire self-administered 9-12 mos after the personal interview) of reports on diet 20 years ago by 374 control subjects showed mean correlation coefficients far 42 foods/beverages of 0.41 (Pearson) and 0.46 (Spearman) and a mean weighted kappa statistic of 0.42; for 15 nutrients/food constituents the corresponding mean values were 0.46, 0.47, and 0.42, respectively. Consistency of independent reports by siblings about their own diet during adolescence studied in 201 control-sibling pairs was modest. The mean Pearson correlation coefficient for 33 foods/beverages was 0.29, and the mean weighted kappa statistic was 0.30; at the nutrient level the means were 0.26 and 0.24, respectively. A comparison of intersibling differences between controls and stomach cancer cases revealed correlations of a similar magnitude (mean Pearson correlation for 33 foods = 0.29 for control-sibling and 0.27 for case-sibling pairs), thus contradicting differential recall. Our results imply that although reliability of self-reports about the diet in the distant past is generally lower than for the actual diet, we can use these measurements when remote time periods are of special interest in etiological epidemiologic studies.
C1 Karolinska Inst, Dept Med Epidemiol, S-17177 Stockholm, Sweden.
   Univ Uppsala, Dept Stat, S-75120 Uppsala, Sweden.
C3 Karolinska Institutet; Uppsala University
RP Wolk, A (corresponding author), Karolinska Inst, Dept Med Epidemiol, Box 281, S-17177 Stockholm, Sweden.
CR Armstrong BruceK, 1992, PRINCIPLES EXPOSURE, V0, P0
   Bergstrom L, 1991, VAR FODA, V43, P439
   Byers T E, 1983, NUTR CANCER, V5, P69, DOI 10.1080/01635588309513781
   CUMMING RG, 1994, EPIDEMIOLOGY, V5, P116, DOI 10.1097/00001648-199401000-00017
   DWYER JT, 1989, AM J EPIDEMIOL, V130, P1033, DOI 10.1093/oxfordjournals.aje.a115404
   Fletcher J R, 1987, NUTR HEALTH, V5, P61
   HANSSON LE, 1993, INT J CANCER, V55, P181, DOI 10.1002/ijc.2910550203
   HANSSON LE, 1994, INT J CANCER, V57, P638, DOI 10.1002/ijc.2910570505
   JENSEN OM, 1984, AM J EPIDEMIOL, V120, P281, DOI 10.1093/oxfordjournals.aje.a113891
   Kreyszig Erwin, 1970, INTRO MATH STAT PRIN, V0, P0
   LASSON B, 1986, THESIS SWEDISH U AGR, V0, P0
   LINDSTED KD, 1989, NUTR CANCER, V12, P135, DOI 10.1080/01635588909514012
   Lonberg E, 1985, VAR FODA, V37, P316
   LONGNECKER MP, 1992, EPIDEMIOLOGY, V3, P535, DOI 10.1097/00001648-199211000-00014
   *NAT FOOD ADM, 1988, AV PORT FOODS DISH, V0, P0
   RIMM EB, 1992, AM J EPIDEMIOL, V135, P1114, DOI 10.1093/oxfordjournals.aje.a116211
   SALVINI S, 1989, INT J EPIDEMIOL, V18, P858, DOI 10.1093/ije/18.4.858
   WILLETT WC, 1985, AM J EPIDEMIOL, V122, P51, DOI 10.1093/oxfordjournals.aje.a114086
NR 18
TC 33
Z9 33
U1 0
U2 1
PU LAWRENCE ERLBAUM ASSOC INC
PI MAHWAH
PA 10 INDUSTRIAL AVE, MAHWAH, NJ 07430-2262 USA
SN 0163-5581
EI 
J9 NUTR CANCER
JI Nutr. Cancer
PD JUN 15
PY 1997
VL 29
IS 3
BP 234
EP 241
DI 10.1080/01635589709514630
PG 8
WC Oncology; Nutrition & Dietetics
SC Oncology; Nutrition & Dietetics
GA YR241
UT WOS:000071475100008
PM 9457745
DA 2025-02-23
ER

PT J
AU DAvanzo, B
   Ron, E
   LaVecchia, C
   Franceschi, S
   Negri, E
   Ziegler, R
AF DAvanzo, B
   Ron, E
   LaVecchia, C
   Franceschi, S
   Negri, E
   Ziegler, R
TI Selected micronutrient intake and thyroid carcinoma risk
SO CANCER
LA English
DT Article
DE thyroid carcinoma; histologic type; micronutrients; case-control study
ID cancer; carotenoids
AB BACKGROUND. Protection from thyroid carcinoma due to certain dietary factors was suggested by several studies, but the findings were relatively inconsistent. The role of micronutrients has not yet been systematically analyzed. To investigate the relationship between micronutrient intake and thyroid carcinoma risk, the authors used data from a case-control study conducted in northern Italy between 1986 and 1992. METHODS. The study included 399 incident, histologically confirmed thyroid carcinoma cases and 617 controls admitted to the hospital for acute, nonneoplastic, nonhormone-related diseases. RESULTS. Retinol intake showed a direct association with thyroid carcinoma risk, with odds ratios (ORs) of 1.39 (95% confidence interval [CI], 0.9-2.0) in the third quartile of consumption and 1.52 (95% CI, 1.0-2.3) in the highest quartile, whereas beta-carotene had an inverse relationship, with ORs of 0.63 (95% CI, 0.4-0.9) in the third quartile of consumption and 0.58 (95% CI, 0.4-0.9) in the highest quartile compared with the lowest quartile. Some protection was observed for measures of vitamin C intake (with an OR of 0.72) and vitamin E (with an OR of 0.67) for the highest quartile of consumption, although the estimates were not statistically significant, and were reduced after adjustment for beta-carotene intake. No clear pattern in risk appeared for vitamin D, folate, calcium, thiamin, or riboflavin. The inverse relationship between beta-carotene and thyroid carcinoma was observed in both papillary and follicular carcinomas. CONCLUSIONS. In this study, a significant inverse association between beta-carotene and thyroid carcinoma was observed, and some protection against thyroid carcinoma from vitamins C and E is as also suggested. (C) 1997 American Cancer Society.
C1 NCI,EPIDEMIOL & BIOSTAT PROGRAM,DIV EPIDEMIOL & GENET,ROCKVILLE,MD.
   UNIV MILAN,IST NAZL TUMORI,IST STAT MED & BIOMETRIA,MILAN,ITALY.
   CTR RIFERIMENTO ONCOL,I-33081 AVIANO,PN,ITALY.
C3 National Institutes of Health (NIH) - USA; NIH National Cancer Institute (NCI); University of Milan; Fondazione IRCCS Istituto Nazionale Tumori Milan; IRCCS Aviano (CRO)
RP DAvanzo, B (corresponding author), IST RIC FARMACOL MARIO NEGRI,VIA ERITREA 62,I-20157 MILAN,ITALY.
CR [Anonymous], 1989, TABELLE COMPOSIZIONE, V0, P0
   Breslow NE, 1980, STAT METHODS CANC RE, VI, P32
   Fidanza F, 1984, NUTR UMANA, V0, P0
   FRANCESCHI S, 1991, INT J CANCER, V48, P395, DOI 10.1002/ijc.2910480315
   FRANCESCHI S, 1993, CRIT REV ONCOGENESIS, V4, P25
   FRANCESCHI S, 1989, INT J EPIDEMIOL, V18, P578, DOI 10.1093/ije/18.3.578
   GLATTRE E, 1993, CANCER CAUSE CONTROL, V4, P11, DOI 10.1007/BF00051708
   HALLIWELL B, 1994, LANCET, V344, P721, DOI 10.1016/S0140-6736(94)92211-X
   HENNEKENS CH, 1986, CANCER-AM CANCER SOC, V58, P1837, DOI 10.1002/1097-0142(19861015)58:8+<1837::AID-CNCR2820581409>3.0.CO;2-X
   Hsieh C C, 1991, EPIDEMIOLOGY, V2, P137, DOI 10.1097/00001648-199103000-00008
   *I SCOTT BASS RIC, 1992, ATL RAG AL, V0, P0
   KOLONEL LN, 1990, CANCER CAUSE CONTROL, V1, P223, DOI 10.1007/BF00117474
   MAYNE ST, 1991, CANCER CAUSE CONTROL, V2, P443, DOI 10.1007/BF00054305
   PRESTONMARTIN S, 1993, CANCER CAUSE CONTROL, V4, P431, DOI 10.1007/BF00050862
   RON E, 1987, JNCI-J NATL CANCER I, V79, P1
   Souci SW, 1989, FOOD COMPOSITION AND NUTRITION TABLES 1989/1990, V0, P0
   WACHOLDER S, 1994, AM J EPIDEMIOL, V140, P848, DOI 10.1093/oxfordjournals.aje.a117333
   WILLET W, 1986, AM J EPIDEMIOL, V142, P17
   WINGREN G, 1993, AM J EPIDEMIOL, V138, P482, DOI 10.1093/oxfordjournals.aje.a116882
   ZIEGLER RG, 1992, CANCER RES, V52, P0
   ZIEGLER RG, 1991, AM J CLIN NUTR, V53, PS251, DOI 10.1093/ajcn/53.1.251S
NR 22
TC 22
Z9 23
U1 0
U2 4
PU WILEY-LISS
PI NEW YORK
PA DIV JOHN WILEY & SONS INC, 605 THIRD AVE, NEW YORK, NY 10158-0012
SN 0008-543X
EI 
J9 CANCER
JI Cancer
PD JUN 1
PY 1997
VL 79
IS 11
BP 2186
EP 2192
DI 
PG 7
WC Oncology
SC Oncology
GA XA433
UT WOS:A1997XA43300017
PM 9179066
DA 2025-02-23
ER

PT J
AU Appel, MJ
   Wijnands, MVW
   Woutersen, RA
AF Appel, MJ
   Wijnands, MVW
   Woutersen, RA
TI Effects of dietary galactooligosaccharide on azaserine-induced acinar pancreatic carcinogenesis in male Wistar rats
SO NUTRITION AND CANCER-AN INTERNATIONAL JOURNAL
LA English
DT Article
ID treated rats; fish-oil; exocrine pancreas; beta-carotene; wheat bran; cancer; fiber; fat; modulation; hamsters
AB In the present study the effects of dietary galacto-oligosaccharide (GOS) an dietary fat-promoted pancreatic carcinogenesis in azaserine-treated rats were investigated. The aims of this study were to determine 1) whether GOS acts as art inhibitor of pancreatic carcinogenesis and 2) whether GOS interacts with dietary fat-promoted pancreatic tumor development. Four groups of 39 azaserine-treated rats were maintained on different experimental diets that were formulated as follows: 4.3 wt% fat-8.3 wt% GOS (low fat-low GOS), 3.5 wt% fat-27.4 wt% GOS (low fat-high GOS), 15.5 wt% fat-9.5 wt% GOS (high fat-low GOS), and 14.3 wt% fat-28.6 wt% GOS (high fat-high GOS). Autopsies were performed after 6 months (9 animals/group) and 12 months (30 animals/group). Five rats per group were treated with bromodeoxyuridine before autopsy. Parallel sections of the pancreas were stained with hematoxylin and eosin or with hematoxylin and a monoclonal antibody against bromodeoxyuridine and examined by light microscopy. A high-fat diet caused a significant decrease, whereas a diet high in GOS caused a significant increase, in absolute and relative weight of the cecum content. A high level of dietary fat caused a highly significant increase in multiplicity and incidence of pancreatic (pre)neoplastic lesions after 6 and 12 months of feeding. A high level of GOS in the diet did not influence the number of atypical acinar cell nodules or the tumor incidence in comparison with controls. Dietary fat and dietary GOS caused a significant increase in cell proliferation in atypical acinar cell nodules after six months. It was concluded that dietary GOS has no modulating effect on pancreatic carcinogenesis in azaserine-treated rats or on the tumor-promoting effect of a high-fat diet.
RP TNO, NUTR & FOOD RES INST, DEPT GEN TOXICOL, DIV TOXICOL, POB 360, NL-3700 AJ ZEIST, NETHERLANDS.
CR ALABASTER O, 1995, CARCINOGENESIS, V16, P127, DOI 10.1093/carcin/16.1.127
   Appel MJ, 1996, CARCINOGENESIS, V17, P1411, DOI 10.1093/carcin/17.7.1411
   Appel MJ, 1996, BRIT J CANCER, V73, P36, DOI 10.1038/bjc.1996.7
   APPEL MJ, 1990, CANCER LETT, V55, P239, DOI 10.1016/0304-3835(90)90125-H
   APPEL MJ, 1994, CARCINOGENESIS, V15, P2107, DOI 10.1093/carcin/15.10.2107
   Appel MJ, 1996, INT J ONCOL, V8, P1171
   ARTS CJM, 1991, J STEROID BIOCHEM, V39, P193, DOI 10.1016/0960-0760(91)90063-B
   BINGHAM SA, 1990, P NUTR SOC, V49, P153, DOI 10.1079/PNS19900021
   De Groot A, 1987, LOW DIGESTIBILITY CA, V0, P12
   FISHER N, 1985, AM J CLIN NUTR, V42, P788, DOI 10.1093/ajcn/42.5.788
   GURR MI, 1994, INT LIFE SCI I EUROP, V0, P0
   HAGUE A, 1995, EUR J CANCER PREV, V4, P359, DOI 10.1097/00008469-199510000-00005
   HARRIS PJ, 1993, MUTAT RES, V290, P97, DOI 10.1016/0027-5107(93)90037-G
   Howe GR, 1996, CANCER CAUSE CONTROL, V7, P69, DOI 10.1007/BF00115639
   Klurfeld D M, 1986, ADV EXP MED BIOL, V206, P119
   KLURFELD DM, 1992, CANCER RES, V52, P0
   Kritchevsky D, 1995, DIETARY FIBER HLTH D, V0, P183
   Longnecker DS, 1983, APPLICATION BIOL MAR, V0, P43
   Mortensen PB, 1996, SCAND J GASTROENTERO, V31, P132, DOI 10.3109/00365529609094568
   Pierre F, 1997, CANCER RES, V57, P225
   RAO MS, 1982, LAB INVEST, V46, P527
   ROBERFROID MB, 1991, MUTAT RES, V259, P351, DOI 10.1016/0165-1218(91)90127-8
   RUTTEN AAJJL, 1992, FOOD CHEM TOXICOL, V30, P601, DOI 10.1016/0278-6915(92)90194-P
   STEINMETZ KA, 1991, CANCER CAUSE CONTROL, V2, P427, DOI 10.1007/BF00054304
   VANMUNSTER IP, 1993, SCAND J GASTROENTERO, V28, P80, DOI 10.3109/00365529309101581
   WOUTERSEN RA, 1986, CARCINOGENESIS, V7, P1587, DOI 10.1093/carcin/7.9.1587
NR 26
TC 3
Z9 7
U1 0
U2 1
PU ROUTLEDGE JOURNALS, TAYLOR & FRANCIS LTD
PI ABINGDON
PA 2-4 PARK SQUARE, MILTON PARK, ABINGDON OX14 4RN, OXON, ENGLAND
SN 0163-5581
EI 1532-7914
J9 NUTR CANCER
JI Nutr. Cancer
PD JUN 15
PY 1997
VL 29
IS 1
BP 35
EP 41
DI 10.1080/01635589709514599
PG 7
WC Oncology; Nutrition & Dietetics
SC Oncology; Nutrition & Dietetics
GA YF603
UT WOS:A1997YF60300006
PM 9383782
DA 2025-02-23
ER

PT J
AU LaVecchia, C
   Negri, E
   Franceschi, S
   Conti, E
   Montella, M
   Giacosa, A
   Falcini, F
   Decarli, A
AF LaVecchia, C
   Negri, E
   Franceschi, S
   Conti, E
   Montella, M
   Giacosa, A
   Falcini, F
   Decarli, A
TI Aspirin and colorectal cancer
SO BRITISH JOURNAL OF CANCER
LA English
DT Article
DE aspirin; non-steroidal anti-inflammatory drugs; colorectal neoplasms; pharmacoepidemiology
ID nonsteroidal antiinflammatory drugs; large-bowel; risk; reliability; colon
AB The relationship between aspirin use and colorectal cancer risk was examined by a case-control study in Italy. Regular aspirin use was reported by only 47 (3.5%) cases and 77 (4.1%) control subjects, giving a multivariate odds ratio (OR) of 0.7 (95% CI 0.5-1.0) after allowance for education, physical exercise and selected dietary factors.
C1 UNIV MILAN, IST STAT MED & BIOMETRIA, I-20133 MILAN, ITALY.
   CTR RIFERIMENTO ONCOL, I-33081 AVIANO, PN, ITALY.
   IST REGINA ELENA STUDIO & CURA TUMORI, SERV EPIDEMIOL & ONCOGENESI, I-00161 ROME, ITALY.
   IST TUMORI FONDAZ PASCALE, SERV EPIDEMIOL, I-80131 NAPLES, ITALY.
   IST NAZL RIC CANC, I-16132 GENOA, ITALY.
   OSPED PIERANTONI, DIV MED ONCOL, I-47100 FORLI, ITALY.
   IST NAZL STUDIO & CURA TUMORI, I-20133 MILAN, ITALY.
C3 University of Milan; IRCCS Aviano (CRO); IRCCS Istituti Fisioterapici Ospitalieri (IFO); IRCCS Regina Elena; University of Genoa; IRCCS AOU San Martino IST; Fondazione IRCCS Istituto Nazionale Tumori Milan
RP MARIO NEGRI INST PHARMACOL RES, VIA ERITREA 62, I-20157 MILAN, ITALY.
CR BRESLOW EN, 1980, IARC SCI PUBL, V32, P0
   FRANCESCHI S, 1993, EUR J CANCER, V29A, P2298, DOI 10.1016/0959-8049(93)90225-5
   GANN PH, 1993, JNCI-J NATL CANCER I, V85, P1220, DOI 10.1093/jnci/85.15.1220
   GIOVANNUCCI E, 1995, NEW ENGL J MED, V333, P609, DOI 10.1056/NEJM199509073331001
   GIOVANNUCCI E, 1994, ANN INTERN MED, V121, P241, DOI 10.7326/0003-4819-121-4-199408150-00001
   GREENBERG ER, 1995, IARC SCI PUBL, V139, P91
   KELLY JP, 1990, AM J EPIDEMIOL, V131, P79, DOI 10.1093/oxfordjournals.aje.a115488
   Kune GA, 2007, INT J EPIDEMIOL, V36, P951, DOI 10.1093/ije/dym193
   Levi F, 1994, EUR J CANCER PREV, V3, P109, DOI 10.1097/00008469-199403000-00004
   MUSCAT JE, 1994, CANCER-AM CANCER SOC, V74, P1847, DOI 10.1002/1097-0142(19941001)74:7<1847::AID-CNCR2820740704>3.0.CO;2-#
   PAGANINHILL A, 1994, SEMIN SURG ONCOL, V10, P158, DOI 10.1002/ssu.2980100303
   PAGANINIHILL A, 1982, AM J EPIDEMIOL, V116, P114
   PAGANINIHILL A, 1989, BMJ-BRIT MED J, V299, P1247, DOI 10.1136/bmj.299.6710.1247
   PELEG II, 1994, ARCH INTERN MED, V154, P394, DOI 10.1001/archinte.154.4.394
   ROSENBERG L, 1991, J NATL CANCER I, V83, P355, DOI 10.1093/jnci/83.5.355
   SCHREINEMACHERS DM, 1994, EPIDEMIOLOGY, V5, P138, DOI 10.1097/00001648-199403000-00003
   SUH O, 1993, CANCER-AM CANCER SOC, V72, P1171, DOI 10.1002/1097-0142(19930815)72:4<1171::AID-CNCR2820720407>3.0.CO;2-D
   THUN MJ, 1991, NEW ENGL J MED, V325, P1593, DOI 10.1056/NEJM199112053252301
   THUN MJ, 1993, CANCER RES, V53, P1322
NR 19
TC 75
Z9 81
U1 0
U2 7
PU SPRINGERNATURE
PI LONDON
PA CAMPUS, 4 CRINAN ST, LONDON, N1 9XW, ENGLAND
SN 0007-0920
EI 1532-1827
J9 BRIT J CANCER
JI Br. J. Cancer
PD JUN 15
PY 1997
VL 76
IS 5
BP 675
EP 677
DI 10.1038/bjc.1997.444
PG 3
WC Oncology
SC Oncology
GA XT920
UT WOS:A1997XT92000018
PM 9303370
DA 2025-02-23
ER

PT J
AU Jaax, S
   Scott, LW
   Wold, JE
   Thornby, JI
   Black, HS
AF Jaax, S
   Scott, LW
   Wold, JE
   Thornby, JI
   Black, HS
TI General guidelines for a low-fat diet effective in the management and prevention of nonmelanoma skin cancer
SO NUTRITION AND CANCER-AN INTERNATIONAL JOURNAL
LA English
DT Article
ID carcinogenesis; consumption; weight
AB A dietary intervention trial has shown a significant reduction in occurrence of actinic keratosis and nonmelanoma skin cancer in skin cancer patients who adopt diets in which the percentage of calories from fat is markedly lowered The purpose of this study was to examine the dietary parameters of a few-fat diet found to be effective in reducing occurrence of skin cancer. Skin cancer patients were taught fat reduction strategies to complement their individual food preferences and life-styles. Diet composition was calculated using standard dietary assessment and nutrient analysis techniques. The dietary intervention was effective in reducing the percentage of calories from fat to 21 % by Month 4 and maintaining that level for the remainder of the two-year study. Practical dietary advice with respect to reduction of percentage of calories from fat, along with an increase in the intake of grains, fruits, and vegetables, could make an important contribution to the management and prevention of skin cancer.
C1 VET AFFAIRS MED CTR,PHOTOBIOL LAB,HOUSTON,TX 77030.
   BAYLOR COLL MED,DEPT MED,HOUSTON,TX 77030.
   BAYLOR COLL MED,DEPT DERMATOL,HOUSTON,TX 77030.
C3 Baylor College of Medicine; Baylor College Medical Hospital; US Department of Veterans Affairs; Veterans Health Administration (VHA); Baylor College of Medicine; Baylor College of Medicine
FU NCI NIH HHS [CA-44383] Funding Source: Medline
CR ARMSTRONG B, 1975, INT J CANCER, V15, P617, DOI 10.1002/ijc.2910150411
   BAUMANN CARL A, 1939, AMER JOUR CANCER, V35, P213
   Black Homer S, 1993, CANCER BULLETIN (HOUSTON), V45, P232
   BLACK HS, 1985, CANCER RES, V45, P6254
   BLACK HS, 1992, PHOTOCHEM PHOTOBIOL, V56, P195, DOI 10.1111/j.1751-1097.1992.tb02147.x
   BLACK HS, 1994, NEW ENGL J MED, V330, P1272, DOI 10.1056/NEJM199405053301804
   BLACK HS, 1995, INT J CANCER, V62, P165, DOI 10.1002/ijc.2910620210
   BLACK HS, 1900, P7, V0, P0
   BLOCK G, 1982, AM J EPIDEMIOL, V115, P494
   *CDC, 1994, MMWR-MORBID MORTAL W, V43, P116
   CLIFFORD C, 1995, CANC PREVENTION CONT, V0, P749
   DEBAKEY ME, 1996, NEW LIVING HEART DIE, V0, P0
   DEBAKEY ME, 1993, LIVING HEART GUIDE E, V0, P0
   DEBAKEY ME, 1993, LIVING HEART BRAND N, V0, P0
   DENNIS B, 1980, J AM DIET ASSOC, V77, P641
   ENIG MG, 1978, FED PROC, V37, P2215
   GRAHAM S, 1983, CANCER RES, V43, P2409
   HEGSTED DM, 1992, ADV EXP MED BIOL, V322, P1
   HENDERSON MM, 1992, CANCER RES, V52, P0
   Hunter D J, 1992, ANN EPIDEMIOL, V2, P231, DOI 10.1016/1047-2797(92)90055-U
   HURSTING SD, 1990, PREV MED, V19, P242, DOI 10.1016/0091-7435(90)90025-F
   KARAGAS MR, 1994, J INVEST DERMATOL, V102, PS10, DOI 10.1111/1523-1747.ep12386072
   KUNE GA, 1992, NUTR CANCER, V18, P237, DOI 10.1080/01635589209514224
   LICHTENSTEIN AH, 1994, ARTERIOSCLER THROMB, V14, P1751, DOI 10.1161/01.ATV.14.11.1751
   Lyon JY, 1992, CANC RES S, V52, P2040
   Mettlin C, 1986, PROG CLIN BIOL RES, V222, P3
   MILLER DL, 1994, J AM ACAD DERMATOL, V30, P774, DOI 10.1016/S0190-9622(08)81509-5
   National Research Council, 1990, DIET HLTH IMPL RED C, V0, P0
   OConnor T P, 1986, PROG CLIN BIOL RES, V222, P731
   SAS, 1989, SAS STAT US GUID, V2, P0
   SCHAEFER EJ, 1995, JAMA-J AM MED ASSOC, V274, P1450, DOI 10.1001/jama.274.18.1450
   SCHEKEL BF, 1988, J AM DIET ASSOC, V88, P1268
   STEINMETZ KA, 1991, CANCER CAUSE CONTROL, V2, P325, DOI 10.1007/BF00051672
   TANNENBAUM ALBERT, 1942, CANCER RES, V2, P460
   WEINDRUCH R, 1991, HEMATOL ONCOL CLIN N, V5, P79, DOI 10.1016/S0889-8588(18)30455-6
NR 35
TC 41
Z9 42
U1 0
U2 1
PU LAWRENCE ERLBAUM ASSOC INC
PI MAHWAH
PA 10 INDUSTRIAL AVE, MAHWAH, NJ 07430-2262
SN 0163-5581
EI 
J9 NUTR CANCER
JI Nutr. Cancer
PD JUN 15
PY 1997
VL 27
IS 2
BP 150
EP 156
DI 10.1080/01635589709514517
PG 7
WC Oncology; Nutrition & Dietetics
SC Oncology; Nutrition & Dietetics
GA WG428
UT WOS:A1997WG42800007
PM 9121942
DA 2025-02-23
ER

PT J
AU Gerber, M
AF Gerber, M
TI Olive oil, monounsaturated fatty acids and cancer
SO CANCER LETTERS
LA English
DT Article; Proceedings Paper
DE review; cancer; olive oil; fatty acids; epidemiology
ID breast-cancer; dietary-fat; food groups; risk; consumption; shanghai; greece
RP Gerber, M (corresponding author), CRLC,INSERM,GRP EPIDEMIOL METAB,F-34298 MONTPELLIER 5,FRANCE.
CR CLAVELCHAPELON F, 1996, ALIMENTATION CANC EV, V0, P0
   FORTES C, 1995, J NATL CANCER I, V87, P1020, DOI 10.1093/jnci/87.13.1020-a
   GAARD M, 1995, INT J CANCER, V63, P13, DOI 10.1002/ijc.2910630104
   GERBER M, 1995, J NATL CANCER I, V87, P1021
   GERBER M, 1993, FREE RADICALS ANTIOX, V0, P401
   MARTINMORENO JM, 1994, INT J CANCER, V58, P774, DOI 10.1002/ijc.2910580604
   RICHARDSON S, 1991, INT J CANCER, V48, P1
   TRICHOPOULOU A, 1995, JNCI-J NATL CANCER I, V87, P110, DOI 10.1093/jnci/87.2.110
   YU SZ, 1990, CANCER RES, V50, P5017
   YUAN JM, 1995, BRIT J CANCER, V71, P1353, DOI 10.1038/bjc.1995.263
NR 10
TC 31
Z9 32
U1 0
U2 6
PU ELSEVIER SCI IRELAND LTD
PI CLARE
PA CUSTOMER RELATIONS MANAGER, BAY 15, SHANNON INDUSTRIAL ESTATE CO, CLARE, IRELAND
SN 0304-3835
EI 
J9 CANCER LETT
JI Cancer Lett.
PD MAR 19
PY 1997
VL 114
IS 1-2
BP 91
EP 92
DI 10.1016/S0304-3835(97)04632-6
PG 2
WC Oncology
SC Oncology
GA WP265
UT WOS:A1997WP26500020
PM 9103261
DA 2025-02-23
ER

PT J
AU Veierod, MB
   Thelle, DS
   Laake, P
AF Veierod, MB
   Thelle, DS
   Laake, P
TI Diet and risk of cutaneous malignant melanoma: A prospective study of 50,757 Norwegian men and women
SO INTERNATIONAL JOURNAL OF CANCER
LA English
DT Article
ID breast-cancer; alcohol; coffee; acid
AB The relationship between dietary habits and subsequent risk of cutaneous malignant melanoma (CMM) was studied in 25,708 men and 25,049 women aged 16-56 years attending a Norwegian health screening in 1977-1983. Linkage to the Cancer Registry of Norway and the Central Bureau of Statistics of Norway ensured a complete follow-up until December 31, 1992. Diet was recorded through a semi-quantitative food-frequency questionnaire at the time of screening, and 108 cases of CMM were identified during follow-up. Use of cod liver oil supplementation and intake of polyunsaturated fat were associated with significant increased risk and drinking coffee with significant decreased risk of CMM in women. Adjusting for height, body mass index, body surface area, education, smelting or occupational or recreational physical activity did not change the results. No significant association was found between the incidence of CMM and any of the dietary factors in men, Important aspects are residual confounding by sun exposure and social class, as well as concern with multiple comparisons. (C) 1997 Wiley-Liss, Inc.
C1 UNIV OSLO,CTR EPIDEMIOL RES,OSLO,NORWAY.
C3 University of Oslo
RP Veierod, MB (corresponding author), UNIV OSLO,SECT MED STAT,POB 1122 BLINDERN,N-0317 OSLO,NORWAY.
CR ARMSTRONG BK, 1988, MED J AUSTRALIA, V149, P449, DOI 10.5694/j.1326-5377.1988.tb120720.x
   Bain C, 1993, ANN EPIDEMIOL, V3, P235, DOI 10.1016/1047-2797(93)90024-X
   BARTRAM HP, 1993, GASTROENTEROLOGY, V105, P1317, DOI 10.1016/0016-5085(93)90135-Y
   BOYLE P, 1995, BRIT MED BULL, V51, P523, DOI 10.1093/oxfordjournals.bmb.a072978
   *CANC REG NORW, 1992, CANC NORW 1992, V0, P4
   DONOVAN JW, 1980, MED J AUSTRALIA, V1, P159
   Engeland A, 1993, APMIS SUPPL, V38, P1
   FISCHER MA, 1991, PHOTOCHEM PHOTOBIOL, V54, P381, DOI 10.1111/j.1751-1097.1991.tb02031.x
   GAARD M, 1995, INT J CANCER, V63, P13, DOI 10.1002/ijc.2910630104
   Gallagher R P, 1986, RECENT RESULTS CANCER RES, V102, P38
   *GEIG SCI TABL, 1981, UN MEAS BOD FLUIDS C, V1, P227
   Green A, 1986, RECENT RESULTS CANCER RES, V102, P76
   Holman C D, 1986, RECENT RESULTS CANCER RES, V102, P18
   JACOBSEN BK, 1986, JNCI-J NATL CANCER I, V76, P823
   JACOBSEN BK, 1989, J INTERN MED, V225, P417, DOI 10.1111/j.1365-2796.1989.tb00105.x
   KIRKPATRICK CS, 1994, AM J EPIDEMIOL, V139, P869, DOI 10.1093/oxfordjournals.aje.a117093
   LEMARCHAND L, 1992, CLIN DERMATOL, V10, P79, DOI 10.1016/0738-081X(92)90061-3
   MACKIE B S, 1987, NUTRITION AND CANCER, V9, P219
   MACKIE BS, 1980, MED J AUSTRALIA, V1, P159, DOI 10.5694/j.1326-5377.1980.tb134733.x
   MOAN J, 1992, BRIT J CANCER, V65, P916, DOI 10.1038/bjc.1992.192
   *NAT HLTH SCREEN S, 1988, MON NATL HLTH SCREEN, V0, P0
   OSTERLIND A, 1988, INT J CANCER, V42, P825, DOI 10.1002/ijc.2910420604
   PAFFENBARGER RS, 1978, JNCI-J NATL CANCER I, V60, P89, DOI 10.1093/jnci/60.1.89
   ROSE DP, 1995, JNCI-J NATL CANCER I, V87, P587, DOI 10.1093/jnci/87.8.587
   STENSVOLD I, 1994, CANCER CAUSE CONTROL, V5, P401, DOI 10.1007/BF01694753
   STRYKER WS, 1990, AM J EPIDEMIOL, V131, P597, DOI 10.1093/oxfordjournals.aje.a115544
   VANDERESCH EP, 1991, INT J CANCER, V47, P483, DOI 10.1002/ijc.2910470402
   WILLETT W, 1986, AM J EPIDEMIOL, V124, P17, DOI 10.1093/oxfordjournals.aje.a114366
NR 28
TC 134
Z9 138
U1 0
U2 7
PU WILEY-LISS
PI NEW YORK
PA DIV JOHN WILEY & SONS INC, 605 THIRD AVE, NEW YORK, NY 10158-0012
SN 0020-7136
EI 
J9 INT J CANCER
JI Int. J. Cancer
PD MAY 16
PY 1997
VL 71
IS 4
BP 600
EP 604
DI 10.1002/(SICI)1097-0215(19970516)71:4<600::AID-IJC15>3.0.CO;2-F
PG 5
WC Oncology
SC Oncology
GA XB625
UT WOS:A1997XB62500015
PM 9178814
DA 2025-02-23
ER

PT J
AU Agudo, A
   Esteve, MG
   Pallares, C
   MartinezBallarin, I
   Fabregat, X
   Malats, N
   Machengs, I
   Badia, A
   Gonzalez, CA
AF Agudo, A
   Esteve, MG
   Pallares, C
   MartinezBallarin, I
   Fabregat, X
   Malats, N
   Machengs, I
   Badia, A
   Gonzalez, CA
TI Vegetable and fruit intake and the risk of lung cancer in women in Barcelona, Spain
SO EUROPEAN JOURNAL OF CANCER
LA English
DT Article
DE lung neoplasms; vegetables; fruit; case-control studies
ID dietary beta-carotene; cigarette-smoking; united-states; tobacco use; new-jersey; vitamin-a; nonsmokers; men; smokers; china
AB A case-control study on women was carried out in Barcelona, Spain, to investigate the relationship of lung cancer with the intake of vegetables, fruits and some foods of animal origin. The study included 103 cases and 206 controls matched by age and residence. Diet intake was assessed by means of a food frequency questionnaire. A reduction in risk, adjusted for smoking habit, was found for the intake of yellow/orange vegetables (mainly carrots) and tomatoes. The odds ratio (OR) and 95% confidence interval (CI) for the highest versus lowest tertile of intake were 0.37 (0.19-0.74) for yellow/orange vegetables and 0.45 (0.22-0.91) for tomatoes; both had a significant inverse trend. A tendency to a reduction in risk of lung cancer with increased intake was observed for all vegetables, leafy green vegetables, dark green vegetables and cruciferous, but these associations did not reach statistical significance. No association with lung cancer was found for the intake of fruits or foods of animal origin rich in retinol. Similar patterns were observed for women who never smoked and when the analysis was restricted to adenocarcinoma. (C) 1997 Published by Elsevier Science Ltd.
C1 RESIDENCIA GERMANS TRIAS & PUJOL, DEPT PREVENT MED, BADALONA, SPAIN.
   HOSP SANTA CRUZ & SAN PABLO, DEPT ONCOL, BARCELONA, SPAIN.
   RESIDENCIA SANITARIA BELLVITGE, DEPT PNEUMOL, LHOSPITALET DE LLOBREGAT, SPAIN.
   HOSP ESPERANZA, DEPT ONCOL, BARCELONA, SPAIN.
   INST MUNICIPAL INVEST MED, INST EPIDEMIOL, E-08003 BARCELONA, SPAIN.
   CLIN ALIANCA, DEPT ONCOL, BARCELONA, SPAIN.
   CONSORCI SANITARI MATARO, UNIT ONCOL, MATARO, SPAIN.
RP INST EPIDEMIOL & CLIN RES, C JORDI JOAN 5, MATARO 08301, SPAIN.
CR AGUDO A, 1994, INT J CANCER, V59, P165, DOI 10.1002/ijc.2910590204
   ALAVANJA MCR, 1993, J NATL CANCER I, V85, P1906, DOI 10.1093/jnci/85.23.1906
   Alpha-Tocopherol Beta Carotene Cancer Prevention Study Group, 1994, N ENGL J MED, V330, P1029, DOI 10.1056/NEJM199404143301501
   BLOCK G, 1992, NUTR CANCER, V18, P1, DOI 10.1080/01635589209514201
   BOND GB, 1987, NUTR CANC, V91, P109
   Breslow NE, 1980, ANAL CASE CONTROL ST, V0, P0
   CANDELORA EC, 1992, NUTR CANCER, V17, P263, DOI 10.1080/01635589209514195
   CHOW WH, 1992, CANCER CAUSE CONTROL, V3, P247, DOI 10.1007/BF00124258
   DORGAN JF, 1993, CANCER CAUSE CONTROL, V4, P273
   FONTHAM ETH, 1988, CANCER-AM CANCER SOC, V62, P2267, DOI 10.1002/1097-0142(19881115)62:10<2267::AID-CNCR2820621033>3.0.CO;2-E
   FONTHAM ETH, 1990, INT J EPIDEMIOL, V19, PS32, DOI 10.1093/ije/19.Supplement_1.S32
   FRANCESCHI S, 1994, INT J CANCER, V59, P181, DOI 10.1002/ijc.2910590207
   FRASER GE, 1991, AM J EPIDEMIOL, V133, P683, DOI 10.1093/oxfordjournals.aje.a115943
   GAO CM, 1993, JPN J CANCER RES, V84, P594, DOI 10.1111/j.1349-7006.1993.tb02018.x
   GAO YT, 1987, INT J CANCER, V40, P604, DOI 10.1002/ijc.2910400505
   HARRIS RWC, 1991, NUTR CANCER, V15, P63, DOI 10.1080/01635589109514113
   Hennekens CH, 1996, NEW ENGL J MED, V334, P1145, DOI 10.1056/NEJM199605023341801
   HIRAYAMA T, 1979, NUTR CANCER, V1, P67
   JAIN M, 1990, INT J CANCER, V45, P287, DOI 10.1002/ijc.2910450214
   KALANDIDI A, 1990, CANCER CAUSE CONTROL, V1, P15, DOI 10.1007/BF00053179
   KNEKT P, 1991, AM J EPIDEMIOL, V134, P471, DOI 10.1093/oxfordjournals.aje.a116118
   KOO LC, 1988, NUTR CANCER, V11, P155, DOI 10.1080/01635588809513983
   KVALE G, 1983, INT J CANCER, V31, P397, DOI 10.1002/ijc.2910310402
   LEMARCHAND L, 1989, JNCI-J NATL CANCER I, V81, P1158, DOI 10.1093/jnci/81.15.1158
   LEMARCHAND L, 1993, CANCER EPIDEM BIOMAR, V2, P183
   MACLENNAN R, 1977, INT J CANCER, V20, P854, DOI 10.1002/ijc.2910200606
   MARTINMORENO JM, 1993, INT J EPIDEMIOL, V22, P512, DOI 10.1093/ije/22.3.512
   MAYNE ST, 1994, J NATL CANCER I, V86, P33, DOI 10.1093/jnci/86.1.33
   MCPHILLIPS JB, 1994, J AM DIET ASSOC, V94, P287, DOI 10.1016/0002-8223(94)90370-0
   METTLIN C, 1979, JNCI-J NATL CANCER I, V62, P1435
   Omenn GS, 1996, NEW ENGL J MED, V334, P1150, DOI 10.1056/NEJM199605023341802
   PISANI P, 1986, INT J EPIDEMIOL, V15, P463, DOI 10.1093/ije/15.4.463
   SANKARANARAYANAN R, 1994, INT J CANCER, V58, P644, DOI 10.1002/ijc.2910580505
   SHEKELLE RB, 1981, LANCET, V2, P1185
   SHIBATA A, 1992, CANCER CAUSE CONTROL, V3, P207, DOI 10.1007/BF00124253
   SHIMIZU H, 1988, TOHOKU J EXP MED, V154, P389, DOI 10.1620/tjem.154.389
   STEINMETZ KA, 1993, CANCER RES, V53, P536
   STEINMETZ KA, 1991, CANCER CAUSE CONTROL, V53, P0
   SUBAR AF, 1993, ANN NY ACAD SCI, V686, P310, DOI 10.1111/j.1749-6632.1993.tb39193.x
   SWANSON CA, 1992, INT J CANCER, V50, P876, DOI 10.1002/ijc.2910500609
   WUWILLIAMS AH, 1990, BRIT J CANCER, V62, P982, DOI 10.1038/bjc.1990.421
   ZIEGLER RG, 1986, AM J EPIDEMIOL, V123, P1080, DOI 10.1093/oxfordjournals.aje.a114336
   Ziegler RG, 1996, CANCER CAUSE CONTROL, V7, P157, DOI 10.1007/BF00115646
NR 43
TC 43
Z9 49
U1 0
U2 8
PU ELSEVIER SCI LTD
PI OXFORD
PA THE BOULEVARD, LANGFORD LANE, KIDLINGTON, OXFORD OX5 1GB, OXON, ENGLAND
SN 0959-8049
EI 1879-0852
J9 EUR J CANCER
JI Eur. J. Cancer
PD JUL 15
PY 1997
VL 33
IS 8
BP 1256
EP 1261
DI 10.1016/S0959-8049(97)00050-6
PG 6
WC Oncology
SC Oncology
GA XR383
UT WOS:A1997XR38300027
PM 9301452
DA 2025-02-23
ER

PT J
AU Bingham, S
AF Bingham, S
TI Meat, starch and non-starch polysaccharides, are epidemiological and experimental findings consistent with acquired genetic alterations in sporadic colorectal cancer?
SO CANCER LETTERS
LA English
DT Article; Proceedings Paper
DE meat; polysaccharides; N-nitrosocompounds; colon; cancer
ID large-bowel cancer; mammalian nitrate biosynthesis; chain fatty-acids; protein kinase-c; colon-cancer; dietary fiber; risk-factors; 7th-day adventists; sodium-butyrate; beta-carotene
AB International comparisons show strong inverse protective associations with starch, NSP (fibre, non-starch polysaccharides) and vegetable intakes, and positive associations with meat consumption in large bowel cancer. Estimates of relative risk from cohort investigations are in the same direction although generally weak, and red and processed meat, rather than white meat seem to be associated with elevated risk. A protective effect of starch and NSP probably arises from their marked effect on bacterial metabolism in the large bowel, which can be postulated to affect gene expression and DNA repair via increased butyrate production. Stool weight is also increased and pH reduced leading to alterations in secondary bile acid production, and mucosal cell proliferation. In rodent models, 'insoluble' sources of NSP are generally protective, although butyrate, resistant starch and soluble NSP may not reduce tumorigenesis. High levels of meat increase faecal ammonia and N-nitrosocompound (NOC) concentration. Some of the chromosomal mutations found in human colorectal cancer are consistent with effects of NOC and heterocyclic amines. More data are required from human experimental studies linking alterations in diet with known stages in carcinogenesis in the large bowel, and from large cohort studies which have collected biological samples in order that interaction between diet, biomarkers of diet, and different genotypes that may determine risk can be examined. (C) 1997 Elsevier Science Ireland Ltd.
RP MRC, DUNN CLIN NUTR CTR, CAMBRIDGE, ENGLAND.
CR ALLISON C, 1988, J GEN MICROBIOL, V134, P1397
   Alpha-Tocopherol Beta Carotene Cancer Prevention Study Group, 1994, N ENGL J MED, V330, P1029, DOI 10.1056/NEJM199404143301501
   ANGGARD E, 1994, LANCET, V343, P1199, DOI 10.1016/S0140-6736(94)92405-8
   [Anonymous], 1992, IARC SCIENTIFIC PUBLICATIONS, V0, P0
   ARCHER MC, 1981, BANBURY REPORT, V7, P321
   ARMSTRONG B, 1975, INT J CANCER, V15, P617, DOI 10.1002/ijc.2910150411
   BINGHAM S, 1979, BRIT J CANCER, V40, P456, DOI 10.1038/bjc.1979.201
   BINGHAM SA, 1988, AM J CLIN NUTR, V48, P762, DOI 10.1093/ajcn/48.3.762
   Bingham SA, 1996, CARCINOGENESIS, V17, P515, DOI 10.1093/carcin/17.3.515
   BODMER WF, 1987, NATURE, V328, P614, DOI 10.1038/328614a0
   BOFFA LC, 1992, CANCER RES, V52, P5906
   BOS JL, 1989, CANCER RES, V49, P4682
   BOSTICK RM, 1994, CANCER CAUSE CONTROL, V5, P38, DOI 10.1007/BF01830725
   BURKITT DP, 1969, LANCET, V2, P1229, DOI 10.1016/S0140-6736(69)90757-0
   CADERNI G, 1989, CANCER RES, V49, P1655
   CALMELS S, 1985, CARCINOGENESIS, V6, P911, DOI 10.1093/carcin/6.6.911
   CANZIAN F, 1994, CANCER RES, V54, P6315
   CASSIDY A, 1994, BRIT J CANCER, V69, P937, DOI 10.1038/bjc.1994.181
   CUMMINGS JH, 1981, GUT, V22, P763, DOI 10.1136/gut.22.9.763
   CUMMINGS JH, 1992, GASTROENTEROLOGY, V103, P1783, DOI 10.1016/0016-5085(92)91435-7
   CUMMINGS JH, 1981, BANBURY REPORT, V7, P71
   *DEP HLTH, 1990, 41 DEP HLTH, V0, P0
   DESCHNER EE, 1990, CANCER LETT, V52, P79, DOI 10.1016/0304-3835(90)90080-H
   ENGLYST HN, 1992, EUR J CLIN NUTR, V46, P0
   ENGLYST HN, 1987, FEMS MICROBIOL ECOL, V45, P163, DOI 10.1016/0378-1097(87)90013-9
   FREEMAN HJ, 1986, GASTROENTEROLOGY, V91, P596, DOI 10.1016/0016-5085(86)90628-1
   FRENTZELBEYME R, 1994, AM J CLIN NUTR, V59, P1143S, DOI 10.1093/ajcn/59.5.1143S
   GARLAND C, 1985, LANCET, V1, P307, DOI 10.1016/S0140-6736(85)91082-7
   GIOVANNUCCI E, 1994, CANCER RES, V54, P2390
   GOLDBOHM RA, 1994, CANCER RES, V54, P718
   GREENBERG ER, 1994, NEW ENGL J MED, V331, P141, DOI 10.1056/NEJM199407213310301
   GUILLEM JG, 1987, ARCH SURG-CHICAGO, V122, P1475
   HAGUE A, 1993, INT J CANCER, V55, P498, DOI 10.1002/ijc.2910550329
   HARRIS CC, 1993, SCIENCE, V262, P1980, DOI 10.1126/science.8266092
   HEILBRUN LK, 1989, INT J CANCER, V44, P1, DOI 10.1002/ijc.2910440102
   HIGGINSON J, 1960, JNCI-J NATL CANCER I, V24, P589, DOI 10.1093/jnci/24.3.589
   HIRAYAMA T, 1981, BANBURY REPORT, V7, P409
   HOLLSTEIN M, 1991, SCIENCE, V253, P49, DOI 10.1126/science.1905840
   HUGHES R, 1996, P INT M CANC CHEM MO, V0, P0
   IYENGAR R, 1987, P NATL ACAD SCI USA, V84, P6369, DOI 10.1073/pnas.84.18.6369
   JACOBS LR, 1990, DIETARY FIBER /, V0, P389
   KRUH J, 1994, PHYSL CLIN ASPECTS S, V0, PCH18
   Luceri C, 1996, NUTR CANCER, V25, P187, DOI 10.1080/01635589609514441
   Macfarlane GT, 1991, LARGE INTESTINE PHYS, V0, P51
   MACLENNAN R, 1995, J NATL CANCER I, V87, P1760, DOI 10.1093/jnci/87.23.1760
   MALLETT AK, 1988, FOOD CHEM TOXICOL, V26, P831, DOI 10.1016/0278-6915(88)90022-1
   MASSEY RC, 1988, FOOD CHEM TOXICOL, V26, P595, DOI 10.1016/0278-6915(88)90230-X
   MORGAN JW, 1988, AM J EPIDEMIOL, V128, P918
   MOROTOMI M, 1990, CANCER RES, V50, P3595
   PHILLIPS RL, 1985, JNCI-J NATL CANCER I, V74, P307
   Pilch S, 1987, FEDERATION AM SOC EX, V0, P0
   REDDY BS, 1994, GASTROENTEROLOGY, V106, P883, DOI 10.1016/0016-5085(94)90746-3
   RIBOLI E, 1992, ANN ONCOL, V3, P783, DOI 10.1093/oxfordjournals.annonc.a058097
   RobertsThomson IC, 1996, LANCET, V347, P1372, DOI 10.1016/S0140-6736(96)91012-0
   ROWLAND IR, 1991, CARCINOGENESIS, V12, P1395, DOI 10.1093/carcin/12.8.1395
   Sakamoto J, 1996, GASTROENTEROLOGY, V110, P116, DOI 10.1053/gast.1996.v110.pm8536846
   SCHEPPACH W, 1988, SCAND J GASTROENTERO, V23, P755, DOI 10.3109/00365528809093945
   SHIBATA A, 1992, BRIT J CANCER, V66, P673, DOI 10.1038/bjc.1992.336
   SILVESTER KR, 1995, NUTR CANCER, V24, P279, DOI 10.1080/01635589509514417
   SILVESTER KR, 1997, UNPUB NUTR CANC, V0, P0
   SMITH PJ, 1986, CARCINOGENESIS, V7, P423, DOI 10.1093/carcin/7.3.423
   SOLOMON E, 1987, NATURE, V328, P616, DOI 10.1038/328616a0
   SONNENBERG A, 1993, PHARMACOLOGY, V47, P224, DOI 10.1159/000139862
   STEINMETZ KA, 1994, AM J EPIDEMIOL, V139, P1
   STEMMERMANN GN, 1984, CANCER RES, V44, P4633
   Stouthamer A H, 1976, ADV MICROB PHYSIOL, V14, P315, DOI 10.1016/S0065-2911(08)60230-1
   STRANGE RC, 1991, CARCINOGENESIS, V12, P25, DOI 10.1093/carcin/12.1.25
   STUEHR DJ, 1985, P NATL ACAD SCI USA, V82, P7738, DOI 10.1073/pnas.82.22.7738
   TANK ES, 1973, DIS COLON RECTUM, V16, P300, DOI 10.1007/BF02587705
   THUN MJ, 1992, JNCI-J NATL CANCER I, V84, P1491, DOI 10.1093/jnci/84.19.1491
   TSUJII M, 1992, CANCER LETT, V65, P15, DOI 10.1016/0304-3835(92)90207-C
   VANMUNSTER IP, 1994, DIGEST DIS SCI, V39, P834, DOI 10.1007/BF02087431
   WAGNER DA, 1983, P NATL ACAD SCI-BIOL, V80, P4518, DOI 10.1073/pnas.80.14.4518
   WARD JM, 1988, CANCER LETT, V42, P49, DOI 10.1016/0304-3835(88)90238-8
   WHO, 1990, TECHNICAL REPORT 797, V0, P0
   WILLETT WC, 1990, NEW ENGL J MED, V323, P1664, DOI 10.1056/NEJM199012133232404
   WITTER JP, 1979, CANCER RES, V42, P3645
   Young GP, 1996, GASTROENTEROLOGY, V110, P508, DOI 10.1053/gast.1996.v110.pm8566598
NR 78
TC 12
Z9 13
U1 0
U2 3
PU ELSEVIER IRELAND LTD
PI CLARE
PA ELSEVIER HOUSE, BROOKVALE PLAZA, EAST PARK SHANNON, CO, CLARE, 00000, IRELAND
SN 0304-3835
EI 1872-7980
J9 CANCER LETT
JI Cancer Lett.
PD MAR 19
PY 1997
VL 114
IS 1-2
BP 25
EP 34
DI 10.1016/S0304-3835(97)04618-1
PG 10
WC Oncology
SC Oncology
GA WP265
UT WOS:A1997WP26500006
PM 9103247
DA 2025-02-23
ER

PT J
AU Pillow, PC
   Hursting, SD
   Duphorne, CM
   Jiang, H
   Honn, SE
   Chang, S
   Spitz, MR
AF Pillow, PC
   Hursting, SD
   Duphorne, CM
   Jiang, H
   Honn, SE
   Chang, S
   Spitz, MR
TI Case-control assessment of diet and lung cancer risk in African Americans and Mexican Americans
SO NUTRITION AND CANCER-AN INTERNATIONAL JOURNAL
LA English
DT Article
ID vegetables; questionnaire; carotenoids; prevention; fruit; black
AB In this case-control study we determined whether dietary differences underlie some of the ethnic and sex differences in US lung cancer rates. We examined the relationship between diet and lung cancer development in 137 lung cancer cases (93 African Americans and 44 Mexican Americans) and 187 controls (78 African Americans and 109 Mexican Americans). Cases reported a higher daily mean total fat intake (p < 0.001), whereas controls had a higher daily mean intake of dietary fiber (p < 0.001) and fruits (p = 0.02). Ethnic differences in diet were also observed: Mexican Americans consumed less total fat (p < 0.02) and more fiber (p < 0.001) and vegetables (p = 0.08) than African Americans. Additionally, men consumed more total fat (p = 0.08) and less fiber (p = 0.001), fruits (p < 0.001), and vegetables (p = 0.002) than women. Multivariable analysis, after adjustment for the effects of pack-years of smoking, age, total energy intake, sex, and ethnicity, demonstrated a positive association between high total fat consumption and lung cancer risk (p < 0.01) and an inverse association between high fruit consumption and lung cancer risk (p = 0.05). In conclusion, our findings support the hypothesis that diet, particularly high fat consumption and low fruit and vegetable consumption, contributes (independent of cigarette smoking) to the excess lung cancer risk in African-American men, who have the highest lung cancer rates in the United States.
C1 Univ Texas, MD Anderson Cancer Ctr, Dept Epidemiol, Houston, TX 77030 USA.
C3 University of Texas System; UTMD Anderson Cancer Center
RP Hursting, SD (corresponding author), Univ Texas, MD Anderson Cancer Ctr, Dept Epidemiol, Box 189,1515 Holcombe Blvd, Houston, TX 77030 USA.
FU NCI NIH HHS [P30-CA-16672, CA-55769] Funding Source: Medline
CR *AM CANC SOC, 1997, CANC FACTS FIG 1997, V0, P0
   BAILEYWILSON JE, 1997, ENCY CANC, V2, P995
   BLOCK G, 1986, AM J EPIDEMIOL, V124, P453, DOI 10.1093/oxfordjournals.aje.a114416
   BLOCK G, 1992, NUTR CANCER, V18, P1, DOI 10.1080/01635589209514201
   BORRUD LG, 1989, NUTR CANCER, V12, P201, DOI 10.1080/01635588909514020
   COATES RJ, 1991, AM J EPIDEMIOL, V134, P658, DOI 10.1093/oxfordjournals.aje.a116138
   DORGAN JF, 1993, CANCER CAUSE CONTROL, V4, P273
   FONTHAM ETH, 1988, CANCER-AM CANCER SOC, V62, P2267, DOI 10.1002/1097-0142(19881115)62:10<2267::AID-CNCR2820621033>3.0.CO;2-E
   KABAT GC, 1993, SEMIN SURG ONCOL, V9, P73, DOI 10.1002/ssu.2980090203
   MILLER BA, 1996, NIH PUBL, V0, P0
   *NAT CANC I, 1997, HHHQ DIETSYS AN SOFT, V0, P0
   SAMET JM, 1997, AM REV RESPIR DIS, V13, P198
   SCHNEIDERMAN M, 1990, SCIENCE, V249, P228, DOI 10.1126/science.2374921
   Shopland DR, 1996, J NATL CANCER I, V88, P1748, DOI 10.1093/jnci/88.23.1748
   SPITZ MR, 1995, CANCER EPIDEM BIOMAR, V4, P99
   *SPSS, 1993, SPSS WIND REL 6 0 CO, V0, P0
   Steinmetz KA, 1996, J AM DIET ASSOC, V96, P1027, DOI 10.1016/S0002-8223(96)00273-8
   Strom S S, 1995, J NATL CANCER INST MONOGR, V0, P29
   Wiencke JK, 1997, CANCER EPIDEM BIOMAR, V6, P87
   Ziegler RG, 1996, CANCER CAUSE CONTROL, V7, P157, DOI 10.1007/BF00115646
NR 21
TC 26
Z9 26
U1 0
U2 1
PU LAWRENCE ERLBAUM ASSOC INC
PI MAHWAH
PA 10 INDUSTRIAL AVE, MAHWAH, NJ 07430-2262 USA
SN 0163-5581
EI 
J9 NUTR CANCER
JI Nutr. Cancer
PD JUN 15
PY 1997
VL 29
IS 2
BP 169
EP 173
DI 10.1080/01635589709514620
PG 5
WC Oncology; Nutrition & Dietetics
SC Oncology; Nutrition & Dietetics
GA YM124
UT WOS:000071031100012
PM 9427982
DA 2025-02-23
ER

PT J
AU Johansson, G
   Holmen, A
   Persson, L
   Hogstedt, B
   Wassen, C
   Ottova, L
   Gustafsson, JA
AF Johansson, G
   Holmen, A
   Persson, L
   Hogstedt, B
   Wassen, C
   Ottova, L
   Gustafsson, JA
TI Dietary influence on some proposed risk factors for colon cancer: Fecal and urinary mutagenic activity and the activity of some intestinal bacterial enzymes
SO CANCER DETECTION AND PREVENTION
LA English
DT Article
DE diet; feces; beta-glucosidase; beta-glucuronidase; mutagenic activity; sulphatase; urine
ID large-bowel-cancer; metabolic epidemiology; healthy-subjects; bacon meals; bile-acids; fried pork; fiber; feces; excretion; populations
AB This investigation studied the effects of a shift from a well-balanced mixed diet to a lactovegetarian diet on the mutagenic activity in urine and feces and on some cancer-associated bacterial enzymes in human feces (beta-glucuronidase, beta-glucosidase, and sulphatase). Three months after the shift to the lactovegetarian diet, there was a significant decrease in mutagenic activity in urine and feces, beta-glucuronidase, beta-glucosidase, and sulphatase per gram feces wet weight. In contrast, the fecal mutagenic activity and the enzyme activities remained unchanged if expressed per daily output. However, the urinary mutagenic activity expressed as total daily output decreased. Part of the explanation for the decreased fecal mutagenic activity and the decreased enzyme activities is obviously a dilution effect, because much of the increased fecal weight after the shift in diet was associated with a higher water content.
C1 HUDDINGE UNIV HOSP, KAROLINSKA INST, DEPT MED NUTR, STOCKHOLM, SWEDEN.
C3 Karolinska Institutet
CR Alldrick AJ, 1991, NUTRITION, V0, P0
   ARMSTRONG B, 1975, INT J CANCER, V15, P617, DOI 10.1002/ijc.2910150411
   BAKER R, 1982, CANCER LETT, V16, P81, DOI 10.1016/0304-3835(82)90094-5
   BJELKE E, 1974, SCAND J GASTROENTERO, V9, P1
   BJELKE E, 1980, INT C SERIES, V484, P158
   BURKITT DP, 1978, AM J CLIN NUTR, V31, PS213, DOI 10.1093/ajcn/31.10.S213
   CALLMER E, 1986, VAR FODA S4, V38, P259
   Correa P, 1978, ADV CANCER RES, V26, P1, DOI 10.1016/S0065-230X(08)60086-X
   CORREA P, 1981, GASTROINTESTINAL CAN, V0, P119
   CUMMINGS JH, 1978, J CLIN INVEST, V61, P953, DOI 10.1172/JCI109020
   CUMMINGS JH, 1979, AM J CLIN NUTR, V32, P2086, DOI 10.1093/ajcn/32.10.2086
   DEVERDIER MG, 1991, INT J CANCER, V49, P520, DOI 10.1002/ijc.2910490408
   DION PW, 1982, MUTAT RES, V102, P27, DOI 10.1016/0165-1218(82)90143-4
   DOLARA P, 1984, CANCER LETT, V22, P275, DOI 10.1016/0304-3835(84)90163-0
   DRAPER NR, 1968, APPL REGRESSION ANAL, V0, P0
   EHRICH M, 1979, MUTAT RES, V64, P231, DOI 10.1016/0165-1161(79)90092-X
   FALCK K, 1980, MUTAT RES, V79, P45, DOI 10.1016/0165-1218(80)90146-9
   FERGUSON LR, 1982, MUTAGENS OUR ENV, V0, P423
   GOLDIN BR, 1980, JNCI-J NATL CANCER I, V64, P255, DOI 10.1093/jnci/64.2.255
   GREGOR O, 1969, GUT, V10, P1031, DOI 10.1136/gut.10.12.1031
   HAENSZEL W, 1973, J NATL CANCER I, V51, P1765, DOI 10.1093/jnci/51.6.1765
   HAYATSU H, 1993, BASIC LIFE SCI, V61, P387
   HAYATSU H, 1985, JPN J CANCER RES, V76, P445
   HOWELL MA, 1975, J CHRON DIS, V28, P67, DOI 10.1016/0021-9681(75)90063-6
   Hubbard SA, 1984, HANDBOOK OF MUTAGENICITY TEST PROCEDURES, V0, P141
   JAIN M, 1980, INT J CANCER, V26, P757, DOI 10.1002/ijc.2910260609
   JOHANSSON G, 1992, EUR J CLIN NUTR, V46, P717
   Krepinsky J J, 1986, PROG CLIN BIOL RES, V206, P183
   KUHNLEIN HV, 1983, MUTAT RES, V113, P1, DOI 10.1016/0165-1161(83)90236-4
   KUHNLEIN U, 1981, MUTAT RES, V85, P1, DOI 10.1016/0165-1161(81)90281-8
   KURATSUNE M, 1986, ENVIRON HEALTH PERSP, V67, P143, DOI 10.2307/3430329
   Larsen GL, 1988, ROLE OF THE GUT FLORA IN TOXICITY AND CANCER, V0, P79
   LAURELL E, 1981, LACTOVEGETARIAN FOOD, V0, P0
   LINDESKOG P, 1988, MUTAT RES, V204, P553, DOI 10.1016/0165-1218(88)90058-4
   LINDESKOG P, 1987, SCAND J GASTROENTERO, V22, P258, DOI 10.3109/00365528709095896
   LYON JL, 1988, AM J EPIDEMIOL, V128, P1000
   Mallett A K, 1988, MICROBIAL ECOLOGY IN HEALTH AND DISEASE, V1, P23, DOI 10.3109/08910608809140175
   MALLETT AK, 1985, TOXICOLOGY, V36, P253, DOI 10.1016/0300-483X(85)90058-7
   MARON DM, 1983, MUTAT RES, V113, P173, DOI 10.1016/0165-1161(83)90010-9
   MOWER HF, 1982, CANCER RES, V42, P1164
   OCONNOR HJ, 1984, CARCINOGENESIS, V5, P853, DOI 10.1093/carcin/5.7.853
   OVERVIK E, 1990, MUTAGENESIS, V5, P437, DOI 10.1093/mutage/5.5.437
   PHILLIPS RL, 1975, CANCER RES, V35, P3513
   REDDY B, 1989, CANCER RES, V49, P4629
   REDDY BS, 1987, CANCER RES, V47, P644
   REDDY BS, 1978, CANCER-AM CANCER SOC, V42, P2832, DOI 10.1002/1097-0142(197812)42:6<2832::AID-CNCR2820420644>3.0.CO;2-L
   REDDY BS, 1974, SCIENCE, V183, P416, DOI 10.1126/science.183.4123.416
   REDDY BS, 1980, CAN MED ASSOC J, V123, P850
   REDDY BS, 1980, MUTAT RES, V72, P511, DOI 10.1016/0027-5107(80)90122-0
   ROWLAND IR, 1985, CRC CR REV TOXICOL, V16, P31, DOI 10.3109/10408448509041324
   SCHOTTENFELD D, 1982, CANCER EPIDEMIOL, V0, P703
   SEBER GAF, 1982, MULTIVARIATE ANAL, V0, P0
   SIMON GL, 1984, GASTROENTEROLOGY, V86, P174
   SORENSON AW, 1988, NUTR CANCER, V11, P135, DOI 10.1080/01635588809513981
   SOUSA J, 1985, MUTAT RES, V149, P365, DOI 10.1016/0027-5107(85)90153-8
   VANFAASSEN A, 1987, AM J CLIN NUTR, V46, P962, DOI 10.1093/ajcn/46.6.962
   VENITT S, 1986, MUTAGENESIS, V1, P49, DOI 10.1093/mutage/1.1.49
   WRICK KL, 1983, J NUTR, V113, P1464, DOI 10.1093/jn/113.8.1464
   Ziegler R G, 1986, IMPORTANT ADV ONCOL, V0, P209
NR 60
TC 8
Z9 8
U1 0
U2 4
PU ELSEVIER SCI LTD
PI OXFORD
PA THE BOULEVARD, LANGFORD LANE, KIDLINGTON, OXFORD OX5 1GB, OXON, ENGLAND
SN 0361-090X
EI 
J9 CANCER DETECT PREV
JI Cancer Detect. Prev.
PD JUN 15
PY 1997
VL 21
IS 3
BP 258
EP 266
DI 
PG 9
WC Oncology
SC Oncology
GA WZ613
UT WOS:A1997WZ61300008
PM 9167043
DA 2025-02-23
ER

PT J
AU Giles, G
   Ireland, P
AF Giles, G
   Ireland, P
TI Diet, nutrition and prostate cancer
SO INTERNATIONAL JOURNAL OF CANCER
LA English
DT Article; Proceedings Paper
ID capita food-consumption; beta-carotene; united-states; risk-factors; alcohol-consumption; fruit consumption; vitamin-a; men; epidemiology; mortality
[truncated: 652,834 more chars]
