# Supplementary material for: Global impact of dietary risks on cancers: burdens across regions from 1990 to 2021 and the projection to 2035
Source: Front Nutr. 2025 Jul 4;12:1585305. doi: 10.3389/fnut.2025.1585305 (PMC12271164; doi:10.3389/fnut.2025.1585305)
Supplement: Supplementary file 1 [file Data_Sheet_1.zip › Supplementary data/Fig 1/download1998u180.txt]

PT J
AU Mendilaharsu, M
   De Stefani, E
   Deneo-Pellegrini, H
   Carzoglio, J
   Ronco, A
AF Mendilaharsu, M
   De Stefani, E
   Deneo-Pellegrini, H
   Carzoglio, J
   Ronco, A
TI Phytosterols and risk of lung cancer: A case-control study in Uruguay
SO LUNG CANCER
LA English
DT Article
DE phytosterols; plant sterols
ID dietary-cholesterol; foods; fat; absorption; hawaii; rats; men
AB Plant sterols are substances present in vegetable oils, corn and some fruits. According to previous studies, phytosterols are protective in colon carcinogenesis. This case-control study was carried out in order to establish a possible protective role of plant sterols in lung carcinogenesis. The study was performed in Montevideo, Uruguay, during 1993-1996, and included 463 cases with lung cancer and 465 hospitalized controls. Total plant sterol intake was associated with a reduction in risk of 50% when contrasting the upper exposure quartile with the lower, after controlling for major confounders, including tobacco smoking and total energy intake. This protective effect was specially evident in adenocarcinoma of the lung (OR 0.29, 95% CI 0.14-0.63). Therefore, plant sterol intake appears to be an important variable in lung carcinogenesis. Further studies are needed in order to replicate the present findings. (C) 1998 Elsevier Science Ireland Ltd. All rights reserved.
C1 Registro Nacl Canc, Montevideo 11300, Uruguay.
   Inst Nacl Oncol, Lab Patol, Montevideo, Uruguay.
RP Mendilaharsu, M (corresponding author), Registro Nacl Canc, Avda Brasil 3080 Dep 402, Montevideo 11300, Uruguay.
CR Breslow NE, 1980, ANAL CASE CONTROL ST, V0, P0
   DeStefani E, 1997, INT J CANCER, V71, P760, DOI 10.1002/(SICI)1097-0215(19970529)71:5<760::AID-IJC12>3.0.CO;2-C
   DeStefani E, 1997, CANCER CAUSE CONTROL, V8, P913, DOI 10.1023/A:1018424614723
   DESTEFANI E, 1997, UNPUB ESTUDIO REPROD, V0, P0
   GOODMAN MT, 1988, AM J EPIDEMIOL, V128, P1241, DOI 10.1093/oxfordjournals.aje.a115078
   GOODMAN MT, 1993, NUTR CANCER, V20, P179, DOI 10.1080/01635589309514284
   GOODMAN MT, 1992, EPIDEMIOLOGY, V3, P288, DOI 10.1097/00001648-199207000-00004
   HINDS MW, 1983, AM J CLIN NUTR, V37, P192, DOI 10.1093/ajcn/37.2.192
   HIRAI K, 1986, J NUTR SCI VITAMINOL, V32, P363, DOI 10.3177/jnsv.32.363
   IKEDA I, 1988, J LIPID RES, V29, P1583
   IKEDA I, 1988, J LIPID RES, V29, P1573
   JAIN M, 1990, INT J CANCER, V45, P287, DOI 10.1002/ijc.2910450214
   KABAT GC, 1992, AM J EPIDEMIOL, V135, P769, DOI 10.1093/oxfordjournals.aje.a116363
   KNEKT P, 1991, NUTR CANCER, V16, P267, DOI 10.1080/01635589109514165
   MANGELS AR, 1993, J AM DIET ASSOC, V93, P284, DOI 10.1016/0002-8223(93)91553-3
   MAZZEI ME, 1991, TABLE CHEM COMPOSITI, V0, P0
   NAIR P P, 1984, AMERICAN JOURNAL OF CLINICAL NUTRITION, V40, P927, DOI 10.1093/ajcn/40.4.927
   RAICHT F, 1980, CANCER RES, V46, P405
   RAO AV, 1992, NUTR CANCER, V18, P43, DOI 10.1080/01635589209514203
   SHEKELLE RB, 1991, AM J EPIDEMIOL, V134, P480, DOI 10.1093/oxfordjournals.aje.a116119
   *STAT EP RES CORP, 1989, EGRET STAT PACK, V0, P0
   STEINMETZ KA, 1991, CANCER CAUSE CONTROL, V2, P325, DOI 10.1007/BF00051672
   VASSALLO JA, 1996, COMISION HONORARIA L, V0, P0
   WEIHRAUCH JL, 1978, J AM DIET ASSOC, V73, P39
   WILLETT W, 1986, AM J EPIDEMIOL, V124, P17, DOI 10.1093/oxfordjournals.aje.a114366
   WILLETT WC, 1990, NUTR EPIDEMIOLOGY, V0, P79
   [World Cancer Research Fund American Institute for Cancer Research], 1997, FOOD NUTR PREV CANC, V0, P0
NR 27
TC 63
Z9 72
U1 0
U2 12
PU ELSEVIER SCI IRELAND LTD
PI CLARE
PA CUSTOMER RELATIONS MANAGER, BAY 15, SHANNON INDUSTRIAL ESTATE CO, CLARE, IRELAND
SN 0169-5002
EI 
J9 LUNG CANCER-J IASLC
JI Lung Cancer
PD JUL 15
PY 1998
VL 21
IS 1
BP 37
EP 45
DI 10.1016/S0169-5002(98)00044-0
PG 9
WC Oncology; Respiratory System
SC Oncology; Respiratory System
GA 127FF
UT WOS:000076339400005
PM 9792052
DA 2025-02-23
ER

PT J
AU Hill, MJ
AF Hill, MJ
TI Cereals, cereal fibre and colorectal cancer risk: a review of the epidemiological literature
SO EUROPEAN JOURNAL OF CANCER PREVENTION
LA English
DT Article; Proceedings Paper
DE cancer prevention; cereals; colorectal cancer; dietary fibre; nonstarch polysaccharide
ID large-bowel-cancer; colo-rectal cancer; dietary fiber; environmental factors; 7th-day adventists; mortality; food; fat; consumption; britain
AB Burkitt and Walker first promoted the idea that colorectal cancer could be prevented by dietary fibre, Early studies of this hypothesis were hampered by problems with the definition of dietary fibre, and the lack of good analytical methods to assess its intake. Dietary fibre is a complex carbohydrate of plant origin that escapes small-bowel digestion and so reaches the colon, It was assumed that the major plant polysaccharide, starch, is completely digested in the small bowel, and that dietary fibre consists of nonstarch polysaccharide. However, there is some evidence that nonstarch polysaccharide accounts for only about 25% of the true intake of dietary fibre, Therefore it is better at present to use fibre-rich foods as a measure rather than the inaccurate assays of dietary fibre found in epidemiological studies. A re-examination of the epidemiological literature has shown that although the strength of the protection given by dietary fibre may be disputed, there is no doubt about the protection afforded by cereal fibre. Eur J Cancer Prev 7 (suppl 2): S5-S10 (C) 1998 Lippincott-Raven Publishers.
C1 Wexham Pk Hosp, Lady Sobell Gastrointestinal Unit, ECP UK Headquarters, Slough SL2 4HL, Berks, England.
RP Wexham Pk Hosp, Lady Sobell Gastrointestinal Unit, ECP UK Headquarters, Slough SL2 4HL, Berks, England.
CR ARBMAN G, 1992, CANCER, V69, P2024
   ARMSTRONG B, 1975, INT J CANCER, V15, P617, DOI 10.1002/ijc.2910150411
   BENITO E, 1990, INT J CANCER, V45, P69, DOI 10.1002/ijc.2910450114
   BIDOLI E, 1992, INT J CANCER, V50, P223, DOI 10.1002/ijc.2910500211
   BINGHAM S, 1979, BRIT J CANCER, V40, P456, DOI 10.1038/bjc.1979.201
   BINGHAM SA, 1985, BRIT J CANCER, V52, P399, DOI 10.1038/bjc.1985.207
   BJELKE E, 1974, SCAND J GASTROENTERO, V9, P1
   BOUTRON MC, 1991, EUROPEAN JOURNAL OF CANCER PREVENTION, VOL 1, P0
   BRISTOL JB, 1985, BMJ-BRIT MED J, V291, P1467, DOI 10.1136/bmj.291.6507.1467
   BURKITT DP, 1973, BMJ-BRIT MED J, V1, P274, DOI 10.1136/bmj.1.5848.274
   BURKITT DP, 1970, LANCET, V2, P1237
   BURKITT DP, 1975, SOME IMPLICATIONS DI, V0, P0
   CUMMINGS JH, 1981, GUT, V22, P763, DOI 10.1136/gut.22.9.763
   DALES LG, 1979, AM J EPIDEMIOL, V109, P132, DOI 10.1093/oxfordjournals.aje.a112668
   DEVERDIER MG, 1990, INT J CANCER, V46, P832, DOI 10.1002/ijc.2910460514
   DRASAR BS, 1973, BRIT J CANCER, V27, P167, DOI 10.1038/bjc.1973.20
   Englyst H N, 1982, NUTR CANCER, V4, P50, DOI 10.1080/01635588209513738
   ENGLYST HN, 1988, J ASSOC OFF ANA CHEM, V71, P808
   EYSSEN GEM, 1984, NUTR CANCER, V6, P160
   FREUDENHEIM JL, 1990, CANCER RES, V50, P3295
   GRAHAM S, 1978, JNCI-J NATL CANCER I, V61, P709
   GRAHAM S, 1979, AM J EPIDEMIOL, V109, P1
   HAENSZEL W, 1980, JNCI-J NATL CANCER I, V64, P17
   HAENSZEL W, 1973, J NATL CANCER I, V51, P1765, DOI 10.1093/jnci/51.6.1765
   HEILBRUN LK, 1989, INT J CANCER, V44, P1, DOI 10.1002/ijc.2910440102
   HILL M, 1979, LANCET, V1, P436
   HILL MJ, 1990, DIETARY FIBER /, V0, P417
   Hill MJ, 1995, EUR J CANCER PREV, V4, P3, DOI 10.1097/00008469-199512001-00001
   HIRAYAMA T, 1985, DIET HUMAN CARCINOGE, V0, P191
   HOFF G, 1986, SCAND J GASTROENTERO, V21, P199, DOI 10.3109/00365528609034647
   HOWELL MA, 1975, J CHRON DIS, V28, P67, DOI 10.1016/0021-9681(75)90063-6
   IRVING D, 1973, BRIT J CANCER, V28, P462, DOI 10.1038/bjc.1973.173
   ISCOVICH JM, 1992, INT J CANCER, V51, P851, DOI 10.1002/ijc.2910510603
   JAIN M, 1980, INT J CANCER, V26, P757, DOI 10.1002/ijc.2910260609
   Jensen O M, 1982, NUTR CANCER, V4, P5, DOI 10.1080/01635588209513733
   JENSEN OM, 1989, DIET AETIOLOGY CANCE, V0, P21
   KINLEN LJ, 1982, LANCET, V1, P946
   Kune S, 1987, NUTR CANCER, V9, P21
   LAVECCHIA C, 1988, INT J CANCER, V41, P492, DOI 10.1002/ijc.2910410404
   LEE HP, 1989, INT J CANCER, V43, P1007, DOI 10.1002/ijc.2910430609
   LIU K, 1979, LANCET, V2, P782
   MACLENNAN R, 1977, LANCET, V2, P133
   MACQUARTMOULIN G, 1986, INT J CANCER, V38, P183, DOI 10.1002/ijc.2910380207
   MALHORTRSL, 1967, GUT, V8, P361, DOI 10.1136/gut.8.4.361
   MANOUSOS O, 1983, INT J CANCER, V32, P1, DOI 10.1002/ijc.2910320102
   MARTINEZ I, 1977, REV LAT ONCOL, V0, P13
   Metchnikov E, 1907, PROLONGATION LIFE, V0, P0
   MILLER AB, 1983, INT J CANCER, V32, P155, DOI 10.1002/ijc.2910320204
   MODAN B, 1975, J NATL CANCER I, V55, P15, DOI 10.1093/jnci/55.1.15
   Negri E, 1994, EPIDEMIOLOGY OF DIET AND CANCER., V0, PP327, DOI 10.4324/9780203168929_chapter_17
   *NUTR SOC, 1993, DIET CANC REV EP EV, V0, P0
   OLSEN J, 1994, EUR J CANCER, V30A, P53, DOI 10.1016/S0959-8049(05)80019-X
   Paul AA, 1978, COMPOSITION FOODS, V0, P0
   PAYMASTER JC, 1968, CANCER-AM CANCER SOC, V21, P279, DOI 10.1002/1097-0142(196802)21:2<279::AID-CNCR2820210218>3.0.CO;2-G
   PETERS RK, 1989, CANCER RES, V49, P5459
   PHILLIPS RL, 1975, CANCER RES, V35, P3513
   PHILLIPS RL, 1980, JNCI-J NATL CANCER I, V65, P1097
   PHILLIPS RL, 1983, CANCER RES, V43, P2403
   PICKLE LW, 1984, CANCER RES, V44, P363
   POTTER JD, 1986, JNCI-J NATL CANCER I, V76, P557, DOI 10.1093/jnci/76.4.557
   PROSKY L, 1988, J ASSOC OFF ANA CHEM, V71, P1017
   REDDY B S, 1983, NUTRITION AND CANCER, V5, P34, DOI 10.1080/01635588309513776
   ROSEN M, 1988, AM J EPIDEMIOL, V127, P42, DOI 10.1093/oxfordjournals.aje.a114789
   SCHRAUZER G N, 1976, MEDICAL HYPOTHESES, V2, P39, DOI 10.1016/0306-9877(76)90060-8
   SLATTERY ML, 1988, JNCI-J NATL CANCER I, V80, P1474, DOI 10.1093/jnci/80.18.1474
   Stein J, 1991, J. INORG. ORGANOMET. POLYM, V1, P325, DOI 10.1007/BF00702496
   STEPHEN AM, 1983, GASTROENTEROLOGY, V85, P589
   THUN MJ, 1992, JNCI-J NATL CANCER I, V84, P1491, DOI 10.1093/jnci/84.19.1491
   TUYNS AJ, 1988, NUTR CANCER, V11, P189, DOI 10.1080/01635588809513986
   WALKER ARP, 1986, BRIT J CANCER, V53, P489, DOI 10.1038/bjc.1986.77
   WEST DW, 1989, AM J EPIDEMIOL, V130, P883, DOI 10.1093/oxfordjournals.aje.a115421
   WILLETT WC, 1990, NEW ENGL J MED, V323, P1664, DOI 10.1056/NEJM199012133232404
   Williams RD, 1936, J NUTR, V11, P433, DOI 10.1093/jn/11.5.433
   WYNDER EL, 1969, CANCER, V23, P1210, DOI 10.1002/1097-0142(196905)23:5<1210::AID-CNCR2820230530>3.0.CO;2-M
   YANAI H, 1979, ENVIRON HEALTH PERSP, V32, P83, DOI 10.2307/3429007
   YOUNG TB, 1988, INT J CANCER, V42, P167, DOI 10.1002/ijc.2910420205
   ZARIDZE D, 1993, EUR J CANCER, V29A, P112, DOI 10.1016/0959-8049(93)90586-5
NR 77
TC 9
Z9 10
U1 0
U2 5
PU LIPPINCOTT WILLIAMS & WILKINS
PI PHILADELPHIA
PA TWO COMMERCE SQ, 2001 MARKET ST, PHILADELPHIA, PA 19103 USA
SN 0959-8278
EI 1473-5709
J9 EUR J CANCER PREV
JI Eur. J. Cancer Prev.
PD MAY 15
PY 1998
VL 7
IS 
BP S5
EP S10
DI 10.1097/00008469-199805000-00002
PG 6
WC Oncology
SC Oncology
GA 109KP
UT WOS:000075321900002
PM 9696936
DA 2025-02-23
ER

PT J
AU Nagata, C
   Takatsuka, N
   Inaba, S
   Kawakami, N
   Shimizu, H
AF Nagata, C
   Takatsuka, N
   Inaba, S
   Kawakami, N
   Shimizu, H
TI Effect of soymilk consumption on serum estrogen concentrations in premenopausal Japanese women
SO JNCI-JOURNAL OF THE NATIONAL CANCER INSTITUTE
LA English
DT Article
ID breast-cancer risk; soybean products; genistein; isoflavones; cells; diet; phytoestrogens; hormones; invitro; kinase
AB Background: Estrogens have been implicated in the development of breast cancer. Preliminary evidence suggests that consumption of soy products, which contain isoflavones (phytoestrogens), can reduce serum estrogen levels. Our purpose was to determine the effect of soy consumption on serum estrogen levels in premenopausal women by use of a dietary intervention approach. Methods: Premenopausal Japanese women were randomly assigned to receive either a soymilk-supplemented diet (n = 31) or a normal (control) diet (n = 29), The women in the soymilk-supplemented group were asked to consume about 400 mL of soymilk (containing about 109 mg of isoflavones) daily during a study period that involved three consecutive menstrual cycles. Follicular-phase blood samples were to be obtained in the menstrual cycles preceding (cycle 1) and following (cycle 3) the 2-month dietary intervention. All statistical tests were two-sided. Results: At the end of the study period, estrone and estradiol levels were decreased by 23 % and 27%, respectively, in the soymilk-supplemented group and were increased by 0.6% and 4%, respectively, in the control group. The changes for each hormone between the two groups were not statistically significantly different. In the soymilk-supplemented group, menstrual cycle length was increased by nearly 2 days, and, in the control group, it was decreased by approximately 1 day, a difference that was not statistically significant. A subgroup analysis restricted to subjects who provided follicular-phase blood samples on the same day or 1 day apart in menstrual cycles 1 and 3 showed a reduction in serum estrone levels in the soymilk-supplemented group that was of borderline statistical significance (P = .07 for change in serum estrone level in soymilk-supplemented group versus control group). Conclusion: Much larger studies will be required to confirm the ability of soy products to reduce serum estrogen levels.
C1 Gifu Univ, Sch Med, Dept Publ Hlth, Gifu 5008705, Japan.
C3 Gifu University
RP Gifu Univ, Sch Med, Dept Publ Hlth, 40 Tsukasa Machi, Gifu 5008705, Japan.
EM chisato@cc.gifu-u.ac.jp
CR ADLERCREUTZ CHT, 1995, J NUTR, V125, PS757, DOI 10.1093/jn/125.3_Suppl.757S
   ADLERCREUTZ CHT, 1995, J NUTR, V125, P1960
   ADLERCREUTZ H, 1992, J STEROID BIOCHEM, V41, P331, DOI 10.1016/0960-0760(92)90359-Q
   BARNES S, 1995, P SOC EXP BIOL MED, V208, P103
   BARNES S, 1994, ADV EXP MED BIOL, V354, P135
   BERNSTEIN L, 1993, EPIDEMIOL REV, V15, P48, DOI 10.1093/oxfordjournals.epirev.a036116
   CASSIDY A, 1995, BRIT J NUTR, V74, P587, DOI 10.1079/BJN19950160
   CASSIDY A, 1994, AM J CLIN NUTR, V60, P333, DOI 10.1093/ajcn/60.3.333
   COWARD L, 1993, J AGR FOOD CHEM, V41, P1961, DOI 10.1021/jf00035a027
   Fukutake M, 1996, FOOD CHEM TOXICOL, V34, P457, DOI 10.1016/0278-6915(96)87355-8
   GANGRADE BK, 1991, ENDOCRINOLOGY, V129, P2790, DOI 10.1210/endo-129-5-2790
   HIROSE K, 1995, JPN J CANCER RES, V86, P146, DOI 10.1111/j.1349-7006.1995.tb03032.x
   HUANG JM, 1992, J BIOL CHEM, V267, P15511
   Ingram D, 1997, LANCET, V350, P990, DOI 10.1016/S0140-6736(97)01339-1
   LEE HP, 1991, LANCET, V337, P1197, DOI 10.1016/0140-6736(91)92867-2
   Lenton E A, 1983, CLIN REPROD FERTIL, V2, P143
   Lu LJW, 1996, CANCER EPIDEM BIOMAR, V5, P63
   MAKELA S, 1994, ENVIRON HEALTH PERSP, V102, P572, DOI 10.1289/ehp.94102572
   MARTIN PM, 1978, ENDOCRINOLOGY, V103, P1860, DOI 10.1210/endo-103-5-1860
   Nagata C, 1997, NUTR CANCER, V29, P228, DOI 10.1080/01635589709514629
   NOMURA A, 1978, AM J CLIN NUTR, V31, P2020, DOI 10.1093/ajcn/31.11.2020
   Petrakis NL, 1996, CANCER EPIDEM BIOMAR, V5, P785
   ROSE DP, 1990, NUTR CANCER, V13, P1, DOI 10.1080/01635589009514040
   *SCH TECHN AG JAP, 1996, STAND TABL FOOD COMP, V0, P0
   SETCHELL KDR, 1987, J CHROMATOGR, V386, P315, DOI 10.1016/S0021-9673(01)94608-4
   Wu AH, 1996, CANCER EPIDEM BIOMAR, V5, P901
   YUAN JM, 1995, BRIT J CANCER, V71, P1353, DOI 10.1038/bjc.1995.263
NR 27
TC 121
Z9 130
U1 0
U2 9
PU OXFORD UNIV PRESS INC
PI CARY
PA JOURNALS DEPT, 2001 EVANS RD, CARY, NC 27513 USA
SN 0027-8874
EI 1460-2105
J9 JNCI-J NATL CANCER I
JI JNCI-J. Natl. Cancer Inst.
PD DEC 2
PY 1998
VL 90
IS 23
BP 1830
EP 1835
DI 10.1093/jnci/90.23.1830
PG 6
WC Oncology
SC Oncology
GA 144CV
UT WOS:000077296900017
PM 9839524
DA 2025-02-23
ER

PT J
AU Byrne, C
   Sinha, R
   Platz, EA
   Giovannucci, E
   Colditz, GA
   Hunter, DJ
   Speizer, FE
   Willett, WC
AF Byrne, C
   Sinha, R
   Platz, EA
   Giovannucci, E
   Colditz, GA
   Hunter, DJ
   Speizer, FE
   Willett, WC
TI Predictors of dietary heterocyclic amine intake in three prospective cohorts
SO CANCER EPIDEMIOLOGY BIOMARKERS & PREVENTION
LA English
DT Article
ID aromatic-amines; fried meat; biological significance; cytochrome p4501a2; colorectal-cancer; colon-cancer; cooked foods; risk; carcinogenicity; temperature
AB Cooking meat creates heterocyclic amines (HCAs) through pyrolysis of amino acids and creatinine. Although recognized as mutagenic, the etiological role of HCA in human cancer is unclear, due to the lack of information on the effect of typical food cooking methods on HCA concentrations and on variation in HCA exposure in populations. We estimated overall daily dietary HCA intake and variation in intake between individuals, using recent data on HCA concentrations in various meats prepared by cooking methods, temperatures, and times common in United States in the 1990s. Random samples of 250 participants from each of three large prospective cohorts were mailed a questionnaire to assess frequency of consumption, cooking method, and typical outside appearance of pan-fried, broiled, and grilled or barbecued chicken, fish, hamburger, and steak; fried, microwaved, and broiled bacon; fried sausage; roast beef; and homemade gravy. The 2-amino-3,8-dimethylimidazo[4,5-f]quinoxaline (MeIQx), 2-amino-1-methyl-6-phenylimidazo[4,5-b]pyridine (PhIP), and 2-amino-3,4,8-trimethylimidazo[4,5,f]quinoxaline (DiMeIQx) concentrations, measured in composite samples by solid-phase extraction and high-performance liquid chromatography, were assigned to each food, cooking method, and doneness level. The dietary reports showed similar to 30-fold relative variation in 2-amino-3,8-dimethylimidazo[4,5-f]quinoxaline intake, 20-fold for 2-amino-1-methyl-6-phenylimidazo[4,5-b]pyridine, and over 110-fold for 2-amino-3,4,8-trimethylimidazo[4,5,f]quinoxaline, when the 10th and 90th percentiles of HCA intake were compared (90th/10th percentile value). These reported variations in HCA exposure among participants in these three large cohorts indicates that estimation of HCA intake and determination of association with disease risk are feasible, if additional information on meat cooking methods is obtained.
C1 Brigham & Womens Hosp, Channing Lab, Dept Med, Boston, MA 02115 USA.
   Harvard Univ, Sch Med, Boston, MA 02115 USA.
   NCI, Nutr Epidemiol Branch, Div Canc Epidemiol & Genet, NIH, Bethesda, MD 20892 USA.
   Harvard Univ, Sch Publ Hlth, Dept Epidemiol, Boston, MA 02115 USA.
   Harvard Univ, Sch Publ Hlth, Dept Nutr, Boston, MA 02115 USA.
C3 Harvard University; Harvard University Medical Affiliates; Brigham & Women's Hospital; Harvard University; Harvard Medical School; National Institutes of Health (NIH) - USA; NIH National Cancer Institute (NCI); NIH National Cancer Institute- Division of Cancer Epidemiology & Genetics; Harvard University; Harvard T.H. Chan School of Public Health; Harvard University; Harvard T.H. Chan School of Public Health
RP Brigham & Womens Hosp, Channing Lab, Dept Med, 181 Longwood Ave, Boston, MA 02115 USA.
FU NCI NIH HHS [CA 40356, CA 50385, CA 55075] Funding Source: Medline
CR Augustsson K, 1997, CARCINOGENESIS, V18, P1931, DOI 10.1093/carcin/18.10.1931
   DEVERDIER MG, 1991, INT J CANCER, V49, P520, DOI 10.1002/ijc.2910490408
   GIOVANNUCCI E, 1994, CANCER RES, V54, P2390
   GROSS GA, 1992, J CHROMATOGR, V592, P271, DOI 10.1016/0021-9673(92)85095-B
   KNEKT P, 1994, INT J CANCER, V59, P756, DOI 10.1002/ijc.2910590608
   KNIZE MG, 1994, FOOD CHEM TOXICOL, V32, P595, DOI 10.1016/0278-6915(94)90002-7
   LANG NP, 1994, CANCER EPIDEM BIOMAR, V3, P675
   LAYTON DW, 1995, CARCINOGENESIS, V16, P39, DOI 10.1093/carcin/16.1.39
   OHGAKI H, 1986, ENVIRON HEALTH PERSP, V67, P129, DOI 10.2307/3430327
   OVERVIK E, 1990, MUTAGENESIS, V5, P437, DOI 10.1093/mutage/5.5.437
   PETERS RK, 1989, CANCER RES, V49, P5459
   Salmon CP, 1997, FOOD CHEM TOXICOL, V35, P433, DOI 10.1016/S0278-6915(97)00020-3
   SINHA R, 1994, CANCER RES, V54, P6154
   Sinha R, 1997, MUTAT RES-FUND MOL M, V376, P195, DOI 10.1016/S0027-5107(97)00043-2
   Sinha R, 1998, FOOD CHEM TOXICOL, V36, P279, DOI 10.1016/S0278-6915(97)00162-2
   Sinha R, 1998, FOOD CHEM TOXICOL, V36, P289, DOI 10.1016/S0278-6915(97)00159-2
   SINHA R, 1995, CANCER RES, V55, P4516
   SKOG K, 1995, CARCINOGENESIS, V16, P861, DOI 10.1093/carcin/16.4.861
   Skog K, 1997, FOOD CHEM TOXICOL, V35, P555, DOI 10.1016/S0278-6915(97)00021-5
   SNYDERWINE EG, 1994, CANCER, V74, P1070, DOI 10.1002/1097-0142(19940801)74:3+<1070::AID-CNCR2820741515>3.0.CO;2-7
   STAVRIC B, 1994, FOOD CHEM TOXICOL, V32, P977, DOI 10.1016/0278-6915(94)90093-0
   Steineck G, 1993, EUR J CANCER PREV, V2, P293, DOI 10.1097/00008469-199307000-00002
   SUGIMURA T, 1985, MUTAT RES, V150, P33, DOI 10.1016/0027-5107(85)90098-3
   TIKKANEN LM, 1991, FOOD CHEM TOXICOL, V29, P87, DOI 10.1016/0278-6915(91)90161-Y
   Vineis P, 1996, CANCER CAUSE CONTROL, V7, P479, DOI 10.1007/BF00052675
   WILLETT WC, 1990, NEW ENGL J MED, V323, P1664, DOI 10.1056/NEJM199012133232404
NR 28
TC 58
Z9 63
U1 0
U2 9
PU AMER ASSOC CANCER RESEARCH
PI PHILADELPHIA
PA 615 CHESTNUT ST, 17TH FLOOR, PHILADELPHIA, PA 19106-4404 USA
SN 1055-9965
EI 1538-7755
J9 CANCER EPIDEM BIOMAR
JI Cancer Epidemiol. Biomarkers Prev.
PD JUN 15
PY 1998
VL 7
IS 6
BP 523
EP 529
DI 
PG 7
WC Oncology; Public, Environmental & Occupational Health
SC Oncology; Public, Environmental & Occupational Health
GA ZR916
UT WOS:000074029000012
PM 9641497
DA 2025-02-23
ER

PT J
AU Muñoz, SE
   Lopez, CB
   Valentich, MA
   Eynard, AR
AF Muñoz, SE
   Lopez, CB
   Valentich, MA
   Eynard, AR
TI Differential modulation by dietary <i>n</i>-6 or <i>n</i>-9 unsaturated fatty acids on the development of two murine mammary gland tumors having different metastatic capabilities
SO CANCER LETTERS
LA English
DT Article
DE mammary gland tumorigenesis; polyunsaturated fatty acids (PUFA); essential fatty acid deficiency; n-6 PUFA; n-9 PUFA
ID gamma-linolenic acid; breast-cancer; risk; mice; tumorigenesis; adenocarcinomas; deficient; rats
AB It is widely known that dietary lipids can modify the ability of different cancers to grow up and metastasize, especially mammary gland tumors. However, it is still unclear whether n-6 fatty acids behave as tumor promoters in this gland cell population. The effect of different nutritional polyunsaturated fatty acids (PUFAs) on tumor growth parameters of two transplantable murine mammary gland adenocarcinomas of low and high metastatic ability was tested on hosts fed diets with corn oil (CO) rich in 18:2n-6, evening primrose oil (EPO) containing 18:3n-6 (GLA) and a third formula supplemented with olein (O) 18:1n-9, which induces an essential fatty acid deficiency (EFAD). Tumor growth parameters were not adversely affected in the corn oil group with respect to stock-fed controls. Furthermore, metastatic spreading diminished in this group. EPO showed a moderate antitumor activity whereas the n-9-enriched diet showed no clear-cut effects. In both mammary gland tumors, n-6 fatty acid-rich lipids formulae, containing GLA and linoleic acid, were not tumor promoters. On the contrary, both exhibited anticancer activity. (C) 1998 Elsevier Science Ireland Ltd.
C1 Univ Nacl Cordoba, CONICET, FCM, Catedra Histol,Inst Biol Celular, RA-5000 Cordoba, Argentina.
C3 Consejo Nacional de Investigaciones Cientificas y Tecnicas (CONICET); National University of Cordoba
RP Eynard, AR (corresponding author), Univ Nacl Cordoba, CONICET, FCM, Catedra Histol,Inst Biol Celular, Casilla Correos 220, RA-5000 Cordoba, Argentina.
CR BORLAND VG, 1931, ARCH PATHOL, V11, P607
   BRENNER R R, 1981, PROGRESS IN LIPID RESEARCH, V20, P41, DOI 10.1016/0163-7827(81)90012-6
   CHAJES V, 1995, INT J CANCER, V63, P169, DOI 10.1002/ijc.2910630204
   DAS UN, 1995, CANCER LETT, V94, P147, DOI 10.1016/0304-3835(95)03844-M
   DEWILLE JW, 1979, J NUTR, V109, P1018, DOI 10.1093/jn/109.6.1018
   Eynard AR, 1997, PROSTAG LEUKOTR ESS, V56, P239, DOI 10.1016/S0952-3278(97)90542-1
   Eynard AR, 1996, CANCER J - FRANCE, V9, P142
   Eynard AR, 1997, MED HYPOTHESES, V48, P55, DOI 10.1016/S0306-9877(97)90024-4
   EYNARD AR, 1992, NUTRITION, V8, P37
   FISCHER SM, 1992, CANCER RES, V52, P2041
   GAARD M, 1995, INT J CANCER, V63, P13, DOI 10.1002/ijc.2910630104
   GALLI C, 1974, LIPIDS, V9, P1030, DOI 10.1007/BF02533831
   GODLEY PA, 1995, BREAST CANCER RES TR, V35, P91, DOI 10.1007/BF00694749
   HOLMAN RT, 1960, J NUTR, V70, P405, DOI 10.1093/jn/70.3.405
   HORROBIN DF, 1992, PROG LIPID RES, V31, P163, DOI 10.1016/0163-7827(92)90008-7
   HORROBIN DF, 1992, NEW APPROACHES CANC, V0, P3
   HOWE GR, 1991, J NATL CANCER I, V83, P336, DOI 10.1093/jnci/83.5.336
   HOWE GR, 1990, JNCI-J NATL CANCER I, V82, P561, DOI 10.1093/jnci/82.7.561
   HURA ER, 1981, J CLIN INVEST, V67, P476
   IP C, 1994, CANCER, V74, P1050
   JIANG WG, 1995, CANCER RES, V55, P5043
   KNAZEK RA, 1979, P SOC EXP BIOL MED, V162, P346, DOI 10.3181/00379727-162-40679
   MONIS B, 1981, PROGRESS IN LIPID RESEARCH, V20, P691, DOI 10.1016/0163-7827(81)90127-2
   Monis B, 1981, CURR TOP NUTR DIS, V5, P179
   MUNOZ SE, 1995, PROSTAG LEUKOTR ESS, V53, P135, DOI 10.1016/0952-3278(95)90140-X
   NAKAYAMA M, 1993, ANTICANCER RES, V13, P691
   PEREYRAALFONSO S, 1992, CLIN EXP METASTAS, V10, P395, DOI 10.1007/BF00133468
   PRITCHARD GA, 1990, OMEGA 6 ESSENTIAL FA, V0, P351
   ROSE DP, 1994, NUTR CANCER, V21, P103, DOI 10.1080/01635589409514309
   SCOLNIK AJ, 1981, BIOMED EXPRESS, V35, P84
   SERRA HM, 1985, NUTR REP INT, V32, P927
   SILVA RA, 1995, PROSTAG LEUKOTR ESS, V53, P273, DOI 10.1016/0952-3278(95)90127-2
   SINCLAIR HM, 1957, ESSENTIAL FATTY ACID, V0, P249
   VAUTHAY LG, 1989, J CANCER RES CLIN, V115, P449, DOI 10.1007/BF00393335
   VAUTHAY LG, 1995, CANCER J - FRANCE, V8, P211
   VERREAULT R, 1988, JNCI-J NATL CANCER I, V80, P819, DOI 10.1093/jnci/80.11.819
   WILLETT WC, 1987, NEW ENGL J MED, V316, P22, DOI 10.1056/NEJM198701013160105
NR 37
TC 9
Z9 9
U1 0
U2 6
PU ELSEVIER SCI IRELAND LTD
PI CLARE
PA CUSTOMER RELATIONS MANAGER, BAY 15, SHANNON INDUSTRIAL ESTATE CO, CLARE, IRELAND
SN 0304-3835
EI 
J9 CANCER LETT
JI Cancer Lett.
PD APR 24
PY 1998
VL 126
IS 2
BP 149
EP 155
DI 10.1016/S0304-3835(97)00534-X
PG 7
WC Oncology
SC Oncology
GA ZH178
UT WOS:000073080600005
PM 9585060
DA 2025-02-23
ER

PT J
AU Patterson, RE
   Neuhouser, ML
   White, E
   Hunt, JR
   Kristal, AR
AF Patterson, RE
   Neuhouser, ML
   White, E
   Hunt, JR
   Kristal, AR
TI Cancer-related behavior of vitamin supplement users
SO CANCER EPIDEMIOLOGY BIOMARKERS & PREVENTION
LA English
DT Article
ID disease
AB Epidemiological studies suggest that certain vitamin supplements may reduce the risk of some cancers. However, observational studies can be compromised by confounding, because supplement use is related to other factors that affect cancer risk. The purpose of this paper is to identify cancer-related behaviors that could confound studies of the associations between vitamin supplement use and cancer risk. Data are from a random digit dial survey to monitor cancer risk behavior in adults in Washington State (n = 1449). Unconditional logistic regression was used to examine whether regular supplement users were more likely to practice other cancer-related behaviors than nonusers, after adjustment for age, education, and smoking. Among women, supplement users were more likely to have had a sigmoidoscopy [odds ratio (OR), 2.3; 95% confidence interval (CI), 1.2-4.5], hemoccult (OR, 2.3; CI, 1.5-3.5), or mammogram (OR, 1.5; CI, 1.0-2.1) in the past 2 years. Among men, supplement users were twice as likely to have had a prostate-specific antigen test (OR, 2.2; CI, 1.3-3.7) and to regularly take aspirin (OR, 1.7; CI, 1.1-2.6). Supplement users were statistically significantly more likely to exercise regularly, eat four or more servings of fruits and vegetables per day, follow a low-fat diet pattern, and believe in a connection between diet and cancer. The association was especially strong for fruits and vegetables (women, OR, 1.9; and CI, 1.3-2.6; men, OR, 2.4; CI, 1.6-3.8). Those investigating the benefits and risks of vitamin and mineral supplements need to be aware of the lifestyle characteristics of supplement users to assess the potential for bias in their studies.
C1 Fred Hutchinson Canc Res Ctr, Canc Prevent Res Program, Seattle, WA 98109 USA.
   Univ Washington, Sch Publ Hlth & Community Med, Dept Epidemiol, Seattle, WA 98195 USA.
C3 Fred Hutchinson Cancer Center; University of Washington; University of Washington Seattle
RP Patterson, RE (corresponding author), Fred Hutchinson Canc Res Ctr, Canc Prevent Res Program, 1100 Fairview Ave N,MP 702,POB 19024, Seattle, WA 98109 USA.
FU NCI NIH HHS [R01 CA 64138-03] Funding Source: Medline
CR BLOCK G, 1988, AM J EPIDEMIOL, V127, P297, DOI 10.1093/oxfordjournals.aje.a114805
   BLOCK G, 1994, AM J CLIN NUTR, V59, P232S, DOI 10.1093/ajcn/59.1.232S
   BLOT WJ, 1993, JNCI-J NATL CANCER I, V85, P1483, DOI 10.1093/jnci/85.18.1483
   Clark LC, 1996, JAMA-J AM MED ASSOC, V276, P1957, DOI 10.1001/jama.276.24.1957
   GANN PH, 1997, EPIDEMIOLOGY, V8, P177
   HEINONEN OP, 1994, NEW ENGL J MED, V330, P1029
   Herbert V, 1997, J AM DIET ASSOC, V97, P375, DOI 10.1016/S0002-8223(97)00089-8
   KRISTAL AR, 1993, PUBLIC HEALTH REP, V108, P372
   KRISTAL AR, 1990, J AM DIET ASSOC, V90, P214
   Marshall JR, 1996, AM J EPIDEMIOL, V143, P1069
   Omenn GS, 1996, NEW ENGL J MED, V334, P1150, DOI 10.1056/NEJM199605023341802
   Patterson RE, 1997, CANCER CAUSE CONTROL, V8, P786, DOI 10.1023/A:1018443724293
   Patterson RE, 1996, AM J PUBLIC HEALTH, V86, P1394, DOI 10.2105/AJPH.86.10.1394
   Rock CL, 1997, J AM DIET ASSOC, V97, P375, DOI 10.1016/S0002-8223(97)00090-4
   SHANNON J, 1997, IN PRESS CANC EPIDEM, V0, P0
   Slesinski MJ, 1996, J NUTR, V126, P3001, DOI 10.1093/jn/126.12.3001
   SUBAR AF, 1990, AM J EPIDEMIOL, V132, P1091, DOI 10.1093/oxfordjournals.aje.a115752
   WAKSBURG J, 1978, J PERS SOC PSYCHOL, V39, P806
   White E, 1997, CANCER EPIDEM BIOMAR, V6, P769
NR 20
TC 72
Z9 75
U1 0
U2 1
PU AMER ASSOC CANCER RESEARCH
PI BIRMINGHAM
PA PO BOX 11806, BIRMINGHAM, AL 35202 USA
SN 1055-9965
EI 
J9 CANCER EPIDEM BIOMAR
JI Cancer Epidemiol. Biomarkers Prev.
PD JAN 15
PY 1998
VL 7
IS 1
BP 79
EP 81
DI 
PG 3
WC Oncology; Public, Environmental & Occupational Health
SC Oncology; Public, Environmental & Occupational Health
GA ZA149
UT WOS:000072333800012
PM 9456246
DA 2025-02-23
ER

PT J
AU Karagas, MR
   Tosteson, TD
   Greenberg, ER
   Rothstein, RI
   Roebuck, BD
   Herrin, M
   Ahnen, D
AF Karagas, MR
   Tosteson, TD
   Greenberg, ER
   Rothstein, RI
   Roebuck, BD
   Herrin, M
   Ahnen, D
TI Effects of milk and milk products on rectal mucosal cell proliferation in humans
SO CANCER EPIDEMIOLOGY BIOMARKERS & PREVENTION
LA English
DT Article
ID familial adenomatous polyposis; controlled clinical-trial; nuclear antigen pcna; colon-cancer; calcium supplementation; dietary calcium; colorectal-cancer; epithelial proliferation; sporadic adenoma; high-risk
AB Intake of dairy products and major dairy constituents (e.g., calcium) has been proposed to reduce the risk of colorectal cancer, although epidemiological studies have yielded inconclusive results. We conducted a randomized cross-over trial to test the effects of high- and low-dairy consumption diets on rectal mucosal proliferation, a possible intermediary marker for large bowel cancer. From a gastroenterology clinic at an academic medical center, we recruited 40 patients, ages 25-79 years, who had either a history of a large bowel adenoma or a first-degree relative with large bowel cancer. Participants completed a baseline questionnaire covering demographic characteristics, health history, and habits and a food frequency questionnaire. They were randomized to a 12-week diet of either high dairy intake (six dairy servings/day) or low dairy intake (<0.5 serving of dairy products/day), with an intervening 12-week washout period in which they were asked to resume their usual diet before crossing over to the alternate study diet for the last 12-week period of the study. Adherence to the study diets was monitored by a daily dairy intake checklist and periodic, unscheduled 24-h dietary recalls. Biopsies of the rectal mucosa were obtained at the beginning and end of each intervention phase. Two assays of rectal mucosal cell proliferation were performed: immunohistochemical determination of proliferating cell nuclear antigen and whole crypt mitotic count. We found no statistically significant changes in either of these proliferation measures as a result of high or low dairy intake. There was no correlation between the labeling index for proliferating cell nuclear antigen and whole crypt mitotic count; however, measures of the location and intensity of cell proliferation within the rectal crypt were highly correlated between the two assays. Thus, our study indicates that greater consumption of dairy products over a 12-week: period does not change rectal mucosal cell proliferation.
C1 Dartmouth Med Sch, Epidemiol & Biostat Sect, Dept Community & Family Med, Lebanon, NH 03756 USA.
   Dartmouth Med Sch, Norris Cotton Canc Ctr, Lebanon, NH 03756 USA.
   Dartmouth Med Sch, Dept Pharmacol & Toxicol, Lebanon, NH 03756 USA.
   Dartmouth Coll, Hlth Serv, Lebanon, NH 03756 USA.
   Dept Vet Affairs Med Ctr, Denver, CO 80220 USA.
C3 Dartmouth College; Norris Cotton Cancer Center; Dartmouth College; Dartmouth College; Dartmouth College
RP Dartmouth Med Sch, Epidemiol & Biostat Sect, Dept Community & Family Med, 7927 Rubin 462M-3,1 Med Ctr Dr, Lebanon, NH 03756 USA.
FU NCI NIH HHS [CA23108] Funding Source: Medline
CR ARMITAGE NC, 1995, BRIT J CANCER, V71, P186, DOI 10.1038/bjc.1995.38
   BARON JA, 1995, JNCI-J NATL CANCER I, V87, P1303, DOI 10.1093/jnci/87.17.1303
   BARSOUM GH, 1992, BRIT J SURG, V79, P581, DOI 10.1002/bjs.1800790639
   Biasco G, 1993, EUR J CANCER PREV, V2 Suppl 2, P89, DOI 10.1097/00008469-199306000-00015
   BLOCK G, 1986, AM J EPIDEMIOL, V124, P453, DOI 10.1093/oxfordjournals.aje.a114416
   Bostick RM, 1997, CANCER EPIDEM BIOMAR, V6, P931
   Bostick RM, 1997, CANCER EPIDEM BIOMAR, V6, P971
   BOSTICK RM, 1993, J NATL CANCER I, V85, P132, DOI 10.1093/jnci/85.2.132
   BOSTICK RM, 1995, JNCI-J NATL CANCER I, V87, P1307, DOI 10.1093/jnci/87.17.1307
   BUSET M, 1986, CANCER RES, V46, P5426
   CATS A, 1995, JNCI-J NATL CANCER I, V87, P598, DOI 10.1093/jnci/87.8.598
   DELEON MP, 1988, CANCER RES, V48, P4121
   GERDES H, 1993, CANCER RES, V53, P279
   Glinghammar B, 1997, AM J CLIN NUTR, V66, P1277, DOI 10.1093/ajcn/66.5.1277
   GREENBERG ER, 1994, NEW ENGL J MED, V331, P141, DOI 10.1056/NEJM199407213310301
   GREGOIRE RC, 1989, GUT, V30, P376, DOI 10.1136/gut.30.3.376
   KUBBEN FJGM, 1994, GUT, V35, P530, DOI 10.1136/gut.35.4.530
   LIANG KY, 1986, BIOMETRIKA, V73, P13, DOI 10.2307/2336267
   LIPKIN M, 1984, CANCER RES, V44, P4201
   LIPKIN M, 1989, CANCER RES, V49, P248
   LIPKIN M, 1983, CANCER RES, V43, P1899
   LIPKIN M, 1988, CANCER RES, V48, P235
   LIPKIN M, 1985, NEW ENGL J MED, V313, P1381, DOI 10.1056/NEJM198511283132203
   LYLES CM, 1994, CANCER EPIDEM BIOMAR, V3, P597
   MURRAY SC, 1995, CANCER EPIDEM BIOMAR, V4, P715
   NEIL GA, 1988, GASTROENTEROL CLIN N, V17, P917
   NEWMARK HL, 1992, CANCER RES, V52, P0
   NEWMARK HL, 1984, JNCI-J NATL CANCER I, V72, P1323
   Parodi PW, 1997, J NUTR, V127, P1055, DOI 10.1093/jn/127.6.1055
   Rao CR, 1973, LINEAR STATISTICAL INFERENCE AND ITS APPLICATIONS, V0, P417
   ROZEN P, 1989, GUT, V30, P650, DOI 10.1136/gut.30.5.650
   Rozen P, 1992, EUR J CANCER PREV, V1, P215, DOI 10.1097/00008469-199204000-00002
   SHEHAN K L, 1990, GASTROENTEROLOGY, V98, P0
   STERN HS, 1990, SURGERY, V108, P528
   THOMAS MG, 1993, BRIT J SURG, V80, P499, DOI 10.1002/bjs.1800800432
   Tosteson TD, 1996, CANCER EPIDEM BIOMAR, V5, P437
   WARGOVICH MJ, 1992, GASTROENTEROLOGY, V103, P92, DOI 10.1016/0016-5085(92)91100-I
   Weisgerber UM, 1996, GUT, V38, P396, DOI 10.1136/gut.38.3.396
   [World Cancer Research Fund American Institute for Cancer Research], 1997, FOOD NUTR PREV CANC, V0, P0
   YAMADA K, 1992, GASTROENTEROLOGY, V103, P160, DOI 10.1016/0016-5085(92)91109-H
   YOSHIKAWA R, 1993, INT J ONCOL, V3, P341
NR 41
TC 16
Z9 17
U1 0
U2 4
PU AMER ASSOC CANCER RESEARCH
PI PHILADELPHIA
PA 615 CHESTNUT ST, 17TH FLOOR, PHILADELPHIA, PA 19106-4404 USA
SN 1055-9965
EI 1538-7755
J9 CANCER EPIDEM BIOMAR
JI Cancer Epidemiol. Biomarkers Prev.
PD SEP 15
PY 1998
VL 7
IS 9
BP 757
EP 766
DI 
PG 10
WC Oncology; Public, Environmental & Occupational Health
SC Oncology; Public, Environmental & Occupational Health
GA 118GJ
UT WOS:000075829800003
PM 9752983
DA 2025-02-23
ER

PT J
AU Ji, BT
   Chow, WH
   Yang, G
   McLaughlin, JK
   Zheng, W
   Shu, XO
   Jin, F
   Gao, RN
   Gao, YT
   Fraumeni, JF
AF Ji, BT
   Chow, WH
   Yang, G
   McLaughlin, JK
   Zheng, W
   Shu, XO
   Jin, F
   Gao, RN
   Gao, YT
   Fraumeni, JF
TI Dietary habits and stomach cancer in Shanghai, China
SO INTERNATIONAL JOURNAL OF CANCER
LA English
DT Article
ID gastric-cancer; risk; cardia
AB Stomach cancer remains the second leading cancer in incidence in Shanghai, China, despite its decline over the past 2 decades. To clarify risk factors for this common malignancy, we conducted a population-based case-control study in Shanghai, China. Included in the study were 1,124 stomach cancer patients (age 20-69) newly diagnosed in 1988-1989 and 1,451 controls randomly selected among Shanghai residents. Usual adult dietary intake was assessed using a comprehensive food frequency questionnaire. Adjusted odds ratios (ORs) and 95% confidence intervals (CIs) were estimated using logistic regression models. Risks of stomach cancer were inversely associated with high consumption of several food groups, including fresh vegetables and fruits, poultry, eggs, plant oil, and some nutrients, such as protein, fat, fiber and antioxidant vitamins. By contrast, risks increased with increasing consumption of dietary carbohydrates, with odds ratios (ORs) of 1.5 (95% confidence interval [CI] 1.1-2.1) and 1.9 (95% CI 1.3-2.9) in the highest quartile of intake among men (p for trend = 0.02) and women (p = 0.0007), respectively. Similar increases in risk were associated with frequent intake of noodles and bread in both men (p = 0.07) and women (p = 0.05) after further adjustment for fiber consumption. In addition, elevated risks were associated with frequent consumption of preserved, salty. or fried foods, and hot soup/porridge, and with irregular meals, speed eating and binge eating. No major differences in risk were seen according to subsite (cardia vs. non-cardia). Our findings add to the evidence that diet plays a major role in stomach cancer risk and suggest the need for further evaluation of risks associated with carbohydrates and starchy foods as well as the mechanisms involved. (C) 1998 Wiley-Liss, Inc.
C1 NCI, Div Canc Epidemiol & Genet, Bethesda, MD 20892 USA.
   Shanghai Canc Inst, Dept Epidemiol, Shanghai, Peoples R China.
   Zhejiang Med Univ, Zhejiang Canc Inst, Hangzhou, Peoples R China.
   Int Epidemiol Inst, Rockville, MD USA.
   Univ Minnesota, Sch Publ Hlth, Div Epidemiol, Minneapolis, MN 55455 USA.
   Univ Minnesota, Div Pediat Epidemiol Clin Res, Minneapolis, MN USA.
   Stat Canada, Hlth Stat Div, Hlth Status Sect, Ottawa, ON, Canada.
C3 National Institutes of Health (NIH) - USA; NIH National Cancer Institute (NCI); NIH National Cancer Institute- Division of Cancer Epidemiology & Genetics; Shanghai Jiao Tong University; Zhejiang University; Zhejiang Cancer Hospital; University of Minnesota System; University of Minnesota Twin Cities; University of Minnesota System; University of Minnesota Twin Cities; Statistics Canada
RP Ji, BT (corresponding author), NCI, 6130 Executive Blvd,EPN 415, Rockville, MD 20852 USA.
CR BLOT WJ, 1991, JAMA-J AM MED ASSOC, V265, P1287, DOI 10.1001/jama.265.10.1287
   Breslow NE, 1980, ANAL CASE CONTROL ST, V0, P0
   BUIATTI E, 1989, INT J CANCER, V44, P611, DOI 10.1002/ijc.2910440409
   *CHIN AC MED SCI, 1991, FOOD CONS TABL, V0, P0
   DEMEESTER C, 1995, REV EPIDEMIOL SANTE, V43, P147
   Harrison LE, 1997, CANCER-AM CANCER SOC, V80, P1021
   HIRAYAMA T, 1971, GANN MONOGRAPH CANCE, V11, P3
   HOSHIYAMA Y, 1992, JPN J CANCER RES, V83, P937, DOI 10.1111/j.1349-7006.1992.tb02004.x
   IARC Working Group on the Evaluation of Carcinogenic Risks to Humans, 1994, IARC MON EV CARC RIS, V61, P1
   JACOBS DR, 1995, NUTR CANCER, V24, P221, DOI 10.1080/01635589509514411
   Ji BT, 1996, CANCER, V77, P2449, DOI 10.1002/(SICI)1097-0142(19960615)77:12<2449::AID-CNCR6>3.3.CO;2-X
   JIN F, 1993, INT J CANCER, V53, P764, DOI 10.1002/ijc.2910530510
   KIPNIS V, 1993, AM J EPIDEMIOL, V137, P1376, DOI 10.1093/oxfordjournals.aje.a116647
   LAVECCHIA C, 1990, INT J CANCER, V46, P432, DOI 10.1002/ijc.2910460318
   LAVECCHIA C, 1994, CANCER EPIDEM BIOMAR, V3, P393
   LAVECCHIA C, 1987, INT J CANCER, V40, P484, DOI 10.1002/ijc.2910400409
   LEE JK, 1995, INT J EPIDEMIOL, V24, P33, DOI 10.1093/ije/24.1.33
   Mirvish SS, 1996, EUR J CANCER PREV, V5, P131, DOI 10.1097/00008469-199609001-00027
   NOMURA A, 1996, CANC EPIDEMIOLOGY PR, V0, P707
   RISCH HA, 1985, AM J EPIDEMIOL, V122, P947, DOI 10.1093/oxfordjournals.aje.a114199
   TUYNS AJ, 1992, INT J CANCER, V51, P1, DOI 10.1002/ijc.2910510102
   TUYNS AJ, 1988, NUTR CANCER, V11, P229, DOI 10.1080/01635588809513992
   Ward MH, 1997, INT J CANCER, V71, P14, DOI 10.1002/(SICI)1097-0215(19970328)71:1<14::AID-IJC4>3.0.CO;2-6
   Webb PM, 1996, INT J CANCER, V67, P603, DOI 10.1002/(SICI)1097-0215(19960904)67:5<603::AID-IJC2>3.0.CO;2-Y
   WILLETT W, 1986, AM J EPIDEMIOL, V124, P17, DOI 10.1093/oxfordjournals.aje.a114366
   *WORLD CANC RES FU, 1997, FOOD NUTR PREV CANC, V0, P148
   WUWILLIAMS AH, 1990, CANCER RES, V50, P2569
   YOU WC, 1988, CANCER RES, V48, P3518
   Zhang ZF, 1997, NUTR CANCER, V27, P298, DOI 10.1080/01635589709514541
NR 29
TC 127
Z9 138
U1 0
U2 11
PU WILEY-LISS
PI NEW YORK
PA DIV JOHN WILEY & SONS INC, 605 THIRD AVE, NEW YORK, NY 10158-0012 USA
SN 0020-7136
EI 
J9 INT J CANCER
JI Int. J. Cancer
PD MAY 29
PY 1998
VL 76
IS 5
BP 659
EP 664
DI 10.1002/(SICI)1097-0215(19980529)76:5<659::AID-IJC8>3.0.CO;2-P
PG 6
WC Oncology
SC Oncology
GA ZP648
UT WOS:000073774500008
PM 9610722
DA 2025-02-23
ER

PT J
AU Brown, LM
   Swanson, CA
   Gridley, G
   Swanson, GM
   Silverman, DT
   Greenberg, RS
   Hayes, RB
   Schoenberg, JB
   Pottern, LM
   Schwartz, AG
   Liff, JM
   Hoover, R
   Fraumeni, JF
AF Brown, LM
   Swanson, CA
   Gridley, G
   Swanson, GM
   Silverman, DT
   Greenberg, RS
   Hayes, RB
   Schoenberg, JB
   Pottern, LM
   Schwartz, AG
   Liff, JM
   Hoover, R
   Fraumeni, JF
TI Dietary factors and the risk of squamous cell esophageal cancer among black and white men in the United States
SO CANCER CAUSES & CONTROL
LA English
DT Article
DE case-control studies; diet; esophageal neoplasms; raw fruit; raw vegetables
ID gastric cardia; alcohol; adenocarcinoma; vegetables; tobacco; fruit
AB Objectives: To investigate dietary factors for squamous cell esophageal cancer and whether these factors may contribute to the five-fold higher incidence of this cancer in the black versus white population of the United States. Methods: Data from a food frequency questionnaire were analyzed for 114 white men and 219 black men with squamous cell esophageal cancer, and 681 white and 557 black male controls from three areas of the United States who participated in a population-based case-control study of esophageal cancer. Results: Protective effects were associated with intake of raw fruits and vegetables (odds ratio for high versus low consumers = 0.3 in both white and black men) and use of vitamin supplements (especially vitamin C; odds ratio for high versus low consumers = 0.4 in both races), with the frequency of consumption of raw fruits and vegetables and vitamin supplements being greater for white than black controls. In addition, elevated risks were associated with high versus low intake of red meat (OR = 2.7 for blacks and 1.5 for whites) and processed meat (OR = 1.6 for blacks and 1.7 for whites), with the levels of consumption being greater for black than white controls. Conclusions: In the United States, these dietary factors may contribute in part to the much higher incidence of squamous cell esophageal cancer among black compared to white men.
C1 NCI, Div Canc Epidemiol & Genet, NIH, Bethesda, MD 20892 USA.
   Michigan Canc Fdn, Detroit, MI 48201 USA.
   Michigan State Univ, Ctr Canc, E Lansing, MI 48824 USA.
   Allegheny Univ Hlth Sci, Dept Human Genet, Pittsburgh, PA USA.
   Emory Univ, Rollins Sch Publ Hlth, Atlanta, GA USA.
   New Jersey State Dept Hlth, Trenton, NJ 08625 USA.
C3 National Institutes of Health (NIH) - USA; NIH National Cancer Institute (NCI); NIH National Cancer Institute- Division of Cancer Epidemiology & Genetics; Michigan State University; Emory University; Rollins School Public Health; New Jersey Department of Health & Senior Services
RP NCI, Div Canc Epidemiol & Genet, NIH, Execut Plaza N,Room 415,6130 Execut Blvd,MSC 7368, Bethesda, MD 20892 USA.
FU NCI NIH HHS [N01-CP-51092, N01-CP-51089, N01-CP-51090] Funding Source: Medline
CR BLOCK G, 1992, NUTR CANCER, V18, P1, DOI 10.1080/01635589209514201
   BLOT WJ, 1991, JAMA-J AM MED ASSOC, V265, P1287, DOI 10.1001/jama.265.10.1287
   BLOT WJ, 1992, CANCER RES, V52, P0
   Breslow NE, 1980, STAT METHODS CANC RE, V0, P192
   BROWN LM, 1994, J NATL CANCER I, V86, P1340, DOI 10.1093/jnci/86.17.1340
   BROWN LM, 1988, JNCI-J NATL CANCER I, V80, P1620, DOI 10.1093/jnci/80.20.1620
   Cheng KK, 1996, CANCER CAUSE CONTROL, V7, P33, DOI 10.1007/BF00115636
   DECARLI A, 1987, NUTRITION AND CANCER, V10, P29
   DIXON WJ, 1990, BMDP STATISTICAL SOF, V2, P1013
   DRESSER CM, 1983, P 8 NAT NUTR DAT BAS, V0, P0
   GARRO AJ, 1990, ANNU REV PHARMACOL, V30, P219, DOI 10.1146/annurev.pa.30.040190.001251
   GRAHAM S, 1990, AM J EPIDEMIOL, V131, P454, DOI 10.1093/oxfordjournals.aje.a115520
   GRIDLEY G, 1990, AM J PUBLIC HEALTH, V80, P1526, DOI 10.2105/AJPH.80.12.1526
   Hietanen E, 1992, EUR J CANCER PREV, V1 Suppl 3, P51, DOI 10.1097/00008469-199210003-00008
   KABAT GC, 1993, CANCER CAUSE CONTROL, V4, P123, DOI 10.1007/BF00053153
   LAYTON DW, 1995, CARCINOGENESIS, V16, P39, DOI 10.1093/carcin/16.1.39
   Munoz N, 1996, CANC EPIDEMIOLOGY PR, V0, P681
   SCHECTMAN G, 1989, AM J PUBLIC HEALTH, V79, P158, DOI 10.2105/AJPH.79.2.158
   STEINMETZ KA, 1991, CANCER CAUSE CONTROL, V2, P427, DOI 10.1007/BF00054304
   SWANSON CA, 1993, NUTR CANCER, V20, P153, DOI 10.1080/01635589309514282
   TUYNS A J, 1987, NUTRITION AND CANCER, V9, P81
   WAKSBERG J, 1978, J AM STAT ASSOC, V73, P40, DOI 10.2307/2286513
NR 22
TC 58
Z9 63
U1 0
U2 2
PU SPRINGER
PI DORDRECHT
PA VAN GODEWIJCKSTRAAT 30, 3311 GZ DORDRECHT, NETHERLANDS
SN 0957-5243
EI 1573-7225
J9 CANCER CAUSE CONTROL
JI Cancer Causes Control
PD OCT 15
PY 1998
VL 9
IS 5
BP 467
EP 474
DI 10.1023/A:1008861806923
PG 8
WC Oncology; Public, Environmental & Occupational Health
SC Oncology; Public, Environmental & Occupational Health
GA 163AH
UT WOS:000078379700001
PM 9934713
DA 2025-02-23
ER

PT J
AU Singh, J
   Hamid, R
   Reddy, BS
AF Singh, J
   Hamid, R
   Reddy, BS
TI Dietary fish oil inhibits the expression of farnesyl protein transferase and colon tumor development in rodents
SO CARCINOGENESIS
LA English
DT Article
ID farnesyltransferase inhibitors; ras; cancer; acid; prostaglandin; biosynthesis; growth; mice; fat
AB Although epidemiological and experimental studies indicate a strong relationship between different dietary fats and risk of colon cancer, the modulating effects of these nutritional factors at the molecular level are not fully elucidated. Activated ras genes have been implicated in the etiology of many human malignancies, including colon cancer, It is well established that the transforming ability of ras-p21 depends on its correct localization in plasma membrane. We have previously demonstrated that ingestion of a relatively higher amount of dietary fish oil leads to reduced plasma membrane levels of ras-p21 with concomitant increase in its cytoplasmic contents during the promotion and progression phases of chemically-induced colon tumorigenesis, In this follow-up experiment, we have found that intake of a high amount of corn oil, one of the most widely used fats in the American diet, enhances the expression of farnesyl protein transferase (FPTase), This enzyme catalyses farnesylation of ms precursors in a critical step during post-translational modification of ras oncoproteins, thereby enabling their anchorage to plasma membrane, In contrast, consumption of high amounts of fish oil, which is rich in omega-3 polyunsaturated fatty acids, reduces the levels of FPTase expression, thus inhibiting post-translational processing of ras precursors resulting in decreased ras function both in colonic mucosa as well as in colon tumors, These results correlate with increased incidence and multiplicity of grossly visibly colon tumors in carcinogen-treated animals fed a high corn oil diet versus decreased incidence and multiplicity of colon tumors in their counterparts fed the high fish oil diet, This dietary inhibition of FPTase may have a practical chemopreventive potential.
C1 Amer Hlth Fdn, Div Nutr Carcinogenesis, Valhalla, NY 10595 USA.
C3 American Health Foundation
RP Reddy, BS (corresponding author), Amer Hlth Fdn, Div Nutr Carcinogenesis, 1 Dana Rd, Valhalla, NY 10595 USA.
FU NCI NIH HHS [CA-17613, CA-37663] Funding Source: Medline
CR BARBACID M, 1990, EUR J CLIN INVEST, V20, P225, DOI 10.1111/j.1365-2362.1990.tb01848.x
   BISHOP JM, 1987, SCIENCE, V235, P305, DOI 10.1126/science.3541204
   BITTINER SB, 1988, LANCET, V2, P117
   Caygill CPJ, 1996, BRIT J CANCER, V74, P159, DOI 10.1038/bjc.1996.332
   COREY EJ, 1983, P NATL ACAD SCI-BIOL, V80, P3581, DOI 10.1073/pnas.80.12.3581
   Cox Adrienne D, 1992, CRITICAL REVIEWS IN ONCOGENESIS, V3, P365
   CREWS CM, 1993, CELL, V74, P215, DOI 10.1016/0092-8674(93)90411-I
   CULP BR, 1979, PROSTAG LEUKOTR ESS, V3, P269, DOI 10.1016/0161-4630(79)90068-5
   DER CJ, 1991, CANCER CELL-MON REV, V3, P331
   DOLECEK TA, 1991, WORLD REV NUTR DIET, V66, P205
   EGAN SE, 1993, NATURE, V365, P781, DOI 10.1038/365781a0
   ElSohemy A, 1997, CANCER RES, V57, P3685
   GIBBS JB, 1991, CELL, V65, P1, DOI 10.1016/0092-8674(91)90352-Y
   GIBBS JB, 1994, CELL, V77, P175, DOI 10.1016/0092-8674(94)90308-5
   GIOVANNUCCI E, 1994, ANN MED, V26, P443, DOI 10.3109/07853899409148367
   Kelloff GJ, 1997, CANCER EPIDEM BIOMAR, V6, P267
   KOHL NE, 1994, P NATL ACAD SCI USA, V91, P9141, DOI 10.1073/pnas.91.19.9141
   KOHL NE, 1995, NAT MED, V1, P792, DOI 10.1038/nm0895-792
   KREMER JM, 1987, ANN INTERN MED, V106, P497, DOI 10.7326/0003-4819-106-4-497
   LOWY DR, 1993, ANNU REV BIOCHEM, V62, P851, DOI 10.1146/annurev.bi.62.070193.004223
   OMER CA, 1993, BIOCHEMISTRY-US, V32, P5167, DOI 10.1021/bi00070a028
   Parker SL, 1997, CA-CANCER J CLIN, V47, P5, DOI 10.3322/canjclin.47.1.5
   POMPLIANO DL, 1992, BIOCHEMISTRY-US, V31, P3800, DOI 10.1021/bi00130a010
   Reddy BS, 1996, HANDBOOK OF LIPIDS IN HUMAN NUTRITION, V0, P129
   Reddy BS, 1996, CANCER RES, V56, P2314
   Rowell CA, 1997, J BIOL CHEM, V272, P14093, DOI 10.1074/jbc.272.22.14093
   SEABRA MC, 1991, CELL, V65, P429, DOI 10.1016/0092-8674(91)90460-G
   Singh J, 1997, CANCER RES, V57, P253
   STACEY DW, 1991, MOL CELL BIOL, V11, P4053, DOI 10.1128/MCB.11.8.4053
   THOMPSON NL, 1986, CANCER RES, V46, P3111
   TOROSIAN MH, 1995, INT J ONCOL, V7, P667
   WEINSTEIN IB, 1988, MUTAT RES, V202, P413
NR 32
TC 28
Z9 33
U1 0
U2 1
PU OXFORD UNIV PRESS
PI OXFORD
PA GREAT CLARENDON ST, OXFORD OX2 6DP, ENGLAND
SN 0143-3334
EI 1460-2180
J9 CARCINOGENESIS
JI Carcinogenesis
PD JUN 15
PY 1998
VL 19
IS 6
BP 985
EP 989
DI 10.1093/carcin/19.6.985
PG 5
WC Oncology
SC Oncology
GA ZV977
UT WOS:000074361300005
PM 9667735
DA 2025-02-23
ER

PT J
AU Keku, TO
   Galanko, JA
   Murray, SC
   Woosley, JT
   Sandler, RS
AF Keku, TO
   Galanko, JA
   Murray, SC
   Woosley, JT
   Sandler, RS
TI Rectal mucosal proliferation, dietary factors, and the risk of colorectal adenomas
SO CANCER EPIDEMIOLOGY BIOMARKERS & PREVENTION
LA English
DT Article
ID cell nuclear antigen; colon-cancer risk; large-bowel; energy-intake; fat; calcium; meat; immunohistochemistry; biomarkers; prevention
AB Colorectal cancer arises from a series of precursor stages, the so called adenoma-carcinoma sequence, Increased rectal mucosal proliferation may be an early step in this sequence. Because dietary factors are implicated in the etiology of colorectal cancer, one might predict that diet would also be associated with proliferation. We conducted this study to examine the association of diet with rectal mucosal proliferation. Rectal mucosal proliferation was measured in endoscopic biopsy specimens by proliferating cell nuclear antigen (PCNA) immunohistochemistry and whole crypt mitotic counts (WCMCs). Diet was evaluated using a validated quantitative food frequency questionnaire. The correlation between PCNA labeling index (LI) and WCMCs was determined using Kendall's tau, a nonparametric measure of correlation. Logistic regression was used to examine the effect of proliferation on adenoma status, controlling for confounders. The relationship between proliferation and dietary and demographic factors was examined using linear regression. There were 308 patients who had one or both measures of proliferation. There was no significant correlation between PCNA LI and WCMCs (Kendall's tau = 0.04; P = 0.35), Neither measure of proliferation was predictive of adenoma status, even after adjusting for potential confounders, Body mass index and calories per day were significant predictors of WCMC (P = 0.01 and P = 0.03, respectively). PCNA labeling index was not associated with any dietary variables, although its association with dietary fat nearly reached statistical significance (P = 0.09), The association between proliferation and diet were generally inconsistent. There appears to be no simple relationship between colorectal cancer risk factors, colorectal adenomas, and these two measures of rectal mucosal proliferation, We need simpler, more reliable intermediate markers for use in etiological and intervention studies.
C1 Univ N Carolina, Div Digest Dis & Nutr, Ctr Gastrointestinal Biol & Dis, Chapel Hill, NC 27599 USA.
   Univ N Carolina, Dept Biostat, Chapel Hill, NC 27599 USA.
   Univ N Carolina, Dept Pathol, Chapel Hill, NC 27599 USA.
   Univ N Carolina, Dept Epidemiol, Chapel Hill, NC 27599 USA.
C3 University of North Carolina; University of North Carolina Chapel Hill; University of North Carolina; University of North Carolina Chapel Hill; University of North Carolina; University of North Carolina Chapel Hill; University of North Carolina; University of North Carolina Chapel Hill
RP Univ N Carolina, Div Digest Dis & Nutr, Ctr Gastrointestinal Biol & Dis, CB 7080,423A Burnett Womack Bldg, Chapel Hill, NC 27599 USA.
EM rsandler@med.unc.edu
FU NCI NIH HHS [R01 CA66635] Funding Source: Medline; NCRR NIH HHS [RR 00046] Funding Source: Medline; NIDDK NIH HHS [P30 DK34987] Funding Source: Medline
CR ANTI M, 1994, J CELL BIOCHEM, V0, P68
   BIRD RP, 1986, CANCER LETT, V31, P61, DOI 10.1016/0304-3835(86)90167-9
   BLOCK G, 1986, AM J EPIDEMIOL, V124, P453, DOI 10.1093/oxfordjournals.aje.a114416
   BOSTICK RM, 1994, CANCER CAUSE CONTROL, V5, P38, DOI 10.1007/BF01830725
   Bostick RM, 1997, CANCER EPIDEM BIOMAR, V6, P1011
   BOSTICK RM, 1995, JNCI-J NATL CANCER I, V87, P1307, DOI 10.1093/jnci/87.17.1307
   Einspahr JG, 1997, CANCER EPIDEM BIOMAR, V6, P37
   GIOVANNUCCI E, 1994, ANN MED, V26, P443, DOI 10.3109/07853899409148367
   GIOVANNUCCI E, 1994, CANCER RES, V54, P2390
   GRAHAM S, 1988, AM J EPIDEMIOL, V128, P490, DOI 10.1093/oxfordjournals.aje.a114997
   Holt PR, 1997, CANCER EPIDEM BIOMAR, V6, P131
   KOTAKE K, 1995, JPN J CLIN ONCOL, V25, P195
   KUNE GA, 1990, NUTR CANCER, V13, P9, DOI 10.1080/01635589009514041
   LIPKIN M, 1985, CANCER LETT, V26, P139, DOI 10.1016/0304-3835(85)90019-9
   LIPKIN M, 1988, CANCER RES, V48, P235
   LIPKIN M, 1974, CANCER, V34, P878, DOI 10.1002/1097-0142(197409)34:3+<878::AID-CNCR2820340715>3.0.CO;2-R
   LIPKIN M, 1994, J CELL BIOCHEM, V0, P94
   LYLES CM, 1994, CANCER EPIDEM BIOMAR, V3, P597
   LYON JL, 1987, JNCI-J NATL CANCER I, V78, P853
   MORSON B, 1974, P ROY SOC MED, V67, P451, DOI 10.1177/00359157740676P115
   MURRAY SC, 1995, CANCER EPIDEM BIOMAR, V4, P715
   NOMURA A, 1985, JNCI-J NATL CANCER I, V74, P319
   PISANI P, 1993, INT J CANCER, V55, P891, DOI 10.1002/ijc.2910550604
   POHL A, 1992, GASTROENTEROLOGY, V102, P0
   Potter JD, 1996, CANCER CAUSE CONTROL, V7, P127, DOI 10.1007/BF00115644
   Randles R, 1991, INTRODUCTION TO THE THEORY OF NONPARAMETRIC STATISTICS, V0, P0
   REDDY BS, 1992, LIPIDS, V27, P807, DOI 10.1007/BF02535855
   RISIO M, 1988, GASTROENTEROLOGY, V94, P899, DOI 10.1016/0016-5085(88)90545-8
   ROZEN P, 1989, GUT, V30, P650, DOI 10.1136/gut.30.5.650
   ROZEN P, 1997, GASTROENTEROLOGY, V112, P0
   Ryder SD, 1998, GASTROENTEROLOGY, V114, P44, DOI 10.1016/S0016-5085(98)70631-6
   Schatzkin A, 1996, CANCER EPIDEM BIOMAR, V5, P947
   SCHATZKIN A, 1994, JNCI-J NATL CANCER I, V86, P1053, DOI 10.1093/jnci/86.14.1053
   Searle SR, 1971, LINEAR MODELS, V0, P0
   SIEGERS CP, 1993, GUT, V34, P1099, DOI 10.1136/gut.34.8.1099
   SONNENBERG A, 1993, PHARMACOLOGY, V47, P224, DOI 10.1159/000139862
   TERPSTRA OT, 1987, GASTROENTEROLOGY, V92, P704, DOI 10.1016/0016-5085(87)90021-7
   Weisgerber UM, 1996, GUT, V38, P396, DOI 10.1136/gut.38.3.396
   WILLETT W, 1986, AM J EPIDEMIOL, V124, P17, DOI 10.1093/oxfordjournals.aje.a114366
   WILLETT WC, 1990, NEW ENGL J MED, V323, P1664, DOI 10.1056/NEJM199012133232404
NR 40
TC 7
Z9 7
U1 0
U2 1
PU AMER ASSOC CANCER RESEARCH
PI PHILADELPHIA
PA 615 CHESTNUT ST, 17TH FLOOR, PHILADELPHIA, PA 19106-4404 USA
SN 1055-9965
EI 1538-7755
J9 CANCER EPIDEM BIOMAR
JI Cancer Epidemiol. Biomarkers Prev.
PD NOV 15
PY 1998
VL 7
IS 11
BP 993
EP 999
DI 
PG 7
WC Oncology; Public, Environmental & Occupational Health
SC Oncology; Public, Environmental & Occupational Health
GA 136UP
UT WOS:000076877800005
PM 9829707
DA 2025-02-23
ER

PT J
AU Zheng, W
   Anderson, KE
   Kushi, LH
   Sellers, TA
   Greenstein, J
   Hong, CP
   Cerhan, JR
   Bostick, RM
   Folsom, AR
AF Zheng, W
   Anderson, KE
   Kushi, LH
   Sellers, TA
   Greenstein, J
   Hong, CP
   Cerhan, JR
   Bostick, RM
   Folsom, AR
TI A prospective cohort study of intake of calcium, vitamin D, and other micronutrients in relation to incidence of rectal cancer among postmenopausal women
SO CANCER EPIDEMIOLOGY BIOMARKERS & PREVENTION
LA English
DT Article
ID colon-cancer; colorectal-cancer; older women; dietary calcium; clinical-trial; risk; cells; carcinogenesis; proliferation; adenoma
AB To investigate whether high intakes of calcium and other micronutrients (carotene, retinol, and vitamins C, D, and E) are related to reduced risks of rectal cancer, we analyzed data from a large cohort study of postmenopausal Iowa women who responded to a mailed survey in 1986. After 9 years of follow-up, 144 incident rectal cancer cases were ascertained among the 34,702 women at risk. Intake levels of micronutrients at baseline were derived from self-reported data on vitamin supplements and dietary intake of 127 foods included in a semiquantitative food frequency questionnaire. After adjustment for total energy intake and other potential confounding factors, a dose-response inverse association was observed between total calcium intake and the risk of rectal cancer: adjusted relative risks (RRs) were 1.00, 0.90, and 0.59 (trend test, P = 0.02) from the lowest to the highest calcium intake tertiles. High intakes of dietary and supplement calcium were both related to a slightly reduced risk of rectal cancer, but neither of the trend tests,vas statistically significant. Reduced risks of rectal cancer were also observed for high intake of carotene and vitamins A, C, and D, although none of the associations were statistically significant. For vitamin D, the adjusted RRs mere 1.00, 0.71, and 0.76 (trend test, P = 0.20) for increasing intake tertiles. Compared with women who consumed low levels of both total calcium and vitamin D, those in the highest intake group of both nutrients were at a 45% reduced risk of rectal cancer (RR, 0.55; 95% confidence interval, 0.32-0.93). This study supports the hypothesis that high intake of calcium and possibly other micronutrients may be beneficial in the prevention of rectal cancer.
C1 Univ Minnesota, Sch Publ Hlth, Div Epidemiol, Minneapolis, MN 55454 USA.
   Univ Iowa, Coll Med, Dept Prevent Med & Environm Hlth, Iowa City, IA 52242 USA.
   Wake Forest Univ, Bowman Gray Sch Med, Div Publ Hlth Sci Epidemiol, Winston Salem, NC 27157 USA.
C3 University of Minnesota System; University of Minnesota Twin Cities; University of Iowa; Wake Forest University; Wake Forest Baptist Medical Center
RP 15 Richland Med Pk,Suite 310, Columbia, SC 29203 USA.
FU NCI NIH HHS [R01 CA39742] Funding Source: Medline
CR BARON JA, 1995, JNCI-J NATL CANCER I, V87, P1303, DOI 10.1093/jnci/87.17.1303
   BISGARD KM, 1994, AM J EPIDEMIOL, V139, P990, DOI 10.1093/oxfordjournals.aje.a116948
   BOSTICK RM, 1993, CANCER RES, V53, P4230
   BOSTICK RM, 1993, AM J EPIDEMIOL, V137, P1302, DOI 10.1093/oxfordjournals.aje.a116640
   BOSTICK RM, 1995, JNCI-J NATL CANCER I, V87, P1307, DOI 10.1093/jnci/87.17.1307
   BRAUN MM, 1995, AM J EPIDEMIOL, V142, P608, DOI 10.1093/oxfordjournals.aje.a117682
   CATS A, 1995, JNCI-J NATL CANCER I, V87, P598, DOI 10.1093/jnci/87.8.598
   COX DR, 1972, J R STAT SOC B, V34, P187
   CROSS HS, 1992, JNCI-J NATL CANCER I, V84, P1355, DOI 10.1093/jnci/84.17.1355
   FOLSOM AR, 1993, JAMA-J AM MED ASSOC, V269, P483, DOI 10.1001/jama.269.4.483
   GARLAND C, 1985, LANCET, V1, P307, DOI 10.1016/S0140-6736(85)91082-7
   GERSTER H, 1995, EUR J CLIN NUTR, V49, P155
   GREENBERG ER, 1994, NEW ENGL J MED, V331, P141, DOI 10.1056/NEJM199407213310301
   KAMPMAN E, 1994, CANCER RES, V54, P3186
   Kearney J, 1996, AM J EPIDEMIOL, V143, P907, DOI 10.1093/oxfordjournals.aje.a008834
   KLEIBEUKER JH, 1995, EUR J CANCER, V31A, P1081, DOI 10.1016/0959-8049(95)00135-6
   KOSARY CL, 1995, NATL CANC I NIH PUBL, V0, P0
   KUSHI LH, 1992, J NATL CANCER I, V84, P1092, DOI 10.1093/jnci/84.14.1092
   LIPKIN M, 1995, J CELL BIOCHEM, V0, P65
   Martinez ME, 1996, JNCI-J NATL CANCER I, V88, P1375, DOI 10.1093/jnci/88.19.1375
   MUNGER RG, 1992, AM J EPIDEMIOL, V136, P192, DOI 10.1093/oxfordjournals.aje.a116485
   NORMAN AW, 1995, J CELL BIOCHEM, V0, P218
   PERCY C, 1990, INT CLASS DIS ONCOLO, V0, P0
   Potter JD, 1996, CANCER CAUSE CONTROL, V7, P127, DOI 10.1007/BF00115644
   Pritchard RS, 1996, CANCER EPIDEM BIOMAR, V5, P897
   Schottenfeld D, 1996, CANC EPIDEMIOLOGY PR, V2nd, P813
   SHABAHANG M, 1994, CANCER RES, V54, P4057
   SITRIN MD, 1991, CANCER RES, V51, P5608
   Willett W, 1990, NUTR EPIDEMIOLOGY, V0, P0
   ZHAO X, 1993, ENDOCRINOLOGY, V132, P1808, DOI 10.1210/en.132.4.1808
NR 30
TC 99
Z9 114
U1 0
U2 4
PU AMER ASSOC CANCER RESEARCH
PI PHILADELPHIA
PA 615 CHESTNUT ST, 17TH FLOOR, PHILADELPHIA, PA 19106-4404 USA
SN 1055-9965
EI 1538-7755
J9 CANCER EPIDEM BIOMAR
JI Cancer Epidemiol. Biomarkers Prev.
PD MAR 15
PY 1998
VL 7
IS 3
BP 221
EP 225
DI 
PG 5
WC Oncology; Public, Environmental & Occupational Health
SC Oncology; Public, Environmental & Occupational Health
GA ZA627
UT WOS:000072384000009
PM 9521437
DA 2025-02-23
ER

PT J
AU Cesano, A
   Visonneau, S
   Scimeca, JA
   Kritchevsky, D
   Santoli, D
AF Cesano, A
   Visonneau, S
   Scimeca, JA
   Kritchevsky, D
   Santoli, D
TI Opposite effects of linoleic acid and conjugated linoleic acid on human prostatic cancer in SCID mice
SO ANTICANCER RESEARCH
LA English
DT Article
DE fatty acids; conjugated linoleic acid (CLA); linoleic acid (LA); SCID mice; prostatic cancer
ID fatty-acids; dietary-fat; dienoic derivatives; cyto-toxicity; nude-mice; in-vitro; growth; cell; tumor; risk
AB The relationship between dietary fat intake (level and type) and cancer development is a matter of concern in Western society The purpose of this study was to determine the effect of three different diets on the local growth and metastatic properties of DU-145 human prostatic carcinoma cells in severe combined immunodeficient (SCID) mice. Animals were fed a standard diet or diets supplemented with 1% LA or 1% CLA for 2 week prior to subcutaneous (s.c.) inoculation of DU-145 cells and throughout the study (total of 14 weeks). Mice receiving LA-supplemented diet displayed significantly higher body weight, lower food intake and increased local tumor load as compared to the other two groups of mice. Mice fed the CLA-supplemented diet displayed not only smaller local tumors than the regular diet-fed group, but also a drastic reduction in lung metastases. These results support the view that dietary polyunsaturated fatty acids may influence the prognosis of prostatic cancer patients, thus opening the possibility of new therapeutic options.
C1 Wistar Inst Anat & Biol, Philadelphia, PA 19104 USA.
   Kraft Gen Foods Inc, Glenview, IL 60025 USA.
C3 The Wistar Institute; Kraft Heinz
RP Wistar Inst Anat & Biol, 3601 Spruce St, Philadelphia, PA 19104 USA.
FU NHLBI NIH HHS [HL00734] Funding Source: Medline
CR BEGIN ME, 1988, JNCI-J NATL CANCER I, V80, P188, DOI 10.1093/jnci/80.3.188
   BENNETT M, 1987, AM J PATHOL, V126, P103
   CESANO A, 1992, ONCOGENE, V7, P827
   GIOVANNUCCI E, 1993, J NATL CANCER I, V85, P1571, DOI 10.1093/jnci/85.19.1571
   HA YL, 1987, CARCINOGENESIS, V8, P1881, DOI 10.1093/carcin/8.12.1881
   HA YL, 1990, CANCER RES, V50, P1097
   HA YL, 1989, J AGR FOOD CHEM, V37, P75, DOI 10.1021/jf00085a018
   HILLYARD LA, 1979, CANCER RES, V39, P4430
   Hirayama T, 1979, NATL CANCER INST MONOGR, V0, P149
   Horrobin DF, 1990, OMEGA 6 ESSENTIAL FA, V0, P351
   IP C, 1985, CANCER RES, V45, P1997
   IP C, 1994, CANCER, V74, P1050
   Ip C, 1996, CARCINOGENESIS, V17, P1045, DOI 10.1093/carcin/17.5.1045
   IP C, 1991, CANCER RES, V51, P6118
   KAGAWA Y, 1978, PREV MED, V7, P205, DOI 10.1016/0091-7435(78)90246-3
   KARMALI RA, 1987, ANTICANCER RES, V7, P1173
   MERTIN J, 1976, TRANSPLANTATION, V21, P1, DOI 10.1097/00007890-197601000-00001
   MERTIN J, 1976, P NATL ACAD SCI USA, V73, P928, DOI 10.1073/pnas.73.3.928
   MILLER AB, 1992, DIETARY FAT MACRONUT, V0, P0
   Pandalai PK, 1996, ANTICANCER RES, V16, P815
   PIENTA KJ, 1993, ANN INTERN MED, V118, P793, DOI 10.7326/0003-4819-118-10-199305150-00007
   PIENTA KJ, 1993, J NATL CANCER I, V85, P1538, DOI 10.1093/jnci/85.19.1538
   ROSE DP, 1992, LIPIDS, V27, P798, DOI 10.1007/BF02535853
   ROSE DP, 1990, CANCER RES, V50, P7139
   ROSE DP, 1993, CANCER RES, V53, P4686
   ROSE DP, 1994, CANCER RES, V54, P6557
   SHULTZ TD, 1992, ANTICANCER RES, V12, P2143
   SHULTZ TD, 1992, CANCER LETT, V63, P125, DOI 10.1016/0304-3835(92)90062-Z
   THOMAS IK, 1985, JNCI-J NATL CANCER I, V74, P675
   Visonneau S, 1997, ANTICANCER RES, V17, P969
   Visonneau S, 1996, FASEB J, V10, P1052
NR 31
TC 113
Z9 141
U1 0
U2 4
PU INT INST ANTICANCER RESEARCH
PI ATHENS
PA EDITORIAL OFFICE 1ST KM KAPANDRITIOU-KALAMOU RD KAPANDRITI, PO BOX 22, ATHENS 19014, GREECE
SN 0250-7005
EI 1791-7530
J9 ANTICANCER RES
JI Anticancer Res.
PD MAY-JUN 15
PY 1998
VL 18
IS 3A
BP 1429
EP 1434
DI 
PG 6
WC Oncology
SC Oncology
GA ZZ517
UT WOS:000074737300014
PM 9673351
DA 2025-02-23
ER

PT J
AU Seow, A
   Shi, CY
   Franke, AA
   Hankin, JH
   Lee, HP
   Yu, MC
AF Seow, A
   Shi, CY
   Franke, AA
   Hankin, JH
   Lee, HP
   Yu, MC
TI Isoflavonoid levels in spot urine are associated with frequency of dietary soy intake in a population-based sample of middle-aged and older Chinese in Singapore
SO CANCER EPIDEMIOLOGY BIOMARKERS & PREVENTION
LA English
DT Article
ID breast-cancer; japanese men; in-vitro; phytoestrogens; women; estrogens; epidemiology; coumestrol; genistein; lignans
AB Soy products contain high amounts of isoflavonoids, which have been shown to exhibit possible cancer-protective properties. Chinese populations in Asia, in particular, have a high level of soy intake and a relatively low risk of hormone-dependent cancers. In this study, we assessed the distributions of dietary soy isoflavonoids (daidzein, genistein, and glycitein) and urinary soy isoflavonoids and their metabolites (daidzein, genistein, glycitein, equol, and O-desmethylangolensin) among 147 Singapore Chinese (76 men and 71 women) ages 45-74 years, who are participants of the Singapore Cohort Study on diet and cancer. Urinary values were measured from spot samples collected 10-20 months following recruitment, when usual dietary habits were assessed by a structured food frequency/portion size questionnaire administered in person. Dietary levels of daidzein and genistein were comparable within individuals and about seven times higher than the level of dietary glycitein. All three dietary isoflavonoids showed an approximately 3.5-fold difference between the 25th and 75th percentile values. Similarly, daidzein was the most abundant and glycitein the least abundant of the five isoflavonoid compounds in urine. There was a 4.9-fold difference between the 25th and 75th percentile values for the sum of the five urinary isoflavonoids. Among study subjects, there were statistically significant, dose-dependent associations between frequency of overall soy intake and levels of urinary daidzein (two-sided P = 0.03) and sum of urinary daidzein, genistein, and glycitein (two-sided P = 0.04). In contrast, there were no associations between frequency of overall soy intake and levels of the two daidzein metabolites (equol and O-desmethylangolensin) in urine (two-sided P = 0.85 and 0.34, respectively). We suggest that within the range of exposures experienced by Singapore Chinese, urinary level of daidzein or the sum of daidzein, genistein, and glycitein obtained from a spot sample can serve as a biomarker of current soy consumption in epidemiological studies of diet-disease associations.
C1 Univ So Calif, Kenneth Norris Jr Comprehens Canc Ctr, Los Angeles, CA 90033 USA.
   Natl Univ Singapore, Dept Community Occupat & Family Med, Singapore 119074, Singapore.
   Canc Res Ctr Hawaii, Honolulu, HI 96813 USA.
C3 University of Southern California; National University of Singapore; Cancer Research Center of Hawaii
RP Univ So Calif, Kenneth Norris Jr Comprehens Canc Ctr, 1441 Eastlake Ave, Los Angeles, CA 90033 USA.
FU NCI NIH HHS [R35 CA53890] Funding Source: Medline
CR ADLERCREUTZ CHT, 1995, J NUTR, V125, PS757, DOI 10.1093/jn/125.3_Suppl.757S
   ADLERCREUTZ H, 1986, J STEROID BIOCHEM, V25, P791, DOI 10.1016/0022-4731(86)90310-9
   ADLERCREUTZ H, 1993, LANCET, V342, P1209, DOI 10.1016/0140-6736(93)92188-Y
   ADLERCREUTZ H, 1991, AM J CLIN NUTR, V54, P1093, DOI 10.1093/ajcn/54.6.1093
   ADLERCREUTZ H, 1995, ENVIRON HEALTH PERSP, V103, P103, DOI 10.2307/3432518
   BAIRD DD, 1995, J CLIN ENDOCR METAB, V80, P1685, DOI 10.1210/jc.80.5.1685
   CASSIDY A, 1994, AM J CLIN NUTR, V60, P333, DOI 10.1093/ajcn/60.3.333
   *DEP STAT, 1995, YB STAT, V0, P24
   FOTSIS T, 1995, J NUTR, V125, PS790, DOI 10.1093/jn/125.suppl_3.790S
   Franke AA, 1996, CLIN CHEM, V42, P955
   FRANKE AA, 1994, J CHROMATOGR B, V662, P47, DOI 10.1016/0378-4347(94)00390-4
   FRANKE AA, 1994, J AGR FOOD CHEM, V42, P1905, DOI 10.1021/jf00045a015
   Lee H P, 1987, ANN ACAD MED SINGAP, V16, P408
   Lee HP, 1986, FOOD AND NUTRITION BULLETIN, V8, P50
   LEE HP, 1991, LANCET, V337, P1197, DOI 10.1016/0140-6736(91)92867-2
   MAKELA S, 1995, ENVIRON HEALTH PERSP, V103, P123, DOI 10.2307/3432520
   MARTIN PM, 1978, ENDOCRINOLOGY, V103, P1860, DOI 10.1210/endo-103-5-1860
   MESSINA MJ, 1994, NUTR CANCER, V21, P113, DOI 10.1080/01635589409514310
   PERSKY V, 1995, J NUTR, V125, PS709, DOI 10.1093/jn/125.3_Suppl.709S
   PRICE KR, 1985, FOOD ADDIT CONTAM A, V2, P73, DOI 10.1080/02652038509373531
   SETCHELL KDR, 1984, AM J CLIN NUTR, V40, P569, DOI 10.1093/ajcn/40.3.569
   Snedecor GWC, 1989, STATISTICAL METHODS/GEORGE W. SNEDECOR AND WILLIAM G. COCHRAN, V0, P0
   VERDEAL K, 1980, JNCI-J NATL CANCER I, V64, P285, DOI 10.1093/jnci/64.2.285
   YUAN JM, 1995, BRIT J CANCER, V71, P1353, DOI 10.1038/bjc.1995.263
   Zava DT, 1997, NUTR CANCER, V27, P31, DOI 10.1080/01635589709514498
NR 25
TC 155
Z9 164
U1 0
U2 10
PU AMER ASSOC CANCER RESEARCH
PI PHILADELPHIA
PA 615 CHESTNUT ST, 17TH FLOOR, PHILADELPHIA, PA 19106-4404 USA
SN 1055-9965
EI 1538-7755
J9 CANCER EPIDEM BIOMAR
JI Cancer Epidemiol. Biomarkers Prev.
PD FEB 15
PY 1998
VL 7
IS 2
BP 135
EP 140
DI 
PG 6
WC Oncology; Public, Environmental & Occupational Health
SC Oncology; Public, Environmental & Occupational Health
GA ZA150
UT WOS:000072333900008
PM 9488588
DA 2025-02-23
ER

PT J
AU Madar, Z
   Gurevich, P
   Ben-Hur, H
   Ben-Arie, A
   Berman, V
   Sandler, B
   Timar, B
   Tendler, Y
   Zinder, O
   Stark, A
   Zusman, I
AF Madar, Z
   Gurevich, P
   Ben-Hur, H
   Ben-Arie, A
   Berman, V
   Sandler, B
   Timar, B
   Tendler, Y
   Zinder, O
   Stark, A
   Zusman, I
TI Effects of dietary fiber on the rat intestinal mucosa exposed to low doses of a carcinogen
SO ANTICANCER RESEARCH
LA English
DT Article
DE apoptosis; cancer prevention; carcinogens; dietary fibers; Ki-67 protein; mitotic index; proliferation; rat colon tumors
ID induced colon-cancer; predictive value; growth-factor; p53 protein; cell; proliferation; apoptosis; expression; angiogenesis; adenomas
AB Background: Changes in morphological and immunohistochemical parameters were studied in the mt intestinal mucosa exposed to low doses of a carcinogen and administered with dietary fibers. Methods: Tumors were induced by five subcutaneous injections of 1,2-dimethylhydrazine, 10 mg/kg rat, once a week. Rats were fed a semi-synthetic fiber-free diet (control) or a high-fiber diets (15%) derived from cellulose, tomato peels or white grape. The rats were sacrificed 24 week after the first carcinogen's injection. The ileum, colon and tumors were removed for the study. Areas of the mucosal stroma and of lymph infiltrations, and mitotic index were studied along with morphological parameters. Immunohistochemical parameters included determination of Ki-67 proliferating protein and apoptotic index. Results: Areas of the stroma in colon tumors increased in rats fed tomato peels. Changes in areas of lymphoid infiltrates were related to the type of diet and tumor presence. Lymphoid infiltrations were found to be highly developed in the colon area close to tumors, especially in rats fed the white-grape diet. Mitotic index and Ki-67 protein increased significantly in the colon area close to a tumor and in tumors themselves without any relation to the fiber varieties consumed. Changes in the rate of apoptosis were not related to the preventive effect of diets: apoptotic index was high in tumors obtained from rats fed the high-cellulose diet with high tumor-preventive effects and also from rats fed the high-tomato-peel diet with low tumor-preventive effects Conclusions: No morphological changes were found in the ileum of rats exposed to a carcinogen and fed different dietary fibers. In the colon, a carcinogen even in low concentrations inhibited the lymphoid system in the mucosa located far from the tumor or close to the tumor. An increase in the proliferation rate in the colon close to the tumor may reflect the development of precanceromatous processes or may be related to the effect of growth factors expressed by armor cells. Finding adenoma-like dysplasia near tumors may be possible in early stages of the development of new tumors. In addition, activation of the lymphoid system of the colon following consumption to specific dietary fiber may be a mechanism by which fiber protect against cancer.
C1 Hebrew Univ Jerusalem, Koret Sch Vet Med, Fac Agr Food & Environm Qual Sci, Lab Teratol & Expt Oncol, IL-76100 Rehovot, Israel.
   Hebrew Univ Jerusalem, Koret Sch Vet Med, Fac Agr Food & Environm Qual Sci, Sch Nutr Sci, IL-76100 Rehovot, Israel.
   Kaplan Hosp, Dept Obstet & Gynecol, IL-76100 Rehovot, Israel.
   Rambam Med Ctr, Dept Clin Biochem, Haifa, Israel.
C3 Hebrew University of Jerusalem; Hebrew University of Jerusalem; Hebrew University of Jerusalem; Kaplan Medical Center; Rambam Health Care Campus
RP Zusman, I (corresponding author), Hebrew Univ Jerusalem, Koret Sch Vet Med, Fac Agr Food & Environm Qual Sci, Lab Teratol & Expt Oncol, Box 12, IL-76100 Rehovot, Israel.
CR Amendola A, 1996, P NATL ACAD SCI USA, V93, P11057, DOI 10.1073/pnas.93.20.11057
   BADESHA JS, 1995, EUR J PHARM-ENVIRON, V293, P429, DOI 10.1016/0926-6917(95)90063-2
   Chang WCL, 1997, CARCINOGENESIS, V18, P721, DOI 10.1093/carcin/18.4.721
   CLARK WH, 1995, ACTA ONCOL, V34, P749, DOI 10.3109/02841869509127182
   ETTINGER L, 1992, BIOL REV, V67, P459, DOI 10.1111/j.1469-185X.1992.tb01190.x
   Foster JR, 1997, J COMP PATHOL, V116, P113, DOI 10.1016/S0021-9975(97)80071-0
   GAVRIELI Y, 1992, J CELL BIOL, V119, P493, DOI 10.1083/jcb.119.3.493
   Golouh R, 1996, MODERN PATHOL, V9, P919
   IDE A, 1994, CARCINOGENESIS, V15, P2095, DOI 10.1093/carcin/15.10.2095
   Kang M, 1997, AM J SURG PATHOL, V21, P417, DOI 10.1097/00000478-199704000-00007
   KERLER R, 1994, CRIT REV ONCOGENESIS, V5, P271, DOI 10.1615/CritRevOncog.v5.i2-3.80
   Kikuchi Y, 1997, VIRCHOWS ARCH, V431, P111, DOI 10.1007/s004280050076
   Kritchevsky D, 1997, CANCER LETT, V114, P51, DOI 10.1016/S0304-3835(97)04623-5
   Kritchevsky D, 1986, DIETARY FIBER BASIC, V0, P1
   Lengyel E, 1997, ONCOGENE, V14, P2563, DOI 10.1038/sj.onc.1201098
   Lim BO, 1997, J NUTR, V127, P663, DOI 10.1093/jn/127.5.663
   Lubin F, 1997, CANCER EPIDEM BIOMAR, V6, P79
   Madar Z, 1997, INT J ONCOL, V11, P1141
   Madar Z, 1996, CANCER J - FRANCE, V9, P207
   Saclarides TJ, 1997, SURG CLIN N AM, V77, P253, DOI 10.1016/S0039-6109(05)70543-0
   Sundberg C, 1997, AM J PATHOL, V151, P479
   Takahashi Y, 1996, J NATL CANCER I, V88, P1146, DOI 10.1093/jnci/88.16.1146
   WU RY, 1994, BIOELECTROMAGNETICS, V15, P531, DOI 10.1002/bem.2250150606
   Yasui W, 1996, VIRCHOWS ARCH, V429, P13
   Zusman I, 1997, ANTICANCER RES, V17, P2105
   1987, 1900, V117, V0, P78
NR 26
TC 10
Z9 10
U1 0
U2 2
PU INT INST ANTICANCER RESEARCH
PI ATHENS
PA EDITORIAL OFFICE 1ST KM KAPANDNTIOU-KALAMOU RD KAPANDRITI, POB 22, ATHENS 19014, GREECE
SN 0250-7005
EI 
J9 ANTICANCER RES
JI Anticancer Res.
PD SEP-OCT 15
PY 1998
VL 18
IS 5A
BP 3521
EP 3526
DI 
PG 6
WC Oncology
SC Oncology
GA 145MT
UT WOS:000077376000058
PM 9858934
DA 2025-02-23
ER

PT J
AU Sawa, T
   Akaike, T
   Kida, K
   Fukushima, Y
   Takagi, K
   Maeda, H
AF Sawa, T
   Akaike, T
   Kida, K
   Fukushima, Y
   Takagi, K
   Maeda, H
TI Lipid peroxyl radicals from oxidized oils and heme-iron: Implication of a high-fat diet in colon carcinogenesis
SO CANCER EPIDEMIOLOGY BIOMARKERS & PREVENTION
LA English
DT Article
ID oxidative damage; tumor promotion; cancer; risk; hydroperoxides; acid; dna; suppression; superoxide; generation
AB A diet high in fat and iron is known as a risk factor in cancer epidemiology, However, the details of the molecular mechanism remains to be elucidated. We examined the possible implication of lipid peroxyl radicals generated from fatty acids and heme-iron in DNA damage, and hence in the possibility of colon cancer. F344 female rats were given N-nitroso-N-methylurea six times during a a-week period and then fed diets containing different amounts of safflower oil and hemoglobin (rich in iron) for 36 weeks; the occurrence of colon cancer was determined by H&E staining. In this animal model, simultaneous feeding of a fat diet and heme-iron produced a significant increase (P < 0.05) in the incidence of colon cancer compared with a diet without hemoglobin. Electron paramagnetic resonance and chemiluminescence studies revealed that oxidized refined vegetable oils, particularly safflower oil, readily generated lipid peroxyl radicals in the presence of various heme compounds, and the peroxyl radicals did effectively cleave DNA, Unpurified native vegetable oils contain a high amount of peroxyl radical scavengers, whereas conventional refining processes seem to reduce the levels of many valuable anti-peroxyl radical compounds abundant in plant seeds. In conclusion, lipid peroxides and heme components generate peroxyl radical species that exert DNA-cleaving activity. A plausible explanation is that lipid peroxyl radicals thus generated, which originated from routine dietary components such as fat and red meat, may contribute, at least in part, to the high incidence of colon cancer.
C1 Kumamoto Univ, Sch Med, Dept Microbiol, Kumamoto 860, Japan.
   Kumamoto Univ, Fac Engn, Dept Appl Chem, Kumamoto 860, Japan.
   Takano Hosp, Coloproctol Ctr, Kumamoto 862, Japan.
C3 Kumamoto University; Kumamoto University
RP Maeda, H (corresponding author), Kumamoto Univ, Sch Med, Dept Microbiol, Honjo 2-2-1, Kumamoto 860, Japan.
EM msmaedah@gpo.kumamoto-u.ac.jp
CR AKAIKE T, 1992, ARCH BIOCHEM BIOPHYS, V294, P55, DOI 10.1016/0003-9861(92)90136-K
   AKAIKE T, 1995, J AGR FOOD CHEM, V43, P1864, DOI 10.1021/jf00055a021
   CHAMULITRAT W, 1991, ARCH BIOCHEM BIOPHYS, V290, P153, DOI 10.1016/0003-9861(91)90601-E
   COHEN LA, 1987, SCI AM, V257, P42, DOI 10.1038/scientificamerican1187-42
   DAVIES MJ, 1988, BIOCHIM BIOPHYS ACTA, V964, P28, DOI 10.1016/0304-4165(88)90063-3
   DELORGERIL M, 1994, LANCET, V343, P1454, DOI 10.1016/S0140-6736(94)92580-1
   FRAGA CG, 1990, P NATL ACAD SCI USA, V87, P4533, DOI 10.1073/pnas.87.12.4533
   FREI B, 1990, P NATL ACAD SCI USA, V87, P4879, DOI 10.1073/pnas.87.12.4879
   GIOVANNUCCI E, 1992, JNCI-J NATL CANCER I, V84, P91, DOI 10.1093/jnci/84.2.91
   GIOVANNUCCI E, 1994, CANCER RES, V54, P2390
   GREENBLATT MS, 1994, CANCER RES, V54, P4855
   Halliwell B, 1989, FREE RADICALS IN BIOLOGY AND MEDICINE, V2nd, P0
   HEILIG JS, 1987, CURRENT PROTOCOLS MO, V1, P0
   Irani K, 1997, SCIENCE, V275, P1649, DOI 10.1126/science.275.5306.1649
   KAWAMORI T, 1994, JPN J CANCER RES, V85, P686, DOI 10.1111/j.1349-7006.1994.tb02415.x
   MAEDA H, 1992, JPN J CANCER RES, V83, P923, DOI 10.1111/j.1349-7006.1992.tb02001.x
   Morin PJ, 1996, P NATL ACAD SCI USA, V93, P7950, DOI 10.1073/pnas.93.15.7950
   NELSON RL, 1994, JNCI-J NATL CANCER I, V86, P455, DOI 10.1093/jnci/86.6.455
   PRYOR WA, 1984, METHOD ENZYMOL, V105, P293
   REDDY BS, 1984, JNCI-J NATL CANCER I, V72, P745
   RISCH HA, 1994, J NATL CANCER I, V86, P1409, DOI 10.1093/jnci/86.18.1409
   STEVENS RG, 1988, NEW ENGL J MED, V319, P1047, DOI 10.1056/NEJM198810203191603
   Takeshita M, 1997, CANCER-AM CANCER SOC, V79, P1487, DOI 10.1002/(SICI)1097-0142(19970415)79:8<1487::AID-CNCR7>3.0.CO;2-8
   TRICHOPOULOU A, 1995, JNCI-J NATL CANCER I, V87, P110, DOI 10.1093/jnci/87.2.110
   VACA CE, 1988, MUTAT RES, V195, P137, DOI 10.1016/0165-1110(88)90022-X
   VANDERZEE J, 1989, BIOCHIM BIOPHYS ACTA, V980, P175, DOI 10.1016/0005-2736(89)90397-0
   WANG Y, 1995, J NATL CANCER I, V87, P1456, DOI 10.1093/jnci/87.19.1456
   WEINSTEIN IB, 1991, SCIENCE, V251, P387, DOI 10.1126/science.1989073
   Yamamoto Y, 1997, FEBS LETT, V412, P461, DOI 10.1016/S0014-5793(97)00823-5
   YAMANE T, 1995, CANCER RES, V55, P2081
   YANG CS, 1993, J NATL CANCER I, V85, P1038, DOI 10.1093/jnci/85.13.1038
   Yang MH, 1996, FREE RADICAL BIO MED, V20, P225, DOI 10.1016/0891-5849(95)02039-X
NR 32
TC 105
Z9 108
U1 0
U2 11
PU AMER ASSOC CANCER RESEARCH
PI BIRMINGHAM
PA PO BOX 11806, BIRMINGHAM, AL 35202 USA
SN 1055-9965
EI 
J9 CANCER EPIDEM BIOMAR
JI Cancer Epidemiol. Biomarkers Prev.
PD NOV 15
PY 1998
VL 7
IS 11
BP 1007
EP 1012
DI 
PG 6
WC Oncology; Public, Environmental & Occupational Health
SC Oncology; Public, Environmental & Occupational Health
GA 136UP
UT WOS:000076877800007
PM 9829709
DA 2025-02-23
ER

PT J
AU Fritz, WA
   Coward, L
   Wang, J
   Lamartiniere, CA
AF Fritz, WA
   Coward, L
   Wang, J
   Lamartiniere, CA
TI Dietary genistein: perinatal mammary cancer prevention, bioavailability and toxicity testing in the rat
SO CARCINOGENESIS
LA English
DT Article
ID breast-cancer; statistical-analysis; prenatal exposure; phyto-estrogens; gland; risk; diethylstilbestrol; differentiation; isoflavones; daidzein
AB Asian women consuming a traditional diet high in soy have a low incidence of breast cancer, yet when they emigrate to the USA the second but not the first generation lose this protection. Accordingly, we hypothesized that early exposure to genistein, a major component of soy, could have a permanent protective effect against breast cancer, Sprague-Dawley CD rats were exposed to genistein from conception to day 21 post-partum in the diet at concentrations of 0, 25 and 250 mg genistein/kg AIN-76A diet. At day 50 post-partum, all animals were treated with 80 mg dimethylbenz[a]anthracene/kg body wt to induce mammary cancers. Dietary genistein resulted in dose-dependent protection against development of mammary tumors (fewer tumors per rat). Analysis of mammary whole mounts showed that 21- and 50-day-old female rats had fewer terminal end buds, terminal ductal structures that were undifferentiated and were most susceptible to carcinogenesis. Bromodeoxyuridine incorporation studies revealed that dietary perinatal genistein resulted in a smaller proliferative compartment for terminal end buds. In rats fed the high genistein dose (250 mg/kg diet) total genistein concentrations in the serum and milk of darns 7 days postpartum were 418 +/- 198 and 137 pmol/ml, respectively. Total genistein concentrations in stomach milk, serum and mammary glands of 7-day-old offspring were 4439 +/- 1109 and 726 pmol/ml and 440 +/- 129 pmol/g, respectively. Total genistein concentrations in the serum and mammary glands of 21-day-old offspring were 1810 +/- 135 pmol/ml and 370+/-36 pmol/g, respectively. Dietary perinatal genistein did not cause significant toxicity in F-0 and F-1 females. We conclude that genistein in the diet at 'physiological levels' enhances cell differentiation, resulting in programming of mammary gland cells for reduced susceptibility to mammary cancer, with no observed toxicity to the reproductive tract of F-1 females.
C1 Univ Alabama Birmingham, Dept Pharmacol & Toxicol, Birmingham, AL 35294 USA.
   Univ Alabama Birmingham, UAB Comprehens Canc Ctr, Birmingham, AL 35294 USA.
C3 University of Alabama System; University of Alabama Birmingham; University of Alabama System; University of Alabama Birmingham
RP Univ Alabama Birmingham, Dept Pharmacol & Toxicol, 1670 Univ Blvd, Birmingham, AL 35294 USA.
EM coral.lamartiniere@ccc.uab.edu
FU NCI NIH HHS [NIH-RO1-CA61742-04, P30-CA13148-26] Funding Source: Medline; NIEHS NIH HHS [NIH-RO1-ESO7273] Funding Source: Medline
CR ADLERCREUTZ H, 1993, LANCET, V342, P1209, DOI 10.1016/0140-6736(93)92188-Y
   [Anonymous], 1998, CANCER FACTS AND FIGURES, V0, P0
   AZZIZ R, 1995, AM J OBSTET GYNECOL, V172, P1251, DOI 10.1016/0002-9378(95)91488-9
   COLDITZ GA, 1995, CANCER EPIDEM BIOMAR, V4, P567
   Coward L, 1996, CLIN CHIM ACTA, V247, P121, DOI 10.1016/0009-8981(95)06242-4
   COWARD L, 1993, J AGR FOOD CHEM, V41, P1961, DOI 10.1021/jf00035a027
   Dalu A, 1998, PROSTATE, V37, P36
   FABER KA, 1991, BIOL REPROD, V45, P649, DOI 10.1095/biolreprod45.4.649
   Franke AA, 1996, CLIN CHEM, V42, P955
   FREEDMAN LS, 1993, BIOMETRICS, V49, P259
   FREEDMAN LS, 1990, STAT GUIDELINES ANAL, V0, P0
   HERBST AL, 1970, CANCER, V25, P745, DOI 10.1002/1097-0142(197004)25:4<745::AID-CNCR2820250402>3.0.CO;2-2
   KOKOSKA SM, 1993, ANTICANCER RES, V13, P1357
   LAMARTINIERE CA, 1995, P SOC EXP BIOL MED, V208, P120
   LAMARTINIERE CA, 1995, CARCINOGENESIS, V16, P2833, DOI 10.1093/carcin/16.11.2833
   Lamartiniere CA, 1998, P SOC EXP BIOL MED, V217, P358, DOI 10.3181/00379727-217-44245
   LAMARTINIERE CA, 1998, IN PRESS AM J CLIN N, V68, P0
   LEE HP, 1991, LANCET, V337, P1197, DOI 10.1016/0140-6736(91)92867-2
   LEVY JR, 1995, P SOC EXP BIOL MED, V208, P60
   MCLACHLAN JA, 1980, CANCER RES, V40, P3988
   Murrill WB, 1996, CARCINOGENESIS, V17, P1451, DOI 10.1093/carcin/17.7.1451
   ROSE DP, 1992, NUTRITION, V8, P47
   RUSSO J, 1978, JNCI-J NATL CANCER I, V61, P1451
   Santell RC, 1997, J NUTR, V127, P263, DOI 10.1093/jn/127.2.263
   SCHAUDIES RP, 1990, AM J PHYSIOL, V259, PG1056, DOI 10.1152/ajpgi.1990.259.6.G1056
   Setchell KDR, 1997, LANCET, V350, P23, DOI 10.1016/S0140-6736(96)09480-9
   SETCHELL KDR, 1984, AM J CLIN NUTR, V40, P569, DOI 10.1093/ajcn/40.3.569
   Setchell KDR, 1988, ROLE GUT MICROFLORA, V0, P315
   WINGO PA, 1995, CA-CANCER J CLIN, V45, P8, DOI 10.3322/canjclin.45.1.8
   Wu AH, 1996, CANCER EPIDEM BIOMAR, V5, P901
   ZIEGLER RG, 1993, JNCI-J NATL CANCER I, V85, P1819, DOI 10.1093/jnci/85.22.1819
NR 31
TC 282
Z9 312
U1 0
U2 10
PU OXFORD UNIV PRESS
PI OXFORD
PA GREAT CLARENDON ST, OXFORD OX2 6DP, ENGLAND
SN 0143-3334
EI 1460-2180
J9 CARCINOGENESIS
JI Carcinogenesis
PD DEC 15
PY 1998
VL 19
IS 12
BP 2151
EP 2158
DI 10.1093/carcin/19.12.2151
PG 8
WC Oncology
SC Oncology
GA 154LL
UT WOS:000077890600014
PM 9886571
DA 2025-02-23
ER

PT J
AU Soler, M
   Chatenoud, L
   La Vecchia, C
   Franceschi, S
   Negri, E
AF Soler, M
   Chatenoud, L
   La Vecchia, C
   Franceschi, S
   Negri, E
TI Diet, alcohol, coffee and pancreatic cancer: final results from an Italian study
SO EUROPEAN JOURNAL OF CANCER PREVENTION
LA English
DT Article
DE alcohol drinking; case-control study; coffee; diet; pancreatic neoplasm; risk factors
ID past medical history; risk-factors; cigarette-smoking; attributable risk; diabetes-mellitus; pharyngeal cancer; consumption; carcinoma; tobacco; energy
AB The relation between selected indicator foods, alcohol and coffee intake, and the risk of pancreatic cancer was evaluated in a case-control study conducted between 1983 and 1992 in northern Italy on 362 patients with histologically confirmed, incident cancers of the pancreas, and 1,552 controls in hospital for acute, non-neoplastic diseases. Odds ratios (ORs) for subsequent tertiles of intake were computed after allowance for sociodemographic factors and tobacco smoking. Pancreatic cancer risk was directly associated with consumption of meat (OR for the highest frequency tertile = 1,43), liver (OR = 1.43) and ham and sausages (OR = 1.64), and inversely with consumption of fresh fruit (OR = 0.59), fish (OR = 0.65) and olive oil (OR = 0.58), No appreciable association was found with coffee (OR = 1.21) and alcohol consumption (OR = 1.20), A summary score was derived by summing the six related food items; compared to the lowest level, the OR was 2.7 for the highest quintile, and the population attributable risk was 36% (95% confidence interval, 15-57%), indicating the scope of diet for the prevention of this common neoplasm in the Italian population, (C) 1998 Lippincott Williams & Wilkins.
C1 Ist Ric Farmacol Mario Negri, I-20157 Milan, Italy.
   Univ Milan, Ist Stat Med & Biometria, I-20133 Milan, Italy.
   Ctr Riferimento Oncol, Serv Epidemiol, I-33081 Aviano, PN, Italy.
C3 Istituto di Ricerche Farmacologiche Mario Negri IRCCS; University of Milan; IRCCS Aviano (CRO)
RP Ist Ric Farmacol Mario Negri, I-20157 Milan, Italy.
CR BOUCHARDY C, 1990, INT J CANCER, V45, P842, DOI 10.1002/ijc.2910450509
   Boyle P, 1996, INT J CANCER, V67, P63, DOI 10.1002/(SICI)1097-0215(19960703)67:1<63::AID-IJC12>3.0.CO;2-D
   BRESLOW EN, 1980, IARC SCI PUBL, V32, P257
   BRUZZI P, 1985, AM J EPIDEMIOL, V122, P904, DOI 10.1093/oxfordjournals.aje.a114174
   Caygill CPJ, 1996, BRIT J CANCER, V74, P159, DOI 10.1038/bjc.1996.332
   CUZICK J, 1989, INT J CANCER, V43, P415, DOI 10.1002/ijc.2910430312
   DAvanzo B, 1997, EUR J CANCER PREV, V6, P288, DOI 10.1097/00008469-199706000-00005
   DECARLI A, 1987, NUTRITION AND CANCER, V10, P29
   Decarli A, 1998, TUMORI J, V84, P312, DOI 10.1177/030089169808400305
   DEMESQUITA HBB, 1990, INT J CANCER, V46, P435, DOI 10.1002/ijc.2910460319
   DEMESQUITA HBB, 1991, INT J CANCER, V48, P540, DOI 10.1002/ijc.2910480411
   DOLL R, 1994, BRIT MED J, V309, P901, DOI 10.1136/bmj.309.6959.901
   Fernandez E, 1996, CANCER EPIDEM BIOMAR, V5, P23
   GOLD EB, 1985, CANCER-AM CANCER SOC, V55, P460, DOI 10.1002/1097-0142(19850115)55:2<460::AID-CNCR2820550229>3.0.CO;2-V
   HEUCH I, 1983, BRIT J CANCER, V48, P637, DOI 10.1038/bjc.1983.245
   Howe GR, 1996, CANCER CAUSE CONTROL, V7, P69, DOI 10.1007/BF00115639
   KALAPOTHAKI V, 1993, CANCER CAUSE CONTROL, V4, P375, DOI 10.1007/BF00051341
   La Vecchia C, 1998, EUR J CANCER PREV, V7, P3, DOI 10.1097/00008469-199802001-00002
   LAVECCHIA C, 1990, ONCOLOGY-BASEL, V47, P463
   LAVECCHIA C, 1991, INT J EPIDEMIOL, V20, P39, DOI 10.1093/ije/20.1.39
   LaVecchia C, 1997, NUTR CANCER, V27, P65, DOI 10.1080/01635589709514503
   LAVECCHIA C, 1987, INT J CANCER, V40, P309, DOI 10.1002/ijc.2910400305
   LAVECCHIA C, 1990, DIGEST DIS, V8, P281, DOI 10.1159/000171259
   LAVECCHIA C, 1993, CAFFEINE COFFEE HLTH, V0, P379
   MACK TM, 1986, JNCI-J NATL CANCER I, V76, P49
   MACMAHON B, 1981, NEW ENGL J MED, V304, P630, DOI 10.1056/NEJM198103123041102
   MCLAUGHLIN JK, 1988, JNCI-J NATL CANCER I, V80, P1237, DOI 10.1093/jnci/80.15.1237
   Mezzetti M, 1996, COMPUT BIOMED RES, V29, P63, DOI 10.1006/cbmr.1996.0006
   MILLS PK, 1988, CANCER-AM CANCER SOC, V61, P2578, DOI 10.1002/1097-0142(19880615)61:12<2578::AID-CNCR2820611232>3.0.CO;2-0
   NORELL SE, 1986, AM J EPIDEMIOL, V124, P894, DOI 10.1093/oxfordjournals.aje.a114479
   OLSEN GW, 1989, AM J PUBLIC HEALTH, V79, P1016, DOI 10.2105/AJPH.79.8.1016
   RAYMOND L, 1987, GASTROEN CLIN BIOL, V11, P488
   Salvini Simonetta, 1996, JOURNAL OF FOOD COMPOSITION AND ANALYSIS, V9, P57, DOI 10.1006/jfca.1996.0007
   SHIBATA A, 1994, INT J CANCER, V58, P46, DOI 10.1002/ijc.2910580109
   SILVERMAN DT, 1994, JNCI-J NATL CANCER I, V86, P1510, DOI 10.1093/jnci/86.20.1510
   SILVERMAN DT, 1995, CANCER RES, V55, P4899
   Tavani A, 1997, NUTR CANCER, V27, P157, DOI 10.1080/01635589709514518
   WILLETT W, 1986, AM J EPIDEMIOL, V124, P17, DOI 10.1093/oxfordjournals.aje.a114366
   ZHENG W, 1993, CANCER CAUSE CONTROL, V4, P361, DOI 10.1007/BF00051339
   ZIEGLER RG, 1992, CANCER RES, V52, P0
NR 41
TC 68
Z9 70
U1 0
U2 11
PU LIPPINCOTT WILLIAMS & WILKINS
PI PHILADELPHIA
PA TWO COMMERCE SQ, 2001 MARKET ST, PHILADELPHIA, PA 19103 USA
SN 0959-8278
EI 1473-5709
J9 EUR J CANCER PREV
JI Eur. J. Cancer Prev.
PD DEC 15
PY 1998
VL 7
IS 6
BP 455
EP 460
DI 10.1097/00008469-199812000-00005
PG 6
WC Oncology
SC Oncology
GA 157UP
UT WOS:000078080300005
PM 9926293
DA 2025-02-23
ER

PT J
AU Zayed, SMAD
   Farghaly, M
   Taha, H
   Gotta, H
   Hecker, E
AF Zayed, SMAD
   Farghaly, M
   Taha, H
   Gotta, H
   Hecker, E
TI Dietary cancer risk conditional cancerogens in produce of livestock fed on species of spurge (Euphorbiaceae) - I. Skin irritant and tumor-promoting ingenane-type diterpene esters in E-peplus, one of several herbaceous Euphoria species contaminating fodder of livestock
SO JOURNAL OF CANCER RESEARCH AND CLINICAL ONCOLOGY
LA English
DT Article
DE conditional cancerogens; diterpene esters; Euphorbia peplus; food chain; dietary cancer; milk polluted; skin irritants; tumor promoters
ID polyfunctional diterpenes; biological assays; active principles; pimelea-simplex; tigliane; constituents; latex; cells; mice
AB The hypothesis was proposed that there is a risk of dietary cancer from conditional cancerogens in produce of livestock polluted with irritants of the diterpene ester type, picked up by feeding on species of Euphorbiaceae (spurge). To challenge this, several herbaceous plants of the genus Euphorbia, widespread as weeds and contaminants of livestock fodder. were identified botanically and extracts of their aerial parts were tested for irritancy on the mouse ear. As compared to a standard probe of croton oil, the extracts of E. peplus, E. nubica and E. helioscopia displayed irritancy. The most active extract (that from E. pep]trs) was investigated by a fractionation procedure monitored by the mouse ear assay, and five molecularly uniform irritant Euphorbia factors Pe1-Pe5 were identified as diterpene ester-type toxins. Together these factors comprise at least 11 ppm in the aerial parts. They were characterized individually to carry the diterpene parent alcohols ingenol, 20-deoxyingenol, and 20-deoxyingenol-6 alpha, 7 alpha-epoxide. The irritancy of the aerial plant parts was shown to be caused mainly by the Euphorbia factors Pe1 and Pe2 together. Upon chronic administration of these irritants and hyperplasiogens as principal cancerogenic risk factors in the mouse skin initiation/promotion bioassay, Pe1 and Pe2 were established as tumor promoters. These findings together support the initial hypothesis and suggest the need for further investigations to determine whether there is a consequent risk of dietary cancer.
C1 Deutsch Krebsforschungszentrum, Div S0109, Res Program 3, D-69120 Heidelberg, Germany.
   Natl Res Ctr, Organ Chem Lab, Cairo, Egypt.
C3 Helmholtz Association; German Cancer Research Center (DKFZ); Egyptian Knowledge Bank (EKB); National Research Centre (NRC)
RP Hecker, E (corresponding author), Deutsch Krebsforschungszentrum, Div S0109, Res Program 3, Neuenheimer Feld 280, D-69120 Heidelberg, Germany.
CR ADOLF W, 1983, J SCI SOC THAILAND, V9, P81
   APPEL KE, 1990, J CANCER RES CLIN, V116, P232, DOI 10.1007/BF01612896
   APPEL KE, 1995, CHEM INDUCTION CANC, V0, P227
   ARCOS JC, 1995, CHEM INDUCTION CANC, V0, P227
   BARTSCH E, 1923, THESIS U LEIPZIG, V0, P0
   BECKER N, 1997, KREBSATLAS BUNDESREP, V0, P0
   BORRIS RP, 1989, J ETHNOPHARMACOL, V24, P41
   CASHMORE AR, 1976, TETRAHEDRON LETT, V0, PP1737, DOI 10.1016/S0040-4039(00)92940-X
   CHEEKE PR, 1988, J ANIM SCI, V66, P2343
   EDLER L, 1991, J CANCER RES CLIN, V117, P205, DOI 10.1007/BF01625426
   FALSONE G, 1982, ARCH PHARM, V315, P1026, DOI 10.1002/ardp.19823151209
   FORSYTH AA, 1968, B MINISTRIES AGR FIS, V161, P73
   GMINSKI R, 1998, HAGERS HDB PHARM PRA, V2, P619
   GMINSKI R, 1998, IN PRESS SCI REV, V0, P0
   GOTTA H, 1984, Z NATURFORSCH B, V39, P683
   GOTTA H, 1978, THESIS U HEIDELBERG, V0, P0
   HAFEZ A, 1983, PLANTA MED, V49, P3, DOI 10.1055/s-2007-969798
   HAPKE JH, 1975, TOXIKOLOGIE VET MED, V0, P134
   Hecker E, 1983, PROG CLIN BIOL RES, V132B, P219
   HECKER E, 1990, ARCHIV FUER GESCHWULSTFORSCHUNG, V60, P409
   HECKER E, 1987, BOT J LINN SOC, V94, P197, DOI 10.1111/j.1095-8339.1987.tb01046.x
   HECKER E, 1991, PZ (PHARMAZEUTISCHE ZEITUNG) WISSENSCHAFT, V136, P251
   HECKER E, 1963, NATURWISSENSCHAFTEN, V50, P290, DOI 10.1007/BF00597437
   HECKER E, 1963, NATURWISSENSCHAFTEN, V50, P165, DOI 10.1007/BF00639261
   HECKER E, 1998, IN PRESS ARZNEIMITTE, V0, P0
   HECKER E, 1955, VERTEILUNGSVERFAHREN, V0, P0
   HECKER E, 1993, BOOK ABSTRACTS DEP C, V0, P202
   HECKER E, 1987, CANC LIVER ESOPHAGUS, V0, P101
   HECKER E, 1974, PROGR CHEM ORG NATUR, V31, P377
   HERGENHAHN M, 1982, J CANCER RES CLIN, V104, P31, DOI 10.1007/BF00402051
   KLIMMER M, 1924, GESUNDHEITSPFLEGE LA, V0, P150
   KLOZ U, 1989, J CANCER RES CLIN, V115, P148, DOI 10.1007/BF00397915
   Krauter G, 1996, EUR J BIOCHEM, V242, P417, DOI 10.1111/j.1432-1033.1996.0417r.x
   LIN LJ, 1983, J NAT PROD, V46, P723, DOI 10.1021/np50029a020
   RIZK AM, 1985, PHYTOCHEMISTRY, V24, P1605, DOI 10.1016/S0031-9422(00)81076-6
   SCHMIDT R, 1989, J CANCER RES CLIN, V115, P516, DOI 10.1007/BF00391351
   SCHMIDT R, 1989, BOT J LINN SOC, V94, P79
   SCHULTES RE, 1987, BOT J LINN SOC, V94, P79, DOI 10.1111/j.1095-8339.1987.tb01039.x
   SCHULTES RE, 1987, EUPHORBIALES CHEM TA, V0, P79
   SORG B, 1987, CARCINOGENESIS, V8, P1, DOI 10.1093/carcin/8.1.1
   SORG B, 1982, Z NATURFORSCH B, V37, P748
   SOSATH S, 1988, J NAT PROD, V51, P1062, DOI 10.1021/np50060a003
   STANDLEY PC, 1949, FLORA GUATEMALA, V0, P106
   TACKHOLM V, 1974, STUDENTS FLORA EGYPT, V0, P332
   TAKEDA N, 1991, CANCER LETT, V59, P153, DOI 10.1016/0304-3835(91)90180-P
   TANG WP, 1988, J CANCER RES CLIN, V114, P429, DOI 10.1007/BF02128191
   TOMEI LD, 1987, NATURE, V329, P73, DOI 10.1038/329073a0
   UEMURA D, 1974, TETRAHEDRON LETT, V0, P2527
   WAHBY AM, 1940, EGYPTIAN PLANTS POIS, V0, P26
   WATT JM, 1962, MED POISONOUS PLANTS, V0, P402
   ZAYED S, 1977, EXPERIENTIA, V33, P1554, DOI 10.1007/BF01933991
NR 53
TC 27
Z9 34
U1 0
U2 7
PU SPRINGER VERLAG
PI NEW YORK
PA 175 FIFTH AVE, NEW YORK, NY 10010 USA
SN 0171-5216
EI 
J9 J CANCER RES CLIN
JI J. Cancer Res. Clin. Oncol.
PD MAR-APR 15
PY 1998
VL 124
IS 3-4
BP 131
EP 140
DI 10.1007/s004320050146
PG 10
WC Oncology
SC Oncology
GA ZN119
UT WOS:000073611800001
PM 9619738
DA 2025-02-23
ER

PT J
AU Malila, N
   Virtanen, M
   Pietinen, P
   Virtamo, J
   Albanes, D
   Hartman, AM
   Heinonen, OP
AF Malila, N
   Virtanen, M
   Pietinen, P
   Virtamo, J
   Albanes, D
   Hartman, AM
   Heinonen, OP
TI A comparison of prospective and retrospective assessments of diet in a study of colorectal cancer
SO NUTRITION AND CANCER-AN INTERNATIONAL JOURNAL
LA English
DT Article
ID colon-cancer; dairy-products; breast-cancer; recall bias; womens health; risk-factors; fat intake; meat; questionnaire; vegetables
AB Dietary factors are widely studied as risk factors for colorectal cancer, with much information from case-control studies. We evaluated the validity of dietary data from a retrospective case-control study of diet and colorectal cancer As part of the alpha-Tocopherol, beta-Carotene Cancer Prevention Study. diet was assessed at baseline and after diagnosis for colorectal cancer cases and at baseline and regularly during the trial for a random control group. The dietary assessment referred to the previous 12 months (in cases before diagnosis). In the two dietary assessments, the cases reported a greater increase in consumption of fruits and dairy products and a decrease in consumption of potatoes. Accordingly, relative risks for colorectal cancer by baseline dietary data differed markedly from odds ratios from case-control data; e.g., relative risk for a 652-mg increase in calcium intake was 0.79 (95% confidence interval = 0.48-1.30) in case-cohort analysis vs. an odds ratio of 1.57 (95% confidence interval = 1.06-2.33) for case-control analysis. The most likely explanation is the influence of current diet on recall of prediagnosis diet and effects of occult cancer on diet in the year before cancer diagnosis, which have implications fbr interpretation of case-control studies in evaluating associations between diet and colorectal cancer.
C1 Natl Publ Hlth Inst, Helsinki, Finland.
   NCI, Bethesda, MD 20892 USA.
   Univ Helsinki, Dept Publ Hlth, Helsinki, Finland.
C3 Finland National Institute for Health & Welfare; National Institutes of Health (NIH) - USA; NIH National Cancer Institute (NCI); University of Helsinki
RP Natl Publ Hlth Inst, Mannerheimintie 166, Helsinki, Finland.
EM Nea.Malila@ktl.fi
FU NCI NIH HHS [N01-CN-45165] Funding Source: Medline
CR [Anonymous], 1994, ANN EPIDEMIOL, V4, P1
   [Anonymous], 1900, DOI 10.1097/00002030-199912240-00009, V0, P0
   AUSTIN H, 1994, EPIDEMIOL REV, V16, P65, DOI 10.1093/oxfordjournals.epirev.a036146
   BARLOW WE, 1994, BIOMETRICS, V50, P1064, DOI 10.2307/2533444
   BENITO E, 1990, INT J CANCER, V45, P69, DOI 10.1002/ijc.2910450114
   BENITO E, 1991, INT J CANCER, V49, P161, DOI 10.1002/ijc.2910490202
   BOSTICK RM, 1994, CANCER CAUSE CONTROL, V5, P38, DOI 10.1007/BF01830725
   Boutron MC, 1996, BRIT J CANCER, V74, P145, DOI 10.1038/bjc.1996.330
   COUGHLIN SS, 1990, J CLIN EPIDEMIOL, V43, P87, DOI 10.1016/0895-4356(90)90060-3
   Friedenreich C M, 1991, ANN EPIDEMIOL, V1, P439
   FRIEDENREICH CM, 1991, EPIDEMIOLOGY, V2, P424, DOI 10.1097/00001648-199111000-00006
   GIOVANNUCCI E, 1994, ANN MED, V26, P443, DOI 10.3109/07853899409148367
   GIOVANNUCCI E, 1993, AM J EPIDEMIOL, V137, P502, DOI 10.1093/oxfordjournals.aje.a116703
   GIOVANNUCCI E, 1994, CANCER RES, V54, P2390
   GOLDBOHM RA, 1994, CANCER RES, V54, P718
   HAMMAR N, 1991, INT J EPIDEMIOL, V20, P621, DOI 10.1093/ije/20.3.621
   Hartman AM, 1996, NUTR CANCER, V25, P305, DOI 10.1080/01635589609514454
   HISLOP TG, 1990, NUTR CANCER, V13, P223, DOI 10.1080/01635589009514064
   Holmberg L, 1996, INT J EPIDEMIOL, V25, P235, DOI 10.1093/ije/25.2.235
   KAMPMAN E, 1994, CANCER RES, V54, P3186
   Kato I, 1997, NUTR CANCER, V28, P276, DOI 10.1080/01635589709514588
   KRITCHEVSKY SB, 1995, EPIDEMIOLOGY, V6, P506, DOI 10.1097/00001648-199509000-00008
   Kune S, 1987, NUTR CANCER, V9, P21
   KYLLONEN LEJ, 1987, ANN CHIR GYNAECOL, V76, P185
   Lindsted K D, 1990, EPIDEMIOLOGY, V1, P392, DOI 10.1097/00001648-199009000-00010
   METTLIN CJ, 1990, NUTR CANCER, V13, P89, DOI 10.1080/01635589009514049
   MILLER AB, 1994, EUR J CANCER, V30A, P207, DOI 10.1016/0959-8049(94)90088-4
   NEGRI E, 1990, NUTR CANCER, V13, P255, DOI 10.1080/01635589009514067
   PETERS RK, 1992, CANCER CAUSE CONTROL, V3, P457, DOI 10.1007/BF00051359
   PIETINEN P, 1988, AM J EPIDEMIOL, V128, P655, DOI 10.1093/oxfordjournals.aje.a115013
   POTTER JD, 1993, EPIDEMIOL REV, V15, P499, DOI 10.1093/oxfordjournals.epirev.a036132
   Potter JD, 1996, CANCER CAUSE CONTROL, V7, P127, DOI 10.1007/BF00115644
   SCHATZKIN A, 1995, EUR J CANCER, V31A, P1198, DOI 10.1016/0959-8049(95)00138-9
   SHIBATA A, 1992, BRIT J CANCER, V66, P673, DOI 10.1038/bjc.1992.336
   SLATTERY ML, 1988, AM J EPIDEMIOL, V128, P989
   Slattery ML, 1997, AM J EPIDEMIOL, V145, P199, DOI 10.1093/oxfordjournals.aje.a009092
   STEINMETZ KA, 1994, AM J EPIDEMIOL, V139, P1
   THUN MJ, 1992, JNCI-J NATL CANCER I, V84, P1491, DOI 10.1093/jnci/84.19.1491
   TRICHOPOULOS D, 1991, ANN NUTR METAB, V35, P89, DOI 10.1159/000177686
   TROCK B, 1990, JNCI-J NATL CANCER I, V82, P650, DOI 10.1093/jnci/82.8.650
   TUYNS AJ, 1988, NUTR CANCER, V11, P189, DOI 10.1080/01635588809513986
   WILKENS LR, 1992, AM J EPIDEMIOL, V136, P825, DOI 10.1093/aje/136.7.825
   WILLETT W, 1989, NATURE, V338, P389, DOI 10.1038/338389a0
   Willett W, 1990, NUTR EPIDEMIOLOGY, V15, P0
   WILLETT WC, 1990, NEW ENGL J MED, V323, P1664, DOI 10.1056/NEJM199012133232404
NR 46
TC 13
Z9 17
U1 0
U2 4
PU ROUTLEDGE JOURNALS, TAYLOR & FRANCIS LTD
PI ABINGDON
PA 2-4 PARK SQUARE, MILTON PARK, ABINGDON OX14 4RN, OXON, ENGLAND
SN 0163-5581
EI 1532-7914
J9 NUTR CANCER
JI Nutr. Cancer
PD JUN 15
PY 1998
VL 32
IS 3
BP 146
EP 153
DI 10.1080/01635589809514733
PG 8
WC Oncology; Nutrition & Dietetics
SC Oncology; Nutrition & Dietetics
GA 165FX
UT WOS:000078511000004
PM 10050264
DA 2025-02-23
ER

PT J
AU Braga, C
   La Vecchia, C
   Franceschi, S
   Negri, E
   Parpinel, M
   Decarli, A
   Giacosa, A
   Trichopoulos, D
AF Braga, C
   La Vecchia, C
   Franceschi, S
   Negri, E
   Parpinel, M
   Decarli, A
   Giacosa, A
   Trichopoulos, D
TI Olive oil, other seasoning fats, and the risk of colorectal carcinoma
SO CANCER
LA English
DT Article
DE case-control study; colorectal carcinoma; diet; olive oil; Italy
ID breast-cancer risk; colon-cancer; dietary-fat; food groups; consumption; meat; greece; fiber; women
AB BACKGROUND. An association between fats and colorectal carcinoma has been suggested, but the epidemiologic evidence by type of dietary fat is far less clear. Colorectal carcinoma rates have been relatively low in Mediterranean countries compared with most other Western countries, but the components of the Mediterranean diet responsible for this favorable pattern are unclear. METHODS. The relationship between various added (seasoning) fats and colorectal carcinoma risk was investigated using data from a case-control study conducted between January 1992 and June 1996 in six Italian areas. Cases were 1953 patients with incident, histologically confirmed colorectal carcinoma (1225 of the colon and 728 of the rectum) admitted to the major teaching and general hospitals in the study areas, Controls were 4154 subjects with no history of cancer who were admitted to hospitals in the same catchment areas for acute, nonneoplastic diseases unrelated to the the digestive tract and requiring no long term modifications of diet. Dietary habits were investigated using a validated food frequency questionnaire including 78 items. Lipid intake was estimated by laking into account the content of seasoning lipids in different dishes, the frequency of consumption and portion size of each dish, and individual fat intake patterns. RESULTS. The odds ratios (OR) for successive tertiles of olive oil intake, compared with the lowest one, were 0.87 (95% confidence interval [CI], 0.75-1.01) and 0.83 (95% CI, 0.10-0.99) (chi(trend)(2) = 4.49, P = 0.03) when colorectal carcinoma was analyzed as a whole, 0.82 (95% CI, 0.68-0.98) and 0.81 (95% CI, 0.66-0.99) (chi(trend)(2) = 4.05, P = 0.04) for colon carcinoma, and 0.96 (95% CI, 0.77-1.19) and 0.88 (95% CI, 0.66-1.12) for rectal carcinoma. For specific seed oils (including sunflower, maize, peanut, and soya), the OR for colorectal carcinoma was 0.91 in the highest tertile of intake, and the corresponding values were 1.01 for mixed seed oils and 0.93 for butler. None of these estimates was significantly different from the unity. Allowance for vegetable intake attenuated the apparent protection from olive oil consumption (OR, 0.94 for colon and 0.97 for rectum for the highest tertile), which still was apparent in younger subjects (OR, 0.82 for colon and 0.69 for rectum). CONCLUSIONS. In this study, seasoning fats did not appear to increase the risk of colorectal carcinoma, and there was little evidence for a differential effect by fat type. If such a differential effect exists, it is minor and could favor olive oil. (C) 1998 American Cancer Society.
C1 Ist Ric Farmacol Mario Negri, Milan, Italy.
   Univ Milan, Ist Nazl Tumori, Ist Stat Med & Biometria, Milan, Italy.
   Harvard Univ, Sch Publ Hlth, Dept Epidemiol, Boston, MA 02115 USA.
   Ctr Riferimento Oncol, Pordenone, Italy.
   Ist Nazl Studio & Ric Canc, Genoa, Italy.
C3 Istituto di Ricerche Farmacologiche Mario Negri IRCCS; Fondazione IRCCS Istituto Nazionale Tumori Milan; University of Milan; Harvard University; Harvard T.H. Chan School of Public Health
RP Ist Ric Farmacol Mario Negri, Via Eritrea 62, Milan, Italy.
CR BOSTICK RM, 1994, CANCER CAUSE CONTROL, V5, P38, DOI 10.1007/BF01830725
   Breslow NE, 1980, STAT METHODS CANC RE, VI, P32
   DAvanzo B, 1996, EPIDEMIOLOGY, V7, P312, DOI 10.1097/00001648-199605000-00018
   Decarli A, 1996, ANN EPIDEMIOL, V6, P110, DOI 10.1016/1047-2797(95)00129-8
   FORTES C, 1995, J NATL CANCER I, V87, P1020, DOI 10.1093/jnci/87.13.1020-a
   FRANCESCHI S, 1993, EUR J CANCER, V29A, P2298, DOI 10.1016/0959-8049(93)90225-5
   Franceschi S, 1997, INT J CANCER, V72, P56, DOI 10.1002/(SICI)1097-0215(19970703)72:1<56::AID-IJC8>3.0.CO;2-3
   GIOVANNUCCI E, 1995, CANCER CAUSE CONTROL, V6, P164, DOI 10.1007/BF00052777
   GIOVANNUCCI E, 1994, CANCER RES, V54, P2390
   GOLDBOHM RA, 1994, CANCER RES, V54, P718
   Hill M, 1992, EUR J CANCER PREV, V1, P339, DOI 10.1097/00008469-199208000-00001
   HILL MJ, 1989, BAILLIERE CLIN GASTR, V3, P567, DOI 10.1016/0950-3528(89)90018-3
   Landa M C, 1994, EUR J CANCER PREV, V3, P313, DOI 10.1097/00008469-199407000-00003
   LAVECCHIA C, 1995, CANCER CAUSE CONTROL, V6, P545, DOI 10.1007/BF00054164
   Levi F, 1994, EUR J CANCER PREV, V3, P109, DOI 10.1097/00008469-199403000-00004
   Lipworth L, 1997, PREV MED, V26, P181, DOI 10.1006/pmed.1996.9977
   MACQUARTMOULIN G, 1986, INT J CANCER, V38, P183, DOI 10.1002/ijc.2910380207
   MARTINMORENO JM, 1994, INT J CANCER, V58, P774, DOI 10.1002/ijc.2910580604
   Potter JD, 1996, CANCER CAUSE CONTROL, V7, P127, DOI 10.1007/BF00115644
   REDDY BS, 1993, PREV MED, V22, P738, DOI 10.1006/pmed.1993.1068
   TRICHOPOULOU A, 1995, JNCI-J NATL CANCER I, V87, P110, DOI 10.1093/jnci/87.2.110
   TRICHOPOULOU A, 1995, CANCER CAUSE CONTROL, V6, P475, DOI 10.1007/BF00054153
   TUYNS AJ, 1988, NUTR CANCER, V11, P189, DOI 10.1080/01635588809513986
   TZONOU A, 1993, INT J CANCER, V55, P411, DOI 10.1002/ijc.2910550314
   WILLETT WC, 1990, NEW ENGL J MED, V323, P1664, DOI 10.1056/NEJM199012133232404
NR 25
TC 103
Z9 109
U1 0
U2 1
PU WILEY
PI HOBOKEN
PA 111 RIVER ST, HOBOKEN 07030-5774, NJ USA
SN 0008-543X
EI 1097-0142
J9 CANCER-AM CANCER SOC
JI Cancer
PD FEB 1
PY 1998
VL 82
IS 3
BP 448
EP 453
DI 10.1002/(SICI)1097-0142(19980201)82:3<448::AID-CNCR4>3.0.CO;2-L
PG 6
WC Oncology
SC Oncology
GA YT593
UT WOS:000071622600004
PM 9452260
DA 2025-02-23
ER

PT J
AU Hyman, J
   Baron, JA
   Dain, BJ
   Sandler, RS
   Haile, RW
   Mandel, JS
   Mott, LA
   Greenberg, ER
AF Hyman, J
   Baron, JA
   Dain, BJ
   Sandler, RS
   Haile, RW
   Mandel, JS
   Mott, LA
   Greenberg, ER
TI Dietary and supplemental calcium and the recurrence of colorectal adenomas
SO CANCER EPIDEMIOLOGY BIOMARKERS & PREVENTION
LA English
DT Article
ID epithelial-cell proliferation; colon-cancer; vitamin-d; clinical-trial; large-bowel; polyps; risk; epidemiology; fiber; women
AB The association between calcium intake and the risk of colorectal neoplasia remains controversial, This analysis prospectively investigated the association between dietary and supplemental calcium intake and recurrent colorectal adenomas, Participants were part of a multicenter, randomized clinical trial of antioxidant vitamins, The study endpoints were adenomas detected between surveillance colonoscopies conducted at approximately 1 year and 4 years after study entry, Baseline intake of energy-adjusted calcium derived from a food frequency questionnaire was used as the main exposure of interest, Calcium supplement use was assessed by semiannual questionnaires, Logistic regression was used to compute odds ratios and 95% confidence limits, and Poisson regression was used to estimate rate ratios, Subjects in the fifth quintile of dietary calcium had an adjusted odds ratio of 0.72 (95% confidence interval, 0.43-1.22) compared to those in the lowest quintile, Investigation of the numbers of adenomas yielded stronger findings: the rate ratio for the fifth quintile versus the first was 0.63 (95% confidence interval, 0.39-1.02), Dietary calcium seemed to have a greater effect among individuals with a high-fat diet than among those with a low-fat diet; however, the interaction was not statistically significant, Use of calcium supplements was not related to adenoma recurrence, These results suggest that a high calcium intake may be associated with a reduction in risk of recurrent adenomas, especially among individuals on a high-fat diet.
C1 Dartmouth Coll, Hitchcock Med Ctr, Dartmouth Med Sch,Sect Biostat & Epidemiol, Dept Community & Family Med, Hanover, NH 03755 USA.
   Univ N Carolina, Sch Med, Chapel Hill, NC 27599 USA.
   Univ So Calif, Los Angeles, CA 90033 USA.
   Univ Minnesota, Minneapolis, MN 55455 USA.
C3 Dartmouth College; University of North Carolina; University of North Carolina Chapel Hill; University of North Carolina School of Medicine; University of Southern California; University of Minnesota System; University of Minnesota Twin Cities
RP Dartmouth Coll, Hitchcock Med Ctr, Dartmouth Med Sch,Sect Biostat & Epidemiol, Dept Community & Family Med, Hinman Box 7927, Hanover, NH 03755 USA.
CR Alberts DS, 1997, CANCER EPIDEM BIOMAR, V6, P161
   Alberts DS, 1996, JNCI-J NATL CANCER I, V88, P81, DOI 10.1093/jnci/88.2.81
   ALMENDINGEN K, 1995, EUR J CANCER PREV, V4, P239, DOI 10.1097/00008469-199506000-00005
   BARON JA, 1995, JNCI-J NATL CANCER I, V87, P1303, DOI 10.1093/jnci/87.17.1303
   BARSOUM GH, 1992, BRIT J SURG, V79, P581, DOI 10.1002/bjs.1800790639
   BEDENNE L, 1992, CANCER, V69, P883, DOI 10.1002/1097-0142(19920215)69:4<883::AID-CNCR2820690408>3.0.CO;2-B
   BLOCK G, 1986, AM J EPIDEMIOL, V124, P453, DOI 10.1093/oxfordjournals.aje.a114416
   BONTRON MC, 1996, BRIT J CANCER, V74, P141
   BOSTICK RM, 1993, AM J EPIDEMIOL, V137, P1302, DOI 10.1093/oxfordjournals.aje.a116640
   BOSTICK RM, 1995, JNCI-J NATL CANCER I, V87, P1307, DOI 10.1093/jnci/87.17.1307
   GARLAND C, 1985, LANCET, V1, P307, DOI 10.1016/S0140-6736(85)91082-7
   GARLAND CF, 1991, AM J CLIN NUTR, V54, PS193, DOI 10.1093/ajcn/54.1.193S
   GRAHAM S, 1988, AM J EPIDEMIOL, V128, P490, DOI 10.1093/oxfordjournals.aje.a114997
   GREENBERG ER, 1994, NEW ENGL J MED, V331, P141, DOI 10.1056/NEJM199407213310301
   HAENSZEL W, 1961, JNCI-J NATL CANCER I, V26, P37
   Hosmer DSL, 1989, APPLIED LOGISTIC REGRESSION, V0, P0
   KAMPMAN E, 1994, AM J EPIDEMIOL, V139, P16, DOI 10.1093/oxfordjournals.aje.a116931
   Kearney J, 1996, AM J EPIDEMIOL, V143, P907, DOI 10.1093/oxfordjournals.aje.a008834
   KLEIBEUKER JH, 1993, BRIT J CANCER, V67, P500, DOI 10.1038/bjc.1993.93
   Kune S, 1987, NUTR CANCER, V9, P21
   LIPKIN M, 1989, CANCER RES, V49, P248
   LITTLE J, 1993, BRIT J CANCER, V67, P177, DOI 10.1038/bjc.1993.31
   MACOUARTMOULIN G, 1987, INT J CANCER, V40, P179, DOI 10.1002/ijc.2910400209
   MACQUARTMOULIN G, 1986, INT J CANCER, V38, P183, DOI 10.1002/ijc.2910380207
   MORSON B, 1974, P ROY SOC MED, V67, P451, DOI 10.1177/00359157740676P115
   NEGRI E, 1990, NUTR CANCER, V13, P255, DOI 10.1080/01635589009514067
   NELDER JA, 1972, J R STAT SOC SER A-G, V135, P370, DOI 10.2307/2344614
   Neugut AI, 1996, CANCER-AM CANCER SOC, V78, P723, DOI 10.1002/(SICI)1097-0142(19960815)78:4<723::AID-CNCR5>3.0.CO;2-F
   NEUGUT AI, 1993, CANCER EPIDEM BIOMAR, V2, P159
   NEWMARK HL, 1984, JNCI-J NATL CANCER I, V72, P1323
   PEIPINS LA, 1994, EPIDEMIOL REV, V16, P273, DOI 10.1093/oxfordjournals.epirev.a036154
   PENCE BC, 1988, CARCINOGENESIS, V9, P187, DOI 10.1093/carcin/9.1.187
   PETERS RK, 1992, CANCER CAUSE CONTROL, V3, P457, DOI 10.1007/BF00051359
   Potter JD, 1996, CANCER CAUSE CONTROL, V7, P127, DOI 10.1007/BF00115644
   Schottenfeld D, 1996, CANC EPIDEMIOLOGY PR, V2nd, P813
   SLATTERY ML, 1988, AM J EPIDEMIOL, V128, P504, DOI 10.1093/oxfordjournals.aje.a114998
   STERN HS, 1990, SURGERY, V108, P528
   TROCK B, 1990, JNCI-J NATL CANCER I, V82, P650, DOI 10.1093/jnci/82.8.650
   WARGOVICH MJ, 1984, CANCER LETT, V23, P253, DOI 10.1016/0304-3835(84)90091-0
   Weisgerber UM, 1996, GUT, V38, P396, DOI 10.1136/gut.38.3.396
   Willett W, 1990, NUTR EPIDEMIOLOGY, V0, P0
   WILLETT WC, 1990, NEW ENGL J MED, V323, P1664, DOI 10.1056/NEJM199012133232404
   WU AH, 1987, BRIT J CANCER, V55, P687, DOI 10.1038/bjc.1987.140
NR 43
TC 53
Z9 58
U1 0
U2 4
PU AMER ASSOC CANCER RESEARCH
PI PHILADELPHIA
PA 615 CHESTNUT ST, 17TH FLOOR, PHILADELPHIA, PA 19106-4404 USA
SN 1055-9965
EI 1538-7755
J9 CANCER EPIDEM BIOMAR
JI Cancer Epidemiol. Biomarkers Prev.
PD APR 15
PY 1998
VL 7
IS 4
BP 291
EP 295
DI 
PG 5
WC Oncology; Public, Environmental & Occupational Health
SC Oncology; Public, Environmental & Occupational Health
GA ZG556
UT WOS:000073015500004
PM 9568783
DA 2025-02-23
ER

PT J
AU Silverman, DT
   Swanson, CA
   Gridley, G
   Wacholder, S
   Greenberg, RS
   Brown, LM
   Hayes, RB
   Swanson, GM
   Schoenberg, JB
   Pottern, LM
   Schwartz, AC
   Fraumeni, JF
   Hoover, RN
AF Silverman, DT
   Swanson, CA
   Gridley, G
   Wacholder, S
   Greenberg, RS
   Brown, LM
   Hayes, RB
   Swanson, GM
   Schoenberg, JB
   Pottern, LM
   Schwartz, AC
   Fraumeni, JF
   Hoover, RN
TI Dietary and nutritional factors and pancreatic cancer: A case-control study based on direct interviews
SO JNCI-JOURNAL OF THE NATIONAL CANCER INSTITUTE
LA English
DT Article
ID past medical history; united-states; risk-factors; exocrine pancreas; nutrient intake; coffee; alcohol; cholecystokinin; carcinogenesis; carcinoma
AB Background: The relationship between diet and pancreatic cancer remains unclear, In this study, we assessed the role of diet and nutrition as risk factors for pancreatic cancer, using data obtained from direct interviews only, rather than data from less reliable interviews with next of kin. We evaluated whether dietary factors could explain the higher incidence of pancreatic cancer experienced by black Americans compared with white Americans. Methods: We conducted a population-based ease-control study of pancreatic cancer diagnosed in Atlanta (GA), Detroit (MI), and 10 New Jersey counties from August 1986 through April 1989, Reliable dietary histories were obtained for 436 patients and 2003 general-population control subjects aged 30-79 years. Results: Obesity was associated with a statistically significant 50%-60% increased risk of pancreatic cancer that was consistent by sex and race. Although the magnitude of risk associated with obesity was identical in blacks and whites, a higher percentage of blacks mere obese than were whites (women: 38% versus 16%; men: 27% versus 22%), A statistically significant positive trend in risk was observed with increasing caloric intake, with subjects in the highest quartile of calorie intake experiencing a 70% higher risk than those in the lowest quartile, A statistically significant interaction between body mass index (weight in kg/height in m(2) for men and weight in kg/height in m(1.5) for women) and total caloric intake was observed that was consistent by sex and race. Subjects in the highest quartile of both body mass index and caloric intake had a statistically significant 180% higher risk than those in the lowest, quartile, Conclusions: Obesity is a risk factor for pancreatic cancer and appears to contribute to the higher risk of this disease among blacks than among whites in the United States, particularly among women. Furthermore, the interaction between body mass index and caloric intake suggests the importance of energy balance in pancreatic carcinogenesis.
C1 NIH, Div Canc Epidemiol & Genet, Bethesda, MD 20892 USA.
   NIH, Off Director, Bethesda, MD 20892 USA.
   Med Univ S Carolina, Charleston, SC 29425 USA.
   Michigan State Univ, Coll Human Med, E Lansing, MI 48824 USA.
   New Jersey State Dept Hlth, Special Epidemiol Program, Trenton, NJ 08625 USA.
   Allegheny Univ Hlth Sci, MCP Hahnemann Sch Med, Philadelphia, PA 19102 USA.
C3 National Institutes of Health (NIH) - USA; National Institutes of Health (NIH) - USA; NIH Office of the Director; Medical University of South Carolina; Michigan State University; Michigan State University College of Human Medicine; New Jersey Department of Health & Senior Services; Drexel University
RP NIH, Div Canc Epidemiol & Genet, Execut Plaza N,Rm 418, Bethesda, MD 20892 USA.
EM silvermd@EPNDCE.NCI.NIH.GOV
FU NCI NIH HHS [N01CP51090, N01CP51089, N01CP51092] Funding Source: Medline
CR ABRAHAM S, 1983, VITAL HLTH STAT, V11, P1
   Anderson KE, 1996, CANC EPIDEMIOLOGY PR, V2nd, P725
   Birt DF, 1997, CARCINOGENESIS, V18, P2107, DOI 10.1093/carcin/18.11.2107
   Breslow NE, 1980, IARC SCI PUBL, VI, P0
   CLAPPER ML, 1995, CARCINOGENESIS, V16, P2159, DOI 10.1093/carcin/16.9.2159
   CLAVEL F, 1989, INT J CANCER, V43, P17, DOI 10.1002/ijc.2910430105
   DEMESQUITA HBB, 1990, INT J CANCER, V46, P435, DOI 10.1002/ijc.2910460319
   DEMESQUITA HBB, 1991, INT J CANCER, V48, P540, DOI 10.1002/ijc.2910480411
   DEVENEY CW, 1986, BASIC CLIN ENDOCRINO, V0, P501
   DIXON WJ, 1990, BMDP STATISTICAL SOF, V2, P1013
   DRESSER CM, 1983, P 8 NAT NUTR DAT BAS, V0, P0
   DURBEC JP, 1983, BRIT J CANCER, V47, P463, DOI 10.1038/bjc.1983.75
   Fahey JW, 1997, P NATL ACAD SCI USA, V94, P10367, DOI 10.1073/pnas.94.19.10367
   FRIEDMAN GD, 1993, INT J EPIDEMIOL, V22, P30, DOI 10.1093/ije/22.1.30
   GHADIRIAN P, 1991, INT J CANCER, V47, P1, DOI 10.1002/ijc.2910470102
   GOLD EB, 1985, CANCER-AM CANCER SOC, V55, P460, DOI 10.1002/1097-0142(19850115)55:2<460::AID-CNCR2820550229>3.0.CO;2-V
   GORHAM ED, 1988, WESTERN J MED, V148, P48
   GULLO L, 1995, PANCREAS, V11, P223, DOI 10.1097/00006676-199510000-00002
   HOWATSON AG, 1985, BRIT J CANCER, V51, P107, DOI 10.1038/bjc.1985.15
   HOWE GR, 1992, INT J CANCER, V51, P365, DOI 10.1002/ijc.2910510306
   Howe GR, 1996, CANCER CAUSE CONTROL, V7, P69, DOI 10.1007/BF00115639
   HSIEH CC, 1986, NEW ENGL J MED, V315, P587
   International Agency for Research on Cancer, 1991, IARC MON EV CARC RIS, V51, P0
   Ji BT, 1996, INT J CANCER, V66, P432
   JI BT, 1995, CANCER EPIDEM BIOMAR, V4, P885
   KALAPOTHAKI V, 1993, CANCER CAUSE CONTROL, V4, P383, DOI 10.1007/BF00051342
   Landis SH, 1998, CA-CANCER J CLIN, V48, P6, DOI 10.3322/canjclin.48.1.6
   LAVECCHIA C, 1990, ONCOLOGY-BASEL, V47, P463
   LONGNECKER D, 1990, B CANCER, V77, P27
   LYON JL, 1992, EPIDEMIOLOGY, V3, P164, DOI 10.1097/00001648-199203000-00015
   LYON JL, 1993, CANCER EPIDEM BIOMAR, V2, P513
   MACK TM, 1986, JNCI-J NATL CANCER I, V76, P49
   MACMAHON B, 1981, NEW ENGL J MED, V304, P630, DOI 10.1056/NEJM198103123041102
   McLaughlin J K, 1990, EPIDEMIOLOGY, V1, P408, DOI 10.1097/00001648-199009000-00013
   MICOZZI MS, 1986, AM J CLIN NUTR, V44, P725, DOI 10.1093/ajcn/44.6.725
   MILLS PK, 1988, CANCER-AM CANCER SOC, V61, P2578, DOI 10.1002/1097-0142(19880615)61:12<2578::AID-CNCR2820611232>3.0.CO;2-0
   MIZUNO S, 1992, JPN J CLIN ONCOL, V22, P286
   MOLLER H, 1994, EUR J CANCER, V30A, P344, DOI 10.1016/0959-8049(94)90254-2
   NORELL SE, 1986, AM J EPIDEMIOL, V124, P894, DOI 10.1093/oxfordjournals.aje.a114479
   Ogren M, 1996, INT J PANCREATOL, V20, P95
   OLSEN GW, 1989, AM J PUBLIC HEALTH, V79, P1016, DOI 10.2105/AJPH.79.8.1016
   OLSEN GW, 1991, CANCER CAUSE CONTROL, V2, P291, DOI 10.1007/BF00051668
   RAYMOND L, 1987, GASTROEN CLIN BIOL, V11, P488
   RIVARD N, 1991, ENDOCRINOLOGY, V129, P2867, DOI 10.1210/endo-129-6-2867
   ROEBUCK BD, 1993, CANCER RES, V53, P46
   SHIBATA A, 1994, INT J CANCER, V58, P46, DOI 10.1002/ijc.2910580109
   SILVERMAN DT, 1994, JNCI-J NATL CANCER I, V86, P1510, DOI 10.1093/jnci/86.20.1510
   SILVERMAN DT, 1995, CANCER RES, V55, P4899
   Silverman DT, 1996, J CLIN EPIDEMIOL, V49, P601, DOI 10.1016/0895-4356(95)00508-0
   SMITH JP, 1990, DIGEST DIS SCI, V35, P1377, DOI 10.1007/BF01536744
   SMITH SA, 1995, CANCER CAUSE CONTROL, V6, P292, DOI 10.1007/BF00051404
   SMUCKER R, 1989, AM J EPIDEMIOL, V129, P445, DOI 10.1093/oxfordjournals.aje.a115149
   STEINMETZ KA, 1991, CANCER CAUSE CONTROL, V2, P325, DOI 10.1007/BF00051672
   STEINMETZ KA, 1991, CANCER CAUSE CONTROL, V2, P427, DOI 10.1007/BF00054304
   SWANSON CA, 1993, NUTR CANCER, V20, P153, DOI 10.1080/01635589309514282
   WAKSBERG J, 1978, J AM STAT ASSOC, V73, P40, DOI 10.2307/2286513
   WATANAPA P, 1993, BRIT J CANCER, V67, P877, DOI 10.1038/bjc.1993.165
   WATTENBERG LW, 1985, CANCER RES, V45, P1
   Willett WC, 1997, AM J CLIN NUTR, V65, P1220, DOI 10.1093/ajcn/65.4.1220S
NR 59
TC 207
Z9 224
U1 0
U2 5
PU OXFORD UNIV PRESS INC
PI CARY
PA JOURNALS DEPT, 2001 EVANS RD, CARY, NC 27513 USA
SN 0027-8874
EI 1460-2105
J9 JNCI-J NATL CANCER I
JI JNCI-J. Natl. Cancer Inst.
PD NOV 18
PY 1998
VL 90
IS 22
BP 1710
EP 1719
DI 10.1093/jnci/90.22.1710
PG 10
WC Oncology
SC Oncology
GA 140VC
UT WOS:000077108200013
PM 9827525
DA 2025-02-23
ER

PT J
AU Akedo, I
   Ishikawa, H
   Nakamura, T
   Kimura, K
   Takeyama, I
   Suzuki, T
   Kameyama, M
   Sato, S
   Nakamura, T
   Matsuzawa, Y
   Kakizoe, T
   Otani, T
AF Akedo, I
   Ishikawa, H
   Nakamura, T
   Kimura, K
   Takeyama, I
   Suzuki, T
   Kameyama, M
   Sato, S
   Nakamura, T
   Matsuzawa, Y
   Kakizoe, T
   Otani, T
TI Three cases with familial adenomatous polyposis diagnosed as having malignant lesions in the course of a long-term trial using docosahexanoic acid (DHA)-concentrated fish oil capsules
SO JAPANESE JOURNAL OF CLINICAL ONCOLOGY
LA English
DT Article
DE docosahexanoic acid (DHA); fish oil; familial adenomatous polyposis (FAP); carcinogenesis
ID induced colon carcinogenesis; n-3 fatty-acids; large-bowel cancer; f344 rats; dietary supplementation; cell-proliferation; tumor promotion; crossover trial; disease
AB The inhibitory effect of n-3 polyunsaturated fatty acids on human colorectal cancer has been speculated on from epidemiological data and animal studies. We conducted a long-term trial of docosahexanoic acid (DHA)-concentrated fish oil capsules for patients in a high-risk group for colorectal cancer. During this trial, we experienced three patients with familial adenomatous polyposis (FAP) diagnosed as having malignant lesions, Three patients with FAP and two patients with multiple (more than 30) colorectal polyps were administered DHA-concentrated fish oil capsules Hlk427554600[2.2 g of DHA and 0.6 g of eicosapentanoic acid (EPA) per day] for one or two years. Compliance with DHA-concentrated fish oil capsules was more than 90% in four patients and 61% in one patient. A marked increase or decrease in the number of polyps was not observed, Three patients with FAP developed endometrial cancer after 12 months, colon cancer after 24 months and lung cancer after 12 months, respectively All cancers were diagnosed at an early stage and were resected curatively. We thought that the possibility of developing cancer from the long-term administration of fish oil capsules to patients with FAP needs to be investigated further, and that we should report these cases.
C1 Osaka Med Ctr Canc & Cardiovasc Dis, Inst Res, Dept Canc Epidemiol, Higashinari Ku, Osaka 5378511, Japan.
C3 Osaka Medical Center for Cancer & Cardiovascular Diseases
RP Osaka Med Ctr Canc & Cardiovasc Dis, Inst Res, Dept Canc Epidemiol, Higashinari Ku, 1-3-3 Nakamichi, Osaka 5378511, Japan.
EM cancer@gol.com
CR ANTI M, 1992, GASTROENTEROLOGY, V103, P883, DOI 10.1016/0016-5085(92)90021-P
   ARMSTRONG B, 1975, INT J CANCER, V15, P617, DOI 10.1002/ijc.2910150411
   BARTRAM HP, 1993, GASTROENTEROLOGY, V105, P1317, DOI 10.1016/0016-5085(93)90135-Y
   Belluzzi A, 1996, NEW ENGL J MED, V334, P1557, DOI 10.1056/NEJM199606133342401
   BUSSEY HJR, 1982, CANCER-AM CANCER SOC, V50, P1434, DOI 10.1002/1097-0142(19821001)50:7<1434::AID-CNCR2820500733>3.0.CO;2-F
   DECOSSE JJ, 1989, JNCI-J NATL CANCER I, V81, P1290, DOI 10.1093/jnci/81.17.1290
   DOLL R, 1981, JNCI-J NATL CANCER I, V66, P1191, DOI 10.1093/jnci/66.6.1192
   DONADIO JV, 1994, NEW ENGL J MED, V331, P1194, DOI 10.1056/NEJM199411033311804
   HAENSZEL W, 1973, J NATL CANCER I, V51, P1765, DOI 10.1093/jnci/51.6.1765
   Ishikawa H, 1997, J NATL CANCER I, V89, P1381, DOI 10.1093/jnci/89.18.1381
   *JAP SOC CANC COL, 1997, REP REG CAS FAM AD P, V0, P0
   KLURFELD DM, 1987, CANCER RES, V47, P2759
   LANDS WEM, 1990, AM J CLIN NUTR, V51, P991, DOI 10.1093/ajcn/51.6.991
   LORENZ R, 1989, J INTERN MED, V225, P225, DOI 10.1111/j.1365-2796.1989.tb01461.x
   MORRIS MC, 1993, AM J CLIN NUTR, V57, P59, DOI 10.1093/ajcn/57.1.59
   NARISAWA T, 1988, J CLIN EXP MED, V145, P911
   NIELSEN NH, 1980, J CANCER RES CLIN, V98, P287, DOI 10.1007/BF00410791
   NORDOY A, 1991, AM J CLIN NUTR, V53, P1185, DOI 10.1093/ajcn/53.5.1185
   OSHIMA M, 1995, CARCINOGENESIS, V16, P2605, DOI 10.1093/carcin/16.11.2605
   Palozza P, 1996, AM J CLIN NUTR, V64, P297, DOI 10.1093/ajcn/64.3.297
   REDDY BS, 1987, CANCER RES, V47, P1226
   REDDY BS, 1984, JNCI-J NATL CANCER I, V72, P745
   REDDY BS, 1988, CANCER RES, V48, P6642
   REDDY BS, 1977, CANCER RES, V37, P4156
   SOYLAND E, 1993, NEW ENGL J MED, V328, P1812, DOI 10.1056/NEJM199306243282504
   TAKAHASHI M, 1994, CANCER LETT, V83, P177, DOI 10.1016/0304-3835(94)90316-6
   TSUKUMA H, 1992, GAN NO RINSHO, V38, P1
   WYNDER EL, 1975, CANCER RES, V35, P3388
NR 28
TC 17
Z9 17
U1 0
U2 1
PU OXFORD UNIV PRESS
PI OXFORD
PA GREAT CLARENDON ST, OXFORD OX2 6DP, ENGLAND
SN 0368-2811
EI 1465-3621
J9 JPN J CLIN ONCOL
JI Jpn. J. Clin. Oncol.
PD DEC 15
PY 1998
VL 28
IS 12
BP 762
EP 765
DI 10.1093/jjco/28.12.762
PG 4
WC Oncology
SC Oncology
GA 153PM
UT WOS:000077841500012
PM 9879296
DA 2025-02-23
ER

PT J
AU Kanetsky, PA
   Gammon, MD
   Mandelblatt, J
   Zhang, ZF
   Ramsey, E
   Dnistrian, A
   Norkus, EP
   Wright, TC
AF Kanetsky, PA
   Gammon, MD
   Mandelblatt, J
   Zhang, ZF
   Ramsey, E
   Dnistrian, A
   Norkus, EP
   Wright, TC
TI Dietary intake and blood levels of lycopene: Association with cervical dysplasia among non-Hispanic, black women
SO NUTRITION AND CANCER-AN INTERNATIONAL JOURNAL
LA English
DT Article
ID food frequency questionnaire; vitamin-a; intraepithelial neoplasia; beta-carotene; folic-acid; cancer; risk; plasma; folate
AB We examined whether elevated levels of retinoids, carotenoids, folate, and vitamin E protected against cervical dysplasia among non-Hispanic, black women. We enrolled 32 women with incident cervical dysplasia, including cervical intraepithelial neoplasia (CIN) I, CIN II, and CIN III/carcinoma in situ, and 113 control women with normal cervical cytology in a case-control study. Micronutrient levels were estimated from a food-frequency questionnaire (FFQ) and measured from blood samples. information on risk factors for cervical neoplasia was elicited by interview. Hybrid capture was used to determine infection with human papillomavirus. After adjustment for potential confounders, analysis of micronutrient levels estimated from the FFQ suggested that women in the upper tertile of lycopene and vitamin A intake were one-third (odds ratio = 0.32, 95% confidence interval = 0.8-1.3) and one-fourth (odds ratio = 0.24, 95% confidence interval = 0.05-1.2) as likely, respectively, to have dysplasia as women in the lower tertile. Borderline protective trends (p less than or equal to 0.10) were apparent. Elevated levels of serum lycopene also suggested some protection against dysplasia. Results were not significant at alpha = 0.05 because of the small number of case women enrolled. Overall, correlations between estimates from the FFQ and serum levels were pear. This study indicates that among black women, lycopene and perhaps vitamin A may play a protective role in the early stages of cervical carcinogenesis.
C1 Univ Penn, Sch Med, Dept Biostat & Epidemiol, Philadelphia, PA 19104 USA.
   Columbia Univ, Sch Publ Hlth, Div Epidemiol, New York, NY 10032 USA.
   Georgetown Univ, Sch Med, Vincent T Lombardi Canc Res Ctr, Dept Med, Washington, DC 20007 USA.
   Univ Calif Los Angeles, Sch Publ Hlth, Dept Epidemiol, Los Angeles, CA USA.
   Mem Sloan Kettering Canc Ctr, Breast Examinat Ctr Harlem, New York, NY 10021 USA.
   Mem Sloan Kettering Canc Ctr, Dept Clin Chem, New York, NY 10021 USA.
   Our Lady Mercy Med Ctr, Bronx, NY 10466 USA.
   Columbia Presbyterian Med Ctr, Dept Pathol, Div Obstet & Gynecol Pathol, New York, NY 10032 USA.
C3 University of Pennsylvania; Columbia University; Georgetown University; University of California System; University of California Los Angeles; Memorial Sloan Kettering Cancer Center; Memorial Sloan Kettering Cancer Center; Columbia University; NewYork-Presbyterian Hospital
RP Univ Penn, Sch Med, Dept Biostat & Epidemiol, Philadelphia, PA 19104 USA.
CR BATES CJ, 1995, LANCET, V345, P31, DOI 10.1016/S0140-6736(95)91157-X
   BLOCK G, 1992, J AM DIET ASSOC, V92, P969
   Block G, 1990, EPIDEMIOLOGY, V1, P58, DOI 10.1097/00001648-199001000-00013
   BRESLOW NE, 1980, IARC SCI PUBL, V22, P0
   BROCK KE, 1988, JNCI-J NATL CANCER I, V80, P580, DOI 10.1093/jnci/80.8.580
   BUCKLEY DI, 1992, NUTR CANCER, V17, P179, DOI 10.1080/01635589209514185
   BUTTERWORTH CE, 1992, JAMA-J AM MED ASSOC, V267, P528, DOI 10.1001/jama.267.4.528
   BUTTERWORTH CE, 1982, AM J CLIN NUTR, V35, P73, DOI 10.1093/ajcn/35.1.73
   COATES RJ, 1991, AM J EPIDEMIOL, V134, P658, DOI 10.1093/oxfordjournals.aje.a116138
   CUZICK J, 1990, BRIT J CANCER, V62, P651, DOI 10.1038/bjc.1990.348
   DANIELS WW, 1987, BIOSTATISTICS FDN AN, V0, P0
   DEVET HCW, 1991, INT J EPIDEMIOL, V20, P603, DOI 10.1093/ije/20.3.603
   DEVET HCW, 1991, J CLIN EPIDEMIOL, V44, P273, DOI 10.1016/0895-4356(91)90039-C
   DI MASCIO P, 1989, ARCH BIOCHEM BIOPHYS, V274, P532, DOI 10.1016/0003-9861(89)90467-0
   HARRIS RWC, 1986, BRIT J CANCER, V53, P653, DOI 10.1038/bjc.1986.109
   Hosmer DSL, 1989, APPLIED LOGISTIC REGRESSION, V0, P0
   JENNINGS E, 1995, MED HYPOTHESES, V45, P297, DOI 10.1016/0306-9877(95)90121-3
   Kanetsky PA, 1998, CANCER DETECT PREV, V22, P109, DOI 10.1046/j.1525-1500.1998.CDOA17.x
   KNEKT P, 1988, INT J EPIDEMIOL, V17, P281, DOI 10.1093/ije/17.2.281
   KOSARY CL, 1995, NIH PUBL, V0, P0
   LAVECCHIA C, 1988, GYNECOL ONCOL, V30, P187, DOI 10.1016/0090-8258(88)90023-6
   LIU TP, 1993, CANCER EPIDEM BIOMAR, V2, P525
   MEYDANI M, 1995, LANCET, V345, P170, DOI 10.1016/S0140-6736(95)90172-8
   *NAT CANC I, 1993, HHHQ DIETSYS AN SOFT, V0, P0
   POTISCHMAN N, 1994, NUTR CANCER, V21, P193, DOI 10.1080/01635589409514318
   POTISCHMAN N, 1991, AM J EPIDEMIOL, V134, P1347, DOI 10.1093/oxfordjournals.aje.a116037
   ROE DA, 1982, HDB INTERACTIONS SEL, V0, P0
   Slattery M L, 1990, EPIDEMIOLOGY, V1, P8, DOI 10.1097/00001648-199001000-00004
   SPORN MB, 1983, CANCER RES, V43, P3034
   VANEENWYK J, 1991, INT J CANCER, V48, P34, DOI 10.1002/ijc.2910480107
   VANEENWYK J, 1992, CANCER EPIDEM BIOMAR, V1, P119
   VUILLEUMIER JP, 1983, INT J VITAM NUTR RES, V53, P265
   Wylie-Rosett J A, 1984, NUTR CANCER, V6, P49, DOI 10.1080/01635588509513806
   YONG LC, 1994, AM J CLIN NUTR, V60, P223, DOI 10.1093/ajcn/60.2.223
   ZIEGLER RG, 1991, CANCER CAUSE CONTROL, V2, P17, DOI 10.1007/BF00052357
NR 35
TC 38
Z9 39
U1 1
U2 3
PU ROUTLEDGE JOURNALS, TAYLOR & FRANCIS LTD
PI ABINGDON
PA 2-4 PARK SQUARE, MILTON PARK, ABINGDON OX14 4RN, OXON, ENGLAND
SN 0163-5581
EI 1532-7914
J9 NUTR CANCER
JI Nutr. Cancer
PD JUN 15
PY 1998
VL 31
IS 1
BP 31
EP 40
DI 10.1080/01635589809514675
PG 10
WC Oncology; Nutrition & Dietetics
SC Oncology; Nutrition & Dietetics
GA 102BN
UT WOS:000074903500005
PM 9682246
DA 2025-02-23
ER

PT J
AU Galanis, DJ
   Kolonel, LN
   Lee, J
   Le Marchand, L
AF Galanis, DJ
   Kolonel, LN
   Lee, J
   Le Marchand, L
TI Anthropometric predictors of breast cancer incidence and survival in a multi-ethnic cohort of female residents of Hawaii, United States
SO CANCER CAUSES & CONTROL
LA English
DT Article
DE body mass index; breast neoplasms; height; United States
ID detection demonstration project; post-menopausal women; body-mass index; postmenopausal women; relative weight; endometrial cancer; serum-cholesterol; dietary-fat; risk; height
AB Objectives: The purpose of the study was to describe the associations between height and body mass index (BMI) (wt/ht(2)) and breast cancer incidence and survival among female residents of Hawaii. Methods: The study sample is a randomly-selected, multi-ethnic cohort of 17,628 women. A total of 378 incident breast cancer cases were identified via linkage to the Hawaii Tumor Registry over an average follow-up period of 14.9 years. Using age 50 as a cut-point, 86 were considered premenopausal cases, and 292 were postmenopausal. Proportional hazards analysis was used to describe the risks associated with height and BMI, after adjustment for age, education, race/ethnicity, and drinking status. For mortality analyses, there were 34 breast cancer deaths among the 365 breast cancer cases for which staging information was available. Results: The risk of postmenopausal breast cancer was found to increase progressively across approximate tertiles of the distribution of height (P = 0.02 for trend test), with a significantly excess risk among women in the tallest tertile (risk ratio [RR] = 1.5, 95 percent confidence interval [CI] = 1.1-2.1). Baseline levels of BMI were related positively to breast cancer incidence among postmenopausal women, after control for the above covariates (P = 0.01 for trend test). Among postmenopausal women in the highest quintile of the BMI distribution, the RR was 1.5 (CI = 1.0-2.3, P = 0.04). Further analyses indicated the association between BMI and postmenopausal breast cancer incidence was strongest among women aged 65 years and older. After statistical control for the above covariates and stage of disease, pre-morbid levels of BMI were significantly predictive of death from breast cancer, with an approximate nine percent increase in risk per unit increase in BMI (P = 0.01). Compared with women in the lowest two quartiles, the RR among the heaviest women was 2.2 (CI = 0.9-5.4, P = 0.08). Height was not associated with risk of breast cancer mortality. Conclusions: Relative weight may be an important modifiable risk factor for both breast cancer incidence and prognosis. The association between height and breast cancer incidence is more difficult to interpret, but may underscore the importance of early life exposures in the development of breast cancer.
C1 Hawaii Dept Hlth, Injury Prevent & Control Program, Honolulu, HI 96813 USA.
   Canc Res Ctr Hawaii, Honolulu, HI USA.
C3 Cancer Research Center of Hawaii
RP Hawaii Dept Hlth, Injury Prevent & Control Program, 1250 Punchbowl St,Room 214, Honolulu, HI 96813 USA.
CR BALLARDBARBASH R, 1994, CANCER-AM CANCER SOC, V74, P1090, DOI 10.1002/1097-0142(19940801)74:3+<1090::AID-CNCR2820741518>3.0.CO;2-X
   BALLARDBARBASH R, 1990, JNCI-J NATL CANCER I, V82, P286, DOI 10.1093/jnci/82.4.286
   CHU SY, 1991, J CLIN EPIDEMIOL, V44, P1197, DOI 10.1016/0895-4356(91)90152-Y
   COATES RJ, 1990, JNCI-J NATL CANCER I, V82, P1684, DOI 10.1093/jnci/82.21.1684
   COX DR, 1972, J R STAT SOC B, V34, P187
   DERTONKELAAR I, 1994, BRIT J CANCER, V69, P352
   DESTAVOLA BL, 1993, CANCER CAUSE CONTROL, V4, P331, DOI 10.1007/BF00051335
   DEWAARD F, 1988, INT J CANCER, V41, P666, DOI 10.1002/ijc.2910410505
   ENRIORI CL, 1984, GYNECOL ONCOL, V17, P1, DOI 10.1016/0090-8258(84)90055-6
   EWERTZ M, 1988, INT J CANCER, V42, P832, DOI 10.1002/ijc.2910420606
   FOLSOM AR, 1990, AM J EPIDEMIOL, V131, P794, DOI 10.1093/oxfordjournals.aje.a115570
   Freni SC, 1996, CANCER CAUSE CONTROL, V7, P358, DOI 10.1007/BF00052942
   GORDON NH, 1992, AM J EPIDEMIOL, V135, P609, DOI 10.1093/oxfordjournals.aje.a116340
   GREGORIO DI, 1985, JNCI-J NATL CANCER I, V75, P37
   HARRIS JR, 1992, NEW ENGL J MED, V327, P319, DOI 10.1056/NEJM199207303270505
   HEMSELL DL, 1974, J CLIN ENDOCR METAB, V38, P476, DOI 10.1210/jcem-38-3-476
   HERSHCOPF RJ, 1987, AM J CLIN NUTR, V45, P283, DOI 10.1093/ajcn/45.1.283
   HISLOP TG, 1986, CANCER DETECT PREV, V9, P47
   HSIEH CC, 1990, INT J CANCER, V46, P796, DOI 10.1002/ijc.2910460508
   HUNTER DJ, 1993, EPIDEMIOL REV, V15, P110, DOI 10.1093/oxfordjournals.epirev.a036096
   JAIN M, 1994, INT J CANCER, V59, P363, DOI 10.1002/ijc.2910590312
   JUDD HL, 1980, AM J OBSTET GYNECOL, V136, P859, DOI 10.1016/0002-9378(80)91043-1
   Le Marchand Loic, 1992, P321, V0, P0
   LEMARCHAND L, 1988, AM J EPIDEMIOL, V128, P137
   LONDON SJ, 1989, JAMA-J AM MED ASSOC, V262, P2853
   MELDRUM DR, 1981, OBSTET GYNECOL, V57, P624
   MI MP, 1983, METHOD INFORM MED, V22, P77
   MOOLGAVKAR SH, 1980, JNCI-J NATL CANCER I, V65, P559
   MORABIA A, 1992, INT J EPIDEMIOL, V21, P222, DOI 10.1093/ije/21.2.222
   Nieto-Garcia F J, 1990, EPIDEMIOLOGY, V1, P146, DOI 10.1097/00001648-199003000-00011
   *NIH, 1993, ANN INTERN MED, V103, P1073
   Obermair A, 1995, ANTICANCER RES, V15, P2265
   OYAMA N, 1986, 54 HAW STAT DEP HLTH, V0, P0
   PAFFENBARGER RS, 1980, AM J EPIDEMIOL, V112, P258, DOI 10.1093/oxfordjournals.aje.a112992
   ROWLAND ML, 1990, AM J CLIN NUTR, V52, P1125, DOI 10.1093/ajcn/52.6.1125
   SAS Institute Inc., 1990, SAS US GUID, V0, P0
   SIITERI PK, 1987, AM J CLIN NUTR, V45, P277, DOI 10.1093/ajcn/45.1.277
   SIMPSON ER, 1987, AM J CLIN NUTR, V45, P290, DOI 10.1093/ajcn/45.1.290
   STOLL BA, 1994, BRIT J CANCER, V69, P799, DOI 10.1038/bjc.1994.157
   STOLL BA, 1995, ANN ONCOL, V6, P245, DOI 10.1093/oxfordjournals.annonc.a059153
   STUNKARD AJ, 1981, AM J CLIN NUTR, V34, P1593, DOI 10.1093/ajcn/34.8.1593
   SWANSON CA, 1989, AM J EPIDEMIOL, V130, P1133, DOI 10.1093/oxfordjournals.aje.a115440
   Swanson CA, 1996, AM J EPIDEMIOL, V143, P698
   SWANSON CA, 1988, CANCER RES, V48, P5363
   TORNBERG SA, 1988, ACTA ONCOL, V27, P31
   TRETLI S, 1990, BRIT J CANCER, V62, P299, DOI 10.1038/bjc.1990.282
   TRETLI S, 1989, INT J CANCER, V44, P23, DOI 10.1002/ijc.2910440105
   VATTEN LJ, 1992, ACTA ONCOL, V31, P195, DOI 10.3109/02841869209088902
   VATTEN LJ, 1991, EUR J CANCER, V27, P641, DOI 10.1016/0277-5379(91)90234-5
   WELSCH CW, 1987, AM J CLIN NUTR, V45, P192, DOI 10.1093/ajcn/45.1.192
   Yong LC, 1996, AM J EPIDEMIOL, V143, P985, DOI 10.1093/oxfordjournals.aje.a008681
   ZHANG SM, 1995, CANCER, V76, P275, DOI 10.1002/1097-0142(19950715)76:2<275::AID-CNCR2820760218>3.0.CO;2-6
   Ziegler RG, 1996, J NATL CANCER I, V88, P650, DOI 10.1093/jnci/88.10.650
NR 53
TC 59
Z9 68
U1 0
U2 2
PU SPRINGER
PI DORDRECHT
PA VAN GODEWIJCKSTRAAT 30, 3311 GZ DORDRECHT, NETHERLANDS
SN 0957-5243
EI 1573-7225
J9 CANCER CAUSE CONTROL
JI Cancer Causes Control
PD MAR 15
PY 1998
VL 9
IS 2
BP 217
EP 224
DI 10.1023/A:1008842613331
PG 8
WC Oncology; Public, Environmental & Occupational Health
SC Oncology; Public, Environmental & Occupational Health
GA ZD613
UT WOS:000072704400012
PM 9578299
DA 2025-02-23
ER

PT J
AU Hirose, M
   Takesada, Y
   Tanaka, H
   Tamano, S
   Kato, T
   Shirai, T
AF Hirose, M
   Takesada, Y
   Tanaka, H
   Tamano, S
   Kato, T
   Shirai, T
TI Carcinogenicity of antioxidants BHA, caffeic acid, sesamol, 4-methoxyphenol and catechol at low doses, either alone or in combination, and modulation of their effects in a rat medium-term multi-organ carcinogenesis model
SO CARCINOGENESIS
LA English
DT Article
ID urinary-bladder carcinogenesis; induced colon carcinogenesis; sodium l-ascorbate; butylated hydroxyanisole; f344 rats; forestomach carcinogenesis; phenolic antioxidants; promoting activity; heterocyclic amines; glandular stomach
AB The carcinogenicity of low dietary levels of the antioxidants butylated hydroxyanisole (BHA), caffeic acid, sesamol, 4-methoxyphenol (CMP) and catechol, known to target the forestomach or glandular stomach, were examined alone or in combination in a 2-year long-term experiment and their modifying effects assessed in a medium-term multiorgan model, In the carcinogenicity study, groups of 30-31 male F344 rats were treated with 0.4% BHA, 0.4% caffeic acid, 0.4% sesamol, 0.4% 4-MP and 0.16% catechol either alone or in combination for up to 104 weeks and then killed, In the medium-term multi-organ model, groups of 10 to 15 male F344 rats were given diethylnitrosamine (DEN), N-methylnitrosourea (MNU), 1,2-dimethylhydrazine (DMH), N-butyl-N-(4-hydroxybutyl)nitrosamine (BBN) and 2,2'-dihydroxy-di-n-propylnitrosamine (DHPN) for a total multiple initiation period of 4 weeks (DMBDD treatment), BHA, caffeic acid, sesamol and 4-MP, each at doses of 0.4% or 0.08%, and catechol at doses of 0.16% or 0.032% were administered in the diet either alone or in combination after completion of the initiation regimen, All surviving animals were killed at the end of week 28, and major organs were examined histopathologically, In the carcinogenicity study, slightly increased incidences of forestomach papillomas were found in the sesamol- (15.8%), caffeic acid- (14.8%), catechol- (3%) and 4-MP- (11.5%) treated groups as compared with basal diet (0%), and a significant increase was observed with the five antioxidants in combination (42.9%, P < 0.001), In a medium-term multiorgan carcinogenesis model, incidences of forestomach papillomas and/or carcinomas were increased in each high dose group, hut additive or synergistic effects mere not found in the combination group, In the low dose case, the incidence of forestomach papillomas was significantly increased only in the combination group, With regard to other organs, the incidence of colon tumors was significantly decreased only in the high dose combination group, The results indicate that even at low dose levels phenolic compounds can exert additive/synergistic effect on carcinogenesis.
C1 Nagoya City Univ, Sch Med, Dept Pathol 1, Mizuho Ku, Nagoya, Aichi 467, Japan.
C3 Nagoya City University
RP Hirose, M (corresponding author), Nagoya City Univ, Sch Med, Dept Pathol 1, Mizuho Ku, 1 Kawasumi,Mizuho Cho, Nagoya, Aichi 467, Japan.
CR ASAKAWA E, 1994, INT J CANCER, V56, P146
   FUKUSHIMA S, 1987, CANCER RES, V47, P2113
   HAGIWARA A, 1993, JPN J CANCER RES, V84, P237, DOI 10.1111/j.1349-7006.1993.tb02862.x
   HAGIWARA A, 1991, CANCER RES, V51, P5655
   Hasegawa R, 1996, JPN J CANCER RES, V87, P1125, DOI 10.1111/j.1349-7006.1996.tb03122.x
   HIROSE M, 1989, CARCINOGENESIS, V10, P2223, DOI 10.1093/carcin/10.12.2223
   HIROSE M, 1987, JPN J CANCER RES, V78, P317
   HIROSE M, 1986, CARCINOGENESIS, V7, P1285, DOI 10.1093/carcin/7.8.1285
   HIROSE M, 1991, CANCER RES, V51, P824
   HIROSE M, 1988, CANCER RES, V48, P5310
   HIROSE M, 1993, CARCINOGENESIS, V14, P525, DOI 10.1093/carcin/14.3.525
   IARC, 1977, IARC MON EV CARC RIS, V15, P155
   IMAIDA K, 1984, GANN, V75, P769
   IMAIDA K, 1983, CARCINOGENESIS, V4, P895, DOI 10.1093/carcin/4.7.895
   Ito N, 1996, EXP TOXICOL PATHOL, V48, P113, DOI 10.1016/S0940-2993(96)80031-5
   ITO N, 1983, JNCI-J NATL CANCER I, V70, P343
   ITO N, 1986, JNCI-J NATL CANCER I, V77, P1261
   IVERSON F, 1987, CANCER LETT, V34, P139, DOI 10.1016/0304-3835(87)90004-8
   KIKUGAWA K, 1991, FOO D ANTIOXIDANT, V0, P65
   MAEURA Y, 1984, FOOD CHEM TOXICOL, V22, P191, DOI 10.1016/0278-6915(84)90126-1
   NARISAWA T, 1993, JPN J CANCER RES, V84, P1007, DOI 10.1111/j.1349-7006.1993.tb02792.x
   PRATT DE, 1979, J FOOD SCI, V44, P1720, DOI 10.1111/j.1365-2621.1979.tb09125.x
   RODRIGUES C, 1986, TOXICOLOGY, V38, P103, DOI 10.1016/0300-483X(86)90176-9
   SHIRAI T, 1984, JNCI-J NATL CANCER I, V72, P1189
   SONDHEIMER E, 1958, ARCH BIOCHEM BIOPHYS, V74, P131, DOI 10.1016/0003-9861(58)90207-8
   STICH HF, 1984, ADV EXP MED BIOL, V177, P1
   TAKAYAMA S, 1989, JPN J CANCER RES, V80, P732, DOI 10.1111/j.1349-7006.1989.tb01706.x
   TAKAYAMA S, 1987, JPN J CANCER RES, V78, P1068
   TAMANO S, 1992, JPN J CANCER RES, V83, P1279, DOI 10.1111/j.1349-7006.1992.tb02759.x
   TANAKA H, 1995, FOOD CHEM TOXICOL, V33, P93, DOI 10.1016/0278-6915(94)00121-4
   THAMAVIT W, 1989, CANCER LETT, V45, P93, DOI 10.1016/0304-3835(89)90142-0
   THAMAVIT W, 1985, CANCER LETT, V27, P295, DOI 10.1016/0304-3835(85)90187-9
   TSUDA H, 1984, CANCER LETT, V24, P19, DOI 10.1016/0304-3835(84)90075-2
   WADA S, 1990, CARCINOGENESIS, V11, P1891, DOI 10.1093/carcin/11.10.1891
   WILLIAMS GM, 1986, FOOD CHEM TOXICOL, V24, P1163, DOI 10.1016/0278-6915(86)90303-0
   YAMAGUCHI S, 1989, CANCER RES, V49, P6015
   YAMANE T, 1991, JPN J CANCER RES, V82, P1336, DOI 10.1111/j.1349-7006.1991.tb01801.x
NR 37
TC 142
Z9 154
U1 0
U2 12
PU OXFORD UNIV PRESS
PI OXFORD
PA GREAT CLARENDON ST, OXFORD OX2 6DP, ENGLAND
SN 0143-3334
EI 
J9 CARCINOGENESIS
JI Carcinogenesis
PD JAN 15
PY 1998
VL 19
IS 1
BP 207
EP 212
DI 10.1093/carcin/19.1.207
PG 6
WC Oncology
SC Oncology
GA YV095
UT WOS:000071789100026
PM 9472713
DA 2025-02-23
ER

PT J
AU Rao, AV
   Agarwal, S
AF Rao, AV
   Agarwal, S
TI Bioavailability and <i>in vivo</i> antioxidant properties of lycopene from tomato products and their possible role in the prevention of cancer
SO NUTRITION AND CANCER-AN INTERNATIONAL JOURNAL
LA English
DT Article
ID lipid-peroxidation; beta-carotene; dna; malondialdehyde; isomers; tissue; damage; plasma; humans
AB Oxidative stress is recognized as one of the major contributors of increased risk of cancer. Many recent population studies have Established a close link between dietary intake of tomatoes, a major source of the carotenoid antioxidant lycopene, and lowered risk of cancer. A study was conducted on 19 healthy human subjects to evaluate the uptake and in vivo antioxidant properties of lycopene, using a randomized, crossover design. Dietary lycopene was provided by tomato juice, spaghetti sauce, and tomato oleoresin for a period of one week each. Blood samples were collected at the end of each treatment. Serum lycopene was extracted and measured by high-performance liquid chromatography using an absorbance detector. Serum thiobarbituric acid-reactive substances, protein thiols, and 8-oxodeoxyguanasine contents of lymphocyte DNA were assayed to measure lipid protein, and DNA oxidation. Lycopene was the major carotenoid present in the serum. Dietary supplementation of lycopene resulted in a significant increase in serum lycopene level and diminished amounts of serum thiobarbituric acid-reactive substances. Although nor statistically significant, a tendency of lowered protein and DNA oxidation was observed. There was also indication that the lycopene levels increased in a dose-dependent manner in the case of spaghetti sauce and tomato oleoresin. These results indicate that lycopene is readily absorbed from tomato products and may act as an in vivo antioxidant. It may, therefore, play an important role in the prevention of cancer.
C1 Univ Toronto, Dept Nutr Sci, Toronto, ON M5S 3E2, Canada.
C3 University of Toronto
RP Rao, AV (corresponding author), Univ Toronto, Dept Nutr Sci, Toronto, ON M5S 3E2, Canada.
EM v.rao@utoronto.ca
CR AGARWAL S, 1994, P NATL ACAD SCI USA, V91, P12332, DOI 10.1073/pnas.91.25.12332
   AMES BN, 1995, P NATL ACAD SCI USA, V92, P5258, DOI 10.1073/pnas.92.12.5258
   Aruoma OI, 1998, J AM OIL CHEM SOC, V75, P199, DOI 10.1007/s11746-998-0032-9
   BOYD NF, 1990, CANCER LETT, V50, P31, DOI 10.1016/0304-3835(90)90175-W
   DI MASCIO P, 1989, ARCH BIOCHEM BIOPHYS, V274, P532, DOI 10.1016/0003-9861(89)90467-0
   DRAPER HH, 1993, FREE RADICAL BIO MED, V15, P353, DOI 10.1016/0891-5849(93)90035-S
   Gartner C, 1997, AM J CLIN NUTR, V66, P116
   GIOVANNUCCI E, 1995, J NATL CANCER I, V87, P1767, DOI 10.1093/jnci/87.23.1767
   GUPTA RC, 1984, P NATL ACAD SCI-BIOL, V81, P6943, DOI 10.1073/pnas.81.22.6943
   HU ML, 1994, METHOD ENZYMOL, V233, P380
   Jentzsch AM, 1996, FREE RADICAL BIO MED, V20, P251, DOI 10.1016/0891-5849(95)02043-8
   LEVY J, 1995, NUTR CANCER, V24, P257, DOI 10.1080/01635589509514415
   Loft S, 1996, J MOL MED, V74, P297, DOI 10.1007/s001090050031
   *MIN SUPPL SERV CA, 1992, H392531992E MIN SUPP, V0, P0
   MUINDI JF, 1994, CANCER RES, V54, P2125
   Musarrat J, 1996, EUR J CANCER, V32A, P1209, DOI 10.1016/0959-8049(96)00031-7
   NAGASAWA H, 1995, ANTICANCER RES, V15, P1173
   Oshima S, 1996, J AGR FOOD CHEM, V44, P2306, DOI 10.1021/jf950350i
   PRINCEMAIL J, 1995, ANAL FREE RADICALS B, V0, P83
   Rao AV, 1998, NUTR RES, V18, P713, DOI 10.1016/S0271-5317(98)00057-8
   RATKOWSKY DA, 1993, EXPT DESIGN ANAL APP, V0, P0
   Sakamoto H, 1994, JOURNAL OF JAPANESE SOCIETY OF NUTRITION AND FOOD SCIENCE NIHON EIYO SHOKURYO GAKKAI-SHI, V47, P93
   SHIGENAGA MK, 1990, METHOD ENZYMOL, V186, P521
   STAHL W, 1992, J NUTR, V122, P2161, DOI 10.1093/jn/122.11.2161
   STAHL W, 1992, ARCH BIOCHEM BIOPHYS, V294, P173, DOI 10.1016/0003-9861(92)90153-N
   Stahl W, 1998, FEBS LETT, V427, P305, DOI 10.1016/S0014-5793(98)00434-7
   Stahl W, 1996, ARCH BIOCHEM BIOPHYS, V336, P1, DOI 10.1006/abbi.1996.0525
   SUBER A, 1992, 5 A DAY BETTER HLTH, V0, P0
   Wang MY, 1996, CANCER EPIDEM BIOMAR, V5, P705
NR 30
TC 233
Z9 270
U1 0
U2 16
PU LAWRENCE ERLBAUM ASSOC INC
PI MAHWAH
PA 10 INDUSTRIAL AVE, MAHWAH, NJ 07430-2262 USA
SN 0163-5581
EI 
J9 NUTR CANCER
JI Nutr. Cancer
PD JUN 15
PY 1998
VL 31
IS 3
BP 199
EP 203
DI 10.1080/01635589809514703
PG 5
WC Oncology; Nutrition & Dietetics
SC Oncology; Nutrition & Dietetics
GA 128HF
UT WOS:000076399400007
PM 9795972
DA 2025-02-23
ER

PT J
AU Bobek, P
   Galbavy, S
   Ozdin, L
AF Bobek, P
   Galbavy, S
   Ozdin, L
TI Effect of oyster mushroom (Pleurotus ostreatus) on pathological changes in dimethylhydrazine-induced rat colon cancer
SO ONCOLOGY REPORTS
LA English
DT Article
DE rat; oyster mushroom; dimethylhydrazine; aberrant crypt foci; colon carcinoma; ornithine decarboxylase
ID aberrant crypt foci; dietary fiber; epidemiologic evidence; tumor incidence; wistar rats; carcinogenesis
AB The effect of 5% of dried oyster mushroom (Pleurotus ostreatus) in the diet on the dimethylhydrazine (DMH)-induced colon carcinogenesis was studied in male Wistar rats. DMH in a dose of 20 mg/kg of body weight was applied to animals once a week during a period of 12 weeks. Mushroom diet was applied either after treatment with DMH for another 21 weeks or during the whole experiment. Mushroom diet reduced significantly the incidence of lymphoid hyperplasia foci when mushroom was supplemented during the whole experiment. Tumour lesions could be characterized either as carcinoma in sim, or as infiltrating adenocarcinoma. Mushroom diet did not affect significantly the incidence of tumours. Nevertheless, a reduction in total number of tumours was observed in both groups of animals fed mushroom diet. A significant reduction of the number of tumour foci of the type carcinoma in situ was observed in animals fed the oyster mushroom during the whole experiment. Also these animals had the significantly lower number of aberrant crypt foci. Mushroom diet reduced the ornithine decarboxylase activity in the colon and in the liver when oyster mushroom diet was administered during the whole experiment.
C1 Univ JA Komensky, Inst Nutr Res, Bratislava 83337, Slovakia.
   Univ JA Komensky, Fac Med, Bratislava 83337, Slovakia.
C3 Comenius University Bratislava; Comenius University Bratislava
RP Univ JA Komensky, Inst Nutr Res, Limbrova 14, Bratislava 83337, Slovakia.
CR BIRD RP, 1995, CANCER LETT, V93, P55, DOI 10.1016/0304-3835(95)03788-X
   BOBEK P, 1995, PHARMAZIE, V50, P441
   BOBEK P, 1994, NUTR RES, V14, P1683, DOI 10.1016/S0271-5317(05)80323-9
   BURSTEIN MJ, 1993, SURG CLIN N AM, V73, P13
   DOLL R, 1990, P NUTR SOC, V49, P119, DOI 10.1079/PNS19900018
   Dreher D, 1996, EUR J CANCER, V32A, P30, DOI 10.1016/0959-8049(95)00531-5
   GOLDIN BR, 1988, BASIC CLIN PERSPECTI, V0, P319
   GUNDECIMERMAN N, 1993, FEMS MICROBIOL LETT, V111, P203
   HARRIS PJ, 1993, MUTAT RES, V290, P97, DOI 10.1016/0027-5107(93)90037-G
   HEITMAN DW, 1992, CARCINOGENESIS, V13, P815, DOI 10.1093/carcin/13.5.815
   HOFFMAN R, 1992, ATHEROSCLEROSIS, V93, P105, DOI 10.1016/0021-9150(92)90204-T
   KLURFELD DM, 1992, CANCER RES, V52, P0
   KRISTIANSEN E, 1995, NUTR CANCER, V23, P151, DOI 10.1080/01635589509514371
   MADAR Z, 1993, NUTR CANCER, V20, P87, DOI 10.1080/01635589309514274
   PEGG AE, 1995, J CELL BIOCHEM, V0, P132
   SIEGLER JM, 1984, J NUTR, V114, P574, DOI 10.1093/jn/114.3.574
   STAVRIC B, 1994, FOOD CHEM TOXICOL, V32, P79, DOI 10.1016/0278-6915(84)90040-1
   SUN Y, 1990, FREE RADICAL BIO MED, V8, P583, DOI 10.1016/0891-5849(90)90156-D
   THORUP I, 1994, NUTR CANCER, V21, P177, DOI 10.1080/01635589409514315
   TOTH B, 1995, INT J ONCOL, V6, P137
   TROCK B, 1990, JNCI-J NATL CANCER I, V82, P650, DOI 10.1093/jnci/82.8.650
   WILLETT WC, 1990, MED ONCOL TUMOR PHAR, V7, P93
   WINGO PA, 1995, CA-CANCER J CLIN, V45, P8, DOI 10.3322/canjclin.45.1.8
NR 23
TC 24
Z9 27
U1 0
U2 4
PU SPANDIDOS PUBL LTD
PI ATHENS
PA POB 18179, ATHENS, 116 10, GREECE
SN 1021-335X
EI 1791-2431
J9 ONCOL REP
JI Oncol. Rep.
PD MAY-JUN 15
PY 1998
VL 5
IS 3
BP 727
EP 730
DI 
PG 4
WC Oncology
SC Oncology
GA ZJ094
UT WOS:000073178900036
PM 9538185
DA 2025-02-23
ER

PT J
AU Hsing, AW
   McLaughlin, JK
   Cocco, P
   Chien, HTC
   Fraumeni, JF
AF Hsing, AW
   McLaughlin, JK
   Cocco, P
   Chien, HTC
   Fraumeni, JF
TI Risk factors for male breast cancer (United States)
SO CANCER CAUSES & CONTROL
LA English
DT Article
DE alcohol; diet; male breast cancer; obesity; tobacco; United States
ID electromagnetic-field exposure; dead controls; men; epidemiology; estradiol; obesity
AB Objectives: The etiology of male breast cancer is obscure, although an excess risk has been associated with Klinefelter syndrome, testicular disorders, benign breast disease including gynecomastia, use of exogenous estrogens, radiation, and a family history of male or female breast cancer. We conducted a case-control study to investigate risk factors further for breast cancer in men. Methods: Based on data from the 1986 National (United States) Mortality Followback Survey (NMFS) of almost 20,000 deceased adults (age 25 years or over), we compared information obtained from next-of-kin interviews of 178 men who died of breast cancer with that of 512 male controls who died of other causes. Information was obtained on selected demographic and other factors, including diet, exercise, occupation, height and weight, and use of tobacco and alcohol. Results: Increased risks were found for men who were described by their next-of-kin as very overweight (odds ratio [OR] = 2.3, 95 percent confidence interval [CI] = 1.1-5.0). The risks associated with the three upper quartiles of body mass index (BMI) (wt/ht(2)) mere 1.3, 1.6, and 2.3, respectively, with a significant dose-response relationship (P < 0.01). An excess risk was also associated with limited exercise (OR = 1.3, CI = 0.8-2.0). Consumption of red meat was associated with an increased risk, and consumption of fruits and vegetables with a decreased risk, although the trends were not significant. No association was found for tobacco or alcohol use, but an excess risk was associated with higher levels of socioeconomic status (SES) (OR = 1.8, CI = 1.1-3.0). Conclusions: Our study suggests that obesity increases the risk of male breast cancer, possibly through hormonal mechanisms, while dietary factors, physical activity, and SES indicators also deserve further investigation.
C1 NCI, Div Canc Epidemiol & Genet, Bethesda, MD 20892 USA.
   NCI, Div Canc Epidemiol & Genet, Rockville, MD USA.
   Int Epidemiol Inst, Rockville, MD USA.
   Westat Inc, Rockville, MD USA.
C3 National Institutes of Health (NIH) - USA; NIH National Cancer Institute (NCI); NIH National Cancer Institute- Division of Cancer Epidemiology & Genetics; National Institutes of Health (NIH) - USA; NIH National Cancer Institute (NCI); NIH National Cancer Institute- Division of Cancer Epidemiology & Genetics; Westat
RP Hsing, AW (corresponding author), NCI, Div Canc Epidemiol & Genet, 6130 Execut Blvd,Room 443, Bethesda, MD 20892 USA.
CR [Anonymous], 1999, INTERNATIONAL CLASSIFICATION OF DISEASES, V0, P0
   CALABRESI E, 1976, J STEROID BIOCHEM, V7, P605, DOI 10.1016/0022-4731(76)90084-4
   CASAGRANDE JT, 1988, CANCER RES, V48, P1326
   DAO TL, 1973, NEW ENGL J MED, V289, P138, DOI 10.1056/NEJM197307192890307
   DAVANZO B, 1995, BRIT J CANCER, V71, P1359, DOI 10.1038/bjc.1995.264
   DEMERS PA, 1991, AM J EPIDEMIOL, V134, P340, DOI 10.1093/oxfordjournals.aje.a116095
   DONEGAN WL, 1991, CA-CANCER J CLIN, V41, P339, DOI 10.3322/canjclin.41.6.339
   HARNDEN DG, 1971, J MED GENET, V8, P460, DOI 10.1136/jmg.8.4.460
   Heath CW, 1996, CA-CANCER J CLIN, V46, P29, DOI 10.3322/canjclin.46.1.29
   Hsing AW, 1996, INT J CANCER, V65, P432, DOI 10.1002/(SICI)1097-0215(19960208)65:4<432::AID-IJC6>3.0.CO;2-Y
   HSING AW, 1992, CANCER CAUSE CONTROL, V3, P43, DOI 10.1007/BF00051911
   KELSEY JL, 1993, EPIDEMIOL REV, V15, P256, DOI 10.1093/oxfordjournals.epirev.a036112
   KIRSCHNER MA, 1982, CANC RES S, V42, P32815
   LENFANTPEJOVIC M, 1990, INT J CANCER, V45, P662
   LONGNECKER MP, 1995, JNCI-J NATL CANCER I, V87, P923, DOI 10.1093/jnci/87.12.923
   MABUCHI K, 1985, JNCI-J NATL CANCER I, V74, P371
   MATANOSKI GM, 1991, LANCET, V337, P737, DOI 10.1016/0140-6736(91)90325-J
   MCLAUGHLIN JK, 1985, AM J EPIDEMIOL, V122, P485, DOI 10.1093/oxfordjournals.aje.a114130
   MCLAUGHLIN JK, 1988, BRIT J IND MED, V45, P275
   MCLAUGHLIN JK, 1985, AM J EPIDEMIOL, V121, P131, DOI 10.1093/oxfordjournals.aje.a113975
   NAROD SA, 1995, AM J HUM GENET, V56, P254
   Nirmul D, 1982, BRIT J CANCER, V48, P423
   NUTTALL FQ, 1979, J CLIN ENDOCR METAB, V48, P338, DOI 10.1210/jcem-48-2-338
   OLSSON H, 1988, JNCI-J NATL CANCER I, V80, P679, DOI 10.1093/jnci/80.9.679
   OTA DM, 1986, CANCER, V57, P558, DOI 10.1002/1097-0142(19860201)57:3<558::AID-CNCR2820570326>3.0.CO;2-1
   PARKIN DM, 1992, IARC SCI PUB, V120, P0
   PRKER SL, 1997, CA CANC J CLIN, V47, P5
   ROSE DP, 1988, ANTICANCER RES, V8, P845
   ROSENBAUM PF, 1994, AM J EPIDEMIOL, V139, P30, DOI 10.1093/oxfordjournals.aje.a116932
   ROSENBLATT KA, 1991, JNCI-J NATL CANCER I, V83, P849, DOI 10.1093/jnci/83.12.849
   SASCO AJ, 1993, INT J CANCER, V53, P538, DOI 10.1002/ijc.2910530403
   SCHEIKE O, 1973, ACTA PATH MICRO IM A, VA 81, P352
   SCHNEIDER J, 1983, J CLIN ENDOCR METAB, V56, P973, DOI 10.1210/jcem-56-5-973
   SCHOTTENFELD D, 1973, J CHRON DIS, V16, P71
   SEEMAN I, 1989, PUBLIC HEALTH REP, V104, P183
   SMITH AH, 1988, INT J EPIDEMIOL, V17, P298, DOI 10.1093/ije/17.2.298
   STEVENS RG, 1992, FASEB J, V6, P853, DOI 10.1096/fasebj.6.3.1740235
   STRATTON MR, 1994, NAT GENET, V7, P103, DOI 10.1038/ng0594-103
   THOMAS DB, 1993, EPIDEMIOL REV, V15, P220, DOI 10.1093/oxfordjournals.epirev.a036108
   THOMAS DB, 1992, AM J EPIDEMIOL, V135, P734, DOI 10.1093/oxfordjournals.aje.a116360
   THOMAS DB, 1994, CANCER CAUSE CONTROL, V5, P9, DOI 10.1007/BF01830721
   *US DEP HHS, 1989, DHHS PUBL CDC, V0, P0
NR 43
TC 106
Z9 115
U1 0
U2 7
PU KLUWER ACADEMIC PUBL
PI DORDRECHT
PA SPUIBOULEVARD 50, PO BOX 17, 3300 AA DORDRECHT, NETHERLANDS
SN 0957-5243
EI 
J9 CANCER CAUSE CONTROL
JI Cancer Causes Control
PD MAY 15
PY 1998
VL 9
IS 3
BP 269
EP 275
DI 10.1023/A:1008869003012
PG 7
WC Oncology; Public, Environmental & Occupational Health
SC Oncology; Public, Environmental & Occupational Health
GA 110GG
UT WOS:000075371400005
PM 9684707
DA 2025-02-23
ER

PT J
AU De Stefani, E
   Fierro, L
   Mendilaharsu, M
   Ronco, A
   Larrinaga, MT
   Balbi, JC
   Alonso, S
   Deneo-Pellegrini, H
AF De Stefani, E
   Fierro, L
   Mendilaharsu, M
   Ronco, A
   Larrinaga, MT
   Balbi, JC
   Alonso, S
   Deneo-Pellegrini, H
TI Meat intake, 'mate' drinking and renal cell cancer in Uruguay: a case-control study
SO BRITISH JOURNAL OF CANCER
LA English
DT Article
DE renal cell cancer; red meat; protein; vegetables; fruits; 'mate' drinking
ID esophageal cancer; risk-factors; heterocyclic amines; southern brazil; bladder-cancer; black tobacco; carcinoma; diuretics; kidney; diet
AB In the period January 1988-December 1995, a case-control study of diet and renal cell carcinoma (RCC) risk involving 121 cases and 243 hospitalized controls was carried out in Montevideo, Uruguay. After adjusting for major covariates, red meat intake was associated with a 3.4 increase in risk for the highest category of intake, with a significant dose-response pattern. Also, barbecued meat, protein and heterocyclic amine intakes were associated with significant increases in risk of RCC. The consumption of the beverage known as 'mate' (a local tea derived from the herb Ilex paraguariensis) was associated with an increased risk of 3.0 for heavy drinkers.
C1 Registro Nacl Canc, Montevideo, Uruguay.
   Inst Nacl Oncol, Div Epidemiol & Estadist, Montevideo, Uruguay.
RP De Stefani, E (corresponding author), Registro Nacl Canc, Avda Brasil 3080 Dep 402, Montevideo, Uruguay.
CR [Anonymous], 1997, IARC SCI PUBLICATION, V0, P0
   Baker RJ, 1978, THE GLIM SYSTEM RELEASE 3, V0, P0
   BENHAMOU S, 1993, INT J CANCER, V55, P32, DOI 10.1002/ijc.2910550107
   BENNINGTON JL, 1968, CANCER-AM CANCER SOC, V21, P1069, DOI 10.1002/1097-0142(196806)21:6<1069::AID-CNCR2820210607>3.0.CO;2-J
   Breslow NE, 1980, ANAL CASE CONTROL ST, V0, P0
   CASTELLETTO R, 1994, CANCER EPIDEM BIOMAR, V3, P557
   CHOW WH, 1995, CANCER EPIDEM BIOMAR, V4, P327
   CHOW WH, 1994, J NATL CANCER I, V86, P1131, DOI 10.1093/jnci/86.15.1131
   *COM HON LUCH CANC, 1993, KNOWL BEL ATT PRACT, V0, P55
   DESTEFANI E, 1987, CANCER-AM CANCER SOC, V60, P3087, DOI 10.1002/1097-0142(19871215)60:12<3087::AID-CNCR2820601238>3.0.CO;2-6
   DESTEFANI E, 1991, CANCER-AM CANCER SOC, V67, P536, DOI 10.1002/1097-0142(19910115)67:2<536::AID-CNCR2820670236>3.0.CO;2-8
   DESTEFANI E, 1990, CANCER RES, V50, P426
   DeStefani E, 1997, CANCER EPIDEM BIOMAR, V6, P573
   DeStefani E, 1997, INT J ONCOL, V10, P573
   DeStefani E, 1996, CANCER EPIDEM BIOMAR, V5, P515
   DESTEFANI E, 1988, REV EPIDEMIOL SANTE, V36, P389
   *FAO, 1980, FOOD BAL SHEETS AV 1, V0, P0
   HAGIWARA A, 1991, CANCER RES, V51, P5655
   *IARC, 1991, MON EV CARC RISK CHE, V51, P0
   IARC, 1993, MON EV CARC RISK CHE, V56, P0
   ISCOVICH J, 1987, INT J CANCER, V40, P734, DOI 10.1002/ijc.2910400604
   KATZ DL, 1994, INT J CANCER, V58, P57, DOI 10.1002/ijc.2910580111
   KREIGER N, 1993, CANCER CAUSE CONTROL, V4, P101, DOI 10.1007/BF00053150
   LINDBLAD P, 1993, INT J CANCER, V55, P5, DOI 10.1002/ijc.2910550103
   LINDBLAD P, 1994, CANCER EPIDEM BIOMAR, V3, P631
   Maclure M, 1990, EPIDEMIOLOGY, V1, P430, DOI 10.1097/00001648-199011000-00004
   MAZZEI ME, 1991, TABLE CHEM COMPOSITI, V0, P0
   MCLAUGHLIN JK, 1992, INT J CANCER, V52, P562, DOI 10.1002/ijc.2910520411
   MCLAUGHLIN JK, 1995, INT J CANCER, V60, P194, DOI 10.1002/ijc.2910600211
   PINTOS J, 1994, EPIDEMIOLOGY, V5, P583, DOI 10.1097/00001648-199411000-00005
   TALAMINI R, 1990, CANCER CAUSE CONTROL, V1, P125, DOI 10.1007/BF00053163
   VASSALLO A, 1985, JNCI-J NATL CANCER I, V75, P1005
   VICTORA CG, 1987, INT J CANCER, V39, P710, DOI 10.1002/ijc.2910390610
   WEINMANN S, 1994, AM J EPIDEMIOL, V140, P792, DOI 10.1093/oxfordjournals.aje.a117328
   Wolk A, 1996, CANCER CAUSE CONTROL, V7, P5, DOI 10.1007/BF00115634
   Wolk A, 1996, INT J CANCER, V65, P67, DOI 10.1002/(SICI)1097-0215(19960103)65:1<67::AID-IJC12>3.0.CO;2-F
   WYNDER EL, 1974, JNCI-J NATL CANCER I, V53, P1619
NR 37
TC 50
Z9 54
U1 0
U2 3
PU CHURCHILL LIVINGSTONE
PI EDINBURGH
PA JOURNAL PRODUCTION DEPT, ROBERT STEVENSON HOUSE, 1-3 BAXTERS PLACE, LEITH WALK, EDINBURGH EH1 3AF, MIDLOTHIAN, SCOTLAND
SN 0007-0920
EI 
J9 BRIT J CANCER
JI Br. J. Cancer
PD NOV 15
PY 1998
VL 78
IS 9
BP 1239
EP 1243
DI 10.1038/bjc.1998.661
PG 5
WC Oncology
SC Oncology
GA 134TV
UT WOS:000076760300022
PM 9820187
DA 2025-02-23
ER

PT J
AU Witherell, HL
   Hiatt, RA
   Replogle, M
   Parsonnet, J
AF Witherell, HL
   Hiatt, RA
   Replogle, M
   Parsonnet, J
TI <i>Helicobacter pylori</i> infection and urinary excretion of 8-hydroxy-2-deoxyguanosine, an oxidative DNA adduct
SO CANCER EPIDEMIOLOGY BIOMARKERS & PREVENTION
LA English
DT Article
ID oxygen metabolite production; nitric-oxide; in-vivo; damage; 8-hydroxydeoxyguanosine; 8-hydroxyguanine; carcinogenesis; cancer; repair; risk
AB To assess whether Helicobacter pylori-related inflammation increases oxidative DNA damage, we evaluated the association between H. pylori infection and urinary excretion of an adduct of oxidative DNA damage, 8-hydroxy-2-deoxyguanosine (8ohdG), Subjects included 555 healthy persons, ages 20-39, within the Kaiser Permanente Medical Care Program in Northern California, We tested sera for antibodies to H. pylori by ELISA; collected demographic, dietary, smoking, and alcohol data by questionnaire; and assayed 24-h urine samples for 8ohdG with a newly developed ELISA kit, Two hundred eighty-one subjects provided adequate 24-h urine samples for 8ohdG and creatinine assays and had detectable levels of 8ohdG, After adjusting for 24-h urinary creatinine (Ucr) and demographic factors, persons without H. pylori infection had significantly higher amounts of 24-h urinary 8ohdG than infected persons (geometric mean, 18.04 mu g 8ohdG/Ucr g versus 14.36 mu g 8ohdG/Ucr g, respectively; P = 0.008), Excretion of 8ohdG was higher in whites and Hispanics (17.44 and 18.09 mu g/Ucr g) than in blacks (13.21 mu g/Ucr g; P < 0.001), Gender was not significantly associated with 8ohdG excretion (16.18 mu g/Ucr g for males versus 16.01 mu g/Ucr g for females; P = 0.883), Of the dietary factors evaluated, vitamin C negatively correlated (P < 0.001) and carbohydrate intake positively correlated with 8ohdG excretion (P = 0.003), Infection with H. pylori was strongly associated with decreased 8ohdG excretion in the urine. This unexpected finding suggests either that DNA repair is deficient in infected subjects, that inflammation destroys the adduct, or that urinary 8ohdG is not an accurate measure of gastric damage.
C1 Stanford Univ, Sch Med, Dept Med, Stanford, CA 94305 USA.
   Stanford Univ, Dept Hlth Res & Policy, Stanford, CA 94305 USA.
   Kaiser Permanente Med Care Program, Div Res, Oakland, CA 94611 USA.
   Oregon Hlth & Sci Univ, Sch Med, Portland, OR 97201 USA.
C3 Stanford University; Stanford University; Kaiser Permanente; Oregon Health & Science University
RP Witherell, HL (corresponding author), Stanford Univ, Sch Med, Dept Med, Room T221,Redwood Bldg, Stanford, CA 94305 USA.
FU NCI NIH HHS [CA67488] Funding Source: Medline
CR AMES BN, 1983, SCIENCE, V221, P1256, DOI 10.1126/science.6351251
   ARROYO PL, 1992, MUTAT RES, V281, P193, DOI 10.1016/0165-7992(92)90008-6
   BADAWI AF, 1994, EUR J CANCER, V30A, P1314, DOI 10.1016/0959-8049(94)90180-5
   Baik SC, 1996, CANCER RES, V56, P1279
   BESSHO T, 1993, P NATL ACAD SCI USA, V90, P8901, DOI 10.1073/pnas.90.19.8901
   BESSHO T, 1993, J BIOL CHEM, V268, P19416
   BLASER MJ, 1992, CLIN INFECT DIS, V15, P386, DOI 10.1093/clind/15.3.386
   *BLOCK DIET DAT SY, 1994, DIETSYS VERS 3 0 US, V0, P0
   BLOCK G, 1986, AM J EPIDEMIOL, V124, P453, DOI 10.1093/oxfordjournals.aje.a114416
   BLOCK G, 1990, J CLIN EPIDEMIOL, V43, P1327, DOI 10.1016/0895-4356(90)90099-B
   CERUTTI PA, 1985, SCIENCE, V227, P375, DOI 10.1126/science.2981433
   CHENG KC, 1992, J BIOL CHEM, V267, P166
   CORREA P, 1992, CANCER RES, V52, P6735
   CUMMINGS SR, 1987, AM J EPIDEMIOL, V126, P796, DOI 10.1093/oxfordjournals.aje.a114716
   DAVIES GR, 1994, SCAND J GASTROENTERO, V29, P419, DOI 10.3109/00365529409096832
   DAVIES GR, 1994, GUT, V35, P179, DOI 10.1136/gut.35.2.179
   Duthie SJ, 1996, CANCER RES, V56, P1291
   Erhola M, 1997, FEBS LETT, V409, P287, DOI 10.1016/S0014-5793(97)00523-1
   EVANS DJ, 1989, GASTROENTEROLOGY, V96, P1004, DOI 10.1016/0016-5085(89)91616-8
   FISCHERNIELSEN A, 1992, FREE RADICAL BIO MED, V13, P121, DOI 10.1016/0891-5849(92)90073-P
   FOX IH, 1981, METABOLISM, V30, P616, DOI 10.1016/0026-0495(81)90142-6
   FREIDBERG E, 1995, DNA REAPIR MUTAGENES, V0, P135
   GUARNER J, 1993, CANCER-AM CANCER SOC, V71, P297, DOI 10.1002/1097-0142(19930115)71:2<297::AID-CNCR2820710205>3.0.CO;2-9
   HALLIWELL B, 1991, FEBS LETT, V281, P9, DOI 10.1016/0014-5793(91)80347-6
   HARRIS G, 1982, LANCET, V2, P952
   Kasai H, 1991, OXIDATIVE STRESS OXI, V0, P99
   LAGORIO S, 1994, OCCUP ENVIRON MED, V51, P739, DOI 10.1136/oem.51.11.739
   LOFT S, 1993, J TOXICOL ENV HEALTH, V40, P391, DOI 10.1080/15287399309531806
   LOFT S, 1992, CARCINOGENESIS, V13, P2241, DOI 10.1093/carcin/13.12.2241
   Norgaard A, 1996, J INFECT DIS, V174, P544, DOI 10.1093/infdis/174.3.544
   OHSHIMA H, 1994, MUTAT RES, V305, P253, DOI 10.1016/0027-5107(94)90245-3
   OSAWA T, 1995, MCBU, V0, P367
   PARK EM, 1992, P NATL ACAD SCI USA, V89, P3375, DOI 10.1073/pnas.89.8.3375
   PARSONNET J, 1993, CANCER EPIDEM BIOMAR, V2, P461
   PARSONNET J, 1991, NEW ENGL J MED, V325, P1127, DOI 10.1056/NEJM199110173251603
   REPLOGLE ML, 1995, AM J EPIDEMIOL, V142, P856, DOI 10.1093/oxfordjournals.aje.a117725
   SHIGENAGA MK, 1991, FREE RADICAL BIO MED, V10, P211, DOI 10.1016/0891-5849(91)90078-H
   SIMIC MG, 1992, MUTAT RES, V267, P277, DOI 10.1016/0027-5107(92)90072-A
   SOBELL J, 1989, AM J EPIDEMIOL, V130, P173, DOI 10.1093/oxfordjournals.aje.a115310
   TAGESSON C, 1995, EUR J CANCER, V31A, P934, DOI 10.1016/0959-8049(94)00490-0
   TCHOU J, 1991, P NATL ACAD SCI USA, V88, P4690, DOI 10.1073/pnas.88.11.4690
   Toyokuni S, 1997, LAB INVEST, V76, P365
   Tsou TC, 1996, CARCINOGENESIS, V17, P103, DOI 10.1093/carcin/17.1.103
   WEITZMAN SA, 1990, BLOOD, V76, P655
   WINK DA, 1994, CARCINOGENESIS, V15, P2125, DOI 10.1093/carcin/15.10.2125
NR 45
TC 47
Z9 52
U1 0
U2 1
PU AMER ASSOC CANCER RESEARCH
PI PHILADELPHIA
PA 615 CHESTNUT ST, 17TH FLOOR, PHILADELPHIA, PA 19106-4404 USA
SN 1055-9965
EI 
J9 CANCER EPIDEM BIOMAR
JI Cancer Epidemiol. Biomarkers Prev.
PD FEB 15
PY 1998
VL 7
IS 2
BP 91
EP 96
DI 
PG 6
WC Oncology; Public, Environmental & Occupational Health
SC Oncology; Public, Environmental & Occupational Health
GA ZA150
UT WOS:000072333900001
PM 9488581
DA 2025-02-23
ER

PT J
AU Rao, CV
   Chou, D
   Simi, B
   Ku, HC
   Reddy, BS
AF Rao, CV
   Chou, D
   Simi, B
   Ku, HC
   Reddy, BS
TI Prevention of colonic aberrant crypt foci and modulation of large bowel microbial activity by dietary coffee fiber, inulin and pectin
SO CARCINOGENESIS
LA English
DT Article
ID cancer chemopreventive agents; azoxymethane-induced foci; fecal bacterial enzymes; chain fatty-acids; rat colon; bifidobacterium-longum; cell-proliferation; wheat bran; oligofructose; inhibition
AB The present experiments were aimed at developing novel dietary fibers to aid in reduction of colon cancer risk. We assessed the effects of coffee (non-fiber fraction), coffee fiber (arabino-galactose polymer) and inulin (oligo-fructose) in male F344 rats using formation of azoxymethane (AOM)-induced aberrant crypt foci (ACF) in the colon as the measure of preventive efficacy (or lack of such). At 5 weeks of age, groups of rats were fed the AIN-76A (control) and experimental diets that contained 1% coffee, 10% coffee fiber, 10% inulin, 10% pectin (positive control for fiber) or 200 p.p.m. piroxicam (a known ACF inhibitor). At 7 weeks of age, all animals were s.c injected with AOM (15 mg/kg body wt) once weekly for 2 weeks, All rats were killed 8 weeks after the last AOM injection and ACF were counted. The contents of the cecum were analyzed for bacterial beta-glucuronidase activity and short-chain fatty acids (SCFAs). Dietary administration of coffee fiber significantly suppressed AOM-induction of colonic ACF, in terms of total number, as well as crypt multiplicity and number of ACF/cm(2) colon (P < 0.01-0.001). Inulin diet had no significant effect on total ACF, but had reduced the number of ACF/cm(2) (P < 0.05). Whereas coffee had no effect on ACF formation, 10% pectin diet and 200 p.p.m. piroxicam significantly suppressed colonic ACF (P < 0.001) as had been expected. A significant reduction of cecal beta-glucuronidase activity was observed in the rats fed coffee, coffee fiber and pectin diets. Further, coffee fiber, inulin and pectin increased cecal SCFA levels 3- to 5-fold. These results suggest that coffee fiber can prevent colon cancer risk, Further studies are warranted to determine the full potential of this fiber in pre-clinical efficacy studies.
C1 Amer Hlth Fdn, Chemoprevent Program, Valhalla, NY 10595 USA.
   Kraft Gen Foods Inc, White Plains, NY 10625 USA.
C3 American Health Foundation; Kraft Heinz
RP Amer Hlth Fdn, Chemoprevent Program, 1 Dana Rd, Valhalla, NY 10595 USA.
EM anshacvr@ix.netcom.com
CR ARCHER MC, 1992, ENVIRON HEALTH PERSP, V98, P195, DOI 10.2307/3431269
   BIRD RP, 1987, CANCER LETT, V37, P147, DOI 10.1016/0304-3835(87)90157-1
   Correa P, 1978, ADV CANCER RES, V26, P1, DOI 10.1016/S0065-230X(08)60086-X
   CUMMINGS JH, 1987, GUT, V28, P1221, DOI 10.1136/gut.28.10.1221
   GIBSON GR, 1995, GASTROENTEROLOGY, V108, P975, DOI 10.1016/0016-5085(95)90192-2
   GIBSON GR, 1995, J NUTR, V125, P1401, DOI 10.1093/jn/125.6.1401
   GOLDIN BR, 1976, JNCI-J NATL CANCER I, V57, P371, DOI 10.1093/jnci/57.2.371
   GOLDIN BR, 1980, JNCI-J NATL CANCER I, V64, P255, DOI 10.1093/jnci/64.2.255
   Hardman WE, 1996, CARCINOGENESIS, V17, P1539, DOI 10.1093/carcin/17.7.1539
   HARDMAN WE, 1995, CARCINOGENESIS, V16, P1425, DOI 10.1093/carcin/16.6.1425
   KULKARNI N, 1994, P SOC EXP BIOL MED, V207, P278, DOI 10.3181/00379727-207-43817
   LYNNE M, 1993, NUTR REV, V51, P57
   MCINTYRE A, 1993, GUT, V34, P386, DOI 10.1136/gut.34.3.386
   Parker SL, 1997, CA-CANCER J CLIN, V47, P5, DOI 10.3322/canjclin.47.1.5
   PEREIRA MA, 1994, CARCINOGENESIS, V15, P1049, DOI 10.1093/carcin/15.5.1049
   Potter JD, 1996, CANCER CAUSE CONTROL, V7, P127, DOI 10.1007/BF00115644
   POTTER JD, 1995, EUR J CANCER, V31A, P1033, DOI 10.1016/0959-8049(95)00125-3
   PRETLOW TP, 1992, J CELL BIOCHEM, V0, P55
   RAO CV, 1993, CARCINOGENESIS, V14, P2219, DOI 10.1093/carcin/14.11.2219
   RAO CV, 1993, CANCER RES, V53, P4182
   Reddy BS, 1997, CARCINOGENESIS, V18, P1371, DOI 10.1093/carcin/18.7.1371
   REDDY BS, 1993, CANCER RES, V53, P3914
   REDDY BS, 1995, CRIT REV FOOD SCI, V35, P175, DOI 10.1080/10408399509527698
   REDDY BS, 1992, GASTROENTEROLOGY, V102, P1475, DOI 10.1016/0016-5085(92)91704-8
   REDDY BS, 1980, J NUTR, V110, P1247, DOI 10.1093/jn/110.6.1247
   REDDY BS, 1976, SCIENCE, V83, P416
   REDDY BS, 1986, DIET NUTRITION CANCE, V0, P47
   ROBERFROID M, 1993, CRIT REV FOOD SCI, V33, P103, DOI 10.1080/10408399309527616
   RONUCCI L, 1991, HUM PATHOL, V22, P287
   SAKATA T, 1987, BRIT J NUTR, V58, P95, DOI 10.1079/BJN19870073
   SCHEPPACH W, 1995, EUR J CANCER, V31A, P1077, DOI 10.1016/0959-8049(95)00165-F
   STEPHEN AM, 1980, NATURE, V284, P283, DOI 10.1038/284283a0
   Wargovich MJ, 1996, CANCER EPIDEM BIOMAR, V5, P355
   WARGOVICH MJ, 1995, INT J CANCER, V60, P515, DOI 10.1002/ijc.2910600415
   WARGOVICH MJ, 1992, J CELL BIOCHEM, V0, P51
   WATANABE K, 1979, JNCI-J NATL CANCER I, V63, P141
   WILLETT WC, 1990, NEW ENGL J MED, V323, P1664, DOI 10.1056/NEJM199012133232404
   WYNDER EL, 1969, CANCER, V23, P1210, DOI 10.1002/1097-0142(196905)23:5<1210::AID-CNCR2820230530>3.0.CO;2-M
NR 38
TC 60
Z9 64
U1 0
U2 8
PU OXFORD UNIV PRESS
PI OXFORD
PA GREAT CLARENDON ST, OXFORD OX2 6DP, ENGLAND
SN 0143-3334
EI 1460-2180
J9 CARCINOGENESIS
JI Carcinogenesis
PD OCT 15
PY 1998
VL 19
IS 10
BP 1815
EP 1819
DI 10.1093/carcin/19.10.1815
PG 5
WC Oncology
SC Oncology
GA 130GL
UT WOS:000076511800016
PM 9806164
DA 2025-02-23
ER

PT J
AU Lee, MM
   Wang, RT
   Hsing, AW
   Gu, FL
   Wang, T
   Spitz, M
AF Lee, MM
   Wang, RT
   Hsing, AW
   Gu, FL
   Wang, T
   Spitz, M
TI Case-control study of diet and prostate cancer in China
SO CANCER CAUSES & CONTROL
LA English
DT Article
DE case-control; China; diet; prostate
ID physical-activity; fat consumption; united-states; nutrition; risk; epidemiology; carcinoma; shanghai; cohort; hawaii
AB Introduction: A higher incidence of prostate cancer is observed in the Western world than in Asian countries. Although it is relatively rare in China, an increased incidence has been reported in recent years. Studies in highrisk populations have suggested that dietary fat may play a role in enhancing the risk of developing prostate cancer. However, limited epidemiologic study has never examined the role of diet in low risk populations. Methods: A case-control study was conducted in 12 cities in China to evaluate the relationship between dietary factors and prostate cancer risk. We conducted personal interviews with 133 histopathologically confirmed prostate cancer cases diagnosed between 1989 to 1992 and 265 neighborhood controls of similar age. Results: Cases were more likely than controls to consume food with high fat and from animal sources (p < 0.01). The daily fat intake and the percentage of energy from fat were statistically significantly higher among cases than among controls (p < 0.01), The adjusted odds ratio for total fat between lowest quartiles and highest quartiles was OR = 3.6 (95 percent C.I. 1.8-7.2); for saturated fat, OR = 2.9 (95 percent C.I. 1.5-5.7); and for unsaturated fat, OR = 3.3 (95 percent C.H. 1.7-6.3), Discussion: The data suggest that dietary fat, both saturated and unsaturated, are associated with an increased risk for prostate cancer in a low risk population.
C1 Univ Calif San Francisco, Dept Epidemiol & Biostat, San Francisco, CA 94143 USA.
   Beijing Med Univ, Dept Epidemiol, Beijing 100083, Peoples R China.
   Beijing Med Univ, Dept Urol, Beijing 100083, Peoples R China.
   NCI, Dept Canc Epidemiol & Genet, Bethesda, MD 20892 USA.
   Univ Texas, MD Anderson Canc Ctr, Houston, TX USA.
C3 University of California System; University of California San Francisco; Peking University; Peking University; National Institutes of Health (NIH) - USA; NIH National Cancer Institute (NCI); University of Texas System; UTMD Anderson Cancer Center
RP Lee, MM (corresponding author), Univ Calif San Francisco, Dept Epidemiol & Biostat, MU 420 W, San Francisco, CA 94143 USA.
EM mlee@epi.ucsf.edu
CR ARMSTRONG B, 1975, INT J CANCER, V15, P617, DOI 10.1002/ijc.2910150411
   BRESLOW N, 1977, INT J CANCER, V20, P680, DOI 10.1002/ijc.2910200506
   BRESLOW NE, 1980, IEARC SCI PUBL, V32, P0
   Chan JM, 1998, CANCER CAUSE CONTROL, V9, P559, DOI 10.1023/A:1008823601897
   Chen Junshi, 1990, DIET, V0, P0
   CLINTON SK, 1988, J NUTR, V118, P908, DOI 10.1093/jn/118.7.908
   *DEP NUTR I OCC HL, 1980, ENV NUTR TABL FOOD C, V0, P0
   EVANS BAJ, 1995, J ENDOCRINOL, V147, P295, DOI 10.1677/joe.0.1470295
   GIOVANNUCCI E, 1993, J NATL CANCER I, V85, P1571, DOI 10.1093/jnci/85.19.1571
   Giovannucci E, 1998, CANCER CAUSE CONTROL, V9, P567, DOI 10.1023/A:1008835903714
   GRAHAM S, 1983, JNCI-J NATL CANCER I, V70, P687
   Hirayama T, 1979, NATL CANCER INST MONOGR, V0, P149
   HSING AW, 1990, CANCER RES, V50, P6836
   Jacobsen BK, 1998, CANCER CAUSE CONTROL, V9, P553, DOI 10.1023/A:1008819500080
   JIN F, 1993, INT J CANCER, V53, P764, DOI 10.1002/ijc.2910530510
   Kolonel LN, 1996, CANCER CAUSE CONTROL, V7, P83, DOI 10.1007/BF00115640
   LEMARCHAND L, 1994, EPIDEMIOLOGY, V5, P276
   METTLIN C, 1989, CANCER-AM CANCER SOC, V64, P605, DOI 10.1002/1097-0142(19890801)64:3<605::AID-CNCR2820640307>3.0.CO;2-I
   Middleton B, 1986, NUTR CANCER, V8, P107
   MILLS PK, 1989, CANCER-AM CANCER SOC, V64, P598, DOI 10.1002/1097-0142(19890801)64:3<598::AID-CNCR2820640306>3.0.CO;2-6
   Nomura AMY, 1998, CANCER CAUSE CONTROL, V9, P425, DOI 10.1023/A:1008875819232
   NOMURA AMY, 1991, EPIDEMIOL REV, V13, P200, DOI 10.1093/oxfordjournals.epirev.a036069
   Parker SL, 1997, CA-CANCER J CLIN, V47, P5, DOI 10.3322/canjclin.47.1.5
   Parkin D, 1992, CANC INCIDENCE 5 CON, V6, P0
   PETERSON G, 1993, PROSTATE, V22, P335, DOI 10.1002/pros.2990220408
   POLLARD M, 1985, PROSTATE, V6, P1, DOI 10.1002/pros.2990060102
   POPKIN BM, 1993, EUR J CLIN NUTR, V47, P333
   POPKIN BM, 1995, AM J PUBLIC HEALTH, V85, P690, DOI 10.2105/AJPH.85.5.690
   PRENTICE RL, 1990, CANCER CAUSE CONTROL, V1, P81, DOI 10.1007/BF00053187
   ROSE DP, 1992, LIPIDS, V27, P798, DOI 10.1007/BF02535853
   ROSS RK, 1987, JNCI-J NATL CANCER I, V78, P869
   SEVERSON RK, 1989, CANCER RES, V49, P1857
   SNOWDON DA, 1984, AM J EPIDEMIOL, V120, P224
   SWARTZ GG, 1990, ANTICANCER RES, V10, P1307
   TALAMINI R, 1986, BRIT J CANCER, V53, P817, DOI 10.1038/bjc.1986.138
   THOMPSON MM, 1989, AM J EPIDEMIOL, V129, P511, DOI 10.1093/oxfordjournals.aje.a115162
   WEST DW, 1991, CANCER CAUSE CONTROL, V2, P85, DOI 10.1007/BF00053126
   WHITTEMORE AS, 1990, JNCI-J NATL CANCER I, V82, P915, DOI 10.1093/jnci/82.11.915
   WHITTEMORE AS, 1995, JNCI-J NATL CANCER I, V87, P652, DOI 10.1093/jnci/87.9.652
   WONG RT, 1992, CHINESE J EPIDEMIOL, V6, P23
   YATANI R, 1982, INT J CANCER, V29, P611, DOI 10.1002/ijc.2910290602
   YU H, 1991, INT J EPIDEMIOL, V20, P76, DOI 10.1093/ije/20.1.76
NR 42
TC 110
Z9 125
U1 0
U2 6
PU KLUWER ACADEMIC PUBL
PI DORDRECHT
PA SPUIBOULEVARD 50, PO BOX 17, 3300 AA DORDRECHT, NETHERLANDS
SN 0957-5243
EI 
J9 CANCER CAUSE CONTROL
JI Cancer Causes Control
PD DEC 15
PY 1998
VL 9
IS 6
BP 545
EP 552
DI 10.1023/A:1008840105531
PG 8
WC Oncology; Public, Environmental & Occupational Health
SC Oncology; Public, Environmental & Occupational Health
GA 168VR
UT WOS:000078714300002
PM 10189039
DA 2025-02-23
ER

PT J
AU Schwab, ED
   Normolle, D
   Pacis, RA
   Cho, SS
   Pienta, KJ
AF Schwab, ED
   Normolle, D
   Pacis, RA
   Cho, SS
   Pienta, KJ
TI A high-fat diet does not influence the growth of the Dunning R3327-H transplantable prostate adenocarcinoma
SO ANTICANCER RESEARCH
LA English
DT Article
DE prostate cancer; dietary fat; Dunning R3327-H tumor
ID cancer cell-lines; serum hormones; acids; risk; tumor; black; men
AB Background: The etiology of prostate cancer is currently a mystery. Several epidemiological studies suggest a link between dietary fat and prostate cancer. In vitro and in vivo studies support this evidence. Using the Dunning model of rat prostate cancer we hypothesized that a high-fat diet (20%) would increase the growth of the R3327-H tumor. Materials and Methods: R3327-H tumors were implanted subcutaneously into male Copenhagen rats which were fed diets with 5 or 20% total fat. Tumors were allowed to grow for 16 weeks; they were then excised and weighed. The initial and final weights of the rats were also recorded. Results: Statistical analysis revealed the level of dietary fat was a positive predictor of weight gain (p< 0.01). No effect on tumor growth was seen when compared to dietary fat, fiber type, or the interaction of fat and fiber Discussion: Growth of the R3327-H tumor, when implanted subcutaneously, is not affected by the level of dietary fat.
C1 Univ Michigan, Ann Arbor, MI 48109 USA.
   WK Kellogg Inst, Battle Creek, MI 49016 USA.
C3 University of Michigan System; University of Michigan
RP Schwab, ED (corresponding author), Univ Michigan, 1500 E Med Ctr Dr,7303 CCGC, Ann Arbor, MI 48109 USA.
FU NCI NIH HHS [P50 CA69568] Funding Source: Medline
CR Clinton SK, 1997, J NUTR, V127, P225, DOI 10.1093/jn/127.2.225
   CLINTON SK, 1988, J NUTR, V118, P908, DOI 10.1093/jn/118.7.908
   GANN PH, 1994, J NATL CANCER I, V86, P281, DOI 10.1093/jnci/86.4.281
   GIOVANNUCCI E, 1993, J NATL CANCER I, V85, P1571, DOI 10.1093/jnci/85.19.1571
   HAENSZEL W, 1968, JNCI-J NATL CANCER I, V40, P43
   HARGREAVES MK, 1978, NUTR CANC, V60, P545
   HILL P, 1979, CANCER RES, V39, P5101
   HSING AW, 1993, CANCER EPIDEM BIOMAR, V2, P27
   *IARC, 1992, IARC SCI PUBL, V120, P970
   ISAACS JT, 1986, PROSTATE, V9, P261, DOI 10.1002/pros.2990090306
   KARMALI RA, 1987, ANTICANCER RES, V7, P1173
   KOLONEL LN, 1988, AM J EPIDEMIOL, V127, P999, DOI 10.1093/oxfordjournals.aje.a114903
   KONDO Y, 1994, CANCER RES, V23, P6129
   LIANG TM, 1992, BIOCHEM J, V285, P557, DOI 10.1042/bj2850557
   NOMURA A, 1988, CANCER RES, V48, P3515
   Parker SL, 1997, CA-CANCER J CLIN, V47, P5, DOI 10.3322/canjclin.47.1.5
   Parkin DM, 1900, VVIII., V0, P0
   ROSE DP, 1992, LIPIDS, V27, P798, DOI 10.1007/BF02535853
   ROSE DP, 1988, CARCINOGENESIS, V9, P603, DOI 10.1093/carcin/9.4.603
   ROSE DP, 1991, PROSTATE, V18, P243, DOI 10.1002/pros.2990180306
   ROSS R, 1986, JNCI-J NATL CANCER I, V76, P45
   SHIMIZU H, 1991, BRIT J CANCER, V63, P963, DOI 10.1038/bjc.1991.210
   WANG Y, 1995, J NATL CANCER I, V87, P1456, DOI 10.1093/jnci/87.19.1456
   WEST DW, 1991, CANCER CAUSE CONTROL, V2, P85, DOI 10.1007/BF00053126
   YATANI R, 1989, JPN J CLIN ONCOL, V19, P319
NR 25
TC 1
Z9 1
U1 0
U2 1
PU INT INST ANTICANCER RESEARCH
PI ATHENS
PA EDITORIAL OFFICE 1ST KM KAPANDNTIOU-KALAMOU RD KAPANDRITI, POB 22, ATHENS 19014, GREECE
SN 0250-7005
EI 
J9 ANTICANCER RES
JI Anticancer Res.
PD SEP-OCT 15
PY 1998
VL 18
IS 5A
BP 3603
EP 3607
DI 
PG 5
WC Oncology
SC Oncology
GA 145MT
UT WOS:000077376000070
PM 9858946
DA 2025-02-23
ER

PT J
AU Klöhn, PC
   Bitsch, A
   Neumann, HG
AF Klöhn, PC
   Bitsch, A
   Neumann, HG
TI Mitochondrial permeability transition is altered in early stages of carcinogenesis of 2-acetylaminofluorene
SO CARCINOGENESIS
LA English
DT Article
ID rat-liver mitochondria; cyclosporine-a; metabolic-activation; cell-death; matrix ph; pore; calcium; induction; apoptosis; modulation
AB The tumour promoting properties of carcinogenic 2-acetyl-aminofluorene (AAF) in rat liver are essentially unknown. We proposed that mitochondria are a target for the cytotoxic effects of 2-nitrosofluorene (NOF), a metabolite of AAF, since NOF induces a redox-cycle at complex I and complex III of the respiratory chain, and impairs respiration and oxidative phosphorylation, We now demonstrate that NOF is a potent inducer of the mitochondrial permeability transition pore (PTP) in isolated mitochondria. In the presence of Ca2+, NOF induced rapid swelling of mitochondria in a dose-dependent manner and depolarized the mitochondrial membrane. Permeability transition as well as depolarization were abolished completely by preincubation with the PTP inhibitor cyclosporin A. To study whether the PTP is involved in in vivo toxicity, rats were fed a diet containing AAF (0.04%) for 2 weeks. After isolation of mitochondria, permeability transition was induced by high Ca2+ concentrations (150-400 CIM) or phosphate plus Ca2+. Swelling was determined as maximal rate of absorption decrease at 540 nm (Delta A/Delta t). Surprisingly, Delta A/Delta t-values of mitochondria from AAF-fed rats were significantly lower (16.3 +/- 4.8 x 10(3)/min) than of mitochondria from control animals (32.7 +/- 4.1 x 10(3)/min; P < 0.02), In the presence of phosphate (15 mM), Delta A/Delta t-values of mitochondria from AAF-fed rats were even lower (10% of control). Moreover, the membrane potential which was dissipated rapidly by the PTP-inducer NOF (30 mu M) at a Ca2+ concentration of 80 mu M in mitochondria from control animals, remained constant in mitochondria of AAF-treated rats. We therefore propose that the regulation of the PTP is altered on chronic AAF-feeding. The increased resistance of mitochondria against permeability transition may alter the threshold for apoptosis and thus suppress apoptosis, We also discuss the role of epigenetic modifications in early stages of carcinogenesis.
C1 Univ Wurzburg, Dept Toxicol, D-97078 Wurzburg, Germany.
C3 University of Wurzburg
RP Univ Wurzburg, Dept Toxicol, Versbacher Str 9, D-97078 Wurzburg, Germany.
EM neumann@toxi.uni-wuerzburg.de
CR Adachi S, 1997, J BIOL CHEM, V272, P21878, DOI 10.1074/jbc.272.35.21878
   ALBANO E, 1994, CHEM-BIOL INTERACT, V90, P59, DOI 10.1016/0009-2797(94)90111-2
   BERNARDI P, 1993, J BIOL CHEM, V268, P1005
   Bernardi P, 1996, J BIOENERG BIOMEMBR, V28, P131, DOI 10.1007/BF02110643
   BOCK KW, 1987, ARCH TOXICOL, V0, P125
   BRAND MD, 1990, BIOCHIM BIOPHYS ACTA, V1018, P128, DOI 10.1016/0005-2728(90)90232-S
   CARR BI, 1987, CANCER RES, V47, P5577
   CHANCE B, 1955, J BIOL CHEM, V217, P383
   COSTANTINI P, 1995, TOXICOLOGY, V99, P77, DOI 10.1016/0300-483X(94)02997-9
   Costantini P, 1996, J BIOL CHEM, V271, P6746, DOI 10.1074/jbc.271.12.6746
   CRAMER JW, 1960, J BIOL CHEM, V235, P250
   EMAUS RK, 1986, BIOCHIM BIOPHYS ACTA, V850, P436, DOI 10.1016/0005-2728(86)90112-X
   Estabrook RW, 1974, METHODS ENZYMOLOGY, V10, P41, DOI 10.1016/0076-6879(67)10010-4
   FARBER E, 1980, BIOCHIM BIOPHYS ACTA, V605, P149, DOI 10.1016/0304-419X(80)90002-5
   FARBER JL, 1981, LIFE SCI, V29, P1289, DOI 10.1016/0024-3205(81)90670-6
   Goldsworthy TL, 1996, MUTAT RES-REV GENET, V365, P71, DOI 10.1016/S0165-1110(96)90013-5
   GUNTER TE, 1994, AM J PHYSIOL, V267, PC313, DOI 10.1152/ajpcell.1994.267.2.C313
   Hadjiolov N, 1995, CANCER LETT, V98, P39, DOI 10.1016/S0304-3835(06)80008-X
   HEFLICH RH, 1994, MUTAT RES-REV GENET, V318, P73, DOI 10.1016/0165-1110(94)90025-6
   HENRY TR, 1995, J TOXICOL ENV HEALTH, V45, P489, DOI 10.1080/15287399509532011
   Hirsch T, 1997, BIOSCIENCE REP, V17, P67, DOI 10.1023/A:1027339418683
   JATOE SD, 1991, PR PHARM CL, V8, P245
   Klohn PC, 1997, CHEM-BIOL INTERACT, V106, P15, DOI 10.1016/S0009-2797(97)00052-5
   KLOHN PC, 1995, BBA-BIOENERGETICS, V1229, P363, DOI 10.1016/0005-2728(95)00019-F
   Klohn PC, 1996, FEBS LETT, V389, P233, DOI 10.1016/0014-5793(96)00592-3
   KLOHN PC, 1997, THESIS U WURZBURG, V0, P0
   Kroemer G, 1997, IMMUNOL TODAY, V18, P44, DOI 10.1016/S0167-5699(97)80014-X
   LUVISETTO S, 1991, FEBS LETT, V291, P17, DOI 10.1016/0014-5793(91)81093-N
   MARSMANN DS, 1994, RISK ANAL, V14, P321, DOI 10.1111/j.1539-6924.1994.tb00247.x
   MILLER JA, 1983, ENVIRON HEALTH PERSP, V49, P3, DOI 10.2307/3429574
   NEUMANN HG, 1994, ENVIRON HEALTH PERSP, V102, P173, DOI 10.2307/3432173
   Neumann HG, 1997, MUTAT RES-FUND MOL M, V376, P169, DOI 10.1016/S0027-5107(97)00040-7
   NICOLLI A, 1993, BIOCHEMISTRY-US, V32, P4461, DOI 10.1021/bi00067a039
   NOVGORODOV SA, 1989, FEBS LETT, V248, P179, DOI 10.1016/0014-5793(89)80456-9
   Petit PX, 1997, MOL CELL BIOCHEM, V174, P185, DOI 10.1023/A:1006848205880
   PETRONILLI V, 1993, J BIOL CHEM, V268, P1011
   PETRONILLI V, 1994, BBA-BIOENERGETICS, V1187, P255, DOI 10.1016/0005-2728(94)90122-8
   PETRONILLI V, 1993, J BIOL CHEM, V268, P21939
   POIRIER LA, 1963, CANCER RES, V23, P790
   RICHTER C, 1991, CHEM-BIOL INTERACT, V77, P1, DOI 10.1016/0009-2797(91)90002-O
   ROBERTS RA, 1995, CARCINOGENESIS, V16, P1693, DOI 10.1093/carcin/16.8.1693
   SAXENA K, 1995, ARCH BIOCHEM BIOPHYS, V317, P79, DOI 10.1006/abbi.1995.1138
   SCHRENK D, 1994, CARCINOGENESIS, V15, P2541, DOI 10.1093/carcin/15.11.2541
   SCHULTEHERMANN R, 1993, ENVIRON HEALTH PERSP, V101, P87, DOI 10.2307/3431847
   SOLEM LE, 1994, TOXICOL APPL PHARM, V129, P214, DOI 10.1006/taap.1994.1246
   Solem LE, 1996, J MOL CELL CARDIOL, V28, P1023, DOI 10.1006/jmcc.1996.0095
   SOLT D, 1976, NATURE, V263, P701, DOI 10.1038/263701a0
   Susin SA, 1997, J EXP MED, V186, P25, DOI 10.1084/jem.186.1.25
   Susin SA, 1996, J EXP MED, V184, P1331, DOI 10.1084/jem.184.4.1331
   WU EY, 1990, ARCH BIOCHEM BIOPHYS, V282, P358, DOI 10.1016/0003-9861(90)90129-M
   Zamzami N, 1996, J EXP MED, V183, P1533, DOI 10.1084/jem.183.4.1533
   ZORATTI M, 1995, BBA-REV BIOMEMBRANES, V1241, P139, DOI 10.1016/0304-4157(95)00003-A
NR 52
TC 19
Z9 20
U1 0
U2 1
PU OXFORD UNIV PRESS
PI OXFORD
PA GREAT CLARENDON ST, OXFORD OX2 6DP, ENGLAND
SN 0143-3334
EI 1460-2180
J9 CARCINOGENESIS
JI Carcinogenesis
PD JUL 15
PY 1998
VL 19
IS 7
BP 1185
EP 1190
DI 10.1093/carcin/19.7.1185
PG 6
WC Oncology
SC Oncology
GA 101TM
UT WOS:000074884300003
PM 9683176
DA 2025-02-23
ER

PT J
AU Samlowski, WE
   Wiebke, G
   McMurry, M
   Mori, M
   Ward, JH
AF Samlowski, WE
   Wiebke, G
   McMurry, M
   Mori, M
   Ward, JH
TI Effects of total parenteral nutrition (TPN) during high-dose interleukin-2 treatment for metastatic cancer
SO JOURNAL OF IMMUNOTHERAPY
LA English
DT Article
DE cancer immunotherapy; interleukin-2; renal cell carcinoma; malignant melanoma; total parenteral nutrition
ID activated killer-cells; bone-marrow transplantation; recombinant interleukin-2; energy-expenditure; phase-ii; immunotherapy; therapy; toxicity; cachexia; glutathione
AB Patients treated with high doses of interleukin-2 (IL-2) develop profound anorexia, malaise, loss of energy, mucositis, nausea, and vomiting, which may contribute to poor nutrition. We hypothesized that total parenteral nutrition (TPN) administration would ameliorate these changes and could improve fluid and electrolyte balance. A retrospective analysis of protein and energy intake was performed in 21 sequential patients who received a normal diet (controls) and 16 subsequent patients who received TPN during IL-2 treatment. The effect of TPN on laboratory abnormalities induced by IL-2 was also evaluated. Within 24 h of starting IL-2, mean energy intake declined to 2.5-2.8 kcal/kg in controls in contrast to the energy intake of 25-29 kcal/kg in patients receiving TPN. Protein nutrition was affected in a similar fashion, with a markedly lower protein intake in controls (0.08-0.12 g/kg) than in the TPN group (1.02-1.10 g/kg). TPN improved serum calcium and potassium concentrations, particularly during spontaneous diuresis after completion of IL-2 treatment. Unexpectedly, TPN decreased the frequency and severity of cholestatic jaundice caused by IL-2. Patients receiving TPN had an increased propensity for hyperglycemia and hypophosphatemia. High-dose intravenous bolus IL-2 therapy resulted in a markedly negative nutritional balance in control patients. A brief period of TPN during IL-2 treatment was well tolerated and corrected calorie and protein malnutrition. TPN administration also improved control of serum electrolytes. TPN did not adversely affect tumor progression or patient survival.
C1 Univ Utah, Med Ctr, Div Hematol Oncol, Gen Clin Res Ctr, Salt Lake City, UT 84132 USA.
   Univ Utah, Dept Oncol Sci, Salt Lake City, UT 84112 USA.
   Univ Utah, Huntsman Canc Inst, Salt Lake City, UT 84112 USA.
   Univ Utah, Canc Immunotherapy Program, Salt Lake City, UT 84112 USA.
   Univ Utah, Dept Internal Med Hematol Oncol, Salt Lake City, UT 84112 USA.
C3 Utah System of Higher Education; University of Utah; Utah System of Higher Education; University of Utah; Utah System of Higher Education; University of Utah; Huntsman Cancer Institute; Utah System of Higher Education; University of Utah; Utah System of Higher Education; University of Utah
RP Samlowski, WE (corresponding author), Univ Utah, Med Ctr, Div Hematol Oncol, Gen Clin Res Ctr, 4C 416, Salt Lake City, UT 84132 USA.
FU NCI NIH HHS [CA42014, U01-CA58248] Funding Source: Medline; NCRR NIH HHS [RR-00064] Funding Source: Medline
CR ALBERTINI MR, 1992, J IMMUNOTHER, V11, P30, DOI 10.1097/00002371-199201000-00004
   *AM DIAB ASS, 1986, EXCH LIST MEAL PLANN, V0, P0
   ATZPODIEN J, 1990, MOLECULAR BIOTHERAPY, V2, P18
   BALLATORI N, 1992, AM J PHYSIOL, V263, PG617, DOI 10.1152/ajpgi.1992.263.5.G617
   BALLATORI N, 1989, AM J PHYSIOL, V256, PG22, DOI 10.1152/ajpgi.1989.256.1.G22
   BENYUNES MC, 1993, BONE MARROW TRANSPL, V12, P159
   CHAMBRIER C, 1990, J BIOL RESP MODIF, V9, P251
   COPELAND EM, 1977, CANCER RES, V37, P2451
   Crowder MJ, 1990, MONOGRAPHS STAT APPL, V41, P0
   DALY JM, 1995, AM CANC SOC TXB CLIN, V0, P580
   DINARELLO CA, 1991, BLOOD, V77, P1627
   DONNELLY S, 1995, SEMIN ONCOL, V22, P67
   DUTCHER JP, 1989, J CLIN ONCOL, V7, P477, DOI 10.1200/JCO.1989.7.4.477
   FISHER B, 1989, J CLIN ONCOL, V7, P1852, DOI 10.1200/JCO.1989.7.12.1852
   GAYNOR ER, 1988, ANN INTERN MED, V109, P953, DOI 10.7326/0003-4819-109-12-953
   GEIBIG CB, 1991, JPEN-PARENTER ENTER, V15, P184, DOI 10.1177/0148607191015002184
   GEMLO BT, 1988, CANCER RES, V48, P5864
   GREENBERG AS, 1992, CANCER RES, V52, P4113
   HAWKINS MJ, 1989, PPO UPDATES, V3, P1
   HEBER D, 1992, JPEN-PARENTER ENTER, V16, PS60, DOI 10.1177/014860719201600605
   HIBBS JB, 1992, J CLIN INVEST, V89, P867, DOI 10.1172/JCI115666
   KAPLAN EL, 1958, J AM STAT ASSOC, V53, P457, DOI 10.2307/2281868
   KIM B, 1992, ARCH SURG-CHICAGO, V127, P1343
   KNOX LS, 1983, ANN SURG, V197, P152, DOI 10.1097/00000658-198302000-00006
   KOZENY GA, 1988, J CLIN ONCOL, V6, P1170, DOI 10.1200/JCO.1988.6.7.1170
   LE JM, 1989, LAB INVEST, V61, P588
   LEE RE, 1989, J CLIN ONCOL, V7, P7, DOI 10.1200/JCO.1989.7.1.7
   MAHAN LK, 1992, KRAUSES FOOD NUTR DI, V0, P17
   MARGOLIN KA, 1989, J CLIN ONCOL, V7, P486, DOI 10.1200/JCO.1989.7.4.486
   McCabe MS, 1991, PROC AM SOC CLIN ONCOL, V10, P213
   Meehan KR, 1995, BLOOD, V86, P0
   NAREDI P, 1994, EUR J SURG, V160, P67
   NAYEL H, 1992, NUTRITION, V8, P13
   NELSON KA, 1994, J CLIN ONCOL, V12, P213, DOI 10.1200/JCO.1994.12.1.213
   NORA R, 1989, JNCI-J NATL CANCER I, V81, P59, DOI 10.1093/jnci/81.1.59
   OGNIBENE FP, 1988, CHEST, V94, P750, DOI 10.1378/chest.94.4.750
   OTTERY FD, 1995, SEMIN ONCOL, V22, P98
   ROSENBERG SA, 1987, NEW ENGL J MED, V316, P889, DOI 10.1056/NEJM198704093161501
   ROSENBERG SA, 1994, JAMA-J AM MED ASSOC, V271, P907, DOI 10.1001/jama.271.12.907
   ROSENBERG SA, 1991, BIOL THER CANCER UPD, V1, P1
   SAKO K, 1981, J SURG ONCOL, V16, P391, DOI 10.1002/jso.2930160413
   SAS Institute, 1989, SAS STAT US GUID VER, V0, P0
   SIEGEL JP, 1991, J CLIN ONCOL, V9, P694, DOI 10.1200/JCO.1991.9.4.694
   SLEIJFER DT, 1992, J CLIN ONCOL, V10, P1119, DOI 10.1200/JCO.1992.10.7.1119
   SOSMAN JA, 1988, J NATL CANCER I, V80, P60, DOI 10.1093/jnci/80.1.60
   TEXTOR SC, 1987, AM J MED, V83, P1055, DOI 10.1016/0002-9343(87)90941-7
   TRACEY KJ, 1987, TUMOR NECROSIS FACTO, V0, P88
   WEBB DE, 1988, CLIN NEPHROL, V30, P141
   WEISDORF SA, 1987, TRANSPLANTATION, V43, P833, DOI 10.1097/00007890-198743060-00012
   WHITE LJ, 1989, ANN INTERN MED, V110, P734
   WILSON DE, 1989, J CLIN ONCOL, V7, P1573, DOI 10.1200/JCO.1989.7.10.1573
NR 51
TC 2
Z9 3
U1 0
U2 2
PU LIPPINCOTT WILLIAMS & WILKINS
PI PHILADELPHIA
PA 227 EAST WASHINGTON SQ, PHILADELPHIA, PA 19106 USA
SN 1053-8550
EI 
J9 J IMMUNOTHER
JI J. Immunother.
PD JAN 15
PY 1998
VL 21
IS 1
BP 65
EP 74
DI 10.1097/00002371-199801000-00009
PG 10
WC Oncology; Immunology; Medicine, Research & Experimental
SC Oncology; Immunology; Research & Experimental Medicine
GA YQ041
UT WOS:000071341500009
PM 9456439
DA 2025-02-23
ER

PT J
AU Ocké, MC
   Bueno-de-Mesquita, HB
   Feskens, EJM
   Kromhout, D
   Menotti, A
   Blackburn, H
AF Ocké, MC
   Bueno-de-Mesquita, HB
   Feskens, EJM
   Kromhout, D
   Menotti, A
   Blackburn, H
TI Adherence to the European Code Against Cancer in relation to long-term cancer mortality:: Intercohort comparisons from the Seven Countries Study
SO NUTRITION AND CANCER-AN INTERNATIONAL JOURNAL
LA English
DT Article
ID capita food-consumption; environmental factors; 7 country; dietary-fat; disease; breast; colon
AB Within the Seven Countries Study, we investigated whether population differences in 25-year cancer mortality and mortality due to cancer of the lung, stomach, and colorectum could be explained by population differences in adherence to the European Code Against Cancer, Baseline surveys were carried out around 1960 on 12,763 middle-aged men constituting 16 cohorts in seven countries; small samples of the cohorts kept dietary records. In 1987, food equivalent composites representing the average food intake of each cohort at baseline were collected locally and analyzed in one central laboratory. The vital status of all participants was verified after 25 years of follow-up. Overall adherence to the first four recommendations of the European Code Against Cancer was inversely related to 25-year total cancer mortality but not to all-cause mortality. The association with cancer mortality was essentially due to the inverse association for adherence to the guideline on smoking only. Each decrease in the percentage of smokers of 3.4% (10% of range) was associated with a relative risk of 0.93 of dying from cancer. Adherence to the recommendation on consumption of vegetables, fruits and fiber-rich cereals was inversely related to stomach cancer mortality, whereas adherence to the recommendation on body weight physical activity, and intake of fat was associated with higher stomach cancer mortality.
C1 Natl Inst Publ Hlth & Environm, Dept Chron Dis & Environm Epidemiol, NL-3720 BA Bilthoven, Netherlands.
   Natl Inst Publ Hlth & Environm, Div Publ Hlth Res, NL-3720 BA Bilthoven, Netherlands.
   Univ Minnesota, Sch Publ Hlth, Div Epidemiol, Minneapolis, MN 55454 USA.
C3 Netherlands National Institute for Public Health & the Environment; Netherlands National Institute for Public Health & the Environment; University of Minnesota System; University of Minnesota Twin Cities
RP Ocké, MC (corresponding author), Natl Inst Publ Hlth & Environm, Dept Chron Dis & Environm Epidemiol, POB 1, NL-3720 BA Bilthoven, Netherlands.
EM MC.Ocke@rivm.nl
CR ARMSTRONG B, 1975, INT J CANCER, V15, P617, DOI 10.1002/ijc.2910150411
   BOYLE P, 1995, EUR J CANCER, V31A, P1395, DOI 10.1016/0959-8049(95)00334-F
   CARROLL KK, 1986, CANCER, V58, P1818, DOI 10.1002/1097-0142(19861015)58:8+<1818::AID-CNCR2820581406>3.0.CO;2-4
   CARROLL KK, 1991, AM J CLIN NUTR, V53, PS1064, DOI 10.1093/ajcn/53.4.1064S
   DRASAR BS, 1973, BRIT J CANCER, V27, P167, DOI 10.1038/bjc.1973.20
   HOWELL MA, 1974, BRIT J CANCER, V29, P328, DOI 10.1038/bjc.1974.75
   JACOBS DR, 1995, NUTR CANCER, V24, P221, DOI 10.1080/01635589509514411
   KEYS A, 1967, ACTA MED SCAND, V460, P1
   Keys A, 1980, 7 COUNTRIES MULTIVAR, V0, P0
   Kono S, 1996, CANCER CAUSE CONTROL, V7, P41, DOI 10.1007/BF00115637
   KROMHOUT D, 1995, PREV MED, V24, P308, DOI 10.1006/pmed.1995.1049
   KROMHOUT D, 1989, AM J CLIN NUTR, V49, P889, DOI 10.1093/ajcn/49.5.889
   MCKEOWN-EYSSEN G E, 1984, NUTRITION AND CANCER, V6, P160, DOI 10.1080/01635588509513819
   MCMICHAEL AJ, 1979, INT J EPIDEMIOL, V8, P295, DOI 10.1093/ije/8.4.295
   OCKE MC, 1995, INT J CANCER, V61, P480, DOI 10.1002/ijc.2910610409
   Parkin D, 1992, CANC INCIDENCE 5 CON, V6, P0
   PARKIN DM, 1990, IARC SCI PUBL, V103, P93
   PRENTICE RL, 1989, PREV MED, V18, P167, DOI 10.1016/0091-7435(89)90064-9
   PRENTICE RL, 1990, CANCER CAUSE CONTROL, V1, P81, DOI 10.1007/BF00053187
   ROSE DP, 1986, CANCER-AM CANCER SOC, V58, P2363, DOI 10.1002/1097-0142(19861201)58:11<2363::AID-CNCR2820581102>3.0.CO;2-#
   SCHRAUZER G N, 1976, MEDICAL HYPOTHESES, V2, P39, DOI 10.1016/0306-9877(76)90060-8
   Thouez J P, 1990, GEOGR MED, V20, P39
   WILLETT WC, 1990, CANCER CAUSE CONTROL, V1, P103, DOI 10.1007/BF00053190
   Willett WC, 1996, CANCER CAUSE CONTROL, V7, P178, DOI 10.1007/BF00115648
NR 24
TC 11
Z9 11
U1 0
U2 2
PU LAWRENCE ERLBAUM ASSOC INC-TAYLOR & FRANCIS
PI PHILADELPHIA
PA 325 CHESTNUT STREET, STE 800, PHILADELPHIA, PA 19106 USA
SN 0163-5581
EI 
J9 NUTR CANCER
JI Nutr. Cancer
PD JUN 15
PY 1998
VL 30
IS 1
BP 14
EP 20
DI 10.1080/01635589809514634
PG 7
WC Oncology; Nutrition & Dietetics
SC Oncology; Nutrition & Dietetics
GA YY310
UT WOS:000072134300002
PM 9507507
DA 2025-02-23
ER

PT J
AU Le Marchand, L
   Sivaraman, L
   Pierce, L
   Seifried, A
   Lum, A
   Wilkens, LR
   Lau, AF
AF Le Marchand, L
   Sivaraman, L
   Pierce, L
   Seifried, A
   Lum, A
   Wilkens, LR
   Lau, AF
TI Associations of <i>CYP1A1</i>, <i>GSTM1</i>, and <i>CYP2E1</i> polymorphisms with lung cancer suggest cell type specificities to tobacco carcinogens
SO CANCER RESEARCH
LA English
DT Article
ID fragment-length-polymorphism; s-transferase genes; diet history method; cigarette-smoking; japanese population; cytochrome-p450ia1 gene; susceptibility; risk; genotype; benzo<a>pyrene
AB The dramatic shift in the pathological presentation of lung cancer [the proportional decrease in squamous cell carcinoma (SCC) and increase in adenocarcinoma (AC)] observed in the United States after the 1950s may have taken place as the result of the reduction in polycyclic aromatic hydrocarbons (PAHs) and the increase in N-nitrosamines in inhaled smoke from filtered low-yield cigarettes, The predominant mutation patterns of these tumors also suggest differences in their etiology, We tested the hypothesis that genetic susceptibility to PAHs, as determined hy polymorphisms in CYP1A1 and GSTM1, predominantly causes Lung SCCs, and susceptibility to nitrosamines, as determined by polymorphisms in CYP2E1, predominantly causes lung ACs. CYP1A1 and GSTM1 play a major role in the metabolic activation and detoxification of PAHs, respectively, and CYP2E1 plays a major role in the metabolic activation of nitrosamines. We conducted a population-based Ease-control study among 341 incident lung cancer cases and 456 controls of Caucasian, Japanese, or Hawaiian origin, In-person interviews collected detailed information on Lifestyle risk factors, and DNA extracted from peripheral leukocytes was used in PCR-based genotyping assays. Logistic regression analyses were used to compute odds ratios and 95% confidence intervals (CIs) for each cell type, adjusting for smoking and dietary variables. The presence of at Least one copy of the CYP1A1 MspI variant allele vies found to be associated with a 2.4-fold (95% CI, 1.2-4.7) increase in the risk of SCC when this gene was considered singly and a 3.1-fold (95% CI, 1.2-7.9) increase in the risk of SCC when combined with a GSTM1 deletion. No significant. association was found between MspI and all lung cancers or other cell types or with the CYP1A1 exon 7 polymorphism. In contrast, the CYP2E1 RsaI and DraI polymorphisms were not clearly related to SCC risk, but these homozygous variant genotypes were associated with a 10-fold (95% CI, 0.0-0.5) decrease in the risk of overall lung cancer (RsaI variant) and AC (DraI variant) compared to the homozygous mild-type genotypes. Inverse associations with these two closely linked CYP2E1 polymorphisms were also suggested for small cell carcinoma. In agreement with past experimental and epidemiological data, the associations found in this study between CYP1A1 and lung SCC and between CYP2E1 and Lung AC suggest a certain specificity of tobacco smoke PAHs for lung SCC and tobacco-specific nitrosamines for lung ACs.
C1 Univ Hawaii, Canc Res Ctr Hawaii, Etiol Program, Honolulu, HI 96813 USA.
C3 University of Hawaii System; Cancer Research Center of Hawaii
RP Univ Hawaii, Canc Res Ctr Hawaii, Etiol Program, 1236 Lauhala St,Suite 407, Honolulu, HI 96813 USA.
EM loic@crch.hawaii.edu
FU NCI NIH HHS [R01-CA-55874, N01-CN-05223] Funding Source: Medline
CR ALEXANDRIE AK, 1994, CARCINOGENESIS, V15, P1785, DOI 10.1093/carcin/15.9.1785
   [Anonymous], 1989, REDUCING HLTH CONSEQ, V0, P89
   BELL DA, 1992, ENVIRON HEALTH PERSP, V98, P113, DOI 10.2307/3431256
   Breslow NE, 1980, STAT METHODS CANC EP, VI, P0
   CARMELLA SG, 1990, CANCER RES, V50, P5438
   Cascorbi I, 1996, CANCER RES, V56, P4965
   CROFTS F, 1994, CARCINOGENESIS, V15, P2961, DOI 10.1093/carcin/15.12.2961
   Denissenko MF, 1996, SCIENCE, V274, P430, DOI 10.1126/science.274.5286.430
   DEUTSCHWENZEL RP, 1983, JNCI-J NATL CANCER I, V71, P539
   DRAKOULIS N, 1994, CLIN INVESTIGATOR, V72, P240
   EKSTROM G, 1989, BIOCHEM PHARMACOL, V38, P1313, DOI 10.1016/0006-2952(89)90338-9
   Fleiss Joseph L, 1981, STATISTICAL METHODS FOR RATES AND PROPORTIONS, V2nd, P0
   GarciaClosas M, 1997, CANCER CAUSE CONTROL, V8, P544, DOI 10.1023/A:1018481910663
   GOODMAN MT, 1992, EPIDEMIOLOGY, V3, P288, DOI 10.1097/00001648-199207000-00004
   GREENBLATT MS, 1994, CANCER RES, V54, P4855
   HANKIN JH, 1991, AM J EPIDEMIOL, V133, P616, DOI 10.1093/oxfordjournals.aje.a115934
   HANKIN JH, 1986, J AM DIET ASSOC, V86, P868
   HAWKE LJ, 1986, CANCER LETT, V30, P289, DOI 10.1016/0304-3835(86)90053-4
   HAYASHI S, 1991, J BIOCHEM-TOKYO, V110, P407, DOI 10.1093/oxfordjournals.jbchem.a123594
   HAYASHI S, 1991, J BIOCHEM-TOKYO, V110, P559, DOI 10.1093/oxfordjournals.jbchem.a123619
   HAYASHI S, 1992, JPN J CANCER RES, V83, P866, DOI 10.1111/j.1349-7006.1992.tb01992.x
   HIRVONEN A, 1993, CARCINOGENESIS, V14, P85, DOI 10.1093/carcin/14.1.85
   HIRVONEN A, 1992, CANCER EPIDEM BIOMAR, V1, P485
   Hu Y, 1997, MOL PHARMACOL, V51, P370
   Ishibe N, 1997, CANCER EPIDEM BIOMAR, V6, P1075
   Kadlubar FF, 1987, MAMMALIAN CYTOCHROME, V2, P81
   KATO SJ, 1994, CANCER EPIDEM BIOMAR, V3, P515
   KAWAJIRI K, 1990, FEBS LETT, V263, P131, DOI 10.1016/0014-5793(90)80721-T
   KETTERER B, 1992, ENVIRON HEALTH PERSP, V98, P87, DOI 10.2307/3431252
   KIHARA M, 1995, CARCINOGENESIS, V16, P2331, DOI 10.1093/carcin/16.10.2331
   Kim RB, 1996, J PHARMACOL EXP THER, V279, P4
   KIM RB, 1994, PHARMACOGENETICS, V4, P162
   Kiyohara C, 1996, JPN J CANCER RES, V87, P18, DOI 10.1111/j.1349-7006.1996.tb00194.x
   KOURI RE, 1982, CANCER RES, V42, P5030
   LANDI MT, 1994, PHARMACOGENETICS, V4, P242, DOI 10.1097/00008571-199410000-00002
   LAW MR, 1990, BRIT J CANCER, V61, P195, DOI 10.1038/bjc.1990.37
   LEMARCHAND L, 1989, JNCI-J NATL CANCER I, V81, P1158, DOI 10.1093/jnci/81.15.1158
   LEMARCHAND L, 1992, CANCER EPIDEM BIOMAR, V1, P103
   LONDON SJ, 1995, J NATL CANCER I, V87, P1246, DOI 10.1093/jnci/87.16.1246
   LUCAS D, 1995, PHARMACOGENETICS, V5, P298, DOI 10.1097/00008571-199510000-00005
   Lum A, 1998, CANCER EPIDEM BIOMAR, V7, P719
   Maniatis T, 1982, MOLECULAR CLONING: A LABORATORY MANUAL, V0, P458
   MCLEMORE TL, 1990, JNCI-J NATL CANCER I, V82, P1333, DOI 10.1093/jnci/82.16.1333
   NAKACHI K, 1995, CARCINOGENESIS, V16, P2209, DOI 10.1093/carcin/16.9.2209
   NAKACHI K, 1991, CANCER RES, V51, P5177
   NAKACHI K, 1993, CANCER RES, V53, P2994
   NOWAK D, 1988, INT J CANCER, V41, P169, DOI 10.1002/ijc.2910410202
   OKADA T, 1994, PHARMACOGENETICS, V4, P333, DOI 10.1097/00008571-199412000-00006
   PERSSON I, 1993, FEBS LETT, V319, P207, DOI 10.1016/0014-5793(93)80547-8
   PETERSEN DD, 1991, AM J HUM GENET, V48, P720
   RANNUG A, 1995, J OCCUP ENVIRON MED, V37, P25, DOI 10.1097/00043764-199501000-00005
   RODENHUIS S, 1992, CANCER RES, V52, P0
   RONAI ZA, 1993, CARCINOGENESIS, V14, P2419, DOI 10.1093/carcin/14.11.2419
   SABADIE N, 1981, INT J CANCER, V27, P417, DOI 10.1002/ijc.2910270402
   SHIELDS PG, 1993, CANCER EPIDEM BIOMAR, V2, P481
   TEFRE T, 1991, PHARMACOGENETICS, V1, P20, DOI 10.1097/00008571-199110000-00004
   Thun MJ, 1997, JNCI-J NATL CANCER I, V89, P1580, DOI 10.1093/jnci/89.21.1580
   TRAVIS WD, 1995, CANCER-AM CANCER SOC, V75, P191, DOI 10.1002/1097-0142(19950101)75:1+<191::AID-CNCR2820751307>3.0.CO;2-Y
   TRAVIS WD, 1995, CANCER, V75, P2979
   UEMATSU F, 1991, JPN J CANCER RES, V82, P254, DOI 10.1111/j.1349-7006.1991.tb01838.x
   WATANABE J, 1995, JPN J CANCER RES, V86, P245, DOI 10.1111/j.1349-7006.1995.tb03046.x
   WILLETT W, 1986, AM J EPIDEMIOL, V124, P17, DOI 10.1093/oxfordjournals.aje.a114366
   Wu XF, 1997, CARCINOGENESIS, V18, P967, DOI 10.1093/carcin/18.5.967
   Wu XF, 1998, CANCER EPIDEM BIOMAR, V7, P13
   WYNDER EL, 1994, CANCER RES, V54, P5284
   Xu XP, 1996, CANCER EPIDEM BIOMAR, V5, P687
NR 68
TC 206
Z9 220
U1 0
U2 7
PU AMER ASSOC CANCER RESEARCH
PI PHILADELPHIA
PA 615 CHESTNUT ST, 17TH FLOOR, PHILADELPHIA, PA 19106-4404 USA
SN 0008-5472
EI 1538-7445
J9 CANCER RES
JI Cancer Res.
PD NOV 1
PY 1998
VL 58
IS 21
BP 4858
EP 4863
DI 
PG 6
WC Oncology
SC Oncology
GA 134XE
UT WOS:000076768400021
PM 9809991
DA 2025-02-23
ER

PT J
AU Moore, MA
   Tsuda, H
AF Moore, MA
   Tsuda, H
TI Insulin sensitizers: a promising group of cancer preventive agents?
SO CANCER JOURNAL - FRANCE
LA English
DT Article
ID breast-cancer; dietary restriction; prostate-cancer; rat-liver; dehydroepiandrosterone; resistance; risk; carcinogenesis; fiber; tumors
AB Epidemiological findings suggest a link between non-insulin dependent diabetes mellitus type II (NIDDM) and cancer of the colon, liver, pancreas, breast and endometrium, apparently due to the growth stimulation inherent in the long period of hyperinsulinemia which precedes the clinical phase of NIDDM, Indeed, there is a growing body of evidence from studies of the influence of calorific restriction, physical exercise, a high fiber diet, hypolipidemic agents, N-3 fatty acids and vanadium compounds which supports the hypothesis that insulin plays a central role in the development of most prevalent cancers in the Western world. Measures to decrease insulin levels, including lifestyle improvement and dietary supplementation to decrease insulin resistance, offer a general approach to prevention of cancer in a wide variety of organ sites of major clinical importance. The possibility that treatment with newly developed pharmaceuticals which increase insulin sensitivity might inhibit neoplasia clearly warrants attention.
C1 Natl Canc Res Ctr, Div Chemotherapy, Chuo Ku, Tokyo 104, Japan.
C3 National Cancer Center - Japan
RP Natl Canc Res Ctr, Div Chemotherapy, Chuo Ku, 5-1-1 Tsukiji, Tokyo 104, Japan.
EM mmoore@gan2.ncc.go.jp
CR ANDERSON JW, 1995, CAN J CARDIOL, V11, P0
   Andersson SO, 1996, INT J CANCER, V68, P716
   BAGHURST PA, 1994, INT J CANCER, V56, P173, DOI 10.1002/ijc.2910560204
   BARTRAM HP, 1993, GASTROENTEROLOGY, V105, P1317, DOI 10.1016/0016-5085(93)90135-Y
   BERDANIER CD, 1993, FASEB J, V7, P414, DOI 10.1096/fasebj.7.5.8462783
   BERSTEIN LM, 1982, ONCOLOGY-BASEL, V39, P331, DOI 10.1159/000225663
   Bishayee A, 1997, EUR J CANCER PREV, V6, P58, DOI 10.1097/00008469-199702000-00010
   BRUNING PF, 1992, INT J CANCER, V52, P511, DOI 10.1002/ijc.2910520402
   Buemann B, 1996, SPORTS MED, V21, P191, DOI 10.2165/00007256-199621030-00004
   BUFFINGTON CK, 1993, AM J MED SCI, V306, P320, DOI 10.1097/00000441-199311000-00010
   BYRNES SE, 1995, J NUTR, V125, P1430
   CAVE WT, 1991, FASEB J, V5, P2160, DOI 10.1096/fasebj.5.8.1673664
   CHEVALIER S, 1993, NUTR CANCER, V20, P187, DOI 10.1080/01635589309514285
   COLDITZ GA, 1995, ANN INTERN MED, V122, P481, DOI 10.7326/0003-4819-122-7-199504010-00001
   Colditz GA, 1997, CANCER CAUSE CONTROL, V8, P649, DOI 10.1023/A:1018458700185
   DEMESQUITA HBB, 1990, INT J CANCER, V46, P435, DOI 10.1002/ijc.2910460319
   Diamond P, 1996, J ENDOCRINOL, V150, P0
   Dombrowski F, 1997, AM J PATHOL, V150, P1071
   ESCRIVA F, 1992, AM J PHYSIOL, V263, PE1, DOI 10.1152/ajpendo.1992.263.1.E1
   FRIEDENREICH CM, 1995, EUR J CANCER PREV, V4, P145, DOI 10.1097/00008469-199504000-00004
   GILES TC, 1992, ADV EXP MED BIOL, V322, P17
   GIOVANNUCCI E, 1995, CANCER CAUSE CONTROL, V6, P164, DOI 10.1007/BF00052777
   GORDON GB, 1987, ADV ENZYME REGUL, V26, P355, DOI 10.1016/0065-2571(87)90023-9
   GRASLKRAUPP B, 1994, P NATL ACAD SCI USA, V91, P9995, DOI 10.1073/pnas.91.21.9995
   HAFFNER SM, 1994, METABOLISM, V43, P599, DOI 10.1016/0026-0495(94)90202-X
   Hartman TJ, 1998, CANCER CAUSE CONTROL, V9, P11, DOI 10.1023/A:1008889001519
   Hashimoto K, 1996, BIOCHEM PHARMACOL, V52, P1529, DOI 10.1016/S0006-2952(96)00552-7
   HOWE GR, 1992, J NATL CANCER I, V84, P1887, DOI 10.1093/jnci/84.24.1887
   IRITANI N, 1995, J NUTR SCI VITAMINOL, V41, P207, DOI 10.3177/jnsv.41.207
   JENKINS DJA, 1979, LANCET, V2, P1287
   MARUYAMA H, 1994, CARCINOGENESIS, V15, P1193, DOI 10.1093/carcin/15.6.1193
   McCarty MF, 1996, MED HYPOTHESES, V46, P191, DOI 10.1016/S0306-9877(96)90243-1
   Melvin WS, 1997, SURGERY, V121, P392, DOI 10.1016/S0039-6060(97)90308-1
   MOORE MA, 1998, IN PRESS CRIT REV ON, V27, P0
   Mukherjee R, 1997, NATURE, V386, P407, DOI 10.1038/386407a0
   Oliveria SA, 1996, MED SCI SPORT EXER, V28, P97, DOI 10.1097/00005768-199601000-00020
   Olson SH, 1997, ANN EPIDEMIOL, V7, P46, DOI 10.1016/S1047-2797(96)00071-3
   POLLARD M, 1989, CANCER-AM CANCER SOC, V64, P686, DOI 10.1002/1097-0142(19890801)64:3<686::AID-CNCR2820640320>3.0.CO;2-Q
   Salmeron J, 1997, JAMA-J AM MED ASSOC, V277, P472, DOI 10.1001/jama.277.6.472
   Saltiel AR, 1996, DIABETES, V45, P1661, DOI 10.2337/diabetes.45.12.1661
   SCHWARTZ AG, 1995, J CELL BIOCHEM, V0, P210
   STORLIEN LH, 1991, DIABETES, V40, P280, DOI 10.2337/diabetes.40.2.280
   TABATA I, 1994, DIABETES, V43, P903, DOI 10.2337/diabetes.43.7.903
   THOMPSON HJ, 1984, CARCINOGENESIS, V5, P849, DOI 10.1093/carcin/5.6.849
   Tran TT, 1996, CANCER EPIDEM BIOMAR, V5, P1013
   Tsiani E, 1997, TRENDS ENDOCRIN MET, V8, P51, DOI 10.1016/S1043-2760(96)00262-7
   WEBER E, 1988, CARCINOGENESIS, V9, P1191, DOI 10.1093/carcin/9.7.1191
   Wideroff L, 1997, J NATL CANCER I, V89, P1360, DOI 10.1093/jnci/89.18.1360
   Willett WC, 1996, CANCER CAUSE CONTROL, V7, P178, DOI 10.1007/BF00115648
   WILLETT WC, 1987, AM J CLIN NUTR, V45, P354, DOI 10.1093/ajcn/45.1.354
NR 51
TC 2
Z9 3
U1 0
U2 1
PU ASSOC DEVELOPPEMENT COMMUNICATION CANCEROLOGIQUE
PI VILLEJUIF
PA CANCER JOURNAL, 7 RUE GUY MOQUET, BP 8, 94801 VILLEJUIF, FRANCE
SN 0765-7846
EI 
J9 CANCER J - FRANCE
JI Cancer J.
PD MAR-APR 15
PY 1998
VL 11
IS 2
BP 72
EP 75
DI 
PG 4
WC Oncology
SC Oncology
GA ZK628
UT WOS:000073344200006
DA 2025-02-23
ER

PT J
AU Sun, XY
   Plouzek, CA
   Henry, JP
   Wang, TTY
   Phang, JM
AF Sun, XY
   Plouzek, CA
   Henry, JP
   Wang, TTY
   Phang, JM
TI Increased UDP-glucuronosyltransferase activity and decreased prostate specific antigen production by biochanin A in prostate cancer cells
SO CANCER RESEARCH
LA English
DT Article
ID steroid glucuronide levels; androgen metabolism; plasma; lncap; tissue; line; men; dihydrotestosterone; 5-alpha-reductase; hyperplasia
AB Our laboratory has characterized androgen metabolism in an androgen-responsive prostate cancer cell line (LNCaP) and showed that these cells accumulated intracellular testosterone primarily as glucuronidated metabolites. Using a cell-free assay with testosterone as substrate, we showed that LNCaP had UDP-glucuronosyltransferase (UDPGT) activity. Because dietary factors, such as flavonoids in soy products, may reduce the risk for hormone-dependent cancers, we studied the effects of flavonoids on testosterone-UDPGT activity. LNCaP cells were exposed to selected flavonoids for up to 6 days. The increase in UDPGT-specific activity was linear over this period, Of the compounds tested, biochanin A was the most potent, with increased activity at concentration range 0.5-50 mu M. Activities were linear for time and protein and were unaffected by flavonoids added directly to the assay. Kinetics studies showed no change in K-m for testosterone in the face of these large increases in specific activity. Cellular metabolism of testosterone reflected the increase in enzyme activity, Intact cells treated with biochanin A produced testosterone-glucuronide from testosterone at twice the rate of controls. The steroid form of the UDPGT transcript was expressed in LNCaP cells and was enhanced in biochanin A-treated LNCaP cells. Additionally, biochanin A markedly decreased prostate specific antigen (PSA) level against the effect of testosterone on PSA production, Biochanin A significantly decreased the testosterone-stimulated release of PSA, presumably because biochanin A increased UDPGT and increased the intracellular glucuronidation of testosterone, These studies suggest that the modulation of hormone metabolism by dietary factors may be important in the prevention and treatment of prostate cancer.
C1 NCI, Frederick Canc Res & Dev Ctr, Lab Nutr & Mol Regulat, NIH, Frederick, MD 21702 USA.
C3 Science Applications International Corporation (SAIC); SAIC-Frederick; National Institutes of Health (NIH) - USA; NIH National Cancer Institute (NCI)
RP NCI, Frederick Canc Res & Dev Ctr, Lab Nutr & Mol Regulat, NIH, Bldg 560,Room 12-91, Frederick, MD 21702 USA.
CR BARNES S, 1990, PROG CLIN BIOL RES, V347, P239
   BELANGER A, 1991, J STEROID BIOCHEM, V40, P593, DOI 10.1016/0960-0760(91)90281-9
   BELANGER A, 1990, ANN NY ACAD SCI, V595, P251, DOI 10.1111/j.1749-6632.1990.tb34299.x
   BELANGER A, 1986, J CLIN ENDOCR METAB, V62, P812, DOI 10.1210/jcem-62-5-812
   BELANGER G, 1995, MOL CELL ENDOCRINOL, V113, P165, DOI 10.1016/0303-7207(95)03627-J
   BROCHU M, 1987, J STEROID BIOCHEM, V28, P619, DOI 10.1016/0022-4731(87)90388-8
   BROCHU M, 1987, PROSTATE, V11, P33, DOI 10.1002/pros.2990110105
   BROCHU M, 1987, J CLIN ENDOCR METAB, V64, P1283, DOI 10.1210/jcem-64-6-1283
   BURCHELL B, 1991, DNA CELL BIOL, V10, P487, DOI 10.1089/dna.1991.10.487
   CANNELL GR, 1982, CLIN CHIM ACTA, V122, P419, DOI 10.1016/0009-8981(82)90146-2
   CATALONA WJ, 1991, NEW ENGL J MED, V324, P1156, DOI 10.1056/NEJM199104253241702
   CHEN F, 1993, BIOCHEMISTRY-US, V32, P10648, DOI 10.1021/bi00091a015
   CHUNG LWK, 1978, INVEST UROL, V15, P385
   COFFEY DS, 1979, PROSTATE CANC, V0, P4
   DUTTON GJ, 1980, GLUCURONIDATION DRUG, V0, P0
   GUILLEMETTE C, 1995, MOL CELL ENDOCRINOL, V107, P131, DOI 10.1016/0303-7207(94)03434-U
   HALGUNSET J, 1987, J STEROID BIOCHEM, V28, P731, DOI 10.1016/0022-4731(87)90405-5
   Harborne J B, 1986, PROG CLIN BIOL RES, V213, P15
   Harborne JB, 1994, THE FLAVONOIDS: ADVANCES IN RESEARCH SINCE 1986, V0, P589
   HASEL KW, 1990, NUCLEIC ACIDS RES, V18, P4019, DOI 10.1093/nar/18.13.4019
   Henry JH, 1993, PROCEEDINGS OF THE AMERICAN ASSOCIATION FOR CANCER RESEARCH ANNUAL MEETING, V34, P248
   HUDSON RW, 1983, CAN J BIOCHEM CELL B, V61, P750, DOI 10.1139/o83-094
   LEHRACH H, 1977, BIOCHEMISTRY-US, V16, P4743, DOI 10.1021/bi00640a033
   LOWRY OH, 1951, J BIOL CHEM, V193, P265
   MINERS JO, 1991, PHARMACOL THERAPEUT, V51, P347, DOI 10.1016/0163-7258(91)90065-T
   MONTGOMERY BT, 1992, PROSTATE, V21, P63, DOI 10.1002/pros.2990210107
   Nickel JC, 1996, CAN MED ASSOC J, V155, P1251
   ORLOWSKI J, 1991, ENDOCRINOLOGY, V128, P872, DOI 10.1210/endo-128-2-872
   PLOUZEK CA, 1993, PLACENTA, V14, P277, DOI 10.1016/S0143-4004(05)80427-8
   RITTER JK, 1992, J BIOL CHEM, V267, P3257
   RITTMASTER RS, 1988, ENDOCRINOLOGY, V123, P2788, DOI 10.1210/endo-123-6-2788
   RITTMASTER RS, 1989, J STEROID BIOCHEM, V33, P1207, DOI 10.1016/0022-4731(89)90431-7
   Stoner E, 1996, PROSTATE, V0, P82
   Tominaga S, 1985, NATL CANCER INST MONOGR, V69, P83
NR 34
TC 82
Z9 91
U1 0
U2 1
PU AMER ASSOC CANCER RESEARCH
PI PHILADELPHIA
PA 615 CHESTNUT ST, 17TH FLOOR, PHILADELPHIA, PA 19106-4404 USA
SN 0008-5472
EI 1538-7445
J9 CANCER RES
JI Cancer Res.
PD JUN 1
PY 1998
VL 58
IS 11
BP 2379
EP 2384
DI 
PG 6
WC Oncology
SC Oncology
GA ZR703
UT WOS:000074005300023
PM 9622078
DA 2025-02-23
ER

PT J
AU Giovannucci, E
   Leitzmann, M
   Spiegelman, D
   Rimm, EB
   Colditz, GA
   Stampfer, MJ
   Willett, WC
AF Giovannucci, E
   Leitzmann, M
   Spiegelman, D
   Rimm, EB
   Colditz, GA
   Stampfer, MJ
   Willett, WC
TI A prospective study of physical activity and prostate cancer in male health professionals
SO CANCER RESEARCH
LA English
DT Article
ID united-states; risk; men; exercise; regression; obesity; growth; cohort; weight; system
AB Because the role of exercise in prostate cancer is unclear, we examined the relationship between leisure time physical activity and risk of prostate cancer in the Health Professionals Follow-up Study, a prospective cohort study of male health professionals in the United States. In 1986, 47,542 men 40-75 years of age and free of cancer responded to a mailed questionnaire that included an assessment of physical activity. The reported average time per week spent on each of a variety of nonoccupational activities was multiplied by its typical energy expenditure requirements expressed in metabolic equivalents (METs) and summed to yield a total weekly MET-hour score. We also examined MET-hours from all vigorous activities, defined as those requiring energy expenditures of six or more METs, and nonvigorous activities. From 1986 until January 31, 1994, we identified 1362 incident cases of total prostate cancer (excluding stage Al), 419 advanced (extraprostatic) cases, and 200 metastatic cases. No relationship with total or advanced prostate cancer was evident for total, vigorous, and nonvigorous physical activity. For metastatic prostate cancer, we also found no linear trends for these activities, but did observe a significantly lower risk in the highest category of vigorous activity (multivariate relative risk = 0.46; 95% confidence interval = 0.24-0.89 for >25 versus 0 MET-hours), controlling for age, vasectomy, history of diabetes, height, smoking, and dietary factors. This highest category included 15% of the population and reflects at least 3 h/week of participation in vigorous activities. Differences in disease surveillance according to activity level could not account for our findings. The results from this cohort indicate that physical activity is unlikely to influence the incidence of total prostate cancer appreciably; however, the suggestion of a lower risk of metastatic prostate cancer in men engaging in high levels of vigorous activities warrants further study.
C1 Harvard Univ, Sch Med, Channing Lab, Dept Med, Boston, MA 02115 USA.
   Brigham & Womens Hosp, Boston, MA 02115 USA.
   Harvard Univ, Sch Publ Hlth, Dept Nutr, Boston, MA 02115 USA.
   Harvard Univ, Sch Publ Hlth, Dept Epidemiol, Boston, MA 02115 USA.
C3 Harvard University; Harvard Medical School; Harvard University; Harvard University Medical Affiliates; Brigham & Women's Hospital; Harvard University; Harvard T.H. Chan School of Public Health; Harvard University; Harvard T.H. Chan School of Public Health
RP Giovannucci, E (corresponding author), Harvard Univ, Sch Med, Channing Lab, Dept Med, 181 Longwood Ave, Boston, MA 02115 USA.
EM Edward.Giovannucci@channing.harvard.edu
FU NCI NIH HHS [CA 55075] Funding Source: Medline; NHLBI NIH HHS [HL 35464] Funding Source: Medline
CR AINSWORTH BE, 1993, MED SCI SPORT EXER, V25, P71, DOI 10.1249/00005768-199301000-00011
   ALBANES D, 1989, AM J PUBLIC HEALTH, V79, P744, DOI 10.2105/AJPH.79.6.744
   ALDOORI WH, 1995, GUT, V36, P276, DOI 10.1136/gut.36.2.276
   BROWNSON RC, 1991, AM J PUBLIC HEALTH, V81, P639, DOI 10.2105/AJPH.81.5.639
   BUSSO T, 1992, EUR J APPL PHYSIOL, V64, P381, DOI 10.1007/BF00636228
   ChasanTaber S, 1996, EPIDEMIOLOGY, V7, P81, DOI 10.1097/00001648-199601000-00014
   CUPPLES LA, 1988, STAT MED, V7, P205, DOI 10.1002/sim.4780070122
   DAGOSTINO RB, 1990, STAT MED, V9, P1501, DOI 10.1002/sim.4780091214
   DJAKIEW D, 1992, J ANDROL, V13, P476
   DURRLEMAN S, 1989, STAT MED, V8, P551, DOI 10.1002/sim.4780080504
   FELLMANN N, 1985, INT J SPORTS MED, V6, P215, DOI 10.1055/s-2008-1025843
   GANN PH, 1995, CANCER EPIDEM BIOMAR, V4, P611
   Gann PH, 1996, J NATL CANCER I, V88, P1118, DOI 10.1093/jnci/88.16.1118
   GIOVANNUCCI E, 1995, ANN INTERN MED, V122, P327, DOI 10.7326/0003-4819-122-5-199503010-00002
   GIOVANNUCCI E, 1993, JAMA-J AM MED ASSOC, V269, P873, DOI 10.1001/jama.269.7.873
   Giovannucci E, 1998, CANCER CAUSE CONTROL, V9, P3, DOI 10.1023/A:1008822917449
   Giovannucci E, 1998, CANCER RES, V58, P442
   GIOVANNUCCI E, 1994, AM J EPIDEMIOL, V140, P989, DOI 10.1093/oxfordjournals.aje.a117206
   GIOVANNUCCI E, 1993, J NATL CANCER I, V85, P1571, DOI 10.1093/jnci/85.19.1571
   GIOVANNUCCI E, 1995, J NATL CANCER I, V87, P1767, DOI 10.1093/jnci/87.23.1767
   Giovannucci E, 1997, P NATL ACAD SCI USA, V94, P3320, DOI 10.1073/pnas.94.7.3320
   Giovannucci E, 1997, CANCER EPIDEM BIOMAR, V6, P557
   Hackney A C, 1989, BR J SPORTS MED, V23, P194
   Hackney AC, 1996, MED SCI SPORT EXER, V28, P180, DOI 10.1097/00005768-199602000-00005
   HAKKINEN K, 1987, INT J SPORTS MED, V8, P61
   HARTMAN AM, 1990, AM J EPIDEMIOL, V132, P999, DOI 10.1093/oxfordjournals.aje.a115743
   HOVENANIAN MS, 1948, SURG GYNECOL OBSTET, V86, P29
   HSING AW, 1994, CANCER CAUSE CONTROL, V5, P136, DOI 10.1007/BF01830259
   LEE IM, 1992, AM J EPIDEMIOL, V135, P169, DOI 10.1093/oxfordjournals.aje.a116269
   Leitzmann MF, 1998, ANN INTERN MED, V128, P417, DOI 10.7326/0003-4819-128-6-199803150-00001
   LEMARCHAND L, 1991, AM J EPIDEMIOL, V133, P103, DOI 10.1093/oxfordjournals.aje.a115849
   MCVARY KT, 1994, BIOL REPROD, V51, P99, DOI 10.1095/biolreprod51.1.99
   Oliveria SA, 1996, MED SCI SPORT EXER, V28, P97, DOI 10.1097/00005768-199601000-00020
   PAFFENBARGER RS, 1987, AM J CLIN NUTR, V45, P312, DOI 10.1093/ajcn/45.1.312
   PAFFENBARGER RS, 1992, ADV EXP MED BIOL, V322, P7
   Rothman KJ, 1994, MODERN EPIDEMIOLOGY, V0, P0
   SEVERSON RK, 1989, AM J EPIDEMIOL, V130, P522, DOI 10.1093/oxfordjournals.aje.a115366
   STAMPFER MJ, 1984, AM J EPIDEMIOL, V119, P837, DOI 10.1093/oxfordjournals.aje.a113804
   STEENLAND K, 1995, CANCER EPIDEM BIOMAR, V4, P807
   THUNE I, 1994, CANCER CAUSE CONTROL, V5, P549, DOI 10.1007/BF01831383
   VENA JE, 1987, AM J CLIN NUTR, V45, P318, DOI 10.1093/ajcn/45.1.318
   WEST DW, 1991, CANCER CAUSE CONTROL, V2, P85, DOI 10.1007/BF00053126
   WHEELER GD, 1991, J CLIN ENDOCR METAB, V72, P422, DOI 10.1210/jcem-72-2-422
   WHITTEMORE AS, 1995, JNCI-J NATL CANCER I, V87, P652, DOI 10.1093/jnci/87.9.652
   YU H, 1988, PROSTATE, V13, P317, DOI 10.1002/pros.2990130407
NR 45
TC 69
Z9 71
U1 0
U2 4
PU AMER ASSOC CANCER RESEARCH
PI PHILADELPHIA
PA 615 CHESTNUT ST, 17TH FLOOR, PHILADELPHIA, PA 19106-4404 USA
SN 0008-5472
EI 
J9 CANCER RES
JI Cancer Res.
PD NOV 15
PY 1998
VL 58
IS 22
BP 5117
EP 5122
DI 
PG 6
WC Oncology
SC Oncology
GA 138YJ
UT WOS:000077000400026
PM 9823321
DA 2025-02-23
ER

PT J
AU La Vecchia, C
   Tavani, A
AF La Vecchia, C
   Tavani, A
TI Fruit and vegetables, and human cancer
SO EUROPEAN JOURNAL OF CANCER PREVENTION
LA English
DT Article; Proceedings Paper
DE diet; fruit; neoplasms; risk factors; vegetables
ID attributable risks; colorectal-cancer; united-states; northern; diet; epidemiology; consumption; mortality; diversity; breast
AB A large body of evidence indicates that high intakes of fruit and vegetables are associated with a reduced risk of cancer at several sites. The association is generally most marked for epithelial cancers, apparently stronger for those of the digestive and respiratory tracts, and somewhat weaker for hormone-related cancers. The relationship between frequency of consumption of vegetables and fruit and cancer risk was analysed using data from a series of case-control studies conducted in northern Italy since 1983. The relative risks (RRs) for most common neoplasms ranged from 0.2 to 0.5 for the highest compared with the lowest tertile of vegetable intake. Protective effects were highest for epithelial neoplasms, but were also observed for hormone-related neoplasms. Fruit was related to reduced RRs for cancers of the oral cavity and pharynx, oesophagus, stomach, larynx, as well as of the urinary tract. There was a specific and consistent pattern of protection by tomatoes, a typical Mediterranean food, with RRs between 0.4 and 0.7, most notably for gastrointestinal neoplasms. No significant association was observed between fruit and vegetable consumption and non-epithelial lymphoid neoplasms. For digestive tract cancer, population attributable risks for low intake of fresh vegetables and fruit ranged from 15 to 40% of all cases in this Mediterranean population. Combined with tobacco and alcohol, the population attributable risks exceeded 85% for men and 55% for women for upper digestive and respiratory tract neoplasms. Thus, from a public health viewpoint, epidemiological evidence indicates that a substantial reduction in epithelial cancer risk can be obtained by increasing fruit and vegetable consumption. (C) 1998 Rapid Science Ltd.
C1 Ist Ric Farmacol Mario Negri, I-20157 Milan, Italy.
   Univ Milan, Ist Stat Med & Biometria, I-20122 Milan, Italy.
C3 Istituto di Ricerche Farmacologiche Mario Negri IRCCS; University of Milan
RP La Vecchia, C (corresponding author), Ist Ric Farmacol Mario Negri, Via Eritrea 62, I-20157 Milan, Italy.
CR ARMSTRONG B, 1975, INT J CANCER, V15, P617, DOI 10.1002/ijc.2910150411
   BLOCK G, 1992, NUTR CANCER, V18, P1, DOI 10.1080/01635589209514201
   BUIATTI E, 1989, INT J CANCER, V44, P611, DOI 10.1002/ijc.2910440409
   DOLL R, 1981, JNCI-J NATL CANCER I, V66, P1191, DOI 10.1093/jnci/66.6.1192
   Fernandez E, 1996, CANCER EPIDEM BIOMAR, V5, P433
   FRANCESCHI S, 1994, INT J CANCER, V59, P181, DOI 10.1002/ijc.2910590207
   Franceschi S, 1995, INT J CANCER, V63, P785, DOI 10.1002/ijc.2910630606
   GLYNN SA, 1994, NUTR CANCER, V22, P101, DOI 10.1080/01635589409514336
   LAVECCHIA C, 1995, INT J CANCER, V60, P748, DOI 10.1002/ijc.2910600603
   LAVECCHIA C, 1990, TUMORI, V76, P306, DOI 10.1177/030089169007600402
   LAVECCHIA C, 1988, CANCER RES, V48, P7285
   LaVecchia C, 1996, INT J CANCER, V66, P60, DOI 10.1002/(SICI)1097-0215(19960328)66:1<60::AID-IJC11>3.0.CO;2-F
   LAVECCHIA C, 1992, NUTR CANC, V60, P748
   NEGRI E, 1992, EUR J CANCER, V28A, P1167, DOI 10.1016/0959-8049(92)90479-L
   NEGRI E, 1991, INT J CANCER, V48, P350, DOI 10.1002/ijc.2910480307
   NEGRI E, 1993, CANCER EPIDEM BIOMAR, V2, P189
   ROSE DP, 1986, CANCER-AM CANCER SOC, V58, P2363, DOI 10.1002/1097-0142(19861201)58:11<2363::AID-CNCR2820581102>3.0.CO;2-#
   STEINMETZ KA, 1991, CANCER CAUSE CONTROL, V2, P325, DOI 10.1007/BF00051672
   STEINMETZ KA, 1991, CANCER CAUSE CONTROL, V2, P427, DOI 10.1007/BF00054304
   TAVANI A, 1994, CANCER EPIDEM BIOMAR, V3, P121
   TAVANI A, 1995, AM J CLIN NUTR, V61, P1374S, DOI 10.1093/ajcn/61.6.1374S
   VANPOPPEL G, 1993, EUR J CANCER, V29A, P1335, DOI 10.1016/0959-8049(93)90087-V
   ZIEGLER RG, 1992, CANCER RES, V52, P0
   ZIEGLER RG, 1996, J NATL CANCER I, V88, P613
   1991, 1900, V337, V0, P81
NR 26
TC 107
Z9 115
U1 0
U2 2
PU LIPPINCOTT WILLIAMS & WILKINS
PI PHILADELPHIA
PA 227 EAST WASHINGTON SQ, PHILADELPHIA, PA 19106 USA
SN 0959-8278
EI 
J9 EUR J CANCER PREV
JI Eur. J. Cancer Prev.
PD JUN 15
PY 1998
VL 7
IS 1
BP 3
EP 8
DI 
PG 6
WC Oncology
SC Oncology
GA YX419
UT WOS:000072038100002
PM 9511846
DA 2025-02-23
ER

PT J
AU De Stefani, E
   Deneo-Pellegrini, H
   Mendilaharsu, M
   Ronco, A
   Carzoglio, JC
AF De Stefani, E
   Deneo-Pellegrini, H
   Mendilaharsu, M
   Ronco, A
   Carzoglio, JC
TI Dietary sugar and lung cancer: A case-control study in Uruguay
SO NUTRITION AND CANCER-AN INTERNATIONAL JOURNAL
LA English
DT Article
ID aberrant crypt foci; colon-cancer; colorectal-cancer; risk; fat; rats; proliferation; sucrose; foods; glucose
AB To examine whether dietary sugar modifies lung cancer risk, a case-control study involving 463 cases with lung cancer and 465 hospitalized controls was conducted in Uruguay in the period 1993-1996. Dietary patterns were assessed in detail using a 64-item food-frequency questionnaire, which allowed the calculation of total energy intake. After adjustment for potential confounders through a model that included tobacco smoking and total energy, total fat, vitamin C, and cr-carotene intakes, an increased risk for sugar-rich foods, total sucrose intake, sucrose-to-dietary fiber ratio, and glycemic index for lung cancer was observed (odds ratio for highest category of total sucrose intake = 1.55, 95% confidence interval = 0.99-2.44). When lung cancer was analyzed separately by cell type, odds ratios for small cell and large cell undifferentiated carcinoma were higher than those observed for squamous cell and adenocarcinoma of the lung. The joint effect of pack-years, total fat intake, and sucrose intake was associated with an increased risk of 28.3 (95% confidence interval = 13.4-59.7)for high values of the three variables. The study suggests that high sucrose intake could be an important risk factor in lung carcinogenesis. Further studies, both epidemiological and experimental, are needed to replicate the present findings and to clarify the mechanism(s) of sucrose intake in lung carcinogenesis.
C1 Registro Nacl Canc, Montevideo, Uruguay.
   Inst Nacl Oncol, Lab Anat Patol, Montevideo, Uruguay.
RP De Stefani, E (corresponding author), Registro Nacl Canc, Avda Brasil 3080 Dep 402, Montevideo, Uruguay.
CR BIANCHINI F, 1992, J NUTR, V122, P254, DOI 10.1093/jn/122.2.254
   BOSTICK RM, 1994, CANCER CAUSE CONTROL, V5, P38, DOI 10.1007/BF01830725
   BRUCE W R, 1992, PROCEEDINGS OF THE AMERICAN ASSOCIATION FOR CANCER RESEARCH ANNUAL MEETING, V33, P130
   Caderni G, 1996, NUTR CANCER, V25, P179, DOI 10.1080/01635589609514440
   CADERNI G, 1991, NUTR CANCER, V15, P33, DOI 10.1080/01635589109514109
   CADERNI G, 1991, CANCER RES, V51, P3721
   De Stefani E, 1998, INT J CANCER, V75, P40, DOI 10.1002/(SICI)1097-0215(19980105)75:1<40::AID-IJC7>3.0.CO;2-1
   DeStefani E, 1997, INT J CANCER, V71, P760, DOI 10.1002/(SICI)1097-0215(19970529)71:5<760::AID-IJC12>3.0.CO;2-C
   DeStefani E, 1997, CANCER CAUSE CONTROL, V8, P913, DOI 10.1023/A:1018424614723
   DESTEFANI E, 1996, IN PRESS ARCH MED IN, V0, P0
   GIOVANNUCCI E, 1995, CANCER CAUSE CONTROL, V6, P164, DOI 10.1007/BF00052777
   GOODMAN MT, 1992, EPIDEMIOLOGY, V3, P288, DOI 10.1097/00001648-199207000-00004
   HINDS MW, 1983, AM J CLIN NUTR, V37, P192, DOI 10.1093/ajcn/37.2.192
   Koohestani N, 1997, NUTR CANCER, V29, P69, DOI 10.1080/01635589709514604
   LAVECCHIA C, 1993, INT J CANCER, V55, P386
   Luceri C, 1996, NUTR CANCER, V25, P187, DOI 10.1080/01635589609514441
   MANGELS AR, 1993, J AM DIET ASSOC, V93, P284, DOI 10.1016/0002-8223(93)91553-3
   MAZZEI ME, 1991, TABLE CHEM COMPOSITI, V0, P0
   MCKEOWNEYSSEN G, 1994, CANCER EPIDEM BIOMAR, V3, P687
   Slattery ML, 1997, CANCER EPIDEM BIOMAR, V6, P677
   *STAT EP RES, 1989, EGRET STAT PACK, V0, P0
   WILLETT W, 1986, AM J EPIDEMIOL, V124, P17, DOI 10.1093/oxfordjournals.aje.a114366
   WILLETT WC, 1990, NUTR EPIDEMIOLOGY, V0, P79
   WYNDER EL, 1987, JNCI-J NATL CANCER I, V79, P631
NR 25
TC 24
Z9 27
U1 0
U2 2
PU LAWRENCE ERLBAUM ASSOC INC
PI MAHWAH
PA 10 INDUSTRIAL AVE, MAHWAH, NJ 07430-2262 USA
SN 0163-5581
EI 
J9 NUTR CANCER
JI Nutr. Cancer
PD JUN 15
PY 1998
VL 31
IS 2
BP 132
EP 137
DI 10.1080/01635589809514692
PG 6
WC Oncology; Nutrition & Dietetics
SC Oncology; Nutrition & Dietetics
GA 118RJ
UT WOS:000075853500008
PM 9770725
DA 2025-02-23
ER

PT J
AU Zile, MH
   Welsch, CW
   Welsch, MA
AF Zile, MH
   Welsch, CW
   Welsch, MA
TI Effect of wheat bran fiber on the development of mammary tumors in female intact and ovariectomized rats treated with 7,12-dimethylbenz(a)anthracene and in mice with spontaneously developing mammary tumors
SO INTERNATIONAL JOURNAL OF CANCER
LA English
DT Article
ID breast-cancer; dietary fiber; risk-factors; excretion; disease; urine; women
AB We examined the effect of consumption of graded increases of dietary fiber (soft white wheat bran) on the development of mammary gland carcinomas in intact female Sprague-Dawley rats during the promotion stage of carcinogenesis, induced with 7,12-dimethylbenz(a)anthracene (DMBA), The percent of rats with mammary carcinomas, the total number of mammary carcinomas and the mean number of mammary carcinomas per rat were reduced significantly at all fiber levels examined compared to rats fed a control diet, Inclusion of 9.6% fiber in the diets of ovariectomized rats that had been treated with a single i.v. dose of 2.5 mg DMBA/100 g body weight 2 weeks prior to removal of the ovaries resulted in a significant decrease of carcinomatous and benign mammary tumors compared to ovariectomized rats fed a control diet, Development of spontaneous mammary carcinomas in virgin C3H/HeOuJ female mice and growth of a transplantable mammary gland tumor in such mice were reduced by inclusion of 9.6% fiber in the diet, a reduction that was significant or just barely missed significance, depending on the source of the fiber, Our observations provide evidence that inclusion of soft white wheat bran in the diet is effective in the suppression of mammary gland tumorigenesis in an array of experimental animal models. (C) 1998 Wiley-Liss, Inc.
C1 Michigan State Univ, Dept Food Sci & Human Nutr, E Lansing, MI 48824 USA.
C3 Michigan State University
RP Zile, MH (corresponding author), Michigan State Univ, Dept Food Sci & Human Nutr, 234 Trout Bldg, E Lansing, MI 48824 USA.
CR ADLERCREUTZ H, 1986, J STEROID BIOCHEM, V25, P791, DOI 10.1016/0022-4731(86)90310-9
   ADLERCREUTZ H, 1975, ACTA ENDOCRINOL-COP, V80, P551, DOI 10.1530/acta.0.0800551
   ARTS CJM, 1991, J STEROID BIOCHEM, V39, P193, DOI 10.1016/0960-0760(91)90063-B
   COHEN LA, 1991, JNCI-J NATL CANCER I, V83, P496, DOI 10.1093/jnci/83.7.496
   FISHER N, 1985, AM J CLIN NUTR, V42, P788, DOI 10.1093/ajcn/42.5.788
   GORBACH SL, 1984, REV INFECT DIS, V6, P0
   GRAY GE, 1979, BRIT J CANCER, V39, P1, DOI 10.1038/bjc.1979.1
   HAENSZEL W, 1968, JNCI-J NATL CANCER I, V40, P43
   HELMRICH SP, 1983, AM J EPIDEMIOL, V117, P35, DOI 10.1093/oxfordjournals.aje.a113513
   Katan MB, 1996, NUTR REV, V54, P253, DOI 10.1111/j.1753-4887.1996.tb03944.x
   Kelsey J L, 1979, EPIDEMIOL REV, V1, P74
   Lim BO, 1997, J NUTR, V127, P663, DOI 10.1093/jn/127.5.663
   LUBIN JH, 1982, J NATL CANCER I, V68, P211
   PERSKY VW, 1992, CANCER RES, V52, P578
   Rimm EB, 1996, JAMA-J AM MED ASSOC, V275, P447, DOI 10.1001/jama.275.6.447
   ROSE DP, 1990, NUTR CANCER, V13, P1, DOI 10.1080/01635589009514040
   SHEIKH MS, 1994, INVAS METAST, V14, P329
   STOLL BA, 1987, POINTERS CANCER PROG, V0, P195
   TAPPENDEN KA, 1995, FASEB J, V9, P0
   Verhoeven DTH, 1997, BRIT J CANCER, V75, P149, DOI 10.1038/bjc.1997.25
   WILLETT W, 1993, CONT NUTR, V18, P1
NR 22
TC 15
Z9 16
U1 0
U2 1
PU WILEY-LISS
PI NEW YORK
PA DIV JOHN WILEY & SONS INC, 605 THIRD AVE, NEW YORK, NY 10158-0012 USA
SN 0020-7136
EI 
J9 INT J CANCER
JI Int. J. Cancer
PD JAN 30
PY 1998
VL 75
IS 3
BP 439
EP 443
DI 10.1002/(SICI)1097-0215(19980130)75:3<439::AID-IJC18>3.0.CO;2-3
PG 5
WC Oncology
SC Oncology
GA YU408
UT WOS:000071714100018
PM 9455806
DA 2025-02-23
ER

PT J
AU Smith, TK
   Lund, EK
   Johnson, IT
AF Smith, TK
   Lund, EK
   Johnson, IT
TI Inhibition of dimethylhydrazine-induced aberrant crypt foci and induction of apoptosis in rat colon following oral administration of the glucosinolate sinigrin
SO CARCINOGENESIS
LA English
DT Article
ID large-bowel-cancer; tumor-cell lines; chemopreventive agents; breakdown products; carcinogenesis; prevention; broccoli; food; isothiocyanate; proliferation
AB Glucosinolates are sulphur compounds that occur as glycosides in brassica vegetables. In response to tissue disruption they are degraded by thioglucosidase, releasing a range of highly reactive breakdown products, including the isothiocyanates, which we have previously shown to be selectively cytotoxic to undifferentiated colorectal tumour cells (HT29), In the present study we explored the effect of sinigrin on the intestinal mucosa of rats previously treated with dimethylhydrazine (DMH). In the first experiment, a semisynthetic feed containing sinigrin (400 mu g/g diet) was provided 6 h after the second of two injections of DMH. The level of apoptosis was measured by morphological assessment of intact micro-dissected crypts obtained at 18, 24, 38, 48 and 72 h after injection, and compared with control groups given DMH only, or a sham-injection, Higher numbers of apoptotic nuclei were present in colonic tissue from both groups of DMH-treated rats compared with the controls, and the level was significantly higher in DMH-treated rats fed sinigrin compared with those given DMH only (P < 0.02), In a second experiment, rats were given sinigrin (400 mu g/g diet) 22 h after the second of two injections of DMH; the level of apoptosis was measured after 48 h and the numbers of aberrant crypt foci (ACF) mere measured after 42 days. The level of apoptosis was significantly higher in DMH-treated rats given sinigrin compared with controls (P < 0.05), and the numbers of ACF were significantly lower in sinigrin-treated rats (P < 0.001). There was no statistically significant induction of apoptosis in animals fed sinigrin alone, Sinigrin administered after DMH suppresses induction of ACF. This may be due to increased apoptotic deletion of damaged stem cells in the crypts of animals fed sinigrin.
C1 Inst Food Res, Norwich Lab, Norwich NR4 7UA, Norfolk, England.
C3 UK Research & Innovation (UKRI); Biotechnology and Biological Sciences Research Council (BBSRC); Quadram Institute; University of East Anglia
RP Inst Food Res, Norwich Lab, Norwich Res Pk, Norwich NR4 7UA, Norfolk, England.
CR Barcelo S, 1996, CARCINOGENESIS, V17, P277, DOI 10.1093/carcin/17.2.277
   BIRD RP, 1987, CANCER LETT, V37, P147, DOI 10.1016/0304-3835(87)90157-1
   BLOCK G, 1992, NUTR CANCER, V18, P1, DOI 10.1080/01635589209514201
   BOGAARDS JJP, 1994, CARCINOGENESIS, V15, P1073, DOI 10.1093/carcin/15.5.1073
   Elder DJE, 1996, CANCER RES, V56, P2273
   FENWICK GR, 1983, CRC CR REV FOOD SCI, V18, P123, DOI 10.1080/10408398209527361
   Ge XK, 1996, BIOCHEM BIOPH RES CO, V228, P153, DOI 10.1006/bbrc.1996.1631
   GOODLAD RA, 1991, GASTROENTEROLOGY, V101, P1235, DOI 10.1016/0016-5085(91)90072-S
   GRAHAM S, 1978, JNCI-J NATL CANCER I, V61, P709
   GREENBERG ER, 1994, NEW ENGL J MED, V331, P141, DOI 10.1056/NEJM199407213310301
   GREENBLATT MS, 1994, CANCER RES, V54, P4855
   HAENSZEL W, 1980, JNCI-J NATL CANCER I, V64, P17
   HAGUE A, 1993, INT J CANCER, V55, P498, DOI 10.1002/ijc.2910550329
   HOFF G, 1988, SCAND J GASTROENTERO, V23, P1253, DOI 10.3109/00365528809090201
   Johnson IT, 1994, NUTRITION RESEARCH REVIEWS, V7, P175, DOI 10.1079/NRR19940011
   Kall MA, 1996, CARCINOGENESIS, V17, P793, DOI 10.1093/carcin/17.4.793
   LAM LKT, 1991, CARCINOGENESIS, V12, P2311, DOI 10.1093/carcin/12.12.2311
   LIPKIN M, 1985, CANCER LETT, V26, P139, DOI 10.1016/0304-3835(85)90019-9
   Matthew J A, 1994, EUR J CANCER PREV, V3, P337, DOI 10.1097/00008469-199407000-00006
   MORSE MA, 1989, CANCER RES, V49, P549
   MUSK SRR, 1995, NUTR CANCER, V24, P289, DOI 10.1080/01635589509514418
   MUSK SRR, 1993, CARCINOGENESIS, V14, P2079, DOI 10.1093/carcin/14.10.2079
   Nugon-Baudon Lionelle, 1994, NUTRITION RESEARCH REVIEWS, V7, P205, DOI 10.1079/NRR19940012
   NUGONBAUDON L, 1988, J SCI FOOD AGR, V43, P299, DOI 10.1002/jsfa.2740430403
   PELL JD, 1992, J NUTR, V122, P2447, DOI 10.1093/jn/122.12.2447
   PEREIRA MA, 1991, CANCER LETT, V61, P27, DOI 10.1016/0304-3835(91)90073-Q
   POTTEN CS, 1992, CARCINOGENESIS, V13, P2305, DOI 10.1093/carcin/13.12.2305
   SANDFORTH F, 1988, EUR J CLIN INVEST, V18, P655, DOI 10.1111/j.1365-2362.1988.tb01283.x
   STEINMETZ KA, 1991, CANCER CAUSE CONTROL, V2, P325, DOI 10.1007/BF00051672
   STEINMETZ KA, 1991, CANCER CAUSE CONTROL, V2, P427, DOI 10.1007/BF00054304
   TAWFIQ N, 1995, CARCINOGENESIS, V16, P1191, DOI 10.1093/carcin/16.5.1191
   THOMPSON CB, 1995, SCIENCE, V267, P1456, DOI 10.1126/science.7878464
   WATTENBERG LW, 1990, P NUTR SOC, V49, P173, DOI 10.1079/PNS19900022
   WATTENBERG LW, 1983, CANCER RES, V41, P2991
   WILLIAMS ED, 1992, AM J PATHOL, V141, P773
   Wyllie A H, 1980, INT REV CYTOL, V68, P251
   ZHANG YS, 1992, P NATL ACAD SCI USA, V89, P2399, DOI 10.1073/pnas.89.6.2399
NR 37
TC 94
Z9 102
U1 0
U2 3
PU OXFORD UNIV PRESS
PI OXFORD
PA GREAT CLARENDON ST, OXFORD OX2 6DP, ENGLAND
SN 0143-3334
EI 1460-2180
J9 CARCINOGENESIS
JI Carcinogenesis
PD FEB 15
PY 1998
VL 19
IS 2
BP 267
EP 273
DI 10.1093/carcin/19.2.267
PG 7
WC Oncology
SC Oncology
GA YY068
UT WOS:000072109000005
PM 9498275
DA 2025-02-23
ER

PT J
AU Nesaretnam, K
   Hales, E
   Sohail, M
   Krausz, T
   Darbre, P
AF Nesaretnam, K
   Hales, E
   Sohail, M
   Krausz, T
   Darbre, P
TI 3,3′,4,4′-tetrachlorobiphenyl (TCB) can enhance DMBA-induced mammary carcinogenesis in the rat
SO EUROPEAN JOURNAL OF CANCER
LA English
DT Article
DE polychlorinated biphenyls; DMBA; mammary carcinogenesis
ID polychlorinated-biphenyls pcbs; breast-cancer; dietary-fat; risk; organochlorines; tumorigenesis; inhibition; metabolism; residues; receptor
AB Polychlorinated biphenyls (PCBs) are fat-soluble environmental pollutants which can be stored in the fatty tissue of breast and secreted in milk. Previous studies have shown that PCBs can influence liver carcinogenesis in animal models but no such studies have been reported in breast. These experiments aimed to determine whether a PCB congener could influence mammary carcinogenesis using the rat DMBA-induced mammary tumour model system. 3,3',4,4'-Tetrachlorobiphenyl (TCB) enhanced the development of DMBA-induced mammary tumours in young female rats and did so in animals fed either a low-fat (5% w/w corn oil) or a high-fat (20% w/w corn oil) diet. The combination of TCB and high-fat diet resulted in tumours growing so fast that the experiment had to be terminated at 10.5 weeks for humane reasons. At termination the total numbers of tumours in each group of 20 rats were: 4 in the low-fat group, 22 in the low-fat plus TCB group, 25 in the high-fat group and 50 in the high-fat plus TCB group. Histopathological analysis confirmed that 98% of the tumours were mammary carcinomas, predominantly in situ ductal carcinomas, but, in addition, revealed that 13 of the tumours had an invasive phenotype of which 12/13 had all arisen in TCB-treated animals. This demonstrates, for the first time, that a PCB congener can influence mammary carcinogenesis. (C) 1998 Elsevier Science Ltd. All rights reserved.
C1 Univ Reading, Sch Anim & Microbial Sci, Reading RG6 6AJ, Berks, England.
   Hammersmith Hosp, Royal Postgrad Med Sch, Dept Histopathol, London W12 0NN, England.
C3 University of Reading; Imperial College London
RP Darbre, P (corresponding author), Univ Reading, Sch Anim & Microbial Sci, POB 228, Reading RG6 6AJ, Berks, England.
CR Borlakoglu J, 1990, BIOLOGIST (LONDON), V37, P145
   Borlakoglu JT, 1991, CHEM BRIT, V0, P814
   BROUWER A, 1991, BIOCHEM SOC T, V19, P731, DOI 10.1042/bst0190731
   CHRISTOU M, 1995, MOL CELL ENDOCRINOL, V115, P41, DOI 10.1016/0303-7207(95)03668-W
   CHRISTOU M, 1987, CARCINOGENESIS, V8, P73, DOI 10.1093/carcin/8.1.73
   CLEMENT IP, 1996, MAMMARY GLAND BIOL N, V1, P37
   DEWAILLY E, 1994, J NATL CANCER I, V86, P232, DOI 10.1093/jnci/86.3.232
   Dobson S, 1993, ENV HLTH CRITERIA, V0, P0
   FALCK F, 1992, ARCH ENVIRON HEALTH, V47, P143
   FREEDMAN LS, 1990, CANCER RES, V50, P5710
   GRUBBS CJ, 1995, ANTICANCER RES, V15, P709
   HilakiviClarke L, 1996, JNCI-J NATL CANCER I, V88, P1821, DOI 10.1093/jnci/88.24.1821
   HOLCOMB M, 1994, CANCER LETT, V82, P43, DOI 10.1016/0304-3835(94)90144-9
   HUGGINS C, 1961, NATURE, V189, P204, DOI 10.1038/189204a0
   KEY T, 1994, BMJ-BRIT MED J, V308, P1520, DOI 10.1136/bmj.308.6943.1520
   KIMBROUGH RD, 1995, CRIT REV TOXICOL, V25, P133, DOI 10.3109/10408449509021611
   KRIEGER N, 1994, JNCI-J NATL CANCER I, V86, P589, DOI 10.1093/jnci/86.8.589
   LANDERS JP, 1991, BIOCHEM J, V276, P273, DOI 10.1042/bj2760273
   LOGANATHAN BG, 1994, AMBIO, V23, P187
   Nesaretnam K, 1996, MOL ENDOCRINOL, V10, P923, DOI 10.1210/me.10.8.923
   NESARETNAM K, 1992, NUTR RES, V12, P63, DOI 10.1016/S0271-5317(05)80410-5
   RUSSO J, 1990, WHO IARC SCI PUBLICA, V99, P46
   SAFE SH, 1994, CRIT REV TOXICOL, V24, P87, DOI 10.3109/10408449409049308
   SAFE SH, 1995, ENVIRON HEALTH PERSP, V103, P346, DOI 10.2307/3432287
   So FV, 1996, NUTR CANCER, V26, P167, DOI 10.1080/01635589609514473
   SWANSON GM, 1995, REGUL TOXICOL PHARM, V21, P136, DOI 10.1006/rtph.1995.1018
   WELSCH CW, 1987, AM J CLIN NUTR, V45, P192, DOI 10.1093/ajcn/45.1.192
   WELSCH CW, 1985, CANCER RES, V45, P3415
   WELSCH CW, 1992, CANCER RES, V52, P0
   WOLFF MS, 1993, JNCI-J NATL CANCER I, V85, P648, DOI 10.1093/jnci/85.8.648
NR 30
TC 24
Z9 24
U1 0
U2 0
PU PERGAMON-ELSEVIER SCIENCE LTD
PI OXFORD
PA THE BOULEVARD, LANGFORD LANE, KIDLINGTON, OXFORD OX5 1GB, ENGLAND
SN 0959-8049
EI 
J9 EUR J CANCER
JI Eur. J. Cancer
PD FEB 15
PY 1998
VL 34
IS 3
BP 389
EP 393
DI 10.1016/S0959-8049(97)10026-0
PG 5
WC Oncology
SC Oncology
GA ZF322
UT WOS:000072885900032
PM 9640228
DA 2025-02-23
ER

PT J
AU Ingles, SA
   Bird, CL
   Shikany, JM
   Frankl, HD
   Lee, ER
   Haile, RW
AF Ingles, SA
   Bird, CL
   Shikany, JM
   Frankl, HD
   Lee, ER
   Haile, RW
TI Plasma tocopherol and prevalence of colorectal adenomas in a multiethnic population
SO CANCER RESEARCH
LA English
DT Article
ID performance liquid-chromatography; vitamin-e-deficiency; serum-lipid levels; alpha-tocopherol; gamma-tocopherol; individual carotenoids; antioxidant vitamins; colon-cancer; polyps; risk
AB Although vitamin E can block mutagenesis and cell transformation in vitro and can reduce the number of chemically induced colonic adenomas in mice, previous clinical trials have found no protective effect of vitamin E supplements against colorectal adenomas, and epidemiological studies have found only weak protective effects of dietary or plasma alpha-tocopherol against colorectal cancer, We previously examined first diagnosis of colorectal adenomas in a sigmoidoscopy screening population and failed to find a protective effect of dietary vitamin E. Because measurements of dietary intake may not be a good proxy of vitamin E status, we assayed plasma alpha- and gamma-tocopherol concentration for 332 subjects with colorectal adenomas and 363 control subjects from this previous sigmoidoscopy-based study, Increasing alpha-tocopherol and decreasing gamma-tocopherol levels were associated with decreased occurence of large (greater than or equal to 1 cm) but not of small (<1 cm) adenomas; however, after adjustment for potential confounding variables, these trends were not statistically significant, A strong trend (P = 0.02) was observed by using the alpha-tocopherol:gamma-tocopherol ratio, which may be a more sensitive indicator of alpha-tocopherol intake, Subjects in the highest versus lowest quintile of alpha-tocopherol:gamma-tocopherol ratio had an odds ratio of 0.36 (95% confidence interval, 0.14-0.95) for large adenomas, The finding that a high alpha-tocopherol:gamma-tocopherol ratio is associated with decreased occurrence of large, but not of small, colorectal adenomas is consistent with previous findings that alpha-tocopherol may be protective against colon cancer, A high plasma alpha-toeopherol:gamma-tocopherol ratio may be a better predictor of decreased cancer risk than high plasma alpha-tocopherol alone.
C1 Univ So Calif, Norris Canc Ctr, Dept Prevent Med, Los Angeles, CA 90033 USA.
   Univ Alabama Birmingham, Birmingham, AL 35213 USA.
   Sunset Kaiser Permanente Med Ctr, Div Gastroenterol, Los Angeles, CA 90027 USA.
   Bellflower Kaiser Permanente Med Ctr, Div Gastroenterol, Los Angeles, CA 90706 USA.
C3 University of Southern California; University of Alabama System; University of Alabama Birmingham; Kaiser Permanente; Kaiser Permanente
RP Univ So Calif, Norris Canc Ctr, Dept Prevent Med, 1441 Eastlake Ave,MS 44,Room 5411, Los Angeles, CA 90033 USA.
EM ingles@hsc.usc.edu
FU NCI NIH HHS [CA51923, CA42710] Funding Source: Medline
CR ATKIN WS, 1992, NEW ENGL J MED, V326, P658, DOI 10.1056/NEJM199203053261002
   BAKER H, 1986, AM J CLIN NUTR, V43, P382, DOI 10.1093/ajcn/43.3.382
   BIERI JG, 1985, J LIQ CHROMATOGR, V8, P473, DOI 10.1080/01483918508067094
   BIRD CL, 1995, CANCER EPIDEM BIOMAR, V4, P709
   Bird CL, 1996, CANCER EPIDEM BIOMAR, V5, P607
   Bird CL, 1996, AM J EPIDEMIOL, V144, P34, DOI 10.1093/oxfordjournals.aje.a008852
   BOREK C, 1989, ANN NY ACAD SCI, V570, P417
   BOSTICK RM, 1993, CANCER RES, V53, P4230
   BRESLOW NE, 1980, IARC SCI PUBL, V32, P103
   Christen S, 1997, P NATL ACAD SCI USA, V94, P3217, DOI 10.1073/pnas.94.7.3217
   COOK MG, 1980, CANCER RES, V40, P1329
   CRAFT NE, 1988, CLIN CHEM, V34, P44
   DECOSSE JJ, 1989, JNCI-J NATL CANCER I, V81, P1290, DOI 10.1093/jnci/81.17.1290
   Demers RY, 1997, CANCER, V79, P441, DOI 10.1002/(SICI)1097-0142(19970201)79:3<441::AID-CNCR3>3.0.CO;2-L
   Enger SM, 1996, CANCER EPIDEM BIOMAR, V5, P147
   GREENBERG ER, 1994, NEW ENGL J MED, V331, P141, DOI 10.1056/NEJM199407213310301
   HANDELMAN GJ, 1994, AM J CLIN NUTR, V59, P1025, DOI 10.1093/ajcn/59.5.1025
   HORWITT MK, 1972, ANN NY ACAD SCI, V203, P223, DOI 10.1111/j.1749-6632.1972.tb27878.x
   KARDINAAL AFM, 1995, AM J EPIDEMIOL, V141, P440, DOI 10.1093/oxfordjournals.aje.a117446
   Kristenson M, 1997, BRIT MED J, V314, P629, DOI 10.1136/bmj.314.7081.629
   LIN HJ, 1995, CANCER RES, V55, P1224
   LIPKIN M, 1995, J CELL BIOCHEM, V0, P65
   LOFTI AM, 1986, MAYO CLIN P, V61, P337
   LONGNECKER MP, 1992, JNCI-J NATL CANCER I, V84, P430, DOI 10.1093/jnci/84.6.430
   Longnecker MP, 1996, EPIDEMIOLOGY, V7, P275, DOI 10.1097/00001648-199605000-00010
   MCKEOWNEYSSEN G, 1988, CANCER RES, V48, P4701
   MEYDANI M, 1992, BOSTON NUTR STATUS S, V0, P103
   MUTO T, 1975, CANCER, V36, P2251, DOI 10.1002/cncr.2820360944
   Neugut AI, 1996, CANCER-AM CANCER SOC, V78, P723, DOI 10.1002/(SICI)1097-0142(19960815)78:4<723::AID-CNCR5>3.0.CO;2-F
   NIERENBERG DW, 1985, J CHROMATOGR, V339, P273, DOI 10.1016/S0378-4347(00)84654-X
   OBRIEN MJ, 1990, GASTROENTEROLOGY, V98, P371, DOI 10.1016/0016-5085(90)90827-N
   Ohrvall M, 1996, J INTERN MED, V239, P111, DOI 10.1046/j.1365-2796.1996.410753000.x
   OZICK LA, 1995, AM J GASTROENTEROL, V90, P758
   RIMM EB, 1992, AM J EPIDEMIOL, V135, P1114, DOI 10.1093/oxfordjournals.aje.a116211
   Rock CL, 1997, AM J CLIN NUTR, V65, P844, DOI 10.1093/ajcn/65.3.844
   SAITO M, 1992, J CLIN BIOCHEM NUTR, V12, P59
   SCHAKEL SF, 1988, J AM DIET ASSOC, V88, P1268
   SCHATZKIN A, 1994, JNCI-J NATL CANCER I, V86, P1053, DOI 10.1093/jnci/86.14.1053
   SINHA R, 1993, CANCER EPIDEM BIOMAR, V2, P473
   SOKOL RJ, 1985, AM J CLIN NUTR, V41, P66, DOI 10.1093/ajcn/41.1.66
   SOKOL RJ, 1984, NEW ENGL J MED, V310, P1209, DOI 10.1056/NEJM198405103101901
   THURNHAM DI, 1986, ANN CLIN BIOCHEM, V23, P514, DOI 10.1177/000456328602300505
   Traber MG, 1996, ANNU REV NUTR, V16, P321, DOI 10.1146/annurev.nu.16.070196.001541
   WILLETT WC, 1990, NEW ENGL J MED, V323, P1664, DOI 10.1056/NEJM199012133232404
   WILLIAMS CB, 1990, J GASTROEN HEPATOL, V5, P144, DOI 10.1111/j.1440-1746.1990.tb01787.x
   Witte JS, 1996, AM J EPIDEMIOL, V144, P1015, DOI 10.1093/oxfordjournals.aje.a008872
   ZANNOSMARIOLEA L, 1978, AM J CLIN NUTR, V31, P259, DOI 10.1093/ajcn/31.2.259
NR 47
TC 33
Z9 35
U1 0
U2 2
PU AMER ASSOC CANCER RESEARCH
PI PHILADELPHIA
PA 615 CHESTNUT ST, 17TH FLOOR, PHILADELPHIA, PA 19106-4404 USA
SN 0008-5472
EI 1538-7445
J9 CANCER RES
JI Cancer Res.
PD FEB 15
PY 1998
VL 58
IS 4
BP 661
EP 666
DI 
PG 6
WC Oncology
SC Oncology
GA YX289
UT WOS:000072025300019
PM 9485018
DA 2025-02-23
ER

PT J
AU Mufti, SI
AF Mufti, SI
TI Alcohol-stimulated promotion of tumors in the gastrointestinal tract
SO CANCER DETECTION AND PREVENTION
LA English
DT Article
DE eicosanoid metabolism; ethanol; hyper-regeneration; lipid peroxidation; polyunsaturated fatty acids; tumor promotion
ID dietary ethanol-consumption; cod-liver oil; lipid-peroxidation; vitamin-e; cell-proliferation; mediated promotion; rats; carcinogenesis; cancer; oxygen
AB Alcohol is a major risk factor for cancers of the upper gastrointestinal tract but the association with cancers of the large bowel is not as clearly established. In recent studies, we have provided experimental support for the associations in the esophagus and oral cavity. Our studies also indicate that the tumor promotion ability of ethanol is related to its ability to generate oxygen free radicals as measured by an increase in indices of lipid peroxidation. This increase in lipid peroxidation was evident in the liver as well as the tissues targeted by the site-specific carcinogens and promoted by ethanol. Studies in mice showed that the increased lipid peroxidation as well as tumor incidence was inhibited by the administration of vitamin E, the potent antioxidant. Determination of fatty acid profiles showed significant alterations when ethanol was used as a tumor promoter after treatment with the carcinogen, Ethanol as a promoter caused an increase in esophageal polyunsaturated fatty acids (PUFA), Ethanol promotion was also evident in increased arachidonate and an exaggeration in PUFA that are involved in eicosanoid production. Thus, these results suggest that ethanol-related promotion may be the result of excessive cell proliferation induced by disordered lipid and eicosanoid metabolism that may cause a selective outgrowth of the carcinogen-initiated cells. Supporting evidence for ethanol-induced hyper-regeneration is also reviewed.
C1 Univ Arizona, Hlth Sci Ctr, Dept Pharmacol & Toxicol, Tucson, AZ 85721 USA.
C3 University of Arizona; University of Arizona Health Sciences
RP Univ Arizona, Hlth Sci Ctr, Dept Pharmacol & Toxicol, 1703 E Mabel,Rm 236, Tucson, AZ 85721 USA.
FU NCI NIH HHS [CA51088] Funding Source: Medline
CR AMSTAD PA, 1992, CANCER RES, V52, P3952
   CERUTTI PA, 1985, SCIENCE, V227, P375, DOI 10.1126/science.2981433
   Cheeseman K H, 1984, TOXICOL PATHOL, V12, P235
   COHEN BI, 1981, ALCOHOL CLIN EXP RES, V5, P225, DOI 10.1111/j.1530-0277.1981.tb04893.x
   COHEN BI, 1989, COLORECTAL CANCER PA, V0, P125
   COHEN SM, 1991, CANCER RES, V51, P6493
   CRAWFORD D, 1988, ONCOGENE, V3, P27
   DEPETRILLO PB, 1992, ALCOHOL CLIN EXP RES, V16, P290, DOI 10.1111/j.1530-0277.1992.tb01379.x
   DERYNCK R, 1986, J CELL BIOCHEM, V32, P293, DOI 10.1002/jcb.240320406
   DIAMOND I, 1987, P NATL ACAD SCI USA, V84, P1413, DOI 10.1073/pnas.84.5.1413
   DIANZANI MU, 1989, TUMORI J, V75, P351, DOI 10.1177/030089168907500410
   DMITROVSKY E, 1986, NATURE, V322, P748, DOI 10.1038/322748a0
   FISCHER SM, 1988, CANCER RES, V48, P3882
   FISCHER SM, 1992, CANCER RES, V52, P662
   FRENCH SW, 1993, ALCOHOL ALCOHOLISM, V28, P97
   GARCEA R, 1984, CELL BIOCHEM FUNCT, V2, P177, DOI 10.1002/cbf.290020312
   GORSKY LD, 1984, J BIOL CHEM, V259, P6812
   HABS M, 1981, HEPATO-GASTROENTEROL, V28, P242
   HAMILTON SR, 1987, CANCER RES, V47, P4305
   HAMILTON SR, 1987, GASTROENTEROLOGY, V92, P1423
   INGELMANSUNDBERG M, 1984, J BIOL CHEM, V259, P6447
   JOKELAINEN K, 1994, GUT, V35, P1271, DOI 10.1136/gut.35.9.1271
   KARMALI RA, 1987, PREV MED, V16, P493, DOI 10.1016/0091-7435(87)90063-6
   KIKKAWA U, 1989, ANNU REV BIOCHEM, V58, P31, DOI 10.1146/annurev.bi.58.070189.000335
   KOOP DR, 1985, ALCOHOL, V2, P23, DOI 10.1016/0741-8329(85)90008-4
   KOOP DR, 1982, J BIOL CHEM, V257, P8472
   LEO MA, 1995, ALCOHOL ALCOHOLISM, V30, P163
   LI JY, 1993, J NATL CANCER I, V85, P1492, DOI 10.1093/jnci/85.18.1492
   LIPKIN M, 1989, COLORECTAL CANCER PA, V0, P73
   MAIER H, 1992, CLIN INVESTIGATOR, V70, P320
   MAK KM, 1987, GASTROENTEROLOGY, V93, P362, DOI 10.1016/0016-5085(87)91027-4
   MCCOY GD, 1979, CANCER RES, V39, P2844
   MIZUI T, 1987, LIFE SCI, V41, P755, DOI 10.1016/0024-3205(87)90456-5
   MIZUI T, 1986, LIFE SCI, V38, P2163, DOI 10.1016/0024-3205(86)90216-X
   MUFTI S I, 1991, ALCOHOLISM CLINICAL AND EXPERIMENTAL RESEARCH, V15, P349
   MUFTI SI, 1991, ADV EXP MED BIOL, V283, P347
   MUFTI SI, 1991, ANN NY ACAD SCI, V625, P824, DOI 10.1111/j.1749-6632.1991.tb33926.x
   MUFTI SI, 1989, CRIT REV ONCOL HEMAT, V9, P243, DOI 10.1016/S1040-8428(89)80003-4
   MUFTI SI, 1993, ALCOHOL ALCOHOLISM, V28, P621
   MUFTI SI, 1989, CARCINOGENESIS, V10, P303, DOI 10.1093/carcin/10.2.303
   MUFTI SI, 1993, ADV BIOSCI, V86, P361
   MUFTI SI, 1991, ADV EXP MED BIOL, V283, P777
   MUFTI SI, 1995, IN PRESS NUTR CANC P, V0, P0
   MUFTI SI, 1993, ALCOHOL IMMUNITY CAN, V0, P159
   MUFTI SI, 1990, BIOCH PHYSL SUBSTANC, V2, P1
   MUTOH H, 1990, AM J PHYSIOL, V258, PG603, DOI 10.1152/ajpgi.1990.258.4.G603
   NACHIAPPAN V, 1994, ALCOHOL ALCOHOLISM, V29, P565
   NACHIAPPAN V, 1993, NUTR CANCER, V20, P293, DOI 10.1080/01635589309514297
   Nachiappan V, 1993, PROCEEDINGS OF THE AMERICAN ASSOCIATION FOR CANCER RESEARCH ANNUAL MEETING, V34, P181
   ODELEYE OE, 1993, NUTR RES, V13, P1253, DOI 10.1016/S0271-5317(05)80811-5
   ODELEYE OE, 1991, ALCOHOL, V8, P273, DOI 10.1016/0741-8329(91)90353-X
   ODELEYE OE, 1992, NUTR CANCER, V17, P223, DOI 10.1080/01635589209514191
   ODELEYE OE, 1991, NUTR RES, V11, P1177, DOI 10.1016/S0271-5317(05)80695-5
   PATEL JM, 1988, TOXICOL APPL PHARM, V96, P101, DOI 10.1016/0041-008X(88)90252-9
   RAHMSDORF HJ, 1990, PHARMACOL THERAPEUT, V48, P157, DOI 10.1016/0163-7258(90)90079-H
   ROSEJOHN S, 1988, CARCINOGENESIS, V9, P831, DOI 10.1093/carcin/9.5.831
   ROTHMAN KJ, 1980, PREV MED, V9, P174, DOI 10.1016/0091-7435(80)90072-9
   SCHMAHL D, 1965, Z KREBSFORSCH KLIN O, V66, P526, DOI 10.1007/BF00525347
   SEITZ HK, 1990, GASTROENTEROLOGY, V98, P406, DOI 10.1016/0016-5085(90)90832-L
   SEITZ HK, 1984, GASTROENTEROLOGY, V86, P886
   SEITZ HK, 1993, ALCOHOL IMMUNITY CAN, V0, P211
   SIEG A, 1987, GASTROENTEROLOGY, V93, P261, DOI 10.1016/0016-5085(87)91012-2
   SIMANOWSKI UA, 1986, GUT, V27, P278, DOI 10.1136/gut.27.3.278
   SIMANOWSKI UA, 1995, ALCOHOL, V12, P111, DOI 10.1016/0741-8329(94)00091-3
   SIMANOWSKI UA, 1994, GUT, V35, P1102, DOI 10.1136/gut.35.8.1102
   SIMANOWSKI UA, 1989, DIGESTION, V42, P167, DOI 10.1159/000199843
   SIMANOWSKI UA, 1993, J NATL CANCER I, V85, P2030, DOI 10.1093/jnci/85.24.2030
   SIMANOWSKI UA, 1989, COLORECTAL CANC PATH, V0, P225
   SLAGA TJ, 1987, CRITICAL MOL DETERMI, V0, P31
   SZEBENI J, 1986, LIFE SCI, V39, P2587, DOI 10.1016/0024-3205(86)90113-X
   TANAKA T, 1989, JPN J CANCER RES, V80, P526, DOI 10.1111/j.1349-7006.1989.tb01671.x
   TARNAWSKI A, 1992, SCAND J GASTROENTERO, V27, P59, DOI 10.3109/00365529209096007
   THIELE EH, 1960, ARCH BIOCHEM BIOPHYS, V88, P208, DOI 10.1016/0003-9861(60)90223-X
   TOSKULKAO C, 1988, J PHARMACOBIO-DYNAM, V11, P191, DOI 10.1248/bpb1978.11.191
   WILSON DM, 1992, ALCOHOL CLIN EXP RES, V15, P345
   YANG CS, 1980, CANCER RES, V40, P2633
   ZSELENYI I, 1988, DIGEST DIS SCI, V33, P865
NR 77
TC 5
Z9 5
U1 0
U2 0
PU ELSEVIER SCI LTD
PI OXFORD
PA THE BOULEVARD, LANGFORD LANE, KIDLINGTON, OXFORD OX5 1GB, OXON, ENGLAND
SN 0361-090X
EI 
J9 CANCER DETECT PREV
JI Cancer Detect. Prev.
PD JUN 15
PY 1998
VL 22
IS 3
BP 195
EP 203
DI 10.1046/j.1525-1500.1998.00023.x
PG 9
WC Oncology
SC Oncology
GA ZM483
UT WOS:000073544700002
PM 9618040
DA 2025-02-23
ER

PT J
AU La Vecchia, C
   Chatenoud, L
AF La Vecchia, C
   Chatenoud, L
TI Fibres, whole-grain foods and breast and other cancers
SO EUROPEAN JOURNAL OF CANCER PREVENTION
LA English
DT Article; Proceedings Paper
DE breast cancer; dietary fibre; neoplasms; humans; epidemiology; case-control studies
ID dietary fiber; risk; fat; cohort
AB The possible relationship between fibre intake and breast cancer risk has been considered in several studies, but the issue is still unsettled, Epidemiological data are compatible with moderate protection from fibre-rich foods against the risk of breast cancer, but also with an absence of association, The apparently inconsistent results may be due to chance or bias, to different approaches to data analysis and interpretation, but may also reflect heterogeneity in the dietary sources of fibres (cereals or vegetables and fruit) in various populations, and different correlates of fibre intake. Eur J cancer Prev 7 (suppl 2): S25-S28 (C) 1998 Lippincott-Raven Publishers.
C1 Mario Negri Inst Pharmacol Res, I-20157 Milan, Italy.
   Univ Milan, Ist Stat Med & Biometria, I-20122 Milan, Italy.
C3 Istituto di Ricerche Farmacologiche Mario Negri IRCCS; University of Milan
RP Mario Negri Inst Pharmacol Res, Via Eritrea 62, I-20157 Milan, Italy.
CR BAGHURST PA, 1994, INT J CANCER, V56, P173, DOI 10.1002/ijc.2910560204
   BEMSTEIN L, 1990, CANCER CAUSE CONTROL, V1, P51
   COHEN LA, 1991, JNCI-J NATL CANCER I, V83, P496, DOI 10.1093/jnci/83.7.496
   DeStefani E, 1997, NUTR CANCER, V28, P14, DOI 10.1080/01635589709514547
   ENGLYST HN, 1987, AM J CLIN NUTR, V46, P873, DOI 10.1093/ajcn/46.6.873
   Franceschi S, 1995, INT J CANCER, V63, P785, DOI 10.1002/ijc.2910630606
   Franceschi S, 1996, LANCET, V347, P1351, DOI 10.1016/S0140-6736(96)91008-9
   GIOVANNUCCI E, 1995, CANCER CAUSE CONTROL, V6, P164, DOI 10.1007/BF00052777
   GOLDIN BR, 1982, NEW ENGL J MED, V307, P1542, DOI 10.1056/NEJM198212163072502
   GRAHAM S, 1992, AM J EPIDEMIOL, V136, P1327, DOI 10.1093/oxfordjournals.aje.a116445
   HARRIS JR, 1992, NEW ENGL J MED, V327, P319, DOI 10.1056/NEJM199207303270505
   HOWE GR, 1990, JNCI-J NATL CANCER I, V82, P561, DOI 10.1093/jnci/82.7.561
   JACOBS DR, 1995, NUTR CANCER, V24, P221, DOI 10.1080/01635589509514411
   LaVecchia C, 1997, NUTR CANCER, V28, P264, DOI 10.1080/01635589709514586
   LUBIN F, 1986, JNCI-J NATL CANCER I, V77, P605, DOI 10.1093/jnci/77.3.605
   ROHAN TE, 1993, CANCER CAUSE CONTROL, V4, P29, DOI 10.1007/BF00051711
   Shultz T D, 1986, NUTR CANCER, V8, P141
   VEER PV, 1990, INT J CANCER, V45, P825, DOI 10.1002/ijc.2910450506
   Verhoeven DTH, 1997, BRIT J CANCER, V75, P149, DOI 10.1038/bjc.1997.25
   WILLETT WC, 1992, JAMA-J AM MED ASSOC, V268, P2037, DOI 10.1001/jama.268.15.2037
   ZARIDZE D, 1991, INT J CANCER, V48, P493, DOI 10.1002/ijc.2910480404
NR 22
TC 15
Z9 19
U1 0
U2 3
PU LIPPINCOTT WILLIAMS & WILKINS
PI PHILADELPHIA
PA TWO COMMERCE SQ, 2001 MARKET ST, PHILADELPHIA, PA 19103 USA
SN 0959-8278
EI 1473-5709
J9 EUR J CANCER PREV
JI Eur. J. Cancer Prev.
PD MAY 15
PY 1998
VL 7
IS 
BP S25
EP S28
DI 
PG 4
WC Oncology
SC Oncology
GA 109KP
UT WOS:000075321900005
PM 9696939
DA 2025-02-23
ER

PT J
AU Farrow, DC
   Vaughan, TL
   Berwick, M
   Lynch, CF
   Swanson, GM
   Lyon, JL
AF Farrow, DC
   Vaughan, TL
   Berwick, M
   Lynch, CF
   Swanson, GM
   Lyon, JL
TI Diet and nasopharyngeal cancer in a low-risk population
SO INTERNATIONAL JOURNAL OF CANCER
LA English
DT Article
ID volatile nitrosamine levels; salted fish; carcinoma npc; china; smoking; epidemiology; foods; areas
AB Asian studies have reported that risk of nasopharyngeal cancer (NPC) is increased in individuals who frequently consume salted fish, which contains high levels of N-nitroso compounds. As part of a collaborative, population-based, case-control study in the U.S., where the annual incidence of the disease is low, we investigated whether dietary intake of preformed nitrosamines or nitrosamine precursors, or of antioxidants including vitamin C and carotenoids, was associated with altered risk of NPC overall, or of specific histologic subtypes of disease. Cases (n = 133) identified at 5 population-based cancer registries and controls (n = 212) identified through random digit dialing completed a telephone interview and self-administered food frequency questionnaire. Dietary exposures were expressed as quartiles of intake, and odds ratios (ORs) calculated using the lowest quartile of intake as the reference category. Risk of non-keratinizing and undifferentiated tumors of the nasopharynx was increased in frequent consumers of preserved meats, which contain high levels of added nitrites. ORs in the 2nd, 3rd and highest quartile were 1.99, 4.35 and 4.59, although 95% confidence intervals did not exclude 1.0. Risk of differentiated squamous cell carcinoma, but not other histologic types, was significantly reduced in individuals with vitamin C intake above the lowest quartile (ORs 0.30, 0.33 and 0.30 in the 2nd, 3rd and highest quartiles, respectively). This association was markedly stronger among non-smokers and former smokers than among current smokers. Finally, individuals who reported consuming supplemental vitamins were at an approximately 50% reduced risk of NPC. Our results indicate that future studies should consider the effects of dietary risk factors on the risk of specific histologic subsets of NPC, and not assume that the disease is etiologically homogeneous. (C) 1998 Wiley-Liss, Inc.
C1 Fred Hutchinson Canc Res Ctr, Program Epidemiol, Seattle, WA 98109 USA.
   Univ Washington, Dept Epidemiol, Seattle, WA 98195 USA.
   Yale Univ, Dept Epidemiol & Publ Hlth, New Haven, CT 06520 USA.
   Univ Iowa, Dept Prevent Med & Environm Hlth, Iowa City, IA 52242 USA.
   Michigan State Univ, Coll Human Med, E Lansing, MI 48824 USA.
   Michigan State Univ, Ctr Canc, E Lansing, MI 48824 USA.
   Univ Utah, Dept Family Med, Salt Lake City, UT USA.
C3 Fred Hutchinson Cancer Center; University of Washington; University of Washington Seattle; Yale University; University of Iowa; Michigan State University; Michigan State University College of Human Medicine; Michigan State University; Utah System of Higher Education; University of Utah
RP Fred Hutchinson Canc Res Ctr, Program Epidemiol, 1100 Fairview Ave No,POB 19024,MP-474, Seattle, WA 98109 USA.
EM dfarrow@fhere.org
FU NCI NIH HHS [R29 CA46552, N01 CN05230] Funding Source: Medline
CR [Anonymous], 1900, DOI 10.1097/00002030-199912240-00009, V0, P0
   BLOCK G, 1986, AM J EPIDEMIOL, V124, P453, DOI 10.1093/oxfordjournals.aje.a114416
   BOLTONSMITH C, 1993, ANN NY ACAD SCI, V686, P347, DOI 10.1111/j.1749-6632.1993.tb39199.x
   BURT RD, 1992, INT J CANCER, V52, P549, DOI 10.1002/ijc.2910520409
   FARUQUE MO, 1995, BRIT J NUTR, V73, P625, DOI 10.1079/BJN19950064
   HILDESHEIM A, 1993, EPIDEMIOL REV, V15, P466, DOI 10.1093/oxfordjournals.epirev.a036130
   HUANG DP, 1981, FOOD COSMET TOXICOL, V19, P167, DOI 10.1016/0015-6264(81)90353-9
   LAYTON DW, 1995, CARCINOGENESIS, V16, P39, DOI 10.1093/carcin/16.1.39
   Lykkesfeldt J, 1997, AM J CLIN NUTR, V65, P959, DOI 10.1093/ajcn/65.4.959
   NING JP, 1990, JNCI-J NATL CANCER I, V82, P291, DOI 10.1093/jnci/82.4.291
   POIRIER S, 1987, INT J CANCER, V39, P293, DOI 10.1002/ijc.2910390305
   POIRIER S, 1989, INT J CANCER, V44, P1088, DOI 10.1002/ijc.2910440625
   ROSS MA, 1995, EUR J CLIN NUTR, V49, P861
   SRIAMPORN S, 1992, CANCER EPIDEM BIOMAR, V1, P345
   STEINMETZ KA, 1991, CANCER CAUSE CONTROL, V2, P325, DOI 10.1007/BF00051672
   Sugimura T, 1990, PRINCESS TAKAMATSU SYMP, V21, P279
   Vaughan TL, 1996, CANCER EPIDEM BIOMAR, V5, P587
   WAKSBERG J, 1978, J AM STAT ASSOC, V73, P40, DOI 10.2307/2286513
   Willett W, 1990, NUTR EPIDEMIOLOGY, V0, P0
   YU MC, 1989, INT J CANCER, V43, P1077, DOI 10.1002/ijc.2910430621
   YU MC, 1986, CANCER RES, V46, P956
   ZHENG W, 1992, INT J CANCER, V52, P557, DOI 10.1002/ijc.2910520410
   ZOU XN, 1994, INT J CANCER, V59, P155, DOI 10.1002/ijc.2910590202
NR 23
TC 59
Z9 64
U1 0
U2 2
PU WILEY
PI HOBOKEN
PA 111 RIVER ST, HOBOKEN 07030-5774, NJ USA
SN 0020-7136
EI 1097-0215
J9 INT J CANCER
JI Int. J. Cancer
PD DEC 9
PY 1998
VL 78
IS 6
BP 675
EP 679
DI 10.1002/(SICI)1097-0215(19981209)78:6<675::AID-IJC2>3.0.CO;2-J
PG 5
WC Oncology
SC Oncology
GA 140EH
UT WOS:000077073800002
PM 9833758
DA 2025-02-23
ER

PT J
AU Kawamori, T
   Rao, CV
   Seibert, K
   Reddy, BS
AF Kawamori, T
   Rao, CV
   Seibert, K
   Reddy, BS
TI Chemopreventive activity of celecoxib, a specific cyclooxygenase-2 inhibitor, against colon carcinogenesis
SO CANCER RESEARCH
LA English
DT Article
ID colorectal-cancer; epithelial-cells; f344 rats; expression; aspirin; synthase-2; adenomas; azoxymethane; polyposis; sulindac
AB Epidemiological and laboratory studies suggest that nonsteroidal antiinflammatory drugs reduce the risk of colon cancer and that the inhibition of colon carcinogenesis is mediated through modulation of prostaglandin production by cyclooxygenase (COX) isozymes (COX-1 and -2). Overexpression of COX-2 has been observed in colon tumors; therefore, specific inhibitors of COX-2 activity could potentially serve as chemopreventive agents. Our recent study indicated that celecoxib (SC-58635), a specific COX-2 inhibitor, suppressed colonic aberrant crypt foci formation induced by azoxymethane in rats and led us to investigate more specifically the chemopreventive potential of this compound using colon tumors as end points. Five-week-old male F344 rats were fed the control diet (modified AIN-76A) or an experimental diet containing 1500 ppm celecoxib. Two weeks later, all animals except those in the saline-treated groups received s.c. injections of azoxymethane (15 mg/kg of body weight) once weekly for 2 weeks. All groups were kept on their regimen until the experiment was terminated, 50 weeks after carcinogen treatment, Colon tumors were evaluated histopathologically. Remarkably, dietary administration of celecoxib inhibited both incidence and multiplicity of colon tumors by about 93 and 97%, respectively. It also suppressed the overall colon tumor burden by more than 87%, The degree of tumor inhibition was more pronounced with celecoxib than it was,vith previously evaluated nonsteroidal anti-inflammatory drugs. The results of this study provide evidence, for the first time, that a specific COX-2 inhibitor, celecoxib, possesses strong chemopreventive activity against colon carcinogenesis.
C1 Amer Hlth Fdn, Div Nutr Carcinogenesis, Valhalla, NY 10595 USA.
   Searle Res & Dev, St Louis, MO 63137 USA.
C3 American Health Foundation; Pfizer; Pfizer USA
RP Reddy, BS (corresponding author), Amer Hlth Fdn, Div Nutr Carcinogenesis, 1 Dana Rd, Valhalla, NY 10595 USA.
CR DEWITT D, 1995, CELL, V83, P345, DOI 10.1016/0092-8674(95)90109-4
   DuBois RN, 1996, GASTROENTEROLOGY, V110, P1259, DOI 10.1053/gast.1996.v110.pm8613017
   DUBOIS RN, 1994, AM J PHYSIOL, V266, P0
   EBERHART CE, 1994, GASTROENTEROLOGY, V107, P1183, DOI 10.1016/0016-5085(94)90246-1
   GIARDIELLO FM, 1993, NEW ENGL J MED, V328, P1313, DOI 10.1056/NEJM199305063281805
   GIERSE JK, 1995, BIOCHEM J, V305, P479, DOI 10.1042/bj3050479
   GIOVANNUCCI E, 1995, NEW ENGL J MED, V333, P609, DOI 10.1056/NEJM199509073331001
   HERSCHMAN HR, 1994, CANCER METAST REV, V13, P241, DOI 10.1007/BF00666095
   JAFFEE BD, 1989, AGENTS ACTIONS, V27, P344, DOI 10.1007/BF01972818
   JONES DA, 1993, J BIOL CHEM, V268, P9049
   KARGMAN SL, 1995, CANCER RES, V55, P2556
   Lanza FL, 1997, GASTROENTEROLOGY, V112, P0
   MARNETT LJ, 1992, CANCER RES, V52, P5575
   Masferrer JL, 1996, GASTROENTEROL CLIN N, V25, P363, DOI 10.1016/S0889-8553(05)70252-1
   MITCHELL JA, 1993, P NATL ACAD SCI USA, V90, P11693, DOI 10.1073/pnas.90.24.11693
   Oshima M, 1996, CELL, V87, P803, DOI 10.1016/S0092-8674(00)81988-1
   Penning TD, 1997, J MED CHEM, V40, P1347, DOI 10.1021/jm960803q
   Pozharisski KM, 1990, PATHOLOGY TUMORS LAB, VVolume 1, P159
   Prescott SM, 1996, CELL, V87, P783, DOI 10.1016/S0092-8674(00)81983-2
   RAO CV, 1993, CANCER RES, V53, P2502
   RAO CV, 1995, CANCER RES, V55, P1464
   RAO CV, 1991, CANCER RES, V51, P4528
   REDDY BS, 1993, CARCINOGENESIS, V14, P1493, DOI 10.1093/carcin/14.8.1493
   Reddy BS, 1996, CANCER RES, V56, P4566
   REDDY BS, 1992, CARCINOGENESIS, V13, P1019, DOI 10.1093/carcin/13.6.1019
   RIGAS B, 1993, J LAB CLIN MED, V122, P518
   Samaha HS, 1997, CANCER RES, V57, P1301
   SANO H, 1995, CANCER RES, V55, P3785
   SEIBERT K, 1994, P NATL ACAD SCI USA, V91, P12013, DOI 10.1073/pnas.91.25.12013
   Simon L S, 1997, CURR OPIN RHEUMATOL, V9, P178, DOI 10.1097/00002281-199705000-00002
   Singh J, 1997, CANCER RES, V57, P3465
   THUN MJ, 1991, NEW ENGL J MED, V325, P1593, DOI 10.1056/NEJM199112053252301
   TSUJII M, 1995, CELL, V83, P493, DOI 10.1016/0092-8674(95)90127-2
   Williams CS, 1996, GASTROENTEROLOGY, V111, P1134, DOI 10.1016/S0016-5085(96)70083-5
   WINGO PA, 1995, CA-CANCER J CLIN, V45, P8, DOI 10.3322/canjclin.45.1.8
NR 35
TC 865
Z9 950
U1 0
U2 26
PU AMER ASSOC CANCER RESEARCH
PI BIRMINGHAM
PA PO BOX 11806, BIRMINGHAM, AL 35202 USA
SN 0008-5472
EI 
J9 CANCER RES
JI Cancer Res.
PD FEB 1
PY 1998
VL 58
IS 3
BP 409
EP 412
DI 
PG 4
WC Oncology
SC Oncology
GA YU374
UT WOS:000071710700009
PM 9458081
DA 2025-02-23
ER

PT J
AU Baron, JA
   Sandler, RS
   Haile, RW
   Mandel, JS
   Mott, LA
   Greenberg, ER
AF Baron, JA
   Sandler, RS
   Haile, RW
   Mandel, JS
   Mott, LA
   Greenberg, ER
TI Folate intake, alcohol consumption, cigarette smoking, and risk of colorectal adenomas
SO JOURNAL OF THE NATIONAL CANCER INSTITUTE
LA English
DT Article
ID colon-cancer; sigmoid colon; large-bowel; follow-up; polyps; tobacco; epidemiology; methionine; recurrence; beverages
AB Background: Recent evidence suggests that folic acid (and derivatives) could contribute to the protective effect of fruits and vegetables against the risk of large-bowel cancer, Other evidence indicates that alcohol drinking and cigarette smoking may impair the biologic actions of folate. We used data from an adenoma prevention trial to investigate the occurrence of colorectal adenomas (possible precursors of colorectal cancer) in association with folate intake, alcohol consumption, and cigarette smoking, Methods: Patients with at least one recent large-bowel adenoma were followed with colonoscopy 1 year and 4 years after their qualifying colon examinations. Adenomas detected after the year 1 examination were used as end points. A food-frequency questionnaire was administered at study entry and at study completion; nutrient intake at study entry was used in this analysis. All statistical tests were two-sided, Results: After adjustment for caloric intake, dietary folate had a significant protective association with the risk of recurrence of large-bowel adenoma (P for trend = .04). However, this inverse association was attenuated by further adjustment for intake of dietary fiber and fat, Use of folate supplements was not associated with a reduction in risk, Alcohol intake (seven or more drinks/week) was associated with increased risk (odds ratio = 2.04; 95% confidence interval = 1.28-3.26), Cigarette smoking, even smoking for long duration, was not related to adenoma recurrence. Conclusions: These data provide only modest support for previous findings suggesting beneficial effects of folate on colorectal adenoma risk. We find no evidence that cigarette smoking increases risk, These findings do suggest a substantial increase in risk with alcohol consumption.
C1 Dartmouth Med Sch, Dept Community & Family Med, Epidemiol & Biostat Sect, Hanover, NH USA.
   Norris Cotton Canc Ctr, Hanover, NH USA.
   Univ N Carolina, Chapel Hill, NC USA.
   Univ So Calif, Los Angeles, CA USA.
   Univ Minnesota, Minneapolis, MN USA.
C3 Dartmouth College; Norris Cotton Cancer Center; University of North Carolina; University of North Carolina Chapel Hill; University of Southern California; University of Minnesota System; University of Minnesota Twin Cities
RP Baron, JA (corresponding author), Dartmouth Hitchcock Med Ctr, 7927 Rubin Bldg, Lebanon, NH 03756 USA.
FU NCI NIH HHS [CA46927, CA59005, CA37287] Funding Source: Medline
CR BARON JA, 1994, CANCER EPIDEM BIOMAR, V3, P565
   BARON JA, 1990, SMOKING HORMONE RELA, V0, P167
   BENITO E, 1993, INT J CANCER, V55, P213, DOI 10.1002/ijc.2910550208
   BENITO E, 1991, INT J CANCER, V49, P161, DOI 10.1002/ijc.2910490202
   BIRD CL, 1995, CANCER EPIDEM BIOMAR, V4, P709
   BOUTRON MC, 1995, AM J EPIDEMIOL, V141, P1038
   CRAVO ML, 1992, CANCER RES, V52, P5002
   DASTUR DK, 1972, BMJ-BRIT MED J, V3, P260, DOI 10.1136/bmj.3.5821.260
   DAVANZO B, 1995, PREV MED, V24, P571, DOI 10.1006/pmed.1995.1091
   FERRARONI M, 1994, BRIT J CANCER, V70, P1150, DOI 10.1038/bjc.1994.463
   FREUDENHEIM JL, 1991, INT J EPIDEMIOL, V20, P368, DOI 10.1093/ije/20.2.368
   GIOVANNUCCI E, 1995, JNCI-J NATL CANCER I, V87, P265, DOI 10.1093/jnci/87.4.265
   GIOVANNUCCI E, 1993, J NATL CANCER I, V85, P875, DOI 10.1093/jnci/85.11.875
   GIOVANNUCCI E, 1994, J NATL CANCER I, V86, P192, DOI 10.1093/jnci/86.3.192
   GIOVANNUCCI E, 1994, J NATL CANCER I, V86, P183, DOI 10.1093/jnci/86.3.183
   Glynn SA, 1996, CANCER EPIDEM BIOMAR, V5, P487
   GREENBERG ER, 1994, NEW ENGL J MED, V331, P141, DOI 10.1056/NEJM199407213310301
   HEINEMAN EF, 1994, INT J CANCER, V59, P728, DOI 10.1002/ijc.2910590603
   HONJO S, 1992, JPN J CANCER RES, V83, P806, DOI 10.1111/j.1349-7006.1992.tb01984.x
   JACOBSON JS, 1994, CANCER CAUSE CONTROL, V5, P215, DOI 10.1007/BF01830239
   KATO I, 1990, JPN J CANCER RES, V81, P1101, DOI 10.1111/j.1349-7006.1990.tb02520.x
   KIKENDALL JW, 1989, GASTROENTEROLOGY, V97, P660, DOI 10.1016/0016-5085(89)90637-9
   KONO S, 1990, INT J EPIDEMIOL, V19, P848, DOI 10.1093/ije/19.4.848
   KUNE GA, 1992, NUTR CANCER, V18, P97, DOI 10.1080/01635589209514210
   Lee W C, 1993, ANN EPIDEMIOL, V3, P239, DOI 10.1016/1047-2797(93)90025-Y
   LOGAN R F A, 1991, GASTROENTEROLOGY, V100, P0
   LONGNECKER MP, 1990, CANCER CAUSE CONTROL, V1, P59, DOI 10.1007/BF00053184
   Longnecker MP, 1996, EPIDEMIOLOGY, V7, P275, DOI 10.1097/00001648-199605000-00010
   MARTINEZ ME, 1995, JNCI-J NATL CANCER I, V87, P274, DOI 10.1093/jnci/87.4.274
   MASON JB, 1996, ONCOLOGY, V10, P1729
   MEYER F, 1993, AM J EPIDEMIOL, V138, P225, DOI 10.1093/oxfordjournals.aje.a116851
   *NCI, 1993, DIETSYS VERS 3 0 US, V0, P0
   Neugut AI, 1996, CANCER-AM CANCER SOC, V78, P723, DOI 10.1002/(SICI)1097-0142(19960815)78:4<723::AID-CNCR5>3.0.CO;2-F
   NEUGUT AI, 1993, CANCER EPIDEM BIOMAR, V2, P159
   NEWCOMB PA, 1995, CANCER RES, V55, P4906
   Nyren O, 1996, JNCI-J NATL CANCER I, V88, P1302, DOI 10.1093/jnci/88.18.1302
   OLSEN J, 1993, INT J EPIDEMIOL, V22, P398, DOI 10.1093/ije/22.3.398
   PASPATIS GA, 1995, DIS COLON RECTUM, V38, P64, DOI 10.1007/BF02053860
   PEIPINS LA, 1994, EPIDEMIOL REV, V16, P273, DOI 10.1093/oxfordjournals.epirev.a036154
   PIYATHILAKE CJ, 1994, AM J CLIN NUTR, V60, P559, DOI 10.1093/ajcn/60.4.559
   PIYATHILAKE CJ, 1992, INT J CANCER, V52, P566, DOI 10.1002/ijc.2910520412
   POTTER JD, 1993, EPIDEMIOL REV, V15, P499, DOI 10.1093/oxfordjournals.epirev.a036132
   RIBOLI E, 1991, AM J EPIDEMIOL, V134, P157, DOI 10.1093/oxfordjournals.aje.a116068
   SANDLER RS, 1993, GASTROENTEROLOGY, V104, P1445, DOI 10.1016/0016-5085(93)90354-F
   Todoroki Isao, 1995, ANNALS OF EPIDEMIOLOGY, V5, P478, DOI 10.1016/1047-2797(95)00064-X
   Tseng M, 1996, AM J EPIDEMIOL, V144, P1005, DOI 10.1093/oxfordjournals.aje.a008871
   WILLETT W, 1986, AM J EPIDEMIOL, V124, P17, DOI 10.1093/oxfordjournals.aje.a114366
   WITTER FR, 1982, AM J OBSTET GYNECOL, V144, P857, DOI 10.1016/0002-9378(82)90369-6
   ZAHM SH, 1991, AM J PUBLIC HEALTH, V81, P846, DOI 10.2105/AJPH.81.7.846
NR 49
TC 148
Z9 163
U1 0
U2 4
PU NATL CANCER INSTITUTE
PI BETHESDA
PA 9030 OLD GEORGETOWN RD, BETHESDA, MD 20814 USA
SN 0027-8874
EI 
J9 J NATL CANCER I
JI J. Natl. Cancer Inst.
PD JAN 7
PY 1998
VL 90
IS 1
BP 57
EP 62
DI 10.1093/jnci/90.1.57
PG 6
WC Oncology
SC Oncology
GA YX072
UT WOS:000072003600014
PM 9428784
DA 2025-02-23
ER

PT J
AU Weitzman, S
AF Weitzman, S
TI Alternative nutritional cancer therapies
SO INTERNATIONAL JOURNAL OF CANCER
LA English
DT Article; Proceedings Paper
ID dose vitamin-c; ascorbic-acid
AB Increasing attention is being paid to the role of nutrition in cancer. Dietary measures, such as decreased consumption of calories, fat, alcohol and smoked or pickled foods have been shown to reduce the incidence of specific "adult" cancers, while increased dietary fiber appears to have a protective role. However, no clear scientific evidence exists that dietary manipulation is a successful primary therapy for established cancer. A significant percentage of adult and child cancer patients take unproven therapies during their illness. Alternative nutritional therapies, of which there is a wide variety, are the commonest of these reflecting current public interest in "natural" remedies. The efficacy and potential toxicity of commonly utilized dietary therapies are here reviewed, in particular the macrobiotic philosophy, the Gerson diet, the Livingstone diet, and the use of vitamin and mineral therapy. While details may differ, most alternative approaches involve fresh whole foods, with strong emphasis on low-fat vegetarian diet. Most are nutritionally adequate, at least for adults. No anti-cancer diet has been shown to cure established cancers, even those whose incidence is decreased by dietary changes. Careful dietary manipulation may at least improve quality of life for adult cancer patients, and, together with conventional therapy, may prolong survival in selected cancer patients. Assessment by carefully controlled prospective clinical trials is essential; those in pediatric patients must be controlled very strictly, since tumors in children have not been shown to be influenced by diet, and the diets described may be inadequate for children with malignant disease. (C) 1998 Wiley-Liss, Inc.
C1 Hosp Sick Children, Div Oncol, Toronto, ON M5G 1X8, Canada.
   Hosp Sick Children, Div Hematol Oncol, Toronto, ON M5G 1X8, Canada.
C3 University of Toronto; Hospital for Sick Children (SickKids); University of Toronto; Hospital for Sick Children (SickKids)
RP Hosp Sick Children, Div Oncol, 555 Univ Ave, Toronto, ON M5G 1X8, Canada.
EM sheila.weitzman@sickkids.on.ca
CR *AM CANC SOC, 1989, CA CANC J CLIN, V39, P248
   [Anonymous], 1990, CA-CANCER J CLIN, V40, P252
   BERTRAM JS, 1987, CANCER RES, V47, P3012
   BLOCK G, 1991, AM J CLIN NUTR, V53, PS270, DOI 10.1093/ajcn/53.1.270S
   CAMERON E, 1978, P NATL ACAD SCI USA, V75, P4538, DOI 10.1073/pnas.75.9.4538
   CARTER J, 1990, OTAH405 US C OFF TEC, V0, P0
   CASSILETH BR, 1991, NEW ENGL J MED, V324, P1180, DOI 10.1056/NEJM199104253241706
   CASSILETH BR, 1984, ANN INTERN MED, V101, P105, DOI 10.7326/0003-4819-101-1-105
   CREAGAN ET, 1979, NEW ENGL J MED, V301, P687, DOI 10.1056/NEJM197909273011303
   DWYER J, 1993, NEW YORK STATE J MED, V93, P105
   Dwyer J, 1990, NUTRITION FORUM, V7, P9
   DWYER JT, 1992, NUTR REV, V50, P106
   HERBERT V, 1993, 8 S BAS SWITZ JUL, V0, P118
   HOFFER A, 1971, NEW ENGL J MED, V285, P635
   HOWE GR, 1990, JNCI-J NATL CANCER I, V82, P561, DOI 10.1093/jnci/82.7.561
   JAMES N, 1990, LANCET, V336, P744
   Klenner FR, 1971, J. APPL. NUTR, V23, P61
   LERNER IJ, 1992, CA-CANCER J CLIN, V42, P181, DOI 10.3322/canjclin.42.3.181
   LERNER M, 1994, CHOICES HEALING, V0, P285
   Mayne S T, 1997, ADV PHARMACOL, V38, P657
   METTLIN C, 1979, JNCI-J NATL CANCER I, V62, P1435
   Mettlin C, 1984, ADV NUTR RES, V6, P47
   MOERTEL CG, 1985, NEW ENGL J MED, V312, P137, DOI 10.1056/NEJM198501173120301
   NEWBOLD V, 1988, DOCTORS LOOK MACROBI, V0, P45
   OLSON JA, 1983, SEMIN ONCOL, V10, P290
   SAWYER MG, 1994, MED J AUSTRALIA, V160, P320, DOI 10.5694/j.1326-5377.1994.tb138228.x
   SESTILI MA, 1983, SEMIN ONCOL, V10, P299
   SIMONE CB, 1992, CANC NUTR, V0, P0
   *US C OFF TECHN AS, 1990, OTAH405 US C OFF TEC, V0, P0
   WEINHOUSE S, 1991, CA-CANCER J CLIN, V41, P334, DOI 10.3322/canjclin.41.6.334
   1993, 1900, V43, V0, P309
NR 31
TC 19
Z9 23
U1 0
U2 17
PU WILEY
PI HOBOKEN
PA 111 RIVER ST, HOBOKEN 07030-5774, NJ USA
SN 0020-7136
EI 1097-0215
J9 INT J CANCER
JI Int. J. Cancer
PD JUN 15
PY 1998
VL 78
IS 
BP 69
EP 72
DI 
PG 4
WC Oncology
SC Oncology
GA 154MP
UT WOS:000077893100020
PM 9876483
DA 2025-02-23
ER

PT J
AU de Chávez, MM
   Chávez, A
AF de Chávez, MM
   Chávez, A
TI Diet that prevents cancer:: Recommendations from the American Institute for Cancer Research
SO INTERNATIONAL JOURNAL OF CANCER
LA English
DT Article; Proceedings Paper
ID endometrial cancer; colorectal-cancer; gastric-cancer; risk; consumption; weight; nutrition; obesity; stomach; colon
AB The current epidemiological transition in less developed countries is resulting in an epidemic of chronic diseases, with cancer being the second most common cause of mortality. The evidence linking diet to the development of cancer is based largely on epidemiological analysis of the relationships of the frequency of different cancers to data on food consumption. Cohere results have made clearer the link between diet and cancer, as have data on a number of biological mechanisms. Based on the available data, recommendations on dietary practices that may prevent cancer have been published recently by the American Institute for Cancer Research and the World Cancer Research Fund. Key recommendations are: diet should be based on plant products; 400 g of vegetables and fruits, to provide more than 10% of energy, should be consumed daily; cereals, legumes and tubers should provide at least 50% of energy, and sugars less than 10%; no more than 80 g of meat should be consumed, preferably fish or poultry, and limited amounts that are cured or smoked; fat intake should be limited to no more than 30% of energy, with a predominance of monounsaturated and polyunsaturated forms; total salt consumption should be less than 6 g; perishable foods should be kept frozen or refrigerated and consumed promptly; foods should be cooked at low temperatures, better to be boiled or steamed rather than fried or grilled; alcohol should not exceed 2 drinks a day. In addition to these dietary guidelines, cancer prevention may be achieved by not smoking, by avoiding excess weight, and by increasing physical activity, including half an hour of exercise and 4 hr not resting in a chair or bed. (C) 1998 Wiley-Liss, Inc.
C1 Inst Nacl Cancerol, Div Res, Mexico City 14000, DF, Mexico.
   Inst Nacl Nutr Salvador Zubiran, Div Nutr, Mexico City 14000, DF, Mexico.
C3 Instituto Nacional de Cancerologia (INCAN); Instituto Nacional de Ciencias Medicas y Nutricion Salvador Zubiran - Mexico
RP Inst Nacl Cancerol, Div Res, Mexico City 14000, DF, Mexico.
EM achavez@quetzal.inn.mx
CR ALBANES D, 1990, NUTR CANCER, V14, P69, DOI 10.1080/01635589009514078
   *AM CANC SOC DIET, 1996, GUID DIET NUTR CANC, V0, P0
   [Anonymous], 1993, WORLD DEVELOPMENT REPORT 1993: INVESTING IN HEALTH, V0, P0
   ARUNA K, 1990, INDIAN J EXP BIOL, V28, P1008
   AUSTIN H, 1991, CANCER RES, V51, P568
   BENITO E, 1990, INT J CANCER, V45, P69, DOI 10.1002/ijc.2910450114
   BINHAM SA, 1988, AM J CLIN NUTR S3, V48, P762
   Cannon G, 1992, FOOD HLTH EXPERTS AG, V0, P0
   COLEMAN M, 1993, IARC SCI PUBLICATION, V21, P0
   DECHAVEZ MM, 1998, IN PRESS ECOL FOOD N, V0, P0
   DECHAVEZ MM, 1998, IN PRESS 3 INF C ISS, V0, P0
   DOLL R, 1981, JNCI-J NATL CANCER I, V66, P1191, DOI 10.1093/jnci/66.6.1192
   FERNANDEZ CS, 1996, PERFILES ESTADISTICO, V7, P0
   FRIEDENREICH CM, 1993, AM J EPIDEMIOL, V137, P512, DOI 10.1093/oxfordjournals.aje.a116704
   GERHARDSSON M, 1988, INT J EPIDEMIOL, V17, P743, DOI 10.1093/ije/17.4.743
   HEINONEN OP, 1994, NEW ENGL J MED, V330, P1029
   HOWE GR, 1992, J NATL CANCER I, V84, P1887, DOI 10.1093/jnci/84.24.1887
   KJELSBERG MO, 1982, JAMA-J AM MED ASSOC, V248, P1465
   LAVECCHIA C, 1990, BRIT J CANCER, V62, P136, DOI 10.1038/bjc.1990.245
   LEMARCHAND L, 1991, INT J CANCER, V48, P807
   LISSNER L, 1995, EUR J CLIN NUTR, V49, P79
   LOPEZCARRILLO L, 1994, AM J EPIDEMIOL, V139, P263, DOI 10.1093/oxfordjournals.aje.a116993
   *PAHO, 1990, PAHO SCI PUBL, V524, P0
   PARIZA MW, 1987, AM J CLIN NUTR, V45, P151, DOI 10.1093/ajcn/45.1.151
   QUIAN GS, 1994, CANCER EPIDEM BIOMAR, V3, P3
   Riboli E, 1996, CANCER CAUSE CONTROL, V7, P147, DOI 10.1007/BF00115645
   Steinmetz KA, 1996, J AM DIET ASSOC, V96, P1027, DOI 10.1016/S0002-8223(96)00273-8
   Surgeon General, 1988, DHHS PHS PUBL, V0, P0
   TAJIMA K, 1985, JPN J CANCER RES, V76, P705
   TUYNS AJ, 1988, NUTR CANCER, V11, P189, DOI 10.1080/01635588809513986
   WANG YP, 1992, CANCER CAUSE CONTROL, V3, P107, DOI 10.1007/BF00051650
   Ward MH, 1997, INT J CANCER, V71, P14, DOI 10.1002/(SICI)1097-0215(19970328)71:1<14::AID-IJC4>3.0.CO;2-6
   WATTENBERG LW, 1985, INT S PRINC TAK CANC, V16, P193
   *WHO, 1993, FOOD ADD SER WHO, V30, P0
   *WHO STUD GROUP, 1990, TECHN REP SER WHO, V797, P0
   Willett WC, 1996, CANCER CAUSE CONTROL, V7, P178, DOI 10.1007/BF00115648
   WILLIAMSON DF, 1995, AM J EPIDEMIOL, V141, P1128, DOI 10.1093/oxfordjournals.aje.a117386
   [World Cancer Research Fund American Institute for Cancer Research], 1997, FOOD NUTR PREV CANC, V0, P0
   ZHANG L, 1994, INT J CANCER, V56, P650, DOI 10.1002/ijc.2910560508
NR 40
TC 14
Z9 17
U1 1
U2 4
PU WILEY
PI HOBOKEN
PA 111 RIVER ST, HOBOKEN 07030-5774, NJ USA
SN 0020-7136
EI 1097-0215
J9 INT J CANCER
JI Int. J. Cancer
PD JUN 15
PY 1998
VL 78
IS 
BP 85
EP 89
DI 
PG 5
WC Oncology
SC Oncology
GA 154MP
UT WOS:000077893100024
PM 9876487
DA 2025-02-23
ER

PT J
AU Cohen, SM
   Anderson, TA
   de Oliveira, LM
   Arnold, LL
AF Cohen, SM
   Anderson, TA
   de Oliveira, LM
   Arnold, LL
TI Tumorigenicity of sodium ascorbate in male rats
SO CANCER RESEARCH
LA English
DT Article
ID urinary-bladder carcinogenesis; tumor promoting activity; male f344 rats; cell-proliferation; artificial sweeteners; saccharin; n-<4-(5-nitro-2-furyl)-2-thiazolyl>formamide; cancer; salts; tryptophan
AB Sodium ascorbate, like other sodium salts such as saccharin, glutamate, and bicarbonate, produces urinary alterations when fed at high doses to rats, which results in mild superficial urothelial cytotoxicity and regeneration but not tumors in a standard 2-year bioassay, Sodium saccharin was shown to produce a low incidence of bladder tumors in rats if administered in a two-generation bioassay, In the present study, we evaluated sodium ascorbate in a two-generation bioassay that involved feeding to the male and female parental F344 rats for 4 weeks before mating, feeding the dams during gestation and lactation, and then feeding the weaned (at 28 days of age) male F-1 generation rats for the remainder of their lifetime (up to 128 weeks of the experiment). Dietary levels of 1.0, 5.0, and 7.0% sodium ascorbate were tested. At 5.0 and 7.0% sodium ascorbate, there was an increase in urinary bladder urothelial papillary and nodular hyperplasia and the induction of a few papillomas and carcinomas. There was a dose-responsive increase in renal pelvic calcification and hyperplasia and inhibition of the aging nephropathy of rats even at the level of 1% sodium ascorbate, Because the short-term urothelial effects of sodium ascorbate in rats are inhibited by treatments producing urinary acidifi cation to pH < 6.0, we coadministered high doses of long-term NH4Cl to groups of rats with 5.0 or 7.0% sodium ascorbate to evaluate the longterm effects. The combination of 7.0% sodium ascorbate plus 2.78% NH4Cl in the diet was toxic, and the group was terminated early during the course of the experiment. The group fed 5.0% sodium ascorbate plus 2.04 NH4Cl showed complete inhibition of the urothelial effects of sodium ascorbate and significant inhibition of its renal effects. We also demonstrated the presence of a calcium phosphate-containing urinary precipitate in rats fed sodium ascorbate at all doses, in a dose-responsive manner. The formation of the precipitate was inhibited by coadministration with NH4Cl. The proliferative effects of sodium ascorbate on the male rat urinary tract in this study are similar to those seen with sodium saccharin when administered in a two-generation bioassay, Mechanistic information suggests that this is a high-dose, rat-specific phenomenon.
C1 Univ Nebraska, Med Ctr, Dept Pathol & Microbiol, Omaha, NE 69198 USA.
   Univ Nebraska, Med Ctr, Eppley Inst Res Canc, Omaha, NE 69198 USA.
C3 University of Nebraska System; University of Nebraska Medical Center; University of Nebraska System; University of Nebraska Medical Center
RP Cohen, SM (corresponding author), Univ Nebraska, Med Ctr, Dept Pathol & Microbiol, Box 983135,600 S 42nd St, Omaha, NE 69198 USA.
FU NCI NIH HHS [CA36727, CA32513] Funding Source: Medline
CR ARNOLD DL, 1980, TOXICOL APPL PHARM, V52, P113, DOI 10.1016/0041-008X(80)90253-7
   ARNOLD DL, 1983, TOXICOLOGY, V27, P179, DOI 10.1016/0300-483X(83)90021-5
   ARNOLD DL, 1984, FUNDAM APPL TOXICOL, V4, P647
   ARNOLD LL, 1995, TOXICOLOGIST, V15, P201
   AUERBACH O, 1989, CANCER-AM CANCER SOC, V64, P983, DOI 10.1002/1097-0142(19890901)64:5<983::AID-CNCR2820640502>3.0.CO;2-9
   Cohen SM, 1983, PATHOLOGY BLADDER CA, V0, P1
   COHEN SM, 1982, CANCER RES, V42, P65
   COHEN SM, 1995, CARCINOGENESIS, V16, P343, DOI 10.1093/carcin/16.2.343
   COHEN SM, 1991, CANCER RES, V51, P1766
   COHEN SM, 1995, CARCINOGENESIS, V16, P2743, DOI 10.1093/carcin/16.11.2743
   COHEN SM, 1979, CANCER RES, V39, P1207
   COHEN SM, 1995, SCANNING MICROSCOPY, V9, P137
   COHEN SM, 1991, CANCER RES, V51, P6493
   COHEN SM, 1995, FOOD CHEM TOXICOL, V33, P715, DOI 10.1016/0278-6915(95)00040-9
   COHEN SM, 1990, SCIENCE, V249, P1007, DOI 10.1126/science.2204108
   COHEN SM, 1995, SCIENCE, V268, P1829, DOI 10.1126/science.268.5219.1829-a
   COHEN SM, 1995, CANCER LETT, V93, P9, DOI 10.1016/0304-3835(95)03785-U
   COHEN SM, 1995, REGUL TOXICOL PHARM, V21, P75, DOI 10.1006/rtph.1995.1012
   COHEN SM, 1998, IARC PUBLICATION, V147, P0
   COHEN SM, 1997, INT SWEET ASS CIFTI, V0, P92
   ELCOCK M, 1993, REGUL TOXICOL PHARM, V17, P35, DOI 10.1006/rtph.1993.1004
   ELLWEIN LB, 1990, CRIT REV TOXICOL, V20, P311, DOI 10.3109/10408449009089867
   ELLWEIN LB, 1988, RISK ANAL, V8, P215, DOI 10.1111/j.1539-6924.1988.tb01174.x
   FUKUSHIMA S, 1981, CANCER RES, V41, P3100
   FUKUSHIMA S, 1983, CANCER RES, V43, P4454
   GARLAND EM, 1994, CANCER LETT, V78, P99, DOI 10.1016/0304-3835(94)90037-X
   GARLAND EM, 1993, FOOD CHEM TOXICOL, V31, P689, DOI 10.1016/0278-6915(93)90139-P
   Haschek WM, 1991, HANDBOOK OF TOXICOLOGIC PATHOLOGY, V0, P0
   *IARC, 1900, V22, V0, P111
   LINA BAR, 1994, CARCINOGENESIS, V15, P523, DOI 10.1093/carcin/15.3.523
   MASUI T, 1990, FOOD CHEM TOXICOL, V28, P497, DOI 10.1016/0278-6915(90)90120-C
   MATANOSKI GM, 1981, EPIDEMIOL REV, V3, P203, DOI 10.1093/oxfordjournals.epirev.a036234
   MURASAKI G, 1983, CARCINOGENESIS, V4, P97, DOI 10.1093/carcin/4.1.97
   *OFF METH AN ASS O, 1990, 96722 AOAC INT OFF M, V0, P0
   OKAMURA T, 1991, CANCER RES, V51, P1778
   OLSON MJ, 1990, TOXICOL APPL PHARM, V102, P524, DOI 10.1016/0041-008X(90)90047-X
   SAKATA T, 1986, CANCER RES, V46, P3903
   SCHOENIG GP, 1985, FOOD CHEM TOXICOL, V23, P475, DOI 10.1016/0278-6915(85)90142-5
   Takayama S, 1998, JNCI-J NATL CANCER I, V90, P19, DOI 10.1093/jnci/90.1.19
   TAYLOR JM, 1974, TOXICOL APPL PHARM, V29, P154
   THURMAN JD, 1994, TOXICOL PATHOL, V22, P1, DOI 10.1177/019262339402200101
   Tisdel MO, 1974, S SWEETENERS, V0, P145
   UWAGAWA S, 1994, TOXICOL APPL PHARM, V127, P182, DOI 10.1006/taap.1994.1152
   WEST RW, 1981, TOXICOL LETT, V7, P409, DOI 10.1016/0378-4274(81)90086-2
   WEST RW, 1986, FUND APPL TOXICOL, V7, P585, DOI 10.1016/0272-0590(86)90108-9
NR 46
TC 25
Z9 27
U1 1
U2 7
PU AMER ASSOC CANCER RESEARCH
PI BIRMINGHAM
PA PO BOX 11806, BIRMINGHAM, AL 35202 USA
SN 0008-5472
EI 
J9 CANCER RES
JI Cancer Res.
PD JUN 15
PY 1998
VL 58
IS 12
BP 2557
EP 2561
DI 
PG 5
WC Oncology
SC Oncology
GA ZU255
UT WOS:000074178300014
PM 9635578
DA 2025-02-23
ER

PT J
AU van Loon, AJM
   Botterweck, AAM
   Goldbohm, RA
   Brants, HAM
   van Klaveren, JD
   van den Brandt, PA
AF van Loon, AJM
   Botterweck, AAM
   Goldbohm, RA
   Brants, HAM
   van Klaveren, JD
   van den Brandt, PA
TI Intake of nitrate and nitrite and the risk of gastric cancer: a prospective cohort study
SO BRITISH JOURNAL OF CANCER
LA English
DT Article
DE gastric cancer; nitrate; nitrite; dietary; drinking water; cohort study
ID n-nitroso compounds; scale prospective cohort; stomach-cancer; drinking-water; epidemiologic research; diet; carcinogenesis; association; prevention; mortality
AB The association between the intake of nitrate or nitrite and gastric cancer risk was investigated in a prospective cohort study started in 1986 in the Netherlands, of 120 852 men and women aged 55-69 years. At baseline, data on dietary intake, smoking habits and other covariates were collected by means of a self-administered questionnaire. For data analysis, a case-cohort approach was used. in which the person-years at risk were estimated from a randomly selected subcohort (1688 men and 1812 women). After 6.3 years of follow-up, 282 microscopically confirmed incident cases of stomach cancer were detected: 219 men and 63 women. We did not find a higher risk of gastric cancer among people with a higher nitrate intake from food [rate ratio (RR) highest/lowest quintile = 0.80, 95% CI 0.47-1.37, trend-P = 0.18], a higher nitrate intake from drinking water (RR highest/lowest quintile = 0.88, 95% CI 0.59-1.32, trend-P = 0.39) or a higher intake of nitrite (RR highest/lowest quintile = 1.44, 95% CI 0.95-2.18, trend-P = 0.24). Rate ratios for gastric cancer were also computed for each tertile of nitrate intake from foods within tertiles of vitamin C intake and intake of beta-carotene, but no consistent pattern was found. Therefore, our study does not support a positive association between the intake of nitrate or nitrite and gastric cancer risk.
C1 Univ Limburg, Dept Epidemiol, NL-6200 MD Maastricht, Netherlands.
   TNO, Nutr & Food Res Inst, Dept Consumer Res & Epidemiol, NL-3700 AJ Zeist, Netherlands.
   State Inst Qual Control Agr Prod, NL-6700 AE Wageningen, Netherlands.
C3 Maastricht University; Hasselt University; Netherlands Organization Applied Science Research
RP Botterweck, AAM (corresponding author), Univ Limburg, Dept Epidemiol, POB 616, NL-6200 MD Maastricht, Netherlands.
CR ALDABBAGH S, 1986, BRIT J IND MED, V43, P507
   BAKER R, 1985, INT J EPIDEMIOL, V14, P57
   BOEING H, 1991, INT J CANCER, V47, P858, DOI 10.1002/ijc.2910470612
   BOEING H, 1991, J CANCER RES CLIN, V117, P133, DOI 10.1007/BF01613137
   BOTTERWECK AAM, 1994, ZOUTGEBRUIK RISICO O, V0, P0
   BRUNINGFANN CS, 1993, VET HUM TOXICOL, V35, P521
   BUIATTI E, 1990, INT J CANCER, V45, P896, DOI 10.1002/ijc.2910450520
   CLOUGH PWL, 1983, MINER ENVIRON, V5, P91, DOI 10.1007/BF02084905
   CORREA P, 1988, CANCER RES, V48, P3554
   DRIESSEN JJM, 1989, NITRAAT EN NITRIETGE, V0, P0
   ELLEN G, 1990, FOOD ADDIT CONTAM A, V7, P207, DOI 10.1080/02652039009373885
   FORMAN D, 1985, NATURE, V313, P620, DOI 10.1038/313620a0
   FORMAN D, 1991, BRIT MED J, V302, P1302, DOI 10.1136/bmj.302.6788.1302
   FORMAN D, 1989, CANCER SURV, V8, P443
   FORMAN D, 1987, CANCER SURV, V6, P719
   GANGOLLI SD, 1994, EUR J PHARM-ENVIRON, V292, P1, DOI 10.1016/0926-6917(94)90022-1
   GILLI G, 1984, SCI TOTAL ENVIRON, V34, P35, DOI 10.1016/0048-9697(84)90039-1
   GOLDBOHM RA, 1994, EUR J CLIN NUTR, V48, P253
   GONZALEZ CA, 1994, AM J EPIDEMIOL, V139, P466, DOI 10.1093/oxfordjournals.aje.a117029
   HANSSON LE, 1994, INT J CANCER, V57, P638, DOI 10.1002/ijc.2910570505
   HOWSON CP, 1986, EPIDEMIOL REV, V8, P1
   JENSEN OM, 1982, ECOTOX ENVIRON SAFE, V6, P258, DOI 10.1016/0147-6513(82)90016-1
   *KAP, 1997, KWAL AGR PROD VERSL, V0, P0
   Kono S, 1996, CANCER CAUSE CONTROL, V7, P41, DOI 10.1007/BF00115637
   KYRTOPOULOS SA, 1987, AM J CLIN NUTR, V45, P1344, DOI 10.1093/ajcn/45.5.1344
   LAVECCHIA C, 1994, CANCER EPIDEM BIOMAR, V3, P393
   LECLERC H, 1991, B ACAD NAT MED PARIS, V175, P651
   Loon AJMvan, 1991, VOEDING, V52, P96
   MIRVISH SS, 1983, JNCI-J NATL CANCER I, V71, P629
   MIRVISH SS, 1972, SCIENCE, V177, P65, DOI 10.1126/science.177.4043.65
   Nevo-Table, 1986, DUTCH FOOD COMP TABL, V0, P0
   PALLI D, 1992, BRIT J CANCER, V65, P263, DOI 10.1038/bjc.1992.52
   PALLI D, 1994, CANCER EPIDEM BIOMAR, V3, P15
   POBEL D, 1995, EUR J EPIDEMIOL, V11, P67, DOI 10.1007/BF01719947
   PRENTICE RL, 1986, BIOMETRIKA, V73, P1
   RADEMACHER JJ, 1992, ARCH ENVIRON HEALTH, V47, P292, DOI 10.1080/00039896.1992.9938364
   RISCH HA, 1985, AM J EPIDEMIOL, V122, P947, DOI 10.1093/oxfordjournals.aje.a114199
   Stephany R W, 1978, IARC SCI PUBL, V0, P443
   van de Worp HHM, 1987, ONDERZOEK NAAR GEHAL, V0, P0
   van Loon AJM, 1998, J EPIDEMIOL COMMUN H, V52, P166, DOI 10.1136/jech.52.3.166
   VANDENBRANDT PA, 1990, INT J EPIDEMIOL, V19, P553
   VANDENBRANDT PA, 1990, J CLIN EPIDEMIOL, V43, P285, DOI 10.1016/0895-4356(90)90009-E
   VANDUYVENBOODEN W, 1989, INTEGRATED CRITERIA, V0, P0
   VOLOVICS A, 1997, BIOMETR J, V2, P195
   Xu G, 1992, EUR J CANCER PREV, V1, P437, DOI 10.1097/00008469-199210000-00007
NR 45
TC 98
Z9 112
U1 0
U2 16
PU CHURCHILL LIVINGSTONE
PI EDINBURGH
PA JOURNAL PRODUCTION DEPT, ROBERT STEVENSON HOUSE, 1-3 BAXTERS PLACE, LEITH WALK, EDINBURGH EH1 3AF, MIDLOTHIAN, SCOTLAND
SN 0007-0920
EI 
J9 BRIT J CANCER
JI Br. J. Cancer
PD JUL 15
PY 1998
VL 78
IS 1
BP 129
EP 135
DI 10.1038/bjc.1998.454
PG 7
WC Oncology
SC Oncology
GA ZV336
UT WOS:000074294400022
PM 9662263
DA 2025-02-23
ER

PT J
AU Knekt, P
   Hakama, M
   Järvinen, R
   Pukkala, E
   Heliövaara, M
AF Knekt, P
   Hakama, M
   Järvinen, R
   Pukkala, E
   Heliövaara, M
TI Smoking and risk of colorectal cancer
SO BRITISH JOURNAL OF CANCER
LA English
DT Article
DE colorectum; epidemiology; neoplasm; smoking
ID cigarette-smoking; lung-cancer; tobacco use; follow-up; adenoma; mortality; alcohol; finland; women; colon
AB Tobacco smoking was studied in relation to colorectal cancer in 56 973 Finnish men and women initially free from cancer. Smoking status was determined by a health questionnaire. During a follow-up period of 28 years, from the baseline in 1966-72 to the end of 1994, 457 cases of colorectal cancer occurred. There was no significant association between baseline smoking status and colorectal cancer risk over the total follow-up period. The sex- and age-adjusted relative risk of colorectal cancer between smokers and non-smokers was 1.06 (95% confidence interval 0.84-1.33). For follow-up periods of 11-20 years, however, the relative risk was 1.57 (95% confidence interval 1.09-2.24). In a subgroup in which smoking habits were assessed twice, the relative risk of colorectal cancer among persistent smokers was 1.71 (95% confidence interval 1.09-2.68) compared with others. The results of the present prospective study are consistent with the possibility that smoking increases the risk of colorectal cancer after a relatively long induction period. To clarify the role of smoking in colorectal cancer development, further cohort studies are needed with long follow-up periods and allowing for control of dietary and other potential confounding factors.
C1 Natl Publ Hlth Inst, SF-00300 Helsinki, Finland.
   Finnish Canc Registry, FIN-00170 Helsinki, Finland.
   Univ Kuopio, Dept Clin Nutr, FIN-70211 Kuopio, Finland.
C3 Finland National Institute for Health & Welfare; Finnish Cancer Registry; University of Eastern Finland
RP Natl Publ Hlth Inst, Mannerheimintie 166, SF-00300 Helsinki, Finland.
CR AROMAA A, 1981, KOHONNUT VERENPAINE, V0, P17
   BOUTRON MC, 1995, AM J EPIDEMIOL, V141, P1038
   COX DR, 1972, J R STAT SOC B, V34, P187
   DAVANZO B, 1995, PREV MED, V24, P571, DOI 10.1006/pmed.1995.1091
   DOLL R, 1994, BRIT MED J, V309, P901, DOI 10.1136/bmj.309.6959.901
   Engeland A, 1996, CANCER CAUSE CONTROL, V7, P497, DOI 10.1007/BF00051881
   GIOVANNUCCI E, 1994, J NATL CANCER I, V86, P192, DOI 10.1093/jnci/86.3.192
   GIOVANNUCCI E, 1994, ANN MED, V26, P443, DOI 10.3109/07853899409148367
   Giovannucci E, 1996, JNCI-J NATL CANCER I, V88, P1717, DOI 10.1093/jnci/88.23.1717
   GIOVANNUCCI E, 1994, J NATL CANCER I, V86, P183, DOI 10.1093/jnci/86.3.183
   HEINEMAN EF, 1994, INT J CANCER, V59, P728, DOI 10.1002/ijc.2910590603
   HELIOVAARA M, 1993, J RHEUMATOL, V20, P1830
   HOWE GR, 1992, J NATL CANCER I, V84, P1887, DOI 10.1093/jnci/84.24.1887
   KNEKT P, 1993, ANN NY ACAD SCI, V686, P280, DOI 10.1111/j.1749-6632.1993.tb39187.x
   KUNE GA, 1992, INT J CANCER, V50, P369, DOI 10.1002/ijc.2910500307
   Michels KM, 1971, STAT PRINCIPLES EXPT, V0, P0
   Nyren O, 1996, JNCI-J NATL CANCER I, V88, P1302, DOI 10.1093/jnci/88.18.1302
   Potter JD, 1996, CANCER CAUSE CONTROL, V7, P127, DOI 10.1007/BF00115644
   PUKKALA E, 1995, CONTR EPIDE, V7, P1
   PYORALA K, 1985, CARDIOLOGY, V72, P35, DOI 10.1159/000173839
   REUNANEN A, 1983, ACTA MED SCAND, V0, P1
   Slattery ML, 1997, INT J CANCER, V70, P259, DOI 10.1002/(SICI)1097-0215(19970127)70:3<259::AID-IJC2>3.3.CO;2-9
   SUBAR AF, 1993, ANN NY ACAD SCI, V686, P310, DOI 10.1111/j.1749-6632.1993.tb39193.x
   TEPPO L, 1994, ACTA ONCOL, V33, P365, DOI 10.3109/02841869409098430
   WU AH, 1995, J NATL CANCER I, V87, P239, DOI 10.1093/jnci/87.4.239
NR 26
TC 47
Z9 51
U1 0
U2 5
PU SPRINGERNATURE
PI LONDON
PA CAMPUS, 4 CRINAN ST, LONDON, N1 9XW, ENGLAND
SN 0007-0920
EI 1532-1827
J9 BRIT J CANCER
JI Br. J. Cancer
PD JUL 15
PY 1998
VL 78
IS 1
BP 136
EP 139
DI 10.1038/bjc.1998.455
PG 4
WC Oncology
SC Oncology
GA ZV336
UT WOS:000074294400023
PM 9662264
DA 2025-02-23
ER

PT J
AU La Vecchia, C
   Favero, A
   Franceschi, S
AF La Vecchia, C
   Favero, A
   Franceschi, S
TI Monounsaturated and other types of fat, and the risk of breast cancer
SO EUROPEAN JOURNAL OF CANCER PREVENTION
LA English
DT Article
DE breast neoplasms; diet; dietary fats; epidemiological methods
ID olive oil; dietary-fat; macronutrients
AB We considered the role of monounsaturated and other types of fats on breast carcinogenesis, using data from a case-control study of 2,569 incident, histologically confirmed cases of breast cancer and 2,588 controls from sh Italian areas. The multivariate odds ratios, adjusted for age, education, parity, menopausal status plus various sources of energy and types of fats, were 1.10 (95% confidence interval 0.99-1.23) for an increase of 10 g/day of saturated fat intake, 0.99 (0.94-1.04) for an increase of 10 g/day of monounsaturated fats, and 0.91 (0.87-0.96) for an increase of 5 g/day of polyunsaturated fats. The present data confirm that saturated, but not mono- or polyun-saturated fats, are directly, though moderately, related to breast cancer risk. (C) 1998 Lippincott Williams & Wilkins.
C1 Ist Ric Farmacol Mario Negri, I-20157 Milan, Italy.
   Univ Milan, Ist Stat Med & Biometria, I-20133 Milan, Italy.
   Ctr Riferimento Oncol, Serv Epidemiol, I-33081 Aviano, PN, Italy.
C3 Istituto di Ricerche Farmacologiche Mario Negri IRCCS; University of Milan; IRCCS Aviano (CRO)
RP La Vecchia, C (corresponding author), Ist Ric Farmacol Mario Negri, I-20157 Milan, Italy.
CR Decarli A, 1996, ANN EPIDEMIOL, V6, P110, DOI 10.1016/1047-2797(95)00129-8
   Decarli A, 1997, EPIDEMIOLOGY, V8, P425, DOI 10.1097/00001648-199707000-00013
   Fay MP, 1997, CANCER RES, V57, P3979
   Franceschi S, 1996, LANCET, V347, P1351, DOI 10.1016/S0140-6736(96)91008-9
   FRANCESCHI S, 1996, INT J CANCER, V181, P181
   HOWE GR, 1990, JNCI-J NATL CANCER I, V82, P561, DOI 10.1093/jnci/82.7.561
   HUNTER DJ, 1993, EPIDEMIOL REV, V15, P110, DOI 10.1093/oxfordjournals.epirev.a036096
   KUSHI LH, 1992, J NATL CANCER I, V84, P1092, DOI 10.1093/jnci/84.14.1092
   LAVECCHIA C, 1995, CANCER CAUSE CONTROL, V6, P545, DOI 10.1007/BF00054164
   MARTINMORENO JM, 1994, INT J CANCER, V58, P774, DOI 10.1002/ijc.2910580604
   Salvini Simonetta, 1996, JOURNAL OF FOOD COMPOSITION AND ANALYSIS, V9, P57, DOI 10.1006/jfca.1996.0007
   TRICHOPOULOU A, 1995, JNCI-J NATL CANCER I, V87, P110, DOI 10.1093/jnci/87.2.110
   WILLETT WC, 1995, BRIT MED J, V311, P1239, DOI 10.1136/bmj.311.7015.1239
   Wolk A, 1998, ARCH INTERN MED, V158, P41, DOI 10.1001/archinte.158.1.41
NR 14
TC 15
Z9 19
U1 0
U2 5
PU LIPPINCOTT WILLIAMS & WILKINS
PI PHILADELPHIA
PA 530 WALNUT ST, PHILADELPHIA, PA 19106-3621 USA
SN 0959-8278
EI 
J9 EUR J CANCER PREV
JI Eur. J. Cancer Prev.
PD DEC 15
PY 1998
VL 7
IS 6
BP 461
EP 464
DI 10.1097/00008469-199812000-00006
PG 4
WC Oncology
SC Oncology
GA 157UP
UT WOS:000078080300006
PM 9926294
DA 2025-02-23
ER

PT J
AU Petrakis, NL
   Lee, MM
   Wrensch, MR
   Ernster, VL
   Miike, R
   Koo, LC
   Ho, JC
AF Petrakis, NL
   Lee, MM
   Wrensch, MR
   Ernster, VL
   Miike, R
   Koo, LC
   Ho, JC
TI Birthplace and yield of nipple aspirate fluid in Chinese women
SO CANCER EPIDEMIOLOGY BIOMARKERS & PREVENTION
LA English
DT Article
ID breast-cancer risk; association; epidemiology; secretion; diet
AB The different rates of breast cancer found between Chinese women in Asia compared with Chinese-born women in the United States suggest that dietary and environmental factors may be of etiological significance. We evaluated the proportion of 480 premenopausal Chinese women who yielded nipple aspirate fluid (NAF) by birthplace in Asia versus the United States and by reproductive and other risk factors. Birthplace was used as a surrogate for presumed differences in exposures during gestation, childhood, and adolescence that might influence yield of NAF in premenopausal women. In United States-born Chinese women compared with Asia-born Chinese women, the proportion yielding NAF was 44 of 95 (46.3%) versus 120 of 385 (31.2%), respectively. The relative risk of yield of NAF in United States-born women compared with Asia-born women was odds ratio = 2.37 (95% confidence interval, 1.26-4.47). Independent positive associations of NAF yield were also found with history of parity and breast feeding, cerumen phenotype, and a negative association with ever use of oral contraceptives. These findings support the hypothesis that early environmental exposures may have long-lasting physiological effects discernible in the breast glands of adult women.
C1 Univ Calif San Francisco, Dept Epidemiol & Biostat, San Francisco, CA 94143 USA.
   Univ Hong Kong, Nam Long Hosp, Dept Community Med, Hong Kong, Peoples R China.
C3 University of California System; University of California San Francisco; University of Hong Kong
RP Univ Calif San Francisco, Dept Epidemiol & Biostat, San Francisco, CA 94143 USA.
CR BERNSTEIN L, 1990, CANCER CAUSE CONTROL, V1, P51, DOI 10.1007/BF00053183
   DAVIS DL, 1997, ENV HLTH PERSP S3, V105, P597
   *DEP HLTH SERV, 1988, CANC INC MORT CAL RA, V0, P0
   FRITZ WA, 1998, IN PRESS CARCINOGENE, V0, P0
   GOLDIN BR, 1988, AM J CLIN NUTR, V48, P787, DOI 10.1093/ajcn/48.3.787
   Ingram D, 1997, LANCET, V350, P990, DOI 10.1016/S0140-6736(97)01339-1
   KEY TJA, 1990, BRIT J CANCER, V62, P631, DOI 10.1038/bjc.1990.344
   LAMARTINIERE CA, 1995, P SOC EXP BIOL MED, V208, P120
   Lamartiniere CA, 1998, P SOC EXP BIOL MED, V217, P358, DOI 10.3181/00379727-217-44245
   LEE MM, 1992, CANCER EPIDEM BIOMAR, V1, P277
   LEE MM, 1994, INT J EPIDEMIOL, V23, P984, DOI 10.1093/ije/23.5.984
   LEWIS SJ, 1977, BRIT J CANCER, V76, P395
   MATSUNAGA E, 1962, ANN HUM GENET, V25, P273, DOI 10.1111/j.1469-1809.1962.tb01766.x
   Messina M, 1997, LANCET, V350, P971, DOI 10.1016/S0140-6736(05)64062-7
   MESSINA MJ, 1994, NUTR CANCER, V21, P113, DOI 10.1080/01635589409514310
   PETRAKIS NL, 1993, CANCER EPIDEM BIOMAR, V2, P3
   PETRAKIS NL, 1981, JNCI-J NATL CANCER I, V67, P277
   PETRAKIS NL, 1975, J NATL CANCER I, V54, P829
   ROSE DP, 1978, J NATL CANCER I, V78, P623
   Siiteri PK, 1973, HDB PHYSL, V2nd, P615
   STANFORD JL, 1995, EPIDEMIOLOGY, V6, P181, DOI 10.1097/00001648-199503000-00017
   TRICHOPOULOS D, 1990, LANCET, V335, P939, DOI 10.1016/0140-6736(90)91000-Z
   WRENSCH MR, 1992, AM J EPIDEMIOL, V135, P130, DOI 10.1093/oxfordjournals.aje.a116266
   WRENSCH MR, 1990, BREAST CANCER RES TR, V15, P39, DOI 10.1007/BF01811888
   Wu AH, 1996, CANCER EPIDEM BIOMAR, V5, P901
   Wynder EL, 1997, JNCI-J NATL CANCER I, V89, P766, DOI 10.1093/jnci/89.11.766
   YEUNG KS, 1991, J NATL CANCER I, V83, P46, DOI 10.1093/jnci/83.1.46
   ZIEGLER RG, 1993, JNCI-J NATL CANCER I, V85, P1819, DOI 10.1093/jnci/85.22.1819
NR 28
TC 13
Z9 15
U1 0
U2 0
PU AMER ASSOC CANCER RESEARCH
PI PHILADELPHIA
PA 615 CHESTNUT ST, 17TH FLOOR, PHILADELPHIA, PA 19106-4404 USA
SN 1055-9965
EI 1538-7755
J9 CANCER EPIDEM BIOMAR
JI Cancer Epidemiol. Biomarkers Prev.
PD SEP 15
PY 1998
VL 7
IS 9
BP 835
EP 839
DI 
PG 5
WC Oncology; Public, Environmental & Occupational Health
SC Oncology; Public, Environmental & Occupational Health
GA 118GJ
UT WOS:000075829800015
PM 9752995
DA 2025-02-23
ER

PT J
AU Rock, CL
AF Rock, CL
TI Nutritional factors in cancer prevention
SO HEMATOLOGY-ONCOLOGY CLINICS OF NORTH AMERICA
LA English
DT Article
ID beta-carotene; cervical dysplasia; lung-cancer; vitamin-c; cardiovascular-disease; alpha-tocopherol; clinical-trial; folic-acid; dietary; supplementation
AB Current evidence suggests that nutritional factors can influence risk for the development of cancer, prognosis following the diagnosis of cancer, and quality of life during cancer treatment. Nutritional factors require monitoring even when the focus is on nonnutritional agents in chemoprevention efforts because these factors may be important confounding variables, affecting biomarkers and outcomes. Numerous nutritional factors and dietary constituents have been identified as potentially useful compounds that may be used as chemopreventive agents. Selected vitamins, minerals, and phytochemicals are examples. Most clinical trials involving micronutrient supplements reported to date have not provided strong support for this strategy as a means to reduce cancer rates, and the many questions and issues raised by these trials reveal the complexity of this area of investigation and the practice of chemoprevention.
C1 Univ Calif San Diego, Canc Prevent & Control Program, Dept 0901, La Jolla, CA 92093 USA.
   Univ Calif San Diego, Dept Family & Prevent Med, La Jolla, CA 92093 USA.
C3 University of California System; University of California San Diego; University of California System; University of California San Diego
RP Univ Calif San Diego, Canc Prevent & Control Program, Dept 0901, 9500 Gilman Dr, La Jolla, CA 92093 USA.
FU NCI NIH HHS [CA74666] Funding Source: Medline
CR Albanes D, 1996, J NATL CANCER I, V88, P1560, DOI 10.1093/jnci/88.21.1560
   Alberts DS, 1996, JNCI-J NATL CANCER I, V88, P81, DOI 10.1093/jnci/88.2.81
   Alpha-Tocopherol Beta Carotene Cancer Prevention Study Group, 1994, N ENGL J MED, V330, P1029, DOI 10.1056/NEJM199404143301501
   [Anonymous], 1996, CA CANCER J CLIN, V46, P325
   BERTRAM JS, 1994, PURE APPL CHEM, V66, P1025, DOI 10.1351/pac199466051025
   BIRT DF, 1991, CANCER NUTRITION, V0, P221
   Blanchard J, 1997, AM J CLIN NUTR, V66, P1165, DOI 10.1093/ajcn/66.5.1165
   BLOCK G, 1992, ANN NY ACAD SCI, V669, P280
   BLOCK G, 1989, AM J CLIN NUTR, V50, P1133, DOI 10.1093/ajcn/50.5.1133
   Block G, 1989, NUTRITION CANCER PRE, V0, P159
   BLOT WJ, 1993, JNCI-J NATL CANCER I, V85, P1483, DOI 10.1093/jnci/85.18.1483
   BRIEFEL RR, 1992, J AM DIET ASSOC, V92, P959
   BURK RF, 1990, PHARMACOL THERAPEUT, V45, P383, DOI 10.1016/0163-7258(90)90073-B
   BUTTERWORTH CE, 1992, AM J OBSTET GYNECOL, V166, P803, DOI 10.1016/0002-9378(92)91337-A
   CHILDERS JM, 1995, CANCER EPIDEM BIOMAR, V4, P155
   Clark LC, 1996, JAMA-J AM MED ASSOC, V276, P1957, DOI 10.1001/jama.276.24.1957
   CLARK LC, 1991, ARCH ENVIRON HEALTH, V46, P37, DOI 10.1080/00039896.1991.9937427
   DEVET HCW, 1991, J CLIN EPIDEMIOL, V44, P273, DOI 10.1016/0895-4356(91)90039-C
   Farrell P, 1994, MODEM NUTRITION IN HEALTH AND DISEASE, V8th, P326
   FREUDENHEIM JL, 1993, J NUTR, V123, P401, DOI 10.1093/jn/123.suppl_2.401
   Gaby SK, 1991, VITAMIN INTAKE AND HEALTH: A SCIENTIFIC REVIEW, V0, P71
   Galasso Rocco, 1994, ANNALS OF EPIDEMIOLOGY, V4, P332, DOI 10.1016/1047-2797(94)90090-6
   GAREWAL HS, 1993, ANN NY ACAD SCI, V691, P139, DOI 10.1111/j.1749-6632.1993.tb26165.x
   GOETZL EJ, 1980, NATURE, V288, P183, DOI 10.1038/288183a0
   GREENBERG ER, 1990, NEW ENGL J MED, V323, P789, DOI 10.1056/NEJM199009203231204
   GREENBERG ER, 1994, NEW ENGL J MED, V331, P141, DOI 10.1056/NEJM199407213310301
   GREENBERG ER, 1993, PREV MED, V22, P723, DOI 10.1006/pmed.1993.1066
   Greenwald P, 1996, PREV MED, V25, P41, DOI 10.1006/pmed.1996.0014
   Gross M, 1996, CANCER EPIDEM BIOMAR, V5, P711
   Hennekens CH, 1996, NEW ENGL J MED, V334, P1145, DOI 10.1056/NEJM199605023341801
   HornRoss PL, 1997, CANCER EPIDEM BIOMAR, V6, P339
   HUTCHINS AM, 1995, J AM DIET ASSOC, V95, P769, DOI 10.1016/S0002-8223(95)00214-6
   Kim YI, 1997, AM J CLIN NUTR, V65, P46, DOI 10.1093/ajcn/65.1.46
   KNECHT P, 1993, VITAMIN E HLTH DIS, V0, P513
   Krinsky NI, 1994, NATURAL ANTIOXIDANTS IN HUMAN HEALTH AND DISEASE, V0, P239
   Kristal AR, 1998, J AM DIET ASSOC, V98, P40, DOI 10.1016/S0002-8223(98)00012-1
   Levine M, 1996, P NATL ACAD SCI USA, V93, P3704, DOI 10.1073/pnas.93.8.3704
   MACKERRAS D, 1993, ANN NY ACAD SCI, V691, P253, DOI 10.1111/j.1749-6632.1993.tb26186.x
   Manetta A, 1996, CANCER EPIDEM BIOMAR, V5, P929
   Mayne ST, 1996, J NATL CANCER I, V88, P1513
   MCMASTER D, 1990, CLIN CHEM, V36, P211
   MEYSKENS FL, 1995, AM J CLIN NUTR, V62, P1417, DOI 10.1093/ajcn/62.6.1417S
   NELSON M, 1989, AM J CLIN NUTR, V50, P155, DOI 10.1093/ajcn/50.1.155
   Nierenberg DW, 1989, NUTR CANC PREVENTION, V0, P181
   NORUM KR, 1992, AM J CLIN NUTR, V56, P735, DOI 10.1093/ajcn/56.4.735
   Omenn GS, 1996, J NATL CANCER I, V88, P1550, DOI 10.1093/jnci/88.21.1550
   Omenn GS, 1996, NEW ENGL J MED, V334, P1150, DOI 10.1056/NEJM199605023341802
   PENNINGTON JAT, 1988, J AM DIET ASSOC, V88, P1221
   Polsinelli ML, 1998, J AM DIET ASSOC, V98, P194, DOI 10.1016/S0002-8223(98)00048-0
   REICHEL H, 1989, NEW ENGL J MED, V320, P980, DOI 10.1056/NEJM198904133201506
   Rock CL, 1997, PHARMACOL THERAPEUT, V75, P185, DOI 10.1016/S0163-7258(97)00054-5
   Rock CL, 1996, J AM DIET ASSOC, V96, P693, DOI 10.1016/S0002-8223(96)00190-3
   Rock CL, 1997, CANCER EPIDEM BIOMAR, V6, P617
   ROCK CL, 1997, J AM DIET ASSOC, V29, P133
   Romney SL, 1997, GYNECOL ONCOL, V65, P483, DOI 10.1006/gyno.1997.4697
   SITRIN MD, 1991, CANCER RES, V51, P5608
   Steinmetz KA, 1996, J AM DIET ASSOC, V96, P1027, DOI 10.1016/S0002-8223(96)00273-8
   TRABER MG, 1990, J LIPID RES, V31, P675
   VANDERSLICE JT, 1991, AM J CLIN NUTR, V54, PS1323, DOI 10.1093/ajcn/54.6.1323s
   Wagner C, 1995, FOLATE IN HEALTH AND DISEASE, V0, P23
   WEINSTEIN IB, 1991, CANCER RES, V51, P0
   WILLETT W, 1986, AM J EPIDEMIOL, V124, P17, DOI 10.1093/oxfordjournals.aje.a114366
   *WORLD CANC RES FU, 1997, FOOD NUTR PREV CANC, V0, P404
NR 63
TC 17
Z9 20
U1 0
U2 0
PU W B SAUNDERS CO-ELSEVIER INC
PI PHILADELPHIA
PA 1600 JOHN F KENNEDY BOULEVARD, STE 1800, PHILADELPHIA, PA 19103-2899 USA
SN 0889-8588
EI 1558-1977
J9 HEMATOL ONCOL CLIN N
JI Hematol. Oncol. Clin. North Am.
PD OCT 15
PY 1998
VL 12
IS 5
BP 975
EP +
DI 10.1016/S0889-8588(05)70037-X
PG 18
WC Oncology; Hematology
SC Oncology; Hematology
GA 133ZJ
UT WOS:000076717200005
PM 9888017
DA 2025-02-23
ER

PT J
AU von Holtz, RL
   Fink, CS
   Awad, AB
AF von Holtz, RL
   Fink, CS
   Awad, AB
TI β-sitosterol activates the sphingomyelin cycle and induces apoptosis in LNCaP human prostate cancer cells
SO NUTRITION AND CANCER-AN INTERNATIONAL JOURNAL
LA English
DT Article
ID plant sterols; dietary phytosterols; ceramide; products; lipids; phosphatase; induction; death; risk
AB Epidemiological evidence has shown that men consuming a low-fat, high-fiber diet containing high amounts of plant products have a lower risk of prostate cancer than men consuming a Western diet. One of the main differences between these two diets is the type of dietary fat, including dietary sterols. This study was undertaken to compare the effect of two dietary sterols on prostate cancer cells in vitro. beta-Sitosterol (SIT), the most common plant sterol, and cholesterol, an animal sterol, were compared for effect on LNCaP cell growth, differentiation, apoptosis, and sphingomyelin cycle intermediates. Cells were treated for up to seven days with sterols delivered by a cyclodextrin vehicle. Compared,vith cholesterol, SIT (16 mu M) decreased growth by 24% and induced apoptosis fourfold, which was accompanied by cell rounding and a 50% increase in ceramide production. No effect was observed on differentiation as measured by prostate-specific antigen and prostatic acid phosphatase, although total acid phosphatase increased with SIT treatment for up to seven days. The results suggest that the decrease in cell number and increase in apoptosis associated with SIT treatment are mediated by activating the sphingomyelin cycle.
C1 SUNY Buffalo, Dept Phys Therapy Exercise & Nutr Sci, Buffalo, NY 14214 USA.
C3 State University of New York (SUNY) System; University at Buffalo, SUNY
RP Awad, AB (corresponding author), SUNY Buffalo, Dept Phys Therapy Exercise & Nutr Sci, 15 Farber Hall,3435 Main St, Buffalo, NY 14214 USA.
CR ARMSTRONG B, 1975, INT J CANCER, V15, P617, DOI 10.1002/ijc.2910150411
   Awad AB, 1996, ANTICANCER RES, V16, P2797
   Awad AB, 1998, ANTICANCER RES, V18, P471
   Awad AB, 1997, NUTR CANCER, V27, P210, DOI 10.1080/01635589709514527
   BRADFORD MM, 1976, ANAL BIOCHEM, V72, P248, DOI 10.1016/0003-2697(76)90527-3
   DOBROWSKY RT, 1992, J BIOL CHEM, V267, P5048
   GIOVANNUCCI E, 1993, J NATL CANCER I, V85, P1571, DOI 10.1093/jnci/85.19.1571
   GREENBERGOFRATH N, 1993, APPL ENVIRON MICROB, V59, P547, DOI 10.1128/AEM.59.2.547-551.1993
   HANNUN YA, 1993, BIOCHIM BIOPHYS ACTA, V1154, P223, DOI 10.1016/0304-4157(93)90001-5
   HARRAS A, 1996, CANC RATES RISKS CAN, V0, P0
   HENNESSEY TM, 1992, COMP BIOCHEM PHYS C, V101, P1, DOI 10.1016/0742-8413(92)90191-9
   HORSZEWICZ JS, 1983, CANCER RES, V43, P1809
   HUBSCHER G, 1960, JOUR LIPID RES, V1, P433
   JARVIS WD, 1994, P NATL ACAD SCI USA, V91, P73, DOI 10.1073/pnas.91.1.73
   JONES MJ, 1995, J BIOL CHEM, V270, P5007, DOI 10.1074/jbc.270.10.5007
   KENNEDY AR, 1995, J NUTR, V125, PS733, DOI 10.1093/jn/125.3_Suppl.733S
   KIM M, 1991, J BIOL CHEM, V66, P484
   LIN MF, 1994, MOL CELL ENDOCRINOL, V99, PR21, DOI 10.1016/0303-7207(94)90025-6
   LING WH, 1995, LIFE SCI, V57, P195, DOI 10.1016/0024-3205(95)00263-6
   MESSINA M, 1991, JNCI-J NATL CANCER I, V83, P541, DOI 10.1093/jnci/83.8.541
   OBEID LM, 1993, SCIENCE, V259, P1769, DOI 10.1126/science.8456305
   OHTA H, 1995, CANCER RES, V55, P691
   POLLAK OJ, 1985, PHARMACOL THERAPEUT, V31, P177, DOI 10.1016/0163-7258(85)90022-1
   RAICHT RF, 1980, CANCER RES, V40, P403
   Venable ME, 1995, J BIOL CHEM, V270, P30701, DOI 10.1074/jbc.270.51.30701
   YATANI R, 1982, INT J CANCER, V29, P611, DOI 10.1002/ijc.2910290602
NR 26
TC 172
Z9 180
U1 2
U2 15
PU LAWRENCE ERLBAUM ASSOC INC
PI MAHWAH
PA 10 INDUSTRIAL AVE, MAHWAH, NJ 07430-2262 USA
SN 0163-5581
EI 
J9 NUTR CANCER
JI Nutr. Cancer
PD JUN 15
PY 1998
VL 32
IS 1
BP 8
EP 12
DI 10.1080/01635589809514709
PG 5
WC Oncology; Nutrition & Dietetics
SC Oncology; Nutrition & Dietetics
GA 138EQ
UT WOS:000076958700002
PM 9824850
DA 2025-02-23
ER

PT J
AU Parnaud, G
   Peiffer, G
   Taché, S
   Corpet, DE
AF Parnaud, G
   Peiffer, G
   Taché, S
   Corpet, DE
TI Effect of meat (beef, chicken, and bacon) on rat colon carcinogenesis
SO NUTRITION AND CANCER-AN INTERNATIONAL JOURNAL
LA English
DT Article; Proceedings Paper
ID aberrant crypt foci; dietary-fat; cancer incidence; colorectal-cancer; tumor-incidence; united-states; risk-factors; water-intake; food groups; promotion
AB High intake of red meat or processed meat is associated with increased risk of colon cancer. In contrast, consumption of white meat (chicken) is not associated with risk and might even reduce the occurrence of colorectal cancer We speculated that a diet containing beef or bacon would increase and a diet containing chicken would decrease colon carcinogenesis in mts. One hundred female Fischer 344 rats were given a single injection of azoxymethane (20 mg/kg ip), then randomized to 10 different AIN-76-based diets. Five diets were adjusted to 14% fat and 23% protein and five other diets to 28% fat and 40% protein. Fat and protein were supplied by 1) lard and casein, 2) olive oil and casein, 3) beef 4) chicken with skin, and 5) bacon. Meat diets contained 30% or 60% freeze-dried fried meat. The diets were given ad libitum for 100 days, then colon tumor promotion was assessed by the multiplicity of aberrant crypt foci [number of crypts per aberrant crypt focus (ACF)]. The ACF multiplicity was nearly the same in all groups, except bacon-fed rats, with no effect of fat and protein level or source (p = 0.7 between 8 groups by analysis of variance). In contrast, compared with lard- and casein-fed controls, the ACF multiplicity was reduced by 12% in rats fed a diet with 30% bacon and by 20% in rats fed a diet with 60% bacon (p < 0.001). The water intake was higher in bacon-fed mrs than in controls (p < 0.0001). The concentrations of iron and bile acids in fecal water and total fatty acids in feces changed with diet, but there was no correlation between these concentrations and the ACF multiplicity. Thus the hypothesis that colonic iron, bile acids, or total fatty acids can promote colon rumors is not supported by this study. The results suggest that, in rats, beef does not promote the growth of ACF and chicken does not protect against colon carcinogenesis. A bacon-based diet appears to protect against carcinogenesis, perhaps because bacon contains 5% NaCl and increased the mts' water intake.
C1 Ecole Natl Vet, Inst Natl Rech Agron, Lab Secur Aliments, F-31076 Toulouse, France.
C3 INRAE; Universite de Toulouse; Ecole Nationale Veterinaire de Toulouse; Agence Nationale de Securite Sanitaire de l'Alimentation, de l'Environnement du Travail (ANSES); Laboratoire de Securite Aliments
RP Corpet, DE (corresponding author), Ecole Natl Vet, Inst Natl Rech Agron, Lab Secur Aliments, F-31076 Toulouse, France.
CR ALINK GM, 1993, CARCINOGENESIS, V14, P519, DOI 10.1093/carcin/14.3.519
   ARMSTRONG B, 1975, INT J CANCER, V15, P617, DOI 10.1002/ijc.2910150411
   BIRD RP, 1987, CANCER LETT, V37, P147, DOI 10.1016/0304-3835(87)90157-1
   BIRD RP, 1995, CANCER LETT, V93, P55, DOI 10.1016/0304-3835(95)03788-X
   BOSTICK RM, 1994, CANCER CAUSE CONTROL, V5, P38, DOI 10.1007/BF01830725
   CADERNI G, 1995, BRIT J CANCER, V71, P763, DOI 10.1038/bjc.1995.148
   CLINTON SK, 1979, NUTR REP INT, V20, P335
   COHEN LA, 1986, ANTICANCER RES, V6, P215
   CORPET DE, 1990, CANCER RES, V50, P6955
   Cox BD, 1997, BRIT MED J, V315, P1018, DOI 10.1136/bmj.315.7114.1018a
   De Luca LM, 1996, NUTR REV, V54, P178, DOI 10.1111/j.1753-4887.1996.tb03926.x
   GALLAHER DD, 1995, NUTR CANCER, V23, P63, DOI 10.1080/01635589509514362
   GIOVANNUCCI E, 1994, CANCER RES, V54, P2390
   GOLDBOHM RA, 1994, CANCER RES, V54, P718
   HARDMAN WE, 1991, CANCER RES, V51, P6388
   Lai C, 1997, CANCER LETT, V112, P87, DOI 10.1016/S0304-3835(96)04549-1
   LAPRE JA, 1993, CANCER RES, V53, P784
   LAYTON DW, 1995, CARCINOGENESIS, V16, P39, DOI 10.1093/carcin/16.1.39
   LeMarchand L, 1997, CANCER CAUSE CONTROL, V8, P637, DOI 10.1023/A:1018406716115
   Lubin F, 1997, CANCER EPIDEM BIOMAR, V6, P79
   MAGNUSON BA, 1993, CANCER RES, V53, P4499
   MCINTOSH GH, 1995, J NUTR, V125, P809
   NAGENGAST FM, 1995, EUR J CANCER, V31A, P1067, DOI 10.1016/0959-8049(95)00216-6
   NUTTER RL, 1983, JNCI-J NATL CANCER I, V71, P867
   Parnaud G, 1997, B CANCER, V84, P899
   PENCE BC, 1995, CARCINOGENESIS, V16, P1157, DOI 10.1093/carcin/16.5.1157
   Pence BC, 1998, NUTR CANCER, V30, P220, DOI 10.1080/01635589809514667
   PERSIJN JP, 1971, CLIN CHIM ACTA, V35, P91, DOI 10.1016/0009-8981(71)90298-1
   POTTER JD, 1992, JAMA-J AM MED ASSOC, V268, P1573
   PRETLOW TP, 1992, CARCINOGENESIS, V13, P1509, DOI 10.1093/carcin/13.9.1509
   PRITAM SS, 1988, J AGR FOOD CHEM, V36, P1202
   Reddy BS, 1996, CANCER RES, V56, P2314
   REDDY BS, 1976, JNCI-J NATL CANCER I, V57, P567, DOI 10.1093/jnci/57.3.567
   REDDY BS, 1977, CANCER RES, V37, P2132
   Shannon J, 1996, CANCER EPIDEM BIOMAR, V5, P495
   Stookey JD, 1997, CANCER EPIDEM BIOMAR, V6, P657
   Tang ZC, 1996, NUTR CANCER, V25, P151, DOI 10.1080/01635589609514437
   THUN MJ, 1992, JNCI-J NATL CANCER I, V84, P1491, DOI 10.1093/jnci/84.19.1491
   Uccheddu A, 1991, G CHIR, V12, P572
   WEISBURGER JH, 1991, SEMIN ONCOL, V18, P316
   WILLETT WC, 1990, NEW ENGL J MED, V323, P1664, DOI 10.1056/NEJM199012133232404
   [World Cancer Research Fund American Institute for Cancer Research], 1997, FOOD NUTR PREV CANC, V0, P0
   ZHANG XM, 1992, JNCI-J NATL CANCER I, V84, P1026, DOI 10.1093/jnci/84.13.1026
   ZHAO LP, 1991, NUTR CANCER, V15, P169, DOI 10.1080/01635589109514124
NR 44
TC 35
Z9 36
U1 0
U2 7
PU LAWRENCE ERLBAUM ASSOC INC
PI MAHWAH
PA 10 INDUSTRIAL AVE, MAHWAH, NJ 07430-2262 USA
SN 0163-5581
EI 
J9 NUTR CANCER
JI Nutr. Cancer
PD JUN 15
PY 1998
VL 32
IS 3
BP 165
EP 173
DI 10.1080/01635589809514736
PG 9
WC Oncology; Nutrition & Dietetics
SC Oncology; Nutrition & Dietetics
GA 165FX
UT WOS:000078511000007
PM 10050267
DA 2025-02-23
ER

PT J
AU Bartram, HP
   Draenert, R
   Dusel, G
   Richter, F
   Liebscher, E
   Christl, SU
   Scheppach, W
   Kasper, H
AF Bartram, HP
   Draenert, R
   Dusel, G
   Richter, F
   Liebscher, E
   Christl, SU
   Scheppach, W
   Kasper, H
TI Effects of sodium selenite on deoxycholic acid-induced hyperproliferation of human colonic mucosa in short-term culture
SO CANCER EPIDEMIOLOGY BIOMARKERS & PREVENTION
LA English
DT Article
ID epithelial-cell proliferation; large-bowel; colorectal-cancer; dietary fiber; carcinogenesis; risk; prostaglandins; prevention; neoplasia; butyrate
AB It has been shown that in vitro incubation of human colonic biopsies with the secondary bile acid deoxycholic acid (DCA) leads to the hyperproliferation of colonic crypt cells with an expansion of the proliferative zone, which is regarded as a biomarker of increased cancer risk. Sodium selenite (SSE), on the other hand, has been implicated as a protective agent in experimental studies, but toxic effects were reported as well, depending on the dose of SSE. To elucidate the effects of SSE on human colonic mucosa, biopsies from endoscopically normal sigmoid colon tissue of 30 subjects were incubated with 5 mu M DCA or a combination of 5 mu M DCA and SSE in concentrations of 5, 10, 20, 50, 80, and 100 mu M, respectively. Equimolar NaCl incubations served as a control. Proliferating cells were labeled by bromodeoxyuridine immunohistochemistry, and the labeling index (LI) was computed. In the experiments using 5, 10, and 20 mu M SSE, the whole crypt LI was significantly lower after DCA + SSE incubation (0.136, 0.118, and 0.110, respectively) compared to that after incubation with DCA alone (0.172, 0.157, and 0.165, respectively; P < 0.01). The corresponding LIs during DCA + SSE incubation were comparable to the LIs obtained after NaCl incubation (average LI = 0.14). Contrary to this finding, severe cell damage was observed in the biopsies that were incubated with the higher SSE concentrations of 50 mu M and above. The antiproliferative effects of SSE may indicate a possible protective effect in the prevention of human colon cancer development. However, the observed toxic effects of higher SSE concentrations strongly suggest the need for additional studies before general recommendations for the use of SSE in colon cancer prevention can be made.
C1 Practice Gastroenterol, D-86150 Augsburg, Germany.
   Univ Wurzburg, Dept Med, D-97080 Wurzburg, Germany.
C3 University of Wurzburg
RP Bartram, HP (corresponding author), Practice Gastroenterol, Bahnhofstr 29, D-86150 Augsburg, Germany.
CR BARTRAM HP, 1995, JPEN-PARENTER ENTER, V19, P182, DOI 10.1177/0148607195019003182
   BARTRAM HP, 1993, CANCER RES, V53, P3283
   BENNETT A, 1977, BRIT J CANCER, V35, P881, DOI 10.1038/bjc.1977.132
   BLAKEBOROUGH MH, 1989, FREE RADICAL RES COM, V6, P359, DOI 10.3109/10715768909087919
   CAHILL RJ, 1993, GASTROENTEROLOGY, V104, P0
   CLARK LC, 1993, CANCER EPIDEM BIOMAR, V2, P41
   Combs GF, 1986, ROLE SELENIUM NUTR, V0, P0
   CUMMINGS JH, 1987, CANCER SURV, V6, P601
   DESCHNER EE, 1988, CANCER-AM CANCER SOC, V61, P2286, DOI 10.1002/1097-0142(19880601)61:11<2286::AID-CNCR2820611124>3.0.CO;2-K
   GIARDIELLO FM, 1995, EUR J CANCER, V31A, P1071, DOI 10.1016/0959-8049(95)00137-8
   GIBSON PR, 1989, GASTROENTEROLOGY, V96, P283, DOI 10.1016/0016-5085(89)91549-7
   GREENBERG ER, 1994, NEW ENGL J MED, V331, P141, DOI 10.1056/NEJM199407213310301
   GREENWALD P, 1992, CANCER, V70, P1206, DOI 10.1002/1097-0142(19920901)70:3+<1206::AID-CNCR2820701504>3.0.CO;2-J
   KRITCHEVSKY D, 1990, MED ONCOL TUMOR PHAR, V7, P137
   LIPKIN M, 1988, CANCER RES, V48, P235
   LIPKIN M, 1987, CANCER LETT, V37, P153, DOI 10.1016/0304-3835(87)90158-3
   NAYINI JR, 1991, NUTR CANCER, V15, P129, DOI 10.1080/01635589109514120
   PAGANELLI GM, 1992, J NATL CANCER I, V84, P47, DOI 10.1093/jnci/84.1.47
   RAINEY JB, 1984, BRIT J CANCER, V49, P631, DOI 10.1038/bjc.1984.98
   RAMPTON DS, 1981, CLIN SCI, V61, P641, DOI 10.1042/cs0610641
   REDDY B, 1989, CANCER RES, V49, P4629
   REDDY BS, 1973, J NATL CANCER I, V50, P1437, DOI 10.1093/jnci/50.6.1437
   REDDY BS, 1978, CARCINOGENESIS, V0, P453
   REDDY BS, 1982, ANIMAL PRODUCTS HUMA, V0, P437
   REDDY CC, 1991, BIOL OXIDATION SYSTE, V0, P473
   RISIO M, 1991, CANCER RES, V51, P1917
   RONCUCCI L, 1988, CANCER-AM CANCER SOC, V62, P2373, DOI 10.1002/1097-0142(19881201)62:11<2373::AID-CNCR2820621120>3.0.CO;2-Y
   SCHRAUZER GN, 1992, BIOL TRACE ELEM RES, V33, P51, DOI 10.1007/BF02783992
   SHIKE M, 1990, B WORLD HEALTH ORGAN, V68, P377
   SUZUKI K, 1986, JNCI-J NATL CANCER I, V76, P1129
   TUTTON PJM, 1980, BRIT J CANCER, V41, P47, DOI 10.1038/bjc.1980.6
   USUGANE M, 1982, DIGESTION, V24, P225, DOI 10.1159/000198801
   ZHU SY, 1992, CARCINOGENESIS, V13, P1725, DOI 10.1093/carcin/13.10.1725
NR 33
TC 3
Z9 3
U1 0
U2 0
PU AMER ASSOC CANCER RESEARCH
PI BIRMINGHAM
PA PO BOX 11806, BIRMINGHAM, AL 35202 USA
SN 1055-9965
EI 
J9 CANCER EPIDEM BIOMAR
JI Cancer Epidemiol. Biomarkers Prev.
PD DEC 15
PY 1998
VL 7
IS 12
BP 1085
EP 1089
DI 
PG 5
WC Oncology; Public, Environmental & Occupational Health
SC Oncology; Public, Environmental & Occupational Health
GA 146HU
UT WOS:000077423900004
PM 9865426
DA 2025-02-23
ER

PT J
AU Wild, CP
   Pisani, P
AF Wild, CP
   Pisani, P
TI Carcinogen DNA and protein adducts as biomarkers of human exposure in environmental cancer epidemiology
SO CANCER DETECTION AND PREVENTION
LA English
DT Article
DE carcinogenesis; dosimetry; molecular epidemiology
ID hepatitis-b virus; white blood-cells; republic-of-china; aflatoxin-albumin adducts; liver-cancer; hepatocellular-carcinoma; molecular epidemiology; hemoglobin adduct; risk assessment; lung-cancer
AB Carcinogen DNA and protein adducts promise to provide a more objective measure of human exposure to environmental carcinogens than can be obtained by questionnaire data or environmental measurements. The adducts represent an integration of exposure, absorption, distribution, metabolism, DNA repair, and cell turnover, and thus provide a measure of biologically effective dose; the fact that DNA adducts are involved in the carcinogenic process means such a measure may be more relevant than exposure measures based on ambient levels of a given carcinogen. This approach has been successfully applied to situations where accurate questionnaire data on exposure are difficult to obtain (e.g., for the dietary carcinogens aflatoxins and heterocyclic amines, aromatic amine exposure via environmental tobacco smoke, etc.). Despite the promise of carcinogen DNA and protein adducts, there are a number of issues that must be addressed, including sensitivity, specificity, temporal relationship between exposure and disease, and their mechanistic role in the process of carcinogenesis. This information is a necessary prerequisite to the successful application of these biomarkers into appropriately designed epidemiological studies.
C1 Univ Leeds, Res Sch Med, Mol Epidemiol Unit, Leeds LS2 9JT, W Yorkshire, England.
C3 University of Leeds
RP Wild, CP (corresponding author), Univ Leeds, Res Sch Med, Mol Epidemiol Unit, Algernon Firth Bldg, Leeds LS2 9JT, W Yorkshire, England.
FU NIEHS NIH HHS [ES06052] Funding Source: Medline
CR AUTRUP H, 1987, CANCER RES, V47, P3430
   Bailey EA, 1996, P NATL ACAD SCI USA, V93, P1535, DOI 10.1073/pnas.93.4.1535
   BEACH AC, 1992, CARCINOGENESIS, V13, P1053, DOI 10.1093/carcin/13.7.1053
   BESSHO T, 1993, P NATL ACAD SCI USA, V90, P8901, DOI 10.1073/pnas.90.19.8901
   BIANCHINI F, 1994, TOXICOL LETT, V72, P175, DOI 10.1016/0378-4274(94)90026-4
   BIANCHINI F, 1994, CARCINOGENESIS, V15, P1137, DOI 10.1093/carcin/15.6.1137
   CAMPBELL TC, 1990, CANCER RES, V50, P6882
   CHACKO M, 1988, CARCINOGENESIS, V9, P2309, DOI 10.1093/carcin/9.12.2309
   DROZ DO, 1993, MOL EPIDEMIOLOGY PRI, V0, P137
   GROOPMAN JD, 1993, ENVIRON HEALTH PERSP, V99, P107, DOI 10.2307/3431465
   GROOPMAN JD, 1992, CANCER RES, V52, P267
   Groopman JD, 1994, THE TOXICOLOGY OF AFLATOXINS: HUMAN HEALTH, Veterinary and Agricultural Significance, P259
   GRZYBOWSKA E, 1993, CARCINOGENESIS, V14, P2523, DOI 10.1093/carcin/14.12.2523
   Hall AJ, 1994, TOXICOLOGY AFLATOXIN, V0, P233
   HALL J, 1994, INT J CANCER, V58, P179, DOI 10.1002/ijc.2910580206
   HALL J, 1993, INT J CANCER, V54, P728, DOI 10.1002/ijc.2910540504
   HAMMOND SK, 1993, J NATL CANCER I, V85, P474, DOI 10.1093/jnci/85.6.474
   HATCH MC, 1993, INT J CANCER, V54, P931, DOI 10.1002/ijc.2910540611
   HEMMINKI K, 1994, DNA ADDUCTS IDENTIFI, V125, P0
   Hemon D, 1991, APPL OCCUP ENV HYG, V6, P541
   Kensler TW, 1998, CANCER EPIDEM BIOMAR, V7, P127
   La DK, 1996, MUTAT RES-REV GENET, V365, P129, DOI 10.1016/S0165-1110(96)90017-2
   LANG NP, 1994, CANCER EPIDEM BIOMAR, V3, P675
   MACLURE M, 1990, CANCER RES, V50, P181
   Montesano R, 1997, JNCI-J NATL CANCER I, V89, P1844, DOI 10.1093/jnci/89.24.1844
   MUSTONEN R, 1992, CARCINOGENESIS, V13, P1951, DOI 10.1093/carcin/13.11.1951
   PERERA F, 1990, IARC SCI PUBL, V104, P164
   PERERA FP, 1992, NATURE, V360, P256, DOI 10.1038/360256a0
   PHILLIPS DH, 1988, NATURE, V336, P790, DOI 10.1038/336790a0
   QIAN GS, 1994, CANCER EPIDEM BIOMAR, V3, P3
   ROSS RK, 1992, LANCET, V339, P943, DOI 10.1016/0140-6736(92)91528-G
   ROTHMAN N, 1993, CANCER EPIDEM BIOMAR, V2, P341
   ROTHMAN N, 1995, CANCER EPIDEM BIOMAR, V4, P301
   SHEN HM, 1995, CARCINOGENESIS, V16, P419, DOI 10.1093/carcin/16.2.419
   SHUKER DEG, 1992, CHEM RES TOXICOL, V5, P450, DOI 10.1021/tx00028a001
   SKIPPER PL, 1990, CARCINOGENESIS, V11, P507, DOI 10.1093/carcin/11.4.507
   SKIPPER PL, 1994, DRUG METAB REV, V26, P111, DOI 10.3109/03602539409029787
   SRIVATANAKUL P, 1991, CANCER, V68, P2411, DOI 10.1002/1097-0142(19911201)68:11<2411::AID-CNCR2820681114>3.0.CO;2-0
   STONE JG, 1995, CANCER RES, V55, P1267
   SZYFTER K, 1994, CARCINOGENESIS, V15, P2195, DOI 10.1093/carcin/15.10.2195
   TANG DL, 1995, CANCER EPIDEM BIOMAR, V4, P341
   TROTTIER Y, 1992, MOL CARCINOGEN, V6, P140, DOI 10.1002/mc.2940060209
   VANSCHOOTEN FJ, 1992, CARCINOGENESIS, V13, P987, DOI 10.1093/carcin/13.6.987
   VERHAGEN H, 1995, CARCINOGENESIS, V16, P969, DOI 10.1093/carcin/16.4.969
   VINEIS P, 1994, NATURE, V369, P154, DOI 10.1038/369154a0
   Wang JS, 1996, CANCER EPIDEM BIOMAR, V5, P253
   Wang LY, 1996, INT J CANCER, V67, P620, DOI 10.1002/(SICI)1097-0215(19960904)67:5<620::AID-IJC5>3.0.CO;2-W
   Ward EM, 1996, J NATL CANCER I, V88, P1046, DOI 10.1093/jnci/88.15.1046
   WEI QY, 1993, P NATL ACAD SCI USA, V90, P1614, DOI 10.1073/pnas.90.4.1614
   WEINSTEIN IB, 1995, CANC PREVENTION CONT, V0, P83
   Wild C P, 1997, IARC SCI PUBL, V0, P143
   WILD CP, 1993, CANCER EPIDEM BIOMAR, V2, P555
   WILD CP, 1990, CARCINOGENESIS, V11, P2271, DOI 10.1093/carcin/11.12.2271
   WILD CP, 1986, CARCINOGENESIS, V7, P853, DOI 10.1093/carcin/7.6.853
   WOGAN GN, 1992, ENVIRON HEALTH PERSP, V98, P167, DOI 10.2307/3431264
   WOGAN GN, 1988, IARC SCI PUBL, V89, P32
NR 56
TC 24
Z9 27
U1 0
U2 3
PU BLACKWELL SCIENCE INC
PI MALDEN
PA 350 MAIN ST, MALDEN, MA 02148 USA
SN 0361-090X
EI 
J9 CANCER DETECT PREV
JI Cancer Detect. Prev.
PD JUN 15
PY 1998
VL 22
IS 4
BP 273
EP 283
DI 10.1046/j.1525-1500.1998.CDOA38.x
PG 11
WC Oncology
SC Oncology
GA ZX544
UT WOS:000074528600001
PM 9674870
DA 2025-02-23
ER

PT J
AU Caderni, G
   Luceri, C
   Lancioni, L
   Tessitore, L
   Dolara, P
AF Caderni, G
   Luceri, C
   Lancioni, L
   Tessitore, L
   Dolara, P
TI Slow-release pellets of sodium butyrate increase apoptosis in the colon of rats treated with azoxymethane, without affecting aberrant crypt foci and colonic proliferation
SO NUTRITION AND CANCER-AN INTERNATIONAL JOURNAL
LA English
DT Article
ID chain fatty-acids; large-bowel cancer; carcinoma cell-line; ulcerative-colitis; dietary fiber; growth; tumorigenesis; prevention; protection; enemas
AB We investigated whether sodium butyrate, administered orally as gastroresistant slow-release pellets to rats, could affect markers of colon carcinogenesis. F344 male rats were fed a high-fat diet (230 g/kg corn oil, wt/wt) and treated with two injections (1wk apart) of azoxymethane (15 mg/kg sc) or saline. Rats were then divided into two groups: one received the diet with 1.5% (wt/wt) sodium butyrate for 10 weeks to provide 150 mg butyrate/day, and one group received no butyrate. Ar the end of this period, rats were sacrificed, and colonic proliferative activity, number of aberrant crypt foci (ACF), and apoptosis were assessed in the colon. The proliferative activity and ACF induction were not affected by butyrate pellet administration. On the contrary, in rats treated with butyrate, apoptotic index increased from 0.12 +/- 0.12 to 0.81 +/- 0.10 (means +/- SE, p < 0.05). The short-chain fatty acid concentration was significantly increased in the feces of rats treated with butyrate. In conclusion, the increase in the mucosal apoptotic index suggests that gastroresistant butyrate pellets have a beneficial effect against colon carcinogenesis. However, because butyrate pellets did not modify proliferation or ACF induction, this conclusion should be confirmed in long-term carcinogenesis Experiments.
C1 Univ Florence, Dept Pharmacol, I-50134 Florence, Italy.
   Univ Turin, Dept Clin & Biol Sci, I-10043 Turin, Italy.
C3 University of Florence; University of Turin
RP Caderni, G (corresponding author), Univ Florence, Dept Pharmacol, Viale GB Morgagni 65, I-50134 Florence, Italy.
CR BIANCHINI F, 1992, J NUTR, V122, P254, DOI 10.1093/jn/122.2.254
   BIRD RP, 1987, CANCER LETT, V37, P147, DOI 10.1016/0304-3835(87)90157-1
   BIRD RP, 1995, CANCER LETT, V93, P55, DOI 10.1016/0304-3835(95)03788-X
   BUGAUT M, 1993, ANNU REV NUTR, V13, P217, DOI 10.1146/annurev.nu.13.070193.001245
   CADERNI G, 1995, BRIT J CANCER, V71, P763, DOI 10.1038/bjc.1995.148
   CADERNI G, 1991, CANCER RES, V51, P3721
   Chang WCL, 1997, CARCINOGENESIS, V18, P721, DOI 10.1093/carcin/18.4.721
   CLAUSEN MR, 1995, EUR J CANCER PREV, V4, P483, DOI 10.1097/00008469-199512000-00007
   CORPET DE, 1990, CANCER RES, V50, P6955
   DArgenio G, 1996, GASTROENTEROLOGY, V110, P1727, DOI 10.1053/gast.1996.v110.pm8964397
   DESCHNER EE, 1990, CANCER LETT, V52, P79, DOI 10.1016/0304-3835(90)90080-H
   FREEMAN HJ, 1986, GASTROENTEROLOGY, V91, P596, DOI 10.1016/0016-5085(86)90628-1
   HAGUE A, 1995, INT J CANCER, V60, P400, DOI 10.1002/ijc.2910600322
   HAGUE A, 1993, INT J CANCER, V55, P498, DOI 10.1002/ijc.2910550329
   HALL PA, 1994, J CELL SCI, V107, P3569
   HERUTH DP, 1993, J BIOL CHEM, V268, P20466
   LEWIS LR, 1992, CANCER LETT, V63, P33, DOI 10.1016/0304-3835(92)90086-B
   LIPKIN M, 1988, CANCER RES, V48, P235
   MCINTYRE A, 1993, GUT, V34, P386, DOI 10.1136/gut.34.3.386
   POUILLART P, 1992, J PHARM SCI, V81, P241, DOI 10.1002/jps.2600810311
   Risio M, 1996, CANCER RES, V56, P4910
   Samaha HS, 1997, CANCER RES, V57, P1301
   SCHEPPACH W, 1992, GASTROENTEROLOGY, V103, P51, DOI 10.1016/0016-5085(92)91094-K
   TONELLI F, 1995, DIS COLON RECTUM, V38, P974, DOI 10.1007/BF02049735
   WHITEHEAD RH, 1986, GUT, V27, P1457, DOI 10.1136/gut.27.12.1457
NR 25
TC 43
Z9 45
U1 0
U2 0
PU LAWRENCE ERLBAUM ASSOC INC
PI MAHWAH
PA 10 INDUSTRIAL AVE, MAHWAH, NJ 07430-2262 USA
SN 0163-5581
EI 
J9 NUTR CANCER
JI Nutr. Cancer
PD JUN 15
PY 1998
VL 30
IS 3
BP 175
EP 181
DI 10.1080/01635589809514660
PG 7
WC Oncology; Nutrition & Dietetics
SC Oncology; Nutrition & Dietetics
GA ZT770
UT WOS:000074123900002
PM 9631487
DA 2025-02-23
ER

PT J
AU Ghadirian, P
   Lacroix, A
   Perret, C
   Robidoux, A
   Falardeau, M
   Maisonneuve, P
   Boyle, P
AF Ghadirian, P
   Lacroix, A
   Perret, C
   Robidoux, A
   Falardeau, M
   Maisonneuve, P
   Boyle, P
TI Breast cancer risk and nutrient intake among French Canadians in Montreal: a case-control study
SO BREAST
LA English
DT Article
ID dietary-fat; olive oil; consumption; association; greece
AB The association between dietary patterns and breast cancer risk remains one of the most unresolved questions in epidemiology at the present time. In order to contribute to this debate, a case-control study of breast cancer was conducted in members of the Francophone community in Montreal. In total, 414 cases and 429 population-based controls were interviewed in this study. There was no association found between breast cancer risk and total energy intake or energy-providing nutrients, fat, protein and carbohydrates in any form or from any source. There was also association found between the risk of breast cancer and the intake of vitamins and minerals, including vitamin A, retinol, beta-carotene, vitamin C or vitamin E. These results provide further evidence against the association between adult dietary fat intake and breast cancer risk. Given the indirect evidence supporting such an association, it appears imperative that consideration be given to how to further approach the subject of dietary fat intake and breast cancer risk. The lack of association between vitamins and minerals and breast cancer risk also casts doubt on such associations, including the importance of developing new hypotheses and approaches to the nutritional study of breast cancer.
C1 Hop Hotel Dieu, CHUM, Res Ctr, Epidemiol Res Unit, Montreal, PQ H2W 1T8, Canada.
   Univ Montreal, Fac Med, Dept Nutr, Montreal, PQ H3C 3J7, Canada.
   Hop Hotel Dieu, CHUM, Res Ctr, Lab Nutr & Canc, Montreal, PQ H2W 1T8, Canada.
   European Inst Oncol, Div Epidemiol & Biostat, Milan, Italy.
C3 Universite de Montreal; Universite de Montreal; Universite de Montreal; IRCCS European Institute of Oncology (IEO)
RP Hop Hotel Dieu, CHUM, Res Ctr, Epidemiol Res Unit, 3850 St Urbain, Montreal, PQ H2W 1T8, Canada.
CR BOICE JD, 1978, LATE BIOL EFFECTS IO, V1, P231
   BOYD NF, 1993, BRIT J CANCER, V68, P627, DOI 10.1038/bjc.1993.398
   BOYLE P, 1988, BREAST CANCER RES TR, V11, P91, DOI 10.1007/BF01805834
   BOYLE P, 1996, HORMONAL CARCINOGENE, V0, P0
   BOYLE P, 1988, BAILLIERE CLIN ONCOL, V2, P1
   BOYLE P, 1994, ONCOL HAEMATOL LIT S, V1, P7
   DEVESA SS, 1987, JNCI-J NATL CANCER I, V79, P701
   GIOVANNUCCI E, 1993, AM J EPIDEMIOL, V137, P502, DOI 10.1093/oxfordjournals.aje.a116703
   GOODMAN MT, 1992, CANCER EPIDEM BIOMAR, V1, P269
   HANKIN JH, 1993, J AM DIET ASSOC, V93, P994, DOI 10.1016/0002-8223(93)92036-W
   HARRIS RE, 1978, JNCI-J NATL CANCER I, V60, P955, DOI 10.1093/jnci/60.5.955
   HOWE GR, 1992, JAMA-J AM MED ASSOC, V268, P2080, DOI 10.1001/jama.268.15.2080
   HUNTER DJ, 1993, NEW ENGL J MED, V329, P234, DOI 10.1056/NEJM199307223290403
   JAIN M, 1980, AM J EPIDEMIOL, V111, P212, DOI 10.1093/oxfordjournals.aje.a112888
   JAIN M, 1989, AM J EPIDEMIOL, V129, P422, DOI 10.1093/oxfordjournals.aje.a115146
   KATSOUYANNI K, 1994, BRIT J CANCER, V70, P537, DOI 10.1038/bjc.1994.341
   KATWOUYANI K, 1986, INT J CANCER, V38, P815
   La Vecchia C, 1987, NUTR CANCER, V10, P205
   LANCASTER HO, 1971, MED J AUSTRALIA, V7, P1
   LAVECCHIA C, 1995, CANCER CAUSE CONTROL, V6, P545, DOI 10.1007/BF00054164
   LEE HP, 1988, TRENDS CANC INCIDENC, V0, P91
   MACMAHON B, 1973, JNCI-J NATL CANCER I, V50, P21, DOI 10.1093/jnci/50.1.21
   MACMAHON B, 1969, CANCER, V23, P275, DOI 10.1002/1097-0142(196902)23:2<275::AID-CNCR2820230204>3.0.CO;2-S
   MARTINMORENO JM, 1994, INT J CANCER, V58, P774, DOI 10.1002/ijc.2910580604
   *NAT CANC I CAN, 1994, CAN CANC STAT, V0, P0
   PARKIN DM, 1993, INT J CANCER, V54, P594, DOI 10.1002/ijc.2910540413
   Parkin DM, 1992, CANC INCIDENCE 5 CON, VVI, P120
   PAYMASTER JC, 1972, INT J CANCER, V10, P443, DOI 10.1002/ijc.2910100302
   RICHARDSON S, 1991, INT J CANCER, V48, P1
   SCHOENBERG BS, 1969, JNCI-J NATL CANCER I, V43, P15, DOI 10.1093/jnci/43.1.15
   SCHOTTEND, 1971, J NATL CANCER I, V46, P161
   SCHOTTENFELD D, 1969, JNCI-J NATL CANCER I, V43, P77
   SPITZER WO, 1991, J CLIN EPIDEMIOL, V44, P103, DOI 10.1016/0895-4356(91)90258-B
   STEINMETZ KA, 1991, CANCER CAUSE CONTROL, V2, P325, DOI 10.1007/BF00051672
   TRICHOPOULOU A, 1995, JNCI-J NATL CANCER I, V87, P110, DOI 10.1093/jnci/87.2.110
   VANTVEER P, 1990, INT J EPIDEMIOL, V19, P12, DOI 10.1093/ije/19.1.12
   WILLETT W, 1986, AM J EPIDEMIOL, V124, P17, DOI 10.1093/oxfordjournals.aje.a114366
   Willett W:, 1989, NUTRITIONAL EPIDEMIOLOGY, V1st edn, P0
   WYNDER EL, 1960, CANCER, V13, P559, DOI 10.1002/1097-0142(196005/06)13:3<559::AID-CNCR2820130322>3.0.CO;2-0
   WYNDER EL, 1994, J CLIN EPIDEMIOL, V47, P217, DOI 10.1016/0895-4356(94)90001-9
   ZARIDZE D, 1991, INT J CANCER, V48, P493, DOI 10.1002/ijc.2910480404
NR 41
TC 11
Z9 12
U1 0
U2 3
PU CHURCHILL LIVINGSTONE
PI EDINBURGH
PA JOURNAL PRODUCTION DEPT, ROBERT STEVENSON HOUSE, 1-3 BAXTERS PLACE, LEITH WALK, EDINBURGH EH1 3AF, MIDLOTHIAN, SCOTLAND
SN 0960-9776
EI 1532-3080
J9 BREAST
JI Breast
PD APR 15
PY 1998
VL 7
IS 2
BP 108
EP 113
DI 10.1016/S0960-9776(98)90067-4
PG 6
WC Oncology; Obstetrics & Gynecology
SC Oncology; Obstetrics & Gynecology
GA ZQ567
UT WOS:000073881000010
DA 2025-02-23
ER

PT J
AU van Maanen, JMS
   Pachen, DMFA
   Dallinga, JW
   Kleinjans, JCS
AF van Maanen, JMS
   Pachen, DMFA
   Dallinga, JW
   Kleinjans, JCS
TI Formation of nitrosamines during consumption of nitrate- and amine-rich foods, and the influence of the use of mouthwashes
SO CANCER DETECTION AND PREVENTION
LA English
DT Article
DE amines; chlorhexidine; fish; nitrate vegetables; nitrosamines
ID n-nitroso compounds; drinking-water; urinary-excretion; dietary nitrate; gastric-cancer; baltic sea; nitrite; stomach; contamination; risk
AB We studied the formation of carcinogenic nitrosamines during consumption of food rich in nitrate and amines, and its possible inhibition by use of an antibacterial mouthwash. Twelve volunteers were fed a diet containing the high-nitrate vegetables lettuce or spinach during two periods of four consecutive days, in combination with fish products containing high levels of amines as nitrosatable precursors. During the two periods, the subjects used an antibacterial mouthwash containing chlorhexidine or a control mouthwash without antibacterial activity. Twenty-four-hour urine samples were collected after consumption of the meals, and saliva samples were collected 1 h after each meal. The nitrate and nitrite contents of the urine and saliva samples were determined by spectrophotometry (for nitrite) and HPLC (for nitrate). The concentrations of volatile nitrosamines in the urine samples were determined by gas chromatography-mass spectrometry. Significant increases in mean urinary nitrate levels (from 59 to 135 mg/24 h) and in mean salivary nitrate levels (from 10 to 56 mu g/ml) and salivary nitrite levels (from 2 to 11 mu g/ml) were observed during the consumption of food rich in nitrate and amines, as well as a significant increase in the mean urinary excretion of total examined volatile nitrosamines (from 2 to 7 nmol/24 h) and of N-nitrosodimethylamine (from 1.2 to 2.9 nmol/24 h). Use of the antibacterial mouthwash resulted in a decrease in mean salivary nitrite levels from 16 to 3 mu g/ml and a decrease in mean urinary excretion of N-nitrosomorpholine (from 7.0 to 0.3 nmol/24 h). For the whole data set, significant correlations were observed between nitrate intake in food and urinary nitrate (p = 0.01; r(2) = 0.07) and between urinary nitrate and urinary N-nitrosodimethylamine (p = 0.002; r(2) = O.11). In conclusion, consumption of a diet rich in nitrate and amines increases the risk of formation of carcinogenic nitrosamines. Use of an antibacterial mouthwash containing chlorhexidine can result in inhibition of nitrosamine formation.
C1 Univ Maastricht, Dept Hlth Risk Anal & Toxicol, NL-6200 MD Maastricht, Netherlands.
C3 Maastricht University
RP van Maanen, JMS (corresponding author), Univ Maastricht, Dept Hlth Risk Anal & Toxicol, POB 616, NL-6200 MD Maastricht, Netherlands.
CR BARTHOLOMEW B, 1984, FOOD CHEM TOXICOL, V22, P789, DOI 10.1016/0278-6915(84)90116-9
   BARTSCH H, 1988, MUTAT RES, V202, P307, DOI 10.1016/0027-5107(88)90194-7
   BOEING H, 1991, INT J CANCER, V47, P858, DOI 10.1002/ijc.2910470612
   BONNELL A, 1995, P INT WORKSH BILTH N, V0, P11
   BUIATTI E, 1990, INT J CANCER, V45, P896, DOI 10.1002/ijc.2910450520
   FORMAN D, 1985, NATURE, V313, P621
   GANGOLLI SD, 1994, EUR J PHARM-ENVIRON, V292, P1, DOI 10.1016/0926-6917(94)90022-1
   GOLOVNYA RV, 1976, IARC SCI PUBL, V14, P237
   GREONEN PJ, 1983, P 4 EUR NUTR C, V310, P0
   GROENEN PJ, 1982, IARC SCI PUBL, V41, P99
   HAGMAR L, 1992, SCAND J WORK ENV HEA, V18, P217, DOI 10.5271/sjweh.1586
   ITO Y, 1979, J FOOD PROTECT, V42, P715, DOI 10.4315/0362-028X-42.9.715
   KLEINJANS JCS, 1991, ENVIRON HEALTH PERSP, V94, P189, DOI 10.2307/3431312
   LAKRITZ L, 1982, FOOD CHEM TOXICOL, V20, P455, DOI 10.1016/S0278-6915(82)80112-9
   MAGEE PN, 1989, CANCER SURV, V8, P207
   MIRVISH SS, 1992, CANCER EPIDEM BIOMAR, V1, P455
   MIRVISH SS, 1975, TOXICOL APPL PHARM, V31, P325, DOI 10.1016/0041-008X(75)90255-0
   MIRVISH SS, 1983, JNCI-J NATL CANCER I, V71, P629
   MOSTAFA MH, 1994, CARCINOGENESIS, V15, P619, DOI 10.1093/carcin/15.4.619
   RISCH HA, 1985, AM J EPIDEMIOL, V122, P947, DOI 10.1093/oxfordjournals.aje.a114199
   SHEPHARD SE, 1987, FOOD CHEM TOXICOL, V25, P91, DOI 10.1016/0278-6915(87)90311-5
   SPIEGELHALDER B, 1976, FOOD COSMET TOXICOL, V14, P545, DOI 10.1016/S0015-6264(76)80005-3
   SVENSSON BG, 1994, J TOXICOL ENV HEALTH, V41, P411, DOI 10.1080/15287399409531853
   VANBEUTLER HO, 1986, DTSCH LEBENSMITTEL R, V82, P283
   vanMaanen JM, 1996, CANCER DETECT PREV, V20, P590
   vanMaanen JMS, 1996, ENVIRON HEALTH PERSP, V104, P522, DOI 10.2307/3432993
   WALKER R, 1990, FOOD ADDIT CONTAM, V7, P717, DOI 10.1080/02652039009373938
   WHO, 1985, HLTH HAZ NITR DRINK, V1, P0
NR 28
TC 49
Z9 52
U1 0
U2 27
PU BLACKWELL SCIENCE INC
PI MALDEN
PA 350 MAIN ST, MALDEN, MA 02148 USA
SN 0361-090X
EI 
J9 CANCER DETECT PREV
JI Cancer Detect. Prev.
PD JUN 15
PY 1998
VL 22
IS 3
BP 204
EP 212
DI 10.1046/j.1525-1500.1998.0oa26.x
PG 9
WC Oncology
SC Oncology
GA ZM483
UT WOS:000073544700003
PM 9618041
DA 2025-02-23
ER

PT J
AU Hebert, JR
   Hurley, TG
   Olendzki, BC
   Teas, J
   Ma, YS
   Hampl, JS
AF Hebert, JR
   Hurley, TG
   Olendzki, BC
   Teas, J
   Ma, YS
   Hampl, JS
TI Nutritional and socioeconomic factors in relation to prostate cancer mortality: a cross-national study
SO JNCI-JOURNAL OF THE NATIONAL CANCER INSTITUTE
LA English
DT Article
ID dietary-fat; breast-cancer; epidemiology; consumption; rates; risk; men; phytoestrogen; vegetables; trends
AB Background: Large international variations in rates of prostate cancer incidence and mortality suggest that environmental factors have a strong influence on the development of this disease. The purpose of this study was to identify predictive variables for prostate cancer mortality in data from 59 countries, Methods: Data on prostate cancer mortality, food consumption, tobacco use, socioeconomic factors, reproductive factors, and health indicators were obtained from United Nations sources, Linear regression models were fit to these data. The influence of each variable fit in the regression models was assessed by multiplying the regression coefficient b by the 75th (X-75) and 25th (X-25) percentile values of the variable. The difference, bX(75) - bX(25), is the estimated effect of the variable across its interquartile range on mortality rates measured as deaths per 100 000 males aged 45-74 years. Reported P values are two-sided. Results: Prostate cancer mortality was inversely associated with estimated consumption of cereals (bX(75) - bX(25) = -7.31 deaths; P = .001), nuts and oilseeds (bX(75) - bX(25) = -1.72 deaths; P = .003), and fish (bX(75) - bX(25) = -1.47 deaths; (P = .001). In the 42 countries for which we had appropriate data, soy products were found to be significantly protective (P = .0001), with an effect size per kilocalorie at least four times as large as that of any other dietary factor. Besides variables related to diet, we observed an association between prostate cancer mortality rates and a composite of other health-related, sanitation, and economic variables (P = .003). Conclusions: The specific food-related results from this study are consistent with previous information and support the current dietary guidelines and hypothesis that grains, cereals, and nuts are protective against prostate cancer. The findings also provide a rationale for future study of soy products in prostate cancer prevention trials.
C1 Univ Massachusetts, Sch Med, Div Prevent & Behav Med, Worcester, MA 01655 USA.
   Simmons Coll, Dept Nutr, Boston, MA 02115 USA.
C3 University of Massachusetts System; University of Massachusetts Worcester; Simmons University
RP Univ Massachusetts, Sch Med, Div Prevent & Behav Med, 55 Lake Ave N, Worcester, MA 01655 USA.
CR Adlercreutz H, 1998, P SOC EXP BIOL MED, V217, P241
   ADLERCREUTZ H, 1995, ENVIRON HEALTH PERSP, V103, P103, DOI 10.2307/3432518
   [Anonymous], 1993, WORLD DEV REPORT, V0, P0
   ARMSTRONG B, 1975, INT J CANCER, V15, P617, DOI 10.1002/ijc.2910150411
   BOYLE P, 1993, EUR J CANCER, V29A, P1048, DOI 10.1016/S0959-8049(05)80222-9
   BUELL P, 1973, J NATL CANCER I, V51, P1479, DOI 10.1093/jnci/51.5.1479
   CAVE WT, 1991, FASEB J, V5, P2160, DOI 10.1096/fasebj.5.8.1673664
   CORREA P, 1981, CANCER RES, V41, P3685
   Dorgan JF, 1996, AM J CLIN NUTR, V64, P850, DOI 10.1093/ajcn/64.6.850
   *FAO, 1981, FOOD BAL SHEETS 1979, V0, P0
   Gann PH, 1997, EPIDEMIOLOGY, V8, P117
   GIOVANNUCCI E, 1993, J NATL CANCER I, V85, P1571, DOI 10.1093/jnci/85.19.1571
   GRAHAM S, 1983, JNCI-J NATL CANCER I, V70, P687
   GREENLAND S, 1989, INT J EPIDEMIOL, V18, P269, DOI 10.1093/ije/18.1.269
   HAENSZEL W, 1968, JNCI-J NATL CANCER I, V40, P43
   Hebert J R, 1993, ANN EPIDEMIOL, V3, P629, DOI 10.1016/1047-2797(93)90086-J
   HEBERT JR, 1988, AM J CLIN NUTR, V47, P1068, DOI 10.1093/ajcn/47.6.1068
   Hebert JR, 1996, CANCER DETECT PREV, V20, P234
   HEGSTED DM, 1989, NUTR CANCER, V12, P105, DOI 10.1080/01635588909514008
   HURSTING SD, 1990, PREV MED, V19, P242, DOI 10.1016/0091-7435(90)90025-F
   HUTCHINS AM, 1995, J AM DIET ASSOC, V95, P769, DOI 10.1016/S0002-8223(95)00214-6
   Hutchison G B, 1976, SEMIN ONCOL, V3, P151
   JACOBS DR, 1995, NUTR CANCER, V24, P221, DOI 10.1080/01635589509514411
   KENNEDY AR, 1995, J NUTR, V125, PS733, DOI 10.1093/jn/125.3_Suppl.733S
   KING H, 1985, AM J PUBLIC HEALTH, V75, P237, DOI 10.2105/AJPH.75.3.237
   KLEINBAUM DG, 1978, FACTOR ANAL APPL REG, V0, P376
   Kleinbaum DG, 1988, STUDENTS PARTIAL SOL, V2, P0
   Kosary CL, 1995, SEER CANCER STATISTICS REVIEW. 1973-1992 TABLES AND GRAPHS, V0, P0
   Langbein LI, 1978, ECOLOGICAL INFERENCE, V0, P0
   LAVECCHIA C, 1991, ONCOLOGY, V0, P406
   LEE IM, 1992, AM J EPIDEMIOL, V135, P169, DOI 10.1093/oxfordjournals.aje.a116269
   LEMARCHAND L, 1994, EPIDEMIOLOGY, V5, P276
   Levi F, 1994, EUR J CANCER PREV, V3, P109, DOI 10.1097/00008469-199403000-00004
   MCCAUL KA, 1995, MED J AUSTRALIA, V162, P520, DOI 10.5694/j.1326-5377.1995.tb138509.x
   Merrill RM, 1997, EPIDEMIOLOGY, V8, P126, DOI 10.1097/00001648-199703000-00001
   Mettlin C, 1997, EUR J CANCER, V33, P340, DOI 10.1016/S0959-8049(97)89003-X
   METTLIN C, 1989, CANCER-AM CANCER SOC, V64, P605, DOI 10.1002/1097-0142(19890801)64:3<605::AID-CNCR2820640307>3.0.CO;2-I
   MILLS PK, 1989, CANCER-AM CANCER SOC, V64, P598, DOI 10.1002/1097-0142(19890801)64:3<598::AID-CNCR2820640306>3.0.CO;2-6
   MORGENSTERN H, 1982, AM J PUBLIC HEALTH, V72, P1336, DOI 10.2105/AJPH.72.12.1336
   Morton MS, 1996, BRIT J UROL, V77, P481, DOI 10.1046/j.1464-410X.1996.09361.x
   Nakata S, 1995, INT J UROL, V2, P191, DOI 10.1111/j.1442-2042.1995.tb00452.x
   Parkin DM, 1992, CANC INCIDENCE 5 CON, V0, P0
   PERSKY V, 1995, J NUTR, V125, PS709, DOI 10.1093/jn/125.3_Suppl.709S
   Pienta KJ, 1996, UROLOGY, V48, P676, DOI 10.1016/S0090-4295(96)00219-1
   PRENTICE RL, 1990, CANCER CAUSE CONTROL, V1, P81, DOI 10.1007/BF00053187
   Reinli K, 1996, NUTR CANCER, V26, P123, DOI 10.1080/01635589609514470
   RIES L, 1991, NIH NCI DHHS PUBL, V0, P0
   ROSE DP, 1993, ANNU REV PUBL HEALTH, V14, P1, DOI 10.1146/annurev.pu.14.050193.000245
   ROSE DP, 1986, CANCER-AM CANCER SOC, V58, P2363, DOI 10.1002/1097-0142(19861201)58:11<2363::AID-CNCR2820581102>3.0.CO;2-#
   ROSENBAUM PR, 1984, BIOMETRICS, V40, P437, DOI 10.2307/2531396
   SAS Institute, 1997, SAS US GUID, V0, P0
   SERRAMAJEM L, 1993, EUR J CLIN NUTR, V47, P0
   SEVERSON RK, 1989, CANCER RES, V49, P1857
   STASZEWSKI J, 1965, JNCI-J NATL CANCER I, V35, P291
   STEINMETZ KA, 1993, INT JC ANC, V53, P730
   THOMPSON LU, 1991, NUTR CANCER, V16, P43, DOI 10.1080/01635589109514139
   Tukey JW, 1977, EXPLORATORY DATA ANALYSIS, V0, P0
   Verhoeven DTH, 1996, CANCER EPIDEM BIOMAR, V5, P733
   WHO, 1984, INT DRINK WAT SUPPL, V0, P0
   *WHO, 1980, WORLD HLTH STAT Q, V33, P0
   *WHO, 1991, HLTH STAT DAT COLL D, V0, P0
   Willett W, 1990, NUTR EPIDEMIOLOGY, V0, P0
   Witte JS, 1996, AM J EPIDEMIOL, V144, P1015, DOI 10.1093/oxfordjournals.aje.a008872
   WYNDER EL, 1987, J NATL CANCER I, V79, P605
   ZHANG YS, 1994, CANCER RES, V54, P0
NR 66
TC 243
Z9 265
U1 0
U2 10
PU OXFORD UNIV PRESS INC
PI CARY
PA JOURNALS DEPT, 2001 EVANS RD, CARY, NC 27513 USA
SN 0027-8874
EI 1460-2105
J9 JNCI-J NATL CANCER I
JI JNCI-J. Natl. Cancer Inst.
PD NOV 4
PY 1998
VL 90
IS 21
BP 1637
EP 1647
DI 10.1093/jnci/90.21.1637
PG 11
WC Oncology
SC Oncology
GA 135LC
UT WOS:000076802300014
PM 9811313
DA 2025-02-23
ER

PT J
AU Hsing, AW
   McLaughlin, JK
   Chow, WH
   Schuman, LM
   Chien, HTC
   Gridley, G
   Bielke, E
   Wacholder, S
   Blot, WJ
AF Hsing, AW
   McLaughlin, JK
   Chow, WH
   Schuman, LM
   Chien, HTC
   Gridley, G
   Bielke, E
   Wacholder, S
   Blot, WJ
TI Risk factors for colorectal cancer in a prospective study among US white men
SO INTERNATIONAL JOURNAL OF CANCER
LA English
DT Article
ID iowa womens health; colon-cancer; alcohol-consumption; cigarette-smoking; united-states; fiber intake; meat; fat; tobacco; adenoma
AB The association of diet, smoking/drinking and occupation with subsequent risk of fatal colorectal cancer was investigated in a cohort of 17,633 white males aged 35 and older, who completed a mail questionnaire in 1966. During the subsequent 20 years of follow-up, 120 colon cancer and 25 rectal cancer deaths were identified. Due to small numbers, no significant dose-response trends were observed in the study, but risk of colon cancer was elevated among heavy cigarette smokers (greater than or equal to 30/day; RR = 2.3, 95% CI 0.9-5.7), heavy beer drinkers (greater than or equal to 14 times/month; RR = 1.9, 95% CI 1.0-3.8) and white-collar workers (RR = 1.7, 95% CI 1.0-3.0) or crafts workers within service and trade industries (RR = 2.6, 95% CI 1.1-5.8). In addition, an increased risk was seen for those who consumed red meat more than twice a day (RR = 1.8, 95% CI 0.8-4.4). Risk patterns for cancers of the colon and rectum combined were similar to those reported for cancer of the colon, but the estimates were somewhat dampened. Our findings support previous reports that a high intake of red meat and a sedentary life-style may increase the risk of colon cancer. Int. J. Cancer 77:549-553, 1998. (C) 1998 Wiley-Liss, Inc.dagger
C1 NCI, Div Canc Epidemiol & Genet, Bethesda, MD 20892 USA.
   Int Epidemiol Inst, Rockville, MD USA.
   Univ Minnesota, Sch Publ Hlth, Div Epidemiol, Minneapolis, MN 55455 USA.
   Westat Inc, Rockville, MD USA.
   Univ Bergen, Ctr Epidemiol Res, Bergen, Norway.
C3 National Institutes of Health (NIH) - USA; NIH National Cancer Institute (NCI); NIH National Cancer Institute- Division of Cancer Epidemiology & Genetics; University of Minnesota System; University of Minnesota Twin Cities; Westat; University of Bergen
RP Hsing, AW (corresponding author), NCI, Div Canc Epidemiol & Genet, EPN 443,6130 Execut Blvd, Bethesda, MD 20892 USA.
EM hsinga@epndce.nci.nih.gov
CR AMES BN, 1983, SCIENCE, V221, P1256, DOI 10.1126/science.6351251
   ARMSTRONG B, 1975, INT J CANCER, V15, P617, DOI 10.1002/ijc.2910150411
   BOSTICK RM, 1994, CANCER CAUSE CONTROL, V5, P38, DOI 10.1007/BF01830725
   BOSTICK RM, 1993, AM J EPIDEMIOL, V137, P1302, DOI 10.1093/oxfordjournals.aje.a116640
   Breslow NE, 1987, STATISTICAL METHODS, V2, P120
   CHOW WH, 1994, J OCCUP ENVIRON MED, V36, P647
   CHOW WH, 1992, JAMA-J AM MED ASSOC, V267, P3028, DOI 10.1001/jama.267.22.3028
   Colditz GA, 1997, CANCER CAUSE CONTROL, V8, P649, DOI 10.1023/A:1018458700185
   GIOVANNUCCI E, 1995, JNCI-J NATL CANCER I, V87, P265, DOI 10.1093/jnci/87.4.265
   GIOVANNUCCI E, 1994, J NATL CANCER I, V86, P192, DOI 10.1093/jnci/86.3.192
   Giovannucci E, 1996, JNCI-J NATL CANCER I, V88, P1717, DOI 10.1093/jnci/88.23.1717
   GIOVANNUCCI E, 1994, J NATL CANCER I, V86, P183, DOI 10.1093/jnci/86.3.183
   GIOVANNUCCI E, 1994, CANCER RES, V54, P2390
   Giovannucci E, 1997, AM J CLIN NUTR, V66, P1564
   Glynn SA, 1996, CANCER CAUSE CONTROL, V7, P214, DOI 10.1007/BF00051297
   HEILBRUN LK, 1989, INT J CANCER, V44, P1, DOI 10.1002/ijc.2910440102
   HEINEMAN EF, 1994, INT J CANCER, V59, P728, DOI 10.1002/ijc.2910590603
   HSING AW, 1990, CANCER RES, V50, P6836
   *INT AG RES CANC, 1986, IARC MON, V38, P0
   *INT AG RES CANC, 1988, IARC MON, V44, P0
   KRUIS W, 1991, GUT, V32, P367, DOI 10.1136/gut.32.4.367
   KUNE GA, 1992, NUTR CANCER, V18, P97, DOI 10.1080/01635589209514210
   LAVECCHIA C, 1993, INT J CANCER, V55, P386
   LONGNECKER MP, 1990, CANCER CAUSE CONTROL, V1, P59, DOI 10.1007/BF00053184
   MARTINEZ ME, 1995, JNCI-J NATL CANCER I, V87, P274, DOI 10.1093/jnci/87.4.274
   Parker SL, 1997, CA-CANCER J CLIN, V47, P5, DOI 10.3322/canjclin.47.1.5
   POTTER JD, 1993, EPIDEMIOL REV, V15, P499, DOI 10.1093/oxfordjournals.epirev.a036132
   PRESTON DI, 1985, STATISTICAL METHODS, V0, P49
   Preussmann R, 1984, IARC SCI PUBL, V57, P3
   Schottenfeld D, 2006, CANCER EPIDEMIOLOGY AND PREVENTION, V3rd, P0
   SNOWDEN DA, 1981, THESIS U MINNESOTA, V0, P0
   STEINMETZ KA, 1994, AM J EPIDEMIOL, V139, P1
   THOMAS HJW, 1993, BRIT MED J, V307, P277, DOI 10.1136/bmj.307.6899.277
   THUN MJ, 1992, JNCI-J NATL CANCER I, V84, P1491, DOI 10.1093/jnci/84.19.1491
   WILLETT WC, 1990, NEW ENGL J MED, V323, P1664, DOI 10.1056/NEJM199012133232404
NR 35
TC 156
Z9 170
U1 0
U2 9
PU WILEY-LISS
PI NEW YORK
PA DIV JOHN WILEY & SONS INC, 605 THIRD AVE, NEW YORK, NY 10158-0012 USA
SN 0020-7136
EI 
J9 INT J CANCER
JI Int. J. Cancer
PD AUG 12
PY 1998
VL 77
IS 4
BP 549
EP 553
DI 10.1002/(SICI)1097-0215(19980812)77:4<549::AID-IJC13>3.0.CO;2-1
PG 5
WC Oncology
SC Oncology
GA 102PF
UT WOS:000074932500013
PM 9679757
DA 2025-02-23
ER

PT J
AU Viñas-Salas, J
   Biendicho-Palau, P
   Piñol-Felis, C
   Miguelsanz-Garcia, S
   Perez-Holanda, S
AF Viñas-Salas, J
   Biendicho-Palau, P
   Piñol-Felis, C
   Miguelsanz-Garcia, S
   Perez-Holanda, S
TI Calcium inhibits colon carcinogenesis in an experimental model in the rat
SO EUROPEAN JOURNAL OF CANCER
LA English
DT Article
DE calcium; carcinogenesis; colon; cancer; tumours; neoplasm
ID epithelial-cell proliferation; supplemental dietary calcium; intestinal carcinogenesis; cancer prevention; animal-models; vitamin-d; minerals; risk
AB Different dietary factors can affect colorectal cancer incidence. However, the effect of increased levels of dietary calcium on neoplasms is unclear. The present study was designed to examine the effect of a low calcium supplement on experimental colon carcinogenesis induced by parenteral administration of dimethylhydrazine (DMH). One hundred and twenty 10-week-old Sprague-Dawley rats were divided into five groups of equal sex distribution. The 10 rats in group A (control group) received no treatment; the 30 rats in group B (DMH group) were injected subcutaneously with 18 weekly doses of 21 mg/kg DMH; the 20 rats in group C (EDTA control group) received EDTA solution only; the 30 rats in group D (calcium group) received calcium at 3.2 gn by adding calcium lactate to the drinking water from the start until the conclusion of the experiment; and the 30 rats in group E (DMH+ calcium group) received oral calcium supplements at the same dose as the rats in group D (calcium group) and the same DMH injections as the rats in group B (DMH group). The rats were sacrificed at 25-34 weeks. In group E, we observed a significant diminution in the number of tumours (P=0.01); an increase in the number of tumour-free animals (P = 0.006); a change in tumour location towards the distal colon (P < 0.025); more adenomas (P = 0.02); and a diminution of adenocarcinomas and mucinous carcinomas, although this was not significant. We conclude that a low dietary calcium supplement in rats inhibits colon cancer carcinogenesis induced by DMH, and changes tumour location towards the distal colon. (C) 1998 Elsevier Science Ltd. All rights reserved.
C1 Univ Lleida, Univ Hosp Arnau de Vialanova, Dept Med, Fac Med, Catalunya, Spain.
   Univ Lleida, Univ Hosp Arnau de Vialanova, Dept Surg, Fac Med, Catalunya, Spain.
C3 Universitat de Lleida; Universitat de Lleida
RP Univ Lleida, Univ Hosp Arnau de Vialanova, Dept Med, Fac Med, Catalunya, Spain.
CR AMBERGER H, 1986, J CANCER RES CLIN, V111, P157, DOI 10.1007/BF00400756
   APPLETON GVN, 1986, BRIT J SURG, V73, P1018, DOI 10.1002/bjs.1800731229
   APPLETON GVN, 1987, BRIT J SURG, V74, P523, DOI 10.1002/bjs.1800740635
   APPLETON GVN, 1991, GUT, V32, P1374, DOI 10.1136/gut.32.11.1374
   BARKLA DH, 1978, JNCI-J NATL CANCER I, V61, P1291, DOI 10.1093/jnci/61.5.1291
   BARSOUM GH, 1992, BRIT J SURG, V79, P581, DOI 10.1002/bjs.1800790639
   BEATY MM, 1993, J NUTR, V123, P144, DOI 10.1093/jn/123.1.144
   BIRT DF, 1989, MAGNESIUM, V8, P17
   BOSMAN FT, 1995, EUR J CANCER, V31A, P1216, DOI 10.1016/0959-8049(95)00153-A
   GARLAND C, 1985, LANCET, V1, P307, DOI 10.1016/S0140-6736(85)91082-7
   GOVERS MJAP, 1994, CANCER RES, V54, P95
   GREENWALD P, 1990, CANCER, V70, P1206
   HEITMAN DW, 1983, CANCER RES, V43, P1153
   KRISHNAMRA N, 1994, CAN J PHYSIOL PHARM, V72, P764, DOI 10.1139/y94-109
   LIPKIN M, 1989, CANCER RES, V49, P248
   LIPKIN M, 1985, NEW ENGL J MED, V313, P1381, DOI 10.1056/NEJM198511283132203
   MARTIN MS, 1992, CANCER J - FRANCE, V5, P5
   MCGARRITY TJ, 1988, GASTROENTEROLOGY, V95, P343, DOI 10.1016/0016-5085(88)90489-1
   MCINTOSH GH, 1993, PREV MED, V22, P767, DOI 10.1006/pmed.1993.1070
   *NAT CANC I DIV CA, 1991, NIH PUBL, V91, P2789
   NEGRI E, 1990, NUTR CANCER, V13, P255, DOI 10.1080/01635589009514067
   NELSON RL, 1987, ANTICANCER RES, V7, P259
   NEWMARK HL, 1992, CANCER RES, V52, P0
   NOBRELEITAO C, 1995, GASTROENTEROLOGY, V109, P498, DOI 10.1016/0016-5085(95)90338-0
   PENCE BC, 1993, MUTAT RES, V290, P87, DOI 10.1016/0027-5107(93)90036-F
   PORIES SE, 1993, ARCH SURG-CHICAGO, V128, P647
   REDDY BS, 1996, IARC SCI PUBL, V136, P221
   SITRIN MD, 1991, CANCER RES, V51, P5608
   TROCK B, 1990, JNCI-J NATL CANCER I, V82, P650, DOI 10.1093/jnci/82.8.650
   VANDERMEER R, 1990, GASTROENTEROLOGY, V99, P1653, DOI 10.1016/0016-5085(90)90471-C
   VINASSALAS J, 1992, CARCINOGENESIS, V13, P493, DOI 10.1093/carcin/13.3.493
   WARGOVICH MJ, 1991, AM J CLIN NUTR, V54, PS202, DOI 10.1093/ajcn/54.1.202S
   WARGOVICH MJ, 1990, CANCER LETT, V53, P17, DOI 10.1016/0304-3835(90)90005-I
   WEISBURGER JH, 1991, SEMIN ONCOL, V18, P316
   WILLETT WC, 1990, NEW ENGL J MED, V323, P1664, DOI 10.1056/NEJM199012133232404
NR 35
TC 28
Z9 33
U1 0
U2 3
PU ELSEVIER SCI LTD
PI OXFORD
PA THE BOULEVARD, LANGFORD LANE, KIDLINGTON, OXFORD OX5 1GB, OXON, ENGLAND
SN 0959-8049
EI 1879-0852
J9 EUR J CANCER
JI Eur. J. Cancer
PD NOV 15
PY 1998
VL 34
IS 12
BP 1941
EP 1945
DI 10.1016/S0959-8049(98)00197-X
PG 5
WC Oncology
SC Oncology
GA 143EB
UT WOS:000077241100034
PM 10023319
DA 2025-02-23
ER

PT J
AU Fenech, M
   Aitken, C
   Rinaldi, J
AF Fenech, M
   Aitken, C
   Rinaldi, J
TI Folate, vitamin B12, homocysteine status and DNA damage in young Australian adults
SO CARCINOGENESIS
LA English
DT Article
ID block micronucleus technique; human-lymphocytes; chromosome-aberrations; human-populations; folic-acid; plasma; risk; methylation; cancer; genotoxicity
AB We performed a cross-sectional study (n = 49 males, 57 females) and a randomized double-blind placebo-controlled dietary intervention study (rt = 31/32 per group) to determine the effect of folate and vitamin B12 (B12) on DNA damage (micronucleus formation;and DNA methylation) and plasma homocysteine (HC) in young Australian adults aged 18-32 years. None of the volunteers were folate deficient (i.e. red blood cell folate <136 nmol/l) and only 4.4% (all females) were vitamin B12 deficient (i,e, serum vitamin B12 <150 pmol/l), The cross-sectional study showed that (i) the frequency of micronucleated cells (MNCs) was positively correlated with plasma HC in males (R = 0.293, P < 0.05) and (ii) in females MNC frequency was negatively correlated with serum vitamin B12 (R -0.359, P < 0.01) but (iii) there was no significant correlation between micronucleus index and folate status. The results also showed that the level of unmethylated CpG (DNA) was not significantly related to vitamin B12 or folate status. The dietary intervention involved supplementation with 3.5x the recommended dietary intake (RDI) of folate and vitamin B12 in wheat bran cereal for three months followed by ten times the RDI of these vitamins via tablets for a further three months. In the supplemented group, MNC frequency was significantly reduced during the intervention by 25.4% in those subjects with initial MNC frequency in the high 50th percentile but there was no change in those subjects in the low 50th percentile for initial MNC frequency. The reduction in MNC frequency was significantly correlated with serum vitamin B12 (R = -0.49, P < 0.0005) and plasma HC (R = 0.39, P < 0.006), but was not significantly related to red blood cell folate, DNA methylation status was not altered in the supplemented group. The greatest decrease in plasma HC (by 37%) during the intervention was observed in those subjects in the supplemented group with initial plasma HC in the high 50th percentile, and correlated significantly with increases in red blood cell folate (R = -0.64, P < 0.0001) but not with serum vitamin B12, The results from this study suggest that (i) MNC frequency is minimized when plasma HC is below 7.5 mu mol/l and serum vitamin B12 is above 300 pmol/l and (ii) dietary supplement intake of 700 mu g folic acid and 7 mu g vitamin B12 is sufficient to minimize MNC frequency and plasma HC, Thus, it appears that elevated plasma HC, a risk factor for cardiovascular disease, may also be a risk factor for chromosome damage.
C1 CSIRO, Div Human Nutr, Adelaide, SA 5000, Australia.
C3 Commonwealth Scientific & Industrial Research Organisation (CSIRO)
RP CSIRO, Div Human Nutr, POB 10041,Gouger St, Adelaide, SA 5000, Australia.
CR BAGHURST KI, 1984, COMMUNITY HEALTH ST, V8, P11
   BALAGHI M, 1993, BIOCHEM BIOPH RES CO, V193, P1184, DOI 10.1006/bbrc.1993.1750
   BLOUNT BC, 1995, BAILLIERE CLIN HAEM, V8, P461, DOI 10.1016/S0950-3536(05)80216-1
   Blount BC, 1997, P NATL ACAD SCI USA, V94, P3290, DOI 10.1073/pnas.94.7.3290
   BONASSI S, 1995, CANCER GENET CYTOGEN, V79, P133, DOI 10.1016/0165-4608(94)00131-T
   Bottiglieri T, 1996, NUTR REV, V54, P382, DOI 10.1111/j.1753-4887.1996.tb03851.x
   BOUSHEY CJ, 1995, JAMA-J AM MED ASSOC, V274, P1049, DOI 10.1001/jama.274.13.1049
   CATALAN J, 1995, CYTOGENET CELL GENET, V68, P11, DOI 10.1159/000133879
   DRINKWATER RD, 1989, MUTAT RES, V219, P29, DOI 10.1016/0921-8734(89)90038-6
   Duthie SJ, 1997, CARCINOGENESIS, V18, P1709, DOI 10.1093/carcin/18.9.1709
   Eto I, 1986, ADV EXP MED BIOL, V206, P313
   FENECH M, 1986, MUTAT RES, V161, P193, DOI 10.1016/0027-5107(86)90010-2
   FENECH M, 1995, CARCINOGENESIS, V16, P223, DOI 10.1093/carcin/16.2.223
   FENECH M, 1994, MUTAT RES-ENVIR MUTA, V313, P203, DOI 10.1016/0165-1161(94)90050-7
   FENECH M, 1985, MUTAT RES, V147, P29, DOI 10.1016/0165-1161(85)90015-9
   FENECH M, 1993, MUTAT RES, V285, P35, DOI 10.1016/0027-5107(93)90049-L
   FENECH M, 1993, ENVIRON HEALTH PERSP, V101, P101, DOI 10.2307/3431708
   FENECH M, 1994, CARCINOGENESIS, V15, P1405, DOI 10.1093/carcin/15.7.1405
   Fenech MF, 1997, CARCINOGENESIS, V18, P1329, DOI 10.1093/carcin/18.7.1329
   Fenech Michael F, 1996, P25, V0, P0
   GUTTENBACH M, 1994, EXP CELL RES, V211, P127, DOI 10.1006/excr.1994.1068
   HAGMAR L, 1994, CANCER RES, V54, P2919
   HANDO JC, 1994, CHROMOSOMA, V103, P186, DOI 10.1007/s004120050023
   KIRKE PN, 1993, Q J MED, V86, P703
   Ma J, 1997, CANCER RES, V57, P1098
   MILLER SA, 1988, NUCLEIC ACIDS RES, V16, P1215, DOI 10.1093/nar/16.3.1215
   Molloy AM, 1997, LANCET, V349, P1591, DOI 10.1016/S0140-6736(96)12049-3
   MULLER MU, 1994, ADV MUTAGENESIS RES, V0, P1
   Oakley GP, 1997, AM J CLIN NUTR, V65, P1889, DOI 10.1093/ajcn/65.6.1889
   PANCHARUNITI N, 1994, AM J CLIN NUTR, V59, P940, DOI 10.1093/ajcn/59.4.940
   Rasmussen K, 1996, CLIN CHEM, V42, P630
   SINGHAL RP, 1987, MECH AGEING DEV, V41, P199, DOI 10.1016/0047-6374(87)90040-6
   SOLOMON E, 1991, SCIENCE, V254, P1153, DOI 10.1126/science.1957167
   VESTER B, 1991, EUR J CLIN CHEM CLIN, V29, P549
   Wagner C, 1995, FOLATE IN HEALTH AND DISEASE, V0, P23
   WEIRICHSCHWAIGER H, 1994, MUTAT RES, V316, P37, DOI 10.1016/0921-8734(94)90006-X
   WILSON V L, 1983, SCIENCE (WASHINGTON D C), V220, P1055, DOI 10.1126/science.6844925
   Zingg JM, 1997, CARCINOGENESIS, V18, P869, DOI 10.1093/carcin/18.5.869
NR 38
TC 250
Z9 275
U1 0
U2 11
PU OXFORD UNIV PRESS
PI OXFORD
PA GREAT CLARENDON ST, OXFORD OX2 6DP, ENGLAND
SN 0143-3334
EI 1460-2180
J9 CARCINOGENESIS
JI Carcinogenesis
PD JUL 15
PY 1998
VL 19
IS 7
BP 1163
EP 1171
DI 10.1093/carcin/19.7.1163
PG 9
WC Oncology
SC Oncology
GA 101TM
UT WOS:000074884300001
PM 9683174
DA 2025-02-23
ER

PT J
AU Rijnkels, JM
   Hollanders, VMH
   Woutersen, RA
   Koeman, JH
   Alink, GM
AF Rijnkels, JM
   Hollanders, VMH
   Woutersen, RA
   Koeman, JH
   Alink, GM
TI Absence of an inhibitory effect of a vegetables-fruit mixture on the initiation and promotion phases of azoxymethane-induced colorectal carcinogenesis in rats fed low- or high-fat diets
SO NUTRITION AND CANCER-AN INTERNATIONAL JOURNAL
LA English
DT Article
ID colon carcinogenesis; f344 rats; cancer
AB The potential inhibitory effects of a vegetables-fruit mixture an the initiation and promotion phases of azoxymethane-induced colorectal carcinogenesis were examined in rats fed low-or high-fat diets. Rats were fed low-far diets (20 energy percent, Diets A and B) or high-fat diets (40 energy percent Diets C and D), supplemented with a vegetables-fruit mixture (19.5% wt/wt, Diets B and D) or unsupplemented (Diets A and C) for 36 weeks. After the animals were maintained on the respective diets for four weeks, they were given three weekly injections of azoxymethane at 15 mg/kg body wt sc. Eight weeks after the start of the study, animals maintained on Diet A were switched to Diet B or C or maintained on the same diet Animals maintained on Diet B or D were switched to Diet A or C, respectively. Furthermore, animals maintained on Diet C were switched to Diet A or D or maintained on the same diet. Multiplicity of colorectal tumors did nor differ between groups fed a vegetables-fruit mixture during the initiation or the promotion phase (Group B --> A vs. Group A --> B; Group D --> C vs. Group C --> D). However, multiplicity was significantly lower in animals fed low-fat diets than in animals fed high-fat diets in combination,vith a vegetables-fruit mixture (Group A --> B/B --> A vs. Group C --> D/D --> C). Furthermore, multiplicity was significantly increased in groups fed a high-fat diet during the promotion phase only in comparison with animals fed a low-fat diet during the whole experiment (Group A --> C vs. Group A --> A). No other differences in multiplicity or tumor incidences were observed among the eight experimental groups.
C1 Wageningen Univ Agr, Dept Toxicol, NL-6703 HE Wageningen, Netherlands.
   TNO, Nutr & Food Res Inst, Dept Gen Toxicol, NL-3700 AJ Zeist, Netherlands.
C3 Wageningen University & Research; Netherlands Organization Applied Science Research
RP Rijnkels, JM (corresponding author), Wageningen Univ Agr, Dept Toxicol, POB 8000, NL-6700 EA Wageningen, Netherlands.
CR ALINK GM, 1993, CARCINOGENESIS, V14, P519, DOI 10.1093/carcin/14.3.519
   Doll R, 1981, J NATL CANCER I, V66, P1192
   DRUCKREY H, 1972, TOPICS CHEM CARCINOG, V0, P73
   HARTMAN PE, 1990, ENVIRON MOL MUTAGEN, V15, P145, DOI 10.1002/em.2850150305
   *INT AG RES CANC, 1987, IARC MONOGRAPHS S7, V1, P248
   Ma QY, 1996, NUTR RES, V16, P413, DOI 10.1016/0271-5317(96)00023-1
   MORSE MA, 1993, CARCINOGENESIS, V14, P1737, DOI 10.1093/carcin/14.9.1737
   NETTO LES, 1992, J BIOL CHEM, V267, P21525
   NEWBERNE PM, 1986, DIETARY FAT CANCER, V0, P311
   NIVARD MJM, 1991, THESIS U LEIDEN LEID, V0, P1
   Potter JD, 1996, CANCER CAUSE CONTROL, V7, P127, DOI 10.1007/BF00115644
   POTTER JD, 1995, EUR J CANCER, V31A, P1033, DOI 10.1016/0959-8049(95)00125-3
   REDDY BS, 1986, CANCER RES, V46, P3367
   REDDY BS, 1977, CANCER RES, V37, P4156
   Rijnkels JM, 1997, NUTR CANCER, V29, P90, DOI 10.1080/01635589709514607
   Rijnkels JM, 1997, NUTR CANCER, V27, P261, DOI 10.1080/01635589709514536
   SCHATZKIN A, 1995, J NATL CANCER I, V87, P1733, DOI 10.1093/jnci/87.23.1733
   SINKELDAM EJ, 1990, CANCER RES, V50, P1092
   SMITH AH, 1985, INT J EPIDEMIOL, V14, P79, DOI 10.1093/ije/14.1.79
   WATTENBERG LW, 1992, CANCER RES, V52, P0
   Webster RP, 1996, CANCER LETT, V109, P185, DOI 10.1016/S0304-3835(96)04443-6
   Weisburger J H, 1986, NUTR CANCER, V8, P47
   WEISBURGER JH, 1991, SEMIN ONCOL, V18, P316
   Williams GM, 1991, CASARETT DOULLS TOXI, V4th, P127
NR 25
TC 4
Z9 4
U1 0
U2 0
PU LAWRENCE ERLBAUM ASSOC INC
PI MAHWAH
PA 10 INDUSTRIAL AVE, MAHWAH, NJ 07430-2262 USA
SN 0163-5581
EI 
J9 NUTR CANCER
JI Nutr. Cancer
PD JUN 15
PY 1998
VL 30
IS 2
BP 124
EP 129
DI 10.1080/01635589809514651
PG 6
WC Oncology; Nutrition & Dietetics
SC Oncology; Nutrition & Dietetics
GA ZK223
UT WOS:000073297700005
PM 9589430
DA 2025-02-23
ER

PT J
AU Chung, FL
   Jiao, D
   Getahun, SM
   Yu, MC
AF Chung, FL
   Jiao, D
   Getahun, SM
   Yu, MC
TI A urinary biomarker for uptake of dietary isothiocyanates in humans
SO CANCER EPIDEMIOLOGY BIOMARKERS & PREVENTION
LA English
DT Article
ID anticarcinogen phenethyl isothiocyanate; benzyl isothiocyanate; lung tumorigenesis; a/j mice; carcinogenesis; glutathione; inhibition; metabolism; diethylnitrosamine; cyclocondensation
AB Isothiocyanates (ITCs) are a family of biologically active compounds that are distributed widely in cruciferous vegetables. Although studies in rodents have shown that these compounds are effective and versatile inhibitors of tumorigenesis, the role of dietary ITCs in the protection against human cancers remains to be established. A prerequisite of human studies is to develop an uptake biomarker for dietary ITCs. In this study, we describe a rapid high-performance liquid chromatography-based assay to measure the total ITC level in human urine. This assay is based on a previously described reaction of ITCs or their thiol conjugates with 1,2-benzenedithiol to yield a cyclocondensation product, 1,3-benzodithiole-2-thione, which then can be quantified by reverse phase highperformance liquid chromatography with UV detection. This new assay was validated by analyzing urine samples from 14 subjects who had consumed a known amount of watercress or brown mustard in a controlled experiment, The N-acetylcysteine conjugates of phenethyl ITC and allyl ITC from watercress and brown mustard, respectively, were quantified and compared with the results obtained from the current assay. Results of the two methods were highly correlated (r = 0.978), indicating the specificity of this new assay for dietary ITCs. The feasibility of this assay for population-based studies was examined using stored urine samples collected from nine participants of a prospective cohort study in Shanghai, China, who indicated that they were daily consumers of dark green vegetables. There was a 10-fold variation in urinary ITC contents among these samples. ranging from 0.7 to 7.0 mu mol/g creatinine. These results show the potential use of this uptake biomarker in epidemiological studies to identify the role of dietary ITCs in modifying cancer risks in humans.
C1 Amer Hlth Fdn, Div Carcinogenesis & Mol Epidemiol, Valhalla, NY 10595 USA.
   Univ So Calif, Kenneth Norris Jr Comprehens Canc Ctr, Los Angeles, CA 90033 USA.
C3 American Health Foundation; University of Southern California
RP Amer Hlth Fdn, Div Carcinogenesis & Mol Epidemiol, 1 Dana Rd, Valhalla, NY 10595 USA.
FU NCI NIH HHS [R35 CA53890, P01 CA46535] Funding Source: Medline
CR BOGAARDS JJP, 1994, CARCINOGENESIS, V15, P1073, DOI 10.1093/carcin/15.5.1073
   BRUGGEMAN IM, 1986, TOXICOL APPL PHARM, V83, P349, DOI 10.1016/0041-008X(86)90312-1
   CHUNG FL, 1992, CANCER CHEMOPREVENTION, V0, P227
   CHUNG FL, 1992, CANCER EPIDEM BIOMAR, V1, P383
   CHUNG FL, 1992, CANCER RES, V52, P0
   *COMM DIET NUTR CA, 1983, DIR RES, V0, P1
   DROBNICA L, 1975, COLLECT CZECH CHEM C, V40, P3688
   EKLIND KI, 1990, CARCINOGENESIS, V11, P2033, DOI 10.1093/carcin/11.11.2033
   GORLER K, 1982, XENOBIOTICA, V12, P535
   HECHT SS, 1995, CANCER EPIDEM BIOMAR, V4, P877
   JIAO D, 1994, CANCER RES, V54, P4327
   Jiao D, 1996, CARCINOGENESIS, V17, P755, DOI 10.1093/carcin/17.4.755
   Jiao D, 1996, CHEM RES TOXICOL, V9, P932, DOI 10.1021/tx9502094
   JIAO D, 1994, CANCER EPIDEM BIOMAR, V3, P487
   LIN JM, 1993, CANCER LETT, V74, P151, DOI 10.1016/0304-3835(93)90237-4
   MENNICKE WH, 1988, XENOBIOTICA, V18, P441, DOI 10.3109/00498258809041680
   MEYER DJ, 1995, BIOCHEM J, V306, P565, DOI 10.1042/bj3060565
   MORSE MA, 1991, CANCER RES, V51, P1846
   ROSS RK, 1992, LANCET, V339, P943, DOI 10.1016/0140-6736(92)91528-G
   SMITH K, 1989, J AM CHEM SOC, V111, P665, DOI 10.1021/ja00184a040
   STEINMETZ KA, 1991, CANCER CAUSE CONTROL, V2, P325, DOI 10.1007/BF00051672
   STONER GD, 1991, CANCER RES, V51, P2063
   SUGIE S, 1993, JPN J CANCER RES, V84, P865, DOI 10.1111/j.1349-7006.1993.tb02059.x
   SUGIE S, 1994, CARCINOGENESIS, V15, P1555, DOI 10.1093/carcin/15.8.1555
   WATTENBERG LW, 1987, CARCINOGENESIS, V8, P1971, DOI 10.1093/carcin/8.12.1971
   YANG CS, 1994, CANCER RES, V54, P0
   ZHANG YS, 1992, ANAL BIOCHEM, V205, P100, DOI 10.1016/0003-2697(92)90585-U
   ZHANG YS, 1994, CANCER RES, V54, P0
   ZHANG YS, 1995, BIOCHEM BIOPH RES CO, V206, P748, DOI 10.1006/bbrc.1995.1106
   Zhang YS, 1996, ANAL BIOCHEM, V239, P160, DOI 10.1006/abio.1996.0311
NR 30
TC 72
Z9 89
U1 1
U2 6
PU AMER ASSOC CANCER RESEARCH
PI PHILADELPHIA
PA 615 CHESTNUT ST, 17TH FLOOR, PHILADELPHIA, PA 19106-4404 USA
SN 1055-9965
EI 1538-7755
J9 CANCER EPIDEM BIOMAR
JI Cancer Epidemiol. Biomarkers Prev.
PD FEB 15
PY 1998
VL 7
IS 2
BP 103
EP 108
DI 
PG 6
WC Oncology; Public, Environmental & Occupational Health
SC Oncology; Public, Environmental & Occupational Health
GA ZA150
UT WOS:000072333900003
PM 9488583
DA 2025-02-23
ER

PT J
AU Tymchuk, CN
   Tessler, SB
   Aronson, WJ
   Barnard, RJ
AF Tymchuk, CN
   Tessler, SB
   Aronson, WJ
   Barnard, RJ
[truncated: 558,419 more chars]
