# Supplementary material for: Global impact of dietary risks on cancers: burdens across regions from 1990 to 2021 and the projection to 2035
Source: Front Nutr. 2025 Jul 4;12:1585305. doi: 10.3389/fnut.2025.1585305 (PMC12271164; doi:10.3389/fnut.2025.1585305)
Supplement: Supplementary file 1 [file Data_Sheet_1.zip › Supplementary data/Fig 1/download1999u194.txt]

PT J
AU Gong, CN
   Mera, R
   Bravo, JC
   Ruiz, B
   Diaz-Escamilla, R
   Fontham, ETH
   Correa, P
   Hunt, JD
AF Gong, CN
   Mera, R
   Bravo, JC
   Ruiz, B
   Diaz-Escamilla, R
   Fontham, ETH
   Correa, P
   Hunt, JD
TI <i>KRAS</i> mutations predict progression of preneoplastic gastric lesions
SO CANCER EPIDEMIOLOGY BIOMARKERS & PREVENTION
LA English
DT Article
ID risk colombian population; precancerous lesions; cancer; carcinogenesis; gene
AB Eight hundred sixty-three subjects with atrophic gastritis were recruited to participate in an ongoing chemoprevention trial in Narino, Colombia, The participants were randomly assigned to intervention therapies, which included treatment to eradicate Helicobacter pylori infection followed by daily dietary supplementation with antioxidant micronutrients in a 2 x 2 x 2 factorial design, A series of biopsies of gastric mucosa were obtained according to a specified protocol from designated locations in the stomach for each participant at baseline (before intervention therapy) and at year three, A systematic sample of 160 participants was selected from each of the eight treatment combinations. DNA was isolated from each of these biopsies (n = 320), and the first exon of KRAS was amplified using PCR, Mutations in the KRAS gene were detected using denaturing gradient gel electrophoresis and confirmed by sequence analysis. Of all baseline biopsies, 14.4% (23 of 160) contained KRAS mutations, Among those participants with atrophic gastritis without metaplasia, 19.4% (6 of 25) contained KRAS mutations, indicating that mutation of this important gene is likely an early event in the etiology of gastric carcinoma, An important association was found between the presence of KRAS mutations in baseline biopsies and the progression of preneoplastic lesions. Only 14.6% (20 of 137) of participants without baseline KRAS mutations progressed from atrophic gastritis to intestinal metaplasia or from small intestinal metaplasia to colonic metaplasia; however, 39.1% (9 of 23) with baseline KRAS mutations progressed to a more advanced lesion after 3 years [univariate odds ratio (OR), 3.76 (P = 0.05); multivariate OR adjusted for treatment, 3.74 (P = 0.04)]. In addition, the specificity of the KRAS mutation predicted progression. For those participants with G-->T transversions at position 1 of codon 12 (GGT-->TGT), 19.4% (5 of 17) progressed (univariate OR, 2.4); however, 60.0% (3 of 5) of participants with G-->A transitions at position 1 of codon 12 (GGT-->AGT) progressed (univariate OR, 8.7; P = 0.004 using chi(2) test).
C1 Louisiana State Univ, Med Ctr, Dept Biochem & Mol Biol, New Orleans, LA 70112 USA.
   Louisiana State Univ, Med Ctr, Dept Pathol, New Orleans, LA 70112 USA.
   Louisiana State Univ, Med Ctr, Dept Publ Hlth & Prevent Med, New Orleans, LA 70112 USA.
   Louisiana State Univ, Med Ctr, Stanley S Scott Canc Ctr, New Orleans, LA 70112 USA.
C3 Louisiana State University System; Louisiana State University System; Louisiana State University System; Louisiana State University System
RP Louisiana State Univ, Med Ctr, Dept Biochem & Mol Biol, 1901 Perdido St,P7-2, New Orleans, LA 70112 USA.
EM jhunt@lsumc.edu
FU NCI NIH HHS [P01-CA28842] Funding Source: Medline
CR *ACS, 1997, CANC FACTS FIG 1997, V0, P0
   BOS JL, 1988, MUTAT RES, V195, P255, DOI 10.1016/0165-1110(88)90004-8
   BOS JL, 1989, CANCER RES, V49, P4682
   CAPON DJ, 1983, NATURE, V304, P507, DOI 10.1038/304507a0
   CHEN VW, 1990, NUTR CANCER, V13, P67, DOI 10.1080/01635589009514046
   CHEN VW, 1990, NUTR CANCER, V13, P59, DOI 10.1080/01635589009514045
   Cooper, 1995, ONCOGENES, V0, P222
   CORREA P, 1995, AM J SURG PATHOL, V19, P0
   CORREA P, 1990, CANCER RES, V50, P4731
   CORREA P, 1990, CANCER RES, V50, P4737
   CORREA P, 1994, CANCER RES, V54, P0
   CORREA P, 1992, CANCER RES, V52, P6735
   CORREA P, 1989, PROGR SURG PATHOLOGY, V0, P191
   GARVEY W, 1985, JOURNAL OF HISTOTECHNOLOGY, V8, P15
   Gore RM, 1997, RADIOL CLIN N AM, V35, P295
   GULBIS B, 1993, HUM PATHOL, V24, P1271, DOI 10.1016/0046-8177(93)90260-N
   HIYAMA E, 1995, CANCER RES, V55, P3258
   LAUREN P, 1965, ACTA PATHOL MIC SC, V64, P31, DOI 10.1111/apm.1965.64.1.31
   Mannick EE, 1996, CANCER RES, V56, P3238
   MOTOJIMA K, 1994, DIAGN MOL PATHOL, V3, P184, DOI 10.1097/00019606-199409000-00008
   PELLEGATA NS, 1992, ANTICANCER RES, V12, P1731
   RODENUIS R, 1996, LUNG CANC PRINCIPLES, V0, P73
   Siegfried JM, 1997, CANCER EPIDEM BIOMAR, V6, P841
   Solcia E, 1996, AM J SURG PATHOL, V20, P0
   TAHARA E, 1993, J CANCER RES CLIN, V119, P265, DOI 10.1007/BF01212724
NR 25
TC 32
Z9 39
U1 0
U2 1
PU AMER ASSOC CANCER RESEARCH
PI PHILADELPHIA
PA 615 CHESTNUT ST, 17TH FLOOR, PHILADELPHIA, PA 19106-4404 USA
SN 1055-9965
EI 1538-7755
J9 CANCER EPIDEM BIOMAR
JI Cancer Epidemiol. Biomarkers Prev.
PD FEB 15
PY 1999
VL 8
IS 2
BP 167
EP 171
DI 
PG 5
WC Oncology; Public, Environmental & Occupational Health
SC Oncology; Public, Environmental & Occupational Health
GA 165ZV
UT WOS:000078552500008
PM 10067815
DA 2025-02-23
ER

PT J
AU Garcia, R
   Gonzalez, CA
   Agudo, A
   Riboli, E
AF Garcia, R
   Gonzalez, CA
   Agudo, A
   Riboli, E
TI High intake of specific carotenoids and flavonoids does not reduce the risk of bladder cancer
SO NUTRITION AND CANCER-AN INTERNATIONAL JOURNAL
LA English
DT Article
ID potentially anticarcinogenic flavonoids
AB An analysis of a previously completed Spanish multicentric case-control study of bladder cancer was carried out using new available data on the contents in foods of specific carotenoids (alpha-carotene, beta-carotene, lutein, and lycopene) and flavonoids (quercetin, kaempferol, myricetin, and luteolin) to investigate the relationship of these phytochemicals with bladder cancer. The study included 497 cases first diagnosed with bladder cancer, 547 neighborhood controls, and 566 hospitals controls, matched by gender, age, area of residence, and hospital. Usual food intake was estimated using a dietary history questionnaire administered by trained interviewers. None of the specific carotenoids and none of the specific flavonoids have been found to be significantly associated with bladder cancer risk in this analysis. The adjusted odds ratios for subjects in the highest quartile of intake with respect to subjects in the lowest quartile were 1.36 (95% confidence interval = 0.94-1.95) for total carotenoid intake and 1.23 (95% confidence interval = 0.85-1.79) for total flavonoid intake. The result of this study does not support the hypothesis that intake of specific carotenoids and flavonoids is protective against bladder cancer risk.
C1 Hosp Univ Canarias, Res Unit, Tenerife, Spain.
   Inst Epidemiol & Clin Res, Barcelona, Spain.
   Int Agcy Res Canc, Unit Nutr & Canc, Lyon, France.
C3 Universidad de la Laguna; University Hospital of the Canary Islands; World Health Organization; International Agency for Research on Cancer (IARC)
RP Gonzalez, CA (corresponding author), Catalan Inst Oncol, Avenida Gran Via S-N, Barcelona 08907, Spain.
CR [Anonymous], 1997, INT J EPIDEMIOL, V26 Suppl 1, P0
   GONZALEZ CA, 1990, INT J EPIDEMIOL, V19, P354, DOI 10.1093/ije/19.2.354
   HELZLSOUER KJ, 1989, CANCER RES, V49, P6144
   HERTOG MGL, 1992, J AGR FOOD CHEM, V40, P2379, DOI 10.1021/jf00024a011
   HERTOG MGL, 1993, J AGR FOOD CHEM, V41, P1242, DOI 10.1021/jf00032a015
   Knekt P, 1997, AM J EPIDEMIOL, V146, P223, DOI 10.1093/oxfordjournals.aje.a009257
   RIBOLI E, 1991, INT J CANCER, V49, P214, DOI 10.1002/ijc.2910490212
   Slimani N, 1996, EUROPEAN PROSPECTIVE, V0, P0
   [World Cancer Research Fund American Institute for Cancer Research], 1997, FOOD NUTR PREV CANC, V0, P0
NR 9
TC 53
Z9 58
U1 0
U2 1
PU LAWRENCE ERLBAUM ASSOC INC
PI MAHWAH
PA 10 INDUSTRIAL AVE, MAHWAH, NJ 07430-2262 USA
SN 0163-5581
EI 
J9 NUTR CANCER
JI Nutr. Cancer
PD JUN 15
PY 1999
VL 35
IS 2
BP 212
EP 214
DI 10.1207/S15327914NC352_18
PG 3
WC Oncology; Nutrition & Dietetics
SC Oncology; Nutrition & Dietetics
GA 284RL
UT WOS:000085346200018
PM 10693178
DA 2025-02-23
ER

PT J
AU Fischer, SM
   Lo, HH
   Gordon, GB
   Seibert, K
   Kelloff, G
   Lubet, RA
   Conti, CJ
AF Fischer, SM
   Lo, HH
   Gordon, GB
   Seibert, K
   Kelloff, G
   Lubet, RA
   Conti, CJ
TI Chemopreventive activity of celecoxib, a specific cyclooxygenase-2 inhibitor, and indomethacin against ultraviolet light-induced skin carcinogenesis
SO MOLECULAR CARCINOGENESIS
LA English
DT Article
DE ultraviolet tight; cyclooxygenase; skin carcinogenesis
ID familial adenomatous polyposis; colon carcinogenesis; mouse skin; prostaglandin synthesis; vascular-permeability; selective-inhibition; tumor promotion; proliferation; mechanisms; apoptosis
AB Epidemiological and dietary studies suggest that nonsteroidal anti-inflammatory drugs (NSAIDs) reduce the risk of colon cancer, possibly through a mechanism involving inhibition of cyclooxygenase (COX)-2, which is overexpressed in premalignant adenomatous polyps and colon cancer. Because ultraviolet light (UV) can induce COX-2 and nonspecific NSAIDs can decrease UV-induced skin cancer, we evaluated the ability of two compounds, celecoxib (a specific COX-2 inhibitor) and indomethacin (a nonspecific NSAID), to block UV-induced skin tumor development in SKH:HR-1-hrBr hairless mice. Mice fed 150 or 500 ppm celecoxib showed a dose-dependent reduction (60% and 89%, respectively) in tumor yield. Indomethacin (4 ppm) reduced tumor yield by 78%. Although both acute and chronic UV exposure increased cell proliferation and edema, neither compound reduced these parameters. In contrast, UV-induced prostaglandin synthesis in the epidermis was effectively blocked by both compounds. UV-induced increases in COX-2 expression in skin were also not altered in any of the treatment groups. Similarly, tumors that constitutively express high levels of COX-2 displayed no reduction by treatment with celecoxib or indomethacin. The dramatic protective effects of celecoxib suggests that specific COX-2 inhibitors may offer a way to safely reduce the risk of skin cancer in humans. (C) 1999 Wiley-Liss, Inc.
C1 Univ Texas, MD Anderson Canc Ctr, Div Res, Smithville, TX 78957 USA.
   Searle Res & Dev, St Louis, MO USA.
   NIH, Div Canc Prevent & Control, Bethesda, MD 20892 USA.
C3 University of Texas System; UTMD Anderson Cancer Center; Pfizer; Pfizer USA; National Institutes of Health (NIH) - USA
RP Fischer, SM (corresponding author), Univ Texas, MD Anderson Canc Ctr, Div Res, Sci Pk,POB 389,Pk Rd 1C, Smithville, TX 78957 USA.
FU NCI NIH HHS [CA 16672, CA 34443, CN 65110-72] Funding Source: Medline
CR Ananthaswamy HN, 1997, COMPREHENSIVE TOXICO, V0, P255
   BALMAIN A, 1982, NUCLEIC ACIDS RES, V10, P203
   Berton TR, 1997, J INVEST DERMATOL, V109, P340, DOI 10.1111/1523-1747.ep12335984
   Boolbol SK, 1996, CANCER RES, V56, P2556
   Buckman SY, 1998, CARCINOGENESIS, V19, P723, DOI 10.1093/carcin/19.5.723
   Chan TA, 1998, P NATL ACAD SCI USA, V95, P681, DOI 10.1073/pnas.95.2.681
   Chulada PC, 1998, PROCEEDINGS OF THE AMERICAN ASSOCIATION FOR CANCER RESEARCH ANNUAL MEETING, V39, P195
   Fischer S, 1995, SKIN CANCER: MECHANISMS AND HUMAN RELEVANCE, V0, P129
   FISCHER SM, 1990, CARCINOGENESIS, V11, P991, DOI 10.1093/carcin/11.6.991
   FISCHER SM, 1984, MECHANISMS TUMOR PRO, V2, P113
   Fischer Susan M, 1997, FRONTIERS IN BIOSCIENCE, V2, P0
   FURSTENBERGER G, 1990, EICOSANOIDS SKIN, V0, P108
   Gresham A, 1996, AM J PHYSIOL-CELL PH, V270, PC1037, DOI 10.1152/ajpcell.1996.270.4.C1037
   HRUZA LL, 1993, J INVEST DERMATOL, V100, PS35, DOI 10.1038/jid.1993.21
   KANGROTONDO CH, 1993, AM J PHYSIOL, V264, P396
   Kawamori T, 1998, CANCER RES, V58, P409
   KHANNA IK, 1997, J MED CHEM, V40, P11
   LEYTON J, 1991, CANCER RES, V51, P907
   MASFERRER JL, 1994, P NATL ACAD SCI USA, V91, P3228, DOI 10.1073/pnas.91.8.3228
   MEADE EA, 1993, J BIOL CHEM, V268, P6610
   MORRISON WL, 1977, J INVEST DERMATOL, V68, P120
   MULLERDECKER K, 1995, MOL CARCINOGEN, V12, P31, DOI 10.1002/mc.2940120106
   NAKADATE T, 1985, JPN J PHARMACOL, V38, P161, DOI 10.1254/jjp.38.161
   Oshima M, 1996, CELL, V87, P803, DOI 10.1016/S0092-8674(00)81988-1
   PASRICHA PJ, 1995, GASTROENTEROLOGY, V109, P994, DOI 10.1016/0016-5085(95)90411-5
   PENTLAND AP, 1986, J CLIN INVEST, V77, P246, DOI 10.1172/JCI112283
   RAO CV, 1995, CANCER RES, V55, P1464
   RAO CV, 1991, CANCER RES, V51, P4528
   REDDY BS, 1993, CARCINOGENESIS, V14, P1493, DOI 10.1093/carcin/14.8.1493
   Reddy BS, 1996, CANCER RES, V56, P4566
   REDDY BS, 1992, CARCINOGENESIS, V13, P1019, DOI 10.1093/carcin/13.6.1019
   REEVE VE, 1995, CANCER LETT, V95, P213, DOI 10.1016/0304-3835(95)03886-2
   SEIBERT K, 1994, P NATL ACAD SCI USA, V91, P12013, DOI 10.1073/pnas.91.25.12013
   Sheng HM, 1997, J CLIN INVEST, V99, P2254, DOI 10.1172/JCI119400
   THUN MJ, 1993, CANCER RES, V53, P1322
   Tiano H, 1997, PROCEEDINGS OF THE AMERICAN ASSOCIATION FOR CANCER RESEARCH ANNUAL MEETING, V38, P257
   TSUJII M, 1995, CELL, V83, P493, DOI 10.1016/0092-8674(95)90127-2
   Vane JR, 1998, ANNU REV PHARMACOL, V38, P97, DOI 10.1146/annurev.pharmtox.38.1.97
   VANE JR, 1993, INFLAMM RES, V44, P1
   WALLACE JL, 1994, CAN J PHYSIOL PHARM, V72, P1493, DOI 10.1139/y94-215
   YUSPA SH, 1991, PHYSL BIOCH MOL BIOL, V2, P1365
NR 41
TC 344
Z9 372
U1 0
U2 5
PU WILEY-LISS
PI NEW YORK
PA DIV JOHN WILEY & SONS INC, 605 THIRD AVE, NEW YORK, NY 10158-0012 USA
SN 0899-1987
EI 
J9 MOL CARCINOGEN
JI Mol. Carcinog.
PD AUG 15
PY 1999
VL 25
IS 4
BP 231
EP 240
DI 
PG 10
WC Biochemistry & Molecular Biology; Oncology
SC Biochemistry & Molecular Biology; Oncology
GA 223BF
UT WOS:000081819300001
PM 10449029
DA 2025-02-23
ER

PT J
AU Voskuil, DW
   Kampman, E
   van Kraats, AA
   Balder, HF
   van Muijen, GNP
   Goldbohm, RA
   van't Veer, P
AF Voskuil, DW
   Kampman, E
   van Kraats, AA
   Balder, HF
   van Muijen, GNP
   Goldbohm, RA
   van't Veer, P
TI p53 over-expression and <i>p53</i> mutations in colon carcinomas:: Relation to dietary risk factors
SO INTERNATIONAL JOURNAL OF CANCER
LA English
DT Article
ID colorectal-cancer; genetic alterations; overexpression; immunohistochemistry; sequence; exposure; products; smoking
AB Epidemiological studies have suggested that dietary factors may differently affect p53-dependent and p53-independent pathways to colon cancer. Results of such studies may depend on the method used to assess p53 status. This case-control study of 185 colon-cancer cases and 259 controls examiner this relation, using both immunohistochemistry and SSCP(exons 5-8)/sequencing to detect p53 abnormalities. Of 185 carcinomas analyzed using immunohistochemistry, 81 (44%) were categorized as p53 over-expression. p53 mutations were detected in 59 tumors (32%). A slight increase in risk observed for intake of saturated fat was largely due to an increased risk in cases without p53 over-expression (OR per 16.1 g/day, 1.46; 95% CI, 1.08-1.97), and no association in cases with p53 over-expression (OR, 1.07, 95% CI, 0.78-1.47). However, findings were less pronounced when cases were classified by mutation analysis (wild-type OR, 1.33; 95% CI, 1.01-1.75; mutated OR, 1.16; 95% CI, 0.81-1.65). Similar results were observed for total fat intake. For other nutrients and fdr vegetable and meat food groups no differences in risk for either p53 pathway were observed, independent of the laboratory technique used. Interestingly, in cases with transversion mutations in the p53 gene, an increased risk was observed for saturated fat (OR, 2.00; 95% CI, 0.97-4.14), in contrast to those with mutations at CpG sites (OR, 0.93; 95% CI, 0.55-1.57). An increase in colon-cancer risk for the p53-independent pathway due to fat intake, is more pronounced when using immunohistochemistry. However, mutation analysis is needed to study the possible association with a small group of tumors with transversion mutations. (C) 1999 Wiley-Liss, Inc.
C1 Agr Univ Wageningen, Div Human Nutr & Epidemiol, NL-6703 HA Wageningen, Netherlands.
   Univ Nijmegen Hosp, Dept Pathol, Nijmegen, Netherlands.
   TNO, Nutr & Food Res Inst, Dept Consumer Res & Epidemiol, NL-3700 AJ Zeist, Netherlands.
C3 Wageningen University & Research; Radboud University Nijmegen; Netherlands Organization Applied Science Research
RP Voskuil, DW (corresponding author), Agr Univ Wageningen, Div Human Nutr & Epidemiol, Dreijenlaan 1,Bode 154, NL-6703 HA Wageningen, Netherlands.
CR BAAS IO, 1994, J PATHOL, V172, P5, DOI 10.1002/path.1711720104
   Calzolari A, 1997, AM J CLIN PATHOL, V107, P7
   Casey G, 1996, ONCOGENE, V13, P1971
   CHO KR, 1992, CANCER, V70, P1727, DOI 10.1002/1097-0142(19920915)70:4+<1727::AID-CNCR2820701613>3.0.CO;2-P
   Coebergh JWW, 1995, CANCER INCIDENCE AND SURVIVAL IN THE SOUTHEAST OF THE NETHERLANDS 1955-1994, V0, P0
   ElMahdani N, 1997, BRIT J CANCER, V75, P528, DOI 10.1038/bjc.1997.92
   FREDRIKSON M, 1996, BRIT J CANCER, V73, P1431
   Freedman AN, 1996, CANCER EPIDEM BIOMAR, V5, P285
   Freedman AN, 1996, BRIT J CANCER, V73, P902, DOI 10.1038/bjc.1996.180
   FREEDMANN AN, 1996, CARCINOGENESIS, V18, P855
   GREENBLATT MS, 1994, CANCER RES, V54, P4855
   HALL PA, 1994, J PATHOL, V172, P1, DOI 10.1002/path.1711720103
   Jernvall P, 1997, INT J CANCER, V74, P97, DOI 10.1002/(SICI)1097-0215(19970220)74:1<97::AID-IJC17>3.3.CO;2-0
   KAMPMAN E, 1995, CANCER CAUSE CONTROL, V6, P225, DOI 10.1007/BF00051794
   KAMPMAN E, 1994, INT J CANCER, V59, P170, DOI 10.1002/ijc.2910590205
   Leahy DT, 1996, J PATHOL, V180, P364, DOI 10.1002/(SICI)1096-9896(199612)180:4<364::AID-PATH683>3.0.CO;2-0
   Leung CS, 1997, CANCER EPIDEM BIOMAR, V6, P925
   POTTER JD, 1993, EPIDEMIOL REV, V15, P499, DOI 10.1093/oxfordjournals.epirev.a036132
   Seixas NS, 1996, SCAND J WORK ENV HEA, V22, P94, DOI 10.5271/sjweh.116
   SUZUKI H, 1992, CANCER RES, V52, P734
   VOGELSTEIN B, 1988, NEW ENGL J MED, V319, P525, DOI 10.1056/NEJM198809013190901
   WILLETT W, 1986, AM J EPIDEMIOL, V124, P17, DOI 10.1093/oxfordjournals.aje.a114366
   [World Cancer Research Fund American Institute for Cancer Research], 1997, FOOD NUTR PREV CANC, V0, P0
   ZHANG ZF, 1995, BRIT J CANCER, V71, P888, DOI 10.1038/bjc.1995.171
NR 24
TC 35
Z9 35
U1 0
U2 1
PU WILEY-LISS
PI NEW YORK
PA DIV JOHN WILEY & SONS INC, 605 THIRD AVE, NEW YORK, NY 10158-0012 USA
SN 0020-7136
EI 
J9 INT J CANCER
JI Int. J. Cancer
PD MAY 31
PY 1999
VL 81
IS 5
BP 675
EP 681
DI 10.1002/(SICI)1097-0215(19990531)81:5<675::AID-IJC1>3.0.CO;2-6
PG 7
WC Oncology
SC Oncology
GA 191TR
UT WOS:000080038100001
PM 10328215
DA 2025-02-23
ER

PT J
AU Garcia-Closas, R
   Gonzalez, CA
   Agudo, A
   Riboli, E
AF Garcia-Closas, R
   Gonzalez, CA
   Agudo, A
   Riboli, E
TI Intake of specific carotenoids and flavonoids and the risk of gastric cancer in Spain
SO CANCER CAUSES & CONTROL
LA English
DT Article
DE carotenoids; case-control study; diet; flavonoids; gastric cancer; Spain
ID potentially anticarcinogenic flavonoids; breast-cancer; beta-carotene; lung-cancer; malignant neoplasms; dietary flavonoids; heart-disease; supplementation; population; vegetables
AB Objectives: To investigate the relationship between gastric cancer and the intake of specific carotenoids (alpha-carotene, beta-carotene, lutein, and lycopene) and flavonoids (quercetin, kaempferol, myricetin, and luteolin) using new data on their concentration in foods. Methods: Case-control study carried out in Spain that included 354 cases of gastric cancer and 354 controls, matched by age, gender, area of residence and hospital. Usual food intake was assessed using a dietary history questionnaire. Results: In a multivariate model adjusted for several dietary factors, no association was found between intake of any of the studied carotenoids and the risk of gastric cancer. The adjusted OR of gastric cancer for the highest quartile of total flavonoid intake versus the lowest quartile was 0.44 (95 percent confidence interval [CI] = 0.25-0.78; P for trend = 0.003). Kaempferol intake was found to be protective (OR = 0.48; CI = 0.26-0.88, P for trend = 0.04) comparing the highest versus the lowest quartile of intake. A trend toward lower risk of stomach cancer with higher intake of quercetin was also found. Concusions: The results of this study support the hypothesis that the well-established protective effect of fruit and vegetables against gastric cancer could, in part, be due to the presence of flavonoids.
C1 Inst Epidemiol & Clin Res, Barcelona 08301, Spain.
   Univ Hosp Canarias, Res Unit, Tenerife, Spain.
   Int Agcy Res Canc, Unit Nutr & Canc, F-69372 Lyon, France.
C3 World Health Organization; International Agency for Research on Cancer (IARC)
RP Inst Epidemiol & Clin Res, Jordi Joan 5, Barcelona 08301, Spain.
CR Akama T, 1996, J MED CHEM, V39, P3461, DOI 10.1021/jm950938g
   BLOT WJ, 1993, JNCI-J NATL CANCER I, V85, P1483, DOI 10.1093/jnci/85.18.1483
   Candlish JK, 1996, BIOMEDICAL AND ENVIRONMENTAL SCIENCES, V9, P117
   Enger SM, 1996, CANCER EPIDEM BIOMAR, V5, P147
   FRANCESCHI S, 1994, INT J CANCER, V59, P181, DOI 10.1002/ijc.2910590207
   GIOVANNUCCI E, 1995, J NATL CANCER I, V87, P1767, DOI 10.1093/jnci/87.23.1767
   GONZALEZ CA, 1991, INT J CANCER, V49, P513, DOI 10.1002/ijc.2910490407
   GONZALEZ CA, 1994, AM J EPIDEMIOL, V139, P466, DOI 10.1093/oxfordjournals.aje.a117029
   Gonzalez CA, 1997, INT J EPIDEMIOL, V26, P0
   GONZALEZ CA, 1990, INT J EPIDEMIOL, V19, P354, DOI 10.1093/ije/19.2.354
   GREENLAND S, 1989, AM J PUBLIC HEALTH, V79, P340, DOI 10.2105/AJPH.79.3.340
   HELZLSOUER KJ, 1989, CANCER RES, V49, P6144
   Hennekens CH, 1996, NEW ENGL J MED, V334, P1145, DOI 10.1056/NEJM199605023341801
   HERTOG MGL, 1995, ARCH INTERN MED, V155, P381, DOI 10.1001/archinte.155.4.381
   Hertog MGL, 1997, AM J CLIN NUTR, V65, P1489, DOI 10.1093/ajcn/65.5.1489
   HERTOG MGL, 1992, J AGR FOOD CHEM, V40, P2379, DOI 10.1021/jf00024a011
   HERTOG MGL, 1993, J AGR FOOD CHEM, V41, P1242, DOI 10.1021/jf00032a015
   Jarvinen R, 1997, CANCER LETT, V114, P251, DOI 10.1016/S0304-3835(97)04675-2
   Knekt P, 1997, AM J EPIDEMIOL, V146, P223, DOI 10.1093/oxfordjournals.aje.a009257
   Kuo SM, 1996, CANCER LETT, V110, P41, DOI 10.1016/S0304-3835(96)04458-8
   LEMARCHAND L, 1993, CANCER EPIDEM BIOMAR, V2, P183
   Lopez-Abente G, 1996, ATLAS CANC MORTALITY, V0, P0
   PALLI D, 1994, EUR J GASTROEN HEPAT, V6, P1076, DOI 10.1097/00042737-199412000-00002
   Slimani N, 1996, EUROPEAN PROSPECTIVE, V0, P0
   So FV, 1996, NUTR CANCER, V26, P167, DOI 10.1080/01635589609514473
   Steinmetz KA, 1996, J AM DIET ASSOC, V96, P1027, DOI 10.1016/S0002-8223(96)00273-8
   [World Cancer Research Fund American Institute for Cancer Research], 1997, FOOD NUTR PREV CANC, V0, P0
   Zava DT, 1997, NUTR CANCER, V27, P31, DOI 10.1080/01635589709514498
   Ziegler RG, 1996, J NATL CANCER I, V88, P612, DOI 10.1093/jnci/88.9.612
NR 29
TC 162
Z9 182
U1 0
U2 15
PU SPRINGER
PI DORDRECHT
PA VAN GODEWIJCKSTRAAT 30, 3311 GZ DORDRECHT, NETHERLANDS
SN 0957-5243
EI 1573-7225
J9 CANCER CAUSE CONTROL
JI Cancer Causes Control
PD FEB 15
PY 1999
VL 10
IS 1
BP 71
EP 75
DI 10.1023/A:1008867108960
PG 5
WC Oncology; Public, Environmental & Occupational Health
SC Oncology; Public, Environmental & Occupational Health
GA 186JZ
UT WOS:000079727100010
PM 10334645
DA 2025-02-23
ER

PT J
AU Pillow, PC
   Duphorne, CM
   Chang, S
   Contois, JH
   Strom, SS
   Spitz, MR
   Hursting, SD
AF Pillow, PC
   Duphorne, CM
   Chang, S
   Contois, JH
   Strom, SS
   Spitz, MR
   Hursting, SD
TI Development of a database for assessing dietary phytoestrogen intake
SO NUTRITION AND CANCER-AN INTERNATIONAL JOURNAL
LA English
DT Article
ID potentially anticarcinogenic flavonoids; food frequency questionnaire; breast-cancer; history questionnaire; sterol content; soybean foods; risk; genistein; women; isoflavones
AB For the past two decades, epidemiologists have observed lower risks of lung, breast, prostate, colon, and other cancers in populations that frequently consume fruits and vegetables. Numerous phytoestrogens have been shown to be anticarcinogenic under experimental conditions and may account for at least part of the cancer-prevention effects of fruit and vegetable consumption. These plant constituents include isoflavonoids, coumestans, lignans, phytosterols, and flavonoids. DietSys, the nutrient analysis program associated with the National Cancer Institute Health Habits and History Questionnaire (HHHQ), and other nationally available nutrient analysis databases do not fully assess these constituents. Therefore, we modified DietSys to include these components in foods on the basis of published values. In addition, as part of an epidemiological study of prostate cancer, we modified the food-frequency component of the HHHQ to include the main foods contributing to phytoestrogen intake. Although there are limitations to the consistency and quality of many of the values because they were gathered from a variety of sources, our approach should provide a useful first tool for assessing the epidemiological association between phytoestrogen consumption and cancer risk. Furthermore, this work has already facilitated the identification of the major dietary contributors with phytoestrogen activity and prioritized future laboratory analyses of specific foods toward the development of a more complete and accurate database.
C1 Univ Texas, MD Anderson Cancer Ctr, Dept Epidemiol, Houston, TX 77030 USA.
C3 University of Texas System; UTMD Anderson Cancer Center
RP Univ Texas, MD Anderson Cancer Ctr, Dept Epidemiol, 1515 Holcombe Blvd,Box 189, Houston, TX 77030 USA.
EM shursting@request.mdacc.tmc.edu
FU NCI NIH HHS [P30 CA-16672, R01 CA-68578] Funding Source: Medline
CR ADLERCREUTZ H, 1992, ACTA ONCOL, V31, P175, DOI 10.3109/02841869209088899
   ADLERCREUTZ H, 1990, SCAND J CLIN LAB INV, V50, P3, DOI 10.3109/00365519009085798
   Adlercreutz H, 1997, ANN MED, V29, P95, DOI 10.3109/07853899709113696
   ANDERSON DL, 1994, J FOOD COMPOS ANAL, V7, P58
   Barrett J, 1996, ENVIRON HEALTH PERSP, V104, P478, DOI 10.2307/3432986
   BECKSTROMSTERNBSM, 1994, PHYTOCHEMICAL DATABA, V0, P0
   BILYK A, 1985, J AGR FOOD CHEM, V33, P226, DOI 10.1021/jf00062a017
   BLOCK G, 1986, AM J EPIDEMIOL, V124, P453, DOI 10.1093/oxfordjournals.aje.a114416
   BLOCK G, 1990, J CLIN EPIDEMIOL, V43, P1327, DOI 10.1016/0895-4356(90)90099-B
   BLOCK G, 1992, J AM DIET ASSOC, V92, P686
   BLOCK G, 1994, AM J EPIDEMIOL, V139, P1190, DOI 10.1093/oxfordjournals.aje.a116965
   Block G, 1990, EPIDEMIOLOGY, V1, P58, DOI 10.1097/00001648-199001000-00013
   COATES RJ, 1991, AM J EPIDEMIOL, V134, P658, DOI 10.1093/oxfordjournals.aje.a116138
   COWARD L, 1993, J AGR FOOD CHEM, V41, P1961, DOI 10.1021/jf00035a027
   CUMMINGS SR, 1987, AM J EPIDEMIOL, V126, P796, DOI 10.1093/oxfordjournals.aje.a114716
   ELDRIDGE AC, 1982, J AGR FOOD CHEM, V30, P353, DOI 10.1021/jf00110a035
   ETIEVANT P, 1988, J SCI FOOD AGR, V42, P39, DOI 10.1002/jsfa.2740420106
   FRANKE AA, 1995, P SOC EXP BIOL MED, V208, P18, DOI 10.3181/00379727-208-43826
   Fukutake M, 1996, FOOD CHEM TOXICOL, V34, P457, DOI 10.1016/0278-6915(96)87355-8
   Goldberg DM, 1996, ANAL CHEM, V68, P1688, DOI 10.1021/ac951083i
   Goodman MT, 1997, AM J EPIDEMIOL, V146, P294, DOI 10.1093/oxfordjournals.aje.a009270
   GORMICAN A, 1970, J AM DIET ASSOC, V56, P397
   Hartman AM, 1996, NUTR CANCER, V25, P305, DOI 10.1080/01635589609514454
   Herrmann K, 1976, JOURNAL OF FOOD TECHNOLOGY, V11, P433, DOI 10.1108/09566160010378107
   HERTOG MGL, 1994, NUTR CANCER, V22, P175, DOI 10.1080/01635589409514342
   HERTOG MGL, 1992, J AGR FOOD CHEM, V40, P1591, DOI 10.1021/jf00021a023
   HERTOG MGL, 1992, J AGR FOOD CHEM, V40, P2379, DOI 10.1021/jf00024a011
   HERTOG MGL, 1993, J AGR FOOD CHEM, V41, P1242, DOI 10.1021/jf00032a015
   HO SM, 1993, CANCER RES, V53, P528
   HornRoss PL, 1997, CANCER EPIDEM BIOMAR, V6, P339
   HORNROSS PL, 1995, CANCER CAUSE CONTROL, V6, P567, DOI 10.1007/BF00054166
   HORNROSS PL, 1997, P AM SOC PREV ONC 21, V0, P0
   HUNT CD, 1991, J AM DIET ASSOC, V91, P558
   *IND SOYB GROW ASS, 1997, HOM PAG, V0, P0
   INDYK HE, 1990, ANALYST, V115, P1525, DOI 10.1039/an9901501525
   Ingram D, 1997, LANCET, V350, P990, DOI 10.1016/S0140-6736(97)01339-1
   Knekt P, 1997, AM J EPIDEMIOL, V146, P223, DOI 10.1093/oxfordjournals.aje.a009257
   Knight DC, 1996, OBSTET GYNECOL, V87, P897
   MARTIN PM, 1978, ENDOCRINOLOGY, V103, P1860, DOI 10.1210/endo-103-5-1860
   Mazur W, 1996, ANAL BIOCHEM, V233, P169, DOI 10.1006/abio.1996.0025
   Mazur WM, 1998, BRIT J NUTR, V79, P37, DOI 10.1079/BJN19980007
   Mazur WM, 1998, J NUTR BIOCHEM, V9, P193, DOI 10.1016/S0955-2863(97)00184-8
   MERRILL AL, 1966, PROCEDURES CALCULATI, V0, P0
   MESSINA MJ, 1994, NUTR CANCER, V21, P113, DOI 10.1080/01635589409514310
   MOUSAVI Y, 1993, STEROIDS, V58, P301, DOI 10.1016/0039-128X(93)90088-5
   *NAT LIBR MED, 1998, MEDL, V0, P0
   Nguyenle T, 1995, J PHARMACEUT BIOMED, V14, P221, DOI 10.1016/0731-7085(95)01619-8
   OBERMEYER WR, 1995, P SOC EXP BIOL MED, V208, P6, DOI 10.3181/00379727-208-43824
   PETERSON G, 1993, PROSTATE, V22, P335, DOI 10.1002/pros.2990220408
   Reinli K, 1996, NUTR CANCER, V26, P123, DOI 10.1080/01635589609514470
   RODRIGUEZPALMERO M, 1994, J CHROMATOGR A, V672, P267, DOI 10.1016/0021-9673(94)80617-9
   ROSE DP, 1993, ANNU REV PUBL HEALTH, V14, P1, DOI 10.1146/annurev.pu.14.050193.000245
   ROSENBLUM ER, 1991, ALCOHOL CLIN EXP RES, V15, P205, DOI 10.1111/j.1530-0277.1991.tb01856.x
   SHEPPARD AJ, 1977, J ASSOC OFF ANA CHEM, V60, P1302
   Shoff SM, 1998, NUTR CANCER, V30, P207, DOI 10.1080/01635589809514665
   STEINMETZ KA, 1991, CANCER CAUSE CONTROL, V2, P325, DOI 10.1007/BF00051672
   THOMPSON LU, 1991, NUTR CANCER, V16, P43, DOI 10.1080/01635589109514139
   USDepartment of Agriculture Agricultural Research Service, 1998, USDA NUTR DAT STAND, V0, P0
   *UN SOYB BOARD, 1997, HOM PAG, V0, P0
   *USDA, 1996, 1994 CONT SURV FOOD, V0, P0
   Vandenlangenberg GM, 1997, J AM DIET ASSOC, V97, P860, DOI 10.1016/S0002-8223(97)00210-1
   WANG HJ, 1994, J AGR FOOD CHEM, V42, P1666, DOI 10.1021/jf00044a016
   WEIHRAUCH JL, 1978, J AM DIET ASSOC, V73, P39
   Zava DT, 1997, NUTR CANCER, V27, P31, DOI 10.1080/01635589709514498
   ZIEGLER RG, 1993, JNCI-J NATL CANCER I, V85, P1819, DOI 10.1093/jnci/85.22.1819
   ZOOK EG, 1968, J AM DIET ASSOC, V52, P225
NR 66
TC 112
Z9 115
U1 0
U2 6
PU ROUTLEDGE JOURNALS, TAYLOR & FRANCIS LTD
PI ABINGDON
PA 2-4 PARK SQUARE, MILTON PARK, ABINGDON OX14 4RN, OXON, ENGLAND
SN 0163-5581
EI 1532-7914
J9 NUTR CANCER
JI Nutr. Cancer
PD JUN 15
PY 1999
VL 33
IS 1
BP 3
EP 19
DI 10.1080/01635589909514742
PG 17
WC Oncology; Nutrition & Dietetics
SC Oncology; Nutrition & Dietetics
GA 184DM
UT WOS:000079594800002
PM 10227038
DA 2025-02-23
ER

PT J
AU Strom, SS
   Yamamura, Y
   Duphorne, CM
   Spitz, MR
   Babaian, RJ
   Pillow, PC
   Hursting, SD
AF Strom, SS
   Yamamura, Y
   Duphorne, CM
   Spitz, MR
   Babaian, RJ
   Pillow, PC
   Hursting, SD
TI Phytoestrogen intake and prostate cancer: A case-control study using a new database
SO NUTRITION AND CANCER-AN INTERNATIONAL JOURNAL
LA English
DT Article
ID dietary phytosterols; risk; flavonoids; consumption; growth; colon; men; questionnaire; epidemiology; inhibition
AB In the last several years, attention has been focused on comparing the Western diet, which is rich in fat, protein, and refined carbohydrates, with the Asian diet, which is rich in phytoestrogens, as a possible explanation for the contrasting rates of clinically relevant prostate cancer. Phytoestrogens, plant-derived nutrients, include several isoflavones, flavonoids, lignans, phytosterols, and coumestans, some of which have been postulated as having anticarcinogenic properties. Using a new database, we examined the role of phytoestrogen intake and prostate cancer risk in 83 Caucasian cases and 107 controls. Controls reported consuming higher amounts of foods containing genistein, daidzein, and coumestrol and lower amounts of foods containig campesterol and stigmasterol. Multivariate analysis, after adjustment for age, family history of prostate cancer, alcohol consumption, and total calorie intake, showed an inverse association between coumestrol (p = 0.03) and daidzein (p = 0.07) and prostate cancer risk. Genistein, the most studied phytoestrogen, showed a slight protective effect (p = 0.26). However a positive association was found between campesterol (p = 0.08) and stigmasterol (p = 0.03) and risk of prostate cancer. These results are suggestive of a possible relationship between phytoestrogen intake and prostate cancer risk. Larger comprehensive studies are needed to further refine the role of phytoestrogen intake in prostate cancer risk.
C1 Univ Texas, MD Anderson Cancer Ctr, Dept Epidemiol, Houston, TX 77030 USA.
   Univ Texas, MD Anderson Cancer Ctr, Dept Urol, Houston, TX 77030 USA.
C3 University of Texas System; UTMD Anderson Cancer Center; University of Texas System; UTMD Anderson Cancer Center
RP Univ Texas, MD Anderson Cancer Ctr, Dept Epidemiol, 1515 Holcombe Blvd,Box 189, Houston, TX 77030 USA.
FU NCI NIH HHS [KO7 CA-63183, R01 CA-68578] Funding Source: Medline
CR ADLERCREUTZ CHT, 1995, J NUTR, V125, PS757, DOI 10.1093/jn/125.3_Suppl.757S
   ADLERCREUTZ H, 1990, SCAND J CLIN LAB INV, V50, P3, DOI 10.3109/00365519009085798
   ADLERCREUTZ H, 1991, AM J CLIN NUTR, V54, P1093, DOI 10.1093/ajcn/54.6.1093
   Adlercreutz H, 1988, PROGRESS IN DIET AND NUTRITION, V0, P165
   ADLERCREUTZ H, 1995, ENVIRON HEALTH PERSP, V103, P103, DOI 10.2307/3432518
   Awad AB, 1996, ANTICANCER RES, V16, P2797
   BLOCK G, 1986, AM J EPIDEMIOL, V124, P453, DOI 10.1093/oxfordjournals.aje.a114416
   BLOCK G, 1994, AM J EPIDEMIOL, V139, P1190, DOI 10.1093/oxfordjournals.aje.a116965
   Evans CP, 1997, CANCER RES, V57, P3594
   Ewings P, 1996, BRIT J CANCER, V74, P661, DOI 10.1038/bjc.1996.418
   Goodman MT, 1997, AM J EPIDEMIOL, V146, P294, DOI 10.1093/oxfordjournals.aje.a009270
   GRAHAM S, 1983, JNCI-J NATL CANCER I, V70, P687
   Harborne JB, 1994, FLAVONOIDS ADV RES 1, V0, P0
   HERTOG MGL, 1994, NUTR CANCER, V22, P175, DOI 10.1080/01635589409514342
   HERTOG MGL, 1995, ARCH INTERN MED, V155, P381, DOI 10.1001/archinte.155.4.381
   Hirayama T, 1979, NATL CANCER INST MONOGR, V0, P149
   Hirayama T, 1992, NATL CANCER I MONOGR, V0, P65
   Hirayama T, 1986, DIET NUTR CANC, V0, P41
   HO SM, 1993, CANCER RES, V53, P528
   HODNICK WF, 1986, BIOCHEM PHARMACOL, V35, P2345, DOI 10.1016/0006-2952(86)90461-2
   Key TJA, 1997, BRIT J CANCER, V76, P678, DOI 10.1038/bjc.1997.445
   Knekt P, 1997, AM J EPIDEMIOL, V146, P223, DOI 10.1093/oxfordjournals.aje.a009257
   KODAMA M, 1990, ANTICANCER RES, V10, P1043
   Kolonel LN, 1996, CANCER CAUSE CONTROL, V7, P83, DOI 10.1007/BF00115640
   Kuhnau J, 1976, WORLD REV NUTR DIET, V24, P117
   LEE HP, 1991, LANCET, V337, P1197, DOI 10.1016/0140-6736(91)92867-2
   LING WH, 1995, LIFE SCI, V57, P195, DOI 10.1016/0024-3205(95)00263-6
   MAKELA S, 1991, I TECHNOLOGY EFFECTS, V0, P135
   MARIDONNEAUPARINI I, 1986, PHARMACOL RES COMMUN, V18, P61, DOI 10.1016/0031-6989(86)90159-1
   MESSINA MJ, 1994, NUTR CANCER, V21, P113, DOI 10.1080/01635589409514310
   MILLS PK, 1989, CANCER-AM CANCER SOC, V64, P598, DOI 10.1002/1097-0142(19890801)64:3<598::AID-CNCR2820640306>3.0.CO;2-6
   MOLTENI A, 1995, J NUTR, V125, PS751, DOI 10.1093/jn/125.3_Suppl.751S
   OISHI K, 1988, PROSTATE, V12, P179, DOI 10.1002/pros.2990120208
   PETERSON G, 1993, PROSTATE, V22, P335, DOI 10.1002/pros.2990220408
   Pillow PC, 1999, NUTR CANCER, V33, P3, DOI 10.1080/01635589909514742
   RAO AV, 1992, NUTR CANCER, V18, P43, DOI 10.1080/01635589209514203
   ROSE DP, 1986, CANCER-AM CANCER SOC, V58, P2363, DOI 10.1002/1097-0142(19861201)58:11<2363::AID-CNCR2820581102>3.0.CO;2-#
   Schuman LM, 1982, TRENDS CANC INCIDENC, V0, P345
   Schuurman AG, 1998, CANCER EPIDEM BIOMAR, V7, P673
   SEVERSON RK, 1989, CANCER RES, V49, P1857
   SHIMONAKA M, 1984, INT J ONCOL, V12, P911
   Willett WC, 1998, NUTRITIONAL EPIDEMIOLOGY: MONOGRAPHS IN EPIDEMIOLOGY AND BIOSTATISTICS, V2nd, P0
NR 42
TC 190
Z9 208
U1 0
U2 12
PU ROUTLEDGE JOURNALS, TAYLOR & FRANCIS LTD
PI ABINGDON
PA 2-4 PARK SQUARE, MILTON PARK, ABINGDON OX14 4RN, OXON, ENGLAND
SN 0163-5581
EI 1532-7914
J9 NUTR CANCER
JI Nutr. Cancer
PD JUN 15
PY 1999
VL 33
IS 1
BP 20
EP 25
DI 10.1080/01635589909514743
PG 6
WC Oncology; Nutrition & Dietetics
SC Oncology; Nutrition & Dietetics
GA 184DM
UT WOS:000079594800003
PM 10227039
DA 2025-02-23
ER

PT J
AU Yu, JT
   Cheng, Y
   Xie, LP
   Zhang, RQ
AF Yu, JT
   Cheng, Y
   Xie, LP
   Zhang, RQ
TI Effects of genistein and daidzein on membrane characteristics of HCT cells
SO NUTRITION AND CANCER-AN INTERNATIONAL JOURNAL
LA English
DT Article
ID dietary phytoestrogens; breast-cancer; in-vitro; mechanisms; risk; differentiation; inhibition; kinases; legumes; growth
AB Genistein and daidzein are two major isoflavonoids in soybeans. They have received increasing attention because of their possible role in cancer prevention. In the present investigation, the human colon tumor (HCT) cell line was used to investigate the effect of isoflavonoids on cell growth with 3-(4,5-dimethylthiazol-2-yl)-2, 5-diphenyltetrazolium bromide colorimetric assay. We found that genistein and/or daidzein could inhibit growth in HCT cells. The 50% inhibitory concentrations of genistein and daidzein were 15 and 40 mu M, respectively. Fluorescent polarization quasielastic light scattering, and circular dichroism were used to study the influence of isoflavonoids on membrane characteristics of HCT cells, including membrane fluidity, density of cell surface charge, and membrane protein conformation. Membrane fluidity of HCT cells was obviously reduced by genistein, but not by daidzein. The effect of genistein was time and dose dependent. In addition, genistein and daidzein could reduce the density of cell surface charge and increase the order of membrane protein conformation. All these changes may represent one of the mechanisms of the effect of isoflavonoids on growth inhibition, differentiation promotion, and transfer interference in a tumor cell line.
C1 Tsing Hua Univ, Dept Biol Sci & Biotechnol, Lab Marine Biotechnol, Beijing 100084, Peoples R China.
C3 Tsinghua University
RP Zhang, RQ (corresponding author), Tsing Hua Univ, Dept Biol Sci & Biotechnol, Lab Marine Biotechnol, Beijing 100084, Peoples R China.
EM rqzhang@mail.tsinghua.edu.cn
CR ADLERCREUTZ H, 1992, J STEROID BIOCHEM, V41, P331, DOI 10.1016/0960-0760(92)90359-Q
   ADLERCREUTZ H, 1990, SCAND J CLIN LAB INV, V50, P3, DOI 10.3109/00365519009085798
   ADLERCREUTZ H, 1995, ENVIRON HEALTH PERSP, V103, P103, DOI 10.2307/3432518
   AKIYAMA T, 1987, J BIOL CHEM, V262, P5592
   BARNES S, 1995, P SOC EXP BIOL MED, V208, P103
   BARNES S, 1990, PROG CLIN BIOL RES, V347, P239
   BISCHOF G, 1995, AM J PHYSIOL-CELL PH, V268, PC154, DOI 10.1152/ajpcell.1995.268.1.C154
   CONSTANTINOU A, 1995, P SOC EXP BIOL MED, V208, P109
   CONSTANTINOU A, 1990, CANCER RES, V50, P2618
   FRANKE AA, 1995, P SOC EXP BIOL MED, V208, P18, DOI 10.3181/00379727-208-43826
   GIRI AK, 1995, CANCER LETT, V95, P125, DOI 10.1016/0304-3835(95)03877-Y
   HAWRYLEWICZ EJ, 1995, J NUTR, V125, PS698, DOI 10.1093/jn/125.suppl_3.698S
   Knight DC, 1996, OBSTET GYNECOL, V87, P897
   MARKOVITS J, 1989, CANCER RES, V49, P5111
   MATSUKAWA Y, 1993, CANCER RES, V53, P1328
   Mazur WM, 1998, J NUTR BIOCHEM, V9, P193, DOI 10.1016/S0955-2863(97)00184-8
   MESSINA M, 1991, JNCI-J NATL CANCER I, V83, P541, DOI 10.1093/jnci/83.8.541
   MESSINA MJ, 1994, NUTR CANCER, V21, P113, DOI 10.1080/01635589409514310
   PETERSON G, 1991, BIOCHEM BIOPH RES CO, V179, P661, DOI 10.1016/0006-291X(91)91423-A
   POTTER JD, 1994, 1 INT S ROL SOY PREV, V0, P10
   SETCHELL KDR, 1984, AM J CLIN NUTR, V40, P569, DOI 10.1093/ajcn/40.3.569
   STEINMETZ KA, 1991, CANCER CAUSE CONTROL, V2, P427, DOI 10.1007/BF00054304
   VERDEAL K, 1980, JNCI-J NATL CANCER I, V64, P285, DOI 10.1093/jnci/64.2.285
   Wang WQ, 1997, NUTR CANCER, V29, P29, DOI 10.1080/01635589709514598
   Wiseman H, 1996, J NUTR BIOCHEM, V7, P2, DOI 10.1016/0955-2863(95)00152-2
   Wu AH, 1996, CANCER EPIDEM BIOMAR, V5, P901
   Zhang RQ, 1997, NUTR CANCER, V29, P24, DOI 10.1080/01635589709514597
NR 27
TC 25
Z9 28
U1 0
U2 5
PU LAWRENCE ERLBAUM ASSOC INC
PI MAHWAH
PA 10 INDUSTRIAL AVE, MAHWAH, NJ 07430-2262 USA
SN 0163-5581
EI 
J9 NUTR CANCER
JI Nutr. Cancer
PD JUN 15
PY 1999
VL 33
IS 1
BP 100
EP 104
DI 10.1080/01635589909514755
PG 5
WC Oncology; Nutrition & Dietetics
SC Oncology; Nutrition & Dietetics
GA 184DM
UT WOS:000079594800015
PM 10227051
DA 2025-02-23
ER

PT J
AU Corpet, DE
   Parnaud, G
AF Corpet, DE
   Parnaud, G
TI Polyethylene-glycol, a potent suppressor of azoxymethane-induced colonic aberrant crypt foci in rats
SO CARCINOGENESIS
LA English
DT Article
ID dietary fiber; wheat bran; f344 rats; tumor-incidence; cooked casein; bile-acids; cancer; growth; water; 1,2-dimethylhydrazine
AB Bulking fibers and high water intake may decrease colon carcinogenesis in rats, and the risk of colorectal cancer in humans. We speculated that a non-fermented polymer, polyethylene-glycol (PEG) 8000, which increases stool moisture, might protect rats against colon carcinogenesis. Thirty female F344 rats were given a single injection of azoxymethane (20 mg/kg), and 7 days later randomized to AIN76 diets containing PEG (to provide 3 g/kg body wt/day), or no PEG (control). Diets were given ad libitum for 105 days, then colon carcinogenesis was assessed by the aberrant crypt foci (ACF) test. ACF were scored blindly by a single observer. Dietary feeding of PEG almost suppressed ACF larger than one crypt, and strikingly decreased the total number of ACF per rat. PEG-fed rats had 100 times less large ACF than controls (0.8 and 83 respectively, P = 0.00001), PEG-fed rats had 20 times less total ACF than control (six and 107 AGE/rat, respectively; P < 0.0001). Two treated rats had no detectable ACF. PEG is 10 times more potent than other chemopreventive agents in this model. Since PEG is generally recognized as safe, its cancer-preventive features could be tested in humans.
C1 Ecole Natl Vet, INRA, Secur Aliments, F-31076 Toulouse, France.
C3 INRAE; Universite de Toulouse; Ecole Nationale Veterinaire de Toulouse
RP Corpet, DE (corresponding author), Ecole Natl Vet, INRA, Secur Aliments, 23 Ch Capelles, F-31076 Toulouse, France.
CR ALABASTER O, 1993, CANCER LETT, V75, P53, DOI 10.1016/0304-3835(93)90207-P
   BIRD RP, 1987, CANCER LETT, V37, P147, DOI 10.1016/0304-3835(87)90157-1
   Corpet DE, 1997, CANCER LETT, V114, P89, DOI 10.1016/S0304-3835(97)04631-4
   CORPET DE, 1990, CANCER RES, V50, P6955
   Corpet DE, 1997, CANCER LETT, V114, P35, DOI 10.1016/S0304-3835(97)04619-3
   FAIVRE J, 1996, IARC SCI PUBL, V139, P115
   GREENBERG ER, 1996, IARC SCI PUBL, V139, P91
   Hara H, 1996, J NUTR BIOCHEM, V7, P549, DOI 10.1016/S0955-2863(96)00105-2
   HARRIS PJ, 1993, MUTAT RES, V290, P97, DOI 10.1016/0027-5107(93)90037-G
   Ishizuka S, 1996, BIOSCI BIOTECH BIOCH, V60, P2084, DOI 10.1271/bbb.60.2084
   KELLOFF GJ, 1996, IARC SCI PUBL, V139, P203
   KLURFELD DM, 1992, CANCER RES, V52, P0
   LAPRE JA, 1992, CARCINOGENESIS, V13, P41, DOI 10.1093/carcin/13.1.41
   Lubin F, 1997, CANCER EPIDEM BIOMAR, V6, P79
   MERETO E, 1994, CANCER LETT, V76, P5, DOI 10.1016/0304-3835(94)90127-9
   Onogi N, 1996, CARCINOGENESIS, V17, P1291, DOI 10.1093/carcin/17.6.1291
   Parnaud G, 1998, NUTR CANCER, V32, P165, DOI 10.1080/01635589809514736
   PEREIRA MA, 1994, CARCINOGENESIS, V15, P1049, DOI 10.1093/carcin/15.5.1049
   POTTER JD, 1995, EUR J CANCER, V31A, P1033, DOI 10.1016/0959-8049(95)00125-3
   PRETLOW TP, 1992, CARCINOGENESIS, V13, P1509, DOI 10.1093/carcin/13.9.1509
   RONCUCCI L, 1991, HUM PATHOL, V22, P287, DOI 10.1016/0046-8177(91)90163-J
   Rowland IR, 1998, CARCINOGENESIS, V19, P281, DOI 10.1093/carcin/19.2.281
   Seraj MJ, 1997, CANCER LETT, V115, P97, DOI 10.1016/S0304-3835(97)04719-8
   Shannon J, 1996, CANCER EPIDEM BIOMAR, V5, P495
   Takayama T, 1998, NEW ENGL J MED, V339, P1277, DOI 10.1056/NEJM199810293391803
   Tanaka T, 1997, CARCINOGENESIS, V18, P2155, DOI 10.1093/carcin/18.11.2155
   WARGOVICH MJ, 1995, INT J CANCER, V60, P515, DOI 10.1002/ijc.2910600415
   WATTENBERG LW, 1996, IARC SCI PUBL, V139, P151
   Windholz Martha, 1983, MERCK INDEX, V10, P0
   ZHANG XM, 1992, JNCI-J NATL CANCER I, V84, P1026, DOI 10.1093/jnci/84.13.1026
   Zoran DL, 1997, J NUTR, V127, P2217, DOI 10.1093/jn/127.11.2217
NR 31
TC 31
Z9 33
U1 0
U2 1
PU OXFORD UNIV PRESS
PI OXFORD
PA GREAT CLARENDON ST, OXFORD OX2 6DP, ENGLAND
SN 0143-3334
EI 
J9 CARCINOGENESIS
JI Carcinogenesis
PD MAY 15
PY 1999
VL 20
IS 5
BP 915
EP 918
DI 10.1093/carcin/20.5.915
PG 4
WC Oncology
SC Oncology
GA 191KY
UT WOS:000080022700024
PM 10334212
DA 2025-02-23
ER

PT J
AU Gupta, PC
   Hebert, JR
   Bhonsle, RB
   Murti, PR
   Mehta, H
   Mehta, FS
AF Gupta, PC
   Hebert, JR
   Bhonsle, RB
   Murti, PR
   Mehta, H
   Mehta, FS
TI Influence of dietary factors on oral precancerous lesions in a population-based case-control study in Kerala, India
SO CANCER
LA English
DT Article
DE India; oral neoplasms; precancerous conditions; nutrition; diet; beta-carotene; zinc; iron; ascorbic acid; leukoplakia; tobacco chewing; smoking
ID beta-carotene; alcohol-consumption; pharyngeal cancer; leukoplakia; zinc; risk; prevention; vitamins; smoking; retinol
AB BACKGROUND. Although tobacco is the primary etiologic factor for oral precancerous lesions in India, evidence from other sources indicates that diet may modify risk. This case-control study was designed to minimize a Variety of biases in attempt to investigate the relation between diet and oral precancerous lesions. METHODS. In a house-to-house survey of 5056 tobacco users in a rural area of Ernakulam district in Kerala, India, 226 individuals (44 females and 182 males) were found to have precancerous lesions (cases), which in 4 cases proved to be cancer. BACKGROUND. Although tobacco is the primary etiologic factor for oral precancerous lesions in India, evidence from other sources indicates that diet may modify risk. This case-control study was designed to minimize a Variety of biases in its From among the examinees, an equal number of controls who were free of oral mucosal lesions and were matched to the cases regarding age (+/-5 years), gender, ward of residence, and use of tobacco also were enrolled. Dietary data were obtained using a customized interviewer-administered food-frequency questionnaire. AU subjects and interviewers were blinded to the disease status of the subject. RESULTS. After controlling for tobacco use, intake of fruits, vegetables, and beta-carotene evinced inverse trends in risk (P < 0.05), with an average reduction of over 10% per quartile of exposure. Associations with certain micronutrients appeared to differ according to gender, with an apparent 20% reduction in risk per mg of zinc consumed per day among men and the suggestion of an increased risk among those women in the lowest quartile of iron intake (an increase of approximately 2.5-foId) and ascorbic acid intake (an increase of approximately 70% increase) compared with other women (P < 0.10). CONCLUSIONS. Consumption of vegetables, fruits, and several micronutrients may inhibit precancerous lesions of the oral cavity. (C) 1999 American Cancer Society.
C1 Univ Massachusetts, Sch Med, Dept Med, Div Prevent & Behav Med, Worcester, MA 01655 USA.
   Tata Inst Fundamental Res, Epidemiol Res Unit, Bombay 400005, Maharashtra, India.
C3 University of Massachusetts System; University of Massachusetts Worcester; Tata Institute of Fundamental Research (TIFR)
RP Univ Massachusetts, Sch Med, Dept Med, Div Prevent & Behav Med, 55 Lake Ave, Worcester, MA 01655 USA.
FU PHS HHS [N-406-645] Funding Source: Medline
CR Alpha-Tocopherol Beta Carotene Cancer Prevention Study Group, 1994, N ENGL J MED, V330, P1029, DOI 10.1056/NEJM199404143301501
   [Anonymous], 1984, B WORLD HEALTH ORGAN, V62, P817
   [Anonymous], 1997, FOOD NUTR PREV CANC, V0, P0
   APGAR J, 1985, ANNU REV NUTR, V5, P43, DOI 10.1146/annurev.nu.05.070185.000355
   BHONSALE RB, 1990, CONTROL TOBACCO RELA, V0, P25
   Bingham SA, 1991, DESIGN CONCEPTS NUTR, V0, P153
   Castenmiller JJM, 1998, ANNU REV NUTR, V18, P19, DOI 10.1146/annurev.nutr.18.1.19
   CHEN TSN, 1994, J GASTROEN HEPATOL, V9, P654, DOI 10.1111/j.1440-1746.1994.tb01581.x
   FABRIS N, 1995, AGING-CLIN EXP RES, V7, P77, DOI 10.1007/BF03324297
   FRANCHITO SH, 1992, CLIMATIC CHANGE, V22, P1, DOI 10.1007/BF00143341
   FRANCO EL, 1989, INT J CANCER, V43, P992, DOI 10.1002/ijc.2910430607
   GAREWAL HS, 1995, ARCH OTOLARYNGOL, V121, P141
   GAREWAL HS, 1993, J CELL BIOCHEM, V0, P262
   Goodhart RSMEShils, 1980, MODERN NUTRITION IN HEALTH AND DISEASE, V6th, P0
   GUPTA PC, 1984, COMMUNITY DENT ORAL, V12, P47, DOI 10.1111/j.1600-0528.1984.tb01409.x
   GUPTA PC, 1989, CANCER-AM CANCER SOC, V63, P2247, DOI 10.1002/1097-0142(19890601)63:11<2247::AID-CNCR2820631132>3.0.CO;2-D
   GUPTA PC, 1980, COMMUNITY DENT ORAL, V8, P287, DOI 10.1111/j.1600-0528.1980.tb01302.x
   GUPTA PC, 1992, J ORAL PATHOL MED, V21, P433, DOI 10.1111/j.1600-0714.1992.tb00970.x
   GUPTA PC, 1992, P INT S 15 19 JAN 19, V0, P0
   Hebert JR, 1998, PUBLIC HEALTH NUTR, V1, P123, DOI 10.1079/PHN19980019
   HEBERT JR, 1990, EUR J CLIN NUTR, V44, P185
   HEBERT JR, 1991, NUTR CANCER, V15, P107, DOI 10.1080/01635589109514118
   HEBERT JR, 1995, INT J EPIDEMIOL, V24, P389, DOI 10.1093/ije/24.2.389
   HEBERT JR, 1994, AM J EPIDEMIOL, V140, P132, DOI 10.1093/oxfordjournals.aje.a117224
   HEBERT JR, 1988, AM J CLIN NUTR, V47, P1068, DOI 10.1093/ajcn/47.6.1068
   HIDIROGLOU M, 1984, J DAIRY SCI, V67, P1147, DOI 10.3168/jds.S0022-0302(84)81416-2
   Hosmer DW, 1989, APPL LOGISITC REGRES, V0, P0
   Kandarkar SV, 1996, ORAL ONCOL, V32B, P230, DOI 10.1016/0964-1955(96)00013-9
   Kaugars GE, 1996, ORAL SURG ORAL MED O, V81, P5, DOI 10.1016/S1079-2104(96)80139-9
   KRISHNASWAMY K, 1995, EUR J CANC B, V21, P41
   Maher R, 1997, NUTR CANCER, V27, P41, DOI 10.1080/01635589709514499
   MARSHALL J, 1982, NUTRITION AND CANCER, V3, P145, DOI 10.1080/01635588109513716
   Marshall JR, 1996, CANCER CAUSE CONTROL, V7, P101, DOI 10.1007/BF00115642
   MCLAUGHLIN JK, 1988, JNCI-J NATL CANCER I, V80, P1237, DOI 10.1093/jnci/80.15.1237
   Messer E, 1997, SOC SCI MED, V44, P1675, DOI 10.1016/S0277-9536(96)00370-X
   *NAT I NUTR, 1993, NUTR VAL IND FOODS, V0, P0
   *NAT I NUTR, 1991, NAT NUTR MON BUR REP, V0, P0
   NEFF DL, 1994, SOC SCI MED, V39, P475, DOI 10.1016/0277-9536(94)90091-4
   OMENN GS, 1994, CANCER RES, V54, P0
   PARKIN DM, 1993, INT J CANCER, V54, P594, DOI 10.1002/ijc.2910540413
   Pindborg JJ, 1980, ORAL CANC PRECANCER, V0, P0
   PRASAD MPR, 1995, ORAL ONCOL, V31B, P155, DOI 10.1016/0964-1955(95)00013-8
   RAO B, 1987, INDIAN J PEDIATR, V54, P495
   *SAS I, 1998, SAS US GUID, V0, P0
   SAS Institute, 1998, SAS US GUID STAT VER, V0, P0
   SCHWARTZ J, 1993, ORAL SURG ORAL MED O, V76, P718, DOI 10.1016/0030-4220(93)90041-2
   SHKLAR G, 1993, ORAL ONCOL, V29B, P9, DOI 10.1016/0964-1955(93)90004-X
   STRYKER WS, 1988, AM J EPIDEMIOL, V127, P283, DOI 10.1093/oxfordjournals.aje.a114804
   TANAKA T, 1995, ORAL ONCOL, V31B, P3, DOI 10.1016/0964-1955(94)00026-Z
   Willett W, 1990, NUTR EPIDEMIOLOGY, V0, P0
   WINN DM, 1984, CANCER RES, V44, P1216
   ZHENG TZ, 1993, ORAL ONCOL, V29B, P45, DOI 10.1016/0964-1955(93)90010-C
   ZHENG W, 1995, AM J EPIDEMIOL, V142, P955, DOI 10.1093/oxfordjournals.aje.a117743
NR 53
TC 30
Z9 31
U1 0
U2 2
PU WILEY
PI HOBOKEN
PA 111 RIVER ST, HOBOKEN 07030-5774, NJ USA
SN 0008-543X
EI 1097-0142
J9 CANCER-AM CANCER SOC
JI Cancer
PD MAY 1
PY 1999
VL 85
IS 9
BP 1885
EP 1893
DI 10.1002/(SICI)1097-0142(19990501)85:9<1885::AID-CNCR2>3.0.CO;2-O
PG 9
WC Oncology
SC Oncology
GA 190AK
UT WOS:000079939200002
PM 10223226
DA 2025-02-23
ER

PT J
AU Djuric, Z
   Uhley, VE
   Depper, JB
   Brooks, KM
   Lababidi, S
   Heilbrun, LK
AF Djuric, Z
   Uhley, VE
   Depper, JB
   Brooks, KM
   Lababidi, S
   Heilbrun, LK
TI A clinical trial to selectively change dietary pat and/or energy intake in women: The women's diet study
SO NUTRITION AND CANCER-AN INTERNATIONAL JOURNAL
LA English
DT Article
ID high-carbohydrate diet; doubly labeled water; low-fat diet; breast-cancer; randomized trial; food records; intervention; risk; nutrition; nutrient
AB Dietary fat and energy intake have been implicated in breast cancer etiology. To examine the relative importance of these dietary factors on markers of cancer risk in women, we designed an intervention trial to selectively decrease fat and/or energy intake in free-living, premenopausal women who were somewhat overweight. The study used a 2 x 2 factorial design to evaluate the independent and interactive effects of dietary far and energy. The diets were nonintervention low fat (15% of energy from fat, maintenance of energy intake), low energy (25% energy reduction), and combination low fat and low energy. We utilized an individualized counseling approach with self-selection of foods. Women on the low-fat and combination diets were asked to meet given daily goals for fat grams and food group exchanges, while rr,omen on the low-energy diet used only food group exchanges. Of the 113 premenopausal women randomized who were eligible for analysis, 43% were Afri can-American. A total of 88 women completed the 12-week program, and adherence to the dietary goals was similar in both racial groups. Women on the low-fat diet were able to reduce dietary far intake to 19% of energy by 4 weeks and to 17% by 12 weeks with a slight decrease in energy intake. Women on the low-energy diet met their energy reduction goals by four weeks while maintaining percentage of energy from fat. Women on the combination diet largely met their goals by four weeks as well. These data indicate that it is possible to selectively manipulate dietary fat and energy intake in women over a short period of time, which makes clinical studies on the relative effects of these two dietary variables on cancer risk biomarkers readily feasible.
C1 Wayne State Univ, Barbara Ann Karmanos Canc Inst, Detroit, MI 48201 USA.
C3 Barbara Ann Karmanos Cancer Institute; Wayne State University
RP Wayne State Univ, Barbara Ann Karmanos Canc Inst, 110 E Warren, Detroit, MI 48201 USA.
EM djuricz@karmanos.org
FU NCI NIH HHS [CA-60812, CA-22453] Funding Source: Medline
CR ALBANES D, 1987, NUTRITION AND CANCER, V9, P199
   *AM CANC SOC, 1997, BREAST CANC FACTS FI, V0, P0
   *AM DIAB ASS AM DI, 1986, EXCH LISTS MEAL PLAN, V0, P0
   *AM DIET ASS, 1988, MAN CLIN DIET, V0, P0
   BASIOTIS PP, 1989, AM J CLIN NUTR, V50, P448, DOI 10.1093/ajcn/50.3.448
   Boyd NF, 1997, JNCI-J NATL CANCER I, V89, P488, DOI 10.1093/jnci/89.7.488
   Boyd NF, 1996, CANCER EPIDEM BIOMAR, V5, P217
   BUZZARD IM, 1990, J AM DIET ASSOC, V90, P42
   Buzzard IM, 1996, J AM DIET ASSOC, V96, P574, DOI 10.1016/S0002-8223(96)00158-7
   BYAR DP, 1989, PREV MED, V18, P203, DOI 10.1016/0091-7435(89)90067-4
   CHLEBOWSKI RT, 1987, BREAST CANCER RES TR, V10, P21, DOI 10.1007/BF01806131
   ClavelChapelon F, 1997, CANCER DETECT PREV, V21, P426
   COHEN LA, 1993, NUTR CANCER, V19, P1, DOI 10.1080/01635589309514231
   CRIGHTON IL, 1992, EUR J CANCER, V28A, P2024, DOI 10.1016/0959-8049(92)90252-W
   DJURIC Z, 1991, J NATL CANCER I, V83, P766, DOI 10.1093/jnci/83.11.766
   DONATO K, 1985, P NATL ACAD SCI USA, V82, P4866, DOI 10.1073/pnas.82.15.4866
   Ensley J, 1994, CANC MOL BIOL, V1, P45
   Ernst ND, 1997, AM J CLIN NUTR, V66, P965
   FRANZ MJ, 1993, EXCHANGES ALL OCCASI, V0, P0
   FREEDMAN LS, 1990, CANCER RES, V50, P5710
   FRISANCHO RA, 1990, ANTHR STANDARDS ASSE, V0, P0
   FURST CJ, 1993, EUR J CANCER, V29A, P1285, DOI 10.1016/0959-8049(93)90074-P
   Greenwald P, 1997, J AM DIET ASSOC, V97, PS24, DOI 10.1016/S0002-8223(97)00726-8
   HENDERSON MM, 1995, CANCER, V76, P2053, DOI 10.1002/1097-0142(19951115)76:10+<2053::AID-CNCR2820761324>3.0.CO;2-M
   HENDERSON MM, 1991, J NATL CANCER I, V83, P1260, DOI 10.1093/jnci/83.17.1260
   Huang ZP, 1997, JAMA-J AM MED ASSOC, V278, P1407, DOI 10.1001/jama.278.17.1407
   Hunter DJ, 1996, NEW ENGL J MED, V334, P356, DOI 10.1056/NEJM199602083340603
   JOHNSON K, 1987, FED PROC, V46, P4
   Kristal AR, 1997, CANCER EPIDEM BIOMAR, V6, P459
   KRITCHEVSKY D, 1990, CANCER-AM CANCER SOC, V66, P1321, DOI 10.1002/1097-0142(19900915)66:14+<1321::AID-CNCR2820661404>3.0.CO;2-6
   LITTELL RC, 1996, STAT ANAL SYSTEM MIX, V0, P0
   Lukaski H C, 1990, BASIC LIFE SCI, V55, P365
   Martin LJ, 1996, AM J CLIN NUTR, V63, P483, DOI 10.1093/ajcn/63.4.483
   NORDEVANG E, 1993, BREAST CANCER RES TR, V26, P207, DOI 10.1007/BF00665798
   Paige DavidM, 1988, CLINICAL NUTRITION, V2nd, P0
   Seale JL, 1997, EUR J CLIN NUTR, V51, P856, DOI 10.1038/sj.ejcn.1600498
   SIEVERT YA, 1989, CONTROL CLIN TRIALS, V10, P416, DOI 10.1016/0197-2456(89)90006-8
   Simon MS, 1997, NUTR CANCER, V27, P136, DOI 10.1080/01635589709514515
   SLATTERY ML, 1995, NUTR CANCER, V24, P213, DOI 10.1080/01635589509514410
   TANNENBAUM A, 1945, CANCER RES, V5, P616
   THOMPSON FE, 1994, J NUTR, V124, PS2245, DOI 10.1093/jn/124.suppl_11.2245s
   TWYMAN DL, 1987, BIOELECTRIC IMPEDANC, V0, P0
   WELSCH CW, 1990, JNCI-J NATL CANCER I, V82, P1615, DOI 10.1093/jnci/82.20.1615
   Wynder EL, 1997, JNCI-J NATL CANCER I, V89, P766, DOI 10.1093/jnci/89.11.766
NR 44
TC 14
Z9 15
U1 0
U2 2
PU ROUTLEDGE JOURNALS, TAYLOR & FRANCIS LTD
PI ABINGDON
PA 2-4 PARK SQUARE, MILTON PARK, ABINGDON OX14 4RN, OXON, ENGLAND
SN 0163-5581
EI 1532-7914
J9 NUTR CANCER
JI Nutr. Cancer
PD JUN 15
PY 1999
VL 34
IS 1
BP 27
EP 35
DI 10.1207/S15327914NC340104
PG 9
WC Oncology; Nutrition & Dietetics
SC Oncology; Nutrition & Dietetics
GA 224KF
UT WOS:000081896500004
PM 10453438
DA 2025-02-23
ER

PT J
AU Nishikawa, A
   Furukawa, F
   Lee, IS
   Kasahara, K
   Tanakamaru, Z
   Nakamura, H
   Miyauchi, M
   Kinae, N
   Hirose, M
AF Nishikawa, A
   Furukawa, F
   Lee, IS
   Kasahara, K
   Tanakamaru, Z
   Nakamura, H
   Miyauchi, M
   Kinae, N
   Hirose, M
TI Promoting effects of 3-chloro-4-(dichloromethyl)-5-hydroxy-2(5<i>H</i>)-furanone on rat glandular stomach carcinogenesis initiated with <i>N</i>-methyl-<i>N</i>′-nitro-<i>N</i>-nitrosoguanidine
SO CANCER RESEARCH
LA English
DT Article
ID potent bacterial mutagen; drinking-water mutagen; chlorinated drinking; sodium-chloride; in-vitro; mx; genotoxicity; salmonella; stability; assay
AB The modifying effects of 3-chloro-4-(dichloromethyl)-5-hydroxy-2(5H)-furanone (MX), a mutagenic by-product in chlorinated water, on the development of glandular stomach cancers were investigated in Wistar rats. A total of 120 males, 6 weeks of age, were divided into six groups. After initiation with 100 ppm N-methyl-N'-nitro-N-nitrosoguanidine (MNNG) solution and 5% NaCl diet for 8 weeks, 30 rats each in groups 1-3 were given MX in the drinking water at concentrations of 30, 10, or 0 ppm for the following 57 weeks. Ten animals each in groups 4-6 were administered the MX without prior carcinogen exposure. There were no statistical significant differences in final body weights between the groups. The incidences and multiplicities of adenocarcinomas in the glandular stomachs were significantly higher (P < 0.05) in the initiated 30 ppm MX group than those in the MNNG/NaCl group. The incidences of atypical hyperplasias in the glandular stomachs were also significantly increased (P < 0.05 or 0.01) by the MX treatments. With their multiplicity, the effects were clearly dose dependent. Interestingly, the 30 ppm MX alone itself induced atypical hyperplasias in the pylorus, although the incidences and severity were low. Moreover, MX showed a tendency to enhance the development of intrahepatic cholangiocellular tumors and thyroid follicular cell tumors in the MNNG-treated animals. The results of the present study thus indicate that MX exerts promoting effects when given during the postinitiation phase of two-stage glandular stomach carcinogenesis in rats.
C1 Natl Inst Hlth Sci, Div Pathol, Setagaya Ku, Tokyo 1588501, Japan.
   Keimyung Univ, Dept Food Sci & Technol, Taegu 700200, South Korea.
   Univ Shizuoka, Lab Food Hyg, Sch Food & Nutr Sci, Shizuoka 4228526, Japan.
C3 National Institute of Health Sciences - Japan; Keimyung University; University of Shizuoka
RP Nishikawa, A (corresponding author), Natl Inst Hlth Sci, Div Pathol, Setagaya Ku, 1-18-1 Kamiyoga, Tokyo 1588501, Japan.
CR BRUNBORG G, 1991, MUTAT RES, V260, P55, DOI 10.1016/0165-1218(91)90080-6
   DANIEL FB, 1991, ENVIRON MOL MUTAGEN, V17, P32, DOI 10.1002/em.2850170106
   Franzen R, 1998, CHEMOSPHERE, V36, P2803, DOI 10.1016/S0045-6535(97)10237-5
   FURIHATA C, 1992, WATER SCI TECHNOL, V25, P341, DOI 10.2166/wst.1992.0311
   HEMMING J, 1986, CHEMOSPHERE, V15, P549, DOI 10.1016/0045-6535(86)90003-2
   HORTH H, 1989, 2038M PRD WAT RES CT, V0, P0
   ISHIGURO Y, 1988, ENVIRON MOL MUTAGEN, V11, P225, DOI 10.1002/em.2850110208
   KINAE N, 1992, WATER SCI TECHNOL, V25, P333, DOI 10.2166/wst.1992.0310
   Komulainen H, 1997, J NATL CANCER I, V89, P848, DOI 10.1093/jnci/89.12.848
   KRONBERG L, 1988, MUTAT RES, V206, P177, DOI 10.1016/0165-1218(88)90158-9
   LALONDE RT, 1991, ENVIRON MOL MUTAGEN, V17, P40, DOI 10.1002/em.2850170107
   LALONDE RT, 1993, CHEM RES TOXICOL, V6, P445, DOI 10.1021/tx00034a010
   Meier JR, 1996, TOXICOLOGY, V110, P59, DOI 10.1016/0300-483X(96)03336-7
   MEIER JR, 1988, MUTAT RES, V196, P211, DOI 10.1016/0165-1110(88)90008-5
   MEIER JR, 1987, MUTAT RES, V189, P363, DOI 10.1016/0165-1218(87)90044-9
   MEIER JR, 1987, ENVIRON MOL MUTAGEN, V10, P411, DOI 10.1002/em.2850100410
   MEIER JR, 1989, ENV MOL MUTAGEN S15, V14, P128
   Melnick RL, 1997, J NATL CANCER I, V89, P832, DOI 10.1093/jnci/89.12.832
   Munter T, 1998, CHEM RES TOXICOL, V11, P226, DOI 10.1021/tx970195x
   NISHIKAWA A, 1994, CANCER LETT, V85, P151, DOI 10.1016/0304-3835(94)90268-2
   NISHIKAWA A, 1995, CANCER RES, V55, P5238
   *NTP, 1990, 392 NTP TR, V0, P0
   Nunn JW, 1997, MUTAT RES-FUND MOL M, V373, P67, DOI 10.1016/S0027-5107(96)00190-X
   PADMAPRIYA AA, 1985, CAN J CHEM, V63, P828, DOI 10.1139/v85-137
   Sasaki YF, 1997, MUTAT RES-GEN TOX EN, V393, P47, DOI 10.1016/S1383-5718(97)00085-5
   Sasaki YF, 1997, MUTAT RES-GEN TOX EN, V393, P133, DOI 10.1016/S1383-5718(97)00098-3
   SUZUKI N, 1990, CHEMOSPHERE, V21, P387, DOI 10.1016/0045-6535(90)90008-H
   TAKAHASHI M, 1994, CARCINOGENESIS, V15, P1429, DOI 10.1093/carcin/15.7.1429
   TAKAHASHI M, 1983, JPN J CANCER RES, V74, P28
   Teramoto S, 1998, J TOXICOL ENV HEAL A, V53, P607
   TIKKANEN L, 1990, MUTAT RES, V240, P109, DOI 10.1016/0165-1218(90)90014-S
   WATANABE M, 1994, MUTAT RES, V312, P131, DOI 10.1016/0165-1161(94)90018-3
NR 32
TC 15
Z9 19
U1 0
U2 1
PU AMER ASSOC CANCER RESEARCH
PI BIRMINGHAM
PA PO BOX 11806, BIRMINGHAM, AL 35202 USA
SN 0008-5472
EI 
J9 CANCER RES
JI Cancer Res.
PD MAY 1
PY 1999
VL 59
IS 9
BP 2045
EP 2049
DI 
PG 5
WC Oncology
SC Oncology
GA 192EW
UT WOS:000080066300007
PM 10232584
DA 2025-02-23
ER

PT J
AU Gao, CM
   Takezaki, T
   Ding, JH
   Li, MS
   Tajima, K
AF Gao, CM
   Takezaki, T
   Ding, JH
   Li, MS
   Tajima, K
TI Protective effect of allium vegetables against both esophageal and stomach cancer: A simultaneous case-referent study of a high-epidemic area in Jiangsu province, China
SO JAPANESE JOURNAL OF CANCER RESEARCH
LA English
DT Article
DE case-referent study; esophageal cancer; stomach cancer; allium vegetables; China
ID helicobacter-pylori; gastric-cancer; reduced risk; carcinogenesis; diet; consumption; alcohol; onions; mice
AB To study the relation between allium vegetable intake and cancer of the esophagus (EC) and stomach (SC) in Yangzhong city, which is one of the highest-risk areas for these cancers in Jiangsu province, China, a simultaneous case-referent study was conducted using histopathologically confirmed cases (EC: n=81, SC: n=153) and population-based referents n=234) A questionnaire was used to collect information on the general status of subjects, their dietary habits, frequency intake of allium vegetables and other foods, tea consumption, smoking and alcohol drinking. The odds ratios (ORs) and 95% confidence intervals (CIs) were estimated by a multiple logistic regression model. The results showed that frequent intake of allium vegetables (including garlic, onion, Welsh onion and Chinese chives), raw vegetables, tomatoes and snap beans, and tea consumption were inversely associated with the risk for EC and SC. In the highest consumption category (greater than or equal to 1 time/ week) of garlic, onion, Welsh onion and Chinese chives, the adjusted ORs compared with the lowest category (<1 time/month) were 0.30 (Cl=0.19-0.47), 0.25 (Cl=0.11-0.54), 0.15 (Cl=0.08-0.26), and 0.57 (Cl=0.23-1.42) for EC, and 0.31 (Cl=0.22-0.44), 0.17 (Cl=0.08-0.36), 0.22 (Cl=0.15-0.31) and 0. 10 (Cl = 0.17-0.94) for SC, respectively. The main results in the present study suggested that allium vegetables, like raw vegetables, may have an important protecting effect against not only stomach cancer, but also esophageal cancer.
C1 Aichi Canc Ctr, Res Inst, Div Epidemiol, Chikusa Ku, Nagoya, Aichi 4648681, Japan.
   Canc Inst Jiangsu Province, Div Epidemiol, Nanjing 210009, Peoples R China.
   Canc Inst Yangzhong City, Yangzhong 212200, Peoples R China.
C3 Aichi Cancer Center
RP Aichi Canc Ctr, Res Inst, Div Epidemiol, Chikusa Ku, 1-1 Kanokoden, Nagoya, Aichi 4648681, Japan.
EM ttakezak@aichi-cc.pref.aichi.jp
CR BOCKLER R, 1983, J CANCER RES CLIN, V105, P62, DOI 10.1007/BF00391833
   BUIATTI E, 1989, INT J CANCER, V44, P611, DOI 10.1002/ijc.2910440409
   CHENG JY, 1995, WORLD J SURG, V19, P621, DOI 10.1007/BF00294738
   Correa P, 1996, CANCER EPIDEM BIOMAR, V5, P477
   Dion ME, 1997, NUTR CANCER, V28, P1, DOI 10.1080/01635589709514545
   Dorant E, 1996, GASTROENTEROLOGY, V110, P12, DOI 10.1053/gast.1996.v110.pm8536847
   DORANT E, 1993, BRIT J CANCER, V67, P424, DOI 10.1038/bjc.1993.82
   HIRAYAMA T, 1990, LIFE STYLE MORALITY, V0, P0
   HUSSAIN SP, 1990, CANCER LETT, V49, P175, DOI 10.1016/0304-3835(90)90155-Q
   INOUE M, 1994, INT J CANCER, V56, P494, DOI 10.1002/ijc.2910560407
   Ito Y, 1997, MUTAT RES-GEN TOX EN, V393, P307, DOI 10.1016/S1383-5718(97)00116-2
   LAVECCHIA C, 1989, INT J CANCER, V43, P784, DOI 10.1002/ijc.2910430507
   LU SH, 1986, J CELL PHYSIOL, V0, P51
   Milner JA, 1996, NUTR REV, V54, PS82, DOI 10.1111/j.1753-4887.1996.tb03823.x
   NOMURA A, 1990, CANCER RES, V50, P627
   SADHANA AS, 1988, CANCER LETT, V40, P193, DOI 10.1016/0304-3835(88)90010-9
   Schaffer EM, 1996, CANCER LETT, V102, P199, DOI 10.1016/0304-3835(96)04160-2
   Sivam GP, 1997, NUTR CANCER, V27, P118, DOI 10.1080/01635589709514512
   SPARNINS VL, 1988, CARCINOGENESIS, V9, P131, DOI 10.1093/carcin/9.1.131
   STOCKBRUEGGER RW, 1985, SCAND J GASTROENTERO, V20, P7, DOI 10.3109/00365528509093749
   TAKEZAKI T, 1999, IN PRESS J EPIDEMIOL, V9, P0
   TAYLOR DN, 1991, EPIDEMIOL REV, V13, P42, DOI 10.1093/oxfordjournals.epirev.a036078
   WANG Y, 1998, CHINESE TUMOR, V7, P13
   WANG Y, 1997, CHINESE TUMOR, V7, P10
   WARGOVICH MJ, 1988, CANCER RES, V48, P6872
   WARGOVICH MJ, 1993, J CELL BIOCHEM, V0, P91
   YANG WX, 1992, CHINESE J ONCOL, V14, P407
   YOU WC, 1988, CANCER RES, V48, P3518
   YOU WC, 1989, JNCI-J NATL CANCER I, V81, P162, DOI 10.1093/jnci/81.2.162
   You WC, 1998, INT J EPIDEMIOL, V27, P941, DOI 10.1093/ije/27.6.941
   YOU WC, 1991, IARC SCI PUBL, V105, P33
NR 31
TC 141
Z9 160
U1 0
U2 7
PU JAPANESE CANCER ASSOC
PI TOKYO
PA C/O JAPANESE FOUNDATION CANCER RESEARCH,1-37-1, KAMI-IKEBUKURO, TOSHIMA-KU, TOKYO, 170-0012, JAPAN
SN 0910-5050
EI 
J9 JPN J CANCER RES
JI Jpn. J. Cancer Res.
PD JUN 15
PY 1999
VL 90
IS 6
BP 614
EP 621
DI 10.1111/j.1349-7006.1999.tb00791.x
PG 8
WC Oncology
SC Oncology
GA 210HK
UT WOS:000081098900005
PM 10429652
DA 2025-02-23
ER

PT J
AU Jenab, M
   Rickard, SE
   Orcheson, LJ
   Thompson, LU
AF Jenab, M
   Rickard, SE
   Orcheson, LJ
   Thompson, LU
TI Flaxseed and lignans increase cecal β-glucuronidase activity in rats
SO NUTRITION AND CANCER-AN INTERNATIONAL JOURNAL
LA English
DT Article
ID fecal bacterial enzymes; colon carcinogenesis; dietary fiber; bile-acids; cancer; supplementation; components; microflora; estrogens; induction
AB Flaxseed has been shown in previous studies to decrease some early markers of colon cancer risk in part because of its lignans. This study determined whether the intake of flaxseed and lignans is related to the activity of bacterial beta-glucuronidase, an enzyme suggested to increase colon cancer risk. Seven groups of six female rats each were fed, for four weeks, a basal high-fat (20%) diet (BD), BD supplemented with 2.5%, 5.0%, or 10.0% flaxseed, or BD with daily gavage of 0.75, 1.5, or 3.0 mg of secoisolariciresinol diglycoside (SDG), the major mammalian lignan precursor. The specific and total activities of beta-glucuronidase in the cecum were significantly related to the levels of flaxseed (r = 0.539, p < 0.008 and r = 0.599, p < 0.002, respectively) and SDG (r = 0.567 p < 0.007 and r = 0.435 p < 0.04, respectively). The urinary mammalian lignan excretion also increased with increasing flaxseed or SDG levels and thus was significantly related to the specific activity (r = 0.38, p < 0.017) and total activity (r = 0.429, p < 0.007) of beta-glucuronidase. Because flaxseed and lignans are colon cancer protective, it is concluded that, in contrast to other studies, beta-glucuronidase activity may play a beneficial role in their presence by increasing mammalian lignan absorption and enterohepatic circulation.
C1 Univ Toronto, Dept Nutr Sci, Toronto, ON M5S 3E2, Canada.
C3 University of Toronto
RP Univ Toronto, Dept Nutr Sci, 150 Coll St, Toronto, ON M5S 3E2, Canada.
EM lilian.thompson@utoronto.ca
CR ADLERCREUTZ H, 1987, J STEROID BIOCHEM, V27, P1135, DOI 10.1016/0022-4731(87)90200-7
   Adlercreutz H, 1997, ANN MED, V29, P95, DOI 10.3109/07853899709113696
   [Anonymous], 1980, J NUTR, V110, P1726
   AXELSON M, 1981, FEBS LETT, V123, P337, DOI 10.1016/0014-5793(81)80322-5
   BAUER HG, 1979, CANCER RES, V39, P3752
   FREEMAN HJ, 1986, CANCER RES, V46, P5529
   GOLDIN BR, 1976, JNCI-J NATL CANCER I, V57, P371, DOI 10.1093/jnci/57.2.371
   GOLDIN BR, 1980, JNCI-J NATL CANCER I, V64, P263, DOI 10.1093/jnci/64.2.263
   GORBACH SL, 1990, REV INFECT DIS, V12, P0
   GORBACH SL, 1992, NUTR REV, V50, P378, DOI 10.1111/j.1753-4887.1992.tb02485.x
   HAWKSWORTH G, 1971, J MED MICROBIOL, V4, P451, DOI 10.1099/00222615-4-4-451
   HEAD MR, 1988, CANCER LETT, V39, P339, DOI 10.1016/0304-3835(88)90078-X
   Jenab M, 1996, CARCINOGENESIS, V17, P1343, DOI 10.1093/carcin/17.6.1343
   JOHANSSON GK, 1990, NUTR CANCER, V14, P239, DOI 10.1080/01635589009514099
   KLURFELD DM, 1992, CANCER RES, V52, P0
   LING WH, 1992, J NUTR, V122, P924, DOI 10.1093/jn/122.4.924
   LONDON JF, 1981, FOOD COSMET TOXICOL, V19, P707, DOI 10.1016/0015-6264(81)90524-1
   MALLETT A K, 1984, NUTRITION AND CANCER, V6, P86, DOI 10.1080/01635588509513811
   Mallett A K, 1986, NUTR CANCER, V8, P125
   MALLETT AK, 1983, APPL ENVIRON MICROB, V46, P591, DOI 10.1128/AEM.46.3.591-595.1983
   MALLETT AK, 1990, DIGEST DIS, V8, P71, DOI 10.1159/000171241
   MALLETT AK, 1987, SCAND J GASTROENTERO, V22, P251, DOI 10.3109/00365528709095895
   MANOJ G, 1993, NUTR RES, V13, P575, DOI 10.1016/S0271-5317(05)80684-0
   REDDY BS, 1974, CANCER RES, V34, P2368
   REDDY BS, 1992, LIPIDS, V27, P807, DOI 10.1007/BF02535855
   REDDY BS, 1992, GASTROENTEROLOGY, V102, P1475, DOI 10.1016/0016-5085(92)91704-8
   REDDY BS, 1980, J NUTR, V110, P1880, DOI 10.1093/jn/110.9.1880
   Rickard SE, 1996, J NUTR, V126, P2012
   ROBERTON AM, 1982, CANCER RES, V42, P5165
   SERRAINO M, 1992, CANCER LETT, V63, P159, DOI 10.1016/0304-3835(92)90066-5
   SERRAINO M, 1991, CANCER LETT, V60, P135, DOI 10.1016/0304-3835(91)90220-C
   SERRAINO M, 1992, NUTR CANCER, V17, P153, DOI 10.1080/01635589209514182
   SETCHELL KDR, 1980, NATURE, V287, P740, DOI 10.1038/287740a0
   THOMPSON LU, 1994, CRIT REV FOOD SCI, V34, P473, DOI 10.1080/10408399409527676
   Thompson LU, 1996, CARCINOGENESIS, V17, P1373, DOI 10.1093/carcin/17.6.1373
   THOMPSON LU, 1991, NUTR CANCER, V16, P43, DOI 10.1080/01635589109514139
   Thompson LU, 1996, NUTR CANCER, V26, P159, DOI 10.1080/01635589609514472
   Wang CF, 1997, NUTR CANCER, V28, P236, DOI 10.1080/01635589709514582
   WILLIAMS JR, 1970, BIOCHEM PHARMACOL, V19, P173, DOI 10.1016/0006-2952(70)90338-2
   WYNDER EL, 1992, CANCER, V70, P1222, DOI 10.1002/1097-0142(19920901)70:3+<1222::AID-CNCR2820701506>3.0.CO;2-N
NR 40
TC 18
Z9 23
U1 0
U2 7
PU ROUTLEDGE JOURNALS, TAYLOR & FRANCIS LTD
PI ABINGDON
PA 2-4 PARK SQUARE, MILTON PARK, ABINGDON OX14 4RN, OXON, ENGLAND
SN 0163-5581
EI 1532-7914
J9 NUTR CANCER
JI Nutr. Cancer
PD JUN 15
PY 1999
VL 33
IS 2
BP 154
EP 158
DI 10.1207/S15327914NC330206
PG 5
WC Oncology; Nutrition & Dietetics
SC Oncology; Nutrition & Dietetics
GA 202LM
UT WOS:000080653800007
PM 10368810
DA 2025-02-23
ER

PT J
AU Amir, H
   Karas, M
   Giat, J
   Danilenko, M
   Levy, R
   Yermiahu, T
   Levy, J
   Sharoni, Y
AF Amir, H
   Karas, M
   Giat, J
   Danilenko, M
   Levy, R
   Yermiahu, T
   Levy, J
   Sharoni, Y
TI Lycopene and 1,25-dihydroxyvitamin D<sub>3</sub> cooperate in the inhibition of cell cycle progression and induction of differentiation in HL-60 leukemic cells
SO NUTRITION AND CANCER-AN INTERNATIONAL JOURNAL
LA English
DT Article
ID acute promyelocytic leukemia; trans-retinoic-acid; beta-carotene; all-trans; monocytic differentiation; cardiovascular-disease; alpha-tocopherol; lung-cancer; line hl-60; vitamin-e
AB Lycopene, the major tomato carotenoid, has been found to inhibit proliferation of several types of cancer cells, including those of breast, lung, and endometrium. By extending the work to the HL-60 promyelocytic leukemia cell fine, we aimed to evaluate some mechanistic aspects of this effect. Particularly, the possibility was examined that the antiproliferative action of the carotenoid is associated with induction of cell differentiation. Lycopene treatment resulted in a concentration-dependent reduction in HL-60 cell growth as measured by [H-3]thymidine incorporation and cell counting. This effect was accompanied by inhibition of cell cycle progression in the G(0)/G(1) phase as measured by flow cytometry. Lycopene alone induced cell differentiation as measured by phorbol ester-dependent reduction of nitro blue tetrazolium and expression of the cell surface antigen CD14. Results of several recent intervention studies with beta-carotene, which have revealed no beneficial effects of this carotenoid, suggest that a single dietary component cannot explain the anticancer effect of diets rich in vegetables and fruits. Thus another goal of our study was to examine whether lycopene has the ability to synergize with other natural anticancer compounds, such as 1,25-dihydroxyvitamin D-3, which when used alone are therapeutically active only at high and toxic concentrations. The combination of low concentrations of lycopene with 1,25-dihydroxyvitamin D-3 exhibited a synergistic effect on cell proliferation and differentiation and an additive effect on cell cycle progression. Such synergistic antiproliferative and differentiating effects of lycopene and other compounds found in the diet and in plasma may suggest the inclusion of the carotenoid in the diet as a cancer-preventive measure.
C1 Ben Gurion Univ Negev, Fac Hlth Sci, Dept Clin Biochem, IL-84105 Beer Sheva, Israel.
   Soroka Med Ctr Kupat Holim, IL-84105 Beer Sheva, Israel.
C3 Ben Gurion University; Ben Gurion University; Soroka Medical Center
RP Sharoni, Y (corresponding author), Ben Gurion Univ Negev, Fac Hlth Sci, Dept Clin Biochem, POB 653, IL-84105 Beer Sheva, Israel.
CR BLOCK G, 1992, NUTR CANCER, V18, P1, DOI 10.1080/01635589209514201
   BOLLAG W, 1994, LEUKEMIA, V8, P1453
   Boosalis MG, 1996, NUTRITION, V12, P475, DOI 10.1016/S0899-9007(96)91720-7
   Botling J, 1996, CELL GROWTH DIFFER, V7, P1239
   BRACKMAN D, 1995, LEUKEMIA RES, V19, P57, DOI 10.1016/0145-2126(94)00061-E
   BREITMAN TR, 1980, P NATL ACAD SCI-BIOL, V77, P2936, DOI 10.1073/pnas.77.5.2936
   Buiatti E, 1996, INT J CANCER, V65, P317, DOI 10.1002/(SICI)1097-0215(19960126)65:3<317::AID-IJC7>3.0.CO;2-2
   BUNCE CM, 1995, LEUKEMIA, V9, P410
   BURNEY PGJ, 1989, AM J CLIN NUTR, V49, P895, DOI 10.1093/ajcn/49.5.895
   CHEN A, 1994, BLOOD, V84, P2122, DOI 10.1182/blood.V84.7.2122.bloodjournal8472122
   CHEN ZX, 1991, BLOOD, V78, P1413
   Christakos S, 1996, BIOCHEM J, V316, P361, DOI 10.1042/bj3160361
   COLLINS SJ, 1987, BLOOD, V70, P1233
   COUNTRYMAN C, 1991, CLINICAL CHEMISTRY, V37, P1056
   DREXLER HG, 1995, LEUKEMIA RES, V19, P681, DOI 10.1016/0145-2126(95)00036-N
   FERRERO E, 1990, J IMMUNOL, V145, P331
   FRANCESCHI S, 1994, INT J CANCER, V59, P181, DOI 10.1002/ijc.2910590207
   GALLAGHER R, 1979, BLOOD, V54, P713
   GIOVANNUCCI E, 1995, J NATL CANCER I, V87, P1767, DOI 10.1093/jnci/87.23.1767
   GOODMAN MT, 1992, EUR J CANCER, V28A, P495, DOI 10.1016/S0959-8049(05)80086-3
   GREENBERG ER, 1994, NEW ENGL J MED, V331, P141, DOI 10.1056/NEJM199407213310301
   Gross MD, 1996, NUTR RES, V16, P1881, DOI 10.1016/S0271-5317(96)00211-4
   HEINONEN OP, 1994, NEW ENGL J MED, V330, P1029
   HELZLSOUER KJ, 1989, CANCER RES, V49, P6144
   Hennekens CH, 1996, NEW ENGL J MED, V334, P1145, DOI 10.1056/NEJM199605023341801
   James SY, 1997, LEUKEMIA, V11, P1017, DOI 10.1038/sj.leu.2400676
   KIZAKI M, 1993, BLOOD, V82, P3582
   LEVY J, 1995, NUTR CANCER, V24, P257, DOI 10.1080/01635589509514415
   LEVY R, 1990, J IMMUNOL, V145, P2595
   Liu M, 1996, GENE DEV, V10, P142, DOI 10.1101/gad.10.2.142
   Liu YH, 1997, ONCOL RES, V9, P19
   MCCARTHY DM, 1983, LEUKEMIA RES, V7, P51, DOI 10.1016/0145-2126(83)90057-7
   MIYAURA C, 1981, BIOCHEM BIOPH RES CO, V102, P937, DOI 10.1016/0006-291X(81)91628-4
   NAGASAWA H, 1995, ANTICANCER RES, V15, P1173
   Nakajima H, 1996, LEUKEMIA RES, V20, P665, DOI 10.1016/0145-2126(96)00020-3
   Narisawa T, 1996, CANCER LETT, V107, P137, DOI 10.1016/0304-3835(96)04354-6
   Omenn GS, 1996, NEW ENGL J MED, V334, P1150, DOI 10.1056/NEJM199605023341802
   PROSSNITZ ER, 1993, J IMMUNOL, V151, P5704
   Sharoni Y, 1997, CANCER DETECT PREV, V21, P118
   SHARONI Y, 1996, NATURAL ANTIOXIDANTS, V0, P378
   Sokoloski JA, 1997, LEUKEMIA, V11, P1546, DOI 10.1038/sj.leu.2400786
   STAHL W, 1993, CLIN CHEM, V39, P810
   Studzinski George P, 1993, CRITICAL REVIEWS IN EUKARYOTIC GENE EXPRESSION, V3, P279
   TAIMI M, 1991, LEUKEMIA RES, V15, P1145, DOI 10.1016/0145-2126(91)90183-T
   VANEENWYK J, 1991, INT J CANCER, V48, P34, DOI 10.1002/ijc.2910480107
   VANPOPPEL G, 1993, EUR J CANCER, V29A, P1335, DOI 10.1016/0959-8049(93)90087-V
   WANG C-J, 1989, PROCEEDINGS OF THE NATIONAL SCIENCE COUNCIL REPUBLIC OF CHINA PART B LIFE SCIENCES, V13, P176
   WANG CJ, 1989, CANCER LETT, V48, P135, DOI 10.1016/0304-3835(89)90050-5
   Wang QM, 1996, CANCER RES, V56, P264
   WARRELL RP, 1991, NEW ENGL J MED, V324, P1385, DOI 10.1056/NEJM199105163242002
   Wise JA, 1996, CURR THER RES CLIN E, V57, P445, DOI 10.1016/S0011-393X(96)80053-1
   YEN A, 1995, J CELL PHYSIOL, V163, P502, DOI 10.1002/jcp.1041630310
NR 52
TC 154
Z9 166
U1 1
U2 5
PU LAWRENCE ERLBAUM ASSOC INC
PI MAHWAH
PA 10 INDUSTRIAL AVE, MAHWAH, NJ 07430-2262 USA
SN 0163-5581
EI 
J9 NUTR CANCER
JI Nutr. Cancer
PD JUN 15
PY 1999
VL 33
IS 1
BP 105
EP 112
DI 10.1080/01635589909514756
PG 8
WC Oncology; Nutrition & Dietetics
SC Oncology; Nutrition & Dietetics
GA 184DM
UT WOS:000079594800016
PM 10227052
DA 2025-02-23
ER

PT J
AU Takahashi, T
   Satou, M
   Watanabe, N
   Sakaitani, Y
   Takagi, A
   Uchida, K
   Ikeda, M
   Moriyama, R
   Matsumoto, K
   Morotomi, M
AF Takahashi, T
   Satou, M
   Watanabe, N
   Sakaitani, Y
   Takagi, A
   Uchida, K
   Ikeda, M
   Moriyama, R
   Matsumoto, K
   Morotomi, M
TI Inhibitory effect of microfibril wheat bran on azoxymethane-induced colon carcinogenesis in CF1 mice
SO CANCER LETTERS
LA English
DT Article
DE microfibril wheat bran; dietary fiber; azoxymethane; colon tumors
ID sodium-butyrate; tumor-formation; aberrant crypt; dietary fiber; cancer; rats; fat; suppression; inositol; enzymes
AB Microfibril wheat bran (MFW), a processed dietary fiber prepared by milling of coarse wheat bran (WB), is softer and has a more pleasant taste than WE. In this study, we examined the inhibitory effect of MFW on azoxymethane (AOM)-induced colon carcinogenesis in female CF1 mice and compared its effect with that of WE and cellulose (CL). The mice were fed a modified AIN 76 A diet supplemented with either MFW, WE, or CL at a final concentration of 20% (w/w). Six weekly s.c. injections of AOM (10 mg/kg body weight) were administered per mouse commencing I week after the start of the feeding period. Control mice were injected with saline only. Thirty-three weeks after the initial injection, the mice were sacrificed, examined for tumors, and the cecal contents were analyzed to determine the moisture content and the concentrations of short-chain fatty acids (SCFA). The average number of total tumors per mouse in the MFW (2.9 +/- 0.6, P = 0.017) and WE (5.3 +/- 1.3, P = 0.373) diet groups was lower than that of the CL diet group (7.5 +/- 1.3), though there was no significant difference in tumor incidence (94.7%, 90.0% and 94.7%, respectively) between the groups. More than 90% of the tumors in each group were adenocarcinomas. The incidence of adenoma and that of carcinoma in situ in the MFW diet group (5.3% and 0%, respectively) were also lower than those in the CL diet group (26.3 and 26.3%, respectively; P = 0.180 and P = 0.046, respectively). Analysis of the cecal contents revealed a significantly higher moisture content and significantly higher concentrations of SCFA, butyrate in particular, in the MFW and WE diet groups. The results of this study indicate that the source and texture of dietary fiber can influence tumor development in CF1 mice, and more specifically that MFW is a promising and useful dietary supplement with properties serving to protect against the development of colon cancer. (C) 1999 Elsevier Science Ireland Ltd. All rights reserved.
C1 Yakult Cent Inst Microbiol Res, Kunitachi, Tokyo 1868650, Japan.
C3 Yakult Honsha Company, Limited
RP Takahashi, T (corresponding author), Yakult Cent Inst Microbiol Res, 1796 Yaho, Kunitachi, Tokyo 1868650, Japan.
CR ALABASTER O, 1995, CARCINOGENESIS, V16, P127, DOI 10.1093/carcin/16.1.127
   Alabaster O, 1997, FOOD CHEM TOXICOL, V35, P517, DOI 10.1016/S0278-6915(97)00014-8
   [Anonymous], 2013, SPECTROM, V0, P0
   [Anonymous], 1980, J NUTR, V110, P1726, DOI 10.1093/jn/107.7.1340, 10.1093/JN/107.7.1340, 10.1093/jn/110.8.1726
   BATEN A, 1989, CARCINOGENESIS, V10, P1595, DOI 10.1093/carcin/10.9.1595
   BURKITT DP, 1971, CANCER, V28, P3, DOI 10.1002/1097-0142(197107)28:1<3::AID-CNCR2820280104>3.0.CO;2-N
   CHONAN O, 1995, BIOSCI BIOTECH BIOCH, V59, P236, DOI 10.1271/bbb.59.236
   DECOSSE JJ, 1989, JNCI-J NATL CANCER I, V81, P1290, DOI 10.1093/jnci/81.17.1290
   DOLL R, 1992, CANCER RES, V52, P0
   FURUKAWA K, 1995, CANCER, V75, P1508, DOI 10.1002/1097-0142(19950315)75:6+<1508::AID-CNCR2820751521>3.0.CO;2-5
   HEITMAN DW, 1992, CARCINOGENESIS, V13, P815, DOI 10.1093/carcin/13.5.815
   Hioki K, 1997, CARCINOGENESIS, V18, P1863, DOI 10.1093/carcin/18.10.1863
   HOWE GR, 1992, J NATL CANCER I, V84, P1887, DOI 10.1093/jnci/84.24.1887
   HUANG MT, 1994, CANCER RES, V54, P5841
   MCINTYRE A, 1993, GUT, V34, P386, DOI 10.1136/gut.34.3.386
   MORITA A, 1982, CANCER RES, V42, P4540
   NUTTER RL, 1990, NUTR CANCER, V13, P141, DOI 10.1080/01635589009514055
   OHKAMI H, 1995, JPN J CANCER RES, V86, P523, DOI 10.1111/j.1349-7006.1995.tb02429.x
   PERRIN P, 1994, GASTROENTEROLOGY, V107, P1697, DOI 10.1016/0016-5085(94)90810-9
   SHAMSUDDIN AM, 1989, CARCINOGENESIS, V10, P1461, DOI 10.1093/carcin/10.8.1461
   TSAO D, 1982, CANCER RES, V42, P1052
NR 21
TC 15
Z9 16
U1 0
U2 3
PU ELSEVIER SCI IRELAND LTD
PI CLARE
PA CUSTOMER RELATIONS MANAGER, BAY 15, SHANNON INDUSTRIAL ESTATE CO, CLARE, IRELAND
SN 0304-3835
EI 
J9 CANCER LETT
JI Cancer Lett.
PD JUL 1
PY 1999
VL 141
IS 1-2
BP 139
EP 146
DI 10.1016/S0304-3835(99)00096-8
PG 8
WC Oncology
SC Oncology
GA 210QV
UT WOS:000081116900018
PM 10454254
DA 2025-02-23
ER

PT J
AU Reddy, BS
   Kawamori, T
   Lubet, R
   Steele, V
   Kelloff, G
   Rao, CV
AF Reddy, BS
   Kawamori, T
   Lubet, R
   Steele, V
   Kelloff, G
   Rao, CV
TI Chemopreventive effect of <i>S</i>-methylmethane thiosulfonate and sulindac administered together during the promotion/progression stages of colon carcinogenesis
SO CARCINOGENESIS
LA English
DT Article
ID nonsteroidal antiinflammatory drugs; familial adenomatous polyposis; methyl methane thiosulfonate; aspirin use; f344 rats; cancer; piroxicam; apoptosis; model; risk
AB S-methylmethane thiosulfonate (S-MMTS), isolated from cauliflower and having antiproliferative activity, and the non-steroidal anti-inflammatory drug sulindac have been shown to inhibit chemically induced colon carcinogenesis when they are administered during the initiation and/or post-initiation stages. The present study was designed to investigate the chemopreventive efficacy of 80 p.p.m. S-MMTS administered during the initiation and postinitiation stages and of S-MMTS and sulindac administered together at low doses (40 and 160 p.p.m., respectively) during the promotion/progression phases (late in the premalignant stage) of colon carcinogenesis. At 5 weeks of age, groups of male F344 rats were fed diets containing 0 (control diet) or 80 p.p.m. S-MMTS. At 7 and 8 weeks of age all rats except those in the vehicle-treated groups were given s.c. injections of 15 mg/kg body wt azoxymethane (AOM). Rats receiving the control diet and intended for the study of inhibition of colon carcinogenesis during the promotion/progression phases were continued on the control diet for 14 weeks after the second AOM treatment; they were then switched to experimental diets containing 80 p.p.m. S-MMTS, 160 p.p.m. sulindac or 40 p.p.m. S-MMTS plus 160 p.p.m. sulindac. The rats were maintained on their respective dietary regimens until 52 weeks after carcinogen treatment and were then killed. Colon tumors were evaluated histopathologically. Administration of 80 p.p.m. S-MMTS alone during the initiation and post-initiation stages and promotion/progression stages had no significant effect on colon tumor inhibition. In contrast, the administration of 160 p.p.m. sulindac during the promotion/progression stages did significantly inhibit total colon tumor multiplicity (P < 0.05). Moreover, coadministration of 40 p.p.m. S-MMTS with 160 p.p.m. sulindac during the promotion/progression stages suppressed the incidence and multiplicity of non-invasive adenocarcinomas (P < 0.05-0.01) and multiplicity of invasive and total adenocarcinomas of the colon to a significant degree (P < 0.05-0.01). These findings have potential clinical implications.
C1 Amer Hlth Fdn, Div Nutr Carcinogenesis, Valhalla, NY 10595 USA.
   NCI, Div Canc Prevent, Chemoprevent Branch, Bethesda, MD 20892 USA.
C3 American Health Foundation; National Institutes of Health (NIH) - USA; NIH National Cancer Institute (NCI)
RP Reddy, BS (corresponding author), Amer Hlth Fdn, Div Nutr Carcinogenesis, 1 Dana Rd, Valhalla, NY 10595 USA.
FU NCI NIH HHS [CN-55150, CA-17613] Funding Source: Medline
CR Boolbol SK, 1996, CANCER RES, V56, P2556
   BROOKS PM, 1991, NEW ENGL J MED, V324, P1716
   GIARDIELLO FM, 1993, NEW ENGL J MED, V328, P1313, DOI 10.1056/NEJM199305063281805
   GIOVANNUCCI E, 1994, ANN INTERN MED, V121, P241, DOI 10.7326/0003-4819-121-4-199408150-00001
   Hanif R, 1996, BIOCHEM PHARMACOL, V52, P237, DOI 10.1016/0006-2952(96)00181-5
   Jacoby RF, 1996, CANCER RES, V56, P710
   KAWAMORI T, 1995, CANCER RES, V55, P4053
   Landis SH, 1998, CA-CANCER J CLIN, V48, P6, DOI 10.3322/canjclin.48.1.6
   MARNETT LJ, 1992, CANCER RES, V52, P5575
   NAKAMURA Y, 1993, BIOL PHARM BULL, V16, P207
   POLLARD M, 1983, CANCER LETT, V21, P57, DOI 10.1016/0304-3835(83)90082-4
   RAO CV, 1995, CANCER RES, V55, P1464
   RAO CV, 1991, CANCER RES, V51, P4528
   REDDY BS, 1993, CARCINOGENESIS, V14, P1493, DOI 10.1093/carcin/14.8.1493
   REDDY BS, 1987, CANCER RES, V47, P5340
   Samaha HS, 1997, CANCER RES, V57, P1301
   Taketo MM, 1998, J NATL CANCER I, V90, P1529, DOI 10.1093/jnci/90.20.1529
   THUN MJ, 1993, CANCER RES, V53, P1322
   WATTENBERG LW, 1992, CANCER CHEMOPREVENTION, V0, P19
NR 20
TC 20
Z9 21
U1 0
U2 2
PU OXFORD UNIV PRESS
PI OXFORD
PA GREAT CLARENDON ST, OXFORD OX2 6DP, ENGLAND
SN 0143-3334
EI 
J9 CARCINOGENESIS
JI Carcinogenesis
PD AUG 15
PY 1999
VL 20
IS 8
BP 1645
EP 1648
DI 10.1093/carcin/20.8.1645
PG 4
WC Oncology
SC Oncology
GA 226DB
UT WOS:000082004100041
PM 10426822
DA 2025-02-23
ER

PT J
AU John, EM
   Schwartz, GG
   Dreon, DM
   Koo, J
AF John, EM
   Schwartz, GG
   Dreon, DM
   Koo, J
TI Vitamin D and breast cancer risk: The NHANES I Epidemiologic Follow-up Study, 1971-1975 to 1992
SO CANCER EPIDEMIOLOGY BIOMARKERS & PREVENTION
LA English
DT Article
ID united-states; prostate-cancer; geographic-variation; d-deficiency; prospective cohort; fortified milk; colon cancer; white women; sunlight; exposure
AB We analyzed data from the first National Health and Nutrition Examination Survey Epidemiologic Follow-up Study to test the hypothesis that vitamin D from sunlight exposure, diet, and supplements reduces the risk of breast cancer. We identified 190 women with incident breast cancer from a cohort of 5009 white women who completed the dermatological examination and 24-h dietary recall conducted from 1971-1974 and who were followed up to 1992, Using Cox proportional hazards regression, we estimated relative risks (RRs) for breast cancer and 95% confidence intervals, adjusting for age, education, age at menarche, age at menopause, body mass index, alcohol consumption, and physical activity. Several measures of sunlight exposure and dietary vitamin D intake were associated with reduced risk of breast cancer with RRs ranging from 0.67-0.85. The associations with vitamin D exposures, however, varied by region of residence, The risk reductions were highest for women who lived in United States regions of high solar radiation, with RRs ranging from 0.35-0.75. No reductions in risk were found for women who lived in regions of low solar radiation. Although limited by the relatively small size of the case population, the protective effects of vitamin D observed in this prospective study are consistent for several independent measures of vitamin D, These data support the hypothesis that sunlight and dietary vitamin D reduce the risk of breast cancer.
C1 No Calif Canc Ctr, Union City, CA 94587 USA.
   Univ Miami, Sylvester Comprehens Canc Ctr, Miami, FL 33101 USA.
   Univ Miami, Dept Epidemiol & Publ Hlth, Miami, FL 33101 USA.
C3 University of Miami; University of Miami
RP John, EM (corresponding author), No Calif Canc Ctr, 32960 Alvarado Niles Rd,Suite 600, Union City, CA 94587 USA.
CR Bergmann MM, 1998, AM J EPIDEMIOL, V147, P556
   BLOCK G, 1982, AM J EPIDEMIOL, V115, P492, DOI 10.1093/oxfordjournals.aje.a113331
   BLOT WJ, 1977, JNCI-J NATL CANCER I, V59, P1407, DOI 10.1093/jnci/59.5.1407
   Bowes A, 1994, BOWES CHURCHS FOOD V, V0, P0
   Chapuy MC, 1997, VITAMIN D., V0, P679
   CHEN TC, 1993, NEW ENGL J MED, V329, P1507, DOI 10.1056/NEJM199311113292021
   CHESNEY RW, 1981, J CLIN ENDOCR METAB, V53, P139, DOI 10.1210/jcem-53-1-139
   COLDITZ GA, 1986, AM J EPIDEMIOL, V123, P894, DOI 10.1093/oxfordjournals.aje.a114319
   Colston K, 1997, VITAMIN D., V0, P1107
   Cox D, 1984, ANAL SURVIVAL DATA, V0, P0
   Cross HS, 1997, J STEROID BIOCHEM, V62, P21, DOI 10.1016/S0960-0760(97)00020-4
   DawsonHughes B, 1997, AM J CLIN NUTR, V65, P67, DOI 10.1093/ajcn/65.1.67
   DUBBELMAN R, 1993, AM J CLIN NUTR, V58, P106, DOI 10.1093/ajcn/58.1.106
   ENGEL A, 1988, ARCH DERMATOL, V124, P72, DOI 10.1001/archderm.124.1.72
   FURST CJ, 1993, EUR J CANCER, V29A, P1285, DOI 10.1016/0959-8049(93)90074-P
   GARLAND CF, 1980, INT J EPIDEMIOL, V9, P227, DOI 10.1093/ije/9.3.227
   GARLAND FC, 1990, PREV MED, V19, P614, DOI 10.1016/0091-7435(90)90058-R
   GELLER J, 1984, J CLIN ENDOCR METAB, V58, P36, DOI 10.1210/jcem-58-1-36
   GORHAM ED, 1989, CAN J PUBLIC HEALTH, V80, P96
   GORHAM ED, 1990, INT J EPIDEMIOL, V19, P820, DOI 10.1093/ije/19.4.820
   GUNTER E, 1997, VITAMIN D CHEM BIOL, V0, P709
   HANCHETTE CL, 1992, CANCER, V70, P2861, DOI 10.1002/1097-0142(19921215)70:12<2861::AID-CNCR2820701224>3.0.CO;2-G
   HANSEN CM, 1994, CLIN EXP METASTAS, V12, P195, DOI 10.1007/BF01753887
   HAUSLER MR, 1992, ANNU REV NUTR, V6, P527
   Heck KE, 1997, AM J EPIDEMIOL, V145, P366, DOI 10.1093/oxfordjournals.aje.a009114
   Hiatt RA, 1998, J NATL CANCER I, V90, P461, DOI 10.1093/jnci/90.6.461
   Holick M F, 1995, ENDOCRINOL, V0, P990
   HOLICK MF, 1992, NEW ENGL J MED, V326, P1178, DOI 10.1056/NEJM199204303261802
   HOLICK MF, 1990, J NUTR, V120, P1464, DOI 10.1093/jn/120.suppl_11.1464
   HOLICK MF, 1995, AM J CLIN NUTR, V61, P638S, DOI 10.1093/ajcn/61.3.638S
   HOLICK MF, 1994, AM J CLIN NUTR, V60, P619, DOI 10.1093/ajcn/60.4.619
   HOLLARD B, 1991, MCCANEE WIDDOWSONS C, V0, P0
   HUGHES MR, 1976, J CLIN INVEST, V58, P61, DOI 10.1172/JCI108459
   Jacques PF, 1997, AM J CLIN NUTR, V66, P929, DOI 10.1093/ajcn/66.4.929
   JANOWSKY EC, 1997, VITAMIN D BREAST CAN, V3, P999
   Kitanaka S, 1998, NEW ENGL J MED, V338, P653, DOI 10.1056/NEJM199803053381004
   Koike M, 1997, CANCER RES, V57, P4545
   Leeuwen JPTMvan, 1997, VITAMIN D., V0, P1089
   Mawer EB, 1997, J CLIN ENDOCR METAB, V82, P118, DOI 10.1210/jc.82.1.118
   MCKENNA MJ, 1985, AM J CLIN NUTR, V41, P101, DOI 10.1093/ajcn/41.1.101
   MCKENNA MJ, 1992, AM J MED, V93, P69, DOI 10.1016/0002-9343(92)90682-2
   MORABIA A, 1992, PREV MED, V21, P151, DOI 10.1016/0091-7435(92)90015-A
   MURPHY SP, 1986, J AM DIET ASSOC, V86, P1366
   *NAT CTR HLTH STAT, 1992, VIT HLTH STAT SER 1, V27, P0
   *NAT CTR HLTH STAT, 1978, VIT HLTH STAT SER 1, V14, P0
   *NAT CTR HLTH STAT, 1990, VIT HLTH STAT SER 1, V25, P0
   *NAT CTR HLTH STAT, 1997, VIT HLTH STAT SER 1, V35, P0
   *NAT CTR HLTH STAT, 1973, VIT HLTH STA SER 1 A, V10, P0
   *NAT CTR HLTH STAT, 1987, VIT HLTH STAT SER 1, V22, P0
   Nunez C, 1996, REV CLIN ESP, V196, P75
   PENNINGTON JA, 1976, DIETARY NUTR GUIDE, V0, P0
   Schwartz GG, 1998, CANCER EPIDEM BIOMAR, V7, P391
   SCHWARTZ GG, 1990, ANTICANCER RES, V10, P1307
   Schwartz GG, 1997, CANCER EPIDEM BIOMAR, V6, P727
   SCHWARTZ GG, 1997, VITAMIN D CHEM BIOL, V0, P489
   SIMARD A, 1991, CAN J PUBLIC HEALTH, V82, P300
   *SOL EN RES I, 1990, SERITP2203880 SOL EN, V0, P0
   SOWERS MR, 1986, AM J CLIN NUTR, V43, P621, DOI 10.1093/ajcn/43.4.621
   Standing Committee on the Scientific Evaluation of Dietary Reference Intakes Food and Nutrition Board Institute of Medicine, 1997, DIET REF INT CALC PH, V0, P0, DOI DOI 10.17226/5776
   STURGEON SR, 1995, J NATL CANCER I, V87, P1846, DOI 10.1093/jnci/87.24.1846
   TSAI MJ, 1994, ANNU REV BIOCHEM, V63, P451, DOI 10.1146/annurev.bi.63.070194.002315
   *USDA, 1991, HNISPT108 USDA HUM N, V0, P0
   VANDERWIELEN RPJ, 1995, LANCET, V346, P207, DOI 10.1016/S0140-6736(95)91266-5
   VITASA BC, 1990, CANCER-AM CANCER SOC, V65, P2811, DOI 10.1002/1097-0142(19900615)65:12<2811::AID-CNCR2820651234>3.0.CO;2-U
   WALTERS MR, 1992, ENDOCR REV, V13, P719, DOI 10.1210/er.13.4.719
   WEBB AR, 1988, J CLIN ENDOCR METAB, V67, P373, DOI 10.1210/jcem-67-2-373
   WEBB AR, 1990, AM J CLIN NUTR, V51, P1075, DOI 10.1093/ajcn/51.6.1075
NR 67
TC 289
Z9 306
U1 0
U2 17
PU AMER ASSOC CANCER RESEARCH
PI BIRMINGHAM
PA PO BOX 11806, BIRMINGHAM, AL 35202 USA
SN 1055-9965
EI 
J9 CANCER EPIDEM BIOMAR
JI Cancer Epidemiol. Biomarkers Prev.
PD MAY 15
PY 1999
VL 8
IS 5
BP 399
EP 406
DI 
PG 8
WC Oncology; Public, Environmental & Occupational Health
SC Oncology; Public, Environmental & Occupational Health
GA 196GJ
UT WOS:000080300400001
PM 10350434
DA 2025-02-23
ER

PT J
AU Kobayashi, M
   Sasaki, S
   Hamada, GS
   Tsugane, S
AF Kobayashi, M
   Sasaki, S
   Hamada, GS
   Tsugane, S
TI Serum <i>n</i>-3 fatty acids, fish consumption and cancer mortality in six Japanese populations in Japan and Brazil
SO JAPANESE JOURNAL OF CANCER RESEARCH
LA English
DT Article
DE serum fatty acids; fish consumption; cancer mortality in Japanese
ID benign breast disease; prostate-cancer; adipose-tissue; colon-cancer; colorectal-cancer; risk-factors; dietary-fat; sao-paulo; omega-3; women
AB Japanese people consume significant amounts of long chain n-3 polyunsaturated fatty acids (PUFAs) derived from fish, but the association of PUFAs with cancer mortality has not been fully investigated. To study geographic differences in n-3 PUFAs intake, we compared serum fatty acid and dietary fish intake among various Japanese populations having different rates of cancer mortality. The subjects were 50 men from each of five regions in Japan and 47 Japanese men from Sao Paulo, Brazil, All mere randomly selected and aged 40 to 49 years. Serum fatty acids were measured by gas chromatography and the frequency of fish intake was obtained by a food frequency questionnaire. Significant geographic differences in serum fatty acid levels (% of total fatty acids) and fish intake (days/4 weeks) were observed. The percentages of serum total PUFA were similar in the six regions, though there was an almost three-fold differcnce in n-3 PUFAs content between Brazil (3.9%) and Akita (10.9%). The frequency of total fish intake corresponded to serum n-3 PUFAs composition. The relationship between cancer mortality and serum n-3 PUFAs levels was not clear, though an inverse association between prostate cancer and serum n-3 PUFAs levels appeared to exist. The results suggest that although serum n-3 PUFAs varied significantly, the observed geographic difference did not account for the different cancer risks at the population level.
C1 Natl Canc Ctr, Res Inst E, Epidemiol & Biostat Div, Kashiwa, Chiba 2778577, Japan.
   Toho Univ, Sch Med, Dept Environm & Occupat Hlth, Ota Ku, Tokyo 1430015, Japan.
   Hosp Santa Cruz, Res Ctr, Nikkey Dis Prevent Ctr, BR-04122000 Sao Paulo, Brazil.
C3 National Cancer Center - Japan
RP Tsugane, S (corresponding author), Natl Canc Ctr, Res Inst E, Epidemiol & Biostat Div, 6-5-1 Kashiwanoha, Kashiwa, Chiba 2778577, Japan.
CR BERG JP, 1994, CANCER CAUSE CONTROL, V5, P433, DOI 10.1007/BF01694757
   BOSTICK RM, 1994, CANCER CAUSE CONTROL, V5, P38, DOI 10.1007/BF01830725
   BRESLOW N, 1987, IARC SCI PUBL, V82, P51
   Byers T, 1997, AM J CLIN NUTR, V66, P1541
   CARROLL KK, 1986, LIPIDS, V21, P731, DOI 10.1007/BF02535402
   CAVE WT, 1991, FASEB J, V5, P2160, DOI 10.1096/fasebj.5.8.1673664
   Franceschi S, 1997, INT J CANCER, V72, P56, DOI 10.1002/(SICI)1097-0215(19970703)72:1<56::AID-IJC8>3.0.CO;2-3
   GANN PH, 1994, J NATL CANCER I, V86, P281, DOI 10.1093/jnci/86.4.281
   GIOVANNUCCI E, 1993, J NATL CANCER I, V85, P1571, DOI 10.1093/jnci/85.19.1571
   Giovannucci E, 1997, AM J CLIN NUTR, V66, P1564
   GIOVANNUCCI E, 1995, PRINC PRACT ONCOL UP, V9, P1
   HAN KP, 1995, KOREAN J NUTR, V28, P995
   Harvei S, 1997, INT J CANCER, V71, P545, DOI 10.1002/(SICI)1097-0215(19970516)71:4<545::AID-IJC7>3.0.CO;2-U
   HIRAI A, 1989, J INTERN MED, V225, P69, DOI 10.1111/j.1365-2796.1989.tb01438.x
   Hjartaker A, 1997, EUR J CLIN NUTR, V51, P736, DOI 10.1038/sj.ejcn.1600475
   ISO H, 1989, INT J EPIDEMIOL, V18, P374, DOI 10.1093/ije/18.2.374
   KARMALI RA, 1987, ANTICANCER RES, V7, P1173
   Kato I, 1997, NUTR CANCER, V28, P276, DOI 10.1080/01635589709514588
   KENNETH JR, 1998, MODERN EPIDEMIOLOGY, V0, P469
   Klurfeld DM, 1997, AM J CLIN NUTR, V66, P1530, DOI 10.1093/ajcn/66.6.1530S
   Kohlmeier L, 1997, AM J CLIN NUTR, V66, P1548
   LONDON SJ, 1993, JNCI-J NATL CANCER I, V85, P785, DOI 10.1093/jnci/85.10.785
   MA J, 1995, AM J CLIN NUTR, V62, P572, DOI 10.1093/ajcn/62.3.572
   MIKHEIAN EE, 1975, VOPR BIOKHIM MOZGA, V10, P187
   MILLER AB, 1994, EUR J CANCER, V30A, P207, DOI 10.1016/0959-8049(94)90088-4
   NAKAMURA T, 1995, ANN NUTR METAB, V39, P261, DOI 10.1159/000177871
   NIKKARI T, 1995, ANN MED, V27, P491, DOI 10.3109/07853899709002458
   OKITA M, 1995, J NUTR SCI VITAMINOL, V41, P313, DOI 10.3177/jnsv.41.313
   *ORG EC COOP DEV, 1981, FOOD CONS STAT, V0, P1964
   Pariza MW, 1997, AM J CLIN NUTR, V66, P1539
   PETREK JA, 1994, J NATL CANCER I, V86, P53, DOI 10.1093/jnci/86.1.53
   PHILLIPS RL, 1975, CANCER RES, V35, P3513
   Rose DP, 1997, AM J CLIN NUTR, V66, P998
   ROSE DP, 1988, CARCINOGENESIS, V9, P603, DOI 10.1093/carcin/9.4.603
   Rose DP, 1997, AM J CLIN NUTR, V66, P1513
   ROSE DP, 1991, PROSTATE, V18, P243, DOI 10.1002/pros.2990180306
   SAS Institute Inc, 1989, SAS STAT US GUID VER, V2, P0
   Science and Technology Agency, 1990, FATT AC CHOL VIT E C, V0, P0
   Simon JA, 1998, AM J EPIDEMIOL, V148, P854, DOI 10.1093/oxfordjournals.aje.a009710
   Simonsen N, 1998, AM J EPIDEMIOL, V147, P342
   SVENSSON BG, 1995, SCAND J WORK ENV HEA, V21, P106, DOI 10.5271/sjweh.17
   THUN MJ, 1992, JNCI-J NATL CANCER I, V84, P1491, DOI 10.1093/jnci/84.19.1491
   TSUGANE S, 1990, INT J CANCER, V45, P436, DOI 10.1002/ijc.2910450310
   TSUGANE S, 1989, INT J EPIDEMIOL, V18, P647, DOI 10.1093/ije/18.3.647
   Tsugane S, 1992, J. EPIDEMIOL, V2, P75, DOI 10.2188/jea.2.75
   Tsugane S, 1992, J EPIDEMIOL, V2, P83
   TSUGANE S, 1994, J EPIDEMIOL, V4, P37
   UMEMURA U, 1993, JPN J HYG, V48, P939
   WILLETT WC, 1990, NEW ENGL J MED, V323, P1664, DOI 10.1056/NEJM199012133232404
   Willett WC, 1997, AM J CLIN NUTR, V66, P1557
   WILLETT WC, 1994, SCIENCE, V264, P532, DOI 10.1126/science.8160011
   YAMORI Y, 1985, J NUTR SCI VITAMINOL, V31, P417, DOI 10.3177/jnsv.31.417
   ZHU ZR, 1995, NUTR CANCER, V24, P151, DOI 10.1080/01635589509514403
NR 53
TC 33
Z9 35
U1 0
U2 4
PU ELSEVIER SCI IRELAND LTD
PI CLARE
PA CUSTOMER RELATIONS MANAGER, BAY 15, SHANNON INDUSTRIAL ESTATE CO, CLARE, IRELAND
SN 0910-5050
EI 
J9 JPN J CANCER RES
JI Jpn. J. Cancer Res.
PD SEP 15
PY 1999
VL 90
IS 9
BP 914
EP 921
DI 10.1111/j.1349-7006.1999.tb00835.x
PG 8
WC Oncology
SC Oncology
GA 245PJ
UT WOS:000083117100004
PM 10551318
DA 2025-02-23
ER

PT J
AU Xue, LX
   Lipkin, M
   Newmark, H
   Wang, JM
AF Xue, LX
   Lipkin, M
   Newmark, H
   Wang, JM
TI Influence of dietary calcium and vitamin D on diet-induced epithelial cell hyperproliferation in mice
SO JNCI-JOURNAL OF THE NATIONAL CANCER INSTITUTE
LA English
DT Article
ID western-style diet; high-fat diet; induced pancreatic carcinogenesis; prostate-cancer; mammary tumorigenesis; environmental-factors; unsaturated fat; colon cancer; mouse colon; proliferation
AB Background: Previous epidemiologic and laboratory studies, including some from our own laboratory, have suggested that a high-fat diet increases risk of cancer development in the pancreas, prostate, colon, and breast and that carcinogenesis in some of these organs may be influenced by alterations in dietary calcium and vitamin D, In this study, we sought to investigate the effect of added dietary calcium or vitamin D on the development of epithelial cell hyperproliferation induced by a Western-style diet in the exocrine pancreas, prostate, and mammary gland of mice. Methods: Four-meek-old C57BL/65 mice were given either a control diet (American Institute of Nutrition [AIN]-76A), a Western-style diet (containing reduced calcium and vitamin D and the fat level of the average human Western diet), or a putative chemopreventive diet (a Western-style diet with the addition of dietary calcium and vitamin D), Nine weeks after dietary intervention, osmotic pumps were implanted in the mice to provide 3 days of bromodeoxyuridine (BrdU) infusion. All P values are two-sided. Results: Mice on the Western-style diet had statistically significant increases in BrdU-labeling indices of epithelial cells in the interlobular (P = .015) and intralobular (P = .012) ducts and centroacinar cells (P = .001) of the pancreatic duct system, the dorsal lobe of the prostate (P = .045), and the terminal ducts of the mammary gland (P = .032), compared with mice in the respective control diet groups. Adding dietary calcium and vitamin D markedly suppressed the Western-style diet-induced hyperproliferation of epithelial cells in those tissues (P = .001-.033). Conclusions: This study confirms previous findings that a Western-style diet produces hyperproliferation of epithelial cells in several organs and that the changes can be prevented by increasing dietary calcium and vitamin D alone.
C1 Mem Sloan Kettering Canc Ctr, New York, NY 10021 USA.
   Strang Canc Prevent Ctr, New York, NY USA.
   Henan Med Univ, Lab Ctr Med Sci, Cell Biol Lab, Zhengzhou, Peoples R China.
C3 Memorial Sloan Kettering Cancer Center; Zhengzhou University
RP Rockefeller Univ, Strang Canc Res Lab, 1230 York Ave, New York, NY 10021 USA.
CR ARMSTRONG B, 1975, INT J CANCER, V15, P617, DOI 10.1002/ijc.2910150411
   BAHNSON RR, 1993, J UROL S, V149, P0
   BERG JW, 1979, SEMIN ONCOL, V6, P275
   BERG JW, 1975, CANCER RES, V35, P3345
   ,, 1977, JOURNAL OF NUTRITION, V107, P1340
   BIRT DF, 1983, JNCI-J NATL CANCER I, V71, P355
   BIRT DF, 1989, CANCER RES, V49, P5848
   BORING CC, 1993, CA-CANCER J CLIN, V43, P7, DOI 10.3322/canjclin.43.1.7
   BOSLAND MC, 1988, ADV CANCER RES, V51, P1, DOI 10.1016/S0065-230X(08)60220-1
   BOSTICK RM, 1995, JNCI-J NATL CANCER I, V87, P1307, DOI 10.1093/jnci/87.17.1307
   BUSET M, 1987, GASTROENTEROLOGY, V92, P1334
   BUSET M, 1986, CANCER RES, V46, P5426
   Carroll K K, 1975, PROG BIOCHEM PHARMACOL, V10, P308
   CARROLL KK, 1991, CALCIUM, VITAMIN D, P0
   CARROLL KK, 1991, AM J CLIN NUTR, V54, PS206, DOI 10.1093/ajcn/54.1.206S
   CARTER HB, 1990, PROSTATE, V16, P39
   COHEN LA, 1986, JNCI-J NATL CANCER I, V77, P33
   COLSTON KW, 1989, LANCET, V1, P188
   CORDER EH, 1993, CANCER EPIDEM BIOMAR, V2, P467
   DEWILLE JW, 1993, CANCER LETT, V69, P59, DOI 10.1016/0304-3835(93)90033-6
   DRASAR BS, 1973, BRIT J CANCER, V27, P167, DOI 10.1038/bjc.1973.20
   FARROW DC, 1990, AM J EPIDEMIOL, V132, P423, DOI 10.1093/oxfordjournals.aje.a115677
   GAMMAL EB, 1967, CANCER RES, V27, P1737
   GARLAND C, 1985, LANCET, V1, P307, DOI 10.1016/S0140-6736(85)91082-7
   Holt PR, 1998, JAMA-J AM MED ASSOC, V280, P1074, DOI 10.1001/jama.280.12.1074
   HOPKINS GJ, 1979, JNCI-J NATL CANCER I, V62, P1009
   KOGA M, 1988, CANCER RES, V48, P2734
   KOLONEL LN, 1983, CANCER RES, V43, P2397
   LIPKIN M, 1989, CANCER RES, V49, P248
   LIPKIN M, 1985, NEW ENGL J MED, V313, P1381, DOI 10.1056/NEJM198511283132203
   LIPKIN M, 1991, CANCER RES, V51, P3069
   LOK E, 1992, CARCINOGENESIS, V13, P1735, DOI 10.1093/carcin/13.10.1735
   LONGCOPE C, 1987, J CLIN ENDOCR METAB, V64, P1246, DOI 10.1210/jcem-64-6-1246
   LONGNECKER DS, 1985, JNCI-J NATL CANCER I, V74, P219
   MILLER GJ, 1992, CANCER RES, V52, P515
   Mitsumori K, 1994, IARC SCI PUBL, V0, P431
   *NAT AC SCI COMM D, 1980, REC DIET ALL, V0, P0
   *NAT CTR HLTH STAT, 1990, VIT HLTH STAT 10, V172, P4
   NEWMARK HL, 1994, ADV EXP MED BIOL, V364, P109
   NEWMARK HL, 1991, AM J CLIN NUTR, V54, PS209, DOI 10.1093/ajcn/54.1.209S
   NEWMARK HL, 1990, JNCI-J NATL CANCER I, V82, P491, DOI 10.1093/jnci/82.6.491
   NEWMARK HL, 1984, JNCI-J NATL CANCER I, V72, P1323
   PEEHL DM, 1994, CANCER RES, V54, P805
   PENCE BC, 1988, CARCINOGENESIS, V9, P187, DOI 10.1093/carcin/9.1.187
   POLLARD HM, 1981, CANCER, V47, P1631
   POLLARD M, 1986, CANCER LETT, V32, P223, DOI 10.1016/0304-3835(86)90123-0
   POUR PM, 1991, CANCER RES, V51, P4757
   PRICE D, 1963, MONOGR NCI, V12, P2
   RICHTER F, 1995, CARCINOGENESIS, V16, P2685, DOI 10.1093/carcin/16.11.2685
   Risio M, 1996, CANCER RES, V56, P4910
   ROEBUCK BD, 1981, CANCER RES, V41, P3961
   ROEBUCK BD, 1981, CANCER RES, V41, P888
   ROSE DP, 1991, PROSTATE, V18, P243, DOI 10.1002/pros.2990180306
   ROSS RK, 1987, JNCI-J NATL CANCER I, V78, P869
   SKOWRONSKI RJ, 1993, ENDOCRINOLOGY, V132, P1952, DOI 10.1210/en.132.5.1952
   Strike PW, 1991, STATISTICAL METHODS IN LABORATORY MEDICINE, V0, P0
   *US DHEW, 1974, MORT TREND TABL LEAD, V0, P0
   WELSCH CW, 1990, JNCI-J NATL CANCER I, V82, P1615, DOI 10.1093/jnci/82.20.1615
   WELSCH CW, 1987, AM J CLIN NUTR, V45, P192, DOI 10.1093/ajcn/45.1.192
   WYNDER EL, 1971, CANCER, V28, P344, DOI 10.1002/1097-0142(197108)28:2<344::AID-CNCR2820280214>3.0.CO;2-#
   Xue LX, 1997, CARCINOGENESIS, V18, P995, DOI 10.1093/carcin/18.5.995
   Xue LX, 1996, NUTR CANCER, V26, P281, DOI 10.1080/01635589609514484
   Xue LX, 1996, JNCI-J NATL CANCER I, V88, P1586, DOI 10.1093/jnci/88.21.1586
   ZHANG L, 1987, CANCER RES, V47, P4905
NR 64
TC 90
Z9 101
U1 0
U2 2
PU OXFORD UNIV PRESS INC
PI CARY
PA JOURNALS DEPT, 2001 EVANS RD, CARY, NC 27513 USA
SN 0027-8874
EI 1460-2105
J9 JNCI-J NATL CANCER I
JI JNCI-J. Natl. Cancer Inst.
PD JAN 20
PY 1999
VL 91
IS 2
BP 176
EP 181
DI 10.1093/jnci/91.2.176
PG 6
WC Oncology
SC Oncology
GA 158UB
UT WOS:000078134400017
PM 9923860
DA 2025-02-23
ER

PT J
AU Deneo-Pellegrini, H
   De Stéfani, E
   Boffetta, P
   Ronco, A
   Mendilaharsu, M
AF Deneo-Pellegrini, H
   De Stéfani, E
   Boffetta, P
   Ronco, A
   Mendilaharsu, M
TI Dietary iron and cancer of the rectum:: a case-control study in Uruguay
SO EUROPEAN JOURNAL OF CANCER PREVENTION
LA English
DT Article
DE dietary iron; ferritin; rectal cancer; serum iron; transferrin
ID colorectal adenomas; colon-cancer; risk; stores; majorca; meat; fat
AB In order to examine the relationship between dietary iron intake and risk of rectal cancer, a case-control study was carried out in Montevideo, Uruguay, In the time period 1994-1998, 216 newly diagnosed and microscopically verified cases of adenocarcinoma and 433 controls hospitalized for diseases not related with long-term changes in diet were enrolled in the study, Controls were frequency matched to cases on age, sex, residence and urban/rural status. Both series of patients were interviewed face-to-face in the four major hospitals in Montevideo by two trained social workers. Dietary iron was associated with significant increases in risk in men, women, and in both sexes together [odds ratio (OR) 3.2, 95% confidence interval (CI) 1.9-5.3 for the highest tertile of consumption versus the lowest one], Since meat and its major macronutrients were potential confounders, iron intake was adjusted for these variables without major changes in the results. Furthermore, dietary iron and total fat combined its effects according to a multiplicative model (OR 3.3, 95% CI 1.8-5.8). Finally, an interaction between dietary iron and vitamin C was found. According to the results, iron displayed a significant increase in risk at low levels of vitamin C intake (OR 4.9, 95% CI 2.3-10.5), These results, together with the existing epidemiological and experimental evidence, suggest that dietary iron could play an important role in rectal carcinogenesis, (C) 1999 Lippincott Williams & Wilkins.
C1 Registro Nacl Canc, Montevideo, Uruguay.
   Int Agcy Res Canc, Unit Environm Canc Epidemiol, F-69372 Lyon, France.
C3 World Health Organization; International Agency for Research on Cancer (IARC)
RP Registro Nacl Canc, Avda Brasil 3080 Dep 402, Montevideo, Uruguay.
CR [Anonymous], 1997, IARC SCI PUBLICATION, V0, P0
   BAKER RJ, 1985, GLIM SYSTEM RELEASE, V0, P0
   BENITO E, 1993, INT J CANCER, V55, P213, DOI 10.1002/ijc.2910550208
   BENITO E, 1991, INT J CANCER, V49, P161, DOI 10.1002/ijc.2910490202
   Bird CL, 1996, AM J EPIDEMIOL, V144, P34, DOI 10.1093/oxfordjournals.aje.a008852
   Breslow NE, 1980, ANAL CASE CONTROL ST, V0, P0
   *COM HON LUCH CANC, 1996, ACT PRACT RESP CANC, V0, P0
   DeneoPellegrini H, 1996, NUTR CANCER, V25, P297, DOI 10.1080/01635589609514453
   DeStefani E, 1997, INT J ONCOL, V10, P573
   DEVERDIER MG, 1991, INT J CANCER, V49, P520, DOI 10.1002/ijc.2910490408
   Englyst HN, 1988, JOURNAL OF HUMAN NUTRITION AND DIETETICS, V1, P247, DOI 10.1111/j.1365-277X.1988.tb00197.x
   ENGLYST H N, 1989, JOURNAL OF HUMAN NUTRITION AND DIETETICS, V2, P253, DOI 10.1111/j.1365-277X.1989.tb00028.x
   FREUDENHEIM JL, 1990, AM J EPIDEMIOL, V131, P612, DOI 10.1093/oxfordjournals.aje.a115545
   GIOVANNUCCI E, 1994, CANCER RES, V54, P2390
   HERRINTON LJ, 1995, AM J EPIDEMIOL, V142, P692, DOI 10.1093/oxfordjournals.aje.a117698
   Kato I, 1999, INT J CANCER, V80, P693, DOI 10.1002/(SICI)1097-0215(19990301)80:5<693::AID-IJC11>3.0.CO;2-G
   KNEKT P, 1994, INT J CANCER, V56, P379, DOI 10.1002/ijc.2910560315
   LITTLE J, 1993, BRIT J CANCER, V67, P177, DOI 10.1038/bjc.1993.31
   MACOUARTMOULIN G, 1987, INT J CANCER, V40, P179, DOI 10.1002/ijc.2910400209
   Mazzei M E, 1995, TABLA DE COMPOSICION QUIMICA DE ALIMENTOS, V0, P0
   NELSON RL, 1994, JNCI-J NATL CANCER I, V86, P455, DOI 10.1093/jnci/86.6.455
   PETERS RK, 1992, CANCER CAUSE CONTROL, V3, P457, DOI 10.1007/BF00051359
   Sawa T, 1998, CANCER EPIDEM BIOMAR, V7, P1007
   Schlesselman JJ, 1982, CASE CONTROL STUDIES, V0, P0
   STEVENS RG, 1988, NEW ENGL J MED, V319, P1047, DOI 10.1056/NEJM198810203191603
   Tseng M, 1997, CANCER EPIDEM BIOMAR, V6, P1029
   Tseng M, 1996, AM J EPIDEMIOL, V144, P1005, DOI 10.1093/oxfordjournals.aje.a008871
   TUYNS AJ, 1988, NUTR CANCER, V11, P189, DOI 10.1080/01635588809513986
   Ullen H, 1997, CANCER LETT, V114, P215, DOI 10.1016/S0304-3835(97)04666-1
   WACHOLDER S, 1992, AM J EPIDEMIOL, V135, P1019, DOI 10.1093/oxfordjournals.aje.a116396
   Weinberg ED, 1996, EUR J CANCER PREV, V5, P19, DOI 10.1097/00008469-199609001-00004
   WILLETT W, 1986, AM J EPIDEMIOL, V124, P17, DOI 10.1093/oxfordjournals.aje.a114366
   WILLETT WC, 1990, NUTR EPIDEMIOLOGY, V0, P79
   [World Cancer Research Fund American Institute for Cancer Research], 1997, FOOD NUTR PREV CANC, V0, P0
   Wurzelmann JI, 1996, CANCER EPIDEM BIOMAR, V5, P503
NR 35
TC 19
Z9 20
U1 0
U2 2
PU LIPPINCOTT WILLIAMS & WILKINS
PI PHILADELPHIA
PA TWO COMMERCE SQ, 2001 MARKET ST, PHILADELPHIA, PA 19103 USA
SN 0959-8278
EI 1473-5709
J9 EUR J CANCER PREV
JI Eur. J. Cancer Prev.
PD DEC 15
PY 1999
VL 8
IS 6
BP 501
EP 508
DI 10.1097/00008469-199912000-00005
PG 8
WC Oncology
SC Oncology
GA 268HG
UT WOS:000084407800005
PM 10643939
DA 2025-02-23
ER

PT J
AU Lowenfels, AB
   Maisonneuve, P
AF Lowenfels, AB
   Maisonneuve, P
TI Pancreatic cancer: Development of a unifying etiologic concept
SO CELL AND MOLECULAR BIOLOGY OF PANCREATIC CARCINOMA: RECENT DEVELOPMENTS IN RESEARCH AND EXPERIMENTAL THERAPY
LA English
DT Article; Proceedings Paper
ID nutritional factors; cigarette-smoking; risk-factors; consumption; mutations; carcinoma; carcinogenesis; retinoblastoma; epidemiology; mortality
AB Our knowledge of the etiology of all forms of cancer including pancreatic cancer has improved: dramatically in the second half of this century. The current model describes a gradual change from a normal pancreatic cell to a fully malignant cell requiring several stages with gradual and progressive alterations appearing at the genetic and the tissue level. Although there are many germ line diseases that are associated with pancreatic cancer it is probable that inherited diseases account for only about 10% of the total burden of pancreatic cancer. Avoidance of smoking and dietary modification are the current best strategies for reducing the risk of this tumor. In addition, newer molecular techniques and imaging procedures should provide clinicians with the ability to detect pancreatic cancer at an early, potentially curable stage.
C1 New York Med Coll, Dept Surg & Community & Prevent Med, Valhalla, NY 10595 USA.
   European Inst Oncol, Program Clin Epidemiol, Milan, Italy.
C3 New York Medical College; IRCCS European Institute of Oncology (IEO)
RP New York Med Coll, Dept Surg, Valhalla, NY 10595 USA.
EM Lowen-fel@nymc.edu
CR Ames BN, 1997, ENVIRON HEALTH PERSP, V105, P865, DOI 10.2307/3433296
   BAGHURST PA, 1991, AM J EPIDEMIOL, V134, P167, DOI 10.1093/oxfordjournals.aje.a116069
   BERTHELEMY P, 1995, ANN INTERN MED, V123, P188, DOI 10.7326/0003-4819-123-3-199508010-00005
   BOYLE P, 1989, INT J PANCREATOL, V5, P327, DOI 10.1007/BF02924298
   CHARI ST, 1994, PANCREAS, V9, P62, DOI 10.1097/00006676-199401000-00009
   DEMESQUITA HBB, 1991, INT J CANCER, V48, P540, DOI 10.1002/ijc.2910480411
   DOLL R, 1994, BRIT MED J, V309, P901, DOI 10.1136/bmj.309.6959.901
   Doll R, 1981, CAUSES CANC, V0, P0
   FALK RT, 1988, AM J EPIDEMIOL, V128, P324, DOI 10.1093/oxfordjournals.aje.a114972
   Flanders TY, 1996, J MED GENET, V33, P889, DOI 10.1136/jmg.33.11.889
   Gansauge S, 1996, J MOL MED-JMM, V74, P313, DOI 10.1007/BF00207508
   GHADIRIAN P, 1991, INT J CANCER, V47, P1, DOI 10.1002/ijc.2910470102
   GHADIRIAN P, 1991, CANCER DETECT PREV, V15, P357
   Goggins M, 1996, CANCER RES, V56, P5360
   GOLD EB, 1985, CANCER-AM CANCER SOC, V55, P460, DOI 10.1002/1097-0142(19850115)55:2<460::AID-CNCR2820550229>3.0.CO;2-V
   GOLDSTEIN AM, 1995, NEW ENGL J MED, V333, P970, DOI 10.1056/NEJM199510123331504
   Higashikawa K, 1996, INT J CANCER, V66, P11, DOI 10.1002/(SICI)1097-0215(19960328)66:1<11::AID-IJC3>3.0.CO;2-1
   HOWE GR, 1991, INT J CANCER, V47, P323, DOI 10.1002/ijc.2910470302
   Hruban R H, 1998, SURG ONCOL CLIN N AM, V7, P1
   KALTHOFF H, 1993, ONCOGENE, V8, P289
   KLOPPEL G, 1980, VIRCHOWS ARCH A, V387, P221, DOI 10.1007/BF00430702
   KNUDSON AG, 1971, P NATL ACAD SCI USA, V68, P820, DOI 10.1073/pnas.68.4.820
   Knudson AG, 1996, J CANCER RES CLIN, V122, P135, DOI 10.1007/BF01366952
   Lowenfels AB, 1997, J NATL CANCER I, V89, P442, DOI 10.1093/jnci/89.6.442
   LOWENFELS AB, 1993, NEW ENGL J MED, V328, P1433, DOI 10.1056/NEJM199305203282001
   MACK TM, 1986, JNCI-J NATL CANCER I, V76, P49
   MEDEMA RH, 1995, P NATL ACAD SCI USA, V92, P6289, DOI 10.1073/pnas.92.14.6289
   NEGRI E, 1991, INT J CANCER, V48, P350, DOI 10.1002/ijc.2910480307
   PITCHUMONI CS, 1984, AM J GASTROENTEROL, V79, P382
   PRESTONMARTIN S, 1990, CANCER RES, V50, P7415
   Richie JP, 1997, CANCER EPIDEM BIOMAR, V6, P783
   Rosewicz S, 1997, LANCET, V349, P485
   ROSS RK, 1992, LANCET, V339, P943, DOI 10.1016/0140-6736(92)91528-G
   SCHMANDT R, 1993, CLIN CHEM, V39, P2375
   VOGELSTEIN B, 1992, CELL, V70, P523, DOI 10.1016/0092-8674(92)90421-8
   ZATONSKI W, 1991, INT J CANCER, V48, P390, DOI 10.1002/ijc.2910480314
   ZATONSKI WA, 1993, INT J CANCER, V53, P601, DOI 10.1002/ijc.2910530413
   Zhang L, 1997, SCIENCE, V276, P1268, DOI 10.1126/science.276.5316.1268
NR 38
TC 20
Z9 22
U1 0
U2 2
PU NEW YORK ACAD SCIENCES
PI NEW YORK
PA 2 EAST 63RD ST, NEW YORK, NY 10021 USA
SN 0077-8923
EI 
J9 ANN NY ACAD SCI
JI Ann.NY Acad.Sci.
PD JUN 15
PY 1999
VL 880
IS 
BP 191
EP 200
DI 10.1111/j.1749-6632.1999.tb09523.x
PG 10
WC Biochemistry & Molecular Biology; Oncology; Cell Biology; Multidisciplinary Sciences
SC Biochemistry & Molecular Biology; Oncology; Cell Biology; Science & Technology - Other Topics
GA BN33H
UT WOS:000081643700021
PM 10415864
DA 2025-02-23
ER

PT J
AU Koprowski, C
   Ross, RK
   Mack, WJ
   Henderson, BE
   Bernstein, L
AF Koprowski, C
   Ross, RK
   Mack, WJ
   Henderson, BE
   Bernstein, L
TI Diet, body size and menarche in a multiethnic cohort
SO BRITISH JOURNAL OF CANCER
LA English
DT Article
DE menarche; diet; height; body mass index
ID breast-cancer risk; energy-intake; age; expenditure; validity; children; growth; weight; women; fat
AB A multiethnic cohort of 1378 Southern California school girls aged 8-13 years was followed for 4 years to evaluate factors predicting age at menarche, a risk factor for breast cancer. Height and weight were measured and dietary intake was assessed using a semi-quantitative food frequency questionnaire. Of 939 girls providing data on menarcheal status, 767 were premenarcheal at the start of the study; 679 girls provided acceptable dietary data and were included in the analyses. Cox proportional hazards models were used to assess the relationship between diet, body size, ethnicity and age at menarche. Hispanic, Asian/Pacific Island and African-American girls were more likely to experience early menarche than non-Hispanic white girls. Tall (> 148.6 cm) Versus short (< 135.9 cm) girls experienced earlier menarche (relative hazard (RH) = 2.9, 95% confidence interval (CI) 2.1-4.1) as did those with high Quetelet's index (QI, kg m(-2)) (> 20.7) Versus low QI (< 16.1) (RH = 2.2, 95% CI 1.7-2.9). Of all the dietary variables analysed, only energy intake was related to age at menarche. High Versus low energy intake (> 12 013 kJ vs < 7004 kJ) was associated with a delay in menarche (RH = 0.7, 95% CI 0.5-0.9); this finding was limited to a subset of heavy Hispanic girls who appeared to underreport their dietary intake.
C1 Univ So Calif, Kenneth Norris Jr Comprehens Canc Ctr, Dept Prevent Med, Sch Med, Los Angeles, CA 90033 USA.
C3 University of Southern California
RP Univ So Calif, Kenneth Norris Jr Comprehens Canc Ctr, Dept Prevent Med, Sch Med, 1441 Eastlake Ave,MS44,Room 3422, Los Angeles, CA 90033 USA.
CR BallardBarbash R, 1996, EUR J CLIN NUTR, V50, P98
   BERNSTEIN L, 1995, INT J CANCER, V63, P345, DOI 10.1002/ijc.2910630307
   BLACK AE, 1993, J AM DIET ASSOC, V93, P572, DOI 10.1016/0002-8223(93)91820-G
   ELIZONDO S, 1992, ANN HUM BIOL, V19, P197, DOI 10.1080/03014469200002072
   ELLISON PT, 1982, HUM BIOL, V54, P269
   FIROUZBAKHSH S, 1993, J PEDIATR GASTR NUTR, V16, P136, DOI 10.1097/00005176-199302000-00007
   FRANK GC, 1994, AM J CLIN NUTR, V59, P207S, DOI 10.1093/ajcn/59.1.207S
   FRISCH RE, 1994, P NUTR SOC, V53, P113, DOI 10.1079/PNS19940015
   GOLUB S, 1992, PERIODS MENARCHE MEN, V0, P24
   HILL P, 1980, EUR J CANCER, V16, P519, DOI 10.1016/0014-2964(80)90231-5
   HOEL DG, 1983, AM J EPIDEMIOL, V118, P78, DOI 10.1093/oxfordjournals.aje.a113619
   Kelsey JL, 1996, ANNU REV PUBL HEALTH, V17, P47, DOI 10.1146/annurev.pu.17.050196.000403
   KLESGES RC, 1995, J CONSULT CLIN PSYCH, V63, P438
   LEE ET, 1992, STAT METHODS SURVIVA, V0, P243
   MACLURE M, 1991, AM J CLIN NUTR, V54, P649, DOI 10.1093/ajcn/54.4.649
   MACMAHON B, 1973, JNCI-J NATL CANCER I, V50, P21, DOI 10.1093/jnci/50.1.21
   MAFFEIS C, 1994, J PEDIATR-US, V124, P348, DOI 10.1016/S0022-3476(94)70355-8
   MERZENICH H, 1993, AM J EPIDEMIOL, V138, P217, DOI 10.1093/oxfordjournals.aje.a116850
   Meyer F, 1990, EPIDEMIOLOGY, V1, P377, DOI 10.1097/00001648-199009000-00007
   MOISAN J, 1990, AM J EPIDEMIOL, V132, P953, DOI 10.1093/oxfordjournals.aje.a115738
   MOISAN J, 1990, CANCER CAUSE CONTROL, V1, P149, DOI 10.1007/BF00053166
   MURATA K, 1993, TOHOKU J EXP MED, V171, P21, DOI 10.1620/tjem.171.21
   PIKE MC, 1987, CANC RISKS PREVENTIO, V0, P195
   Preston DL, 1993, EPICURE, V0, P0
   REES M, 1993, LANCET, V342, P1375, DOI 10.1016/0140-6736(93)92746-G
   *SAS I INC, 1997, STAT APPL SOFTW, V0, P0
   Schofield W N, 1985, HUM NUTR CLIN NUTR, V39 Suppl 1, P5
   SHIMIZU H, 1991, BRIT J CANCER, V63, P963, DOI 10.1038/bjc.1991.210
   TRYGGVADOTTIR L, 1994, ANN HUM BIOL, V21, P179, DOI 10.1080/03014469400003202
   URSIN G, 1994, CANCER SURV, V20, P241
   WARREN MP, 1990, CONTROL ONSET PUBERT, V0, P553
   WELLENS R, 1990, ANN HUM BIOL, V17, P145, DOI 10.1080/03014469000000892
   WILLETT W, 1986, AM J EPIDEMIOL, V124, P17, DOI 10.1093/oxfordjournals.aje.a114366
   WILLETT W, 1989, NATURE, V338, P389, DOI 10.1038/338389a0
   WILLETT WC, 1985, AM J EPIDEMIOL, V122, P51, DOI 10.1093/oxfordjournals.aje.a114086
   WYSHAK G, 1983, ANN HUM BIOL, V10, P75, DOI 10.1080/03014468300006201
   ZIEGLER RG, 1993, JNCI-J NATL CANCER I, V85, P1819, DOI 10.1093/jnci/85.22.1819
NR 37
TC 78
Z9 86
U1 0
U2 5
PU NATURE PUBLISHING GROUP
PI LONDON
PA MACMILLAN BUILDING, 4 CRINAN ST, LONDON N1 9XW, ENGLAND
SN 0007-0920
EI 1532-1827
J9 BRIT J CANCER
JI Br. J. Cancer
PD APR 15
PY 1999
VL 79
IS 11-12
BP 1907
EP 1911
DI 10.1038/sj.bjc.6690303
PG 5
WC Oncology
SC Oncology
GA 179FD
UT WOS:000079314400043
PM 10206312
DA 2025-02-23
ER

PT J
AU Knight, JA
   Martin, LJ
   Greenberg, CV
   Lockwood, GA
   Byng, JW
   Yaffe, MJ
   Tritchler, DL
   Boyd, NF
AF Knight, JA
   Martin, LJ
   Greenberg, CV
   Lockwood, GA
   Byng, JW
   Yaffe, MJ
   Tritchler, DL
   Boyd, NF
TI Macronutrient intake and change in mammographic density at menopause: Results from a randomized trial
SO CANCER EPIDEMIOLOGY BIOMARKERS & PREVENTION
LA English
DT Article
ID breast-cancer risk; dietary-fat; parenchymal patterns; follow
AB To examine the effects of dietary fat intake on breast cancer risk, we are conducting a randomized trial of dietary intervention in women with extensive areas of radiologically dense breast tissue on mammography, a risk factor for breast cancer. Early results show that after 2 years on a low-fat, high-carbohydrate diet there is a significant reduction in area of density,particularly in women going through menopause. In women who went through menopause during the 2-year follow-up, I:he mean decreases in area of density and percentage of density in the intervention group were 11.0 cm(2) and 11.0%, respectively, whereas the control group decreased 4.5 cm(2) and 5.2%, The purpose of this analysis was to determine whether changes in intake of specific macronutrients could account for the observed reduction in breast density in these women. Differences between 2-year and baseline values of macronutrients (averaged over 3 nonconsecutive days of food intake) were calculated. We examined the effect of dietary variables, adjusted for changes in total calorie intake and weight and for family history of breast cancer, on changes in area of density and percentage of density using linear regression. Reduction in total or saturated fat intake or cholesterol intake was significantly associated with decreased dense area (p less than or equal to .004), The most significant dietary variable associated with reduction in percentage of density was reduction in dietary cholesterol intake (P = 0.001), although reducing saturated fat intake was of borderline significance (P = 0.05), The effect of the membership in the intervention and control groups on change in area of density or percentage of density was reduced by models that included changes in intake of any fat, or cholesterol, or carbohydrates, The observation of an effect of diet at menopause on breast density, a marker of increased risk Of breast cancer, may be an indication that exposures at this time have an enhanced effect on subsequent risk.
C1 Cancer Care Ontario, Div Prevent Oncol, Toronto, ON M5G 2L7, Canada.
   Ontario Canc Inst, Div Epidemiol & Stat, Toronto, ON M5G 2M9, Canada.
   Sunnybrook Hlth Sci Ctr, Imaging Res Inst, Toronto, ON M4N 3M5, Canada.
C3 Cancer Care Ontario; University of Toronto; University Health Network Toronto; University of Toronto; Sunnybrook Health Science Center; Sunnybrook Research Institute
RP Knight, JA (corresponding author), Cancer Care Ontario, Div Prevent Oncol, 620 Univ Ave, Toronto, ON M5G 2L7, Canada.
CR BOYD NF, 1993, BRIT J CANCER, V68, P627, DOI 10.1038/bjc.1993.398
   Boyd NF, 1997, JNCI-J NATL CANCER I, V89, P488, DOI 10.1093/jnci/89.7.488
   BOYD NF, 1995, J NATL CANCER I, V87, P670, DOI 10.1093/jnci/87.9.670
   Boyd NF, 1998, BRIT J CANCER, V78, P1233, DOI 10.1038/bjc.1998.660
   BYNG JW, 1994, PHYS MED BIOL, V39, P1629, DOI 10.1088/0031-9155/39/10/008
   FREEDMAN LS, 1990, CANCER RES, V50, P5710
   GERBER M, 1990, TUMORI J, V76, P321, DOI 10.1177/030089169007600405
   Gerber M, 1997, CANCER LETT, V114, P91, DOI 10.1016/S0304-3835(97)04632-6
   GOODWIN PJ, 1987, JNCI-J NATL CANCER I, V79, P473
   GROVE JS, 1979, CANCER-AM CANCER SOC, V43, P1895, DOI 10.1002/1097-0142(197905)43:5<1895::AID-CNCR2820430546>3.0.CO;2-R
   GROVE JS, 1985, BRIT J RADIOL, V58, P21, DOI 10.1259/0007-1285-58-685-21
   HOWE GR, 1990, JNCI-J NATL CANCER I, V82, P561, DOI 10.1093/jnci/82.7.561
   Hunter DJ, 1996, NEW ENGL J MED, V334, P356, DOI 10.1056/NEJM199602083340603
   HUNTER DJ, 1993, EPIDEMIOL REV, V15, P110, DOI 10.1093/oxfordjournals.epirev.a036096
   Ingleby H, 1960, COMPARATIVE ANATOMY, V0, PPATHOLOGY
   Kaaks R, 1996, CANCER CAUSE CONTROL, V7, P605, DOI 10.1007/BF00051703
   KNEKT P, 1990, AM J CLIN NUTR, V52, P903, DOI 10.1093/ajcn/52.5.903
   MCMICHAEL AJ, 1984, EPIDEMIOL REV, V6, P192, DOI 10.1093/oxfordjournals.epirev.a036271
   MUIR C, 1992, CANC INCIDENCE 5 CON, V6, P0
   OZA AM, 1993, EPIDEMIOL REV, V15, P196, DOI 10.1093/oxfordjournals.epirev.a036105
   PIKE MC, 1993, EPIDEMIOL REV, V15, P17, DOI 10.1093/oxfordjournals.epirev.a036102
   PRENTICE RL, 1990, CANCER CAUSE CONTROL, V1, P81, DOI 10.1007/BF00053187
   ROHAN TE, 1988, AM J EPIDEMIOL, V128, P478, DOI 10.1093/oxfordjournals.aje.a114996
   RYAN JM, 1981, IN VITRO CELL DEV B, V17, P20, DOI 10.1007/BF02618026
   SAFTLAS AF, 1987, EPIDEMIOL REV, V9, P146, DOI 10.1093/oxfordjournals.epirev.a036300
   Tritchler D, 1996, BIOMETRICS, V52, P1450, DOI 10.2307/2532858
   WILLETT WC, 1992, JAMA-J AM MED ASSOC, V268, P2037, DOI 10.1001/jama.268.15.2037
   WOLFE JN, 1976, RADIOLOGY, V121, P545, DOI 10.1148/121.3.545
NR 28
TC 57
Z9 63
U1 0
U2 3
PU AMER ASSOC CANCER RESEARCH
PI BIRMINGHAM
PA PO BOX 11806, BIRMINGHAM, AL 35202 USA
SN 1055-9965
EI 
J9 CANCER EPIDEM BIOMAR
JI Cancer Epidemiol. Biomarkers Prev.
PD FEB 15
PY 1999
VL 8
IS 2
BP 123
EP 128
DI 
PG 6
WC Oncology; Public, Environmental & Occupational Health
SC Oncology; Public, Environmental & Occupational Health
GA 165ZV
UT WOS:000078552500002
PM 10067809
DA 2025-02-23
ER

PT J
AU Neuhouser, ML
   Kristal, AR
   McLerran, D
   Patterson, RE
   Atkinson, J
AF Neuhouser, ML
   Kristal, AR
   McLerran, D
   Patterson, RE
   Atkinson, J
TI Validity of short food frequency questionnaires used in cancer chemoprevention trials: Results from the Prostate Cancer Prevention Trial
SO CANCER EPIDEMIOLOGY BIOMARKERS & PREVENTION
LA English
DT Article
ID dietary-fat
AB Here, we describe the measurement characteristics of a 13-item dietary screener used in the Prostate Cancer Prevention Trial. We used data from 10,913 men who completed the 13-item dietary screener, a food frequency questionnaire (FFQ), and questionnaires on demographic and health-related characteristics and from 146 men who also completed multiple 24-h dietary recalls in a substudy, The analyses in this report focused on percentage energy from fat and saturated fat and used the mean estimates from the dietary recalls as the criterion measures, Absolute nutrient estimates from the screener were about one-third of the estimates from the recalls and the FFQ. Validity was defined as the Pearson correlation of the criterion measures of fat with the corresponding measures from the FFQ and the screener, The FFQ was a statistically significantly more precise measure of percentage energy from fat (r = 0.71) and saturated fat (r = 0.72) than was the screener (r = 0.50 and 0.53, respectively). There were also statistically significant differences in how well these instruments could detect variation in dietary fat across various participant characteristics, suggesting that the screener may not perform as well as the FFQ across demographic strata such as education (P < 0.001). The results from this study suggest that the use of short dietary screeners as the sole assessment instrument may result in a serious loss of information regarding important exposures (e.g., fat intake) and lost opportunities to enhance our knowledge regarding dietary factors and cancer risk.
C1 Fred Hutchinson Canc Res Ctr, Canc Prevent Res Program, Seattle, WA 98109 USA.
   Univ Washington, Sch Publ Hlth & Community Med, Dept Epidemiol, Seattle, WA 98195 USA.
   Univ Washington, Nutr Sci Program, Seattle, WA 98195 USA.
   Natl Ctr Hlth Stat, Hyattsville, MD 20782 USA.
C3 Fred Hutchinson Cancer Center; University of Washington; University of Washington Seattle; University of Washington; University of Washington Seattle; Centers for Disease Control & Prevention - USA; CDC National Center for Health Statistics (NCHS)
RP Neuhouser, ML (corresponding author), Fred Hutchinson Canc Res Ctr, Canc Prevent Res Program, 1100 Fairview Ave N,MP 702,POB 19024, Seattle, WA 98109 USA.
FU NCI NIH HHS [5 R01 CA63164, 5 U10 CA37429] Funding Source: Medline
CR [Anonymous], 1988, THE SURGEON GENERALS REPORT ON NUTRITION AND HEALTH, V0, P0
   ARMSTRONG BK, 1992, PRINCIPLES EXPOSURE, V0, P88
   BEATON GH, 1979, AM J CLIN NUTR, V32, P2546, DOI 10.1093/ajcn/32.12.2546
   BLOCK G, 1989, J NUTR EDUC, V21, P199
   CAAN B, 1995, J AM DIET ASSOC, V95, P564, DOI 10.1016/S0002-8223(95)00153-0
   COATES RJ, 1995, J NUTR, V125, P1473
   Crawford E D, 1997, ONCOLOGY (WILLISTON PARK), V11, P1154
   Glasgow RE, 1996, ADDICT BEHAV, V21, P239, DOI 10.1016/0306-4603(95)00056-9
   Kristal A R, 1990, AM J HEALTH PROMOT, V4, P288, DOI 10.4278/0890-1171-4.4.288
   Kristal AR, 1997, AM J EPIDEMIOL, V146, P856, DOI 10.1093/oxfordjournals.aje.a009203
   Kristal AR, 1994, PROCEEDINGS OF THE 17TH NATIONAL NUTRIENT DATABANK CONFERENCE, V0, P110
   KRISTAL AR, 1999, IN PRESS PUBLIC HLTH, V0, P0
   Martin LJ, 1997, CONTROL CLIN TRIALS, V18, P241, DOI 10.1016/S0197-2456(96)00240-1
   McPherson RSue, 1995, ANNALS OF EPIDEMIOLOGY, V5, P378, DOI 10.1016/1047-2797(95)00035-6
   *NAT SURG ADJ BREA, 1992, NSABP PROT P 1 CLIN, V0, P0
   Patterson RE, 1999, ANN EPIDEMIOL, V9, P178, DOI 10.1016/S1047-2797(98)00055-6
   Patterson RE, 1996, J AM DIET ASSOC, V96, P670, DOI 10.1016/S0002-8223(96)00186-1
   Prentice RL, 1996, J NATL CANCER I, V88, P1738, DOI 10.1093/jnci/88.23.1738
   SCHAKEL SF, 1988, J AM DIET ASSOC, V88, P1268
   SIMOES EJ, 1995, AM J PUBLIC HEALTH, V85, P240, DOI 10.2105/AJPH.85.2.240
   STEIGER JH, 1980, PSYCHOL BULL, V87, P245, DOI 10.1037/0033-2909.87.2.245
   STRYKER WS, 1991, J AM DIET ASSOC, V91, P172
   WILLETT W, 1998, NUTR EPIDEMIOLOGY, V0, P245
NR 23
TC 54
Z9 61
U1 0
U2 0
PU AMER ASSOC CANCER RESEARCH
PI BIRMINGHAM
PA PO BOX 11806, BIRMINGHAM, AL 35202 USA
SN 1055-9965
EI 
J9 CANCER EPIDEM BIOMAR
JI Cancer Epidemiol. Biomarkers Prev.
PD AUG 15
PY 1999
VL 8
IS 8
BP 721
EP 725
DI 
PG 5
WC Oncology; Public, Environmental & Occupational Health
SC Oncology; Public, Environmental & Occupational Health
GA 256BN
UT WOS:000083705300011
PM 10744133
DA 2025-02-23
ER

PT J
AU Hu, JF
   La Vecchia, C
   Negri, E
   Chatenoud, L
   Bosetti, C
   Jia, XY
   Liu, RZ
   Huang, GR
   Bi, DZ
   Wang, CX
AF Hu, JF
   La Vecchia, C
   Negri, E
   Chatenoud, L
   Bosetti, C
   Jia, XY
   Liu, RZ
   Huang, GR
   Bi, DZ
   Wang, CX
TI Diet and brain cancer in adults: A case-control study in northeast China
SO INTERNATIONAL JOURNAL OF CANCER
LA English
DT Article
ID los-angeles-county; risk-factors; glioma; tumors; california; foods; usa
AB A hospital-based case-control study was conducted in the Heilongjiang Province of northeast China between May 1993 and May 1995, A total of 129 histologically confirmed brain cancer cases (73 gliomas and 56 meningiomas) and 258 matched controls were interviewed in 6 major hospitals to examine the influence of dietary factors in developing brain cancer, Information was obtained about frequency of consumption of 57 food items. Odds ratios (ORs) were obtained from conditional logistic regression, including allowance for socio-demographic factors, alcohol, tobacco and total energy intake. Consumption of fresh vegetables (OR = 0.29 for the highest quartile compared with the lowest one), and specifically of Chinese cabbage and onion, fruit (OR = 0.15), fresh fish (OR = 0.38) and poultry (OR = 0.16) was inversely related to the risk of developing brain cancer. A protective effect was also seen for vitamin E intake, calcium and, although non-significantly, beta-carotene and vitamin C. Risk of brain cancer increased with consumption of salted vegetables (OR = 2.54) and salted fish. (C) 1999 Wiley-Liss, Inc.
C1 Mario Negri Inst Pharmacol Res, I-20157 Milan, Italy.
   Harbin Med Univ, Dept Epidemiol, Heilongjiang, Peoples R China.
   Univ Milan, Ist Stat Med & Biometria, I-20122 Milan, Italy.
C3 Istituto di Ricerche Farmacologiche Mario Negri IRCCS; Harbin Medical University; University of Milan
RP Mario Negri Inst Pharmacol Res, Via Eritrea 62, I-20157 Milan, Italy.
EM bonifacino@irfmn.mnegri.it
CR AHLBOM A, 1986, AM J EPIDEMIOL, V124, P334, DOI 10.1093/oxfordjournals.aje.a114393
   Blowers L, 1997, CANCER CAUSE CONTROL, V8, P5, DOI 10.1023/A:1018437031987
   BOEING H, 1993, INT J CANCER, V53, P561, DOI 10.1002/ijc.2910530406
   Breslow NE, 1980, STAT METHODS CANC RE, V0, P0
   BURCH JD, 1987, JNCI-J NATL CANCER I, V78, P601
   GAVINELLI M, 1988, B ENVIRON CONTAM TOX, V40, P41, DOI 10.1007/BF01689384
   GILES GG, 1994, INT J CANCER, V59, P357, DOI 10.1002/ijc.2910590311
   Giles GG, 1997, CANCER CAUSE CONTROL, V8, P3, DOI 10.1023/A:1018495524350
   GUO WD, 1994, NUTR CANCER, V22, P143, DOI 10.1080/01635589409514339
   *HIG I CHIN AC MED, 1990, FOOD COMP TABLE, V0, P0
   HU JF, 1988, INT J CANCER, V41, P331, DOI 10.1002/ijc.2910410302
   Hu JF, 1997, INT J CANCER, V71, P924, DOI 10.1002/(SICI)1097-0215(19970611)71:6<924::AID-IJC2>3.0.CO;2-#
   HU JF, 1994, INT J CANCER, V57, P38, DOI 10.1002/ijc.2910570108
   Hu JF, 1998, CANCER DETECT PREV, V22, P100, DOI 10.1046/j.1525-1500.1998.CDOA22.x
   Inskip PD, 1995, EPIDEMIOL REV, V17, P382
   Lee M, 1997, CANCER CAUSE CONTROL, V8, P13, DOI 10.1023/A:1018470802969
   MILLS PK, 1989, NEUROEPIDEMIOLOGY, V8, P266, DOI 10.1159/000110193
   Preston-Martin S, 1991, IARC SCI PUBL, V0, P197
   PRESTONMARTIN S, 1989, CANCER RES, V49, P6137
   Startin JR, 1996, EUR J CANCER PREV, V5, P39, DOI 10.1097/00008469-199609001-00008
   STRYKER WS, 1988, AM J EPIDEMIOL, V127, P283, DOI 10.1093/oxfordjournals.aje.a114804
   Trichopoulos D, 1996, CANCER CAUSE CONTROL, V7, P3, DOI 10.1007/BF00115633
   WILLETT W, 1986, AM J EPIDEMIOL, V124, P17, DOI 10.1093/oxfordjournals.aje.a114366
NR 23
TC 104
Z9 112
U1 0
U2 4
PU WILEY
PI HOBOKEN
PA 111 RIVER ST, HOBOKEN 07030-5774, NJ USA
SN 0020-7136
EI 1097-0215
J9 INT J CANCER
JI Int. J. Cancer
PD MAR 31
PY 1999
VL 81
IS 1
BP 20
EP 23
DI 10.1002/(SICI)1097-0215(19990331)81:1<20::AID-IJC4>3.0.CO;2-2
PG 4
WC Oncology
SC Oncology
GA 173CE
UT WOS:000078963000004
PM 10077146
DA 2025-02-23
ER

PT J
AU Malila, N
   Virtamo, J
   Virtanen, M
   Albanes, D
   Tangrea, JA
   Huttunen, JK
AF Malila, N
   Virtamo, J
   Virtanen, M
   Albanes, D
   Tangrea, JA
   Huttunen, JK
TI The effect of α-tocopherol and β-carotene supplementation on colorectal adenomas in middle-aged male smokers
SO CANCER EPIDEMIOLOGY BIOMARKERS & PREVENTION
LA English
DT Article
ID vitamin-e; randomized trial; antioxidant vitamins; cancer prevention; lung-cancer; large-bowel; polyps; intervention; recurrence; retinol
AB Epidemiological and experimental studies have indicated that dietary factors such as vitamin C, vitamin E, and beta-carotene are associated with the risk of colorectal cancer. This study was carried out within the Alpha-Tocopherol, Beta-Carotene Cancer Prevention Study (ATBC Study), whose participants were randomly assigned to four supplementation groups: (a) alpha-tocopherol (AT), 50 mg/day; (b) beta-carotene (BC), 20 mg/ day; (c) both AT and BC; and (d) placebo. We included the 15,538 ATBC Study participants who had been randomized within the areas of three major cities in southern Finland, Cases of colorectal adenoma (n = 146) were identified by the pathology laboratories in the study areas, and these participants' medical records were collected and reviewed. alpha-tocopherol supplementation increased the risk for adenomas (relative risk, 1.66; 95% confidence interval, 1.19-2.32), whereas beta-carotene supplementation had no effect on the risk (relative risk, 0.98; 95% confidence interval, 0.71-1.35). Slightly more prediagnosis rectal bleeding and intestinal pain occurred in those adenoma cases who received alpha-tocopherol supplements than in those who did not. Thus, some bias may have resulted, with alpha-tocopherol supplementation leading to more colonoscopies and, thus, to an increased detection of incident polyps in this group. This is further supported by the trial finding that alpha-tocopherol supplementation did not increase the risk of colorectal cancer.
C1 Natl Publ Hlth Inst, Dept Nutr, FIN-00300 Helsinki, Finland.
   NCI, Div Clin Sci, NIH, Bethesda, MD 20892 USA.
C3 Finland National Institute for Health & Welfare; National Institutes of Health (NIH) - USA; NIH National Cancer Institute (NCI); Division of Clinical Sciences (DCS)
RP Natl Publ Hlth Inst, Dept Nutr, Mannerheimintie 166, FIN-00300 Helsinki, Finland.
FU NCI NIH HHS [N01-CN-45165] Funding Source: Medline
CR Albanes D, 1996, J NATL CANCER I, V88, P1560, DOI 10.1093/jnci/88.21.1560
   Alpha-Tocopherol Beta Carotene Cancer Prevention Study Group, 1994, N ENGL J MED, V330, P1029, DOI 10.1056/NEJM199404143301501
   [Anonymous], 1994, ANN EPIDEMIOL, V4, P1
   BLOT WJ, 1993, JNCI-J NATL CANCER I, V85, P1483, DOI 10.1093/jnci/85.18.1483
   BUSSEY HJR, 1982, CANCER-AM CANCER SOC, V50, P1434, DOI 10.1002/1097-0142(19821001)50:7<1434::AID-CNCR2820500733>3.0.CO;2-F
   CANNON G, 1997, FOOD NUTR PREVENTION, V0, P216
   CLARK JC, 1985, INT J CANCER, V36, P179, DOI 10.1002/ijc.2910360209
   COMSTOCK GW, 1992, AM J EPIDEMIOL, V135, P115, DOI 10.1093/oxfordjournals.aje.a116264
   DECOSSE JJ, 1989, JNCI-J NATL CANCER I, V81, P1290, DOI 10.1093/jnci/81.17.1290
   GERSTER H, 1995, EUR J CLIN NUTR, V49, P155
   GREENBERG ER, 1994, NEW ENGL J MED, V331, P141, DOI 10.1056/NEJM199407213310301
   Heinonen OP, 1998, J NATL CANCER I, V90, P440, DOI 10.1093/jnci/90.6.440
   Hennekens CH, 1996, NEW ENGL J MED, V334, P1145, DOI 10.1056/NEJM199605023341801
   Hofstad B, 1998, DIGESTION, V59, P148, DOI 10.1159/000007480
   KNEKT P, 1988, AM J EPIDEMIOL, V127, P28, DOI 10.1093/oxfordjournals.aje.a114788
   LONGNECKER MP, 1992, JNCI-J NATL CANCER I, V84, P430, DOI 10.1093/jnci/84.6.430
   MACLENNAN R, 1995, J NATL CANCER I, V87, P1760, DOI 10.1093/jnci/87.23.1760
   MCKEOWNEYSSEN G, 1988, CANCER RES, V48, P4701
   MILNE DB, 1986, CLIN CHEM, V32, P874
   MORSON BC, 1983, CANCER SURV, V2, P451
   MUTO T, 1975, CANCER, V36, P2251, DOI 10.1002/cncr.2820360944
   Omenn GS, 1996, J NATL CANCER I, V88, P1550, DOI 10.1093/jnci/88.21.1550
   PIETINEN P, 1988, AM J EPIDEMIOL, V128, P655, DOI 10.1093/oxfordjournals.aje.a115013
   PRASAD KN, 1993, ARCH OTOLARYNGOL, V119, P1133
   RONCUCCI L, 1993, DIS COLON RECTUM, V36, P227, DOI 10.1007/BF02053502
   STEINER M, 1991, J AM COLL NUTR, V10, P466
   TRABER MG, 1995, AM J CLIN NUTR, V62, P1501
NR 27
TC 52
Z9 55
U1 0
U2 1
PU AMER ASSOC CANCER RESEARCH
PI PHILADELPHIA
PA 615 CHESTNUT ST, 17TH FLOOR, PHILADELPHIA, PA 19106-4404 USA
SN 1055-9965
EI 1538-7755
J9 CANCER EPIDEM BIOMAR
JI Cancer Epidemiol. Biomarkers Prev.
PD JUN 15
PY 1999
VL 8
IS 6
BP 489
EP 493
DI 
PG 5
WC Oncology; Public, Environmental & Occupational Health
SC Oncology; Public, Environmental & Occupational Health
GA 204TJ
UT WOS:000080780100001
PM 10385137
DA 2025-02-23
ER

PT J
AU Luckey, TD
AF Luckey, TD
TI Nurture with ionizing radiation: A provocative hypothesis
SO NUTRITION AND CANCER-AN INTERNATIONAL JOURNAL
LA English
DT Article
ID atomic-bomb survivors; cancer mortality; lung-cancer; occupational exposure; background-radiation; nuclear industry; oak-ridge; workers; risk; population
AB Whole body exposure to low-dose ionizing radiation appears to decrease overall cancer incidence. The data come from at least eight large studies of populations exposed to various forms of radioactive material and from more limited studies of occupational and environmental exposures to plutonium radium, and radon. Earlier experiments in animals strongly support the protective effect that is apparent in humans. Also, experimental reports from invertebrates kept in radiation-deficient conditions suggest that ionizing radiation is essential for optimal growth and development. The combined evidence points to the presence of no-adverse effect thresholds and of hormesis or beneficial effects at doses below those thresholds. Furthermore, according to the geological record, the high background radiation under which life first evolved has progressively attenuated rip to the present. Thus it is intriguing to postulate that modern humans may live under conditions of partial deficiency of ionizing radiation; low noses of ionizing radiation may likely function as inducers of repair and detoxification mechanisms, much as low-level antigenic challenges are responsible for enhanced immune competence. This hypothesis runs contrary to the prevailing consensus of regulatory default assumptions, which negate the possibility of no-effect thresholds for agents that are carcinogenic at certain levels of exposure. Still, those are dogmatic policy assumptions without scientific or even empirical justification, whereas the hypothesis advanced here has consistent observational and experimental support. The implication is that a partial deficiency of ionizing radiation could be remedied by a safe supplementation, possibly through dietary means. Dose-response data from studies of nuclear workers and populations subjected to unusual exposures suggest that safe supplementation with about 0.4 cGy/mo would be beneficial and conservative.
RP Luckey, TD (corresponding author), 1009 Sitka Ct, Loveland, CO 80538 USA.
CR ABBATT JD, 1983, BIOL EFFECTS LOW LEV, V0, P351
   ADAM H, 1991, SCI PRINCIPLES HLTH, V0, P0
   [Anonymous], 1993, HLTH EFFECTS LOW LEV, V0, P0
   [Anonymous], 1997, STAT ABSTR US, V0, P0
   Ashmore JP, 1998, AM J EPIDEMIOL, V148, P564, DOI 10.1093/oxfordjournals.aje.a009682
   Auvinen A, 1996, J NATL CANCER I, V88, P966, DOI 10.1093/jnci/88.14.966
   BAVERSTOCK KF, 1989, LANCET, V8217, P430
   BECKER K, 1996, AM NUCL SOC T, V75, P428
   BLOOM ET, 1987, HEALTH PHYS, V52, P585, DOI 10.1097/00004032-198705000-00009
   BOGOLJUBOV WM, 1988, Z PHYS MED BALNEOL M, V17, P59
   BROWN SO, 1964, GENETICS, V50, P1101
   CARDIS E, 1995, RADIAT RES, V142, P117, DOI 10.2307/3579020
   CARDIS E, 1995, 25 IARC, V0, P0
   COHEN BL, 1995, HEALTH PHYS, V68, P157, DOI 10.1097/00004032-199502000-00002
   COHEN JJ, 1980, P 5 INT RAD PROT ASS, V0, P10
   CRAIG L, 1961, BLOOD, V17, P319, DOI 10.1182/blood.V17.3.319.319
   DIGREGORIO D, 1971, CONF 700909 TECH INF, V0, P0
   Eisenbud Merril, 1997, ENV RADIOACTIVITY, V4th, P0
   EUGASTER J, 1964, AEROSPACE MED, V35, P524
   EVANS RD, 1981, HEALTH PHYS, V41, P437
   FREIREMAIA A, 1978, HEALTH PHYS, V34, P61, DOI 10.1097/00004032-197801000-00006
   FRENCH NR, 1970, 12 U CAL US AT EN CO, V0, P0
   Frome EL, 1997, RADIAT RES, V148, P64, DOI 10.2307/3579540
   GILBERT ES, 1989, RADIAT RES, V120, P19, DOI 10.2307/3577633
   Goodhill AA, 1992, 1 ANAL NATL REGISTRY, V0, P0
   GOWEN JW, 1962, 111107 AT US AT EN C, V0, P0
   GRIBBIN MA, 1993, RADIAT RES, V133, P375, DOI 10.2307/3578225
   HAYNES RM, 1988, RADIAT PROT DOSIM, V25, P93, DOI 10.1093/oxfordjournals.rpd.a080357
   HEIBY WA, 1988, REVERSE EFFECT, V0, P0
   Hoffman DA, 1984, RAD CARCINOGENESIS E, V0, P273
   HOLM LE, 1991, JNCI-J NATL CANCER I, V83, P1072, DOI 10.1093/jnci/83.15.1072
   Jagger J, 1998, HEALTH PHYS, V75, P428, DOI 10.1097/00004032-199810000-00012
   Johnson J C, 1996, MORTALITY VETERAN PA, V0, P0
   KAPLAN II, 1959, RADIOLOGY, V72, P518, DOI 10.1148/72.4.518
   KAPLAN II, 1949, CLIN RAD THERAPY, V0, P3
   KENDALL GM, 1992, BRIT MED J, V304, P220, DOI 10.1136/bmj.304.6821.220
   Kossenko MM, 1997, RADIAT RES, V148, P54, DOI 10.2307/3579539
   KOSTYUCHENKO VA, 1994, SCI TOTAL ENVIRON, V142, P119, DOI 10.1016/0048-9697(94)90080-9
   Kumatori T, 1980, MED BASIS RAD ACCIDE, V0, P33
   Lorenz E, 1954, BIOL EFFECTS EXTER 1, V0, P24
   Luckey TD, 1994, RADIAT. PROT. MANAG, V11, P73
   LUCKEY TD, 1982, HEALTH PHYS, V43, P771, DOI 10.1097/00004032-198212000-00001
   LUCKEY TD, 1977, J TOXICOL ENV HEALTH, V2, P633, DOI 10.1080/15287397709529464
   Luckey TD, 1997, J CLEAN TECHNOL E T, V6, P239
   LUCKEY TD, 1994, INT J OCCUP MED TOX, V3, P175
   LUCKEY TD, 1986, RADIAT RES, V108, P214
   LUCKEY TD, 1984, PHYS MED BALN MED KL, V13, P11
   LUCKEY TD, 1998, RAD PROTECT MANAGEME, V15, P19
   Luckey TD, 1980, HORMESIS WITH IONIZING RADIATION, V0, P0
   Luckey Thomas, 1991, RADIATION HORMESIS, V0, P0
   Matanoski G, 1984, RADIATION CARCINOGENESIS: EPIDEMIOLOGY AND BIOLOGICAL SIGNIFICANCE, V0, P83
   MATANOSKI GM, 1991, DOEAC0279EV10095T1 2, V0, P0
   MILLER RW, 1969, SCIENCE, V166, P569, DOI 10.1126/science.166.3905.569
   MOORE FD, 1982, P NATL ACAD SCI USA, V7, P3556
   Moss William, 1995, LOS ALAMOS SCIENCE, V23, P177
   MURAMATSU S, 1964, INT J RADIAT BIOL RE, V8, P523, DOI 10.1080/09553006414550661
   NAMBI KSV, 1987, HEALTH PHYS, V52, P653, DOI 10.1097/00004032-198705000-00018
   *NUCL EN AG COMM, 1996, CHERN 10 YEARS BIOL, V0, P0
   PLANEL H, 1987, HEALTH PHYS, V52, P571, DOI 10.1097/00004032-198705000-00007
   RAMAN S, 1987, CAN MED ASSOC J, V136, P1051
   ROBINETE CD, 1995, DOEEV01577 NAT RES C, V0, P0
   Rowland RE, 1994, RADIUM HUMANS REV US, V0, P0
   SAKAMOTO K, 1996, AM NUCL SOC T, V75, P404
   SCHULL WJ, 1981, SCIENCE, V213, P1220, DOI 10.1126/science.7268429
   SEARLE AG, 1964, GENETICS, V50, P1159
   SHIMIZU Y, 1992, INT CONGR SER, V1013, P71
   SPALDING J, 1979, ATOM INDEX, V11, P1095
   SPALDING JF, 1981, P SOC EXP BIOL MED, V166, P237
   SPALDING JF, 1969, GENETICS, V63, P897
   SPIERS FW, 1983, HLTH PHYS SOC NEWSLE, V44, P1
   TIETJEN GL, 1987, HEALTH PHYS, V52, P625, DOI 10.1097/00004032-198705000-00014
   TOBIAS CA, 1974, ENCYCL BRITANNICA, V15, P378
   Tokarskaya ZB, 1997, HEALTH PHYS, V73, P899, DOI 10.1097/00004032-199712000-00003
   *UN SCI COMM EFF A, 1994, PUBL UN SCI COMM EFF, V0, P0
   WEI L, 1995, P INT S BIOL EFF LOW, V0, P108
   WIGGS LD, 1994, HEALTH PHYS, V67, P557
   WILSON JG, 1953, AM J ANAT, V92, P153, DOI 10.1002/aja.1000920105
   WYNGAARDEN JB, 1992, TXB MED, V0, P0
   YALOW RS, 1994, MAYO CLIN PROC, V69, P436, DOI 10.1016/S0025-6196(12)61639-5
NR 80
TC 56
Z9 67
U1 0
U2 19
PU LAWRENCE ERLBAUM ASSOC INC-TAYLOR & FRANCIS
PI PHILADELPHIA
PA 325 CHESTNUT STREET, STE 800, PHILADELPHIA, PA 19106 USA
SN 0163-5581
EI 
J9 NUTR CANCER
JI Nutr. Cancer
PD JUN 15
PY 1999
VL 34
IS 1
BP 1
EP 11
DI 10.1207/S15327914NC340101
PG 11
WC Oncology; Nutrition & Dietetics
SC Oncology; Nutrition & Dietetics
GA 224KF
UT WOS:000081896500001
PM 10453435
DA 2025-02-23
ER

PT J
AU Bonaïti-Pellié, C
AF Bonaïti-Pellié, C
TI Genetic risk factors in colorectal cancer
SO EUROPEAN JOURNAL OF CANCER PREVENTION
LA English
DT Article
DE colorectal adenomas; colorectal cancer; familial risk; genetic factors
ID population-based registry; adenomatous polyps; family history; colon-cancer; large bowel; carcinoma; hnpcc; relatives; susceptibility; prevalence
AB Familial risk factors are known to play an important role in colorectal cancer (CRC) risk, particularly when the relatives are affected by early-onset cancer. Part of this familial aggregation can be accounted for by inherited forms of colorectal cancer, i.e. familial adenomatous polyposis (less than 1% of all CRC) and hereditary nonpolyposis colorectal cancer (about 3%). other genetic factors; may be involved in the development of adenoma or in the transformation of adenoma into carcinoma. That the existence of polymorphisms of the adenomatous polyposis coli gene increase susceptibility to both adenomas and cancer favours this hypothesis. Interactions between environmental factors, and most of all dietary factors, and polymorphisms of carcinogen-metabolizing enzymes may also be involved. Better knowledge of these mechanisms will substantially widen the scope of colorectal cancer prevention. (C) 1999 Lippincott Williams & Wilkins.
C1 Inst Gustave Roussy, INSERM, Unite Rech Epidemiol Canc, U521, F-94805 Villejuif, France.
C3 UNICANCER; Gustave Roussy; Institut National de la Sante et de la Recherche Medicale (Inserm)
RP Bonaïti-Pellié, C (corresponding author), Inst Gustave Roussy, INSERM, Unite Rech Epidemiol Canc, U521, 39 Rue Camille Desmoulins, F-94805 Villejuif, France.
CR Aaltonen LA, 1998, NEW ENGL J MED, V338, P1481, DOI 10.1056/NEJM199805213382101
   Aarnio M, 1995, INT J CANCER, V64, P430, DOI 10.1002/ijc.2910640613
   BAZZOLI F, 1995, GASTROENTEROLOGY, V109, P783, DOI 10.1016/0016-5085(95)90385-2
   BISHOP D T, 1992, GASTROENTEROLOGY, V102, P0
   BONELLI L, 1988, INT J CANCER, V41, P513
   BOUTRON MC, 1995, GUT, V37, P830, DOI 10.1136/gut.37.6.830
   BUFILL JA, 1995, CANCER, V76, P2389, DOI 10.1002/1097-0142(19951215)76:12<2389::AID-CNCR2820761202>3.0.CO;2-B
   CANNONALBRIGHT LA, 1988, NEW ENGL J MED, V319, P533, DOI 10.1056/NEJM198809013190902
   CENTONZE S, 1993, EUR J EPIDEMIOL, V9, P26, DOI 10.1007/BF00463086
   DELEON MP, 1992, J MED GENET, V29, P531, DOI 10.1136/jmg.29.8.531
   DELEON MP, 1994, ANN MED, V26, P209, DOI 10.3109/07853899409147892
   DELEON MP, 1987, CANCER, V60, P2848, DOI 10.1002/1097-0142(19871201)60:11<2848::AID-CNCR2820601141>3.0.CO;2-F
   DELEON MP, 1993, CANCER, V71, P3493, DOI 10.1002/1097-0142(19930601)71:11<3493::AID-CNCR2820711106>3.0.CO;2-H
   DUNCAN JL, 1982, GUT, V23, P169, DOI 10.1136/gut.23.2.169
   Evans DGR, 1997, BRIT J SURG, V84, P1281
   FISHER G, 1989, MED J AUSTRALIA, V150, P22, DOI 10.5694/j.1326-5377.1989.tb136314.x
   FUCHS CS, 1994, NEW ENGL J MED, V331, P1669, DOI 10.1056/NEJM199412223312501
   Hall NR, 1996, DIS COLON RECTUM, V39, P739, DOI 10.1007/BF02054437
   HOULSTON RS, 1992, ANN HUM GENET, V56, P99, DOI 10.1111/j.1469-1809.1992.tb01136.x
   KOTAKE K, 1995, JPN J CLIN ONCOL, V25, P195
   KUNE GA, 1989, WORLD J SURG, V13, P124, DOI 10.1007/BF01671173
   Laken SJ, 1997, NAT GENET, V17, P79, DOI 10.1038/ng0997-79
   LEPPERT M, 1990, NEW ENGL J MED, V322, P904, DOI 10.1056/NEJM199003293221306
   LOVETT E, 1976, BRIT J SURG, V63, P13, DOI 10.1002/bjs.1800630103
   LYNCH HT, 1995, CANCER, V76, P2427, DOI 10.1002/1097-0142(19951215)76:12<2427::AID-CNCR2820761205>3.0.CO;2-B
   MACKLIN MT, 1960, JNCI-J NATL CANCER I, V24, P551, DOI 10.1093/jnci/24.3.551
   MAIRE P, 1984, GASTROEN CLIN BIOL, V8, P22
   MECKLIN JP, 1987, GASTROENTEROLOGY, V93, P1021, DOI 10.1016/0016-5085(87)90565-8
   MECKLIN JP, 1986, GASTROENTEROLOGY, V90, P328, DOI 10.1016/0016-5085(86)90928-5
   SONDERGAARD JO, 1991, INT J CANCER, V47, P202, DOI 10.1002/ijc.2910470207
   SPIRIO L, 1993, CELL, V75, P951, DOI 10.1016/0092-8674(93)90538-2
   STEPHENSON BM, 1991, BRIT J SURG, V78, P1162, DOI 10.1002/bjs.1800781005
   STJOHN DJB, 1993, ANN INTERN MED, V118, P785, DOI 10.7326/0003-4819-118-10-199305150-00005
   Vasen HFA, 1996, GASTROENTEROLOGY, V110, P1020, DOI 10.1053/gast.1996.v110.pm8612988
   VASEN HFA, 1991, DIS COLON RECTUM, V34, P424, DOI 10.1007/BF02053699
   Voskuil DW, 1997, INT J CANCER, V72, P205, DOI 10.1002/(SICI)1097-0215(19970717)72:2<205::AID-IJC1>3.0.CO;2-V
   Winawer SJ, 1996, NEW ENGL J MED, V334, P82, DOI 10.1056/NEJM199601113340204
   WOOLF CM, 1958, AM J HUM GENET, V10, P42
   Zarchy TM, 1996, NEW ENGL J MED, V334, P1339
   Zauber AG, 1996, NEW ENGL J MED, V334, P1339
NR 40
TC 13
Z9 13
U1 0
U2 7
PU LIPPINCOTT WILLIAMS & WILKINS
PI PHILADELPHIA
PA 530 WALNUT ST, PHILADELPHIA, PA 19106-3621 USA
SN 0959-8278
EI 
J9 EUR J CANCER PREV
JI Eur. J. Cancer Prev.
PD DEC 15
PY 1999
VL 8
IS 
BP S27
EP S32
DI 
PG 6
WC Oncology
SC Oncology
GA 303NR
UT WOS:000086428400005
PM 10772415
DA 2025-02-23
ER

PT J
AU Oganesian, A
   Hendricks, JD
   Pereira, CB
   Orner, GA
   Bailey, GS
   Williams, DE
AF Oganesian, A
   Hendricks, JD
   Pereira, CB
   Orner, GA
   Bailey, GS
   Williams, DE
TI Potency of dietary indole-3-carbinol as a promoter of aflatoxin B<sub>1</sub>-initiated hepatocarcinogenesis:: results from a 9000 animal tumor study
SO CARCINOGENESIS
LA English
DT Article
ID trout estrogen-receptor; rainbow-trout; rat hepatocarcinogenesis; estradiol metabolism; lung tumorigenesis; ethinyl estradiol; b-1 metabolism; female rats; in-vivo; induction
AB Indole-3-carbinol (I3C), a metabolite of glucobrassicin found in cruciferous vegetables, is documented as acting as a modulator of carcinogenesis and, depending on timing and dose of administration, it may promote hepatocarcinogenesis in some animal models. In this study we demonstrate that, when given post-initiation, dietary I3C promotes aflatoxin B-1 (AFB(1))-induced hepatocarcinogenesis in the rainbow trout model at levels as low as 500 p.p.m. Trout embryos (similar to 9000) were initiated with 0, 25, 50, 100, 175 or 250 p.p.b. AFB(1) by a 30 min immersion. Experimental diets containing 0, 250, 500, 750, 1000 or 1250 p.p.m. I3C were administered starting at 3 months and fish were sampled for liver tumors at 11-13 months. Promotion at the level of tumor incidence was statistically significant for all dietary levels, except 250 p.p.m. Relative potency for promotion markedly increased at dietary levels >750 p.p.m. We propose that more than one mechanism could be involved in promotion and that both estrogenic and Ah receptor-mediated pathways could be active. The estrogenicity of I3C, measured as its ability to induce vitellogenin tan estrogen biomarker in oviparous vertebrates) was evident at the lowest dietary level (250 p.p.m.), whereas CYP1A (a P450 isozyme induced through the Ah receptor pathway) was not induced until dietary levels of 1000 p.p.m. Therefore, at lower dietary levels, promotion by I3C in this model could be explained by estrogenic activities of I3C acid derivatives, as it is known that estrogens promote hepatocarcinogenesis in trout. Much stronger promotion was observed at high dietary I3C levels (1000 and 1250 p.p.m.), at which levels both CYP1A and vitellogenin were induced.
C1 Oregon State Univ, Dept Environm & Mol Toxicol, Corvallis, OR 97331 USA.
   Oregon State Univ, Marine Freshwater Biomed Sci Ctr, Corvallis, OR 97331 USA.
   Oregon State Univ, Dept Stat, Corvallis, OR 97331 USA.
C3 Oregon State University; Oregon State University; Oregon State University
RP Oregon State Univ, Dept Environm & Mol Toxicol, Corvallis, OR 97331 USA.
EM david.williams@orst.edu
FU NCI NIH HHS [CA34732] Funding Source: Medline; NIEHS NIH HHS [ES03850, ES04766] Funding Source: Medline
CR Arnao MB, 1996, BIOCHEM MOL BIOL INT, V39, P1125
   BAILEY G, 1987, ENV HLTH PERSPECT, V711, P47
   Bailey GS, 1996, ENVIRON HEALTH PERSP, V104, P5, DOI 10.2307/3432693
   BAILEY GS, 1991, IARC SCI PUBL, V105, P275
   BALDWIN WS, 1992, CHEM-BIOL INTERACT, V83, P155, DOI 10.1016/0009-2797(92)90043-K
   BJELDANES LF, 1991, P NATL ACAD SCI USA, V88, P9543, DOI 10.1073/pnas.88.21.9543
   Bradlow HL, 1995, ANN NY ACAD SCI, V768, P180, DOI 10.1111/j.1749-6632.1995.tb12121.x
   BRADLOW HL, 1994, CANCER EPIDEM BIOMAR, V3, P591
   BRADLOW HL, 1991, CARCINOGENESIS, V12, P1571, DOI 10.1093/carcin/12.9.1571
   CAMPEN D, 1990, J TOXICOL ENV HEALTH, V29, P257, DOI 10.1080/15287399009531389
   Chen JS, 1997, J MOL EVOL, V44, P440, DOI 10.1007/PL00006164
   Christensen JG, 1996, CANCER RES, V56, P574
   CHUNG FL, 1993, ANN NY ACAD SCI, V686, P186, DOI 10.1111/j.1749-6632.1993.tb39174.x
   Collett D, 1991, MODELING BINARY DATA, V0, P0
   DANGER DP, 1992, BIOCHEM J, V288, P361, DOI 10.1042/bj2880361
   DASHWOOD RH, 1990, BASIC LIFE SCI, V52, P361
   DASHWOOD RH, 1994, CANCER RES, V54, P3617
   DEKRUIF CA, 1991, CHEM-BIOL INTERACT, V80, P303, DOI 10.1016/0009-2797(91)90090-T
   DRAGAN YP, 1991, PREV MED, V20, P15, DOI 10.1016/0091-7435(91)90003-M
   ElBayoumy K, 1996, ANTICANCER RES, V16, P2709
   Flouriot G, 1996, MOL CELL ENDOCRINOL, V124, P173, DOI 10.1016/S0303-7207(96)03960-3
   FONG AT, 1993, CARCINOGENESIS, V14, P629, DOI 10.1093/carcin/14.4.629
   Ge XK, 1996, BIOCHEM BIOPH RES CO, V228, P153, DOI 10.1006/bbrc.1996.1631
   GHIA M, 1989, CANCER LETT, V46, P195, DOI 10.1016/0304-3835(89)90130-4
   GROSE KR, 1992, CHEM RES TOXICOL, V5, P188, DOI 10.1021/tx00026a007
   GRUBBS CJ, 1995, ANTICANCER RES, V15, P709
   Hendricks J D, 1984, NATL CANCER INST MONOGR, V65, P321
   HEPPELL SA, 1995, ENVIRON HEALTH PERSP, V103, P9, DOI 10.2307/3432500
   Herman DG, 1995, CARCINOGENESIS, V16, P2931, DOI 10.1093/carcin/16.12.2931
   JELLINCK PH, 1993, BIOCHEM PHARMACOL, V45, P1129, DOI 10.1016/0006-2952(93)90258-X
   KELLY JD, 1993, CANCER LETT, V68, P225, DOI 10.1016/0304-3835(93)90150-8
   KIM DJ, 1994, JPN J CANCER RES, V85, P578, DOI 10.1111/j.1349-7006.1994.tb02399.x
   KOJIMA T, 1994, CANCER RES, V54, P1446
   LAEMMLI UK, 1970, NATURE, V227, P680, DOI 10.1038/227680a0
   LEDREAN Y, 1995, MOL CELL ENDOCRINOL, V109, P27, DOI 10.1016/0303-7207(95)03482-M
   Lee BC, 1991, MYCOTOXINS AND ANIMAL FOODS., V0, P607
   LI JJ, 1992, HORMONAL CARCINOGENESIS, V0, P217
   LIU H, 1994, JNCI-J NATL CANCER I, V86, P1758, DOI 10.1093/jnci/86.23.1758
   Manson MM, 1997, CARCINOGENESIS, V18, P1729, DOI 10.1093/carcin/18.9.1729
   MORSE MA, 1990, CANCER RES, V50, P2613
   NIWA T, 1994, STEROIDS, V59, P523, DOI 10.1016/0039-128X(94)90070-1
   NUNEZ O, 1989, AQUAT TOXICOL, V15, P289, DOI 10.1016/0166-445X(89)90042-8
   Oganesian A, 1997, CANCER LETT, V118, P87, DOI 10.1016/S0304-3835(97)00235-8
   PARK JY, 1992, CHEM-BIOL INTERACT, V83, P235, DOI 10.1016/0009-2797(92)90100-Y
   Poole TM, 1996, CARCINOGENESIS, V17, P191, DOI 10.1093/carcin/17.2.191
   PREOBRAZHENSKAYA MN, 1993, PHARMACOL THERAPEUT, V60, P301, DOI 10.1016/0163-7258(93)90012-3
   SASAGAWA C, 1991, MUTAT RES, V250, P169, DOI 10.1016/0027-5107(91)90173-L
   SEPKOVIC DW, 1994, STEROIDS, V59, P318, DOI 10.1016/0039-128X(94)90120-1
   STANDEVEN AM, 1994, CANCER RES, V54, P1198
   STONER GD, 1993, J CELL BIOCHEM, V0, P95
   Stresser D M, 1995, J BIOCHEM TOXICOL, V10, P191, DOI 10.1002/jbt.2570100403
   STRESSER DM, 1994, DRUG METAB DISPOS, V22, P392
   STRESSER DM, 1995, DRUG METAB DISPOS, V23, P965
   STRESSER DM, 1994, DRUG METAB DISPOS, V22, P383
   SUTO A, 1992, STEROIDS, V57, P262, DOI 10.1016/0039-128X(92)90058-H
   TAKAHASHI N, 1995, FOOD CHEM TOXICOL, V33, P851, DOI 10.1016/0278-6915(95)00054-6
   TANAKA T, 1990, CARCINOGENESIS, V11, P1403, DOI 10.1093/carcin/11.8.1403
   TANAKA T, 1992, JPN J CANCER RES, V83, P835, DOI 10.1111/j.1349-7006.1992.tb01988.x
   TAVANI A, 1993, BRIT J CANCER, V67, P635, DOI 10.1038/bjc.1993.116
   WANLESS IR, 1982, LAB INVEST, V46, P313
   WILLIAMS DE, 1984, BIOCHEM PHARMACOL, V33, P3743, DOI 10.1016/0006-2952(84)90035-2
   WOLTERBOER HM, 1992, FOOD CHEM TOXICOL, V30, P589
   Yager JD, 1996, ANNU REV PHARMACOL, V36, P203, DOI 10.1146/annurev.pa.36.040196.001223
   YAGER JD, 1984, CANCER RES, V44, P3862
   YAGER JD, 1980, CANCER RES, V40, P3680
NR 65
TC 55
Z9 62
U1 0
U2 7
PU OXFORD UNIV PRESS
PI OXFORD
PA GREAT CLARENDON ST, OXFORD OX2 6DP, ENGLAND
SN 0143-3334
EI 1460-2180
J9 CARCINOGENESIS
JI Carcinogenesis
PD MAR 15
PY 1999
VL 20
IS 3
BP 453
EP 458
DI 10.1093/carcin/20.3.453
PG 6
WC Oncology
SC Oncology
GA 174ZL
UT WOS:000079066400015
PM 10190561
DA 2025-02-23
ER

PT J
AU Le Marchand, L
   Wilkinson, GR
   Wilkens, LR
AF Le Marchand, L
   Wilkinson, GR
   Wilkens, LR
TI Genetic and dietary predictors of CYP2E1 activity: A phenotyping study in Hawaii Japanese using chlorzoxazone
SO CANCER EPIDEMIOLOGY BIOMARKERS & PREVENTION
LA English
DT Article
ID lung-cancer risk; human-liver-microsm; cytochrome-p450 2e1; in-vivo; n-nitrosodialkylamines; 5'-flanking region; african-americans; clinical probe; polymorphisms; metabolism
AB Cytochrome P4502E1 (CYP2E1) is considered to play an important role in the metabolic activation of procarcinogens such as N-nitrosoamines and low molecular weight organic compounds. An RsaI polymorphism is present in the 5'-flanking region of the CYP2E1 gene, which could possibly affect its transcription, However, the relationship between genotype and the phenotypic catalytic activity of the enzyme has not been defined. Also, the effects in humans of specific dietary factors, other than ethanol, which have been shown in animal and in vitro studies to modulate CYP2E1 activity, are unknown. Accordingly, the CYP2E1-mediated metabolism of chlorzoxazone to its 6-hydroxy metabolite was investigated in 50 healthy Japanese of both sexes in Hawaii. The oral clearance of the in vivo probe, the trait measure of CYP2E1 activity, was smaller than that reported in European-Americans. Significantly, after adjustment for age and sex, the oral clearance of chlorzoxazone decreased with the number of variant c2 alleles, and its mean in the c2/c2 genotype (147 ml/min) was statistically lower (P less than or equal to 0.05) than that for either the homozygous wild-type (238 ml/min) or the heterozygote (201 ml/min) genotypes, Stepwise multiple regression analysis indicated that body weight was a major contributor to the interindividual variability in the oral clearance of chlorzoxazone, accounting for 43% of the variance. Consumption of lettuce, broccoli, and black tea explained additional components of the variability (7, 5, and 6%, respectively), as did medication use (3%), age (4%), and CYP2E1 genotype (5%), Overall, 73% of the variance could be accounted for by these variables. Body weight, lettuce, and use of medications were associated with increased CYP2E1 activity, and the other covariates were associated with reduced enzyme function, Because of the role that CYP2E1 plays in procarcinogen activation, especially of N-nitrosamines involved in lung cancer, the identified factors may account in part for observed differences in individual susceptibility to disease and may also have implications for cancer prevention.
C1 Univ Hawaii, Canc Res Ctr Hawaii, Program Epidemiol, Honolulu, HI 96813 USA.
   Vanderbilt Univ, Dept Pharmacol, Nashville, TN 37232 USA.
C3 Cancer Research Center of Hawaii; University of Hawaii System; Vanderbilt University
RP Univ Hawaii, Canc Res Ctr Hawaii, Program Epidemiol, 1236 Lauhala St,Suite 407, Honolulu, HI 96813 USA.
FU NCI NIH HHS [CA76020, CA60987, CA55874] Funding Source: Medline
CR Barcelo S, 1996, CARCINOGENESIS, V17, P277, DOI 10.1093/carcin/17.2.277
   BLOCK G, 1992, NUTR CANCER, V18, P1, DOI 10.1080/01635589209514201
   BRADY JF, 1991, CHEM RES TOXICOL, V4, P642, DOI 10.1021/tx00024a008
   Carriere V, 1996, PHARMACOGENETICS, V6, P203, DOI 10.1097/00008571-199606000-00002
   Dilger K, 1997, J HEPATOL, V27, P1009, DOI 10.1016/S0168-8278(97)80144-4
   Eap CB, 1998, CLIN PHARMACOL THER, V64, P52, DOI 10.1016/S0009-9236(98)90022-4
   ElZein RA, 1997, CANCER LETT, V112, P71, DOI 10.1016/S0304-3835(96)04547-8
   Frye RF, 1998, J CLIN PHARMACOL, V38, P82, DOI 10.1002/j.1552-4604.1998.tb04381.x
   GERHARDT AC, 1997, HEPATOLOGY, V26, P957
   GIRRE C, 1994, BIOCHEM PHARMACOL, V47, P1503, DOI 10.1016/0006-2952(94)90524-X
   GUENGERICH FP, 1991, CHEM RES TOXICOL, V4, P168, DOI 10.1021/tx00020a008
   HAYASHI S, 1991, J BIOCHEM-TOKYO, V110, P559, DOI 10.1093/oxfordjournals.jbchem.a123619
   Hecht SS, 1998, CHEM RES TOXICOL, V11, P559, DOI 10.1021/tx980005y
   HIRVONEN A, 1993, CARCINOGENESIS, V14, P85, DOI 10.1093/carcin/14.1.85
   HUNT CM, 1990, BIOCHEM PHARMACOL, V40, P1666, DOI 10.1016/0006-2952(90)90470-6
   ISHIZAKI H, 1990, XENOBIOTICA, V20, P255, DOI 10.3109/00498259009046845
   Kall MA, 1996, CARCINOGENESIS, V17, P793, DOI 10.1093/carcin/17.4.793
   KATO S, 1992, CANCER RES, V52, P6712
   KATO SJ, 1994, CANCER EPIDEM BIOMAR, V3, P515
   KHARASCH ED, 1993, CLIN PHARMACOL THER, V53, P643, DOI 10.1038/clpt.1993.85
   Kim RB, 1996, J PHARMACOL EXP THER, V279, P4
   KIM RB, 1995, CLIN PHARMACOL THER, V57, P645, DOI 10.1016/0009-9236(95)90227-9
   KWAK MK, 1994, BIOCHEM PHARMACOL, V47, P531
   Le Marchand L, 1998, CANCER RES, V58, P4858
   Leclercq I, 1998, CLIN PHARMACOL THER, V64, P144, DOI 10.1016/S0009-9236(98)90147-3
   LEMARCHAND L, 1992, CANCER EPIDEM BIOMAR, V1, P103
   LEMARCHAND L, 1992, REV EPIDEMIOL SANTE, V40, P425
   LEMARCHAND L, 1999, IN PRESS P UICC S FA, V0, P0
   LIEBER CS, 1994, J TOXICOL-CLIN TOXIC, V32, P631, DOI 10.3109/15563659409017974
   Lin DX, 1998, CANCER EPIDEM BIOMAR, V7, P1013
   London SJ, 1996, PHARMACOGENETICS, V6, P151, DOI 10.1097/00008571-199604000-00002
   LUCAS D, 1995, PHARMACOGENETICS, V5, P298, DOI 10.1097/00008571-199510000-00005
   Nawaratne S, 1998, BRIT J CLIN PHARMACO, V46, P447, DOI 10.1046/j.1365-2125.1998.00812.x
   OSHEA D, 1994, CLIN PHARMACOL THER, V56, P359, DOI 10.1038/clpt.1994.150
   OShea D, 1997, BRIT J CLIN PHARMACO, V43, P99, DOI 10.1111/j.1365-2125.1997.tb00039.x
   PERSSON I, 1993, FEBS LETT, V319, P207, DOI 10.1016/0014-5793(93)80547-8
   Powell H, 1998, PHARMACOGENETICS, V8, P411, DOI 10.1097/00008571-199810000-00006
   RONIS MJJ, 1996, CYTOCHROMES P450 MET, V0, P212
   SHI ST, 1994, CANCER RES, V54, P4641
   STEPHENS EA, 1994, PHARMACOGENETICS, V4, P185, DOI 10.1097/00008571-199408000-00002
   TAKAHASHI H, 1992, PHARMACOL TOXICOL, V70, P347, DOI 10.1111/j.1600-0773.1992.tb00485.x
   UEMATSU F, 1991, NUCLEIC ACIDS RES, V19, P2803, DOI 10.1093/nar/19.10.2803
   UEMATSU F, 1991, JPN J CANCER RES, V82, P254, DOI 10.1111/j.1349-7006.1991.tb01838.x
   *USDA, 1992, NUTR DAT BAS STAND R, V0, P0
   WATANABE J, 1994, J BIOCHEM-TOKYO, V116, P321, DOI 10.1093/oxfordjournals.jbchem.a124526
   WATANABE J, 1995, JPN J CANCER RES, V86, P245, DOI 10.1111/j.1349-7006.1995.tb03046.x
   WATTENBERG LW, 1992, CANCER RES, V52, P0
   WILLETT W, 1986, AM J EPIDEMIOL, V124, P17, DOI 10.1093/oxfordjournals.aje.a114366
   Wu XF, 1997, CARCINOGENESIS, V18, P967, DOI 10.1093/carcin/18.5.967
   Wu XF, 1998, CANCER EPIDEM BIOMAR, V7, P13
   YAMAZAKI H, 1992, CARCINOGENESIS, V13, P1789, DOI 10.1093/carcin/13.10.1789
   YANG CS, 1992, FASEB J, V6, P737, DOI 10.1096/fasebj.6.2.1537464
   YANG CS, 1990, DRUG METAB REV, V22, P147, DOI 10.3109/03602539009041082
   YOO JSH, 1988, CANCER RES, V48, P1499
   YOO JSH, 1992, BIOCHEM PHARMACOL, V43, P2535, DOI 10.1016/0006-2952(92)90141-5
   YU MW, 1995, GASTROENTEROLOGY, V109, P1266, DOI 10.1016/0016-5085(95)90587-1
NR 56
TC 102
Z9 118
U1 0
U2 0
PU AMER ASSOC CANCER RESEARCH
PI PHILADELPHIA
PA 615 CHESTNUT ST, 17TH FLOOR, PHILADELPHIA, PA 19106-4404 USA
SN 1055-9965
EI 1538-7755
J9 CANCER EPIDEM BIOMAR
JI Cancer Epidemiol. Biomarkers Prev.
PD JUN 15
PY 1999
VL 8
IS 6
BP 495
EP 500
DI 
PG 6
WC Oncology; Public, Environmental & Occupational Health
SC Oncology; Public, Environmental & Occupational Health
GA 204TJ
UT WOS:000080780100002
PM 10385138
DA 2025-02-23
ER

PT J
AU Williamson, SLH
   Kartheuser, A
   Coaker, J
   Kooshkghazi, MD
   Fodde, R
   Burn, J
   Mathers, JC
AF Williamson, SLH
   Kartheuser, A
   Coaker, J
   Kooshkghazi, MD
   Fodde, R
   Burn, J
   Mathers, JC
TI Intestinal tumorigenesis in the <i>Apc</i>1638N mouse treated with aspirin and resistant starch for up to 5 months
SO CARCINOGENESIS
LA English
DT Article
ID familial adenomatous polyposis; colorectal-cancer; min mouse; colon-cancer; epithelial-cells; potato starch; gene-product; tumor-cells; crypt foci; rat model
AB The Apc1638N mouse model, which carries a targeted mutant allele within the adenomatous polyposis (Apc) gene and develops intestinal tumours spontaneously, predominantly in the small bowel, was used to investigate the effects of two potential chemopreventive agents, aspirin and a-amylase resistant starch (RS), Heterozygous Apc+/ Apc1638N mice were fed semi-purified diets rich in animal fat, animal proteins and sucrose and low in dietary fibre (Western style diets) from similar to 6 weeks up to 6 months of age. Two of the diets contained aspirin (300 mg/kg diet) and two RS (1:1 mixture of raw potato starch: Hylon VII at 200 g/kg diet) in a 2X2 factorial design, A fifth treatment group were fed a conventional rodent chow diet. The mice fed the Western style diets became almost three times as fat as the chow-fed mice but this did not affect tumour yield. Treatment with RS resulted in significantly more intestinal tumours whereas aspirin alone had no effect. However, there was a significant aspirin x RS interaction, which suggests that aspirin could prevent the small intestine tumour-enhancing effects of RS in this Ape-driven tumorigenesis model, The possibility that large amounts of purified forms of resistant starch may have adverse effects within the small bowel is a novel observation that requires further investigation since greater intakes of starchy foods land of RS) are being encouraged as a public health measure in compensation for reduced dietary fat intake. However, it remains possible that any increased risk is restricted to carriers of germline mutations in APC.
C1 Univ Newcastle Upon Tyne, Dept Biol & Nutr Sci, Human Nutr Res Ctr, Newcastle Upon Tyne NE1 7RU, Tyne & Wear, England.
   Royal Victoria Infirm, Dept Histopathol, Newcastle Upon Tyne NE1 4LP, Tyne & Wear, England.
   Univ Catholique Louvain, Clin Univ St Luc, Dept Surg, B-1200 Brussels, Belgium.
   Fac Med, Sylvius Lab, Dept Human Genet, MGC, NL-2300 RA Leiden, Netherlands.
   Univ Newcastle Upon Tyne, Dept Human Genet, Newcastle Upon Tyne NE2 4AA, Tyne & Wear, England.
C3 Newcastle University - UK; Newcastle University - UK; Universite Catholique Louvain; Cliniques Universitaires Saint-Luc; Leiden University; Leiden University - Excl LUMC; Newcastle University - UK
RP Mathers, JC (corresponding author), Univ Newcastle Upon Tyne, Dept Biol & Nutr Sci, Human Nutr Res Ctr, Newcastle Upon Tyne NE1 7RU, Tyne & Wear, England.
CR BAEG GH, 1995, EMBO J, V14, P5618, DOI 10.1002/j.1460-2075.1995.tb00249.x
   Barnes CJ, 1998, GASTROENTEROLOGY, V114, P873, DOI 10.1016/S0016-5085(98)70305-1
   BeazerBarclay Y, 1996, CARCINOGENESIS, V17, P1757, DOI 10.1093/carcin/17.8.1757
   Bingham SA, 1996, NUTR RES REV, V9, P197, DOI 10.1079/NRR19960012
   Boolbol SK, 1996, CANCER RES, V56, P2556
   BROWNE SJ, 1994, INT J CANCER, V59, P56, DOI 10.1002/ijc.2910590113
   CADERNI G, 1991, CANCER RES, V51, P3721
   Cassand P, 1997, NUTR CANCER, V27, P53, DOI 10.1080/01635589709514501
   CASSIDY A, 1994, BRIT J CANCER, V69, P937, DOI 10.1038/bjc.1994.181
   Cummings J, 1997, LARGE INTESTINE NUTR, V0, P0
   DArgenio G, 1996, GASTROENTEROLOGY, V110, P1727, DOI 10.1053/gast.1996.v110.pm8964397
   DAVIS AE, 1994, AUST NZ J MED, V24, P301, DOI 10.1111/j.1445-5994.1994.tb02176.x
   *DEP HLTH, 1998, 48 DEP HLTH STAT OFF, V0, P0
   DEXTER DL, 1984, HISTOCHEM J, V16, P137, DOI 10.1007/BF01003545
   DOLL R, 1990, P NUTR SOC, V49, P119, DOI 10.1079/PNS19900018
   DOLL R, 1981, JNCI-J NATL CANCER I, V66, P1191, DOI 10.1093/jnci/66.6.1192
   Elder DJE, 1997, GASTROENTEROLOGY, V113, P1999
   FENOGLIPREISER CM, 1995, GASTROINTESTINAL OES, V0, P869
   FODDE R, 1994, P NATL ACAD SCI USA, V91, P8969, DOI 10.1073/pnas.91.19.8969
   Giardiello FM, 1996, GUT, V38, P578, DOI 10.1136/gut.38.4.578
   GIOVANNUCCI E, 1995, NEW ENGL J MED, V333, P609, DOI 10.1056/NEJM199509073331001
   GIOVANNUCCI E, 1994, ANN INTERN MED, V121, P241, DOI 10.7326/0003-4819-121-4-199408150-00001
   HAGUE A, 1995, INT J CANCER, V60, P400, DOI 10.1002/ijc.2910600322
   Hylla S, 1998, AM J CLIN NUTR, V67, P136, DOI 10.1093/ajcn/67.1.136
   IWAMA T, 1993, ANN SURG, V217, P101, DOI 10.1097/00000658-199302000-00002
   Jacoby RF, 1996, CANCER RES, V56, P710
   JEN J, 1994, CANCER RES, V54, P5523
   KARTHEUSER A, 1995, ACTA GASTRO-ENT BELG, V58, P252
   Kinzler KW, 1996, CELL, V87, P159, DOI 10.1016/S0092-8674(00)81333-1
   KRUB J, 1995, PHYSL CLIN ASPECTS S, V0, P275
   Levine AJ, 1997, CELL, V88, P323, DOI 10.1016/S0092-8674(00)81871-1
   LEVY DB, 1994, CANCER RES, V54, P5953
   Macfarlane GT, 1995, P87, V0, P0
   MARNETT LJ, 1992, CANCER RES, V52, P5575
   Matsuhashi N, 1997, GUT, V40, P344, DOI 10.1136/gut.40.3.344
   MOORGHEN M, 1988, J PATHOL, V156, P341, DOI 10.1002/path.1711560411
   Morgan G, 1996, GUT, V38, P646, DOI 10.1136/gut.38.5.646
   Morin PJ, 1996, P NATL ACAD SCI USA, V93, P7950, DOI 10.1073/pnas.93.15.7950
   Nathke IS, 1996, J CELL BIOL, V134, P165, DOI 10.1083/jcb.134.1.165
   NISHISHO I, 1991, SCIENCE, V253, P665, DOI 10.1126/science.1651563
   PASRICHA PJ, 1995, GASTROENTEROLOGY, V109, P994, DOI 10.1016/0016-5085(95)90411-5
   Peifer M, 1996, SCIENCE, V272, P974, DOI 10.1126/science.272.5264.974
   PIAZZA GA, 1995, CANCER RES, V55, P3110
   Polakis P, 1997, BBA-REV CANCER, V1332, PF127, DOI 10.1016/S0304-419X(97)00008-5
   POWELL SM, 1992, NATURE, V359, P235, DOI 10.1038/359235a0
   Prescott SM, 1996, CELL, V87, P783, DOI 10.1016/S0092-8674(00)81983-2
   ROEDIGER WEW, 1982, GASTROENTEROLOGY, V83, P424
   Sakamoto J, 1996, GASTROENTEROLOGY, V110, P116, DOI 10.1053/gast.1996.v110.pm8536846
   SANO H, 1995, CANCER RES, V55, P3785
   Shiff SJ, 1996, EXP CELL RES, V222, P179, DOI 10.1006/excr.1996.0023
   Singh B, 1997, CARCINOGENESIS, V18, P1265, DOI 10.1093/carcin/18.6.1265
   SMITH KJ, 1993, P NATL ACAD SCI USA, V90, P2846, DOI 10.1073/pnas.90.7.2846
   Smits R, 1998, GASTROENTEROLOGY, V114, P275, DOI 10.1016/S0016-5085(98)70478-0
   SPAGNESI MT, 1994, GASTROENTEROLOGY, V106, P362, DOI 10.1016/0016-5085(94)90593-2
   Thorup I, 1995, ANTICANCER RES, V15, P2101
   THUN MJ, 1991, NEW ENGL J MED, V325, P1593, DOI 10.1056/NEJM199112053252301
   TSAO JI, 1994, AM J PATHOL, V145, P531
   VANMUNSTER IP, 1994, DIGEST DIS SCI, V39, P834, DOI 10.1007/BF02087431
   WADDELL WR, 1983, J SURG ONCOL, V24, P83, DOI 10.1002/jso.2930240119
   Williams CS, 1996, GASTROENTEROLOGY, V111, P1134, DOI 10.1016/S0016-5085(96)70083-5
   [World Cancer Research Fund American Institute for Cancer Research], 1997, FOOD NUTR PREV CANC, V0, P0
   Yang K, 1997, J EXP ZOOL, V277, P245, DOI 10.1002/(SICI)1097-010X(19970215)277:3<245::AID-JEZ5>3.3.CO;2-N
   Young GP, 1995, P319, V0, P0
   Young GP, 1996, GASTROENTEROLOGY, V110, P508, DOI 10.1053/gast.1996.v110.pm8566598
NR 64
TC 49
Z9 53
U1 0
U2 2
PU OXFORD UNIV PRESS
PI OXFORD
PA GREAT CLARENDON ST, OXFORD OX2 6DP, ENGLAND
SN 0143-3334
EI 
J9 CARCINOGENESIS
JI Carcinogenesis
PD MAY 15
PY 1999
VL 20
IS 5
BP 805
EP 810
DI 10.1093/carcin/20.5.805
PG 6
WC Oncology
SC Oncology
GA 191KY
UT WOS:000080022700009
PM 10334197
DA 2025-02-23
ER

PT J
AU Franceschi, S
   Favero, A
AF Franceschi, S
   Favero, A
TI The role of energy and fat in cancers of the breast and colon-rectum in a Southern European population
SO ANNALS OF ONCOLOGY
LA English
DT Article; Proceedings Paper
DE breast cancer; case-control study; colorectal cancer; diet; fat
ID food-frequency questionnaire; colorectal-cancer; body-size; risk; macronutrients; micronutrients
AB Background: Several uncertainties remain with respect to the role of intake of fat and/or total energy in the etiology of cancer of the breast and colon-rectum. Patients and Methods.. Between 1991 and 1996, 2569 women with incident breast cancer (median age: 55 years), 1953 subjects with cancer of the colon-rectum (median age = 62), and 5155 hospital controls were interviewed in six Italian areas. The validated food frequency questionnaire included questions on 78 foods and recipes and specific questions on individual fat intake pattern. Results. Significant trends of increasing breast and colorectal cancer risk with increasing intake emerged for bread and pasta, pork and processed meats and potatoes (breast cancer only), cakes and desserts (colon-rectum cancers only), and refined sugar. Most vegetables were inversely associated with cancer of the colon and rectum, whereas only carrots and raw vegetables seemed to lower breast cancer risk. High fruit intake was associated only with a reduction of rectal cancer. Total energy intake was directly associated with all cancer sites. Among macronutrients, high intake of starch and saturated fat seemed to lead to an increase of cancer risk. High intakes of polyunsaturated fatty acids (chiefly derived from olive oil and seed oils) were protective. Among micronutrients, beta-carotene, vitamin E, and calcium showed inverse associations with breast and colorectal cancer risk. Conclusions: An excess of energy intake, particularly from refined bread and pasta, can be an unfavourable feature of the Mediterranean diet, in the presence of a sedentary lifestyle.
C1 Ctr Riferimento Oncol, Serv Epidemiol, I-33081 Aviano, Italy.
C3 IRCCS Aviano (CRO)
RP Franceschi, S (corresponding author), Ctr Riferimento Oncol, Serv Epidemiol, Via Pedemontana Occ 12, I-33081 Aviano, Italy.
CR DAvanzo B, 1996, CANCER EPIDEM BIOMAR, V5, P155
   Decarli A, 1996, ANN EPIDEMIOL, V6, P110, DOI 10.1016/1047-2797(95)00129-8
   Decarli A, 1997, EPIDEMIOLOGY, V8, P425, DOI 10.1097/00001648-199707000-00013
   Favero A, 1997, EUR J CANCER PREV, V6, P277, DOI 10.1097/00008469-199706000-00005
   FRANCESCHI S, 1993, EUR J CANCER, V29A, P2298, DOI 10.1016/0959-8049(93)90225-5
   Franceschi S, 1996, INT J CANCER, V67, P181, DOI 10.1002/(SICI)1097-0215(19960717)67:2<181::AID-IJC5>3.0.CO;2-P
   Franceschi S, 1998, EPIDEMIOLOGY, V9, P338, DOI 10.1097/00001648-199805000-00020
   Franceschi S, 1998, INT J CANCER, V76, P321, DOI 10.1002/(SICI)1097-0215(19980504)76:3<321::AID-IJC6>3.0.CO;2-X
   Franceschi S, 1995, INT J CANCER, V63, P785, DOI 10.1002/ijc.2910630606
   Franceschi S, 1996, LANCET, V347, P1351, DOI 10.1016/S0140-6736(96)91008-9
   Franceschi S, 1997, INT J CANCER, V72, P56, DOI 10.1002/(SICI)1097-0215(19970703)72:1<56::AID-IJC8>3.0.CO;2-3
   Franceschi Silvia, 1995, ANNALS OF EPIDEMIOLOGY, V5, P69, DOI 10.1016/1047-2797(95)92893-D
   GIOVANNUCCI E, 1993, AM J EPIDEMIOL, V137, P502, DOI 10.1093/oxfordjournals.aje.a116703
   Hunter DJ, 1996, NEW ENGL J MED, V334, P356, DOI 10.1056/NEJM199602083340603
   LaVecchia C, 1997, INT J CANCER, V73, P525, DOI 10.1002/(SICI)1097-0215(19971114)73:4<525::AID-IJC12>3.0.CO;2-8
   Negri E, 1996, INT J CANCER, V65, P140, DOI 10.1002/(SICI)1097-0215(19960117)65:2<140::AID-IJC3>3.0.CO;2-Z
   Russo A, 1998, INT J CANCER, V78, P161, DOI 10.1002/(SICI)1097-0215(19981005)78:2<161::AID-IJC7>3.0.CO;2-X
   Tavani A, 1999, BRIT J CANCER, V79, P1912, DOI 10.1038/sj.bjc.6690304
NR 18
TC 29
Z9 30
U1 0
U2 8
PU KLUWER ACADEMIC PUBL
PI DORDRECHT
PA SPUIBOULEVARD 50, PO BOX 17, 3300 AA DORDRECHT, NETHERLANDS
SN 0923-7534
EI 
J9 ANN ONCOL
JI Ann. Oncol.
PD JUN 15
PY 1999
VL 10
IS 
BP 61
EP 63
DI 10.1023/A:1008384302955
PG 3
WC Oncology
SC Oncology
GA 282VT
UT WOS:000085241700010
PM 10676554
DA 2025-02-23
ER

PT J
AU Chan, JM
   Stampfer, MJ
   Ma, J
   Rimm, EB
   Willett, WC
   Giovannucci, EL
AF Chan, JM
   Stampfer, MJ
   Ma, J
   Rimm, EB
   Willett, WC
   Giovannucci, EL
TI Supplemental vitamin E intake and prostate cancer risk in a large cohort of men in the United States
SO CANCER EPIDEMIOLOGY BIOMARKERS & PREVENTION
LA English
DT Article
ID alpha-tocopherol; follow-up; cigarette-smoking; beta-carotene; tobacco use; selenium; serum; p53; accumulation; mortality
AB A clinical trial of vitamin E and beta-carotene supplementation for lung cancer prevention among male smokers in Finland recently reported an unexpected, strong protective effect of vitamin E against prostate cancer incidence and mortality. Our objective was to prospectively examine supplemental vitamin E intake and prostate cancer risk in a distinct U.S. population, In 1986, we identified 47,780 U.S. male health professionals, free from diagnosed cancer, who completed a dietary and lifestyle questionnaire; supplemental vitamin E and prostate cancer incidence were updated biennially through 1996, We estimated relative risks (RRs) from multivariate pooled logistic regression models. There were 1896 total (non-stage A1), 522 extraprostatic, and 232 metastatic or fatal incident prostate cancer cases diagnosed between 1986-1996, Men consuming at least 100 IU of supplemental vitamin E daily had multivariate RRs of 1.07 (95% confidence interval [CI], 0.95-1.20) for total and 1.14 (95% CI, 0.82 -1.59) for metastatic or fatal prostate cancer compared with those consuming none, Current use, dosage, and total duration of use of specific vitamin E supplements or multivitamins were not associated with risk. However, among current smokers and recent quitters, those who consumed at least 100 IU of supplemental vitamin E per day had a RR of 0.44 (95% CI, 0.18-1.07) for metastatic or fatal prostate cancer compared with nonusers. Thus, supplemental vitamin E was not associated with prostate cancer risk generally, but a suggestive inverse association between supplemental vitamin E and risk of metastatic or fatal prostate cancer among current smokers and recent quitters was consistent with the Finnish trial among smokers and warrants further investigation.
C1 Harvard Univ, Sch Publ Hlth, Dept Nutr, Boston, MA 02115 USA.
   Harvard Univ, Sch Publ Hlth, Dept Epidemiol, Boston, MA 02115 USA.
   Harvard Univ, Sch Med, Brigham & Womens Hosp, Dept Med,Channing Lab, Boston, MA 02115 USA.
C3 Harvard University; Harvard T.H. Chan School of Public Health; Harvard University; Harvard T.H. Chan School of Public Health; Harvard University; Harvard University Medical Affiliates; Brigham & Women's Hospital; Harvard Medical School
RP Harvard Univ, Sch Publ Hlth, Dept Nutr, 665 Huntington Ave, Boston, MA 02115 USA.
FU NCI NIH HHS [CA 58684-04, CA42182-11] Funding Source: Medline; NHLBI NIH HHS [HL 35464] Funding Source: Medline
CR Adami HO, 1996, INT J CANCER, V67, P764, DOI 10.1002/(SICI)1097-0215(19960917)67:6<764::AID-IJC3>3.0.CO;2-P
   ASCHERIO A, 1992, J NUTR, V122, P1792, DOI 10.1093/jn/122.9.1792
   BROOKSTEIN R, 1993, CANCER RES, V53, P3369
   CHI SG, 1994, J NATL CANCER I, V86, P926, DOI 10.1093/jnci/86.12.926
   Coughlin SS, 1996, AM J EPIDEMIOL, V143, P1002, DOI 10.1093/oxfordjournals.aje.a008663
   DAGOSTINO RB, 1990, STAT MED, V9, P1501, DOI 10.1002/sim.4780091214
   DANIELL HW, 1995, J UROLOGY, V154, P153, DOI 10.1016/S0022-5347(01)67253-7
   Eichholzer M, 1996, INT J CANCER, V66, P145, DOI 10.1002/(SICI)1097-0215(19960410)66:2<145::AID-IJC1>3.0.CO;2-2
   Engeland A, 1996, CANCER CAUSE CONTROL, V7, P497, DOI 10.1007/BF00051881
   Gann PH, 1999, CANCER RES, V59, P1225
   Gann PH, 1996, J NATL CANCER I, V88, P1118, DOI 10.1093/jnci/88.16.1118
   Giovannucci E, 1999, CANCER EPIDEM BIOMAR, V8, P277
   GIOVANNUCCI E, 1993, J NATL CANCER I, V85, P1571, DOI 10.1093/jnci/85.19.1571
   GIOVANNUCCI E, 1995, J NATL CANCER I, V87, P1767, DOI 10.1093/jnci/87.23.1767
   Grimble RF, 1997, INT J VITAM NUTR RES, V67, P312
   Hartman T, 1998, AM J EPIDEMIOL, V147, P0
   Hartman TJ, 1998, CANCER EPIDEM BIOMAR, V7, P335
   Heinonen OP, 1998, J NATL CANCER I, V90, P440, DOI 10.1093/jnci/90.6.440
   HSING AW, 1990, CANCER RES, V50, P6836
   HSING AW, 1991, AM J EPIDEMIOL, V133, P437, DOI 10.1093/oxfordjournals.aje.a115910
   HSING AW, 1990, JNCI-J NATL CANCER I, V82, P941, DOI 10.1093/jnci/82.11.941
   HUSSAIN F, 1992, INT J RADIAT ONCOL, V24, P451, DOI 10.1016/0360-3016(92)91059-V
   ISRAEL K, 1995, NUTR CANCER, V24, P161, DOI 10.1080/01635589509514404
   Longnecker MP, 1996, EPIDEMIOLOGY, V7, P384, DOI 10.1097/00001648-199607000-00008
   NAVONE NM, 1993, J NATL CANCER I, V85, P1657, DOI 10.1093/jnci/85.20.1657
   Nomura AMY, 1997, CANCER EPIDEM BIOMAR, V6, P487
   NOMURA AMY, 1991, EPIDEMIOL REV, V13, P200, DOI 10.1093/oxfordjournals.epirev.a036069
   PACKER L, 1991, AM J CLIN NUTR, V53, PS1050, DOI 10.1093/ajcn/53.4.1050S
   PIENTA KJ, 1993, ANN INTERN MED, V118, P793, DOI 10.7326/0003-4819-118-10-199305150-00007
   Rimm E B, 1990, EPIDEMIOLOGY, V1, P466, DOI 10.1097/00001648-199011000-00009
   RIMM EB, 1992, AM J EPIDEMIOL, V135, P1114, DOI 10.1093/oxfordjournals.aje.a116211
   RIMM EB, 1993, NEW ENGL J MED, V328, P1450, DOI 10.1056/NEJM199305203282004
   SIEMIATYCKI J, 1995, INT J EPIDEMIOL, V24, P504, DOI 10.1093/ije/24.3.504
   Sigounas G, 1997, NUTR CANCER, V28, P30, DOI 10.1080/01635589709514549
   SLATTERY ML, 1993, CANCER CAUSE CONTROL, V4, P559, DOI 10.1007/BF00052432
   SMITH ER, 1981, PROSTATE CELL STRU B, V0, P131
   STAMPFER MJ, 1984, AM J EPIDEMIOL, V119, P837, DOI 10.1093/oxfordjournals.aje.a113804
   TALAMINI R, 1993, PREV MED, V22, P400, DOI 10.1006/pmed.1993.1033
   Tzonou A, 1999, INT J CANCER, V80, P704, DOI 10.1002/(SICI)1097-0215(19990301)80:5<704::AID-IJC13>3.0.CO;2-Z
   *USDA, 1989, AGR HDB SER USDA, V8, P0
   VISAKORPI T, 1992, J NATL CANCER I, V84, P883, DOI 10.1093/jnci/84.11.883
   Vlajinac HD, 1997, EUR J CANCER, V33, P101, DOI 10.1016/S0959-8049(96)00373-5
   Willett W, 1990, NUTR EPIDEMIOLOGY, V0, P0
   WILLETT WC, 1983, LANCET, V2, P130, DOI 10.1016/S0140-6736(83)90116-2
   Yoshizawa K, 1998, JNCI-J NATL CANCER I, V90, P1219, DOI 10.1093/jnci/90.16.1219
NR 45
TC 142
Z9 159
U1 0
U2 7
PU AMER ASSOC CANCER RESEARCH
PI PHILADELPHIA
PA 615 CHESTNUT ST, 17TH FLOOR, PHILADELPHIA, PA 19106-4404 USA
SN 1055-9965
EI 1538-7755
J9 CANCER EPIDEM BIOMAR
JI Cancer Epidemiol. Biomarkers Prev.
PD OCT 15
PY 1999
VL 8
IS 10
BP 893
EP 899
DI 
PG 7
WC Oncology; Public, Environmental & Occupational Health
SC Oncology; Public, Environmental & Occupational Health
GA 249UV
UT WOS:000083352400008
PM 10548318
DA 2025-02-23
ER

PT J
AU Lev, R
   Healey, J
AF Lev, R
   Healey, J
TI Colon polyp registries and colorectal cancer control
SO CANCER DETECTION AND PREVENTION
LA English
DT Article
DE adenomatous polyp; colorectal cancer prevention; colonoscopy
ID adenomas
AB This cohort of 252 subjects in the Roger Williams Hospital polyp Registry who had adenomatous polyps removed in 1990, was followed for 6 years. Thirty subjects died during that period. Follow-up rate for the 222 living patients (88.1% of total) was 85%, New adenomatous polyps were found in 59% of the endoscoped subjects. Risk factors for new polyps included family history of colorectal carcinoma (p = 0.00079), right-sided location (p = 0.0108), and (probably) prior adenomatous polyps (p = 0.0595). In addition, three colorectal carcinomas, two of which were Dukes stage A, were found 1, 1, and 6 years after index polypectomy. If, as is common practice, the two first-year cancers are excluded, the observed incidence of metachronous colorectal cancer was 0.8/1000 patient years, which is substantially less than the expected incidence of such carcinomas in reference populations. Compared to the 1984 and 1987 cohorts in the polyp registry, colonoscopy was used more frequently and sigmoidoscopy less so for surveillance. Within the sigmoidoscopy group, the flexible instrument continued to rise in popularity as compared with rigid sigmoidoscopy. In addition to helping reduce the incidence of metachronous colorectal carcinomas, the polyp registry also serves the educational function of sensitizing physicians and their patients to the need to detect, and treat these premalignant lesions. Enrollees in the registry also provide a source for studies designed to evaluate possible inhibitory effects of dietary, chemopreventive, and other agents on colorectal neoplasias.
C1 Boston Univ, Sch Med, Boston, MA 02118 USA.
C3 Boston University
RP Lev, R (corresponding author), Roger Williams Med Ctr, 825 Chalkstone Ave, Providence, RI 02908 USA.
CR ATKIN WS, 1992, NEW ENGL J MED, V326, P658, DOI 10.1056/NEJM199203053261002
   BOND JH, 1993, ANN INTERN MED, V119, P836, DOI 10.7326/0003-4819-119-8-199310150-00010
   HERMANEK P, 1985, ADENOMAS ADENOMAS CO, V0, P57
   KONISHI F, 1982, J CLIN PATHOL, V35, P830, DOI 10.1136/jcp.35.8.830
   Lev R, 1995, DIGEST DIS SCI, V40, P2526, DOI 10.1007/BF02220437
   Lev R, 1990, ADENOMATOUS POLYPS OF THE COLON: PATHOBIOLOGICAL AND CLINICAL FEATURES, V0, P0
   LEVI F, 1993, CANCER, V72, P46, DOI 10.1002/1097-0142(19930701)72:1<46::AID-CNCR2820720111>3.0.CO;2-D
   SIMONS BD, 1992, J NATL CANCER I, V84, P962, DOI 10.1093/jnci/84.12.962
   SUH O, 1993, CANCER-AM CANCER SOC, V72, P1171, DOI 10.1002/1097-0142(19930815)72:4<1171::AID-CNCR2820720407>3.0.CO;2-D
   WINAWER SJ, 1993, NEW ENGL J MED, V329, P1977, DOI 10.1056/NEJM199312303292701
NR 10
TC 4
Z9 5
U1 0
U2 0
PU BLACKWELL SCIENCE INC
PI MALDEN
PA 350 MAIN ST, MALDEN, MA 02148 USA
SN 0361-090X
EI 
J9 CANCER DETECT PREV
JI Cancer Detect. Prev.
PD JUN 15
PY 1999
VL 23
IS 6
BP 474
EP 478
DI 10.1046/j.1525-1500.1999.99054.x
PG 5
WC Oncology
SC Oncology
GA 253FR
UT WOS:000083546300004
PM 10571657
DA 2025-02-23
ER

PT J
AU Scheppach, W
   Bingham, S
   Boutron-Ruault, MC
   de Verdier, MG
   Moreno, V
   Nagengast, FM
   Reifen, R
   Riboli, E
   Seitz, HK
   Wahrendorf, J
AF Scheppach, W
   Bingham, S
   Boutron-Ruault, MC
   de Verdier, MG
   Moreno, V
   Nagengast, FM
   Reifen, R
   Riboli, E
   Seitz, HK
   Wahrendorf, J
TI WHO Consensus statement on the role of nutrition in colorectal cancer
SO EUROPEAN JOURNAL OF CANCER PREVENTION
LA English
DT Article
ID large-bowel-cancer; colon-cancer; dietary fiber; cell-proliferation; physical-activity; randomized trial; risk-factors; fat intake; calcium; adenoma
C1 Univ Wursburg, Med Klin, D-97080 Wursburg, Germany.
RP Univ Wursburg, Med Klin, Josef Schneider Str 2, D-97080 Wursburg, Germany.
CR ALBANES D, 1988, CANCER RES, V48, P1658
   ARMSTRONG B, 1975, INT J CANCER, V15, P617, DOI 10.1002/ijc.2910150411
   BARTRAM HP, 1993, GASTROENTEROLOGY, V105, P1317, DOI 10.1016/0016-5085(93)90135-Y
   BergsmaKadijk JA, 1996, EPIDEMIOLOGY, V7, P590, DOI 10.1097/00001648-199611000-00005
   BOSTICK RM, 1994, CANCER CAUSE CONTROL, V5, P38, DOI 10.1007/BF01830725
   BURKITT DP, 1969, LANCET, V2, P1229, DOI 10.1016/S0140-6736(69)90757-0
   CUMMINGS JH, 1987, CANCER SURV, V6, P601
   DEVERDIER MG, 1990, INT J CANCER, V46, P832, DOI 10.1002/ijc.2910460514
   DEVERDIER MG, 1991, INT J CANCER, V49, P520, DOI 10.1002/ijc.2910490408
   GARLAND M, 1995, J NATL CANCER I, V87, P497, DOI 10.1093/jnci/87.7.497
   GIOVANNUCCI E, 1995, ANN INTERN MED, V122, P327, DOI 10.7326/0003-4819-122-5-199503010-00002
   GIOVANNUCCI E, 1994, CANCER RES, V54, P2390
   GREENBERG ER, 1994, NEW ENGL J MED, V331, P141, DOI 10.1056/NEJM199407213310301
   HAGUE A, 1993, INT J CANCER, V55, P498, DOI 10.1002/ijc.2910550329
   Howe GR, 1997, CANCER CAUSE CONTROL, V8, P215, DOI 10.1023/A:1018476414781
   HOWE GR, 1992, J NATL CANCER I, V84, P1887, DOI 10.1093/jnci/84.24.1887
   KUNE GA, 1992, NUTR CANCER, V18, P97, DOI 10.1080/01635589209514210
   Kune S, 1987, NUTR CANCER, V9, P21
   LAVECCHIA C, 1988, INT J CANCER, V41, P492, DOI 10.1002/ijc.2910410404
   Ma J, 1997, CANCER RES, V57, P1098
   Macfarlane GT, 1991, LARGE INTESTINE PHYS, V0, P51
   MACLENNAN R, 1995, J NATL CANCER I, V87, P1760, DOI 10.1093/jnci/87.23.1760
   MCKEOWNEYSSEN G, 1988, CANCER RES, V48, P4701
   MINOURA T, 1988, CANCER RES, V48, P4790
   NAGENGAST FM, 1995, EUR J CANCER, V31A, P1067, DOI 10.1016/0959-8049(95)00216-6
   NEWMARK HL, 1984, JNCI-J NATL CANCER I, V72, P1323
   PETERS RK, 1992, CANCER CAUSE CONTROL, V3, P457, DOI 10.1007/BF00051359
   POTTER JD, 1986, JNCI-J NATL CANCER I, V76, P557, DOI 10.1093/jnci/76.4.557
   POTTER JD, 1992, JAMA-J AM MED ASSOC, V268, P1573
   RobertsThomson IC, 1996, LANCET, V347, P1372, DOI 10.1016/S0140-6736(96)91012-0
   SCHEPPACH W, 1995, EUR J CANCER, V31A, P1077, DOI 10.1016/0959-8049(95)00165-F
   Seitz H K, 1992, EUR J CANCER PREV, V1 Suppl 3, P5, DOI 10.1097/00008469-199210003-00002
   SEITZ HK, 1990, GASTROENTEROLOGY, V98, P406, DOI 10.1016/0016-5085(90)90832-L
   SIMANOWSKI UA, 1994, GUT, V35, P1102, DOI 10.1136/gut.35.8.1102
   Slattery ML, 1997, CANCER RES, V57, P75
   THUN MJ, 1992, JNCI-J NATL CANCER I, V84, P1491, DOI 10.1093/jnci/84.19.1491
   TROCK B, 1990, JNCI-J NATL CANCER I, V82, P650, DOI 10.1093/jnci/82.8.650
   TUYNS AJ, 1988, NUTR CANCER, V11, P189, DOI 10.1080/01635588809513986
   VOGELSTEIN B, 1988, NEW ENGL J MED, V319, P525, DOI 10.1056/NEJM198809013190901
   WARGOVICH MJ, 1992, GASTROENTEROLOGY, V103, P92, DOI 10.1016/0016-5085(92)91100-I
   WEISBURGER JH, 1993, CANCER RES, V53, P2422
   Welfare MR, 1997, CARCINOGENESIS, V18, P1351, DOI 10.1093/carcin/18.7.1351
   WEST DW, 1989, AM J EPIDEMIOL, V130, P883, DOI 10.1093/oxfordjournals.aje.a115421
   WILLETT WC, 1990, NEW ENGL J MED, V323, P1664, DOI 10.1056/NEJM199012133232404
NR 44
TC 68
Z9 75
U1 0
U2 2
PU LIPPINCOTT WILLIAMS & WILKINS
PI PHILADELPHIA
PA TWO COMMERCE SQ, 2001 MARKET ST, PHILADELPHIA, PA 19103 USA
SN 0959-8278
EI 1473-5709
J9 EUR J CANCER PREV
JI Eur. J. Cancer Prev.
PD FEB 15
PY 1999
VL 8
IS 1
BP 57
EP 62
DI 10.1097/00008469-199902000-00008
PG 6
WC Oncology
SC Oncology
GA 181KZ
UT WOS:000079441700008
PM 10091044
DA 2025-02-23
ER

PT J
AU Knekt, P
   Järvinen, R
   Dich, J
   Hakulinen, T
AF Knekt, P
   Järvinen, R
   Dich, J
   Hakulinen, T
TI Risk of colorectal and other gastro-intestinal cancers after exposure to nitrate, nitrite and <i>N</i>-nitroso compounds:: A follow-up study
SO INTERNATIONAL JOURNAL OF CANCER
LA English
DT Article
ID colon-cancer; stomach-cancer; meat; consumption; cohort; etiology; fiber; diet; fat
AB N-nitroso compounds are potent carcinogens detected in foodstuffs, The importance of dietary nitrosamines in relation to human cancer development is, however, uncertain, We studied the relationship between intake of nitrates, nitrites and N-nitrosodimethylamine (NDMA) and risk of cancers of the gastro-intestinal tract in a cohort of 9,985 adult Finnish men and women. During a follow-up period of up to 24 years, 189 gastro-intestinal cancer cases were diagnosed in the cohort, initially free from cancer. Intake of nitrate, nitrite and NDMA were estimated, based on food consumption data from a 1-year dietary history interview covering the total diet of the participants. A significant positive association was observed between intake of NDMA and subsequent occurrence of colorectal cancer with a relative risk (RR) between the highest and lowest quartiles of intake of 2.12 [95% confidence interval (CI) 1.04-4.33]. Of various sources of N nitroso compounds, intake of smoked and salted fish was significantly (RR 2.58, 95% CI 1.21 - 5.51) and intake of cured meat was non-significantly (RR = 1.84, 95% CI 0.98-3.47) associated with risk of colorectal cancer. No similar association was observed for intake of other fish or other meat. No significant associations were observed between NDMA intake and cancers of the head and neck combined or of the stomach or between nitrate or nitrite intake and risk of cancers of the gastro-intestinal tract. Our results are in line with the idea that N-nitroso compounds can induce colorectal cancer in humans. Int J. Cancer 80:852-856, 1999, (C) 1999 Wiley-Liss, Inc.
C1 Natl Publ Hlth Inst, SF-00300 Helsinki, Finland.
   Social Insurance Inst, SF-00381 Helsinki, Finland.
   Social Insurance Inst, Turku, Finland.
   Univ Kuopio, Dept Clin Nutr, FIN-70211 Kuopio, Finland.
   Karolinska Univ Hosp, Dept Canc Epidemiol, Stockholm, Sweden.
   Finnish Canc Registry, FIN-00170 Helsinki, Finland.
   Univ Helsinki, Dept Publ Hlth, Helsinki, Finland.
C3 Finland National Institute for Health & Welfare; University of Eastern Finland; Karolinska Institutet; Karolinska University Hospital; Finnish Cancer Registry; University of Helsinki
RP Knekt, P (corresponding author), Natl Publ Hlth Inst, Mannerheimintie 166, SF-00300 Helsinki, Finland.
CR AUTRUP H, 1978, P SOC EXP BIOL MED, V159, P111
   Bartsch H, 1996, EUR J CANCER PREV, V5, P11, DOI 10.1097/00008469-199609001-00003
   Bingham SA, 1996, CARCINOGENESIS, V17, P515, DOI 10.1093/carcin/17.3.515
   BJELKE E, 1980, ADV TUMOUR PREVENT, V0, P158
   CHYOU PH, 1990, CANCER RES, V50, P7501
   Craddock V M, 1992, EUR J CANCER PREV, V1, P89, DOI 10.1097/00008469-199202000-00002
   Dich J, 1996, FOOD ADDIT CONTAM, V13, P541, DOI 10.1080/02652039609374439
   Eichholzer M, 1998, NUTR REV, V56, P95
   FORMAN D, 1987, CANCER SURV, V6, P719
   GIOVANNUCCI E, 1994, CANCER RES, V54, P2390
   GOLDBOHM RA, 1994, CANCER RES, V54, P718
   GONZALEZ CA, 1994, AM J EPIDEMIOL, V139, P466, DOI 10.1093/oxfordjournals.aje.a117029
   HELIOVAARA M, 1993, J RHEUMATOL, V20, P1830
   HOTCHKISS JH, 1989, CANCER SURV, V8, P295
   JARVINEN R, 1993, INT J EPIDEMIOL, V22, P520, DOI 10.1093/ije/22.3.520
   Kalbfleisch JD, 2011, STAT ANAL FAILURE TI, V0, P0
   KNEKT P, 1988, PUBLICATIONS SOCIAL, V83, P0
   Kono S, 1996, CANCER CAUSE CONTROL, V7, P41, DOI 10.1007/BF00115637
   KUNE GA, 1992, NUTR CANCER, V18, P97, DOI 10.1080/01635589209514210
   LAVECCHIA C, 1995, EUR J CANCER PREV, V4, P469, DOI 10.1097/00008469-199512000-00005
   MIRVISH SS, 1995, CANCER LETT, V93, P17, DOI 10.1016/0304-3835(95)03786-V
   POBEL D, 1995, EUR J EPIDEMIOL, V11, P67, DOI 10.1007/BF01719947
   RISCH HA, 1985, AM J EPIDEMIOL, V122, P947, DOI 10.1093/oxfordjournals.aje.a114199
   ROGERS MAM, 1995, CANCER EPIDEM BIOMAR, V4, P29
   SCANLAN RA, 1983, CANCER RES, V43, P2435
   TAJIMA K, 1985, JPN J CANCER RES, V76, P705
   Teppo L, 1980, SCAND J SOC MED SUPPL, V19, P1
   TRICKER AR, 1991, MUTAT RES, V259, P277, DOI 10.1016/0165-1218(91)90123-4
   vanLoon AJM, 1997, CANCER LETT, V114, P259, DOI 10.1016/S0304-3835(97)04677-6
   *WHO, 1995, MAN INT STAT CLASS D, V0, P0
   WILLETT WC, 1990, NEW ENGL J MED, V323, P1664, DOI 10.1056/NEJM199012133232404
NR 31
TC 221
Z9 243
U1 0
U2 54
PU WILEY-LISS
PI NEW YORK
PA DIV JOHN WILEY & SONS INC, 605 THIRD AVE, NEW YORK, NY 10158-0012 USA
SN 0020-7136
EI 
J9 INT J CANCER
JI Int. J. Cancer
PD MAR 15
PY 1999
VL 80
IS 6
BP 852
EP 856
DI 
PG 5
WC Oncology
SC Oncology
GA 171BD
UT WOS:000078841600009
PM 10074917
DA 2025-02-23
ER

PT J
AU Nagata, C
   Shimizu, H
   Yoshikawa, H
   Noda, K
   Nozawa, S
   Yajima, A
   Sekiya, S
   Sugimori, H
   Hirai, Y
   Kanazawa, K
   Sugase, M
   Kawana, T
AF Nagata, C
   Shimizu, H
   Yoshikawa, H
   Noda, K
   Nozawa, S
   Yajima, A
   Sekiya, S
   Sugimori, H
   Hirai, Y
   Kanazawa, K
   Sugase, M
   Kawana, T
TI Serum carotenoids and vitamins and risk of cervical dysplasia from a case-control study in Japan
SO BRITISH JOURNAL OF CANCER
LA English
DT Article
DE cervical dysplasia; carotenoids; human papillomavirus; diet
ID beta-carotene; intraepithelial neoplasia; liquid-chromatography; alpha-tocopherol; nutrient status; cancer; dietary; women; antioxidant; indicators
AB The relationships between risk of cervical dysplasia and dietary and serum carotenoids and vitamins were investigated in a case-control study. Cases were 156 women who attended Papanicolaou test screening in nine institutes affiliated with Japan Study Group of Human Papillomavirus (HPV) and Cervical Cancer and had cervical dysplasia newly histologically confirmed. Age-matched controls were selected from women with normal cervical cytology attending the same clinic. Blood sample and cervical exfoliated cells were obtained for measuring serum retinol, alpha-carotene, beta-carotene, zeaxanthin/lutein, cryptoxanthin, lycopene and alpha-tocopherol and for HPV detection. Higher serum level of alpha-carotene was significantly associated with decreased risk of cervical dysplasia after controlling for HPV infection and smoking status (odds ratio (OR) = 0.16, 95% confidence interval (CI) 0.04-0.62 for the highest as compared with the lowest tertile). Decreased risk for the highest tertile of serum lycopene (OR = 0.28) was marginally significant. Decreased risks observed for the highest tertiles of beta-carotene (OR = 0.65) and zeaxanthin/lutein (OR = 0.53), were not statistically significant. (C) 1999 Cancer Research Campaign.
C1 Gifu Univ, Sch Med, Dept Publ Hlth, Gifu 5008705, Japan.
   Univ Tokyo, Dept Obstet & Gynecol, Tokyo, Japan.
   Kinki Univ, Dept Obstet & Gynecol, Osaka, Japan.
   Keio Univ, Dept Obstet & Gynecol, Tokyo, Japan.
   Tohoku Univ, Dept Obstet & Gynecol, Sendai, Miyagi 980, Japan.
   Chiba Univ, Dept Obstet & Gynecol, Chiba, Japan.
   Saga Med Sch, Dept Obstet & Gynecol, Saga, Japan.
   Canc Inst Hosp, Dept Obstet & Gynecol, Tokyo, Japan.
   Univ Ryukyus, Dept Obstet & Gynecol, Okinawa, Japan.
   Nagano Red Cross Hosp, Dept Obstet & Gynecol, Nagano, Japan.
   Univ Tokyo, Branch Hosp, Dept Obstet & Gynecol, Tokyo, Japan.
C3 Gifu University; University of Tokyo; Kindai University (Kinki University); Keio University; Tohoku University; Chiba University; Saga University; Japanese Foundation for Cancer Research; University of the Ryukyus; Nagano Red Cross Hospital; University of Tokyo
RP Nagata, C (corresponding author), Gifu Univ, Sch Med, Dept Publ Hlth, 40 Tsukasa Machi, Gifu 5008705, Japan.
CR BATIEHA AM, 1993, CANCER EPIDEM BIOMAR, V2, P335
   BERNSTEIN A, 1984, AM J OBSTET GYNECOL, V148, P309, DOI 10.1016/S0002-9378(84)80074-5
   BROCK KE, 1988, JNCI-J NATL CANCER I, V80, P580, DOI 10.1093/jnci/80.8.580
   BURTON GW, 1984, SCIENCE, V224, P569, DOI 10.1126/science.6710156
   BUTTERWORTH CE, 1992, JAMA-J AM MED ASSOC, V267, P528, DOI 10.1001/jama.267.4.528
   CUZICK J, 1990, BRIT J CANCER, V62, P651, DOI 10.1038/bjc.1990.348
   DEVET HCW, 1991, INT J EPIDEMIOL, V20, P603, DOI 10.1093/ije/20.3.603
   HARRIS RWC, 1986, BRIT J CANCER, V53, P653, DOI 10.1038/bjc.1986.109
   Herrero R, 1996, J NATL CANCER INST MONOGR, V0, P1
   HERRERO R, 1991, AM J EPIDEMIOL, V134, P1335, DOI 10.1093/oxfordjournals.aje.a116036
   ITO Y, 1990, CLIN CHIM ACTA, V194, P131, DOI 10.1016/0009-8981(90)90128-F
   KWANNIEWSKA A, 1996, ARCH IMMUNOL THER EX, V44, P309
   LAVECCHIA C, 1988, GYNECOL ONCOL, V30, P187, DOI 10.1016/0090-8258(88)90023-6
   MARSHALL JR, 1983, JNCI-J NATL CANCER I, V70, P847
   NELLS HJCF, 1983, ANAL CHEM, V55, P270
   PALAN PR, 1991, NUTR CANCER, V15, P13, DOI 10.1080/01635589109514106
   PALAN PR, 1988, J NATL CANCER I, V80, P454, DOI 10.1093/jnci/80.6.454
   POTISCHMAN N, 1991, AM J EPIDEMIOL, V134, P1347, DOI 10.1093/oxfordjournals.aje.a116037
   Potischman N, 1996, CANCER CAUSE CONTROL, V7, P113, DOI 10.1007/BF00115643
   Romney SL, 1997, GYNECOL ONCOL, V65, P483, DOI 10.1006/gyno.1997.4697
   Schiffman M H, 1992, IARC SCI PUBL, V0, P169
   SCHNEIDER A, 1989, ARCH GYNECOL OBSTET, V246, P1, DOI 10.1007/BF00933072
   Shimizu H, 1996, BRIT J CANCER, V73, P1600, DOI 10.1038/bjc.1996.301
   VANEENWYK J, 1991, INT J CANCER, V48, P34, DOI 10.1002/ijc.2910480107
   VERREAULT R, 1989, INT J CANCER, V43, P1050, DOI 10.1002/ijc.2910430616
   YOSHIKAWA H, 1991, JPN J CANCER RES, V82, P524, DOI 10.1111/j.1349-7006.1991.tb01882.x
   YOSHIKAWA H, 1999, IN PRESS BR J CANC, V0, P0
   ZIEGLER RG, 1990, AM J EPIDEMIOL, V132, P432, DOI 10.1093/oxfordjournals.aje.a115678
NR 28
TC 31
Z9 34
U1 0
U2 1
PU CHURCHILL LIVINGSTONE
PI EDINBURGH
PA JOURNAL PRODUCTION DEPT, ROBERT STEVENSON HOUSE, 1-3 BAXTERS PLACE, LEITH WALK, EDINBURGH EH1 3AF, MIDLOTHIAN, SCOTLAND
SN 0007-0920
EI 
J9 BRIT J CANCER
JI Br. J. Cancer
PD DEC 15
PY 1999
VL 81
IS 7
BP 1234
EP 1237
DI 10.1038/sj.bjc.6690834
PG 4
WC Oncology
SC Oncology
GA 257GV
UT WOS:000083774900022
PM 10584887
DA 2025-02-23
ER

PT J
AU Harrison, RA
   Waterbor, JW
AF Harrison, RA
   Waterbor, JW
TI Understanding meta-analysis in cancer epidemiology: Dietary fat and breast cancer
SO CANCER DETECTION AND PREVENTION
LA English
DT Article
DE cancer epidemiology; epidemiologic methods; random effects regression; regression models
ID individual patient data; dose-response data; animal protein; follow-up; new-york; risk; metaanalysis; cohort; heterogeneity; association
AB Meta-analyses of the relationship between dietary fat and breast cancer risk using different methodologies have reported conflicting results. This investigation compares methodologic aspects of meta-analyses of patient data (MAP) with meta-analyses of data from the literature (MAL), and computes relative risk (RR) estimates from a random effects model using 28 published studies of dietary fat and breast cancer. MAP and MAL results compare closely when homogeneity is verified. When statistical homogeneity is rejected, a random effects model adjusting for study design and location is appropriate. The highest RR was found for case-control studies of European women (RR: 1.46), followed by North American case-control studies (RR: 1.25), case-control studies of women on other continents (RR: 1.23), cohort studies in Europe (RR: 1.20), and cohort studies in North America (RR: 1.02). The overall risk estimate in a MAL with heterogeneous studies should be interpreted only in a conditional model.
C1 Univ Alabama Birmingham, Ctr Comprehens Canc, Biostat Unit, Birmingham, AL 35294 USA.
C3 University of Alabama System; University of Alabama Birmingham
RP WTI 153,1824 6th Ave S, Birmingham, AL 35294 USA.
CR BERLIN JA, 1995, AM J EPIDEMIOL, V142, P383, DOI 10.1093/oxfordjournals.aje.a117645
   BERLIN JA, 1993, EPIDEMIOLOGY, V4, P218, DOI 10.1097/00001648-199305000-00005
   BLAND CJ, 1995, ACAD MED, V70, P642, DOI 10.1097/00001888-199507000-00014
   BOYD NF, 1993, BRIT J CANCER, V68, P627, DOI 10.1038/bjc.1993.398
   Bryk AS, 1996, HLM; HIERARCHICAL LINEAR AND NONLINEAR MODELING WITH THE HLM/2L AND HLM/3L PROGRAMS, V0, P0
   Bryk AS, 1992, HIERARCHICAL LINEAR, V0, P0
   COLDITZ GA, 1995, AM J EPIDEMIOL, V142, P371, DOI 10.1093/oxfordjournals.aje.a117644
   DERSIMONIAN R, 1986, CONTROL CLIN TRIALS, V7, P177, DOI 10.1016/0197-2456(86)90046-2
   DICKERSIN K, 1992, EPIDEMIOL REV, V14, P154, DOI 10.1093/oxfordjournals.epirev.a036084
   EWERTZ M, 1990, INT J CANCER, V46, P779, DOI 10.1002/ijc.2910460505
   FLEISS JL, 1991, J CLIN EPIDEMIOL, V44, P127, DOI 10.1016/0895-4356(91)90261-7
   GIOVANNUCCI E, 1993, AM J EPIDEMIOL, V137, P502, DOI 10.1093/oxfordjournals.aje.a116703
   GRAHAM S, 1982, AM J EPIDEMIOL, V116, P68, DOI 10.1093/oxfordjournals.aje.a113403
   GRAHAM S, 1992, AM J EPIDEMIOL, V136, P1327, DOI 10.1093/oxfordjournals.aje.a116445
   GRAHAM S, 1991, AM J EPIDEMIOL, V134, P552, DOI 10.1093/oxfordjournals.aje.a116129
   HIROHATA T, 1987, JNCI-J NATL CANCER I, V78, P595
   Hirohata T, 1985, NATL CANCER INST MONOGR, V69, P187
   HISLOP TG, 1986, CANCER DETECT PREV, V9, P47
   HOWE GR, 1991, J NATL CANCER I, V83, P336, DOI 10.1093/jnci/83.5.336
   HOWE GR, 1990, JNCI-J NATL CANCER I, V82, P561, DOI 10.1093/jnci/82.7.561
   Hunter DJ, 1996, CANCER CAUSE CONTROL, V7, P56, DOI 10.1007/BF00115638
   Hunter DJ, 1996, NEW ENGL J MED, V334, P356, DOI 10.1056/NEJM199602083340603
   INGRAM DM, 1991, BRIT J CANCER, V64, P187, DOI 10.1038/bjc.1991.268
   ISCOVICH JM, 1989, INT J CANCER, V44, P770, DOI 10.1002/ijc.2910440504
   JONES DR, 1995, STAT MED, V14, P137, DOI 10.1002/sim.4780140206
   JONES DY, 1987, JNCI-J NATL CANCER I, V79, P465
   KATSOUYANNI K, 1988, CANCER-AM CANCER SOC, V61, P181, DOI 10.1002/1097-0142(19880101)61:1<181::AID-CNCR2820610130>3.0.CO;2-J
   KATSOUYANNI K, 1986, INT J CANCER, V38, P815, DOI 10.1002/ijc.2910380606
   KNEKT P, 1990, AM J CLIN NUTR, V52, P903, DOI 10.1093/ajcn/52.5.903
   KUSHI LH, 1992, J NATL CANCER I, V84, P1092, DOI 10.1093/jnci/84.14.1092
   LEE HP, 1991, LANCET, V337, P1197, DOI 10.1016/0140-6736(91)92867-2
   LUBIN F, 1986, JNCI-J NATL CANCER I, V77, P605, DOI 10.1093/jnci/77.3.605
   MARUBINI E, 1988, CANCER-AM CANCER SOC, V61, P173, DOI 10.1002/1097-0142(19880101)61:1<173::AID-CNCR2820610129>3.0.CO;2-P
   MILLER AB, 1978, AM J EPIDEMIOL, V107, P499, DOI 10.1093/oxfordjournals.aje.a112569
   MILLS P, 1989, CANCER-AM CANCER SOC, V64, P582, DOI 10.1002/1097-0142(19890801)64:3<582::AID-CNCR2820640304>3.0.CO;2-V
   PRYOR M, 1989, CANCER RES, V49, P2161
   RICHARDSON S, 1991, INT J CANCER, V48, P1
   ROHAN TE, 1988, AM J EPIDEMIOL, V128, P478, DOI 10.1093/oxfordjournals.aje.a114996
   SHUNZHANG Y, 1990, CANCER RES, V50, P5017
   SMITH SJ, 1995, STAT MED, V14, P531, DOI 10.1002/sim.4780140513
   SPITZER WO, 1991, J CLIN EPIDEMIOL, V44, P103, DOI 10.1016/0895-4356(91)90258-B
   Steinberg KK, 1997, AM J EPIDEMIOL, V145, P917
   STEWART LA, 1993, LANCET, V341, P418, DOI 10.1016/0140-6736(93)93004-K
   TONIOLO P, 1989, JNCI-J NATL CANCER I, V81, P278, DOI 10.1093/jnci/81.4.278
   VANDENBRANDT PA, 1993, CANCER RES, V53, P75
   VANTVEER P, 1991, INT J CANCER, V47, P649, DOI 10.1002/ijc.2910470503
   VANTVEER P, 1990, INT J EPIDEMIOL, V19, P12, DOI 10.1093/ije/19.1.12
   WILLETT WC, 1992, JAMA-J AM MED ASSOC, V268, P2037, DOI 10.1001/jama.268.15.2037
   Wolk A, 1998, ARCH INTERN MED, V158, P41, DOI 10.1001/archinte.158.1.41
   WYNDER EL, 1994, J CLIN EPIDEMIOL, V47, P217, DOI 10.1016/0895-4356(94)90001-9
   YU S, 1984, TUMOR, V4, P1
   YUAN JM, 1988, CANCER RES, V48, P1949
   ZARIDZE D, 1991, INT J CANCER, V48, P493, DOI 10.1002/ijc.2910480404
NR 53
TC 5
Z9 5
U1 0
U2 2
PU ELSEVIER SCI LTD
PI OXFORD
PA THE BOULEVARD, LANGFORD LANE, KIDLINGTON, OXFORD OX5 1GB, OXON, ENGLAND
SN 0361-090X
EI 
J9 CANCER DETECT PREV
JI Cancer Detect. Prev.
PD JUN 15
PY 1999
VL 23
IS 2
BP 97
EP 106
DI 10.1046/j.1525-1500.1999.09916.x
PG 10
WC Oncology
SC Oncology
GA 171YB
UT WOS:000078891200002
PM 10101590
DA 2025-02-23
ER

PT J
AU Ambrosone, CB
   Freudenheim, JL
   Thompson, PA
   Bowman, E
   Vena, JE
   Marshall, JR
   Graham, S
   Laughlin, R
   Nemoto, T
   Shields, PG
AF Ambrosone, CB
   Freudenheim, JL
   Thompson, PA
   Bowman, E
   Vena, JE
   Marshall, JR
   Graham, S
   Laughlin, R
   Nemoto, T
   Shields, PG
TI Manganese superoxide dismutase (<i>MnSOD</i>) genetic polymorphisms, dietary antioxidants, and risk of breast cancer
SO CANCER RESEARCH
LA English
DT Article
ID lipid-peroxidation; alcohol-consumption; united-states; dna-adducts; new-york; cells; overexpression; phenotype; diseases; sequence
AB Oxidative stress, resulting from the imbalance between prooxidant and antioxidant states, damages DNA, proteins, cell membranes, and mitochondria and seems to play a role in human breast carcinogenesis. Dietary sources of antioxidants (chemical) and endogenous antioxidants (enzymatic), including the polymorphic manganese superoxide dismutase (MnSOD), can act to reduce the load of oxidative stress. We hypothesized that the valine-to-alanine substitution that seems to alter transport of the enzyme into the mitochondrion. changing its efficacy in fighting oxidative stress, was associated with breast cancer risk and that a diet rich in sources of antioxidants could ameliorate the effects on risk. Data were collected in a case-control study of diet and breast cancer in western New York from 1986 to 1991. Caucasian women with incident, primary, histologically confirmed breast cancer were frequency-matched on age and county of residence to community controls. Blood specimens were collected and processed from a subset of participants in the study (266 cases and 295 controls). Using a RFLP that distinguishes a valine (V) to alanine (A) change in the -9 position in the signal sequence of the protein for MnSOD, we characterized MnSOD genotypes in relation to breast cancer risk, We also evaluated the effect of the polymorphism on risk among low and high consumers of Fruits and vegetables. Premenopausal women who were homozygous for the A allele had a 4-fold increase in breast cancer risk in comparison to those with 1 or 2 V alleles (odds ratio, 4.3; 95% confidence interval, 1.7-10.8). Risk was most pronounced among women below the median consumption of fruits and vegetables and of dietary ascorbic acid and cu-tocopherol, with little increased risk for those with diets rich in these foods, Relationships were weaker among postmenopausal women, although the MnSOD AA genotype was associated with an almost 2-fold increase in risk (odds ratio, 1.8; confidence interval, 0.9-3.6), No appreciable modification of risk by diet was detected for these older women. These data support the hypothesis that MnSOD and oxidative stress play a significant role in breast cancer risk, particularly in premenopausal women, The finding that risk was greatest among women who consumed lo rc er amounts of dietary antioxidants and was minimal among high consumers indicates that a diet rich in sources of antioxidants may minimize the deleterious effects of the MnSOD polymorphism, thereby supporting public health recommendations for the consumption of diets rich in fruits and vegetables as a preventive measure against cancer.
C1 Natl Ctr Toxicol Res, Div Mol Epidemiol, Jefferson, AR 72079 USA.
   SUNY Buffalo, Dept Social & Prevent Med, Buffalo, NY 14214 USA.
   NCI, Human Carcinogenesis Lab, Bethesda, MD 20892 USA.
   Univ Arizona, Arizona Canc Ctr, Tucson, AZ 85724 USA.
C3 US Food & Drug Administration (FDA); State University of New York (SUNY) System; University at Buffalo, SUNY; National Institutes of Health (NIH) - USA; NIH National Cancer Institute (NCI); University of Arizona; Arizona Center Cancer Care
RP Natl Ctr Toxicol Res, Div Mol Epidemiol, 3900 NCTR Rd, Jefferson, AR 72079 USA.
FU NCI NIH HHS [CA01633, CA/ES62995, CA11535] Funding Source: Medline
CR Ambrosone CB, 1996, JAMA-J AM MED ASSOC, V276, P1494, DOI 10.1001/jama.276.18.1494
   AMBROSONE CB, 1995, CANCER CAUSE CONTROL, V6, P407, DOI 10.1007/BF00052180
   Ambrosone CB, 1998, INT J CANCER, V75, P825, DOI 10.1002/(SICI)1097-0215(19980316)75:6<825::AID-IJC2>3.0.CO;2-X
   AMES BN, 1983, SCIENCE, V221, P1256, DOI 10.1126/science.6351251
   Benzie IFF, 1996, INT J FOOD SCI NUTR, V47, P233, DOI 10.3109/09637489609012586
   BOYD NF, 1991, FREE RADICAL BIO MED, V10, P185, DOI 10.1016/0891-5849(91)90074-D
   Briehl MM, 1997, ONCOL RES, V9, P281
   Cavalli LR, 1997, CELL GROWTH DIFFER, V8, P1189
   CERUTTI PA, 1994, LANCET, V344, P862, DOI 10.1016/S0140-6736(94)92832-0
   CHURCH SL, 1993, P NATL ACAD SCI USA, V90, P3113, DOI 10.1073/pnas.90.7.3113
   Djuric Z, 1998, J AM DIET ASSOC, V98, P524, DOI 10.1016/S0002-8223(98)00119-9
   Djuric Z, 1996, CANCER, V77, P691, DOI 10.1002/(SICI)1097-0142(19960215)77:4<691::AID-CNCR15>3.3.CO;2-L
   EMERIT I, 1994, FREE RADICAL BIO MED, V16, P99, DOI 10.1016/0891-5849(94)90246-1
   Esterbauer Hermann, 1993, CURRENT OPINION IN LIPIDOLOGY, V4, P114, DOI 10.1097/00041433-199304000-00007
   FREUDENHEIM JL, 1995, NUTR CANCER, V23, P1, DOI 10.1080/01635589509514356
   Freudenheim JL, 1996, JNCI-J NATL CANCER I, V88, P340, DOI 10.1093/jnci/88.6.340
   Gilks CB, 1998, AM J PATHOL, V152, P269
   Gowen LC, 1998, SCIENCE, V281, P1009, DOI 10.1126/science.281.5379.1009
   GRAHAM S, 1991, AM J EPIDEMIOL, V134, P552, DOI 10.1093/oxfordjournals.aje.a116129
   Green DR, 1998, SCIENCE, V281, P1309, DOI 10.1126/science.281.5381.1309
   Halliwell B, 2004, FREE RADICALS IN BIOLOGY AND MEDICINE, V0, P645
   Hunter DJ, 1996, CANCER CAUSE CONTROL, V7, P56, DOI 10.1007/BF00115638
   Hunter DJ, 1996, NEW ENGL J MED, V334, P356, DOI 10.1056/NEJM199602083340603
   HUNTER DJ, 1993, EPIDEMIOL REV, V15, P110, DOI 10.1093/oxfordjournals.epirev.a036096
   Kinscherf R, 1998, FASEB J, V12, P461, DOI 10.1096/fasebj.12.6.461
   LI JJ, 1995, ONCOGENE, V10, P1989
   Li JJ, 1997, CANCER RES, V57, P1991
   Li N, 1998, PROSTATE, V35, P221, DOI 10.1002/(SICI)1097-0045(19980515)35:3<221::AID-PROS8>3.0.CO;2-J
   MADIGAN MP, 1995, J NATL CANCER I, V87, P1681, DOI 10.1093/jnci/87.22.1681
   Manna SK, 1998, J BIOL CHEM, V273, P13245, DOI 10.1074/jbc.273.21.13245
   Musarrat J, 1996, EUR J CANCER, V32A, P1209, DOI 10.1016/0959-8049(96)00031-7
   Oberley TD, 1997, HISTOL HISTOPATHOL, V12, P525
   PUNNONEN K, 1994, J CANCER RES CLIN, V120, P374, DOI 10.1007/BF01247464
   Rohrdanz E, 1998, FREE RADICAL BIO MED, V24, P27, DOI 10.1016/S0891-5849(97)00159-7
   ROSENBERG L, 1993, EPIDEMIOL REV, V15, P133, DOI 10.1093/oxfordjournals.epirev.a036097
   Rosenblum JS, 1996, P NATL ACAD SCI USA, V93, P4471, DOI 10.1073/pnas.93.9.4471
   SCHWARTZ JL, 1993, ANN NY ACAD SCI, V686, P262, DOI 10.1111/j.1749-6632.1993.tb39185.x
   ShimodaMatsubayashi S, 1996, BIOCHEM BIOPH RES CO, V226, P561, DOI 10.1006/bbrc.1996.1394
   SIES H, 1992, ANN NY ACAD SCI, V669, P7, DOI 10.1111/j.1749-6632.1992.tb17085.x
   Steinmetz KA, 1996, J AM DIET ASSOC, V96, P1027, DOI 10.1016/S0002-8223(96)00273-8
   VACA CE, 1995, CARCINOGENESIS, V16, P1847, DOI 10.1093/carcin/16.8.1847
   Wang MY, 1996, CANCER EPIDEM BIOMAR, V5, P705
   WISPE JR, 1989, BIOCHIM BIOPHYS ACTA, V994, P30, DOI 10.1016/0167-4838(89)90058-7
   Yager JD, 1996, ANNU REV PHARMACOL, V36, P203, DOI 10.1146/annurev.pa.36.040196.001223
   Yoshie Y, 1998, FREE RADICAL BIO MED, V24, P341, DOI 10.1016/S0891-5849(97)00269-4
NR 45
TC 333
Z9 369
U1 0
U2 12
PU AMER ASSOC CANCER RESEARCH
PI PHILADELPHIA
PA 615 CHESTNUT ST, 17TH FLOOR, PHILADELPHIA, PA 19106-4404 USA
SN 0008-5472
EI 1538-7445
J9 CANCER RES
JI Cancer Res.
PD FEB 1
PY 1999
VL 59
IS 3
BP 602
EP 606
DI 
PG 5
WC Oncology
SC Oncology
GA 163EU
UT WOS:000078390900020
PM 9973207
DA 2025-02-23
ER

PT J
AU Little, J
   Faivre, J
AF Little, J
   Faivre, J
TI Family history, metabolic gene polymorphism, diet and risk of colorectal cancer
SO EUROPEAN JOURNAL OF CANCER PREVENTION
LA English
DT Article
DE colorectal cancer; family history; diet-gene interaction
ID glutathione-s-transferase; body iron stores; methylenetetrahydrofolate reductase polymorphism; arylamine n-acetyltransferase; adenoma-carcinoma sequence; colon-cancer; red meat; polyadenylation polymorphism; hereditary hemochromatosis; alcohol-consumption
AB Colorectal cancer is thought to be largely due to dietary factors. There is evidence of familial aggregation of colorectal cancer suggesting that genetic susceptibility may be important in the aetiology of the disease. Only limited data are available comparing risk factors for colorectal cancer with and without a family history. There are arguments suggesting that individuals with a first-degree relative with colorectal cancer are at a greater risk from a diet high in energy than individuals without such a family history. Failure to take into account both genetic and environmental factors can lead to bias in the estimation of disease risk Genetic polymorphisms interact with dietary intake. A number of associations have been observed between specific genetic polymorphisms and colorectal cancer.:But there are inconsistencies between studies, because of methodological limitations in initial studies. Different effects of dietary factors on colorectal cancer risk among individuals with different genotypes or of different effects of a genotype on colorectal cancer risk among individuals with different exposures need to be addressed in future works. (C) 1999 Lippincott Williams & Wilkins.
C1 Fac Med Dijon, INSERM, CRI 9505, Registre Canc Digest, F-21033 Dijon, France.
   Univ Aberdeen, Sch Med, Dept Med & Therapeut, Aberdeen AB25 2ZD, Scotland.
C3 Institut National de la Sante et de la Recherche Medicale (Inserm); Universite de Bourgogne; University of Aberdeen
RP Fac Med Dijon, INSERM, CRI 9505, Registre Canc Digest, 7 Blvd Jeanne dArc, F-21033 Dijon, France.
EM jean.faivre@u-bourgogne.fr
CR ADAMS PC, 1994, AM J HEMATOL, V45, P146, DOI 10.1002/ajh.2830450210
   AMES BN, 1983, SCIENCE, V221, P1256, DOI 10.1126/science.6351251
   [Anonymous], 1995, IARC SCIENTIFIC PUBLICATIONS, V0, P0
   AYESH R, 1984, NATURE, V312, P169, DOI 10.1038/312169a0
   BABBS CF, 1990, FREE RADICAL BIO MED, V8, P191, DOI 10.1016/0891-5849(90)90091-V
   Baron JA, 1998, J NATL CANCER I, V90, P57, DOI 10.1093/jnci/90.1.57
   BELL DA, 1995, CANCER RES, V55, P3537
   BELL DA, 1995, CANCER RES, V55, P5226
   BENITO E, 1993, INT J CANCER, V55, P213, DOI 10.1002/ijc.2910550208
   BENITO E, 1991, INT J CANCER, V49, P161, DOI 10.1002/ijc.2910490202
   Bingham SA, 1996, CARCINOGENESIS, V17, P515, DOI 10.1093/carcin/17.3.515
   BIRD CL, 1995, CANCER EPIDEM BIOMAR, V4, P709
   BOUTRON MC, 1995, GUT, V37, P830, DOI 10.1136/gut.37.6.830
   BOUTRON MC, 1996, GASTROENTEROLOGY, V116, P0
   BoutronRuault MC, 1996, NUTR CANCER, V26, P337, DOI 10.1080/01635589609514489
   BURT RW, 1985, NEW ENGL J MED, V312, P1540, DOI 10.1056/NEJM198506133122403
   Butler WJ, 1997, GASTROENTEROLOGY, V112, P0
   CANNONALBRIGHT LA, 1988, NEW ENGL J MED, V319, P533, DOI 10.1056/NEJM198809013190902
   CERUTTI PA, 1985, SCIENCE, V227, P375, DOI 10.1126/science.2981433
   Chen J, 1998, CANCER RES, V58, P3307
   Chen J, 1996, CANCER RES, V56, P4862
   CHENG ADY, 1995, GRAVITATION COSMOLOG, V1, P1
   Cotton S, 1996, CRIT REV ONCOGENESIS, V7, P293, DOI 10.1615/CritRevOncog.v7.i5-6.10
   DALY AK, 1995, J MOL MED-JMM, V73, P539
   Davidson NO, 1996, GASTROENTEROLOGY, V110, P2006, DOI 10.1053/gast.1996.v110.agast962006
   Deakin M, 1996, CARCINOGENESIS, V17, P881, DOI 10.1093/carcin/17.4.881
   DEVERDIER MG, 1991, INT J CANCER, V49, P520, DOI 10.1002/ijc.2910490408
   FEINBERG AP, 1983, NATURE, V301, P89, DOI 10.1038/301089a0
   Fernandez E, 1997, BRIT J CANCER, V75, P1381, DOI 10.1038/bjc.1997.234
   FERRARONI M, 1994, BRIT J CANCER, V70, P1150, DOI 10.1038/bjc.1994.463
   FREUDENHEIM JL, 1990, AM J EPIDEMIOL, V131, P612, DOI 10.1093/oxfordjournals.aje.a115545
   FREUDENHEIM JL, 1991, INT J EPIDEMIOL, V20, P368, DOI 10.1093/ije/20.2.368
   FROSST P, 1995, NAT GENET, V10, P111, DOI 10.1038/ng0595-111
   FUCHS CS, 1994, NEW ENGL J MED, V331, P1669, DOI 10.1056/NEJM199412223312501
   GIOVANNUCCI E, 1995, JNCI-J NATL CANCER I, V87, P265, DOI 10.1093/jnci/87.4.265
   GIOVANNUCCI E, 1993, J NATL CANCER I, V85, P875, DOI 10.1093/jnci/85.11.875
   Glynn SA, 1996, CANCER EPIDEM BIOMAR, V5, P487
   GOELZ SE, 1985, SCIENCE, V228, P187, DOI 10.1126/science.2579435
   HALLIWELL B, 1986, ARCH BIOCHEM BIOPHYS, V246, P501, DOI 10.1016/0003-9861(86)90305-X
   HEIN DW, 1988, BIOCHIM BIOPHYS ACTA, V948, P37, DOI 10.1016/0304-419X(88)90004-2
   HERBERT V, 1987, AM J CLIN NUTR, V45, P661, DOI 10.1093/ajcn/45.4.661
   Hickman D, 1998, GUT, V42, P402, DOI 10.1136/gut.42.3.402
   HILL MJ, 1971, J PATHOL, V104, P129, DOI 10.1002/path.1711040207
   HOFF G, 1986, SCAND J GASTROENTERO, V21, P199, DOI 10.3109/00365528609034647
   HOWE J, 1998, 32 ANN C INT ASS CAN, V0, P55
   HSING AW, 1995, INT J CANCER, V60, P160, DOI 10.1002/ijc.2910600204
   Hubbard AL, 1997, GUT, V41, P229, DOI 10.1136/gut.41.2.229
   Hunter DJ, 1990, NUTR EPIDEMIOLOGY, V0, PP143, DOI 10.1016/j.mrfmmm.2004.02.020
   ILETT KF, 1987, CANCER RES, V47, P1466
   ILETT KF, 1994, BIOCHEM PHARMACOL, V47, P914, DOI 10.1016/0006-2952(94)90493-6
   Inskip A, 1995, BIOCHEM J, V312, P713, DOI 10.1042/bj3120713
   Jenkins M, 1997, AMERICAN JOURNAL OF EPIDEMIOLOGY, V145, P0
   Katoh T, 1996, CARCINOGENESIS, V17, P1855, DOI 10.1093/carcin/17.9.1855
   Kervinen K, 1996, GASTROENTEROLOGY, V110, P1785, DOI 10.1053/gast.1996.v110.pm8964404
   KESANIEMI YA, 1987, J CLIN INVEST, V80, P578, DOI 10.1172/JCI113107
   KHOURY MJ, 1988, AM J EPIDEMIOL, V127, P674, DOI 10.1093/oxfordjournals.aje.a114842
   KHOURY MJ, 1987, AM J EPIDEMIOL, V126, P561, DOI 10.1093/oxfordjournals.aje.a114695
   KNEKT P, 1994, INT J CANCER, V56, P379, DOI 10.1002/ijc.2910560315
   KOTAKE K, 1995, JPN J CLIN ONCOL, V25, P195
   KUNE GA, 1992, NUTR CANCER, V18, P97, DOI 10.1080/01635589209514210
   LADERO JM, 1991, CANCER RES, V51, P2098
   LANG NP, 1994, CANCER EPIDEM BIOMAR, V3, P675
   LANG NP, 1986, ARCH SURG-CHICAGO, V121, P1259, DOI 10.1001/archsurg.121.11.1259
   LaVecchia C, 1997, INT J CANCER, V73, P525, DOI 10.1002/(SICI)1097-0215(19971114)73:4<525::AID-IJC12>3.0.CO;2-8
   LAVECCHIA C, 1988, INT J CANCER, V41, P492, DOI 10.1002/ijc.2910410404
   LITTLE J, 1993, BRIT J CANCER, V67, P177, DOI 10.1038/bjc.1993.31
   LYON JL, 1988, AM J EPIDEMIOL, V128, P1000
   Ma J, 1997, CANCER RES, V57, P1098
   MACOUARTMOULIN G, 1987, INT J CANCER, V40, P179, DOI 10.1002/ijc.2910400209
   MEYER F, 1993, AM J EPIDEMIOL, V138, P225, DOI 10.1093/oxfordjournals.aje.a116851
   MUSCAT JE, 1994, AM J PUBLIC HEALTH, V84, P856, DOI 10.2105/AJPH.84.5.856
   NAKAJIMA T, 1995, CARCINOGENESIS, V16, P707, DOI 10.1093/carcin/16.4.707
   Nebert DW, 1997, AM J HUM GENET, V60, P265
   NELSON RL, 1995, CANCER, V76, P875, DOI 10.1002/1097-0142(19950901)76:5<875::AID-CNCR2820760523>3.0.CO;2-Q
   NELSON RL, 1994, JNCI-J NATL CANCER I, V86, P455, DOI 10.1093/jnci/86.6.455
   Pariente A, 1998, GASTROENTEROLOGY, V115, P7, DOI 10.1016/S0016-5085(98)70358-0
   PARKIN DM, 1993, INT J CANCER, V54, P594, DOI 10.1002/ijc.2910540413
   PASPATIS GA, 1995, DIS COLON RECTUM, V38, P64, DOI 10.1007/BF02053860
   PETERS RK, 1992, CANCER CAUSE CONTROL, V3, P457, DOI 10.1007/BF00051359
   PROBSTHENSCH NM, 1995, CANCER RES, V55, P2017
   ProbstHensch NM, 1996, CARCINOGENESIS, V17, P2125, DOI 10.1093/carcin/17.10.2125
   RobertsThomson IC, 1996, LANCET, V347, P1372, DOI 10.1016/S0140-6736(96)91012-0
   RODRIGUEZ JW, 1993, ARCH TOXICOL, V67, P445, DOI 10.1007/BF01969914
   SCHIFFMAN MH, 1990, AM J EPIDEMIOL, V131, P376, DOI 10.1093/oxfordjournals.aje.a115508
   SIVARAMAN L, 1994, CANCER RES, V54, P3692
   Slattery ML, 1997, AM J EPIDEMIOL, V145, P199, DOI 10.1093/oxfordjournals.aje.a009092
   SMITH CAD, 1994, EUR J CANCER, V30A, P1921, DOI 10.1016/0959-8049(94)00382-F
   STEVENS RG, 1988, NEW ENGL J MED, V319, P1047, DOI 10.1056/NEJM198810203191603
   STJOHN DJB, 1993, ANN INTERN MED, V118, P785, DOI 10.7326/0003-4819-118-10-199305150-00005
   TSENG M, 1995, AM J EPIDEMIOL, V141, P0
   TURESKY RJ, 1991, CARCINOGENESIS, V12, P1839, DOI 10.1093/carcin/12.10.1839
   TUYNS AJ, 1988, NUTR CANCER, V11, P189, DOI 10.1080/01635588809513986
   van der Put NMJ, 1998, AM J HUM GENET, V62, P1044, DOI 10.1086/301825
   Vineis P, 1996, CANCER CAUSE CONTROL, V7, P479, DOI 10.1007/BF00052675
   WARD A, 1995, BIOCHEM PHARMACOL, V49, P1759, DOI 10.1016/0006-2952(95)00087-G
   WEINBERG ED, 1994, BIOMETALS, V7, P211, DOI 10.1007/BF00149550
   Welfare MR, 1997, CARCINOGENESIS, V18, P1351, DOI 10.1093/carcin/18.7.1351
   WOLF CR, 1992, CARCINOGENESIS, V13, P1035, DOI 10.1093/carcin/13.6.1035
   [World Cancer Research Fund American Institute for Cancer Research], 1997, FOOD NUTR PREV CANC, V0, P0
   Wurzelmann JI, 1996, CANCER EPIDEM BIOMAR, V5, P503
   ZHONG S, 1993, CARCINOGENESIS, V14, P1821, DOI 10.1093/carcin/14.9.1821
NR 101
TC 13
Z9 19
U1 0
U2 3
PU LIPPINCOTT WILLIAMS & WILKINS
PI PHILADELPHIA
PA TWO COMMERCE SQ, 2001 MARKET ST, PHILADELPHIA, PA 19103 USA
SN 0959-8278
EI 1473-5709
J9 EUR J CANCER PREV
JI Eur. J. Cancer Prev.
PD DEC 15
PY 1999
VL 8
IS 
BP S61
EP S72
DI 
PG 12
WC Oncology
SC Oncology
GA 303NR
UT WOS:000086428400010
PM 10772420
DA 2025-02-23
ER

PT J
AU Hu, FB
   Manson, JE
   Liu, SM
   Hunter, D
   Colditz, GA
   Michels, KB
   Speizer, FE
   Giovannucci, E
AF Hu, FB
   Manson, JE
   Liu, SM
   Hunter, D
   Colditz, GA
   Michels, KB
   Speizer, FE
   Giovannucci, E
TI Prospective study of adult onset diabetes mellitus (type 2) and risk of colorectal cancer in women
SO JNCI-JOURNAL OF THE NATIONAL CANCER INSTITUTE
LA English
DT Article
ID coronary heart-disease; colon-cancer; glycemic-index; united-states; dietary fiber; fat intake; insulin; sugar; questionnaire; foods
AB Background: The remarkable similarity of lifestyle and environmental risk factors for type 2 (non-insulin-dependent) diabetes mellitus and colon cancer has led to the hypothesis that diabetes may increase the risk of this cancer. We prospectively examined the relationship between diabetes and risk of colorectal cancer in a cohort of 118403 women aged 30 through 55 years who were without previously diagnosed cancer at baseline in 1976, Methods: The women, who were enrolled in the Nurses' Health Study, were assessed for history of diabetes at baseline and during follow-up by use of biennial questionnaires. Self-reported diabetes was validated by information obtained from a supplemental questionnaire on symptoms and treatment and was confirmed by medical record review in a sample of the participants. Incident cases of colorectal cancer were ascertained through medical record review. All reported P values are two-sided. Results: During 18 years of follow-up (2001061 person-years), we documented 892 new cases of colorectal cancer. After adjustment for age, body mass index (weight in kg/height in m(2)), physical activity, and other covariates, relative risks (RRs) were 1.43 (95% confidence interval [CI] = 1.10-1.87; P =.009) for colorectal cancer, 1.49 (95% CI = 1.09-2.06; P =.01) for colon cancer, 1.11 (95% CI = 0.56-2.21; P =.76) for rectal cancer, 1.56 (95% CI = 1.07-2.28; P =.02) for advanced colorectal cancer, and 2.39 (95% CI = 1.46-3.92; P =.0005) for fatal colorectal cancer. Conclusion: Our data provide support for the hypothesis that diabetes is associated with an increased risk of colorectal cancer in women.
C1 Harvard Univ, Sch Publ Hlth, Dept Nutr, Boston, MA 02115 USA.
   Harvard Univ, Sch Publ Hlth, Dept Epidemiol, Boston, MA 02115 USA.
   Brigham & Womens Hosp, Channing Lab, Boston, MA 02115 USA.
   Brigham & Womens Hosp, Dept Med, Div Prevent Med, Boston, MA 02115 USA.
   Harvard Univ, Sch Med, Boston, MA USA.
C3 Harvard University; Harvard T.H. Chan School of Public Health; Harvard University; Harvard T.H. Chan School of Public Health; Harvard University; Harvard University Medical Affiliates; Brigham & Women's Hospital; Harvard University; Harvard University Medical Affiliates; Brigham & Women's Hospital; Harvard University; Harvard Medical School
RP Harvard Univ, Sch Publ Hlth, Dept Nutr, 665 Huntington Ave, Boston, MA 02115 USA.
EM frank.hu@channing.harvard.edu
CR ADAMI HO, 1991, CANCER CAUSE CONTROL, V2, P307, DOI 10.1007/BF00051670
   BJORNTORP P, 1991, DIABETES CARE, V14, P1132, DOI 10.2337/diacare.14.12.1132
   BOSTICK RM, 1994, CANCER CAUSE CONTROL, V5, P38, DOI 10.1007/BF01830725
   BRISTOL JB, 1985, BMJ-BRIT MED J, V291, P1467, DOI 10.1136/bmj.291.6507.1467
   COLDITZ GA, 1986, AM J EPIDEMIOL, V123, P894, DOI 10.1093/oxfordjournals.aje.a114319
   DAGOSTINO RB, 1990, STAT MED, V9, P1501, DOI 10.1002/sim.4780091214
   Franceschi S, 1997, INT J CANCER, V72, P56, DOI 10.1002/(SICI)1097-0215(19970703)72:1<56::AID-IJC8>3.0.CO;2-3
   GIOVANNUCCI E, 1994, J NATL CANCER I, V86, P192, DOI 10.1093/jnci/86.3.192
   GIOVANNUCCI E, 1995, CANCER CAUSE CONTROL, V6, P164, DOI 10.1007/BF00052777
   Hardell L, 1996, INT J ONCOL, V8, P439
   HARRIS M, 1979, DIABETES, V28, P1039
   Hu FB, 1997, NEW ENGL J MED, V337, P1491, DOI 10.1056/NEJM199711203372102
   JENKINS DJA, 1981, AM J CLIN NUTR, V34, P362, DOI 10.1093/ajcn/34.3.362
   JENKINS DJA, 1988, AM J CLIN NUTR, V48, P248, DOI 10.1093/ajcn/48.2.248
   KESSLER II, 1970, J NATL CANCER I, V44, P673
   KOENUMA M, 1989, JPN J CANCER RES, V80, P51, DOI 10.1111/j.1349-7006.1989.tb02244.x
   KOIVISTO V A, 1986, DIABETES METABOLISM REVIEWS, V1, P445
   Kune GA, 2007, INT J EPIDEMIOL, V36, P951, DOI 10.1093/ije/dym193
   La Vecchia C, 1997, CANCER EPIDEM BIOMAR, V6, P1007
   LAVECCHIA C, 1988, INT J CANCER, V41, P492, DOI 10.1002/ijc.2910410404
   LAVECCHIA C, 1991, EUR J CANCER, V27, P582, DOI 10.1016/0277-5379(91)90223-Z
   Liu S, 1998, FASEB J, V12, P0
   MACQUARTMOULIN G, 1986, INT J CANCER, V38, P183, DOI 10.1002/ijc.2910380207
   MANOUSOS O, 1983, INT J CANCER, V32, P1, DOI 10.1002/ijc.2910320102
   MANSON JE, 1991, ARCH INTERN MED, V151, P1141, DOI 10.1001/archinte.151.6.1141
   MCKEOWNEYSSEN G, 1994, CANCER EPIDEM BIOMAR, V3, P687
   OMARA BA, 1985, J CHRON DIS, V38, P435, DOI 10.1016/0021-9681(85)90139-0
   PICKLE LW, 1984, CANCER RES, V44, P363
   RAGOZZINO M, 1982, J CHRON DIS, V35, P13, DOI 10.1016/0021-9681(82)90025-X
   Salmeron J, 1997, JAMA-J AM MED ASSOC, V277, P472, DOI 10.1001/jama.277.6.472
   Salmeron J, 1997, DIABETES CARE, V20, P545, DOI 10.2337/diacare.20.4.545
   Slattery ML, 1997, CANCER EPIDEM BIOMAR, V6, P677
   STAMPFER MJ, 1984, AM J EPIDEMIOL, V119, P837, DOI 10.1093/oxfordjournals.aje.a113804
   Tran TT, 1996, CANCER EPIDEM BIOMAR, V5, P1013
   WATKINS LF, 1990, INT J CANCER, V45, P372, DOI 10.1002/ijc.2910450227
   Will JC, 1998, AM J EPIDEMIOL, V147, P816, DOI 10.1093/oxfordjournals.aje.a009534
   WILLETT WC, 1992, JAMA-J AM MED ASSOC, V268, P2037, DOI 10.1001/jama.268.15.2037
   WILLETT WC, 1985, AM J EPIDEMIOL, V122, P51, DOI 10.1093/oxfordjournals.aje.a114086
NR 38
TC 351
Z9 417
U1 0
U2 9
PU OXFORD UNIV PRESS INC
PI CARY
PA JOURNALS DEPT, 2001 EVANS RD, CARY, NC 27513 USA
SN 0027-8874
EI 1460-2105
J9 JNCI-J NATL CANCER I
JI JNCI-J. Natl. Cancer Inst.
PD MAR 17
PY 1999
VL 91
IS 6
BP 542
EP 547
DI 10.1093/jnci/91.6.542
PG 6
WC Oncology
SC Oncology
GA 177WY
UT WOS:000079235100014
PM 10088625
DA 2025-02-23
ER

PT J
AU Hunter, DJ
AF Hunter, DJ
TI Role of dietary fat in the causation of breast cancer: Counterpoint
SO CANCER EPIDEMIOLOGY BIOMARKERS & PREVENTION
LA English
DT Article; Proceedings Paper
ID postmenopausal women; measurement error; randomized trial; body-weight; olive oil; risk; association; epidemiology; prevention; reduction
C1 Harvard Univ, Sch Publ Hlth, Dept Epidemiol, Harvard Ctr Canc Prevent, Boston, MA 02115 USA.
   Harvard Univ, Brigham & Womens Hosp, Sch Med, Channing Lab, Boston, MA 02115 USA.
C3 Harvard University; Harvard T.H. Chan School of Public Health; Harvard University; Harvard University Medical Affiliates; Brigham & Women's Hospital; Harvard Medical School
RP Hunter, DJ (corresponding author), Harvard Univ, Sch Publ Hlth, Dept Epidemiol, Harvard Ctr Canc Prevent, 677 Huntington Ave, Boston, MA 02115 USA.
CR ALBANES D, 1987, CANCER RES, V47, P1987
   ARMSTRONG B, 1975, INT J CANCER, V15, P617, DOI 10.1002/ijc.2910150411
   Boyd NF, 1997, JNCI-J NATL CANCER I, V89, P488, DOI 10.1093/jnci/89.7.488
   FREEDMAN LS, 1990, CANCER RES, V50, P5710
   FREEDMAN LS, 1993, J NATL CANCER I, V85, P764, DOI 10.1093/jnci/85.10.764
   FREEDMAN LS, 1993, J NATL CANCER I, V85, P1776, DOI 10.1093/jnci/85.21.1776-a
   FRIEDENREICH CM, 1991, EPIDEMIOLOGY, V2, P424, DOI 10.1097/00001648-199111000-00006
   GIOVANNUCCI E, 1993, AM J EPIDEMIOL, V137, P502, DOI 10.1093/oxfordjournals.aje.a116703
   GOODWIN PJ, 1987, JNCI-J NATL CANCER I, V79, P473
   GRAHAM S, 1982, AM J EPIDEMIOL, V116, P68, DOI 10.1093/oxfordjournals.aje.a113403
   HANKINSON SE, 1994, CANCER EPIDEM BIOMAR, V3, P51
   Hankinson SE, 1998, LANCET, V351, P1393, DOI 10.1016/S0140-6736(97)10384-1
   HENDERSON MM, 1990, PREV MED, V19, P115, DOI 10.1016/0091-7435(90)90014-B
   Holmes MD, 1998, AM J EPIDEMIOL, V147, P0
   HOWE GR, 1990, JNCI-J NATL CANCER I, V82, P561, DOI 10.1093/jnci/82.7.561
   Hu FB, 1997, NEW ENGL J MED, V337, P1491, DOI 10.1056/NEJM199711203372102
   Huang ZP, 1998, ANN INTERN MED, V128, P81, DOI 10.7326/0003-4819-128-2-199801150-00001
   HUNTER DJ, 1992, AM J EPIDEMIOL, V135, P418, DOI 10.1093/oxfordjournals.aje.a116302
   Hunter DJ, 1997, CANCER CAUSE CONTROL, V8, P49, DOI 10.1023/A:1018431104786
   Hunter DJ, 1996, NEW ENGL J MED, V334, P356, DOI 10.1056/NEJM199602083340603
   Hunter DJ, 1998, J NATL CANCER I, V90, P1303, DOI 10.1093/jnci/90.17.1303-b
   INGRAM DM, 1987, JNCI-J NATL CANCER I, V79, P1225
   KATSOUYANNI K, 1994, BRIT J CANCER, V70, P537, DOI 10.1038/bjc.1994.341
   KATSOUYANNI K, 1991, ONCOLOGY-BASEL, V48, P490
   Kleinbaum DG, 1982, EPIDEMIOLOGIC RES, V0, P0
   LAVECCHIA C, 1995, CANCER CAUSE CONTROL, V6, P545, DOI 10.1007/BF00054164
   LICHTMAN SW, 1992, NEW ENGL J MED, V327, P1893, DOI 10.1056/NEJM199212313272701
   LISSNER L, 1994, EUR J CLIN NUTR, V48, P453
   LONDON S, 1991, AM J CLIN NUTR, V53, P166, DOI 10.1093/ajcn/53.1.166
   MARTINMORENO JM, 1994, INT J CANCER, V58, P774, DOI 10.1002/ijc.2910580604
   NEWCOMB PA, 1995, EPIDEMIOLOGY, V6, P318, DOI 10.1097/00001648-199505000-00022
   PRENTICE R, 1990, JNCI-J NATL CANCER I, V82, P129, DOI 10.1093/jnci/82.2.129
   Prentice RL, 1996, J NATL CANCER I, V88, P1738, DOI 10.1093/jnci/88.23.1738
   PRENTICE RL, 1990, CANCER CAUSE CONTROL, V1, P81, DOI 10.1007/BF00053187
   ROSE DP, 1993, BREAST CANCER RES TR, V27, P253, DOI 10.1007/BF00665695
   ROSNER B, 1988, AM J EPIDEMIOL, V127, P377, DOI 10.1093/oxfordjournals.aje.a114811
   ROSNER B, 1992, AM J EPIDEMIOL, V136, P1400, DOI 10.1093/oxfordjournals.aje.a116453
   SMITH WT, 1994, AUST J PUBLIC HEALTH, V18, P311
   TANNENBAUM A, 1953, ADV CANCER RES, V1, P451, DOI 10.1016/S0065-230X(08)60009-3
   Van Den Brandt PA, 1996, AMERICAN JOURNAL OF EPIDEMIOLOGY, V143, P0
   VANSTAVEREN WA, 1986, AM J EPIDEMIOL, V123, P455
   WILLETT WC, 1990, NUTR EPIDMIOLOGY, V0, P0
NR 42
TC 34
Z9 34
U1 0
U2 0
PU AMER ASSOC CANCER RESEARCH
PI BIRMINGHAM
PA PO BOX 11806, BIRMINGHAM, AL 35202 USA
SN 1055-9965
EI 
J9 CANCER EPIDEM BIOMAR
JI Cancer Epidemiol. Biomarkers Prev.
PD JAN 15
PY 1999
VL 8
IS 1
BP 9
EP 13
DI 
PG 5
WC Oncology; Public, Environmental & Occupational Health
SC Oncology; Public, Environmental & Occupational Health
GA 158LC
UT WOS:000078116100002
PM 9950234
DA 2025-02-23
ER

PT J
AU Hu, JJ
   Chi, CX
   Frenkel, K
   Smith, BN
   Henfelt, JJ
   Berwick, M
   Mahabir, S
   D'Agostino, RB
AF Hu, JJ
   Chi, CX
   Frenkel, K
   Smith, BN
   Henfelt, JJ
   Berwick, M
   Mahabir, S
   D'Agostino, RB
TI α-tocopherol dietary supplement decreases titers of antibody against 5-hydroxymethyl-2′-deoxyuridine (HMdU)
SO CANCER EPIDEMIOLOGY BIOMARKERS & PREVENTION
LA English
DT Article
ID dna-repair activity; vitamin-e; free-radicals; cancer; damage; risk; reperfusion; inhibition; reduction; polyps
AB This study evaluated the effects of vitamin E (alpha-tocopherol) on oxidative DNA damage in a randomized double-blind Phase II chemoprevention trial. Oxidative DNA damage was measured by the level of auto-antibody (Ab) against 5-hydroxymethyl-2'-deoxyuridine (HMdU) in plasma, After the baseline screening, eligible subjects (n = 3); plasma samples from 28 subjects were available for this study) were randomized to receive 15, 60, or 200 mg of alpha-tocopherol per day for 28 days. Biomarkers were measured twice at baseline-on day 1 (visit 1) and day 3 (visit 2)-and twice after intervention-on day 17 (visit 3) and day 31 (visit 4), At baseline, there was a highly significant inverse correlation between anti-HMdU Ab titer and plasma vitamin E level (r = -0.53; P = 0.004; n = 28). Smoking did not affect baseline anti-HMdU Ab titer; however, anti-HMdU Ab titer Levels at baseline were significantly lower in subjects with above-median (0.75 ounce/day) alcohol consumption (P = 0.008). No significant change in anti-HMdU Ab level occurred at either visit 3 or visit 4 for subjects on the lowest dose, 15 mg alpha-tocopherol per day, Subjects receiving 60 mg of alpha-tocopherol per day had a significant decrease in anti-HMdU Ab level at visits 3 and 4 compared with baseline (P = 0.049 and P = 0.02, respectively). However, subjects receiving the highest dose, 200 mg/day, had less consistent results: a significant decrease in anti-HMdU Ab level was seen at visit 4 (P = 0.04) but not at visit 3, Our results demonstrate an inverse relationship between alpha-tocopherol and anti-HMdU Abs in plasma; oxidative DNA damage an be modulated by short-term dietary supplementation of alpha-tocopherol in some subjects.
C1 Georgetown Univ, Med Ctr, Vincent T Lombardi Canc Res Ctr, Washington, DC 20007 USA.
   Mem Sloan Kettering Canc Ctr, Dept Epidemiol & Biostat, New York, NY 10021 USA.
   NYU, Sch Med, Dept Environm Med, New York, NY 10016 USA.
   Wake Forest Univ, Sch Med, Dept Publ Hlth Sci, Winston Salem, NC 27157 USA.
C3 Georgetown University; Memorial Sloan Kettering Cancer Center; New York University; Wake Forest University
RP Wake Forest Univ, Sch Med, Dept Canc Biol, Med Ctr Blvd, Winston Salem, NC 27157 USA.
EM jenhu@wfubmc.edu
FU NCI NIH HHS [CA73629, CA01634] Funding Source: Medline; NIA NIH HHS [AG14587] Funding Source: Medline
CR Alpha-Tocopherol Beta Carotene Cancer Prevention Study Group, 1994, N ENGL J MED, V330, P1029, DOI 10.1056/NEJM199404143301501
   BECKER LC, 1987, PROG CARDIOVASC DIS, V30, P23, DOI 10.1016/0033-0620(87)90009-0
   BENNER SE, 1994, CANCER EPIDEM BIOMAR, V3, P73
   BHIMANI RS, 1993, CANCER RES, V53, P4528
   BLOCK G, 1986, AM J EPIDEMIOL, V124, P453, DOI 10.1093/oxfordjournals.aje.a114416
   BLOUNT S, 1990, CLIN EXP IMMUNOL, V81, P384
   BURNEY PGJ, 1989, AM J CLIN NUTR, V49, P895, DOI 10.1093/ajcn/49.5.895
   CROSS CE, 1987, ANN INTERN MED, V107, P526, DOI 10.7326/0003-4819-107-4-526
   DECOSSE JJ, 1989, JNCI-J NATL CANCER I, V81, P1290, DOI 10.1093/jnci/81.17.1290
   DJURIC Z, 1991, J NATL CANCER I, V83, P766, DOI 10.1093/jnci/83.11.766
   Duthie SJ, 1996, CANCER RES, V56, P1291
   ERLANGER BF, 1964, P NATL ACAD SCI USA, V52, P68, DOI 10.1073/pnas.52.1.68
   FANTONE JC, 1982, AM J PATHOL, V107, P397
   FRENKEL K, 1994, ENVIRON HEALTH PERSP, V102, P221, DOI 10.2307/3431790
   FRENKEL K, 1992, PHARMACOL THERAPEUT, V53, P127, DOI 10.1016/0163-7258(92)90047-4
   Frenkel K, 1998, CANCER EPIDEM BIOMAR, V7, P49
   FRENKEL K, 1993, FREE RADICAL BIO MED, V14, P483, DOI 10.1016/0891-5849(93)90105-4
   FRENKEL K, 1993, ARCH DERMATOL RES, V285, P227
   FRENKEL K, 1997, ENCY CANC, V0, P233
   GAO SW, 1994, SCIENCE, V263, P1438, DOI 10.1126/science.8128226
   HANDELMAN GJ, 1994, AM J CLIN NUTR, V59, P1025, DOI 10.1093/ajcn/59.5.1025
   HARTMANN A, 1995, MUTAT RES LETT, V346, P195, DOI 10.1016/0165-7992(95)90035-7
   HELZLSOUER KJ, 1989, CANCER RES, V49, P6144
   HU JJ, 1995, MUTAT RES-DNA REPAIR, V336, P193, DOI 10.1016/0921-8777(94)00054-A
   Hu JJ, 1996, CANCER EPIDEM BIOMAR, V5, P263
   JOLLY SR, 1984, CIRC RES, V54, P277, DOI 10.1161/01.RES.54.3.277
   Kato I, 1998, EUR J EPIDEMIOL, V14, P621, DOI 10.1023/A:1007442203258
   KELLOFF GJ, 1994, CANCER RES, V54, P0
   KIM E, 1990, PROCEEDINGS OF THE AMERICAN ASSOCIATION FOR CANCER RESEARCH ANNUAL MEETING, V31, P147
   Klein CB, 1998, MOLECULAR BIOLOGY OF FREE RADICALS IN HUMAN DISEASES, V0, P79
   KNEKT P, 1991, AM J EPIDEMIOL, V134, P471, DOI 10.1093/oxfordjournals.aje.a116118
   KNEKT P, 1988, AM J EPIDEMIOL, V127, P28, DOI 10.1093/oxfordjournals.aje.a114788
   LIANG KY, 1986, BIOMETRIKA, V73, P13, DOI 10.2307/2336267
   MALINS DC, 1991, CANCER RES, V51, P5430
   MCCORD JM, 1985, NEW ENGL J MED, V312, P159
   MCKEOWNEYSSEN G, 1988, CANCER RES, V48, P4701
   ROSS D, 1990, MEMBRANE LIPID OXIDA, V0, P151
   SETLOW RB, 1978, NATURE, V271, P713, DOI 10.1038/271713a0
   Szabo G, 1998, ALCOHOL CLIN EXP RES, V22, P216S, DOI 10.1111/j.1530-0277.1998.tb04005.x
   TOMALETTI S, 1994, SCIENCE, V263, P1436
   Traber MG, 1996, ANNU REV NUTR, V16, P321, DOI 10.1146/annurev.nu.16.070196.001541
   VERMA AK, 1988, CANCER RES, V48, P5754
   VUILLAUME M, 1987, MUTAT RES, V186, P43, DOI 10.1016/0165-1110(87)90014-5
NR 43
TC 17
Z9 17
U1 0
U2 0
PU AMER ASSOC CANCER RESEARCH
PI PHILADELPHIA
PA 615 CHESTNUT ST, 17TH FLOOR, PHILADELPHIA, PA 19106-4404 USA
SN 1055-9965
EI 1538-7755
J9 CANCER EPIDEM BIOMAR
JI Cancer Epidemiol. Biomarkers Prev.
PD AUG 15
PY 1999
VL 8
IS 8
BP 693
EP 698
DI 
PG 6
WC Oncology; Public, Environmental & Occupational Health
SC Oncology; Public, Environmental & Occupational Health
GA 256BN
UT WOS:000083705300007
PM 10744129
DA 2025-02-23
ER

PT J
AU Lemmer, ER
   Gelderblom, WCA
   Shephard, EG
   Abel, S
   Seymour, BL
   Cruse, JP
   Kirsch, RE
   Marasas, WFO
   Hall, PDM
AF Lemmer, ER
   Gelderblom, WCA
   Shephard, EG
   Abel, S
   Seymour, BL
   Cruse, JP
   Kirsch, RE
   Marasas, WFO
   Hall, PDM
TI The effects of dietary iron overload on fumonisin B<sub>1</sub>-induced cancer promotion in the rat liver
SO CANCER LETTERS
LA English
DT Article
DE fumonisin B(1); iron overload; rat liver; hepatic lipid peroxidation; cancer initiation and promotion
ID oxidative dna-damage; hepatocellular-carcinoma; fusarium-moniliforme; cell-proliferation; lipid-peroxidation; esophageal cancer; risk factor; b-1; mycotoxins; corn
AB The present study was performed to determine whether excess hepatic iron modulates the cancer-initiating and promoting properties of FB(1). Thirty-eight male F344 rats were divided into four dietary treatment groups: (i) control diet (AIN, n = 8); (ii) FB(1) 250 mg/kg diet (FB(1), n = 10); (iii) 1-2% carbonyl iron (CI, n = 10); or (iv) FB(1) plus iron loading (FB(1)/CI, n = 10) for 5 weeks (2 x 2 factorial design). Hepatic iron concentrations in iron-loaded animals at 5 weeks were 444 +/- 56 (CI) and 479 +/- 80 mu mol/g dry weight (FB(1)/CI) (mean +/- SEM). AU the FB(1)-fed rats, in the presence or absence of CI, developed a toxic hepatitis with a 4-fold rise in serum alanine transaminase (ALT) levels. FB(1) appeared to augment iron-induced hepatic lipid peroxidation, as measured by the generation of thiobarbituric acid reacting substances (TBARS) in liver homogenates (P < 0.0001). Morphometric analysis showed that FB(1) caused a significantly greater mean +/- SEM number of 'enzyme-altered' foci and nodules per cm(2) (5.34 +/- 1.42 vs. 1.50 +/- 0.52, P < 0.05), as well as a greater area (4b) of liver occupied by foci and nodules (0.33 +/- 0.12% vs. 0.05 +/- 0.03%, P < 0.001), compared with FB(1)/CI. The addition of FB(1) to dietary iron loading caused a shift in distribution of iron from hepatocytes to Kupffer cells, probably due to phagocytosis of necrotic iron-loaded hepatocytes. In conclusion, (i) FB(1) appears to cause toxicity in the liver independently from effects on lipid peroxidation; (ii) FB(1) has a potentiating effect on iron-induced lipid peroxidation; and (iii) dietary iron loading appears to protect against the cancer promoting properties of FB(1), possibly due to a stimulatory effect of iron on hepatocyte regeneration. (C) 1999 Elsevier Science Ireland Ltd. All rights reserved.
C1 Univ Cape Town, MRC UCT Liver Res Ctr, ZA-7925 Cape Town, South Africa.
   Programme Mycotoxins & Expt Carcinogenesis, Tygerberg, South Africa.
   Univ Cape Town, Dept Anat Pathol, ZA-7925 Cape Town, South Africa.
   Flinders Univ S Australia, Flinders Med Ctr, Dept Anat Pathol, Flinders, Australia.
C3 South African Medical Research Council; University of Cape Town; University of Cape Town; Flinders Medical Centre; Flinders University South Australia
RP Lemmer, ER (corresponding author), NCI, Expt Carcinogenesis Lab, Bldg 37,Rm 3C25, Bethesda, MD 20892 USA.
EM eric_lemmer@nih.gov
CR Abalea V, 1998, CARCINOGENESIS, V19, P1053, DOI 10.1093/carcin/19.6.1053
   Abel S, 1998, TOXICOLOGY, V131, P121, DOI 10.1016/S0300-483X(98)00123-1
   [Anonymous], 1980, J NUTR, V110, P1726
   BOTHWELL TH, 1960, ARCH PATHOL, V70, P279
   BOTHWELL TH, 1964, BRIT J HAEMATOL, V10, P50, DOI 10.1111/j.1365-2141.1964.tb00677.x
   BRITTON RS, 1994, ADV EXP MED BIOL, V356, P239
   Buege J A, 1978, METHODS ENZYMOL, V52, P302
   Carthew P, 1997, CARCINOGENESIS, V18, P599, DOI 10.1093/carcin/18.3.599
   CAWOOD ME, 1991, J AGR FOOD CHEM, V39, P1958, DOI 10.1021/jf00011a014
   CHU FS, 1994, APPL ENVIRON MICROB, V60, P847, DOI 10.1128/AEM.60.3.847-852.1994
   Cohen SM, 1998, DRUG METAB REV, V30, P339, DOI 10.3109/03602539808996317
   COHEN SM, 1990, SCIENCE, V249, P1007, DOI 10.1126/science.2204108
   ESTERBAUER H, 1990, METHOD ENZYMOL, V186, P407
   FARBER E, 1987, LAB INVEST, V56, P4
   Gelderblom W C, 1991, MYCOTOXIN RES, V7, P46, DOI 10.1007/BF03192165
   GELDERBLOM WCA, 1994, CARCINOGENESIS, V15, P209, DOI 10.1093/carcin/15.2.209
   GELDERBLOM WCA, 1988, APPL ENVIRON MICROB, V54, P1806, DOI 10.1128/AEM.54.7.1806-1811.1988
   GELDERBLOM WCA, 1991, CARCINOGENESIS, V12, P1247, DOI 10.1093/carcin/12.7.1247
   GELDERBLOM WCA, 1992, CARCINOGENESIS, V13, P433, DOI 10.1093/carcin/13.3.433
   Gelderblom WCA, 1996, CANCER LETT, V109, P101, DOI 10.1016/S0304-3835(96)04431-X
   Gordeuk VR, 1996, BLOOD, V87, P3470, DOI 10.1182/blood.V87.8.3470.bloodjournal8783470
   Grisham JW, 1997, P233, V0, P0, DOI DOI 10.1016/B978-012563455-7/50009-X
   Harrison L R, 1990, J VET DIAGN INVEST, V2, P217
   Knasmuller S, 1997, MUTAT RES-GEN TOX EN, V391, P39, DOI 10.1016/S0165-1218(97)00030-X
   Lemmer ER, 1999, CARCINOGENESIS, V20, P817, DOI 10.1093/carcin/20.5.817
   LIPSCHITZ DA, 1971, BRIT J HAEMATOL, V20, P155, DOI 10.1111/j.1365-2141.1971.tb07024.x
   MACKINNON M, 1995, HEPATOLOGY, V21, P1083
   Mandishona E, 1998, HEPATOLOGY, V27, P1563, DOI 10.1002/hep.510270614
   MARASAS WFO, 1988, ONDERSTEPOORT J VET, V55, P197
   NIEDERAU C, 1985, NEW ENGL J MED, V313, P1256, DOI 10.1056/NEJM198511143132004
   PARK CH, 1987, LAB INVEST, V57, P555
   PARK DL, 1992, MYCOPATHOLOGIA, V117, P105, DOI 10.1007/BF00497285
   Powell LW, 1995, ALCOHOLIC LIVER DIS, V0, P199
   ROBERTS FD, 1993, HEPATOLOGY, V18, P590, DOI 10.1016/0270-9139(93)90360-Y
   Sahu SC, 1998, CANCER LETT, V125, P117, DOI 10.1016/S0304-3835(97)00521-1
   SCHEUER PJ, 1962, J PATHOL BACTERIOL, V84, P53, DOI 10.1002/path.1700840107
   SMITH AG, 1990, CARCINOGENESIS, V11, P437, DOI 10.1093/carcin/11.3.437
   SOLT D, 1976, NATURE, V263, P701, DOI 10.1038/263701a0
   STAL P, 1995, HEPATOLOGY, V21, P521, DOI 10.1002/hep.1840210237
   SYDENHAM EW, 1990, J AGR FOOD CHEM, V38, P1900, DOI 10.1021/jf00100a004
   Tolleson WH, 1996, CARCINOGENESIS, V17, P239, DOI 10.1093/carcin/17.2.239
   Torrance JD, 1980, IRON, V0, P90
   Ueno Y, 1997, FOOD CHEM TOXICOL, V35, P1143, DOI 10.1016/S0278-6915(97)00113-0
   WILLIAMS R, 1962, Q J MED, V31, P249
   Yin JJ, 1998, BBA-BIOMEMBRANES, V1371, P134, DOI 10.1016/S0005-2736(98)00018-2
NR 45
TC 15
Z9 15
U1 0
U2 1
PU ELSEVIER IRELAND LTD
PI CLARE
PA ELSEVIER HOUSE, BROOKVALE PLAZA, EAST PARK SHANNON, CO, CLARE, 00000, IRELAND
SN 0304-3835
EI 
J9 CANCER LETT
JI Cancer Lett.
PD NOV 15
PY 1999
VL 146
IS 2
BP 207
EP 215
DI 10.1016/S0304-3835(99)00274-8
PG 9
WC Oncology
SC Oncology
GA 256WB
UT WOS:000083748500013
PM 10656628
DA 2025-02-23
ER

PT J
AU Cohen, LA
   Zhao, ZL
   Pittman, B
   Khachik, F
AF Cohen, LA
   Zhao, ZL
   Pittman, B
   Khachik, F
TI Effect of dietary lycopene on <i>N</i>-methylnitrosourea-induced mammary tumorigenesis
SO NUTRITION AND CANCER-AN INTERNATIONAL JOURNAL
LA English
DT Article
ID gap junctional communication; digestive-tract cancers; beta-carotene; prostate-cancer; epidemiologic evidence; serum micronutrients; serologic precursors; lipid-peroxidation; alpha-tocopherol; subsequent risk
AB Epidemiological studies suggest protective effects of lycopene-rich foods on several types of cancer, including prostate and gastrointestinal tract. Moreover, an inverse association between serum lycopene concentrations and several types of cancer has been reported. However, few studies have focused on breast cancer, and they have shown little association between lycopene consumption and cancer risk. In this report, we used the N-methylnitrosourea (NMU)-induced rat mammary tumor model to compare the effects of pure lycopene with a lycopene-rich tomato carotenoid oleoresin (TCO) on NMU-induced mammary tumorigenesis. Rats were fed diets supplemented with 250 and 500 ppm crystalline lycopene or TCO beginning seven days before initiation with NMU (55 days of age) to termination (18 wk after NMU). Neither pure lycopene nor lycopene in the form of a mixed carotenoid oleoresin exerted an inhibitory effect on tumor incidence, latency, multiplicity volume, or total tumors per group compared with unsupplemented controls. Weight gains in all groups were similar. Assay of serum lycopene concentrations in lycopene-supplemented groups indicated that median levels of 7,12,60, and 87 ng/ml were attained in blood of groups supplemented with 250 and 500 ppm lycopene and 250 and 500 ppm TCO, respectively. The results of this animal study are consistent with epidemiological reports indicating that lycopene does not protect against breast cancer.
C1 Amer Hlth Fdn, Div Nutr & Endocrinol, Valhalla, NY 10595 USA.
   Amer Hlth Fdn, Div Epidemiol, New York, NY 10017 USA.
   Univ Maryland, Dept Chem & Biochem, College Pk, MD 20742 USA.
   Univ Maryland, Joint Inst Food Safety & Appl Nutr, College Pk, MD 20742 USA.
C3 American Health Foundation; American Health Foundation; University System of Maryland; University of Maryland College Park; US Food & Drug Administration (FDA); University System of Maryland; University of Maryland College Park
RP Amer Hlth Fdn, Div Nutr & Endocrinol, 1 Dana Rd, Valhalla, NY 10595 USA.
FU NCI NIH HHS [CN-55163] Funding Source: Medline
CR Agarwal S, 1998, LIPIDS, V33, P981, DOI 10.1007/s11745-998-0295-6
   Alpha-Tocopherol Beta Carotene Cancer Prevention Study Group, 1994, N ENGL J MED, V330, P1029, DOI 10.1056/NEJM199404143301501
   ARMITAGE P, 1966, J ROY STAT SOC B, V28, P150
   Astorg P, 1997, NUTR CANCER, V29, P60, DOI 10.1080/01635589709514603
   BATIEHA AM, 1993, CANCER EPIDEM BIOMAR, V2, P335
   BLOCK G, 1992, NUTR CANCER, V18, P1, DOI 10.1080/01635589209514201
   BURNEY PGJ, 1989, AM J CLIN NUTR, V49, P895, DOI 10.1093/ajcn/49.5.895
   CHAN PC, 1997, JNCI, V59, P1279
   Clark RM, 1998, LIPIDS, V33, P159, DOI 10.1007/s11745-998-0191-0
   FLEISS JL, 1986, DESIGN ANAL CLIN EXP, V0, P220
   FRANCESCHI S, 1994, INT J CANCER, V59, P181, DOI 10.1002/ijc.2910590207
   Freudenheim JL, 1996, JNCI-J NATL CANCER I, V88, P340, DOI 10.1093/jnci/88.6.340
   Fukuzawa K, 1998, LIPIDS, V33, P751, DOI 10.1007/s11745-998-0266-y
   Gartner C, 1997, AM J CLIN NUTR, V66, P116
   GERSTER H, 1993, INT J VITAM NUTR RES, V63, P93
   Giles G, 1997, INT J CANCER, V0, P13
   Giovannucci E, 1998, P SOC EXP BIOL MED, V218, P129, DOI 10.3181/00379727-218-44277
   GIOVANNUCCI E, 1995, J NATL CANCER I, V87, P1767, DOI 10.1093/jnci/87.23.1767
   GRANN PH, 1999, CANCER RES, V59, P1225
   GREENBERG ER, 1994, NEW ENGL J MED, V331, P141, DOI 10.1056/NEJM199407213310301
   HELWIG JT, 1985, STAT ANAL USERS GUID, V0, P0
   HELZLSOUER KJ, 1989, CANCER RES, V49, P6144
   HSING AW, 1990, JNCI-J NATL CANCER I, V82, P941, DOI 10.1093/jnci/82.11.941
   JARVINEN R, 1997, CANC LETT, V114, P21
   Kanetsky PA, 1998, NUTR CANCER, V31, P31, DOI 10.1080/01635589809514675
   KAPLAN EL, 1958, J AM STAT ASSOC, V53, P457, DOI 10.2307/2281868
   Khachik F, 1997, ANAL CHEM, V69, P1873, DOI 10.1021/ac961085i
   KHACHIK F, 1995, J CELL BIOCHEM, V0, P236
   KHACHIK F, 1997, FOOD FACTORS CANC PR, V0, P204
   Kim DJ, 1997, CANCER LETT, V120, P15, DOI 10.1016/S0304-3835(97)00281-4
   Krinsky NI, 1998, P SOC EXP BIOL MED, V218, P95, DOI 10.3181/00379727-218-44273
   KVALE G, 1983, INT J CANCER, V31, P397, DOI 10.1002/ijc.2910310402
   La Vecchia C, 1998, P SOC EXP BIOL MED, V218, P125, DOI 10.3181/00379727-218-44276
   LEVY J, 1995, NUTR CANCER, V24, P257, DOI 10.1080/01635589509514415
   MANTEL N, 1959, JNCI-J NATL CANCER I, V22, P719
   NAGASAWA H, 1995, ANTICANCER RES, V15, P1173
   Narisawa T, 1998, JPN J CANCER RES, V89, P1003, DOI 10.1111/j.1349-7006.1998.tb00488.x
   Narisawa T, 1996, CANCER LETT, V107, P137, DOI 10.1016/0304-3835(96)04354-6
   Okajima E, 1998, JPN J CANCER RES, V89, P22, DOI 10.1111/j.1349-7006.1998.tb00474.x
   Okajima E, 1997, JPN J CANCER RES, V88, P543, DOI 10.1111/j.1349-7006.1997.tb00417.x
   PETO R, 1972, J R STAT SOC SER A-G, V135, P185, DOI 10.2307/2344317
   POTISCHMAN N, 1994, NUTR CANCER, V21, P193, DOI 10.1080/01635589409514318
   POTISCHMAN N, 1990, AM J CLIN NUTR, V52, P909, DOI 10.1093/ajcn/52.5.909
   Rich GT, 1998, LIPIDS, V33, P985, DOI 10.1007/s11745-998-0296-5
   Russo J, 1990, IARC SCI PUBL, V0, P47
   *SAS I, 1981, SAS LIN MOD GUID ANO, V0, P0
   Sharoni Y, 1997, CANCER DETECT PREV, V21, P118
   Snowdon DA, 1996, J GERONTOL A-BIOL, V51, PM10, DOI 10.1093/gerona/51A.1.M10
   Stahl W, 1997, CARCINOGENESIS, V18, P89, DOI 10.1093/carcin/18.1.89
   Stahl W, 1996, ARCH BIOCHEM BIOPHYS, V336, P1, DOI 10.1006/abbi.1996.0525
   Vainio Harri, 1998, CANCER EPIDEMIOLOGY BIOMARKERS AND PREVENTION, V7, P725
   VANEENWYK J, 1991, INT J CANCER, V48, P34, DOI 10.1002/ijc.2910480107
   Weisburger JH, 1998, MUTAT RES-GEN TOX EN, V416, P125, DOI 10.1016/S1383-5718(98)00083-7
   Williams AW, 1998, P SOC EXP BIOL MED, V218, P106, DOI 10.3181/00379727-218-44275
   Young S, 1973, IARC SCI PUBL, V0, P31
   ZHANG LX, 1991, CARCINOGENESIS, V12, P2109, DOI 10.1093/carcin/12.11.2109
   ZHANG LX, 1992, CANCER RES, V52, P5707
   Zhang SM, 1999, JNCI-J NATL CANCER I, V91, P547, DOI 10.1093/jnci/91.6.547
   Zhao ZL, 1998, P SOC EXP BIOL MED, V218, P109, DOI 10.3181/00379727-218-44283a
NR 60
TC 19
Z9 20
U1 1
U2 4
PU ROUTLEDGE JOURNALS, TAYLOR & FRANCIS LTD
PI ABINGDON
PA 2-4 PARK SQUARE, MILTON PARK, ABINGDON OX14 4RN, OXON, ENGLAND
SN 0163-5581
EI 1532-7914
J9 NUTR CANCER
JI Nutr. Cancer
PD JUN 15
PY 1999
VL 34
IS 2
BP 153
EP 159
DI 10.1207/S15327914NC3402_5
PG 7
WC Oncology; Nutrition & Dietetics
SC Oncology; Nutrition & Dietetics
GA 248QQ
UT WOS:000083287200005
PM 10578482
DA 2025-02-23
ER

PT J
AU Longuemaux, S
   Deloménie, C
   Gallou, C
   Méjean, A
   Vincent-Viry, M
   Bouvier, R
   Droz, D
   Krishnamoorthy, R
   Galteau, MM
   Junien, C
   Béroud, C
   Dupret, JM
AF Longuemaux, S
   Deloménie, C
   Gallou, C
   Méjean, A
   Vincent-Viry, M
   Bouvier, R
   Droz, D
   Krishnamoorthy, R
   Galteau, MM
   Junien, C
   Béroud, C
   Dupret, JM
TI Candidate genetic modifiers of individual susceptibility to renal cell carcinoma:: A study of polymorphic human xenobiotic-metabolizing enzymes
SO CANCER RESEARCH
LA English
DT Article
ID glutathione-s-transferase; tumor-suppressor gene; lung-cancer; bladder-cancer; nad(p)h-quinone oxidoreductase; allele frequency; increased risk; null genotype; human cyp1a1; gstm1
AB The steady increase in sporadic renal cell carcinoma (RCC) observed in industrialized countries supports the notion that certain carcinogens present in the environment (tobacco smoke, drugs, pollutants, and dietary constituents) may affect the occurrence of RCC. Many of the enzymes dealing with such environmental factors are polymorphic and mag, therefore, confer variable susceptibility to RCC. This case-control study was designed to test for an association between genetic polymorphism of enzymes involved in xenobiotic metabolism and the risk of sporadic RCC. Genomic DNA was obtained from 173 patients with RCC and 211 controls of Caucasian origin. We used PCR-RFLP to investigate polymorphism for the most common alleles at two cytochrome-P450 mono-oxygenases (CYP1A1 and CYP2D6), one NAD[P]H:quinone oxidoreductase (HQO1), three glutathione S-transferases (GSTM1, GSTT1, and GSTP1), and one N-acetyltransferase (NAT2) loci. The CYP1A1 (m) "variant" genotype, which contains at least one copy of the CYP1A1 variant alleles, was found to be associated with a 2.1-fold [95% confidence interval (CI), 1.1-3.9] increase in the risk of RCC. There was also a higher risk of RCC for subjects with the CYP1A1 (m) variant genotype combined with any of the following genotypes: GSTT1 (+) "active'' [odds ratio (OR), 2.3; 95% CI, 1.2-4.5], GSTP1 (m) variant (OR, 2.4; 95%, CI, 1.0-5.4), or NAT2 (-) "slow acetylator" (OR, 2.5; 95% CI, 1.1-5.5). A significant association was also found for the GST,MI (-) "null" and GSTP1 (m) genotypes combined with either NAT2 (-) (OR, 2.6; 95% CI, 1.2-5.8) or CYP1A1 (m) (OR, 3.5; 95% CI, 1.1-11.2). The CYP2D6 (-) "poor metabolizer' and the NQO1 (-) "defective" genotypes were not clearly associated with a higher risk of RCC. Our data demonstrate for the first time a significant association between a group of pharmacogenetic polymorphisms and RCC risk. These positive findings suggest that interindividual variation in the metabolic pathways involved in the functionalization and detoxification of specific xenobiotics is an important susceptibility factor for RCC in Caucasians.
C1 Hop Robert Debre, INSERM, U458, F-75019 Paris, France.
   Hop Necker Enfants Malad, INSERM, U383, F-75743 Paris, France.
   Hop Necker Enfants Malad, Urol Serv, F-75743 Paris, France.
   Hop Necker Enfants Malad, Serv Anat & Cytol Pathol, F-75743 Paris, France.
   UHP, UPRES, Lab Ctr Med Prevent, F-54500 Vandoeuvre Les Nancy, France.
   Hop Edouard Herriot, Anat Pathol Lab, F-69003 Lyon, France.
   Univ Paris 07, UFR Biochim, F-75005 Paris, France.
C3 Institut National de la Sante et de la Recherche Medicale (Inserm); Assistance Publique Hopitaux Paris (APHP); Universite Paris Cite; Hopital Universitaire Robert-Debre - APHP; Institut National de la Sante et de la Recherche Medicale (Inserm); Assistance Publique Hopitaux Paris (APHP); Universite Paris Cite; Hopital Universitaire Necker-Enfants Malades - APHP; Assistance Publique Hopitaux Paris (APHP); Universite Paris Cite; Hopital Universitaire Necker-Enfants Malades - APHP; Assistance Publique Hopitaux Paris (APHP); Universite Paris Cite; Hopital Universitaire Necker-Enfants Malades - APHP; Universite de Lorraine; CHU Lyon; Universite Paris Cite
RP Hop Robert Debre, INSERM, U458, 48 Blvd Serurier, F-75019 Paris, France.
EM jmdupret@infobiogen.fr
CR Agundez JAG, 1996, PHARMACOGENETICS, V6, P501
   AliOsman F, 1997, J BIOL CHEM, V272, P10004
   Aranda P, 1996, INT DAIRY J, V6, P1, DOI 10.1016/0958-6946(94)00050-6
   Badawi AF, 1996, PROG CLIN BIOL RES, V395, P109
   Bailey LR, 1998, CANCER RES, V58, P65
   Bartsch H, 1998, EUR J CANCER PREV, V7, P215, DOI 10.1097/00008469-199806000-00006
   Beroud C, 1996, GENE CHROMOSOME CANC, V17, P215, DOI 10.1002/(SICI)1098-2264(199612)17:4<215::AID-GCC3>3.0.CO;2-6
   Brockmoller J, 1996, CANCER RES, V56, P3915
   Bruning T, 1997, ARCH TOXICOL, V71, P596, DOI 10.1007/s002040050432
   Bruning T, 1997, ARCH TOXICOL, V71, P332, DOI 10.1007/s002040050394
   Cascorbi I, 1996, CANCER RES, V56, P4965
   Chen HW, 1996, LANCET, V347, P295, DOI 10.1016/S0140-6736(96)90468-7
   Chinegwundoh FI, 1996, BRIT J UROL, V77, P672, DOI 10.1046/j.1464-410X.1996.09748.x
   CHOW WH, 1994, J NATL CANCER I, V86, P1131, DOI 10.1093/jnci/86.15.1131
   Decker HJH, 1997, CANCER GENET CYTOGEN, V93, P74, DOI 10.1016/S0165-4608(96)00296-8
   Delomenie C, 1996, PHARMACOGENETICS, V6, P177, DOI 10.1097/00008571-199604000-00004
   Delomenie C, 1997, PHARMACOGENETICS, V7, P519, DOI 10.1097/00008571-199712000-00011
   dErrico A, 1996, BIOMARKERS, V1, P149, DOI 10.3109/13547509609079352
   DRAKOULIS N, 1994, CLIN INVESTIGATOR, V72, P240
   Droll K, 1998, PHARMACOGENETICS, V8, P325, DOI 10.1097/00008571-199808000-00006
   ELEXPURUCAMIRUAGA J, 1995, CANCER RES, V55, P4237
   Erlandsson R, 1998, CANCER GENET CYTOGEN, V104, P1, DOI 10.1016/S0165-4608(97)00384-1
   Fleming S, 1997, CANCER METAST REV, V16, P127, DOI 10.1023/A:1005700508194
   FRYER AA, 1993, BIOCHEM J, V295, P313, DOI 10.1042/bj2950313
   Gaedigk A, 1998, PHARMACOGENETICS, V8, P305, DOI 10.1097/00008571-199808000-00004
   Godley Paul A, 1998, CURRENT OPINION IN ONCOLOGY, V10, P261, DOI 10.1097/00001622-199805000-00014
   Gonzalez FJ, 1997, REPROD TOXICOL, V11, P397, DOI 10.1016/S0890-6238(96)00154-2
   Griese EU, 1998, PHARMACOGENETICS, V8, P15, DOI 10.1097/00008571-199802000-00003
   Harries LW, 1997, CARCINOGENESIS, V18, P641, DOI 10.1093/carcin/18.4.641
   Harris MJ, 1998, PHARMACOGENETICS, V8, P27, DOI 10.1097/00008571-199802000-00004
   HIRVONEN A, 1994, CARCINOGENESIS, V15, P813, DOI 10.1093/carcin/15.5.813
   Hubbard AL, 1997, GUT, V41, P229, DOI 10.1136/gut.41.2.229
   Joseph P, 1998, BRIT J CANCER, V77, P709, DOI 10.1038/bjc.1998.117
   KAWAJIRI K, 1990, FEBS LETT, V263, P131, DOI 10.1016/0014-5793(90)80721-T
   Kempkes M, 1996, ARCH TOXICOL, V71, P123, DOI 10.1007/s002040050366
   Kivisto KT, 1997, PHARMACOGENETICS, V7, P295, DOI 10.1097/00008571-199708000-00004
   KLONE A, 1990, CARCINOGENESIS, V11, P2179, DOI 10.1093/carcin/11.12.2179
   Lang NP, 1997, ENVIRON HEALTH PERSP, V105, P763, DOI 10.2307/3433281
   MANDEL JS, 1995, INT J CANCER, V61, P601, DOI 10.1002/ijc.2910610503
   Matthias C, 1998, PHARMACOGENETICS, V8, P1, DOI 10.1097/00008571-199802000-00001
   MCLAUGHLIN JK, 1995, INT J CANCER, V63, P216, DOI 10.1002/ijc.2910630212
   MELLEMGAARD A, 1995, INT J CANCER, V60, P350
   Motzer RJ, 1996, NEW ENGL J MED, V335, P865, DOI 10.1056/NEJM199609193351207
   Nebert DW, 1996, DNA CELL BIOL, V15, P273, DOI 10.1089/dna.1996.15.273
   Okkels H, 1997, CANCER EPIDEM BIOMAR, V6, P225
   Okkels H, 1996, PHARMACOGENETICS, V6, P251, DOI 10.1097/00008571-199606000-00008
   Rauth AM, 1997, ONCOL RES, V9, P339
   Rebbeck TR, 1997, CANCER EPIDEM BIOMAR, V6, P733
   Rintala S, 1998, UROL RES, V26, P117, DOI 10.1007/s002400050033
   RobertsThomson IC, 1996, LANCET, V347, P1372, DOI 10.1016/S0140-6736(96)91012-0
   Ross RK, 1996, SEMIN ONCOL, V23, P536
   ROSVOLD EA, 1995, PHARMACOGENETICS, V5, P199, DOI 10.1097/00008571-199508000-00003
   Sachse C, 1997, AM J HUM GENET, V60, P284
   Schnakenberg E, 1998, CLIN GENET, V53, P396
   Schulz WA, 1997, PHARMACOGENETICS, V7, P235, DOI 10.1097/00008571-199706000-00008
   Sherratt PJ, 1997, BIOCHEM J, V326, P837, DOI 10.1042/bj3260837
   STEEN VM, 1995, PHARMACOGENETICS, V5, P215, DOI 10.1097/00008571-199508000-00005
   Strange RC, 1998, CHEM-BIOL INTERACT, V112, P351, DOI 10.1016/S0009-2797(97)00172-5
   THOENES W, 1986, PATHOL RES PRACT, V181, P125, DOI 10.1016/S0344-0338(86)80001-2
   THRASHBINGHAM CA, 1995, CANCER RES, V55, P6189
   VAURY C, 1995, CANCER RES, V55, P5520
   Wolk A, 1996, INT J CANCER, V65, P67, DOI 10.1002/(SICI)1097-0215(19960103)65:1<67::AID-IJC12>3.0.CO;2-F
   YU MC, 1986, JNCI-J NATL CANCER I, V77, P351
   Yuan JM, 1998, CANCER EPIDEM BIOMAR, V7, P429
NR 65
TC 107
Z9 114
U1 0
U2 4
PU AMER ASSOC CANCER RESEARCH
PI PHILADELPHIA
PA 615 CHESTNUT ST, 17TH FLOOR, PHILADELPHIA, PA 19106-4404 USA
SN 0008-5472
EI 1538-7445
J9 CANCER RES
JI Cancer Res.
PD JUN 15
PY 1999
VL 59
IS 12
BP 2903
EP 2908
DI 
PG 6
WC Oncology
SC Oncology
GA 207NE
UT WOS:000080942300029
PM 10383153
DA 2025-02-23
ER

PT J
AU Mohr, DL
   Blot, WJ
   Tousey, PM
   Van Doren, ML
   Wolfe, KW
AF Mohr, DL
   Blot, WJ
   Tousey, PM
   Van Doren, ML
   Wolfe, KW
TI Southern cooking and lung cancer
SO NUTRITION AND CANCER-AN INTERNATIONAL JOURNAL
LA English
DT Article
ID saturated fat intake; beta-carotene; cardiovascular-disease; nonsmoking women; risk; missouri
AB Dietary associations were examined as part of a case-control study exploring reasons for exceptionally high rates of lung cancer in northeast Florida. Interviews, which included a nationally standardized food frequency questionnaire, were conducted with 507 patients diagnosed with lung cancer during 1993-1996 or their next of kin and 1,007 persons of similar age, race, and gender randomly selected from the general population A substantial reduction in risk was associated,vith high consumption of nutrient-dense fruits and vegetables. Risk was nearly doubled among men and women in the highest quartile of fat intake. The effects were most prominent for saturated and monounsaturated fats and not apparent for polyunsaturated fat consumption. Increased risk was linked to consumption of several individual high-fat foods, including some traditional Southern foods or methods of cooking, such as cooking vegetables with lard/fatback/bacon fat. Reported use of vitamin/mineral supplements was associated with decreased risk of lung cancer as well as dietary consumption of vitamins A, C, and E and some carotenoids. The findings are consistent with emerging evidence that risk of lung cancer rises with increasing dietary fat consumption. They indicate the need for further research to determine whether the association between fat intake and lung cancer is causal and, if so, to clarify the relationships with individual fat fractions.
C1 Univ N Florida, Jacksonville, FL 32224 USA.
   Int Epidemiol Inst, Rockville, MD 20850 USA.
   St Vincents Inc, Heart & Lung Inst, Baptist St Vincents Hlth Syst, Jacksonville, FL 32204 USA.
   St Vincents Med Ctr, Jacksonville, FL 32204 USA.
C3 State University System of Florida; University of North Florida
RP Mohr, DL (corresponding author), Univ N Florida, 4567 St Johns Bluff Rd S, Jacksonville, FL 32224 USA.
CR ALAVANJA MCR, 1993, J NATL CANCER I, V85, P1906, DOI 10.1093/jnci/85.23.1906
   Albanes D, 1996, J NATL CANCER I, V88, P1560, DOI 10.1093/jnci/88.21.1560
   [Anonymous], 1982, DIET, V0, P0
   Block G, 1990, EPIDEMIOLOGY, V1, P58, DOI 10.1097/00001648-199001000-00013
   Blot W, 1996, CANCER EPIDEMIOLOGY AND PREVENTION, V0, P637
   Blot WJ, 1996, EUR J CANCER PREV, V5, P425
   BLOT WJ, 1982, CANCER-AM CANCER SOC, V50, P364, DOI 10.1002/1097-0142(19820715)50:2<364::AID-CNCR2820500234>3.0.CO;2-Q
   Breslow N E, 1980, IARC SCI PUBL, V0, P5
   Briefel RR, 1997, AM J CLIN NUTR, V65, P1203
   Guthrie HA, 1995, HUMAN NUTRITION, V0, P0
   HEINONEN OP, 1994, NEW ENGL J MED, V330, P1029
   Hennekens CH, 1996, NEW ENGL J MED, V334, P1145, DOI 10.1056/NEJM199605023341801
   Landis SH, 1998, CA-CANCER J CLIN, V48, P6, DOI 10.3322/canjclin.48.1.6
   MCDOWELL MA, 1994, ENERGY MACRONUTRIENT, V0, P6
   Nehlig A, 1996, WORLD REV NUTR DIET, V79, P185
   Omenn GS, 1996, NEW ENGL J MED, V334, P1150, DOI 10.1056/NEJM199605023341802
   Pillow PC, 1997, NUTR CANCER, V29, P169, DOI 10.1080/01635589709514620
   POTTER JD, 1992, ANN EPIDEMIOL, V2, P557
   Sa P, 1997, SOUTHERN MED J, V90, P601, DOI 10.1097/00007611-199706000-00004
   SHILS ME, 1994, MODERN NUTR HLTH DIS, V0, PA122
   Swanson CA, 1997, CANCER CAUSE CONTROL, V8, P883, DOI 10.1023/A:1018468429744
   Swanson CA, 1997, J NATL CANCER I, V89, P1724, DOI 10.1093/jnci/89.22.1724
   THUN MJ, 1995, AM J PUBLIC HEALTH, V85, P1223, DOI 10.2105/AJPH.85.9.1223
   Tousey PM, 1999, SOUTHERN MED J, V92, P493, DOI 10.1097/00007611-199905000-00009
   *US DEP AGR, 1977, 1977 78 NAT FOOD CON, V0, P0
   *US DEP AGR, 1985, 1977 78 NAT FOOD CON, V0, P0
   *US PUBL HLTH SERV, 1987, NAT HLTH INT SURV, V0, P0
   WYNDER EL, 1987, JNCI-J NATL CANCER I, V79, P631
   Ziegler RG, 1996, CANCER CAUSE CONTROL, V7, P157, DOI 10.1007/BF00115646
NR 29
TC 11
Z9 14
U1 0
U2 0
PU LAWRENCE ERLBAUM ASSOC INC
PI MAHWAH
PA 10 INDUSTRIAL AVE, MAHWAH, NJ 07430-2262 USA
SN 0163-5581
EI 
J9 NUTR CANCER
JI Nutr. Cancer
PD JUN 15
PY 1999
VL 35
IS 1
BP 34
EP 43
DI 10.1207/S1532791434-43
PG 10
WC Oncology; Nutrition & Dietetics
SC Oncology; Nutrition & Dietetics
GA 264LH
UT WOS:000084183400007
PM 10624704
DA 2025-02-23
ER

PT J
AU Fioretti, F
   Bosetti, C
   Tavani, A
   Franceschi, S
   La Vecchia, C
AF Fioretti, F
   Bosetti, C
   Tavani, A
   Franceschi, S
   La Vecchia, C
TI Risk factors for oral and pharyngeal cancer in never smokers
SO ORAL ONCOLOGY
LA English
DT Article
DE alcohol; case-control studies; diet; oral cancer; pharyngeal cancer; risk factors
ID hospital controls; nutrient intake; smoking; alcohol; tobacco; cavity; food; nonsmokers; education; nutrition
AB Information on the etiology of oral and pharyngeal cancer in never smokers should help us to understand and quantify risk factors for the disease in the absence of the residual confounding and interaction by smoking. Out of a total of 528 cases with histologically confirmed incident cancers of the oral cavity and pharynx, 42 (10 men and 32 women) who described themselves as lifelong non-smokers were considered. Controls were 864 lifelong non-smokers (442 men and 422 women) admitted to hospital for acute, non-neoplastic, non-alcohol-related conditions. The major risk factor for cancer of the oral cavity and pharynx in never smokers was alcohol consumption (mainly wine) with an odds ratio (OR) about three-fold higher in drinkers than non-drinkers. A direct relation was also found for the duration of the habit, with an OR of 3.6 (95% confidence intervals, CI, 1.2-11.2) for drinking for 35 years or longer. Among the few selected indicator foods considered, a direct association was found with butter (OR 2.7, 95% CI 1.4-5.1 for high intake compared to low), and a non-significant inverse association with carrots (OR 0.6, 95% CI 0.3-1.3) and fresh fruit (OR 0.7, 95% CI 0.3-1.6) for the highest tertile of intake compared to the lowest. Thus, even in the absence of smoking, reducing alcohol and saturated fat intake and increasing fruit and carrot consumption may have favorable effects on oral and pharyngeal cancer risk. (C) 1999 Elsevier Science Ltd. All rights reserved.
C1 Mario Negri Inst Pharmacol Res, I-20157 Milan, Italy.
   Ctr Riferimento Oncol, I-33081 Aviano, PN, Italy.
   Univ Milan, Ist Statist Med & Biometria, I-20133 Milan, Italy.
C3 Istituto di Ricerche Farmacologiche Mario Negri IRCCS; IRCCS Aviano (CRO); University of Milan
RP Mario Negri Inst Pharmacol Res, Via Eritrea 62, I-20157 Milan, Italy.
CR BLOCK G, 1992, NUTR CANCER, V18, P1, DOI 10.1080/01635589209514201
   BLOT WJ, 1988, CANCER RES, V48, P3282
   Breslow NE, 1980, ANAL CASE CONTROL ST, V0, P0
   CADE JE, 1991, J EPIDEMIOL COMMUN H, V45, P270, DOI 10.1136/jech.45.4.270
   DAvanzo B, 1997, NUTR CANCER, V28, P46, DOI 10.1080/01635589709514552
   DAvanzo B, 1997, EUR J CANCER PREV, V6, P288, DOI 10.1097/00008469-199706000-00005
   DAvanzo B, 1996, NUTR CANCER, V26, P219, DOI 10.1080/01635589609514478
   DAvanzo B, 1996, EPIDEMIOLOGY, V7, P312, DOI 10.1097/00001648-199605000-00018
   DOLL R, 1993, HLTH ISSUES RELATED, V0, P126
   Esteve J, 1996, CANCER CAUSE CONTROL, V7, P240, DOI 10.1007/BF00051300
   FRANCESCHI S, 1991, INT J CANCER, V47, P20, DOI 10.1002/ijc.2910470105
   FRANCESCHI S, 1990, CANCER RES, V50, P6502
   KABAT GC, 1994, INT J EPIDEMIOL, V23, P1137, DOI 10.1093/ije/23.6.1137
   LAVECCHIA C, 1991, INT J EPIDEMIOL, V20, P39, DOI 10.1093/ije/20.1.39
   LAVECCHIA C, 1992, NUTR CANCER, V17, P297, DOI 10.1080/01635589209514199
   LaVecchia C, 1997, ORAL ONCOL, V33, P302
   Levi F, 1998, INT J CANCER, V77, P705, DOI 10.1002/(SICI)1097-0215(19980831)77:5<705::AID-IJC8>3.0.CO;2-Z
   Marshall JR, 1996, CANCER CAUSE CONTROL, V7, P101, DOI 10.1007/BF00115642
   MERLETTI F, 1989, CANCER RES, V49, P4919
   MORABIA A, 1990, AM J CLIN NUTR, V52, P933, DOI 10.1093/ajcn/52.5.933
   NG SKC, 1993, J NATL CANCER I, V85, P743, DOI 10.1093/jnci/85.9.743
   Salvini S, 1998, BANCA DATI DI COMPOSIZIONEDEGLIALIMENTI PER STUDIEPIDEMIOLOGICI IN ITALIA. ED, V0, P0
   SUBAR AF, 1990, AM J PUBLIC HEALTH, V80, P1323, DOI 10.2105/AJPH.80.11.1323
   Talamini R, 1998, J NATL CANCER I, V90, P1901, DOI 10.1093/jnci/90.24.1901
   TALAMINI R, 1990, INT J CANCER, V46, P391, DOI 10.1002/ijc.2910460310
NR 25
TC 64
Z9 74
U1 0
U2 6
PU ELSEVIER SCIENCE BV
PI AMSTERDAM
PA PO BOX 211, 1000 AE AMSTERDAM, NETHERLANDS
SN 1368-8375
EI 1879-0593
J9 ORAL ONCOL
JI Oral Oncol.
PD JUL 15
PY 1999
VL 35
IS 4
BP 375
EP 378
DI 10.1016/S1368-8375(98)00125-0
PG 4
WC Oncology; Dentistry, Oral Surgery & Medicine
SC Oncology; Dentistry, Oral Surgery & Medicine
GA 206ZE
UT WOS:000080910100005
PM 10645401
DA 2025-02-23
ER

PT J
AU Thomas, HV
   Davey, GK
   Key, TJ
AF Thomas, HV
   Davey, GK
   Key, TJ
TI Oestradiol and sex hormone-binding globulin in premenopausal and post-menopausal meat-eaters, vegetarians and vegans
SO BRITISH JOURNAL OF CANCER
LA English
DT Article
DE vegetarian; vegan; oestradiol; sex hormone-binding globulin; body mass index; breast cancer
ID endogenous estrogen concentrations; postmenopausal breast-cancer; body-mass; lipoprotein cholesterol; omnivorous women; dietary fiber; teenage girls; plasma; risk; reversal
AB Endogenous oestradiol is strongly associated with breast cancer risk but its determinants are poorly understood. To test the hypothesis that vegetarians have lower plasma oestradiol and higher sex hormone-binding globulin (SHBG) than meat-eaters we assayed samples from 640 premenopausal women (153 meat-eaters, 382 vegetarians, 105 vegans) and 457 post-menopausal women (223 meat-eaters, 196 vegetarians, 38 vegans). Vegetarians and vegans had lower mean body mass indices (BMI) and lower plasma cholesterol concentrations than meat-eaters, but there were no statistically significant differences between meat-eaters, vegetarians and vegans in pre- or post-menopausal plasma concentrations of oestradiol or SHBG. Before adjusting for BMI there were small differences in the direction expected, with the vegetarians and vegans having higher SHBG and lower oestradiol (more noticeable amongst post-menopausal women) than the meat-eaters. These small differences were essentially eliminated by adjusting for BMI. Thus this study implies that the relatively low BMI of vegetarians and vegans does cause small changes in SHBG and in post-menopausal oestradiol, but that the composition of vegetarian diets may not have any additional effects on these hormones.
C1 Radcliffe Infirm, Imperial Canc Res Fund, Canc Epidemiol Unit, Oxford OX2 6HE, England.
   Univ Wales, Coll Med, Dept Psychol Med, Cardiff CF4 4XN, S Glam, Wales.
C3 Radcliffe Infirmary; University of Oxford; Cardiff University
RP Key, TJ (corresponding author), Radcliffe Infirm, Imperial Canc Res Fund, Canc Epidemiol Unit, Gibson Bldg, Oxford OX2 6HE, England.
CR ADLERCREUTZ H, 1989, AM J CLIN NUTR, V49, P433, DOI 10.1093/ajcn/49.3.433
   Appleby PN, 1998, INT J OBESITY, V22, P454, DOI 10.1038/sj.ijo.0800607
   ARMSTRONG BK, 1981, JNCI-J NATL CANCER I, V67, P761
   BARBOSA JC, 1990, AM J CLIN NUTR, V51, P798, DOI 10.1093/ajcn/51.5.798
   Department of Health, 1991, 41 DEP HLTH, V0, P0
   DOWSETT M, 1987, CANCER RES, V47, P1957
   FENTIMAN IS, 1988, NUTR CANCER, V11, P101, DOI 10.1080/01635588809513976
   FRANKS S, 1991, J STEROID BIOCHEM, V39, P835, DOI 10.1016/0960-0760(91)90033-2
   FRIEDEWALD WT, 1972, CLIN CHEM, V18, P499
   GOLDIN BR, 1982, NEW ENGL J MED, V307, P1542, DOI 10.1056/NEJM198212163072502
   GRAY GE, 1982, PREV MED, V11, P103, DOI 10.1016/0091-7435(82)90009-3
   Hankinson SE, 1998, JNCI-J NATL CANCER I, V90, P1292, DOI 10.1093/jnci/90.17.1292
   JUDD HL, 1982, OBSTET GYNECOL, V59, P680
   Key T, 1996, BRIT MED J, V313, P816
   Key TJ, 1998, PUBLIC HEALTH NUTR, V1, P33, DOI 10.1079/PHN19980006
   KEY TJA, 1990, BRIT J CANCER, V62, P631, DOI 10.1038/bjc.1990.344
   PERSKY VW, 1992, CANCER RES, V52, P578
   PIKE MC, 1993, EPIDEMIOL REV, V15, P17, DOI 10.1093/oxfordjournals.epirev.a036102
   Potischman N, 1996, JNCI-J NATL CANCER I, V88, P756, DOI 10.1093/jnci/88.11.756
   RESNICOW K, 1991, J AM DIET ASSOC, V91, P447
   Riboli E, 1997, INT J EPIDEMIOL, V26, PS6, DOI 10.1093/ije/26.suppl_1.S6
   ROSE DP, 1990, NUTR CANCER, V13, P1, DOI 10.1080/01635589009514040
   SHULTZ T D, 1983, NUTRITION AND CANCER, V4, P247, DOI 10.1080/01635588209513765
   SHULTZ TD, 1987, AM J CLIN NUTR, V46, P905, DOI 10.1093/ajcn/46.6.905
   SIITERI PK, 1981, HORMONES BREAST CANC, V0, P87
   Siiteri PK, 1973, HDB PHYSL, V2nd, P615
   Thomas HV, 1997, CANCER CAUSE CONTROL, V8, P922, DOI 10.1023/A:1018476631561
   Thomas HV, 1997, J NATL CANCER I, V89, P396, DOI 10.1093/jnci/89.5.396
   THOROGOOD M, 1987, BMJ-BRIT MED J, V295, P351, DOI 10.1136/bmj.295.6594.351
NR 29
TC 37
Z9 41
U1 0
U2 3
PU CHURCHILL LIVINGSTONE
PI EDINBURGH
PA JOURNAL PRODUCTION DEPT, ROBERT STEVENSON HOUSE, 1-3 BAXTERS PLACE, LEITH WALK, EDINBURGH EH1 3AF, MIDLOTHIAN, SCOTLAND
SN 0007-0920
EI 
J9 BRIT J CANCER
JI Br. J. Cancer
PD JUL 15
PY 1999
VL 80
IS 9
BP 1470
EP 1475
DI 10.1038/sj.bjc.6690546
PG 6
WC Oncology
SC Oncology
GA 212RL
UT WOS:000081230000025
PM 10424753
DA 2025-02-23
ER

PT J
AU Cohen, LA
AF Cohen, LA
TI Dietary fiber and breast cancer
SO ANTICANCER RESEARCH
LA English
DT Article; Proceedings Paper
DE fiber; breast cancer; wheat bran; N-methylnitrosoursa (MNU)-induced mammary tumors
ID induced mammary tumorigenesis; african-american women; wheat bran fiber; estrogen-levels; postmenopausal women; hormone levels; female rats; low-fat; risk; premenopausal
AB The Fiber Hypothesis which had its origins in the work of Burkitt and others in the early 1970's, focussed largely on fiber's beneficial effects on colon cancer and disorders of the gastric intestinal tract. In the 1980's it was proposed that fiber may also have beneficial effects on breast cancer and a rational for this was proposed involving modulation, by fiber, of the enterohepatic recirculation of estrogens. In the following the evidence from epidemiology, clinical interventions and animal model studies, supporting a role for fiber in breast cancer is critically reviewed. Evidence from animal model studies support the notion that supplementary fiber inhibits chemically-induced mammary tumorigenesis but do not support an estrogen-based mechanism. Some studies in human populations suggest modulation by estrogens and some do not. The aggregate data point to minor constituents present in fiber, such as isoflavones and phytate as the biologically active components if fiber which may be responsible for its anti cancer effects.
C1 Amer Hlth Fdn, Div Nutr & Endocrinol, Valhalla, NY 10595 USA.
C3 American Health Foundation
RP Amer Hlth Fdn, Div Nutr & Endocrinol, 1 Dana Rd, Valhalla, NY 10595 USA.
CR ADLERCREUTZ H, 1994, J NATL CANCER I, V86, P1076, DOI 10.1093/jnci/86.14.1076
   ADLERCREUTZ H, 1990, SCAND J CLIN LAB INV, V50, P3, DOI 10.3109/00365519009085798
   ADLERCREUTZ H, 1988, PROGR CANC RES THERA, V35, P409
   ARTS CJM, 1991, J STEROID BIOCHEM, V39, P193, DOI 10.1016/0960-0760(91)90063-B
   BAGHURST PA, 1994, INT J CANCER, V56, P173, DOI 10.1002/ijc.2910560204
   BARBOSA JC, 1990, AM J CLIN NUTR, V51, P798, DOI 10.1093/ajcn/51.5.798
   BARNES S, 1995, J CELL BIOCHEM, V0, P181
   BRADLOW HL, 1991, CANC PREV DETECT, V516, P35
   BURKITT DP, 1971, CANCER, V28, P3, DOI 10.1002/1097-0142(197107)28:1<3::AID-CNCR2820280104>3.0.CO;2-N
   CARROLL KK, 1971, LIPIDS, V6, P415, DOI 10.1007/BF02531379
   COHEN LA, 1991, JNCI-J NATL CANCER I, V83, P496, DOI 10.1093/jnci/83.7.496
   Cohen LA, 1996, CARCINOGENESIS, V17, P45, DOI 10.1093/carcin/17.1.45
   Cohen LA, 1996, J NATL CANCER I, V88, P899, DOI 10.1093/jnci/88.13.899
   DeStefani E, 1997, NUTR CANCER, V28, P14, DOI 10.1080/01635589709514547
   FISHER N, 1985, AM J CLIN NUTR, V42, P788, DOI 10.1093/ajcn/42.5.788
   Freudenheim JL, 1996, JNCI-J NATL CANCER I, V88, P340, DOI 10.1093/jnci/88.6.340
   Gerber M, 1996, J NATL CANCER I, V88, P857, DOI 10.1093/jnci/88.13.857
   GERBER M, 1994, DIETARY FIBER BIBLIO, V2, P5
   GOLDIN BR, 1986, AM J CLIN NUTR, V44, P945, DOI 10.1093/ajcn/44.6.945
   GOLDIN BR, 1994, ADV EXP MED BIOL, V364, P35
   GORBACH SL, 1984, REV INFECT DIS, V6, P0
   GRAHAM S, 1982, AM J EPIDEMIOL, V116, P68, DOI 10.1093/oxfordjournals.aje.a113403
   HEBER D, 1991, NUTRITION, V7, P137
   HOLTZMAN D, 1995, JNCI-J NATL CANCER I, V87, P1207
   HOWE GR, 1990, JNCI-J NATL CANCER I, V82, P561, DOI 10.1093/jnci/82.7.561
   Jarvinen R, 1997, CANCER LETT, V114, P251, DOI 10.1016/S0304-3835(97)04675-2
   Jones LA, 1997, ANN NY ACAD SCI, V837, P524, DOI 10.1111/j.1749-6632.1997.tb56897.x
   Kaneda N, 1997, NUTR CANCER, V27, P279, DOI 10.1080/01635589709514538
   Kendall M E, 1992, IN VIVO, V6, P239
   LANZA E, 1991, MACRONUTRIENTS INVES, V0, P293
   LEE HP, 1991, LANCET, V337, P1197, DOI 10.1016/0140-6736(91)92867-2
   LUBIN F, 1986, JNCI-J NATL CANCER I, V77, P605, DOI 10.1093/jnci/77.3.605
   MAGRANE D, 1986, FED P, V45, P0
   PERSKY VW, 1992, CANCER RES, V52, P578
   Petrakis NL, 1996, CANCER EPIDEM BIOMAR, V5, P785
   Rao GN, 1997, BREAST CANCER RES TR, V45, P149, DOI 10.1023/A:1005822318256
   Rohan TE, 1998, CANCER CAUSE CONTROL, V9, P19, DOI 10.1023/A:1008841118358
   Rose DP, 1997, NUTRITION, V13, P535, DOI 10.1016/S0899-9007(97)00032-4
   ROSE DP, 1991, NUTRITION, V7, P139
   SHAMSUDDIN AM, 1995, J NUTR, V125, PS725, DOI 10.1093/jn/125.3_Suppl.725S
   Stark AH, 1998, NUTR CANCER, V31, P138, DOI 10.1080/01635589809514693
   TROLL W, 1992, PROTEASE INHIBITORS, V0, P0
   VEER PV, 1990, INT J CANCER, V45, P825, DOI 10.1002/ijc.2910450506
   Verhoeven DTH, 1997, BRIT J CANCER, V75, P149, DOI 10.1038/bjc.1997.25
   Wang CF, 1998, NUTR CANCER, V31, P90, DOI 10.1080/01635589809514686
   WILLETT WC, 1992, JAMA-J AM MED ASSOC, V268, P2037, DOI 10.1001/jama.268.15.2037
   Woods MN, 1996, JNCI-J NATL CANCER I, V88, P1369, DOI 10.1093/jnci/88.19.1369
   WOODS MN, 1989, AM J CLIN NUTR, V49, P1179, DOI 10.1093/ajcn/49.6.1179
   YUAN JM, 1995, BRIT J CANCER, V71, P1353, DOI 10.1038/bjc.1995.263
   Zile MH, 1998, INT J CANCER, V75, P439, DOI 10.1002/(SICI)1097-0215(19980130)75:3<439::AID-IJC18>3.0.CO;2-3
NR 50
TC 38
Z9 43
U1 0
U2 1
PU INT INST ANTICANCER RESEARCH
PI ATHENS
PA EDITORIAL OFFICE 1ST KM KAPANDRITIOU-KALAMOU RD KAPANDRITI, PO BOX 22, ATHENS 19014, GREECE
SN 0250-7005
EI 1791-7530
J9 ANTICANCER RES
JI Anticancer Res.
PD SEP-OCT 15
PY 1999
VL 19
IS 5A
BP 3685
EP 3688
DI 
PG 4
WC Oncology
SC Oncology
GA 260UZ
UT WOS:000083973000011
PM 10625940
DA 2025-02-23
ER

PT J
AU Potischman, N
   Swanson, CA
   Coates, RJ
   Gammon, MD
   Brogan, DR
   Curtin, J
   Brinton, LA
AF Potischman, N
   Swanson, CA
   Coates, RJ
   Gammon, MD
   Brogan, DR
   Curtin, J
   Brinton, LA
TI Intake of food groups and associated micronutrients in relation to risk of early-stage breast cancer
SO INTERNATIONAL JOURNAL OF CANCER
LA English
DT Article
ID vitamin-a; dietary fiber; nutrition; questionnaire; consumption; greece; women; fat
AB Epidemiologic studies have evaluated the risk of breast cancer related to dietary fat intake, but only recently have other dietary factors received attention. Frequent intakes of fruit, vegetables and fiber have been associated with low risk of the disease in some studies but results are inconsistent. In a large case-control study of early-onset breast cancer, we evaluated risk related to a variety of food groups, associated micronutrients and non-nutritive constituents. Cases treated with chemotherapy appeared to have altered reporting of food intake and were excluded. Analyses were restricted to 568 cases with in situ and localized disease and 1,451 population-based controls. Reduced risks were observed for high intake of cereals and grains [odds ratio (OR) = 0.84, 95% confidence interval (CI) = 0.6-1.1 for highest compared with lowest quartile], vegetables (OR = 0.86, 95% CI = 0.6-1.1), beans (OR = 0.87, 95% CI = 0.7-1.2) and fiber from beans (OR = 0.88, 95% CI = 0.7-1.2). However, no trends of decreasing risk across quartiles of increasing intake were observed. Risk was not associated with dietary constituents related to these food groups including dietary fiber, carotenoids, vitamins A, C and E and folate. Incorporation of information from vitamin supplements did not alter the results for micronutrients. Our data suggest that intakes of cereals and grains, vegetables and beans are associated with minimal, if any, reduction in risk of early-stage breast cancer among young women. Int. J. Cancer 82:315-321, 1999. Published 1999 Wiley-Liss, Inc.dagger
C1 NCI, Div Canc Epidemiol & Genet, NIH, Bethesda, MD 20892 USA.
   Ctr Dis Control & Prevent, Div Canc Prevent & Control, Atlanta, GA USA.
   Columbia Univ, Sch Publ Hlth, Div Epidemiol, New York, NY USA.
   Emory Univ, Dept Epidemiol, Atlanta, GA 30322 USA.
   Informat Management Syst, Silver Spring, MD USA.
C3 National Institutes of Health (NIH) - USA; NIH National Cancer Institute (NCI); NIH National Cancer Institute- Division of Cancer Epidemiology & Genetics; Centers for Disease Control & Prevention - USA; Division of Cancer Prevention & Control (DCPC); Columbia University; Emory University
RP NCI, Div Canc Epidemiol & Genet, NIH, Room 7068, Bethesda, MD 20892 USA.
EM brintonl@exchange.nih.gov
CR BAGHURST PA, 1994, INT J CANCER, V56, P173, DOI 10.1002/ijc.2910560204
   BLOCK G, 1986, AM J EPIDEMIOL, V124, P453, DOI 10.1093/oxfordjournals.aje.a114416
   Breslow NE, 1980, STAT METHODS CANC RE, V0, P0
   BRINTON LA, 1995, J NATL CANCER I, V87, P827, DOI 10.1093/jnci/87.11.827
   COATES RJ, 1991, AM J EPIDEMIOL, V134, P658, DOI 10.1093/oxfordjournals.aje.a116138
   *ECP CONS PAN CER, 1998, EUR J CANCER PREV, V7, P0
   Franceschi S, 1997, CANCER EPIDEM BIOMAR, V6, P875
   Freudenheim JL, 1996, JNCI-J NATL CANCER I, V88, P340, DOI 10.1093/jnci/88.6.340
   HIROSE K, 1995, JPN J CANCER RES, V86, P146, DOI 10.1111/j.1349-7006.1995.tb03032.x
   HOLMBERG L, 1994, ARCH INTERN MED, V154, P1805, DOI 10.1001/archinte.154.16.1805
   HOWE GR, 1990, JNCI-J NATL CANCER I, V82, P561, DOI 10.1093/jnci/82.7.561
   Hunter DJ, 1996, CANCER CAUSE CONTROL, V7, P56, DOI 10.1007/BF00115638
   HUNTER DJ, 1993, NEW ENGL J MED, V329, P234, DOI 10.1056/NEJM199307223290403
   Kaaks R, 1996, CANCER CAUSE CONTROL, V7, P605, DOI 10.1007/BF00051703
   KATSOUYANNI K, 1986, INT J CANCER, V38, P815, DOI 10.1002/ijc.2910380606
   KAYE SA, 1992, J NATL CANCER I, V84, P1092
   La Vecchia C, 1987, NUTR CANCER, V10, P205
   La Vecchia C, 1998, EUR J CANCER PREV, V7, PS25, DOI 10.1097/00008469-199805000-00005
   Longnecker MP, 1997, CANCER EPIDEM BIOMAR, V6, P887
   LUBIN F, 1986, JNCI-J NATL CANCER I, V77, P605, DOI 10.1093/jnci/77.3.605
   Mezzetti M, 1998, J NATL CANCER I, V90, P389, DOI 10.1093/jnci/90.5.389
   *NCI, 1993, ANAL SOFTW, V0, P0
   Potischman N, 1997, CANCER CAUSE CONTROL, V8, P713, DOI 10.1023/A:1018475203820
   ROHAN TE, 1993, CANCER CAUSE CONTROL, V4, P29, DOI 10.1007/BF00051711
   Slavin J, 1997, NUTR CANCER, V27, P14, DOI 10.1080/01635589709514495
   Swanson CA, 1996, AM J EPIDEMIOL, V143, P132
   TRICHOPOULOU A, 1995, JNCI-J NATL CANCER I, V87, P110, DOI 10.1093/jnci/87.2.110
   VandenLangenberg GM, 1996, J AM DIET ASSOC, V96, P1271, DOI 10.1016/S0002-8223(96)00332-X
   VEER PV, 1990, INT J CANCER, V45, P825, DOI 10.1002/ijc.2910450506
   WAKSBERG J, 1978, J AM STAT ASSOC, V73, P40, DOI 10.2307/2286513
   Willett W, 1990, NUTR EPIDEMIOLOGY, V0, P0
   WILLETT WC, 1992, JAMA-J AM MED ASSOC, V268, P2037, DOI 10.1001/jama.268.15.2037
NR 32
TC 115
Z9 122
U1 0
U2 13
PU WILEY
PI HOBOKEN
PA 111 RIVER ST, HOBOKEN 07030-5774, NJ USA
SN 0020-7136
EI 1097-0215
J9 INT J CANCER
JI Int. J. Cancer
PD JUL 30
PY 1999
VL 82
IS 3
BP 315
EP 321
DI 10.1002/(SICI)1097-0215(19990730)82:3<315::AID-IJC1>3.0.CO;2-N
PG 7
WC Oncology
SC Oncology
GA 211YJ
UT WOS:000081189200001
PM 10399945
DA 2025-02-23
ER

PT J
AU Balansky, R
   Gyosheva, B
   Ganchev, G
   Mircheva, Z
   Minkova, S
   Georgiev, G
AF Balansky, R
   Gyosheva, B
   Ganchev, G
   Mircheva, Z
   Minkova, S
   Georgiev, G
TI Inhibitory effects of freeze-dried milk fermented by selected <i>Lactobacillus bulgaricus</i> strains on carcinogenesis induced by 1,2-dimethylhydrazine in rats and by diethylnitrosamine in hamsters
SO CANCER LETTERS
LA English
DT Article
DE carcinogenesis; rodents; 1,2-dimethylhydrazine; diethylnitrosamine; freeze-dried fermented milk
ID lactic-acid bacteria; bifidobacterium-longum; promotion stages; breast-cancer; crypt foci; colon; supplements; consumption; mice; mutagenicity
AB Fermented milk products might be used for cancer chemoprevention due to their putative anticarcinogenic and antitumor activities. The diet was supplemented with freeze-dried milk fermented by Lactobacillus bulgaricus strain LBB.B144 (product FFM.B144) added throughout the experiment at doses of 1.3 g and 2.5 g per rat, 5 times a week starting 3 weeks before the first carcinogen injection. This treatment significantly inhibited, by 26.2-28.6% and by 34.2%, the total intestinal carcinogenesis induced by 1,2-dimethylhydrazine (DMH, 21 mg/kg, s.c., once per week for 20 weeks) in male and female BD6 rats, respectively. FFM.B144 decreased the tumor incidence and multiplicity in large bowel, caecum, and duodenum. Protective effects were better expressed in female animals, with exception of that observed in duodenum. Supplementation of diet with freeze-dried milk fermented by Lactobacillus bulgaricus strain LBB.B5 (product FFM.B5) inhibited DMH-induced carcinogenesis only in the large bowel, but had no significant protective effect when all intestinal tumors were taken into account. However, both freeze-dried products favorably shifted the differentiation of large bowel tumors by increasing the proportion of benign and highly differentiated malignant tumors and decreasing in parallel the number of poorly differentiated carcinomas without influencing the tumor size. A lower number of cases with visible mesenterial metastasis was also observed in FFM-treated rats. In addition, both FFM.B144 and FFM.B5 significantly inhibited, by 26-33%, the induction in the same rats of ear-duct tumors. FFM.B144 but not FFM.B5 was also effective in inhibiting the tracheal carcinogenesis induced in Syrian golden hamsters by diethylnitrosamine (DEN, 100 mg/kg, two s.c. injections), the protective effect being better expressed in female animals. The anticarcinogenic potential of some fermented milk products might be exploited in chemoprevention of cancer in humans. (C) 1999 Elsevier Science Ireland Ltd. All rights reserved.
C1 Natl Oncol Ctr, Lab Chem Mutagenesis & Carcinogenesis, Sofia 1756, Bulgaria.
   LB Bulgaricum Ctr RDP, Sofia, Bulgaria.
C3 National Oncology Center - Bulgaria
RP Natl Oncol Ctr, Lab Chem Mutagenesis & Carcinogenesis, Sofia 1756, Bulgaria.
EM sofnoc05@bgcict.acad.bg
CR BALANSKY R, 1992, ANTICANCER RES, V12, P933
   BALANSKY R, 1998, 6 NAT C NUTR JUN 18, V0, P45
   BARICAULT L, 1995, CARCINOGENESIS, V16, P245, DOI 10.1093/carcin/16.2.245
   BODANA AR, 1990, J DAIRY SCI, V73, P3379, DOI 10.3168/jds.S0022-0302(90)79033-9
   BOGDANOV IG, 1975, FEBS LETT, V57, P259, DOI 10.1016/0014-5793(75)80312-7
   BOUNOUS G, 1991, CANCER LETT, V57, P91, DOI 10.1016/0304-3835(91)90200-2
   Clemmesen J, 1989, MOL BIOTHER, V1, P279
   DONCHEV N, 1996, BIOTECHNOL BIOE, V71, P2
   DONCHEV N, 1992, BIOTECHNOL BIOTEC EQ, V6, P43
   GOLDIN B, 1977, CANCER, V40, P2421, DOI 10.1002/1097-0142(197711)40:5+<2421::AID-CNCR2820400905>3.0.CO;2-I
   GOLDIN BR, 1980, JNCI-J NATL CANCER I, V64, P255, DOI 10.1093/jnci/64.2.255
   GOLDIN BR, 1980, JNCI-J NATL CANCER I, V64, P263, DOI 10.1093/jnci/64.2.263
   GOVERS MJAP, 1994, CANCER RES, V54, P95
   HAYATSU H, 1993, CANCER LETT, V73, P173, DOI 10.1016/0304-3835(93)90261-7
   HIRAYAMA T, 1966, 9 INT CANC C TOK, V0, P713
   KULKARNI N, 1994, P SOC EXP BIOL MED, V207, P278, DOI 10.3181/00379727-207-43817
   KUWABARA M, 1988, JPN J VET SCI, V50, P665
   LE MG, 1986, J NATL CANCER I, V77, P633, DOI 10.1093/jnci/77.3.633
   Lidbeck A, 1992, EUR J CANCER PREV, V1, P341, DOI 10.1097/00008469-199208000-00002
   MACLENNAN R, 1977, LANCET, V2, P133
   McCarthy AC, 1997, NUTR CANCER, V27, P231, DOI 10.1080/01635589709514531
   NADATHUR SR, 1995, MUTAT RES-ENVIR MUTA, V334, P213, DOI 10.1016/0165-1161(95)90014-4
   NUTTER RL, 1983, JNCI-J NATL CANCER I, V71, P867
   POOLZOBEL BL, 1993, NUTR CANCER, V20, P261, DOI 10.1080/01635589309514294
   PoolZobel BL, 1996, NUTR CANCER, V26, P365, DOI 10.1080/01635589609514492
   Pozharisski K M, 1979, ADV CANCER RES, V30, P165, DOI 10.1016/S0065-230X(08)60897-0
   RAO DR, 1986, DIET NUTRITION CANCE, V0, P63
   REDDY BS, 1993, CANCER RES, V53, P3914
   RENNER HW, 1991, MUTAT RES, V262, P239, DOI 10.1016/0165-7992(91)90090-Q
   RICE LJ, 1995, NUTR CANCER, V24, P99, DOI 10.1080/01635589509514398
   Schmelz EM, 1996, CANCER RES, V56, P4936
   SHAKELFORD LA, 1983, NUTR CANC, V5, P159
   Sugimura T, 1977, ORIGINS HUMAN CANC, V0, P1561
   TAKAHASHI M, 1992, CARCINOGENESIS, V13, P569, DOI 10.1093/carcin/13.4.569
   Tomita K, 1994, NIHON HINYOKIKA GAKKAI ZASSHI, V85, P655
   VANTVEER P, 1989, CANCER RES, V49, P4020
   XUE BZ, 1991, J DAIRY SCI, V74, P1477, DOI 10.3168/jds.S0022-0302(91)78306-9
NR 37
TC 26
Z9 32
U1 0
U2 7
PU ELSEVIER IRELAND LTD
PI CLARE
PA ELSEVIER HOUSE, BROOKVALE PLAZA, EAST PARK SHANNON, CO, CLARE, 00000, IRELAND
SN 0304-3835
EI 1872-7980
J9 CANCER LETT
JI Cancer Lett.
PD DEC 1
PY 1999
VL 147
IS 1-2
BP 125
EP 137
DI 10.1016/S0304-3835(99)00287-6
PG 13
WC Oncology
SC Oncology
GA 265FZ
UT WOS:000084232800018
PM 10660098
DA 2025-02-23
ER

PT J
AU Fox, JG
   Dangler, CA
   Taylor, NS
   King, A
   Koh, TJ
   Wang, TC
AF Fox, JG
   Dangler, CA
   Taylor, NS
   King, A
   Koh, TJ
   Wang, TC
TI High-salt diet induces gastric epithelial hyperplasia and parietal cell loss, and enhances <i>Helicobacter pylori</i> colonization in C57BL/6 mice
SO CANCER RESEARCH
LA English
DT Article
ID stomach-cancer mortality; sodium-chloride; transgenic mice; japanese populations; atrophic gastritis; felis infection; risk; rats; n-methyl-n'-nitro-n-nitrosoguanidine; proliferation
AB A high-salt diet in humans and experimental animals is known to cause gastritis, has been associated with a high risk of atrophic gastritis, and is considered a gastric tumor promoter. In laboratory rodents, salt is known to cause gastritis, and when coadministered, it promotes the carcinogenic effects of known gastric carcinogens. Because Helicobacter pylori has been associated with a progression from gastritis to gastric cancer, we designed a study to determine whether excessive dietary NaCl would have an effect on colonization and gastritis in the mouse model of H. pylori infection. Seventy-two, 8-week-old female C57BL/6 mice were infected with H. pylori strain Sydney, and 36 control mice were dosed with vehicle only, One-half of the infected and control mice were fed a high-salt diet (7.5% verses 0.25%) for 2 weeks prior to dosing and throughout the entire experiment. Twelve infected and 6 control animals from the high-salt and normal diet groups were euthanized at 4, 8, and 16 weeks. At 8 and 16 weeks postinfection (WPI), the colony-forming units per gram of tissue were significantly higher (P < 0.05) in the corpus and antrum of animals in the high-salt diet group compared with those on the normal diet. Quantitative urease was significantly higher (P < 0.05) at 4 and 8 WPI in the corpus and antrum of animals on the high-salt diet when compared with controls, At 16 WPI, mice in both the normal and the high-salt diet groups developed moderate to marked atrophic gastritis of the corpus in response to H. pylori infection. However, the gastric pits of the corpus mucosa in mice on the high-salt diet were elongated and colonized by H. pylori more frequently than those in mice on the normal diet. The high-salt diet was also associated with a significant increase in proliferation in the proximal corpus and antrum and a multifocal reduction in parietal cell numbers in the proximal corpus, resulting in the elongation of gastric pits, We conclude that excessive NaCl intake enhances H, pylori colonization in mice and in humans and that chronic salt intake may exacerbate gastritis by increasing H, pylori colonization, Furthermore, elevated salt intake may potentiate H, pylori-associated carcinogenesis by inducing proliferation, pit cell hyperplasia, and glandular atrophy.
C1 MIT, Div Comparat Med, Cambridge, MA 02139 USA.
   Massachusetts Gen Hosp, Gastrointestinal Unit, Boston, MA 02144 USA.
C3 Massachusetts Institute of Technology (MIT); Harvard University; Harvard University Medical Affiliates; Massachusetts General Hospital
RP Fox, JG (corresponding author), MIT, Div Comparat Med, 77 Massachusetts Ave,Bldg 16,Room 825C, Cambridge, MA 02139 USA.
FU NCI NIH HHS [R01 CA67463] Funding Source: Medline; NIAID NIH HHS [R01 AI/RR 37750] Funding Source: Medline
CR AAMDAL S, 1984, J NATL CANCER I, V73, P733
   CHARNLEY G, 1985, CANCER RES, V45, P5608
   Chowers Y, 1999, GASTROENTEROLOGY, V116, P0
   CORREA P, 1985, JNCI-J NATL CANCER I, V75, P645
   CORREA P, 1992, CANCER RES, V52, P6735
   DEKOSTER E, 1993, ACTA GASTROENTEROL S, V56, P54
   FALK P, 1993, P NATL ACAD SCI USA, V90, P2035, DOI 10.1073/pnas.90.5.2035
   FINE BP, 1988, CANCER RES, V48, P3445
   FORMAN D, 1993, LANCET, V341, P1359
   FOX JG, 1992, AM J GASTROENTEROL, V87, P1554
   Fox JG, 1997, CANCER RES, V57, P3972
   Fox JG, 1996, GASTROENTEROLOGY, V110, P155, DOI 10.1053/gast.1996.v110.pm8536852
   FURIHATA C, 1984, BIOCHEM BIOPH RES CO, V121, P1027, DOI 10.1016/0006-291X(84)90780-0
   Geboers J, 1985, DIET HUMAN CARCINOGE, V0, P81
   Goldenring JR, 1996, DIGEST DIS SCI, V41, P773, DOI 10.1007/BF02213134
   Hasegawa R, 1986, DIET NUTRITION CANCE, V0, P169
   HOWSON CP, 1986, EPIDEMIOL REV, V8, P1
   JOOSSENS JV, 1981, P NUTR SOC, V40, P37, DOI 10.1079/PNS19810008
   Joossens JV, 1996, INT J EPIDEMIOL, V25, P494, DOI 10.1093/ije/25.3.494
   KODAMA M, 1984, NUTRITION AND CANCER, V6, P135, DOI 10.1080/01635588509513817
   La Vecchia C, 1987, NUTR CANCER, V10, P205
   Lee A, 1997, GASTROENTEROLOGY, V112, P1386, DOI 10.1016/S0016-5085(97)70155-0
   MICHETTI P, 1994, GASTROENTEROLOGY, V107, P1002, DOI 10.1016/0016-5085(94)90224-0
   NEWBERNE PM, 1987, CANCER LETT, V38, P149, DOI 10.1016/0304-3835(87)90210-2
   OHGAKI H, 1989, CANCER LETT, V46, P117, DOI 10.1016/0304-3835(89)90018-9
   OISO T, 1975, CANCER RES, V35, P3254
   PARKIN DM, 1997, IARC SCI PUBL, V143, P1240
   ROJASCAMPOS N, 1990, NUTR CANCER, V14, P1, DOI 10.1080/01635589009514072
   Sato T, 1959, B I PUBLIC HLTH, V8, P10
   Sato T, 1959, BULL INST PUBLIC HEALTH, V8, P187
   SHARP R, 1995, DEVELOPMENT, V121, P149
   SIPPONEN P, 1992, ENDOSCOPY, V24, P424, DOI 10.1055/s-2007-1010512
   Sipponen Pentti, 1993, P37, V0, P0
   SORBYE H, 1988, VIRCHOWS ARCH A, V413, P445, DOI 10.1007/BF00716993
   TAJIMA K, 1985, JPN J CANCER RES, V76, P705
   TAKAHASHI M, 1983, JPN J CANCER RES, V74, P28
   TATEMATSU M, 1987, JPN J CANCER RES, V78, P312
   TATEMATSU M, 1975, J NATL CANCER I, V55, P101, DOI 10.1093/jnci/55.1.101
   TSUGANE S, 1994, JPN J CANCER RES, V85, P474, DOI 10.1111/j.1349-7006.1994.tb02382.x
   TSUGANE S, 1991, CANCER CAUSE CONTROL, V2, P165, DOI 10.1007/BF00056209
   TSUGANE S, 1993, CANCER CAUSE CONTROL, V4, P297, DOI 10.1007/BF00051331
   TUYNS AJ, 1988, NUTR CANCER, V11, P229, DOI 10.1080/01635588809513992
   Wang TC, 1996, J CLIN INVEST, V98, P1918, DOI 10.1172/JCI118993
   WATANABE H, 1992, JPN J CANCER RES, V83, P588, DOI 10.1111/j.1349-7006.1992.tb00130.x
   YOU WC, 1988, CANCER RES, V48, P3518
NR 45
TC 231
Z9 260
U1 0
U2 8
PU AMER ASSOC CANCER RESEARCH
PI BIRMINGHAM
PA PO BOX 11806, BIRMINGHAM, AL 35202 USA
SN 0008-5472
EI 
J9 CANCER RES
JI Cancer Res.
PD OCT 1
PY 1999
VL 59
IS 19
BP 4823
EP 4828
DI 
PG 6
WC Oncology
SC Oncology
GA 244AC
UT WOS:000083028800016
PM 10519391
DA 2025-02-23
ER

PT J
AU Hammons, GJ
   Fletcher, JV
   Stepps, KR
   Smith, EA
   Balentine, DA
   Harbowy, ME
   Kadlubar, FF
AF Hammons, GJ
   Fletcher, JV
   Stepps, KR
   Smith, EA
   Balentine, DA
   Harbowy, ME
   Kadlubar, FF
TI Effects of chemoprotective agents on the metabolic activation of the carcinogenic arylamines PhIP and 4-aminobiphenyl in human and rat liver microsomes
SO NUTRITION AND CANCER-AN INTERNATIONAL JOURNAL
LA English
DT Article
ID heterocyclic aromatic-amines; induced colon carcinogenesis; human urinary-bladder; food-derived mutagen; green tea extracts; 2-amino-1-methyl-6-phenylimidazo<4,5-b>pyridine phip; cytochrome p4501a2; dna-adducts; organosulfur compounds; colorectal-cancer
AB Carcinogenic aromatic amines, including the heterocyclic amines, may pose a significant health risk to humans. To determine the potential for chemoprotective intervention against the carcinogenicity of these arylamines and to better understand their mechanism of action, a range of agents, most of them natural dietary constituents, was examined in vitro for their ability to modulate the N-hydroxylation of 2-amino-1-methyl-6-phenylimidazo[4, 5-b]pyridine (PhIP) and 4-aminobiphenyl (ABP), an initial step in their bioactivation. Experiments were conducted with rat and human liver microsomes. The agents (diallyl sulfide, indole-3-carbinol, alpha-angelicalactone, cafestol/kahweol palmitates, cafestol, kahweol, benzylisothiocyanate, genistin, formononetin, daidzin, equol, biochanin A, Oltipraz, tannic acid, quercetin, ethoxyquin, green tea, and black tea) comprised a variety of chemical classes that included sulfur-containing compounds, antioxidants, flavonoids, phytoestrogens, diterpenes, and polyphenols. Several of these agents, quercetin, ethoxyquin, and black tea, were found to strongly inhibit PhIP N-hydroxylation in rat liver microsomes, resulting in a nearly 85-90% decrease in activity at 100 mu M or 0.2%. Tannic acid and green tea, in addition to these agents, were also strong inhibitors of ABP N-hydroxylation. In human liver microsomes, each of these agents was strongly inhibitory (approx 85-95% at 100 mu M or 0.02%) of PhIP and ABP N-hydroxylation. Theaflavins and polyphenols were judged to be the primary inhibiting components in the teas, the theaflavins showing the most potent effect These results demonstrate that chemoprotective agents can inhibit the bioactivation of carcinogenic arylamines, and this is likely to be one of the mechanisms of protection.
C1 Natl Ctr Toxicol Res, Div Mol Epidemiol, Jefferson, AR 72079 USA.
   Thomas J Lipton Inc, Englewood Cliffs, NJ 07632 USA.
C3 US Food & Drug Administration (FDA)
RP Natl Ctr Toxicol Res, Div Mol Epidemiol, HFT-100,3900 NCRT Rd, Jefferson, AR 72079 USA.
CR Apostolides Z, 1997, MUTAT RES-GEN TOX EN, V389, P167, DOI 10.1016/S1383-5718(96)00143-X
   Apostolides Z, 1996, MUTAT RES-ENVIR MUTA, V359, P159, DOI 10.1016/S0165-1161(96)90262-9
   Barcelo S, 1996, CARCINOGENESIS, V17, P277, DOI 10.1093/carcin/17.2.277
   BLOCK G, 1992, NUTR CANCER, V18, P1, DOI 10.1080/01635589209514201
   BRYANT MS, 1988, P NATL ACAD SCI USA, V85, P9788, DOI 10.1073/pnas.85.24.9788
   BUABBAS A, 1994, MUTAGENESIS, V9, P325, DOI 10.1093/mutage/9.4.325
   BUABBAS A, 1994, CARCINOGENESIS, V15, P2575, DOI 10.1093/carcin/15.11.2575
   Chen LS, 1996, DRUG METAB DISPOS, V24, P529
   DESCHNER EE, 1991, CARCINOGENESIS, V12, P1193, DOI 10.1093/carcin/12.7.1193
   EISENBRAND G, 1993, TOXICOLOGY, V84, P1, DOI 10.1016/0300-483X(93)90109-6
   FELTON JS, 1991, MUTAT RES, V259, P205, DOI 10.1016/0165-1218(91)90118-6
   GARNER RC, 1984, ACS MONOGR SER, V182, P175
   GUENGERICH FP, 1982, BIOCHEMISTRY-US, V21, P1698, DOI 10.1021/bi00536a035
   Hammons GJ, 1997, CARCINOGENESIS, V18, P851, DOI 10.1093/carcin/18.4.851
   Herman DG, 1995, CARCINOGENESIS, V16, P2931, DOI 10.1093/carcin/16.12.2931
   ITO N, 1992, TERATOGEN CARCIN MUT, V12, P79, DOI 10.1002/tcm.1770120205
   ITO N, 1991, CARCINOGENESIS, V12, P1503, DOI 10.1093/carcin/12.8.1503
   KADERLIK KR, 1994, CARCINOGENESIS, V15, P1703, DOI 10.1093/carcin/15.8.1703
   Katiyar SK, 1996, INT J ONCOL, V8, P221
   KENSLER TW, 1985, CARCINOGENESIS, V6, P759, DOI 10.1093/carcin/6.5.759
   KENSLER TW, 1987, CANCER RES, V47, P4271
   Koley AP, 1997, J BIOL CHEM, V272, P3149, DOI 10.1074/jbc.272.6.3149
   LANG NP, 1994, CANCER EPIDEM BIOMAR, V3, P675
   LI Y, 1994, DRUG METAB DISPOS, V22, P566
   LIN DX, 1994, ENVIRON HEALTH PERSP, V102, P11, DOI 10.2307/3432144
   LIU JZ, 1992, CARCINOGENESIS, V13, P1847, DOI 10.1093/carcin/13.10.1847
   LOWRY OH, 1951, J BIOL CHEM, V193, P265
   LYNCH AM, 1992, CANCER RES, V52, P6216
   MANABE S, 1993, CARCINOGENESIS, V14, P899, DOI 10.1093/carcin/14.5.899
   MANABE S, 1991, CARCINOGENESIS, V12, P1945, DOI 10.1093/carcin/12.10.1945
   MCMANUS ME, 1989, CARCINOGENESIS, V10, P357, DOI 10.1093/carcin/10.2.357
   MILLER EG, 1991, NUTR CANCER, V15, P41, DOI 10.1080/01635589109514110
   NARISAWA T, 1993, JPN J CANCER RES, V84, P1007, DOI 10.1111/j.1349-7006.1993.tb02792.x
   OBERMEIER MT, 1995, XENOBIOTICA, V25, P575, DOI 10.3109/00498259509061876
   RADOMSKI JL, 1979, ANNU REV PHARMACOL, V19, P129, DOI 10.1146/annurev.pa.19.040179.001021
   REDDY BS, 1993, CANCER RES, V53, P3493
   SCHIFFMAN MH, 1989, CANCER RES, V49, P3420
   Shimada T, 1997, CANCER RES, V57, P4757
   SIESS MH, 1995, TOXICOL APPL PHARM, V130, P73, DOI 10.1006/taap.1995.1010
   SINHA R, 1994, CANCER RES, V54, P6154
   SOHN OS, 1994, XENOBIOTICA, V24, P119, DOI 10.3109/00498259409043226
   STAVRIC B, 1994, FOOD CHEM TOXICOL, V32, P79, DOI 10.1016/0278-6915(84)90040-1
   STONER GD, 1995, J CELL BIOCHEM, V0, P169
   SUGIE S, 1994, CARCINOGENESIS, V15, P1555, DOI 10.1093/carcin/15.8.1555
   SUGIMURA T, 1985, MUTAT RES, V150, P33, DOI 10.1016/0027-5107(85)90098-3
   SUGIMURA T, 1991, ADV EXP MED BIOL, V283, P569
   SUMIYOSHI H, 1990, CANCER RES, V50, P5084
   TALASKA G, 1991, P NATL ACAD SCI USA, V88, P5350, DOI 10.1073/pnas.88.12.5350
   TURESKY RJ, 1991, CARCINOGENESIS, V12, P1839, DOI 10.1093/carcin/12.10.1839
   USHIYAMA H, 1991, CARCINOGENESIS, V12, P1417, DOI 10.1093/carcin/12.8.1417
   WALLIN H, 1990, CARCINOGENESIS, V11, P489, DOI 10.1093/carcin/11.3.489
   WANG ZY, 1988, DRUG METAB DISPOS, V16, P98
   WARGOVICH MJ, 1987, CARCINOGENESIS, V8, P487, DOI 10.1093/carcin/8.3.487
   WATTENBERG LW, 1979, CANCER RES, V39, P1651
   WEISBURGER JH, 1993, CANCER RES, V53, P2422
   WOLFGANG WH, 1997, MUTAT RES, V376, P115
   WRIGHTON SA, 1992, CRIT REV TOXICOL, V22, P1, DOI 10.3109/10408449209145319
   YAMANE T, 1991, JPN J CANCER RES, V82, P1336, DOI 10.1111/j.1349-7006.1991.tb01801.x
   YIN PZ, 1994, CANCER LETT, V79, P33
   ZHAO K, 1994, CARCINOGENESIS, V15, P1285, DOI 10.1093/carcin/15.6.1285
NR 60
TC 39
Z9 41
U1 0
U2 14
PU ROUTLEDGE JOURNALS, TAYLOR & FRANCIS LTD
PI ABINGDON
PA 2-4 PARK SQUARE, MILTON PARK, ABINGDON OX14 4RN, OXON, ENGLAND
SN 0163-5581
EI 1532-7914
J9 NUTR CANCER
JI Nutr. Cancer
PD JUN 15
PY 1999
VL 33
IS 1
BP 46
EP 52
DI 10.1080/01635589909514747
PG 7
WC Oncology; Nutrition & Dietetics
SC Oncology; Nutrition & Dietetics
GA 184DM
UT WOS:000079594800007
PM 10227043
DA 2025-02-23
ER

PT J
AU Honda, T
   Kai, I
   Ohi, G
AF Honda, T
   Kai, I
   Ohi, G
TI Fat and dietary fiber intake and colon cancer mortality: A chronological comparison between Japan and the United States
SO NUTRITION AND CANCER-AN INTERNATIONAL JOURNAL
LA English
DT Article
ID large-bowel-cancer; risk; disease
AB To estimate the role of dietary fiber (DF) and fat in the striking growth of colon cancer mortality in Japan after World War II, we analyzed relations between the above variables in comparison with those in the United States. In the United States, fat intake grew by only one-third over the past 70 years (from 124 g in 1909-1913 to 166 g in 1984), whereas colon cancer mortality increased fourfold (from 5 to 20 per 100, 000). In Japan, although fat intake roughly doubled during the 40 years after World War II (from 20 to 38 g) colon cancer mortality grew 5.5-fold (from 2 to 11 per 100,000). It is difficult to give a consistent explanation for the growth patterns of colon cancer mortality in both countries on the basis of fat consumption as a cancer promoter. In the United States, DF intake continuously dwindled at a level always less than in Japan throughout this century. DF intake in Japan also declined rather steadily, except for war time, over the past 80 years. However, with regard to the growth pattern of colon cancer mortality, it began rising steeply around the period when the daily DF intake diminished below 20 g, suggesting the presence of a threshold level in this neighborhood in preventing the development of colon cancer.
C1 Univ Tokyo, Sch Hlth Sci & Nursing, Dept Social Gerontol, Bunkyo Ku, Tokyo 1130033, Japan.
   Yamaguchi Prefectural Univ, Yamagata, Japan.
   Natl Inst Environm Studies, Tsukuba, Ibaraki, Japan.
C3 University of Tokyo; National Institute for Environmental Studies - Japan
RP Univ Tokyo, Sch Hlth Sci & Nursing, Dept Social Gerontol, Bunkyo Ku, 7-3-1 Hongo, Tokyo 1130033, Japan.
EM G38378@simail.ne.jp
CR ANDERSON JW, 1989, AM J CLIN NUTR, V49, P352, DOI 10.1093/ajcn/49.2.352
   [Anonymous], 1982, NATIONAL RESEARCH COUNCIL (US) COMMITTEE ON DIET, V0, P0
   ARMSTRONG B, 1975, INT J CANCER, V15, P617, DOI 10.1002/ijc.2910150411
   BINGHAM SA, 1985, BRIT J CANCER, V52, P399, DOI 10.1038/bjc.1985.207
   BINGHAM SA, 1990, P KELLOGGS INT S DIE, V0, P97
   BUELL P, 1965, CANCER, V18, P656, DOI 10.1002/1097-0142(196505)18:5<656::AID-CNCR2820180515>3.0.CO;2-3
   Burkitt D P, 1972, LANCET, V2, P1408
   BURKITT DP, 1974, JAMA-J AM MED ASSOC, V229, P1068, DOI 10.1001/jama.229.8.1068
   BURKITT DP, 1971, CANCER, V28, P3, DOI 10.1002/1097-0142(197107)28:1<3::AID-CNCR2820280104>3.0.CO;2-N
   CUMMINGS JH, 1981, P NUTR SOC, V40, P7, DOI 10.1079/PNS19810003
   EDERER F, 1971, LANCET, V2, P203
   GREENWALD P, 1987, J AM DIET ASSOC, V87, P1178
   HAENSZEL W, 1968, JNCI-J NATL CANCER I, V40, P43
   HAENSZEL W, 1973, J NATL CANCER I, V51, P1765, DOI 10.1093/jnci/51.6.1765
   HILL MJ, 1975, LANCET, V1, P535
   HILL MJ, 1971, J PATHOL, V104, P129, DOI 10.1002/path.1711040207
   HILL MJ, 1971, LANCET, V1, P95
   HIROHATA T, 1980, EIYO TO SHOKURYO, V33, P1
   INNAMI S, 1995, DIETARY FIBER, V0, P0
   KNOX EG, 1977, BRIT J PREV SOC MED, V31, P71
   KURATSUNE M, 1986, JPN J CANCER RES, V77, P736
   LANZA E, 1987, AM J CLIN NUTR, V46, P790, DOI 10.1093/ajcn/46.5.790
   LOCKE FB, 1980, JNCI-J NATL CANCER I, V65, P1149
   MATAYOSHI Z, 1969, TOHOKU IGAKU ZASSHI, V78, P62
   *MIN HLTH WELF, 1986, MORT STAT MAL NEOPL, V0, P0
   MINOWA M, 1983, HUM NUTR-APPL NUTR, V37, P113
   NAGAHASHI S, 1985, NIHON EISEIGAKU ZASS, V40, P781
   Narisawa T, 1986, GAN NO RINSHO, V32, P674
   *NAT COUNC MUN LAB, 1989, STUD DF DET PRINC FO, V0, P0
   ODA S, 1987, KOUSEI NO SHIHYO, V34, P0
   OHI G, 1983, AM J CLIN NUTR, V38, P115, DOI 10.1093/ajcn/38.1.115
   OHTA M, 1985, JPN J GASTROENTEROL, V82, P51
   PAGE L, 1978, BIOSCIENCE, V28, P192, DOI 10.2307/1307348
   PHILLIPS RL, 1975, CANCER RES, V35, P3513
   RAPER NR, 1986, DIETARY FAT CANCER, V0, P127
   SMITH RL, 1956, JNCI-J NATL CANCER I, V17, P459
   *STAT INV DEP MIN, 1980, KOUSEI NO SIHYO, V27, P0
   UCHINO S, 1977, DIETARY LIFE POPULAT, V0, P212
   *US DHEW, 1968, VIT STAT RAT US 1940, V0, P0
   *USDA, 1981, FOOD COMP TABL US, V0, P0
   WILLETT W, 1989, NATURE, V338, P389, DOI 10.1038/338389a0
   WINAWER SJ, 1985, CECIL TXB MED, V0, P761
NR 45
TC 24
Z9 29
U1 0
U2 2
PU ROUTLEDGE JOURNALS, TAYLOR & FRANCIS LTD
PI ABINGDON
PA 2-4 PARK SQUARE, MILTON PARK, ABINGDON OX14 4RN, OXON, ENGLAND
SN 0163-5581
EI 1532-7914
J9 NUTR CANCER
JI Nutr. Cancer
PD JUN 15
PY 1999
VL 33
IS 1
BP 95
EP 99
DI 10.1080/01635589909514754
PG 5
WC Oncology; Nutrition & Dietetics
SC Oncology; Nutrition & Dietetics
GA 184DM
UT WOS:000079594800014
PM 10227050
DA 2025-02-23
ER

PT J
AU Woodson, K
   Tangrea, JA
   Barrett, MJ
   Virtamo, J
   Taylor, PR
   Albanes, D
AF Woodson, K
   Tangrea, JA
   Barrett, MJ
   Virtamo, J
   Taylor, PR
   Albanes, D
TI Serum α-tocopherol and subsequent risk of lung cancer among male smokers
SO JNCI-JOURNAL OF THE NATIONAL CANCER INSTITUTE
LA English
DT Article
ID vitamin-e; beta-carotene; cigarette-smoke; free-radicals; follow-up; plasma; antioxidants; inhibition; acid; men
AB Background: Higher blood levels of alpha-tocopherol, the predominant form of vitamin E, have been associated in some studies with a reduced risk of lung cancer, but other studies have yielded conflicting results. To clarify this association, we examined the relationship between prospectively collected serum alpha-tocopherol and lung cancer in the Alpha-Tocopherol, Beta-Carotene Cancer Prevention (ATBC) Study cohort. Methods: The ATBC Study was a randomized, clinical trial of 29133 white male smokers from Finland who mere 50-69 years old and who had received alpha-tocopherol (50 mg), beta-carotene (20 mg), both, or neither daily for 5-8 years. Data regarding medical histories, smoking, and dietary factors were obtained at study entry, as was a serum specimen for baseline alpha-tocopherol determination, alpha-Tocopherol measurements were available for 29102 of the men, among whom 1144 incident cases of lung cancer were diagnosed during a median observation period of 7.7 years. The association between alpha-tocopherol and lung cancer was evaluated with the use of multivariate proportional hazards regression. Results: A 19% reduction in lung cancer incidence was observed in the highest versus lowest quintile of serum alpha-tocopherol (relative risk = 0.81; 95% confidence interval = 0.67-0.97), There was a stronger inverse association among younger men (<60 years), among men with less cumulative tobacco exposure (<40 years of smoking), and possibly among men receiving a-tocopherol supplementation, Conclusions: In the ATBC Study cohort, higher serum alpha-tocopherol status is associated with lower lung cancer risk; this relationship appears stronger among younger persons and among those with less cumulative smoke exposure, These findings suggest that high levels of alpha-tocopherol, if present during the early critical stages of tumorigenesis, may inhibit lung cancer development.
C1 NCI, Canc Prevent Studies Branch, Div Clin Sci, Bethesda, MD 20892 USA.
   Informat Management Serv Inc, Silver Spring, MD USA.
   Natl Publ Hlth Inst, Helsinki, Finland.
C3 National Institutes of Health (NIH) - USA; NIH National Cancer Institute (NCI); Division of Clinical Sciences (DCS); Information Management Services, Inc.; Finland National Institute for Health & Welfare
RP NIH, 6006 Execut Blvd MSC 7058, Bethesda, MD 20892 USA.
FU NCI NIH HHS [N01CN45165] Funding Source: Medline
CR Albanes D, 1996, J NATL CANCER I, V88, P1560, DOI 10.1093/jnci/88.21.1560
   [Anonymous], 1994, ANN EPIDEMIOL, V4, P1
   BHATHENA SJ, 1991, AM J CLIN NUTR, V54, P684, DOI 10.1093/ajcn/54.4.684
   Borel P, 1997, EUR J CLIN INVEST, V27, P812, DOI 10.1046/j.1365-2362.1997.1960744.x
   BOSCOBOINIK D, 1991, J BIOL CHEM, V266, P6188
   CHEN LH, 1989, ANTICANCER RES, V9, P1069
   COHN JS, 1988, J LIPID RES, V29, P469
   Comstock GW, 1997, CANCER EPIDEM BIOMAR, V6, P907
   HALLIWELL B, 1994, NUTR REV, V52, P253
   Handelman GJ, 1996, AM J CLIN NUTR, V63, P559, DOI 10.1093/ajcn/63.4.559
   Hu JJ, 1996, CANCER EPIDEM BIOMAR, V5, P263
   JEDRYCHOWSKI W, 1992, J CANCER RES CLIN, V118, P276, DOI 10.1007/BF01208616
   KNEKT P, 1993, ANN NY ACAD SCI, V686, P280, DOI 10.1111/j.1749-6632.1993.tb39187.x
   KNEKT P, 1992, ANN NY ACAD SCI, V669, P269
   KNEKT P, 1988, AM J EPIDEMIOL, V127, P28, DOI 10.1093/oxfordjournals.aje.a114788
   KRASINSKI SD, 1990, J CLIN INVEST, V85, P883, DOI 10.1172/JCI114515
   MENKES MS, 1986, NEW ENGL J MED, V315, P1250, DOI 10.1056/NEJM198611133152003
   Meydani SN, 1998, NUTR REV, V56, P0
   MILNE DB, 1986, CLIN CHEM, V32, P874
   NOMURA AMY, 1985, CANCER RES, V45, P2369
   PENTLAND AP, 1992, J BIOL CHEM, V267, P15578
   Percy C, 1990, INTERNATIONAL CLASSIFICATION OF DISEASES FOR ONCOLOGY, V2nd, P0
   PIETINEN P, 1988, AM J EPIDEMIOL, V128, P655, DOI 10.1093/oxfordjournals.aje.a115013
   Pryor WA, 1997, ENVIRON HEALTH PERSP, V105, P875, DOI 10.2307/3433297
   RAUTALAHTI M, 1993, AM J CLIN NUTR, V57, P551, DOI 10.1093/ajcn/57.4.551
   Shklar G, 1996, ORAL ONCOL, V32B, P114, DOI 10.1016/0964-1955(95)00077-1
   Sigounas G, 1997, NUTR CANCER, V28, P30, DOI 10.1080/01635589709514549
   STAHELIN HB, 1991, AM J EPIDEMIOL, V133, P766
   Traber MG, 1996, ANNU REV NUTR, V16, P321, DOI 10.1146/annurev.nu.16.070196.001541
   TURLEY JM, 1995, CELL GROWTH DIFFER, V6, P655
   *US DEP HHS, 1991, INT CLASS DIS, V0, P0
   WALD NJ, 1987, BRIT J CANCER, V56, P69, DOI 10.1038/bjc.1987.156
   WILLETT W, 1986, AM J EPIDEMIOL, V124, P17, DOI 10.1093/oxfordjournals.aje.a114366
   Yano T, 1997, EUR J PHARMACOL, V323, P99, DOI 10.1016/S0014-2999(97)00094-0
NR 34
TC 75
Z9 79
U1 0
U2 1
PU OXFORD UNIV PRESS INC
PI CARY
PA JOURNALS DEPT, 2001 EVANS RD, CARY, NC 27513 USA
SN 0027-8874
EI 1460-2105
J9 JNCI-J NATL CANCER I
JI JNCI-J. Natl. Cancer Inst.
PD OCT 20
PY 1999
VL 91
IS 20
BP 1738
EP 1743
DI 10.1093/jnci/91.20.1738
PG 6
WC Oncology
SC Oncology
GA 247XP
UT WOS:000083246500012
PM 10528024
DA 2025-02-23
ER

PT J
AU Gann, PH
   Ma, J
   Giovannucci, E
   Willett, W
   Sacks, FM
   Hennekens, CH
   Stampfer, MJ
AF Gann, PH
   Ma, J
   Giovannucci, E
   Willett, W
   Sacks, FM
   Hennekens, CH
   Stampfer, MJ
TI Lower prostate cancer risk in men with elevated plasma lycopene levels: Results of a prospective analysis
SO CANCER RESEARCH
LA English
DT Article
ID beta-carotene; follow-up; retinol; serum; diet; tocopherol; carcinoma; isomers; humans; supplementation
AB Dietary consumption of the carotenoid lycopene (mostly from tomato products) has been associated with a lower risk of prostate cancer. Evidence relating other carotenoids, tocopherols, and retinol to prostate cancer risk has been equivocal. This prospective study was designed to examine the relationship between plasma concentrations of several major antioxidants and risk of prostate cancer. We conducted a nested case-control study using plasma samples obtained in 1982 from healthy men enrolled in the Physicians' Health Study, a randomized, placebo-controlled trial of aspirin and beta-carotene, subjects included 578 men who developed prostate cancer within 13 years of follow-up and 1294 age- and smoking status-matched controls. We quantified the five major plasma carotenoid peaks (alpha- and beta-carotene, beta-cryptoxanthin, lutein, and Lycopene) plus alpha- and gamma-tocopherol and retinol using high-performance liquid chromatography. Results for plasma beta-carotene are reported separately. Odds ratios (ORs), 95% confidence intervals (CIs), and Ps for trend were calculated for each quintile of plasma antioxidant using logistic regression models that allowed for adjustment of potential confounders and estimation of effect modification by assignment to either active beta-carotene or placebo in the trial. Lycopene was the only antioxidant found at significantly lower mean levels in cases than in matched controls (P = 0.04 for all cases). The ORs for all prostate cancers declined slightly with increasing quintile of plasma lycopene (5th quintile OR = 0.75, 95% CI = 0.54-1.06; P, trend = 0.12); there was a stronger inverse association for aggressive prostate cancers (5th quintile OR = 0.56, 95% CI = 0.34-0.91; P, trend = 0.05). In the placebo group, plasma Lycopene was very strongly related to lower prostate cancer risk (5th quintile OR = 0.40; P, trend = 0.006 for aggressive cancer), whereas there was no evidence for a trend among those assigned to beta-carotene supplements. However, in the beta-carotene group, prostate cancer risk was reduced in each Lycopene quintile relative to men with low lycopene and placebo. The only other notable association was a reduced risk of aggressive cancer with higher alpha-tocopherol levels that was not statistically significant. None of the associations for lycopene were confounded by age, smoking, body mass index, exercise, alcohol, multivitamin use, or plasma total cholesterol level. These results concur with a recent prospective dietary analysis, which identified Lycopene as the carotenoid with the dearest inverse relation to the development of prostate cancer. The inverse association was particularly apparent for aggressive cancer and for men not consuming beta-carotene supplements. For men with low lycopene, beta-carotene supplements were associated with risk reductions comparable to those observed with high lycopene. These data provide further evidence that increased consumption of tomato products and other lycopene-containing foods might reduce the occurrence or progression of prostate cancer.
C1 Northwestern Univ, Sch Med, Dept Prevent Med, Chicago, IL 60611 USA.
   Brigham & Womens Hosp, Div Prevent Med, Boston, MA 02115 USA.
   Brigham & Womens Hosp, Channing Lab, Boston, MA 02115 USA.
   Harvard Univ, Sch Med, Boston, MA 02115 USA.
   Harvard Univ, Sch Publ Hlth, Dept Epidemiol, Boston, MA 02115 USA.
   Harvard Univ, Sch Publ Hlth, Dept Nutr, Boston, MA 02115 USA.
C3 Northwestern University; Harvard University; Harvard University Medical Affiliates; Brigham & Women's Hospital; Harvard University; Harvard University Medical Affiliates; Brigham & Women's Hospital; Harvard University; Harvard Medical School; Harvard University; Harvard T.H. Chan School of Public Health; Harvard University; Harvard T.H. Chan School of Public Health
RP Northwestern Univ, Sch Med, Dept Prevent Med, 680 N Lake Shore Dr,Suite 1102, Chicago, IL 60611 USA.
EM pgann@nwu.edu
FU NCI NIH HHS [CA34944] Funding Source: Medline; NHLBI NIH HHS [HL26490, HL34595] Funding Source: Medline
CR BANKSON DD, 1991, J AM J CLIN NUTR S, V53, P0
   BENDICH A, 1986, J NUTR, V116, P2254, DOI 10.1093/jn/116.11.2254
   BUIATTI E, 1989, INT J CANCER, V44, P611, DOI 10.1002/ijc.2910440409
   CATALONA WJ, 1987, ARCH INTERN MED, V147, P361, DOI 10.1001/archinte.147.2.361
   Clark LC, 1998, BRIT J UROL, V81, P730
   Clinton SK, 1996, CANCER EPIDEM BIOMAR, V5, P823
   COLDITZ GA, 1985, AM J CLIN NUTR, V41, P32, DOI 10.1093/ajcn/41.1.32
   COMSTOCK GW, 1995, CANCER EPIDEM BIOMAR, V4, P505
   DEMESQUITA HBB, 1991, INT J CANCER, V48, P540, DOI 10.1002/ijc.2910480411
   DI MASCIO P, 1989, ARCH BIOCHEM BIOPHYS, V274, P532, DOI 10.1016/0003-9861(89)90467-0
   Fotouhi N, 1996, AM J CLIN NUTR, V63, P553, DOI 10.1093/ajcn/63.4.553
   FRANCESCHI S, 1994, INT J CANCER, V59, P181, DOI 10.1002/ijc.2910590207
   Gartner C, 1997, AM J CLIN NUTR, V66, P116
   Gerster H, 1997, J AM COLL NUTR, V16, P109
   GIOVANNUCCI E, 1995, J NATL CANCER I, V87, P1767, DOI 10.1093/jnci/87.23.1767
   GRAHAM S, 1983, JNCI-J NATL CANCER I, V70, P687
   HAYES RB, 1988, CANCER-AM CANCER SOC, V62, P2021, DOI 10.1002/1097-0142(19881101)62:9<2021::AID-CNCR2820620925>3.0.CO;2-R
   Heinonen OP, 1998, J NATL CANCER I, V90, P440, DOI 10.1093/jnci/90.6.440
   Hennekens CH, 1996, NEW ENGL J MED, V334, P1145, DOI 10.1056/NEJM199605023341801
   HSING AW, 1990, CANCER RES, V50, P6836
   HSING AW, 1990, JNCI-J NATL CANCER I, V82, P941, DOI 10.1093/jnci/82.11.941
   KNEKT P, 1988, AM J EPIDEMIOL, V127, P28, DOI 10.1093/oxfordjournals.aje.a114788
   KOLONEL LN, 1988, AM J EPIDEMIOL, V127, P999, DOI 10.1093/oxfordjournals.aje.a114903
   Kolonel LN, 1996, CANCER CAUSE CONTROL, V7, P83, DOI 10.1007/BF00115640
   LEMARCHAND L, 1991, AM J EPIDEMIOL, V133, P103, DOI 10.1093/oxfordjournals.aje.a115849
   LEVY J, 1995, NUTR CANCER, V24, P257, DOI 10.1080/01635589509514415
   Malins DC, 1997, P NATL ACAD SCI USA, V94, P259, DOI 10.1073/pnas.94.1.259
   MATSUSHIMANISHIWAKI R, 1995, LIPIDS, V30, P1029, DOI 10.1007/BF02536288
   Middleton B, 1986, NUTR CANCER, V8, P107
   Miller NJ, 1996, FEBS LETT, V384, P240, DOI 10.1016/0014-5793(96)00323-7
   MILLS PK, 1989, CANCER-AM CANCER SOC, V64, P598, DOI 10.1002/1097-0142(19890801)64:3<598::AID-CNCR2820640306>3.0.CO;2-6
   NAGASAWA H, 1995, ANTICANCER RES, V15, P1173
   Nomura AMY, 1997, CANCER EPIDEM BIOMAR, V6, P487
   OHNO Y, 1988, CANCER RES, V48, P1331
   REICHMAN ME, 1990, CANCER RES, V50, P2311
   Ripple MO, 1997, JNCI-J NATL CANCER I, V89, P40, DOI 10.1093/jnci/89.1.40
   ROSS RK, 1987, JNCI-J NATL CANCER I, V78, P869
   Rothman KJ, 1986, MODERN EPIDEMIOLOGY, V0, P285
   Schuman LM, 1982, TRENDS CANC INCIDENC, V0, P345
   Sharoni Y, 1997, CANCER DETECT PREV, V21, P118
   STAHL W, 1992, J NUTR, V122, P2161, DOI 10.1093/jn/122.11.2161
   STAHL W, 1992, ARCH BIOCHEM BIOPHYS, V294, P173, DOI 10.1016/0003-9861(92)90153-N
   Stahl W, 1996, ARCH BIOCHEM BIOPHYS, V336, P1, DOI 10.1006/abbi.1996.0525
   STEINMETZ KA, 1991, CANCER CAUSE CONTROL, V2, P427, DOI 10.1007/BF00054304
   TALAMINI R, 1992, NUTR CANCER, V18, P277, DOI 10.1080/01635589209514228
   TRINKLER JH, 1994, J PHOTOCHEM PHOTOBIO, V26, P283
   WEST DW, 1991, CANCER CAUSE CONTROL, V2, P85, DOI 10.1007/BF00053126
   XU MJ, 1992, J NATL CANCER I, V84, P1559, DOI 10.1093/jnci/84.20.1559
   Yoshizawa K, 1998, JNCI-J NATL CANCER I, V90, P1219, DOI 10.1093/jnci/90.16.1219
   ZHANG LX, 1992, CANCER RES, V52, P5707
NR 50
TC 494
Z9 567
U1 0
U2 31
PU AMER ASSOC CANCER RESEARCH
PI PHILADELPHIA
PA 615 CHESTNUT ST, 17TH FLOOR, PHILADELPHIA, PA 19106-4404 USA
SN 0008-5472
EI 1538-7445
J9 CANCER RES
JI Cancer Res.
PD MAR 15
PY 1999
VL 59
IS 6
BP 1225
EP 1230
DI 
PG 6
WC Oncology
SC Oncology
GA 175ZD
UT WOS:000079125200012
PM 10096552
DA 2025-02-23
ER

PT J
AU McKelvey, W
   Greenland, S
   Chen, MJ
   Longnecker, MP
   Frankl, HD
   Lee, ER
   Haile, RW
AF McKelvey, W
   Greenland, S
   Chen, MJ
   Longnecker, MP
   Frankl, HD
   Lee, ER
   Haile, RW
TI A case-control study of colorectal adenomatous polyps and consumption of foods containing partially hydrogenated oils
SO CANCER EPIDEMIOLOGY BIOMARKERS & PREVENTION
LA English
DT Article
ID colon-cancer; united-states; dietary-fat; risk; epidemiology; sugar; questionnaire; sigmoidoscopy; prevention; trans
AB The trans fatty acids produced by partially hydrogenating vegetable oils may cause colorectal neoplasia by interfering with cell membrane function or eicosanoid synthesis. This possibility provides a rationale for looking at the relation between colorectal adenomatous polyps and consumption of foods containing partially hydrogenated vegetable oils (PHVOs), A total of 516 cases and 551 controls who underwent screening sigmoidoscopy from 1991-1993 were recruited from a prepaid Los Angeles health plan. Subjects were interviewed and given a self-administered food frequency questionnaire. Food items containing PHVOs were divided into four groups characterized by principal ingredients and preparation methods: sweetened baked goods, candy bars, oils and condiments, and french fries and chips. After adjusting for age, sex, physical activity, body mass index, smoking, total energy, and red meat and vegetable intake, there was a positive association between polyps and sweetened baked goods [350+ versus <50 kcal/day (odds ratio, 2.1; 95% confidence interval, 1.3-3.5)]. No association was found with the other food groups after adjustment for dietary and nondietary covariates, Neither was total dietary trans fatty acid associated with adenomas after adjustment for sweetened baked goods and other covariates, These results do not support the hypothesis that eating foods containing PHVOs increases the risk of colorectal adenomas, but they are consistent with the hypothesis that foods high in fat and sugar and low in fiber and correlated micronutrients increase the risk of adenomas.
C1 Univ N Carolina, Sch Publ Hlth, Dept Environm Sci & Engn, Chapel Hill, NC 27599 USA.
   Univ Calif Los Angeles, Sch Publ Hlth, Dept Epidemiol, Los Angeles, CA 90095 USA.
   NIEHS, Epidemiol Branch, Res Triangle Pk, NC 27709 USA.
   Kaiser Permanente Med Ctr, Los Angeles, CA 90027 USA.
   Univ So Calif, Sch Med, Dept Prevent Med, Los Angeles, CA 90033 USA.
C3 University of North Carolina; University of North Carolina Chapel Hill; University of California System; University of California Los Angeles; National Institutes of Health (NIH) - USA; NIH National Institute of Environmental Health Sciences (NIEHS); Kaiser Permanente; University of Southern California
RP Univ N Carolina, Sch Publ Hlth, Dept Environm Sci & Engn, CB 7400,Rosenau Hall, Chapel Hill, NC 27599 USA.
EM wmckelve@sph.unc.edu
FU NCI NIH HHS [2RO1CA51923] Funding Source: Medline
CR AINSWORTH BE, 1993, MED SCI SPORT EXER, V25, P71, DOI 10.1249/00005768-199301000-00011
   ATKIN WS, 1992, NEW ENGL J MED, V326, P658, DOI 10.1056/NEJM199203053261002
   BOSTICK RM, 1994, CANCER CAUSE CONTROL, V5, P38, DOI 10.1007/BF01830725
   BRISTOL JB, 1985, BMJ-BRIT MED J, V291, P1467, DOI 10.1136/bmj.291.6507.1467
   BUFILL JA, 1990, ANN INTERN MED, V113, P779, DOI 10.7326/0003-4819-113-10-779
   BURKITT DP, 1971, CANCER, V28, P3, DOI 10.1002/1097-0142(197107)28:1<3::AID-CNCR2820280104>3.0.CO;2-N
   CENTONZE S, 1994, NUTR CANCER, V21, P233, DOI 10.1080/01635589409514322
   Dwyer JT, 1997, AM J CLIN NUTR, V66, P1581
   EMKEN EA, 1984, ANNU REV NUTR, V4, P339, DOI 10.1146/annurev.nu.04.070184.002011
   ENIG MG, 1978, FED PROC, V37, P2215
   FESKANICH D, 1993, J AM DIET ASSOC, V93, P790, DOI 10.1016/0002-8223(93)91754-E
   FOUTCH PG, 1991, DIGEST DIS SCI, V36, P924, DOI 10.1007/BF01297142
   FREDHOLM BB, 1984, PROG CLIN BIOL RES, V156, P331
   GIOVANNUCCI E, 1994, ANN MED, V26, P443, DOI 10.3109/07853899409148367
   Giovannucci E, 1997, AM J CLIN NUTR, V66, P1564
   GREENLAND S, 1995, EPIDEMIOLOGY, V6, P356, DOI 10.1097/00001648-199507000-00005
   Haile RW, 1997, INT J CANCER, V73, P497, DOI 10.1002/(SICI)1097-0215(19971114)73:4<497::AID-IJC7>3.0.CO;2-V
   Howe GR, 1997, CANCER CAUSE CONTROL, V8, P215, DOI 10.1023/A:1018476414781
   HUNTER JE, 1991, AM J CLIN NUTR, V54, P363, DOI 10.1093/ajcn/54.2.363
   Klurfeld DM, 1997, AM J CLIN NUTR, V66, P1530, DOI 10.1093/ajcn/66.6.1530S
   LAVECCHIA C, 1993, INT J CANCER, V55, P386
   Mounts TL, 1987, FAT PRODUCTION CONSU, V0, P201
   Pariza MW, 1997, AM J CLIN NUTR, V66, P1539
   POTTER JD, 1993, EPIDEMIOL REV, V15, P499, DOI 10.1093/oxfordjournals.epirev.a036132
   POTTER JD, 1993, J NUTR, V123, P418, DOI 10.1093/jn/123.suppl_2.418
   REDDY BS, 1995, CRIT REV FOOD SCI, V35, P175, DOI 10.1080/10408399509527698
   REX DK, 1993, AM J GASTROENTEROL, V88, P825
   SCHATZKIN A, 1994, JNCI-J NATL CANCER I, V86, P1053, DOI 10.1093/jnci/86.14.1053
   SCHATZKIN A, 1995, EUR J CANCER, V31A, P1198, DOI 10.1016/0959-8049(95)00138-9
   Slattery ML, 1997, CANCER EPIDEM BIOMAR, V6, P677
   *USDA NUTR MON DIV, 1991, 37832 USDA NUTR MON, V0, P0
   VARGAS PA, 1992, CANCER-AM CANCER SOC, V70, P1229, DOI 10.1002/1097-0142(19920901)70:3+<1229::AID-CNCR2820701507>3.0.CO;2-#
   Watatani M, 1996, CANCER, V77, P1688, DOI 10.1002/(SICI)1097-0142(19960415)77:8+<1688::AID-CNCR16>3.3.CO;2-N
   WILLETT WC, 1988, AM J EPIDEMIOL, V127, P188, DOI 10.1093/oxfordjournals.aje.a114780
   Witte JS, 1996, AM J EPIDEMIOL, V144, P1015, DOI 10.1093/oxfordjournals.aje.a008872
NR 35
TC 24
Z9 27
U1 0
U2 5
PU AMER ASSOC CANCER RESEARCH
PI PHILADELPHIA
PA 615 CHESTNUT ST, 17TH FLOOR, PHILADELPHIA, PA 19106-4404 USA
SN 1055-9965
EI 1538-7755
J9 CANCER EPIDEM BIOMAR
JI Cancer Epidemiol. Biomarkers Prev.
PD JUN 15
PY 1999
VL 8
IS 6
BP 519
EP 524
DI 
PG 6
WC Oncology; Public, Environmental & Occupational Health
SC Oncology; Public, Environmental & Occupational Health
GA 204TJ
UT WOS:000080780100006
PM 10385142
DA 2025-02-23
ER

PT J
AU Glinghammar, B
   Rafter, J
AF Glinghammar, B
   Rafter, J
TI Carcinogenesis in the colon: interaction between luminal factors and genetic factors
SO EUROPEAN JOURNAL OF CANCER PREVENTION
LA English
DT Article
DE colon cancer; bile acids; cell proliferation; genes
ID apc(delta-716) knockout mice; sodium-butyrate; transcription factor; colorectal-cancer; ht-29 cells; bile-acids; ppar-gamma; apc gene; apoptosis; inhibition
AB At last, inroads are beginning to be made into the hitherto unknown and complex area of gene-environment interactions in the colon, Interestingly, many of the studies to date would suggest: that the Ape gene is a target for such interactions; that luminal factors can regulate the level of cellular proteins of central importance in the control of cell growth/arrest; and that some of the newly discovered members of the nuclear hormone receptor superfamily may be mediating gene-environment interactions in the colon. This is a very exciting area and will presumably be the subject of intense research in the near future. By characterizing the dietary/luminal factors that interact with the genes implicated in tumour development in the colon, we will reach another level of certainty regarding the dietary components responsible for tumour formation and their underlying mechanisms. It is gratifying to see at last the fields of epidemiology and molecular biology begin to overlap, and without doubt results from this new area of research will give a new and better status to the field of making dietary recommendations to decrease the risk of developing colorectal cancer. (C) 1999 Lippincott Williams & Wilkins.
C1 Karolinska Inst, Novum, Dept Med Nutr, S-14186 Huddinge, Sweden.
C3 Karolinska Institutet
RP Glinghammar, B (corresponding author), Karolinska Inst, Novum, Dept Med Nutr, S-14186 Huddinge, Sweden.
CR ANGEL P, 1991, BIOCHIM BIOPHYS ACTA, V1072, P129, DOI 10.1016/0304-419X(91)90011-9
   ANGEL P, 1987, MOL CELL BIOL, V7, P2256, DOI 10.1128/MCB.7.6.2256
   BARNARD JA, 1993, CELL GROWTH DIFFER, V4, P495
   Bry L, 1996, SCIENCE, V273, P1380, DOI 10.1126/science.273.5280.1380
   DONG QG, 1993, ANTI-CANCER DRUG, V4, P617, DOI 10.1097/00001813-199312000-00003
   DuBois RN, 1996, GASTROENTEROL CLIN N, V25, P773, DOI 10.1016/S0889-8553(05)70274-0
   DULIC V, 1994, CELL, V76, P1013, DOI 10.1016/0092-8674(94)90379-4
   ELDEIRY WS, 1993, CELL, V75, P817, DOI 10.1016/0092-8674(93)90500-P
   FEARON ER, 1990, SCIENCE, V247, P49, DOI 10.1126/science.2294591
   Glinghammar B, 1999, CARCINOGENESIS, V20, P969, DOI 10.1093/carcin/20.6.969
   Gould KA, 1996, CELL GROWTH DIFFER, V7, P1361
   GU Y, 1993, NATURE, V366, P707, DOI 10.1038/366707a0
   HAGUE A, 1995, INT J CANCER, V60, P400, DOI 10.1002/ijc.2910600322
   Hague A, 1997, INT J CANCER, V72, P898, DOI 10.1002/(SICI)1097-0215(19970904)72:5<898::AID-IJC30>3.0.CO;2-2
   HARWIG SSL, 1995, J CLIN INVEST, V95, P603, DOI 10.1172/JCI117704
   Hassig CA, 1997, CHEM BIOL, V4, P783, DOI 10.1016/S1074-5521(97)90111-3
   HEROLD KM, 1988, ONCOGENE, V3, P423
   Hirano F, 1996, CARCINOGENESIS, V17, P427, DOI 10.1093/carcin/17.3.427
   Hodin RA, 1996, CELL GROWTH DIFFER, V7, P647
   Huang CS, 1997, P NATL ACAD SCI USA, V94, P5826, DOI 10.1073/pnas.94.11.5826
   Hursting Stephen D, 1997, CURRENT OPINION IN ONCOLOGY, V9, P487, DOI 10.1097/00001622-199709050-00015
   INOUE H, 1995, J BIOL CHEM, V270, P24965, DOI 10.1074/jbc.270.42.24965
   KAKIUCHI H, 1995, P NATL ACAD SCI USA, V92, P910, DOI 10.1073/pnas.92.3.910
   KAKIUCHI H, 1993, MOL CARCINOGEN, V8, P44, DOI 10.1002/mc.2940080110
   Kinzler KW, 1996, CELL, V87, P159, DOI 10.1016/S0092-8674(00)81333-1
   Kuiper GGJM, 1996, P NATL ACAD SCI USA, V93, P5925, DOI 10.1073/pnas.93.12.5925
   Lefebvre AM, 1998, NAT MED, V4, P1053, DOI 10.1038/2036
   LI CY, 1995, J BIOL CHEM, V270, P4971, DOI 10.1074/jbc.270.10.4971
   MACPHEE M, 1995, CELL, V81, P957, DOI 10.1016/0092-8674(95)90015-2
   MAKINO H, 1994, JPN J CANCER RES, V85, P510, DOI 10.1111/j.1349-7006.1994.tb02388.x
   Matheson H, 1996, CARCINOGENESIS, V17, P421, DOI 10.1093/carcin/17.3.421
   NISHIZUKA Y, 1995, FASEB J, V9, P484, DOI 10.1096/fasebj.9.7.7737456
   Oshima M, 1996, CELL, V87, P803, DOI 10.1016/S0092-8674(00)81988-1
   OSHIMA M, 1995, P NATL ACAD SCI USA, V92, P4482, DOI 10.1073/pnas.92.10.4482
   Oshima M, 1996, MOL CARCINOGEN, V15, P11, DOI 10.1002/(SICI)1098-2744(199601)15:1<11::AID-MC3>3.0.CO;2-V
   Palmer DG, 1997, INT J CANCER, V73, P702, DOI 10.1002/(SICI)1097-0215(19971127)73:5<702::AID-IJC15>3.0.CO;2-7
   PEDRAZAALVA G, 1994, J BIOL CHEM, V269, P6978
   Pritchard DM, 1996, PHARMACOL THERAPEUT, V72, P149, DOI 10.1016/S0163-7258(96)00102-7
   REGISTER TC, 1998, 80 ANN M END SOC NEW, V0, P0
   Saez E, 1998, NAT MED, V4, P1058, DOI 10.1038/2042
   SAITO H, 1991, INT J CANCER, V48, P291, DOI 10.1002/ijc.2910480223
   Sarraf P, 1998, NAT MED, V4, P1046, DOI 10.1038/2030
   Sinicrope FA, 1996, CLIN CANCER RES, V2, P1999
   VOGELSTEIN B, 1988, NEW ENGL J MED, V319, P525, DOI 10.1056/NEJM198809013190901
   WANG CY, 1995, CANCER RES, V55, P5101
   Wang JP, 1998, GASTROENTEROLOGY, V114, P940, DOI 10.1016/S0016-5085(98)70313-0
   XIE WL, 1995, J BIOL CHEM, V270, P27622, DOI 10.1074/jbc.270.46.27622
   Zhang F, 1998, J BIOL CHEM, V273, P2424, DOI 10.1074/jbc.273.4.2424
NR 48
TC 11
Z9 11
U1 0
U2 1
PU LIPPINCOTT WILLIAMS & WILKINS
PI PHILADELPHIA
PA 530 WALNUT ST, PHILADELPHIA, PA 19106-3621 USA
SN 0959-8278
EI 
J9 EUR J CANCER PREV
JI Eur. J. Cancer Prev.
PD DEC 15
PY 1999
VL 8
IS 
BP S87
EP S94
DI 
PG 8
WC Oncology
SC Oncology
GA 303NR
UT WOS:000086428400012
PM 10772422
DA 2025-02-23
ER

PT J
AU Sikora, K
AF Sikora, K
TI Developing a global strategy for cancer
SO EUROPEAN JOURNAL OF CANCER
LA English
DT Article
DE cancer-prevention; treatment; care; health economics; epidemiology
AB Over the next 25 years there will be a dramatic increase in the number of people developing cancer. Globally, 10 million new cancer patients are diagnosed each year and this will be 20 million by the year 2020. Cancer is now the public's most feared disease. Billions of dollars are spent annually on cancer research by the drug industry, cancer charities and governments, but a cure for cancer appears elusive. And yet, we are in the midst of a revolution in our ability to image parts of the body, painlessly and in fine detail. We also now understand the intricate workings of the human genome - ultimately responsible for controlling all biological processes in health and disease. By the year 2003 the entire DNA sequence of the human genome will be determined. Powerful computer networks will allow detailed comparisons of genetic structure, so identifying new risk factors. Gene chips will detect minute code changes of considerable relevance. Novel screening technologies will allow us to detect just a few cancer cells in a patient. Robotically guided destructive processes will target abnormal cells in patients long before any cancer-related symptoms develop. And all this is likely by the first quarter of the next century. How are people, society and healthcare systems going to deal with these tremendous technological advances for cancer? Detailed information will be available in every home through easily understandable computer links. Choices now made by professionals will be equally understandable to all. Public education on health will be strengthened allowing a more critical and realistic assessment of media reports on new technologies. But as technology becomes more complex, the gap between the global rich and poor could widen. The export of unhealthy lifestyles-cigarette smoking, dietary habits and sedentary occupations will disproportionately increase cancer in many developing countries, which can least afford the treatment costs. The WHO Cancer Programme is developing a strategy to identify priorities in cancer prevention, detection and treatment in a wide range of epidemiological and economic settings. (C) 1999 Elsevier Science Ltd. All rights reserved.
C1 Int Agcy Res Canc, WHO Canc Programme, F-69372 Lyon 08, France.
C3 World Health Organization; International Agency for Research on Cancer (IARC)
RP Sikora, K (corresponding author), Int Agcy Res Canc, WHO Canc Programme, 150 Cours Albert Thomas, F-69372 Lyon 08, France.
CR [Anonymous], 1996, STATE OF THE WORLDS VACCINES AND IMMUNISATION, V0, P0
   [Anonymous], 1995, NAT CANC CONTR PROGR, V0, P0
   [Anonymous], 1996, THE GLOBAL BURDEN OF DISEASE: A COMPREHENSIVE ASSESSMENT OF MORTALITY AND DISABILITY FROM DISEASES, V0, P0
   Chang MH, 1997, NEW ENGL J MED, V336, P1855, DOI 10.1056/NEJM199706263362602
   *DEP HLTH, 1995, REC COMM CANC SERV R, V0, P0
   DOLL R, 1985, CAUSES CANC, V0, P0
   Holtzman NA, 1998, BMJ-BRIT MED J, V316, P852, DOI 10.1136/bmj.316.7134.852
   *IARC WHO, 1998, CANC 5 CONT, V0, P0
   *IMP CANC RES FUND, 1995, VIS CANC, V0, P0
   MONSONEGO J, 1996, CERVICAL CANC CONTRO, V0, P0
   Murray CJL, 1997, LANCET, V349, P1347, DOI 10.1016/S0140-6736(96)07494-6
   Nene BM, 1996, INT J CANCER, V68, P770, DOI 10.1002/(SICI)1097-0215(19961211)68:6<770::AID-IJC14>3.0.CO;2-4
   Pisani P, 1997, CANCER EPIDEM BIOMAR, V6, P387
   Sankaranarayanan R, 1997, ORAL ONCOL, V33, P149, DOI 10.1016/S0964-1955(97)00013-4
   Sankaranarayanan R, 1998, CANCER-AM CANCER SOC, V83, P2150, DOI 10.1002/(SICI)1097-0142(19981115)83:10<2150::AID-CNCR13>3.0.CO;2-0
   Taylor P, 1984, SMOKE RING POLITICS, V0, P0
   *WHO, 1998, 102EB WHO, V0, P0
NR 20
TC 19
Z9 21
U1 0
U2 4
PU PERGAMON-ELSEVIER SCIENCE LTD
PI OXFORD
PA THE BOULEVARD, LANGFORD LANE, KIDLINGTON, OXFORD OX5 1GB, ENGLAND
SN 0959-8049
EI 
J9 EUR J CANCER
JI Eur. J. Cancer
PD JAN 15
PY 1999
VL 35
IS 1
BP 24
EP 31
DI 10.1016/S0959-8049(98)00390-6
PG 8
WC Oncology
SC Oncology
GA 167PM
UT WOS:000078642500009
PM 10211084
DA 2025-02-23
ER

PT J
AU Jansen, MCJF
   Bueno-de-Mesquita, HB
   Buzina, R
   Fidanza, F
   Menotti, A
   Blackburn, H
   Nissinen, AM
   Kok, FJ
   Kromhout, D
AF Jansen, MCJF
   Bueno-de-Mesquita, HB
   Buzina, R
   Fidanza, F
   Menotti, A
   Blackburn, H
   Nissinen, AM
   Kok, FJ
   Kromhout, D
TI Dietary fiber and plant foods in relation to colorectal cancer mortality: The seven countries study
SO INTERNATIONAL JOURNAL OF CANCER
LA English
DT Article
ID environmental factors; colon; epidemiology; consumption; rectum
AB Many observational studies have found that higher consumption of vegetables, and to a lesser extent of fruits, was associated with lower risk of colorectal cancer, In particular, fiber or foods high in fiber have received attention in the potential prevention of colorectal cancer. We performed an ecological analysis with data of the Seven Countries Study, to investigate whether intake of fiber and plant foods contributes to cross-cultural differences in 25-year colorectal-cancer mortality in men. In the Seven Countries Study, around 1960 12,763 men aged 40 to 59 were enrolled in 16 cohorts in 7 countries. Baseline dietary information was gathered in small random samples per cohort, and nutrient intakes were based on chemical analyses of the average diets per cohort. Crude and energy-adjusted mortality-rate ratios were calculated for a change of 10% of the mean intake of fiber and plant foods, ie., total plant foods, fruits, vegetables, potatoes, grains, and related sub-groups. Fiber intake was inversely associated with colorectal-cancer mortality with an energy-adjusted rate ratio of 0.89 (95% confidence interval 0.80-0.97), An increase of 10 gram of daily intake of fiber was associated with a 33% lower 25-year colorectal-cancer mortality risk. Intakes of vitamin B6 [0.84 (0.71-0.99)] and alpha-tocopherol [0.94 (0.89-0.99)] were also inversely associated with risk, Consumption of plant foods and related sub-groups was not related to colorectal cancer. It appears that fiber intake best indicates the part of plant food consumption, including whole grains, that is relevant for lowering colorectal cancer risk. Int. J. Cancer 81:174-179, 1999. (C) 1999 Wiley-Liss, Inc.
C1 Natl Inst Publ Hlth & Environm, Dept Chron Dis Epidemiol, NL-3720 BA Bilthoven, Netherlands.
   Wageningen Univ Agr, Div Human Nutr & Epidemiol, Wageningen, Netherlands.
   Univ Perugia, Inst Nutr & Food Sci, I-06100 Perugia, Italy.
   WHO, Nutr Unit, CH-1211 Geneva, Switzerland.
   Univ Minnesota, Sch Publ Hlth, Div Epidemiol, Minneapolis, MN 55455 USA.
   Univ Kuopio, Dept Publ Hlth & Gen Practice, FIN-70211 Kuopio, Finland.
   Natl Inst Publ Hlth & Environm, Div Publ Hlth Res, NL-3720 BA Bilthoven, Netherlands.
C3 Netherlands National Institute for Public Health & the Environment; Wageningen University & Research; University of Perugia; World Health Organization; University of Minnesota System; University of Minnesota Twin Cities; University of Eastern Finland; Netherlands National Institute for Public Health & the Environment
RP Jansen, MCJF (corresponding author), Natl Inst Publ Hlth & Environm, Dept Chron Dis Epidemiol, POB 1, NL-3720 BA Bilthoven, Netherlands.
CR ARMSTRONG B, 1975, INT J CANCER, V15, P617, DOI 10.1002/ijc.2910150411
   BINGHAM S, 1979, BRIT J CANCER, V40, P456, DOI 10.1038/bjc.1979.201
   BURKITT DP, 1971, CANCER, V28, P3, DOI 10.1002/1097-0142(197107)28:1<3::AID-CNCR2820280104>3.0.CO;2-N
   DRASAR BS, 1973, BRIT J CANCER, V27, P167, DOI 10.1038/bjc.1973.20
   GLYNN SA, 1994, NUTR CANCER, V22, P101, DOI 10.1080/01635589409514336
   HOWELL MA, 1975, J CHRON DIS, V28, P67, DOI 10.1016/0021-9681(75)90063-6
   JACOBS DR, 1995, NUTR CANCER, V24, P221, DOI 10.1080/01635589509514411
   JANSEN AM, 1989, 528907001 RIVM, V0, P0
   KEYS A, 1967, ACTA MED SCAND, V460, P1
   Keys A, 1980, 7 COUNTRIES MULTIVAR, V0, P0
   KEYS ANCEL, 1966, VOEDING, V27, P575
   KNOX EG, 1977, BRIT J PREV SOC MED, V31, P71
   KROMHOUT D, 1989, AM J CLIN NUTR, V49, P889, DOI 10.1093/ajcn/49.5.889
   Ma J, 1997, CANCER RES, V57, P1098
   MCKEOWN-EYSSEN G E, 1984, NUTRITION AND CANCER, V6, P160, DOI 10.1080/01635588509513819
   MCMICHAEL AJ, 1979, INT J EPIDEMIOL, V8, P295, DOI 10.1093/ije/8.4.295
   MORGENSTERN H, 1982, AM J PUBLIC HEALTH, V72, P1336, DOI 10.2105/AJPH.72.12.1336
   Potter JD, 1996, CANCER CAUSE CONTROL, V7, P127, DOI 10.1007/BF00115644
   SCHRAUZER G N, 1976, MEDICAL HYPOTHESES, V2, P39, DOI 10.1016/0306-9877(76)90060-8
   STEINMETZ KA, 1991, CANCER CAUSE CONTROL, V2, P325, DOI 10.1007/BF00051672
   Tomatis L, 1990, IARC SCI PUBLICATION, V100, P0
NR 21
TC 58
Z9 60
U1 0
U2 8
PU WILEY-LISS
PI NEW YORK
PA DIV JOHN WILEY & SONS INC, 605 THIRD AVE, NEW YORK, NY 10158-0012 USA
SN 0020-7136
EI 
J9 INT J CANCER
JI Int. J. Cancer
PD APR 12
PY 1999
VL 81
IS 2
BP 174
EP 179
DI 10.1002/(SICI)1097-0215(19990412)81:2<174::AID-IJC2>3.0.CO;2-#
PG 6
WC Oncology
SC Oncology
GA 178TW
UT WOS:000079283600002
PM 10188715
DA 2025-02-23
ER

PT J
AU Negri, E
   Ron, E
   Franceschi, S
   Dal Maso, L
   Mark, SD
   Preston-Martin, S
   McTiernan, A
   Kolonel, L
   Kleinerman, R
   Land, C
   Jin, F
   Wingren, G
   Galanti, MR
   Hallquist, A
   Glattre, E
   Lund, E
   Levi, F
   Linos, D
   Braga, C
   La Vecchia, C
AF Negri, E
   Ron, E
   Franceschi, S
   Dal Maso, L
   Mark, SD
   Preston-Martin, S
   McTiernan, A
   Kolonel, L
   Kleinerman, R
   Land, C
   Jin, F
   Wingren, G
   Galanti, MR
   Hallquist, A
   Glattre, E
   Lund, E
   Levi, F
   Linos, D
   Braga, C
   La Vecchia, C
TI A pooled analysis of case-control studies of thyroid cancer - I. Methods
SO CANCER CAUSES & CONTROL
LA English
DT Article
DE case-control studies; methods; thyroid cancer
ID hormonal factors; risk-factors; women; history; carcinoma; papillary; disease; metaanalysis; radiation; exposure
AB Objective. Because the etiology of thyroid cancer is not well described, we conducted a pooled analysis of all published case-control studies, as well as two identified unpublished studies. This paper describes the major characteristics of the 14 studies included in the analysis, as well as the statistical methods employed. Four studies were conducted in the United States (1 each in Washington State, California, Connecticut and Hawaii), 8 in Europe (3 in Sweden, 2 in Norway, 1 in Switzerland, 1 in Italy and 1 in Greece), and 2 in Asia (1 in China and 1 in Japan). Methods: The original datasets were obtained and restructured in a uniform format. Data on socio-demographic characteristics, anthropometric measures, smoking and alcohol consumption, history of benign thyroid diseases and of other selected medical conditions and treatments, family history of cancer and of benign thyroid conditions, occupation, residence in endemic goitre areas, and dietary habits were analyzed. For women, we also analyzed menstrual and reproductive factors and use of female hormones. Radiotherapy and, in Japan, exposure to the A-bombs were considered as potential confounding factors. Results: A total of 2,725 cases (2,247 females and 478 males) and 4,776 controls (3,699 females and 1,077 males) were included in this study. Of the cases, 79% were classified as papillary thyroid carcinomas, 14% as follicular, 2% medullary, 1% anaplastic, 1% other histologies, and 3% histological type unknown. Each of the datasets was checked for outliers and consistency. Data were analysed separately by study center, gender, and the two major histologic types (papillary, follicular). Frequency tables and simple statistics were computed for each variable under study. Conditional logistic regression was used to compute odds ratios. For matched studies, the original matching was preserved, whereas, for unmatched ones, five-year age groups were used for matching. Study-specific analyses were computed, and then the data from all the studies were pooled conditioning on study. Heterogeneity between studies, geographic areas and study designs was assessed, and the modifying effect of age was also evaluated.
C1 Ist Ric Farmacol Mario Negri, Lab Gen Epidemiol, I-20157 Milan, Italy.
   NCI, Div Canc Epidemiol & Genet, Rockville, MD 20852 USA.
   Ctr Riferimento Oncol, I-33081 Aviano, PN, Italy.
   Univ So Calif, Dept Prevent Med, Los Angeles, CA 90033 USA.
   Univ Hawaii Manoa, Canc Res Ctr Hawaii, Honolulu, HI 96813 USA.
   Radiat Effects Res Fdn, Hiroshima 732, Japan.
   Shanghai Canc Inst, Shanghai, Peoples R China.
   Linkoping Univ, Fac Hlth Sci, Div Environm & Occupat Med, SE-58185 Linkoping, Sweden.
   Karolinska Inst, Dept Oncol, SE-11235 Stockholm, Sweden.
   Univ Hosp, Dept Canc Epidemiol, SE-57185 Uppsala, Sweden.
   Stockholms Sjukhem, SE-11235 Stockholm, Sweden.
   Canc Registry Norway, NO-3010 Oslo, Norway.
   Univ Tromso, Inst Community Med, NO-9037 Tromso, Norway.
   Registre Vaudois Tumeurs, CH-1011 Lausanne, Switzerland.
   Inst Prevent Med, GR-14561 Kifissia, Greece.
   Univ Milan, Ist Stat Med & Biometria, I-20133 Milan, Italy.
C3 Istituto di Ricerche Farmacologiche Mario Negri IRCCS; National Institutes of Health (NIH) - USA; NIH National Cancer Institute (NCI); NIH National Cancer Institute- Division of Cancer Epidemiology & Genetics; IRCCS Aviano (CRO); University of Southern California; Cancer Research Center of Hawaii; University of Hawaii System; University of Hawaii Manoa; Radiation Effects Research Foundation - Japan; Shanghai Jiao Tong University; Linkoping University; Karolinska Institutet; Uppsala University; Uppsala University Hospital; University of Oslo; UiT The Arctic University of Tromso; University of Milan
RP Negri, E (corresponding author), Ist Ric Farmacol Mario Negri, Lab Gen Epidemiol, Via Eritrea 62, I-20157 Milan, Italy.
FU National Cancer Institute [ZIACP010134] Funding Source: NIH RePORTER
CR BERAL V, 1995, J CLIN EPIDEMIOL, V48, P165, DOI 10.1016/0895-4356(94)00114-6
   Calle EE, 1996, LANCET, V347, P1713, DOI 10.1016/S0140-6736(96)90806-5
   CLAYTON D, 1991, INT J EPIDEMIOL S2, V20, P62
   DAVANZO B, 1995, CANCER EPIDEM BIOMAR, V4, P193
   FRANCESCHI S, 1993, CRIT REV ONCOGENESIS, V4, P25
   Galanti MR, 1997, BRIT J CANCER, V75, P451, DOI 10.1038/bjc.1997.76
   Galanti MR, 1996, CANCER EPIDEM BIOMAR, V5, P425
   Galanti MR, 1997, CANCER CAUSE CONTROL, V8, P205, DOI 10.1023/A:1018424430711
   GLATTRE E, 1993, CANCER CAUSE CONTROL, V4, P11, DOI 10.1007/BF00051708
   GOODMAN MT, 1992, BRIT J CANCER, V66, P1180, DOI 10.1038/bjc.1992.432
   Hallquist A, 1994, EUR J CANCER PREV, V3, P481, DOI 10.1097/00008469-199411000-00005
   Hallquist A, 1993, EUR J CANCER PREV, V2, P345, DOI 10.1097/00008469-199307000-00009
   Hallquist A, 1994, EUR J CANCER PREV, V3, P259
   KOLONEL LN, 1990, CANCER CAUSE CONTROL, V1, P223, DOI 10.1007/BF00117474
   LEVI F, 1993, ONCOLOGY, V50, P309
   LINOS A, 1989, ACTA CHIR SCAND, V155, P317
   MCTIERNAN A, 1987, CANCER RES, V47, P292
   MCTIERNAN AM, 1984, AM J EPIDEMIOL, V120, P423, DOI 10.1093/oxfordjournals.aje.a113907
   MCTIERNAN AM, 1984, JNCI-J NATL CANCER I, V73, P575
   PARKIN DM, 1992, IARC SCI PUBL, V120, P0
   PRESTONMARTIN S, 1993, CANCER CAUSE CONTROL, V4, P431, DOI 10.1007/BF00050862
   PRESTONMARTIN S, 1987, BRIT J CANCER, V55, P191, DOI 10.1038/bjc.1987.36
   RON E, 1987, JNCI-J NATL CANCER I, V79, P1
   RON E, 1995, RADIAT RES, V141, P259, DOI 10.2307/3579003
   Schottenfeld D, 1996, CANCER EPIDEMIOLOGY AND PREVENTION, V2nd, P1000
   SPITZER WO, 1995, J CLIN EPIDEMIOL, V48, P1, DOI 10.1016/0895-4356(94)00109-4
   WHITTEMORE AS, 1992, AM J EPIDEMIOL, V136, P1175, DOI 10.1093/oxfordjournals.aje.a116426
   WINGREN G, 1993, AM J EPIDEMIOL, V138, P482, DOI 10.1093/oxfordjournals.aje.a116882
NR 29
TC 39
Z9 43
U1 0
U2 5
PU KLUWER ACADEMIC PUBL
PI DORDRECHT
PA SPUIBOULEVARD 50, PO BOX 17, 3300 AA DORDRECHT, NETHERLANDS
SN 0957-5243
EI 
J9 CANCER CAUSE CONTROL
JI Cancer Causes Control
PD APR 15
PY 1999
VL 10
IS 2
BP 131
EP 142
DI 10.1023/A:1008851613024
PG 12
WC Oncology; Public, Environmental & Occupational Health
SC Oncology; Public, Environmental & Occupational Health
GA 190CT
UT WOS:000079944600006
PM 10231162
DA 2025-02-23
ER

PT J
AU Kaklamani, VG
   Linos, A
   Kaklamani, E
   Markaki, I
   Koumantaki, Y
   Mantzoros, CS
AF Kaklamani, VG
   Linos, A
   Kaklamani, E
   Markaki, I
   Koumantaki, Y
   Mantzoros, CS
TI Dietary fat and carbohydrates are independently associated with circulating insulin-like growth factor 1 and insulin-like growth factor-binding protein 3 concentrations in healthy adults
SO JOURNAL OF CLINICAL ONCOLOGY
LA English
DT Article
ID prostate-cancer risk; factor-i; breast-cancer; nutritional regulation; colorectal-cancer; physical-activity; men; hormone; greece; plasma
AB Purpose: To evaluate and quantity the association between consumption of specific food groups/macronutrients and concentrations of serum insulin-like growth factor 1 (IGF-1) and insulin-like growth factor-binding protein 3 (IGFBP-3), Subjects and Methods: Data from a comprehensive food-frequency questionnaire administered to 115 healthy subjects were used to study cross-sectionally the relationship between nutritional factors and circulating IGF-1 and IGFBP-3 concentrations. Adjustment for the effect of fetal energy intake and a series of epidemiologic parameters (age, sex, height, body mass index, smoking, alcohol consumption, and coffee drinking) was implemented through multivariate linear regression. Results: We observed that serum levels of IGF-1 are positively associated with consumption of red meats, fats, and oils. In addition, serum levels of IGF-1 are independently and positively associated with energy intake from lipids and negatively associated with energy intake from carbohydrates. finally serum levels of IGFBP-3 are independently and negatively associated with energy intake from saturated fat. Conclusion: Serum IGF-1 and/or IGFBP-3 concentrations are associated with red meat, carbohydrate intake, and fat intake and, thus, may mediate the effect of these dietary factors on the pathogenesis of several disease states. Additional studies are needed to further quantify these associations and elucidate the underlying mechanisms, (C) 1999 by American Society of Clinical Oncology.
C1 Beth Israel Deaconess Med Ctr, Div Endocrinol, Dept Internal Med, Boston, MA 02215 USA.
   Newton Wellesley Hosp, Dept Internal Med, Newton, MA USA.
   Univ Athens, Sch Med, Dept Epidemiol, GR-11527 Athens, Greece.
C3 Harvard University; Harvard University Medical Affiliates; Beth Israel Deaconess Medical Center; Newton Wellesley Hospital; Athens Medical School; National & Kapodistrian University of Athens
RP Beth Israel Deaconess Med Ctr, Div Endocrinol, Dept Internal Med, RN 325,99 Brookline Ave, Boston, MA 02215 USA.
EM cmantzor@bidmc.harvard.edu
CR Andersson SO, 1997, JNCI-J NATL CANCER I, V89, P385, DOI 10.1093/jnci/89.5.385
   Aron DC, 1997, BASIC CLIN ENDOCRINO, V5th, P95
   BACH LA, 1992, DIABETES METAB REV, V8, P229, DOI 10.1002/dmr.5610080304
   BJONTORP P, 1996, HORM RES, V45, P188
   Bohlke K, 1998, EPIDEMIOLOGY, V9, P570, DOI 10.1097/00001648-199809000-00018
   BRUNING PF, 1995, INT J CANCER, V62, P266, DOI 10.1002/ijc.2910620306
   Chan JM, 1998, SCIENCE, V279, P563, DOI 10.1126/science.279.5350.563
   DAUGHADAY WH, 1990, ENDOCRINOLOGY, V127, P1
   Davidson S, 1979, HUMAN NUTRITION AND DIETETICS, V0, P0
   de Herder WW, 1997, CLIN ENDOCRINOL, V47, P644, DOI 10.1046/j.1365-2265.1997.3521146.x
   Dorgan JF, 1996, AM J CLIN NUTR, V64, P850, DOI 10.1093/ajcn/64.6.850
   GIOVANNUCCI E, 1994, ANN MED, V26, P443, DOI 10.3109/07853899409148367
   GIOVANNUCCI E, 1993, J NATL CANCER I, V85, P1571, DOI 10.1093/jnci/85.19.1571
   Giovannucci E, 1997, CANCER EPIDEM BIOMAR, V6, P557
   Giovannucci E, 1997, AM J CLIN NUTR, V66, P1564
   GNARDELLIS C, 1995, EPIDEMIOLOGY, V6, P74, DOI 10.1097/00001648-199501000-00015
   GoodmanGruen D, 1997, AM J EPIDEMIOL, V145, P970, DOI 10.1093/oxfordjournals.aje.a009065
   GRAHAM S, 1978, JNCI-J NATL CANCER I, V61, P709
   HAMALAINEN E, 1984, J STEROID BIOCHEM, V20, P459, DOI 10.1016/0022-4731(84)90254-1
   Hankinson SE, 1998, LANCET, V351, P1393, DOI 10.1016/S0140-6736(97)10384-1
   HIRSCHBERG R, 1989, KIDNEY INT, V36, P0
   HOWE GR, 1990, JNCI-J NATL CANCER I, V82, P561, DOI 10.1093/jnci/82.7.561
   Hunter DJ, 1996, NEW ENGL J MED, V334, P356, DOI 10.1056/NEJM199602083340603
   JAHREIS G, 1992, Z ERNAHRUNGSWISS, V31, P62, DOI 10.1007/BF01612553
   Kaklamani VG, 1999, J CLIN ONCOL, V17, P813, DOI 10.1200/JCO.1999.17.3.813
   KETELSLEGERS JM, 1995, METABOLISM, V44, P50, DOI 10.1016/0026-0495(95)90221-X
   Ketelslegers JM, 1996, HORM RES, V45, P252, DOI 10.1159/000184797
   KUSHI LH, 1995, AM J CLIN NUTR, V61, P1416S, DOI 10.1093/ajcn/61.6.1407S
   LANDINWILHELMSEN K, 1994, CLIN ENDOCRINOL, V41, P351, DOI 10.1111/j.1365-2265.1994.tb02556.x
   LEROITH D, 1992, ANN INTERN MED, V116, P854, DOI 10.7326/0003-4819-116-10-854
   MANOUSOS O, 1983, INT J CANCER, V32, P1, DOI 10.1002/ijc.2910320102
   MANTZOROS CS, 1995, EPIDEMIOLOGY, V6, P432, DOI 10.1097/00001648-199507000-00020
   Mantzoros CS, 1997, BRIT J CANCER, V76, P1115, DOI 10.1038/bjc.1997.520
   Rose DP, 1997, AM J CLIN NUTR, V66, P998
   RUDMAN D, 1990, NEW ENGL J MED, V323, P1, DOI 10.1056/NEJM199007053230101
   Signorello LB, 1997, CANCER CAUSE CONTROL, V8, P632, DOI 10.1023/A:1018454632045
   Thomas JA, 1999, NUTR REV, V57, P95, DOI 10.1111/j.1753-4887.1999.tb06932.x
   Thomas MG, 1997, J ANIM SCI, V75, P2512
   TRICHOPOULOS D, 1985, INT J CANCER, V36, P291, DOI 10.1002/ijc.1985.36.3.291
   TRICHOPOULOS D, 1996, EPIDEMIOLOGY PRINCIP, V0, P0
   TRICHOPOULOU A, 1995, JNCI-J NATL CANCER I, V87, P110, DOI 10.1093/jnci/87.2.110
   TRICHOPOULOU A, 1992, CONSUMPTION FOODS GR, V0, P0
   Tritos NA, 1998, J CLIN ENDOCR METAB, V83, P3025, DOI 10.1210/jc.83.9.3025
   Tritos NA, 1998, AM J MED, V105, P44, DOI 10.1016/S0002-9343(98)00135-1
   VANCE ML, 1992, HORM RES, V38, P85, DOI 10.1159/000182577
   WEST DW, 1991, CANCER CAUSE CONTROL, V2, P85, DOI 10.1007/BF00053126
   WILLETT W, 1986, AM J EPIDEMIOL, V124, P17, DOI 10.1093/oxfordjournals.aje.a114366
   Willett WC, 1998, NUTRITIONAL EPIDEMIOLOGY, V2nd, P0, DOI 10.1093/acprof:oso/9780195122978.001.0001
   Willett WC, 1997, AM J CLIN NUTR, V66, P1557
   Willett WC, 1997, AM J CLIN NUTR, V65, P1220, DOI 10.1093/ajcn/65.4.1220S
   Williams RH, 1992, WILLIAMS TXB ENDOCRI, V0, P1079
   Wolk A, 1998, J NATL CANCER I, V90, P911, DOI 10.1093/jnci/90.12.911
   Wynder EL, 1997, JNCI-J NATL CANCER I, V89, P766, DOI 10.1093/jnci/89.11.766
   Zhang W, 1998, J NUTR, V128, P158, DOI 10.1093/jn/128.2.158
NR 54
TC 104
Z9 118
U1 0
U2 2
PU AMER SOC CLINICAL ONCOLOGY
PI ALEXANDRIA
PA 2318 MILL ROAD, STE 800, ALEXANDRIA, VA 22314 USA
SN 0732-183X
EI 1527-7755
J9 J CLIN ONCOL
JI J. Clin. Oncol.
PD OCT 15
PY 1999
VL 17
IS 10
BP 3291
EP 3298
DI 10.1200/JCO.1999.17.10.3291
PG 8
WC Oncology
SC Oncology
GA 241YQ
UT WOS:000082911800040
PM 10506632
DA 2025-02-23
ER

PT J
AU Mori, H
   Kawabata, K
   Yoshimi, N
   Tanaka, T
   Murakami, T
   Okada, T
   Murai, H
AF Mori, H
   Kawabata, K
   Yoshimi, N
   Tanaka, T
   Murakami, T
   Okada, T
   Murai, H
TI Chemopreventive effects of ferulic acid on oral and rice germ on large bowel carcinogenesis
SO ANTICANCER RESEARCH
LA English
DT Article; Proceedings Paper
DE chemoprevention; feulic acid; rice germ; oral cancer; large bowel cancer
ID ellagic acid; protocatechuic acid; aberrant crypts; rats; azoxymethane; inhibition; phenolics; colon; fiber; liver
AB Effects of ferulic acid (FA) known as a major constituent of rice bran or germ on 4-nitroquinoline-1-oxide (4NQO)-induced oral carcinogenesis were examined in 4 groups of male rats. The incidences of tongue carcinomas and preneoplastic lesions (severe dysplasia) in rats of the group given FA in the diet at a dose of 500 ppm after exposure to 4NQO for 5 weeks in drinking water at a dose of 20 ppm, was significantly lower on termination of the experiment (32 weeks) in the group with the carcinogen alone (P < 0.005 and P < 0.001 respectively). The results suggest chemopreventive activity for this phenolic compound on oral cancer. Modifying effects of rice germ on azoxymethane (AOM)-induced formation of aberrant crypt foci (ACE) were also examined in 8 groups of male F344 rats. Numbers of ACF/colon, ACF/cm(2) and aberrant crypts/colon in the group treated with AOM (15 mg/kg s.c. once a week for 3 weeks) and gamma-amino butylic acid (GABA)-enriched defatted rice germ (2.5% in diet) or the group with AOM and rice germ (2.5% in diet) were smaller than those of the group with AOM alone (P < 0.005). Exposure to defatted rice germ or rice germ during the initiation phase or the post-initiation phase also decreased incidences of AOM-induced large bowel neoplasms (P < 0.05). These results suggest chemopreventive potential for rice germ on colonic neoplasia.
C1 Gifu Univ, Sch Med, Dept Pathol, Gifu 5008705, Japan.
   Kanazawa Med Univ, Dept Pathol, Kanazawa, Ishikawa, Japan.
   Oryza Oil & Fat Chem Co Ltd, Aichi, Japan.
C3 Gifu University; Kanazawa Medical University
RP Mori, H (corresponding author), Gifu Univ, Sch Med, Dept Pathol, 40 Tsukasa Machi, Gifu 5008705, Japan.
CR BAILLEUL B, 1989, JPN J CANCER RES, V80, P691, DOI 10.1111/j.1349-7006.1989.tb01698.x
   HIROSE Y, 1995, CARCINOGENESIS, V16, P2337, DOI 10.1093/carcin/16.10.2337
   KAWAMORI T, 1995, CANCER RES, V55, P1277
   KENNEDY BM, 1974, CEREAL CHEM, V51, P435
   MANDAL S, 1990, CARCINOGENESIS, V11, P55, DOI 10.1093/carcin/11.1.55
   MCINTYRE A, 1991, GASTROENTEROLOGY, V101, P1274, DOI 10.1016/0016-5085(91)90077-X
   MCLELLAN EA, 1988, CANCER RES, V48, P6187
   MINAMIYAMA Y, 1994, J NUTR SCI VITAMINOL, V40, P467, DOI 10.3177/jnsv.40.467
   Moore MA, 1998, CRIT REV ONCOL HEMAT, V27, P229, DOI 10.1016/S1040-8428(98)00006-7
   MORI H, 1986, CANCER LETT, V30, P49, DOI 10.1016/0304-3835(86)90131-X
   Mori H, 1996, ENV MUTAGEN RES, V18, P73
   MORI H, 1996, RECENT ADV GASTROENT, V1, P249
   Newmark H L, 1984, NUTR CANCER, V6, P58, DOI 10.1080/01635588509513807
   NEWMARK HL, 1987, CAN J PHYSIOL PHARM, V65, P461, DOI 10.1139/y87-079
   Onoda A, 1998, 1 INT S DIS PREV IP6, V0, P97
   PRETLOW TP, 1991, CANCER RES, V51, P1564
   REDDY BS, 1981, JNCI-J NATL CANCER I, V66, P553
   SAIKUSA T, 1994, J AGR FOOD CHEM, V42, P1122, DOI 10.1021/jf00041a015
   STICH HF, 1984, ADV EXP MED BIOL, V177, P1
   TANAKA T, 1988, JPN J CANCER RES, V79, P1297, DOI 10.1111/j.1349-7006.1988.tb01559.x
   TANAKA T, 1995, CANCER-AM CANCER SOC, V75, P1433, DOI 10.1002/1097-0142(19950315)75:6+<1433::AID-CNCR2820751507>3.0.CO;2-4
   TANAKA T, 1993, CANCER RES, V53, P772
   TANAKA T, 1991, CARCINOGENESIS, V12, P329, DOI 10.1093/carcin/12.2.329
   WOOD AW, 1982, P NATL ACAD SCI-BIOL, V79, P5513, DOI 10.1073/pnas.79.18.5513
NR 24
TC 117
Z9 125
U1 0
U2 8
PU INT INST ANTICANCER RESEARCH
PI ATHENS
PA EDITORIAL OFFICE 1ST KM KAPANDNTIOU-KALAMOU RD KAPANDRITI, POB 22, ATHENS 19014, GREECE
SN 0250-7005
EI 
J9 ANTICANCER RES
JI Anticancer Res.
PD SEP-OCT 15
PY 1999
VL 19
IS 5A
BP 3775
EP 3778
DI 
PG 4
WC Oncology
SC Oncology
GA 260UZ
UT WOS:000083973000028
PM 10625957
DA 2025-02-23
ER

PT J
AU Hirose, M
   Fukushima, S
   Imaida, K
   Ito, N
   Shirai, T
AF Hirose, M
   Fukushima, S
   Imaida, K
   Ito, N
   Shirai, T
TI Modifying effects of phytic acid and γ-oryzanol on the promotion stage of rat carcinogenesis
SO ANTICANCER RESEARCH
LA English
DT Article; Proceedings Paper
DE chemoprevention; carcinogenesis; phytic acid; gamma-oryzanol
ID naturally-occurring antioxidants; large intestinal cancer; aberrant crypt foci; inositol hexaphosphate; cell-proliferation; f344 rats; urinary-bladder; tannic-acid; green tea; model
AB The modifying effects of phytic acid and gamma-oryzanol on the promotion stage of carcinogenesis were investigated using several two stage carcinogenesis model sin rates. In a multi-organ carcinogenesis mode, male F344 rats were given combined treatment with 2,2'-dihydroxy-di-n-propylnitrosamine (DHPN) N-ethyl-N-hydroxyethylnitrosamine (EHEN) and 3,2'-dimethyl-4-aminobiphenyl (DMAB) during the initial 3 weeks as initiators, and then treated with dietary 2% phytic acid (50% in water), 1% gamma-oryzanol or basal diet alone for 32 weeks. Although the appearance of hepatic tumors was suppressed, the incidence of urinary bladder papillomas was increased by phytic acid. In addition, the incidence and multiplicity of lung tumors were significantly increased by gamma-oryzanol. Esophagus, colon, pancreas, kidney and thyroid lesion development was not influenced by these compounds. In a gamma-oryzanol dose response experiment using DHPN in the drinking water as an initiator, enhancing effects on lung were observed at a dose of 1% but not at 0.5% or lower, When th modifying effects of phytic acid, and its sodium (Na-PA), potassium (K-PA) and magnesium (Mg-PA) alt were further examined in rats pretreated with the bladder carcinogen N-butyl-N-(4-hydroxybutyl)nitrosamine (BBN), a clear increase in the incidences of bladder tumors was noted, with only Na-PA, phytic acid itself being without effect. Finally, examination of the modifying potential of phytic acid and gamma-oxyzanol on mammary carcinogenesis in female Sprague Dawley rats pretreated with a single intragastric dose of 7,12-dimethylbenz(a)anthracene (DMBA) revealed no significant differences in the final incidences and multiplicities of mammary tumors, but the average tumor diameter was significantly reduced and the average survival time was increased with phytic acid gamma-Oryzanol tended to decrease the size of the tumor brit without significant difference. These results indicate that phytic acid inhibits hepatic and mammary carcinogenesis, while its Na-salt is a promoter of bladder carcinogenesis. The effect of phytic acid itself oil urinary bladder carcinogenesis is equivocal. gamma-Oryzanol is a promoter of lung carcinogenesis but ifs effect is weak and exerted only at a very high dose level.
C1 Natl Inst Hlth Sci, Div Pathol, Setagaya Ku, Tokyo 1588501, Japan.
   Osaka City Univ, Sch Med, Dept Pathol, Abeno Ku, Osaka 545, Japan.
   Nagoya City Univ, Sch Med, Dept Pathol, Mizuho Ku, Nagoya, Aichi 4678601, Japan.
   Nagoya City Univ, Mizuho Ku, Nagoya, Aichi 4678601, Japan.
C3 National Institute of Health Sciences - Japan; Osaka Metropolitan University; Nagoya City University; Nagoya City University
RP Natl Inst Hlth Sci, Div Pathol, Setagaya Ku, 1-18-1 Kamiyoga, Tokyo 1588501, Japan.
EM m-hirose@nihs.go.jp
CR BATEN A, 1989, CARCINOGENESIS, V10, P1595, DOI 10.1093/carcin/10.9.1595
   Challa A, 1997, CARCINOGENESIS, V18, P2023, DOI 10.1093/carcin/18.10.2023
   FUJIWARA S, 1983, CHEM PHARM BULL, V31, P645
   FUKUSHIMA S, 1991, JPN J CANCER RES, V82, P642, DOI 10.1111/j.1349-7006.1991.tb01899.x
   FUKUSHIMA S, 1988, CARCINOGENESIS, V9, P1203, DOI 10.1093/carcin/9.7.1203
   GRAF E, 1990, FREE RADICAL BIO MED, V8, P61, DOI 10.1016/0891-5849(90)90146-A
   HAGIWARA A, 1993, JPN J CANCER RES, V84, P237, DOI 10.1111/j.1349-7006.1993.tb02862.x
   HIASA Y, 1992, FOOD CHEM TOXICOL, V30, P117, DOI 10.1016/0278-6915(92)90146-C
   HIROSE M, 1991, CARCINOGENESIS, V12, P1917, DOI 10.1093/carcin/12.10.1917
   HIROSE M, 1994, CANCER LETT, V83, P149, DOI 10.1016/0304-3835(94)90312-3
   Hirose M, 1998, CARCINOGENESIS, V19, P207, DOI 10.1093/carcin/19.1.207
   IMAIDA K, 1990, CANCER LETT, V55, P53, DOI 10.1016/0304-3835(90)90065-6
   ITO N, 1989, ADV CANCER RES, V53, P247
   ITO N, 1988, JPN J CANCER RES, V79, P413, DOI 10.1111/j.1349-7006.1988.tb01606.x
   IVERSON F, 1987, CANCER LETT, V34, P139, DOI 10.1016/0304-3835(87)90004-8
   NIELSEN BK, 1987, CANCER LETT, V37, P317, DOI 10.1016/0304-3835(87)90117-0
   REDDY NR, 1982, ADV FOOD RES, V28, P1
   SAKAMOTO K, 1993, CARCINOGENESIS, V14, P1815, DOI 10.1093/carcin/14.9.1815
   SHAMSUDDIN AM, 1988, CARCINOGENESIS, V9, P577, DOI 10.1093/carcin/9.4.577
   SHAMSUDDIN AM, 1989, CARCINOGENESIS, V10, P1461, DOI 10.1093/carcin/10.8.1461
   TAJIMA K, 1983, BIOCHEM BIOPH RES CO, V115, P1002, DOI 10.1016/S0006-291X(83)80034-5
   TAKABA K, 1994, FOOD CHEM TOXICOL, V32, P499, DOI 10.1016/0278-6915(94)90105-8
   Takaba K, 1997, CANCER LETT, V113, P39, DOI 10.1016/S0304-3835(96)04579-X
   Tao LH, 1997, CARCINOGENESIS, V18, P1415, DOI 10.1093/carcin/18.7.1415
   THOMPSON LU, 1991, CARCINOGENESIS, V12, P2041, DOI 10.1093/carcin/12.11.2041
   ULLAH A, 1990, CARCINOGENESIS, V11, P2219, DOI 10.1093/carcin/11.12.2219
   VUCENIK I, 1992, CANCER LETT, V65, P9, DOI 10.1016/0304-3835(92)90206-B
   VUCENIK I, 1995, CARCINOGENESIS, V16, P1055, DOI 10.1093/carcin/16.5.1055
   WADA S, 1990, CARCINOGENESIS, V11, P1891, DOI 10.1093/carcin/11.10.1891
   Wattenberg LW, 1996, CANCER RES, V56, P5132
   Williams ME, 1998, ONLINE CDROM REV, V22, P191, DOI 10.1108/eb024666
NR 31
TC 13
Z9 14
U1 0
U2 2
PU INT INST ANTICANCER RESEARCH
PI ATHENS
PA EDITORIAL OFFICE 1ST KM KAPANDRITIOU-KALAMOU RD KAPANDRITI, PO BOX 22, ATHENS 19014, GREECE
SN 0250-7005
EI 1791-7530
J9 ANTICANCER RES
JI Anticancer Res.
PD SEP-OCT 15
PY 1999
VL 19
IS 5A
BP 3665
EP 3670
DI 
PG 6
WC Oncology
SC Oncology
GA 260UZ
UT WOS:000083973000007
PM 10625936
DA 2025-02-23
ER

PT J
AU Manna, C
   Della Ragione, F
   Cucciolla, V
   Borriello, A
   D'Angelo, S
   Galletti, P
   Zappia, V
AF Manna, C
   Della Ragione, F
   Cucciolla, V
   Borriello, A
   D'Angelo, S
   Galletti, P
   Zappia, V
TI Biological effects of hydroxytyrosol, a polyphenol from olive oil endowed with antioxidant activity
SO ADVANCES IN NUTRITION AND CANCER 2
LA English
DT Article; Proceedings Paper
ID low-density-lipoprotein; hydrolyzable phenolic-compounds; breast-cancer risk; fatty-acids; induced cytotoxicity; generation; hemoglobin; oxidation; cells; chemoprevention
AB A number of epidemiological studies indicate that dietary factors may influence the development of some types of cancer and degenerative pathologies, including cardiovascular diseases and cataract. In this respect, it is well documented that daily consumption of fruits and vegetables is associated with a lowered risk of these diseases.(1) Polyphenols are bioactive substances that are widely distributed in the vegetable kingdom(2,3): and therefore are present in high concentrations in typical components of the Mediterranean diet, such as fruit, vegetables, red wine, and olive oil. The aim of this article is to overview the most recent data on the nutritional value of the phenolic fraction of virgin olive oil in the ongoing studies on its beneficial effects on human health.
C1 Univ Naples 2, Sch Med, Inst Biochem Macromol, I-80138 Naples, Italy.
C3 Universita della Campania Vanvitelli
RP Manna, C (corresponding author), Univ Naples 2, Sch Med, Inst Biochem Macromol, Via Constantinopoli 16, I-80138 Naples, Italy.
CR AESCHBACH R, 1994, FOOD CHEM TOXICOL, V32, P31, DOI 10.1016/0278-6915(84)90033-4
   AMES BN, 1993, P NATL ACAD SCI USA, V90, P7915, DOI 10.1073/pnas.90.17.7915
   Boskou D, 1996, OLIVE OIL CHEM TECHN, V0, P0
   BOYLE P, 1985, INT J CANCER, V36, P9, DOI 10.1002/ijc.2910360103
   Braga C, 1998, CANCER-AM CANCER SOC, V82, P448, DOI 10.1002/(SICI)1097-0142(19980201)82:3<448::AID-CNCR4>3.0.CO;2-L
   Bravo L, 1998, NUTR REV, V56, P317, DOI 10.1111/j.1753-4887.1998.tb01670.x
   CAPASSO R, 1996, APPL BIOCHEM BIOTECH, V60, P365
   CIMMINO F, 1997, CURRENT TOPICS CELLU, V35, P123
   de la Puerta R, 1999, BIOCHEM PHARMACOL, V57, P445, DOI 10.1016/S0006-2952(98)00320-7
   DECKER EA, 1995, NUTR REV, V53, P49, DOI 10.1111/j.1753-4887.1995.tb01502.x
   Deiana M, 1999, FREE RADICAL BIO MED, V26, P762, DOI 10.1016/S0891-5849(98)00231-7
   Ferro-Luzzi A, 1989, EUR J CLIN NUTR, V43 Suppl 2, P13
   FERROLUZZI A, 1993, ADV EXP MED BIOL, V348, P137
   Frei B, 1994, NATURAL ANTIOXIDANT, V0, P0
   GRANGER DN, 1986, GASTROENTEROLOGY, V90, P80, DOI 10.1016/0016-5085(86)90078-8
   GREENWALD P, 1995, CA-CANCER J CLIN, V45, P31, DOI 10.3322/canjclin.45.1.31
   HALLIWELL B, 1995, CRIT REV FOOD SCI, V35, P7, DOI 10.1080/10408399509527682
   HEBBEL RP, 1982, J CLIN INVEST, V70, P1253, DOI 10.1172/JCI110724
   HIDALGO IJ, 1989, GASTROENTEROLOGY, V96, P736
   IRANI K, 1997, SCIENCE, V275, P296
   JOHNSON GJ, 1979, NEW ENGL J MED, V301, P522, DOI 10.1056/NEJM197909063011004
   Keys Ancel, 1975, EAT WELL STAY WELL M, V0, P0
   KHAN SG, 1992, CANCER RES, V52, P4050
   Kohyama N, 1997, BIOSCI BIOTECH BIOCH, V61, P347, DOI 10.1271/bbb.61.347
   Manna C, 1997, J NUTR, V127, P286, DOI 10.1093/jn/127.2.286
   Manna C, 1999, J NUTR BIOCHEM, V10, P159, DOI 10.1016/S0955-2863(98)00085-0
   MARTINMORENO JM, 1994, INT J CANCER, V58, P774, DOI 10.1002/ijc.2910580604
   MATTSON FH, 1985, J LIPID RES, V26, P194
   MISRA HP, 1972, J BIOL CHEM, V247, P6960
   MONTEDORO G, 1992, J AGR FOOD CHEM, V40, P1577, DOI 10.1021/jf00021a020
   MONTEDORO G, 1992, J AGR FOOD CHEM, V40, P1571, DOI 10.1021/jf00021a019
   Montedoro GF, 1992, RIV ITAL SOST GRASSE, V74, P563
   MONTERO HP, 1996, FREE RADICAL BIO MED, V3, P323
   NAKAYAMA T, 1994, CANCER RES, V54, P0
   Palmer HJ, 1997, NUTR REV, V55, P353, DOI 10.1111/j.1753-4887.1997.tb01561.x
   PAPADOPOULOS G, 1991, J AM OIL CHEM SOC, V68, P669, DOI 10.1007/BF02662292
   PARTHASARATHY S, 1990, P NATL ACAD SCI USA, V87, P3894, DOI 10.1073/pnas.87.10.3894
   PETRONI A, 1995, THROMB RES, V78, P151, DOI 10.1016/0049-3848(95)00043-7
   RICCARDI G, 1993, CURR OPIN LIPIDOL, V4, P13, DOI 10.1097/00041433-199302000-00003
   ROHN TT, 1993, BIOCHEM PHARMACOL, V46, P525, DOI 10.1016/0006-2952(93)90530-A
   SALAMI M, 1995, PHARMACOL RES, V31, P275, DOI 10.1016/1043-6618(95)80032-8
   SCACCINI C, 1992, J LIPID RES, V33, P627
   Scott G, 1997, ANTIOXIDANTS SCI TEC, V0, P0
   SHINAR E, 1990, SEMIN HEMATOL, V27, P70
   Sies H, 1991, OXIDATIVE STRESS OXI, V0, P0
   SNYDER LM, 1985, J CLIN INVEST, V76, P1971, DOI 10.1172/JCI112196
   TRICHOPOULOU A, 1995, JNCI-J NATL CANCER I, V87, P110, DOI 10.1093/jnci/87.2.110
   TSIMIDOU M, 1992, FOOD CHEM, V45, P141, DOI 10.1016/0308-8146(92)90025-W
   VanDyke BR, 1996, FREE RADICAL BIO MED, V20, P985, DOI 10.1016/0891-5849(95)02186-8
   Visioli F, 1998, NUTR REV, V56, P142
   Visioli F, 1998, LIFE SCI, V62, P541, DOI 10.1016/S0024-3205(97)01150-8
   VISIOLI F, 1995, ATHEROSCLEROSIS, V117, P25, DOI 10.1016/0021-9150(95)05546-9
   Visioli F, 1998, BIOCHEM BIOPH RES CO, V247, P60, DOI 10.1006/bbrc.1998.8735
   Willett WC, 1997, AM J CLIN NUTR, V66, P1557
   Wiseman SA, 1996, ATHEROSCLEROSIS, V120, P15, DOI 10.1016/0021-9150(95)05656-4
   WITZTUM JL, 1994, LANCET, V344, P793, DOI 10.1016/S0140-6736(94)92346-9
   WOLF D, 1985, P NATL ACAD SCI USA, V82, P790, DOI 10.1073/pnas.82.3.790
NR 57
TC 75
Z9 81
U1 0
U2 5
PU KLUWER ACADEMIC/PLENUM PUBL
PI NEW YORK
PA 233 SPRING ST, NEW YORK, NY 10013 USA
SN 0065-2598
EI 
J9 ADV EXP MED BIOL
JI Adv.Exp.Med.Biol.
PD JUN 15
PY 1999
VL 472
IS 
BP 115
EP 130
DI 
PG 16
WC Oncology; Medicine, Research & Experimental; Nutrition & Dietetics
SC Oncology; Research & Experimental Medicine; Nutrition & Dietetics
GA BP89R
UT WOS:000086535300011
PM 10736621
DA 2025-02-23
ER

PT J
AU Rao, AV
   Fleshner, N
   Agarwal, S
AF Rao, AV
   Fleshner, N
   Agarwal, S
TI Serum and tissue lycopene and biomarkers of oxidation in prostate cancer patients: A case-control study
SO NUTRITION AND CANCER-AN INTERNATIONAL JOURNAL
LA English
DT Article
ID lipid-peroxidation; beta-carotene; disease; malondialdehyde; antioxidants; prevention; isomers; retinol; hawaii; diet
AB Dietary intake of tomatoes and tomato products containing lycopene, an antioxidant carotenoid, has been shown in recent studies to reduce the risk of cancer. This study was conducted to investigate the serum and prostate tissue lycopene and other major carotenoid concentrations in cancer patients and their controls. Serum lipid and protein oxidation was also measured. Twelve prostate cancer patients and 12 age-matched subjects were used in the study. Significantly lower serum and tissue lycopene levels (44%, p = 0.04; 78%, p = 0.050, respectively) were observed in the cancer patients than in their controls. Serum and tissue beta-carotene and other major carotenoids did not differ between the two groups (p = 0.395 and p = 0.280, respectively). Although there was no difference (p = 0.760) in serum lipid peroxidation between cancer patients and their controls (7.09 +/- 0.74 and 6.81 +/- 0.56 mu mol/l, respectively), serum protein thiol levels were significantly lower among the cancer patients (p = 0.026). This study demonstrates that the status of lycopene but not other carotenoids in prostate cancer patients is different from controls. The role of dietary lycopene in preventing oxidative damage of biomolecules and thereby reducing the risk of prostate cancer needs to be evaluated in future studies.
C1 Univ Toronto, Fac Med, Dept Nutr Sci, Toronto, ON M5S E32, Canada.
   Sunnybrook Hlth Sci Ctr, Dept Surg, Div Urol, Toronto, ON M4N 3M5, Canada.
C3 University of Toronto; University of Toronto; Sunnybrook Research Institute; Sunnybrook Health Science Center
RP Rao, AV (corresponding author), Univ Toronto, Fac Med, Dept Nutr Sci, 150 Coll St, Toronto, ON M5S E32, Canada.
CR AMES BN, 1995, P NATL ACAD SCI USA, V92, P5258, DOI 10.1073/pnas.92.12.5258
   BLOCK G, 1986, AM J EPIDEMIOL, V124, P453, DOI 10.1093/oxfordjournals.aje.a114416
   BOYD NF, 1990, CANCER LETT, V50, P31, DOI 10.1016/0304-3835(90)90175-W
   Catalona WJ, 1998, JAMA-J AM MED ASSOC, V279, P1542, DOI 10.1001/jama.279.19.1542
   Clinton SK, 1998, ANNU REV NUTR, V18, P413, DOI 10.1146/annurev.nutr.18.1.413
   Clinton SK, 1998, NUTR REV, V56, P35, DOI 10.1111/j.1753-4887.1998.tb01691.x
   Clinton SK, 1996, CANCER EPIDEM BIOMAR, V5, P823
   DRAPER HH, 1993, FREE RADICAL BIO MED, V15, P353, DOI 10.1016/0891-5849(93)90035-S
   Fair WR, 1997, UROLOGY, V50, P840, DOI 10.1016/S0090-4295(97)00339-7
   Fleshner N, 1998, J UROLOGY, V159, P13
   GIOVANNUCCI E, 1995, J NATL CANCER I, V87, P1767, DOI 10.1093/jnci/87.23.1767
   GUTTERIDGE JMC, 1994, BRIT J BIOMED SCI, V51, P288
   HALLIWELL B, 1994, LANCET, V344, P721, DOI 10.1016/S0140-6736(94)92211-X
   HASING AW, 1990, JNCI, V82, P941
   HU ML, 1994, METHOD ENZYMOL, V233, P380
   Jentzsch AM, 1996, FREE RADICAL BIO MED, V20, P251, DOI 10.1016/0891-5849(95)02043-8
   LEMARCHAND L, 1991, AM J EPIDEMIOL, V133, P215
   Loft S, 1996, J MOL MED, V74, P297, DOI 10.1007/s001090050031
   Nomura AMY, 1997, CANCER EPIDEM BIOMAR, V6, P487
   Rao AV, 1998, NUTR CANCER, V31, P199, DOI 10.1080/01635589809514703
   Rao AV, 1999, NUTR RES, V19, P305, DOI 10.1016/S0271-5317(98)00193-6
   Ripple MO, 1997, JNCI-J NATL CANCER I, V89, P40, DOI 10.1093/jnci/89.1.40
   Schuman LM, 1982, TRENDS CANC INCIDENC, V0, P345
   STAHL W, 1992, ARCH BIOCHEM BIOPHYS, V294, P173, DOI 10.1016/0003-9861(92)90153-N
   Wang MY, 1996, CANCER EPIDEM BIOMAR, V5, P705
   [World Cancer Research Fund American Institute for Cancer Research], 1997, FOOD NUTR PREV CANC, V0, P0
NR 26
TC 113
Z9 125
U1 0
U2 3
PU LAWRENCE ERLBAUM ASSOC INC
PI MAHWAH
PA 10 INDUSTRIAL AVE, MAHWAH, NJ 07430-2262 USA
SN 0163-5581
EI 
J9 NUTR CANCER
JI Nutr. Cancer
PD JUN 15
PY 1999
VL 33
IS 2
BP 159
EP 164
DI 10.1207/S15327914NC330207
PG 6
WC Oncology; Nutrition & Dietetics
SC Oncology; Nutrition & Dietetics
GA 202LM
UT WOS:000080653800008
PM 10368811
DA 2025-02-23
ER

PT J
AU Roberts-Thomson, IC
   Butler, WJ
   Ryan, P
AF Roberts-Thomson, IC
   Butler, WJ
   Ryan, P
TI Meat, metabolic genotypes and risk for colorectal cancer
SO EUROPEAN JOURNAL OF CANCER PREVENTION
LA English
DT Article
DE acetylation; colorectal cancer; meat; metabolic genotypes
ID genetic polymorphisms; acetyltransferase; susceptibility; phenotypes; neoplasia; smoking; diet
AB Persuasive data exist as to the importance of environmental factors in the pathogenesis of sporadic colorectal cancer. One possibility is that the effect of environmental factors varies between individuals, perhaps on the basis of inherited variation (polymorphism) in genes which influence the activation or inactivation of dietary carcinogens, Thus far, the focus has been on acetylator genes (NAT1, NAT2) and the activation of heterocyclic amines, carcinogens generated by cooking meat for prolonged periods at high temperature. Three case-control studies and one prospective study have shown a consistent trend towards higher risks for cancer with higher intakes of meat in rapid acetylators for NAT1, NAT2 or both genotypes. Other links between meat, cooking methods, metabolic genotypes and risk for cancer might include enhanced activation of polycyclic aromatic hydrocarbons and N-nitroso compounds by variant genotypes of CYP1A1 and CYP2E1, respectively, and modulation by meat of the protective effect of the epsilon 4 allele of apolipoprotein E on risk for cancer of the proximal colon, (C) 1999 Lippincott Williams & Wilkins.
C1 Queen Elizabeth Hosp, Dept Gastroenterol, Woodville S, SA 5011, Australia.
   Univ Adelaide, Dept Publ Hlth, Adelaide, SA, Australia.
C3 University of Adelaide
RP Roberts-Thomson, IC (corresponding author), Queen Elizabeth Hosp, Dept Gastroenterol, 28 Woodville Rd, Woodville S, SA 5011, Australia.
CR Ambrosone CB, 1996, JAMA-J AM MED ASSOC, V276, P1494, DOI 10.1001/jama.276.18.1494
   Butler WJ, 1997, GASTROENTEROLOGY, V112, P0
   Chen J, 1998, CANCER RES, V58, P3307
   Deakin M, 1996, CARCINOGENESIS, V17, P881, DOI 10.1093/carcin/17.4.881
   FETTMAN MJ, 1991, J GASTROEN HEPATOL, V6, P81, DOI 10.1111/j.1440-1746.1991.tb01151.x
   Gertig DM, 1998, SEMIN CANCER BIOL, V8, P285, DOI 10.1006/scbi.1998.0078
   HART WJ, 1996, J GASTROEN HEPATOL, V11, P0
   KAWAJIRI K, 1993, CRIT REV ONCOL HEMAT, V14, P77, DOI 10.1016/1040-8428(93)90007-Q
   Kervinen K, 1996, GASTROENTEROLOGY, V110, P1785, DOI 10.1053/gast.1996.v110.pm8964404
   LANG NP, 1994, CANCER EPIDEM BIOMAR, V3, P675
   LANG NP, 1986, ARCH SURG-CHICAGO, V121, P1259, DOI 10.1001/archsurg.121.11.1259
   Ma J, 1997, CANCER RES, V57, P1098
   MINCHIN RF, 1993, MUTAT RES, V290, P35, DOI 10.1016/0027-5107(93)90030-J
   NAGENGAST FM, 1995, EUR J CANCER, V31A, P1067, DOI 10.1016/0959-8049(95)00216-6
   RANNUG A, 1995, J OCCUP ENVIRON MED, V37, P25, DOI 10.1097/00043764-199501000-00005
   RobertsThomson IC, 1996, LANCET, V347, P1372, DOI 10.1016/S0140-6736(96)91012-0
   SIVARAMAN L, 1994, CANCER RES, V54, P3692
   TANG BK, 1994, PHARMACOGENETICS, V4, P117, DOI 10.1097/00008571-199406000-00002
   Welfare MR, 1997, CARCINOGENESIS, V18, P1351, DOI 10.1093/carcin/18.7.1351
NR 19
TC 28
Z9 31
U1 0
U2 3
PU LIPPINCOTT WILLIAMS & WILKINS
PI PHILADELPHIA
PA 530 WALNUT ST, PHILADELPHIA, PA 19106-3621 USA
SN 0959-8278
EI 
J9 EUR J CANCER PREV
JI Eur. J. Cancer Prev.
PD JUL 15
PY 1999
VL 8
IS 3
BP 207
EP 211
DI 10.1097/00008469-199906000-00008
PG 5
WC Oncology
SC Oncology
GA 220PR
UT WOS:000081674800008
PM 10443949
DA 2025-02-23
ER

PT J
AU Zhou, BS
   Wang, TJ
   Sun, GF
   Guan, P
   Wu, JM
AF Zhou, BS
   Wang, TJ
   Sun, GF
   Guan, P
   Wu, JM
TI A case-control study of the relationship between dietary factors and risk of lung cancer in women of Shenyang, China
SO ONCOLOGY REPORTS
LA English
DT Article
DE female lung cancer; dietary nutrients; beta-carotene; vitamin C; fiber; logistic model
ID colorectal-cancer; breast-cancer; beta-carotene; vitamin-a; prevention; fiber; chemoprevention; vegetables; cells
AB A 1:1 case-control study of lung cancer incidence among women in Shenyang was conducted to explore the relationship between diet and the risk of lung cancer, with emphasis on the potential effects of a list of specific dietary constituents on modifying lung cancer risks. Dietary information on 290 cases and population-matched controls was obtained by personal interviews. Multiple logistic regression models were used fur the statistical analysis and summarization of the data. A significant difference was found between cases and controls with respect to intake of beta-carotene, vitamin C and fibers, all of which reduced the risk for lung cancer in a dose-dependent manner; yielding calculated odds ratio (OR) of 0.84, 0.75, and 0.46, respectively. The apparent effects of these nutrients persisted after adjusting for cigarette smoking, suggesting that they may function as protective factors to reduce the risk for lung cancer in Chinese women.
C1 New York Med Coll, Dept Biochem & Mol Biol, Valhalla, NY 10595 USA.
   China Med Univ, Sch Publ Hlth, Dept Epidemiol, Shenyang, Peoples R China.
C3 New York Medical College; China Medical University
RP New York Med Coll, Dept Biochem & Mol Biol, Valhalla, NY 10595 USA.
CR Alabaster O, 1996, MUTAT RES-FUND MOL M, V350, P185, DOI 10.1016/0027-5107(95)00114-X
   AMES BN, 1995, P NATL ACAD SCI USA, V92, P5258, DOI 10.1073/pnas.92.12.5258
   Ames BN, 1997, ENVIRON HEALTH PERSP, V105, P865, DOI 10.2307/3433296
   [Anonymous], 1997, FOOD NUTR PREV CANC, V0, P0
   Axelsson G, 1996, INT J EPIDEMIOL, V25, P32, DOI 10.1093/ije/25.1.32
   BLOCK G, 1992, NUTR CANCER, V18, P1, DOI 10.1080/01635589209514201
   Breslow NE, 1980, STATISTICAL METHODS, V1, P191
   *CHIN AC MED SCI, 1981, FOOD COMP TABL, V0, P0
   de Klerk NH, 1998, INT J CANCER, V75, P362, DOI 10.1002/(SICI)1097-0215(19980130)75:3<362::AID-IJC6>3.0.CO;2-0
   DeStefani E, 1997, CANCER CAUSE CONTROL, V8, P913, DOI 10.1023/A:1018424614723
   DOLL R, 1981, JNCI-J NATL CANCER I, V66, P1191, DOI 10.1093/jnci/66.6.1192
   Du YX, 1998, INT J ONCOL, V13, P471
   Fair WR, 1997, UROLOGY, V50, P840, DOI 10.1016/S0090-4295(97)00339-7
   Fujii H, 1996, CANCER RES, V56, P1493
   HARRIS PJ, 1993, MUTAT RES, V290, P97, DOI 10.1016/0027-5107(93)90037-G
   Hong WK, 1997, SCIENCE, V278, P1073, DOI 10.1126/science.278.5340.1073
   Kinzler KW, 1996, CELL, V87, P159, DOI 10.1016/S0092-8674(00)81333-1
   Koo LC, 1997, INT J CANCER, V0, P22
   LEMARCHAND L, 1989, JNCI-J NATL CANCER I, V81, P1158, DOI 10.1093/jnci/81.15.1158
   LEMARCHAND L, 1995, INT J CANCER, V63, P18, DOI 10.1002/ijc.2910630105
   Macfarlane GT, 1991, LARGE INTESTINE PHYS, V0, P51
   MANTEL N, 1963, J AM STAT ASSOC, V58, P690
   Maziere S, 1997, INT J VITAM NUTR RES, V67, P237
   Mooney LA, 1997, CARCINOGENESIS, V18, P503, DOI 10.1093/carcin/18.3.503
   Nicholson A, 1996, ALTERN THER HEALTH MED, V2, P32
   Ocke MC, 1997, AM J EPIDEMIOL, V145, P358, DOI 10.1093/oxfordjournals.aje.a009113
   ROSE DP, 1990, NUTR CANCER, V13, P1, DOI 10.1080/01635589009514040
   Sinha R, 1997, CANCER EPIDEM BIOMAR, V6, P647
   Swanson CA, 1997, CANCER CAUSE CONTROL, V8, P883, DOI 10.1023/A:1018468429744
   Taimi M, 1997, EXP CELL RES, V230, P69, DOI 10.1006/excr.1996.3413
   TAIOLI E, 1991, INT J EPIDEMIOL, V20, P611, DOI 10.1093/ije/20.3.611
   Wattenberg LW, 1997, P SOC EXP BIOL MED, V216, P133
   Wingo PA, 1998, CANCER-AM CANCER SOC, V82, P1197, DOI 10.1002/(SICI)1097-0142(19980315)82:6<1197::AID-CNCR26>3.0.CO;2-0
   Yong LC, 1997, AM J EPIDEMIOL, V146, P231, DOI 10.1093/oxfordjournals.aje.a009258
   Ziegler RG, 1996, J NATL CANCER I, V88, P612, DOI 10.1093/jnci/88.9.612
   Ziegler RG, 1996, CANCER CAUSE CONTROL, V7, P157, DOI 10.1007/BF00115646
NR 36
TC 16
Z9 17
U1 0
U2 4
PU SPANDIDOS PUBL LTD
PI ATHENS
PA POB 18179, ATHENS, 116 10, GREECE
SN 1021-335X
EI 1791-2431
J9 ONCOL REP
JI Oncol. Rep.
PD JAN-FEB 15
PY 1999
VL 6
IS 1
BP 139
EP 143
DI 
PG 5
WC Oncology
SC Oncology
GA 150LG
UT WOS:000077665900025
PM 9864417
DA 2025-02-23
ER

PT J
AU Meyer, F
   Bairati, I
   Shadmani, R
   Fradet, Y
   Moore, L
AF Meyer, F
   Bairati, I
   Shadmani, R
   Fradet, Y
   Moore, L
TI Dietary fat and prostate cancer survival
SO CANCER CAUSES & CONTROL
LA English
DT Article
DE diet; disease-specific survival; prostate cancer; saturated fat
ID prognostic factors; tumors; risk
AB Objectives: Relationships between dietary factors and the incidence of prostate cancer have emerged from epidemiologic and laboratory studies, but there are no published data on the relationship between diet and disease progression among prostate cancer patients. We studied the association between dietary fat intake and prostate cancer survival. Methods: We prospectively followed 384 men diagnosed with prostate cancer between 1990 and 1992 in the Quebec City area. On average 3 months following diagnosis, trained nutritionists interviewed the men on their usual diet using a diet history questionnaire. Deaths during follow-up were documented through record linkage with the provincial mortality file and review of hospital records. Cox proportional hazard models were used to estimate the relative risk of dying from prostate cancer associated with terciles of fat intake, expressed as percent of dietary energy, while controlling for prognostic factors and total energy. Results: The median duration of follow-up was 5.2 years. During the follow-up period 32 patients died of prostate cancer and 39 died of other causes. After controlling for grade, clinical stage, initial treatment, age and total energy intake, we found that saturated fat consumption was significantly associated with disease-specific survival (two-sided p-value = 0.008). Compared to men in the lower tercile of saturated fat, those in the upper tercile had three times the risk of dying from prostatecancer (relative risk = 3.1, 95% confidence interval: 1.3-7.7). Conclusions: Our findings suggest that saturated fat is related to disease-specific survival and that, if this relation is causal, a moderate reduction of its intake might reduce the risk of dying from prostate cancer.
C1 Univ Laval, Dept Social & Prevent Med, Quebec City, PQ, Canada.
   Univ Laval, Dept Surg, Quebec City, PQ, Canada.
   Epidemiol Res Grp, Quebec City, PQ, Canada.
   Univ Laval, Canc Res Ctr, Quebec City, PQ, Canada.
C3 Laval University; Laval University; Laval University
RP Meyer, F (corresponding author), Univ Laval, Dept Social & Prevent Med, Quebec City, PQ, Canada.
CR [Anonymous], 1988, CIRCULATION, V77, P0
   Bairati I, 1998, J UROLOGY, V159, P1271, DOI 10.1016/S0022-5347(01)63579-1
   BEAHRS OH, 1993, HDB STAGING CANC, V0, P0
   BINGHAM SA, 1988, MANUAL METHODOLOGY F, V0, P88
   BOSTWICK DG, 1994, AM J CLIN PATHOL, V102, P0
   CARTER JP, 1993, J AM COLL NUTR, V12, P209
   Clayton D, 1993, STAT MODELS EPIDEMIO, V0, P0
   DANIELL HW, 1995, J UROLOGY, V154, P153, DOI 10.1016/S0022-5347(01)67253-7
   GIOVANNUCCI E, 1993, J NATL CANCER I, V85, P1571, DOI 10.1093/jnci/85.19.1571
   *HLTH CAN, 1991, CAN NUTR FIL, V0, P0
   *HLTH WELF CAN, 1990, NUTR REC REP SCI REV, V0, P0
   HOWE GR, 1986, AM J EPIDEMIOL, V124, P156
   JAIN M, 1980, AM J EPIDEMIOL, V111, P212, DOI 10.1093/oxfordjournals.aje.a112888
   Johansson JE, 1997, JAMA-J AM MED ASSOC, V277, P467, DOI 10.1001/jama.277.6.467
   KRAMER BS, 1993, ANN INTERN MED, V119, P914, DOI 10.7326/0003-4819-119-9-199311010-00009
   Krongrad A, 1996, J UROLOGY, V156, P1084, DOI 10.1016/S0022-5347(01)65710-0
   Krongrad A, 1997, J UROLOGY, V158, P1487, DOI 10.1016/S0022-5347(01)64249-6
   LuYao GL, 1997, LANCET, V349, P906, DOI 10.1016/S0140-6736(96)09380-4
   Meyer F, 1997, NUTR CANCER, V29, P120, DOI 10.1080/01635589709514612
   NASSERI KK, 1997, PSA RECURRENCE DEFIN, V16, P0
   *SANT QUEB, 1995, QUEB QUEB MANG MIEUX, V0, P0
   WANG Y, 1995, J NATL CANCER I, V87, P1456, DOI 10.1093/jnci/87.19.1456
   WEST DW, 1991, CANCER CAUSE CONTROL, V2, P85, DOI 10.1007/BF00053126
   WHITTEMORE AS, 1995, JNCI-J NATL CANCER I, V87, P652, DOI 10.1093/jnci/87.9.652
   Willett W, 1990, NUTR EPIDEMIOLOGY, V0, P0
   *WORLD CANC RES FU, 1997, FOOD NUTR PREV CANC, V0, P310
   WYNDER EL, 1994, NUTR CANCER, V22, P1, DOI 10.1080/01635589409514327
   Zagars GK, 1997, CANCER, V79, P1370, DOI 10.1002/(SICI)1097-0142(19970401)79:7<1370::AID-CNCR15>3.0.CO;2-X
NR 29
TC 73
Z9 82
U1 0
U2 4
PU KLUWER ACADEMIC PUBL
PI DORDRECHT
PA SPUIBOULEVARD 50, PO BOX 17, 3300 AA DORDRECHT, NETHERLANDS
SN 0957-5243
EI 
J9 CANCER CAUSE CONTROL
JI Cancer Causes Control
PD AUG 15
PY 1999
VL 10
IS 4
BP 245
EP 251
DI 10.1023/A:1008913307947
PG 7
WC Oncology; Public, Environmental & Occupational Health
SC Oncology; Public, Environmental & Occupational Health
GA 213PL
UT WOS:000081282400001
PM 10482482
DA 2025-02-23
ER

PT J
AU Moore, MA
   Kunimoto, T
   Tsuda, H
AF Moore, MA
   Kunimoto, T
   Tsuda, H
TI Country comparisons provide evidence of links between specific circulatory disease and gastric, rectal, prostate and breast cancers
SO EUROPEAN JOURNAL OF CANCER PREVENTION
LA English
DT Article
ID coronary heart-disease; risk-factors; stomach-cancer; hypertensive rats; colon-cancer; dietary-fat; stroke; n-methyl-n'-nitro-n-nitrosoguanidine; atherosclerosis; carcinogenesis
C1 Natl Canc Ctr, Res Inst, Expt Pathol & Chemotherapy Div, Chuo Ku, Tokyo 104, Japan.
C3 National Cancer Center - Japan
RP Natl Canc Ctr, Res Inst, Expt Pathol & Chemotherapy Div, Chuo Ku, 5-1-1 Tsukiji, Tokyo 104, Japan.
CR *AM ASS CANC RES W, 1996, FOOD NUTR PREV CANC, V0, P0
   BOSMA H, 1994, INT J EPIDEMIOL, V23, P12, DOI 10.1093/ije/23.1.12
   Boyle P, 1997, LUNG CANCER, V17, P1, DOI 10.1016/S0169-5002(97)00648-X
   CHECKOWAY H, 1987, PROSTATE, V10, P79, DOI 10.1002/pros.2990100111
   CORREA P, 1982, J CHRON DIS, V35, P313, DOI 10.1016/0021-9681(82)90002-9
   de Waard F, 1998, EUR J CANCER PREV, V7, PS13, DOI 10.1097/00008469-199802001-00004
   GIOVANNUCCI E, 1995, CANCER CAUSE CONTROL, V6, P164, DOI 10.1007/BF00052777
   HENDERSON BE, 1976, CANCER RES, V34, P1045
   Ilic M, 1996, BRIT J CANCER, V74, P1682, DOI 10.1038/bjc.1996.610
   JOOSSENS JV, 1983, AM J EPIDEMIOL, V117, P375, DOI 10.1093/oxfordjournals.aje.a113551
   KONO S, 1983, J EPIDEMIOL COMMUN H, V37, P43, DOI 10.1136/jech.37.1.43
[truncated: 695,651 more chars]
