# Supplementary material for: Global impact of dietary risks on cancers: burdens across regions from 1990 to 2021 and the projection to 2035
Source: Front Nutr. 2025 Jul 4;12:1585305. doi: 10.3389/fnut.2025.1585305 (PMC12271164; doi:10.3389/fnut.2025.1585305)
Supplement: Supplementary file 1 [file Data_Sheet_1.zip › Supplementary data/Fig 1/download2000u169.txt]

PT J
AU Velie, E
   Kulldorff, M
   Schairer, C
   Block, G
   Albanes, D
   Schatzkin, A
AF Velie, E
   Kulldorff, M
   Schairer, C
   Block, G
   Albanes, D
   Schatzkin, A
TI Dietary fat, fat subtypes, and breast cancer in postmenopausal women: A prospective cohort study
SO JNCI-JOURNAL OF THE NATIONAL CANCER INSTITUTE
LA English
DT Article
ID national-health; american women; follow-up; risk; questionnaire; association; records; epidemiology; causation
AB Background: The intake of total dietary fat and of certain fat subtypes has been shown to be strongly associated with breast cancer in international comparisons and in animal experiments. However, observational epidemiologic studies have generally reported either weak positive or no associations. To extend the prospective epidemiologic evidence on this question, we examined the association between adult dietary intake of fat, fat subtypes, and breast cancer in a large, prospective cohort of postmenopausal women, Methods: Participants were selected from a national breast cancer mammography screening program conducted from 1973 through 1981 at 29 centers throughout the United States. From 1987 through 1989, 40022 postmenopausal women satisfactorily completed a mailed, self-administered questionnaire that included a 60-item National Cancer Institute/Block food-frequency questionnaire. Women were then followed for an average of 5.3 years; 996 women developed breast cancer. Risk was assessed by use of Cox: proportional hazard regression, with age as the underlying time metric. All statistical tests were two-sided. Results: Compared with women in the lowest quintile (Q1) of percentage of energy from total fat, the adjusted risk ratio (RR) and 95% confidence interval (CI) for women in the highest quintile (Q5) was 1.07 (95% CI = 0.86-1.32). In analyses stratified by history of benign breast disease (BBD), a positive association was observed among only women with no history of BED (RR (Q5) (versus) (Q1) = 2.20; 95% CI = 1.41-3.42; test for trend, P = .0003). The increased risk in these women appeared to be attributable to unsaturated fat intake and oleic acid in particular. Conclusions: In this study, there was no overall association between fat intake during adulthood and breast cancer risk; however, among women with no history of BED, there appeared to be a positive association between total and unsaturated fat intake and breast cancer risk.
C1 NCI, Epidemiol Branch, Div Canc Epidemiol & Genet, Bethesda, MD 20892 USA.
   NCI, Evironm Epidemiol Branch, Div Canc Epidemiol & Genet, Bethesda, MD 20892 USA.
   NCI, Canc Prevent Studies Branch, Div Clin Sci, Bethesda, MD 20892 USA.
   Univ Connecticut, Sch Med, Dept Community Med & Hlth Care, Div Biostat, Farmington, CT USA.
   Univ Calif Berkeley, Dept Publ Hlth Nutr, Berkeley, CA 94720 USA.
C3 National Institutes of Health (NIH) - USA; NIH National Cancer Institute (NCI); NIH National Cancer Institute- Division of Cancer Epidemiology & Genetics; National Institutes of Health (NIH) - USA; NIH National Cancer Institute (NCI); NIH National Cancer Institute- Division of Cancer Epidemiology & Genetics; National Institutes of Health (NIH) - USA; NIH National Cancer Institute (NCI); Division of Clinical Sciences (DCS); University of Connecticut; University of California System; University of California Berkeley
RP NIH, 6120 Execut Blvd,MSC 7232,EPS,Rm 7026, Bethesda, MD 20892 USA.
EM veliee@mail.nih.gov
CR ADELSTEIN AM, 1979, BRIT J CANCER, V40, P464, DOI 10.1038/bjc.1979.202
   [Anonymous], 1999, SEER CANC STAT REV 1, V0, P0
   BLOCK G, 1992, J AM DIET ASSOC, V92, P969
   BLOCK G, 1986, AM J EPIDEMIOL, V124, P453, DOI 10.1093/oxfordjournals.aje.a114416
   BLOCK G, 1990, J CLIN EPIDEMIOL, V43, P1327, DOI 10.1016/0895-4356(90)90099-B
   BLOCK G, 1992, J AM DIET ASSOC, V92, P686
   BLOCK G, 1982, AM J EPIDEMIOL, V115, P492, DOI 10.1093/oxfordjournals.aje.a113331
   Block G, 1990, EPIDEMIOLOGY, V1, P58, DOI 10.1097/00001648-199001000-00013
   BUELL P, 1973, J NATL CANCER I, V51, P1479, DOI 10.1093/jnci/51.5.1479
   CARROLL KK, 1986, CANCER, V58, P1818, DOI 10.1002/1097-0142(19861015)58:8+<1818::AID-CNCR2820581406>3.0.CO;2-4
   Dwyer JT, 1997, AM J CLIN NUTR, V66, P1581
   FEEDMAN L, 1997, AM J CLIN NUTR, V65, P0
   FREEDMAN LS, 1990, CANCER RES, V50, P5710
   GRAHAM S, 1992, AM J EPIDEMIOL, V136, P1327, DOI 10.1093/oxfordjournals.aje.a116445
   Greenwald P, 1999, CANCER EPIDEM BIOMAR, V8, P3
   Holmes MD, 1999, JAMA-J AM MED ASSOC, V281, P914, DOI 10.1001/jama.281.10.914
   HOWE GR, 1991, J NATL CANCER I, V83, P336, DOI 10.1093/jnci/83.5.336
   HOWE GR, 1990, JNCI-J NATL CANCER I, V82, P561, DOI 10.1093/jnci/82.7.561
   Hunter DJ, 1997, CANCER CAUSE CONTROL, V8, P49, DOI 10.1023/A:1018431104786
   Hunter DJ, 1999, CANCER EPIDEM BIOMAR, V8, P9
   Hunter DJ, 1996, NEW ENGL J MED, V334, P356, DOI 10.1056/NEJM199602083340603
   Ip C, 1997, AM J CLIN NUTR, V66, P1523
   JONES DY, 1987, JNCI-J NATL CANCER I, V79, P465
   Kelsey JL, 1996, ANNU REV PUBL HEALTH, V17, P47, DOI 10.1146/annurev.pu.17.050196.000403
   Kohlmeier L, 1997, AM J CLIN NUTR, V66, P1548
   KUSHI LH, 1992, J NATL CANCER I, V84, P1092, DOI 10.1093/jnci/84.14.1092
   Lipworth L, 1997, PREV MED, V26, P181, DOI 10.1006/pmed.1996.9977
   MARESPERLMAN JA, 1993, J NUTR, V123, P489, DOI 10.1093/jn/123.3.489
   McDowell MA, 1994, ENERGY MACRONUTRIENT, V0, P0
   MILLS P, 1989, CANCER-AM CANCER SOC, V64, P582, DOI 10.1002/1097-0142(19890801)64:3<582::AID-CNCR2820640304>3.0.CO;2-V
   *NAT CANC I, 1994, DIETSYS US GUID, V0, P0
   PATTERSON RE, 1994, J AM DIET ASSOC, V94, P57, DOI 10.1016/0002-8223(94)92042-7
   PRENTICE RL, 1988, JNCI-J NATL CANCER I, V80, P802, DOI 10.1093/jnci/80.11.802
   Rose DP, 1997, AM J CLIN NUTR, V66, P1513
   Sinha R, 1999, CANCER RES, V59, P4320
   URSIN G, 1994, TRENDS CANC INCIDENC, V0, P241
   WELSCH CW, 1992, CANCER RES, V52, P0
   Willett WC, 1997, AM J CLIN NUTR, V66, P1557
   Willett WC, 1997, AM J CLIN NUTR, V65, P1220, DOI 10.1093/ajcn/65.4.1220S
   WILLETT WC, 1992, JAMA-J AM MED ASSOC, V268, P2037, DOI 10.1001/jama.268.15.2037
   Willett WC, 1998, NUTRITIONAL EPIDEMIOLOGY: MONOGRAPHS IN EPIDEMIOLOGY AND BIOSTATISTICS, V2nd, P0
   Wolk A, 1998, ARCH INTERN MED, V158, P41, DOI 10.1001/archinte.158.1.41
   ZIEGLER RG, 1993, JNCI-J NATL CANCER I, V85, P1819, DOI 10.1093/jnci/85.22.1819
NR 43
TC 73
Z9 83
U1 0
U2 4
PU OXFORD UNIV PRESS INC
PI CARY
PA JOURNALS DEPT, 2001 EVANS RD, CARY, NC 27513 USA
SN 0027-8874
EI 1460-2105
J9 JNCI-J NATL CANCER I
JI JNCI-J. Natl. Cancer Inst.
PD MAY 17
PY 2000
VL 92
IS 10
BP 833
EP 839
DI 10.1093/jnci/92.10.833
PG 7
WC Oncology
SC Oncology
GA 313DP
UT WOS:000086985300014
PM 10814679
DA 2025-02-23
ER

PT J
AU Cook, NR
   Lee, IM
   Manson, JE
   Buring, JE
   Hennekens, CH
AF Cook, NR
   Lee, IM
   Manson, JE
   Buring, JE
   Hennekens, CH
TI Effects of beta-carotene supplementation on cancer incidence by baseline characteristics in the Physicians' Health Study (United States)
SO CANCER CAUSES & CONTROL
LA English
DT Article
DE beta-carotene; neoplasms; prevention; randomized trial
ID lung-cancer; alpha-tocopherol; cardiovascular-disease; alcohol-consumption; bladder-cancer; vitamin-a; line characteristics; serum carotenoids; risk-factors; dietary
AB Objectives: The Physicians' Health Study (PHS) was a randomized trial of beta-carotene (50 mg, alternate days) and aspirin in primary prevention of cancer and cardiovascular disease among 22,071 US male physicians. This report updates results for beta-carotene and examines effect modification by baseline characteristics. Methods: Beta-carotene's effect on cancer over nearly 13 years was examined overall and within subgroups defined by baseline characteristics using proportional-hazards models. Results: 2667 incident cancers were confirmed, with 1117 prostate, 267 colon, and 178 lung cancers. There were no significant differences with supplementation in total (relative risk (RR) = 1.0, 95% confidence interval(CI) = 0.9-1.0); prostate (RR = 1.0, 95% CI = 0.9-1.1); colon (RR = 0.9, 95% CI = 0.7-1.2); or lung (RR = 0.9, 95% CI = 0.7-1.2) cancer, and no differences over time. In subgroup analyses, total cancer was modestly reduced with supplementation among those aged 70+ years (RR = 0.8, 95% CI = 0.7-1.0), daily drinkers of alcohol (RR = 0.9, 95% CI = 0.8-1.0), and those in the highest BMI quartile (RR = 0.9, 95% CI = 0.7-1.0). Prostate cancer was reduced with supplementation among those in the highest BMI quartile (RR = 0.8, 95% CI = 0.6-1.0). and colon cancer was reduced among daily drinkers of alcohol (RR = 0.5, 95% CI = 0.3-0.8). Conclusions: The PHS found no overall effect of beta-carotene on total cancer, or the three most common site-specific cancers. The possibility of risk reduction within specific subgroups remains.
C1 Brigham & Womens Hosp, Dept Med, Div Prevent Med, Boston, MA 02215 USA.
   Harvard Univ, Sch Med, Boston, MA USA.
   Harvard Univ, Sch Publ Hlth, Dept Epidemiol, Boston, MA 02115 USA.
   Brigham & Womens Hosp, Dept Med, Channing Lab, Boston, MA 02215 USA.
   Harvard Univ, Sch Med, Dept Ambulatory Care & Prevent, Boston, MA USA.
   Univ Miami, Sch Med, Coral Gables, FL 33124 USA.
C3 Harvard University; Harvard University Medical Affiliates; Brigham & Women's Hospital; Harvard University; Harvard Medical School; Harvard University; Harvard T.H. Chan School of Public Health; Harvard University; Harvard University Medical Affiliates; Brigham & Women's Hospital; Harvard University; Harvard Medical School; University of Miami
RP Cook, NR (corresponding author), Brigham & Womens Hosp, Dept Med, Div Prevent Med, 900 Commonwealth Ave E, Boston, MA 02215 USA.
FU NCI NIH HHS [CA40360, CA34944] Funding Source: Medline
CR AHMED S, 1994, AM J CLIN NUTR, V60, P430, DOI 10.1093/ajcn/60.3.430
   Albanes D, 1996, J NATL CANCER I, V88, P1560, DOI 10.1093/jnci/88.21.1560
   Albanes D, 1997, AM J CLIN NUTR, V66, P366, DOI 10.1093/ajcn/66.2.366
   BLOT WJ, 1993, JNCI-J NATL CANCER I, V85, P1483, DOI 10.1093/jnci/85.18.1483
   BURTON GW, 1984, SCIENCE, V224, P569, DOI 10.1126/science.6710156
   Cook NR, 1999, CANCER, V86, P1783, DOI 10.1002/(SICI)1097-0142(19991101)86:9<1783::AID-CNCR21>3.0.CO;2-N
   DAvanzo B, 1997, CANCER, V79, P2186
   Enger SM, 1996, CANCER EPIDEM BIOMAR, V5, P147
   FORMAN MR, 1995, AM J CLIN NUTR, V62, P131, DOI 10.1093/ajcn/62.1.131
   FRANCESCHI S, 1991, INT J CANCER, V48, P395, DOI 10.1002/ijc.2910480315
   Fukao A, 1996, INT J EPIDEMIOL, V25, P300, DOI 10.1093/ije/25.2.300
   Glynn SA, 1996, CANCER CAUSE CONTROL, V7, P214, DOI 10.1007/BF00051297
   HEINONEN OP, 1994, NEW ENGL J MED, V330, P1029
   Heinonen OP, 1998, J NATL CANCER I, V90, P440, DOI 10.1093/jnci/90.6.440
   Hennekens CH, 1996, NEW ENGL J MED, V334, P1145, DOI 10.1056/NEJM199605023341801
   HENNEKENS CH, 1989, NEW ENGL J MED, V321, P129, DOI 10.1056/nejm198907203210301
   Kitamura Y, 1997, INT J EPIDEMIOL, V26, P307, DOI 10.1093/ije/26.2.307
   LAVECCHIA C, 1989, NUTR CANCER, V12, P93, DOI 10.1080/01635588909514006
   Lee IM, 1999, J NATL CANCER I, V91, P2102, DOI 10.1093/jnci/91.24.2102
   MANSON JE, 1991, AM J PREV MED, V7, P150, DOI 10.1016/S0749-3797(18)30931-0
   MANSON JE, 1993, PENN CTR N, V3, P87
   Mayne ST, 1996, J NATL CANCER I, V88, P1513
   MCLARTY JW, 1995, AM J CLIN NUTR, V62, P1431
   METTLIN C, 1979, AM J EPIDEMIOL, V110, P255, DOI 10.1093/oxfordjournals.aje.a112810
   Michaud DS, 1999, JNCI-J NATL CANCER I, V91, P605, DOI 10.1093/jnci/91.7.605
   Omenn GS, 1996, J NATL CANCER I, V88, P1550, DOI 10.1093/jnci/88.21.1550
   Omenn GS, 1996, NEW ENGL J MED, V334, P1150, DOI 10.1056/NEJM199605023341802
   PETO R, 1981, NATURE, V290, P201, DOI 10.1038/290201a0
   SATTERFIELD S, 1990, AM J PREV MED, V6, P290, DOI 10.1016/S0749-3797(18)30997-8
   SHIBATA A, 1992, BRIT J CANCER, V66, P673, DOI 10.1038/bjc.1992.336
   Tavani A, 1998, NUTR CANCER, V30, P213, DOI 10.1080/01635589809514666
   vanPoppel G, 1996, EUR J CLIN NUTR, V50, P0
NR 32
TC 125
Z9 134
U1 0
U2 6
PU KLUWER ACADEMIC PUBL
PI DORDRECHT
PA SPUIBOULEVARD 50, PO BOX 17, 3300 AA DORDRECHT, NETHERLANDS
SN 0957-5243
EI 
J9 CANCER CAUSE CONTROL
JI Cancer Causes Control
PD AUG 15
PY 2000
VL 11
IS 7
BP 617
EP 626
DI 10.1023/A:1008995430664
PG 10
WC Oncology; Public, Environmental & Occupational Health
SC Oncology; Public, Environmental & Occupational Health
GA 351KD
UT WOS:000089155600005
PM 10977106
DA 2025-02-23
ER

PT J
AU Davidson, LA
   Brown, RE
   Chang, WCL
   Morris, JS
   Wang, NY
   Carroll, RJ
   Turner, ND
   Lupton, JR
   Chapkin, RS
AF Davidson, LA
   Brown, RE
   Chang, WCL
   Morris, JS
   Wang, NY
   Carroll, RJ
   Turner, ND
   Lupton, JR
   Chapkin, RS
TI Morphodensitometric analysis of protein kinase C β<sub>II</sub> expression in rat colon:: modulation by diet and relation to <i>in situ</i> cell proliferation and apoptosis
SO CARCINOGENESIS
LA English
DT Article
ID colorectal-cancer; down-regulation; wheat bran; large-bowel; carcinogenesis; 1,2-dimethylhydrazine; azoxymethane; isozymes; tumors; differentiation
AB We have recently demonstrated that overexpression of PKC beta(II) renders transgenic mice more susceptible to carcinogen-induced colonic hyperproliferation and aberrant crypt foci formation, In order to further investigate the ability of PKC beta(II) to modulate colonocyte cytokinetics, we determined the localization of PKC beta(II) with respect to cell proliferation and apoptosis along the entire colonic crypt axis following carcinogen and diet manipulation. Rats were provided diets containing either corn oil [containing n-6 polyunsaturated fatty acids (PUFA)] or fish oil (containing n-3 PUFA), cellulose (non-fermentable fiber) or pectin (fermentable fiber) and injected with azoxymethane (AOM) or saline. After 16 weeks, an intermediate time point when no macroscopic tumors are detected, colonic sections were utilized for immunohistochemical image analysis and immunoblotting. Cell proliferation was measured by incorporation of bromodeoxyuridine into DNA and apoptosis by terminal deoxynucleotidyl transferase-mediated dUTP-biotin nick end-labeling. In the distal colon, PKC beta(II) staining was localized to the upper portion of the crypt, In comparison, proximal crypts had more (P < 0.05) staining in the lower tertile, AOM enhanced (P < 0.05) PKC beta(II) expression in all regions of the distal colonic crypt (upper, middle and lower tertiles), There was also an interaction (P < 0.05) between dietary fat and fiber on PKC beta(II) expression (corn/pectin > fish/cellulose, fish/pectin > corn/cellulose) in all regions of the distal colonic crypt, With respect to colonic cell kinetics, proliferation paralleled the increase in PKC beta(II) expression in carcinogen-treated animals, In contrast, apoptosis at the lumenal surface was inversely proportional to PKC beta(II) expression in the upper tertile, These results suggest that an elevation in PKC beta(II) expression along the crypt axis in the distal colon is linked to enhancement of cell proliferation and suppression of apoptosis, predictive intermediate biomarkers of tumor development. Therefore, select dietary factors may confer protection against colon carcinogenesis in part by blocking carcinogen-induced PKC beta(II) expression.
C1 Texas A&M Univ, Fac Nutr, Mol & Cell Biol Sect, Kleberg Biotechnol Ctr 442, College Stn, TX 77843 USA.
   Texas A&M Univ, Dept Stat, College Stn, TX 77843 USA.
C3 Texas A&M University System; Texas A&M University College Station; Texas A&M University System; Texas A&M University College Station
RP Chapkin, RS (corresponding author), Texas A&M Univ, Fac Nutr, Mol & Cell Biol Sect, Kleberg Biotechnol Ctr 442, College Stn, TX 77843 USA.
FU NCI NIH HHS [CA57030, R01 CA059034, CA61750, CA59034] Funding Source: Medline
CR BARBOLT TA, 1978, P SOC EXP BIOL MED, V157, P656, DOI 10.3181/00379727-157-40115
   Barr LF, 1997, CELL GROWTH DIFFER, V8, P381
   BAUER HG, 1981, CANCER RES, V41, P2518
   BEDI A, 1995, CANCER RES, V55, P1811
   Blobe GC, 1996, CANCER SURV, V27, P213
   BOENISCH T, 1989, IMMUNOCHEMICAL STAIN, V0, P14
   BRACKETT KA, 1980, J MORPHOL, V163, P191, DOI 10.1002/jmor.1051630207
   CAIRNIE AB, 1965, EXP CELL RES, V39, P528, DOI 10.1016/0014-4827(65)90055-8
   CHANG WC, 1998, J NUTR, V18, P351
   Chang WCL, 1997, CARCINOGENESIS, V18, P721, DOI 10.1093/carcin/18.4.721
   CHIARUGI V, 1989, BIOCHEM BIOPH RES CO, V164, P816, DOI 10.1016/0006-291X(89)91532-5
   Cohen AM, 1993, CANC PRINCIPLES PRAC, V4th, P929
   CRAVEN PA, 1992, CANCER RES, V52, P2216
   Csukai M, 1999, PHARMACOL RES, V39, P253, DOI 10.1006/phrs.1998.0418
   Davidson LA, 1999, CARCINOGENESIS, V20, P785, DOI 10.1093/carcin/20.5.785
   Davidson LA, 1998, CARCINOGENESIS, V19, P253, DOI 10.1093/carcin/19.2.253
   DAVIDSON LA, 1994, ARCH BIOCHEM BIOPHYS, V312, P547, DOI 10.1006/abbi.1994.1344
   DOI S, 1994, MOL CARCINOGEN, V11, P197, DOI 10.1002/mc.2940110405
   Fearon ER, 1997, SCIENCE, V278, P1043, DOI 10.1126/science.278.5340.1043
   Ganz MB, 1997, EXP NEPHROL, V5, P225
   GAVRIELI Y, 1992, J CELL BIOL, V119, P493, DOI 10.1083/jcb.119.3.493
   GUILLEM JG, 1987, CANCER RES, V47, P2036
   HEITMAN DW, 1989, CANCER RES, V49, P5581
   HOCEVAR BA, 1991, J BIOL CHEM, V266, P28
   Hong MY, 1999, CELL GROWTH DIFFER, V10, P749
   Hong MY, 1997, NUTR CANCER, V28, P20, DOI 10.1080/01635589709514548
   HSU SM, 1993, IMMUNOCYTOCHEMISTRY, V2, P169
   JACOBS LR, 1986, CANCER RES, V46, P1727
   Jiang YH, 1997, CARCINOGENESIS, V18, P351, DOI 10.1093/carcin/18.2.351
   JIANG YH, 1995, CELL GROWTH DIFFER, V6, P1381
   Jiang YH, 1996, CARCINOGENESIS, V17, P1227, DOI 10.1093/carcin/17.6.1227
   KahlRainer P, 1996, GASTROENTEROLOGY, V110, P1753, DOI 10.1053/gast.1996.v110.pm8964400
   KERR JFR, 1995, METHOD CELL BIOL, V46, P1
   Kinzler KW, 1996, CELL, V87, P159, DOI 10.1016/S0092-8674(00)81333-1
   KOPP R, 1991, CANCER RES, V51, P205
   LAEMMLI UK, 1970, NATURE, V227, P680, DOI 10.1038/227680a0
   Landis SH, 1999, CA-CANCER J CLIN, V49, P8, DOI 10.3322/canjclin.49.1.8
   Latham P, 1999, CARCINOGENESIS, V20, P645, DOI 10.1093/carcin/20.4.645
   Laurenz JC, 1996, BBA-LIPID LIPID MET, V1299, P146, DOI 10.1016/0005-2760(95)00202-2
   LEE DY, 1992, PROSTAGLANDINS, V43, P143, DOI 10.1016/0090-6980(92)90083-6
   MCGARRITY TJ, 1988, GASTROENTEROLOGY, V95, P343, DOI 10.1016/0016-5085(88)90489-1
   Murray NR, 1997, MOLECULAR BIOLOGY INTELLIEGENCE UNIT, V0, P97
   Murray NR, 1999, J CELL BIOL, V145, P699, DOI 10.1083/jcb.145.4.699
   NAGENGAST FM, 1995, EUR J CANCER, V31A, P1067, DOI 10.1016/0959-8049(95)00216-6
   NISHIZUKA Y, 1995, FASEB J, V9, P484, DOI 10.1096/fasebj.9.7.7737456
   PICKERING JS, 1995, CANCER RES, V55, P2293
   POTTEN CS, 1992, CARCINOGENESIS, V13, P2305, DOI 10.1093/carcin/13.12.2305
   Potten CS, 1997, STEM CELLS, V15, P82, DOI 10.1002/stem.150082
   SAKANOUE Y, 1991, INT J CANCER, V48, P803, DOI 10.1002/ijc.2910480602
   SATO M, 1992, ANAT REC, V233, P403
   Sauma S, 1996, CELL GROWTH DIFFER, V7, P587
   SAXON ML, 1994, J CELL BIOL, V126, P747, DOI 10.1083/jcb.126.3.747
   SELLIN J, 1983, GASTROENTEROLOGY, V84, P1304
   SUNTER JP, 1979, J ANAT, V129, P833
   Takahashi M, 1997, CARCINOGENESIS, V18, P1337, DOI 10.1093/carcin/18.7.1337
   WALI RK, 1991, BIOCHIM BIOPHYS ACTA, V1092, P119, DOI 10.1016/0167-4889(91)90185-Z
   WALI RK, 1995, CANCER RES, V55, P5257
   WATANABE K, 1979, JNCI-J NATL CANCER I, V63, P141
   WEINSTEIN IB, 1991, SCIENCE, V251, P387, DOI 10.1126/science.1989073
   WHITMAN GJR, 1997, MOL ASPECTS MED, V18, P195
   WILLIAMS NS, 1995, OXFORD TXB ONCOLOGY, V0, P1133
   WILSON RB, 1977, AM J CLIN NUTR, V30, P176, DOI 10.1093/ajcn/30.2.176
   Yuan ZM, 1998, ONCOGENE, V16, P1643, DOI 10.1038/sj.onc.1201698
   Zoran DL, 1997, J NUTR, V127, P2217, DOI 10.1093/jn/127.11.2217
NR 64
TC 45
Z9 52
U1 0
U2 1
PU OXFORD UNIV PRESS
PI OXFORD
PA GREAT CLARENDON ST, OXFORD OX2 6DP, ENGLAND
SN 0143-3334
EI 
J9 CARCINOGENESIS
JI Carcinogenesis
PD AUG 15
PY 2000
VL 21
IS 8
BP 1513
EP 1519
DI 10.1093/carcin/21.8.1513
PG 7
WC Oncology
SC Oncology
GA 340XM
UT WOS:000088561800008
PM 10910952
DA 2025-02-23
ER

PT J
AU Wu, AH
   Yang, DY
   Pike, MC
AF Wu, AH
   Yang, DY
   Pike, MC
TI A meta-analysis of soyfoods and risk of stomach cancer: The problem of potential confounders
SO CANCER EPIDEMIOLOGY BIOMARKERS & PREVENTION
LA English
DT Article
ID gastric-cancer; alcohol-consumption; atrophic gastritis; diet; china; japanese; foods; cigarettes; genistein; hawaii
AB It has been suggested that consumption of soyfoods may be associated with a reduction in risk of various cancers, including nonhormonally dependent cancers, The purpose of this meta-analysis was to examine the relationship between fermented and nonfermented soyfoods and risk of stomach cancer. We searched the reference lists of English language publications of diet and stomach cancer studies that were conducted in Asia or among Asians living in the United States or elsewhere between 1966 and 1999, Ail of the analytic epidemiological studies that obtained individual data on intake of soyfoods and presented risk estimates of the association between intake of soyfoods and risk of stomach cancer were identified and included in this review. Our pooled analysis of 14 studies with data on fermented soyfoods yielded an odds ratio/relative risk of 1.26 (95% confidence interval, 1.11-1.43) in association with high intake of such foods. In contrast, our pooled analysis of 10 studies with data on nonfermented soyfoods found an odds ratio/relative risk of 0.72 (95% confidence interval, 0.63-0.82) in association with high intake of these foods. However, further analyses suggest that fermented and nonfermented soyfoods may be associated with salt and fruit/vegetable intake, respectively; salt and fruit/vegetable intake are directly associated with stomach cancer risk. In almost all of the studies we reviewed, the possible confounding role of salt, fruit/vegetable, and other dietary factors had not been considered in the soyfood analyses. In conclusion, the role of soyfoods in the etiology of stomach cancer cannot be determined with confidence until the roles of potential confounders, including salt, fruit/vegetables, and other dietary Factors, are more adequately adjusted for.
C1 Univ So Calif, Dept Prevent Med, Los Angeles, CA 90089 USA.
C3 University of Southern California
RP Univ So Calif, Dept Prevent Med, 1441 Eastlake Ave,MS 44, Los Angeles, CA 90089 USA.
EM annawu@hsc.usc.edu
FU NCI NIH HHS [R01-CA080662] Funding Source: Medline
CR ADLERCREUTZ H, 1990, SCAND J CLIN LAB INV, V50, P3, DOI 10.3109/00365519009085798
   Ahn YO, 1997, INT J CANCER, V0, P7
   AKIYAMA T, 1987, J BIOL CHEM, V262, P5592
   Cai QY, 1996, NUTR CANCER, V25, P1, DOI 10.1080/01635589609514423
   CRANE P S, 1970, AMERICAN JOURNAL OF SURGERY, V120, P747, DOI 10.1016/S0002-9610(70)80041-1
   FOTSIS T, 1995, J NUTR, V125, PS790, DOI 10.1093/jn/125.suppl_3.790S
   Galanis DJ, 1998, INT J EPIDEMIOL, V27, P173, DOI 10.1093/ije/27.2.173
   Gao CM, 1999, JPN J CANCER RES, V90, P614, DOI 10.1111/j.1349-7006.1999.tb00791.x
   HAENSZEL W, 1972, JNCI-J NATL CANCER I, V49, P969
   HIRAYAMA T, 1982, NUTRITION AND CANCER, V3, P223, DOI 10.1080/01635588109513726
   Hirayama T, 1990, CONTRIBUTIONS EPIDEM, V6, P0
   Hirohata T, 1997, INT J CANCER, V0, P34
   HOSHIYAMA Y, 1992, CANCER CAUSE CONTROL, V3, P441, DOI 10.1007/BF00051357
   HU JF, 1988, INT J CANCER, V41, P331, DOI 10.1002/ijc.2910410302
   Inoue M, 1996, INT J CANCER, V66, P309, DOI 10.1002/(SICI)1097-0215(19960503)66:3<309::AID-IJC7>3.0.CO;2-2
   INOUE M, 1994, INT J CANCER, V56, P494, DOI 10.1002/ijc.2910560407
   Ji BT, 1998, INT J CANCER, V76, P659, DOI 10.1002/(SICI)1097-0215(19980529)76:5<659::AID-IJC8>3.0.CO;2-P
   KATO I, 1992, JPN J CANCER RES, V83, P568, DOI 10.1111/j.1349-7006.1992.tb00127.x
   KATO I, 1990, CANCER RES, V50, P6559
   KONO S, 1988, JPN J CANCER RES, V79, P1067, DOI 10.1111/j.1349-7006.1988.tb01528.x
   LEE HH, 1990, ANTICANCER RES, V10, P875
   LEE JK, 1995, INT J EPIDEMIOL, V24, P33, DOI 10.1093/ije/24.1.33
   Liu KS, 1999, ASIAN FOODS SCI TECH, V0, P0
   MARKOVITS J, 1989, CANCER RES, V49, P5111
   MESSINA MJ, 1994, NUTR CANCER, V21, P113, DOI 10.1080/01635589409514310
   NOMURA A, 1990, CANCER RES, V50, P627
   NOMURA A, 1996, CANC EPIDEMIOLOGY PR, V0, P707
   PARKIN DM, 1993, INT J CANCER, V54, P594, DOI 10.1002/ijc.2910540413
   Petitti D, 1994, METAANALYSIS DECISIO, V0, P0
   Reinli K, 1996, NUTR CANCER, V26, P123, DOI 10.1080/01635589609514470
   TAJIMA K, 1985, JPN J CANCER RES, V76, P705
   WANG HJ, 1994, J AGR FOOD CHEM, V42, P1666, DOI 10.1021/jf00044a016
   YANAGIHARA K, 1993, CANCER RES, V53, P5815
   YOU WC, 1988, CANCER RES, V48, P3518
NR 34
TC 65
Z9 70
U1 0
U2 6
PU AMER ASSOC CANCER RESEARCH
PI PHILADELPHIA
PA 615 CHESTNUT ST, 17TH FLOOR, PHILADELPHIA, PA 19106-4404 USA
SN 1055-9965
EI 1538-7755
J9 CANCER EPIDEM BIOMAR
JI Cancer Epidemiol. Biomarkers Prev.
PD OCT 15
PY 2000
VL 9
IS 10
BP 1051
EP 1058
DI 
PG 8
WC Oncology; Public, Environmental & Occupational Health
SC Oncology; Public, Environmental & Occupational Health
GA 364TP
UT WOS:000089909300007
PM 11045787
DA 2025-02-23
ER

PT J
AU Neal, DE
   Leung, HY
   Powell, PH
   Hamdy, FC
   Donovan, JL
AF Neal, DE
   Leung, HY
   Powell, PH
   Hamdy, FC
   Donovan, JL
TI Unanswered questions in screening for prostate cancer
SO EUROPEAN JOURNAL OF CANCER
LA English
DT Article; Proceedings Paper
DE prostate cancer; screening; PSA; radical prostatectomy
ID surveillance series; interpreting trends; men; antigen; specificity; management; population; community; mortality
AB Prostate cancer fulfils some of the conditions required of a disease that might be managed by population screening. In a cohort of 50- to 60-year-old men, carrying out a rectal examination and prostate specific antigen (PSA) test will detect clinically suspicious areas within the prostate in approximately 5%. and approximately 10% will have a raised PSA. We are however unsure which of the prostate cancers that an known to be present in approximately 30-40% of men aged over 60 years will be detected. Eventually after such screening. around 4% of men with an otherwise normal prostate will be found to have prostate cancers. The use of rectal examination may increase the number of rumours found. but will reduce compliance. The use of free/total PSA ratios will reduce the number of unnecessary biopsies at the expense of missing some tumours. Of more concern, we remain uncertain how effective aggressive local treatment is in altering the natural history of the disease. The risk of a 50-year-old mall with a 25 year life expectancy of having microscopic cancer is 42%, of having clinically evident cancer is 9.5%, and of dying of prostate: cancer 2.9%. Only a small proportion of cancers known to be present become clinically evident: more men die with prostate cancer than of it. Screening will identify some men with cancer who will not benefit from treatment. It is unclear whether screening would be followed by a reduction in morbidity and mortality. Recent data suggest a screening effect has been observed in the USA with: an increase in incidence, a decrease in men with distant metastases. The small decrease in mortality recently observed (many times smaller than the increase in incidence) may be confounded by inappropriate 'attribution' of cause of death, the detection of men with better prognosis distant metastatic disease responsive to hormonal ablation and changes in social factors such as diet. Future changes may incorporate molecular markers that might aid identification of men best treated aggressively because of a risk of progression. Tests to identify genetic pre-disposition may also allow targeted screening. New treatments and early chemoprevention or dietary strategies will again shift the ground on which these arguments are being rehearsed. The most urgent evidence required concerns the effectiveness of treatment strategies. (C) 2000 Elsevier Science Ltd. All rights reserved.
C1 Univ Newcastle Upon Tyne, Sch Med, Sch Surg Sci, Newcastle Upon Tyne NE2 4HH, Tyne & Wear, England.
   Univ Sheffield, Dept Urol, Sheffield S10 2TN, S Yorkshire, England.
   Univ Bristol, Dept Social Med, Bristol, Avon, England.
C3 Newcastle University - UK; University of Sheffield; University of Bristol
RP Neal, DE (corresponding author), Univ Newcastle Upon Tyne, Sch Med, Sch Surg Sci, Newcastle Upon Tyne NE2 4HH, Tyne & Wear, England.
CR ADOLFSSON J, 1993, CANCER-AM CANCER SOC, V72, P310, DOI 10.1002/1097-0142(19930715)72:2<310::AID-CNCR2820720203>3.0.CO;2-T
   Bangma CH, 1997, J UROLOGY, V157, P2191, DOI 10.1016/S0022-5347(01)64712-8
   Beemsterboer PMM, 1999, INT J CANCER, V84, P437, DOI 10.1002/(SICI)1097-0215(19990820)84:4<437::AID-IJC19>3.0.CO;2-S
   CADMAN D, 1984, JAMA-J AM MED ASSOC, V251, P1580, DOI 10.1001/jama.251.12.1580
   Carter HB, 1997, J UROLOGY, V157, P2206, DOI 10.1016/S0022-5347(01)64719-0
   Catalona WJ, 1997, JAMA-J AM MED ASSOC, V277, P1452, DOI 10.1001/jama.277.18.1452
   CHAMBERLAIN J, 1997, NHS R D HTA PROGRAMM, V1, P0
   Collins MM, 1997, JAMA-J AM MED ASSOC, V278, P1516, DOI 10.1001/jama.278.18.1516
   COPLEN DE, 1991, J UROLOGY, V146, P75, DOI 10.1016/S0022-5347(17)37717-0
   Etzioni R, 1999, J NATL CANCER I, V91, P1033, DOI 10.1093/jnci/91.12.1033
   Feuer EJ, 1999, JNCI-J NATL CANCER I, V91, P1025, DOI 10.1093/jnci/91.12.1025
   HAMMERER P, 1994, J UROLOGY, V151, P99, DOI 10.1016/S0022-5347(17)34880-2
   Hankey BF, 1999, JNCI-J NATL CANCER I, V91, P1017, DOI 10.1093/jnci/91.12.1017
   JENSEN OM, 1990, EUR J CANCER, V26, P1167
   KRAMER BS, 1993, ANN INTERN MED, V119, P914, DOI 10.7326/0003-4819-119-9-199311010-00009
   LITWIN MS, 1995, JAMA-J AM MED ASSOC, V273, P129, DOI 10.1001/jama.273.2.129
   McCahy PJ, 1996, BRIT J UROL, V78, P552, DOI 10.1046/j.1464-410X.1996.17111.x
   MCWHORTER WP, 1992, J UROLOGY, V148, P826, DOI 10.1016/S0022-5347(17)36733-2
   MEIKLE AW, 1990, UROL CLIN N AM, V17, P709
   Neal DE, 1998, ANN ONCOL, V9, P1289, DOI 10.1023/A:1008487912288
   *OFF POP CENS SURV, 1996, 20 MBI OFF POP CENS, V0, P0
   PETERS TJ, 1996, SCREEN OBSTET GYNAEC, V0, P0
   Reissigl A, 1997, PROSTATE, V30, P20
   SELLEY S, 1997, NHS R D HTA PROGRAMM, V1, P0
   SMITH DS, 1994, J UROLOGY, V152, P1732, DOI 10.1016/S0022-5347(17)32372-8
   SPITZ MR, 1991, J UROLOGY, V146, P1305, DOI 10.1016/S0022-5347(17)38074-6
   StewartBrown S, 1997, BRIT MED J, V314, P533, DOI 10.1136/bmj.314.7080.533
   Wasson J H, 1993, ARCH FAM MED, V2, P487, DOI 10.1001/archfami.2.5.487
   WHITMORE WF, 1994, LANCET, V343, P1263, DOI 10.1016/S0140-6736(94)92156-3
   WILSON JMG, 1990, PUBLIC HLTH PAPERS, V34, P0
   Woolf SH, 1997, BRIT MED J, V314, P989, DOI 10.1136/bmj.314.7086.989
   1997, 1900, V349, V0, P1
NR 32
TC 26
Z9 33
U1 0
U2 6
PU PERGAMON-ELSEVIER SCIENCE LTD
PI OXFORD
PA THE BOULEVARD, LANGFORD LANE, KIDLINGTON, OXFORD OX5 1GB, ENGLAND
SN 0959-8049
EI 
J9 EUR J CANCER
JI Eur. J. Cancer
PD JUN 15
PY 2000
VL 36
IS 10
BP 1316
EP 1321
DI 10.1016/S0959-8049(00)00104-0
PG 6
WC Oncology
SC Oncology
GA 327KJ
UT WOS:000087792800021
PM 10882874
DA 2025-02-23
ER

PT J
AU Siassi, F
   Pouransari, Z
   Ghadirian, P
AF Siassi, F
   Pouransari, Z
   Ghadirian, P
TI Nutrient intake and esophageal cancer in the caspian littoral of Iran: A case-control study
SO CANCER DETECTION AND PREVENTION
LA English
DT Article
DE cancer; household; nutrients; risk factor; tumor
ID diet
AB The purpose of this study was to investigate the possible contribution of different dietary nutrients in the development of esophageal cancer (EC) in the Caspian littoral of Iran. Forty-one cases and 145 members of their households were matched for age and gender with 40 non-blood-relative controls and 130 members of their households for their nutrient intake. A standard 24-hour dietary recall questionnaire was used to estimate the daily intake of energy, protein, P, Fe, Na, K, vitamins C and A, thiamin, riboflavin, and niacin. Dietary nutrient deficiency was defined as less than 75% of the World Health Organization human nutritional requirements, except for P, Na, and K, for which the United States Recommended Dietary Allowances were followed. The results indicate the following: (1) The mean daily intake of all nutrients, except for riboflavin, was significantly lower in cases than in control subjects (P < .05); (2) with the exception of protein, riboflavin, and phosphorus, significant correlation was observed between the pattern of nutrient intake and health status of the study subjects (P < .05); and (3) dietary deficiency of niacin and phosphorus was associated significantly with the risk of EC development among case and control households (P < .01-.001), indicating that persons living in case households with dietary deficiencies of these nutrients have more than twice the risk of developing EC tumors than those living in control households. In conclusion, apparently some nutrients, such as P and niacin, may play a role in the etiology of esophageal cancer, and the status of these nutrients may be used eventually as an epidemiologic predictive marker for EC in the Caspian littoral of Iran and perhaps other regions.
C1 Univ Tehran, Sch Publ Hlth, Med Sci & Hlth Serv, Dept Biochem & Nutr, Tehran, Iran.
C3 University of Tehran
RP Ghadirian, P (corresponding author), Univ Tehran, Sch Publ Hlth, Med Sci & Hlth Serv, Dept Biochem & Nutr, Tehran, Iran.
CR COOKMOZAFFARI PJ, 1979, BRIT J CANCER, V39, P292
   DAY NE, 1982, EPIDEMIOLOGY CANC DI, V0, P0
   *FOOD NUTR BOARD C, 1980, REC DIET ALL, V0, P0
   GHADIRIAN P, 1987, CANCER-AM CANCER SOC, V60, P1909, DOI 10.1002/1097-0142(19871015)60:8<1909::AID-CNCR2820600840>3.0.CO;2-Y
   GHADIRIAN P, 1988, CANCER DETECT PREV, V11, P225
   GHADIRIAN P, 1987, NUTRITION AND CANCER, V9, P147
   GHADIRIAN P, 1992, CANCER DETECT PREV, V16, P163
   GHADIRIAN P, 1982, THESIS LONDON U, V0, P0
   GHADIRIAN P, 1969, THESIS SCH NUTR FOOD, V0, P0
   HORMOZDIARI H, 1975, CANCER RES, V35, P3493
   KLEIN G, 1987, CANCER RES, V47, P922
   KMET J, 1980, ADV MODEM HUM NUTR, V1, P343
   Launoy G, 1998, INT J CANCER, V76, P7, DOI 10.1002/(SICI)1097-0215(19980330)76:1<7::AID-IJC2>3.0.CO;2-4
   PASSMORE R, 1974, WHO MONOGRAPH SCI, V61, P0
   REDDY BS, 1996, IARC SCI PUBL, V139, P221
   Shatenstein B, 1998, NUTRITION, V14, P223, DOI 10.1016/S0899-9007(97)00425-5
   SIASSI F, 1978, 3 INT S ONC TEHR, V0, P0
   Tzonou A, 1996, INT J CANCER, V68, P300, DOI 10.1002/(SICI)1097-0215(19961104)68:3<300::AID-IJC6>3.0.CO;2-5
   VAGHEFI SB, 1976, FOOD COMPOSITION TAB, V0, P0
   VANRENSBURG SJ, 1981, J NATL CANCER I, V67, P243
   ,, 1977, JOURNAL OF THE NATIONAL CANCER INSTITUTE, V59, P1127
NR 21
TC 22
Z9 22
U1 0
U2 5
PU ELSEVIER SCI LTD
PI OXFORD
PA THE BOULEVARD, LANGFORD LANE, KIDLINGTON, OXFORD OX5 1GB, OXON, ENGLAND
SN 0361-090X
EI 
J9 CANCER DETECT PREV
JI Cancer Detect. Prev.
PD JUN 15
PY 2000
VL 24
IS 3
BP 295
EP 303
DI 
PG 9
WC Oncology
SC Oncology
GA 349NA
UT WOS:000089050100014
PM 10975293
DA 2025-02-23
ER

PT J
AU Belobrajdic, DP
   McIntosh, GH
AF Belobrajdic, DP
   McIntosh, GH
TI Dietary butyrate inhibits NMU-induced mammary cancer in rats
SO NUTRITION AND CANCER-AN INTERNATIONAL JOURNAL
LA English
DT Article
ID conjugated linoleic-acid; breast-cancer; milk-fat; anticarcinogenic agents; sodium-butyrate; tumorigenesis; carcinomas; estrogen; tumors; differentiation
AB Butyrate has been proposed as an antineoplastic agent, leading to the inhibition of tumorigenesis. The purpose of this study was to examine butyrate, supplied as tributyrin (Tbn) or as a natural component of anhydrous milkfat (AMF), on the development of nitrosomethylurea-induced mammary tumors in female Sprague-Dawley rats. Diets were 1) semipurified rodent diet (AIN-93) with high fat [20% sunflower seed oil (SSO), control], 2) SSO diet with Tbn added at 1%, 3) SSO diet with Tbn added at 3% and 4) 19% AMF with 1% SSO diet, which contained butyrate equivalent to the 1% Tbn diet. These diets were fed ad libitum from weaning at 21 days of age, and at 24 days of age each rat was injected with nitrosomethylurea (50 mg/kg body wt ip). At any one period, there was a relative risk increase of 88% (p < 0.05;) that rats in the SSO diet group would develop a mammary tumor compared with those in the AMF diet group. The addition of 1% and 3% Tbn to SSO diets reduced the tumor incidence by 20% and 52%, respectively, in comparison to SSO alone (p < 0.05). There was a linear inverse relationship between Tbn concentration and rats developing a tumor. From 89 days to the end of the experiment, rats fed the diet containing 3% Tbn showed a significantly, lower multiplicity of palpable tumors (50% less at Day 118 p < 0.05) than SSO-fed rats. These results indicate that although the AMF diet was effective, particularly early in reducing mammary tumorigenesis, the 3% Tbn diet produced a sustained reduction of tumor multiplicity relative to the control (SSO) group. An inhibitory influence of butyrate on mammary tumorigenesis against a background of high polyunsaturated fat diet has been demonstrated in this animal model of breast cancer.
C1 CSIRO, Adelaide, SA 5000, Australia.
   Univ Adelaide, Dept Physiol, Adelaide, SA 5000, Australia.
C3 Commonwealth Scientific & Industrial Research Organisation (CSIRO); University of Adelaide
RP CSIRO, POB 10041, Adelaide, SA 5000, Australia.
CR CHARNOCK JS, 1984, LIPIDS, V19, P206, DOI 10.1007/BF02534799
   CHEN ZX, 1994, CANCER RES, V54, P3494
   Chin SF, 1992, JOURNAL OF FOOD COMPOSITION AND ANALYSIS, V5, P185, DOI 10.1016/0889-1575(92)90037-K
   CLINTON SK, 1995, J NUTR, V125, P1192
   Conley BA, 1998, CLIN CANCER RES, V4, P629
   Conover WJ, 1971, PRACTICAL NONPARAMETRIC STATISTICS, VSecond, P215
   Coradini D, 1997, CELL PROLIFERAT, V30, P149, DOI 10.1111/j.1365-2184.1997.tb00931.x
   Cox D, 1984, ANAL SURVIVAL DATA, V0, P0
   CUMMINGS JH, 1997, LARGE INTESTINE NUTR, V0, P61
   De Waard F, 1992, EUR J CANCER PREV, V1, P395
   DETRE S, 1995, J CLIN PATHOL, V48, P876, DOI 10.1136/jcp.48.9.876
   ELBAYOUMY K, 1994, CARCINOGENESIS, V15, P2395
   *FOA WHO, 1994, JOINT EXP FAT OILS H, V0, P1
   FOLCH J, 1957, J BIOL CHEM, V226, P497
   GIBSON SL, 1980, CANCER RES, V40, P2343
   HAGUE A, 1995, INT J CANCER, V60, P400, DOI 10.1002/ijc.2910600322
   IP C, 1985, CANCER RES, V45, P1997
   IP C, 1994, CANCER RES, V54, P1212
   IP C, 1981, JNCI-J NATL CANCER I, V66, P291
   IP C, 1996, ADV BIOL THERAPEUTIC, V0, P53
   Jain M, 1998, NUTR RES, V18, P905, DOI 10.1016/S0271-5317(98)00075-X
   Jarvinen R, 1997, CANCER LETT, V114, P251, DOI 10.1016/S0304-3835(97)04675-2
   LARDINOIS CK, 1991, J AM COLL NUTR, V10, P340
   LUPTON JR, 1992, EUR J CANCER PREV, V4, P373
   McIntosh GH, 1996, J GASTROEN HEPATOL, V11, P113, DOI 10.1111/j.1440-1746.1996.tb00046.x
   MCINTYRE A, 1993, GUT, V34, P386, DOI 10.1136/gut.34.3.386
   NEWMARK HL, 1995, J CELL BIOCHEM, V0, P247
   Parodi PW, 1999, J DAIRY SCI, V82, P1339, DOI 10.3168/jds.S0022-0302(99)75358-0
   Parodi PW, 1997, J NUTR, V127, P1055, DOI 10.1093/jn/127.6.1055
   Parodi PW, 1997, P NUT SOC N, V22, P137
   PLANCHON P, 1991, INT J CANCER, V48, P443, DOI 10.1002/ijc.2910480323
   PRASAD KN, 1980, LIFE SCI, V27, P1351, DOI 10.1016/0024-3205(80)90397-5
   REEVES PG, 1993, J NUTR, V123, P1939, DOI 10.1093/jn/123.11.1939
   ROSEN M, 1988, AM J EPIDEMIOL, V127, P42, DOI 10.1093/oxfordjournals.aje.a114789
   Russo J, 1990, IARC SCI PUBL, V0, P47
   THERNEAU TM, 1990, BIOMETRIKA, V77, P147, DOI 10.2307/2336057
   THOMPSON HJ, 1991, CANCER RES, V51, P3411
   TOLLINGER CD, 1979, CLIN CHEM, V25, P1787
   WELSCH CW, 1985, CANCER RES, V45, P3415
   [World Cancer Research Fund American Institute for Cancer Research], 1997, FOOD NUTR PREV CANC, V0, P0
   YANAGI S, 1993, ONCOLOGY, V50, P201, DOI 10.1159/000227178
   YANAGI S, 1994, CANCER DETECT PREV, V18, P415
   YUAN Z, 1996, AM ASS CANC RES P, V35, P429
   Zock PL, 1998, AM J CLIN NUTR, V68, P142, DOI 10.1093/ajcn/68.1.142
NR 44
TC 29
Z9 32
U1 0
U2 2
PU ROUTLEDGE JOURNALS, TAYLOR & FRANCIS LTD
PI ABINGDON
PA 2-4 PARK SQUARE, MILTON PARK, ABINGDON OX14 4RN, OXON, ENGLAND
SN 0163-5581
EI 1532-7914
J9 NUTR CANCER
JI Nutr. Cancer
PD JUN 15
PY 2000
VL 36
IS 2
BP 217
EP 223
DI 10.1207/S15327914NC3602_11
PG 7
WC Oncology; Nutrition & Dietetics
SC Oncology; Nutrition & Dietetics
GA 327PX
UT WOS:000087802900011
PM 10890033
DA 2025-02-23
ER

PT J
AU Parnaud, G
   Pignatelli, B
   Peiffer, G
   Taché, S
   Corpet, DE
AF Parnaud, G
   Pignatelli, B
   Peiffer, G
   Taché, S
   Corpet, DE
TI Endogenous <i>N</i>-nitroso compounds, and their precursors, present in bacon, do not initiate or promote aberrant crypt foci in the colon of rats
SO NUTRITION AND CANCER-AN INTERNATIONAL JOURNAL
LA English
DT Article
ID cancer; meat; carcinogenesis; risk; diet; beef
AB Processed meat intake is associated with increased risk of colorectal cancer. This association may be explained by the endogenous formation of N-nitroso compounds (NOC). The hypothesis that meat intake can increase fecal NOC levels and colon carcinogenesis was tested in 175 Fischer 344 rats. Initiation was assessed by the number of aberrant crypt foci (ACF) in the colon of rats 45 days after the start of a high-fat bacon-based diet. Promotion was assessed by the multiplicity of ACF (crypts per ACF) in rats given experimental diets for 100 days starting 7 days after an azoxymethane injection. Three promotion studies were done, each in 5 groups of 10 rats, whose diets contained 7%, 14%, or 28% fat. Tested meats were bacon, pork, chicken, and beef Fecal and dietary NOC were assayed by thermal energy analysis. Results show that feces from rats fed bacon-based diets contained 10-20 times more NOC than feces from control rats fed a casein-based diet (all p < 0.0001 in 4 studies). In bacon-fed rats, the amount of NOC input (diet) and output (feces) was similar. Rats fed a diet based on beef; pork, or chicken meat had less fecal NOC than controls (most p < 0.01). No ACF were detected in the colon of bacon-fed uninitiated rats. After azoxymethane injection, unprocessed but cooked meat-based diets did not change the number of ACF or the ACF multiplicity compared with control rats. In contrast the bacon-based diet consistently reduced the number of large ACF per rat and the ACF multiplicity in the three promotion studies by 12%, 17%, and 20% (all p < 0.01). Results suggest that NOC from dietary bacon would not enhance colon carcinogenesis in rats.
C1 Ecole Natl Vet, Inst Natl Rech Agron, Lab Secur Aliments, F-31076 Toulouse, France.
   Int Agcy Res Canc, F-69372 Lyon 08, France.
C3 Universite de Toulouse; Ecole Nationale Veterinaire de Toulouse; INRAE; Agence Nationale de Securite Sanitaire de l'Alimentation, de l'Environnement du Travail (ANSES); Laboratoire de Securite Aliments; World Health Organization; International Agency for Research on Cancer (IARC)
RP Corpet, DE (corresponding author), Ecole Natl Vet, Inst Natl Rech Agron, Lab Secur Aliments, 23 Capelles, F-31076 Toulouse, France.
CR BARTSCH H, 1984, CARCINOGENESIS, V5, P1381, DOI 10.1093/carcin/5.11.1381
   Bingham SA, 1996, CARCINOGENESIS, V17, P515, DOI 10.1093/carcin/17.3.515
   BIRD RP, 1987, CANCER LETT, V37, P147, DOI 10.1016/0304-3835(87)90157-1
   BOS JL, 1987, NATURE, V327, P293, DOI 10.1038/327293a0
   DOLL R, 1981, JNCI-J NATL CANCER I, V66, P1191, DOI 10.1093/jnci/66.6.1192
   Eichholzer M, 1998, NUTR REV, V56, P95
   Hasegawa R, 1998, CANCER LETT, V123, P185, DOI 10.1016/S0304-3835(97)00417-5
   Lijinsky W, 1999, MUTAT RES-GEN TOX EN, V443, P129, DOI 10.1016/S1383-5742(99)00015-0
   MASSEY RC, 1991, FOOD ADDIT CONTAM, V8, P585, DOI 10.1080/02652039109374012
   MOORE WEC, 1995, APPL ENVIRON MICROB, V61, P3202, DOI 10.1128/AEM.61.9.3202-3207.1995
   Ohshima H, 1987, IARC SCI PUBL, V0, P384
   Parnaud G, 1998, NUTR CANCER, V32, P165, DOI 10.1080/01635589809514736
   Parnaud G, 1997, B CANCER, V84, P899
   Pence BC, 1998, NUTR CANCER, V30, P220, DOI 10.1080/01635589809514667
   Peto R, 1984, NITROSAMINE CARCINOGENESIS IN 5120 RODENTS: CHRONIC ADMINISTRATION OF SIXTEEN DIFFERENT CONCENTRATIONS OF NDEA, V0, P627
   PIGNATELLI B, 1987, ANALYST, V112, P945, DOI 10.1039/an9871200945
   PIGNATELLI B, 1994, ACS SYM SER, V553, P102
   PIGNATELLI B, 1995, SECURITE ALIMENTAIRE, V0, P178
   ROWLAND I, 1997, ECP NEWS, V31, P10
   Silvester KR, 1997, NUTR CANCER, V29, P13, DOI 10.1080/01635589709514596
NR 20
TC 25
Z9 27
U1 0
U2 7
PU LAWRENCE ERLBAUM ASSOC INC
PI MAHWAH
PA 10 INDUSTRIAL AVE, MAHWAH, NJ 07430-2262 USA
SN 0163-5581
EI 
J9 NUTR CANCER
JI Nutr. Cancer
PD JUN 15
PY 2000
VL 38
IS 1
BP 74
EP 80
DI 10.1207/S15327914NC381_11
PG 7
WC Oncology; Nutrition & Dietetics
SC Oncology; Nutrition & Dietetics
GA 425CE
UT WOS:000168270100011
PM 11341048
DA 2025-02-23
ER

PT J
AU Parker, AS
   Cerhan, JR
   Dick, F
   Kemp, J
   Habermann, TM
   Wallace, RB
   Sellers, TA
   Folsom, AR
AF Parker, AS
   Cerhan, JR
   Dick, F
   Kemp, J
   Habermann, TM
   Wallace, RB
   Sellers, TA
   Folsom, AR
TI Smoking and risk of non-Hodgkin lymphoma subtypes in a cohort of older women
SO LEUKEMIA & LYMPHOMA
LA English
DT Article
DE cohort study; etiology; non-Hodgkin lymphoma; smoking
ID cigarette-smoking; multiple-myeloma; united-states; working formulation; cancer; mortality; association; veterans; diseases; smokers
AB Although non-Hodgkin lymphoma (NHL) has not been considered to be a smoking-related malignancy, recent investigations suggest otherwise. We evaluated this association in a cohort of 37,336 women, aged 55-69 years, who reported in a mailed questionnaire in 1986 information regarding smoking history as well as demographic, medical history and dietary factors. Cancer and mortality experience through 1996 was determined by linkage to the Iowa Cancer Registry and other databases; there were 200 incident cases of NHL during the 380,231 total person-years of follow-up. Compared to never smokers, former (age-adjusted RR = 1.0; 95% CI 0.8-1.5) and current smokers (age-adjusted RR = 1.0; 95% CI 0.7-1.5) were not at elevated risk of NHL, and there was no trend with pack-years smoked (p(trend) = 0.3). Multivariate adjustment for other NHL risk factors did not alter these findings. Age-adjusted analysis by NHL subtype revealed a suggestive positive association of smoking with follicular NHL [(RRformer= 1.3; 95% CI 0.6-28), (RRcurrent= 1.8; 95% CI 0.8-3.8)], which strengthened after multivariate adjustment [(RRformer= 1.6; 95% CI 0.7-3.4), (RRcurrent = 2.3; 95% CI 1.0-5.0)]; there was no association for diffuse or small cleaved-cell NHL. Our study findings, which are consistent with other recent investigations, suggest that smoking may be associated with an increased risk of follicular NHL.
C1 Univ Iowa, Coll Med, Dept Prevent Med & Environm Hlth, Iowa City, IA 52242 USA.
C3 University of Iowa
RP Cerhan, JR (corresponding author), Mayo Clin, Dept Hlth Sci Res, 200 1st St SW, Rochester, MN 55905 USA.
FU NCI NIH HHS [K07 CA64220, R01 CA39742] Funding Source: Medline
CR Adami J, 1998, CANCER CAUSE CONTROL, V9, P49, DOI 10.1023/A:1008897203337
   *AM CANC SOC, 1998, FACTS FIG, V0, P0
   AU WW, 1991, MUTAT RES, V260, P137, DOI 10.1016/0165-1218(91)90001-3
   BELL DA, 1995, JNCI-J NATL CANCER I, V87, P223, DOI 10.1093/jnci/87.3.223
   BISGARD KM, 1994, AM J EPIDEMIOL, V131, P794
   BROWN LM, 1992, CANCER CAUSE CONTROL, V3, P49, DOI 10.1007/BF00051912
   CARTWRIGHT RA, 1988, LEUKEMIA RES, V13, P465
   Cerhan JR, 1997, BIOMED PHARMACOTHER, V51, P200, DOI 10.1016/S0753-3322(97)81596-X
   COX DR, 1972, J R STAT SOC B, V34, P187
   DICK F, 1987, JNCI-J NATL CANCER I, V78, P1137
   DOLL R, 1976, BRIT MED J, V2, P1525, DOI 10.1136/bmj.2.6051.1525
   FILIPOVICH AH, 1992, CANCER RES, V52, P0
   FOLSOM AR, 1990, AM J EPIDEMIOL, V131, P794, DOI 10.1093/oxfordjournals.aje.a115570
   FRANCESCHI S, 1989, LEUKEMIA RES, V13, P465, DOI 10.1016/0145-2126(89)90168-9
   Freedman DS, 1998, AM J EPIDEMIOL, V148, P833
   HARDELL L, 1981, BRIT J CANCER, V43, P169, DOI 10.1038/bjc.1981.25
   HARTGE P, 1992, CANCER RES, V52, P0
   HAYES RB, 1990, AM J IND MED, V18, P641, DOI 10.1002/ajim.4700180603
   Herrinton LJ, 1998, CANCER EPIDEM BIOMAR, V7, P25
   HOAR SK, 1986, JAMA-J AM MED ASSOC, V256, P1141, DOI 10.1001/jama.256.9.1141
   *INT AG RES CANC, 1985, TOB SMOK, V38, P83
   KINLEN L, 1992, CANC RES S19, V52, P0
   KORSMEYER SJ, 1992, BLOOD, V80, P879
   LINET MS, 1992, LEUKEMIA RES, V16, P621, DOI 10.1016/0145-2126(92)90011-U
   LYNCH CF, 1994, AM J PUBLIC HEALTH, V84, P469, DOI 10.2105/AJPH.84.3.469
   MCLAUGHLIN JK, 1995, INT J CANCER, V60, P190, DOI 10.1002/ijc.2910600211
   MUELLER NE, 1992, CANCER RES, V52, P0
   PAFFENBARGER RS, 1978, JNCI-J NATL CANCER I, V60, P89, DOI 10.1093/jnci/60.1.89
   PERCY C, 1984, CANCER-AM CANCER SOC, V54, P1435, DOI 10.1002/1097-0142(19841001)54:7<1435::AID-CNCR2820540734>3.0.CO;2-O
   Percy C, 1990, INTERNATIONAL CLASSIFICATION OF DISEASES FOR ONCOLOGY, V2nd, P0
   RABKIN CS, 1993, SEMIN HEMATOL, V30, P286
   Ries LAG, 1997, NIH PUB, V97-2789, P0
   ROGOT E, 1980, PUBLIC HEALTH REP, V95, P213
   Scherr PA, 1996, CANC EPIDEMIOLOGY PR, V0, P920
   SIEMIATYCKI J, 1995, INT J EPIDEMIOL, V24, P504, DOI 10.1093/ije/24.3.504
   STEDMAN RL, 1968, CHEM REV, V68, P153, DOI 10.1021/cr60252a002
   STEFANI E, 1998, LEUKEMIA RES, V22, P445
   TAVANI A, 1994, PREV MED, V23, P447, DOI 10.1006/pmed.1994.1061
   TOLLERUD DJ, 1989, AM REV RESPIR DIS, V139, P194, DOI 10.1164/ajrccm/139.1.194
   Ward MH, 1996, EPIDEMIOLOGY, V7, P465, DOI 10.1097/00001648-199609000-00002
   WILLIAMS RR, 1977, JNCI-J NATL CANCER I, V58, P525, DOI 10.1093/jnci/58.3.525
   YUNIS JJ, 1982, NEW ENGL J MED, V307, P1231, DOI 10.1056/NEJM198211113072002
   YUNIS JJ, 1987, NEW ENGL J MED, V316, P79, DOI 10.1056/NEJM198701083160204
   Zahm SH, 1997, CANCER CAUSE CONTROL, V8, P159, DOI 10.1023/A:1018412027985
NR 44
TC 48
Z9 50
U1 0
U2 1
PU HARWOOD ACAD PUBL GMBH
PI READING
PA C/O STBS LTD, PO BOX 90, READING, BERKS, ENGLAND RG1 8JL
SN 1042-8194
EI 
J9 LEUKEMIA LYMPHOMA
JI Leuk. Lymphoma
PD APR 15
PY 2000
VL 37
IS 3-4
BP 341
EP 349
DI 10.3109/10428190009089434
PG 9
WC Oncology; Hematology
SC Oncology; Hematology
GA 297KL
UT WOS:000086081900009
PM 10752985
DA 2025-02-23
ER

PT J
AU Kolonel, LN
   Hankin, JH
   Whittemore, AS
   Wu, AH
   Gallagher, RP
   Wilkens, LR
   John, EM
   Howe, GR
   Dreon, DM
   West, DW
   Paffenbarger, RS
AF Kolonel, LN
   Hankin, JH
   Whittemore, AS
   Wu, AH
   Gallagher, RP
   Wilkens, LR
   John, EM
   Howe, GR
   Dreon, DM
   West, DW
   Paffenbarger, RS
TI Vegetables, fruits, legumes and prostate cancer: A multiethnic case-control study
SO CANCER EPIDEMIOLOGY BIOMARKERS & PREVENTION
LA English
DT Article
ID dietary beta-carotene; united-states; risk; men; lycopene; hawaii; foods; consumption; prevention; population
AB The evidence for a protective effect of vegetables, fruits, and legumes against prostate cancer is weak and inconsistent. We examined the relationship of these food groups and their constituent foods to prostate cancer risk in a multicenter case-control study of African-American, white, Japanese, and Chinese men. Cases (n = 1619) with histologically confirmed prostate cancer were identified through the population-based tumor registries of Hawaii, San Francisco, and Los Angeles in the United States and British Columbia and Ontario in Canada. Controls (n 1618) were frequency-matched to cases on ethnicity, age, and region of residence of the case, in a ratio of approximately 1:1, Dietary and other information was collected by in-person home interview; a blood sample was obtained from control subjects for prostate-specific antigen determination, Odds ratios (OR) were estimated using logistic regression, adjusting for age, geographic location, education, calories, and when indicated, ethnicity. Intake of legumes (whether total legumes, soyfoods specifically, or other legumes) was inversely related to prostate cancer (OR for highest relative to lowest quintile for total legumes = 0.62; P for trend = 0.0002); results were similar when restricted to prostate-specific antigen-normal controls or to advanced cases. Intakes of yellow-orange and cruciferous vegetables were also inversely related to prostate cancer, especially for advanced cases, among whom the highest quintile OR for yellow-orange vegetables = 0.67 (P for trend = 0.01) and the highest quintile OR for cruciferous vegetables = 0.61 (P for trend = 0.006), Intake of tomatoes and of fruits was not related to risk. Findings were generally consistent across ethnic groups. These results suggest that legumes (not limited to soy products) and certain categories of vegetables may protect against prostate cancer.
C1 Univ Hawaii, Canc Res Ctr, Honolulu, HI 96813 USA.
   Stanford Univ, Stanford, CA 94305 USA.
   Univ So Calif, Los Angeles, CA USA.
   British Columbia Canc Agcy, Vancouver, BC 15Z 4E6, Canada.
   No Calif Canc Ctr, Union City, CA USA.
   Columbia Univ, New York, NY 10027 USA.
   Univ Calif Berkeley, Lawrence Berkeley Lab, Berkeley, CA 94720 USA.
C3 University of Hawaii System; Cancer Research Center of Hawaii; Stanford University; University of Southern California; British Columbia Cancer Agency; Columbia University; United States Department of Energy (DOE); Lawrence Berkeley National Laboratory; University of California System; University of California Berkeley
RP Univ Hawaii, Canc Res Ctr, 1236 Lauhala St, Honolulu, HI 96813 USA.
FU NCI NIH HHS [CA49446, R35CA47448] Funding Source: Medline
CR Breslow N E, 1980, IARC SCI PUBL, V0, P5
   Clinton SK, 1998, NUTR REV, V56, P35, DOI 10.1111/j.1753-4887.1998.tb01691.x
   Clinton SK, 1996, CANCER EPIDEM BIOMAR, V5, P823
   *DEP AGR, 1992, NUTR DAT STAND REF R, V0, P0
   Fournier DB, 1998, CANCER EPIDEM BIOMAR, V7, P1055
   Franke AA, 1998, P SOC EXP BIOL MED, V217, P263, DOI 10.3181/00379727-217-44231
   Gann PH, 1999, CANCER RES, V59, P1225
   Giovannucci E, 1998, CANCER RES, V58, P442
   GIOVANNUCCI E, 1995, J NATL CANCER I, V87, P1767, DOI 10.1093/jnci/87.23.1767
   GUILEYARDO JM, 1980, JNCI-J NATL CANCER I, V65, P311
   Hayes RB, 1999, CANCER EPIDEM BIOMAR, V8, P25
   Hirayama T, 1986, DIET NUTR CANC, V0, P41
   Holland B, 1991, MCCANCE WIDDOWSONS C, V5th, P0
   HSING AW, 1990, CANCER RES, V50, P6836
   HSING AW, 1990, JNCI-J NATL CANCER I, V82, P841
   Jacobsen BK, 1998, CANCER CAUSE CONTROL, V9, P553, DOI 10.1023/A:1008819500080
   Jain MG, 1999, NUTR CANCER, V34, P173, DOI 10.1207/S15327914NC3402_8
   Kennedy AR, 1998, AM J CLIN NUTR, V68, P1406S, DOI 10.1093/ajcn/68.6.1406S
   Key TJA, 1997, BRIT J CANCER, V76, P678, DOI 10.1038/bjc.1997.445
   KOLONEL LN, 1977, AM J EPIDEMIOL, V106, P476, DOI 10.1093/oxfordjournals.aje.a112494
   KOLONEL LN, 1988, AM J EPIDEMIOL, V127, P999, DOI 10.1093/oxfordjournals.aje.a114903
   Kolonel LN, 1999, JNCI-J NATL CANCER I, V91, P414, DOI 10.1093/jnci/91.5.414
   Kolonel LN, 1996, CANCER CAUSE CONTROL, V7, P83, DOI 10.1007/BF00115640
   Lee MM, 1998, CANCER CAUSE CONTROL, V9, P545, DOI 10.1023/A:1008840105531
   LEMARCHAND L, 1991, AM J EPIDEMIOL, V133, P215
   MANGELS AR, 1993, J AM DIET ASSOC, V93, P284, DOI 10.1016/0002-8223(93)91553-3
   MILLS PK, 1989, CANCER-AM CANCER SOC, V64, P598, DOI 10.1002/1097-0142(19890801)64:3<598::AID-CNCR2820640306>3.0.CO;2-6
   Nomura AMY, 1997, CANCER EPIDEM BIOMAR, V6, P487
   OESTERLING JE, 1993, JAMA-J AM MED ASSOC, V270, P860, DOI 10.1001/jama.270.7.860
   OHNO Y, 1988, CANCER RES, V48, P1331
   Parkin DM, 1997, CANC INCIDENCE 5 CON, VVII, P0
   Pennington JAT, 1989, BOWES AND CHURCHS FOOD VALUES OF PORTIONS COMMONLY USED, V15th, P0
   RAO AV, 1995, J NUTR, V125, PS717, DOI 10.1093/jn/125.3_Suppl.717S
   SAS Institute, 2014, SAS STAT SOFTW CHANG, V0, P0
   Schuman LM, 1982, TRENDS CANC INCIDENC, V0, P345
   Schuurman AG, 1998, CANCER EPIDEM BIOMAR, V7, P673
   *SCI TECHN AG RES, 1985, TABL COMP JAP FOODS, V0, P0
   *SEER, 1976, PROGR SUMM STAG GUID, V0, P0
   SEVERSON RK, 1989, CANCER RES, V49, P1857
   SHIBATA A, 1992, BRIT J CANCER, V66, P673, DOI 10.1038/bjc.1992.336
   SNOWDON DA, 1984, AM J EPIDEMIOL, V120, P244, DOI 10.1093/oxfordjournals.aje.a113886
   Steinmetz KA, 1996, J AM DIET ASSOC, V96, P1027, DOI 10.1016/S0002-8223(96)00273-8
   TALAMINI R, 1992, NUTR CANCER, V18, P277, DOI 10.1080/01635589209514228
   TALAMINI R, 1986, BRIT J CANCER, V53, P817, DOI 10.1038/bjc.1986.138
   Villeneuve PJ, 1999, CANCER CAUSE CONTROL, V10, P355, DOI 10.1023/A:1008958103865
   WALKER ARP, 1992, BRIT J CANCER, V65, P438, DOI 10.1038/bjc.1992.89
   WANG HJ, 1994, J AGR FOOD CHEM, V42, P1666, DOI 10.1021/jf00044a016
   WHITTEMORE AS, 1995, JNCI-J NATL CANCER I, V87, P652, DOI 10.1093/jnci/87.9.652
   *WORLD CANC RES FU, 1997, NUTR PREV CANC GLOB, V0, P310
   Wyatt CJ, 1998, J AGR FOOD CHEM, V46, P4657, DOI 10.1021/jf9800716
NR 50
TC 378
Z9 428
U1 1
U2 16
PU AMER ASSOC CANCER RESEARCH
PI PHILADELPHIA
PA 615 CHESTNUT ST, 17TH FLOOR, PHILADELPHIA, PA 19106-4404 USA
SN 1055-9965
EI 1538-7755
J9 CANCER EPIDEM BIOMAR
JI Cancer Epidemiol. Biomarkers Prev.
PD AUG 15
PY 2000
VL 9
IS 8
BP 795
EP 804
DI 
PG 10
WC Oncology; Public, Environmental & Occupational Health
SC Oncology; Public, Environmental & Occupational Health
GA 343UC
UT WOS:000088719500005
PM 10952096
DA 2025-02-23
ER

PT J
AU Owen, RW
   Giacosa, A
   Hull, WE
   Haubner, R
   Spiegelhalder, B
   Bartsch, H
AF Owen, RW
   Giacosa, A
   Hull, WE
   Haubner, R
   Spiegelhalder, B
   Bartsch, H
TI The antioxidant/anticancer potential of phenolic compounds isolated from olive oil
SO EUROPEAN JOURNAL OF CANCER
LA English
DT Article; Proceedings Paper
DE antioxidants; breast cancer; colorectal cancer; HPLC; mass spectrometry; nuclear magnetic resonance spectroscopy; olive oils; phenolic compounds; reactive oxygen species; seed oils
ID breast-cancer risk; flaxseed supplementation; olea plants; lignans; bark; phytoestrogens; aromatase; precursor; invitro; inhibit
AB In our ongoing studies on the chemoprevention of cancer we have a particular interest in the health benefits of the Mediterranean diet. of which olive oil is a major component. Recent studies have shown that extravirgin olive oil contains an abundance of phenolic antioxidants including simple phenols (hydroxytyrosol, tyrosol), aldehydic secoiridoids, flavonoids and lignans (acetoxypinoresinol, pinoresinol). All of these phenolic substances are potent inhibitors of reactive oxygen species attack on, e.g. salicylic acid, 2-deoxyguanosine. Currently there is growing evidence that reactive oxygen species are involved in the aetiology of fat-related neoplasms such as cancer of the breast and colorectum. A plausible mechanism is a high intake of omega-6 polyunsaturated fatty acids which are especially prone to lipid peroxidation initiated and propagated by reactive oxygen species, leading to the formation (via cc,P-unsaturated aldehydes such as trans-4-hydroxy-2-nonenal) of highly pro-mutagenic exocyclic DNA adducts. Previous studies have shown that the colonic mucosa of cancer patients and those suffering from predisposing inflammatory conditions such as ulcerative colitis and Crohn's disease generates appreciably higher quantities of reactive oxygen species compared with normal tissue. We have extended these studies by developing accurate high performance liquid chromatography (HPLC) methods for the quantitation of reactive oxygen species generated by the faecal matrix. The data shows that the faecal matrix supports the generation of reactive oxygen species in abundance. As yet, there is a dearth of evidence linking this capacity to actual components of the diet which may influence the colorectal milieu. However, using the newly developed methodology we can demonstrate that the antioxidant phenolic compounds present in olive oil are potent inhibitors of free radical generation by the faecal matrix. This indicates that the study of the inter-relation between reactive oxygen species and dietary antioxidants is an area of great promise for elucidating mechanisms of colorectal carcinogenesis and possible future chemopreventive strategies. (C) 2000 Elsevier Science Ltd. All rights reserved.
C1 German Canc Res Ctr, Div Toxicol & Canc Risk Factors, D-69120 Heidelberg, Germany.
   Natl Inst Canc Res, Genoa, Italy.
   German Canc Res Ctr, Cent Spect Dept, D-69120 Heidelberg, Germany.
C3 Helmholtz Association; German Cancer Research Center (DKFZ); University of Genoa; IRCCS AOU San Martino IST; Helmholtz Association; German Cancer Research Center (DKFZ)
RP German Canc Res Ctr, Div Toxicol & Canc Risk Factors, Neuenheimer Feld 280, D-69120 Heidelberg, Germany.
EM r.owen@dkfz-heidelberg.de
CR ADLERCREUTZ H, 1993, J STEROID BIOCHEM, V44, P147, DOI 10.1016/0960-0760(93)90022-O
   ADLERCREUTZ H, 1992, J STEROID BIOCHEM, V41, P331, DOI 10.1016/0960-0760(92)90359-Q
   ANGEROSA F, 1995, J AGR FOOD CHEM, V43, P1802, DOI 10.1021/jf00055a010
   Bartsch H, 1999, CARCINOGENESIS, V20, P2209, DOI 10.1093/carcin/20.12.2209
   Braga C, 1998, CANCER-AM CANCER SOC, V82, P448, DOI 10.1002/(SICI)1097-0142(19980201)82:3<448::AID-CNCR4>3.0.CO;2-L
   DAVIN LB, 1992, PHYTOCHEMISTRY, V31, P3869, DOI 10.1016/S0031-9422(00)97544-7
   FEDELI E, 1977, PROGRESS IN THE CHEMISTRY OF FATS AND OTHER LIPIDS, V15, P57, DOI 10.1016/0079-6832(77)90007-6
   FEDELI E, 1991, MEDITERRANEAN DIET H, V0, P125
   FLATH RA, 1973, J AGR FOOD CHEM, V21, P948, DOI 10.1021/jf60190a030
   Gerber M, 1994, EPIDEMIOLOGY OF DIET AND CANCER., V0, PP263, DOI 10.4324/9780203168929_chapter_13
   Hill M, 1992, EUR J CANCER PREV, V1, P339, DOI 10.1097/00008469-199208000-00001
   HIRANO T, 1990, CANCER INVEST, V8, P595, DOI 10.3109/07357909009018926
   KARDONO LBS, 1990, J NAT PROD, V53, P1447, DOI 10.1021/np50072a008
   Kato MJ, 1998, PHYTOCHEMISTRY, V47, P583, DOI 10.1016/S0031-9422(97)00727-9
   KEYS A, 1981, LANCET, V2, P58
   Keys Ancel, 1975, EAT WELL STAY WELL M, V0, P0
   LAVECCHIA C, 1995, CANCER CAUSE CONTROL, V6, P545, DOI 10.1007/BF00054164
   MARTINMORENO JM, 1994, INT J CANCER, V58, P774, DOI 10.1002/ijc.2910580604
   MONTEDORO G, 1992, J AGR FOOD CHEM, V40, P1577, DOI 10.1021/jf00021a020
   MONTEDORO G, 1993, J AGR FOOD CHEM, V41, P2228, DOI 10.1021/jf00035a076
   MONTEDORO G, 1992, J AGR FOOD CHEM, V40, P1571, DOI 10.1021/jf00021a019
   MOUSAVI Y, 1992, J STEROID BIOCHEM, V41, P615, DOI 10.1016/0960-0760(92)90393-W
   Owen RW, 2000, GUT, V46, P225, DOI 10.1136/gut.46.2.225
   Owen RW, 1996, EUR J CANCER PREV, V5, P233, DOI 10.1097/00008469-199608000-00003
   Owen RW, 1998, EUR J CANCER PREV, V7, PS41, DOI 10.1097/00008469-199805000-00008
   OWEN RW, 2000, IN PRESS CLIN CHEM, V0, P0
   OWEN RW, 2000, IN PRESS FOOD CHEM T, V0, P0
   Prasad K, 1997, MOL CELL BIOCHEM, V168, P117, DOI 10.1023/A:1006847310741
   SCHRODER HC, 1990, Z NATURFORSCH C, V45, P1215
   SERRAINO M, 1991, CANCER LETT, V60, P135, DOI 10.1016/0304-3835(91)90220-C
   SERRAINO M, 1992, NUTR CANCER, V17, P153, DOI 10.1080/01635589209514182
   Tanaka T, 1997, CARCINOGENESIS, V18, P1113, DOI 10.1093/carcin/18.5.1113
   Thompson LU, 1996, NUTR CANCER, V26, P159, DOI 10.1080/01635589609514472
   TRICHOPOULOU A, 1995, JNCI-J NATL CANCER I, V87, P110, DOI 10.1093/jnci/87.2.110
   TSUKAMOTO H, 1984, CHEM PHARM BULL, V32, P2730
   TSUKAMOTO H, 1985, CHEM PHARM BULL, V33, P1232
   WANG CF, 1994, J STEROID BIOCHEM, V50, P205, DOI 10.1016/0960-0760(94)90030-2
   YOO YJ, 1988, RIV ITAL SOST GRASSE, V65, P415
NR 38
TC 589
Z9 660
U1 1
U2 134
PU ELSEVIER SCI LTD
PI OXFORD
PA THE BOULEVARD, LANGFORD LANE, KIDLINGTON, OXFORD OX5 1GB, OXON, ENGLAND
SN 0959-8049
EI 1879-0852
J9 EUR J CANCER
JI Eur. J. Cancer
PD JUN 15
PY 2000
VL 36
IS 10
BP 1235
EP 1247
DI 10.1016/S0959-8049(00)00103-9
PG 13
WC Oncology
SC Oncology
GA 327KJ
UT WOS:000087792800009
PM 10882862
DA 2025-02-23
ER

PT J
AU Simon, MS
   Heilbrun, LK
   Stephens, D
   Lababidi, S
   Djuric, Z
AF Simon, MS
   Heilbrun, LK
   Stephens, D
   Lababidi, S
   Djuric, Z
TI Recruitment for a pilot case control study of oxidative DNA damage and breast cancer risk
SO AMERICAN JOURNAL OF CLINICAL ONCOLOGY-CANCER CLINICAL TRIALS
LA English
DT Article
DE oxidative DNA damage; breast cancer; epidemiologic study; molecular epidemiology
ID repair synthesis; blood
AB Oxidative DNA damage (ODD) can result from numerous endogenous metabolic processes as well as from exposure to environmental and dietary oxidants. One important type of ODD that may have a role in carcinogenesis is the formation of hydroxylated DNA bases. Our major purpose was to determine the potential for subject accrual for a multisite case-control study of ODD and breast cancer risk within a large urban university medical center. We examined the levels of a hydroxylated thy mine residue, 5-hydroxymethyl-2'-deoxyuridine in DNA obtained from the peripheral blood of 26 women with breast cancer and an age-matched group of 29 control women without breast cancer. The isolated DNA was analyzed for levels of 5-hydroxymethyl-2'-deoxyuridine by gas chromatography with mass spectral detection. Our recruitment methods resulted in a relatively high yield of eligible cases (72%) and a lower yield of controls (46%). We evaluated the dose-response relationship of ODD level to breast cancer risk, using quartiles of ODD. The covariate-adjusted odds ratio of breast cancer exceeded 2.0 for women in the highest quartile of ODD (compared with the lowest quartile), although this result was not statistically significant. ODD levels were significantly more variable among African-American controls (SD = 224.1) than among white controls (SD = 57.5), p < 0.001. Overall, these results suggest a possible slight increase in breast cancer risk among women in the highest ODD quartile, after adjusting for race, menopausal status, and family history of breast cancer.
C1 Wayne State Univ, Sch Med, Div Hematol & Oncol, Karmanos Canc Inst, Detroit, MI USA.
C3 Wayne State University; Barbara Ann Karmanos Cancer Institute
RP Simon, MS (corresponding author), Harper Hosp 513 Hudson, 3990 John R St, Detroit, MI 48201 USA.
FU NCI NIH HHS [CA-22453] Funding Source: Medline
CR [Anonymous], 1900, DOI 10.1097/00002030-199912240-00009, V0, P0
   CERUTTI PA, 1985, SCIENCE, V227, P375, DOI 10.1126/science.2981433
   CIULLA TA, 1988, ANAL BIOCHEM, V174, P485, DOI 10.1016/0003-2697(88)90047-4
   COCHRANE CG, 1991, AM J MED S3C, V91, P23
   CROSS CE, 1987, ANN INTERN MED, V107, P526, DOI 10.7326/0003-4819-107-4-526
   DJURIC Z, 1991, CHEM RES TOXICOL, V4, P687, DOI 10.1021/tx00024a014
   Djuric Z, 1996, CANCER, V77, P691, DOI 10.1002/(SICI)1097-0142(19960215)77:4<691::AID-CNCR15>3.3.CO;2-L
   FRENKEL K, 1992, PHARMACOL THERAPEUT, V53, P127, DOI 10.1016/0163-7258(92)90047-4
   KOVACS E, 1986, EUR J CANCER CLIN ON, V22, P863, DOI 10.1016/0277-5379(86)90375-5
   KOVACS E, 1987, EUR J CANCER CLIN ON, V23, P1051, DOI 10.1016/0277-5379(87)90358-0
   KOVACS E, 1991, ONCOLOGY, V48, P312
   LOEB LA, 1989, CANCER RES, V49, P5489
   MEHTA C, 1996, LOGXACT WINDOWS VERS, V0, P0
   OLINSKI R, 1992, FEBS LETT, V309, P193, DOI 10.1016/0014-5793(92)81093-2
   Parshad R, 1996, BRIT J CANCER, V74, P1, DOI 10.1038/bjc.1996.307
   PENNINGTON JAT, 1989, BOWES CHURCHES FOOD, V0, P0
   PERO RW, 1989, CARCINOGENESIS, V10, P1657, DOI 10.1093/carcin/10.9.1657
   PERO RW, 1990, CANCER DETECT PREV, V14, P555
   PERO RW, 1989, CARCINOGENESIS, V10, P693, DOI 10.1093/carcin/10.4.693
   SIMON MS, 1991, J CLIN EPIDEMIOL, V44, P755, DOI 10.1016/0895-4356(91)90127-U
   SWANSON GM, 1995, J NATL CANCER I, V87, P1747, DOI 10.1093/jnci/87.23.1747
NR 21
TC 2
Z9 2
U1 0
U2 2
PU LIPPINCOTT WILLIAMS & WILKINS
PI PHILADELPHIA
PA 530 WALNUT ST, PHILADELPHIA, PA 19106-3621 USA
SN 0277-3732
EI 
J9 AM J CLIN ONCOL-CANC
JI Am. J. Clin. Oncol.-Cancer Clin. Trials
PD JUN 15
PY 2000
VL 23
IS 3
BP 283
EP 287
DI 10.1097/00000421-200006000-00015
PG 5
WC Oncology
SC Oncology
GA 320EW
UT WOS:000087389700015
PM 10857894
DA 2025-02-23
ER

PT J
AU Stephensen, PU
   Bonnesen, C
   Schaldach, C
   Andersen, O
   Bjeldanes, LF
   Vang, O
AF Stephensen, PU
   Bonnesen, C
   Schaldach, C
   Andersen, O
   Bjeldanes, LF
   Vang, O
TI <i>N</i>-methoxyindole-3-carbinol is a more efficient inducer of cytochrome <i>P</i>-450 1A1 in cultured cells than indol-3-carbinol
SO NUTRITION AND CANCER-AN INTERNATIONAL JOURNAL
LA English
DT Article
ID dioxin-responsive enhancer; murine hepatoma-cells; ah-receptor; xenobiotic metabolism; dietary broccoli; rat-liver; in-vivo; indole-3-carbinol; products; dna
AB The well-documented reduction of cancer risk by high dietary cruciferous vegetable intake may in part be caused by modulation of cytochrome P-450 (CYP) expression and activity by indoles. The purpose of the present experiments was to study the mechanism of CYP 1A1 induction by N-methoxyindole-3-carbinol (NI3C) in cultured cells and to compare the CYP-inducing potential of NI3C and indole-3-carbinol (I3C) administered to rats. NI3C induced 7-ethoxyresorufin-O-deethylase (EROD) activity in Hepa-1c1c7 cells in a concentration-dependent manner with 10-fold higher efficiency than I3C. Inasmuch as NI3C induced binding of the aryl hydrocarbon receptor (AhR) to the dioxin-responsive element and induced expression of endogenous CYP 1A1 mRNA and an AhR-responsive chloramphenicol acetyl transferase construct, we conclude that NI3C can activate the AhR. Besides the induction of CYP 1A1, we observed an inhibition of EROD activity, with a concentration causing 50% inhibition of 6 mu M. Oral administration of NI3C at 570 mu mol/kg body wt to male Wistar rats increased the hepatic CYP 1A1 and 1A2 protein levels, as well as the EROD and 7-methoxyresorufin O-demethylase activities at 8 and 24 hours after administration, but the responses were less pronounced than after administration of I3C at 570 mu mol/kg body wt. Furthermore, NI3C did not induce hepatic 7-pentoxyresorufin O-depentylase activity, as I3C did. Ascorbigen, another indolylic compound formed during degradation of glucobrassicin in the presence of ascorbic acid, was tested in the same animal model, and ascorbigen only weakly induced hepatic CYP 1A1 and 1A2, but not CYP 2BI/2. In conclusion, NI3C is a more efficient inducer of CYP 1A1 in cultured cells than I3C but is less active when administered to rodents.
C1 Roskilde Univ, Dept Life Sci & Chem, DK-4000 Roskilde, Denmark.
   Univ Calif Berkeley, Dept Nutr, Berkeley, CA 94720 USA.
C3 Roskilde University; University of California System; University of California Berkeley
RP Roskilde Univ, Dept Life Sci & Chem, Univ Vej 1,Bld 18-2,POB 260, DK-4000 Roskilde, Denmark.
FU NCI NIH HHS [CA-69056] Funding Source: Medline
CR ACHESON RM, 1978, J CHEM SOC P1, V10, P1117
   ACHESON RM, 1984, J CHEM RES M, V4, P1301
   Agerbirk N, 1998, J AGR FOOD CHEM, V46, P1563, DOI 10.1021/jf9708498
   AGERBIRK N, 1997, THESIS ROYAL VET AGR, V0, P0
   [Anonymous], 1997, FOOD NUTR PREV CANC, V0, P0
   BJELDANES LF, 1991, P NATL ACAD SCI USA, V88, P9543, DOI 10.1073/pnas.88.21.9543
   Bonnesen C, 1999, NUTR CANCER, V33, P178, DOI 10.1207/S15327914NC330210
   BRADFIELD CA, 1987, J AGR FOOD CHEM, V35, P896, DOI 10.1021/jf00078a011
   BRADFIELD CA, 1991, ADV EXP MED BIOL, V289, P153
   BRADFIELD CA, 1987, J TOXICOL ENV HEALTH, V21, P311, DOI 10.1080/15287398709531021
   Chen I, 1996, BIOCHEM PHARMACOL, V51, P1069, DOI 10.1016/0006-2952(96)00060-3
   CHEN YH, 1995, J BIOL CHEM, V270, P22548, DOI 10.1074/jbc.270.38.22548
   DENISON MS, 1988, P NATL ACAD SCI USA, V85, P2528, DOI 10.1073/pnas.85.8.2528
   DENISON MS, 1988, J BIOL CHEM, V263, P17221
   FISHER JM, 1990, J BIOL CHEM, V265, P9676
   HANLEY AB, 1990, PHYTOCHEMISTRY, V29, P769, DOI 10.1016/0031-9422(90)80015-9
   Heath-Pagliuso S, 1998, BIOCHEMISTRY-US, V37, P11508, DOI 10.1021/bi980087p
   Kall MA, 1996, CARCINOGENESIS, V17, P793, DOI 10.1093/carcin/17.4.793
   KISS G, 1968, EXPERIENTIA, V24, P326, DOI 10.1007/BF02140797
   LEETE E, 1959, J AM CHEM SOC, V81, P6023, DOI 10.1021/ja01531a042
   MCDANELL R, 1987, FOOD CHEM TOXICOL, V25, P363, DOI 10.1016/0278-6915(87)90170-0
   Nishikawa A, 1996, CARCINOGENESIS, V17, P1381, DOI 10.1093/carcin/17.6.1381
   OBERMEIER MT, 1995, XENOBIOTICA, V25, P575, DOI 10.3109/00498259509061876
   PARK JY, 1992, CHEM-BIOL INTERACT, V83, P235, DOI 10.1016/0009-2797(92)90100-Y
   PREOBRAZHENSKAYA MN, 1993, FOOD CHEM, V48, P57, DOI 10.1016/0308-8146(93)90221-Z
   SEED B, 1988, GENE, V67, P271, DOI 10.1016/0378-1119(88)90403-9
   SEPKOVIC DW, 1994, STEROIDS, V59, P318, DOI 10.1016/0039-128X(94)90120-1
   Sorensen H, 1990, CANOLA AND RAPESEED, V0, P149
   Steinmetz KA, 1996, J AM DIET ASSOC, V96, P1027, DOI 10.1016/S0002-8223(96)00273-8
   Stephensen PU, 1999, BIOCHEM PHARMACOL, V58, P1145, DOI 10.1016/S0006-2952(99)00197-5
   TANAKA T, 1992, JPN J CANCER RES, V83, P835, DOI 10.1111/j.1349-7006.1992.tb01988.x
   VANG O, 1991, CHEM-BIOL INTERACT, V78, P85, DOI 10.1016/0009-2797(91)90105-G
   VANG O, 1995, CLIN CHEM, V41, P1910
   YAO EF, 1992, BIOCHEMISTRY-US, V31, P5060, DOI 10.1021/bi00136a019
   ZHANG YS, 1994, P NATL ACAD SCI USA, V91, P3147, DOI 10.1073/pnas.91.8.3147
NR 35
TC 37
Z9 44
U1 0
U2 11
PU ROUTLEDGE JOURNALS, TAYLOR & FRANCIS LTD
PI ABINGDON
PA 2-4 PARK SQUARE, MILTON PARK, ABINGDON OX14 4RN, OXON, ENGLAND
SN 0163-5581
EI 1532-7914
J9 NUTR CANCER
JI Nutr. Cancer
PD JUN 15
PY 2000
VL 36
IS 1
BP 112
EP 121
DI 10.1207/S15327914NC3601_15
PG 10
WC Oncology; Nutrition & Dietetics
SC Oncology; Nutrition & Dietetics
GA 308FH
UT WOS:000086699500015
PM 10798223
DA 2025-02-23
ER

PT J
AU Mahmoud, NN
   Carothers, AM
   Grunberger, D
   Bilinski, RT
   Churchill, MR
   Martucci, C
   Newmark, HL
   Bertagnolli, MM
AF Mahmoud, NN
   Carothers, AM
   Grunberger, D
   Bilinski, RT
   Churchill, MR
   Martucci, C
   Newmark, HL
   Bertagnolli, MM
TI Plant phenolics decrease intestinal tumors in an animal model of familial adenomatous polyposis
SO CARCINOGENESIS
LA English
DT Article
ID acid phenethyl ester; beta-catenin complex; nf-kappa-b; caffeic acid; colon carcinogenesis; mouse skin; apc gene; ornithine decarboxylase; cancer prevention; fibroblast cells
AB Epidemiological studies consistently indicate that consumption of fruits and vegetables lowers cancer risk in humans and suggest that certain dietary constituents may be effective in preventing colon cancer. Plant-derived phenolic compounds manifest many beneficial effects and can potentially inhibit several stages of carcinogenesis in vivo. In this study, we investigated the efficacy of several plant-derived phenolics, including caffeic acid phenethyl ester (CAPE), curcumin, quercetin and rutin, for the prevention of tumors in C57BL/6J-Min/+ (Min/+) mice. These animals bear a germline mutation in the Apc gene and spontaneously develop numerous intestinal adenomas by 15 weeks of age. At a dietary level of 0.15%, CAFE decreased tumor formation in Min/+ mice by 63%. Curcumin induced a similar tumor inhibition. Quercetin and rutin, however, both failed to alter tumor formation at dietary levels of 2%. Examination of intestinal tissue from the treated animals showed that tumor prevention by CAFE and curcumin was associated with increased enterocyte apoptosis and proliferation. CAFE and curcumin also decreased expression of the oncoprotein beta-catenin in the enterocytes of the Min/+ mouse, an observation previously associated with an antitumor effect, These data place the plant phenolics CAFE and curcumin among a growing list of anti-inflammatory agents that suppress Ape-associated intestinal carcinogenesis.
C1 New York Hosp, Cornell Med Ctr, New York, NY 10021 USA.
   Columbia Univ Coll Phys & Surg, Columbia Presbyterian Canc Ctr, New York, NY 10032 USA.
   Columbia Univ, Sch Publ Hlth, New York, NY 10032 USA.
   Strang Canc Prevent Ctr, New York, NY 10021 USA.
   Rutgers State Univ, Canc Res Lab, Piscataway, NJ 08854 USA.
C3 Cornell University; Weill Cornell Medical Center; NewYork-Presbyterian Hospital; Columbia University; Columbia University; Rutgers University System; Rutgers University New Brunswick
RP Bertagnolli, MM (corresponding author), New York Hosp, Cornell Med Ctr, 525 E 68th St, New York, NY 10021 USA.
EM mbertagnolli@partners.org
FU NCI NIH HHS [5R01CA67944, 1R29CA74162-01] Funding Source: Medline; PHS HHS [525435] Funding Source: Medline
CR AGULLO G, 1994, CANCER LETT, V87, P55, DOI 10.1016/0304-3835(94)90409-X
   AMES BN, 1995, P NATL ACAD SCI USA, V92, P5258, DOI 10.1073/pnas.92.12.5258
   Barnes CJ, 1998, GASTROENTEROLOGY, V114, P873, DOI 10.1016/S0016-5085(98)70305-1
   BEHRENS J, 1993, J CELL BIOL, V120, P757, DOI 10.1083/jcb.120.3.757
   BLOCK G, 1992, NUTR CANCER, V18, P1, DOI 10.1080/01635589209514201
   Boolbol SK, 1996, CANCER RES, V56, P2556
   BURKE TR, 1995, J MED CHEM, V38, P4171, DOI 10.1021/jm00021a006
   CHIAO C, 1995, CANCER RES, V55, P3576
   CHIAO C, 1999, UNPUB CAFFEIC ACID P, V0, P0
   Chinery R, 1998, CANCER RES, V58, P2323
   Damalas A, 1999, EMBO J, V18, P3054, DOI 10.1093/emboj/18.11.3054
   DESCHNER EE, 1993, NUTR CANCER, V20, P199, DOI 10.1080/01635589309514287
   DESCHNER EE, 1991, CARCINOGENESIS, V12, P1193, DOI 10.1093/carcin/12.7.1193
   DEWHIRST FE, 1980, PROSTAG OTH LIPID M, V20, P209, DOI 10.1016/S0090-6980(80)80040-2
   FRENKEL K, 1993, CANCER RES, V53, P1255
   GALVEZ J, 1994, GEN PHARMACOL, V25, P1237, DOI 10.1016/0306-3623(94)90143-0
   GIOVANNUCCI E, 1992, JNCI-J NATL CANCER I, V84, P91, DOI 10.1093/jnci/84.2.91
   GRISHAM MB, 1990, INFLAMMATION, V14, P669, DOI 10.1007/BF00916370
   GRUNBERGER D, 1988, EXPERIENTIA, V44, P230, DOI 10.1007/BF01941717
   GUARINI L, 1992, CELL MOL BIOL, V38, P513
   Gupta RA, 1998, GASTROENTEROLOGY, V114, P1095, DOI 10.1016/S0016-5085(98)70330-0
   HUANG MT, 1994, CANCER RES, V54, P5841
   HUANG MT, 1988, CANCER RES, V48, P5941
   HUANG MT, 1991, CANCER RES, V51, P813
   Huang MT, 1996, CARCINOGENESIS, V17, P761, DOI 10.1093/carcin/17.4.761
   HUANG TS, 1991, P NATL ACAD SCI USA, V88, P5292, DOI 10.1073/pnas.88.12.5292
   Jaiswal AK, 1997, CANCER RES, V57, P440
   KATO R, 1983, CARCINOGENESIS, V4, P1301, DOI 10.1093/carcin/4.10.1301
   KESHAVARZIAN A, 1992, NUTR CANCER, V17, P243, DOI 10.1080/01635589209514193
   KORTULA L, 1995, CARCINOGENESIS, V16, P1741
   KORTULA L, 1994, BIOCHIM BIOPHYS ACTA, V122, P597
   LIU JY, 1993, CARCINOGENESIS, V14, P857, DOI 10.1093/carcin/14.5.857
   Mahmoud NN, 1999, CANCER RES, V59, P353
   Mahmoud NN, 1997, CANCER RES, V57, P5045
   Mahmoud NN, 1998, SURGERY, V124, P225, DOI 10.1016/S0039-6060(98)70124-2
   MANACH C, 1995, J NUTR, V125, P1911, DOI 10.1093/jn/125.7.1911
   Michell AR, 1998, J SMALL ANIM PRACT, V39, P315, DOI 10.1111/j.1748-5827.1998.tb03720.x
   Mirzoeva OK, 1996, PROSTAG LEUKOTR ESS, V55, P441, DOI 10.1016/S0952-3278(96)90129-5
   Morin PJ, 1996, P NATL ACAD SCI USA, V93, P7950, DOI 10.1073/pnas.93.15.7950
   MOSER AR, 1990, SCIENCE, V247, P322, DOI 10.1126/science.2296722
   Müller T, 1999, J BIOL CHEM, V274, P10173, DOI 10.1074/jbc.274.15.10173
   Natarajan K, 1996, P NATL ACAD SCI USA, V93, P9090, DOI 10.1073/pnas.93.17.9090
   Newmark H L, 1984, NUTR CANCER, V6, P58, DOI 10.1080/01635588509513807
   Newmark HL, 1996, ADV EXP MED BIOL, V401, P25
   OYAMA T, 1994, CANCER RES, V54, P6282
   PASRICHA PJ, 1995, GASTROENTEROLOGY, V109, P994, DOI 10.1016/0016-5085(95)90411-5
   PEREIRA BJG, 1996, J AM SOC NEPHROL, V7, P1
   Piazza GA, 1997, CANCER RES, V57, P2452
   QURESHI A, 1994, BRIT J SURG, V79, P0
   RANELLETTI FO, 1992, INT J CANCER, V50, P486, DOI 10.1002/ijc.2910500326
   RAO CV, 1995, CANCER RES, V55, P259
   RAO CV, 1995, CANCER RES, V55, P2310
   RUBINFELD B, 1993, SCIENCE, V262, P1731, DOI 10.1126/science.8259518
   Rubinfeld B, 1996, SCIENCE, V272, P1023, DOI 10.1126/science.272.5264.1023
   Samaha HS, 1997, CANCER RES, V57, P1301
   SHARMA OP, 1976, BIOCHEM PHARMACOL, V25, P1811, DOI 10.1016/0006-2952(76)90421-4
   SINGH S, 1995, J BIOL CHEM, V270, P24995, DOI 10.1074/jbc.270.42.24995
   Sreejayan, 1997, J PHARM PHARMACOL, V49, P105, DOI 10.1111/j.2042-7158.1997.tb06761.x
   STAVRIC B, 1994, CLIN BIOCHEM, V27, P245, DOI 10.1016/0009-9120(94)90025-6
   STEINMETZ KA, 1991, CANCER CAUSE CONTROL, V2, P325, DOI 10.1007/BF00051672
   STONER GD, 1995, J CELL BIOCHEM, V0, P169
   SU LK, 1992, SCIENCE, V256, P668, DOI 10.1126/science.1350108
   SU LK, 1993, SCIENCE, V262, P1734, DOI 10.1126/science.8259519
   SU ZZ, 1991, MOL CARCINOGEN, V4, P231, DOI 10.1002/mc.2940040310
   SU ZZ, 1994, CANCER RES, V54, P1865
   Tetsuka T, 1996, J BIOL CHEM, V271, P11689, DOI 10.1074/jbc.271.20.11689
   TODA S, 1985, CHEM PHARM BULL, V33, P1725
   TSUJII M, 1995, CELL, V83, P493, DOI 10.1016/0092-8674(95)90127-2
   WILLETT WC, 1990, NEW ENGL J MED, V323, P1664, DOI 10.1056/NEJM199012133232404
   Wolin M, 1997, OXIDATIVE STRESS MOL, V0, P21
   Zhang F, 1999, CARCINOGENESIS, V20, P445, DOI 10.1093/carcin/20.3.445
   ZHENG ZS, 1995, ONCOL RES, V7, P445
NR 72
TC 279
Z9 322
U1 0
U2 13
PU OXFORD UNIV PRESS
PI OXFORD
PA GREAT CLARENDON ST, OXFORD OX2 6DP, ENGLAND
SN 0143-3334
EI 
J9 CARCINOGENESIS
JI Carcinogenesis
PD MAY 15
PY 2000
VL 21
IS 5
BP 921
EP 927
DI 10.1093/carcin/21.5.921
PG 7
WC Oncology
SC Oncology
GA 315WZ
UT WOS:000087137100010
PM 10783313
DA 2025-02-23
ER

PT J
AU Terry, P
   Lagergren, J
   Ye, WM
   Nyrén, O
   Wolk, A
AF Terry, P
   Lagergren, J
   Ye, WM
   Nyrén, O
   Wolk, A
TI Antioxidants and cancers of the esophagus and gastric cardia
SO INTERNATIONAL JOURNAL OF CANCER
LA English
DT Article
ID risk-factors; diet; adenocarcinoma; alcohol; micronutrients; mechanisms; tobacco; tract
AB Antioxidant vitamins have attracted considerable attention in previous studies of esophageal squamous-cell carcinoma, but dietary studies of adenocarcinoma of the esophagus and gastric cardia remain sparse. Treating these tumors as distinct diseases, we studied intakes of vitamin C, betacarotene and alpha-tocopherol in a nationwide population-based case-control study in Sweden, with 185, 165, and 258 cases of esophageal adenocarcinoma, esophageal squamous-cell carcinoma, and gastric cardia adenocarcinoma, respectively, and 815 controls. Subjects with a high parallel intake of vitamin C, beta-carotene, and alpha-tocopherol showed a 40-50% decreased risk of both histological types of esophageal cancer compared with subjects with a row parallel intake. Antioxidant intake was not associated with the risk of gastric cardia adenocarcinoma. Separately, vitamin C and beta-carotene reduced the risk of esophageal cancers more than alpha-tocopherol. We found that antioxidant intake is associated with similar risk reductions for both main histological types of esophageal cancer. Our findings indicate that antioxidants do not explain the diverging incidence rates of the 2 histological types of esophageal cancer. Moreover, our data suggest that inverse associations with esophageal squamous-cell carcinoma and adenocarcinoma may be stronger among subjects under presumed higher oxidative stress due to smoking or gastroesophageal reflux, respectively. Our results may be relevant for the implementation of focused, cost-effective preventive measures. (C) 2000 Wiley-Liss, Inc.
C1 Karolinska Inst, Dept Med Epidemiol, SE-17177 Stockholm, Sweden.
   Columbia Presbyterian Med Ctr, Div Epidemiol, New York, NY 10032 USA.
   Danderyd Hosp, Karolinska Inst, Div Surg, Stockholm, Sweden.
C3 Karolinska Institutet; Columbia University; NewYork-Presbyterian Hospital; Danderyds Hospital; Karolinska Institutet
RP Terry, P (corresponding author), Karolinska Inst, Dept Med Epidemiol, Box 281, SE-17177 Stockholm, Sweden.
FU NCI NIH HHS [R01CA5794703] Funding Source: Medline
CR BARONE J, 1992, NUTR CANCER, V18, P31, DOI 10.1080/01635589209514202
   Bergstrom L, 1991, VAR FODA, V43, P439
   BESLOW NE, 1980, IARC SCI PUBLICATION, V32, P0
   BLOT WJ, 1991, JAMA-J AM MED ASSOC, V265, P1287, DOI 10.1001/jama.265.10.1287
   Brown LM, 1998, CANCER CAUSE CONTROL, V9, P467, DOI 10.1023/A:1008861806923
   BROWN LM, 1995, J NATL CANCER I, V87, P104, DOI 10.1093/jnci/87.2.104
   Cheng KK, 1996, CANCER CAUSE CONTROL, V7, P33, DOI 10.1007/BF00115636
   DORGAN JF, 1991, HEMATOL ONCOL CLIN N, V5, P43, DOI 10.1016/S0889-8588(18)30453-2
   Ekström AM, 1999, JNCI-J NATL CANCER I, V91, P786, DOI 10.1093/jnci/91.9.786
   Ferlay J, 1998, GLOBOCAN 1 CANC INCI, V0, P0
   GRAHAM S, 1990, AM J EPIDEMIOL, V131, P454, DOI 10.1093/oxfordjournals.aje.a115520
   HU JF, 1994, INT J CANCER, V57, P38, DOI 10.1002/ijc.2910570108
   KABAT GC, 1993, CANCER CAUSE CONTROL, V4, P123, DOI 10.1007/BF00053153
   Lagergren J, 1999, NEW ENGL J MED, V340, P825, DOI 10.1056/NEJM199903183401101
   LAGERGREN J, 2000, IN PRESS INT J CANC, V0, P0
   Launoy G, 1998, INT J CANCER, V76, P7, DOI 10.1002/(SICI)1097-0215(19980330)76:1<7::AID-IJC2>3.0.CO;2-4
   Maeda H, 1998, BIOCHEMISTRY-MOSCOW+, V63, P854
   *NAT FOOD ADM, 1988, VIKTT LIVSM MATR, V0, P0
   Nomura AMY, 1997, CANCER EPIDEM BIOMAR, V6, P407
   NORDMANN R, 1994, ALCOHOL ALCOHOLISM, V29, P513
   Rothman KJ, 1998, MODERN EPIDEMIOLOGY, V2nd, P127
   Shklar G, 1998, ORAL ONCOL, V34, P24, DOI 10.1016/S1368-8375(97)00060-2
   STEINMETZ KA, 1991, CANCER CAUSE CONTROL, V2, P427, DOI 10.1007/BF00054304
   Tavani A, 1996, EUR J CANCER PREV, V5, P313, DOI 10.1097/00008469-199610000-00002
   THOMAS RM, 1995, CANCER, V75, P154, DOI 10.1002/1097-0142(19950101)75:1+<154::AID-CNCR2820751305>3.0.CO;2-Z
   Tzonou A, 1996, INT J CANCER, V68, P300, DOI 10.1002/(SICI)1097-0215(19961104)68:3<300::AID-IJC6>3.0.CO;2-5
   WILLETT W, 1986, AM J EPIDEMIOL, V124, P17, DOI 10.1093/oxfordjournals.aje.a114366
   Wolk A, 1997, NUTR CANCER, V29, P234, DOI 10.1080/01635589709514630
   Zhang ZF, 1997, NUTR CANCER, V27, P298, DOI 10.1080/01635589709514541
   ZHENG W, 1995, AM J EPIDEMIOL, V142, P955, DOI 10.1093/oxfordjournals.aje.a117743
NR 30
TC 136
Z9 149
U1 0
U2 11
PU WILEY-LISS
PI NEW YORK
PA DIV JOHN WILEY & SONS INC, 605 THIRD AVE, NEW YORK, NY 10158-0012 USA
SN 0020-7136
EI 
J9 INT J CANCER
JI Int. J. Cancer
PD SEP 1
PY 2000
VL 87
IS 5
BP 750
EP 754
DI 10.1002/1097-0215(20000901)87:5<750::AID-IJC19>3.3.CO;2-Y
PG 5
WC Oncology
SC Oncology
GA 341BN
UT WOS:000088571300019
PM 10925371
DA 2025-02-23
ER

PT J
AU Ghadirian, P
   Maisonneuve, P
   Perret, C
   Kennedy, G
   Boyle, P
   Krewski, D
   Lacroix, A
AF Ghadirian, P
   Maisonneuve, P
   Perret, C
   Kennedy, G
   Boyle, P
   Krewski, D
   Lacroix, A
TI A case-control study of toenail selenium and cancer of the breast, colon, and prostate
SO CANCER DETECTION AND PREVENTION
LA English
DT Article
DE breast; colon; prostate; cancer; selenium; risk; protection
ID serum selenium; nutritional factors; dietary selenium; gastrointestinal cancer; mammary carcinogenesis; prospective cohort; french-canadians; subsequent risk; soil selenium; mortality
AB To study the possible role of dietary and supplementary selenium intake in the etiology of cancer, we carried out a case-control study of breast, colon, and prostate cancer in Montreal between 1989 and 1993. In this study, we were able to interview a total of 1,048 incidence cases of colon (402), breast (414) and prostate (232) cancer subjects and 688 population-based controls matched for age and gender. Of these, a total of 501 cancer cases and 202 controls produced toenail samples for their selenium concentrations, which were determined by neutron activation analysis. We found no association between toenail selenium and breast cancer (odds ratio [OR], 0.72; 95% confidence interval [CI], 0.4-1.31) or prostate cancer (OR, 1.14; 95% CI, 0.46-2.83), though we did observe a statistically significant inverse association between toenail selenium level and the risk of colon cancer for both genders combined (OR, 0.42; 95% CI, 0.19-0.93; P =.009) and for female subjects (P =.050). We also found that nonsmoker case and control subjects had higher selenium in their toenail samples. This could be due either to the nature of tobacco, which reduces selenium absorption, or to smokers' consumption of certain foods containing less selenium. Further epidemiologic studies are required to clarify the role of selenium in the etiology of certain cancers.
C1 CHUM, Hotel Dieu, Res Ctr, Epidemiol Res Unit, Montreal, PQ H2W 1T8, Canada.
C3 Laval University; Laval University Hospital; Universite de Montreal
RP Ghadirian, P (corresponding author), CHUM, Hotel Dieu, Res Ctr, Epidemiol Res Unit, 3850 St Urbain, Montreal, PQ H2W 1T8, Canada.
CR Bingham SA, 1991, P 3 M NUTR EP, V0, P41
   BURGUERA JL, 1990, J TRACE ELEM ELECT H, V4, P73
   Caroli S, 1994, ANN IST SUPER SANITA, V30, P243
   CHAITCHIK S, 1988, BIOL TRACE ELEM RES, V15, P205, DOI 10.1007/BF02990137
   Clark LC, 1996, JAMA-J AM MED ASSOC, V276, P1957, DOI 10.1001/jama.276.24.1957
   CLARK LC, 1991, ARCH ENVIRON HEALTH, V46, P37, DOI 10.1080/00039896.1991.9937427
   COATES RJ, 1988, AM J EPIDEMIOL, V128, P515, DOI 10.1093/oxfordjournals.aje.a114999
   Combs GF, 1989, NUTR CANC PREVENTION, V0, P389
   Criqui M H, 1991, ANN EPIDEMIOL, V1, P385
   FEX G, 1987, NUTRITION AND CANCER, V10, P221
   GARLAND M, 1995, J NATL CANCER I, V87, P497, DOI 10.1093/jnci/87.7.497
   GHADIRIAN P, 1991, INT J CANCER, V47, P1, DOI 10.1002/ijc.2910470102
   Ghadirian P, 1996, CANCER CAUSE CONTROL, V7, P428, DOI 10.1007/BF00052669
   Ghadirian P, 1997, CANCER-AM CANCER SOC, V80, P858, DOI 10.1002/(SICI)1097-0142(19970901)80:5<858::AID-CNCR5>3.0.CO;2-H
   GUO WD, 1994, JPN J CANCER RES, V85, P572, DOI 10.1111/j.1349-7006.1994.tb02398.x
   HUNTER DJ, 1990, JAMA-J AM MED ASSOC, V264, P1128, DOI 10.1001/jama.264.9.1128
   HUNTER DJ, 1990, AM J EPIDEMIOL, V132, P114, DOI 10.1093/oxfordjournals.aje.a115623
   KNEKT P, 1991, AM J EPIDEMIOL, V134, P356, DOI 10.1093/oxfordjournals.aje.a116097
   KNEKT P, 1990, JNCI-J NATL CANCER I, V82, P864, DOI 10.1093/jnci/82.10.864
   KOK FJ, 1987, AM J EPIDEMIOL, V125, P12, DOI 10.1093/oxfordjournals.aje.a114493
   LONGNECKER MP, 1993, AM J CLIN NUTR, V57, P408, DOI 10.1093/ajcn/57.3.408
   Mannisto S, 1996, J CLIN EPIDEMIOL, V49, P401, DOI 10.1016/0895-4356(95)00551-X
   MCCONNELL KP, 1980, J SURG ONCOL, V15, P67, DOI 10.1002/jso.2930150111
   MEDINA D, 1981, CARCINOGENESIS, V2, P451, DOI 10.1093/carcin/2.5.451
   MEYER F, 1987, AM J EPIDEMIOL, V125, P917, DOI 10.1093/oxfordjournals.aje.a114610
   MORRIS JS, 1983, BIOL TRACE ELEM RES, V5, P529, DOI 10.1007/BF02988944
   NAKADAIRA H, 1995, ARCH ENVIRON HEALTH, V50, P374, DOI 10.1080/00039896.1995.9935970
   NOMURA A, 1987, JNCI-J NATL CANCER I, V79, P103
   OVASKAINEN ML, 1993, AM J CLIN NUTR, V57, P662, DOI 10.1093/ajcn/57.5.662
   OVERVAD K, 1991, EUR J CANCER, V27, P900, DOI 10.1016/0277-5379(91)90143-2
   PELEG I, 1985, MED ONCOL TUMOR PHAR, V2, P157
   POTHIER L, 1987, CANCER-AM CANCER SOC, V60, P2251, DOI 10.1002/1097-0142(19871101)60:9<2251::AID-CNCR2820600925>3.0.CO;2-T
   RINGSTAD J, 1988, J CLIN PATHOL, V41, P454, DOI 10.1136/jcp.41.4.454
   SALONEN JT, 1985, BMJ-BRIT MED J, V290, P417, DOI 10.1136/bmj.290.6466.417
   SALONEN JT, 1984, AM J EPIDEMIOL, V120, P342, DOI 10.1093/oxfordjournals.aje.a113898
   SCHRAUZER GN, 1985, JPN J CANCER RES, V76, P374
   SCHRAUZER GN, 1977, BIOINORG CHEM, V7, P23, DOI 10.1016/S0006-3061(00)80126-X
   SHAMBERGER RJ, 1976, ARCH ENVIRON HEALTH, V31, P231, DOI 10.1080/00039896.1976.10667225
   SWANSON CA, 1990, AM J CLIN NUTR, V52, P858, DOI 10.1093/ajcn/52.5.858
   THOMPSON HJ, 1980, JNCI-J NATL CANCER I, V65, P1299
   VANDENBRANDT PA, 1993, J NATL CANCER I, V85, P224
   VANDENBRANDT PA, 1993, CANCER RES, V53, P4860
   VANDENBRANDT PA, 1994, AM J EPIDEMIOL, V140, P20, DOI 10.1093/oxfordjournals.aje.a117155
   VANDOKKUM W, 1989, BRIT J NUTR, V61, P7, DOI 10.1079/BJN19890087
   VANNOORD PAH, 1987, INT J EPIDEMIOL, V16, P318, DOI 10.1093/ije/16.2.318
   VANNORD PAH, 1992, THESIS UTRECHT, V0, P0
   VANTVEER P, 1990, AM J EPIDEMIOL, V131, P987, DOI 10.1093/oxfordjournals.aje.a115619
   VIRTAMO J, 1987, CANCER-AM CANCER SOC, V60, P145, DOI 10.1002/1097-0142(19870715)60:2<145::AID-CNCR2820600203>3.0.CO;2-U
   WEST DW, 1991, CANCER CAUSE CONTROL, V2, P85, DOI 10.1007/BF00053126
   Willett W, 1990, NUTR EPIDEMIOLOGY, V0, P0
   WILLETT WC, 1991, TRACE ELEMENTS IN HEALTH AND DISEASE, V0, P141
   WILLETT WC, 1983, LANCET, V2, P130, DOI 10.1016/S0140-6736(83)90116-2
   Yoshizawa K, 1998, JNCI-J NATL CANCER I, V90, P1219, DOI 10.1093/jnci/90.16.1219
NR 53
TC 114
Z9 128
U1 0
U2 10
PU JONES AND BARTLETT PUBLISHERS
PI SUDBURY
PA 40 TALL PONE DR, SUDBURY, MA 01776 USA
SN 0361-090X
EI 
J9 CANCER DETECT PREV
JI Cancer Detect. Prev.
PD JUN 15
PY 2000
VL 24
IS 4
BP 305
EP 313
DI 
PG 9
WC Oncology
SC Oncology
GA 363ZC
UT WOS:000089866700001
PM 11059562
DA 2025-02-23
ER

PT J
AU Gandini, S
   Merzenich, H
   Robertson, C
   Boyle, P
AF Gandini, S
   Merzenich, H
   Robertson, C
   Boyle, P
TI Meta-analysis of studies on breast cancer risk and diet: the role of fruit and vegetable consumption and the intake of associated micronutrients
SO EUROPEAN JOURNAL OF CANCER
LA English
DT Article
DE meta-analysis; breast; cancer; vegetables; fruit; vitamin C; beta-carotene
ID dose-response data; vitamin-a; beta-carotene; olive oil; new-york; fibrocystic disease; alcohol-consumption; nutrient intake; family history; food groups
AB A meta-analysis was carried out, in order to summarise published data on the relationship between breast cancer, fruit and vegetable consumption and/or the intake of beta-carotene and vitamin C. Relative risks were extracted from 26 published studies from 1982 to 1997. Random and fixed effects models were used. Between studies, heterogeneity was found for vegetables, fruit, vitamin C but not for beta-carotene. Summary relative risk (RR) estimates based upon a random effects model, except for betacarotene, for 'high consumption' compared with 'low consumption', derived from the studies satisfying the inclusion criteria were as follows: vegetable consumption: RR = 0.75 (95% CI (confidence interval) 0.66-0.85) from 17 studies; fruit consumption: RR = 0.94 (95% CI 0.79-1.11) from 12 studies; vitamin C: RR = 0.80 (95% CI 0.68-0.95) from 9 studies; beta-carotene: RR= 0.82 (95% CI 0.76-0.91) from Il studies. This analysis confirms the association between intake of vegetables and, to a lesser extent, fruits and breast cancer risk from published sources. Increasing vegetable consumption might reduce the risk of breast cancer. (C) 2000 Elsevier Science Ltd. All rights reserved.
C1 European Inst Oncol, Div Epidemiol & Biostat, I-20141 Milan, Italy.
   Bremer Inst Praeventionsforsch & Sozialmed, D-28199 Bremen, Germany.
C3 IRCCS European Institute of Oncology (IEO)
RP European Inst Oncol, Div Epidemiol & Biostat, Via Ripamonti 435, I-20141 Milan, Italy.
EM sara.gandini@ieo.it
CR AMBROSONE CB, 1995, CANCER CAUSE CONTROL, V6, P407, DOI 10.1007/BF00052180
   [Anonymous], 1997, FOOD NUTR PREV CANC, V0, P0
   BERLIN JA, 1993, EPIDEMIOLOGY, V4, P218, DOI 10.1097/00001648-199305000-00005
   Bingham SA, 1987, NUTRITION ABSTRACTS AND REVIEWS. SERIES A. HUMAN AND EXPERIMENTAL, V57, P705
   BLOCK G, 1992, NUTR CANCER, V18, P1, DOI 10.1080/01635589209514201
   BOYLE P, 1988, BREAST CANCER RES TR, V11, P91, DOI 10.1007/BF01805834
   CAYGILL CPJ, 1991, TUMORI, V77, P126, DOI 10.1177/030089169107700207
   Collett D, 1991, MODELING BINARY DATA, V0, P0
   COOPER JA, 1989, BRIT J CANCER, V59, P119, DOI 10.1038/bjc.1989.24
   DERSIMONIAN R, 1986, CONTROL CLIN TRIALS, V7, P177, DOI 10.1016/0197-2456(86)90046-2
   DOLL R, 1992, CANCER RES, V52, P0
   EWERTZ M, 1990, INT J CANCER, V46, P779, DOI 10.1002/ijc.2910460505
   Franceschi S, 1995, INT J CANCER, V63, P785, DOI 10.1002/ijc.2910630606
   Freudenheim JL, 1996, JNCI-J NATL CANCER I, V88, P340, DOI 10.1093/jnci/88.6.340
   GRAHAM S, 1982, AM J EPIDEMIOL, V116, P68, DOI 10.1093/oxfordjournals.aje.a113403
   GRAHAM S, 1992, AM J EPIDEMIOL, V136, P1327, DOI 10.1093/oxfordjournals.aje.a116445
   GRAHAM S, 1991, AM J EPIDEMIOL, V134, P552, DOI 10.1093/oxfordjournals.aje.a116129
   GREENLAND S, 1992, AM J EPIDEMIOL, V135, P1301, DOI 10.1093/oxfordjournals.aje.a116237
   GREENLAND S, 1987, EPIDEMIOL REV, V9, P1
   GREENLAND S, 1982, AM J EPIDEMIOL, V116, P675
   HARRIS JR, 1992, NEW ENGL J MED, V327, P319, DOI 10.1056/NEJM199207303270505
   HIROSE K, 1995, JPN J CANCER RES, V86, P146, DOI 10.1111/j.1349-7006.1995.tb03032.x
   HISLOP TG, 1990, AM J EPIDEMIOL, V131, P263, DOI 10.1093/oxfordjournals.aje.a115496
   HISLOP TG, 1986, CANCER DETECT PREV, V9, P47
   HOLMBERG L, 1994, ARCH INTERN MED, V154, P1805, DOI 10.1001/archinte.154.16.1805
   HOWE GR, 1990, JNCI-J NATL CANCER I, V82, P561, DOI 10.1093/jnci/82.7.561
   HUNTER DJ, 1993, NEW ENGL J MED, V329, P234, DOI 10.1056/NEJM199307223290403
   INGRAM DM, 1991, BRIT J CANCER, V64, P187, DOI 10.1038/bjc.1991.268
   ISCOVICH JM, 1989, INT J CANCER, V44, P770, DOI 10.1002/ijc.2910440504
   Jarvinen R, 1997, CANCER LETT, V114, P251, DOI 10.1016/S0304-3835(97)04675-2
   KATO I, 1992, BREAST CANCER RES TR, V24, P51, DOI 10.1007/BF01832358
   KATSOUYANNI K, 1988, CANCER-AM CANCER SOC, V61, P181, DOI 10.1002/1097-0142(19880101)61:1<181::AID-CNCR2820610130>3.0.CO;2-J
   KATSOUYANNI K, 1986, INT J CANCER, V38, P815, DOI 10.1002/ijc.2910380606
   KELSEY JL, 1993, EPIDEMIOL REV, V15, P7, DOI 10.1093/oxfordjournals.epirev.a036118
   Kushi LH, 1996, AM J EPIDEMIOL, V144, P165, DOI 10.1093/oxfordjournals.aje.a008904
   La Vecchia C, 1987, NUTR CANCER, V10, P205
   Landa M C, 1994, EUR J CANCER PREV, V3, P313, DOI 10.1097/00008469-199407000-00003
   LAVECCHIA C, 1995, CANCER CAUSE CONTROL, V6, P545, DOI 10.1007/BF00054164
   LEE HP, 1991, LANCET, V337, P1197, DOI 10.1016/0140-6736(91)92867-2
   LEVI F, 1993, NUTR CANCER, V19, P327, DOI 10.1080/01635589309514263
   LONDON SJ, 1992, CANCER CAUSE CONTROL, V3, P503, DOI 10.1007/BF00052746
   Maclure M, 1993, EPIDEMIOL REV, V15, P328
   MARTINMORENO JM, 1994, INT J CANCER, V58, P774, DOI 10.1002/ijc.2910580604
   MARUBINI E, 1988, CANCER-AM CANCER SOC, V61, P173, DOI 10.1002/1097-0142(19880101)61:1<173::AID-CNCR2820610129>3.0.CO;2-P
   Negri E, 1996, INT J CANCER, V65, P140, DOI 10.1002/(SICI)1097-0215(19960117)65:2<140::AID-IJC3>3.0.CO;2-Z
   NEGRI E, 1991, INT J CANCER, V48, P350, DOI 10.1002/ijc.2910480307
   Nunez C, 1996, REV CLIN ESP, V196, P75
   NUNEZMARTIN C, 1995, NUTR HOSP, V6, P368
   PAGANINIHILL A, 1987, JNCI-J NATL CANCER I, V79, P443
   PARKIN DM, 1988, INT J CANCER, V41, P184, DOI 10.1002/ijc.2910410205
   PAWLEGA J, 1992, ACTA ONCOL, V31, P387, DOI 10.3109/02841869209088276
   POTISCHMAN N, 1990, AM J CLIN NUTR, V52, P909, DOI 10.1093/ajcn/52.5.909
   Qi X Y, 1994, ASIA PAC J PUBLIC HEALTH, V7, P98
   RICHARDSON S, 1991, INT J CANCER, V48, P1
   ROHAN TE, 1988, AM J EPIDEMIOL, V128, P478, DOI 10.1093/oxfordjournals.aje.a114996
   ROHAN TE, 1993, CANCER CAUSE CONTROL, V4, P29, DOI 10.1007/BF00051711
   Rothman KJ, 1986, MODERN EPIDEMIOLOGY, V0, P0
   SIMARD A, 1990, CANCER DETECT PREV, V14, P567
   STEINMETZ KA, 1991, CANCER CAUSE CONTROL, V2, P325, DOI 10.1007/BF00051672
   Steinmetz KA, 1996, J AM DIET ASSOC, V96, P1027, DOI 10.1016/S0002-8223(96)00273-8
   TONIOLO P, 1989, JNCI-J NATL CANCER I, V81, P278, DOI 10.1093/jnci/81.4.278
   TRICHOPOULOU A, 1995, JNCI-J NATL CANCER I, V87, P110, DOI 10.1093/jnci/87.2.110
   VEER PV, 1990, INT J CANCER, V45, P825, DOI 10.1002/ijc.2910450506
   Verhoeven DTH, 1997, BRIT J CANCER, V75, P149, DOI 10.1038/bjc.1997.25
   WALKER ARP, 1995, INT J FOOD SCI NUTR, V46, P373, DOI 10.3109/09637489509012569
   Willett W, 1990, NUTR EPIDEMIOLOGY, V0, P0
   WILLETT WC, 1987, NEW ENGL J MED, V316, P1174, DOI 10.1056/NEJM198705073161902
   YUAN JM, 1995, BRIT J CANCER, V71, P1353, DOI 10.1038/bjc.1995.263
   ZARIDZE D, 1991, INT J CANCER, V48, P493, DOI 10.1002/ijc.2910480404
   ZEMLA B, 1984, NUTRITION AND CANCER, V6, P187, DOI 10.1080/01635588509513823
   1997, 1900, V8, V0, PS13
NR 71
TC 283
Z9 328
U1 0
U2 28
PU ELSEVIER SCI LTD
PI OXFORD
PA THE BOULEVARD, LANGFORD LANE, KIDLINGTON, OXFORD OX5 1GB, OXON, ENGLAND
SN 0959-8049
EI 1879-0852
J9 EUR J CANCER
JI Eur. J. Cancer
PD MAR 15
PY 2000
VL 36
IS 5
BP 636
EP 646
DI 10.1016/S0959-8049(00)00022-8
PG 11
WC Oncology
SC Oncology
GA 312LL
UT WOS:000086944700021
PM 10738129
DA 2025-02-23
ER

PT J
AU Heimburger, DC
   Waterbor, JW
   Fish, L
   Brooks, CM
AF Heimburger, DC
   Waterbor, JW
   Fish, L
   Brooks, CM
TI An interdisciplinary training program in nutrition sciences and cancer
SO JOURNAL OF CANCER EDUCATION
LA English
DT Article
ID dietary factors; risk
AB To address the shortage of health care professionals trained in the nutritional aspects of cancer prevention, the University of Alabama at Birmingham in 1988 initiated the Cancer Prevention and Control Training Program (CPCTP), with R25 grant support from the NIH/NCI. The CPCTP has enrolled 11 predoctoral and 12 postdoctoral trainees, of whom 18 have completed training and five remain in the program. The curriculum and other program elements are described, and the trainees' academic achievements and ultimate careers are reported. The CPCTP has become a significant resource for training cancer nutrition professionals.
C1 UAB, Dept Nutr Sci, Birmingham, AL 35294 USA.
   UAB, Dept Epidemiol, Birmingham, AL 35294 USA.
   UAB, Sch Hlth Related Profess, Birmingham, AL 35294 USA.
C3 University of Alabama System; University of Alabama Birmingham; University of Alabama System; University of Alabama Birmingham; University of Alabama System; University of Alabama Birmingham
RP Heimburger, DC (corresponding author), UAB, Dept Nutr Sci, Webb 222,1675 Univ Blvd, Birmingham, AL 35294 USA.
FU NCI NIH HHS [R25 CA 47888] Funding Source: Medline
CR [Anonymous], 1996, CA CANCER J CLIN, V46, P325
   [Anonymous], 1988, THE SURGEON GENERALS REPORT ON NUTRITION AND HEALTH, V0, P0
   [Anonymous], 1997, FOOD NUTR PREV CANC, V0, P0
   BOSLAND MC, 1988, ADV CANCER RES, V51, P1, DOI 10.1016/S0065-230X(08)60220-1
   CLIFFORD C, 1995, CANC PREVENTION CONT, V0, P749
   FONTHAM ETH, 1990, INT J EPIDEMIOL, V19, PS32, DOI 10.1093/ije/19.Supplement_1.S32
   *FOOD NUTR BOARD N, 1989, DIET HLTH IMPL RED C, V0, P0
   GIOVANNUCCI E, 1994, ANN MED, V26, P443, DOI 10.3109/07853899409148367
   GREENWALD P, 1995, CANC PREVENTION CONT, V0, P303
   HAMBIDGE KM, 1995, AM J CLIN NUTR, V61, P264
   Heimburger DC, 2000, J CANCER EDUC, V15, P69
   Hill MJ, 1995, EUR J CANCER PREV, V4, P3, DOI 10.1097/00008469-199512001-00001
   HOWE GR, 1990, JNCI-J NATL CANCER I, V82, P561, DOI 10.1093/jnci/82.7.561
   *US DEP HHS, 1989, PROM HLTH PREV DIS Y, V0, P0
   US Department of Agriculture, 1995, DIET GUID AM, V0, P0
NR 15
TC 8
Z9 8
U1 0
U2 0
PU HANLEY & BELFUS INC
PI PHILADELPHIA
PA 210 S 13TH ST, PHILADELPHIA, PA 19107 USA
SN 0885-8195
EI 
J9 J CANCER EDUC
JI J. Cancer Educ.
PD FAL 15
PY 2000
VL 15
IS 3
BP 130
EP 133
DI 
PG 4
WC Oncology; Education, Scientific Disciplines; Public, Environmental & Occupational Health
SC Oncology; Education & Educational Research; Public, Environmental & Occupational Health
GA 459DX
UT WOS:000170236700006
PM 11019757
DA 2025-02-23
ER

PT J
AU Tseng, M
   Greenberg, ER
   Sandler, RS
   Baron, JA
   Haile, RW
   Blumberg, BS
   McGlynn, KA
AF Tseng, M
   Greenberg, ER
   Sandler, RS
   Baron, JA
   Haile, RW
   Blumberg, BS
   McGlynn, KA
TI Serum ferritin concentration and recurrence of colorectal adenoma
SO CANCER EPIDEMIOLOGY BIOMARKERS & PREVENTION
LA English
DT Article
ID body iron stores; dietary iron; elderly population; plasma ferritin; whole diet; risk; cancer; polyps; absorption; colon
AB Both body iron stores and dietary iron intake have been reported to increase risk of colorectal neoplasms. We assessed whether serum ferritin concentration was associated with recurrence of colorectal adenomas among 733 individuals with baseline determinations of ferritin as part of a multicenter clinical trial of antioxidant supplements for adenoma prevention. All study participants had at least one adenoma removed within 3 months before enrollment, and 269 of them developed one or more adenomas between follow-up colonoscopies conducted 1 and 4 years after enrollment. Baseline serum ferritin concentrations were analyzed both as a log-transformed continuous variable and as a categorical variable, defined as whether iron stores mere nonreplete and low (ferritin less than or equal to 30 mu g/liter), nonreplete and borderline (31-70 mu g/liter), replete and adequate (71-160 mu g/liter), or replete and high (>160 mu g/liter). Analyses were based on multiple logistic regression models, including age, sex, study center, energy, alcohol, fiber, folate, and total fat intake, number of months between colonoscopic examinations, smoking status, and aspirin use. Overall, there was no statistically significant linear association between log ferritin concentration and adenoma recurrence (P = 0.33). Risk of adenoma recurrence was modestly increased among participants with ferritin concentrations >70 mu g/liter relative to those with lower ferritin (odds ratio, 1.39; 95% confidence interval, 0.96-2.02), This result seemed more pronounced among women than men. Dietary intake of iron and red meat was inversely associated with adenoma recurrence among participants with replete iron stores but not consistently associated among those with nonreplete stores. Our findings suggest that any role of iron stores and dietary iron in influencing risk of colorectal adenoma recurrence is likely complex.
C1 Fox Chase Canc Ctr, Div Populat Sci, Philadelphia, PA 19111 USA.
   NIEHS, Epidemiol Branch, Res Triangle Pk, NC 27709 USA.
   Dartmouth Med Sch, Dept Med, Hanover, NH 03755 USA.
   Dartmouth Med Sch, Dept Community & Family Med, Hanover, NH 03755 USA.
   Dartmouth Med Sch, Norris Cotton Canc Ctr, Hanover, NH 03755 USA.
   Univ N Carolina, Ctr Gastrointestinal Biol & Dis, Chapel Hill, NC 27599 USA.
   Univ So Calif, Sch Med, Dept Prevent Med, Los Angeles, CA 90033 USA.
   Fox Chase Canc Ctr, Philadelphia, PA 19111 USA.
   NCI, Environm Epidemiol Branch, Div Canc Epidemiol & Genet, Bethesda, MD 20892 USA.
C3 Fox Chase Cancer Center; National Institutes of Health (NIH) - USA; NIH National Institute of Environmental Health Sciences (NIEHS); Dartmouth College; Dartmouth College; Norris Cotton Cancer Center; Dartmouth College; University of North Carolina; University of North Carolina Chapel Hill; University of Southern California; Fox Chase Cancer Center; National Institutes of Health (NIH) - USA; NIH National Cancer Institute (NCI); NIH National Cancer Institute- Division of Cancer Epidemiology & Genetics
RP Fox Chase Canc Ctr, Div Populat Sci, 7701 Burholme Ave, Philadelphia, PA 19111 USA.
CR ALMENDINGEN K, 1995, EUR J CANCER PREV, V4, P239, DOI 10.1097/00008469-199506000-00005
   Baron JA, 1997, CANCER EPIDEM BIOMAR, V6, P7
   BENITO E, 1993, INT J CANCER, V55, P213, DOI 10.1002/ijc.2910550208
   Bird CL, 1996, AM J EPIDEMIOL, V144, P34, DOI 10.1093/oxfordjournals.aje.a008852
   BLOCK G, 1986, AM J EPIDEMIOL, V124, P453, DOI 10.1093/oxfordjournals.aje.a114416
   Fleming DJ, 1998, AM J CLIN NUTR, V67, P722, DOI 10.1093/ajcn/67.4.722
   GRAF E, 1993, NUTR CANCER, V19, P11, DOI 10.1080/01635589309514232
   GREENBERG ER, 1994, NEW ENGL J MED, V331, P141, DOI 10.1056/NEJM199407213310301
   Hallberg L, 1997, AM J CLIN NUTR, V66, P347, DOI 10.1093/ajcn/66.2.347
   HERRINTON LJ, 1995, AM J EPIDEMIOL, V142, P692, DOI 10.1093/oxfordjournals.aje.a117698
   HOFF G, 1986, SCAND J GASTROENTERO, V21, P199, DOI 10.3109/00365528609034647
   HULTEN L, 1995, EUR J CLIN NUTR, V49, P794
   KNEKT P, 1994, INT J CANCER, V56, P379, DOI 10.1002/ijc.2910560315
   LIPSCHITZ DA, 1974, NEW ENGL J MED, V290, P1213, DOI 10.1056/NEJM197405302902201
   LITTLE J, 1993, BRIT J CANCER, V67, P177, DOI 10.1038/bjc.1993.31
   LORIA A, 1979, J GERONTOL, V34, P521, DOI 10.1093/geronj/34.4.521
   MACOUARTMOULIN G, 1987, INT J CANCER, V40, P179, DOI 10.1002/ijc.2910400209
   MILMAN N, 1994, AGING-CLIN EXP RES, V6, P97, DOI 10.1007/BF03324223
   MONSEN ER, 1978, AM J CLIN NUTR, V31, P134, DOI 10.1093/ajcn/31.1.134
   NELSON DE, 1994, J OCCUP ENVIRON MED, V36, P516
   NELSON RL, 1992, FREE RADICAL BIO MED, V12, P161, DOI 10.1016/0891-5849(92)90010-E
   NELSON RL, 1994, JNCI-J NATL CANCER I, V86, P455, DOI 10.1093/jnci/86.6.455
   SIEGERS CP, 1992, CANCER LETT, V65, P245, DOI 10.1016/0304-3835(92)90239-R
   SIEGERS CP, 1988, CANCER LETT, V41, P251, DOI 10.1016/0304-3835(88)90285-6
   STEVENS RG, 1994, INT J CANCER, V56, P364, DOI 10.1002/ijc.2910560312
   STEVENS RG, 1988, NEW ENGL J MED, V319, P1047, DOI 10.1056/NEJM198810203191603
   TOUITOU Y, 1985, CLIN CHIM ACTA, V149, P37, DOI 10.1016/0009-8981(85)90271-2
   Tseng M, 1997, CANCER EPIDEM BIOMAR, V6, P1029
   Tseng M, 1996, AM J EPIDEMIOL, V144, P1005, DOI 10.1093/oxfordjournals.aje.a008871
   WEINBERG ED, 1994, BIOMETALS, V7, P211, DOI 10.1007/BF00149550
   WEINBERG ED, 1992, IRON HUMAN DIS, V0, P179
   WILLETT W, 1986, AM J EPIDEMIOL, V124, P17, DOI 10.1093/oxfordjournals.aje.a114366
   Willett W, 1990, NUTR EPIDEMIOLOGY, V0, P0
   Worwood M, 1997, CLIN CHIM ACTA, V259, P3, DOI 10.1016/S0009-8981(96)06488-1
   Wurzelmann JI, 1996, CANCER EPIDEM BIOMAR, V5, P503
NR 36
TC 23
Z9 28
U1 0
U2 6
PU AMER ASSOC CANCER RESEARCH
PI PHILADELPHIA
PA 615 CHESTNUT ST, 17TH FLOOR, PHILADELPHIA, PA 19106-4404 USA
SN 1055-9965
EI 1538-7755
J9 CANCER EPIDEM BIOMAR
JI Cancer Epidemiol. Biomarkers Prev.
PD JUN 15
PY 2000
VL 9
IS 6
BP 625
EP 630
DI 
PG 6
WC Oncology; Public, Environmental & Occupational Health
SC Oncology; Public, Environmental & Occupational Health
GA 324RC
UT WOS:000087634300015
PM 10868699
DA 2025-02-23
ER

PT J
AU Mathew, A
   Gangadharan, P
   Varghese, C
   Nair, MK
AF Mathew, A
   Gangadharan, P
   Varghese, C
   Nair, MK
TI Diet and stomach cancer: a case-control study in South India
SO EUROPEAN JOURNAL OF CANCER PREVENTION
LA English
DT Article
DE diet; case-control studies; stomach neoplasms
ID gastric-cancer; risk-factors; consumption; tobacco; coffee; france; spain
AB A prospective case-control study was conducted in Trivandrum, India, to evaluate the dietary risk factors for stomach cancer. One hundred and ninety-four patients with stomach cancer registered at the Regional Cancer Centre (RCC), Trivandrum, Kerala, India, during the period 1988-1991 were considered as cases. A minimum of one control (n = 305), matched for age (+/-5 years), sex, religion and residential area was selected from the visitors to RCC during the same period. Interviews were carried out using a predetermined structured food frequency questionnaire. The information collected also included socio-demographic/ economic background, tobacco chewing, tobacco smoking and alcohol habits. Data were analysed using a multiple logistic regression model. Odds ratios for all dietary variables were estimated. Increased risks were observed with higher consumption of rice (OR 3.9; 95% CI 1.6-10.0). Risk was high for those consuming spicy food (OR 2.3; 95% CI 1.1-5.0), high consumption of chilli (OR 7.4; 95% CI 4.0- 13.5) and consumption of high-temperature food (OR 7.0; 95% CI 3.7-12.9). On multivariate analysis, high consumption of rice, high consumption of chilli and consumption of high-temperature food were found to be independent risk factors. (C) 2000 Lippincott Williams & Wilkins.
C1 Reg Canc Ctr, Div Epidemiol & Clin Res, Med Coll PO, Trivandrum 695011, Kerala, India.
   Reg Canc Ctr, Div Radiotherapy, Med Coll PO, Trivandrum 695011, Kerala, India.
RP Mathew, A (corresponding author), Reg Canc Ctr, Div Epidemiol & Clin Res, Med Coll PO, Trivandrum 695011, Kerala, India.
CR AGUDO A, 1992, CANCER CAUSE CONTROL, V3, P137, DOI 10.1007/BF00051653
   [Anonymous], 1997, IARC SCI PUBLICATION, V0, P0
   Azevedo LF, 1999, EUR J CANCER PREV, V8, P41, DOI 10.1097/00008469-199902000-00006
   BOEING H, 1991, INT J CANCER, V47, P858, DOI 10.1002/ijc.2910470612
   BOEING H, 1991, J CANCER RES CLIN, V117, P133, DOI 10.1007/BF01613137
   Breslow NE, 1980, ANAL CASE CONTROL ST, V0, P0
   BUIATTI E, 1989, INT J CANCER, V44, P611, DOI 10.1002/ijc.2910440409
   CHYOU PH, 1990, CANCER RES, V50, P7501
   COGGON D, 1989, JNCI-J NATL CANCER I, V81, P1178, DOI 10.1093/jnci/81.15.1178
   CORNEE J, 1995, EUR J EPIDEMIOL, V11, P55, DOI 10.1007/BF01719946
   CORREA P, 1985, JNCI-J NATL CANCER I, V75, P645
   DEMIRER T, 1990, CANCER-AM CANCER SOC, V65, P2344, DOI 10.1002/1097-0142(19900515)65:10<2344::AID-CNCR2820651030>3.0.CO;2-H
   *EGRET, 1990, VERS 0 251, V0, P0
   Gajalakshmi CK, 1996, INT J EPIDEMIOL, V25, P1146, DOI 10.1093/ije/25.6.1146
   HAENSZEL W, 1972, JNCI-J NATL CANCER I, V49, P969
   HANSSON LE, 1993, INT J CANCER, V55, P181, DOI 10.1002/ijc.2910550203
   HOEY J, 1981, AM J EPIDEMIOL, V113, P668, DOI 10.1093/oxfordjournals.aje.a113146
   HOWSON CP, 1986, EPIDEMIOL REV, V8, P1
   Inoue M, 1998, CANCER CAUSE CONTROL, V9, P209, DOI 10.1023/A:1008890529261
   JAMES JE, 1991, CAFFEINE HLTH, V0, P8
   JEDRYCHOWSKI W, 1986, INT J CANCER, V37, P837, DOI 10.1002/ijc.2910370607
   KONO S, 1988, JPN J CANCER RES, V79, P1064
   LAVECCHIA C, 1987, INT J CANCER, V40, P487
   Nomura A, 1982, CANCER EPIDEMIOL, V0, P624
   RAMON JM, 1993, CANCER, V71, P1731, DOI 10.1002/1097-0142(19930301)71:5<1731::AID-CNCR2820710505>3.0.CO;2-X
   Rascon Pacheco R A, 1998, ARCH LATINOAM NUTR, V48, P221
   RISCH HA, 1985, AM J EPIDEMIOL, V122, P947, DOI 10.1093/oxfordjournals.aje.a114199
   TRICHOPOULOS D, 1985, INT J CANCER, V36, P291, DOI 10.1002/ijc.1985.36.3.291
   Tsubono Y, 1997, NUTR CANCER, V27, P60, DOI 10.1080/01635589709514502
   WALTERS CL, 1991, NITRATES IN VITRO IN, V0, P96
   Whelan SL, 1990, IARC SCI PUBLICATION, V0, P0
   YOU WC, 1988, CANCER RES, V48, P3518
   YU GP, 1991, CANCER CAUSE CONTROL, V2, P169, DOI 10.1007/BF00056210
NR 34
TC 67
Z9 72
U1 0
U2 9
PU LIPPINCOTT WILLIAMS & WILKINS
PI PHILADELPHIA
PA 530 WALNUT ST, PHILADELPHIA, PA 19106-3621 USA
SN 0959-8278
EI 
J9 EUR J CANCER PREV
JI Eur. J. Cancer Prev.
PD APR 15
PY 2000
VL 9
IS 2
BP 89
EP 97
DI 10.1097/00008469-200004000-00004
PG 9
WC Oncology
SC Oncology
GA 313WL
UT WOS:000087022600004
PM 10830575
DA 2025-02-23
ER

PT J
AU Le Marchand, L
   Murphy, SP
   Hankin, JH
   Wilkens, LR
   Kolonel, LN
AF Le Marchand, L
   Murphy, SP
   Hankin, JH
   Wilkens, LR
   Kolonel, LN
TI Intake of flavonoids and lung cancer
SO JNCI-JOURNAL OF THE NATIONAL CANCER INSTITUTE
LA English
DT Article
ID potentially anticarcinogenic flavonoids; coronary-heart-disease; diet history method; beta-carotene; prospective cohort; green tea; cardiovascular-disease; vegetable consumption; flavanone glycosides; malignant neoplasms
AB Background: To investigate the possible relationship between intake of flavonoids-powerful dietary antioxidants that may also inhibit P450 enzymes-and lung cancer risk, we conducted a population-based,case-control study in Hawaii. Methods: An in-person interview assessed smoking history and usual intake of 242 food items for 582 patients with incident lung cancer and 582 age-, sex-, and ethnicity-matched control subjects. Subjects who donated a blood sample were genotyped for the P450 enzyme variant allele CYP1A1*2 by use of a polymerase chain reaction-based method. Logistic regression analysis was used to compute odds ratios (ORs) and 95% confidence intervals (CIs), All P values are two-sided. Results: After adjusting for smoking and intakes of saturated fat and beta-carotene, we found statistically significant inverse associations between lung cancer risk and the main food sources of the flavonoids quercetin (onions and apples) and naringin (white grapefruit), The lung cancer OR for the highest compared with the lowest quartile of intake was 0.5 (95% CI = 0.3-0.9) for onions (P for trend = .001) and 0.6 (95% CI = 0.4-1.0) for apples (P for trend = .03). The OR for the highest compared with the lowest tertile of intake for white grapefruit was 0.5 (95% CI = 0.2-0.9) (P for trend = .02). No association was found for important food sources of other flavonoids, Using published food-composition data for flavonoids, we found an inverse association between intake of quercetin and risk of lung cancer (P for trend = .07) that appears consistent with associations for its food sources. The effect of onions was particularly strong against squamous cell carcinoma (a cell type specifically associated with CYP1A1*2 in our study) and was modified by the CYP1A1 genotype, suggesting that CYP1A1 may play a role in this association, Conclusion: If replicated, particularly in prospective studies, these findings would suggest that foods rich in certain flavonoids may protect against certain forms of lung cancer and that decreased bioactivation of carcinogens by inhibition of CYP1A1 should be explored as underlying mechanisms.
C1 Univ Hawaii, Canc Res Ctr Hawaii, Etiol Program, Honolulu, HI 96813 USA.
C3 University of Hawaii System; Cancer Research Center of Hawaii
RP Univ Hawaii, Canc Res Ctr Hawaii, Etiol Program, 1236 Lauhala St,Suite 407, Honolulu, HI 96813 USA.
EM Ioic@crch.hawaii.edu
FU NCI NIH HHS [N01CP67001, R01CA55874] Funding Source: Medline
CR BILYK A, 1985, J AGR FOOD CHEM, V33, P226, DOI 10.1021/jf00062a017
   BLOCK G, 1992, NUTR CANCER, V18, P1, DOI 10.1080/01635589209514201
   BRONNER WE, 1995, J CHROMATOGR A, V705, P247, DOI 10.1016/0021-9673(95)00304-6
   CERUTTI PA, 1985, SCIENCE, V227, P375, DOI 10.1126/science.2981433
   Crozier A, 1997, J AGR FOOD CHEM, V45, P590, DOI 10.1021/jf960339y
   de Vries JHM, 1998, AM J CLIN NUTR, V68, P60, DOI 10.1093/ajcn/68.1.60
   DESCHNER EE, 1991, CARCINOGENESIS, V12, P1193, DOI 10.1093/carcin/12.7.1193
   DORANT E, 1994, CANCER RES, V54, P6148
   Fontham ETH, 1997, CANCER CAUSE CONTROL, V8, P819, DOI 10.1023/A:1018432916540
   Goldbohm RA, 1996, JNCI-J NATL CANCER I, V88, P93, DOI 10.1093/jnci/88.2.93
   GOODMAN MT, 1992, EPIDEMIOLOGY, V3, P288, DOI 10.1097/00001648-199207000-00004
   HA HR, 1995, EUR J CLIN PHARMACOL, V48, P367
   HANKIN JH, 1991, AM J EPIDEMIOL, V133, P616, DOI 10.1093/oxfordjournals.aje.a115934
   HANKIN JH, 1986, J AM DIET ASSOC, V86, P868
   HARBONE JB, 1993, FLAVONOIDS ADV RES S, V0, P0
   HEINONEN OP, 1994, NEW ENGL J MED, V330, P1029
   Hennekens CH, 1996, NEW ENGL J MED, V334, P1145, DOI 10.1056/NEJM199605023341801
   Hermann K, 1976, J FOOD TECHNOL, V11, P433, DOI 10.1111/J.1365-2621.1976.TB00743.X
   HERTOG MGL, 1994, NUTR CANCER, V22, P175, DOI 10.1080/01635589409514342
   HERTOG MGL, 1993, NUTR CANCER, V20, P21, DOI 10.1080/01635589309514267
   HERTOG MGL, 1995, ARCH INTERN MED, V155, P381, DOI 10.1001/archinte.155.4.381
   HERTOG MGL, 1992, J AGR FOOD CHEM, V40, P1591, DOI 10.1021/jf00021a023
   HERTOG MGL, 1992, J AGR FOOD CHEM, V40, P2379, DOI 10.1021/jf00024a011
   HERTOG MGL, 1993, J AGR FOOD CHEM, V41, P1242, DOI 10.1021/jf00032a015
   Hollman PCH, 1997, FEBS LETT, V418, P152, DOI 10.1016/S0014-5793(97)01367-7
   HUSAIN SR, 1987, PHYTOCHEMISTRY, V26, P2489, DOI 10.1016/s0031-9422(00)83860-1
   KANDASWAMI C, 1994, ADV EXP MED BIOL, V366, P351
   Kiyohara C, 1996, JPN J CANCER RES, V87, P18, DOI 10.1111/j.1349-7006.1996.tb00194.x
   Knekt P, 1997, AM J EPIDEMIOL, V146, P223, DOI 10.1093/oxfordjournals.aje.a009257
   KOO LC, 1988, NUTR CANCER, V11, P155, DOI 10.1080/01635588809513983
   Le Marchand L, 1998, CANCER RES, V58, P4858
   LEMARCHAND L, 1989, JNCI-J NATL CANCER I, V81, P1158, DOI 10.1093/jnci/81.15.1158
   LEMARCHAND L, 1993, CANCER EPIDEM BIOMAR, V2, P183
   LEMARCHAND L, 1994, CANCER EPIDEM BIOMAR, V3, P523
   MOULY PP, 1994, J AGR FOOD CHEM, V42, P70, DOI 10.1021/jf00037a011
   OBERMEIER MT, 1995, XENOBIOTICA, V25, P575, DOI 10.3109/00498259509061876
   Omenn GS, 1996, NEW ENGL J MED, V334, P1150, DOI 10.1056/NEJM199605023341802
   OOGHE WC, 1994, J AGR FOOD CHEM, V42, P2183, DOI 10.1021/jf00046a020
   PETO R, 1981, NATURE, V290, P201, DOI 10.1038/290201a0
   Rimm EB, 1996, ANN INTERN MED, V125, P384, DOI 10.7326/0003-4819-125-5-199609010-00005
   ROUSEFF RL, 1987, J AGR FOOD CHEM, V35, P1027, DOI 10.1021/jf00078a040
   SHI ST, 1994, CANCER RES, V54, P4641
   SHIM JS, 1995, CANCER EPIDEM BIOMAR, V4, P387
   STEINMETZ KA, 1991, CANCER CAUSE CONTROL, V2, P325, DOI 10.1007/BF00051672
   STEINMETZ KA, 1991, CANCER CAUSE CONTROL, V2, P427, DOI 10.1007/BF00054304
   VERMA AK, 1988, CANCER RES, V48, P5754
   VLAHOV G, 1992, J SCI FOOD AGR, V58, P157, DOI 10.1002/jsfa.2740580128
   WATTENBERG LW, 1991, CARCINOGENESIS, V12, P115, DOI 10.1093/carcin/12.1.115
   WILLETT W, 1986, AM J EPIDEMIOL, V124, P17, DOI 10.1093/oxfordjournals.aje.a114366
   [World Cancer Research Fund American Institute for Cancer Research], 1997, FOOD NUTR PREV CANC, V0, P0
   XU Y, 1992, CANCER RES, V52, P3875
   Zheng W, 1996, AM J EPIDEMIOL, V144, P175, DOI 10.1093/oxfordjournals.aje.a008905
   Ziegler RG, 1996, J NATL CANCER I, V88, P612, DOI 10.1093/jnci/88.9.612
NR 56
TC 410
Z9 459
U1 0
U2 32
PU OXFORD UNIV PRESS INC
PI CARY
PA JOURNALS DEPT, 2001 EVANS RD, CARY, NC 27513 USA
SN 0027-8874
EI 1460-2105
J9 JNCI-J NATL CANCER I
JI JNCI-J. Natl. Cancer Inst.
PD JAN 19
PY 2000
VL 92
IS 2
BP 154
EP 160
DI 10.1093/jnci/92.2.154
PG 7
WC Oncology
SC Oncology
GA 275KQ
UT WOS:000084819700014
PM 10639518
DA 2025-02-23
ER

PT J
AU Peluso, M
   Airoldi, L
   Magagnotti, C
   Fiorini, L
   Munnia, A
   Hautefeuille, A
   Malaveille, C
   Vineis, P
AF Peluso, M
   Airoldi, L
   Magagnotti, C
   Fiorini, L
   Munnia, A
   Hautefeuille, A
   Malaveille, C
   Vineis, P
TI White blood cell DNA adducts and fruit and vegetable consumption in bladder cancer
SO CARCINOGENESIS
LA English
DT Article
ID glutathione-s-transferase; lung-cancer; nad(p)h-quinone oxidoreductase; genetic-polymorphism; heterocyclic amines; smokers; smoking; risk; susceptibility; determinants
AB The 'Mediterranean diet', a diet rich in cereals, fruit and vegetables, has been associated with lowering the risk of a variety of cancers of the digestive tract and the bladder, In a previous study, we showed that the high phenolic content these dietary components produce in the urine could be associated with higher antimutagenic properties of the urine and lower arylamine-DNA adducts in exfoliated bladder cells. We have conducted a case-control study on 162 bladder cancer patients and 104 hospital controls, Total aromatic DNA adducts were measured in white blood cells (WBC) of all subjects by P-32-post-labelling. Genetically based metabolic polymorphisms were analysed by PCR-RFLP (NAT2, GSTM1, GSTT1, GSTP1, COMT and NQO1), All subjects were interviewed about their tobacco use, dietary habits and other risk factors. The odds ratio (OR) for the risk of bladder cancer according to the presence/absence of WBC DNA adducts (detection limit 0.1 RALX10(8)) was 3.7 [95% confidence interval (CI) 2.2-6.3] and a dose-response relationship with levels of adducts was apparent. The association between case/control status and the presence of WBC DNA adducts was significantly stronger in the subjects who consumed fewer portions of fruit or vegetables per day (OR 7.80, 95% CI 3.0-20.30 for 0-1 portions of vegetables) than in the heavy consumers (OR 4.98 for consumers of 2 portions dairy, OR 1.97 for consumers of greater than or equal to 3 portions; similar but lower estimates were found for the intake of fruit). No association was noticed between tobacco smoking and WBC DNA adducts, Only NAT-2, among the several genotypes considered, was associated in a statistically significant way with the risk of bladder cancer (OR 1.72, 95% CI 1.03-2.87) and with the levels of WBC DNA adducts, Our report suggests that fruit and vegetables could protect against bladder cancer by inhibiting the formation of DNA adducts.
C1 Univ Turin, Dipartimento Sci Biomed & Oncol Umana, Canc Epidemiol Unit, I-10126 Turin, Italy.
   Ist Nazl Ric Canc, Serv Oncol Sperimentale, IST, I-16132 Genoa, Italy.
   Ist Ric Farmacol Mario Negri, Milan, Italy.
   Int Agcy Res Canc, Lyon, France.
C3 University of Turin; University of Genoa; IRCCS AOU San Martino IST; Istituto di Ricerche Farmacologiche Mario Negri IRCCS; World Health Organization; International Agency for Research on Cancer (IARC)
RP Vineis, P (corresponding author), Univ Turin, Dipartimento Sci Biomed & Oncol Umana, Canc Epidemiol Unit, Via Santena 7, I-10126 Turin, Italy.
CR Bartsch H, 1998, EUR J CANCER PREV, V7, P215, DOI 10.1097/00008469-199806000-00006
   Cai QY, 1997, CANCER LETT, V119, P99, DOI 10.1016/S0304-3835(97)00261-9
   DeFlora S, 1996, MUTAT RES-REV GENET, V366, P197, DOI 10.1016/S0165-1110(96)00043-7
   Fenech Michael, 1997, MUTATION RESEARCH, V379, P0
   FRYER AA, 1993, BIOCHEM J, V295, P313, DOI 10.1042/bj2950313
   GIOVANNUCCI E, 1995, J NATL CANCER I, V87, P1767, DOI 10.1093/jnci/87.23.1767
   GUPTA RC, 1988, CARCINOGENESIS, V9, P1687, DOI 10.1093/carcin/9.9.1687
   HEIN DW, 1988, BIOCHIM BIOPHYS ACTA, V948, P37, DOI 10.1016/0304-419X(88)90004-2
   HERTOG MGL, 1993, NUTR CANCER, V20, P21, DOI 10.1080/01635589309514267
   Hoda F, 1996, BIOCHEM BIOPH RES CO, V228, P780, DOI 10.1006/bbrc.1996.1731
   JAHNKE GD, 1990, CARCINOGENESIS, V11, P205, DOI 10.1093/carcin/11.2.205
   Kuhnau J, 1976, WORLD REV NUTR DIET, V24, P117
   LAMPE JW, 1994, AM J CLIN NUTR, V60, P122, DOI 10.1093/ajcn/60.1.122
   LIN XY, 1994, CARCINOGENESIS, V15, P349, DOI 10.1093/carcin/15.2.349
   Malaveille C, 1996, CARCINOGENESIS, V17, P2193, DOI 10.1093/carcin/17.10.2193
   MALAVEILLE C, 1992, CARCINOGENESIS, V13, P2317, DOI 10.1093/carcin/13.12.2317
   Martone T, 1998, INT J CANCER, V75, P512, DOI 10.1002/(SICI)1097-0215(19980209)75:4<512::AID-IJC4>3.3.CO;2-3
   MILLER AB, 1994, EUR J CANCER, V30A, P207, DOI 10.1016/0959-8049(94)90088-4
   Peluso M, 1998, CANCER EPIDEM BIOMAR, V7, P341
   PEMBLE S, 1994, BIOCHEM J, V300, P271, DOI 10.1042/bj3000271
   Perera FP, 1996, JNCI-J NATL CANCER I, V88, P496, DOI 10.1093/jnci/88.8.496
   PFOHLLESZKOWICZ A, 1995, CANCER RES, V55, P5230
   ROSSO S, 1992, AM J PREV MED, V8, P339, DOI 10.1016/S0749-3797(18)30777-3
   ROSVOLD EA, 1995, PHARMACOGENETICS, V5, P199, DOI 10.1097/00008571-199508000-00003
   Saarikoski ST, 1998, INT J CANCER, V77, P516, DOI 10.1002/(SICI)1097-0215(19980812)77:4<516::AID-IJC7>3.3.CO;2-B
   SACERDOTE C, 1999, IN PRESS BIOMARKERS, V4, P0
   SAVELA K, 1991, CARCINOGENESIS, V12, P503, DOI 10.1093/carcin/12.3.503
   TALASKA G, 1991, CANCER EPIDEM BIOMAR, V1, P61
   TANG DL, 1995, CANCER EPIDEM BIOMAR, V4, P341
   Taylor SA, 1993, J MARKETING, V2, P14
   Vineis P, 1996, CANCER CAUSE CONTROL, V7, P479, DOI 10.1007/BF00052675
   WEISBURGER JH, 1994, DRUG METAB REV, V26, P253, DOI 10.3109/03602539409029796
   WIENCKE JK, 1995, CANCER RES, V55, P4910
NR 34
TC 83
Z9 85
U1 0
U2 1
PU OXFORD UNIV PRESS
PI OXFORD
PA GREAT CLARENDON ST, OXFORD OX2 6DP, ENGLAND
SN 0143-3334
EI 
J9 CARCINOGENESIS
JI Carcinogenesis
PD FEB 15
PY 2000
VL 21
IS 2
BP 183
EP 187
DI 10.1093/carcin/21.2.183
PG 5
WC Oncology
SC Oncology
GA 287JU
UT WOS:000085503400010
PM 10657956
DA 2025-02-23
ER

PT J
AU Rohan, TE
   Jain, M
   Howe, GR
   Miller, AB
AF Rohan, TE
   Jain, M
   Howe, GR
   Miller, AB
TI Alcohol consumption and risk of breast cancer: a cohort study
SO CANCER CAUSES & CONTROL
LA English
DT Article
DE alcohol; breast cancer
ID postmenopausal women; beverage consumption; hormone concentrations; premenopausal women; new-york; epidemiology; moderate; estrogens; plasma; diet
AB Objectives: To study the association between alcohol consumption and breast cancer risk. Methods: A case-cohort analysis was undertaken within the cohort of 56,837 women who were enrolled in the Canadian National Breast Screening Study (NBSS) and who completed a self-administered dietary questionnaire. (The NBSS is a randomized controlled trial of screening for breast cancer in women aged 40-59 at recruitment.) The cohort was recruited between 1980 and 1985, and during follow-up to the end of 1993 a total of 1469 women in the dietary cohort were diagnosed with biopsy-confirmed incident breast cancer. For comparative purposes a subcohort consisting of a random sample of 5681 women was selected from the full dietary cohort. After exclusions for various reasons the analyses were based on 1336 cases and 5238 noncases. Results: When compared to nondrinkers the adjusted incidence rate ratios (95% confidence intervals) for those consuming > 0 and less than or equal to 10 g of alcohol/day, > 10 and less than or equal to 20 g/day, > 20 and less than or equal to 30 g/day, > 30 and less than or equal to 40 g/day, > 40 and less than or equal to 50 g/day, and > 50 g/day were 1.01 (0.84-1.22), 1.16 (0.91-1.47), 1.27 (0.91-1.78), 0.77 (0.51-1.16), 1.00 (0.57-1.75), and 1.70 (0.97-2.98), respectively; the associated p value for the test for trend was 0.351. Similar findings were obtained when analyses were conducted separately in the screened and control arms of the NBSS, in premenopausal and postmenopausal women, for screen-detected and interval-detected breast cancer, and by levels of other breast cancer risk factors. Conclusions: The results of this study suggest that alcohol consumption might be associated with increased risk of breast cancer at relatively high levels of intake.
C1 Univ Toronto, Dept Publ Hlth Sci, Toronto, ON M5S 1A8, Canada.
   Columbia Univ, Sch Publ Hlth, Div Epidemiol, New York, NY USA.
C3 University of Toronto; Columbia University
RP Univ Toronto, Dept Publ Hlth Sci, McMurrich Bldg,3rd Floor,12 Queens Pk Crescent W, Toronto, ON M5S 1A8, Canada.
CR BLOT WJ, 1992, CANCER RES, V52, P0
   CAULEY JA, 1989, AM J EPIDEMIOL, V129, P1120, DOI 10.1093/oxfordjournals.aje.a115234
   DORGAN JF, 1994, CANCER CAUSE CONTROL, V5, P53, DOI 10.1007/BF01830726
   FRIEDENREICH CM, 1993, AM J EPIDEMIOL, V137, P512, DOI 10.1093/oxfordjournals.aje.a116704
   GAPSTUR SM, 1992, AM J EPIDEMIOL, V136, P1221, DOI 10.1093/oxfordjournals.aje.a116430
   GARRO AJ, 1990, ANNU REV PHARMACOL, V30, P219, DOI 10.1146/annurev.pa.30.040190.001251
   GAVALER JS, 1992, J STUD ALCOHOL, V53, P389, DOI 10.15288/jsa.1992.53.389
   Ginsburg ES, 1996, JAMA-J AM MED ASSOC, V276, P1747, DOI 10.1001/jama.276.21.1747
   GRAHAM S, 1992, AM J EPIDEMIOL, V136, P1327, DOI 10.1093/oxfordjournals.aje.a116445
   GRAHAM S, 1991, AM J EPIDEMIOL, V134, P552, DOI 10.1093/oxfordjournals.aje.a116129
   HANKINSON SE, 1995, J NATL CANCER I, V87, P1297, DOI 10.1093/jnci/87.17.1297
   HIATT RA, 1988, CANCER RES, V48, P2284
   HILLERS VN, 1985, AM J CLIN NUTR, V41, P356, DOI 10.1093/ajcn/41.2.356
   Huber, 1967, P 5 BERK S MATH STAT, V1, P0
   Hunter DJ, 1996, CANCER CAUSE CONTROL, V7, P56, DOI 10.1007/BF00115638
   Jain M, 1996, AM J EPIDEMIOL, V143, P953, DOI 10.1093/oxfordjournals.aje.a008839
   JAIN MG, 1982, AM J CLIN NUTR, V36, P931, DOI 10.1093/ajcn/36.5.931
   LONDON S, 1991, AM J CLIN NUTR, V53, P166, DOI 10.1093/ajcn/53.1.166
   Longnecker MP, 1999, AM J EPIDEMIOL, V149, P102
   LONGNECKER MP, 1994, CANCER CAUSE CONTROL, V5, P73, DOI 10.1007/BF01830729
   MENDELSON JH, 1988, PSYCHOPHARMACOLOGY, V94, P464, DOI 10.1007/BF00212838
   MILLER AB, 1981, CLIN INVEST MED, V4, P227
   MILLER AB, 1992, CAN MED ASSOC J, V147, P1459
   OCONNELL DL, 1987, JNCI-J NATL CANCER I, V78, P229
   PIKE MC, 1993, EPIDEMIOL REV, V15, P17, DOI 10.1093/oxfordjournals.epirev.a036102
   REICHMAN ME, 1993, J NATL CANCER I, V85, P722, DOI 10.1093/jnci/85.9.722
   ROBLES SC, 1988, J CLIN EPIDEMIOL, V41, P495, DOI 10.1016/0895-4356(88)90052-2
   ROSENBERG L, 1993, EPIDEMIOL REV, V15, P133, DOI 10.1093/oxfordjournals.epirev.a036097
   ROSENBERG L, 1982, LANCET, V1, P267
   SHANNON HS, 1989, CAN J PUBLIC HEALTH, V80, P54
   Smith-Warner SA, 1998, JAMA-J AM MED ASSOC, V279, P535, DOI 10.1001/jama.279.7.535
   STAMPFER MJ, 1988, NEW ENGL J MED, V319, P267, DOI 10.1056/NEJM198808043190503
   Thun MJ, 1997, NEW ENGL J MED, V337, P1705, DOI 10.1056/NEJM199712113372401
   Tseng M, 1999, CANCER CAUSE CONTROL, V10, P119, DOI 10.1023/A:1008853115901
   WILLETT WC, 1987, NEW ENGL J MED, V316, P1174, DOI 10.1056/NEJM198705073161902
   Willett WC, 1997, EPIDEMIOLOGY, V8, P225
   WILLIAMS RR, 1976, LANCET, V1, P996
   Wright RM, 1999, FREE RADICAL BIO MED, V26, P348, DOI 10.1016/S0891-5849(98)00204-4
   Zhang YQ, 1999, AM J EPIDEMIOL, V149, P93, DOI 10.1093/oxfordjournals.aje.a009791
NR 39
TC 50
Z9 51
U1 0
U2 5
PU SPRINGER
PI DORDRECHT
PA VAN GODEWIJCKSTRAAT 30, 3311 GZ DORDRECHT, NETHERLANDS
SN 0957-5243
EI 1573-7225
J9 CANCER CAUSE CONTROL
JI Cancer Causes Control
PD MAR 15
PY 2000
VL 11
IS 3
BP 239
EP 247
DI 10.1023/A:1008933824645
PG 9
WC Oncology; Public, Environmental & Occupational Health
SC Oncology; Public, Environmental & Occupational Health
GA 292KV
UT WOS:000085794000006
PM 10782658
DA 2025-02-23
ER

PT J
AU Britton, JA
   Westhoff, C
   Howe, G
   Gammon, MD
AF Britton, JA
   Westhoff, C
   Howe, G
   Gammon, MD
TI Diet and benign ovarian tumors (United States)
SO CANCER CAUSES & CONTROL
LA English
DT Article
DE case-control studies; diet; nutrition; ovarian neoplasms; risk factors
ID risk-factors; oral-contraceptives; 7th-day adventists; breast-cancer; fat intake; mortality; country; neoplasms; teratomas; habits
AB Objectives. The relation between benign ovarian tumors (BOTs) and nutrients, primarily dietary fat, was examined using case-control data. Methods: 746 cases were diagnosed from 1 January 1992 to 31 December 1993. The 404 age- and hospital frequency-matched community controls were identified by random digit dialing. Six hundred seventy-three cases and 351 controls provided dietary information. Results: The risk of BOTs was elevated for the highest vs. lowest quartile of intake of total, vegetable, saturated, monounsaturated, and polyunsaturated fat. The corresponding age-, hospital-, total energy-, and body mass index-adjusted odds ratios (ORs) and 95% confidence intervals (CIs) are 1.3 (0.9-1.9), 1.7 (1.2-2.5), 1.2 (0.8-1.8), 1.3 (0.9-1.8), and 1.6 (1.1-2.3). After adjustment for polyunsaturated fat, the risk of BOTs only remained elevated for vegetable fat (highest vs. lowest quartile OR and 95% CI = 1.4 (0.8-2.3)). Elevated risks were observed for higher intakes of polyunsaturated fat with endometrioid, serous, and teratoma tumors. Higher intakes of vegetable fat, adjusted for polyunsaturated fat, increased the risk of endometrioid, mucinous, and serous tumors. Only the risk of serous BOTs was consistently lower for higher intakes of micronutrients, with the strongest reduction observed for sources of vitamin A. Estimates were not confounded by non-nutrient covariates. Conclusions: Polyunsaturated and vegetable fat may increase the risk of BOTs, while vitamin A may lower the risk of serous BOTs; however, these findings and lack of associations for other nutrients should be replicated.
C1 CUNY Mt Sinai Sch Med, Div Environm Hlth Sci, New York, NY 10029 USA.
   Columbia Univ, Coll Phys & Surg, Dept Obstet & Gynecol, New York, NY USA.
   Columbia Univ, Joseph L Mailman Sch Publ Hlth, Div Epidemiol, New York, NY USA.
C3 City University of New York (CUNY) System; Icahn School of Medicine at Mount Sinai; Columbia University; Columbia University
RP CUNY Mt Sinai Sch Med, Div Environm Hlth Sci, 1 Gustave L Levy Pl,Box 1057, New York, NY 10029 USA.
CR [Anonymous], 1974, JAMA, V228, P68
   ARMSTRONG B, 1975, INT J CANCER, V15, P617, DOI 10.1002/ijc.2910150411
   BENNINGTON JL, 1968, OBSTET GYNECOL, V32, P627
   BOOTH M, 1992, J EPIDEMIOL COMMUN H, V46, P528, DOI 10.1136/jech.46.5.528
   BYERS T, 1983, JNCI-J NATL CANCER I, V71, P681
   Chiaffarino F, 1998, CONTRACEPTION, V57, P11, DOI 10.1016/S0010-7824(97)00201-1
   CONOVE WJ, 1980, PRACTICAL NONPARAMET, V0, P0
   CRAMER DW, 1982, NEW ENGL J MED, V307, P1047, DOI 10.1056/NEJM198210213071703
   CRAMER DW, 1984, OBSTET GYNECOL, V63, P833
   ENGLE A, 1991, NUTR CANCER, V15, P239, DOI 10.1080/01635589109514132
   ENSTROM JE, 1980, BANBURY REPORT, V4, P69
   Eskenazi B, 1997, OBSTET GYN CLIN N AM, V24, P235, DOI 10.1016/S0889-8545(05)70302-8
   HARTGE P, 1984, AM J EPIDEMIOL, V120, P825, DOI 10.1093/oxfordjournals.aje.a113955
   Horrobin D F, 1983, REV PURE APPL PHARMACOL SCI, V4, P339
   Hosmer DSL, 1989, APPLIED LOGISTIC REGRESSION, V0, P0
   HOWE GR, 1990, JNCI-J NATL CANCER I, V82, P561, DOI 10.1093/jnci/82.7.561
   Hunter DJ, 1996, NEW ENGL J MED, V334, P356, DOI 10.1056/NEJM199602083340603
   KATO I, 1987, JPN J CANCER RES, V78, P349
   KATSUBE Y, 1982, INT J GYNECOL PATHOL, V1, P3, DOI 10.1097/00004347-198201000-00003
   Kleinbaum DG, 1994, LOGISTIC REGRESSION, V0, P0
   Kushi LH, 1999, AM J EPIDEMIOL, V149, P21, DOI 10.1093/oxfordjournals.aje.a009723
   KVALE G, 1988, INT J CANCER, V42, P246, DOI 10.1002/ijc.2910420217
   LAVECCHIA C, 1987, J NATL CANCER I, V79, P663
   LYON JL, 1980, BANBURY REPORT, V4, P3
   MCKAY DG, 1962, CLIN OBSTET GYNECOL, V5, P1181, DOI 10.1097/00003081-196212000-00021
   Mink P, 1996, AMERICAN JOURNAL OF EPIDEMIOLOGY, V143, P0
   PARAZZINI F, 1995, BRIT J CANCER, V71, P644, DOI 10.1038/bjc.1995.127
   Parazzini F, 1997, J EPIDEMIOL COMMUN H, V51, P449, DOI 10.1136/jech.51.4.449
   PHILLIPS RL, 1975, CANCER RES, V35, P3513
   PHILLIPS RL, 1980, JNCI-J NATL CANCER I, V65, P1097
   POWELL DE, 1992, HUM PATHOL, V23, P846, DOI 10.1016/0046-8177(92)90393-H
   PRIDDY AR, 1990, J CLIN ENDOCR METAB, V71, P235, DOI 10.1210/jcem-71-1-235
   RISCH HA, 1994, J NATL CANCER I, V86, P1409, DOI 10.1093/jnci/86.18.1409
   Risch HA, 1996, AM J EPIDEMIOL, V144, P363, DOI 10.1093/oxfordjournals.aje.a008937
   Rose DP, 1997, AM J CLIN NUTR, V66, P998
   ROSE DP, 1986, CANCER-AM CANCER SOC, V58, P2363, DOI 10.1002/1097-0142(19861201)58:11<2363::AID-CNCR2820581102>3.0.CO;2-#
   RUSSELL P, 1989, SURG PATHOLOGY OVARI, V0, P0
   Selvin S, 1991, STAT ANAL EPIDEMIOLO, V0, P0
   SERRAMAJEM L, 1993, EUR J CLIN NUTR, V47, P0
   SHU XO, 1989, BRIT J CANCER, V59, P92, DOI 10.1038/bjc.1989.18
   SLATTERY ML, 1989, AM J EPIDEMIOL, V130, P497, DOI 10.1093/oxfordjournals.aje.a115363
   SMITH MF, 1986, J DAIRY SCI, V69, P911, DOI 10.3168/jds.S0022-0302(86)80481-7
   TZONOU A, 1993, INT J CANCER, V55, P411, DOI 10.1002/ijc.2910550314
   VESSEY M, 1987, BMJ-BRIT MED J, V294, P1518, DOI 10.1136/bmj.294.6586.1518
   WAKSBERG J, 1978, J AM STAT ASSOC, V73, P40, DOI 10.2307/2286513
   WESTHOFF C, 1988, BRIT J CANCER, V58, P93, DOI 10.1038/bjc.1988.171
   WESTHOFF C, 1992, BRIT J OBSTET GYNAEC, V99, P329, DOI 10.1111/j.1471-0528.1992.tb13733.x
   WHITTEMORE AS, 1992, AM J EPIDEMIOL, V136, P1184, DOI 10.1093/oxfordjournals.aje.a116427
   Willett W, 1990, NUTR EPIDEMIOLOGY, V0, P0
   Willett WC, 1997, AM J CLIN NUTR, V65, P1220, DOI 10.1093/ajcn/65.4.1220S
NR 51
TC 31
Z9 33
U1 0
U2 1
PU SPRINGER
PI DORDRECHT
PA VAN GODEWIJCKSTRAAT 30, 3311 GZ DORDRECHT, NETHERLANDS
SN 0957-5243
EI 1573-7225
J9 CANCER CAUSE CONTROL
JI Cancer Causes Control
PD MAY 15
PY 2000
VL 11
IS 5
BP 389
EP 401
DI 10.1023/A:1008921710400
PG 13
WC Oncology; Public, Environmental & Occupational Health
SC Oncology; Public, Environmental & Occupational Health
GA 348PQ
UT WOS:000088994300002
PM 10877332
DA 2025-02-23
ER

PT J
AU Nagata, C
   Inaba, S
   Kawakami, N
   Kakizoe, T
   Shimizu, H
AF Nagata, C
   Inaba, S
   Kawakami, N
   Kakizoe, T
   Shimizu, H
TI Inverse association of soy product intake with serum androgen and estrogen concentrations in Japanese men
SO NUTRITION AND CANCER-AN INTERNATIONAL JOURNAL
LA English
DT Article
ID hormone-binding globulin; prostate-cancer; premenopausal women; postmenopausal women; free testosterone; steroid-hormones; dietary-intake; sex-hormones; plasma; risk
AB The cross-sectional relationships of soy product intake and serum testosterone, estrone, estradiol, sex hormone-binding globulin, and dihydrotestosterone were examined in 69 Japanese men. Soy product intake was estimated from a semiquantitative food frequency questionnaire. Serum estradiol concentration was significantly inversely correlated with soy product intake (r = -0.32, p = 0.009), and serum estrone concentration was nonsignificantly inversely correlated with soy product intake (r = -0.24, p = 0.05) after controlling for age, body mass index, smoking status, and ethanol intake. Total and free testosterone concentrations were inversely correlated with soy product intake after controlling for the covariates, but these correlations were of borderline significance (r = -0.25, p = 0.05 and r = -0.25, p = 0.06, respectively). Similar correlations were observed for these hormones with isoflavone intake from soy products. The data suggest that soy product intake may be associated with the endogenous hormone levels in Japanese men.
C1 Gifu Univ, Sch Med, Dept Publ Hlth, Gifu 5008705, Japan.
   Natl Canc Ctr, Tokyo 1040045, Japan.
C3 Gifu University; National Cancer Center - Japan
RP Nagata, C (corresponding author), Gifu Univ, Sch Med, Dept Publ Hlth, 40 Tsukasa Machi, Gifu 5008705, Japan.
CR ADLERCREUTZ CHT, 1995, J NUTR, V125, PS757, DOI 10.1093/jn/125.3_Suppl.757S
   ADLERCREUTZ H, 1987, J STEROID BIOCHEM, V27, P1135, DOI 10.1016/0022-4731(87)90200-7
   ADLERCREUTZ H, 1993, J STEROID BIOCHEM, V44, P147, DOI 10.1016/0960-0760(93)90022-O
   ANDERSSON SO, 1993, BRIT J CANCER, V68, P97, DOI 10.1038/bjc.1993.293
   [Anonymous], 1990, NUTRITIONAL EPIDEMIOLOGY, V0, P0
   BAIRD DD, 1995, J CLIN ENDOCR METAB, V80, P1685, DOI 10.1210/jc.80.5.1685
   BANNISTER P, 1987, Q J MED, V63, P305
   BARNES S, 1995, J NUTR, V125, PS777, DOI 10.1093/jn/125.3_Suppl.777S
   BARRETTCONNOR E, 1990, CANCER RES, V50, P169
   CASSIDY A, 1994, AM J CLIN NUTR, V60, P333, DOI 10.1093/ajcn/60.3.333
   Chang YC, 1995, J NAT PROD, V58, P1892, DOI 10.1021/np50126a014
   Dorgan JF, 1996, AM J CLIN NUTR, V64, P850, DOI 10.1093/ajcn/64.6.850
   DRAFTA D, 1982, J STEROID BIOCHEM, V17, P689, DOI 10.1016/0022-4731(82)90572-6
   Duncan AM, 1999, J CLIN ENDOCR METAB, V84, P192, DOI 10.1210/jc.84.1.192
   ELISE M, 1996, LIFE SCI, V58, P429
   Fahrner CL, 1998, INT J SPORTS MED, V19, P12, DOI 10.1055/s-2007-971872
   Farnsworth WE, 1996, PROSTATE, V28, P17
   FIELD AE, 1994, J CLIN ENDOCR METAB, V79, P1310, DOI 10.1210/jc.79.5.1310
   Gann PH, 1996, J NATL CANCER I, V88, P1118, DOI 10.1093/jnci/88.16.1118
   Geller J, 1998, PROSTATE, V34, P75
   HAMALAINEN E, 1984, J STEROID BIOCHEM, V20, P459, DOI 10.1016/0022-4731(84)90254-1
   HILL P, 1982, CANCER RES, V42, P3864
   HILL PB, 1979, CANCER LETT, V7, P273, DOI 10.1016/S0304-3835(79)80054-3
   HOWIE BJ, 1985, AM J CLIN NUTR, V42, P127, DOI 10.1093/ajcn/42.1.127
   KEY TJA, 1990, BRIT J NUTR, V64, P111, DOI 10.1079/BJN19900014
   Kurzer MS, 1997, ANNU REV NUTR, V17, P353, DOI 10.1146/annurev.nutr.17.1.353
   LEE H, 1994, MUTAGENESIS, V9, P101, DOI 10.1093/mutage/9.2.101
   Lu LJW, 1996, CANCER EPIDEM BIOMAR, V5, P63
   Mäkelä S, 1998, P SOC EXP BIOL MED, V217, P310
   MENDOZA SG, 1996, DIABETES, V45, P1605
   Nagata C, 1998, JNCI-J NATL CANCER I, V90, P1830, DOI 10.1093/jnci/90.23.1830
   Nagata C, 1997, NUTR CANCER, V29, P228, DOI 10.1080/01635589709514629
   Petrakis NL, 1996, CANCER EPIDEM BIOMAR, V5, P785
   PUSATERI DJ, 1990, AM J CLIN NUTR, V51, P371, DOI 10.1093/ajcn/51.3.371
   Ross RK, 1996, CANC EPIDEMIOLOGY PR, V0, P1180
   Sapin R, 1992, J NUCL BIOL MED, V36, P20
   SAS Institute, 1989, SAS STAT US GUID VER, V0, P0
   *SCI TECHN AG JAP, 1996, STAND TABL FOOD COMP, V0, P0
   Shimizu H, 1999, JPN J CLIN ONCOL, V29, P38, DOI 10.1093/jjco/29.1.38
   Shimizu H, 1996, BASIC REPORT TAKAYAM, V0, P0
   SHULTZ TD, 1991, NUTR RES, V11, P1089, DOI 10.1016/S0271-5317(05)80687-6
   Suzuki I, 1998, J EPIDEMIOL, V8, P152
   TEGELMAN R, 1992, INT J SPORTS MED, V13, P424, DOI 10.1055/s-2007-1021292
   Vatten LJ, 1997, CANCER EPIDEM BIOMAR, V6, P967
   VERMEULEN A, 1992, J CLIN ENDOCR METAB, V74, P939, DOI 10.1210/jc.74.4.939
   Xu X, 1998, CANCER EPIDEM BIOMAR, V7, P1101
NR 46
TC 88
Z9 94
U1 0
U2 13
PU LAWRENCE ERLBAUM ASSOC INC
PI MAHWAH
PA 10 INDUSTRIAL AVE, MAHWAH, NJ 07430-2262 USA
SN 0163-5581
EI 
J9 NUTR CANCER
JI Nutr. Cancer
PD JUN 15
PY 2000
VL 36
IS 1
BP 14
EP 18
DI 10.1207/S15327914NC3601_3
PG 5
WC Oncology; Nutrition & Dietetics
SC Oncology; Nutrition & Dietetics
GA 308FH
UT WOS:000086699500003
PM 10798211
DA 2025-02-23
ER

PT J
AU Takaba, K
   Saeki, K
   Suzuki, K
   Wanibuchi, H
   Fukushima, S
AF Takaba, K
   Saeki, K
   Suzuki, K
   Wanibuchi, H
   Fukushima, S
TI Significant overexpression of metallothionein and cyclin D1 and apoptosis in the early process of rat urinary bladder carcinogenesis induced by treatment with <i>N</i>-butyl-<i>N</i>-(4-hydroxybutyl)nitrosamine or sodium L-ascorbate
SO CARCINOGENESIS
LA English
DT Article
ID mouse skin carcinogenesis; male f344 rats; nbr male-rats; cell-cycle; alpha-2u-globulin nephropathy; breast-cancer; saccharin; induction; promotion; model
AB Effects of a genotoxic bladder carcinogen, N-butyl-N-(4- hydroxybutyl)nitrosamine (BBN) and a non-genotoxic bladder promoter, sodium L-ascorbate (Na-AsA), on protein expression, cell proliferation and apoptosis of the bladder epithelium with or without the influence of testicular castration were investigated. Male F344 rats were divided into sis groups (groups 1-6). BBN was given with 0.05% drinking mater to groups 1 and 4 for 8 weeks, groups 2 and 5 received diet with 5% Na-AsA, Then the animals were treated without any chemicals. Groups 3 and 6 were non-treated controls. Testicular castration was carried out 2 weeks before commencement of chemical treatment ore groups 4-6, The total observation period was 18 weeks. Overexpression of cyclin D1 was induced by BBN but not Na-AsA and the degree of overexpression was higher in the order simple hyperplasia, papillary or nodular hyperplasia, papilloma and carcinoma. Metallothionein (MT) was also overexpressed in bladder epithelium treated with BBN but not Na-AsA, but was decreased in papillomas and never found in a carcinoma. Cyclin D1-positive cells were essentially MT-negative. Therefore, it is speculated that MT protects genes from insult by genotoxic carcinogens and its lack is associated with turner development. Apoptotic cell death occurred during treatment with BBN and Na-AsA and after their withdrawal, Chromatin condensation of many G(0)/G(1) cells was particularly marked on flow cytometry analysis 1 week after cessation of treatment, this being considered as an early apoptotic change. Although testicular castration had no influence on the above events, it resulted in decreased tumor formation as compared with the case of similarly treated intact animals. Our data demonstrate that overexpression of MT and cyclin D1 is specific for treatment with a genotoxic carcinogen, and suggest that MT overexpression may play an important suppressive role in the early stages of rat urinary bladder carcinogenesis.
C1 Kyowa Hakko Kogyo Co Ltd, Toxicol Res Labs, Ube, Yamaguchi 7558501, Japan.
   Osaka City Univ, Sch Med, Dept Pathol, Osaka 545, Japan.
C3 Kyowa Kirin Ltd; Osaka Metropolitan University
RP Kyowa Hakko Kogyo Co Ltd, Toxicol Res Labs, 2548 Fujimagari, Ube, Yamaguchi 7558501, Japan.
EM katsumi.takaba@kyowa.co.jp
CR [Anonymous], 1980, IARC MONOGRAPHS ON THE EVALUATION OF THE CARCINOGENIC RISKS TO HUMANS, V0, P111
   BERENBLUM I, 1947, BRIT J CANCER, V1, P379, DOI 10.1038/bjc.1947.35
   Betticher DC, 1996, BRIT J CANCER, V73, P294, DOI 10.1038/bjc.1996.52
   BIANCHI AB, 1993, ONCOGENE, V8, P1127
   BORGHOFF SJ, 1990, ANNU REV PHARMACOL, V30, P349, DOI 10.1146/annurev.pa.30.040190.002025
   BUTTKE TM, 1994, IMMUNOL TODAY, V15, P7, DOI 10.1016/0167-5699(94)90018-3
   CHATTERJEE B, 1989, ENDOCRINOLOGY, V125, P1385, DOI 10.1210/endo-125-3-1385
   COHEN SM, 1991, CARCINOGENESIS, V12, P1551, DOI 10.1093/carcin/12.9.1551
   COHEN SM, 1995, CARCINOGENESIS, V16, P343, DOI 10.1093/carcin/16.2.343
   COHEN SM, 1995, CARCINOGENESIS, V16, P2743, DOI 10.1093/carcin/16.11.2743
   COHEN SM, 1979, CANCER RES, V39, P1207
   DARZYNKIEWICZ Z, 1992, CYTOMETRY, V13, P795, DOI 10.1002/cyto.990130802
   DARZYNKIEWICZ Z, 1981, CYTOMETRY, V1, P279, DOI 10.1002/cyto.990010407
   DARZYNKIEWICZ Z, 1995, CYTOMETRY RES, V5, P1
   DIETRICH DR, 1991, FUND APPL TOXICOL, V16, P749, DOI 10.1016/0272-0590(91)90161-V
   EBADI M, 1994, GEN PHARMACOL-VASC S, V25, P1297, DOI 10.1016/0306-3623(94)90152-X
   ELLWEIN LB, 1990, CRIT REV TOXICOL, V20, P311, DOI 10.3109/10408449009089867
   FUKUSHIMA S, 1983, CANCER RES, V43, P4454
   FUKUSHIMA S, 1983, FOOD CHEM TOXICOL, V21, P59, DOI 10.1016/0278-6915(83)90269-7
   FUKUSHIMA S, 1982, ACTA PATHOL JAPON, V32, P243
   GARLAND EM, 1994, CANCER LETT, V78, P99, DOI 10.1016/0304-3835(94)90037-X
   GOERTTLER K, 1979, CANCER RES, V39, P1293
   GORCZYCA W, 1993, CANCER RES, V53, P1945
   HAMER DH, 1986, ANNU REV BIOCHEM, V55, P913, DOI 10.1146/annurev.bi.55.070186.004405
   Hellquist HB, 1997, ACTA OTO-LARYNGOL, V0, P25
   HICKS RM, 1975, CHEM-BIOL INTERACT, V11, P225, DOI 10.1016/0009-2797(75)90101-5
   ITO N, 1989, EXP PATHOL-JENA, V36, P1
   Ito N, 1975, GANN MONOGR, V17, P367
   KERR JFR, 1972, BRIT J CANCER, V26, P239, DOI 10.1038/bjc.1972.33
   KRISHAN A, 1975, J CELL BIOL, V66, P188, DOI 10.1083/jcb.66.1.188
   LAZA JS, 1995, ANN REV PHARM TOXICO, V35, P635
   Lee CCR, 1997, CANCER-AM CANCER SOC, V79, P780, DOI 10.1002/(SICI)1097-0142(19970215)79:4<780::AID-CNCR15>3.0.CO;2-W
   Lee CCR, 1997, CANCER RES, V57, P4765
   MARGOSHES M, 1957, J AM CHEM SOC, V79, P4813, DOI 10.1021/ja01574a064
   MCINTOSH GG, 1995, ONCOGENE, V11, P885
   Mori S, 1997, FOOD CHEM TOXICOL, V35, P783, DOI 10.1016/S0278-6915(97)00048-3
   Murai T, 1997, JPN J CANCER RES, V88, P245, DOI 10.1111/j.1349-7006.1997.tb00374.x
   MURAI T, 1994, CANCER LETT, V76, P147, DOI 10.1016/0304-3835(94)90391-3
   NAITOH H, 1995, AM J PATHOL, V146, P1161
   NAKANISHI K, 1980, JNCI-J NATL CANCER I, V65, P1005
   NARISAWA T, 1974, JNCI-J NATL CANCER I, V53, P1093, DOI 10.1093/jnci/53.4.1093
   NISHIDA N, 1994, CANCER RES, V54, P3107
   OKAJIMA E, 1975, UROL RES, V3, P73
   PERAINO C, 1971, CANCER RES, V31, P1506
   POTTEN CS, 1974, CELL TISSUE KINET, V7, P77, DOI 10.1111/j.1365-2184.1974.tb00401.x
   ROBELS AI, 1995, CARCINOGENESIS, V16, P781, DOI 10.1093/carcin/16.4.781
   ROY AK, 1967, NATURE, V214, P618, DOI 10.1038/214618b0
   SAEKI K, 1997, J TOXICOL PATHOL, V10, P225
   SAID TK, 1995, CARCINOGENESIS, V16, P823, DOI 10.1093/carcin/16.4.823
   SAITO K, 1991, TOXICOLOGY, V70, P173, DOI 10.1016/0300-483X(91)90044-2
   SGAMBATO A, 1995, CARCINOGENESIS, V16, P2193, DOI 10.1093/carcin/16.9.2193
   SHERR CJ, 1993, CELL, V73, P1059, DOI 10.1016/0092-8674(93)90636-5
   SHIBATA MA, 1989, FOOD CHEM TOXICOL, V27, P403, DOI 10.1016/0278-6915(89)90147-6
   SHIBATA MA, 1989, TOXICOL APPL PHARM, V99, P37, DOI 10.1016/0041-008X(89)90109-9
   SWENBERG JA, 1989, TOXICOL APPL PHARM, V97, P35, DOI 10.1016/0041-008X(89)90053-7
   TAKABA K, 1994, J TOXICOL PATHOL, V8, P139
   TAMANO S, 1993, TERATOGEN CARCIN MUT, V13, P89, DOI 10.1002/tcm.1770130205
   THORNALLEY PJ, 1985, BIOCHIM BIOPHYS ACTA, V827, P36, DOI 10.1016/0167-4838(85)90098-6
   UWAGAWA S, 1994, TOXICOL APPL PHARM, V127, P182, DOI 10.1006/taap.1994.1152
   UWAGAWA S, 1997, J TOXICOL PATHOL, V10, P103
   Wang QS, 1996, CARCINOGENESIS, V17, P1583, DOI 10.1093/carcin/17.8.1583
   Youssef EM, 1997, JPN J CANCER RES, V88, P18, DOI 10.1111/j.1349-7006.1997.tb00296.x
   YUE X, 1991, CELL, V65, P691, DOI 10.1016/0092-8674(91)90100-D
   Zhang BX, 1998, CANCER RES, V58, P4044
   ZHANG SY, 1994, AM J CLIN PATHOL, V102, P695, DOI 10.1093/ajcp/102.5.695
NR 65
TC 20
Z9 21
U1 0
U2 0
PU OXFORD UNIV PRESS
PI OXFORD
PA GREAT CLARENDON ST, OXFORD OX2 6DP, ENGLAND
SN 0143-3334
EI 1460-2180
J9 CARCINOGENESIS
JI Carcinogenesis
PD APR 15
PY 2000
VL 21
IS 4
BP 691
EP 700
DI 10.1093/carcin/21.4.691
PG 10
WC Oncology
SC Oncology
GA 308ZH
UT WOS:000086742400024
PM 10753205
DA 2025-02-23
ER

PT J
AU Chan, JM
   Pietinen, P
   Virtanen, M
   Malila, N
   Tangrea, J
   Albanes, D
   Virtamo, J
AF Chan, JM
   Pietinen, P
   Virtanen, M
   Malila, N
   Tangrea, J
   Albanes, D
   Virtamo, J
TI Diet and prostate cancer risk in a cohort of smokers, with a specific focus on calcium and phosphorus (Finland)
SO CANCER CAUSES & CONTROL
LA English
DT Article
DE calcium; diet; fructose; phosphorus; prostate cancer
ID vitamin-d metabolites; united-states; cell-lines; subsequent development; receptor expression; androgen receptor; beta-carotene; tobacco use; in-vivo; proliferation
AB Background: Calcium, phosphorus, fructose, and animal protein are hypothesized to be associated with prostate cancer risk, potentially via their influence on 1,25-dihydroxyvitamin D-3. We examined these nutrients and overall diet and prostate cancer risk in the Alpha-Tocopherol Beta-Carotene Cancer Prevention Study (ATBC Study). Materials and methods: The ATBC Study was a randomized 2 x 2 trial of alpha-tocopherol and beta-carotene on lung cancer incidence conducted among Finnish male smokers; 27,062 of the men completed a food-use questionnaire at baseline, and comprise the current study population. There were 184 incident clinical (stage 2-4) prostate cancer cases diagnosed between 1985 and 1993. We used Cox proportional hazards models to examine associations between dietary intakes and prostate cancer. Results: We did not observe significant independent associations for calcium and phosphorus and prostate cancer risk. However, men with lower calcium and higher phosphorus intake had a multivariate relative risk of 0.6 (95% CI 0.3-1.0) compared to men with lower intakes of both nutrients, adjusting for age, smoking, body mass index, total energy, education, and supplementation group. Of the other foods and nutrients examined, none was significantly associated with risk. Discussion: This study provides, at best, only weak evidence for the hypothesis that calcium and phosphorus are independently associated with prostate cancer risk, but suggests that there may be an interaction between these nutrients.
C1 Harvard Univ, Sch Publ Hlth, Dept Nutr, Boston, MA 02115 USA.
   Harvard Univ, Sch Publ Hlth, Dept Epidemiol, Boston, MA 02115 USA.
   Natl Publ Hlth Inst, Dept Nutr, Helsinki, Finland.
   NCI, NIH, Bethesda, MD 20892 USA.
C3 Harvard University; Harvard T.H. Chan School of Public Health; Harvard University; Harvard T.H. Chan School of Public Health; Finland National Institute for Health & Welfare; National Institutes of Health (NIH) - USA; NIH National Cancer Institute (NCI)
RP Harvard Univ, Sch Publ Hlth, Dept Nutr, 665 Huntington Ave, Boston, MA 02115 USA.
EM jmlchan@hsph.harvard.edu
FU NCI NIH HHS [N01-CN-45035, T32-CA-09001] Funding Source: Medline
CR ADAMS ND, 1979, J CLIN ENDOCR METAB, V48, P1008, DOI 10.1210/jcem-48-6-1008
   *ALPH TOC BET CAR, 1994, ANN EPIDEMIOL, V4, P1
   Alpha-Tocopherol Beta Carotene Cancer Prevention Study Group, 1994, N ENGL J MED, V330, P1029, DOI 10.1056/NEJM199404143301501
   *AM CANC SOC, 1997, CANC FACTS FIG 1997, V0, P0
   Bahnson Robert R, 1993, JOURNAL OF UROLOGY, V149, P0
   Beahrs OH, 1992, MANUAL STAGING CANC, V4th, P0
   BERNE RM, 1988, PHYSIOLOGY, V0, P875
   BRAUN MM, 1995, CANCER CAUSE CONTROL, V6, P235, DOI 10.1007/BF00051795
   BROOKSTEIN R, 1993, CANCER RES, V53, P3369
   BROSNAN JT, 1982, ADV NUTR RES, V0, P77
   Chan JM, 1999, CANCER EPIDEM BIOMAR, V8, P893
   Chan JM, 1998, CANCER CAUSE CONTROL, V9, P559, DOI 10.1023/A:1008823601897
   CHI SG, 1994, J NATL CANCER I, V86, P926, DOI 10.1093/jnci/86.12.926
   Clinton SK, 1998, ANNU REV NUTR, V18, P413, DOI 10.1146/annurev.nutr.18.1.413
   CORDER EH, 1993, CANCER EPIDEM BIOMAR, V2, P467
   Coughlin SS, 1996, AM J EPIDEMIOL, V143, P1002, DOI 10.1093/oxfordjournals.aje.a008663
   Deneo-Pellegrini H, 1999, BRIT J CANCER, V80, P591, DOI 10.1038/sj.bjc.6690396
   Esquenet M, 1996, PROSTATE, V28, P182, DOI 10.1002/(SICI)1097-0045(199603)28:3<182::AID-PROS5>3.0.CO;2-H
   FELDMAN D, 1995, ADV EXP MED BIOL, V375, P53
   *FINN CANC REG, 1997, CANC SOC FINL PUBL, V58, P0
   Gann PH, 1996, CANCER EPIDEM BIOMAR, V5, P121
   Giovannucci E, 1999, CANCER EPIDEM BIOMAR, V8, P277
   Giovannucci E, 1998, CANCER RES, V58, P442
   Giovannucci E, 1996, HEMATOL ONCOL CLIN N, V10, P537, DOI 10.1016/S0889-8588(05)70351-8
   Giovannucci E, 1998, CANCER CAUSE CONTROL, V9, P567, DOI 10.1023/A:1008835903714
   HANCHETTE CL, 1992, CANCER, V70, P2861, DOI 10.1002/1097-0142(19921215)70:12<2861::AID-CNCR2820701224>3.0.CO;2-G
   Hayes RB, 1999, CANCER EPIDEM BIOMAR, V8, P25
   Heinonen OP, 1998, J NATL CANCER I, V90, P440, DOI 10.1093/jnci/90.6.440
   Holick MF, 1999, MODEM NUTR HLTH DIS, V9th, P329
   Hsieh TC, 1996, BIOCHEM BIOPH RES CO, V223, P141, DOI 10.1006/bbrc.1996.0859
   HSING AW, 1990, CANCER RES, V50, P6836
   HSING AW, 1991, AM J EPIDEMIOL, V133, P437, DOI 10.1093/oxfordjournals.aje.a115910
   Ingles SA, 1997, J NATL CANCER I, V89, P166, DOI 10.1093/jnci/89.2.166
   Knochel JP, 1999, MODERN NUTR HLTH DIS, V0, P157
   Kristal AR, 1999, CANCER EPIDEM BIOMAR, V8, P887
   LANGMAN CB, 1989, SEMIN NEPHROL, V9, P65
   Linder MC, 1985, NUTRITIONAL BIOCHEMISTRY AND METABOLISM, V0, P0
   Lokeshwar BL, 1999, CANCER EPIDEM BIOMAR, V8, P241
   LUCIA MS, 1995, CANCER RES, V55, P5621
   Mayes Peter A, 1993, AMERICAN JOURNAL OF CLINICAL NUTRITION, V58, P754S, DOI 10.1093/ajcn/58.5.754S
   Miller GJ, 1995, CLIN CANCER RES, V1, P997
   NAVONE NM, 1993, J NATL CANCER I, V85, P1657, DOI 10.1093/jnci/85.20.1657
   Nomura AMY, 1998, CANCER CAUSE CONTROL, V9, P425, DOI 10.1023/A:1008875819232
   OHNO Y, 1988, CANCER RES, V48, P1331
   Parkin DM, 1997, CANC INCIDENCE 5 CON, VVII, P0
   PEEHL DM, 1994, CANCER RES, V54, P805
   PIETINEN P, 1988, AM J EPIDEMIOL, V128, P655, DOI 10.1093/oxfordjournals.aje.a115013
   PORTALE AA, 1992, AM J PHYSIOL, V263, P0
   Schuurman AG, 1999, BRIT J CANCER, V80, P1107, DOI 10.1038/sj.bjc.6690472
   SCHWARTZ GG, 1990, ANTICANCER RES, V10, P1307
   Schwartz GG, 1997, CANCER EPIDEM BIOMAR, V6, P727
   SCHWARTZ GG, 1995, UROLOGY, V46, P365, DOI 10.1016/S0090-4295(99)80221-0
   SCHWARTZ GG, 1994, ANTICANCER RES, V14, P1077
   SKOWRONSKI RJ, 1993, ENDOCRINOLOGY, V132, P1952, DOI 10.1210/en.132.5.1952
   SKOWRONSKI RJ, 1995, ENDOCRINOLOGY, V136, P20, DOI 10.1210/en.136.1.20
   SMITH ER, 1981, PROSTATE CELL STRU B, V0, P131
   Tzonou A, 1999, INT J CANCER, V80, P704, DOI 10.1002/(SICI)1097-0215(19990301)80:5<704::AID-IJC13>3.0.CO;2-Z
   VISAKORPI T, 1992, J NATL CANCER I, V84, P883, DOI 10.1093/jnci/84.11.883
   Vlajinac HD, 1997, EUR J CANCER, V33, P101, DOI 10.1016/S0959-8049(96)00373-5
   Weaver CM, 1999, MODERN NUTRITION IN HEALTH AND DISEASE, V0, P141
   Willett WC, 1998, NUTRITIONAL EPIDEMIOLOGY: MONOGRAPHS IN EPIDEMIOLOGY AND BIOSTATISTICS, V2nd, P0
NR 61
TC 102
Z9 105
U1 0
U2 4
PU SPRINGER
PI DORDRECHT
PA VAN GODEWIJCKSTRAAT 30, 3311 GZ DORDRECHT, NETHERLANDS
SN 0957-5243
EI 1573-7225
J9 CANCER CAUSE CONTROL
JI Cancer Causes Control
PD NOV 15
PY 2000
VL 11
IS 9
BP 859
EP 867
DI 10.1023/A:1008947201132
PG 9
WC Oncology; Public, Environmental & Occupational Health
SC Oncology; Public, Environmental & Occupational Health
GA 359EB
UT WOS:000089597600012
PM 11075876
DA 2025-02-23
ER

PT J
AU Rohan, TE
   Jain, MG
   Howe, GR
   Miller, AB
AF Rohan, TE
   Jain, MG
   Howe, GR
   Miller, AB
TI Dietary folate consumption and breast cancer risk
SO JOURNAL OF THE NATIONAL CANCER INSTITUTE
LA English
DT Article
ID death rates; alcohol; women; vegetables; fruits; questionnaire; epidemiology; methionine; cohort; colon
C1 Univ Toronto, Dept Publ Hlth Sci, Toronto, ON M5S 1A8, Canada.
   Columbia Univ, Sch Publ Hlth, Div Epidemiol, New York, NY USA.
C3 University of Toronto; Columbia University
RP Rohan, TE (corresponding author), Univ Toronto, Dept Publ Hlth Sci, 3rd Floor,12 Queens Pk Crescent Wing, Toronto, ON M5S 1A8, Canada.
CR [Anonymous], 1993, CAN MED ASSOC J, V0, P0
   Baron JA, 1998, J NATL CANCER I, V90, P57, DOI 10.1093/jnci/90.1.57
   Blount BC, 1997, P NATL ACAD SCI USA, V94, P3290, DOI 10.1073/pnas.94.7.3290
   CHUGAHUJA JK, 1993, J AM DIET ASSOC, V93, P318, DOI 10.1016/0002-8223(93)91559-9
   COOPER AJL, 1983, ANNU REV BIOCHEM, V52, P187, DOI 10.1146/annurev.bi.52.070183.001155
   Freudenheim JL, 1996, JNCI-J NATL CANCER I, V88, P340, DOI 10.1093/jnci/88.6.340
   FREUDENHEIM JL, 1991, INT J EPIDEMIOL, V20, P368, DOI 10.1093/ije/20.2.368
   GIOVANNUCCI E, 1995, JNCI-J NATL CANCER I, V87, P265, DOI 10.1093/jnci/87.4.265
   GIOVANNUCCI E, 1993, J NATL CANCER I, V85, P875, DOI 10.1093/jnci/85.11.875
   GRAHAM S, 1991, AM J EPIDEMIOL, V134, P552, DOI 10.1093/oxfordjournals.aje.a116129
   HILLMAN RS, 1982, ANNU REV MED, V33, P345, DOI 10.1146/annurev.me.33.020182.002021
   *HLTH CAN, 1997, CAN NUTR FIL VERS 19, V0, P0
   HUBER P, 1965, 5 S STAT PROBABILITY, V1, P221
   Jain M, 1996, AM J EPIDEMIOL, V143, P953, DOI 10.1093/oxfordjournals.aje.a008839
   JAIN MG, 1982, AM J CLIN NUTR, V36, P931, DOI 10.1093/ajcn/36.5.931
   MANGELS AR, 1993, J AM DIET ASSOC, V93, P284, DOI 10.1016/0002-8223(93)91553-3
   Mason J B, 1996, ONCOLOGY (WILLISTON PARK), V10, P1727
   MILLER AB, 1992, CAN MED ASSOC J, V147, P1477
   MILLER AB, 1981, CLIN INVEST MED, V4, P227
   MILLER AB, 1992, CAN MED ASSOC J, V147, P1459
   Potischman N, 1999, INT J CANCER, V82, P315, DOI 10.1002/(SICI)1097-0215(19990730)82:3<315::AID-IJC1>3.0.CO;2-N
   ROSNER B, 1989, STAT MED, V8, P1051, DOI 10.1002/sim.4780080905
   Smith-Warner SA, 1998, JAMA-J AM MED ASSOC, V279, P535, DOI 10.1001/jama.279.7.535
   WILLETT W, 1986, AM J EPIDEMIOL, V124, P17, DOI 10.1093/oxfordjournals.aje.a114366
   Wu KN, 1999, CANCER EPIDEM BIOMAR, V8, P209
   Zhang SM, 1999, JAMA-J AM MED ASSOC, V281, P1632, DOI 10.1001/jama.281.17.1632
   Zhu KM, 1998, CANCER CAUSE CONTROL, V9, P615, DOI 10.1023/A:1008819210777
NR 28
TC 177
Z9 190
U1 0
U2 5
PU NATL CANCER INSTITUTE
PI BETHESDA
PA 9030 OLD GEORGETOWN RD, BETHESDA, MD 20814 USA
SN 0027-8874
EI 
J9 J NATL CANCER I
JI J. Natl. Cancer Inst.
PD FEB 2
PY 2000
VL 92
IS 3
BP 266
EP 269
DI 10.1093/jnci/92.3.266
PG 4
WC Oncology
SC Oncology
GA 279FE
UT WOS:000085033100018
PM 10655445
DA 2025-02-23
ER

PT J
AU Sala, E
   Warren, R
   Duffy, S
   Welch, A
   Luben, R
   Day, N
AF Sala, E
   Warren, R
   Duffy, S
   Welch, A
   Luben, R
   Day, N
TI High risk mammographic parenchymal patterns and diet: a case-control study
SO BRITISH JOURNAL OF CANCER
LA English
DT Article
DE mammographic parenchymal patterns; diet; tertile
ID breast-cancer risk; fat; women; cohort; metaanalysis; vegetarian; dysplasia; trial; meat
AB Mammographic parenchymal patterns are related to breast cancer risk and are also thought to be affected by diet. We designed a case-control study comprising 200 cases with high-risk (P2 and DY) mammographic parenchymal pattern and 200 controls with low-risk (N1 and P1) patterns in order to investigate the effect of food and nutrient intake on mammographic patterns. Mammograms were evaluated according to the Wolfe classification system. Dietary data were obtained from 7-day food diaries. Mean daily intake of nutrients was computed from standard UK food tables. The adjusted odds ratio (OR) of having a high-risk pattern in women in the highest tertile of total protein and carbohydrate intake was twice that of women in the lowest tertile (OR = 2.00; 95% confidence interval (CI) 1.06-3.77; P = 0.04 and OR = 1.93; 95% CI 1.033.59; P = 0.04 respectively). There was no excess risk for fat intake. in addition, there was no association between intake of vitamins and mammographic parenchymal patterns. Total meat intake was strongly and positively associated with high-risk patterns among post-menopausal women (OR = 2.50, 95% CI 1.09-5.69, P = 0.03). Our study suggests that certain macronutrients and foods such as protein, carbohydrate and meat intake influence the risk of breast cancer through their effects on breast tissue morphology, whereas fat and vitamins do not affect mammographic density. It seems that parenchymal pattern acts as an informative biomarker of the effect of some macronutrient and foodstuffs intake on breast cancer risk. (C) 2000 Cancer Research Campaign.
C1 Strangeways Res Lab, Dept Publ Hlth & Primary Care, Cambridge CB1 8RN, England.
   Rosie Matern Hosp, Cambridge & Huntingdon Breast Screening Serv, Cambridge CB2 2SW, England.
   Inst Publ Hlth, Biostat Unit, MRC, Cambridge CB2 2SR, England.
C3 University of Cambridge; MRC Biostatistics Unit
RP Sala, E (corresponding author), Strangeways Res Lab, Dept Publ Hlth & Primary Care, Worts Causeway, Cambridge CB1 8RN, England.
CR ARMSTRONG BK, 1981, JNCI-J NATL CANCER I, V67, P761
   BOYD NF, 1993, BRIT J CANCER, V68, P627, DOI 10.1038/bjc.1993.398
   Boyd NF, 1997, JNCI-J NATL CANCER I, V89, P488, DOI 10.1093/jnci/89.7.488
   BOYD NF, 1988, JNCI-J NATL CANCER I, V80, P1244, DOI 10.1093/jnci/80.15.1244
   BOYD NF, 1989, BRIT J CANCER, V59, P766, DOI 10.1038/bjc.1989.160
   BRESLOW NE, 1980, IARC SCI PUBLICATION, V0, P0
   BRISSON J, 1989, AM J EPIDEMIOL, V130, P14, DOI 10.1093/oxfordjournals.aje.a115305
   CHAPELON FC, 1997, CANC DETECT PREV, V21, P426
   Day N, 1999, BRIT J CANCER, V80, P95
   GILLIAM M, 1993, APIDOLOGIE, V24, P19, DOI 10.1051/apido:19930102
   GOLDIN BR, 1982, NEW ENGL J MED, V307, P1542, DOI 10.1056/NEJM198212163072502
   Holland B, 1991, MCCANCE WIDDOWSONS C, V5th, P0
   Hunter DJ, 1996, NEW ENGL J MED, V334, P356, DOI 10.1056/NEJM199602083340603
   Knight JA, 1999, CANCER EPIDEM BIOMAR, V8, P123
   NORDEVANG E, 1993, BREAST CANCER RES TR, V26, P207, DOI 10.1007/BF00665798
   SAFTLAS AF, 1987, EPIDEMIOL REV, V9, P146, DOI 10.1093/oxfordjournals.epirev.a036300
   Sala E, 1999, BRIT J CANCER, V81, P1257, DOI 10.1038/sj.bjc.6690838
   Sala E, 1998, J MED SCREEN, V5, P207, DOI 10.1136/jms.5.4.207
   SALA E, 2000, IN PRESS INT J EPIDE, V0, P0
   SCHOELLER DA, 1990, CAN J PHYSIOL PHARM, V68, P941, DOI 10.1139/y90-143
   TONIOLO P, 1994, EPIDEMIOLOGY, V5, P391, DOI 10.1097/00001648-199407000-00003
   VATTEN LJ, 1990, INT J CANCER, V46, P12, DOI 10.1002/ijc.2910460105
   WARNER E, 1992, CANCER DETECT PREV, V16, P67
   WILLETT WC, 1992, JAMA-J AM MED ASSOC, V268, P2037, DOI 10.1001/jama.268.15.2037
   WOLFE JN, 1976, AM J ROENTGENOL, V126, P1130, DOI 10.2214/ajr.126.6.1130
NR 25
TC 51
Z9 59
U1 0
U2 0
PU CHURCHILL LIVINGSTONE
PI EDINBURGH
PA JOURNAL PRODUCTION DEPT, ROBERT STEVENSON HOUSE, 1-3 BAXTERS PLACE, LEITH WALK, EDINBURGH EH1 3AF, MIDLOTHIAN, SCOTLAND
SN 0007-0920
EI 
J9 BRIT J CANCER
JI Br. J. Cancer
PD JUL 15
PY 2000
VL 83
IS 1
BP 121
EP 126
DI 
PG 6
WC Oncology
SC Oncology
GA 324QC
UT WOS:000087632000021
PM 10883679
DA 2025-02-23
ER

PT J
AU Haggans, CJ
   Travelli, EJ
   Thomas, W
   Martini, MC
   Slavin, JL
AF Haggans, CJ
   Travelli, EJ
   Thomas, W
   Martini, MC
   Slavin, JL
TI The effect of flaxseed and wheat bran consumption on urinary estrogen metabolites in premenopausal women
SO CANCER EPIDEMIOLOGY BIOMARKERS & PREVENTION
LA English
DT Article
ID breast-cancer risk; high-fiber diet; estradiol metabolism; postmenopausal women; colon carcinogenesis; menstrual-cycle; mammary carcinogenesis; isoflavonoid excretion; oral indole-3-carbinol; endogenous estrogens
AB Estrogen is metabolized along two competing pathways to form the 2-hydroxylated and the 16 alpha-hydroxylated metabolites. Based on proposed differences in biological activities, the ratio of these metabolites, 2-hydroxyestrogen:16 alpha-hydroxyestrone (2:16 alpha-OHE1), has been used as a biomarker for breast cancer risk. Women with an elevated 2:16 alpha-OHE1 ratio are hypothesized to be at a decreased risk of breast cancer. Flaxseed, the most significant-source of plant lignans, and wheat bran, an excellent source of dietary fiber, have both been shown to have chemoprotective benefits. Some of these benefits may be attributable to their influence on endogenous sex hormone production and metabolism. We examined the effect of flaxseed consumption alone and in combination with wheat bran on urinary estrogen metabolites in premenopausal women. Sixteen premenopausal women were studied for four feeding treatments lasting two menstrual cycles each in a randomized cross-over design. During the four feeding treatments, subjects consumed their usual diets supplemented with baked goods containing no flaxseed or wheat bran, 10 g of flaxseed, 28 g of wheat bran, or 10 g of flaxseed plus 28 g of wheat bran/day. Urinary excretion of 2-hydroxyestrogen and 16 alpha-hydroxyestrone, as well as their ratio, 2:16 alpha-OHE1, were measured by enzyme immunoassay, Flaxseed supplementation significantly increased the urinary 2:16 alpha-OHE1 ratio (P = 0.034), but wheat bran had no effect. These results suggest that flaxseed may be chemoprotective in premenopausal women.
C1 Univ Minnesota, Dept Food Sci & Nutr, St Paul, MN 55108 USA.
   Univ Minnesota, Sch Publ Hlth, Div Biostat, Minneapolis, MN 55455 USA.
C3 University of Minnesota System; University of Minnesota Twin Cities; University of Minnesota System; University of Minnesota Twin Cities
RP Univ Minnesota, Dept Food Sci & Nutr, 1334 Eckles Ave, St Paul, MN 55108 USA.
FU NCRR NIH HHS [M01-RR00400] Funding Source: Medline
CR ADLERCREUTZ H, 1986, J STEROID BIOCHEM, V24, P289, DOI 10.1016/0022-4731(86)90067-1
   ADLERCREUTZ H, 1987, J STEROID BIOCHEM, V27, P1135, DOI 10.1016/0022-4731(87)90200-7
   ADLERCREUTZ H, 1995, J STEROID BIOCHEM, V52, P97, DOI 10.1016/0960-0760(94)00146-D
   ADLERCREUTZ H, 1993, J STEROID BIOCHEM, V44, P147, DOI 10.1016/0960-0760(93)90022-O
   ADLERCREUTZ H, 1992, J STEROID BIOCHEM, V41, P331, DOI 10.1016/0960-0760(92)90359-Q
   ADLERCREUTZ H, 1990, SCAND J CLIN LAB INV, V50, P3, DOI 10.3109/00365519009085798
   Adlercreutz H, 1997, ANN MED, V29, P95, DOI 10.3109/07853899709113696
   ANDERSON KE, 1984, J CLIN ENDOCR METAB, V59, P103, DOI 10.1210/jcem-59-1-103
   ARTS CJM, 1992, ACTA ENDOCRINOL-COP, V127, P271, DOI 10.1530/acta.0.1270271
   AXELSON M, 1982, NATURE, V298, P659, DOI 10.1038/298659a0
   BAGGA D, 1995, CANCER, V76, P2491, DOI 10.1002/1097-0142(19951215)76:12<2491::AID-CNCR2820761213>3.0.CO;2-R
   BERG FD, 1991, ARCH GYNECOL OBSTET, V249, P201, DOI 10.1007/BF02390388
   BERNSTEIN L, 1993, EPIDEMIOL REV, V15, P48, DOI 10.1093/oxfordjournals.epirev.a036116
   BORRIELLO SP, 1985, J APPL BACTERIOL, V58, P37, DOI 10.1111/j.1365-2672.1985.tb01427.x
   Bradlow HI, 1996, J ENDOCRINOL, V150, P0
   BRADLOW HL, 1994, CANCER EPIDEM BIOMAR, V3, P591
   BRADLOW HL, 1991, CARCINOGENESIS, V12, P1571, DOI 10.1093/carcin/12.9.1571
   BRADLOW HL, 1986, CANCER SURV, V5, P573
   BRADLOW HL, 1985, P NATL ACAD SCI USA, V82, P6295, DOI 10.1073/pnas.82.18.6295
   CAMERON E, 1989, NUTR RES, V9, P383, DOI 10.1016/S0271-5317(89)80115-0
   Cauley JA, 1999, ANN INTERN MED, V130, P270, DOI 10.7326/0003-4819-130-4_Part_1-199902160-00004
   Chen C, 1996, CANCER EPIDEM BIOMAR, V5, P727
   Coker AL, 1997, J NATL CANCER I, V89, P89, DOI 10.1093/jnci/89.1.89
   Fishman J, 1995, ANN NY ACAD SCI, V768, P91, DOI 10.1111/j.1749-6632.1995.tb12113.x
   FISHMAN J, 1960, J BIOL CHEM, V235, P3104
   FISHMAN J, 1980, J CLIN ENDOCR METAB, V51, P611, DOI 10.1210/jcem-51-3-611
   FISHMAN J, 1984, J STEROID BIOCHEM, V20, P1077, DOI 10.1016/0022-4731(84)90021-9
   FRITSCHE KL, 1990, J NUTR, V120, P1601, DOI 10.1093/jn/120.12.1601
   Gamache PH, 1998, P SOC EXP BIOL MED, V217, P274
   Haggans CJ, 1999, NUTR CANCER, V33, P188, DOI 10.1207/S15327914NC330211
   Hankinson SE, 1998, JNCI-J NATL CANCER I, V90, P1292, DOI 10.1093/jnci/90.17.1292
   HIRANO T, 1990, CANCER INVEST, V8, P595, DOI 10.3109/07357909009018926
   Ho GH, 1998, ANNALS ACADEMY OF MEDICINE SINGAPORE, V27, P294
   Jenab M, 1998, CARCINOGENESIS, V19, P1087, DOI 10.1093/carcin/19.6.1087
   Jenab M, 1996, CARCINOGENESIS, V17, P1343, DOI 10.1093/carcin/17.6.1343
   Johnston Patricia V, 1995, P207, V0, P0
   Kabat GC, 1997, CANCER EPIDEM BIOMAR, V6, P505
   Kall MA, 1996, CARCINOGENESIS, V17, P793, DOI 10.1093/carcin/17.4.793
   Kaneda N, 1997, NUTR CANCER, V27, P279, DOI 10.1080/01635589709514538
   KLUG TL, 1994, STEROIDS, V59, P648, DOI 10.1016/0039-128X(94)90021-3
   Kolodziejczyk Paul P, 1995, P261, V0, P0
   KURZER MS, 1995, CANCER EPIDEM BIOMAR, V4, P353
   LAMPE JW, 1994, AM J CLIN NUTR, V60, P122, DOI 10.1093/ajcn/60.1.122
   LEELAWATTANA R, 1997, J BONE MINER RES, V12, P0
   Lim SK, 1997, J CLIN ENDOCR METAB, V82, P1001, DOI 10.1210/jc.82.4.1001
   LONGCOPE C, 1987, J CLIN ENDOCR METAB, V64, P1246, DOI 10.1210/jcem-64-6-1246
   LOUKOVAARA M, 1995, BIOCHEM BIOPH RES CO, V206, P895, DOI 10.1006/bbrc.1995.1127
   Madigan MP, 1998, CANCER CAUSE CONTROL, V9, P199, DOI 10.1023/A:1008838412423
   MARTUCCI C, 1977, ENDOCRINOLOGY, V101, P1709, DOI 10.1210/endo-101-6-1709
   MARTUCCI CP, 1979, ENDOCRINOLOGY, V105, P1288, DOI 10.1210/endo-105-6-1288
   Mazur W, 1996, ANAL BIOCHEM, V233, P169, DOI 10.1006/abio.1996.0025
   MCGUINNESS BJ, 1994, CLIN CHEM, V40, P80
   MICHNOVICZ JJ, 1990, ANN NY ACAD SCI, V595, P291, DOI 10.1111/j.1749-6632.1990.tb34303.x
   Michnovicz JJ, 1998, INT J OBESITY, V22, P227, DOI 10.1038/sj.ijo.0800573
   Michnovicz JJ, 1997, JNCI-J NATL CANCER I, V89, P718, DOI 10.1093/jnci/89.10.718
   MICHNOVICZ JJ, 1986, NEW ENGL J MED, V315, P1305, DOI 10.1056/NEJM198611203152101
   NAGANUMA H, 1989, STEROIDS, V53, P37, DOI 10.1016/0039-128X(89)90144-X
   Nesbitt PD, 1997, NUTR CANCER, V29, P222, DOI 10.1080/01635589709514628
   OSBORNE MP, 1988, CANCER INVEST, V6, P629, DOI 10.3109/07357908809082132
   PHIPPS WR, 1993, J CLIN ENDOCR METAB, V77, P1215, DOI 10.1210/jc.77.5.1215
   Rose DP, 1997, NUTRITION, V13, P535, DOI 10.1016/S0899-9007(97)00032-4
   SCHAKEL SF, 1988, J AM DIET ASSOC, V88, P1268
   SCHNEIDER J, 1984, J BIOL CHEM, V259, P4840
   SCHNEIDER J, 1982, P NATL ACAD SCI-BIOL, V79, P3047, DOI 10.1073/pnas.79.9.3047
   Sepkovic DW, 1995, ANN NY ACAD SCI, V768, P312, DOI 10.1111/j.1749-6632.1995.tb12149.x
   SERRAINO M, 1992, CANCER LETT, V63, P159, DOI 10.1016/0304-3835(92)90066-5
   SERRAINO M, 1991, CANCER LETT, V60, P135, DOI 10.1016/0304-3835(91)90220-C
   SERRAINO M, 1992, NUTR CANCER, V17, P153, DOI 10.1080/01635589209514182
   Setchell KDR, 1988, ROLE GUT MICROFLORA, V0, P315
   TELANG NT, 1992, J NATL CANCER I, V84, P634, DOI 10.1093/jnci/84.8.634
   Tew BY, 1996, J NUTR, V126, P871, DOI 10.1093/jn/126.4.871
   Thomas HV, 1997, CANCER CAUSE CONTROL, V8, P922, DOI 10.1023/A:1018476631561
   Thompson LU, 1996, CARCINOGENESIS, V17, P1373, DOI 10.1093/carcin/17.6.1373
   THOMPSON LU, 1991, NUTR CANCER, V16, P43, DOI 10.1080/01635589109514139
   Thompson LU, 1996, NUTR CANCER, V26, P159, DOI 10.1080/01635589609514472
   Toniolo PG, 1997, ENVIRON HEALTH PERSP, V105, P587, DOI 10.2307/3433375
   WANG CF, 1994, J STEROID BIOCHEM, V50, P205, DOI 10.1016/0960-0760(94)90030-2
   WHITTEN CG, 1988, NUTR RES, V8, P1223, DOI 10.1016/S0271-5317(05)80085-5
   Zheng W, 1998, CANCER EPIDEM BIOMAR, V7, P85
   Ziegler RG, 1997, ENVIRON HEALTH PERSP, V105, P607, DOI 10.2307/3433378
NR 80
TC 39
Z9 43
U1 0
U2 3
PU AMER ASSOC CANCER RESEARCH
PI PHILADELPHIA
PA 615 CHESTNUT ST, 17TH FLOOR, PHILADELPHIA, PA 19106-4404 USA
SN 1055-9965
EI 1538-7755
J9 CANCER EPIDEM BIOMAR
JI Cancer Epidemiol. Biomarkers Prev.
PD JUL 15
PY 2000
VL 9
IS 7
BP 719
EP 725
DI 
PG 7
WC Oncology; Public, Environmental & Occupational Health
SC Oncology; Public, Environmental & Occupational Health
GA 334ZQ
UT WOS:000088217100014
PM 10919743
DA 2025-02-23
ER

PT J
AU Cognault, S
   Jourdan, ML
   Germain, E
   Pitavy, R
   Morel, E
   Durand, G
   Bougnoux, P
   Lhuillery, C
AF Cognault, S
   Jourdan, ML
   Germain, E
   Pitavy, R
   Morel, E
   Durand, G
   Bougnoux, P
   Lhuillery, C
TI Effect of an α-linolenic acid-rich diet on rat mammary tumor growth depends on the dietary oxidative status
SO NUTRITION AND CANCER-AN INTERNATIONAL JOURNAL
LA English
DT Article
ID polyunsaturated fatty-acids; lipid-peroxidation; breast-cancer; adipose-tissue; vitamin-e; fish-oil; carcinoma growth; balb/c mice; risk; carcinogenesis
AB To investigate whether the oxidative status of an 18:3(n-3) polyunsaturated fatty acid (PUFA)-enriched diet could modulate the growth of chemically induced rat mammary tumors, three independent experiments were performed. Experiments I and II examined the variation of tumor growth by addition of antioxidant (vitamin E) or a prooxidant system (sodium ascorbate/2-methyl-1,4-naphthoquinone) to a 15% linseed oil diet rich in 18:3(n-3). Experiment III addressed the role of PUFA in the tumor growth modulation by vitamin E. For this purpose, we compared the effect of vitamin E in 15% fat diets containing a high level of 18:3(n-3) (linseed oil, high-PUFA diet) or devoid of 18:3(n-3) (hydrogenated palm/sunflower oil, low-PUFA diet). In Experiments I-III, tumor growth increased in the presence of vitamin E compared with control (without vitamin E). Furthermore, it decreased when prooxidant was added. In contrast, no difference was observed when the diet was low in PUFA, suggesting that sensitivity of PUFA to peroxidation may interfere with tumor growth. This observation was supported by growth kinetic parameter analysis, which indicated that tumor growth resulted from variations in cell loss but not from changes in cell proliferation. These data show that, in vivo, PUFA effects on tumor growth are highly dependent on diet oxidative status.
C1 INRA, Lab Nutr & Secur Alimentaire, F-78352 Jouy En Josas, France.
   Univ Tours, Lab Biol Tumeurs, EA 2103, F-37044 Tours, France.
C3 INRAE; Universite Paris Saclay; Universite de Tours
RP INRA, Lab Nutr & Secur Alimentaire, F-78352 Jouy En Josas, France.
EM phd@jouy.inra.fr
CR BEGG AC, 1985, CYTOMETRY, V6, P620, DOI 10.1002/cyto.990060618
   BEGIN ME, 1988, JNCI-J NATL CANCER I, V80, P188, DOI 10.1093/jnci/80.3.188
   ,, 1977, JOURNAL OF NUTRITION, V107, P1340
   BOUGNOUX P, 1994, BRIT J CANCER, V70, P330, DOI 10.1038/bjc.1994.302
   Carroll KK, 1997, CURR OPIN LIPIDOL, V8, P53, DOI 10.1097/00041433-199702000-00011
   Chajes V, 1996, INT J CANCER, V67, P170, DOI 10.1002/(SICI)1097-0215(19960717)67:2<170::AID-IJC3>3.0.CO;2-Q
   CHAJES V, 1995, BREAST CANCER RES TR, V34, P199, DOI 10.1007/BF00689711
   DELION S, 1994, J NUTR, V124, P2466, DOI 10.1093/jn/124.12.2466
   Fay MP, 1997, CANCER RES, V57, P3979
   Franceschi S, 1996, LANCET, V347, P1351, DOI 10.1016/S0140-6736(96)91008-9
   FRITSCHE KL, 1990, J NUTR, V120, P1601, DOI 10.1093/jn/120.12.1601
   GABOR H, 1985, JNCI-J NATL CANCER I, V74, P1299
   GABOR H, 1986, JNCI-J NATL CANCER I, V76, P1223
   Germain E, 1998, INT J CANCER, V75, P578, DOI 10.1002/(SICI)1097-0215(19980209)75:4<578::AID-IJC14>3.0.CO;2-5
   GONZALEZ MJ, 1991, CARCINOGENESIS, V12, P1231, DOI 10.1093/carcin/12.7.1231
   GONZALEZ MJ, 1993, LIPIDS, V28, P827, DOI 10.1007/BF02536237
   GONZALEZ MJ, 1992, MED HYPOTHESES, V38, P106, DOI 10.1016/0306-9877(92)90081-M
   GONZALEZ MJ, 1995, J AM COLL NUTR, V14, P325
   Halliwell B, 1989, FREE RADICALS IN BIOLOGY AND MEDICINE, V2nd, P0
   Hawkins RA, 1998, J PATHOL, V185, P61
   HIROSE M, 1990, CARCINOGENESIS, V11, P731, DOI 10.1093/carcin/11.5.731
   HU ML, 1989, J NUTR, V119, P1574, DOI 10.1093/jn/119.11.1574
   HUDSON EA, 1993, BIOCHEM PHARMACOL, V45, P2189, DOI 10.1016/0006-2952(93)90188-3
   ISTFAN NW, 1995, ADV EXP MED BIOL, V375, P149
   KAMANO K, 1989, ANTICANCER RES, V9, P1903
   LHUILLERY C, 1995, NUTR CANCER, V24, P299, DOI 10.1080/01635589509514419
   Lhuillery C, 1997, CANCER LETT, V114, P233, DOI 10.1016/S0304-3835(97)04671-5
   LONDON SJ, 1993, JNCI-J NATL CANCER I, V85, P785, DOI 10.1093/jnci/85.10.785
   MCCORMICK DL, 1981, CANCER RES, V41, P1690
   MUNOZ SE, 1995, PROSTAG LEUKOTR ESS, V53, P135, DOI 10.1016/0952-3278(95)90140-X
   NAKAYAMA M, 1993, ANTICANCER RES, V13, P691
   PETREK JA, 1994, J NATL CANCER I, V86, P53, DOI 10.1093/jnci/86.1.53
   RUSSO J, 1990, LAB INVEST, V62, P244
   STEEL GG, 1977, GROWTH KINETICS TUMO, V0, P22
   TAPER HS, 1992, ANTICANCER RES, V12, P1651
   THOMPSON HJ, 1992, CARCINOGENESIS, V13, P1535, DOI 10.1093/carcin/13.9.1535
   Thompson LU, 1996, CARCINOGENESIS, V17, P1373, DOI 10.1093/carcin/17.6.1373
   TONKIN K, 1985, J CLIN ONCOL, V3, P870, DOI 10.1200/JCO.1985.3.6.870
   TOROSIAN MH, 1995, INT J ONCOL, V7, P667
NR 39
TC 51
Z9 57
U1 0
U2 5
PU ROUTLEDGE JOURNALS, TAYLOR & FRANCIS LTD
PI ABINGDON
PA 2-4 PARK SQUARE, MILTON PARK, ABINGDON OX14 4RN, OXON, ENGLAND
SN 0163-5581
EI 1532-7914
J9 NUTR CANCER
JI Nutr. Cancer
PD JUN 15
PY 2000
VL 36
IS 1
BP 33
EP 41
DI 10.1207/S15327914NC3601_6
PG 9
WC Oncology; Nutrition & Dietetics
SC Oncology; Nutrition & Dietetics
GA 308FH
UT WOS:000086699500006
PM 10798214
DA 2025-02-23
ER

PT J
AU Masaoka, Y
   Katoh, O
   Watanabe, H
AF Masaoka, Y
   Katoh, O
   Watanabe, H
TI Inhibitory effects of crude salts on the induction and development of colonic aberrant crypt foci in F-344 rats given azoxymethane
SO NUTRITION AND CANCER-AN INTERNATIONAL JOURNAL
LA English
DT Article
ID large-bowel carcinogenesis; magnesium-hydroxide; methylazoxymethanol acetate; f344 rats; administered 3,2'-dimethyl-4-aminobiphenyl; cell-proliferation; rectal-cancer; vitamin-d; calcium; prevention
AB The present study was designed to investigate the modifying effects of dietary exposure to NaCl and four kinds of crude salts on the induction and development of aberrant crypt foci in Fischer 344 rats. A total of 57 male rats were divided into five groups at six weeks of age, and all were given weekly injections of azoxymethane (15 mg/kg body wt sc)for three weeks. Group 1 was fed a normal diet throughout the experiment as control group. Groups 2, 3, 4, and 5 were fed diets containing 4.4% pure NaCl, 4.4% cooking salt, 4.4% rock salt, and 4.4% beach salt, respectively, from one week before the first azoxymethane dosing. The mean numbers of aberrant crypt foci and aberrant crypts per colon were significantly lower in Groups 3-5 than in Group 1 (p < 0.01). The present results suggest that the other mineral components (e.g., calcium and magnesium) of these crude salts, rather than pure NaCl, may be chemopreventive agents for colonic tumorigenesis.
C1 Hiroshima Univ, Res Inst Radiat Biol & Med, Dept Environm & Mutat, Minami Ku, Hiroshima 7348553, Japan.
C3 Hiroshima University
RP Hiroshima Univ, Res Inst Radiat Biol & Med, Dept Environm & Mutat, Minami Ku, Kasumi 1-2-3, Hiroshima 7348553, Japan.
EM tonko@ipc.hiroshima.u.ac.jp
CR Baron JA, 1999, NEW ENGL J MED, V340, P101, DOI 10.1056/NEJM199901143400204
   BEHLING AR, 1990, NUTR CANCER, V13, P189, DOI 10.1080/01635589009514059
   Davis CD, 1999, J NUTR, V129, P1060, DOI 10.1093/jn/129.5.1060
   Delker DA, 1999, EXP MOL PATHOL, V65, P141, DOI 10.1016/S0014-4800(99)80003-3
   Feng Y, 1999, TOXICOL APPL PHARM, V157, P36, DOI 10.1006/taap.1999.8623
   Ghirardi M, 1999, EUR SURG RES, V31, P272, DOI 10.1159/000008703
   Li H, 1998, CANCER LETT, V124, P39, DOI 10.1016/S0304-3835(97)00453-9
   MAGNUSON BA, 1993, CANCER RES, V53, P4499
   Marcus PM, 1998, INT J EPIDEMIOL, V27, P788, DOI 10.1093/ije/27.5.788
   Masaoka Y, 1998, NUTR CANCER, V32, P25, DOI 10.1080/01635589809514712
   Mori H, 1997, J CELL BIOCHEM, V0, P35
   MORI H, 1992, CANCER LETT, V62, P43, DOI 10.1016/0304-3835(92)90196-3
   MORI H, 1993, BASIC LIFE SCI, V61, P111
   NEWMARK HL, 1992, CANCER RES, V52, P0
   TAJIMA K, 1985, JPN J CANCER RES, V76, P717
   TANAKA T, 1989, CARCINOGENESIS, V10, P613, DOI 10.1093/carcin/10.3.613
   Thiagarajan DG, 1998, AM J CLIN NUTR, V68, P1394S, DOI 10.1093/ajcn/68.6.1394S
   Viñas-Salas J, 1998, EUR J CANCER, V34, P1941, DOI 10.1016/S0959-8049(98)00197-X
   WANG A, 1993, CANCER LETT, V75, P73, DOI 10.1016/0304-3835(93)90190-K
   WARGOVICH MJ, 1991, AM J CLIN NUTR, V54, PS202, DOI 10.1093/ajcn/54.1.202S
   Whelan RL, 1999, DIS COLON RECTUM, V42, P212, DOI 10.1007/BF02237131
   Yang CY, 1997, JPN J CANCER RES, V88, P928, DOI 10.1111/j.1349-7006.1997.tb00310.x
NR 22
TC 6
Z9 6
U1 0
U2 0
PU ROUTLEDGE JOURNALS, TAYLOR & FRANCIS LTD
PI ABINGDON
PA 2-4 PARK SQUARE, MILTON PARK, ABINGDON OX14 4RN, OXON, ENGLAND
SN 0163-5581
EI 1532-7914
J9 NUTR CANCER
JI Nutr. Cancer
PD JUN 15
PY 2000
VL 37
IS 1
BP 78
EP 81
DI 10.1207/S15327914NC3701_10
PG 4
WC Oncology; Nutrition & Dietetics
SC Oncology; Nutrition & Dietetics
GA 344RN
UT WOS:000088772800010
PM 10965523
DA 2025-02-23
ER

PT J
AU Levi, F
   Pasche, C
   Lucchini, F
   La Vecchia, C
AF Levi, F
   Pasche, C
   Lucchini, F
   La Vecchia, C
TI Selected micronutrients and colorectal cancer: a case-control study from the Canton of Vaud, Switzerland
SO EUROPEAN JOURNAL OF CANCER
LA English
DT Article
DE case-control study; colorectal cancer; epidemiology; humans; neoplasms; risk factors; diet; micronutrients; Switzerland
ID nested case-control; colon-cancer; vitamin-e; dietary-intake; rectal-cancer; iron intake; risk; women; calcium; food
AB The association between dietary intake of various micronutrients and colorectal cancer risk was analysed using data from a case-control study conducted between 1992 and 1997 in the Swiss Canton of Vaud. Cases were 223 subjects (142 (64%) males, 81 (36%) females; median age 63 years) with incident, histologically confirmed colon (n = 119, 53% or rectal (n = 104; 47%) cancer, and controls were 491 subjects (211 (43%) males, 280 (57%) females; median age 58 years; range 27-74) admitted to the same university hospital for a wide spectrum of acute non-neoplastic conditions, unrelated to long-term modifications of diet. Dietary habits were investigated using a validated food frequency questionnaire (FFQ). Odds ratios (OR) were obtained after allowance for age, sex, education, smoking. alcohol. body mass index, physical activity, and total energy and fibre intake. No significant association was observed for calcium. retinol, folate, vitamin D or E. The risk of colorectal cancer was directly associated with measures of iron intake (OR = 2.43 for the highest tertile, 95% confidence interval (CI): 1.2-5.1) and inversely associated with vitamin C (OR = 0.45, 95% CI, 0.3-0.8), and non-significantly with total carotenoids (OR = 0.66, 95% CI: 0.4-1.1). Among various individual carotenoids considered, inverse associations were observed for alpha -carotene, beta -carotene and lutein/zeaxanthin. These findings were consistent across the strata of gender and age, and support the hypothesis that selected micronutrients have a favourable effect on colorectal carcinogenesis. (C) 2000 Elsevier Science Ltd. All rights reserved.
C1 Inst Univ Med Sociale & Prevent, Unite Epidemiol Canc, CH-1005 Lausanne, Switzerland.
   CHU Vaudois, Inst Univ Med Sociale & Prevent, Registre Vaudois Tumeurs, CH-1011 Lausanne, Switzerland.
   Ist Ric Farmacol Mario Negri, I-20157 Milan, Italy.
   Univ Milan, Ist Biometria & Stat Med, I-20133 Milan, Italy.
C3 University of Lausanne; Centre Hospitalier Universitaire Vaudois (CHUV); Istituto di Ricerche Farmacologiche Mario Negri IRCCS; University of Milan
RP Levi, F (corresponding author), Inst Univ Med Sociale & Prevent, Unite Epidemiol Canc, Bugnon 17, CH-1005 Lausanne, Switzerland.
CR [Anonymous], 1998, BANCA DATI COMPOSIZI, V0, P0
   BERGSMAKADIJ JA, 1990, EPIDEMIOLOGY, V7, P590
   Berry EM, 1999, INT J CANCER, V83, P288, DOI 10.1002/(SICI)1097-0215(19991008)83:2<288::AID-IJC23>3.0.CO;2-Z
   BOSTICK RM, 1993, CANCER RES, V53, P4230
   Breslow NE, 1980, STAT METHODS CANC RE, V32, P0
   Decarli A, 1996, ANN EPIDEMIOL, V6, P110, DOI 10.1016/1047-2797(95)00129-8
   Enger SM, 1996, CANCER EPIDEM BIOMAR, V5, P147
   FERRARONI M, 1994, BRIT J CANCER, V70, P1150, DOI 10.1038/bjc.1994.463
   FRANCESCHI S, 1993, EUR J CANCER, V29, P1
   GARLAND CF, 1980, INT J EPIDEMIOL, V9, P227, DOI 10.1093/ije/9.3.227
   GIOVANNUCCI E, 1993, J NATL CANCER I, V85, P875, DOI 10.1093/jnci/85.11.875
   Glynn SA, 1996, CANCER EPIDEM BIOMAR, V5, P487
   HOWE GR, 1992, J NATL CANCER I, V84, P1887, DOI 10.1093/jnci/84.24.1887
   ISCHOVICH JM, 1992, INT J CANCER, V51, P858
   Kato I, 1999, INT J CANCER, V80, P693, DOI 10.1002/(SICI)1097-0215(19990301)80:5<693::AID-IJC11>3.0.CO;2-G
   La Vecchia C, 1999, INT J CANCER, V82, P151, DOI 10.1002/(SICI)1097-0215(19990702)82:1<151::AID-IJC25>3.0.CO;2-9
   LaVecchia C, 1997, INT J CANCER, V73, P525, DOI 10.1002/(SICI)1097-0215(19971114)73:4<525::AID-IJC12>3.0.CO;2-8
   Levi F, 1999, BRIT J CANCER, V79, P1283, DOI 10.1038/sj.bjc.6690206
   Levi F, 1998, JOURNAL OF EPIDEMIOLOGY AND BIOSTATISTICS, V3, P295
   Levi F, 1997, IARC SCI PUBL, VVII, P686
   LONGNECKER MP, 1992, JNCI-J NATL CANCER I, V84, P430, DOI 10.1093/jnci/84.6.430
   MAIANI G, 1995, NUTR CANCER, V24, P23, DOI 10.1080/01635589509514390
   Martinez ME, 1996, JNCI-J NATL CANCER I, V88, P1375, DOI 10.1093/jnci/88.19.1375
   NEWMARK HL, 1984, JNCI-J NATL CANCER I, V72, P1323
   Potter JD, 1996, AM J EPIDEMIOL, V144, P1026
   Potter JD, 1996, CANCER CAUSE CONTROL, V7, P127, DOI 10.1007/BF00115644
   RITTENBAUGH C, 1996, CANCER EPIDEM BIOMAR, V5, P907
   SCHATZKIN A, 1995, J NATL CANCER I, V87, P1733, DOI 10.1093/jnci/87.23.1733
   Shikany JM, 1997, AM J EPIDEMIOL, V145, P552, DOI 10.1093/oxfordjournals.aje.a009144
   Slattery ML, 1998, NUTR CANCER, V30, P201, DOI 10.1080/01635589809514664
   Slattery ML, 2000, AM J CLIN NUTR, V71, P575
   Stone WL, 1997, JNCI-J NATL CANCER I, V89, P1006, DOI 10.1093/jnci/89.14.1006
   Tangrea J, 1997, CANCER CAUSE CONTROL, V8, P615, DOI 10.1023/A:1018450531136
   WILLETT WC, 1990, NEW ENGL J MED, V323, P1664, DOI 10.1056/NEJM199012133232404
   WILLETT WC, 1986, NATURE, V338, P389
   World Health Organization, 1976, INT CLASS DIS ONC IC, V0, P0
   Wurzelmann JI, 1996, CANCER EPIDEM BIOMAR, V5, P503
   Zheng W, 1998, CANCER EPIDEM BIOMAR, V7, P221
NR 38
TC 74
Z9 81
U1 0
U2 6
PU PERGAMON-ELSEVIER SCIENCE LTD
PI OXFORD
PA THE BOULEVARD, LANGFORD LANE, KIDLINGTON, OXFORD OX5 1GB, ENGLAND
SN 0959-8049
EI 
J9 EUR J CANCER
JI Eur. J. Cancer
PD OCT 15
PY 2000
VL 36
IS 16
BP 2115
EP 2119
DI 10.1016/S0959-8049(00)00195-7
PG 5
WC Oncology
SC Oncology
GA 370RT
UT WOS:000165136600021
PM 11044650
DA 2025-02-23
ER

PT J
AU Steindorf, K
   Tobiasz-Adamczyk, B
   Popiela, T
   Jedrychowski, W
   Penar, A
   Matyja, A
   Wahrendorf, J
AF Steindorf, K
   Tobiasz-Adamczyk, B
   Popiela, T
   Jedrychowski, W
   Penar, A
   Matyja, A
   Wahrendorf, J
TI Combined risk assessment of physical activity and dietary habits on the development of colorectal cancer. A hospital-based case-control study in Poland
SO EUROPEAN JOURNAL OF CANCER PREVENTION
LA English
DT Article
DE case-control study; colorectal cancer; dietary habits; occupational and leisure activities
ID colon-cancer; mechanisms; exercise
AB The purpose of the study was to assess the importance of physical activity performed both in occupational settings and in leisure time on the risk of colorectal cancer, considering the possible confounding effects of dietary habits. The hospital-based case-control study was carried out in Poland. In total, 180 incident cases of colorectal cancer were recruited. An equal number of controls, individually matched by gender and age, were chosen from patients with no history of cancer. A food frequency questionnaire combined with quantity of foods eaten was used to assess the usual dietary pattern for 148 food items. The average physical load of the interviewed patients before the occurrence of disease was ascertained by self-assessment. The degree to which patients' recreational time was sedentary was measured by the number of hours spent watching TV. The adjusted risk of colorectal cancer was reduced by half in those active in leisure time (OR 0.45, 95% CI 0.24-0.84). The effect of occupational physical activity was of about the same order of magnitude in terms of risk reduction (OR 0.61, 95% CI 0.29-1.29) and both activities combined acted as independent protective factors. The protective effect of healthy nutrition appeared to be independent from that attributed to physical effort. (C) 2000 Lippincott Williams & Wilkins.
C1 German Canc Res Ctr, Environm Epidemiol Unit, D-69120 Heidelberg, Germany.
   Jagiellonian Univ, Coll Med, Chair Epidemiol & Prevent Med, Krakow, Poland.
   Jagiellonian Univ, Coll Med, Univ Hosp, Surg Clin 1, Krakow, Poland.
C3 Helmholtz Association; German Cancer Research Center (DKFZ); Jagiellonian University; Collegium Medicum Jagiellonian University; Jagiellonian University; Collegium Medicum Jagiellonian University
RP Steindorf, K (corresponding author), German Canc Res Ctr, Environm Epidemiol Unit, Neuenheimer Feld 280, D-69120 Heidelberg, Germany.
CR Colditz GA, 1997, CANCER CAUSE CONTROL, V8, P649, DOI 10.1023/A:1018458700185
   DEMERS LM, 1981, PROSTAG LEUKOTR ESS, V6, P413, DOI 10.1016/0161-4630(81)90073-2
   GARABRANT DH, 1984, AM J EPIDEMIOL, V119, P1005, DOI 10.1093/oxfordjournals.aje.a113805
   GERHARDSSON M, 1988, INT J EPIDEMIOL, V17, P743, DOI 10.1093/ije/17.4.743
   GERHARDSSON M, 1986, AM J EPIDEMIOL, V123, P775, DOI 10.1093/oxfordjournals.aje.a114306
   Hill MJ, 1999, EUR J CANCER PREV, V8, P475, DOI 10.1097/00008469-199912000-00001
   HOWE GR, 1992, J NATL CANCER I, V84, P1887, DOI 10.1093/jnci/84.24.1887
   KATO I, 1990, JPN J CANCER RES, V81, P115, DOI 10.1111/j.1349-7006.1990.tb02536.x
   KUNE GA, 1990, NUTR CANCER, V13, P9, DOI 10.1080/01635589009514041
   Levi F, 1999, EUR J CANCER PREV, V8, P487, DOI 10.1097/00008469-199912000-00003
   Los-Kutczera M, 1990, TABLES FOOD PRODUCTS, V0, P0
   Macfarlane G J, 1994, EUR J CANCER PREV, V3, P393, DOI 10.1097/00008469-199409000-00002
   MARCUS PM, 1994, CANCER EPIDEM BIOMAR, V3, P641
   McTiernan A, 1998, CANCER CAUSE CONTROL, V9, P487, DOI 10.1023/A:1008853601471
   POTTER JD, 1993, EPIDEMIOL REV, V15, P499, DOI 10.1093/oxfordjournals.epirev.a036132
   Potter JD, 1996, CANCER CAUSE CONTROL, V7, P127, DOI 10.1007/BF00115644
   POTTER JD, 1995, EUR J CANCER, V31A, P1033, DOI 10.1016/0959-8049(95)00125-3
   SALLIS JF, 1985, AM J EPIDEMIOL, V121, P91, DOI 10.1093/oxfordjournals.aje.a113987
   SEVERSON RK, 1989, AM J EPIDEMIOL, V130, P522, DOI 10.1093/oxfordjournals.aje.a115366
   Slattery M L, 1990, EPIDEMIOLOGY, V1, P481
   Slattery ML, 1997, CANCER CAUSE CONTROL, V8, P575, DOI 10.1023/A:1018490212481
   Slattery ML, 1999, AM J EPIDEMIOL, V150, P869, DOI 10.1093/oxfordjournals.aje.a010092
   SLATTERY ML, 1988, AM J EPIDEMIOL, V128, P989
   STEINMETZ KA, 1991, CANCER CAUSE CONTROL, V2, P427, DOI 10.1007/BF00054304
   VENA JE, 1985, AM J EPIDEMIOL, V122, P357, DOI 10.1093/oxfordjournals.aje.a114116
NR 25
TC 30
Z9 33
U1 0
U2 13
PU LIPPINCOTT WILLIAMS & WILKINS
PI PHILADELPHIA
PA 530 WALNUT ST, PHILADELPHIA, PA 19106-3621 USA
SN 0959-8278
EI 
J9 EUR J CANCER PREV
JI Eur. J. Cancer Prev.
PD OCT 15
PY 2000
VL 9
IS 5
BP 309
EP 316
DI 10.1097/00008469-200010000-00004
PG 8
WC Oncology
SC Oncology
GA 367LF
UT WOS:000090062000004
PM 11075883
DA 2025-02-23
ER

PT J
AU Ohta, T
   Nakatsugi, S
   Watanabe, K
   Kawamori, T
   Ishikawa, F
   Morotomi, M
   Sugie, S
   Toda, T
   Sugimura, T
   Wakabayashi, K
AF Ohta, T
   Nakatsugi, S
   Watanabe, K
   Kawamori, T
   Ishikawa, F
   Morotomi, M
   Sugie, S
   Toda, T
   Sugimura, T
   Wakabayashi, K
TI Inhibitory effects of <i>Bifidobacterium</i>-fermented soy milk on 2-amino-1-methyl-6-phenylimidazo[4,5-<i>b</i>]pyridine-induced rat mammary carcinogenesis, with a partial contribution of its component isoflavones
SO CARCINOGENESIS
LA English
DT Article
ID breast-cancer; soybean isoflavones; in-vitro; tyrosine kinase; dietary-fat; meat intake; f344 rats; genistein; risk; induction
AB High consumption of soybean and soybean-related products is hypothesized to contribute to protection against breast cancer. Soybean is a rich source of genistein, a putative cancer chemopreventive agent. Fermented soy milk (FSM), which is made of soy milk fermented with the Bifidobacterium breve strain Yakult, contains larger amounts of the isoflavone aglycones genistein and daidzein than unfermented soy milk. In the present study, we examined the effects of FSM and its component isoflavone mixture (genistein:daidzein 4:1) on 2-amino-1-methyl-6-phenylimidazo[4,5-b]pyridine (PhIP)-induced mammary carcinogenesis in rats. Starting at 7 weeks of age, female Sprague-Dawley rats mere given PhIP at a dose of 85 mg/ kg body wt by intragastric administration four times a week for 2 weeks. They mere fed control high fat basal diet or experimental high fat diet containing 10% FSM or 0.02 or 0.04% isoflavone mixture during and after carcinogen exposure. The incidences (percentage of rats with tumors) of mammary gland tumors were 71% in the control diet group, 51% in the FSM group and 68 and 61% in the groups treated with isoflavone mixture at 0.02 and 0.04%, respectively. Mammary tumor multiplicities (number of tumors per rat) mere 1.2 +/- 0.2 for 10% FSM, 2.2 +/- 0.4 for 0.02% isoflavone mixture and 1.5 +/- 0.3 for 0.04% isoflavone mixture, being clearly smaller than the control diet value (2.6 +/- 0.5). Furthermore, feeding of FSM and the isoflavone mixture at both doses reduced the sizes of mammary tumors. Since the amounts of isoflavones in 10% FSM are approximately equivalent to those in the 0.02% isoflavone mixture, the chemopreventive activity of FSM could be partly attributable to the presence of isoflavones such as genistein and daidzein.
C1 Natl Canc Ctr, Inst Res, Canc Prevent Div, Chuo Ku, Tokyo 1040045, Japan.
   Yakult Cent Inst Microbiol Res, Kunitachi, Tokyo 1868650, Japan.
   Gifu Univ, Sch Med, Gifu 5008705, Japan.
   Fujicco Co Ltd, Chuo Ku, Kobe, Hyogo 6508558, Japan.
C3 National Cancer Center - Japan; Yakult Honsha Company, Limited; Gifu University
RP Natl Canc Ctr, Inst Res, Canc Prevent Div, Chuo Ku, 1-1 Tsukiji 5 Chome, Tokyo 1040045, Japan.
EM kwakabay@gan2.ncc.go.jp
CR ADLERCREUTZ H, 1995, ENVIRON HEALTH PERSP, V103, P103, DOI 10.2307/3432518
   AKARASEREENONT P, 1994, BRIT J PHARMACOL, V113, P1522, DOI 10.1111/j.1476-5381.1994.tb17169.x
   AKIYAMA T, 1987, J BIOL CHEM, V262, P5592
   BAGGOTT JE, 1990, NUTR CANCER, V14, P103, DOI 10.1080/01635589009514083
   BARNES S, 1990, PROG CLIN BIOL RES, V347, P239
   BLANCO A, 1995, BIOCHEM J, V312, P419, DOI 10.1042/bj3120419
   BOYD NF, 1993, BRIT J CANCER, V68, P627, DOI 10.1038/bjc.1993.398
   Constantinou AI, 1996, ANTICANCER RES, V16, P3293
   COWARD L, 1993, J AGR FOOD CHEM, V41, P1961, DOI 10.1021/jf00035a027
   FELTON JS, 1986, CARCINOGENESIS, V7, P1081, DOI 10.1093/carcin/7.7.1081
   FOTSIS T, 1993, P NATL ACAD SCI USA, V90, P2690, DOI 10.1073/pnas.90.7.2690
   Fritz WA, 1998, CARCINOGENESIS, V19, P2151, DOI 10.1093/carcin/19.12.2151
   Fukutake M, 1996, FOOD CHEM TOXICOL, V34, P457, DOI 10.1016/0278-6915(96)87355-8
   Gertig DM, 1999, INT J CANCER, V80, P13, DOI 10.1002/(SICI)1097-0215(19990105)80:1<13::AID-IJC3>3.0.CO;2-W
   GHOSHAL A, 1994, CARCINOGENESIS, V15, P2429, DOI 10.1093/carcin/15.11.2429
   Gotoh T, 1998, JPN J CANCER RES, V89, P137, DOI 10.1111/j.1349-7006.1998.tb00541.x
   HASEGAWA R, 1993, CARCINOGENESIS, V14, P2553, DOI 10.1093/carcin/14.12.2553
   HAWRYLEWICZ EJ, 1991, J NUTR, V121, P1693, DOI 10.1093/jn/121.10.1693
   Henderson BE, 1996, CANC EPIDEMIOLOGY PR, V0, P1022
   ITO N, 1991, CARCINOGENESIS, V12, P1503, DOI 10.1093/carcin/12.8.1503
   Kikuchi-Hayakawa H, 1998, BRIT J NUTR, V79, P97, DOI 10.1079/BJN19980013
   LAMARTINIERE CA, 1995, P SOC EXP BIOL MED, V208, P120
   LAMARTINIERE CA, 1995, CARCINOGENESIS, V16, P2833, DOI 10.1093/carcin/16.11.2833
   MARKOVITS J, 1989, CANCER RES, V49, P5111
   MESSINA M, 1991, JNCI-J NATL CANCER I, V83, P541, DOI 10.1093/jnci/83.8.541
   MESSINA MJ, 1994, NUTR CANCER, V21, P113, DOI 10.1080/01635589409514310
   *MIN HLTH WELF, 1999, REP NAT NUTR SURV 19, V0, P0
   MOLTENI A, 1995, J NUTR, V125, PS751, DOI 10.1093/jn/125.3_Suppl.751S
   Murrill WB, 1996, CARCINOGENESIS, V17, P1451, DOI 10.1093/carcin/17.7.1451
   Onozawa M, 1998, JPN J CLIN ONCOL, V28, P360, DOI 10.1093/jjco/28.6.360
   Onozawa M, 1999, JPN J CANCER RES, V90, P393, DOI 10.1111/j.1349-7006.1999.tb00760.x
   OVERVIK E, 1991, MUTAT RES, V256, P37, DOI 10.1016/0921-8734(91)90031-6
   Russo J, 1990, IARC SCI PUBL, V0, P47
   Sfakianos J, 1997, J NUTR, V127, P1260, DOI 10.1093/jn/127.7.1260
   Suzui N, 1997, JPN J CANCER RES, V88, P705, DOI 10.1111/j.1349-7006.1997.tb00440.x
   TONIOLO P, 1994, EPIDEMIOLOGY, V5, P391, DOI 10.1097/00001648-199407000-00003
   WEI HC, 1993, NUTR CANCER, V20, P1, DOI 10.1080/01635589309514265
   Zheng W, 1998, JNCI-J NATL CANCER I, V90, P1724, DOI 10.1093/jnci/90.22.1724
NR 38
TC 82
Z9 89
U1 4
U2 10
PU OXFORD UNIV PRESS
PI OXFORD
PA GREAT CLARENDON ST, OXFORD OX2 6DP, ENGLAND
SN 0143-3334
EI 1460-2180
J9 CARCINOGENESIS
JI Carcinogenesis
PD MAY 15
PY 2000
VL 21
IS 5
BP 937
EP 941
DI 10.1093/carcin/21.5.937
PG 5
WC Oncology
SC Oncology
GA 315WZ
UT WOS:000087137100012
PM 10783315
DA 2025-02-23
ER

PT J
AU Yeo, ASS
   Schiff, MA
   Montoya, G
   Masuk, M
   van Asselt-King, L
   Becker, TM
AF Yeo, ASS
   Schiff, MA
   Montoya, G
   Masuk, M
   van Asselt-King, L
   Becker, TM
TI Serum micronutrients and cervical dysplasia in Southwestern American Indian women
SO NUTRITION AND CANCER-AN INTERNATIONAL JOURNAL
LA English
DT Article
ID human-papillomavirus infection; risk-factors; white women; dietary factors; nutrient status; vitamin-c; cancer; plasma; navajo; folate
AB We carried out a clinic-based case-control study to assess serum micronutrients as risk factors for cervical dysplasia among Southwestern American Indian women, a group with high rates of cervical preinvasive lesions. Cases were American Indian women with biopsy proven cervical intraepithelial neoplasia (CIN I or CIN II/III). Controls were from the same Indian Health Service clinics with normal cervical epithelium. We interviewed women about histories of sexually transmitted diseases, sexual behavior, diet, hygienic practices, cigarette smoking, and reproductive factors. Laboratory assays included serum for retinol (vitamin A), ascorbic acid (vitamin C), alpha -tocopherol (vitamin E), and red blood cell folate levels, DNA for human papillomavirus (HPV) typing, and tests for other sexually transmitted diseases. The strongest risks for cervical dysplasia were associated with cervical HPV infection [odds ratio (OR) = 3.2, 95% confidence interval (CI) = 2.2-4.6 and OR = 7.9, 95% CI = 4.8-13.1 for CIN I and CIN II/III, respectively]. With adjustments made for HPV infection and other relevant confounders, subjects in the lowest serum retinol quartile were at increased risk of CIN I compared with women in the highest quartile (OR = 2.3, 95% CI = 1.3-4.1). The data suggest that low serum a-tocopherol was associated with CIN II/III, although the adjusted OR was not statistically significant (OR = 2.0, 95% CI = 0.9-4.8). Low serum ascorbic acid and red blood cell folate were not associated with cervical dysplasia.
C1 Oregon Hlth & Sci Univ, Dept Publ Hlth & Prevent Med, Portland, OR 97201 USA.
   Univ New Mexico, Dept Obstet & Gynecol, Hlth Sci Ctr, Albuquerque, NM 87131 USA.
   Univ New Mexico, Sch Med, Clin Nutr Program, Ctr Populat Hlth, Albuquerque, NM 87131 USA.
C3 Oregon Health & Science University; University of New Mexico; University of New Mexico's Health Sciences Center; University of New Mexico
RP Oregon Hlth & Sci Univ, Dept Publ Hlth & Prevent Med, Portland, OR 97201 USA.
EM berkert@ohsu.edu
FU NCI NIH HHS [1-R01-CA-55348] Funding Source: Medline
CR BATIEHA AM, 1993, CANCER EPIDEM BIOMAR, V2, P335
   Becker T M, 1993, ALASKA MED, V35, P255
   BECKER TM, 1992, WESTERN J MED, V156, P376
   BECKER TM, 1994, JAMA-J AM MED ASSOC, V271, P1181, DOI 10.1001/jama.271.15.1181
   BECKER TM, 1994, INT J EPIDEMIOL, V23, P913, DOI 10.1093/ije/23.5.913
   BECKER TM, 1991, AM J PUBLIC HEALTH, V81, P582, DOI 10.2105/AJPH.81.5.582
   Bhuvarahamurthy V, 1996, MOL CELL BIOCHEM, V158, P17
   BOSCH FX, 1992, INT J CANCER, V52, P750, DOI 10.1002/ijc.2910520514
   BROCK KE, 1988, JNCI-J NATL CANCER I, V80, P580, DOI 10.1093/jnci/80.8.580
   BUCKLEY DI, 1992, NUTR CANCER, V17, P179, DOI 10.1080/01635589209514185
   BUTTE NF, 1981, AM J CLIN NUTR, V34, P2216, DOI 10.1093/ajcn/34.10.2216
   BUTTERWORTH CE, 1992, JAMA-J AM MED ASSOC, V267, P528, DOI 10.1001/jama.267.4.528
   CATIGNANI GL, 1983, CLIN CHEM, V29, P708
   Chao A, 1996, CANCER CAUSE CONTROL, V7, P205, DOI 10.1007/BF00051296
   CONWAY GA, 1992, J ACQ IMMUN DEF SYND, V5, P803
   CUZICK J, 1990, BRIT J CANCER, V62, P651, DOI 10.1038/bjc.1990.348
   DEVET HCW, 1991, INT J EPIDEMIOL, V20, P603, DOI 10.1093/ije/20.3.603
   GARRY PJ, 1974, CLIN BIOCHEM, V7, P131, DOI 10.1016/S0009-9120(74)91276-4
   Goodman MT, 1998, CANCER EPIDEM BIOMAR, V7, P537
   Gravitt PE, 1998, J CLIN MICROBIOL, V36, P3020, DOI 10.1128/JCM.36.10.3020-3027.1998
   HARRIS MB, 1988, ECOL FOOD NUTR, V20, P251, DOI 10.1080/03670244.1988.9991007
   HERRERO R, 1991, AM J EPIDEMIOL, V134, P1335, DOI 10.1093/oxfordjournals.aje.a116036
   Ho GYF, 1998, INT J CANCER, V78, P594, DOI 10.1002/(SICI)1097-0215(19981123)78:5<594::AID-IJC11>3.0.CO;2-B
   Horm J, 1996, CANCER EPIDEMIOLOGY AND PREVENTION, V0, P192
   JORDAN SW, 1981, CANCER-AM CANCER SOC, V47, P2523, DOI 10.1002/1097-0142(19810515)47:10<2523::AID-CNCR2820471036>3.0.CO;2-T
   Kanetsky PA, 1998, NUTR CANCER, V31, P31, DOI 10.1080/01635589809514675
   Kiviat N, 1996, AM J OBSTET GYNECOL, V175, P1099, DOI 10.1016/S0002-9378(96)70011-X
   KNEKT P, 1988, INT J EPIDEMIOL, V17, P281, DOI 10.1093/ije/17.2.281
   KOEHLER KM, 1989, J AM DIET ASSOC, V89, P538
   Kwásniewska A, 1998, NUTR CANCER, V30, P39, DOI 10.1080/01635589809514638
   LEE FK, 1986, J VIROL METHODS, V14, P111, DOI 10.1016/0166-0934(86)90041-8
   LEE FK, 1985, J CLIN MICROBIOL, V22, P641, DOI 10.1128/JCM.22.4.641-644.1985
   LIU TP, 1993, CANCER EPIDEM BIOMAR, V2, P525
   LIU TP, 1995, CANCER EPIDEM BIOMAR, V4, P373
   MEYSKENS FL, 1995, AM J CLIN NUTR, V62, P1417, DOI 10.1093/ajcn/62.6.1417S
   NUGENT RP, 1991, J CLIN MICROBIOL, V29, P297, DOI 10.1128/JCM.29.2.297-301.1991
   POTISCHMAN N, 1993, J NUTR, V123, P424, DOI 10.1093/jn/123.suppl_2.424
   POTISCHMAN N, 1991, CANCER RES, V51, P4785
   POTISCHMAN N, 1991, AM J EPIDEMIOL, V134, P1347, DOI 10.1093/oxfordjournals.aje.a116037
   ROMNEY SL, 1985, AM J OBSTET GYNECOL, V151, P976, DOI 10.1016/0002-9378(85)90677-5
   Schiffinan M, 1996, CANC EPIDEMIOLOGY PR, VSecond, P1090
   SCHIFFMAN MH, 1993, JNCI-J NATL CANCER I, V85, P958, DOI 10.1093/jnci/85.12.958
   SCHNEIDER A, 1992, OBSTET GYNECOL, V79, P683
   Slattery M L, 1990, EPIDEMIOLOGY, V1, P8, DOI 10.1097/00001648-199001000-00004
   *SPSS, 1998, SPSS REL 8 0, V0, P0
   VANEENWYK J, 1991, INT J CANCER, V48, P34, DOI 10.1002/ijc.2910480107
   VANEENWYK J, 1992, CANCER EPIDEM BIOMAR, V1, P119
   VERREAULT R, 1989, INT J CANCER, V43, P1050, DOI 10.1002/ijc.2910430616
   WOLFE WS, 1988, J AM DIET ASSOC, V88, P822
   ZIEGLER RG, 1991, CANCER CAUSE CONTROL, V2, P17, DOI 10.1007/BF00052357
   ZIEGLER RG, 1990, AM J EPIDEMIOL, V132, P432, DOI 10.1093/oxfordjournals.aje.a115678
   1993, 1900, V2, V0, P0
NR 52
TC 29
Z9 32
U1 0
U2 6
PU ROUTLEDGE JOURNALS, TAYLOR & FRANCIS LTD
PI ABINGDON
PA 2-4 PARK SQUARE, MILTON PARK, ABINGDON OX14 4RN, OXON, ENGLAND
SN 0163-5581
EI 1532-7914
J9 NUTR CANCER
JI Nutr. Cancer
PD JUN 15
PY 2000
VL 38
IS 2
BP 141
EP 150
DI 10.1207/S15327914NC382_1
PG 10
WC Oncology; Nutrition & Dietetics
SC Oncology; Nutrition & Dietetics
GA 462FN
UT WOS:000170410200001
PM 11525590
DA 2025-02-23
ER

PT J
AU Seow, A
   Poh, WT
   Teh, M
   Eng, P
   Wang, YT
   Tan, WC
   Yu, MC
   Lee, HP
AF Seow, A
   Poh, WT
   Teh, M
   Eng, P
   Wang, YT
   Tan, WC
   Yu, MC
   Lee, HP
TI Fumes from meat cooking and lung cancer risk in Chinese women
SO CANCER EPIDEMIOLOGY BIOMARKERS & PREVENTION
LA English
DT Article
ID heterocyclic amines; cooked foods; domestic conditions; mutagenic compound; cigarette-smoking; histologic type; sex-differences; united-states; lean pork; dietary
AB Chinese women are recognized to have a high incidence of lung cancer despite a low smoking prevalence. Several studies have implicated domestic exposure to cooking fumes as a possible risk factor, although the exact carcinogens have yet to be identified. Heterocyclic amines are known carcinogens, which have been identified in cooked meat, and also in fumes generated during frying or griping of meats. We conducted a case-control study of 303 Chinese women with pathologically confirmed, primary carcinomas of the lung and 765 controls to examine the association between exposure to meat cooking and lung cancer risk. Data on demographic background, smoking status, and domestic cooking exposure, including stir-frying of meat, were obtained by in-person interview while in hospital. The response rates among eligible cases and controls were 95.0 and 96.9,%, respectively. The proportion of smokers (current or ex-smokers) among cases and controls was 41.7 and 13.1,%, respectively. Adenocarcinomas comprised 31.5% of cancers among smokers and 71.6% among nonsmokers. When cases were compared with controls, the odds ratio (OR) for lung cancer tall subtypes) among ex-smokers was 4.3 [95% confidence interval (CI) 2.7-6.8] and that among current smokers was 5.0 (95% CI, 3.4-7.3), Among smokers, women who reported that they stir-fried daily in the past had a significantly increased risk of lung cancer (adjusted OR, 2.0; 95% CI, 1.0-3.8) and among these women, risk was enhanced for those who stir-fried meat daily (OR, 2.7; 95% CI, 1.3-5.5), Women who stir-fried daily but cooked meat less often than daily did not show an elevated risk (OR, 1.0, 95% CI, 0.5-2.4), Risk was further increased among women stir-frying meat daily who reported that their kitchen was fined with oily fumes during cooking (OR, 3.7; 95% CI, 1.8-7.5), These cooking practices on their own did not increase risk among nonsmokers in our study population. Our results suggest that inhalation of carcinogens, such as heterocyclic amines generated during frying of meat, may increase the risk of lung cancer among smokers. Further studies in different settings are warranted to examine this possibility, which may also help to explain the higher risk observed among women smokers compared with men.
C1 Natl Univ Singapore, Dept Community Occupat & Family Med, Singapore 117597, Singapore.
   Natl Univ Singapore, Dept Pathol, Singapore 117597, Singapore.
   Natl Univ Singapore, Dept Med, Singapore 117597, Singapore.
   Singapore Gen Hosp, Dept Pathol, Singapore 169608, Singapore.
   Singapore Gen Hosp, Dept Resp & Crit Care Med, Singapore 169608, Singapore.
   Tan Tock Seng Hosp, Dept Resp Med, Singapore 308433, Singapore.
   Univ So Calif, Norris Comprehens Canc Ctr, Los Angeles, CA 90033 USA.
C3 National University of Singapore; National University of Singapore; National University of Singapore; Singapore General Hospital; Singapore General Hospital; Tan Tock Seng Hospital; University of Southern California
RP Fac Med MD3, Dept Community Occupat & Family Med, 16 Med Dr, Singapore 117597, Singapore.
EM cofseowa@nus.edu.sg
FU NCI NIH HHS [R35 CA53890] Funding Source: Medline
CR Baldini EH, 1997, CHEST, V112, PS229, DOI 10.1378/chest.112.4_Supplement.229S
   BERG I, 1988, MUTAT RES, V207, P199, DOI 10.1016/0165-1218(88)90241-8
   Breslow NE, 1980, ANAL CASE CONTROL ST, V0, P0
   Brownson RC, 1998, EPIDEMIOL REV, V20, P218, DOI 10.1093/oxfordjournals.epirev.a017982
   BROWNSON RC, 1992, EPIDEMIOLOGY, V3, P61, DOI 10.1097/00001648-199201000-00012
   Charloux A, 1997, LUNG CANCER, V16, P133, DOI 10.1016/S0169-5002(96)00623-X
   COGGON D, 1986, BRIT J IND MED, V43, P332
   COLEMAN MP, 1993, TRENDS CANCER INCIDE, V0, P641
   *DEP STAT SING, 1998, YB STAT 1997, V0, P0
   DUBROW R, 1984, AM J IND MED, V6, P207, DOI 10.1002/ajim.4700060305
   FURIHATA C, 1986, ANNU REV NUTR, V6, P67, DOI 10.1146/annurev.nu.06.070186.000435
   GAO YT, 1988, INT J EPIDEMIOL, V17, P277, DOI 10.1093/ije/17.2.277
   GAO YT, 1987, INT J CANCER, V40, P604, DOI 10.1002/ijc.2910400505
   Hackshaw AK, 1997, BMJ-BRIT MED J, V315, P980, DOI 10.1136/bmj.315.7114.980
   HAGEMAN G, 1991, FOOD CHEM TOXICOL, V29, P689, DOI 10.1016/0278-6915(91)90127-S
   HARRIS RE, 1993, INT J EPIDEMIOL, V22, P592, DOI 10.1093/ije/22.4.592
   HINDS MW, 1981, INT J CANCER, V27, P297, DOI 10.1002/ijc.2910270307
   ITO N, 1991, CARCINOGENESIS, V12, P1503, DOI 10.1093/carcin/12.8.1503
   JOHANSSON M, 1993, CARCINOGENESIS, V14, P89, DOI 10.1093/carcin/14.1.89
   JOHANSSON MAE, 1994, CARCINOGENESIS, V15, P1511, DOI 10.1093/carcin/15.8.1511
   Ko YC, 2000, AM J EPIDEMIOL, V151, P140, DOI 10.1093/oxfordjournals.aje.a010181
   KOO LC, 1990, INT J EPIDEMIOL, V19, PS14, DOI 10.1093/ije/19.Supplement_1.S14
   LAYTON DW, 1995, CARCINOGENESIS, V16, P39, DOI 10.1093/carcin/16.1.39
   LEMARCHAND L, 1992, CANCER EPIDEM BIOMAR, V1, P103
   LIU ZY, 1991, INT J EPIDEMIOL, V20, P26, DOI 10.1093/ije/20.1.26
   Lynch AM, 1995, CRIT REV ONCOL HEMAT, V21, P19, DOI 10.1016/1040-8428(95)00178-6
   MACLENNAN R, 1977, INT J CANCER, V20, P854, DOI 10.1002/ijc.2910200606
   MARGETTS BM, 1993, BMJ-BRIT MED J, V307, P1381, DOI 10.1136/bmj.307.6916.1381
   MAYES PA, 1993, HARPERS BIOCH, V0, P149
   *MIN HLTH RES EV D, 1993, NAT HLTH SURV 1992 H, V0, P0
   MORABIA A, 1990, AM J CLIN NUTR, V52, P933, DOI 10.1093/ajcn/52.5.933
   NAGAO M, 1994, CANCER, V74, P1063, DOI 10.1002/1097-0142(19940801)74:3+<1063::AID-CNCR2820741514>3.0.CO;2-2
   NARDINI B, 1994, MUTAT RES-GENET TOX, V322, P193, DOI 10.1016/0165-1218(94)90006-X
   NILSSON L, 1986, MUTAT RES, V171, P115, DOI 10.1016/0165-1218(86)90043-1
   OHGAKI H, 1984, CARCINOGENESIS, V5, P921, DOI 10.1093/carcin/5.7.921
   OHGAKI H, 1987, CARCINOGENESIS, V8, P665, DOI 10.1093/carcin/8.5.665
   OSANN KE, 1991, CANCER RES, V51, P4893
   OSANN KE, 1993, INT J CANCER, V54, P44, DOI 10.1002/ijc.2910540108
   PELLIZZARI ED, 1995, J EXPO ANAL ENV EPID, V5, P77
   QING L, 1993, AM J EPIDEMIOL, V137, P145, DOI 10.1093/oxfordjournals.aje.a116654
   QU YH, 1992, MUTAT RES, V298, P105, DOI 10.1016/0165-1218(92)90035-X
   RAPPAPORT SM, 1979, CANCER LETT, V8, P139, DOI 10.1016/0304-3835(79)90007-7
   RISCH HA, 1993, AM J EPIDEMIOL, V138, P281, DOI 10.1093/oxfordjournals.aje.a116857
   RobbanaBarnat S, 1996, ENVIRON HEALTH PERSP, V104, P280, DOI 10.2307/3432886
   ROSS RK, 1992, LANCET, V339, P943, DOI 10.1016/0140-6736(92)91528-G
   RYBERG D, 1994, CANCER RES, V54, P5801
   SCHOENBERG JB, 1989, AM J EPIDEMIOL, V130, P688, DOI 10.1093/oxfordjournals.aje.a115390
   SEOW A, 1994, J PUBLIC HEALTH MED, V16, P149, DOI 10.1093/oxfordjournals.pubmed.a042950
   Seow A, 1998, INT J EPIDEMIOL, V27, P167, DOI 10.1093/ije/27.2.167
   SHIELDS PG, 1995, J NATL CANCER I, V87, P836, DOI 10.1093/jnci/87.11.836
   Sinha R, 1998, CANCER CAUSE CONTROL, V9, P621, DOI 10.1023/A:1008805525525
   STOCKWELL HG, 1990, INT J EPIDEMIOL, V19, PS48, DOI 10.1093/ije/19.Supplement_1.S48
   THIEBAUD HP, 1995, FOOD CHEM TOXICOL, V33, P821, DOI 10.1016/0278-6915(95)00057-9
   WAKABAYASHI K, 1993, ENVIRON HEALTH PERSP, V99, P129, DOI 10.2307/3431468
   WU AH, 1985, JNCI-J NATL CANCER I, V74, P747
   WU AH, 1995, AM J EPIDEMIOL, V141, P1023, DOI 10.1093/oxfordjournals.aje.a117366
   WUWILLIAMS AH, 1993, AM J IND MED, V24, P67, DOI 10.1002/ajim.4700240107
   Yang CC, 1998, CARCINOGENESIS, V19, P359, DOI 10.1093/carcin/19.2.359
   ZHANG XM, 1988, MUTAT RES, V201, P181, DOI 10.1016/0027-5107(88)90124-8
   Zheng W, 1998, JNCI-J NATL CANCER I, V90, P1724, DOI 10.1093/jnci/90.22.1724
   Ziegler RG, 1996, CANCER CAUSE CONTROL, V7, P157, DOI 10.1007/BF00115646
NR 62
TC 120
Z9 135
U1 0
U2 44
PU AMER ASSOC CANCER RESEARCH
PI PHILADELPHIA
PA 615 CHESTNUT ST, 17TH FLOOR, PHILADELPHIA, PA 19106-4404 USA
SN 1055-9965
EI 1538-7755
J9 CANCER EPIDEM BIOMAR
JI Cancer Epidemiol. Biomarkers Prev.
PD NOV 15
PY 2000
VL 9
IS 11
BP 1215
EP 1221
DI 
PG 7
WC Oncology; Public, Environmental & Occupational Health
SC Oncology; Public, Environmental & Occupational Health
GA 373YW
UT WOS:000165318500011
PM 11097230
DA 2025-02-23
ER

PT J
AU Wakai, K
   Takashi, M
   Okamura, K
   Yuba, H
   Suzuki, K
   Murase, T
   Obata, K
   Itoh, H
   Kato, T
   Kobayashi, M
   Sakata, T
   Otani, T
   Ohshima, S
   Ohno, Y
AF Wakai, K
   Takashi, M
   Okamura, K
   Yuba, H
   Suzuki, K
   Murase, T
   Obata, K
   Itoh, H
   Kato, T
   Kobayashi, M
   Sakata, T
   Otani, T
   Ohshima, S
   Ohno, Y
TI Foods and nutrients in relation to bladder cancer risk: A case-control study in Aichi Prefecture, Central Japan
SO NUTRITION AND CANCER-AN INTERNATIONAL JOURNAL
LA English
DT Article
ID lower urinary-tract; urothelial cancer; dietary factors; beta-carotene; fluid intake; vitamin-a; men; supplements; tobacco; habits
AB To elucidate the role of diet in the etiology of bladder cancer, we conducted a case-control study from 1996 to 1999 in Aichi Prefecture, Central Japan. Cases were patients newly diagnosed with bladder cancer, and one hospital control was selected for each case, matching gender, age, and hospital A well-validated food frequency questionnaire was adopted to estimate intakes of nutrients and food groups. Odds ratios (ORs) adjusted for smoking and occupational history were computed using conditional logistic models. The analyses based on 297 cases and 295 controls revealed the following. 1) The more the intake of milk and dairy products, the lower the OR; the ORs across quartiles in all subjects were 1.02, 0.73, and 0.52. Fruit intake was negatively associated with the risk, particularly in men (ORs across quartiles = 0.76, 0.77 and 0.52). Green-yellow vegetables were associated with a decreased risk in the highest quartile of consumption in men (OR = 0.57). 2) Dietary intakes of retinol and saturated fatty acids were related to a reduced risk in all subjects (ORs across quartiles = 0.75, 0.54, and 0.66 and 0.55, 0.54, and 0.60, respectively). Mono-unsaturated fatty acids had an inverse association with bladder cancer risk in men.
C1 Nagoya Univ, Grad Sch Med, Dept Prevent Med Biostat & Med Decis Making, Showa Ku, Nagoya, Aichi 4668550, Japan.
   Nagoya Univ, Sch Med, Dept Urol, Nagoya, Aichi 4668550, Japan.
   Nagoya First Red Cross Hosp, Dept Urol, Nagoya, Aichi 4538511, Japan.
   Nagoya Second Red Cross Hosp, Dept Urol, Nagoya, Aichi 4668650, Japan.
   Ishinomiya Municipal Hosp, Dept Urol, Aichi 4918558, Japan.
   Handa Municipal Hosp, Dept Urol, Aichi 4758599, Japan.
   Kasugai Municipal Hosp, Dept Urol, Kasugai, Aichi 4868510, Japan.
   Chubu Rosai Hosp, Dept Urol, Nagoya, Aichi 4558530, Japan.
C3 Nagoya University; Nagoya University; Red Cross Nagoya Daiichi Hospital
RP Wakai, K (corresponding author), Nagoya Univ, Grad Sch Med, Dept Prevent Med Biostat & Med Decis Making, Showa Ku, 65 Tsurumai Cho, Nagoya, Aichi 4668550, Japan.
CR ARAKI H, 1983, PROSTATE, V4, P252
   Breslow N, 1980, STAT METHODS CANC RE, V0, P248
   Breslow NE, 1980, STAT METHODS CANC RE, V0, P192
   Bruemmer B, 1996, AM J EPIDEMIOL, V144, P485, DOI 10.1093/oxfordjournals.aje.a008955
   Chyou P H, 1993, ANN EPIDEMIOL, V3, P211
   CLAUDE J, 1986, AM J EPIDEMIOL, V124, P578, DOI 10.1093/oxfordjournals.aje.a114430
   *COMM RES SCI BUR, 1997, STAND TABL FOOD COMP, V0, P0
   *COMM RES SCI BUR, 1982, STAND TABL FOOD COMP, V0, P0
   DESTEFANI E, 1991, CANCER-AM CANCER SOC, V67, P536, DOI 10.1002/1097-0142(19910115)67:2<536::AID-CNCR2820670236>3.0.CO;2-8
   Egami I, 1999, J EPIDEMIOL, V9, P227
   HIRAYAMA T, 1990, LIFE STYLE MORTALITY, V0, P73
   Lagiou P, 1999, UROLOGY, V54, P284, DOI 10.1016/S0090-4295(99)00096-5
   LaVecchia C, 1996, CANCER CAUSE CONTROL, V7, P95, DOI 10.1007/BF00115641
   LAVECCHIA C, 1989, NUTR CANCER, V12, P93, DOI 10.1080/01635588909514006
   Marangon K, 1998, AM J CLIN NUTR, V67, P231, DOI 10.1093/ajcn/67.2.231
   METTLIN C, 1979, AM J EPIDEMIOL, V110, P255, DOI 10.1093/oxfordjournals.aje.a112810
   Michaud DS, 1999, NEW ENGL J MED, V340, P1390, DOI 10.1056/NEJM199905063401803
   Michaud DS, 1999, JNCI-J NATL CANCER I, V91, P605, DOI 10.1093/jnci/91.7.605
   MILLS PK, 1991, AM J EPIDEMIOL, V133, P230, DOI 10.1093/oxfordjournals.aje.a115867
   MOMAS I, 1994, CANCER CAUSE CONTROL, V5, P326, DOI 10.1007/BF01804983
   Nakata Seiji, 1995, ACTA UROLOGICA JAPONICA, V41, P969
   NEGRI E, 1991, INT J CANCER, V48, P350, DOI 10.1002/ijc.2910480307
   NOMURA AMY, 1991, INT J CANCER, V48, P199, DOI 10.1002/ijc.2910480208
   Ohno Y, 1985, NATL CANCER INST MONOGR, V69, P229
   PAGANINIHILL A, 1987, JNCI-J NATL CANCER I, V79, P443
   Pohlabeln H, 1999, EUR J EPIDEMIOL, V15, P411, DOI 10.1023/A:1007595809278
   RIBOLI E, 1991, INT J CANCER, V49, P214, DOI 10.1002/ijc.2910490212
   Rothman KJG, 1998, MODERN EPIDEMIOLOGY, V2nd, P93
   Sasaki S, 1999, J EPIDEMIOL, V9, P190
   SHIBATA A, 1992, BRIT J CANCER, V66, P673, DOI 10.1038/bjc.1992.336
   SLATTERY ML, 1988, INT J CANCER, V42, P17, DOI 10.1002/ijc.2910420105
   STEINECK G, 1990, INT J CANCER, V45, P1006, DOI 10.1002/ijc.2910450604
   STEINECK G, 1988, ACTA ONCOL, V27, P323, DOI 10.3109/02841868809093549
   Tokudome Y, 1999, J EPIDEMIOL, V9, P78
   VENA JE, 1992, NUTR CANCER, V18, P255, DOI 10.1080/01635589209514226
   WAKABAYASHI K, 1992, CANCER RES, V52, P0
   Wakai K, 1999, J EPIDEMIOL, V9, P216
   WILLETT W, 1986, AM J EPIDEMIOL, V124, P17, DOI 10.1093/oxfordjournals.aje.a114366
   *WORLD CANC RES FU, 1997, FOOD NUTR PREV CANC, V0, P338
   World Health Organization, 1992, INTERNATIONAL STATISTICAL CLASSIFICATION OF DISEASES AND RELATED HEALTH PROBLEMS, V0, P0
   Yu Y, 1997, EUR J CANCER PREV, V6, P363, DOI 10.1097/00008469-199708000-00008
NR 41
TC 59
Z9 61
U1 0
U2 2
PU LAWRENCE ERLBAUM ASSOC INC
PI MAHWAH
PA 10 INDUSTRIAL AVE, MAHWAH, NJ 07430-2262 USA
SN 0163-5581
EI 
J9 NUTR CANCER
JI Nutr. Cancer
PD JUN 15
PY 2000
VL 38
IS 1
BP 13
EP 22
DI 10.1207/S15327914NC381_3
PG 10
WC Oncology; Nutrition & Dietetics
SC Oncology; Nutrition & Dietetics
GA 425CE
UT WOS:000168270100003
PM 11341038
DA 2025-02-23
ER

PT J
AU Cohen, SM
   Arnold, LL
   Cano, M
   Ito, M
   Garland, EM
   Shaw, RA
AF Cohen, SM
   Arnold, LL
   Cano, M
   Ito, M
   Garland, EM
   Shaw, RA
TI Calcium phosphate-containing precipitate and the carcinogenicity of sodium salts in rats
SO CARCINOGENESIS
LA English
DT Article
ID urinary-bladder carcinogenesis; hyaline droplet nephropathy; tumor promoting activity; cell-proliferation; silica urolithiasis; saccharin exposure; l-ascorbate; diet; hyperplasia; induction
AB Sodium saccharin, ascorbate and other sodium salts fed at high doses to rats produce urinary bladder urothelial cytotosicity with consequent regenerative hyperplasia, For sodium salts that have been tested, tumor activity is enhanced when administered either alone or after a brief exposure to a known genotoxic bladder carcinogen. These sodium salts alter urinary composition of rats resulting in formation of an amorphous precipitate. We examined the precipitate to ascertain its composition and further delineate the basis for its formation in rat urine. Using scanning electron microscopy with attached X-ray energy dispersive spectroscopy, the principal elements present were calcium, phosphorus, minor amounts of silicon and sulfur. Smaller elements are not detectable by this method. Infrared analyses demonstrated that calcium phosphate was in the tribasic form and silicon,vas most likely in the form of silica, Small amounts of saccharin were present in the precipitate from rats fed sodium saccharin (<5%), but ascorbate was not detectable in the precipitate from rats fed similar doses of sodium ascorbate, Large amounts of urea and mucopolysaccharide, apparently chondroitin sulfate, were detected in the precipitate by infrared analysis. Chemical analyses confirmed the presence of large amounts of calcium phosphate with variably small amounts of magnesium, possibly present as magnesium ammonium phosphate crystals, present in urine even in controls. Small amounts of protein, including albumin and alpha(2u)-globulin, mere also detected (<5% of the precipitate). Calcium phosphate is an essential ingredient of the medium for tissue culture of epithelial cells, but when present at high concentrations (>5 mM) it precipitates and becomes cytotoxic. The nature of the precipitate reflects the unique composition of rat urine and helps to explain the basis for the species specificity of the cytotoxic and proliferative effects of high doses of these sodium salts.
C1 Univ Nebraska, Med Ctr, Dept Pathol & Microbiol, Omaha, NE 68198 USA.
   Univ Nebraska, Med Ctr, Eppley Inst Res Canc, Omaha, NE 68198 USA.
   Natl Res Council Canada, Inst Biodiagnost, Winnipeg, MB R3B 1Y6, Canada.
C3 University of Nebraska System; University of Nebraska Medical Center; University of Nebraska System; University of Nebraska Medical Center; National Research Council Canada
RP Cohen, SM (corresponding author), Univ Nebraska, Med Ctr, Dept Pathol & Microbiol, Omaha, NE 68198 USA.
FU NCI NIH HHS [CA32513, CA36727] Funding Source: Medline
CR ANDERSON RL, 1988, FOOD CHEM TOXICOL, V26, P637, DOI 10.1016/0278-6915(88)90235-9
   ARNOLD DL, 1980, TOXICOL APPL PHARM, V52, P113, DOI 10.1016/0041-008X(80)90253-7
   ARNOLD DL, 1989, MUTAT RES, V221, P69, DOI 10.1016/0165-1110(89)90001-8
   ARNOLD DL, 1983, TOXICOLOGY, V27, P179, DOI 10.1016/0300-483X(83)90021-5
   ARNOLD LL, 1995, TOXICOLOGIST, V15, P201
   ASHBY J, 1986, MUTAT RES, V163, P63, DOI 10.1016/0027-5107(86)90059-X
   BRYAN GT, 1970, SCIENCE, V16, P1238
   CHOWANIEC J, 1979, BRIT J CANCER, V39, P355, DOI 10.1038/bjc.1979.68
   CLAYSON DB, 1995, FOOD CHEM TOXICOL, V33, P771, DOI 10.1016/0278-6915(95)00044-3
   CLAYSON DB, 1974, J NATL CANCER I, V52, P1685, DOI 10.1093/jnci/52.6.1685
   COHEN SM, 1994, CARCINOGENESIS, V15, P2593, DOI 10.1093/carcin/15.11.2593
   COHEN SM, 1982, CANCER RES, V42, P65
   COHEN SM, 1991, CARCINOGENESIS, V12, P1551, DOI 10.1093/carcin/12.9.1551
   Cohen SM, 1996, TOXICOL PATHOL, V24, P251, DOI 10.1177/019262339602400214
   COHEN SM, 1981, INVEST UROL, V19, P136
   Cohen SM, 1998, CANCER RES, V58, P2557
   COHEN SM, 1995, CARCINOGENESIS, V16, P343, DOI 10.1093/carcin/16.2.343
   COHEN SM, 1990, SCANNING MICROSCOPY, V4, P135
   COHEN SM, 1991, CANCER RES, V51, P1766
   COHEN SM, 1995, CARCINOGENESIS, V16, P2743, DOI 10.1093/carcin/16.11.2743
   COHEN SM, 1979, CANCER RES, V39, P1207
   COHEN SM, 1995, SCANNING MICROSCOPY, V9, P137
   COHEN SM, 1995, FOOD CHEM TOXICOL, V33, P715, DOI 10.1016/0278-6915(95)00040-9
   DEGROOT AP, 1988, FOOD CHEM TOXICOL, V26, P425, DOI 10.1016/0278-6915(88)90053-1
   DeSesso JM, 1989, COMM TOXICOL, V3, P335
   DIETRICH DR, 1991, CANCER RES, V51, P3512
   EKLUND S H, 1992, PROCEEDINGS OF THE AMERICAN ASSOCIATION FOR CANCER RESEARCH ANNUAL MEETING, V33, P189
   ELLWEIN LB, 1990, CRIT REV TOXICOL, V20, P311, DOI 10.3109/10408449009089867
   EMERICK RJ, 1986, NUTR REP INT, V34, P907
   EMERICK RJ, 1963, AM J VET RES, V24, P610
   EMERICK RJ, 1987, J NUTR, V117, P1603, DOI 10.1093/jn/117.9.1603
   FARNDALE RW, 1986, BIOCHIM BIOPHYS ACTA, V883, P173, DOI 10.1016/0304-4165(86)90306-5
   FISHER MJ, 1989, FOOD CHEM TOXICOL, V27, P1, DOI 10.1016/0278-6915(89)90085-9
   Fiske CH, 1925, J BIOL CHEM, V66, P375
   FREDERICK CB, 1989, FUND APPL TOXICOL, V12, P346, DOI 10.1016/0272-0590(89)90051-1
   FUKUSHIMA S, 1981, CANCER RES, V41, P3100
   FUKUSHIMA S, 1983, CANCER RES, V43, P4454
   FUKUSHIMA S, 1983, FOOD CHEM TOXICOL, V21, P59, DOI 10.1016/0278-6915(83)90269-7
   FUKUSHIMA S, 1980, CANCER RES, V40, P734
   FUKUSHIMA S, 1983, JPN J CANCER RES, V74, P8
   GARLAND EM, 1994, CANCER LETT, V78, P99, DOI 10.1016/0304-3835(94)90037-X
   GARLAND EM, 1991, FOOD CHEM TOXICOL, V29, P657, DOI 10.1016/0278-6915(91)90123-O
   GARLAND EM, 1993, FOOD CHEM TOXICOL, V31, P689, DOI 10.1016/0278-6915(93)90139-P
   GARLAND EM, 1989, CANCER RES, V49, P3789
   GASSLER N, 1993, EUR J CLIN CHEM CLIN, V31, P503
   HARD GC, 1995, FOOD CHEM TOXICOL, V33, P731, DOI 10.1016/0278-6915(95)00041-Y
   HARD GC, 1993, ENVIRON HEALTH PERSP, V99, P313, DOI 10.2307/3431508
   HASEGAWA R, 1986, CANCER LETT, V30, P261, DOI 10.1016/0304-3835(86)90050-9
   HASEGAWA R, 1985, CANCER RES, V45, P1469
   HICKS RM, 1973, NATURE, V243, P347, DOI 10.1038/243347a0
   INGMAN F, 1966, MICROCHEM J, V10, P545, DOI 10.1016/0026-265X(66)90239-6
   ITO N, 1983, ENVIRON HEALTH PERSP, V50, P61, DOI 10.2307/3429535
   ITO N, 1989, EXP PATHOL-JENA, V36, P1
   JOHANSSON SL, 1986, TOXICOL APPL PHARM, V86, P80, DOI 10.1016/0041-008X(86)90401-1
   JONES WT, 1990, J UROLOGY, V144, P1010, DOI 10.1016/S0022-5347(17)39648-9
   LINA BAR, 1994, CARCINOGENESIS, V15, P523, DOI 10.1093/carcin/15.3.523
   Luna GG, 1968, MANUAL OF HISTOLOGIC STAINING METHODS OF THE ARMED FORCES INSTITUTE OF PATHOLOGY, V0, P0
   LUTZ WK, 1977, CHEM-BIOL INTERACT, V19, P253, DOI 10.1016/0009-2797(77)90036-9
   MAUCK JC, 1986, CLIN CHEM, V32, P1197
   Michaud DS, 1999, NEW ENGL J MED, V340, P1390, DOI 10.1056/NEJM199905063401803
   MILLER TD, 1983, TOXICOL LETT, V20, P177
   MOORE CW, 1979, MUTAT RES, V67, P215, DOI 10.1016/0165-1218(79)90015-6
   MOOREHEAD WR, 1974, CLIN CHEM, V20, P1458
   NAKANISHI K, 1980, GANN, V71, P490
   OKAMURA T, 1992, FUND APPL TOXICOL, V18, P425, DOI 10.1016/0272-0590(92)90141-4
   OKAMURA T, 1991, CANCER RES, V51, P1778
   OLSON MJ, 1990, TOXICOL APPL PHARM, V102, P524, DOI 10.1016/0041-008X(90)90047-X
   RENWICK AG, 1989, TOXICOLOGY, V3, P289
   *SACCH WORK GROUP, 1980, TOX FOR WASH DC, V0, P67
   SCHOENIG GP, 1985, FOOD CHEM TOXICOL, V23, P475, DOI 10.1016/0278-6915(85)90142-5
   SHIOYA S, 1994, FOOD CHEM TOXICOL, V32, P165, DOI 10.1016/0278-6915(94)90179-1
   SIGGAARDANDERSEO, 1976, FUNDAMENTALS CLIN CH, V0, P135
   SMITHLEWIS MJ, 1986, CLIN CHEM, V32, P1200
   SUNDBERG MW, 1979, CLIN CHEM, V25, P1140
   TATEMATSU M, 1987, JPN J CANCER RES, V78, P879
   TAYLOR JM, 1980, TOXICOL APPL PHARM, V54, P57, DOI 10.1016/0041-008X(80)90008-3
   TIBBELS TS, 1988, J CHROMATOGR, V441, P448, DOI 10.1016/S0021-9673(01)83893-0
   TIETZ NW, 1986, TXB CLIN CHEM, V0, P1179
   Tisdel MO, 1974, S SWEETENERS, V0, P145
   UWAGAWA S, 1994, TOXICOL APPL PHARM, V127, P182, DOI 10.1006/taap.1994.1152
   WEST RW, 1981, TOXICOL LETT, V7, P409, DOI 10.1016/0378-4274(81)90086-2
   WEST RW, 1994, FOOD CHEM TOXICOL, V32, P207, DOI 10.1016/0278-6915(94)90192-9
   Whysner J, 1996, PHARMACOL THERAPEUT, V71, P225, DOI 10.1016/0163-7258(96)00069-1
   WIGLER M, 1979, P NATL ACAD SCI USA, V76, P1373, DOI 10.1073/pnas.76.3.1373
   WILLIAMSON DS, 1987, FOOD CHEM TOXICOL, V25, P211, DOI 10.1016/0278-6915(87)90084-6
   ZUKOWSKI K, 1994, P AM ASSOC CANC RES, V35, P684
NR 86
TC 21
Z9 23
U1 1
U2 3
PU OXFORD UNIV PRESS
PI OXFORD
PA GREAT CLARENDON ST, OXFORD OX2 6DP, ENGLAND
SN 0143-3334
EI 
J9 CARCINOGENESIS
JI Carcinogenesis
PD APR 15
PY 2000
VL 21
IS 4
BP 783
EP 792
DI 10.1093/carcin/21.4.783
PG 10
WC Oncology
SC Oncology
GA 308ZH
UT WOS:000086742400035
PM 10753216
DA 2025-02-23
ER

PT J
AU Breinholt, V
   Lauridsen, ST
   Daneshvar, B
   Jakobsen, J
AF Breinholt, V
   Lauridsen, ST
   Daneshvar, B
   Jakobsen, J
TI Dose-response effects of lycopene on selected drug-metabolizing and antioxidant enzymes in the rat.
SO CANCER LETTERS
LA English
DT Article
DE 2-amino-1-methyl-6-phenylimidazo [4,5-n]pyridine; anticarcinogen; lycopene; U-shaped dose-response curve; antioxidant enzymes; malondialdehyde
ID colonic aberrant crypt; beta-carotene; tumor development; liver; risk; foci; food; carcinogenesis; mechanisms; vegetables
AB The administration of lycopene to female rats at doses ranging from 0.001 to 0.1 g/kg b.w, per day for 2 weeks was found to alter the drug-metabolizing capacity and antioxidant status of the exposed animals. An investigation of four cytochrome P450-dependent enzymes revealed that benzyloxyresorufin O-dealkylase activity in the liver was significantly induced in a dose-dependent fashion at all lycopene doses investigated. Likewise, ethoxyresorufin O-dealkylase activity was induced, although only at the two highest lycopene concentrations tested. An investigation of selected phase 2 detoxification enzymes provided evidence that lycopene was capable of inducing hepatic quinone reductase, approximately two-fold, at doses between 0.001 and 0.05 g/kg b.w, per day, whereas no effect was observed at the remaining doses tested. Glutathione transferase, using the two substrates, 2,4-dichloronitrobenzene and 1-chloro-2,4-dinitrobenzene, was significantly induced at the 0.1 g/kg b.w. per day dose, whereas no effect was observed at the remaining lycopene doses. Analysis of the antioxidant status of thr blood compartment revealed that three out of four antioxidant enzymes were affected by lycopene treatment. The activity of superoxide dismutase was thus significantly induced at lycopene doses of 0.005 and 0.05 g/kg b.w, whereas glutathione reductase and glutathione peroxidase was only induced at the 0.005 g/kg b.w. per day dose. For all antioxidant enzymes investigated, the activities seemed to return to the control level after exerting peak induction at doses between 0.005 and 0.05 g/kg b.w. per day. The explanation for this remains unknown. The plasma concentration of lycopene at dietary levels of 0.001, 0.005, 0.05 and 0.1 g/kg b.w. per day was estimated to be 16, 32, 71 and 67 nM, which is barely within the lower range of the mean human plasma concentration of lycopene, which ranges from 70-1790 nM. Oxidative stress induced by the heterocyclic amine, 2-amino-1-methyl-6-phenylimidazo [4,5-b]pyridine (PhIP), and investigated by analyzing for malondialdehyde in plasma, was not found to be affected by prior. lycopene exposure. The level of PhIP-DNA adducts in the liver or colon was likewise not affected by lycopene at any dose. Overall, the present study provides evidence that lycopene administered in the diet of young female rats exerts minor modifying effects toward antioxidant and drug-metabolizing enzymes involved in the protection against oxidative stress and cancer. The fact that these enzymatic activities are induced at all of these very low plasma levels, could be taken to suggest that modulation of antioxidant and drug-metabolizing enzymes map indeed be relevant to humans, which in general exhibit a plasma lycopene level several fold above the effective levels observed in this study. (C) 2000 Elsevier Science Ireland Ltd. All rights reserved.
C1 Danish Vet & Food Adm, Inst Food Safety & Toxicol, Div Biochem & Mol Toxicol, DK-2860 Soborg, Denmark.
   Danish Vet & Food Adm, Inst Food Res & Nutr, Div Nutr, DK-2860 Soborg, Denmark.
RP Danish Vet & Food Adm, Inst Food Safety & Toxicol, Div Biochem & Mol Toxicol, Morkhoj Bygade 19, DK-2860 Soborg, Denmark.
EM vib@fdir.dk
CR ALABASTER O, 1995, CARCINOGENESIS, V16, P127, DOI 10.1093/carcin/16.1.127
   Alpha-Tocopherol Beta Carotene Cancer Prevention Study Group, 1994, N ENGL J MED, V330, P1029, DOI 10.1056/NEJM199404143301501
   Astorg P, 1997, NUTR CANCER, V29, P60, DOI 10.1080/01635589709514603
   BERTRAM JS, 1995, AM J CLIN NUTR, V62, P1327
   BLOCK G, 1992, NUTR CANCER, V18, P1, DOI 10.1080/01635589209514201
   BURKE MD, 1994, BIOCHEM PHARMACOL, V48, P923, DOI 10.1016/0006-2952(94)90363-8
   Cantelli-Forti G, 1998, MUTAT RES-FUND MOL M, V402, P179, DOI 10.1016/S0027-5107(97)00296-0
   COLACCHIO TA, 1989, ARCH SURG-CHICAGO, V124, P217
   Daneshvar B, 1997, BIOMARKERS, V2, P117, DOI 10.1080/135475097231841
   DASHWOOD RH, 1988, CARCINOGENESIS, V9, P427, DOI 10.1093/carcin/9.3.427
   DEGAWA M, 1992, JPN J CANCER RES, V83, P1047, DOI 10.1111/j.1349-7006.1992.tb02720.x
   DRAGSTED LO, 1993, PHARMACOL TOXICOL, V72, P388, DOI 10.1111/j.1600-0773.1993.tb01350.x
   Ernster L, 1967, METHODS ENZYMOL, V10, P309, DOI 10.1016/0076-6879(67)10059-1
   FORMAN MR, 1993, AM J CLIN NUTR, V58, P519, DOI 10.1093/ajcn/58.4.519
   FRANCESCHI S, 1994, INT J CANCER, V59, P181, DOI 10.1002/ijc.2910590207
   GIOVANNUCCI E, 1995, J NATL CANCER I, V87, P1767, DOI 10.1093/jnci/87.23.1767
   Goldberg DM, 1983, METHOD ENZYMAT AN, V3, P258
   Gradelet S, 1996, XENOBIOTICA, V26, P49, DOI 10.3109/00498259609046688
   GREENBERG ER, 1994, NEW ENGL J MED, V331, P141, DOI 10.1056/NEJM199407213310301
   HABIG WH, 1974, J BIOL CHEM, V249, P7130
   HART DJ, 1995, FOOD CHEM, V54, P101, DOI 10.1016/0308-8146(95)92669-B
   Hennekens CH, 1996, NEW ENGL J MED, V334, P1145, DOI 10.1056/NEJM199605023341801
   JONES RC, 1989, J NUTR, V119, P508, DOI 10.1093/jn/119.3.508
   KENNEDY TA, 1992, J BIOL CHEM, V267, P4658
   KHACHIK F, 1998, J CELL BIOCHEM, V22, P236
   Kim DJ, 1997, CANCER LETT, V120, P15, DOI 10.1016/S0304-3835(97)00281-4
   KLEMAN M, 1990, CARCINOGENESIS, V11, P2185, DOI 10.1093/carcin/11.12.2185
   Lake BG, 1987, BIOCHEMICAL TOXICOLOGY: A PRATICAL APPROACH, V0, P183
   Lauridsen ST, 1999, ATHEROSCLEROSIS, V142, P169, DOI 10.1016/S0021-9150(98)00234-2
   MACLENNAN R, 1995, J NATL CANCER I, V87, P1760, DOI 10.1093/jnci/87.23.1760
   MASCIO PD, 1989, ARCH BIOCHEM BIOPHYS, V271, P532
   Mayne ST, 1999, J NUTR, V129, P849, DOI 10.1093/jn/129.4.849
   MEYER O, 1982, LAB ANIM-UK, V16, P271, DOI 10.1258/002367782780891705
   MULDER GJ, 1975, BIOCHEM J, V151, P131, DOI 10.1042/bj1510131
   NAGASAWA H, 1995, ANTICANCER RES, V15, P1173
   Narisawa T, 1996, CANCER LETT, V107, P137, DOI 10.1016/0304-3835(96)04354-6
   Okajima E, 1998, JPN J CANCER RES, V89, P22, DOI 10.1111/j.1349-7006.1998.tb00474.x
   OLMEDILLA B, 1994, AM J CLIN NUTR, V60, P106, DOI 10.1093/ajcn/60.1.106
   Piper JT, 1998, INT J BIOCHEM CELL B, V30, P445, DOI 10.1016/S1357-2725(98)00015-6
   REDINBAUGH MG, 1986, ANAL BIOCHEM, V153, P267, DOI 10.1016/0003-2697(86)90091-6
   Schierle J, 1997, FOOD CHEM, V59, P459, DOI 10.1016/S0308-8146(96)00177-X
   SHIVAPURKAR N, 1995, CANCER LETT, V91, P125, DOI 10.1016/0304-3835(95)03729-G
   Sies H, 1998, P SOC EXP BIOL MED, V218, P121, DOI 10.3181/00379727-218-44285a
   SNOWDON D, 1992, J GERONTOL A-BIOL, V51, P0
   TEMPLE NJ, 1987, JNCI-J NATL CANCER I, V78, P1211
   WESTSTRATE JA, 1995, AM J CLIN NUTR, V58, P519
   WHEELER CR, 1990, ANAL BIOCHEM, V184, P193, DOI 10.1016/0003-2697(90)90668-Y
NR 47
TC 142
Z9 168
U1 1
U2 13
PU ELSEVIER IRELAND LTD
PI CLARE
PA ELSEVIER HOUSE, BROOKVALE PLAZA, EAST PARK SHANNON, CO, CLARE, 00000, IRELAND
SN 0304-3835
EI 1872-7980
J9 CANCER LETT
JI Cancer Lett.
PD JUN 30
PY 2000
VL 154
IS 2
BP 201
EP 210
DI 10.1016/S0304-3835(00)00401-8
PG 10
WC Oncology
SC Oncology
GA 396WY
UT WOS:000166661900012
PM 10806309
DA 2025-02-23
ER

PT J
AU Zhang, SMM
   Hunter, DJ
   Rosner, BA
   Giovannucci, EL
   Colditz, GA
   Speizer, FE
   Willett, WC
AF Zhang, SMM
   Hunter, DJ
   Rosner, BA
   Giovannucci, EL
   Colditz, GA
   Speizer, FE
   Willett, WC
TI Intakes of fruits, vegetables, and related nutrients and the risk of non-Hodgkin's lymphoma among women
SO CANCER EPIDEMIOLOGY BIOMARKERS & PREVENTION
LA English
DT Article
ID alpha-tocopherol levels; total-energy-intake; dietary questionnaire; carotenoid database; united-states; cancer risk; consumption; validation; infection; folate
AB Non-Hodgkin's lymphoma is etiologically related to suppressed immune status, and certain nutrients found in fruits and vegetables have been associated with increased immune responses. However, limited information exists on associations between intake of fruits, vegetables, and related nutrients and non-Hodgkin's lymphoma risk. We thus examined these associations among 88,410 women in the Nurses' Health Study cohort who were aged 34-60 years in 1980 and provided dietary information in 1980. During 14 years of follow-up, we documented 199 incident cases of non-Hodgkin's lymphoma. Higher intake of fruits and vegetables was associated with a lower risk of non-Hodgkin's lymphoma (P for trend = 0.02); the multivariate relative risk (RR) was 0.62 [95% confidence interval (CI), 0.38-1.02] for women who consumed greater than or equal to six servings per day as compared with those consuming less than three servings per day. When fruits and vegetables were examined separately, intake of vegetables rather than fruits was most clearly associated with a reduced risk (P for trend = 0.02 for vegetables; P for trend = 0.16 for fruits); compared with those consuming less than one serving per day, the multivariate RRs were 0.62 (95% CI, 0.35-1.07) for women who consumed greater than or equal to three servings per day of vegetables and 0.70 (95% CI, 0.44-1.12) for women who consumed this amount of fruits. Higher intake of cruciferous vegetables was also associated with a decreased risk (P for trend = 0.03); the multivariate RR was 0.67 (95% CI, 0.40-1.11) for women who consumed greater than or equal to five servings per week as compared with those consuming less than two servings per week. These associations were slightly attenuated when we additionally adjusted for intake of beef, pork, or lamb as a main dish. Intake of dietary fiber from vegetable sources was related to a reduced risk; the multivariate RR was 0.54 (95% CI, 0.34-0.87) for women in the highest quintile as compared with those in the lowest quintile (P for trend = 0.01), and it was slightly attenuated with additional adjustment for saturated and trans unsaturated fats. However, we observed no associations between intakes of specific dietary carotenoids, vitamins A, C, E, and folate, and non-Hodgkin's lymphoma risk. Higher intake of vegetables, particularly cruciferous vegetables, may reduce the risk of non-Hodgkin's lymphoma among women.
C1 Harvard Univ, Sch Publ Hlth, Dept Nutr, Boston, MA 02115 USA.
   Harvard Univ, Sch Publ Hlth, Dept Epidemiol, Boston, MA 02115 USA.
   Harvard Univ, Sch Med, Boston, MA 02115 USA.
   Brigham & Womens Hosp, Channing Lab, Boston, MA 02115 USA.
   Brigham & Womens Hosp, Dept Med, Boston, MA 02115 USA.
C3 Harvard University; Harvard T.H. Chan School of Public Health; Harvard University; Harvard T.H. Chan School of Public Health; Harvard University; Harvard Medical School; Harvard University; Harvard University Medical Affiliates; Brigham & Women's Hospital; Harvard University; Harvard University Medical Affiliates; Brigham & Women's Hospital
RP Zhang, SMM (corresponding author), Harvard Univ, Sch Publ Hlth, Dept Nutr, 665 Huntington Ave, Boston, MA 02115 USA.
FU NCI NIH HHS [CA 40356] Funding Source: Medline
CR Blomhoff HK, 1994, VITAMIN A IN HEALTH AND DISEASE., V0, P451
   Blount BC, 1997, P NATL ACAD SCI USA, V94, P3290, DOI 10.1073/pnas.94.7.3290
   Chiu BCH, 1996, JAMA-J AM MED ASSOC, V275, P1315, DOI 10.1001/jama.275.17.1315
   CHUGAHUJA JK, 1993, J AM DIET ASSOC, V93, P318, DOI 10.1016/0002-8223(93)91559-9
   COOPER AJL, 1983, ANNU REV BIOCHEM, V52, P187, DOI 10.1146/annurev.bi.52.070183.001155
   CUPPLES LA, 1988, STAT MED, V7, P205, DOI 10.1002/sim.4780070122
   DAGOSTINO RB, 1990, STAT MED, V9, P1501, DOI 10.1002/sim.4780091214
   FILIPOVICH AH, 1992, CANCER RES, V52, P0
   FRANCESCHI S, 1989, NUTR CANCER, V12, P333, DOI 10.1080/01635588909514034
   Frei B, 1994, AM J MED, V97, P5
   GIOVANNUCCI E, 1993, J NATL CANCER I, V85, P875, DOI 10.1093/jnci/85.11.875
   Hu FB, 1999, AM J EPIDEMIOL, V149, P531, DOI 10.1093/oxfordjournals.aje.a009849
   KINLEN L, 1992, CANCER RES, V52, P0
   LEVINE AM, 1992, CANCER RES, V52, P0
   MANGELS AR, 1993, J AM DIET ASSOC, V93, P284, DOI 10.1016/0002-8223(93)91553-3
   Mason J, 1996, ONCOLOGY-BASEL, V10, P1742
   Mason J B, 1996, ONCOLOGY (WILLISTON PARK), V10, P1727
   MEYDANI SN, 1995, AM J CLIN NUTR, V62, P1462
   Michaud DS, 1998, CANCER EPIDEM BIOMAR, V7, P283
   NEGRI E, 1991, INT J CANCER, V48, P350, DOI 10.1002/ijc.2910480307
   RABKIN CS, 1993, INT J CANCER, V55, P208, DOI 10.1002/ijc.2910550207
   Ries LAG, 1994, NIH PUBL, V0, P0
   Rothman KJ, 1998, MODERN EPIDEMIOLOGY, Vsecond, P0
   SALVINI S, 1989, INT J EPIDEMIOL, V18, P858, DOI 10.1093/ije/18.4.858
   SEMBA RD, 1994, CLIN INFECT DIS, V19, P489, DOI 10.1093/clinids/19.3.489
   SMITH SA, 1995, CANCER CAUSE CONTROL, V6, P292, DOI 10.1007/BF00051404
   STAMPFER MJ, 1984, AM J EPIDEMIOL, V119, P837, DOI 10.1093/oxfordjournals.aje.a113804
   STEINMETZ KA, 1991, CANCER CAUSE CONTROL, V2, P427, DOI 10.1007/BF00054304
   STRYKER WS, 1988, AM J EPIDEMIOL, V127, P283, DOI 10.1093/oxfordjournals.aje.a114804
   Tavani A, 1997, NUTR CANCER, V27, P256, DOI 10.1080/01635589709514535
   Verhoeven DTH, 1996, CANCER EPIDEM BIOMAR, V5, P733
   WARD MH, 1994, CANCER CAUSE CONTROL, V5, P422, DOI 10.1007/BF01694756
   WILLETT W, 1986, AM J EPIDEMIOL, V124, P17, DOI 10.1093/oxfordjournals.aje.a114366
   WILLETT WC, 1988, AM J EPIDEMIOL, V127, P188, DOI 10.1093/oxfordjournals.aje.a114780
   WILLETT WC, 1983, AM J CLIN NUTR, V38, P631, DOI 10.1093/ajcn/38.4.631
   WILLETT WC, 1985, AM J EPIDEMIOL, V122, P51, DOI 10.1093/oxfordjournals.aje.a114086
   Zhang SM, 1999, JNCI-J NATL CANCER I, V91, P1751, DOI 10.1093/jnci/91.20.1751
NR 37
TC 132
Z9 145
U1 0
U2 1
PU AMER ASSOC CANCER RESEARCH
PI BIRMINGHAM
PA PO BOX 11806, BIRMINGHAM, AL 35202 USA
SN 1055-9965
EI 
J9 CANCER EPIDEM BIOMAR
JI Cancer Epidemiol. Biomarkers Prev.
PD MAY 15
PY 2000
VL 9
IS 5
BP 477
EP 485
DI 
PG 9
WC Oncology; Public, Environmental & Occupational Health
SC Oncology; Public, Environmental & Occupational Health
GA 312WG
UT WOS:000086966500004
PM 10815692
DA 2025-02-23
ER

PT J
AU Sesink, ALA
   Termont, DSML
   Kleibeuker, JH
   Van der Meer, R
AF Sesink, ALA
   Termont, DSML
   Kleibeuker, JH
   Van der Meer, R
TI Red meat and colon cancer: dietary haem, but not fat, has cytotoxic and hyperproliferative effects on rat colonic epithelium
SO CARCINOGENESIS
LA English
DT Article
ID bile-acid concentrations; colorectal-cancer; cell-proliferation; calcium; excretion; deoxycholate; consumption; phosphate; risk; bran
AB High intake of red meat is associated with an increased risk of colon cancer. It has been suggested that fat from red meat is responsible, because high fat intake increases the concentration of cytotoxic lipids in the colon. Experimental studies have not unequivocally supported such a role fbr fat, however. Recently, we showed that dietary haem, which is abundant in red meat, increased colonic cytotoxicity and epithelial proliferation. In this study, we wanted to clarify whether dietary fat affects colon cancer risk by itself or by modulating the detrimental effects of haem on the colonic epithelium. Rats were fed control or haem-supplemented diets with 10%, 25% or 40% of the energy derived from fat for 14 days. Faeces were collected for biochemical analyses. Colonic cytotoxicity was determined from the degree of lysis of erythrocytes by faecal water: Colonic epithelial proliferation was measured in vivo using [H-3]thymidine incorporation. Increasing the fat content of the control diets stimulated faecal disposal of both fatty acids and bile acids. It also increased the concentration of fatty acids, but not that of bile acids, in faecal water in control rats. The cytolytic activity of faecal water and colonic epithelial proliferation were unaffected. Dietary haem increased faecal cation content and cytolytic activity of faecal water at all fat levels, suggesting that the colonic mucosa was exposed to high amounts of luminal irritants. This effect was smaller in rats on the low-fat diet. Dietary haem also increased colonic epithelial proliferation at all fat levels. The haem-induced effects were independent of fatty acids or bile acids in the faecal water. In western societies, 30-40% of ingested energy is supplied by dietary fat, so our results suggest that the association between consumption of red meat and risk of colon cancer is mainly due to its haem content, and is largely independent of dietary fat content.
C1 Wageningen Ctr Food Sci, NIZO Food Res, Dept Nutr Qual & Safety, NL-6710 BA Ede, Netherlands.
   Univ Hosp, Dept Gastroenterol, Groningen, Netherlands.
C3 NIZO Food Research; University of Groningen
RP Wageningen Ctr Food Sci, NIZO Food Res, Dept Nutr Qual & Safety, POB 20, NL-6710 BA Ede, Netherlands.
CR Bingham SA, 1996, NUTR RES REV, V9, P197, DOI 10.1079/NRR19960012
   BLIGH EG, 1959, CAN J BIOCHEM PHYS, V37, P911
   BORUM ML, 1992, LIPIDS, V27, P999, DOI 10.1007/BF02535579
   BRUSSAARD JH, 1983, EUR J CLIN INVEST, V13, P115, DOI 10.1111/j.1365-2362.1983.tb00075.x
   CHANG WC, 1994, J NUTR, V124, P181, DOI 10.1093/jn/124.2.181
   FEARON ER, 1992, FASEB J, V6, P2783, DOI 10.1096/fasebj.6.10.1321771
   FINE KD, 1993, GASTROINTESTINAL DIS, V2, P1043
   GALLAHER DD, 1995, NUTR CANCER, V23, P63, DOI 10.1080/01635589509514362
   Giovannucci E, 1997, AM J CLIN NUTR, V66, P1564
   GOERG KJ, 1983, DIGESTION, V26, P105, DOI 10.1159/000198876
   GOERG KJ, 1982, DIGESTION, V25, P145, DOI 10.1159/000198823
   GOVERS MJAP, 1994, CANCER RES, V54, P95
   Govers MJAP, 1996, CANCER RES, V56, P3270
   HARRIS CC, 1993, NEW ENGL J MED, V329, P1318, DOI 10.1056/NEJM199310283291807
   Hulshof KFAM, 1999, EUR J CLIN NUTR, V53, P143, DOI 10.1038/sj.ejcn.1600692
   KAY RM, 1985, ATHEROSCLEROSIS, V55, P15, DOI 10.1016/0021-9150(85)90162-5
   Kennedy ET, 1999, J AM COLL NUTR, V18, P207, DOI 10.1080/07315724.1999.10718853
   Kinzler KW, 1996, CELL, V87, P159, DOI 10.1016/S0092-8674(00)81333-1
   LAPRE JA, 1993, CANCER RES, V53, P784
   LAPRE JA, 1993, J NUTR, V123, P578, DOI 10.1093/jn/123.3.587
   LAPRE JA, 1992, AM J PHYSIOL, V263, PG333, DOI 10.1152/ajpgi.1992.263.3.G333
   Lund EK, 1998, J NUTR, V128, P175, DOI 10.1093/jn/128.2.175
   MEKHJIAN HS, 1979, DIGEST DIS SCI, V24, P545, DOI 10.1007/BF01489324
   NAGASE H, 1993, HUM MUTAT, V2, P425, DOI 10.1002/humu.1380020602
   NEWMARK HL, 1984, JNCI-J NATL CANCER I, V72, P1323
   PRESTONMARTIN S, 1990, CANCER RES, V50, P7415
   REDDY BS, 1986, JNCI-J NATL CANCER I, V77, P815, DOI 10.1093/jnci/77.3.815
   REEVES PG, 1993, J NUTR, V123, P1939, DOI 10.1093/jn/123.11.1939
   Schatzkin A, 2000, NEW ENGL J MED, V342, P1149, DOI 10.1056/NEJM200004203421601
   SCHWARTZ S, 1985, GASTROENTEROLOGY, V89, P19, DOI 10.1016/0016-5085(85)90740-1
   Sesink ALA, 1999, CANCER RES, V59, P5704
   STADLER J, 1988, GUT, V29, P1326, DOI 10.1136/gut.29.10.1326
   SUZUKI K, 1992, NUTR CANCER, V18, P63, DOI 10.1080/01635589209514206
   THORNTON WH, 1994, ANN NUTR METAB, V38, P270, DOI 10.1159/000177821
   VANDENBERG JWO, 1988, CLIN CHEM, V34, P2125
NR 35
TC 77
Z9 83
U1 0
U2 11
PU OXFORD UNIV PRESS
PI OXFORD
PA GREAT CLARENDON ST, OXFORD OX2 6DP, ENGLAND
SN 0143-3334
EI 1460-2180
J9 CARCINOGENESIS
JI Carcinogenesis
PD OCT 15
PY 2000
VL 21
IS 10
BP 1909
EP 1915
DI 10.1093/carcin/21.10.1909
PG 7
WC Oncology
SC Oncology
GA 365KZ
UT WOS:000089951600019
PM 11023550
DA 2025-02-23
ER

PT J
AU Demark-Wahnefried, W
   McClelland, JW
   Jackson, B
   Campbell, MK
   Cowan, A
   Hoben, K
   Rimer, BK
AF Demark-Wahnefried, W
   McClelland, JW
   Jackson, B
   Campbell, MK
   Cowan, A
   Hoben, K
   Rimer, BK
TI Partnering with African American churches to achieve better health: Lessons learned during the Black Churches United for Better Health 5 A Day project
SO JOURNAL OF CANCER EDUCATION
LA English
DT Article
ID smoking cessation interventions; vegetable consumption; cancer; community; prevention; fruit; women; heart
AB African Americans (AAs) are at increased risk for many diseases, including cancer, but health promotion efforts often fail to reach them. Effective partnerships can be established with African American churches to deliver health-based interventions. In an NCI-funded study aimed at increasing fruit and vegetable consumption among rural AAs, investigators at three academic institutions and the North Carolina State Health Department partnered successfully with 50 churches to promote dietary change. This study adds to the increasing body of research in support of the African American church as an able partner in delivering health-based interventions. In conducting interventions and research through this channel, the health professional should gain support from regional secular associations; respect the power of the pastor; incorporate the strengths of the congregation; respect the mission of the church; establish open communication and develop trust; provide ample support and training to assure fidelity to interventions and integrity of data; and be patient and persevere.
C1 Duke Univ, Med Ctr, MSRB, Dept Surg, Durham, NC 27710 USA.
   N Carolina State Univ, N Carolina Cooperat Extens Serv, Dept Family & Consumer Sci, Raleigh, NC 27695 USA.
   Univ N Carolina, Dept Nutr, Chapel Hill, NC USA.
   N Carolina Dept Hlth & Human Serv, Raleigh, NC USA.
   Duke Univ, Med Ctr, Ctr Living, Durham, NC USA.
C3 Duke University; North Carolina State University; University of North Carolina; University of North Carolina Chapel Hill; Duke University
RP Demark-Wahnefried, W (corresponding author), Duke Univ, Med Ctr, MSRB, Dept Surg, Box 2619, Durham, NC 27710 USA.
FU NCI NIH HHS [1R01-CA59746] Funding Source: Medline
CR BECKER DM, 1992, HLTH BEH RES MIN POP, V0, P0
   Campbell MK, 1999, AM J PUBLIC HEALTH, V89, P1390, DOI 10.2105/AJPH.89.9.1390
   Carter JS, 1996, ANN INTERN MED, V125, P221, DOI 10.7326/0003-4819-125-3-199608010-00011
   *CASRO TASK FORC C, 1982, DEF RESP RAT SPEC RE, V0, P0
   DAVIS DT, 1994, PUBLIC HEALTH REP, V109, P500
   ENG E, 1985, HEALTH EDUC QUART, V12, P81, DOI 10.1177/109019818501200107
   ENG E, 1993, CANCER, V72, P1071, DOI 10.1002/1097-0142(19930801)72:3+<1071::AID-CNCR2820721322>3.0.CO;2-V
   Ferdinand KC, 1997, J HEALTH CARE POOR U, V8, P366
   Harris Y, 1996, J NATL MED ASSOC, V88, P630
   Hatch J W, 1986, HYGIE, V5, P9
   HAVAS S, 1995, PUBLIC HEALTH REP, V110, P68
   HAVAS S, 1994, J AM DIET ASSOC, V94, P32, DOI 10.1016/0002-8223(94)92037-0
   KUMANYIKA SK, 1992, PATIENT EDUC COUNS, V19, P19, DOI 10.1016/0738-3991(92)90099-5
   Landis SH, 1999, CA-CANCER J CLIN, V49, P8, DOI 10.3322/canjclin.49.1.8
   Paskett ED, 1999, CANCER EPIDEM BIOMAR, V8, P453
   Paskett ED, 1996, PREV MED, V25, P547, DOI 10.1006/pmed.1996.0088
   Powe BD, 1996, NURS OUTLOOK, V44, P18, DOI 10.1016/S0029-6554(96)80020-0
   ROCCELLA EJ, 1989, NIH PUBLICATION, V0, P0
   Sanders EC, 1997, J HEALTH CARE POOR U, V8, P375
   Schorling JB, 1997, PREV MED, V26, P92, DOI 10.1006/pmed.1996.9988
   *US DEP HHS, 1999, HLTH PEOPL 2010 OBJ, V0, P0
   Voorhees CC, 1996, PREV MED, V25, P277, DOI 10.1006/pmed.1996.0057
   Weinrich S, 1998, PUBLIC HEALTH NURS, V15, P188, DOI 10.1111/j.1525-1446.1998.tb00338.x
NR 23
TC 55
Z9 62
U1 0
U2 6
PU HANLEY & BELFUS INC
PI PHILADELPHIA
PA 210 S 13TH ST, PHILADELPHIA, PA 19107 USA
SN 0885-8195
EI 
J9 J CANCER EDUC
JI J. Cancer Educ.
PD FAL 15
PY 2000
VL 15
IS 3
BP 164
EP 167
DI 
PG 4
WC Oncology; Education, Scientific Disciplines; Public, Environmental & Occupational Health
SC Oncology; Education & Educational Research; Public, Environmental & Occupational Health
GA 459DX
UT WOS:000170236700014
PM 11019765
DA 2025-02-23
ER

PT J
AU Nagano, J
   Kono, S
   Preston, DL
   Moriwaki, H
   Sharp, GB
   Koyama, K
   Mabuchi, K
AF Nagano, J
   Kono, S
   Preston, DL
   Moriwaki, H
   Sharp, GB
   Koyama, K
   Mabuchi, K
TI Bladder-cancer incidence in relation to vegetable and fruit consumption: A prospective study of atomic-bomb survivors
SO INTERNATIONAL JOURNAL OF CANCER
LA English
DT Article
ID lower urinary-tract; dietary factors; beta-carotene; risk-factors; subsequent risk; follow-up; health; men
AB We examined the relation between consumption of 22 dietary items and subsequent bladder-cancer incidence in a cohort of atomic-bomb survivors in Japan. Subjects were 38,540 people (14,873 men and 23,667 women) who responded to a mail survey carried out between 1979 and 1981 and who had no known cancer diagnosed before the start of follow-up (1 January 1980 for men, 1 February 1981 for women), Consumption frequencies for 22 dietary items were ascertained with pre-coded answers. As of the end of 1993, there were 114 (83 men and 31 women) incident cases of bladder cancer among 450,326 person-years at risk. Statistical analysis was done using Poisson regression for grouped survival data. Consumption of green-yellow vegetables and fruit were protectively associated with risk. Adjusted for gender, age, radiation exposure, smoking status, educational level, body-mass index and calendar time. the relative risk (RR) for those consuming green-yellow vegetables 2-4 times per week and almost everyday was 0.62 [95% confidence interval (CI) 0.39-0.98] and 0.54 (95% CI 0.30-0.94) respectively, as compared with those consuming once per week or less. The corresponding RR for fruit consumption was 0.50 (0.30-0.81) and 0.62 (0.39-0.99) respectively. Chicken consumption was unexpectedly associated with decreased risk, but additional adjustment for consumption did not change the relation of green-yellow vegetables or of fruit to risk. The consumption of the other dietary items, including meat and green tea, was not: related to risk. The findings add to evidence that high consumption of vegetables and fruit are protective against bladder cancer. Int. J, Cancer 86:132-138, 2000. (C) 2000 Wiley-Liss, Inc.
C1 Radiat Effects Res Fdn, Dept Epidemiol, Minami Ku, Hiroshima 7320815, Japan.
   Kyushu Univ, Grad Sch Med Sci, Dept Prevent Med, Fukuoka 812, Japan.
   Radiat Effects Res Fdn, Dept Stat, Hiroshima 7320815, Japan.
C3 Radiation Effects Research Foundation - Japan; Kyushu University; Radiation Effects Research Foundation - Japan
RP Nagano, J (corresponding author), Radiat Effects Res Fdn, Dept Epidemiol, Minami Ku, 5-2 Hijiyama Pk, Hiroshima 7320815, Japan.
CR Bruemmer B, 1996, AM J EPIDEMIOL, V144, P485, DOI 10.1093/oxfordjournals.aje.a008955
   CHYOU PH, 1993, ANN EPIDEMIOL, V124, P578
   Coleman MP, 1993, TRENDS CANC INCIDENC, V0, P0
   HANAI A, 1994, GANN MONOGR CANCER R, V41, P159
   HELZLSOUER KJ, 1989, CANCER RES, V49, P6144
   Hirayama T, 1991, LIFE-STYLE AND MORTALITY. A LARGE-SCALE CENSUS-BASED COHORT STUDY IN JAPAN, V47, P1637, DOI 10.2307/2532426
   KNEKT P, 1990, AM J EPIDEMIOL, V132, P857, DOI 10.1093/oxfordjournals.aje.a115728
   LaVecchia C, 1996, CANCER CAUSE CONTROL, V7, P95, DOI 10.1007/BF00115641
   LAVECCHIA C, 1989, NUTR CANCER, V12, P93, DOI 10.1080/01635588909514006
   MABUCHI K, 1994, RADIAT RES, V137, PS1, DOI 10.2307/3578891
   METTLIN C, 1979, AM J EPIDEMIOL, V110, P255, DOI 10.1093/oxfordjournals.aje.a112810
   Michaud DS, 1999, NEW ENGL J MED, V340, P1390, DOI 10.1056/NEJM199905063401803
   MILLS PK, 1991, AM J EPIDEMIOL, V133, P230, DOI 10.1093/oxfordjournals.aje.a115867
   MOMAS I, 1994, CANCER CAUSE CONTROL, V5, P326, DOI 10.1007/BF01804983
   NEGRI E, 1991, INT J CANCER, V48, P350, DOI 10.1002/ijc.2910480307
   NOMURA AMY, 1991, INT J CANCER, V48, P199, DOI 10.1002/ijc.2910480208
   NOMURA AMY, 1985, CANCER RES, V45, P2369
   Ohno Y, 1985, NATL CANCER INST MONOGR, V69, P229
   Parkin DM, 1997, CANC INCIDENCE 5 CON, VVII, P0
   Pierce DA, 1996, RADIAT RES, V146, P1, DOI 10.2307/3579391
   Preston DL, 1993, EPICURE USERS GUIDE, V0, P0
   *RAD EFF RES FDN, 1978, 1478 RAD EFF RES FDN, V0, P0
   RIBOLI E, 1991, INT J CANCER, V49, P214, DOI 10.1002/ijc.2910490212
   RISCH HA, 1988, AM J EPIDEMIOL, V127, P1179, DOI 10.1093/oxfordjournals.aje.a114911
   ROESH WC, 1987, FINAL REPORT REASSES, V0, P0
   SHIBATA A, 1992, BRIT J CANCER, V66, P673, DOI 10.1038/bjc.1992.336
   STEINECK G, 1990, INT J CANCER, V45, P1006, DOI 10.1002/ijc.2910450604
   STEINECK G, 1988, ACTA ONCOL, V27, P323, DOI 10.3109/02841868809093549
   THOMPSON DE, 1994, RADIAT RES, V137, PS17, DOI 10.2307/3578892
   VENA JE, 1992, NUTR CANCER, V18, P255, DOI 10.1080/01635589209514226
   VINEIS P, 1999, 90 M AM ASS CANC RES, V40, P150
   VISCOLI CM, 1993, LANCET, V341, P1432, DOI 10.1016/0140-6736(93)90881-G
   WALD NJ, 1988, BRIT J CANCER, V57, P428, DOI 10.1038/bjc.1988.97
   Wilkens LR, 1996, CANCER EPIDEM BIOMAR, V5, P161
   [World Cancer Research Fund American Institute for Cancer Research], 1997, FOOD NUTR PREV CANC, V0, P0
   YANG CS, 1993, J NATL CANCER I, V85, P1038, DOI 10.1093/jnci/85.13.1038
NR 36
TC 114
Z9 120
U1 0
U2 2
PU WILEY-LISS
PI NEW YORK
PA DIV JOHN WILEY & SONS INC, 605 THIRD AVE, NEW YORK, NY 10158-0012 USA
SN 0020-7136
EI 
J9 INT J CANCER
JI Int. J. Cancer
PD APR 1
PY 2000
VL 86
IS 1
BP 132
EP 138
DI 10.1002/(SICI)1097-0215(20000401)86:1<132::AID-IJC21>3.0.CO;2-M
PG 7
WC Oncology
SC Oncology
GA 289UM
UT WOS:000085640400021
PM 10728607
DA 2025-02-23
ER

PT J
AU Reddy, BS
   Hirose, Y
   Lubet, R
   Steele, V
   Kelloff, G
   Paulson, S
   Seibert, K
   Rao, CV
AF Reddy, BS
   Hirose, Y
   Lubet, R
   Steele, V
   Kelloff, G
   Paulson, S
   Seibert, K
   Rao, CV
TI Chemoprevention of colon cancer by specific cyclooxygenase-2 inhibitor, celecoxib, administered during different stages of carcinogenesis
SO CANCER RESEARCH
LA English
DT Article
ID familial adenomatous polyposis; nonsteroidal antiinflammatory drug; colorectal-cancer; epithelial-cells; murine model; expression; aspirin; piroxicam; sulindac; tumors
AB Epidemiological observations and laboratory research have suggested that nonsteroidal anti-inflammatory drugs (NSAIDs) reduce the risk of colon cancer and that the inhibition of colon carcinogenesis by NSAIDs is mediated through the modulation of prostaglandin production by rate-limiting enzymes known as cyclooxygenases (COXs), Because traditional NSAIDs inhibit both COX-1 and COX-2, these drugs induce side effects, such as gastrointestinal ulceration and renal toxicity, through the inhibition of the constitutive COX-1. Overexpression of COX-2 has been observed in colon tumors; therefore, specific inhibitors of COX-2 could serve as chemopreventive agents. Our previous study has shown that celecoxib, an inhibitor of COX-2, while sparing COX-1, inhibited azoxymethane (AOM)-induced colon tumorigenesis when administered during both initiation and postinitiation stages, i.e., celecoxib administered continuously before, during, and after carcinogen treatment. This study examined the dose-response effect of celecoxib when administered during the initiation and postinitiation stages. In addition, the chemopreventive effects of high-dose celecoxib administered during the promotion/progression stage of colon carcinogenesis, i.e., continuous celecoxib administration beginning 14 weeks after the carcinogen treatment, was determined in male F344 rats, We also measured the steady-state levels of celecoxib in the plasma of animals given this inhibitor. Groups of 5-week-old male F344 rats were fed either a control diet or experimental diets containing 500, 1000, or 1500 ppm celecoxib, At 7 and 8 weeks of age, rats scheduled for carcinogen treatment were injected s.c. with AOM at a dose rate of 15 mg/kg body weight/week. Groups of animals destined for the promotion/progression study and initially receiving the control diet were switched to a diet containing 1500 ppm celecoxib beginning 14 weeks after the second AOM treatment. All rats remained on their respective dietary regimens until the termination of the study, i.e., 52 weeks, and were then sacrificed. Colon tumors were evaluated histopathologically. Administration of 500, 1000, or 1500 ppm celecoxib during the initiation and postinitiation stages significantly inhibited the incidence (P < 0.01 to P < 0.0001) as well as the multiplicity (P < 0.01 to P < 0.0001) of adenocarcinomas of the colon in a dose-dependent manner. Importantly, administration of 1500 ppm celecoxib during the promotion/progression stage also significantly suppressed the incidence and multiplicity of adenocarcinomas of the colon (P < 0.01). Also, administration of celecoxib to the rats during the initiation and postinitiation periods and throughout the promotion/progression stage strongly suppressed colon tumor volume (P < 0.0002 to P < 0.001). The steady-state plasma concentration of celecoxib increases somewhat with the dose. Thus, in this model system, the chemopreventive efficacy of celecoxib is dose-dependent when this COX-2 inhibitor is administered during the initiation and postinitiation periods. This study provides the first evidence that celecoxib is also very effective when it is given during the promotion/progression stage of colon carcinogenesis, indicating that the chemopreventive efficacy is achieved during the later stages of colon tumor development. This suggests that celecoxib may potentially be an effective chemopreventive agent for the secondary prevention of colon cancer in patients with familial adenomatous polyposis and sporadic polyps.
C1 Amer Hlth Fdn, Div Nutr Carcinogenesis, Valhalla, NY 10595 USA.
   Amer Hlth Fdn, Chemoprevent Program, Valhalla, NY 10595 USA.
   NCI, Div Canc Prevent, Chemoprevent Agent Dev Res Grp, Bethesda, MD 20892 USA.
   Searle Res & Dev, St Louis, MO 63137 USA.
C3 American Health Foundation; American Health Foundation; National Institutes of Health (NIH) - USA; NIH National Cancer Institute (NCI); Pfizer; Pfizer USA
RP Reddy, BS (corresponding author), Amer Hlth Fdn, Div Nutr Carcinogenesis, 1 Dana Rd, Valhalla, NY 10595 USA.
FU NCI NIH HHS [CA-17613, N01-CN-65119] Funding Source: Medline
CR Boolbol SK, 1996, CANCER RES, V56, P2556
   DuBois RN, 1996, GASTROENTEROLOGY, V110, P1259, DOI 10.1053/gast.1996.v110.pm8613017
   DUBOIS RN, 1994, AM J PHYSIOL, V266, P0
   Dubois RN, 1998, FASEB J, V12, P1063, DOI 10.1096/fasebj.12.12.1063
   EBERHART CE, 1994, GASTROENTEROLOGY, V107, P1183, DOI 10.1016/0016-5085(94)90246-1
   GIARDIELLO FM, 1993, NEW ENGL J MED, V328, P1313, DOI 10.1056/NEJM199305063281805
   GIOVANNUCCI E, 1995, NEW ENGL J MED, V333, P609, DOI 10.1056/NEJM199509073331001
   Jacoby RF, 1996, CANCER RES, V56, P710
   JONES DA, 1993, J BIOL CHEM, V268, P9049
   KARGMAN SL, 1995, CANCER RES, V55, P2556
   Kawamori T, 1999, CANCER RES, V59, P597
   Kawamori T, 1998, CANCER RES, V58, P409
   Landis SH, 1999, CA-CANCER J CLIN, V49, P8, DOI 10.3322/canjclin.49.1.8
   Mahmoud NN, 1998, SURGERY, V124, P225, DOI 10.1016/S0039-6060(98)70124-2
   Masferrer JL, 1996, GASTROENTEROL CLIN N, V25, P363, DOI 10.1016/S0889-8553(05)70252-1
   Oshima M, 1996, CELL, V87, P803, DOI 10.1016/S0092-8674(00)81988-1
   Penning TD, 1997, J MED CHEM, V40, P1347, DOI 10.1021/jm960803q
   POLLARD M, 1984, CANCER LETT, V25, P117, DOI 10.1016/S0304-3835(84)80035-X
   Pozharisski KM, 1990, PATHOLOGY TUMORS LAB, VVolume 1, P159
   RAO CV, 1995, CANCER RES, V55, P1464
   REDDY BS, 1993, CARCINOGENESIS, V14, P1493, DOI 10.1093/carcin/14.8.1493
   Reddy BS, 1996, CANCER RES, V56, P4566
   REDDY BS, 1992, CARCINOGENESIS, V13, P1019, DOI 10.1093/carcin/13.6.1019
   REDDY BS, 1987, CANCER RES, V47, P5340
   SANO H, 1995, CANCER RES, V55, P3785
   SEIBERT K, 1994, P NATL ACAD SCI USA, V91, P12013, DOI 10.1073/pnas.91.25.12013
   Sheng HM, 1997, J CLIN INVEST, V99, P2254, DOI 10.1172/JCI119400
   Simon L S, 1997, CURR OPIN RHEUMATOL, V9, P178, DOI 10.1097/00002281-199705000-00002
   Smith WL, 1996, J BIOL CHEM, V271, P33157, DOI 10.1074/jbc.271.52.33157
   Taketo MM, 1998, JNCI-J NATL CANCER I, V90, P1609, DOI 10.1093/jnci/90.21.1609
   Taketo MM, 1998, J NATL CANCER I, V90, P1529, DOI 10.1093/jnci/90.20.1529
   THUN MJ, 1991, NEW ENGL J MED, V325, P1593, DOI 10.1056/NEJM199112053252301
   Tsujii M, 1998, CELL, V93, P705, DOI 10.1016/S0092-8674(00)81433-6
   TSUJII M, 1995, CELL, V83, P493, DOI 10.1016/0092-8674(95)90127-2
NR 34
TC 404
Z9 450
U1 0
U2 15
PU AMER ASSOC CANCER RESEARCH
PI BIRMINGHAM
PA PO BOX 11806, BIRMINGHAM, AL 35202 USA
SN 0008-5472
EI 
J9 CANCER RES
JI Cancer Res.
PD JAN 15
PY 2000
VL 60
IS 2
BP 293
EP 297
DI 
PG 5
WC Oncology
SC Oncology
GA 279JZ
UT WOS:000085041800021
PM 10667579
DA 2025-02-23
ER

PT J
AU Song, J
   Medline, A
   Mason, JB
   Gallinger, S
   Kim, YI
AF Song, J
   Medline, A
   Mason, JB
   Gallinger, S
   Kim, YI
TI Effects of dietary folate on intestinal tumorigenesis in the <i>Apc</i><SUP>Min</SUP> mouse
SO CANCER RESEARCH
LA English
DT Article
ID familial adenomatous polyposis; dimethylhydrazine-treated rats; colon-cancer; colorectal-cancer; min mice; ulcerative-colitis; murine model; neoplasia mice; folic-acid; apc gene
AB Dietary folate appears to be inversely related to colorectal cancer risk, This study investigated the effects of dietary intervention with folate on the development of intestinal polyps in Min (Apc+/-) mice. Weanling Min mice were fed diets containing 0, 2 (basal requirement), 8, or 20 mg folate/kg diet, At 3 and 6 months of dietary intervention, 50% of the mice From each group were sacrificed, and the small intestine and colon were analyzed for polyps and aberrant crypt foci (ACF), Serum folate concentrations accurately reflected dietary folate levels (P < 0.001). At 3 months, no significant difference in the average number of total small intestinal polyps was observed among the four groups. However, increasing dietary folate levels significantly reduced the number of ileal, but not duodenal or jejunal, polyps in a dose-dependent manner (P-trend = 0.001); folate supplementation at 20 mg/kg diet was associated with a 68-78% reduction in the number of deal polyps compared with the other three diets (P < 0.007). The number of ileal polyps was inversely correlated with serum folate concentrations (P = 0.03). At 3 months, increasing dietary folate levels significantly decreased the number of colonic ACF in a dose-dependent manner (P = 0.05); the control and two folate supplemented diets significantly reduced the number of colonic ACF by 75-100% compared with the folate-deficient diet (P < 0.04). The number of colonic ACF was inversely correlated with serum folate concentrations (P = 0.05). No significant difference in the number of colonic adenomas was observed among the four groups at 3 months. At 6 months, no significant differences in the average number of total small intestinal, duodenal, and jejunal polyps, colonic adenomas, and colonic ACF were observed among the four groups. However, the folate-deficient diet had a 62-76% lower number of ileal polyps compared with the control and two Folate-supplemented diets (P < 0.003). Serum folate concentrations, but not dietary folate levels, were directly correlated with the number of ileal polyps (P = 0.006). These data suggest that dietary folate supplementation suppresses the development of ileal polyps and colonic ACF in this model. However, at later time points, folate supplementation appears to have an opposite effect on heal polyps. These data generally support the role of folate in intestinal tumorigenesis suggested in epidemiological studies and chemical carcinogen animal models. Notwithstanding the limitations associated with this model, these data suggest that the optimal timing and dose of folate intervention need to be determined for safe and effective Folate chemoprevention.
C1 Univ Toronto, Dept Med, Toronto, ON M5S 1A8, Canada.
   Univ Toronto, Dept Nutr Sci, Toronto, ON M5S 1A8, Canada.
   Univ Toronto, Dept Pathol, Toronto, ON M5S 1A8, Canada.
   Univ Toronto, Dept Surg, Toronto, ON M5S 1A8, Canada.
   St Michaels Hosp, Dept Med, Div Gastroenterol, Toronto, ON M5B 1W8, Canada.
   Mt Sinai Hosp, Samuel Lunenfeld Res Inst, Ctr Canc Genet, Toronto, ON M5G 1X5, Canada.
   Tufts Univ, USDA, Human Nutr Res Ctr Aging, Medford, MA 02155 USA.
   Tufts Univ, New England Med Ctr, Sch Med, Dept Med,Div Gastroenterol, Boston, MA 02111 USA.
   Tufts Univ, New England Med Ctr, Sch Med, Dept Med,Div Clin Nutr, Boston, MA 02111 USA.
C3 University of Toronto; University of Toronto; University of Toronto; University of Toronto; University of Toronto; Saint Michaels Hospital Toronto; University of Toronto; Sinai Health System Toronto; Lunenfeld Tanenbaum Research Institute; Tufts University; United States Department of Agriculture (USDA); Tufts University; Tufts Medical Center; Tufts University; Tufts Medical Center
RP Kim, YI (corresponding author), Univ Toronto, Dept Med, Room 7258,Med Sci Bldg,1 Kings Coll Circle, Toronto, ON M5S 1A8, Canada.
FU NCI NIH HHS [1-UO1 CA63812-01] Funding Source: Medline
CR Banerjee A, 1998, DIS COLON RECTUM, V41, P490, DOI 10.1007/BF02235764
   Barnes CJ, 1998, GASTROENTEROLOGY, V114, P873, DOI 10.1016/S0016-5085(98)70305-1
   Baron JA, 1998, J NATL CANCER I, V90, P57, DOI 10.1093/jnci/90.1.57
   BENITO E, 1993, INT J CANCER, V55, P213, DOI 10.1002/ijc.2910550208
   BENITO E, 1991, INT J CANCER, V49, P161, DOI 10.1002/ijc.2910490202
   BILLS ND, 1992, JNCI-J NATL CANCER I, V84, P332, DOI 10.1093/jnci/84.5.332
   BIRD CL, 1995, CANCER EPIDEM BIOMAR, V4, P709
   BIRD RP, 1995, CANCER LETT, V93, P55, DOI 10.1016/0304-3835(95)03788-X
   Boolbol SK, 1996, CANCER RES, V56, P2556
   BoutronRuault MC, 1996, NUTR CANCER, V26, P337, DOI 10.1080/01635589609514489
   Choi SW, 2000, J NUTR, V130, P129, DOI 10.1093/jn/130.2.129
   CLIFFORD AJ, 1989, J NUTR, V119, P1956, DOI 10.1093/jn/119.12.1956
   Cravo M, 1994, EUR J CANCER PREV, V3, P473, DOI 10.1097/00008469-199411000-00004
   Cravo ML, 1998, CLIN NUTR, V17, P45, DOI 10.1016/S0261-5614(98)80304-X
   CRAVO ML, 1992, CANCER RES, V52, P5002
   De Filippo C, 1998, BRIT J CANCER, V77, P2148, DOI 10.1038/bjc.1998.359
   Erdman SH, 1997, MOL CARCINOGEN, V19, P137, DOI 10.1002/(SICI)1098-2744(199707)19:2<137::AID-MC8>3.0.CO;2-C
   FARBER S, 1949, BLOOD, V4, P160, DOI 10.1182/blood.V4.2.160.160
   FEARON ER, 1990, CELL, V61, P759, DOI 10.1016/0092-8674(90)90186-I
   FERRARONI M, 1994, BRIT J CANCER, V70, P1150, DOI 10.1038/bjc.1994.463
   FREUDENHEIM JL, 1991, INT J EPIDEMIOL, V20, P368, DOI 10.1093/ije/20.2.368
   GIOVANNUCCI E, 1995, JNCI-J NATL CANCER I, V87, P265, DOI 10.1093/jnci/87.4.265
   GIOVANNUCCI E, 1993, J NATL CANCER I, V85, P875, DOI 10.1093/jnci/85.11.875
   Giovannucci E, 1998, ANN INTERN MED, V129, P517, DOI 10.7326/0003-4819-129-7-199810010-00002
   Glynn SA, 1996, CANCER EPIDEM BIOMAR, V5, P487
   Itzkowitz SH, 1997, GASTROENTEROL CLIN N, V26, P129, DOI 10.1016/S0889-8553(05)70287-9
   JACOBY RF, 1994, GENOMICS, V22, P381, DOI 10.1006/geno.1994.1399
   Jacoby RF, 1996, CANCER RES, V56, P710
   KAMEN B, 1997, SEMIN ONCOL, V24, P0
   Kennedy AR, 1996, CANCER RES, V56, P679
   Kim YI, 1999, J NUTR BIOCHEM, V10, P66, DOI 10.1016/S0955-2863(98)00074-6
   Kim YI, 1997, AM J CLIN NUTR, V65, P46, DOI 10.1093/ajcn/65.1.46
   Kim YI, 1996, GUT, V39, P732, DOI 10.1136/gut.39.5.732
   LASHNER BA, 1993, J CANCER RES CLIN, V119, P549, DOI 10.1007/BF01686465
   Lashner BA, 1997, GASTROENTEROLOGY, V112, P29, DOI 10.1016/S0016-5085(97)70215-4
   LASHNER BA, 1989, GASTROENTEROLOGY, V97, P255, DOI 10.1016/0016-5085(89)90058-9
   LaVecchia C, 1997, INT J CANCER, V73, P525, DOI 10.1002/(SICI)1097-0215(19971114)73:4<525::AID-IJC12>3.0.CO;2-8
   LITTLE PA, 1948, T NEW YORK ACAD SCI, V10, P91, DOI 10.1111/j.2164-0947.1948.tb00922.x
   LUONGO C, 1994, CANCER RES, V54, P5947
   Mahmoud NN, 1999, CARCINOGENESIS, V20, P299, DOI 10.1093/carcin/20.2.299
   Mahmoud NN, 1998, SURGERY, V124, P225, DOI 10.1016/S0039-6060(98)70124-2
   Maltzman T, 1997, CARCINOGENESIS, V18, P2435, DOI 10.1093/carcin/18.12.2435
   MEYER F, 1993, AM J EPIDEMIOL, V138, P225, DOI 10.1093/oxfordjournals.aje.a116851
   Moen CJA, 1996, P NATL ACAD SCI USA, V93, P1082, DOI 10.1073/pnas.93.3.1082
   MOSER AR, 1990, SCIENCE, V247, P322, DOI 10.1126/science.2296722
   Nakatsugi S, 1997, JPN J CANCER RES, V88, P1117, DOI 10.1111/j.1349-7006.1997.tb00337.x
   OKAMOTO M, 1995, CARCINOGENESIS, V16, P2659, DOI 10.1093/carcin/16.11.2659
   Paulsen JE, 1999, CARCINOGENESIS, V20, P1277, DOI 10.1093/carcin/20.7.1277
   PAULSEN JE, 1997, CARCINOGENESIS LOND, V18, P1903
   Pierre F, 1997, CANCER RES, V57, P225
   REEVES PG, 1993, J NUTR, V123, P1939, DOI 10.1093/jn/123.11.1939
   Reitmair AH, 1996, CANCER RES, V56, P2922
   Ritland SR, 1999, CARCINOGENESIS, V20, P51, DOI 10.1093/carcin/20.1.51
   ROGERS AE, 1985, DIGEST DIS SCI, V30, PS87, DOI 10.1007/BF01296986
   RONG N, 1991, J NUTR, V121, P1955, DOI 10.1093/jn/121.12.1955
   ROSEN F, 1962, CANCER RES, V22, P495
   RUSTGI AK, 1994, NEW ENGL J MED, V331, P1694, DOI 10.1056/NEJM199412223312507
   SMITH AJ, 1994, CANCER RES, V54, P5527
   Sohn KJ, 1999, CARCINOGENESIS, V20, P2345, DOI 10.1093/carcin/20.12.2345
   SU LK, 1992, SCIENCE, V256, P668, DOI 10.1126/science.1350108
   Tamura T, 1990, FOLIC ACID METABOLISM IN HEALTH AND DISEASE, V0, P121
   Tseng M, 1996, AM J EPIDEMIOL, V144, P1005, DOI 10.1093/oxfordjournals.aje.a008871
   van Kranen HJ, 1998, CARCINOGENESIS, V19, P1597, DOI 10.1093/carcin/19.9.1597
   WALZEM RL, 1988, J NUTR, V118, P1089, DOI 10.1093/jn/118.9.1089
   Wargovich MJ, 1996, CANCER EPIDEM BIOMAR, V5, P355
   Wasan HS, 1997, P NATL ACAD SCI USA, V94, P3308, DOI 10.1073/pnas.94.7.3308
   White E, 1997, CANCER EPIDEM BIOMAR, V6, P769
NR 67
TC 231
Z9 262
U1 0
U2 9
PU AMER ASSOC CANCER RESEARCH
PI BIRMINGHAM
PA PO BOX 11806, BIRMINGHAM, AL 35202 USA
SN 0008-5472
EI 
J9 CANCER RES
JI Cancer Res.
PD OCT 1
PY 2000
VL 60
IS 19
BP 5434
EP 5440
DI 
PG 7
WC Oncology
SC Oncology
GA 362HG
UT WOS:000089772100023
PM 11034085
DA 2025-02-23
ER

PT J
AU Franceschi, S
   Gallus, S
   Talamini, R
   Tavani, A
   Negri, E
   La Vecchia, C
AF Franceschi, S
   Gallus, S
   Talamini, R
   Tavani, A
   Negri, E
   La Vecchia, C
TI Menopause and colorectal cancer
SO BRITISH JOURNAL OF CANCER
LA English
DT Article
DE colon cancer; rectal cancer; menopause; hormone replacement therapy; weight; case-control study
ID hormone replacement therapy; oral-contraceptive use; reproductive factors; colon-cancer; rectal-cancer; risk; transition; history; women
AB Post-menopausal women who have never used hormone replacement therapy have a higher risk of colon, but not rectal, cancer than do premenopausal women of the same age, socio-cultural class and dietary habits. Such risk increase seems to last about 10 years and to be restricted to lean women, a group who have lower levels of oestradiol after ovarian function ceases after menopause. (C) 2000 Cancer Research Campaign.
C1 Ctr Riferimento Oncol, Serv Epidemiol, I-33081 Aviano, PN, Italy.
   Mario Negri Inst Pharmacol Res, I-20157 Milan, Italy.
   Univ Milan, Ist Stat Med & Biometria, I-20133 Milan, Italy.
C3 IRCCS Aviano (CRO); Istituto di Ricerche Farmacologiche Mario Negri IRCCS; University of Milan
RP Franceschi, S (corresponding author), Ctr Riferimento Oncol, Serv Epidemiol, Via Pedemontana, I-33081 Aviano, PN, Italy.
CR [Anonymous], 1997, IARC SCI PUBLICATION, V0, P0
   Beral V, 1997, LANCET, V350, P1047, DOI 10.1016/S0140-6736(97)08233-0
   Breslow NE, 1980, ANAL CASE CONTROL ST, V0, P0
   BURGER HG, 1995, J CLIN ENDOCR METAB, V80, P3537, DOI 10.1210/jc.80.12.3537
   DiDomenico M, 1996, CANCER RES, V56, P4516
   English MA, 1999, J CLIN ENDOCR METAB, V84, P2080, DOI 10.1210/jc.84.6.2080
   Fernandez E, 1998, CANCER EPIDEM BIOMAR, V7, P329
   FRANCESCHI S, 1991, EUR J CANCER, V27, P604, DOI 10.1016/0277-5379(91)90228-6
   Franceschi S, 1998, EUR J CANCER PREV, V7, P427, DOI 10.1097/00008469-199812000-00002
   Hahn RA, 1997, AM J EPIDEMIOL, V146, P771
   Hébert-Croteau N, 1998, CANCER EPIDEM BIOMAR, V7, P653
   JACOBS EJ, 1994, CANCER CAUSE CONTROL, V5, P359, DOI 10.1007/BF01804987
   Kampman E, 1994, EUR J CANCER PREV, V3, P329, DOI 10.1097/00008469-199407000-00005
   Kampman E, 1997, CANCER CAUSE CONTROL, V8, P146, DOI 10.1023/A:1018459911147
   Kuiper GGJM, 1997, FEBS LETT, V410, P87, DOI 10.1016/S0014-5793(97)00413-4
   LAVECCHIA C, 1991, CANCER CAUSE CONTROL, V2, P193, DOI 10.1007/BF00056213
   Martinez ME, 1997, CANCER EPIDEM BIOMAR, V6, P1
   Negri E, 1999, INT J CANCER, V80, P848
   NEGRI E, 1989, CANCER RES, V49, P7158
   RANNEVIK G, 1995, MATURITAS, V21, P103, DOI 10.1016/0378-5122(94)00869-9
   Talamini R, 1998, EUR J CANCER, V34, P1070, DOI 10.1016/S0959-8049(98)00019-7
   Troisi R, 1997, EPIDEMIOLOGY, V8, P75, DOI 10.1097/00001648-199701000-00012
NR 23
TC 33
Z9 39
U1 0
U2 1
PU CHURCHILL LIVINGSTONE
PI EDINBURGH
PA JOURNAL PRODUCTION DEPT, ROBERT STEVENSON HOUSE, 1-3 BAXTERS PLACE, LEITH WALK, EDINBURGH EH1 3AF, MIDLOTHIAN, SCOTLAND
SN 0007-0920
EI 
J9 BRIT J CANCER
JI Br. J. Cancer
PD JUN 15
PY 2000
VL 82
IS 11
BP 1860
EP 1862
DI 10.1054/bjoc.1999.1084
PG 3
WC Oncology
SC Oncology
GA 315UY
UT WOS:000087132400016
PM 10839302
DA 2025-02-23
ER

PT J
AU Palli, D
   Vineis, P
   Russo, A
   Berrino, F
   Krogh, V
   Masala, G
   Munnia, A
   Panico, S
   Taioli, E
   Tumino, R
   Garte, S
   Peluso, M
AF Palli, D
   Vineis, P
   Russo, A
   Berrino, F
   Krogh, V
   Masala, G
   Munnia, A
   Panico, S
   Taioli, E
   Tumino, R
   Garte, S
   Peluso, M
TI Diet, metabolic polymorphisms and DNA adducts: The EPIC-Italy cross-sectional study
SO INTERNATIONAL JOURNAL OF CANCER
LA English
DT Article
ID p-32 postlabeling detection; lung-cancer patients; blood-cell dna; damage; smoking; smokers; tissue; enhancement; pollution; genotypes
AB DNA adducts in peripheral leukocytes are considered a reliable indicator of internal dose exposure to genotoxic agents and, possibly, of cancer risk. We investigated their association with diet and other individual characteristics in healthy adults. The prospective study EPIC-Italy, a section of a larger European project, enrolled 47,749 men and women, aged 35-64 years, in 5 centres: all provided individual information about dietary and life-style habits and a blood sample. In a cross-sectional study, approximately 100 volunteers were randomly selected from each of the three main geographical study areas (Northern, Central and Southern Italy). DNA adducts and four polymorphic metabolic genotypes were determined in peripheral leukocytes by using P-32-post-labelling technique and PCR methods. Among 309 subjects (153 men), 72.8% had detectable levels of DNA adducts (mean: 8.1 +/- 0.6 per 10(9) nucleotides). Strong negative associations emerged with the reported frequency of consumption of fresh fruit and vegetables, olive oil, and the intake of antioxidants. DNA adducts were higher in subjects with GSTT1 null genotype (p = 0.05), Significant differences between study centres emerged in multivariate analyses (mean levels: 11.0, 10.0, 7.2, 6.5 and 5.2 for Florence, Naples, Turin, Varese and Ragusa, respectively). A possible opposite seasonal variation was found according to latitude: adduct levels tended to be lower in winter in Florence and the southern centres, and during summer in the two northern centres. Frequent consumption of fresh fruit and vegetables is associated with reduced levels of DNA adducts, possibly contributing to the role of diet in modulating cancer risk. Int. J. Cancer 87:444-451, 2000. (C) 2000 Wiley-Liss, Inc.
C1 Ctr Studio & Prevenz Oncol, Epidemiol Unit, I-50131 Florence, Italy.
   CPO, Canc Epidemiol Unit, Turin, Italy.
   INT, Epidemiol Unit, Milan, Italy.
   IST, Ist Expt Oncol, Genoa, Italy.
   Univ Naples Federico II, Dept Clin & Expt Med, Naples, Italy.
   IRCCS, Milan, Italy.
   AO Civile MP Arezzo, Registro Tumori, Ragusa, Italy.
   Genet Res Inst, Milan, Italy.
C3 University of Naples Federico II; Civile M.P. Arezzo Hospital
RP Palli, D (corresponding author), Ctr Studio & Prevenz Oncol, Epidemiol Unit, Viale A Volta 171, I-50131 Florence, Italy.
CR BEACH AC, 1992, CARCINOGENESIS, V13, P1053, DOI 10.1093/carcin/13.7.1053
   Bhalla DK, 1999, J TOXICOL ENV HEAL B, V2, P31, DOI 10.1080/109374099281232
   Broeckaert F, 1999, LANCET, V353, P900, DOI 10.1016/S0140-6736(99)00540-1
   Calderón-Garcidueñas L, 1999, ENVIRON HEALTH PERSP, V107, P469, DOI 10.2307/3434629
   dErrico A, 1999, IARC SCI PUBL, V0, P323
   Ferro-Luzzi A, 1989, EUR J CLIN NUTR, V43 Suppl 2, P13
   GIOVANNUCCI E, 1995, J NATL CANCER I, V87, P1767, DOI 10.1093/jnci/87.23.1767
   Izzotti A, 1998, FASEB J, V12, P753, DOI 10.1096/fasebj.12.9.753
   JONES NJ, 1993, CANCER RES, V53, P1522
   Malaveille C, 1996, CARCINOGENESIS, V17, P2193, DOI 10.1093/carcin/17.10.2193
   MILLER AB, 1994, EUR J CANCER, V30A, P207, DOI 10.1016/0959-8049(94)90088-4
   Moller L, 1996, CARCINOGENESIS, V17, P61, DOI 10.1093/carcin/17.1.61
   Mollerup S, 1999, CANCER RES, V59, P3317
   Mooney LA, 1997, CARCINOGENESIS, V18, P503, DOI 10.1093/carcin/18.3.503
   Nielsen PS, 1996, CARCINOGENESIS, V17, P1021, DOI 10.1093/carcin/17.5.1021
   Pastorelli R, 1999, CANCER EPIDEM BIOMAR, V8, P561
   Peluso M, 1997, CARCINOGENESIS, V18, P339, DOI 10.1093/carcin/18.2.339
   PELUSO M, 1991, CARCINOGENESIS, V12, P713, DOI 10.1093/carcin/12.4.713
   Peluso M, 1996, CANCER EPIDEM BIOMAR, V5, P361
   Peluso M, 1998, CANCER EPIDEM BIOMAR, V7, P3
   Peluso M, 2000, CARCINOGENESIS, V21, P183, DOI 10.1093/carcin/21.2.183
   Peluso M, 1998, CANCER EPIDEM BIOMAR, V7, P341
   PERERA FP, 1995, CANCER EPIDEM BIOMAR, V4, P233
   Perera FP, 1997, SCIENCE, V278, P1068, DOI 10.1126/science.278.5340.1068
   PFOHLLESZKOWICZ A, 1995, CANCER RES, V55, P5611
   Pisani P, 1997, INT J EPIDEMIOL, V26, PS152, DOI 10.1093/ije/26.suppl_1.S152
   Poli P, 1999, MUTAGENESIS, V14, P547, DOI 10.1093/mutage/14.6.547
   REDDY MV, 1986, CARCINOGENESIS, V7, P1543, DOI 10.1093/carcin/7.9.1543
   Riboli E, 1997, INT J EPIDEMIOL, V26, PS6, DOI 10.1093/ije/26.suppl_1.S6
   RYBERG D, 1994, CANCER RES, V54, P5801
   Salvini S, 1998, BANCA DATI DI COMPOSIZIONEDEGLIALIMENTI PER STUDIEPIDEMIOLOGICI IN ITALIA. ED, V0, P0
   TANG DL, 1995, CANCER EPIDEM BIOMAR, V4, P341
   Taningher M, 1997, MUTAT RES-GEN TOX EN, V391, P3, DOI 10.1016/S0165-1218(97)00026-8
   Wargovich MJ, 1997, CANCER LETT, V114, P11, DOI 10.1016/S0304-3835(97)04616-8
   Wiencke JK, 1999, J NATL CANCER I, V91, P614, DOI 10.1093/jnci/91.7.614
NR 36
TC 96
Z9 103
U1 0
U2 2
PU WILEY-LISS
PI NEW YORK
PA DIV JOHN WILEY & SONS INC, 605 THIRD AVE, NEW YORK, NY 10158-0012 USA
SN 0020-7136
EI 
J9 INT J CANCER
JI Int. J. Cancer
PD AUG 1
PY 2000
VL 87
IS 3
BP 444
EP 451
DI 10.1002/1097-0215(20000801)87:3<444::AID-IJC21>3.0.CO;2-#
PG 8
WC Oncology
SC Oncology
GA 330TW
UT WOS:000087978100021
PM 10897053
DA 2025-02-23
ER

PT J
AU Norrish, AE
   Jackson, RT
   Sharpe, SJ
   Skeaff, CM
AF Norrish, AE
   Jackson, RT
   Sharpe, SJ
   Skeaff, CM
TI Men who consume vegetable oils rich in monounsaturated fat: their dietary patterns and risk of prostate cancer (New Zealand)
SO CANCER CAUSES & CONTROL
LA English
DT Article
DE antioxidants; diet; monounsaturated fat; prostatic neoplasms; vegetable oils
ID olive oil; trial; supplementation; mortality
AB Objectives: To investigate (i) dietary patterns associated with consumption of vegetable oils rich in monounsaturated fatty acids (MUFA), and (ii) the risk of prostate cancer associated with consumption of these oils. Methods: A population-based case-control study was conducted in Auckland, New Zealand, involving 317 prostate cancer cases and 480 controls. A food-frequency questionnaire was used to collect data concerning consumption of MUFA-rich vegetable oils (including olive oil, canola or peanut oil) and other dietary variables. Biomarkers for fatty acids were measured in erythrocytes. Results: The group of participants who reported regular consumption of greater than 5.5 ml of MUFA-rich vegetable oils per day had a diet relatively high in monounsaturated fat, vegetables, lycopene, vitamin E, selenium, and n-3 fish oils. Increasing levels of MUFA-rich vegetable oil intake were associated with a progressive reduction in prostate cancer risk (multivariate relative risk = 0.5: 95% confidence interval 0.3-0.9; > 5.5 ml per day vs. non-consumption, p trend = 0.005), and similar trends were observed across all strata of socioeconomic status. Prostate cancer risk was not associated with intake of total MUFA or the major animal food sources of MUFA. Conclusion: This finding may be explained by the protective effect of an associated dietary pattern high in antioxidants and fish oils, an independent protective effect of MUFA-rich vegetable oils unrelated to the MUFA component, or a combination of these factors.
C1 Univ Auckland, Dept Community Hlth, Auckland, New Zealand.
   Univ Auckland, Dept Med, Auckland, New Zealand.
   Univ Otago, Dept Human Nutr, Dunedin, New Zealand.
C3 University of Auckland; University of Auckland; University of Otago
RP Norrish, AE (corresponding author), Univ Auckland, Dept Community Hlth, POB 92-019, Auckland, New Zealand.
CR Anderson MJ, 1996, J COATING TECHNOL, V68, P71
   BURLINGAME BA, 1993, CONCISE NZ FOOD COMP, V0, P0
   BUZZARD IM, 1994, AM J CLIN NUTR, V59, P143S, DOI 10.1093/ajcn/59.1.143S
   Clark LC, 1998, BRIT J UROL, V81, P730
   de Lorgeril M, 1998, ARCH INTERN MED, V158, P1181, DOI 10.1001/archinte.158.11.1181
   FERROLUZZI A, 1995, AM J CLIN NUTR, V61, P1338S, DOI 10.1093/ajcn/61.6.1338S
   Gann PH, 1999, CANCER RES, V59, P1225
   GIOVANNUCCI E, 1993, J NATL CANCER I, V85, P1571, DOI 10.1093/jnci/85.19.1571
   GIOVANNUCCI E, 1995, J NATL CANCER I, V87, P1767, DOI 10.1093/jnci/87.23.1767
   GIOVANNUCCI E, 1995, CANCER, V75, P1766, DOI 10.1002/1097-0142(19950401)75:7+<1766::AID-CNCR2820751604>3.0.CO;2-T
   Heinonen OP, 1998, J NATL CANCER I, V90, P440, DOI 10.1093/jnci/90.6.440
   HELSING E, 1995, AM J CLIN NUTR, V61, P1329S, DOI 10.1093/ajcn/61.6.1329S
   JOHNSTON R, 1983, REVISION SOCIOECONOM, V0, P0
   Kolonel LN, 1996, CANCER CAUSE CONTROL, V7, P83, DOI 10.1007/BF00115640
   Landa M C, 1994, EUR J CANCER PREV, V3, P313, DOI 10.1097/00008469-199407000-00003
   MARTINMORENO JM, 1994, INT J CANCER, V58, P774, DOI 10.1002/ijc.2910580604
   MEZZANOTTE G, 1986, TUMORI J, V72, P145, DOI 10.1177/030089168607200205
   MONTEDORO G, 1992, J AGR FOOD CHEM, V40, P1571, DOI 10.1021/jf00021a019
   Norrish AE, 1998, INT J CANCER, V77, P511
   Norrish AE, 2000, AM J EPIDEMIOL, V151, P119, DOI 10.1093/oxfordjournals.aje.a010176
   Norrish AE, 1999, BRIT J CANCER, V81, P1238, DOI 10.1038/sj.bjc.6690835
   SHARPE SJ, 1993, P NUT SOC N, V18, P90
   THOMPSON FE, 1994, J NUTR, V124, PS2245, DOI 10.1093/jn/124.suppl_11.2245s
   TRICHOPOULOU A, 1995, JNCI-J NATL CANCER I, V87, P110, DOI 10.1093/jnci/87.2.110
   WEST DW, 1991, CANCER CAUSE CONTROL, V2, P85, DOI 10.1007/BF00053126
   WHITTEMORE AS, 1995, JNCI-J NATL CANCER I, V87, P652, DOI 10.1093/jnci/87.9.652
   Yoshizawa K, 1998, JNCI-J NATL CANCER I, V90, P1219, DOI 10.1093/jnci/90.16.1219
NR 27
TC 35
Z9 38
U1 0
U2 5
PU KLUWER ACADEMIC PUBL
PI DORDRECHT
PA SPUIBOULEVARD 50, PO BOX 17, 3300 AA DORDRECHT, NETHERLANDS
SN 0957-5243
EI 
J9 CANCER CAUSE CONTROL
JI Cancer Causes Control
PD AUG 15
PY 2000
VL 11
IS 7
BP 609
EP 615
DI 10.1023/A:1008943413826
PG 7
WC Oncology; Public, Environmental & Occupational Health
SC Oncology; Public, Environmental & Occupational Health
GA 351KD
UT WOS:000089155600004
PM 10977105
DA 2025-02-23
ER

PT J
AU Kjellberg, L
   Hallmans, G
   Åhren, AM
   Johansson, R
   Bergman, F
   Wadell, G
   Ångström, T
   Dillner, J
AF Kjellberg, L
   Hallmans, G
   Åhren, AM
   Johansson, R
   Bergman, F
   Wadell, G
   Ångström, T
   Dillner, J
TI Smoking, diet, pregnancy and oral contraceptive use as risk factors for cervical intra-epithelial neoplasia in relation to human papillomavirus infection
SO BRITISH JOURNAL OF CANCER
LA English
DT Article
DE risk factors; cervical intraepithelial neoplasia; human papillomavirus infection
ID intraepithelial neoplasia; young-women; high-grade; cigarette-smoking; natural-history; hpv dna; cancer; dysplasia; carcinogenesis; lesions
AB Smoking, nutrition, parity and oral contraceptive use have been reported as major environmental risk factors for cervical cancer. After the discovery of the very strong link between human papillomavirus (HPV) infection and cervical cancer, it is unclear whether the association of these environmental factors with cervical cancer reflect secondary associations attributable to confounding by HPV, if they are independent risk factors or whether they may act as cofactors to HPV infection in cervical carcinogenesis. To investigate this issue, we performed a population-based case-control study in the Vasterbotten county of Northern Sweden of 137 women with high-grade cervical intra-epithelial neoplasia (CIN 2-3) and 253 healthy age-matched women, The women answered a 94-item questionnaire on diet, smoking, oral contraceptive use and sexual history and donated specimens for diagnosis of present HPV infection (nested polymerase chain reaction on cervical brush samples) and for past or present HPV infections (HPV seropositivity). The previously described protective effects of dietary micronutrients were not detected. Pregnancy appeared to be a risk factor in the multivariate analysis (P < 0.0001), Prolonged oral contraceptive use and sexual history were associated with CIN 2-3 in univariate analysis, but these associations lost significance after taking HPV into account. Smoking was associated with CIN 2-3 (odds ratio (OR) 2.6, 95% confidence interval (CI) 1.7-4.0), the effect was dose-dependent (P = 0.002) and the smoking-associated risk was not affected by adjusting for HPV, neither when adjusting for HPV DNA (OR 2.5, CI 1.3-4.9) nor when adjusting for HPV seropositivity (OR 3.0, CI 1.9-4.7). In conclusion, after taking HPV into account, smoking appeared to be the most significant environmental risk factor for cervical neoplasia. (C) 2000 Cancer Research Campaign.
C1 Univ Hosp No Sweden, Dept Obstet & Gynecol, S-90185 Umea, Sweden.
   Univ Hosp No Sweden, Dept Publ Hlth & Clin Med, S-90185 Umea, Sweden.
   Univ Hosp No Sweden, Dept Pathol, S-90185 Umea, Sweden.
   Univ Hosp No Sweden, Dept Clin Virol, S-90185 Umea, Sweden.
   Univ Hosp No Sweden, Dept Clin Cytol, S-90185 Umea, Sweden.
   Karolinska Inst, Ctr Microbiol & Tumor Biol, Stockholm, Sweden.
C3 Umea University; Umea University; Umea University; Umea University; Umea University; Karolinska Institutet
RP Univ Hosp No Sweden, Dept Obstet & Gynecol, S-90185 Umea, Sweden.
CR af Geijersstam V, 1998, J INFECT DIS, V177, P1710, DOI 10.1086/517428
   AnderssonEllstrom A, 1996, SEX TRANSM DIS, V23, P234, DOI 10.1097/00007435-199605000-00013
   BAUER HM, 1991, JAMA-J AM MED ASSOC, V265, P472, DOI 10.1001/jama.265.4.472
   BURGER MPM, 1993, BRIT MED J, V306, P749, DOI 10.1136/bmj.306.6880.749
   BUTTERWORTH CE, 1992, JAMA-J AM MED ASSOC, V267, P528, DOI 10.1001/jama.267.4.528
   BUTTERWORTH CE, 1982, AM J CLIN NUTR, V35, P73, DOI 10.1093/ajcn/35.1.73
   CUZICK J, 1990, EUR J CANCER, V26, P684, DOI 10.1016/0277-5379(90)90117-C
   CUZICK J, 1990, BRIT J CANCER, V62, P651, DOI 10.1038/bjc.1990.348
   CUZICK J, 1994, BRIT J CANCER, V69, P167, DOI 10.1038/bjc.1994.28
   Dillner J, 1997, J NATL CANCER I, V89, P1293, DOI 10.1093/jnci/89.17.1293
   ELUFNETO J, 1994, BRIT J CANCER, V69, P114, DOI 10.1038/bjc.1994.18
   EVANDER M, 1992, J CLIN MICROBIOL, V30, P987, DOI 10.1128/JCM.30.4.987-992.1992
   HARPER JM, 1994, ACTA CYTOL, V38, P324
   HERRERO R, 1991, AM J EPIDEMIOL, V134, P1335, DOI 10.1093/oxfordjournals.aje.a116036
   HILDESHEIM A, 1990, INT J CANCER, V45, P860, DOI 10.1002/ijc.2910450513
   Ho GYF, 1998, INT J CANCER, V78, P594, DOI 10.1002/(SICI)1097-0215(19981123)78:5<594::AID-IJC11>3.0.CO;2-B
   Ho GYF, 1998, NEW ENGL J MED, V338, P423, DOI 10.1056/NEJM199802123380703
   Ho GYF, 1998, INT J CANCER, V78, P281, DOI 10.1002/(SICI)1097-0215(19981029)78:3<281::AID-IJC3>3.0.CO;2-R
   Johansson I, 1994, SCANDINAVIAN JOURNAL OF NUTRITION/NARINGSFORSKNING, V38, P50, DOI 10.1080/11026480310000671
   Kjellberg L, 1998, AM J OBSTET GYNECOL, V179, P1497, DOI 10.1016/S0002-9378(98)70015-8
   Kjellberg L, 1999, J GEN VIROL, V80, P391, DOI 10.1099/0022-1317-80-2-391
   Krüger-Kjaer S, 1998, INT J CANCER, V76, P613, DOI 10.1002/(SICI)1097-0215(19980529)76:5<613::AID-IJC1>3.0.CO;2-T
   Kwásniewska A, 1998, NUTR CANCER, V30, P39, DOI 10.1080/01635589809514638
   LIU TP, 1993, CANCER EPIDEM BIOMAR, V2, P525
   LORINCZ AT, 1992, OBSTET GYNECOL, V79, P328, DOI 10.1097/00006250-199203000-00002
   Michaelsson K, 1996, INT J EPIDEMIOL, V25, P403, DOI 10.1093/ije/25.2.403
   Olsen AO, 1998, EPIDEMIOLOGY, V9, P346, DOI 10.1097/00001648-199805000-00022
   Olsen AO, 1997, GENITOURIN MED, V73, P131
   OSTOR AG, 1993, INT J GYNECOL PATHOL, V12, P186
   Palan PR, 1998, NUTR CANCER, V30, P46, DOI 10.1080/01635589809514639
   PHILLIPS AN, 1993, BRIT MED J, V306, P1268, DOI 10.1136/bmj.306.6887.1268-b
   SCHIFFMAN MH, 1993, JNCI-J NATL CANCER I, V85, P958, DOI 10.1093/jnci/85.12.958
   SCHIFFMAN MH, 1995, CANCER-AM CANCER SOC, V76, P1888, DOI 10.1002/1097-0142(19951115)76:10+<1888::AID-CNCR2820761305>3.0.CO;2-H
   Slattery M L, 1990, EPIDEMIOLOGY, V1, P8, DOI 10.1097/00001648-199001000-00004
   Szarewski A, 1996, LANCET, V347, P941, DOI 10.1016/S0140-6736(96)91417-8
   Wideroff L, 1998, NUTR CANCER, V30, P130, DOI 10.1080/01635589809514652
   WINKELSTEIN W, 1990, AM J EPIDEMIOL, V131, P945, DOI 10.1093/oxfordjournals.aje.a115614
   ZIEGLER RG, 1991, CANCER CAUSE CONTROL, V2, P17, DOI 10.1007/BF00052357
NR 38
TC 213
Z9 246
U1 0
U2 9
PU SPRINGERNATURE
PI LONDON
PA CAMPUS, 4 CRINAN ST, LONDON, N1 9XW, ENGLAND
SN 0007-0920
EI 1532-1827
J9 BRIT J CANCER
JI Br. J. Cancer
PD APR 15
PY 2000
VL 82
IS 7
BP 1332
EP 1338
DI 
PG 7
WC Oncology
SC Oncology
GA 294NR
UT WOS:000085917800016
PM 10755410
DA 2025-02-23
ER

PT J
AU De Stefani, E
   Brennan, P
   Boffetta, P
   Ronco, AL
   Mendilaharsu, M
   Deneo-Pellegrini, H
AF De Stefani, E
   Brennan, P
   Boffetta, P
   Ronco, AL
   Mendilaharsu, M
   Deneo-Pellegrini, H
TI Vegetables, fruits, related dietary antioxidants, and risk of squamous cell carcinoma of the esophagus: A case-control study in Uruguay
SO NUTRITION AND CANCER-AN INTERNATIONAL JOURNAL
LA English
DT Article
ID cancer; glutathione; growth; men
AB In 1998-1999, a case-control study on esophageal cancer was conducted in Uruguay. For this purpose, III cases with squamous cell carcinoma of the esophagus and 444 controls with conditions unrelated to tobacco smoking, alcohol drinking, or recent changes in the diet were frequency matched on age, gender, residence, and urban/rural status. Vegetables and, more markedly, fruits were associated with strong reductions in risk. On the other hand, 12 of 15 dietary antioxidants displayed significant inverse associations with esophageal cancer risk. The strongest effect was observed for high intake of beta -cryptoxanthin (odds ratio = 0.16, 95% confidence interval = 0.08-0.36). Also, ct-carotene, lycopene, and beta -sitosterol were associated with significant reductions in risk. Most antioxidants lost their effect when they were further adjusted for a term for all vegetables and fruits. beta -Carotene showed an increased risk with high intakes. On the other hand, vegetables and fruits remained as significant variables after adjustment for each antioxidant, suggesting that other substances or other mechanisms could explain this effect.
C1 Registro Nacl Canc, Montevideo, Uruguay.
   Int Agcy Res Canc, Unit Environm Canc Epidemiol, Lyon, France.
C3 World Health Organization; International Agency for Research on Cancer (IARC)
RP Registro Nacl Canc, Avda Brasil 3080 Dep 402, Montevideo, Uruguay.
CR [Anonymous], 1997, FOOD NUTR PREV CANC, V0, P0
   *APHP BET CANC PRE, 1994, NEW ENGL J MED, V330, P1029
   Awad AB, 1996, ANTICANCER RES, V16, P2797
   Awad AB, 1998, ANTICANCER RES, V18, P471
   BROWN LM, 1988, JNCI-J NATL CANCER I, V80, P1620, DOI 10.1093/jnci/80.20.1620
   BUIATTI E, 1993, IARC SCI PUBL, V123, P48
   De Stefani E, 1999, INT J CANCER, V82, P33, DOI 10.1002/(SICI)1097-0215(19990702)82:1<33::AID-IJC7>3.0.CO;2-7
   De Stefani E, 1999, ORAL ONCOL, V35, P22, DOI 10.1016/S1368-8375(98)00061-X
   De Stefani E, 2000, NUTR CANCER, V38, P23, DOI 10.1207/S15327914NC381_4
   DECARLI A, 1987, NUTRITION AND CANCER, V10, P29
   DESCHNER EE, 1991, CARCINOGENESIS, V12, P1193, DOI 10.1093/carcin/12.7.1193
   DESTEFANI ED, 1994, INT J CANCER, V56, P634, DOI 10.1002/ijc.2910560505
   FLAGG EW, 1994, AM J EPIDEMIOL, V139, P453, DOI 10.1093/oxfordjournals.aje.a117028
   GRAHAM S, 1990, AM J EPIDEMIOL, V131, P454, DOI 10.1093/oxfordjournals.aje.a115520
   HU JF, 1994, INT J CANCER, V57, P38, DOI 10.1002/ijc.2910570108
   Launoy G, 1998, INT J CANCER, V76, P7, DOI 10.1002/(SICI)1097-0215(19980330)76:1<7::AID-IJC2>3.0.CO;2-4
   MANGELS AR, 1993, J AM DIET ASSOC, V93, P284, DOI 10.1016/0002-8223(93)91553-3
   MANTEL N, 1959, JNCI-J NATL CANCER I, V22, P719
   Mazzei M E, 1995, TABLA DE COMPOSICION QUIMICA DE ALIMENTOS, V0, P0
   Mendilaharsu M, 1998, LUNG CANCER-J IASLC, V21, P37, DOI 10.1016/S0169-5002(98)00044-0
   METTLIN C, 1981, NUTRITION AND CANCER, V2, P143
   Pillow PC, 1999, NUTR CANCER, V33, P3, DOI 10.1080/01635589909514742
   Saito D, 1980, TERATOG CARCINOG MUTAGEN, V1, P213
   SHKLAR G, 1993, NUTR CANCER, V20, P145, DOI 10.1080/01635589309514281
   *STATA, 1999, STAT US GUID REF MAN, V0, P0
   TUYNS A J, 1987, NUTRITION AND CANCER, V9, P81
   VALSECCHI MG, 1992, J CLIN EPIDEMIOL, V45, P347, DOI 10.1016/0895-4356(92)90035-L
   VERMA AK, 1988, CANCER RES, V48, P5754
   von Holtz RL, 1998, NUTR CANCER, V32, P8, DOI 10.1080/01635589809514709
   WATTENBERG LW, 1985, CANCER RES, V45, P1
   WILLETT W, 1986, AM J EPIDEMIOL, V124, P17, DOI 10.1093/oxfordjournals.aje.a114366
   WISEMAN H, 1993, BIOCHIM BIOPHYS ACTA, V1181, P201, DOI 10.1016/0925-4439(93)90021-R
   ZIEGLER RG, 1981, JNCI-J NATL CANCER I, V67, P1199
NR 34
TC 46
Z9 51
U1 0
U2 3
PU ROUTLEDGE JOURNALS, TAYLOR & FRANCIS LTD
PI ABINGDON
PA 2-4 PARK SQUARE, MILTON PARK, ABINGDON OX14 4RN, OXON, ENGLAND
SN 0163-5581
EI 1532-7914
J9 NUTR CANCER
JI Nutr. Cancer
PD JUN 15
PY 2000
VL 38
IS 1
BP 23
EP 29
DI 10.1207/S15327914NC381_4
PG 7
WC Oncology; Nutrition & Dietetics
SC Oncology; Nutrition & Dietetics
GA 425CE
UT WOS:000168270100004
PM 11341040
DA 2025-02-23
ER

PT J
AU De Stefani, E
   Boffetta, P
   Ronco, AL
   Brennan, P
   Deneo-Pellegrini, H
   Carzoglio, JC
   Mendilaharsu, M
AF De Stefani, E
   Boffetta, P
   Ronco, AL
   Brennan, P
   Deneo-Pellegrini, H
   Carzoglio, JC
   Mendilaharsu, M
TI Plant sterols and risk of stomach cancer: A case-control study in Uruguay
SO NUTRITION AND CANCER-AN INTERNATIONAL JOURNAL
LA English
DT Article
ID gastric-cancer; dietary phytosterols; sphingomyelin cycle; sitosterol; cholesterol; absorption; growth; cells; spain; rats
AB In 1997-1999, 120 incident and histologically verified cases of stomach cancer were frequency matched on age, gender, residence, and urban/rural status wish 360 controls to study the role of diet in gastric cancer in Uruguay. We focused on the role of plant sterols (beta -sitosterol, campesterol, stigmasterol, and total plant sterols) after controlling for major confounders. Total phytosterols were associated with a strong inverse relationship with stomach cancer (odds ratio of stomach cancer for total phytosrerol intake in the highest tertile = 0.33, 95% confidence interval = 0.17-0.65) Joins exposure so high intake of total phytosterol and alpha -carotene was also inversely associated with gastric cancer risk (odds ratio = 0.09, 95% confidence interval = 0.02-0.32). High intake of total plant sterols explained most of the attenuation in risk of gastric cancer associated with vegetable and fruit intakes.
C1 Registro Nacl Canc, Montevideo, Uruguay.
   Int Agcy Res Canc, Unit Environm Canc Epidemiol, F-69372 Lyon, France.
C3 World Health Organization; International Agency for Research on Cancer (IARC)
RP De Stefani, E (corresponding author), Registro Nacl Canc, Montevideo, Uruguay.
CR Awad AB, 1996, ANTICANCER RES, V16, P2797
   Awad AB, 1998, ANTICANCER RES, V18, P471
   BOEING H, 1991, INT J CANCER, V47, P858, DOI 10.1002/ijc.2910470612
   BUIATTI E, 1990, INT J CANCER, V45, P896, DOI 10.1002/ijc.2910450520
   CORREA P, 1985, JNCI-J NATL CANCER I, V75, P645
   Garcia-Closas R, 1999, CANCER CAUSE CONTROL, V10, P71, DOI 10.1023/A:1008867108960
   GONZALEZ CA, 1994, AM J EPIDEMIOL, V139, P466, DOI 10.1093/oxfordjournals.aje.a117029
   Hill MJ, 1995, EUR J CANCER PREV, V4, P3, DOI 10.1097/00008469-199512001-00001
   HIRAI K, 1986, J NUTR SCI VITAMINOL, V32, P363, DOI 10.3177/jnsv.32.363
   IKEDA I, 1988, J LIPID RES, V29, P1583
   IKEDA I, 1988, J LIPID RES, V29, P1573
   LAVECCHIA C, 1994, CANCER EPIDEM BIOMAR, V3, P393
   LAVECCHIA C, 1987, INT J CANCER, V40, P484, DOI 10.1002/ijc.2910400409
   LING WH, 1995, LIFE SCI, V57, P195, DOI 10.1016/0024-3205(95)00263-6
   Mazzei M E, 1995, TABLA DE COMPOSICION QUIMICA DE ALIMENTOS, V0, P0
   Mendilaharsu M, 1998, LUNG CANCER-J IASLC, V21, P37, DOI 10.1016/S0169-5002(98)00044-0
   NAIR P P, 1984, AMERICAN JOURNAL OF CLINICAL NUTRITION, V40, P927, DOI 10.1093/ajcn/40.4.927
   Parkin DM, 1997, IARC SCI PUBL, VVII, P0
   Pillow PC, 1999, NUTR CANCER, V33, P3, DOI 10.1080/01635589909514742
   RAICHT F, 1980, CANCER RES, V46, P405
   RAO AV, 1992, NUTR CANCER, V18, P43, DOI 10.1080/01635589209514203
   RISCH HA, 1985, AM J EPIDEMIOL, V122, P947, DOI 10.1093/oxfordjournals.aje.a114199
   *STATA, 1999, STATA US GUID REF MA, V0, P0
   VASSALLO JA, 1996, INCIDENCIA CANC URUG, V0, P0
   von Holtz RL, 1998, NUTR CANCER, V32, P8, DOI 10.1080/01635589809514709
   WILLETT W, 1986, AM J EPIDEMIOL, V124, P17, DOI 10.1093/oxfordjournals.aje.a114366
   WISEMAN H, 1993, BIOCHIM BIOPHYS ACTA, V1181, P201, DOI 10.1016/0925-4439(93)90021-R
NR 29
TC 89
Z9 102
U1 0
U2 17
PU LAWRENCE ERLBAUM ASSOC INC
PI MAHWAH
PA 10 INDUSTRIAL AVE, MAHWAH, NJ 07430-2262 USA
SN 0163-5581
EI 
J9 NUTR CANCER
JI Nutr. Cancer
PD JUN 15
PY 2000
VL 37
IS 2
BP 140
EP 144
DI 10.1207/S15327914NC372_4
PG 5
WC Oncology; Nutrition & Dietetics
SC Oncology; Nutrition & Dietetics
GA 383ND
UT WOS:000165888100004
PM 11142085
DA 2025-02-23
ER

PT J
AU Negri, E
   Franceschi, S
   Bosetti, C
   Levi, F
   Conti, E
   Parpinel, H
   La Vecchia, C
AF Negri, E
   Franceschi, S
   Bosetti, C
   Levi, F
   Conti, E
   Parpinel, H
   La Vecchia, C
TI Selected micronutrients and oral and pharyngeal cancer
SO INTERNATIONAL JOURNAL OF CANCER
LA English
DT Article
ID upper aerodigestive tract; food-frequency questionnaire; vitamin supplement use; italian women; beta-carotene; diet; alcohol; smoking; risk; men
AB The relation between selected micronutrients and oral and pharyngeal cancer risk was investigated using data from a case-control study conducted between January 1992 and November 1997 in Italy and Switzerland. Cases were 754 incident, histologically confirmed oral cancers (344 of the oral cavity and 410 of the pharynx) admitted to the major teaching and general hospitals in the study areas. Controls were 1,775 subjects with no history of cancer admitted to hospitals in the same catchment areas for acute, non-neoplastic diseases. Dietary habits were investigated using a validated food-frequency questionnaire. Odds ratios (ORs) were computed after allowance for age, sex, center, education, occupation, body mass index, smoking and drinking habits and non-alcohol energy intake. Micronutrients were analyzed both as continuous variables and in quintiles. in the former case, the unit was set to 1 SD of the distribution of controls. ORs for the continuous analysis were 0.95 for retinol, 0.61 for carotene, 0.91 for lycopene, 0.83 for vitamin D, 0.74 for vitamin E, 0.63 for vitamin C, 0.82 for thiamine, 0.87 for riboflavin, 0.59 for vitamin B-6, 0.61 for folic acid, 0.62 for niacin, 0.91 for calcium, 0.88 for phosphorus, 0.65 for potassium, 0.82 for iron, 0.67 for non-alcohol iron and 0.89 for zinc; the 95% confidence interval excluded one for carotene, vitamin C and E, thiamine, vitamin B-6, folic acid, niacin, potassium and iron. ORs were similar for the 2 sexes and in strata of age. When the combined intake of vitamins C and E and carotene was considered, the protective effect of each nutrient was more marked or restricted to subjects with low intake of the other 2. The association with vitamin C and carotene was independent of smoking and drinking habits, while that with vitamin E was less evident in those heavily exposed to alcohol or tobacco. In general, the more a micronutrient was correlated to total vegetable and fruit intake, the stronger was its protective effect against oral cancer. int. J. Cancer 86:122-127, 2000. (C) 2000 Wiley-Liss, Inc.
C1 Mario Negri Inst Pharmacol Res, I-20157 Milan, Italy.
   Ctr Riferimento Oncol, Serv Epidemiol, I-33081 Aviano, Italy.
   Inst Univ Med Sociale & Prevent, Registre Vaudois Tumeurs, Lausanne, Switzerland.
   Ist Regina Elena, Serv Epidemiol, I-00161 Rome, Italy.
   Univ Milan, Ist Stat Med & Biometria, I-20122 Milan, Italy.
C3 Istituto di Ricerche Farmacologiche Mario Negri IRCCS; IRCCS Aviano (CRO); IRCCS Istituti Fisioterapici Ospitalieri (IFO); IRCCS Regina Elena; University of Milan
RP Mario Negri Inst Pharmacol Res, Via Eritrea 62, I-20157 Milan, Italy.
EM evanegri@irfmn.mnegri.it
CR BARONE J, 1992, NUTR CANCER, V18, P31, DOI 10.1080/01635589209514202
   Berry EM, 1999, INT J CANCER, V83, P288, DOI 10.1002/(SICI)1097-0215(19991008)83:2<288::AID-IJC23>3.0.CO;2-Z
   CHYOU PH, 1995, INT J CANCER, V60, P616, DOI 10.1002/ijc.2910600508
   DAvanzo B, 1997, NUTR CANCER, V28, P46, DOI 10.1080/01635589709514552
   Decarli A, 1996, ANN EPIDEMIOL, V6, P110, DOI 10.1016/1047-2797(95)00129-8
   Favero A, 1997, EUR J CANCER PREV, V6, P277, DOI 10.1097/00008469-199706000-00005
   Franceschi S, 1999, CANCER CAUSE CONTROL, V10, P439, DOI 10.1023/A:1008918104757
   Franceschi S, 1999, BRIT J CANCER, V80, P614, DOI 10.1038/sj.bjc.6690400
   Franceschi Silvia, 1995, ANNALS OF EPIDEMIOLOGY, V5, P69, DOI 10.1016/1047-2797(95)92893-D
   Giacosa A, 1997, EUR J CANCER PREV, V6, PS47, DOI 10.1097/00008469-199703001-00010
   GRIDLEY G, 1990, NUTR CANCER, V14, P219, DOI 10.1080/01635589009514096
   GRIDLEY G, 1992, AM J EPIDEMIOL, V135, P1083, DOI 10.1093/oxfordjournals.aje.a116208
   KUNE GA, 1993, NUTR CANCER, V20, P61, DOI 10.1080/01635589309514271
   LAVECCHIA C, 1993, ORAL ONCOL, V29B, P17, DOI 10.1016/0964-1955(93)90005-Y
   LaVecchia C, 1997, ORAL ONCOL, V33, P302
   Levi F, 1998, INT J CANCER, V77, P705, DOI 10.1002/(SICI)1097-0215(19980831)77:5<705::AID-IJC8>3.0.CO;2-Z
   MARSHALL JR, 1992, ORAL ONCOL, V28B, P9, DOI 10.1016/0964-1955(92)90005-L
   Marshall JR, 1996, CANCER CAUSE CONTROL, V7, P101, DOI 10.1007/BF00115642
   MCLAUGHLIN JK, 1988, JNCI-J NATL CANCER I, V80, P1237, DOI 10.1093/jnci/80.15.1237
   Nomura AMY, 1997, CANCER EPIDEM BIOMAR, V6, P407
   ROGERS MAM, 1993, CANCER EPIDEM BIOMAR, V2, P305
   ROGGIN GM, 1969, JOHNS HOPKINS MED J, V125, P321
   ROSSING MA, 1989, INT J CANCER, V44, P593, DOI 10.1002/ijc.2910440406
   Salvini S, 1998, BANCA COMPOSIZIONE A, V0, P0
   SANKARANARAYANAR, 1996, IARC SCI PUBL, V136, P13
   SCULLY C, 1996, J EPIDEMIOLOGY BIOST, V1, P3
   STRYKER WS, 1988, AM J EPIDEMIOL, V127, P283, DOI 10.1093/oxfordjournals.aje.a114804
   Wahlberg P, 1996, EUR J CANCER, V32A, P366, DOI 10.1016/0959-8049(95)00593-5
   ZHENG TZ, 1993, ORAL ONCOL, V29B, P45, DOI 10.1016/0964-1955(93)90010-C
   ZHENG W, 1995, AM J EPIDEMIOL, V142, P955, DOI 10.1093/oxfordjournals.aje.a117743
   ZHENG W, 1992, CANCER EPIDEM BIOMAR, V1, P441
NR 32
TC 96
Z9 107
U1 0
U2 6
PU WILEY
PI HOBOKEN
PA 111 RIVER ST, HOBOKEN 07030-5774, NJ USA
SN 0020-7136
EI 1097-0215
J9 INT J CANCER
JI Int. J. Cancer
PD APR 1
PY 2000
VL 86
IS 1
BP 122
EP 127
DI 10.1002/(SICI)1097-0215(20000401)86:1<122::AID-IJC19>3.0.CO;2-2
PG 6
WC Oncology
SC Oncology
GA 289UM
UT WOS:000085640400019
PM 10728605
DA 2025-02-23
ER

PT J
AU Morse, DE
   Pendrys, DG
   Katz, RV
   Holford, TR
   Krutchkoff, DJ
   Eisenberg, E
   Kosis, DL
   Kerpel, S
   Freedman, P
   Mayne, ST
AF Morse, DE
   Pendrys, DG
   Katz, RV
   Holford, TR
   Krutchkoff, DJ
   Eisenberg, E
   Kosis, DL
   Kerpel, S
   Freedman, P
   Mayne, ST
TI Food group intake and the risk of oral epithelial dysplasia in a United States population
SO CANCER CAUSES & CONTROL
LA English
DT Article
DE diet; dysplasia; mouth neoplasms; precancerous conditions; risk factors
ID pharyngeal cancer; frequency questionnaire; dietary factors; reproducibility; nutrition; carcinoma; drinking; validity; smoking
AB Objectives: Oral epithelial dysplasia (OED) is a histopathologic diagnosis associated with an increased risk of oral cancer. The paper explores the relationship between OED risk and food group intake. Methods: In this case-control study, incident cases of OED were identified through two oral pathology laboratories. Controls, pair-matched 1:1 to cases on age ( +/- 5 years), gender, appointment date ( +/- 1 year), and surgeon, were identified through the office in which the respective case was biopsied. Exposure data were obtained via a telephone interview and mailed food-frequency questionnaire. cConditional logistic regression was used to obtain odds ratio point estimates. Results: Based upon 87 matched pairs - and after controlling for smoking, drinking, and other potential covariates-there was an apparent inverse relationship between OED risk and the consumption of fruits and vegetables, with the intake of these foods being associated with a strong attenuating effect among smokers. OED risk decreased with increased poultry consumption, but increased modestly with bread/cereal and dairy food intake. Conclusions: This investigation provides evidence that some aspects of diet may be associated with the risk of OED. It also suggests that in oral carcinogenesis the role of diet is not simply one of a late effect.
C1 NYU, Coll Dent, Dept Epidemiol & Hlth Promot, New York, NY 10010 USA.
   Univ Connecticut, Ctr Hlth, Sch Dent Med, Dept Behav Sci & Community Hlth, Farmington, CT 06030 USA.
   Yale Univ, Sch Med, Dept Epidemiol & Publ Hlth, New Haven, CT 06520 USA.
   Univ Connecticut, Ctr Hlth, Sch Dent Med, Dept Oral Diag, Farmington, CT 06030 USA.
   New York Hosp Med Ctr Queens, Dept Dent Med, Sect Oral Pathol, Flushing, NY 11355 USA.
C3 New York University; University of Connecticut; Yale University; University of Connecticut; NewYork-Presbyterian Hospital
RP Morse, DE (corresponding author), NYU, Coll Dent, Dept Epidemiol & Hlth Promot, 345 E 24th St, New York, NY 10010 USA.
FU NCI NIH HHS [CA57380] Funding Source: Medline; NIDCR NIH HHS [DEO7151, DEO5616] Funding Source: Medline
CR ABBEY LM, 1995, ORAL SURG ORAL MED O, V80, P188, DOI 10.1016/S1079-2104(05)80201-X
   Block G, 1990, EPIDEMIOLOGY, V1, P58, DOI 10.1097/00001648-199001000-00013
   BLOT WJ, 1988, CANCER RES, V48, P3282
   Breslow N, 1980, STAT METHODS CANC RE, V0, P248
   FESKANICH D, 1993, J AM DIET ASSOC, V93, P790, DOI 10.1016/0002-8223(93)91754-E
   FRANCESCHI S, 1991, INT J CANCER, V47, P20, DOI 10.1002/ijc.2910470105
   FRANCESCHI S, 1992, CANCER, V70, P2227, DOI 10.1002/1097-0142(19921101)70:9<2227::AID-CNCR2820700902>3.0.CO;2-Z
   FRANCO EL, 1989, INT J CANCER, V43, P992, DOI 10.1002/ijc.2910430607
   GRIDLEY G, 1990, NUTR CANCER, V14, P219, DOI 10.1080/01635589009514096
   Gupta PC, 1999, CANCER-AM CANCER SOC, V85, P1885, DOI 10.1002/(SICI)1097-0142(19990501)85:9<1885::AID-CNCR2>3.0.CO;2-O
   Kramer I, 1980, ORAL PREMALIG. LESIONS, V2324, P23
   LAVECCHIA C, 1991, INT J EPIDEMIOL, V20, P39, DOI 10.1093/ije/20.1.39
   Levi F, 1998, INT J CANCER, V77, P705, DOI 10.1002/(SICI)1097-0215(19980831)77:5<705::AID-IJC8>3.0.CO;2-Z
   LUMERMAN H, 1995, ORAL SURG ORAL MED O, V79, P321, DOI 10.1016/S1079-2104(05)80226-4
   Marshall JR, 1996, CANCER CAUSE CONTROL, V7, P101, DOI 10.1007/BF00115642
   MCLAUGHLIN JK, 1988, JNCI-J NATL CANCER I, V80, P1237, DOI 10.1093/jnci/80.15.1237
   Morse DE, 1997, ORAL ONCOL, V33, P338, DOI 10.1016/S0964-1955(97)00019-5
   Morse DE, 1996, CANCER EPIDEM BIOMAR, V5, P769
   PINDBORG JJ, 1985, J ORAL PATHOL MED, V14, P698, DOI 10.1111/j.1600-0714.1985.tb00549.x
   RIMM EB, 1992, AM J EPIDEMIOL, V135, P1114, DOI 10.1093/oxfordjournals.aje.a116211
   SILVERMAN S, 1984, CANCER-AM CANCER SOC, V53, P563
   WILLETT WC, 1988, AM J EPIDEMIOL, V127, P188, DOI 10.1093/oxfordjournals.aje.a114780
   WINN DM, 1995, AM J CLIN NUTR, V61, P437S, DOI 10.1093/ajcn/61.2.437S
   WINN DM, 1984, CANCER RES, V44, P1216
   ZHENG TZ, 1993, ORAL ONCOL, V29B, P45, DOI 10.1016/0964-1955(93)90010-C
   ZHENG W, 1992, CANCER EPIDEM BIOMAR, V1, P441
NR 27
TC 19
Z9 21
U1 0
U2 1
PU KLUWER ACADEMIC PUBL
PI DORDRECHT
PA SPUIBOULEVARD 50, PO BOX 17, 3300 AA DORDRECHT, NETHERLANDS
SN 0957-5243
EI 
J9 CANCER CAUSE CONTROL
JI Cancer Causes Control
PD SEP 15
PY 2000
VL 11
IS 8
BP 713
EP 720
DI 10.1023/A:1008943904085
PG 8
WC Oncology; Public, Environmental & Occupational Health
SC Oncology; Public, Environmental & Occupational Health
GA 355XC
UT WOS:000089413000006
PM 11065008
DA 2025-02-23
ER

PT J
AU Ward, MH
   Pan, WH
   Cheng, YJ
   Li, FH
   Brinton, LA
   Chen, CJ
   Hsu, MM
   Chen, IH
   Levine, PH
   Yang, CS
   Hildesheim, A
AF Ward, MH
   Pan, WH
   Cheng, YJ
   Li, FH
   Brinton, LA
   Chen, CJ
   Hsu, MM
   Chen, IH
   Levine, PH
   Yang, CS
   Hildesheim, A
TI Dietary exposure to nitrite and nitrosamines and risk of nasopharyngeal carcinoma in Taiwan
SO INTERNATIONAL JOURNAL OF CANCER
LA English
DT Article
ID n-nitroso compounds; chinese salted fish; experimental carcinogenesis; malaysian chinese; preserved foods; cancer; npc; precursors; guangxi
AB Previous studies of nasopharyngeal carcinoma (NPC) have found elevated risks with higher consumption of salted fish and preserved foods, particularly during childhood. These foods can contain high levels of nitrosamines; however, most studies have not estimated exposure to nitrosamines directly. We conducted a case-control study in Taiwan to evaluate dietary intakes and NPC risk. A total of 375 cases (99% response rate) and 327 controls (88% response rate) were interviewed about their diet as an adult and at age In using a food-frequency questionnaire. We interviewed mothers of participants about their child's diet at age 10, age 3 and during weaning and the mother's diet while she was breastfeeding. Mothers of 96 cases and 120 controls were interviewed. Nitrosamine and nitrite levels were assigned to 66 foods based on published values, Intake of nitrosamines and nitrite as an adult was not associated with risk of NPC. High intakes of nitrosamines and nitrite during childhood and weaning were associated with increased risks of NPC for foods other than soy products. Adjusted odds ratios for the highest quartile were 2.2 [95% confidence interval (CI) 0.8-5.6] for age in, 2.6 (95% CI 1.0-7.0) for age 3 and 3.9 (95% CI 1.4-10.4) for weaning diet. Intakes of nitrite and nitrosamines from soybean products during childhood and weaning were inversely associated with risk. Soybeans contain known inhibitors of nitrosation, and thus may explain the inverse association we observed. Our results suggest that nitrosamine and nitrite intake during childhood may play a role in the development of NPC.
C1 NCI, Div Canc Epidemiol & Genet, Bethesda, MD 20892 USA.
   Acad Sinica, Taipei, Taiwan.
   Natl Taiwan Univ, Coll Publ Hlth, Inst Epidemiol, Taipei, Taiwan.
   Natl Taiwan Univ Hosp, Taipei, Taiwan.
   Natl Taiwan Univ, Coll Med, Inst Microbiol, Taipei, Taiwan.
C3 National Institutes of Health (NIH) - USA; NIH National Cancer Institute (NCI); NIH National Cancer Institute- Division of Cancer Epidemiology & Genetics; Academia Sinica - Taiwan; National Taiwan University; National Taiwan University; National Taiwan University Hospital; National Taiwan University
RP Ward, MH (corresponding author), NCI, Div Canc Epidemiol & Genet, 6120 Execut Blvd,EPS-8104, Bethesda, MD 20892 USA.
EM wardm@exchange.nih.gov
FU National Cancer Institute [ZIACP010127] Funding Source: NIH RePORTER
CR ARMSTRONG RW, 1983, CANCER RES, V43, P2967
   Armstrong RW, 1998, INT J CANCER, V77, P228, DOI 10.1002/(SICI)1097-0215(19980717)77:2<228::AID-IJC11>3.0.CO;2-7
   BYERS T, 1993, EPIDEMIOLOGY, V4, P350, DOI 10.1097/00001648-199307000-00011
   Chen C-J, 1988, HEAD NECK ONCOLOGY R, V0, P469
   CORREAVILLASENOR A, 1995, EPIDEMIOLOGY, V6, P276, DOI 10.1097/00001648-199505000-00015
   DIXON WJ, 1990, BMDP STATISTICAL SOF, V2, P1013
   FITZSIMONS JTR, 1989, COMP BIOCHEM PHYS A, V93, P285, DOI 10.1016/0300-9629(89)90218-1
   FONG YY, 1977, FOOD COSMET TOXICOL, V15, P143, DOI 10.1016/S0015-6264(77)80321-0
   GAO J, 1991, IARC SCI PUBL, V105, P219
   HARADA M-O, 1972, JOURNAL OF THE FOOD HYGIENIC SOCIETY OF JAPAN, V13, P36
   HILDESHEIM A, 1993, EPIDEMIOL REV, V15, P466, DOI 10.1093/oxfordjournals.epirev.a036130
   Hildesheim A, 1997, JNCI-J NATL CANCER I, V89, P1207, DOI 10.1093/jnci/89.16.1207
   HOTCHKISS JH, 1989, CANCER SURV, V8, P295
   Huang D P, 1978, IARC SCI PUBL, V0, P315
   LEE HP, 1994, INT J CANCER, V59, P585, DOI 10.1002/ijc.2910590502
   LEE MMS, 1992, INT J EPIDEMIOL, V21, P922, DOI 10.1093/ije/21.5.922
   LIJINSKY W, 1977, ORIGINS HUMAN CANCER, V0, P1579
   LIN JK, 1980, FOOD COSMET TOXICOL, V18, P597, DOI 10.1016/S0015-6264(80)80007-1
   MESSINA M, 1991, JNCI-J NATL CANCER I, V83, P541, DOI 10.1093/jnci/83.8.541
   MOKHTAR NM, 1988, EUR J CANCER CLIN ON, V24, P403, DOI 10.1016/S0277-5379(98)90009-8
   NING JP, 1990, JNCI-J NATL CANCER I, V82, P291, DOI 10.1093/jnci/82.4.291
   POIRIER S, 1987, INT J CANCER, V39, P293, DOI 10.1002/ijc.2910390305
   RISCH HA, 1985, AM J EPIDEMIOL, V122, P947, DOI 10.1093/oxfordjournals.aje.a114199
   ROGERS MAM, 1995, CANCER EPIDEM BIOMAR, V4, P29
   SHEPHARD SE, 1989, CANCER SURV, V8, P401
   SIDDIQI M, 1988, CANCER LETT, V39, P37, DOI 10.1016/0304-3835(88)90038-9
   SONG PJ, 1988, FOOD CHEM TOXICOL, V26, P205, DOI 10.1016/0278-6915(88)90120-2
   TANNENBAUM SR, 1983, LANCET, V1, P629
   *WORLD CANC RES FU, 1997, FOOD NUTR PREV CANC, V0, P107
   YU MC, 1989, INT J CANCER, V43, P1077, DOI 10.1002/ijc.2910430621
   YU MC, 1988, CANCER RES, V48, P1954
   YU MC, 1989, BRIT J CANCER, V60, P198, DOI 10.1038/bjc.1989.250
   YU MC, 1986, CANCER RES, V46, P956
   ZHENG YM, 1994, BRIT J CANCER, V69, P508, DOI 10.1038/bjc.1994.92
   ZOU XN, 1994, INT J CANCER, V59, P155, DOI 10.1002/ijc.2910590202
NR 36
TC 116
Z9 127
U1 0
U2 18
PU WILEY-BLACKWELL
PI MALDEN
PA COMMERCE PLACE, 350 MAIN ST, MALDEN 02148, MA USA
SN 0020-7136
EI 
J9 INT J CANCER
JI Int. J. Cancer
PD JUN 1
PY 2000
VL 86
IS 5
BP 603
EP 609
DI 10.1002/(SICI)1097-0215(20000601)86:5<603::AID-IJC1>3.0.CO;2-H
PG 7
WC Oncology
SC Oncology
GA 311PL
UT WOS:000086893000001
PM 10797279
DA 2025-02-23
ER

PT J
AU Naigamwalla, D
   Chia, MC
   Tran, TT
   Medline, A
   Hay, K
   Gallinger, S
   Bruce, WR
AF Naigamwalla, D
   Chia, MC
   Tran, TT
   Medline, A
   Hay, K
   Gallinger, S
   Bruce, WR
TI Polyethylene glycol 8000 and colon carcinogenesis: Inhibition in the F344 rat, promotion in the Min mouse
SO CANCER RESEARCH
LA English
DT Article
ID aberrant crypt foci; intestinal neoplasia; dietary-fat; mice; colitis; barrier
AB It has recently been reported that 5% polyethylene glycol 8000 (PEG 8000; M-r 8000) in the diet markedly inhibits the development of colonic tumors in carcinogen-treated rats. To assess the possible use of this agent as a preventive or treatment agent for patients with familial adenomatous polyposis, we determined the effect of PEG 8000 on spontaneous carcinogenesis in the Min mouse. PEG at a 5% concentration in the diet of Min mice did not affect the number of small intestinal or cecal tumors but did increase the number of colon tumors and the number of animals with colonic tumors (2 of 18 versus 12 of 22 animals; P < 0.001). Although the chemopreventive effect of PEG 8000 in rats is remarkable, we suggest a cautious approach in long-term testing of PEG as a chemopreventive agent for subjects at risk for colonic neoplasia.
C1 Univ Toronto, Dept Nutr Sci, Toronto, ON M5S 3E2, Canada.
   Univ Toronto, Dept Lab Med & Pathobiol, Toronto, ON M5S 3E2, Canada.
   Mt Sinai Hosp, Dept Surg, Samuel Lunenfeld Res Inst, Toronto, ON M5G 1X5, Canada.
C3 University of Toronto; University of Toronto; University of Toronto; Sinai Health System Toronto; Lunenfeld Tanenbaum Research Institute
RP Bruce, WR (corresponding author), Univ Toronto, Dept Nutr Sci, 150 Coll St, Toronto, ON M5S 3E2, Canada.
CR Attar A, 1999, GUT, V44, P226, DOI 10.1136/gut.44.2.226
   BIRD RP, 1987, CANCER LETT, V37, P147, DOI 10.1016/0304-3835(87)90157-1
   CAMERONSMITH D, 1994, BRIT J NUTR, V71, P563, DOI 10.1079/BJN19940163
   Corpet DE, 1999, CARCINOGENESIS, V20, P915, DOI 10.1093/carcin/20.5.915
   CORPET DE, 1990, CANCER RES, V50, P6955
   Corpet DE, 2000, CANCER RES, V60, P3160
   DESCHNER EE, 1984, J NATL CANCER I, V72, P195, DOI 10.1093/jnci/72.1.195
   ELSENHANS B, 1989, J NUTR, V119, P380, DOI 10.1093/jn/119.3.380
   GARDINER KR, 1995, GUT, V37, P530, DOI 10.1136/gut.37.4.530
   KRUGLIAK P, 1990, GASTROENTEROLOGY, V99, P1001, DOI 10.1016/0016-5085(90)90619-C
   MCNEIL PL, 1989, GASTROENTEROLOGY, V96, P1238, DOI 10.1016/S0016-5085(89)80010-1
   Mutanen M, 2000, CARCINOGENESIS, V21, P1167, DOI 10.1093/carcin/21.6.1167
   Nakatsugi S, 1997, JPN J CANCER RES, V88, P1117, DOI 10.1111/j.1349-7006.1997.tb00337.x
   Parnaud G, 1999, CANCER RES, V59, P5143
   Reitmair AH, 1996, CANCER RES, V56, P2922
   SEIDMAN EG, 1986, GASTROENTEROLOGY, V90, P120, DOI 10.1016/0016-5085(86)90083-1
   Togo T, 1999, J CELL SCI, V112, P719
   Trykowski J, 1986, CZAS STOMATOL, V39, P73
   van Kranen HJ, 1998, CARCINOGENESIS, V19, P1597, DOI 10.1093/carcin/19.9.1597
   Wasan HS, 1997, P NATL ACAD SCI USA, V94, P3308, DOI 10.1073/pnas.94.7.3308
NR 20
TC 14
Z9 15
U1 0
U2 1
PU AMER ASSOC CANCER RESEARCH
PI BIRMINGHAM
PA PO BOX 11806, BIRMINGHAM, AL 35202 USA
SN 0008-5472
EI 
J9 CANCER RES
JI Cancer Res.
PD DEC 15
PY 2000
VL 60
IS 24
BP 6856
EP 6858
DI 
PG 3
WC Oncology
SC Oncology
GA 388UM
UT WOS:000166201500018
PM 11156379
DA 2025-02-23
ER

PT J
AU Conaway, CC
   Getahun, SM
   Liebes, LL
   Pusateri, DJ
   Topham, DKW
   Botero-Omary, M
   Chung, FL
AF Conaway, CC
   Getahun, SM
   Liebes, LL
   Pusateri, DJ
   Topham, DKW
   Botero-Omary, M
   Chung, FL
TI Disposition of glucosinolates and sulforaphane in humans after ingestion of steamed and fresh broccoli
SO NUTRITION AND CANCER-AN INTERNATIONAL JOURNAL
LA English
DT Article
ID phenethyl isothiocyanate; brussels-sprouts; benzyl isothiocyanate; allyl isothiocyanate; brassica vegetables; cancer risk; metabolism; enzymes; rat; identification
AB The cancer-chemopreventive effects of broccoli maybe attributed, in part to isothiocyanates (ITCs), hydrolysis products of glucosinolates. Glucosinolates are hydrolyzed to their respective ITCs by the enzyme myrosinase, which is inactivated by heat. In this study, the metabolic fate of glucosinolates after ingestion of steamed and fresh broccoli was compared in 12 male subjects in a crossover design. During each 48-hour baseline period, no foods containing glucosinolates or ITCs were allowed. The subjects then consumed 200 g of fresh or steamed broccoli; all other dietary sources of ITCs were excluded. Blood and urine samples were collected during the 24-hour period after broccoli consumption. Total ITC equivalents in broccoli and total ITC equivalents in plasma and urine were assayed by high-performance liquid chromatography as the cyclocondensation product of 1,2-benzenedithiol. The content of ITCs in fresh and steamed broccoli after myrosinase treatment was found to be virtually identical (1.1 vs. 1.0 mu mol/g wet wt). The average 24-hour urinary excretion of ITC equivalents amounted to 32.3 +/- 12.7% and 10.2 +/- 5.9% of the amounts ingested for fresh and steamed broccoli, respectively. Approximately 40% of total ITC equivalents in urine, 25.8 +/- 13.9 and 6.9 +/- 2.5 mu mol for fresh and steamed broccoli, respectively, occurred as the N-acetyl-L-cysteine conjugate of sulforaphane (SFN-NAC). Total ITC metabolites in plasma peaked between 0 and 8 hours, whereas urinary excretion of total ITC equivalents and SFN-NAC occurred primarily between 2 and 12 hours. Results of this study indicate that the bioavailability of ITCs from fresh broccoli is approximately three times greater than that from cooked broccoli, in which myrosinase is inactivated. Considering the cancer-chemopreventive potential of ITCs, cooking broccoli may markedly reduce its beneficial effects on health.
C1 Amer Hlth Fdn, Div Carcinogenesis & Mol Epidemiol, Valhalla, NY 10595 USA.
   NYU, Med Ctr, Kaplan Canc Ctr, New York, NY 10016 USA.
   Amway Corp, Nutrilite Div, Rehnborg Ctr Nutr & Wellness, Buena Pk, CA 90622 USA.
C3 American Health Foundation; New York University; Amway
RP Amer Hlth Fdn, Div Carcinogenesis & Mol Epidemiol, 1 Dana Rd, Valhalla, NY 10595 USA.
CR BOGAARDS JJP, 1994, CARCINOGENESIS, V15, P1073, DOI 10.1093/carcin/15.5.1073
   Bollard M, 1997, FOOD CHEM TOXICOL, V35, P933, DOI 10.1016/S0278-6915(97)00103-8
   BRUSEWITZ G, 1977, BIOCHEM J, V162, P99
   Chiang WCK, 1998, J AGR FOOD CHEM, V46, P1018, DOI 10.1021/jf970572b
   CHUNG FL, 1992, CANCER CHEMOPREVENTION, V0, P227
   CHUNG FL, 1992, CANCER EPIDEM BIOMAR, V1, P383
   Chung FL, 1998, CANCER EPIDEM BIOMAR, V7, P103
   Conaway CC, 1999, DRUG METAB DISPOS, V27, P13
   Fahey JW, 1997, P NATL ACAD SCI USA, V94, P10367, DOI 10.1073/pnas.94.19.10367
   FENWICK GR, 1983, CRC CR REV FOOD SCI, V18, P123, DOI 10.1080/10408398209527361
   Getahun SM, 1999, CANCER EPIDEM BIOMAR, V8, P447
   GUO ZY, 1992, CARCINOGENESIS, V13, P2205, DOI 10.1093/carcin/13.12.2205
   HECHT SS, 1995, J CELL BIOCHEM, V0, P195
   Howard LA, 1997, J FOOD SCI, V62, P1098, DOI 10.1111/j.1365-2621.1997.tb12221.x
   JIAO D, 1994, CANCER EPIDEM BIOMAR, V3, P487
   Kassahun K, 1997, CHEM RES TOXICOL, V10, P1228, DOI 10.1021/tx970080t
   KOLM RH, 1995, BIOCHEM J, V311, P453, DOI 10.1042/bj3110453
   Kushad MM, 1999, J AGR FOOD CHEM, V47, P1541, DOI 10.1021/jf980985s
   Li HH, 1998, J HEART VALVE DIS, V7, P647
   London SJ, 2000, LANCET, V356, P724, DOI 10.1016/S0140-6736(00)02631-3
   Maheo K, 1997, CANCER RES, V57, P3649
   MENNICKE WH, 1988, XENOBIOTICA, V18, P441, DOI 10.3109/00498258809041680
   NIJHOFF WA, 1995, CARCINOGENESIS, V16, P955, DOI 10.1093/carcin/16.4.955
   NISHIE K, 1980, FOOD COSMET TOXICOL, V18, P159, DOI 10.1016/0015-6264(80)90070-X
   PANTUCK EJ, 1979, CLIN PHARMACOL THER, V25, P88
   Rodrigues AS, 1999, J SCI FOOD AGR, V79, P1028, DOI 10.1002/(SICI)1097-0010(19990515)79:7<1028::AID-JSFA322>3.0.CO;2-I
   Rosa EAS, 1996, J SCI FOOD AGR, V71, P237, DOI 10.1002/(SICI)1097-0010(199606)71:2<237::AID-JSFA574>3.0.CO;2-P
   Shapiro TA, 1998, CANCER EPIDEM BIOMAR, V7, P1091
   SPARNINS VL, 1982, JNCI-J NATL CANCER I, V68, P493
   STEINMETZ KA, 1991, CANCER CAUSE CONTROL, V2, P325, DOI 10.1007/BF00051672
   Verhoeven DTH, 1997, CHEM-BIOL INTERACT, V103, P79, DOI 10.1016/S0009-2797(96)03745-3
   Verhoeven DTH, 1996, CANCER EPIDEM BIOMAR, V5, P733
   ZHANG YS, 1992, P NATL ACAD SCI USA, V89, P2399, DOI 10.1073/pnas.89.6.2399
   ZHANG YS, 1992, ANAL BIOCHEM, V205, P100, DOI 10.1016/0003-2697(92)90585-U
   ZHANG YS, 1994, CANCER RES, V54, P0
   ZHANG YS, 1995, BIOCHEM BIOPH RES CO, V206, P748, DOI 10.1006/bbrc.1995.1106
   Zhang YS, 1996, ANAL BIOCHEM, V239, P160, DOI 10.1006/abio.1996.0311
NR 38
TC 272
Z9 313
U1 2
U2 51
PU ROUTLEDGE JOURNALS, TAYLOR & FRANCIS LTD
PI ABINGDON
PA 2-4 PARK SQUARE, MILTON PARK, ABINGDON OX14 4RN, OXON, ENGLAND
SN 0163-5581
EI 1532-7914
J9 NUTR CANCER
JI Nutr. Cancer
PD JUN 15
PY 2000
VL 38
IS 2
BP 168
EP 178
DI 10.1207/S15327914NC382_5
PG 11
WC Oncology; Nutrition & Dietetics
SC Oncology; Nutrition & Dietetics
GA 462FN
UT WOS:000170410200005
PM 11525594
DA 2025-02-23
ER

PT J
AU Ulrich, CM
   Kampman, E
   Bigler, J
   Schwartz, SM
   Chen, C
   Bostick, R
   Fosdick, L
   Beresford, SAA
   Yasui, Y
   Potter, JD
AF Ulrich, CM
   Kampman, E
   Bigler, J
   Schwartz, SM
   Chen, C
   Bostick, R
   Fosdick, L
   Beresford, SAA
   Yasui, Y
   Potter, JD
TI Lack of association between the C677T <i>MTHFR</i> polymorphism and colorectal hyperplastic polyps
SO CANCER EPIDEMIOLOGY BIOMARKERS & PREVENTION
LA English
DT Article
ID food-frequency questionnaire; methylenetetrahydrofolate reductase polymorphism; folate/methyl-deficient rats; plasma total homocysteine; adenomatous polyps; folate-deficiency; common mutation; colon-cancer; large-bowel; myocardial-infarction
AB Colorectal hyperplastic polyps are benign lesions that share many risk factors with colorectal adenomas and cancers. Low folate intakes are associated with an increased risk of colon cancer. The enzyme 5,10-methylene-tetrahydrofolate reductase (MTHFR) may be linked to DNA methylation and nucleotide synthesis and thus play a role in the etiology of colorectal neoplasia, we investigated an association between the common MTHFR polymorphism (C677T) and colorectal hyperplastic polyps within the Minnesota Cancer Prevention Research Unit case-control study. Cases (n = 200) were diagnosed with colonoscopically confirmed hyperplastic polyps; controls (n = 645) were derived from the same gastroenterology practice and were polyp-free at colonoscopy, Dietary intakes were estimated from a self-administered food-frequency questionnaire prior to colonoscopy, Multivariate adjusted odds ratios (ORs) and 95% confidence intervals for MTHFR status were 0.8 (0.6-1.2; CT versus CC wild-type) and 0.9 (0.5-1.6; TT versus CC). In subgroup analyses stratified on dietary intakes of folate, vitamin B-12, vitamin B-6, or methionine, those with the TT genotype and either low intakes of folate or vitamin B-6 were at increased risk relative to those with normal or high vitamin intake. However, most 95% confidence intervals included 1.0, and no consistent trends were observed. In contrast to our findings on colorectal adenomas, increasing alcohol consumption was associated with an elevated risk of colorectal hyperplastic polyps, regardless of genotype. The MTHFR (C677T) variant genotype does not appear to be related to risk of colorectal hyperplastic polyps, and there is no convincing evidence that MTHFR shows a different relation to risk, dependent on dietary intakes of nutrients related to its pathway.
C1 Fred Hutchinson Canc Res Ctr, Canc Prevent Res Program, Seattle, WA 98109 USA.
   Fred Hutchinson Canc Res Ctr, Program Canc Biol, Seattle, WA 98109 USA.
   Fred Hutchinson Canc Res Ctr, Program Epidemiol, Seattle, WA 98109 USA.
   Univ Washington, Dept Epidemiol, Seattle, WA 98195 USA.
   Agr Univ Wageningen, NL-6703 HA Wageningen, Netherlands.
   Univ S Carolina, S Carolina Canc Ctr, Columbia, SC 29203 USA.
   Univ Minnesota, Minneapolis, MN 55454 USA.
C3 Fred Hutchinson Cancer Center; Fred Hutchinson Cancer Center; Fred Hutchinson Cancer Center; University of Washington; University of Washington Seattle; Wageningen University & Research; University of South Carolina System; University of South Carolina Columbia; University of Minnesota System; University of Minnesota Twin Cities
RP Potter, JD (corresponding author), Fred Hutchinson Canc Res Ctr, Canc Prevent Res Program, 1100 Fairview Ave N,MP-900,POB 19024, Seattle, WA 98109 USA.
FU NCI NIH HHS [P01 CA50405, CA 72859-01] Funding Source: Medline
CR Baron JA, 1998, J NATL CANCER I, V90, P57, DOI 10.1093/jnci/90.1.57
   BENITO E, 1990, INT J CANCER, V45, P69, DOI 10.1002/ijc.2910450114
   Blount BC, 1997, P NATL ACAD SCI USA, V94, P3290, DOI 10.1073/pnas.94.7.3290
   BLUE MG, 1991, GASTROENTEROLOGY, V100, P564, DOI 10.1016/0016-5085(91)90232-A
   BOSARI S, 1995, HUM PATHOL, V26, P534, DOI 10.1016/0046-8177(95)90250-3
   BRADY PG, 1993, GASTROINTEST ENDOSC, V39, P481, DOI 10.1016/S0016-5107(93)70155-8
   CANNONALBRIGHT LA, 1994, AM J GASTROENTEROL, V89, P827
   Chen J, 1998, CARCINOGENESIS, V19, P2129, DOI 10.1093/carcin/19.12.2129
   Chen J, 1996, CANCER RES, V56, P4862
   CLARK JC, 1985, INT J CANCER, V36, P179, DOI 10.1002/ijc.2910360209
   Deloughery TG, 1996, CIRCULATION, V94, P3074, DOI 10.1161/01.CIR.94.12.3074
   Elmer PJ, 1997, AM J CLIN NUTR, V65, P1299
   FEARON ER, 1990, CELL, V61, P759, DOI 10.1016/0092-8674(90)90186-I
   FOUTCH PG, 1991, AM J GASTROENTEROL, V86, P1482
   FREUDENHEIM JL, 1991, INT J EPIDEMIOL, V20, P368, DOI 10.1093/ije/20.2.368
   FROSST P, 1995, NAT GENET, V10, P111, DOI 10.1038/ng0595-111
   GIOVANNUCCI E, 1995, JNCI-J NATL CANCER I, V87, P265, DOI 10.1093/jnci/87.4.265
   GIOVANNUCCI E, 1993, J NATL CANCER I, V85, P875, DOI 10.1093/jnci/85.11.875
   Glynn SA, 1996, CANCER EPIDEM BIOMAR, V5, P487
   Harmon DL, 1996, QJM-MON J ASSOC PHYS, V89, P571
   Institute of Medicine, 1998, DIET REF INT THIAM R, V0, P0
   Jacques PF, 1996, CIRCULATION, V93, P7, DOI 10.1161/01.CIR.93.1.7
   JAMES SJ, 1989, CARCINOGENESIS, V10, P1209, DOI 10.1093/carcin/10.7.1209
   JAMES SJ, 1992, CARCINOGENESIS, V13, P2471, DOI 10.1093/carcin/13.12.2471
   James SJ, 1997, CARCINOGENESIS, V18, P287, DOI 10.1093/carcin/18.2.287
   JAMES SJ, 1989, J NUTR, V119, P661, DOI 10.1093/jn/119.4.661
   Kaklamanis L, 1996, J PATHOL, V179, P10
   Kang M, 1997, AM J SURG PATHOL, V21, P417, DOI 10.1097/00000478-199704000-00007
   KEARNEY J, 1995, CANCER CAUSE CONTROL, V6, P45, DOI 10.1007/BF00051680
   Kikuchi Y, 1997, VIRCHOWS ARCH, V431, P111, DOI 10.1007/s004280050076
   Kim YI, 1997, AM J CLIN NUTR, V65, P46, DOI 10.1093/ajcn/65.1.46
   LONGACRE TA, 1990, AM J SURG PATHOL, V14, P524, DOI 10.1097/00000478-199006000-00003
   Ma J, 1997, CANCER RES, V57, P1098
   Ma J, 1996, CIRCULATION, V94, P2410, DOI 10.1161/01.CIR.94.10.2410
   Malinow MR, 1997, ARTERIOSCL THROM VAS, V17, P1157, DOI 10.1161/01.ATV.17.6.1157
   Martinez ME, 1997, GASTROENTEROLOGY, V113, P423, DOI 10.1053/gast.1997.v113.pm9247459
   MEYER F, 1993, AM J EPIDEMIOL, V138, P225, DOI 10.1093/oxfordjournals.aje.a116851
   MILLER JW, 1994, BIOCHEM J, V298, P415, DOI 10.1042/bj2980415
   MUNGER RG, 1992, AM J EPIDEMIOL, V136, P192, DOI 10.1093/oxfordjournals.aje.a116485
   Otori K, 1997, GUT, V40, P660, DOI 10.1136/gut.40.5.660
   PASPATIS GA, 1995, DIS COLON RECTUM, V38, P64, DOI 10.1007/BF02053860
   POGRIBNY IP, 1995, CANCER RES, V55, P1894
   POGRIBNY LP, 1995, CANCER RES, V55, P2711
   Polyak K, 1996, AM J PATHOL, V149, P381
   Potter JD, 1996, CANCER EPIDEM BIOMAR, V5, P779
   PROVENZALE D, 1990, ANN INTERN MED, V113, P760, DOI 10.7326/0003-4819-113-10-760
   RIMM EB, 1992, AM J EPIDEMIOL, V135, P1114, DOI 10.1093/oxfordjournals.aje.a116211
   RISIO M, 1988, GASTROENTEROLOGY, V94, P899, DOI 10.1016/0016-5085(88)90545-8
   Sambrook J, 1989, MOLECULAR CLONING: A LABORATORY MANUAL, V0, P0
   Schwartz SM, 1997, CIRCULATION, V96, P412
   Sciallero S, 1997, GASTROINTEST ENDOSC, V46, P124, DOI 10.1016/S0016-5107(97)70059-2
   SELHUB J, 1992, AM J CLIN NUTR, V55, P131, DOI 10.1093/ajcn/55.1.131
   SINICROPE FA, 1995, CANCER RES, V55, P237
   Slattery ML, 1999, CANCER EPIDEM BIOMAR, V8, P513
   SmithWarner SA, 1997, EPIDEMIOLOGY, V8, P196, DOI 10.1097/00001648-199703000-00013
   TEOH HH, 1989, PATHOLOGY, V21, P138, DOI 10.3109/00313028909059551
   Uchida H, 1998, JPN J CANCER RES, V89, P299, DOI 10.1111/j.1349-7006.1998.tb00562.x
   Ulrich CM, 1999, CANCER EPIDEM BIOMAR, V8, P659
   United States Department of Agriculture, 1963, COMP FOODS RAW PROC, V0, P0
   VERESS B, 1991, SCAND J GASTROENTERO, V26, P1049, DOI 10.3109/00365529109003955
   Verhoef P, 1997, ATHEROSCLEROSIS, V132, P105, DOI 10.1016/S0021-9150(97)00084-1
   VOGELSTEIN B, 1989, SCIENCE, V244, P207, DOI 10.1126/science.2565047
   WAGNER C, 1995, BIOCH ROLE FOLATE CE, V0, P23
   WILLETT WC, 1985, AM J EPIDEMIOL, V122, P51, DOI 10.1093/oxfordjournals.aje.a114086
NR 64
TC 40
Z9 42
U1 0
U2 2
PU AMER ASSOC CANCER RESEARCH
PI BIRMINGHAM
PA PO BOX 11806, BIRMINGHAM, AL 35202 USA
SN 1055-9965
EI 
J9 CANCER EPIDEM BIOMAR
JI Cancer Epidemiol. Biomarkers Prev.
PD APR 15
PY 2000
VL 9
IS 4
BP 427
EP 433
DI 
PG 7
WC Oncology; Public, Environmental & Occupational Health
SC Oncology; Public, Environmental & Occupational Health
GA 307YV
UT WOS:000086682500012
PM 10794488
DA 2025-02-23
ER

PT J
AU Slattery, ML
   Edwards, SL
   Ma, KN
   Friedman, GD
AF Slattery, ML
   Edwards, SL
   Ma, KN
   Friedman, GD
TI Colon cancer screening, lifestyle, and risk of colon cancer
SO CANCER CAUSES & CONTROL
LA English
DT Article
DE colon cancer; colonoscopy; diet; FOE test; family history of cancer; sigmoidoscopy
ID fecal-occult-blood; colorectal-cancer; mortality; efficacy; sigmoidoscopy; polypectomy; prevention; endoscopy
AB Objectives: Sigmoidoscopy screening and fecal occult blood (FOB) tests have been demonstrated as effective ways to reduce mortality from colorectal cancer. However, most studies of colorectal cancer screening and cancer mortality have not taken into consideration lifestyle factors that could account for the observed associations. The purpose of this study was to determine the association between screening and incidence of colon cancer, taking into consideration important lifestyle factors. Methods: We estimated the association between screening and colon cancer after taking into consideration health and lifestyle factors using data obtained as part of population-based case-control study of incident colon cancers. Results: Sigmoidoscopy screening, especially as part of a checkup, was protective against incident colon cancer in both men (OR 0.56, 95% CI 0.44-0.77) and women (OR 0.53, 95% CI 0.33-0.77) after adjusting for other risk factors for colon cancer. For men, associations were stronger for distal tumors (OR 0.48, 95% CI 0.31-0.71) than for proximal tumors (OR 0.67, 95% CI 0.45-1.11), We did not observe significant associations between FOE test and colon cancer. Differences in characteristics between those who were screened and not screened were also observed. Men were more likely to report having a sigmoidoscopy as part of a checkup than were women, as were people with higher levels of education. People who reported having a sigmoidoscopy as part of a checkup also reported eating diets lower in fat and higher in fiber, folate, and vegetables. Men were more likely to report higher levels of physical activity, and women were more likely to report taking hormone replacement therapy (HRT) if they also reported a sigmoidoscopy. Both men and women who reported a sigmoidoscopy for screening purposes were more likely to have a family history of colorectal cancer. Conclusions: These data provide additional support for the benefits of having a screening sigmoidoscopy. The associations between screening sigmoidoscopy and colon cancer do not appear to be the result of lifestyle factors.
C1 Univ Utah, Sch Med, Salt Lake City, UT 84112 USA.
   Kaiser Permanente Med Care Program, Div Res, Oakland, CA 94611 USA.
C3 Utah System of Higher Education; University of Utah; Kaiser Permanente
RP Slattery, ML (corresponding author), Univ Utah, Sch Med, 391 Chipeta Way Suite G, Salt Lake City, UT 84112 USA.
FU NCI NIH HHS [CA48998, CA49761] Funding Source: Medline
CR ALLISON JE, 1990, ANN INTERN MED, V112, P328, DOI 10.7326/0003-4819-112-5-328
   ARMSTRONG BK, 1994, PRINCIPLES EXPOSURE, V21, P0
   Cronin KA, 1998, J NATL CANCER I, V90, P498, DOI 10.1093/jnci/90.7.498
   EDWARDS S, 1994, AM J EPIDEMIOL, V140, P1020, DOI 10.1093/oxfordjournals.aje.a117192
   GORDON NP, 1993, J NATL CANCER I, V85, P566, DOI 10.1093/jnci/85.7.566
   HABEL LA, 2000, IN PRESS J MED SCREE, V0, P0
   Hardcastle JD, 1996, LANCET, V348, P1472, DOI 10.1016/S0140-6736(96)03386-7
   Kavanagh AM, 1998, CANCER CAUSE CONTROL, V9, P455
   Kerber RA, 1998, INT J CANCER, V78, P157, DOI 10.1002/(SICI)1097-0215(19981005)78:2<157::AID-IJC6>3.0.CO;2-Y
   Kronborg O, 1996, LANCET, V348, P1467, DOI 10.1016/S0140-6736(96)03430-7
   Mandel JS, 1999, J NATL CANCER I, V91, P434, DOI 10.1093/jnci/91.5.434
   MOSS SM, 1991, INT J EPIDEMIOL, V20, P1, DOI 10.1093/ije/20.1.1
   MULLER AD, 1995, ANN INTERN MED, V123, P904, DOI 10.7326/0003-4819-123-12-199512150-00002
   NEWCOMB PA, 1992, JNCI-J NATL CANCER I, V84, P1572, DOI 10.1093/jnci/84.20.1572
   SELBY JV, 1992, NEW ENGL J MED, V326, P653, DOI 10.1056/NEJM199203053261001
   SELBY JV, 1993, ANN INTERN MED, V118, P1, DOI 10.7326/0003-4819-118-1-199301010-00001
   SIMON JB, 1985, GASTROENTEROLOGY, V88, P820, DOI 10.1016/0016-5085(85)90158-1
   Slattery Martha L, 1995, ANNALS OF EPIDEMIOLOGY, V5, P292, DOI 10.1016/1047-2797(94)00095-B
   Slattery Martha L, 1995, ANNALS OF EPIDEMIOLOGY, V5, P245, DOI 10.1016/1047-2797(94)00113-8
   SLATTERY ML, 1994, J AM DIET ASSOC, V94, P761, DOI 10.1016/0002-8223(94)91944-5
   Slattery ML, 1998, INT J EPIDEMIOL, V27, P382, DOI 10.1093/ije/27.3.382
   Slattery ML, 1997, CANCER RES, V57, P75
   *US DEP HHS, 1994, VIT HLTH STAT, V6, P0
   Warnecke RB, 1997, AM J EPIDEMIOL, V146, P982
   WEISS NS, 1992, AM J EPIDEMIOL, V135, P817, DOI 10.1093/oxfordjournals.aje.a116368
   Weiss NS, 1999, AM J EPIDEMIOL, V149, P1
   Weiss NS, 1996, AM J EPIDEMIOL, V143, P319
   WINAWER SJ, 1993, NEW ENGL J MED, V329, P1977, DOI 10.1056/NEJM199312303292701
NR 30
TC 57
Z9 57
U1 7
U2 31
PU KLUWER ACADEMIC PUBL
PI DORDRECHT
PA SPUIBOULEVARD 50, PO BOX 17, 3300 AA DORDRECHT, NETHERLANDS
SN 0957-5243
EI 
J9 CANCER CAUSE CONTROL
JI Cancer Causes Control
PD JUL 15
PY 2000
VL 11
IS 6
BP 555
EP 563
DI 10.1023/A:1008924115604
PG 9
WC Oncology; Public, Environmental & Occupational Health
SC Oncology; Public, Environmental & Occupational Health
GA 348PR
UT WOS:000088994400009
PM 10880038
DA 2025-02-23
ER

PT J
AU Horn-Ross, PL
   Barnes, S
   Lee, M
   Coward, L
   Mandel, JE
   Koo, J
   John, EM
   Smith, M
AF Horn-Ross, PL
   Barnes, S
   Lee, M
   Coward, L
   Mandel, JE
   Koo, J
   John, EM
   Smith, M
TI Assessing phytoestrogen exposure in epidemiologic studies: development of a database (United States)
SO CANCER CAUSES & CONTROL
LA English
DT Article
DE coumestrol; isoflavones; lignans; nutrient database; phytoestrogens; soy
ID breast-cancer; phyto-estrogens; foods; genistein; risk
AB Background and objective: Phytoestrogens (weak estrogens found in plants or derived from plant precursors by human metabolism) have been hypothesized to reduce the risk of a number of cancers. However, epidemiologic studies addressing this issue are hampered by the lack of a comprehensive phytoestrogen database for quantifying exposure. The purpose of this research was to develop such a database for use with food-frequency questionnaires in large epidemiologic studies. Methods: The database is based on consumption patterns derived from semistructured interviews with 118 African-American, Latina, and white women residing in California's San Francisco Bay Area. HPLC-mass spectrometry was used to determine the content of seven specific phytoestrogenic compounds (i.e. the isoflavones: genistein, daidzein, biochanin A, and formononetin; the coumestan: coumestrol; and the plant lignans: matairesinol and secoisolariciresinol) in each of 112 food items/groups. Results: Traditional soy-based foods were found to contain high levels of genistein and daidzein, as expected, as well as substantial amounts of coumestrol. A wide variety of "hidden" sources of soy (that is, soy protein isolate, soy concentrate, or soy flour added to foods) was observed. Several other foods (such as various types of sprouts and dried fruits, garbanzo beans, asparagus, garlic, and licorice) were also found to be substantial contributors of one or more of the phytoestrogens analyzed. Conclusions: Databases, such as the one described here, are important in assessing the relationship between phytoestrogen exposure and cancer risk in epidemiologic studies. Agencies, such as the United States Department of Agriculture (USDA), that routinely provide data on food composition, on which epidemiologic investigations into dietary health effects are based, should consider instituting programs for the analysis of phytochemicals, including the phytoestrogens.
C1 No Calif Canc Ctr, Union City, CA 94587 USA.
   Univ Alabama Birmingham, Dept Pharmacol & Toxicol, Birmingham, AL USA.
   Univ Alabama Birmingham, Dept Biochem & Mol Genet, Birmingham, AL USA.
   Univ Alabama Birmingham, Ctr Comprehens Canc, Mass Spectrometry Shared Facil, Birmingham, AL 35294 USA.
   Univ Calif San Francisco, Sch Med, Dept Epidemiol & Biostat, San Francisco, CA 94143 USA.
C3 University of Alabama System; University of Alabama Birmingham; University of Alabama System; University of Alabama Birmingham; University of Alabama System; University of Alabama Birmingham; University of California System; University of California San Francisco
RP No Calif Canc Ctr, 32960 Alvarado Niles Rd,Suite 600, Union City, CA 94587 USA.
EM phornros@nccc.org
FU NCI NIH HHS [R03 CA71436, R01 CA63446-OWH#46] Funding Source: Medline; NCRR NIH HHS [S10RR06487] Funding Source: Medline
CR ADLERCREUTZ H, 1992, J STEROID BIOCHEM, V41, P331, DOI 10.1016/0960-0760(92)90359-Q
   Adlercreutz H, 1997, ANN MED, V29, P95, DOI 10.3109/07853899709113696
   Barnes S, 1998, POLYPHENOLS ACTUAL, V18, P26
   BORRIELLO SP, 1985, J APPL BACTERIOL, V58, P37, DOI 10.1111/j.1365-2672.1985.tb01427.x
   Coward L, 1996, CLIN CHIM ACTA, V247, P121, DOI 10.1016/0009-8981(95)06242-4
   COWARD L, 1993, J AGR FOOD CHEM, V41, P1961, DOI 10.1021/jf00035a027
   FRANKE AA, 1994, J AGR FOOD CHEM, V42, P1905, DOI 10.1021/jf00045a015
   GAVALER JS, 1995, P SOC EXP BIOL MED, V208, P98
   HornRoss PL, 1997, CANCER EPIDEM BIOMAR, V6, P339
   Ingram D, 1997, LANCET, V350, P990, DOI 10.1016/S0140-6736(97)01339-1
   KNUCKLES BE, 1976, J AGR FOOD CHEM, V24, P1177, DOI 10.1021/jf60208a034
   MESSINA M, 1991, JNCI-J NATL CANCER I, V83, P541, DOI 10.1093/jnci/83.8.541
   Messina M, 1997, LANCET, V350, P971, DOI 10.1016/S0140-6736(05)64062-7
   MESSINA MJ, 1994, NUTR CANCER, V21, P113, DOI 10.1080/01635589409514310
   PETERSON G, 1991, BIOCHEM BIOPH RES CO, V179, P661, DOI 10.1016/0006-291X(91)91423-A
   Pillow PC, 1999, NUTR CANCER, V33, P3, DOI 10.1080/01635589909514742
   Reinli K, 1996, NUTR CANCER, V26, P123, DOI 10.1080/01635589609514470
   ROSE DP, 1992, NUTRITION, V8, P47
   Setchell KDR, 1988, ROLE GUT MICROFLORA, V0, P315
   STEINMETZ KA, 1991, CANCER CAUSE CONTROL, V2, P427, DOI 10.1007/BF00054304
   THOMPSON LU, 1991, NUTR CANCER, V16, P43, DOI 10.1080/01635589109514139
NR 21
TC 195
Z9 203
U1 0
U2 20
PU SPRINGER
PI DORDRECHT
PA VAN GODEWIJCKSTRAAT 30, 3311 GZ DORDRECHT, NETHERLANDS
SN 0957-5243
EI 1573-7225
J9 CANCER CAUSE CONTROL
JI Cancer Causes Control
PD APR 15
PY 2000
VL 11
IS 4
BP 289
EP 298
DI 10.1023/A:1008995606699
PG 10
WC Oncology; Public, Environmental & Occupational Health
SC Oncology; Public, Environmental & Occupational Health
GA 323VY
UT WOS:000087586700001
PM 10843440
DA 2025-02-23
ER

PT J
AU Tymchuk, CN
   Tessler, SB
   Barnard, RJ
AF Tymchuk, CN
   Tessler, SB
   Barnard, RJ
TI Changes in sex hormone-binding globulin, insulin, and serum lipids in postmenopausal women on a low-eat, high-fiber diet combined with exercise
SO NUTRITION AND CANCER-AN INTERNATIONAL JOURNAL
LA English
DT Article
ID density-lipoprotein cholesterol; breast-cancer; premenopausal women; replacement therapy; physical-exercise; fat; risk; plasma; estrogen; nutrition
AB Dietary factors including fat and fiber have been reported to play a role in the development of breast cancer, possibly mediated by changes in estradiol. Diet and exercise have been shown to affect levels of sex hormone-binding globulin (SHBG), which in turn regulate the bioavailability of estradiol. Diet and exercise also affect insulin levels, which play a role in the synthesis of SHBG, and the hormone itself is a potent mitogen for many cancer cell lines. This study was designed to measure the effects of a low fat, high-fiber diet, combined with regular aerobic exercise, on the levels of SHBG, insulin, and serum lipids in postmenopausal women with or without hormone replacement therapy (HRT). Two groups of postmenopausal women, 11 on HRT and 11 riot on HRT; underwent a low fat (10% fat calories), high fiber (65-70 g/day) diet-and-exercise intervention for three weeks. Serum SHBG, insulin, and lipids were measured before and after the regimen. After the intervention, SHBG levels were significantly increased for the women on HRT (44.5 +/- 3.4 vs. 62 +/- 6.4 nmol/l) and the women not on HRT (32.1 +/- 4.6 vs. 45.5 +/- 6.1 nmol/l, both changes p < 0.01). Also after the intervention, insulin levels were significantly reduced for the women on HRT (196 +/- 44.4 vs. 119.8 +/- 28.7 pmol/l) and the women not on HRT (144.2 +/- 17.9 vs. 115.5 +/- 20.8 pmol/l, both changes p < 0.01). Body mass index and total cholesterol were significantly reduced for both groups of women (all changes p < 0.01). Although the exact mechanism for the change in SHBG is not known, the increases in SHBG and reductions in insulin as a result of this lifestyle intervention should reduce the risk for breast cancer in postmenopausal women.
C1 Univ Calif Los Angeles, Dept Physiol Sci, Los Angeles, CA 90095 USA.
C3 University of California System; University of California Los Angeles
RP Univ Calif Los Angeles, Dept Physiol Sci, Los Angeles, CA 90095 USA.
EM jbarnard@physci.ucla.edu
CR ADLERCREUTZ H, 1990, SCAND J CLIN LAB INV, V50, P3, DOI 10.3109/00365519009085798
   ANDERSON DC, 1974, CLIN ENDOCRINOL, V3, P69, DOI 10.1111/j.1365-2265.1974.tb03298.x
   ARMSTRONG B, 1975, INT J CANCER, V15, P617, DOI 10.1002/ijc.2910150411
   AZZIZ R, 1989, FERTIL STERIL, V52, P703
   Barnard RJ, 1999, WOMEN HEALTH ISS, V9, P155, DOI 10.1016/S1049-3867(99)00003-1
   BARNARD RJ, 1991, ARCH INTERN MED, V151, P1389, DOI 10.1001/archinte.151.7.1389
   BARNARD RJ, 1992, AM J CARDIOL, V69, P440, DOI 10.1016/0002-9149(92)90981-4
   CABALLERO MJ, 1992, ENDOCR RES, V18, P261, DOI 10.3109/07435809209111036
   Caballero MJ, 1996, ENDOCR RES, V22, P131, DOI 10.1080/07435809609030502
   CRAVE JC, 1995, J CLIN ENDOCR METAB, V80, P2057, DOI 10.1210/jc.80.7.2057
   Despres J P, 1997, EXERC SPORT SCI REV, V25, P271
   Dunn J E Jr, 1977, NATL CANCER INST MONOGR, V47, P157
   FRANKS S, 1991, J STEROID BIOCHEM, V39, P835, DOI 10.1016/0960-0760(91)90033-2
   FRIEDEWALD WT, 1972, CLIN CHEM, V18, P499
   GOLDIN BR, 1994, CANCER-AM CANCER SOC, V74, P1125, DOI 10.1002/1097-0142(19940801)74:3+<1125::AID-CNCR2820741521>3.0.CO;2-5
   GORDON T, 1981, ARCH INTERN MED, V141, P1128, DOI 10.1001/archinte.141.9.1128
   Greenlee RT, 2000, CA-CANCER J CLIN, V50, P7, DOI 10.3322/canjclin.50.1.7
   Hankinson SE, 1998, JNCI-J NATL CANCER I, V90, P1292, DOI 10.1093/jnci/90.17.1292
   HEBER D, 1991, NUTRITION, V7, P137
   HOWE GR, 1990, JNCI-J NATL CANCER I, V82, P561, DOI 10.1093/jnci/82.7.561
   Howell WH, 1997, AM J CLIN NUTR, V65, P1747, DOI 10.1093/ajcn/65.6.1747
   Kalme T, 1999, FERTIL STERIL, V72, P325, DOI 10.1016/S0015-0282(99)00229-0
   KEY TJA, 1990, BRIT J CANCER, V62, P631, DOI 10.1038/bjc.1990.344
   KIDDY DS, 1989, CLIN ENDOCRINOL, V31, P757, DOI 10.1111/j.1365-2265.1989.tb01297.x
   MILLER VT, 1995, JAMA-J AM MED ASSOC, V273, P199, DOI 10.1001/jama.1995.03520270033028
   PLYMATE SR, 1990, METABOLISM, V39, P967, DOI 10.1016/0026-0495(90)90309-Z
   Pritchard KI, 1998, RECENT RES CANCER, V152, P22
   Rogers AE, 1997, J NUTR, V127, PS933, DOI 10.1093/jn/127.5.933S
   ROSE DP, 1993, BREAST CANCER RES TR, V27, P253, DOI 10.1007/BF00665695
   Stoll BA, 1999, EUR J CLIN NUTR, V53, P83, DOI 10.1038/sj.ejcn.1600700
   Stomati M, 1996, J ENDOCRINOL INVEST, V19, P535, DOI 10.1007/BF03349013
   SVENDSEN OL, 1995, INT J OBESITY, V19, P496
   Thomas HV, 1997, BRIT J CANCER, V75, P1075, DOI 10.1038/bjc.1997.183
   Tymchuk CN, 1998, NUTR CANCER, V31, P127, DOI 10.1080/01635589809514691
   VANDERBURG B, 1991, ACTA ENDOCRINOL-COP, V125, P38
   Woods MN, 1996, JNCI-J NATL CANCER I, V88, P1369, DOI 10.1093/jnci/88.19.1369
   Wu AH, 1999, J NATL CANCER I, V91, P529, DOI 10.1093/jnci/91.6.529
NR 37
TC 46
Z9 55
U1 0
U2 4
PU ROUTLEDGE JOURNALS, TAYLOR & FRANCIS LTD
PI ABINGDON
PA 2-4 PARK SQUARE, MILTON PARK, ABINGDON OX14 4RN, OXON, ENGLAND
SN 0163-5581
EI 1532-7914
J9 NUTR CANCER
JI Nutr. Cancer
PD JUN 15
PY 2000
VL 38
IS 2
BP 158
EP 162
DI 10.1207/S15327914NC382_3
PG 5
WC Oncology; Nutrition & Dietetics
SC Oncology; Nutrition & Dietetics
GA 462FN
UT WOS:000170410200003
PM 11525592
DA 2025-02-23
ER

PT J
AU Wu, K
   Helzlsouer, KJ
   Alberg, AJ
   Comstock, GW
   Norkus, EP
   Hoffman, SC
AF Wu, K
   Helzlsouer, KJ
   Alberg, AJ
   Comstock, GW
   Norkus, EP
   Hoffman, SC
TI A prospective study of plasma ascorbic acid concentrations and breast cancer (United States)
SO CANCER CAUSES & CONTROL
LA English
DT Article
DE ascorbic acid; breast neoplasms; prospective studies
ID vitamin-c; dietary factors; risk; epidemiology; cohort; carotene; retinol; fiber
AB Objectives: To investigate the association between prediagnostic plasma ascorbic acid concentrations and subsequent breast cancer risk in a nested case-control study. Methods: Female volunteer residents of Washington County, MD, donated 14,625 non-fasting blood samples in 1989. Incident breast cancer cases (n = 115) and controls (n = 115) were matched by age, menopausal status at donation, and date and hour of blood donation. Results: Median ascorbic acid concentrations were similar between cases and controls (1.44 mg/dl vs. 1.39 mg/dl, p = 0.78). There was no evidence for a dose-response relationship between higher plasma ascorbic acid concentrations and breast cancer risk [highest vs. lowest fifths: ORadjusted = 0.90, p(trend) = 0.98). Conclusions: Findings from this prospective study do not suggest a protective association between prediagnostic plasma ascorbic acid concentrations and breast cancer risk in the subsequent 5years of follow-up.
C1 Johns Hopkins Univ, Sch Hyg & Publ Hlth, Dept Epidemiol, Baltimore, MD 21205 USA.
   Our Lady Mercy Med Ctr, Biomed Res Lab, Bronx, NY 10466 USA.
C3 Johns Hopkins University
RP Helzlsouer, KJ (corresponding author), Johns Hopkins Univ, Sch Hyg & Publ Hlth, Dept Epidemiol, 615 N Wolfe St, Baltimore, MD 21205 USA.
FU NCI NIH HHS [CA62988, R21 CA/ES 66204] Funding Source: Medline; NHLBI NIH HHS [HL21670] Funding Source: Medline
CR *CDC, 1981, LAB PROC US CLIN CHE, V4, P17
   COMSTOCK GW, 1995, CANCER EPIDEM BIOMAR, V4, P505
   GERBER M, 1991, CANCER INVEST, V9, P421, DOI 10.3109/07357909109084640
   GIBSON RS, 1990, PRINCIPLES NUTR ASSE, V0, P413
   GRAHAM S, 1982, AM J EPIDEMIOL, V116, P68, DOI 10.1093/oxfordjournals.aje.a113403
   GRAHAM S, 1992, AM J EPIDEMIOL, V136, P1327, DOI 10.1093/oxfordjournals.aje.a116445
   HIETANEN E, 1994, EUR J CLIN NUTR, V48, P575
   HOWE GR, 1990, JNCI-J NATL CANCER I, V82, P561, DOI 10.1093/jnci/82.7.561
   HUNTER DJ, 1993, NEW ENGL J MED, V329, P234, DOI 10.1056/NEJM199307223290403
   INGRAM DM, 1991, BRIT J CANCER, V64, P187, DOI 10.1038/bjc.1991.268
   Jacob R A, 1994, MODERN NUTRITION IN HEALTH AND DISEASE, V8th, P432
   Kushi LH, 1996, AM J EPIDEMIOL, V144, P165, DOI 10.1093/oxfordjournals.aje.a008904
   LEVI F, 1993, NUTR CANCER, V19, P327, DOI 10.1080/01635589309514263
   MIRVISH SS, 1986, CANCER, V58, P1842, DOI 10.1002/1097-0142(19861015)58:8+<1842::AID-CNCR2820581410>3.0.CO;2-#
   NIKI E, 1991, AM J CLIN NUTR, V54, PS1119, DOI 10.1093/ajcn/54.6.1119s
   Ramaswamy G, 1996, NUTR CANCER, V25, P173, DOI 10.1080/01635589609514439
   ROE JH, 1954, METHOD BIOCHEM ANAL, V1, P115
   ROHAN TE, 1993, CANCER CAUSE CONTROL, V4, P29, DOI 10.1007/BF00051711
   STEINMETZ KA, 1991, CANCER CAUSE CONTROL, V2, P325, DOI 10.1007/BF00051672
   Verhoeven DTH, 1997, BRIT J CANCER, V75, P149, DOI 10.1038/bjc.1997.25
NR 20
TC 12
Z9 12
U1 0
U2 3
PU KLUWER ACADEMIC PUBL
PI DORDRECHT
PA SPUIBOULEVARD 50, PO BOX 17, 3300 AA DORDRECHT, NETHERLANDS
SN 0957-5243
EI 
J9 CANCER CAUSE CONTROL
JI Cancer Causes Control
PD MAR 15
PY 2000
VL 11
IS 3
BP 279
EP 283
DI 10.1023/A:1008983718924
PG 5
WC Oncology; Public, Environmental & Occupational Health
SC Oncology; Public, Environmental & Occupational Health
GA 292KV
UT WOS:000085794000010
PM 10782662
DA 2025-02-23
ER

PT J
AU Fedriga, R
   Calistri, D
   Nanni, O
   Cortesi, L
   Saragoni, L
   Amadori, D
AF Fedriga, R
   Calistri, D
   Nanni, O
   Cortesi, L
   Saragoni, L
   Amadori, D
TI Relation between food habits and <i>p53</i> mutational spectrum in gastric cancer patients
SO INTERNATIONAL JOURNAL OF ONCOLOGY
LA English
DT Article
DE p53; food habits; gastric cancer
ID n-nitroso compounds; high-risk area; histopathologic patterns; helicobacter-pylori; diet; epidemiology; classification; subtypes; nitrate; nitrite
AB p53 tumour suppressor gene mutations were analysed in gastric cancer in relation to food habits and social class in 56 patients from a high risk region of Italy. Exons 5-8 were analysed with DGGE method on amplified DNA from formalin-fixed paraffin-embedded samples. Ail p53 mutations were observed in patients belonging to low social class and the majority of mutations were found in intestinal type cancers. A positive association was also found with low raw vegetables, fresh, dried and preserved fruits, and ascorbic acid intake. Moreover, specific types of mutations were significantly associated with particular factors, thus suggesting the presence of specific molecular etiologic process in stomach carcinogenesis.
C1 Morgagni Pierantoni Hosp, Dept Med Oncol, I-47100 Forli, Italy.
   Morgagni Pierantoni Hosp, Ist Oncol Romagnolo, I-47100 Forli, Italy.
   Morgagni Pierantoni Hosp, Dept Pathol, I-47100 Forli, Italy.
RP Fedriga, R (corresponding author), Morgagni Pierantoni Hosp, Dept Med Oncol, Via Forlanini 34, I-47100 Forli, Italy.
CR AMADORI D, 1986, TUMORI J, V72, P481, DOI 10.1177/030089168607200505
   AMOROSI A, 1988, CANCER-AM CANCER SOC, V62, P2191, DOI 10.1002/1097-0142(19881115)62:10<2191::AID-CNCR2820621020>3.0.CO;2-5
   BUIATTI E, 1990, INT J CANCER, V45, P896, DOI 10.1002/ijc.2910450520
   BUIATTI E, 1991, INT J CANCER, V48, P369, DOI 10.1002/ijc.2910480310
   BUIATTI E, 1989, INT J CANCER, V44, P611, DOI 10.1002/ijc.2910440409
   CORREA P, 1992, CANCER RES, V52, P6735
   DEMEESTER C, 1995, REV EPIDEMIOL SANTE, V43, P147
   GREENBLATT MS, 1994, CANCER RES, V54, P4855
   HANSONN LE, 1994, INT J CANCER, V71, P638
   Harrison LE, 1997, CANCER-AM CANCER SOC, V80, P1021
   KATO I, 1990, CANCER RES, V50, P6559
   Knekt P, 1999, INT J CANCER, V80, P852, DOI 10.1002/(SICI)1097-0215(19990315)80:6<852::AID-IJC9>3.0.CO;2-S
   LAVECCHIA C, 1994, CANCER EPIDEM BIOMAR, V3, P393
   MIRVISH SS, 1995, CANCER LETT, V93, P17, DOI 10.1016/0304-3835(95)03786-V
   Munoz SE, 1997, CANCER EPIDEM BIOMAR, V6, P137
   MYERS RM, 1987, METHOD ENZYMOL, V155, P501
   Neugut AI, 1996, SEMIN ONCOL, V23, P281
   Palli D, 1997, CANCER EPIDEM BIOMAR, V6, P1065
   RANZANI GN, 1995, CANCER EPIDEM BIOMAR, V4, P223
   RENAULT B, 1993, CANCER RES, V53, P2614
   SOLCIA E, 1996, AM J SURG PATHOL, V20, P8
   Tahara E, 1996, SEMIN ONCOL, V23, P307
   van Loon AJM, 1998, BRIT J CANCER, V78, P129, DOI 10.1038/bjc.1998.454
   WORD MH, 1997, INT J CANCER, V71, P14
   Wu MS, 1997, GASTROENTEROLOGY, V112, P1457, DOI 10.1016/S0016-5085(97)70071-4
NR 25
TC 6
Z9 6
U1 1
U2 2
PU PROFESSOR D A SPANDIDOS
PI ATHENS
PA 1, S MERKOURI ST, EDITORIAL OFFICE,, ATHENS 116 35, GREECE
SN 1019-6439
EI 
J9 INT J ONCOL
JI Int. J. Oncol.
PD JUL 15
PY 2000
VL 17
IS 1
BP 127
EP 133
DI 
PG 7
WC Oncology
SC Oncology
GA 323EN
UT WOS:000087552300019
PM 10853029
DA 2025-02-23
ER

PT J
AU Rao, CV
   Simi, B
   Hirose, Y
   Upadhyaya, P
   El-Bayoumy, K
   Reddy, BS
AF Rao, CV
   Simi, B
   Hirose, Y
   Upadhyaya, P
   El-Bayoumy, K
   Reddy, BS
TI Mechanisms in the chemoprevention of colon cancer:: Modulation of protein kinase C, tyrosine protein kinase and diacylglycerol kinase activities by 1,4-phenylene<i>bis</i>(methylene)selenocyanate and impact of low-fat diet
SO INTERNATIONAL JOURNAL OF ONCOLOGY
LA English
DT Article
DE colon cancer; organoselenium compounds; dietary fat; PKC; TPK; diacylglycerol kinase; oxidative stress; 8-isoprostane; lipid peroxidation; signal transduction
ID synthetic organoselenium compound; lipid-peroxidation; colorectal-cancer; phospholipase-c; 2nd messengers; f344 rats; carcinogenesis; inhibition; selenium; model
AB Epidemiological and experimental studies suggest an inverse relationship between the intake of dietary selenium and/or low fat-intake and colon cancer risk. Efficacy studies in rodents suggest that the organoselenium compound 1,4-phenylenebis(methylene)selenocyanate (p-XSC), is a more effective and less toxic chemopreventive agent than other organic or inorganic selenium compounds such as selenomethionine and Na2SeO3. The efficacy of p-XSC against colon cancer is significantly augmented by a low-fat diet. To explore the mechanisms by which this combined inhibiting effect against colon carcinogenesis comes about, we have investigated protein kinase C (PKC), tyrosine protein kinase (TPK), diacylglycerol kinase (DGK) activities and 8-isoprostane levels in colonic mucosa and tumor tissues in an azoxymethane (AOM)-induced rat colon cancer model. Weanling male F344 rats were fed the semipurified AIN-76A diet until seven weeks of age. Then various experimental groups were fed the low- or high-fat diets containing 0 or 20 ppm p-XSC (10 ppm as selenium). At seven weeks of age, groups of rats were injected s.c. with azoxymethane (AOM; 15 mg/kg body wt., once weekly for 2 weeks) and continued on their respective experimental diets until 38 weeks after the second AOM treatment. They were then sacrificed and colonic mucosal and tumor samples were evaluated for PKC, TPK, DGK and 8-isoprostane levels. Administration of p-XSC along with a low-fat diet significantly inhibited Ca+2-dependent and -independent PKC (P<0.05-0.01) activities in colonic mucosa and tumors. Administration of p-XSC either low-fat or high-fat diet significantly suppressed both colonic mucosal and tumor TPK activity (P<0.05-0.01). Suppression of TPK activity was more pronounced in rats maintained on a low-fat diet containing pXSC. In contrast, rats receiving p-XSC with either low- or high fat diet showed significantly increased DGK activity (P<0.01-0.0001), Rats fed low-fat or high-fat plus p-XSC had lower-levels of 8-isoprostane in the colonic tumors than animals who had been given low- or high-fat diets without the organoselenium compound. Interestingly, 8-isoprostane levels were lower in the colon tumors of the rats fed the low-fat diet than those fed the high-fat diet. Our findings suggest that p-XSC induced down-regulation of PKC and TPK activities and up-regulation of DGK activity. These events may in part be responsible for the chemopreventive activity against colon carcinogenesis. Further, this study implies that p-XSC with a low-fat dietary regimen will augment regulation of PKC, TPK and DGK activities in the colon.
C1 Amer Hlth Fdn, Div Nutr Carcinogenesis, Chemoprevent Program, Valhalla, NY 10595 USA.
   Amer Hlth Fdn, Div Canc Etiol Prevent, Valhalla, NY 10595 USA.
C3 American Health Foundation; American Health Foundation
RP Amer Hlth Fdn, Div Nutr Carcinogenesis, Chemoprevent Program, 1 Dana Rd, Valhalla, NY 10595 USA.
FU NCI NIH HHS [CA-46589, CA-37663, CA-17613] Funding Source: Medline
CR Anema SM, 1999, BIOCHEM J, V342, P111, DOI 10.1042/0264-6021:3420111
   AWAD JA, 1994, J NUTR, V124, P810, DOI 10.1093/jn/124.6.810
   Biscardi JS, 1999, ADV CANCER RES, V76, P61
   BISHOP WR, 1986, J BIOL CHEM, V261, P6993
   BLITTERIJK WJ, 1999, CHEM PHYS LIPIDS, V98, P95
   BUSHKIN I, 1991, J BIOL CHEM, V266, P11890
   Chen WS, 1999, INT J CANCER, V83, P579, DOI 10.1002/(SICI)1097-0215(19991126)83:5<579::AID-IJC1>3.0.CO;2-R
   DERUBERTIS FR, 1987, PREV MED, V16, P572, DOI 10.1016/0091-7435(87)90074-0
   El-Bayoumy K, 1991, CANC PREVENTION, V0, P1
   ELBAYOUMY K, 1993, CARCINOGENESIS, V14, P1111, DOI 10.1093/carcin/14.6.1111
   ELBAYOUMY K, 1992, CANCER RES, V52, P2402
   FOILES PG, 1995, INT J ONCOL, V7, P685
   Ganther HE, 1999, CARCINOGENESIS, V20, P1657, DOI 10.1093/carcin/20.9.1657
   GREENWALD P, 1995, CANCER EPIDEM BIOMAR, V4, P691
   GUILLEM JG, 1987, CANCER RES, V47, P2036
   HAN O, 1998, AM J PHYSIOL, V273, P0
   Hou W, 1996, AM J PHYSIOL-CELL PH, V271, PC1735, DOI 10.1152/ajpcell.1996.271.5.C1735
   KOPP R, 1991, CANCER RES, V51, P205
   KURANAMI M, 1995, AM J SURG, V169, P57, DOI 10.1016/S0002-9610(99)80110-X
   KUSUNOKI M, 1992, CANCER, V69, P24, DOI 10.1002/1097-0142(19920101)69:1<24::AID-CNCR2820690107>3.0.CO;2-1
   Landis SH, 1999, CA-CANCER J CLIN, V49, P8, DOI 10.3322/canjclin.49.1.8
   LEMAITRE RN, 1992, METHOD ENZYMOL, V209, P173
   LISCOVITCH M, 1994, CELL, V77, P329, DOI 10.1016/0092-8674(94)90148-1
   Morrow JD, 1999, DRUG METAB REV, V31, P117, DOI 10.1081/DMR-100101910
   MORROW JD, 1992, J CLIN INVEST, V90, P2502, DOI 10.1172/JCI116143
   Murray NR, 1999, J CELL BIOL, V145, P699, DOI 10.1083/jcb.145.4.699
   *NAT RES COUNC, 1982, DIET NUTR CANC ASS L, V0, P0
   NISHIZUKA Y, 1984, NATURE, V308, P693, DOI 10.1038/308693a0
   RAO CV, 1993, CARCINOGENESIS, V14, P1327, DOI 10.1093/carcin/14.7.1327
   Rao CV, 1997, CANCER RES, V57, P3717
   Rapuano BE, 1997, PROSTAGLANDINS, V53, P163, DOI 10.1016/S0090-6980(97)00011-7
   Reddy BS, 1996, CANCER RES, V56, P2314
   Reddy BS, 1997, JNCI-J NATL CANCER I, V89, P506, DOI 10.1093/jnci/89.7.506
   REDDY BS, 1992, CANCER RES, V52, P5635
   REDDY BS, 1988, CANCER RES, V48, P6642
   Ron D, 1999, FASEB J, V13, P1658, DOI 10.1096/fasebj.13.13.1658
   Samaha HS, 1997, CANCER EPIDEM BIOMAR, V6, P699
   Sohn OS, 1999, CARCINOGENESIS, V20, P615, DOI 10.1093/carcin/20.4.615
   SU HD, 1986, CANCER RES, V46, P3684
   Tanaka S, 1997, J CLIN NEUROSCI, V4, P57, DOI 10.1016/S0967-5868(97)90012-6
   THOMPSON HJ, 1994, CARCINOGENESIS, V15, P183, DOI 10.1093/carcin/15.2.183
   THOMPSON JF, 1988, AM J PHYSIOL, V254, PG429, DOI 10.1152/ajpgi.1988.254.3.G429
   TILLOTSON JK, 1994, CARCINOGENESIS, V15, P607, DOI 10.1093/carcin/15.4.607
   TURPEINEN AM, 1995, LIPIDS, V30, P485, DOI 10.1007/BF02537021
   ULSHEN MH, 1986, GASTROENTEROLOGY, V91, P1134, DOI 10.1016/S0016-5085(86)80008-7
   WALI RK, 1995, CANCER RES, V55, P5257
   WYNDER EL, 1969, CANCER, V23, P1210, DOI 10.1002/1097-0142(196905)23:5<1210::AID-CNCR2820230530>3.0.CO;2-M
NR 48
TC 17
Z9 18
U1 0
U2 1
PU SPANDIDOS PUBL LTD
PI ATHENS
PA POB 18179, ATHENS, 116 10, GREECE
SN 1019-6439
EI 1791-2423
J9 INT J ONCOL
JI Int. J. Oncol.
PD MAR 15
PY 2000
VL 16
IS 3
BP 519
EP 527
DI 
PG 9
WC Oncology
SC Oncology
GA 285TH
UT WOS:000085403800012
PM 10675484
DA 2025-02-23
ER

PT J
AU You, WC
   Zhang, L
   Gail, MH
   Chang, YS
   Liu, WD
   Ma, JL
   Li, JY
   Jin, ML
   Hu, YR
   Yang, CS
   Blaser, MJ
   Correa, P
   Blot, WJ
   Fraumeni, JF
   Xu, GW
AF You, WC
   Zhang, L
   Gail, MH
   Chang, YS
   Liu, WD
   Ma, JL
   Li, JY
   Jin, ML
   Hu, YR
   Yang, CS
   Blaser, MJ
   Correa, P
   Blot, WJ
   Fraumeni, JF
   Xu, GW
TI Gastric cancer:: <i>Helicobacter pylori</i>, serum vitamin C, and other risk factors
SO JOURNAL OF THE NATIONAL CANCER INSTITUTE
LA English
DT Article
ID stomach-cancer; chinese population; precancerous lesions; infection; carcinoma; ferritin; progression; association; shandong; cohort
AB Background: Gastric cancer is generally thought to arise through a series of gastric mucosal changes, but the determinants of the precancerous lesions are not well understood. To identify such determinants, me launched a follow-up study in 1989-1990 among 3433 adults in Linqu County, China, a region with very high rates of gastric cancer. Methods: Data on cigarette smoking, alcohol consumption, and other characteristics of the participants were obtained by interview in 1989-1990, when an initial endoscopy was taken. At study entry, antibodies to Helicobacter pylori were assayed in 2646 adults (77% of people screened), and levels of serum micronutrients were measured in approximately 450 adults. Follow-up endoscopic and histopathologic examinations were conducted in 1994. Antibodies to H. pylori, levels of serum micronutrients, and other baseline characteristics were compared between subjects whose condition showed progression to dysplasia or gastric cancer from study entry to 1994 and subjects with no change or with regression of their lesions over the same time frame. All P values are two-sided. Results: The presence of H, pylori at baseline was associated with an increased risk of progression to dysplasia or gastric cancer (odds ratio [OR] = 1.8; 95% confidence interval [CI] = 1.2-2.6). The risk of progression to dysplasia or gastric cancer also was moderately increased with the number of years of cigarette smoking. In contrast, the risk of progression was decreased by 80% (OR = 0.2; 95% CI = 0.1-0.7) among subjects with baseline ascorbic acid levels in the highest tertile compared with those in Conclusions: H. pylori infection, cigarette smoking, and low levels of dietary vitamin C may contribute to the progression of precancerous lesions to gastric cancer in this high-risk population.
C1 NCI, Div Canc Epidemiol & Genet, Bethesda, MD 20892 USA.
   Beijing Med Univ, Beijing Inst Canc Res, Beijing 100083, Peoples R China.
   Beijing Med Univ, Sch Oncol, Beijing 100083, Peoples R China.
   Publ Hlth Bur, Shandong, Peoples R China.
   Westat, Rockville, MD USA.
   Rutgers State Univ, Piscataway, NJ USA.
   Vanderbilt Univ, Sch Med, Nashville, TN 37212 USA.
   Dept Vet Affairs Med Ctr, Nashville, TN 37212 USA.
   Louisiana State Univ, Med Ctr, New Orleans, LA USA.
   Int Epidemiol Inst, Rockville, MD USA.
C3 National Institutes of Health (NIH) - USA; NIH National Cancer Institute (NCI); NIH National Cancer Institute- Division of Cancer Epidemiology & Genetics; Peking University; Peking University; Westat; Rutgers University System; Rutgers University New Brunswick; Vanderbilt University; US Department of Veterans Affairs; Veterans Health Administration (VHA); VA Tennessee Valley Healthcare System; Louisiana State University System
RP You, WC (corresponding author), NIH, EPS, Rm 8030, Bethesda, MD 20892 USA.
FU NCI NIH HHS [N01CP05631, N01CP15620, N01CP95660] Funding Source: Medline
CR ADDISON GM, 1972, J CLIN PATHOL, V25, P326, DOI 10.1136/jcp.25.4.326
   AKIBA S, 1991, CANCER-AM CANCER SOC, V67, P1707, DOI 10.1002/1097-0142(19910315)67:6<1707::AID-CNCR2820670638>3.0.CO;2-C
   BLASER MJ, 1995, CANCER RES, V55, P562
   Breslow NE, 1980, STAT METHODS CANC RE, V1, P0
   Correa P, 1996, CANCER EPIDEM BIOMAR, V5, P477
   Gail MH, 1998, CONTROL CLIN TRIALS, V19, P352, DOI 10.1016/S0197-2456(98)00016-6
   HAENSZEL W, 1985, INT J CANCER, V36, P43, DOI 10.1002/ijc.2910360108
   Huang JQ, 1998, GASTROENTEROLOGY, V114, P1169, DOI 10.1016/S0016-5085(98)70422-6
   *IARC, 1985, IARC MON EV CARC RIS, V38, P276
   IARC Working, 1994, IARC MONOGRAPHS EVAL, V61, P177
   KNELLER RW, 1991, CANCER, V68, P672, DOI 10.1002/1097-0142(19910801)68:3<672::AID-CNCR2820680339>3.0.CO;2-T
   KNELLER RW, 1992, JNCI-J NATL CANCER I, V84, P1261, DOI 10.1093/jnci/84.16.1261
   Li LD, 1997, CHINESE J ONCOL, V19, P3
   NOMURA A, 1990, CANCER RES, V50, P627
   NOMURA A, 1992, CANCER EPIDEM BIOMAR, V1, P547
   NOMURA A, 1991, NEW ENGL J MED, V325, P1132, DOI 10.1056/NEJM199110173251604
   Reed PI, 1999, INT J VITAM NUTR RES, V69, P220, DOI 10.1024/0300-9831.69.3.220
   Simán JH, 1997, SCAND J GASTROENTERO, V32, P1215, DOI 10.3109/00365529709028150
   SOBALA GM, 1991, CARCINOGENESIS, V12, P193, DOI 10.1093/carcin/12.2.193
   TAYLOR DN, 1991, EPIDEMIOL REV, V13, P42, DOI 10.1093/oxfordjournals.epirev.a036078
   *UK SUBGR EPC EURO, 1992, EUR J CANCER PREV, V1, P177
   *US DHHS, 1982, DAT NAT HLTH SURV, V232, P0
   *WORLD CANC RES FU, 1997, FOOD NUTR PREV CANC, V0, P148
   YANG C S, 1987, JOURNAL OF NUTRITION GROWTH AND CANCER, V4, P19
   You WC, 1999, INT J CANCER, V83, P615, DOI 10.1002/(SICI)1097-0215(19991126)83:5<615::AID-IJC8>3.0.CO;2-L
   YOU WC, 1988, CANCER RES, V48, P3518
   YOU WC, 1993, CANCER RES, V53, P1317
   You WC, 1998, INT J EPIDEMIOL, V27, P941, DOI 10.1093/ije/27.6.941
   Yuan JM, 1999, CANCER EPIDEM BIOMAR, V8, P621
   Zhang L, 1996, CANCER EPIDEM BIOMAR, V5, P627
   ZHANG L, 1994, INT J CANCER, V56, P650, DOI 10.1002/ijc.2910560508
   ZHANG L, 1990, CHINESE MED J PREV M, V25, P183
NR 32
TC 209
Z9 241
U1 0
U2 21
PU NATL CANCER INSTITUTE
PI BETHESDA
PA 9030 OLD GEORGETOWN RD, BETHESDA, MD 20814 USA
SN 0027-8874
EI 
J9 J NATL CANCER I
JI J. Natl. Cancer Inst.
PD OCT 4
PY 2000
VL 92
IS 19
BP 1607
EP 1612
DI 10.1093/jnci/92.19.1607
PG 6
WC Oncology
SC Oncology
GA 358NC
UT WOS:000089563300015
PM 11018097
DA 2025-02-23
ER

PT J
AU Avivi-Green, C
   Polak-Charcon, S
   Madar, Z
   Schwartz, B
AF Avivi-Green, C
   Polak-Charcon, S
   Madar, Z
   Schwartz, B
TI Apoptosis cascade proteins are regulated in vivo by high intracolonic butyrate concentration: Correlation with colon cancer inhibition
SO ONCOLOGY RESEARCH
LA English
DT Article
DE colon cancer; short-chain fatty acid; sodium butyrate; soluble fiber; apoptosis
ID aberrant crypt foci; chain fatty-acids; large-bowel cancer; tumor-cell-lines; dietary fiber; wheat bran; poly(adp-ribose) polymerase; p53 protein; death; expression
AB The present study was aimed at evaluating the effect of high intracolonic butyrate concentrations, either through fermentation of a soluble fiber-enriched diet or via intracolonic butyrate instillation, on colon cancer in a chemically induced (dimethylhydrazine) rat model. The effects were tested in four groups of dimethylhydrazine-treated rats: (i) rats fed a standard diet, (ii) rats fed a diet enriched with 15% citrus pectin, a soluble fiber that ferments and produces a high concentration of intracolonic butyrate, (iii) rats fed a standard diet and intrarectally instilled with a sodium butyrate solution (50 mM), (iv) rats fed a standard diet and intrarectally instilled with sodium butyrate vehicle solution (100 mM NaCl). The apoptotic index in the distal colon of rats fed pectin was higher than in colonic tissue from rats fed a standard diet. The expression of caspase-1, a cysteine protease implicated in the regulation of programmed cell death, as detected by both Northern and Western analysis, showed the highest mRNA and protein levels in colonic tissue from rats intrarectally instilled with butyrate. Immunohistology confirmed the Western blot findings. Expression of the cleaved poly(ADP-ribose) polymerase product, a downstream nuclear substrate for caspase-3 in the apoptotic pathway, was elevated in both the pectin-fed and butyrate-instilled groups. Expression of the antiapoptotic protein Bcl-2 was significantly reduced following pectin feeding as well as butyrate instillation. The highest expression of Bcl-2 was observed in tumor tissue. A marked reduction in aberrant crypt number was observed in colonic tissue obtained from both the pectin-fed and butyrate-instilled groups relative to rats from the standard diet group. The average tumor volume per rat in both the pectin-fed and butyrate-instilled groups was significantly lower than in rats from the standard diet and the sodium butyrate vehicle-instilled groups. We conclude that high butyrate levels, either instilled or obtained following fermentation of soluble dietary fibers, inhibit early and late events in colon tumorigenesis by controlling the transcription expression and activity of key proteins involved in the apoptotic cascade.
C1 Hebrew Univ Jerusalem, Fac Agr Food & Environm Qual Sci, Inst Biochem Food Sci & Nutr, IL-76100 Rehovot, Israel.
   Chaim Sheba Med Ctr, Inst Pathol, IL-52621 Tel Hashomer, Israel.
C3 Hebrew University of Jerusalem; Chaim Sheba Medical Center
RP Hebrew Univ Jerusalem, Fac Agr Food & Environm Qual Sci, Inst Biochem Food Sci & Nutr, Rehovot Campus, IL-76100 Rehovot, Israel.
EM bschwart@agri.huji.ac.il
CR ARCHER S, 1998, P NATL ACAD SCI USA, V95, P6971
   Avivi-Green C, 2000, J CELL BIOCHEM, V77, P18, DOI 10.1002/(SICI)1097-4644(20000401)77:1<18::AID-JCB3>3.0.CO;2-1
   BARTRAM HP, 1993, CANCER RES, V53, P3283
   BIRD RP, 1987, CANCER LETT, V37, P147, DOI 10.1016/0304-3835(87)90157-1
   BOFFA LC, 1992, CANCER RES, V52, P5906
   CADERNI G, 1995, BRIT J CANCER, V71, P763, DOI 10.1038/bjc.1995.148
   Caderni G, 1998, NUTR CANCER, V30, P175, DOI 10.1080/01635589809514660
   Cain K, 1996, BIOCHEM J, V314, P27, DOI 10.1042/bj3140027
   Cassand P, 1997, NUTR CANCER, V27, P53, DOI 10.1080/01635589709514501
   Chinnaiyan AM, 1996, CURR BIOL, V6, P555
   Cory S, 1998, BBA-REV CANCER, V1377, PR25, DOI 10.1016/S0304-419X(98)00003-1
   DArgenio G, 1996, GASTROENTEROLOGY, V110, P1727, DOI 10.1053/gast.1996.v110.pm8964397
   Davies MJ, 1999, CARCINOGENESIS, V20, P927, DOI 10.1093/carcin/20.6.927
   Durrieu F, 1998, EXP CELL RES, V240, P165, DOI 10.1006/excr.1997.3918
   Esteve P, 1995, ONCOGENE, V11, P2657
   Fukuda K, 1999, INT J BIOCHEM CELL B, V31, P519, DOI 10.1016/S1357-2725(98)00119-8
   Fulda S, 1997, CANCER RES, V57, P3823
   Fung H, 1998, CANCER RES, V58, P189
   HAGUE A, 1993, INT J CANCER, V55, P498, DOI 10.1002/ijc.2910550329
   HALL PA, 1994, J CELL SCI, V107, P3569
   Harvey KJ, 1998, MOL CELL BIOL, V18, P2912, DOI 10.1128/MCB.18.5.2912
   Hassig CA, 1997, CHEM BIOL, V4, P783, DOI 10.1016/S1074-5521(97)90111-3
   Heerdt BG, 1997, CELL GROWTH DIFFER, V8, P523
   HEERDT BG, 1994, CANCER RES, V54, P3288
   Hung WC, 1999, BIOCHEM J, V338, P161, DOI 10.1042/0264-6021:3380161
   Imoto M, 1998, JPN J CANCER RES, V89, P315, DOI 10.1111/j.1349-7006.1998.tb00564.x
   Karnes WE, 1998, GASTROENTEROLOGY, V114, P930, DOI 10.1016/S0016-5085(98)70312-9
   KAUFMANN SH, 1993, CANCER RES, V53, P3976
   KAWAMORI T, 1995, CANCER RES, V55, P1277
   KEANE KM, 1995, CYTOKINE, V7, P105, DOI 10.1006/cyto.1995.1014
   King P, 1998, J BIOL CHEM, V273, P8699, DOI 10.1074/jbc.273.15.8699
   Lifshitz S, 1998, J CELL PHYSIOL, V177, P377, DOI 10.1002/(SICI)1097-4652(199812)177:3<377::AID-JCP1>3.0.CO;2-P
   MacCorkle RA, 1998, P NATL ACAD SCI USA, V95, P3655, DOI 10.1073/pnas.95.7.3655
   Marcelli M, 1998, CANCER RES, V58, P76
   Marchetti MC, 1997, NUTR CANCER, V28, P74, DOI 10.1080/01635589709514555
   MCINTYRE A, 1993, GUT, V34, P386, DOI 10.1136/gut.34.3.386
   Medina V, 1998, JPEN-PARENTER ENTER, V22, P14, DOI 10.1177/014860719802200114
   Morana SJ, 1996, J BIOL CHEM, V271, P18263, DOI 10.1074/jbc.271.30.18263
   Mutanen M, 2000, CARCINOGENESIS, V21, P1167, DOI 10.1093/carcin/21.6.1167
   NELSON RL, 1994, SEMIN SURG ONCOL, V10, P165, DOI 10.1002/ssu.2980100304
   Newton K, 1998, CURR OPIN GENET DEV, V8, P68, DOI 10.1016/S0959-437X(98)80064-6
   OTORI K, 1995, CANCER RES, V55, P4743
   Palmer DG, 1997, INT J CANCER, V73, P702, DOI 10.1002/(SICI)1097-0215(19971127)73:5<702::AID-IJC15>3.0.CO;2-7
   Posmantur R, 1997, J NEUROCHEM, V68, P2328
   Potten CS, 1997, AM J PHYSIOL-GASTR L, V273, PG253, DOI 10.1152/ajpgi.1997.273.2.G253
   PRETLOW TP, 1995, GASTROENTEROLOGY, V108, P600, DOI 10.1016/0016-5085(95)90092-6
   RAO CV, 1995, CANCER RES, V55, P259
   REDDY BS, 1992, GASTROENTEROLOGY, V102, P1475, DOI 10.1016/0016-5085(92)91704-8
   RONCUCCI L, 1993, CANCER RES, V53, P3726
   Sato N, 1997, GENE, V202, P127, DOI 10.1016/S0378-1119(97)00463-0
   SCHEPPACH W, 1995, EUR J CANCER, V31A, P1077, DOI 10.1016/0959-8049(95)00165-F
   Schwartz B, 1998, MOL CELL BIOCHEM, V188, P21, DOI 10.1023/A:1006831330340
   SCHWARTZ B, 1991, GASTROENTEROLOGY, V100, P692, DOI 10.1016/0016-5085(91)80013-Y
   Simbulan-Rosenthal CM, 1998, J BIOL CHEM, V273, P13703, DOI 10.1074/jbc.273.22.13703
   STARK A, 1995, DIGEST DIS SCI, V40, P960, DOI 10.1007/BF02064183
   STARK AH, 1993, J NUTR, V123, P2166
   STATLAND BE, 1992, CLIN CHEM, V38, P1587
   STEINMETZ KA, 1994, AM J EPIDEMIOL, V139, P1
   Strasser A, 1997, BBA-REV CANCER, V1333, PF151, DOI 10.1016/S0304-419X(97)00019-X
   Takahashi H, 1997, BIOCHEM BIOPH RES CO, V236, P194, DOI 10.1006/bbrc.1997.6931
   Takahashi T, 1999, CANCER LETT, V141, P139, DOI 10.1016/S0304-3835(99)00096-8
   THORUP I, 1994, NUTR CANCER, V21, P177, DOI 10.1080/01635589409514315
   Tsukamura M, 1998, J NUTR, V128, P536, DOI 10.1093/jn/128.3.536
   Wang JP, 1998, GASTROENTEROLOGY, V114, P940, DOI 10.1016/S0016-5085(98)70313-0
   WATSON AJM, 1995, ALIMENT PHARM THER, V9, P215
   YAMASHITA N, 1995, GASTROENTEROLOGY, V108, P434, DOI 10.1016/0016-5085(95)90071-3
   Young GP, 1996, GASTROENTEROLOGY, V110, P508, DOI 10.1053/gast.1996.v110.pm8566598
   Zusman I, 1997, ANTICANCER RES, V17, P2105
NR 68
TC 82
Z9 86
U1 0
U2 13
PU COGNIZANT COMMUNICATION CORP
PI PUTNAM VALLEY
PA 18 PEEKSKILL HOLLOW RD, PO BOX 37, PUTNAM VALLEY, NY 10579 USA
SN 0965-0407
EI 1555-3906
J9 ONCOL RES
JI Oncol. Res.
PD JUN 15
PY 2000
VL 12
IS 2
BP 83
EP 95
DI 10.3727/096504001108747558
PG 13
WC Oncology
SC Oncology
GA 385TL
UT WOS:000166019700004
PM 11132927
DA 2025-02-23
ER

PT J
AU Platz, EA
   Hankinson, SE
   Hollis, BW
   Colditz, GA
   Hunter, DJ
   Speizer, FE
   Giovannucci, E
AF Platz, EA
   Hankinson, SE
   Hollis, BW
   Colditz, GA
   Hunter, DJ
   Speizer, FE
   Giovannucci, E
TI Plasma 1,25-dihydroxy- and 25-hydroxyvitamin D and adenomatous polyps of the distal colorectum
SO CANCER EPIDEMIOLOGY BIOMARKERS & PREVENTION
LA English
DT Article
ID human-colon-cancer; i-125 labeled tracer; dietary vitamin-d; cell-line; dairy foods; calcium; risk; men; carcinogenesis; proliferation
AB 1,25-dihydroxyvitamin D [1,25(OH)(2)D] inhibits proliferation and promotes differentiation of human colon cancer cell lines. Epidemiological findings, although not entirely consistent, suggest an inverse relationship between vitamin D intake and colorectal cancer and adenoma, colorectal cancer precursor lesions. We evaluated the relationship of plasma 1,25(OH)(2)D and 25-hydroxyvitamin D [25(OH)D] with distal colorectal adenoma among 326 matched case and control pairs (nested in the prospective Nurses' Health Study), who provided blood in 1989-1990 and who underwent endoscopy in 1989-1996. Plasma vitamin D metabolite concentrations were determined blindly by RIA. Odds ratios (ORs) and 95% confidence intervals (CIs) were estimated from multiple conditional logistic regression models. Mean plasma 1,25(OH)(2)D and 25(OH)D levels did not significantly differ (P = 0.3 and 0.7, respectively) between cases (31.6 +/- 8.4 pg/ml and 26.4 +/- 10.6 ng/ml, respectively) and controls (32.2 +/- 8.6 pg/ml and 26.8 +/- 10.2 ng/ml, respectively). However, women whose plasma 1,25(OH)(2)D concentration was below 26.0 pg/ml (a level typically considered to be below normal) were at increased risk of distal colorectal adenoma (OR, 1.58; 95% CI, 1.03-2.40). Compared with the lowest 1,25(OH)(2)D quartile, women in the second (OR, 0.64; 95% CI, 0.41-1.02), third (OR, 0.80; 95% CI, 0.50-1.30), or upper (OR, 0.71; 95% CI, 0.43-1.15) quartiles were at a statistically nonsignificant lower risk of adenoma. The relationship was stronger for large/villous adenoma and among those with consistent vitamin D intake over the 10 years prior to blood draw. Compared with women in the lowest quartile, for plasma 25(OH)D, women in the second (OR, 0.64; 95% CI, 0.41-1.00) and third (OR, 0.58; 95% CI, 0.36-0.95) quartiles were at a statistically significantly lower risk of distal colorectal adenoma, but there was no difference in risk in the top quartile (OR, 1.04; 95% CI, 0.66-1.66). We conclude that women who have low levels of circulating 1,25(OH)(2)D may be at higher risk of distal colorectal adenomas, but additional study is warranted.
C1 Harvard Univ, Sch Publ Hlth, Dept Epidemiol, Boston, MA 02115 USA.
   Harvard Univ, Sch Publ Hlth, Dept Nutr, Boston, MA 02115 USA.
   Harvard Univ, Sch Med, Dept Med, Channing Lab, Boston, MA 02115 USA.
   Brigham & Womens Hosp, Boston, MA 02115 USA.
   Med Univ S Carolina, Dept Pediat, Charleston, SC 29425 USA.
C3 Harvard University; Harvard T.H. Chan School of Public Health; Harvard University; Harvard T.H. Chan School of Public Health; Harvard University; Harvard Medical School; Harvard University; Harvard University Medical Affiliates; Brigham & Women's Hospital; Medical University of South Carolina
RP Platz, EA (corresponding author), Johns Hopkins Univ, Sch Hyg & Publ Hlth, Dept Epidemiol, 615 N Wolfe St,Room E6143, Baltimore, MD 21205 USA.
FU NCI NIH HHS [CA40356, CA55075, CA49449] Funding Source: Medline
CR ARNAUD CD, 1994, BASIC CLIN ENDOCRINO, V0, P240
   BEATY MM, 1993, J NUTR, V123, P144, DOI 10.1093/jn/123.1.144
   BENITO E, 1991, INT J CANCER, V49, P161, DOI 10.1002/ijc.2910490202
   BOSTICK RM, 1993, AM J EPIDEMIOL, V137, P1302, DOI 10.1093/oxfordjournals.aje.a116640
   Boutron MC, 1996, BRIT J CANCER, V74, P145, DOI 10.1038/bjc.1996.330
   BRAUN J, 1995, INT J COLORECTAL DIS, V10, P142, DOI 10.1007/BF00298536
   COLSTON K, 1981, ENDOCRINOLOGY, V108, P1083, DOI 10.1210/endo-108-3-1083
   Cross HS, 1996, ANTICANCER RES, V16, P2333
   EISMAN JA, 1987, CANCER RES, V47, P21
   EMERSON JC, 1992, CANCER CAUSE CONTROL, V3, P95, DOI 10.1007/BF00051919
   FERRARONI M, 1994, BRIT J CANCER, V70, P1150, DOI 10.1038/bjc.1994.463
   FRAMPTON RJ, 1982, CANCER RES, V42, P1116
   FRASER DR, 1980, PHYSIOL REV, V60, P551, DOI 10.1152/physrev.1980.60.2.551
   GARLAND C, 1985, LANCET, V1, P307, DOI 10.1016/S0140-6736(85)91082-7
   GARLAND CF, 1980, INT J EPIDEMIOL, V9, P227, DOI 10.1093/ije/9.3.227
   GARLAND CF, 1989, LANCET, V2, P1176, DOI 10.1016/s0140-6736(89)91789-3
   GIOVANNUCCI E, 1995, ANN INTERN MED, V122, P327, DOI 10.7326/0003-4819-122-5-199503010-00002
   GIOVANNUCCI E, 1993, J NATL CANCER I, V85, P875, DOI 10.1093/jnci/85.11.875
   Giovannucci E, 1998, ANN INTERN MED, V129, P517, DOI 10.7326/0003-4819-129-7-199810010-00002
   GLOTH FM, 1991, J AM GERIATR SOC, V39, P137, DOI 10.1111/j.1532-5415.1991.tb01615.x
   GORHAM ED, 1989, CAN J PUBLIC HEALTH, V80, P96
   Grodstein F, 1998, ANN INTERN MED, V128, P705, DOI 10.7326/0003-4819-128-9-199805010-00001
   HEILBRUN LK, 1985, LANCET, V1, P925
   HOLICK MF, 1990, J NUTR, V120, P1464, DOI 10.1093/jn/120.suppl_11.1464
   Hollis BW, 1996, CLIN CHEM, V42, P586
   HOLLIS BW, 1993, CLIN CHEM, V39, P529
   KAMPMAN E, 1994, AM J EPIDEMIOL, V139, P16, DOI 10.1093/oxfordjournals.aje.a116931
   Kearney J, 1996, AM J EPIDEMIOL, V143, P907, DOI 10.1093/oxfordjournals.aje.a008834
   KUNE GA, 1996, CAUSES CONTROL COLOR, V0, P35
   LOINTIER P, 1989, ANTICANCER RES, V9, P1921
   LOINTIER P, 1987, ANTICANCER RES, V7, P817
   Martinez ME, 1996, JNCI-J NATL CANCER I, V88, P1375, DOI 10.1093/jnci/88.19.1375
   MIYAURA C, 1981, BIOCHEM BIOPH RES CO, V102, P937, DOI 10.1016/0006-291X(81)91628-4
   *NOAA, 1983, CLIM ATL US, V0, P70
   PENCE BC, 1988, CARCINOGENESIS, V9, P187, DOI 10.1093/carcin/9.1.187
   PETERS RK, 1992, CANCER CAUSE CONTROL, V3, P457, DOI 10.1007/BF00051359
   Pritchard RS, 1996, CANCER EPIDEM BIOMAR, V5, P897
   Sadava D, 1996, BIOL CELL, V87, P113, DOI 10.1016/S0248-4900(97)89843-7
   SHABAHANG M, 1994, CANCER RES, V54, P4057
   SPITZ M R, 1988, CANCER BULLETIN (HOUSTON), V40, P187
   STERN PH, 1981, J CLIN INVEST, V68, P1374, DOI 10.1172/JCI110386
   Tangrea J, 1997, CANCER CAUSE CONTROL, V8, P615, DOI 10.1023/A:1018450531136
   THOMAS CL, 1989, TABERS CYCLOPEDIC ME, V0, P2054
   THOMAS MG, 1992, GUT, V33, P1660, DOI 10.1136/gut.33.12.1660
   WARGOVICH MJ, 1987, CAN J PHYSIOL PHARM, V65, P472, DOI 10.1139/y87-081
   WILLETT W, 1986, AM J EPIDEMIOL, V124, P17, DOI 10.1093/oxfordjournals.aje.a114366
   WILLETT WC, 1987, NEW ENGL J MED, V316, P22, DOI 10.1056/NEJM198701013160105
NR 47
TC 113
Z9 121
U1 0
U2 5
PU AMER ASSOC CANCER RESEARCH
PI BIRMINGHAM
PA PO BOX 11806, BIRMINGHAM, AL 35202 USA
SN 1055-9965
EI 
J9 CANCER EPIDEM BIOMAR
JI Cancer Epidemiol. Biomarkers Prev.
PD OCT 15
PY 2000
VL 9
IS 10
BP 1059
EP 1065
DI 
PG 7
WC Oncology; Public, Environmental & Occupational Health
SC Oncology; Public, Environmental & Occupational Health
GA 364TP
UT WOS:000089909300008
PM 11045788
DA 2025-02-23
ER

PT J
AU Palakurthi, SS
   Flückiger, R
   Aktas, H
   Changolkar, AK
   Shahsafaei, A
   Harneit, S
   Kilic, E
   Halperin, JA
AF Palakurthi, SS
   Flückiger, R
   Aktas, H
   Changolkar, AK
   Shahsafaei, A
   Harneit, S
   Kilic, E
   Halperin, JA
TI Inhibition of translation initiation mediates the anticancer effect of the n-3 polyunsaturated fatty acid eicosapentaenoic acid
SO CANCER RESEARCH
LA English
DT Article
ID messenger-rna translation; dependent protein-kinase; in-vitro; malignant transformation; cell-growth; cyclin d1; calcium-entry; ca2+ influx; factor 4e; fish-oil
AB Eicosapentaenoic acid (EPA), an n-3 polyunsaturated fatty acid that is abundant in the fish-based diets of populations that exhibit a remarkably low incidence of cancer, exerts anticancer activity in vitro and in animal models of experimental cancer. Here we define the molecular basis for the anticancer effects of EPA, EPA inhibits cell division by inhibiting translation initiation. This is a consequence of the ability of EPA to release Ca2+ from intracellular stores while inhibiting their refilling via capacitative Ca2+ influx that results in partial emptying of intracellular Ca2+ stores and thereby activation of protein kinase R, Protein kinase R phosphorylates and inhibits eukaryotic initiation factor 2 alpha, resulting in inhibition of protein synthesis at the level of translation initiation, preferentially reducing the synthesis and expression of growth-regulatory proteins, including G1 cyclins, and causes cell cycle arrest in G(1), In a KLN-205 squamous cell carcinoma mouse model, daily oral administration of EPA resulted in a significant reduction of tumor size and expression of cyclin D1 in the tumor tissues. Furthermore, EPA-treated tumors showed a significant increase in the proportion of diploid cells, indicative of cell, cycle arrest in G(0)-G(1), and a significant reduction of malignant hypertetraploid cells. These results characterize EPA as a member of an emerging new class of anticancer compounds that inhibit translation initiation.
C1 Harvard Univ, Sch Med, Lab Membrane Transport, Boston, MA 02115 USA.
   Brigham & Womens Hosp, Dept Med, Boston, MA 02115 USA.
C3 Harvard University; Harvard Medical School; Harvard University; Harvard University Medical Affiliates; Brigham & Women's Hospital
RP Halperin, JA (corresponding author), Harvard Univ, Sch Med, Lab Membrane Transport, C1-607,240 Longwood Ave, Boston, MA 02115 USA.
FU NCI NIH HHS [CA 78411] Funding Source: Medline
CR Aktas H, 1997, MOL CELL BIOL, V17, P3850, DOI 10.1128/MCB.17.7.3850
   Aktas H, 1998, P NATL ACAD SCI USA, V95, P8280, DOI 10.1073/pnas.95.14.8280
   BENZAQUEN LR, 1995, NAT MED, V1, P534, DOI 10.1038/nm0695-534
   BERRIDGE MJ, 1995, BIOCHEM J, V312, P1, DOI 10.1042/bj3120001
   BROSTROM CO, 1990, ANNU REV PHYSIOL, V52, P577
   Brostrom CO, 1998, PROG NUCLEIC ACID RE, V58, P79
   Caygill CPJ, 1996, BRIT J CANCER, V74, P159, DOI 10.1038/bjc.1996.332
   CHAJES V, 1995, INFLUENCE N3 FATTY A, V0, P200
   CHOW SC, 1990, J BIOL CHEM, V265, P902
   CLEMENTI E, 1992, J BIOL CHEM, V267, P2164
   Das UN, 1999, NUTRITION, V15, P239, DOI 10.1016/S0899-9007(98)00189-0
   DONZE O, 1995, EMBO J, V14, P3828, DOI 10.1002/j.1460-2075.1995.tb00052.x
   FALCONER JS, 1994, BRIT J CANCER, V69, P826, DOI 10.1038/bjc.1994.161
   Finstad HS, 1998, BIOCHEM J, V336, P451, DOI 10.1042/bj3360451
   Gamberucci A, 1997, CELL CALCIUM, V21, P375, DOI 10.1016/S0143-4160(97)90031-2
   Gill DL, 1996, BIOSCIENCE REP, V16, P139, DOI 10.1007/BF01206203
   GRAFF JR, 1995, INT J CANCER, V60, P255
   Harding HP, 1999, NATURE, V397, P271, DOI 10.1038/16729
   HEINRICH R, 1980, J THEOR BIOL, V86, P279, DOI 10.1016/0022-5193(80)90008-9
   HUDSON EA, 1993, BIOCHEM PHARMACOL, V45, P2189, DOI 10.1016/0006-2952(93)90188-3
   Jiang WG, 1998, CRIT REV ONCOL HEMAT, V27, P179, DOI 10.1016/S1040-8428(98)00003-1
   KAIZER L, 1989, NUTR CANCER, V12, P61, DOI 10.1080/01635588909514002
   KISS R, 1993, J HISTOCHEM CYTOCHEM, V41, P935, DOI 10.1177/41.6.8315284
   KOROMILAS AE, 1992, SCIENCE, V257, P1685, DOI 10.1126/science.1382315
   KOZAK M, 1991, J CELL BIOL, V115, P887, DOI 10.1083/jcb.115.4.887
   Lai PBS, 1996, BRIT J CANCER, V74, P1375, DOI 10.1038/bjc.1996.552
   LAZARISKARATZAS A, 1990, NATURE, V345, P544, DOI 10.1038/345544a0
   LEBWOHL DE, 1994, ONCOGENE, V9, P1925
   LODISH HF, 1974, NATURE, V251, P385, DOI 10.1038/251385a0
   Meldolesi J, 1998, TRENDS BIOCHEM SCI, V23, P10, DOI 10.1016/S0968-0004(97)01143-2
   MONKS A, 1991, J NATL CANCER I, V83, P757, DOI 10.1093/jnci/83.11.757
   Noguchi M, 1997, BRIT J CANCER, V75, P348, DOI 10.1038/bjc.1997.57
   Pain VM, 1996, EUR J BIOCHEM, V236, P747, DOI 10.1111/j.1432-1033.1996.00747.x
   PELLETIER J, 1987, BIOCHEM CELL BIOL, V65, P576, DOI 10.1139/o87-074
   PROSTKO CR, 1992, J BIOL CHEM, V267, P16751
   Ramesh G, 1996, CANCER LETT, V100, P199, DOI 10.1016/0304-3835(95)04095-1
   RASTINEJAD F, 1993, CELL, V75, P1107, DOI 10.1016/0092-8674(93)90320-P
   Raught B, 1996, CANCER RES, V56, P4382
   Rousseau D, 1996, ONCOGENE, V13, P2415
   Rousseau D, 1996, P NATL ACAD SCI USA, V93, P1065, DOI 10.1073/pnas.93.3.1065
   SAGAR PS, 1995, PROSTAG LEUKOTR ESS, V53, P287, DOI 10.1016/0952-3278(95)90129-9
   SALMON I, 1993, HUM PATHOL, V24, P329, DOI 10.1016/0046-8177(93)90045-I
   SHARP TV, 1995, EUR J BIOCHEM, V230, P97
   Singh J, 1998, CARCINOGENESIS, V19, P985, DOI 10.1093/carcin/19.6.985
   SONENBERG N, 1994, BIOCHIMIE, V76, P839, DOI 10.1016/0300-9084(94)90185-6
   SONENBERG N, 1994, CURR OPIN GENET DEV, V4, P310, DOI 10.1016/S0959-437X(05)80059-0
   SRIVASTAVA SP, 1995, J BIOL CHEM, V270, P16619, DOI 10.1074/jbc.270.28.16619
   1983, 1900, V21, V0, P1139
NR 48
TC 88
Z9 104
U1 0
U2 4
PU AMER ASSOC CANCER RESEARCH
PI BIRMINGHAM
PA PO BOX 11806, BIRMINGHAM, AL 35202 USA
SN 0008-5472
EI 
J9 CANCER RES
JI Cancer Res.
PD JUN 1
PY 2000
VL 60
IS 11
BP 2919
EP 2925
DI 
PG 7
WC Oncology
SC Oncology
GA 321BH
UT WOS:000087434700033
PM 10850438
DA 2025-02-23
ER

PT J
AU Fowke, JH
   Longcope, C
   Hebert, JR
AF Fowke, JH
   Longcope, C
   Hebert, JR
TI <i>Brassica</i> vegetable consumption shifts estrogen metabolism in healthy postmenopausal women
SO CANCER EPIDEMIOLOGY BIOMARKERS & PREVENTION
LA English
DT Article
ID breast-cancer-cells; dietary indole-3-carbinol; estradiol metabolism; ethnic-differences; receptor agonists; rat-liver; induction; risk; epidemiology; colon
AB Previous studies suggest that the estrogen metabolite 16 alpha-hydroxyestrone acts as a breast tumor promoter. The alternative product of estrogen metabolism, 2-hydroxyestrone, does not exhibit estrogenic properties in breast tissue, and lower values of the ratio 2-hydroxyestrone:16 alpha-hydroxyestrone (2:16) in urine may be an endocrine biomarker for greater breast cancer risk. Vegetables of the Brassica genus, such as broccoli, contain a phytochemical, which may shift estrogen metabolism and increase the 2:16 ratio. Adding 500 g/day of broccoli to a standard diet shifts 2:16 values upward in humans; however, it is unknown as to whether healthy women are able to consume a sufficient quantity of Brassica to affect breast cancer risk through this mechanism. In this study, 34 healthy postmenopausal women participated in an intensive intervention designed to facilitate the addition of Brassica to the daily diet. The diet was measured by repeated 24-h recall, and estrogen metabolites were measured by enzyme immunoassay in 24-h urine samples. In a crude analysis, there was a nonsignificant increase in the urinary 2:16 ratio associated with greater Brassica consumption. With adjustment for other dietary parameters, Brassica vegetable consumption was associated with a statistically significant increase in 2:16 values, such that for each 10g/day increase in Brassica consumption, there was an increase in the 2:16 ratio of 0.08 (95% confidence interval, 0.02-0.15), To the extent that the 2:16 ratio, as measured in urine, is associated with breast cancer risk, future research should consider Brassica vegetable consumption as a potentially effective and acceptable dietary strategy to prevent breast cancer.
C1 Univ Massachusetts, Med Ctr, Div Prevent & Behav Med, Worcester, MA 01655 USA.
   Univ Massachusetts, Med Ctr, Dept Obstet & Gynecol, Worcester, MA 01655 USA.
C3 University of Massachusetts System; University of Massachusetts Worcester; University of Massachusetts System; University of Massachusetts Worcester
RP S Carolina Canc Ctr, Div Populat Sci, Suite 301,15 Richmond Mem Pk, Columbia, SC 29203 USA.
[truncated: 555,055 more chars]
