# Supplementary material for: Global impact of dietary risks on cancers: burdens across regions from 1990 to 2021 and the projection to 2035
Source: Front Nutr. 2025 Jul 4;12:1585305. doi: 10.3389/fnut.2025.1585305 (PMC12271164; doi:10.3389/fnut.2025.1585305)
Supplement: Supplementary file 1 [file Data_Sheet_1.zip › Supplementary data/Fig 1/download2001u189.txt]

PT J
AU Hjartåker, A
   Laake, P
   Lund, E
AF Hjartåker, A
   Laake, P
   Lund, E
TI Childhood and adult milk consumption and risk of premenopausal breast cancer in a cohort of 48,844 women -: The Norwegian Women and Cancer Study
SO INTERNATIONAL JOURNAL OF CANCER
LA English
DT Article
DE breast cancer; milk consumption; diet; cohort study
ID dairy-products; dietary-fat; vitamin-d; mortality; patterns; estrogen; protein; calcium; height
AB Analyses of dairy consumption and breast cancer incidence have yielded conflicting results. In this prospective cohort study of 48,844 premenopausal Norwegian women, we examined the relationship between childhood and adult milk consumption and breast cancer incidence. During a mean follow-up time of 6.2 years, 317 incident cases of breast cancer were diagnosed. Information on childhood and adult milk consumption was obtained from frequency questions mailed to the participants in 1991-92. Milk consumption as a child was negatively associated with subsequent breast cancer among the youngest women (34-39 years) (p for trend = 0.001), but not among older ones (40-49 years). Adult milk consumption tended to be negatively related to breast cancer incidence (p for trend = 0.12) after adjustment for age, reproductive and hormonal factors, body mass index, education, physical activity, and alcohol consumption. Women drinking more than 3 glasses of milk per day had an incidence rate ratio of breast cancer of 0.56 (95% confidence interval 0.31-1.01) compared with women not drinking milk. Analyses according to type of milk consumed and milk fat consumption did not reveal any clear associations. A combination of childhood and adult milk consumption produced a clear negative trend in breast cancer incidence rate ratios with increasing milk consumption (p = 0.03). (C) 2001 Wiley-Liss, Inc.
C1 Univ Oslo, Inst Basic Med Sci, Sect Med Stat, N-0317 Oslo, Norway.
   Univ Tromso, Inst Community Med, N-9001 Tromso, Norway.
C3 University of Oslo; UiT The Arctic University of Tromso
EM anette.hjartaker@basalmed.uio.no
FU NCI NIH HHS [CA52449] Funding Source: Medline
CR *CANC REG NORW, 2000, CANC NORW 1997, V0, P0
   EWERTZ M, 1990, INT J CANCER, V46, P779, DOI 10.1002/ijc.2910460505
   Favero A, 1998, BIOMED PHARMACOTHER, V52, P109, DOI 10.1016/S0753-3322(98)80088-7
   Feldman EB, 1999, NUTR REV, V57, P353
   Frankel S, 1998, BMJ-BRIT MED J, V316, P499, DOI 10.1136/bmj.316.7130.499
   GAARD M, 1995, INT J CANCER, V63, P13, DOI 10.1002/ijc.2910630104
   Harvei S, 1996, EUR J CANCER, V32A, P104, DOI 10.1016/0959-8049(95)00501-3
   Henriksen T, 1999, ACTA PAEDIATR, V88, P4, DOI 10.1080/080352599750029862
   HIROHATA T, 1987, JNCI-J NATL CANCER I, V78, P595
   HIROSE K, 1995, JPN J CANCER RES, V86, P146, DOI 10.1111/j.1349-7006.1995.tb03032.x
   HISLOP TG, 1986, CANCER DETECT PREV, V9, P47
   Holmes MD, 1999, JAMA-J AM MED ASSOC, V281, P914, DOI 10.1001/jama.281.10.914
   ISCOVICH JM, 1989, INT J CANCER, V44, P770, DOI 10.1002/ijc.2910440504
   Kampman E, 2000, CANCER CAUSE CONTROL, V11, P459, DOI 10.1023/A:1008914108739
   KATSOUYANNI K, 1986, INT J CANCER, V38, P815, DOI 10.1002/ijc.2910380606
   Kemm J R, 1987, NUTR HEALTH, V4, P205
   Knekt P, 1996, BRIT J CANCER, V73, P687, DOI 10.1038/bjc.1996.119
   La Vecchia C, 1987, NUTR CANCER, V10, P205
   LE MG, 1986, J NATL CANCER I, V77, P633, DOI 10.1093/jnci/77.3.633
   Lipkin M, 1999, J AM COLL NUTR, V18, P392S, DOI 10.1080/07315724.1999.10718903
   Lund E, 1998, SCAND J SOC MED, V26, P154, DOI 10.1177/14034948980260020401
   Lund E, 1991, EPIDEMIOLOGY, V2, P285, DOI 10.1097/00001648-199107000-00008
   LUND E, 1981, INCIDENCE CANCER NOR, V0, P11
   Männistö S, 1999, J CLIN EPIDEMIOL, V52, P429, DOI 10.1016/S0895-4356(99)00010-4
   MILLS P, 1989, CANCER-AM CANCER SOC, V64, P582, DOI 10.1002/1097-0142(19890801)64:3<582::AID-CNCR2820640304>3.0.CO;2-V
   MILLS PK, 1988, AM J EPIDEMIOL, V127, P440, DOI 10.1093/oxfordjournals.aje.a114821
   *NAT COUNC NUTR PH, 1999, TRENDS NORW DIET, V0, P0
   Negri E, 1996, INT J CANCER, V65, P140, DOI 10.1002/(SICI)1097-0215(19960117)65:2<140::AID-IJC3>3.0.CO;2-Z
   Outwater JL, 1997, MED HYPOTHESES, V48, P453, DOI 10.1016/S0306-9877(97)90110-9
   Potischman N, 1998, J NATL CANCER I, V90, P226, DOI 10.1093/jnci/90.3.226
   PRYOR M, 1989, CANCER RES, V49, P2161
   RICHARDSON S, 1991, INT J CANCER, V48, P1
   Rothman KJ, 1998, MODERN EPIDEMIOLOGY, Vsecond, P0
   Tavani A, 1999, EUR J CANCER, V35, P1361, DOI 10.1016/S0959-8049(99)00139-2
   TONIOLO P, 1994, EPIDEMIOLOGY, V5, P391, DOI 10.1097/00001648-199407000-00003
   TRETLI S, 1989, INT J CANCER, V44, P23, DOI 10.1002/ijc.2910440105
   TRICHOPOULOU A, 1995, JNCI-J NATL CANCER I, V87, P110, DOI 10.1093/jnci/87.2.110
   URSIN G, 1990, BRIT J CANCER, V61, P454, DOI 10.1038/bjc.1990.100
   VATTEN LJ, 1992, EUR J CANCER, V28A, P128, DOI 10.1016/0959-8049(92)90401-M
   Visonneau S, 1997, ANTICANCER RES, V17, P969
   Witte JS, 1997, BREAST CANCER RES TR, V42, P243, DOI 10.1023/A:1005710211184
   Wu AH, 1999, J NATL CANCER I, V91, P529, DOI 10.1093/jnci/91.6.529
   YUAN JM, 1995, BRIT J CANCER, V71, P1353, DOI 10.1038/bjc.1995.263
   ZIEGLER RG, 1993, JNCI-J NATL CANCER I, V85, P1819, DOI 10.1093/jnci/85.22.1819
NR 44
TC 65
Z9 68
U1 1
U2 25
PU WILEY
PI HOBOKEN
PA 111 RIVER ST, HOBOKEN 07030-5774, NJ USA
SN 0020-7136
EI 1097-0215
J9 INT J CANCER
JI Int. J. Cancer
PD SEP 15
PY 2001
VL 93
IS 6
BP 888
EP 893
DI 10.1002/ijc.1409
PG 6
WC Oncology
SC Oncology
GA 463ME
UT WOS:000170479300019
PM 11519053
DA 2025-02-23
ER

PT J
AU Kim, HS
   Newcomb, PA
   Ulrich, CM
   Keener, CL
   Bigler, J
   Farin, FM
   Bostick, RM
   Potter, JD
AF Kim, HS
   Newcomb, PA
   Ulrich, CM
   Keener, CL
   Bigler, J
   Farin, FM
   Bostick, RM
   Potter, JD
TI Vitamin D receptor polymorphism and the risk of colorectal adenomas: Evidence of interaction with dietary vitamin D and calcium
SO CANCER EPIDEMIOLOGY BIOMARKERS & PREVENTION
LA English
DT Article
ID food frequency questionnaire; colon-cancer; synthetic analog; dairy-products; united-states; caco-2 cells; differentiation; reproducibility; women; 1,25-dihydroxyvitamin-d3
AB Laboratory studies and epidemiological investigations suggest that vitamin D plays a role in the etiology of colorectal adenomas, possibly through a mechanism mediated by the vitamin D receptor (VDR). We conducted a clinic-based case-control study to examine the association between VDR polymorphisms and colorectal adenomas. We selectively identified a random subset of 393 cases of colorectal adenomas and 406 colonoscopy-negative controls from a clinic-based case-control study conducted in the metropolitan Minneapolis/St. Paul area during 1991-1994. A self-administered questionnaire was used to collect data on dietary and supplement intake of vitamin D and calcium, as well as on demographics, physical activity, medical information, lifestyle factors, reproductive history, and anthropometry. DNA was extracted from whole blood and assayed for the BsmI VDR polymorphism using an ABI 7700 TaqMan assay. Adjusted odds ratios (OR) and 95% confidence intervals (Cls) were evaluated using logistic regression. Compared with the bb genotype (33% of controls), neither the Bb (48.8% of controls) nor the BB (18.2% of controls) genotypes was strongly associated with risk of colorectal adenomas (OR = 0.86, CI = 0.63-1.19 and OR = 0.77, CI = 0.50-1.18, respectively). However, those with the lowest tertile of vitamin D intake and the BB genotype had a lower risk of colorectal adenoma (OR 0.24, CI = 0.08-0.76) than those with the highest tertile of intake and the bb genotype. Similarly, those with the lowest tertile of calcium intake and the BB genotype had a reduced risk of colorectal adenoma (OR = 0.34, Cl 0.11-1.06). Although it has generally been shown that higher calcium and vitamin D intake are associated with a modestly reduced risk of colorectal neoplasia, our data suggest that those with the BB BsmI VDR genotype may be at reduced risk of colorectal adenoma in the presence of lower calcium and vitamin D intake.
C1 Fred Hutchinson Canc Res Ctr, Canc Prevent Res Program, Seattle, WA 98109 USA.
   Univ Washington, Dept Epidemiol, Seattle, WA 98195 USA.
   Univ Washington, Ctr Ecogenet & Environm Hlth, Dept Environm Hlth, Seattle, WA 98105 USA.
   Univ S Carolina, S Carolina Canc Ctr, Columbia, SC 29203 USA.
C3 Fred Hutchinson Cancer Center; University of Washington; University of Washington Seattle; University of Washington; University of Washington Seattle; University of South Carolina System; University of South Carolina Columbia
RP Newcomb, PA (corresponding author), Fred Hutchinson Canc Res Ctr, Canc Prevent Res Program, 1100 Fairview Ave N,MP-900,POB 19024, Seattle, WA 98109 USA.
FU NCI NIH HHS [U01 CA074794, P01 CA50405, T32 CA09661] Funding Source: Medline; NIEHS NIH HHS [ES-07033] Funding Source: Medline
CR Baron JA, 1999, NEW ENGL J MED, V340, P101, DOI 10.1056/NEJM199901143400204
   BEELMAN CA, 1995, CELL, V81, P179, DOI 10.1016/0092-8674(95)90326-7
   Bostick RM, 1997, CANCER EPIDEM BIOMAR, V6, P971
   BOURDEAU A, 1990, ENDOCRINOLOGY, V127, P2738, DOI 10.1210/endo-127-6-2738
   Boutron MC, 1996, BRIT J CANCER, V74, P145, DOI 10.1038/bjc.1996.330
   Breslow NE, 1980, STAT METHODS CANC RE, VI, P32
   Cooper GS, 1996, J BONE MINER RES, V11, P1841
   CROSS HS, 1995, J NUTR, V125, PS2004, DOI 10.1093/jn/125.suppl_7.2004S
   EMERSON JC, 1992, CANCER CAUSE CONTROL, V3, P95, DOI 10.1007/BF00051919
   Evans SRT, 1998, CLIN CANCER RES, V4, P2869
   FEARON ER, 1990, CELL, V61, P759, DOI 10.1016/0092-8674(90)90186-I
   GARLAND C, 1985, LANCET, V1, P307, DOI 10.1016/S0140-6736(85)91082-7
   GARLAND CF, 1980, INT J EPIDEMIOL, V9, P227, DOI 10.1093/ije/9.3.227
   GIULIANO AR, 1991, ARCH BIOCHEM BIOPHYS, V2, P261
   GORHAM ED, 1989, CAN J PUBLIC HEALTH, V80, P96
   HALLINE AG, 1994, ENDOCRINOLOGY, V134, P1710, DOI 10.1210/en.134.4.1710
   HULLA W, 1995, INT J CANCER, V62, P711, DOI 10.1002/ijc.2910620611
   Hyman J, 1998, CANCER EPIDEM BIOMAR, V7, P291
   Ingles SA, 1997, CANCER EPIDEM BIOMAR, V6, P93
   Kampman E, 2000, CANCER CAUSE CONTROL, V11, P459, DOI 10.1023/A:1008914108739
   Ma J, 1998, CANCER EPIDEM BIOMAR, V7, P385
   Marcus PM, 1998, INT J EPIDEMIOL, V27, P788, DOI 10.1093/ije/27.5.788
   Martínez ME, 1998, CANCER EPIDEM BIOMAR, V7, P163
   MORRISON NA, 1994, NATURE, V367, P284, DOI 10.1038/367284a0
   MUNGER RG, 1992, AM J EPIDEMIOL, V136, P192, DOI 10.1093/oxfordjournals.aje.a116485
   Normand X, 1992, THEORETICAL AND COMPUTATIONAL FLUID DYNAMICS, V3, P231, DOI 10.1007/BF00417915
   OBRIEN MJ, 1990, GASTROENTEROLOGY, V98, P371, DOI 10.1016/0016-5085(90)90827-N
   OTOSHI T, 1995, CARCINOGENESIS, V16, P2091, DOI 10.1093/carcin/16.9.2091
   Parkin DM, 1997, IARC SCI PUBL, VVII, P0
   Potter JD, 1996, CANCER EPIDEM BIOMAR, V5, P779
   Pritchard RS, 1996, CANCER EPIDEM BIOMAR, V5, P897
   REICHEL H, 1989, NEW ENGL J MED, V320, P980, DOI 10.1056/NEJM198904133201506
   RIMM EB, 1992, AM J EPIDEMIOL, V135, P1114, DOI 10.1093/oxfordjournals.aje.a116211
   Ruggiero M, 1998, ONCOL RES, V10, P43
   Sambrook J, 1989, MOLECULAR CLONING: A LABORATORY MANUAL, V0, P0
   Segaert S, 1998, CURR OPIN CLIN NUTR METAB CARE, V1, P347, DOI 10.1097/00075197-199807000-00006
   SHABAHANG M, 1993, CANCER RES, V53, P3712
   SOWERS MR, 1986, AM J CLIN NUTR, V43, P621, DOI 10.1093/ajcn/43.4.621
   SPITZ MR, 1988, CANC B HOUST, V40, P157
   Tong WM, 1998, INT J CANCER, V75, P467, DOI 10.1002/(SICI)1097-0215(19980130)75:3<467::AID-IJC22>3.0.CO;2-4
   WALI RK, 1990, J CLIN INVEST, V85, P1296, DOI 10.1172/JCI114567
   White E, 1997, CANCER EPIDEM BIOMAR, V6, P769
   WILLETT WC, 1985, AM J EPIDEMIOL, V122, P51, DOI 10.1093/oxfordjournals.aje.a114086
   ZHAO X, 1993, ENDOCRINOLOGY, V132, P1808, DOI 10.1210/en.132.4.1808
NR 44
TC 83
Z9 90
U1 0
U2 3
PU AMER ASSOC CANCER RESEARCH
PI BIRMINGHAM
PA PO BOX 11806, BIRMINGHAM, AL 35202 USA
SN 1055-9965
EI 
J9 CANCER EPIDEM BIOMAR
JI Cancer Epidemiol. Biomarkers Prev.
PD AUG 15
PY 2001
VL 10
IS 8
BP 869
EP 874
DI 
PG 6
WC Oncology; Public, Environmental & Occupational Health
SC Oncology; Public, Environmental & Occupational Health
GA 460UZ
UT WOS:000170328100007
PM 11489753
DA 2025-02-23
ER

PT J
AU Watanabe, S
   Kitade, Y
   Masaki, T
   Nishioka, M
   Satoh, K
   Nishino, H
AF Watanabe, S
   Kitade, Y
   Masaki, T
   Nishioka, M
   Satoh, K
   Nishino, H
TI Effects of lycopene and Sho-saiko-to on hepatocarcinogenesis in a rat model of spontaneous liver cancer
SO NUTRITION AND CANCER-AN INTERNATIONAL JOURNAL
LA English
DT Article
ID transferase p-form; evans cinnamon rats; lec rats; hepatocellular-carcinoma; herbal medicine; beta-carotene; hereditary hepatitis; plasma antioxidants; oxidative stress; tomato juice
AB The Long-Evans Cinnamon (LEC) rat is a well-characterized model of spontaneous hepatocarcinogenesis. It has been shown that dietary administration of lycopene or the herbal medicine Sho-saiko-to (TJ-9) has anticarcinogenic activity, although the mechanism by which these products protect against carcinogenesis is not well known. We investigated the outcome of administration of lycopene and TJ-9 on the occurrence of hepatic neoplasia in LEC rats. A diet containing 0.005% lycopene (originally the product of tomato oleoresin containing 13% lycopene) and 1% TJ-9 (crude extracts of 7 herbs: bupleurum root, pinellia tuber, scutellaria root, jujube fruit, ginseng root, glycyrrhiza root, and ginger rhizome) was administered from 6 weeks of age until the rats were sacrificed at 76 weeks of age, at which time most of the nontreated animals were known to have hepatocellular carcinoma (HCC). Development of HCC in treated groups was analyzed histologically by comparison with untreated controls. Glutathione S-transferase placental form (GST-P) was analyzed by an immunohistochemical method. Concentration of copper, iron, and zinc, which appear to play a role in hepatocarcinogenesis in LEC rats, was analyzed The percent areas of HCC in the liver specimens of control, lycopene, and TJ-9 groups were 17.9 +/- 17.1%, 27.2 +/- 20.8%, and 27.6 +/- 18.4%, respectively. These intergroup differences were not significant. The percent area, number of areas, and mean size of area staining positively for GST-P revealed no significant differences between the groups. The number of GST-P-positive areas within the HCC lesions was greater in the TJ-9 group than in the control or lycopene group (p = 0.024 and p = 0.012, respectively). The study also demonstrated a lower concentration of iron in livers of the lycopene group than the control group (p = 0.019). There were no differences in serum a-fetoprotein levels or the cumulative survival rates between the groups. In conclusion, long-term administration of lycopene or TJ-9 did not reduce the risk of hepatocarcinogenesis in LEC rats.
C1 Kagawa Med Univ, Dept Internal Med 3, Miki, Kagawa 7610701, Japan.
   Hirosaki Univ, Sch Med, Dept Biochem 2, Hirosaki, Aomori 036, Japan.
   Kyoto Prefectural Univ Med, Dept Biochem, Kyoto 602, Japan.
C3 Kagawa University; Hirosaki University; Kyoto Prefectural University of Medicine
RP Kagawa Med Univ, Dept Internal Med 3, 1750-0157, Miki, Kagawa 7610701, Japan.
EM seishiro@kms.ac.jp
CR Astorg P, 1997, NUTR CANCER, V29, P60, DOI 10.1080/01635589709514603
   BERTRAM JS, 1991, CARCINOGENESIS, V12, P671, DOI 10.1093/carcin/12.4.671
   COLDITZ GA, 1985, AM J CLIN NUTR, V41, P32, DOI 10.1093/ajcn/41.1.32
   DI MASCIO P, 1989, ARCH BIOCHEM BIOPHYS, V274, P532, DOI 10.1016/0003-9861(89)90467-0
   FRANCESCHI S, 1994, INT J CANCER, V59, P181, DOI 10.1002/ijc.2910590207
   GIOVANNUCCI E, 1995, J NATL CANCER I, V87, P1767, DOI 10.1093/jnci/87.23.1767
   Gradelet S, 1998, CARCINOGENESIS, V19, P403, DOI 10.1093/carcin/19.3.403
   Imai T, 1997, CARCINOGENESIS, V18, P545, DOI 10.1093/carcin/18.3.545
   Kato J, 1996, J CLIN INVEST, V98, P923, DOI 10.1172/JCI118875
   Kim DJ, 1997, CANCER LETT, V120, P15, DOI 10.1016/S0304-3835(97)00281-4
   LEVY J, 1995, NUTR CANCER, V24, P257, DOI 10.1080/01635589509514415
   Masaki T, 1998, HEPATOLOGY, V27, P1257, DOI 10.1002/hep.510270511
   MASUDA R, 1988, JPN J CANCER RES, V79, P828, DOI 10.1111/j.1349-7006.1988.tb00044.x
   MUTAI M, 1990, CANCER LETT, V49, P127, DOI 10.1016/0304-3835(90)90148-Q
   Narisawa T, 1998, JPN J CANCER RES, V89, P1003, DOI 10.1111/j.1349-7006.1998.tb00488.x
   NIGHITA T, 1985, JPN J ELECTROPHORESI, V29, P369
   Nishino H, 1997, J CELL BIOCHEM, V0, P86
   OKA H, 1995, CANCER-AM CANCER SOC, V76, P743, DOI 10.1002/1097-0142(19950901)76:5<743::AID-CNCR2820760506>3.0.CO;2-V
   Okajima E, 1998, JPN J CANCER RES, V89, P22, DOI 10.1111/j.1349-7006.1998.tb00474.x
   Okajima E, 1997, JPN J CANCER RES, V88, P543, DOI 10.1111/j.1349-7006.1997.tb00417.x
   Okita K, 1993, EUR J CANCER PREV, V2, P169, DOI 10.1097/00008469-199303000-00010
   OYAMADA M, 1988, JPN J CANCER RES, V79, P5, DOI 10.1111/j.1349-7006.1988.tb00002.x
   Sakaida I, 1998, J HEPATOL, V28, P298, DOI 10.1016/0168-8278(88)80017-5
   Sasaki M, 1985, RAT NEWS LETT, V14, P4
   SATO K, 1989, ADV CANCER RES, V52, P205
   Satoh K, 1998, CARCINOGENESIS, V19, P1665, DOI 10.1093/carcin/19.9.1665
   SAWAKI M, 1990, CARCINOGENESIS, V11, P1857, DOI 10.1093/carcin/11.10.1857
   SAWAKI M, 1994, CARCINOGENESIS, V15, P1833, DOI 10.1093/carcin/15.9.1833
   Sawaki M, 1998, CARCINOGENESIS, V19, P331, DOI 10.1093/carcin/19.2.331
   Sharoni Y, 1997, CANCER DETECT PREV, V21, P118
   Shimizu I, 1999, HEPATOLOGY, V29, P149, DOI 10.1002/hep.510290108
   SOLT D, 1976, NATURE, V263, P701, DOI 10.1038/263701a0
   Sone H, 1996, HEPATOLOGY, V23, P764, DOI 10.1053/jhep.1996.v23.pm0008666330
   SUGAWARA N, 1991, EXPERIENTIA, V47, P1060, DOI 10.1007/BF01923342
   Tatsuta M, 1997, INT J CANCER, V71, P1045, DOI 10.1002/(SICI)1097-0215(19970611)71:6<1045::AID-IJC21>3.3.CO;2-N
   TSUDA H, 1994, JPN J CANCER RES, V85, P1214, DOI 10.1111/j.1349-7006.1994.tb02932.x
   TSUDA H, 1993, JPN J CANCER RES, V84, P230, DOI 10.1111/j.1349-7006.1993.tb02861.x
   Vainio Harri, 1998, CANCER EPIDEMIOLOGY BIOMARKERS AND PREVENTION, V7, P725
   Yamamoto Y, 1998, BIOCHEM BIOPH RES CO, V247, P166, DOI 10.1006/bbrc.1998.8752
   Yamamoto Y, 1997, J TRACE ELEM EXP MED, V10, P129
   YANO H, 1994, CANCER RES, V54, P448
NR 41
TC 39
Z9 44
U1 0
U2 11
PU ROUTLEDGE JOURNALS, TAYLOR & FRANCIS LTD
PI ABINGDON
PA 2-4 PARK SQUARE, MILTON PARK, ABINGDON OX14 4RN, OXON, ENGLAND
SN 0163-5581
EI 1532-7914
J9 NUTR CANCER
JI Nutr. Cancer
PD JUN 15
PY 2001
VL 39
IS 1
BP 96
EP 101
DI 10.1207/S15327914nc391_13
PG 6
WC Oncology; Nutrition & Dietetics
SC Oncology; Nutrition & Dietetics
GA 475GR
UT WOS:000171154600013
PM 11588908
DA 2025-02-23
ER

PT J
AU Sartippour, MR
   Heber, D
   Ma, JY
   Lu, QY
   Go, VL
   Nguyen, M
AF Sartippour, MR
   Heber, D
   Ma, JY
   Lu, QY
   Go, VL
   Nguyen, M
TI Green tea and its catechins inhibit breast cancer xenografts
SO NUTRITION AND CANCER-AN INTERNATIONAL JOURNAL
LA English
DT Article
ID smooth-muscle-cells; anticarcinogenic activity; dietary habits; angiogenesis; risk; polyphenols; consumption; induction; gallate; stomach
AB Investigators have shown that green tea may, decrease the risk of cancer. It is widely accepted that the main active component of green tea is epigallocatechin-3-gallate (EGCG). In this study, we examined the effect of green tea on breast cancer growth and endothelial cells in in vitro assays and in animal models. Furthermore, we compared the potency of the different catechin components of green tea extract (GTE), including EGCG. Our data showed that mixed GTE and its individual catechin components were effective in inhibiting breast cancer and endothelial cell proliferation. In mouse experiments, GTE suppressed xenograft size and decreased the tumor vessel density. Our results demonstrated the value of all catechins and argued for the use of a mixed GTE as a botanical dietary supplement, rather than purified EGCG, in future clinical trials.
C1 Univ Calif Los Angeles, Dept Surg, Los Angeles, CA 90095 USA.
   Univ Calif Los Angeles, Ctr Human Nutr, Los Angeles, CA 90095 USA.
C3 University of California System; University of California Los Angeles; University of California System; University of California Los Angeles
RP Univ Calif Los Angeles, Dept Surg, Box 951782, Los Angeles, CA 90095 USA.
EM mainguyen@mednet.ucla.edu
FU NCCIH NIH HHS [P50 AT 00151] Funding Source: Medline; NIDDK NIH HHS [T32 DK-07688] Funding Source: Medline
CR Ahn HY, 1999, MOL BIOL CELL, V10, P1093, DOI 10.1091/mbc.10.4.1093
   Bertolini F, 2000, LEUKEMIA, V14, P1477, DOI 10.1038/sj.leu.2401854
   Blot WJ, 1997, CRIT REV FOOD SCI, V37, P739, DOI 10.1080/10408399709527800
   Bushman JL, 1998, NUTR CANCER, V31, P151, DOI 10.1080/01635589809514697
   Cao YH, 1999, NATURE, V398, P381, DOI 10.1038/18793
   Chen ZP, 1998, CANCER LETT, V129, P173, DOI 10.1016/S0304-3835(98)00108-6
   Dong ZG, 1997, CANCER RES, V57, P4414
   Fujiki H, 1999, P SOC EXP BIOL MED, V220, P225, DOI 10.1046/j.1525-1373.1999.d01-38.x
   GAO YT, 1994, JNCI-J NATL CANCER I, V86, P855, DOI 10.1093/jnci/86.11.855
   Garbisa S, 1999, NAT MED, V5, P1216, DOI 10.1038/15145
   Haslam E, 1996, J NAT PROD, V59, P205, DOI 10.1021/np960040+
   Heber D, 1999, NUTRITIONAL ONCOLOGY, V0, P1
   Jankun J, 1997, NATURE, V387, P561, DOI 10.1038/42381
   Ji BT, 1996, CANCER, V77, P2449, DOI 10.1002/(SICI)1097-0142(19960615)77:12<2449::AID-CNCR6>3.3.CO;2-X
   Ji BT, 1997, INT J CANCER, V70, P255, DOI 10.1002/(SICI)1097-0215(19970127)70:3<255::AID-IJC1>3.0.CO;2-W
   KATO I, 1990, JPN J CANCER RES, V81, P1101, DOI 10.1111/j.1349-7006.1990.tb02520.x
   KHAN SG, 1992, CANCER RES, V52, P4050
   Kohlmeier L, 1997, NUTR CANCER, V27, P1, DOI 10.1080/01635589709514494
   KOMORI A, 1993, JPN J CLIN ONCOL, V23, P186
   KONO S, 1991, J CLIN EPIDEMIOL, V44, P1255, DOI 10.1016/0895-4356(91)90158-6
   KONO S, 1988, JPN J CANCER RES, V79, P1067, DOI 10.1111/j.1349-7006.1988.tb01528.x
   Kuroda Y, 1999, MUTAT RES-REV MUTAT, V436, P69, DOI 10.1016/S1383-5742(98)00019-2
   LEE MC, 2000, THERAPEUTIC IMPLICAT, V0, P150
   LIAO SS, 1995, CANCER LETT, V96, P239, DOI 10.1016/0304-3835(95)03948-V
   Lin YL, 1997, MOL PHARMACOL, V52, P465, DOI 10.1124/mol.52.3.465
   Lu LH, 1998, BRIT J PHARMACOL, V124, P1227, DOI 10.1038/sj.bjp.0701912
   Mitscher LA, 1997, MED RES REV, V17, P327, DOI 10.1002/(SICI)1098-1128(199707)17:4<327::AID-MED2>3.0.CO;2-Y
   Nagata C, 1998, NUTR CANCER, V30, P21, DOI 10.1080/01635589809514635
   Nakachi K, 1998, JPN J CANCER RES, V89, P254, DOI 10.1111/j.1349-7006.1998.tb00556.x
   NEWMAN RA, 1999, P AN M AM SOC CLIN, V18, P0
   NG KK, 1999, P M AM SOC CLIN ONCO, V18, P0
   Nguyen M, 2000, ONCOGENE, V19, P3449, DOI 10.1038/sj.onc.1203677
   Nguyen M, 1997, INT J ONCOL, V10, P965
   Nguyen M, 1996, BIOCHEM BIOPH RES CO, V228, P716, DOI 10.1006/bbrc.1996.1722
   Nguyen M, 1997, AM J PATHOL, V150, P1307
   Noda Y, 1997, BIOCHEM MOL BIOL INT, V42, P35
   OHNO Y, 1995, JPN J CANCER RES, V86, P1027, DOI 10.1111/j.1349-7006.1995.tb03016.x
   OReilly MS, 1997, CELL, V88, P277, DOI 10.1016/S0092-8674(00)81848-6
   Schut HAJ, 2000, NUTR CANCER, V36, P52, DOI 10.1207/S15327914NC3601_8
   STONER GD, 1995, J CELL BIOCHEM, V0, P169
   Swiercz R, 1999, ONCOL REP, V6, P523
   TAJIMA K, 1985, JPN J CANCER RES, V76, P705
   Tang FY, 1999, FREE RADICAL BIO MED, V27, P0
   TEWES FJ, 1990, ENVIRON RES, V52, P23, DOI 10.1016/S0013-9351(05)80148-3
   Tomlinson J, 1999, CLIN CANCER RES, V5, P3516
   Vázquez F, 1999, J BIOL CHEM, V274, P23349, DOI 10.1074/jbc.274.33.23349
   Watanabe Y, 1984, NIHON SHOKAKIBYO GAKKAI ZASSHI, V81, P185
   Webb T, 2000, J NATL CANCER I, V92, P1038, DOI 10.1093/jnci/92.13.1038
   WEIDNER N, 1991, NEW ENGL J MED, V324, P1, DOI 10.1056/NEJM199101033240101
   Wiseman SA, 1997, CRIT REV FOOD SCI, V37, P705, DOI 10.1080/10408399709527798
   Yang CS, 1999, P SOC EXP BIOL MED, V220, P213, DOI 10.1046/j.1525-1373.1999.d01-36.x
   Yang CS, 1998, EXP LUNG RES, V24, P629, DOI 10.3109/01902149809087391
   Yang GY, 1998, CARCINOGENESIS, V19, P611, DOI 10.1093/carcin/19.4.611
   YU GP, 1995, CANCER CAUSE CONTROL, V6, P532, DOI 10.1007/BF00054162
NR 54
TC 113
Z9 122
U1 0
U2 5
PU ROUTLEDGE JOURNALS, TAYLOR & FRANCIS LTD
PI ABINGDON
PA 2-4 PARK SQUARE, MILTON PARK, ABINGDON OX14 4RN, OXON, ENGLAND
SN 0163-5581
EI 1532-7914
J9 NUTR CANCER
JI Nutr. Cancer
PD JUN 15
PY 2001
VL 40
IS 2
BP 149
EP 156
DI 10.1207/S15327914NC402_11
PG 8
WC Oncology; Nutrition & Dietetics
SC Oncology; Nutrition & Dietetics
GA 538EE
UT WOS:000174800600011
PM 11962250
DA 2025-02-23
ER

PT J
AU Poulsen, M
   Molck, AM
   Thorup, I
   Breinholt, V
   Meyer, O
AF Poulsen, M
   Molck, AM
   Thorup, I
   Breinholt, V
   Meyer, O
TI The influence of simple sugars and starch given during pre- or post-initiation on aberrant crypt foci in rat colon
SO CANCER LETTERS
LA English
DT Article
DE sugar; aberrant crypt foci; colon cancer; starch; cell proliferation
ID cell-proliferation; colorectal-cancer; carcinogenesis; sucrose; growth; mice; risk; azoxymethane; enhancement; promotion
AB The aim of the present study was to investigate the enhancing effect of dietary sugar on the development of aberrant crypt foci (ACF) in male F344 rats initiated with azoxymethane (AOM). The potential role of sugar as either a co-initiator or a promoter was investigated by giving diets high in sucrose and dextrin (61%) during either the pre-initiation, the initiation, and/or the post initiation stage of the ACF development. The colonic cell proliferation, activity of colonic phase II enzymes, and a biomarker of lipid peroxidation were additionally examined in order to obtain information on the specific mechanisms involved in the suggested effect of sucrose and dextrin on ACF development. The number of large sized and the total number of ACF were significantly increased by feeding sucrose and dextrin in the post-initiation period. No positive association between colonic cell proliferation and ACF was seen. The level of oxidative stress in the cytosol from the proximal colon and colonic glutathione transferase and quinone reductase was not affected by the sugar treatments. The overall results from this study show that sucrose and dextrin enhance the number of preneoplastic lesions in AOM-initiated rats, and act primarily as promoters in the development of ACF. (C) 2001 Elsevier Science Ireland Ltd. All rights reserved.
C1 Danish Vet & Food Adm, Inst Food Safety & Toxicol, DK-2860 Soborg, Denmark.
RP Poulsen, M (corresponding author), Danish Vet & Food Adm, Inst Food Safety & Toxicol, Morkhoj Bygade 19, DK-2860 Soborg, Denmark.
CR BIRD RP, 1995, CANCER LETT, V93, P55, DOI 10.1016/0304-3835(95)03788-X
   BIRD RP, 1995, CANCER LETT, V88, P201, DOI 10.1016/0304-3835(94)03618-S
   Breinholt V, 1999, XENOBIOTICA, V29, P1227, DOI 10.1080/004982599237903
   Burley VJ, 1997, EUR J CANCER PREV, V6, P422, DOI 10.1097/00008469-199710000-00003
   Caderni G, 1996, NUTR CANCER, V25, P179, DOI 10.1080/01635589609514440
   CADERNI G, 1991, CANCER RES, V51, P3721
   CADERNI G, 1994, J NUTR, V124, P517, DOI 10.1093/jn/124.4.517
   CORPET DE, 1990, CANCER RES, V50, P6955
   Corpet DE, 1998, NUTR CANCER, V32, P29, DOI 10.1080/01635589809514713
   FARBER E, 1991, CANCER RES, V51, P2751
   HALLIWELL B, 1990, METHOD ENZYMOL, V186, P1
   Hill MJ, 1999, EUR J CANCER PREV, V8, P465, DOI 10.1097/00008469-199910000-00014
   JACOBS LR, 1987, PREV MED, V16, P566, DOI 10.1016/0091-7435(87)90073-9
   JOHNSON IT, 1995, EUR J CANCER PREV, V4, P365, DOI 10.1097/00008469-199510000-00006
   Kim YI, 1998, NUTR REV, V56, P275
   Kristiansen E, 1996, CANCER LETT, V105, P147, DOI 10.1016/0304-3835(96)04281-4
   KRISTIANSEN E, 1995, NUTR CANCER, V23, P151, DOI 10.1080/01635589509514371
   Lake BG, 1987, BIOCHEMICAL TOXICOLOGY: A PRATICAL APPROACH, V0, P183
   Lauridsen ST, 1999, ATHEROSCLEROSIS, V142, P169, DOI 10.1016/S0021-9150(98)00234-2
   Luceri C, 1996, NUTR CANCER, V25, P187, DOI 10.1080/01635589609514441
   MCKEOWNEYSSEN G, 1994, CANCER EPIDEM BIOMAR, V3, P687
   Moore MA, 1998, EUR J CANCER PREV, V7, P353, DOI 10.1097/00008469-199810000-00002
   Potter JD, 1999, JNCI-J NATL CANCER I, V91, P916, DOI 10.1093/jnci/91.11.916
   POTTER JD, 1995, EUR J CANCER, V31A, P1033, DOI 10.1016/0959-8049(95)00125-3
   PRETLOW TP, 1994, BIOCH MOL ASPECTS SE, V2, P93
   SAKATA T, 1987, BRIT J NUTR, V58, P95, DOI 10.1079/BJN19870073
   SANDFORTH F, 1988, EUR J CLIN INVEST, V18, P655, DOI 10.1111/j.1365-2362.1988.tb01283.x
   STAMP D, 1993, CARCINOGENESIS, V14, P777, DOI 10.1093/carcin/14.4.777
   Thorup I, 1995, ANTICANCER RES, V15, P2101
   ZHANG JH, 1994, NUTR CANCER, V22, P267, DOI 10.1080/01635589409514352
NR 30
TC 30
Z9 32
U1 0
U2 6
PU ELSEVIER SCI IRELAND LTD
PI CLARE
PA CUSTOMER RELATIONS MANAGER, BAY 15, SHANNON INDUSTRIAL ESTATE CO, CLARE, IRELAND
SN 0304-3835
EI 
J9 CANCER LETT
JI Cancer Lett.
PD JUN 26
PY 2001
VL 167
IS 2
BP 135
EP 143
DI 10.1016/S0304-3835(01)00487-6
PG 9
WC Oncology
SC Oncology
GA 437XH
UT WOS:000169024300003
PM 11369133
DA 2025-02-23
ER

PT J
AU Levi, F
   Pasche, C
   Lucchini, F
   La Vecchia, C
AF Levi, F
   Pasche, C
   Lucchini, F
   La Vecchia, C
TI Dietary fibre and the risk of colorectal cancer
SO EUROPEAN JOURNAL OF CANCER
LA English
DT Article
DE case-control study; colorectal cancer; diet; dietary fibre; epidemiology; humans; neoplasms; risk factors; Switzerland
ID colon-cancer; plant foods; micronutrients; vegetables; recurrence; adenoma; cohort; fruit; meat; fat
AB The relationship between various types of fibre and colorectal cancer risk was investigated using data froth a case-control study conducted in the Swiss Canton of Vaud between January 1992 and December 2000. The study included 286 cases of incident, histologically-confirmed colorectal cancers (149 colon and 137 rectal cancers) admitted to the University Hospital of Lausanne, and 550 controls whose admission diagnosis was of acute, non-neoplastic diseases. Dietary habits were investigated using a validated food frequency questionnaire (FFQ). Odds ratios (ORs) were computed after allowance for age, sex, education, physical activity and energy intake. Fibre was analysed both as a continuous variable and in tertiles. There was a significant inverse relationship of total fibre intake (determined by the Englyst method as non-starch polysaccharides) and of its components with the risk of colorectal cancer. ORs for a difference in intake of one standard deviation from the mean fibre intake of the control distribution was 0.57 for total fibres, 0.55 for soluble non-cellulose polysaccharides (NCPs), 0.58 for total insoluble fibres, 0.57 for cellulose, 0.62 for insoluble NCP and 0.62 for lignin. When fibre was classified according to its source, the OR was 0.60 for vegetables, 0.78 for fruit and 0.74 for grain fibre. The ORs were similar for colon and rectal cancer and consistent across the strata of the major covariates and of several types of fibres. (C) 2001 Elsevier Science Ltd. All rights reserved.
C1 Inst Univ Med Sociale & Prevent, Unite Epidemiol Canc, CH-1005 Lausanne, Switzerland.
   CHU Vaudois, Inst Univ Med Sociale & Prevent, Registre Vaudois Tumeurs, CH-1011 Lausanne, Switzerland.
   Ist Ric Farmacol Mario Negri, I-20157 Milan, Italy.
   Univ Milan, Ist Stat Med & Biometria, I-20133 Milan, Italy.
C3 University of Lausanne; Centre Hospitalier Universitaire Vaudois (CHUV); Istituto di Ricerche Farmacologiche Mario Negri IRCCS; University of Milan
RP Inst Univ Med Sociale & Prevent, Unite Epidemiol Canc, Bugnon 17, CH-1005 Lausanne, Switzerland.
EM fabio.levi@inst.hospvd.ch
CR Bonithon-Kopp C, 2000, LANCET, V356, P1300, DOI 10.1016/S0140-6736(00)02813-0
   Bruce WR, 2000, CANCER EPIDEM BIOMAR, V9, P1271
   BURKITT DP, 1971, CANCER, V28, P3, DOI 10.1002/1097-0142(197107)28:1<3::AID-CNCR2820280104>3.0.CO;2-N
   CUMMINGS JH, 1995, AM J CLIN NUTR, V61, P938S, DOI 10.1093/ajcn/61.4.938S
   Decarli A, 1996, ANN EPIDEMIOL, V6, P110, DOI 10.1016/1047-2797(95)00129-8
   ENGLYST HN, 1992, ANALYST, V117, P1707, DOI 10.1039/an9921701707
   Franceschi S, 1998, JOURNAL OF EPIDEMIOLOGY AND BIOSTATISTICS, V3, P217
   Franceschi S, 2001, ANN ONCOL, V12, P173, DOI 10.1023/A:1008304128577
   Franceschi Silvia, 1995, ANNALS OF EPIDEMIOLOGY, V5, P69, DOI 10.1016/1047-2797(95)92893-D
   Fuchs CS, 1999, NEW ENGL J MED, V340, P169, DOI 10.1056/NEJM199901213400301
   GIOVANNUCCI E, 1994, CANCER RES, V54, P2390
   GOLDBOHM RA, 1994, CANCER RES, V54, P718
   Hill MJ, 1997, EUR J CANCER PREV, V6, P219, DOI 10.1097/00008469-199706000-00002
   HOWE GR, 1992, J NATL CANCER I, V84, P1887, DOI 10.1093/jnci/84.24.1887
   Jansen MCJF, 1999, INT J CANCER, V81, P174, DOI 10.1002/(SICI)1097-0215(19990412)81:2<174::AID-IJC2>3.0.CO;2-#
   La Vecchia C, 1997, CANCER EPIDEM BIOMAR, V6, P1007
   La Vecchia C, 1999, INT J CANCER, V82, P151, DOI 10.1002/(SICI)1097-0215(19990702)82:1<151::AID-IJC25>3.0.CO;2-9
   LaVecchia C, 1997, INT J CANCER, V73, P525, DOI 10.1002/(SICI)1097-0215(19971114)73:4<525::AID-IJC12>3.0.CO;2-8
   LAVECCHIA C, 1993, INT J CANCER, V55, P386
   LeMarchand L, 1997, EPIDEMIOLOGY, V8, P658, DOI 10.1097/00001648-199710000-00008
   Levi F, 2000, EUR J CANCER, V36, P2115, DOI 10.1016/S0959-8049(00)00195-7
   Levi F, 1999, EUR J CANCER PREV, V8, P487, DOI 10.1097/00008469-199912000-00003
   Manousos O, 1999, INT J CANCER, V83, P15, DOI 10.1002/(SICI)1097-0215(19990924)83:1<15::AID-IJC4>3.0.CO;2-Y
   Negri E, 1998, CANCER EPIDEM BIOMAR, V7, P667
   Pietinen P, 1999, CANCER CAUSE CONTROL, V10, P387, DOI 10.1023/A:1008962219408
   Schatzkin A, 2000, NEW ENGL J MED, V342, P1149, DOI 10.1056/NEJM200004203421601
   Slattery ML, 1997, CANCER CAUSE CONTROL, V8, P575, DOI 10.1023/A:1018490212481
   Soler M, 2001, INT J CANCER, V91, P283, DOI 10.1002/1097-0215(200002)9999:9999<::AID-IJC1047>3.0.CO;2-I
   STEINMETZ KA, 1994, AM J EPIDEMIOL, V139, P1
   THUN MJ, 1992, JNCI-J NATL CANCER I, V84, P1491, DOI 10.1093/jnci/84.19.1491
   WILLETT W, 1986, AM J EPIDEMIOL, V124, P17, DOI 10.1093/oxfordjournals.aje.a114366
NR 31
TC 58
Z9 68
U1 0
U2 25
PU ELSEVIER SCI LTD
PI OXFORD
PA THE BOULEVARD, LANGFORD LANE, KIDLINGTON, OXFORD OX5 1GB, OXON, ENGLAND
SN 0959-8049
EI 1879-0852
J9 EUR J CANCER
JI Eur. J. Cancer
PD NOV 15
PY 2001
VL 37
IS 16
BP 2091
EP 2096
DI 10.1016/S0959-8049(01)00254-4
PG 6
WC Oncology
SC Oncology
GA 483NU
UT WOS:000171641800022
PM 11597389
DA 2025-02-23
ER

PT J
AU Calza, S
   Ferraroni, M
   LaVecchia, C
   Franceschi, S
   Decarli, A
AF Calza, S
   Ferraroni, M
   LaVecchia, C
   Franceschi, S
   Decarli, A
TI Low-risk diet for colorectal cancer in Italy
SO EUROPEAN JOURNAL OF CANCER PREVENTION
LA English
DT Article
DE colorectal neoplasms; diet; macronutrient; risk score
ID food-frequency questionnaire; colon-cancer; breast-cancer; olive oil; meat; fat
AB An innovative approach was used to define a low-risk diet for colorectal cancer from a multicentric case-control study of 1953 incident cases and 4154 hospital controls from Italy. A logistic regression model was fitted on the reported intake of five macronutrients, and the estimated coefficients were used to compute a diet-related logistic risk score (LRS). The mean of LRS within risk decile ranged from 0.89 to 1.86. Total energy intake and absolute consumption of each macronutrient increased with increasing LRS. In relative terms, however, starch intake showed an almost threefold increase across subsequent score levels, while a decline was observed for unsaturated fat, sugar and protein. Saturated fat consumption remained fairly stable in relative terms. When food groups were considered, bread and cereals dishes, cakes and desserts and refined sugar were positively associated, while the consumption of vegetables, fruit, fish, poultry and olive oils was inversely associated with LRS. (C) 2001 Lippincott Williams Wilkins.
C1 Univ Milan, Ist Stat Med & Biometria, I-20133 Milan, Italy.
   Univ Milan, Dipartimento Med Chirurg & Odontoiatria, I-20122 Milan, Italy.
   Ist Ric Farmacol Mario Negri, Milan, Italy.
   Int Agcy Res Canc, F-69372 Lyon, France.
   Univ Brescia, Dipartimento Sci Biomed & Biotecnol, Sez Stat Med & Biometria, I-25121 Brescia, Italy.
C3 University of Milan; University of Milan; Istituto di Ricerche Farmacologiche Mario Negri IRCCS; World Health Organization; International Agency for Research on Cancer (IARC); University of Brescia
RP Univ Milan, Ist Stat Med & Biometria, Via G Venezian 1, I-20133 Milan, Italy.
EM stefano.calza@unimi.it
CR [Anonymous], 1900, DOI 10.1097/00002030-199912240-00009, V0, P0
   Braga C, 1998, CANCER-AM CANCER SOC, V82, P448, DOI 10.1002/(SICI)1097-0142(19980201)82:3<448::AID-CNCR4>3.0.CO;2-L
   Caygill CPJ, 1996, BRIT J CANCER, V74, P159, DOI 10.1038/bjc.1996.332
   Chatenoud L, 1999, AM J CLIN NUTR, V70, P1107
   Decarli A, 1996, ANN EPIDEMIOL, V6, P110, DOI 10.1016/1047-2797(95)00129-8
   Decarli A, 1997, EPIDEMIOLOGY, V8, P425, DOI 10.1097/00001648-199707000-00013
   FRANCESCHI S, 1993, EUR J CANCER, V29A, P2298, DOI 10.1016/0959-8049(93)90225-5
   Franceschi S, 1997, CANCER EPIDEM BIOMAR, V6, P875
   Franceschi S, 1998, INT J CANCER, V76, P321, DOI 10.1002/(SICI)1097-0215(19980504)76:3<321::AID-IJC6>3.0.CO;2-X
   Franceschi S, 1995, INT J CANCER, V63, P785, DOI 10.1002/ijc.2910630606
   Franceschi S, 1997, INT J CANCER, V72, P56, DOI 10.1002/(SICI)1097-0215(19970703)72:1<56::AID-IJC8>3.0.CO;2-3
   GIOVANNUCCI E, 1995, CANCER CAUSE CONTROL, V6, P164, DOI 10.1007/BF00052777
   GOLDBOHM RA, 1994, CANCER RES, V54, P718
   Kearney J, 1996, AM J EPIDEMIOL, V143, P907, DOI 10.1093/oxfordjournals.aje.a008834
   LaVecchia C, 1997, INT J CANCER, V73, P525, DOI 10.1002/(SICI)1097-0215(19971114)73:4<525::AID-IJC12>3.0.CO;2-8
   Levi F, 1999, BRIT J CANCER, V79, P1283, DOI 10.1038/sj.bjc.6690206
   Levi F, 1998, JOURNAL OF EPIDEMIOLOGY AND BIOSTATISTICS, V3, P295
   Lipworth L, 1997, PREV MED, V26, P181, DOI 10.1006/pmed.1996.9977
   MANOUSOS O, 1983, INT J CANCER, V32, P1, DOI 10.1002/ijc.2910320102
   POTTER JD, 1993, EPIDEMIOL REV, V15, P499, DOI 10.1093/oxfordjournals.epirev.a036132
   Potter JD, 1996, CANCER CAUSE CONTROL, V7, P127, DOI 10.1007/BF00115644
   Salvini Simonetta, 1996, JOURNAL OF FOOD COMPOSITION AND ANALYSIS, V9, P57, DOI 10.1006/jfca.1996.0007
   Shannon J, 1996, CANCER EPIDEM BIOMAR, V5, P495
   TOMASSON H, 1995, STAT MED, V14, P1331, DOI 10.1002/sim.4780141206
   TRICHOPOULOS D, 1985, INT J CANCER, V36, P291, DOI 10.1002/ijc.1985.36.3.291
   WILLETT WC, 1990, NEW ENGL J MED, V323, P1664, DOI 10.1056/NEJM199012133232404
   Willett WC, 1997, AM J CLIN NUTR, V65, P1220, DOI 10.1093/ajcn/65.4.1220S
NR 27
TC 8
Z9 8
U1 0
U2 7
PU LIPPINCOTT WILLIAMS & WILKINS
PI PHILADELPHIA
PA TWO COMMERCE SQ, 2001 MARKET ST, PHILADELPHIA, PA 19103 USA
SN 0959-8278
EI 1473-5709
J9 EUR J CANCER PREV
JI Eur. J. Cancer Prev.
PD DEC 15
PY 2001
VL 10
IS 6
BP 515
EP 521
DI 10.1097/00008469-200112000-00006
PG 7
WC Oncology
SC Oncology
GA 508JC
UT WOS:000173084100006
PM 11916350
DA 2025-02-23
ER

PT J
AU Schiff, MA
   Patterson, RE
   Baumgartner, RN
   Masuk, M
   van Asselt-King, L
   Wheeler, CM
   Becker, TM
AF Schiff, MA
   Patterson, RE
   Baumgartner, RN
   Masuk, M
   van Asselt-King, L
   Wheeler, CM
   Becker, TM
TI Serum carotenoids and risk of cervical intraepithelial neoplasia in Southwestern American Indian women
SO CANCER EPIDEMIOLOGY BIOMARKERS & PREVENTION
LA English
DT Article
ID beta-carotene; cancer prevention; alpha-tocopherol; plasma; retinol; fruit; micronutrients; vegetables; dysplasia; dietary
AB The objective of this research was to evaluate the association between serum carotenoids and cervical intraepithelial neoplasia (CIN) among Southwestern American Indian women. Cases were American Indian women with biopsy-proven CIN II/III cervical lesions (n = 81) diagnosed between November 1994 and October 1997. Controls were American Indian women from the same clinics with normal cervical epithelium (n = 160). All of the subjects underwent interviews and laboratory evaluations. Interviews evaluated demographic information, sexual history, and cigarette smoking. Serum concentrations of alpha -carotene, beta -carotene, beta -cryptoxanthin, lycopene, and lutein/zeaxanthin were measured by high performance liquid chromatography. Cervical human papillomavirus infection was detected using a PCR-based test. Increasing levels of alpha -carotene, beta -cryptoxanthin, and lutein/zeaxanthin were associated with decreasing risk of CIN II/III. In addition, the highest tertiles of beta -cryptoxanthin (odds ratio = 0.39, 95% confidence interval = 0.17-0.91) and lutein/zeaxanthin (odds ratio = 0.40, 95% confidence interval = 0.17-0.95) were associated with the lowest risk of CIN. In conclusion, specially targeted intervention efforts to increase consumption of fruits and vegetables may protect Southwestern American Indian women from developing CIN.
C1 Fred Hutchinson Canc Res Ctr, Canc Prevent Res Program, Seattle, WA 98109 USA.
   Univ Washington, Dept Epidemiol, Seattle, WA 98115 USA.
   Univ New Mexico, Sch Med, Dept Internal Med, Albuquerque, NM 87131 USA.
   First Choice Community Hlth Clin, Los Lunas, NM 87031 USA.
   Rehoboth Med Ctr, Gallup, NM 87301 USA.
   Univ New Mexico, Hlth Sci Ctr, Dept Mol Genet & Microbiol, Albuquerque, NM 87131 USA.
   Oregon Hlth Sci Univ, Dept Publ Hlth & Prevent Med, Portland, OR 97201 USA.
C3 Fred Hutchinson Cancer Center; University of Washington; University of Washington Seattle; University of New Mexico; University of New Mexico's Health Sciences Center; University of New Mexico; Oregon Health & Science University
RP Patterson, RE (corresponding author), Fred Hutchinson Canc Res Ctr, Canc Prevent Res Program, 1100 Fairview Ave N MP-1002, Seattle, WA 98109 USA.
FU NCI NIH HHS [R01-CA-55348, T32-CA09168] Funding Source: Medline
CR ALBANES D, 1995, AM J CLIN NUTR, V62, P1427, DOI 10.1093/ajcn/62.6.1427S
   [Anonymous], 1993, INT J CANCER, V0, P0, DOI DOI 10.1002/ijc.2910540413
   Ballew C, 1997, J NUTR, V127, PS2085, DOI 10.1093/jn/127.10.2085S
   BATIEHA AM, 1993, CANCER EPIDEM BIOMAR, V2, P335
   BROCK KE, 1988, JNCI-J NATL CANCER I, V80, P580, DOI 10.1093/jnci/80.8.580
   BUCKLEY DI, 1992, NUTR CANCER, V17, P179, DOI 10.1080/01635589209514185
   CAMPBELL DR, 1994, CANCER EPIDEM BIOMAR, V3, P493
   Gravitt PE, 1998, J CLIN MICROBIOL, V36, P3020, DOI 10.1128/JCM.36.10.3020-3027.1998
   Hennekens CH, 1996, NEW ENGL J MED, V334, P1145, DOI 10.1056/NEJM199605023341801
   Nagata C, 1999, BRIT J CANCER, V81, P1234, DOI 10.1038/sj.bjc.6690834
   *NCI DIV CANC CONT, 2001, SEER PROGR PUBL US D, V0, P0
   Omenn GS, 1996, J NATL CANCER I, V88, P1550, DOI 10.1093/jnci/88.21.1550
   Palan PR, 1996, CLIN CANCER RES, V2, P181
   Peng YM, 1998, CANCER EPIDEM BIOMAR, V7, P347
   POTISCHMAN N, 1991, AM J EPIDEMIOL, V134, P1347, DOI 10.1093/oxfordjournals.aje.a116037
   Rock CL, 1997, PHARMACOL THERAPEUT, V75, P185, DOI 10.1016/S0163-7258(97)00054-5
   Schiff M, 2000, AM J EPIDEMIOL, V152, P716, DOI 10.1093/aje/152.8.716
   SMITH SA, 1995, CANCER CAUSE CONTROL, V6, P292, DOI 10.1007/BF00051404
   STEINMETZ KA, 1991, CANCER CAUSE CONTROL, V2, P427, DOI 10.1007/BF00054304
   Steinmetz KA, 1996, J AM DIET ASSOC, V96, P1027, DOI 10.1016/S0002-8223(96)00273-8
   Talwar D, 1998, CLIN CHIM ACTA, V270, P85, DOI 10.1016/S0009-8981(97)00224-6
   VANEENWYK J, 1991, INT J CANCER, V48, P34, DOI 10.1002/ijc.2910480107
NR 23
TC 20
Z9 23
U1 0
U2 2
PU AMER ASSOC CANCER RESEARCH
PI BIRMINGHAM
PA PO BOX 11806, BIRMINGHAM, AL 35202 USA
SN 1055-9965
EI 
J9 CANCER EPIDEM BIOMAR
JI Cancer Epidemiol. Biomarkers Prev.
PD NOV 15
PY 2001
VL 10
IS 11
BP 1219
EP 1222
DI 
PG 4
WC Oncology; Public, Environmental & Occupational Health
SC Oncology; Public, Environmental & Occupational Health
GA 492DX
UT WOS:000172154100016
PM 11700272
DA 2025-02-23
ER

PT J
AU Yang, WC
   Mathew, J
   Velcich, A
   Edelmann, W
   Kucherlapati, R
   Lipkin, M
   Yang, K
   Augenlicht, LH
AF Yang, WC
   Mathew, J
   Velcich, A
   Edelmann, W
   Kucherlapati, R
   Lipkin, M
   Yang, K
   Augenlicht, LH
TI Targeted inactivation of the <i>p21</i><SUP>WAF1/cip1</SUP> gene enhances <i>Apc</i>-initiated tumor formation and the tumor-promoting activity of a western-style high-risk diet by altering cell maturation in the intestinal mucosa
SO CANCER RESEARCH
LA English
DT Article
ID mouse model; leukemia-cells; 4 components; cancer; expression; arrest; p21; induction; neoplasia; apoptosis
AB Elimination of both alleles of the gene that encodes the cyclin kinase inhibitor p21(WAF1/cip1) increases the frequency and size of intestinal tumors in Apc1638(+/-) mice that inherit a mutant allele of the Ape gene, and intermediate effects are seen if a single p21 allele is inactivated. The increased tumor formation is associated with altered cell maturation in the intestinal mucosa of the p21-deficient mice-increased cell proliferation, and decreased apoptosis, and goblet cell differentiation-that is also a function of p21 gene dosage, Moreover, a Western-style diet that mimics principal risk factors for colon cancer thigh fat and phosphate, low calcium and vitamin D) accelerates tumor formation in Agc1638(+/-) mice, and the loss of a single or both p21 alleles is additive with the tumor-promoting effects of this diet, resulting in more and larger tumors, acid a highly significant decrease in survival time. Thus, p21 normally suppresses Ape-initiated tumor formation and is haplo-insufficient in this regard. This is consistent with recent reports that Ape initiates tumor formation by up-regulating c-myc expression through altered beta -catenin-Tcf signaling and that c-myc then up-regulates cdk4, whose activity is inhibited by p21, Decreased expression of p21 is also a marker of poor prognosis in patients, and the data presented suggest that dietary alterations in patients undergoing treatment for colon canter might be highly effective in improving outcome.
C1 Albert Einstein Canc Ctr, Bronx, NY 10467 USA.
   Strang Canc Prevent Ctr, New York, NY 10021 USA.
C3 Yeshiva University
RP Montefiore Hosp, Albert Einstein Canc Ctr, Dept Oncol, 111 E 210th St, Bronx, NY 10467 USA.
EM augen@aecom.yu.edu
FU NCI NIH HHS [CA75246, P0 CA13330] Funding Source: Medline
CR Archer SY, 1998, P NATL ACAD SCI USA, V95, P6791, DOI 10.1073/pnas.95.12.6791
   Augenlicht LH, 1999, CANCER RES, V59, P6005
   Bunz F, 1998, SCIENCE, V282, P1497, DOI 10.1126/science.282.5393.1497
   DENG CX, 1995, CELL, V82, P675, DOI 10.1016/0092-8674(95)90039-X
   DOLL R, 1981, JNCI-J NATL CANCER I, V66, P1191, DOI 10.1093/jnci/66.6.1192
   ELDEIRY WS, 1993, CELL, V75, P817, DOI 10.1016/0092-8674(93)90500-P
   ELDEIRY WS, 1995, CANCER RES, V55, P2910
   Fero ML, 1998, NATURE, V396, P177, DOI 10.1038/24179
   FODDE R, 1994, P NATL ACAD SCI USA, V91, P8969, DOI 10.1073/pnas.91.19.8969
   Goldberg Y, 1996, ONCOGENE, V12, P893
   HARPER JW, 1993, CELL, V75, P805
   He TC, 1998, SCIENCE, V281, P1509, DOI 10.1126/science.281.5382.1509
   Heerdt BG, 1998, CANCER RES, V58, P2869
   Hermeking H, 2000, P NATL ACAD SCI USA, V97, P2229, DOI 10.1073/pnas.050586197
   JIANG HP, 1994, ONCOGENE, V9, P3397
   Kinzler KW, 1996, CELL, V87, P159, DOI 10.1016/S0092-8674(00)81333-1
   Lipkin M, 1999, ANNU REV NUTR, V19, P545, DOI 10.1146/annurev.nutr.19.1.545
   MICHIELI P, 1994, CANCER RES, V54, P3391
   MOSER AR, 1990, SCIENCE, V247, P322, DOI 10.1126/science.2296722
   NEWMARK HL, 1991, AM J CLIN NUTR, V54, PS209, DOI 10.1093/ajcn/54.1.209S
   NEWMARK HL, 1990, JNCI-J NATL CANCER I, V82, P491, DOI 10.1093/jnci/82.6.491
   OTORI K, 1995, CANCER RES, V55, P4743
   PARKER SB, 1995, SCIENCE, V267, P1024, DOI 10.1126/science.7863329
   Polyak K, 1996, AM J PATHOL, V149, P381
   PRETLOW TP, 1991, CANCER RES, V51, P1564
   Pretlow TP, 1999, COLORECTAL CANC MOL, V0, P67
   Risio M, 1996, CANCER RES, V56, P4910
   Smits R, 1997, CARCINOGENESIS, V18, P321, DOI 10.1093/carcin/18.2.321
   SU LK, 1992, SCIENCE, V256, P668, DOI 10.1126/science.1350108
   Van Klinken BJW, 1999, AM J PHYSIOL-GASTR L, V276, PG115, DOI 10.1152/ajpgi.1999.276.1.G115
   Venkatachalam S, 1998, EMBO J, V17, P4657, DOI 10.1093/emboj/17.16.4657
   Waldman T, 1997, NAT MED, V3, P1034, DOI 10.1038/nm0997-1034
   WALDMAN T, 1995, CANCER RES, V55, P5187
   Waldman T, 1996, NATURE, V381, P713, DOI 10.1038/381713a0
   Wasan HS, 1997, P NATL ACAD SCI USA, V94, P3308, DOI 10.1073/pnas.94.7.3308
   Yang K, 1998, CANCER RES, V58, P5713
   Yang K, 1997, J EXP ZOOL, V277, P245, DOI 10.1002/(SICI)1097-010X(19970215)277:3<245::AID-JEZ5>3.3.CO;2-N
   ZHANG W, 1995, CANCER RES, V55, P668
   Zirbes TK, 2000, INT J CANCER, V89, P14, DOI 10.1002/(SICI)1097-0215(20000120)89:1<14::AID-IJC3>3.0.CO;2-L
NR 39
TC 137
Z9 154
U1 0
U2 4
PU AMER ASSOC CANCER RESEARCH
PI PHILADELPHIA
PA 615 CHESTNUT ST, 17TH FLOOR, PHILADELPHIA, PA 19106-4404 USA
SN 0008-5472
EI 1538-7445
J9 CANCER RES
JI Cancer Res.
PD JAN 15
PY 2001
VL 61
IS 2
BP 565
EP 569
DI 
PG 5
WC Oncology
SC Oncology
GA 399NT
UT WOS:000166819800029
PM 11212250
DA 2025-02-23
ER

PT J
AU Dai, Q
   Shu, XO
   Jin, F
   Potter, JD
   Kushi, LH
   Teas, J
   Gao, YT
   Zheng, W
AF Dai, Q
   Shu, XO
   Jin, F
   Potter, JD
   Kushi, LH
   Teas, J
   Gao, YT
   Zheng, W
TI Population-based case-control study of soyfood intake and breast cancer risk in Shanghai
SO BRITISH JOURNAL OF CANCER
LA English
DT Article
DE breast cancer; body mass index; ER and PR; soyfood
ID postmenopausal women; dietary isoflavones; menopausal status; phyto-estrogens; asian-americans; united-states; hormones; excretion; singapore; foods
AB We evaluated the association of soyfood intake and breast cancer risk in a population-based case-control study among Chinese women in Shanghai. Included in the study were 1459 cases and 1556 age-matched controls, with respective response rates of 91.1% and 90.3%. Usual soyfood intake was assessed using a food frequency questionnaire (FFQ). Separate analyses were performed for all subjects and for the subset who reported no recent change in soyfood intake. The intake levels of soyfoods among women in Shanghai are high, with 96.6% women reporting soyfood consumption at least once a week. A statistically non-significant reduced risk (odds ratio (OR) = 0.78 95% CI = 0.52-1.16) of breast cancer was observed among those who reported eating soyfood at least once a week. Compared to those in the lowest decile intake group, women in the highest decile intake group had a 30% reduced risk of breast cancer (OR = 0.66, 95% CI = 0.46-0.95), but no monotonic dose-response relation was observed (P for trend, 0.28). Stratified analyses showed that the inverse association was restricted primarily among women who had a high body mass index (BMI), with an adjusted OR of 0.30 (95% Cl = 0.10-0.94) observed for the highest intake group. The reduction in risk was stronger for breast cancer positive for both oestrogen receptor (ER) and progesterone, receptor (PR) (OR = 0.44, 95% Cl = 0.25-0.78) than those with other ER/PR status. More pronounced inverse associations were observed in analyses among those who reported no recent change in soyfood intake than those conducted in all subjects. A dose-response relation between soyfood intake and breast cancer risk was observed in this subset of women (P for trend, 0.02), with an OR of 0.46 (95% CI = 0.28-0.75) for those in the highest decile intake group. No clear monotonic dose-response relation was found between soyfood intake and breast cancer risk among regular soy eaters, but nevertheless the results suggest that regular soyfood consumption may reduce the risk of breast cancer, particularly for those positive for ER and PR; the effect may be modified by body mass index. (C) 2001 Cancer Research Campaign.
C1 Vanderbilt Univ, Vanderbilt Ingram Canc Ctr, Nashville, TN 37232 USA.
   Vanderbilt Univ, Dept Med, Nashville, TN 37232 USA.
   Shanghai Canc Inst, Dept Epidemiol, Shanghai 200032, Peoples R China.
   Fred Hutchinson Canc Res Ctr, Canc Prevent Res Program, Seattle, WA 98109 USA.
   Columbia Univ, New York, NY 10027 USA.
   Univ S Carolina, Sch Publ Hlth, Columbia, SC 29203 USA.
C3 Vanderbilt University; Vanderbilt University; Shanghai Jiao Tong University; Fred Hutchinson Cancer Center; Columbia University; University of South Carolina System; University of South Carolina Columbia
RP Zheng, W (corresponding author), Vanderbilt Univ, Vanderbilt Ingram Canc Ctr, 221 Kirkland Hall, Nashville, TN 37232 USA.
FU NCI NIH HHS [R01 CA64277] Funding Source: Medline
CR Adlercreutz H, 1997, ANN MED, V29, P95, DOI 10.3109/07853899709113696
   Breslow NE, 1980, STAT METHODS CANC RE, V0, P0
   BRUNING PF, 1992, INT J CANCER, V52, P511, DOI 10.1002/ijc.2910520402
   Chen Z, 1999, NUTR CANCER, V33, P82, DOI 10.1080/01635589909514752
   *CHIN AC MED SCI, 1991, FOOD COMP TABL, V0, P0
   CONSTANTINOU AL, 2000, AACR M, V0, P0
   Duncan AM, 1999, J CLIN ENDOCR METAB, V84, P3479, DOI 10.1210/jc.84.10.3479
   Greenstein J, 1996, AMERICAN JOURNAL OF EPIDEMIOLOGY, V143, P0
   Hankinson SE, 1998, LANCET, V351, P1393, DOI 10.1016/S0140-6736(97)10384-1
   Henderson BE, 1996, CANC EPIDEMIOLOGY PR, V0, P1022
   Hirayama T, 1991, LIFE-STYLE AND MORTALITY. A LARGE-SCALE CENSUS-BASED COHORT STUDY IN JAPAN, V47, P1637, DOI 10.2307/2532426
   Hirohata T, 1985, NATL CANCER INST MONOGR, V69, P187
   HIROSE K, 1995, JPN J CANCER RES, V86, P146, DOI 10.1111/j.1349-7006.1995.tb03032.x
   KELLY GE, 1995, P SOC EXP BIOL MED, V208, P40, DOI 10.3181/00379727-208-43829
   Key TJ, 1999, BRIT J CANCER, V81, P1248, DOI 10.1038/sj.bjc.6690837
   LEE HP, 1992, CANCER CAUSE CONTROL, V3, P313, DOI 10.1007/BF00146884
   LEE HP, 1991, LANCET, V337, P1197, DOI 10.1016/0140-6736(91)92867-2
   Lu LJW, 2000, CANCER RES, V60, P4112
   Messina M, 1997, LANCET, V350, P971, DOI 10.1016/S0140-6736(05)64062-7
   Parkin DM, 1997, CANC INCIDENCE 5 CON, VII., P0
   PASQUALI R, 1987, J ENDOCRINOL INVEST, V10, P345, DOI 10.1007/BF03348145
   Pino AM, 2000, J CLIN ENDOCR METAB, V85, P2797, DOI 10.1210/jc.85.8.2797
   Potischman N, 1997, CANCER CAUSE CONTROL, V8, P713, DOI 10.1023/A:1018475203820
   Potischman N, 1999, INT J CANCER, V82, P315, DOI 10.1002/(SICI)1097-0215(19990730)82:3<315::AID-IJC1>3.0.CO;2-N
   POTTER JD, 1995, CANCER EPIDEM BIOMAR, V4, P319
   Satia JA, 1999, INT J CANCER, V82, P28, DOI 10.1002/(SICI)1097-0215(19990702)82:1<28::AID-IJC6>3.0.CO;2-X
   Seidell JC, 2000, BRIT J NUTR, V83, PS5, DOI 10.1017/S000711450000088X
   SIITERI PK, 1987, AM J CLIN NUTR, V45, P277, DOI 10.1093/ajcn/45.1.277
   THORSEN T, 1992, J STEROID BIOCHEM, V41, P537, DOI 10.1016/0960-0760(92)90379-W
   Wagner JD, 1997, METABOLISM, V46, P698, DOI 10.1016/S0026-0495(97)90016-0
   Willett W C, 1998, NUTRITIONAL EPIDEMIOLOGY - MONIGRAPHS IN EPIDEMIOLOGY AND BIOSTATISTICS, V0, P0
   Witte JS, 1997, BREAST CANCER RES TR, V42, P243, DOI 10.1023/A:1005710211184
   Wu AH, 1996, CANCER EPIDEM BIOMAR, V5, P901
   WU AH, 1998, AM J CLIN NUTR, V68, P1437
   YANG G, 2001, AM ASS CANC RES, V0, P0
   YUAN JM, 1995, BRIT J CANCER, V71, P1353, DOI 10.1038/bjc.1995.263
   Zheng W, 1999, CANCER EPIDEM BIOMAR, V8, P35
NR 37
TC 180
Z9 199
U1 0
U2 13
PU CHURCHILL LIVINGSTONE
PI EDINBURGH
PA JOURNAL PRODUCTION DEPT, ROBERT STEVENSON HOUSE, 1-3 BAXTERS PLACE, LEITH WALK, EDINBURGH EH1 3AF, MIDLOTHIAN, SCOTLAND
SN 0007-0920
EI 
J9 BRIT J CANCER
JI Br. J. Cancer
PD AUG 3
PY 2001
VL 85
IS 3
BP 372
EP 378
DI 10.1054/bjoc.2001.1873
PG 7
WC Oncology
SC Oncology
GA 461MU
UT WOS:000170368700012
PM 11487268
DA 2025-02-23
ER

PT J
AU Chung, BH
   Mitchell, SH
   Zhang, JS
   Young, CYF
AF Chung, BH
   Mitchell, SH
   Zhang, JS
   Young, CYF
TI Effects of docosahexaenoic acid and eicosapentaenoic acid on androgen-mediated cell growth and gene expression in LNCaP prostate cancer cells
SO CARCINOGENESIS
LA English
DT Article
ID omega-6 fatty-acids; athymic nude-mice; dietary-fat; receptor superfamily; adenocarcinoma cells; united-states; transactivation; risk; progression; carcinoma
AB There is some epidemiological support for a protective influence of omega -3 fatty acids against prostate cancer. We wanted to explore whether omega -3 polyunsaturated fatty acids such as docosahexaenoic acid (DHA) and eicosapentaenoic acid (EPA) can affect androgen receptor function in prostate cancer cells. Our study showed that both DHA and EPA inhibit androgen-stimulated cell growth. Androgenic induction of prostate-specific antigen (PSA) protein was repressed by DHA and EPA in a dose-dependent manner. The mRNA levels of five androgen up-regulated genes, PSA, ornithine decarboxylase, NKX 3.1, immunophilin fkbp 51 and Drg-1, were decreased with DHA treatment in the presence of androgens. Transfection experiments using a DNA vector containing androgen-responsive elements demonstrated that both DHA and EPA could interfere with transactivation activities of the androgen receptor (AR). However, western blot analysis of AR protein showed that DHA and EPA treatments did not change AR expression levels. Interestingly, the proto-oncoprotein e-jun was increased by DHA treatment. A transient transfection found that forced expression of e-jun inhibited AR transactivation activity. Thus, this study found that the inhibitory effects of omega -3 polyunsaturated fatty acids on AR-mediated actions are due, at least in part, to an increase in c-jun protein.
C1 Mayo Clin & Mayo Fdn, Dept Urol, Rochester, MN 55905 USA.
   Mayo Clin & Mayo Fdn, Dept Biochem & Mol Biol, Rochester, MN 55905 USA.
C3 Mayo Clinic; Mayo Clinic
RP Mayo Clin & Mayo Fdn, Dept Urol, Guggenheim Bldg 1742B,200 1st St SW, Rochester, MN 55905 USA.
FU NIDDK NIH HHS [DK41995] Funding Source: Medline
CR ARMSTRONG B, 1975, INT J CANCER, V15, P617, DOI 10.1002/ijc.2910150411
   Bai GE, 1998, J ANDROL, V19, P127
   Bubulya A, 1996, J BIOL CHEM, V271, P24583, DOI 10.1074/jbc.271.40.24583
   CARROLL KK, 1986, LIPIDS, V21, P731, DOI 10.1007/BF02535402
   Chen SY, 1997, J BIOL CHEM, V272, P14087, DOI 10.1074/jbc.272.22.14087
   CHOMCZYNSKI P, 1987, ANAL BIOCHEM, V162, P156, DOI 10.1016/0003-2697(87)90021-2
   Connolly JM, 1997, NUTR CANCER, V29, P114, DOI 10.1080/01635589709514611
   Cook LS, 1999, J UROLOGY, V161, P152, DOI 10.1016/S0022-5347(01)62086-X
   Denis L, 1999, EUR UROL, V35, P377, DOI 10.1159/000019912
   EVANS RM, 1988, SCIENCE, V240, P889, DOI 10.1126/science.3283939
   Fradet Y, 1999, EUR UROL, V35, P388, DOI 10.1159/000019913
   GANN PH, 1994, J NATL CANCER I, V86, P281, DOI 10.1093/jnci/86.4.281
   GIOVANNUCCI E, 1993, J NATL CANCER I, V85, P1571, DOI 10.1093/jnci/85.19.1571
   Godley PA, 1996, CANCER EPIDEM BIOMAR, V5, P115
   HAENSZEL W, 1968, JNCI-J NATL CANCER I, V40, P43
   Harvei S, 1997, INT J CANCER, V71, P545, DOI 10.1002/(SICI)1097-0215(19970516)71:4<545::AID-IJC7>3.0.CO;2-U
   HOROSZEWICZ JS, 1983, CANCER RES, V43, P1809
   Horwitz KB, 1996, MOL ENDOCRINOL, V10, P1167, DOI 10.1210/me.10.10.1167
   IKONEN T, 1994, ENDOCRINOLOGY, V135, P1359, DOI 10.1210/en.135.4.1359
   Jenster G, 1999, SEMIN ONCOL, V26, P407
   KADMON D, 1992, J CELL BIOCHEM, V0, P122
   KARMALI RA, 1987, PREV MED, V16, P493, DOI 10.1016/0091-7435(87)90063-6
   KARMALI RA, 1987, ANTICANCER RES, V7, P1173
   KRONGRAD A, 1991, MOL CELL ENDOCRINOL, V76, P79, DOI 10.1016/0303-7207(91)90262-Q
   Lanier AP, 1996, CANCER EPIDEM BIOMAR, V5, P749
   Lee C, 1996, PROSTATE, V0, P52
   Lobaccaro JM, 1999, ENDOCRINOLOGY, V140, P350, DOI 10.1210/en.140.1.350
   MISHINA T, 1985, PROSTATE, V6, P423, DOI 10.1002/pros.2990060411
   MONTGOMERY BT, 1992, PROSTATE, V21, P63, DOI 10.1002/pros.2990210107
   Murtha PE, 1997, PROSTATE, V33, P264, DOI 10.1002/(SICI)1097-0045(19971201)33:4<264::AID-PROS7>3.0.CO;2-H
   Nair SC, 1997, MOL CELL BIOL, V17, P594, DOI 10.1128/MCB.17.2.594
   Pandalai PK, 1996, ANTICANCER RES, V16, P815
   PEGG AE, 1988, CANCER RES, V48, P759
   Rose DP, 1999, PHARMACOL THERAPEUT, V83, P217, DOI 10.1016/S0163-7258(99)00026-1
   ROSE DP, 1992, LIPIDS, V27, P798, DOI 10.1007/BF02535853
   ROSE DP, 1988, CARCINOGENESIS, V9, P603, DOI 10.1093/carcin/9.4.603
   ROSE DP, 1991, PROSTATE, V18, P243, DOI 10.1002/pros.2990180306
   ROSS R, 1986, JNCI-J NATL CANCER I, V76, P45
   SATO N, 1997, J BIOL CHEM, V272, P1745
   SHANTZ LM, 1994, CANCER RES, V54, P2313
   SHIMIZU H, 1991, JPN J CANCER RES, V82, P483, DOI 10.1111/j.1349-7006.1991.tb01874.x
   TSAI MJ, 1994, ANNU REV BIOCHEM, V63, P451, DOI 10.1146/annurev.bi.63.070194.002315
   Ulrix W, 1999, FEBS LETT, V455, P23, DOI 10.1016/S0014-5793(99)00845-5
   WANG Y, 1995, J NATL CANCER I, V87, P1456, DOI 10.1093/jnci/87.19.1456
   Xu LL, 2000, J UROLOGY, V163, P972, DOI 10.1016/S0022-5347(05)67867-6
   Zhang SB, 1999, ENDOCRINOLOGY, V140, P1665, DOI 10.1210/en.140.4.1665
   ZHOU ZX, 1994, J BIOL CHEM, V269, P13115
NR 47
TC 57
Z9 68
U1 0
U2 3
PU OXFORD UNIV PRESS
PI OXFORD
PA GREAT CLARENDON ST, OXFORD OX2 6DP, ENGLAND
SN 0143-3334
EI 1460-2180
J9 CARCINOGENESIS
JI Carcinogenesis
PD AUG 15
PY 2001
VL 22
IS 8
BP 1201
EP 1206
DI 10.1093/carcin/22.8.1201
PG 6
WC Oncology
SC Oncology
GA 463HV
UT WOS:000170471800013
PM 11470750
DA 2025-02-23
ER

PT J
AU Novak, KL
   Chapman, GE
AF Novak, KL
   Chapman, GE
TI Oncologists' and naturopaths' nutrition beliefs and practices
SO CANCER PRACTICE
LA English
DT Article
DE breast cancer; diet; evidence-based medicine; naturopathy
ID breast-cancer survivors; complementary/alternative medicine; alternative medicine; health-care; dietary-fat; therapy; risk; practitioners; perceptions; views
AB PURPOSE: Despite the widespread use of complementary and alternative therapies by persons with cancer, little is known about how the understandings of complementary and alternative practitioners of these therapies compare with those of conventional physicians. The:broad,purpose of this research was, thus, to explore the beliefs of physicians and complementary and alternative health practitioners, their use of scientific and other types of evidence, and their counseling practices. The specific issue addressed was the beliefs and practices: of oncologists and naturopaths regarding the role of diet in breast cancer prevention and treatment. DESCRIPTION OF STUDY: A qualitative research design was used, involving in-depth semistructured-interviews with 10 oncologists and 11 naturopaths; Interviews were tape-recorded, transcribed verbatim, and analyzed using: qualitative method. RESULTS: The oncologists:believed that there is little evidence of a role for diet in breast cancer prevention and treatment, citing the: lack of evidence from randomized controlled trials. They reported : that they provide only general advice on healthy eating to patients. The naturopath,F believed that diet is strongly implicated in breast cancer development, prevention, and treatment. They justified this belief by using scientific-evidence from a variety of types of studies, logic or common sense, and their clinical experiences. Naturopaths reported that they provide patients with specific:suggestions for foods:to avoid or to emphasize in diets. CLINICAL IMPLICATIONS;The differences in the advice provided by; onologists and naturopaths; are associated with different decision-making or knowledge construction systems. Educating patients about these differences will help patients: to make more informed healthcare choices.
C1 Univ British Columbia, Fac Agr Sci, Vancouver, BC V6T 1Z4, Canada.
C3 University of British Columbia
RP Chapman, GE (corresponding author), Univ British Columbia, Fac Agr Sci, 2205 East Mall, Vancouver, BC V6T 1Z4, Canada.
CR *BAST U, 1997, BAST U VIEWB, V0, P0
   Boon H, 1999, QUAL HEALTH RES, V9, P639, DOI 10.1177/104973299129122135
   Boon H, 2000, J CLIN ONCOL, V18, P2515, DOI 10.1200/JCO.2000.18.13.2515
   Boon H, 1998, SOC SCI MED, V46, P1213, DOI 10.1016/S0277-9536(97)10050-8
   Bourgeault IL, 1996, CAN MED ASSOC J, V155, P1679
   BRIGDEN ML, 1995, WESTERN J MED, V163, P463
   *BRIT COL NAT ASS, 2000, FAQS, V0, P0
   BURNSTEIN HJ, 2000, J CLIN ONCOL, V18, P2501
   Buttriss JL, 1997, AM J CLIN NUTR, V65, P1985
   Cassileth BR, 1996, CANCER-AM CANCER SOC, V77, P1026, DOI 10.1002/(SICI)1097-0142(19960315)77:6<1026::AID-CNCR4>3.3.CO;2-#
   Clark JN, 1992, HEALTH COMMUN, V4, P105, DOI 10.1207/s15327027hc0402_2
   Cockerham WC, 1998, MED SOCIOLOGY, V7th, P0
   Coffey A, 1996, MAKING SENSE OF QUALITATIVE DATA, V0, P26
   Denzin NK, 1994, HDB QUALITATIVE RES, V0, P0
   DOSSEY L, 1995, ALTERN THER HEALTH M, V1, P76
   Eisenberg DM, 1998, JAMA-J AM MED ASSOC, V280, P1569, DOI 10.1001/jama.280.18.1569
   ElBayoumy K, 1997, P SOC EXP BIOL MED, V216, P211, DOI 10.3181/00379727-216-44171
   Fulder S, 1998, J ALTERN COMPLEM MED, V4, P147, DOI 10.1089/acm.1998.4.147
   Furnham A, 1996, BRIT J CLIN PSYCHOL, V35, P49, DOI 10.1111/j.2044-8260.1996.tb01161.x
   *HLTH CAN, 1992, ISSN PUBL, V0, P0
   Hoey J, 1998, CAN MED ASSOC J, V159, P803
   Holmes MD, 1999, JAMA-J AM MED ASSOC, V281, P914, DOI 10.1001/jama.281.10.914
   HOWE GR, 1990, JNCI-J NATL CANCER I, V82, P561, DOI 10.1093/jnci/82.7.561
   Hunter DJ, 1996, NEW ENGL J MED, V334, P356, DOI 10.1056/NEJM199602083340603
   Jobst KA, 1998, J ALTERN COMPLEM MED, V4, P123, DOI 10.1089/acm.1998.4.123
   KASTA SC, 1997, SPINE, V23, P629
   Kiene H, 1996, ALTERN THER HEALTH MED, V2, P74
   Kiene H, 1996, ALTERN THER HEALTH MED, V2, P59
   *LANDM HEALTHC INC, 2000, LANDM REP I PUBL PER, V0, P0
   Mason J, 1996, QUALITATIVE RES, V0, P0
   Millar WJ, 1997, CAN J PUBLIC HEALTH, V88, P154, DOI 10.1007/BF03403879
   Morris KT, 2000, AM J SURG, V179, P407, DOI 10.1016/S0002-9610(00)00358-5
   *NAT COLL NAT MED, 1997, NAT MED, V0, P0
   RAMSAY C, 1999, 21 FRAS I PUBL POL, V0, P0
   Richardson MA, 2000, J CLIN ONCOL, V18, P2505, DOI 10.1200/JCO.2000.18.13.2505
   Sackett DL, 1996, BRIT MED J, V312, P71, DOI 10.1136/bmj.312.7023.71
   Truant T, 1999, CAN MED ASSOC J, V160, P351
   Wu AH, 1999, J NATL CANCER I, V91, P529, DOI 10.1093/jnci/91.6.529
   Wynder EL, 1997, JNCI-J NATL CANCER I, V89, P766, DOI 10.1093/jnci/89.11.766
NR 39
TC 12
Z9 15
U1 0
U2 9
PU BLACKWELL SCIENCE INC
PI MALDEN
PA 350 MAIN ST, MALDEN, MA 02148 USA
SN 1065-4704
EI 
J9 CANCER PRACT
JI Cancer Pract.
PD MAY-JUN 15
PY 2001
VL 9
IS 3
BP 141
EP 146
DI 10.1046/j.1523-5394.2001.009003141.x
PG 6
WC Oncology; Health Care Sciences & Services; Nursing
SC Oncology; Health Care Sciences & Services; Nursing
GA 427AD
UT WOS:000168381800006
PM 11879299
DA 2025-02-23
ER

PT J
AU Kresty, LA
   Morse, MA
   Morgan, C
   Carlton, PS
   Lu, J
   Gupta, A
   Blackwood, M
   Stoner, GD
AF Kresty, LA
   Morse, MA
   Morgan, C
   Carlton, PS
   Lu, J
   Gupta, A
   Blackwood, M
   Stoner, GD
TI Chemoprevention of esophageal tumorigenesis by dietary administration of lyophilized black raspberries
SO CANCER RESEARCH
LA English
DT Article
ID induced colon carcinogenesis; ellagic acid; rat esophagus; phenethyl isothiocyanate; cancer mortality; beta-carotene; lung-cancer; high-risk; china; fruit
AB Fruit and vegetable consumption has consistently been associated with decreased risk of a number of aerodigestive tract cancers, including esophageal cancer. We have taken a "food-based" chemopreventive approach to evaluate the inhibitory potential of lyophilized black raspberries (LBRs) against N-nitrosomethylbenzylamine (NMBA) -induced esophageal tumorigenesis in the F344 rat, during initiation and postinitiation phases of carcinogenesis. Anti-initiation studies included a 30-week tumorigenicity bioassay, quantification of DNA adducts, and NMBA. metabolism study. Feeding 5 and 10% LBRs, for 2 weeks prior to NMBA treatment (0.25 mg/kg, weekly for 15 weeks) and throughout a 30-week bioassay, significantly reduced tumor multiplicity (39 and 49%, respectively). In a short-term bioassay, 5 and 10% LBRs inhibited formation of the promutagenic adduct O-6-methylguanine (O-6-meGua) by 73 and 80%, respectively, after a single dose of NMBA at 0.25 mg/kg. Feeding 5% LBRs also significantly inhibited adduct formation (64%) after NMBA administration at 0.50 mg/kg. The postinitiation inhibitory potential of berries was evaluated in a second bioassay with sacrifices at 15, 25, and 35 weeks. Administration of LBRs began after NMBA treatment (0.25 mg/kg, three times per week for 5 weeks). LBRs inhibited tumor progression as evidenced by significant reductions in the formation of preneoplastic esophageal lesions, decreased tumor incidence and multiplicity, and reduced cellular proliferation. At 25 weeks, both 5 and 10% LBRs significantly reduced tumor incidence (54 and 46%, respectively), tumor multiplicity (62 and 43%, respectively), proliferation rates, and preneoplastic lesion development. Yet, at 35 weeks, only 5% LBRs significantly reduced tumor incidence and multiplicity, proliferation indices and preneoplastic lesion formation. In conclusion, dietary administration of LBRs inhibited events associated with both the initiation and promotion/progression stages of carcinogenesis, which is promising considering the limited number of chemopreventives with this potential.
C1 Ohio State Univ, Sch Publ Hlth, Div Environm Hlth Sci, Ctr Comprehens Canc, Columbus, OH 43210 USA.
   Univ Texas, MD Anderson Canc Ctr, Dept Environm & Mol Carcinogenesis, Sci Pk Res Div, Smithville, TX 78957 USA.
C3 University System of Ohio; Ohio State University; James Cancer Hospital & Solove Research Institute; University of Texas System; UTMD Anderson Cancer Center
RP Stoner, GD (corresponding author), Ohio State Univ, Arthur G James Canc Hosp, 300 W 10th Ave,Room 1148, Columbus, OH 43210 USA.
FU NCI NIH HHS [CA46535] Funding Source: Medline
CR [Anonymous], 2001, CANCER FACTS AND FIGURES, V0, P0
   [Anonymous], 1997, WORLD HLTH REP CONQ, V0, P0
   AYIMAMITIS A, 1988, GASTROENTEROLOGY, V94, P374
   Bahl R, 2000, ONCOGENE, V19, P323, DOI 10.1038/sj.onc.1203325
   BARCH DH, 1988, CANCER RES, V48, P7088
   BARCH DH, 1989, CANCER LETT, V44, P39, DOI 10.1016/0304-3835(89)90105-5
   Brown LM, 1998, CANCER CAUSE CONTROL, V9, P467, DOI 10.1023/A:1008861806923
   CARLTON PS, 2001, CARCINOGENESIS LOND, V22, P101
   Castonguay A, 1997, INT J ONCOL, V10, P367
   CHANGCLAUDE JC, 1990, CANCER RES, V50, P2268
   COTRAN RS, 1994, ROBBINS PATHOLOGIC B, V0, P245
   Cox LS, 1997, TRENDS CELL BIOL, V7, P493, DOI 10.1016/S0962-8924(97)01170-7
   Craddock V M, 1992, EUR J CANCER PREV, V1, P89, DOI 10.1097/00008469-199202000-00002
   CRADDOCK VM, 1986, J CANCER RES CLIN, V111, P229, DOI 10.1007/BF00389238
   CRADDOCK VM, 1987, CARCINOGENESIS, V8, P1129, DOI 10.1093/carcin/8.8.1129
   DANIEL E M, 1989, JOURNAL OF FOOD COMPOSITION AND ANALYSIS, V2, P338, DOI 10.1016/0889-1575(89)90005-7
   De Stefani E, 1999, ORAL ONCOL, V35, P17, DOI 10.1016/S1368-8375(98)00060-8
   DECARLI A, 1987, NUTRITION AND CANCER, V10, P29
   Decensi A, 2000, EUR J CANCER, V36, P694, DOI 10.1016/S0959-8049(00)00040-X
   GUO W, 1990, NUTR CANCER, V13, P121, DOI 10.1080/01635589009514053
   HEBERT JR, 1993, NUTR CANCER, V19, P169, DOI 10.1080/01635589309514247
   Hecht SS, 1996, COMPREHENSIVE TXB TH, V0, P25
   HELZLSOUER KJ, 1994, CANCER RES, V54, P0
   La Vecchia C, 1999, INT J CANCER, V82, P151, DOI 10.1002/(SICI)1097-0215(19990702)82:1<151::AID-IJC25>3.0.CO;2-9
   Lampe JW, 1999, AM J CLIN NUTR, V70, P475S, DOI 10.1093/ajcn/70.3.475s
   Lu S H, 1987, IARC SCI PUBL, V0, P538
   MASS JL, 1991, HORTSCIENCE, V26, P10
   Mayne ST, 1996, J NATL CANCER I, V88, P1513
   MORSE MA, 1993, CANCER LETT, V72, P103, DOI 10.1016/0304-3835(93)90018-5
   Morse MA, 1997, CANCER LETT, V112, P119, DOI 10.1016/S0304-3835(96)04556-9
   Muir C S, 1992, EUR J CANCER PREV, V1, P259, DOI 10.1097/00008469-199204000-00007
   Narayanan BA, 1999, CANCER LETT, V136, P215, DOI 10.1016/S0304-3835(98)00323-1
   Narisawa T, 2000, P SOC EXP BIOL MED, V224, P116, DOI 10.1046/j.1525-1373.2000.22409.x
   Narisawa T, 1998, JPN J CANCER RES, V89, P1003, DOI 10.1111/j.1349-7006.1998.tb00488.x
   Omenn GS, 1998, ANNU REV PUBL HEALTH, V19, P73, DOI 10.1146/annurev.publhealth.19.1.73
   PALOZZA P, 1998, NUTR REV, V56, P0
   PARKIN DM, 1992, IARC SCI PUBL, V6, P178
   PEGG AE, 1984, CANCER INVEST, V2, P223, DOI 10.3109/07357908409104376
   PETERZELL DH, 1997, VISION SCI ITS APPL, V1, P10
   Pozharisski K M, 1973, IARC SCI PUBL, V0, P87
   SALES D, 1985, CANCER ESOPHAGUS, V0, P1
   SCHOTTENFELD D, 1984, SEMIN ONCOL, V11, P92
   SHERR CJ, 1993, CELL, V73, P1059, DOI 10.1016/0092-8674(93)90636-5
   SINGER GM, 1986, CARCINOGENESIS, V7, P733, DOI 10.1093/carcin/7.5.733
   Soler M, 2001, INT J CANCER, V91, P283, DOI 10.1002/1097-0215(200002)9999:9999<::AID-IJC1047>3.0.CO;2-I
   STEINMETZ KA, 1991, CANCER CAUSE CONTROL, V2, P325, DOI 10.1007/BF00051672
   STONER GD, 1991, CANCER RES, V51, P2063
   Stoner GD, 1999, TOXICOL SCI, V52, P95, DOI 10.1093/toxsci/52.2.95
   Strom SS, 1999, NUTR CANCER, V33, P20, DOI 10.1080/01635589909514743
   TUYNS A J, 1987, NUTRITION AND CANCER, V9, P81
   UMBENHAUER D, 1985, INT J CANCER, V36, P661, DOI 10.1002/ijc.2910360607
   VANRENSBURG SJ, 1981, J NATL CANCER I, V67, P243
   WATTENBERG LW, 1985, CANCER RES, V45, P1
   *WORLD CANC RES FU, 1997, FOOD NUTR PREV CANC, V0, P118
   WU Y, 1993, INT J CANCER, V54, P713, DOI 10.1002/ijc.2910540502
   YANG CS, 1980, CANCER RES, V40, P2633
NR 56
TC 209
Z9 237
U1 0
U2 8
PU AMER ASSOC CANCER RESEARCH
PI BIRMINGHAM
PA PO BOX 11806, BIRMINGHAM, AL 35202 USA
SN 0008-5472
EI 
J9 CANCER RES
JI Cancer Res.
PD AUG 15
PY 2001
VL 61
IS 16
BP 6112
EP 6119
DI 
PG 8
WC Oncology
SC Oncology
GA 464EW
UT WOS:000170521100029
PM 11507061
DA 2025-02-23
ER

PT J
AU Li, DH
AF Li, DH
TI Molecular epidemiology of pancreatic cancer
SO CANCER JOURNAL
LA English
DT Article
DE etiology; K-ras mutation; DNA adduct; oxidative DNA damage; polymorphism; carcinogen metabolism; genetic susceptibility
ID dna adduct levels; k-ras mutations; genetic-polymorphism; lipid-peroxidation; cigarette-smoking; oxidative stress; lung-cancer; risk; susceptibility; activation
AB Pancreatic cancer is a leading cause of cancer-related death in this country. There are no early screening tests and no effective treatment options for this deadly disease. Prevention of pancreatic cancer is difficult because little is known about the etiology. Main risk factors for pancreatic cancer include cigarette smoking, dietary factors, and maybe occupational exposure to certain carcinogens. A few molecular epidemiologic studies of pancreatic cancer have been conducted so far. Although these studies have had a very limited sample size, they have provided some clues to the etiology. DNA adducts derived from exposure to polycyclic aromatic hydrocarbon and aromatic amines have been detected in pancreatic tissues in relation to the cancer risk. Oxidative DNA damage and lipid peroxidation-induced DNA adducts are also shown to be present in the pancreas. The level of aromatic DNA adducts has been correlated with the spectrum of K-ras mutation in the tumor. The mutation profiles of p53 and K-ras genes in pancreatic cancer resemble that in bladder cancer rather than that in lung cancer. The high proportion of G to A transition in pancreatic cancer suggests the involvement of nitrosamines or alkylating agents in pancreatic carcinogenesis. This notion was supported by the observation that individuals with deficient repair of the DNA alkylation products seemed to have an increased risk for pancreatic cancer. K-ras mutation in pancreatic cancer has also been associated with alcohol consumption, organochlorines, and dietary habits. The associations between these environmental factors and K-ras mutations suggest that the mortality of pancreatic cancer can be decreased by changing of behavior and reducing exposure to environmental carcinogens.
C1 Univ Texas, MD Anderson Canc Ctr, Dept Gastrointestinal Med Oncol, Houston, TX 77030 USA.
C3 University of Texas System; UTMD Anderson Cancer Center
RP Univ Texas, MD Anderson Canc Ctr, Dept Gastrointestinal Med Oncol, 1515 Holcombe Blvd,Box 426, Houston, TX 77030 USA.
FU NCI NIH HHS [CA84581] Funding Source: Medline; NIEHS NIH HHS [P3O ES07784] Funding Source: Medline
CR Ahlgren JD, 1996, SEMIN ONCOL, V23, P241
   *AM CANC SOC, 2000, CANC FIG FACTS 2000, V0, P0
   AMES BN, 1993, P NATL ACAD SCI USA, V90, P7915, DOI 10.1073/pnas.90.17.7915
   Anderson KE, 1996, CANC EPIDEMIOLOGY PR, V2nd, P725
   Anderson KE, 1997, CARCINOGENESIS, V18, P1085, DOI 10.1093/carcin/18.5.1085
   Bardin JA, 1997, AM J IND MED, V32, P240, DOI 10.1002/(SICI)1097-0274(199709)32:3<240::AID-AJIM9>3.0.CO;2-0
   Bartsch H, 1998, EUR J CANCER PREV, V7, P215, DOI 10.1097/00008469-199806000-00006
   Bartsch H, 1999, CANCER DETECT PREV, V23, P445, DOI 10.1046/j.1525-1500.1999.99055.x
   Berger DH, 1999, CANCER, V85, P326, DOI 10.1002/(SICI)1097-0142(19990115)85:2<326::AID-CNCR9>3.0.CO;2-O
   BERROZPE G, 1994, INT J CANCER, V58, P185, DOI 10.1002/ijc.2910580207
   Blanck HM, 1999, ENVIRON MOL MUTAGEN, V33, P111, DOI 10.1002/(SICI)1098-2280(1999)33:2<111::AID-EM3>3.0.CO;2-F
   Butkiewicz D, 1998, MUTAT RES-GEN TOX EN, V415, P97, DOI 10.1016/S1383-5718(98)00064-3
   COOPER GM, 1960, ONCOGENES, V0, P141
   CUZICK J, 1990, INT J CANCER, V45, P673, DOI 10.1002/ijc.2910450417
   Deng CJ, 1999, PHARMACOGENETICS, V9, P81, DOI 10.1097/00008571-199902000-00011
   Fryzek JP, 1997, INT J CANCER, V72, P62, DOI 10.1002/(SICI)1097-0215(19970703)72:1<62::AID-IJC9>3.0.CO;2-2
   GARABRANT DH, 1992, J NATL CANCER I, V84, P764, DOI 10.1093/jnci/84.10.764
   GHADIRIAN P, 1995, CANCER EPIDEM BIOMAR, V4, P895
   Gold E B, 1998, SURG ONCOL CLIN N AM, V7, P67
   GREENBLATT MS, 1994, CANCER RES, V54, P4855
   GUYTON KZ, 1993, BRIT MED BULL, V49, P523, DOI 10.1093/oxfordjournals.bmb.a072628
   Hoppin JA, 2000, CANCER EPIDEM BIOMAR, V9, P199
   HRUBAN RH, 1993, AM J PATHOL, V143, P545
   Hussain SP, 1998, CANCER RES, V58, P4023
   ICHIBA M, 1994, CARCINOGENESIS, V15, P1347, DOI 10.1093/carcin/15.7.1347
   JI BT, 1995, CANCER EPIDEM BIOMAR, V4, P885
   JIAO L, 2001, P AM ASSOC CANC RES, V42, P0
   Kadlubar FF, 1998, MUTAT RES-FUND MOL M, V405, P125, DOI 10.1016/S0027-5107(98)00129-8
   KATO S, 1995, J NATL CANCER I, V87, P902, DOI 10.1093/jnci/87.12.902
   KAUPPINEN T, 1995, EPIDEMIOLOGY, V6, P498, DOI 10.1097/00001648-199509000-00006
   Kaur TB, 2000, CANCER EPIDEM BIOMAR, V9, P339
   KNEKT P, 1994, INT J CANCER, V59, P756, DOI 10.1002/ijc.2910590608
   LANDI MT, 1994, PHARMACOGENETICS, V4, P242, DOI 10.1097/00008571-199410000-00002
   Lau SS, 1996, ADV EXP MED BIOL, V387, P267
   Lee Han Chu, 1997, KOREAN JOURNAL OF INTERNAL MEDICINE (ENGLISH EDITION), V12, P128
   LI D, 1999, P AM ASSOC CANC RES, V40, P0
   LI D, 2001, P AM ASSOC CANC RES, V42, P0
   Liu G, 2000, BRIT J CANCER, V82, P1646
   MACK TM, 1986, JNCI-J NATL CANCER I, V76, P49
   Malats N, 1997, INT J CANCER, V70, P661, DOI 10.1002/(SICI)1097-0215(19970317)70:6<661::AID-IJC6>3.0.CO;2-T
   Marnett LJ, 1999, MUTAT RES-FUND MOL M, V424, P83, DOI 10.1016/S0027-5107(99)00010-X
   Muscat JE, 1997, CANCER EPIDEM BIOMAR, V6, P15
   NAIR J, 1999, P AM ASSOC CANC RES, V40, P0
   Nair U, 2001, IARC SCI PUBL, V154, P271
   NORELL S, 1986, BRIT J IND MED, V43, P775
   Ohba S, 1996, INT J PANCREATOL, V20, P37
   Park RM, 1996, AM J IND MED, V30, P664, DOI 10.1002/(SICI)1097-0274(199612)30:6<664::AID-AJIM3>3.0.CO;2-R
   PEGG AE, 1984, CANCER INVEST, V2, P223, DOI 10.3109/07357908409104376
   PEGG AE, 1990, CANCER RES, V50, P6119
   Perera FP, 1996, JNCI-J NATL CANCER I, V88, P496, DOI 10.1093/jnci/88.8.496
   Porta M, 1999, LANCET, V354, P2125, DOI 10.1016/S0140-6736(99)04232-4
   PORTA M, 2001, P AM ASSOC CANC RES, V42, P0
   SCHOENBERG MH, 1995, PANCREAS, V10, P36, DOI 10.1097/00006676-199501000-00005
   SCHOENBERG MH, 1990, GUT, V31, P1138, DOI 10.1136/gut.31.10.1138
   Schwartz GG, 2000, CANCER EPIDEM BIOMAR, V9, P139
   SHIELDS PG, 1991, JAMA-J AM MED ASSOC, V266, P681, DOI 10.1001/jama.266.5.681
   SHIELDS PG, 1993, CANCER RES, V53, P3486
   SILVERMAN DT, 1994, JNCI-J NATL CANCER I, V86, P1510, DOI 10.1093/jnci/86.20.1510
   Spitz MR, 1996, J CELL BIOCHEM, V0, P80
   Sugio K, 1996, CARCINOGENESIS, V17, P303, DOI 10.1093/carcin/17.2.303
   Thompson PA, 1999, MUTAT RES-FUND MOL M, V424, P263, DOI 10.1016/S0027-5107(99)00024-X
   Wang MY, 1998, CANCER RES, V58, P38
   Wei QY, 1997, CANCER METAST REV, V16, P295, DOI 10.1023/A:1005852211430
   Weiderpass E, 1998, SCAND J WORK ENV HEA, V24, P165, DOI 10.5271/sjweh.295
   Wereszczynska-Siemiatkowska U, 1998, PANCREAS, V17, P163, DOI 10.1097/00006676-199808000-00009
NR 65
TC 40
Z9 46
U1 0
U2 3
PU LIPPINCOTT WILLIAMS & WILKINS
PI PHILADELPHIA
PA TWO COMMERCE SQ, 2001 MARKET ST, PHILADELPHIA, PA 19103 USA
SN 1528-9117
EI 1540-336X
J9 CANCER J
JI Cancer J.
PD JUL-AUG 15
PY 2001
VL 7
IS 4
BP 259
EP 265
DI 
PG 7
WC Oncology
SC Oncology
GA 469JV
UT WOS:000170811500004
PM 11561602
DA 2025-02-23
ER

PT J
AU Gökmen-Polar, Y
   Murray, NR
   Velasco, MA
   Gatalica, Z
   Fields, AP
AF Gökmen-Polar, Y
   Murray, NR
   Velasco, MA
   Gatalica, Z
   Fields, AP
TI Elevated protein kinase C βII is an early promotive event in colon carcinogenesis
SO CANCER RESEARCH
LA English
DT Article
ID aberrant crypt foci; putative preneoplastic lesions; cell-proliferation; rat colon; signal transduction; decreased levels; growth-control; caco-2 cells; dietary-fat; differentiation
AB Protein kinase C (PKC) has been implicated in colon carcinogenesis in humans and in rodent models. However, little is known about the specific role of individual PKC isozymes in this process. We recently demonstrated that elevated expression of PKC PII in the coIonic epithelium induces hyperproliferation in vivo (N. R, Murray ef at, J, Cell Biol,, 145: 699-711, 1999), Because hyperproliferation is a major risk factor for colon cancer, we assessed whether specific alterations in PKC pn expression occur during azoxymethane-induced colon carcinogenesis in mice. An increase in PKC PII expression was observed in preneoplastic lesions (aberrant crypt foci, 3.7-fold) compared with saline-treated animals, and in colon tumors (7.8-fold; P = 0.011) compared with uninvolved colonic epithelium, In contrast, PKC cu and PKC PI (a splicing variant of PKC PII) expression was slightly decreased in aberrant crypt foci and dramatically reduced in colon tumors. Quantitative reverse transcription-PCR analysis revealed that PRC mRNA levels do not directly correlate with PKC protein levels, indicating that PKC isozyme expression is likely regulated at the posttranstriptional/translational level. Finally, transgenic mice expressing elevated PKC PII in the colonic epithelium exhibit a trend toward increased colon tumor formation after exposure to azoxymethane. Taken together, our results demonstrate that elevated expression of PKC beta II is an important early, promotive event that plays a role in colon cancer development.
C1 Univ Texas, Med Branch, Sealy Ctr Canc Cell Biol, Galveston, TX 77555 USA.
   Univ Texas, Med Branch, Dept Human Biol Chem & Genet, Galveston, TX 77555 USA.
   Univ Texas, Med Branch, Dept Pharmacol, Galveston, TX 77555 USA.
   Univ Texas, Med Branch, Dept Pathol, Galveston, TX 77555 USA.
   Vel Lab Res, Houston, TX 77054 USA.
C3 University of Texas System; University of Texas Medical Branch Galveston; University of Texas System; University of Texas Medical Branch Galveston; University of Texas System; University of Texas Medical Branch Galveston; University of Texas System; University of Texas Medical Branch Galveston
RP Fields, AP (corresponding author), Univ Texas, Med Branch, Sealy Ctr Canc Cell Biol, 301 Univ Blvd,Med Res Bldg,Room 9-104, Galveston, TX 77555 USA.
FU NCI NIH HHS [CA81436] Funding Source: Medline
CR Abraham C, 1998, GASTROENTEROLOGY, V114, P503, DOI 10.1016/S0016-5085(98)70533-5
   BIRD RP, 1987, CANCER LETT, V37, P147, DOI 10.1016/0304-3835(87)90157-1
   BIRD RP, 1995, CANCER LETT, V93, P55, DOI 10.1016/0304-3835(95)03788-X
   Bird RP, 1997, CANCER LETT, V116, P15, DOI 10.1016/S0304-3835(97)04736-8
   BOMER C, 1995, J BIOL CHEM, V270, P78
   CHALFANT CE, 1995, J BIOL CHEM, V270, P13326, DOI 10.1074/jbc.270.22.13326
   Chalfant CE, 1998, J BIOL CHEM, V273, P910, DOI 10.1074/jbc.273.2.910
   Chang WCL, 1997, CARCINOGENESIS, V18, P721, DOI 10.1093/carcin/18.4.721
   CHAPKIN RS, 1993, J NUTR, V123, P649, DOI 10.1093/jn/123.4.649
   Cowell HE, 1999, INT J CANCER, V80, P455
   CRAVEN PA, 1992, CANCER RES, V52, P2216
   DAVIDSON LA, 1994, ARCH BIOCHEM BIOPHYS, V312, P547, DOI 10.1006/abbi.1994.1344
   DOI S, 1994, MOL CARCINOGEN, V11, P197, DOI 10.1002/mc.2940110405
   FEARON ER, 1990, CELL, V61, P759, DOI 10.1016/0092-8674(90)90186-I
   Frey MR, 1997, J BIOL CHEM, V272, P9424
   Hecht JR, 1996, ADV EXP MED BIOL, V399, P157
   HOCEVAR BA, 1992, J CELL SCI, V101, P671
   HOCEVAR BA, 1991, J BIOL CHEM, V266, P8
   HUG H, 1993, BIOCHEM J, V291, P329, DOI 10.1042/bj2910329
   JIANG YH, 1995, CELL GROWTH DIFFER, V6, P1381
   KAHLRAINER P, 1994, CARCINOGENESIS, V15, P779, DOI 10.1093/carcin/15.4.779
   KahlRainer P, 1996, GASTROENTEROLOGY, V110, P1753, DOI 10.1053/gast.1996.v110.pm8964400
   LEVY MF, 1993, DIS COLON RECTUM, V36, P913, DOI 10.1007/BF02050625
   MAGNUSON BA, 1993, CANCER RES, V53, P4499
   MCLELLAN EA, 1991, CARCINOGENESIS, V12, P2093, DOI 10.1093/carcin/12.11.2093
   MISCHAK H, 1993, J BIOL CHEM, V268, P20110
   MOROTOMI M, 1990, CANCER RES, V50, P3595
   Morotomi M, 1997, NUTR CANCER, V27, P84, DOI 10.1080/01635589709514507
   MOROTOMI M, 1991, BIOCHEM BIOPH RES CO, V181, P1028, DOI 10.1016/0006-291X(91)92040-Q
   Murray NR, 1997, MOLECULAR BIOLOGY INTELLIEGENCE UNIT, V0, P97
   MURRAY NR, 1993, J BIOL CHEM, V268, P15847
   Murray NR, 1999, J CELL BIOL, V145, P699, DOI 10.1083/jcb.145.4.699
   NISHIZUKA Y, 1988, NATURE, V334, P661, DOI 10.1038/334661a0
   ONO Y, 1987, SCIENCE, V236, P116
   PONGRACZ J, 1995, INT J CANCER, V61, P35, DOI 10.1002/ijc.2910610107
   PRETLOW TP, 1993, J NATL CANCER I, V85, P2004, DOI 10.1093/jnci/85.24.2004
   Risio M, 1996, CANCER RES, V56, P4910
   SASAGURI T, 1993, EXP CELL RES, V208, P311, DOI 10.1006/excr.1993.1251
   Sauma S, 1996, CELL GROWTH DIFFER, V7, P587
   Scaglione-Sewell B, 1998, CANCER RES, V58, P1074
   SHIPVAPURKAR N, 1997, CANC LETT, V115, P39
   SMITH AJ, 1994, CANCER RES, V54, P5527
   Takayama T, 1998, NEW ENGL J MED, V339, P1277, DOI 10.1056/NEJM199810293391803
   WALI RK, 1995, CANCER RES, V55, P5257
   WEINSTEIN IB, 1991, ENVIRON HEALTH PERSP, V93, P175, DOI 10.2307/3431186
   Weisburger JH, 1997, J AM DIET ASSOC, V97, PS16, DOI 10.1016/S0002-8223(97)00725-6
   Winterbourne DJ, 1993, BIOMEMBRANE PROTOCOL, V0, P0, DOI DOI 10.1385/0-89603-236-1:197
   YOSHIMI N, 1994, CARCINOGENESIS, V15, P783, DOI 10.1093/carcin/15.4.783
NR 48
TC 171
Z9 217
U1 0
U2 3
PU AMER ASSOC CANCER RESEARCH
PI BIRMINGHAM
PA PO BOX 11806, BIRMINGHAM, AL 35202 USA
SN 0008-5472
EI 
J9 CANCER RES
JI Cancer Res.
PD FEB 15
PY 2001
VL 61
IS 4
BP 1375
EP 1381
DI 
PG 7
WC Oncology
SC Oncology
GA 407DD
UT WOS:000167255400027
PM 11245437
DA 2025-02-23
ER

PT J
AU den Tonkelaar, I
   Keinan-Boker, L
   Van't Veer, P
   Arts, CJM
   Adlercreutz, H
   Thijssen, JHH
   Peeters, PHM
AF den Tonkelaar, I
   Keinan-Boker, L
   Van't Veer, P
   Arts, CJM
   Adlercreutz, H
   Thijssen, JHH
   Peeters, PHM
TI Urinary phytoestrogens and postmenopausal breast cancer risk
SO CANCER EPIDEMIOLOGY BIOMARKERS & PREVENTION
LA English
DT Article
ID dietary phytoestrogens; isoflavonoid excretion; phyto-estrogens; in-vitro; soy; women; lignan; foods; men
AB Phytoestrogens are defined as plant substances that are structurally or functionally similar to estradiol, We report the associations of two major phytoestrogens, genistein and enterolactone, with breast cancer risk, using urinary specimens collected 1-9 years before breast cancer was diagnosed. The subjects were 88 breast cancer cases and 268 controls, selected from a cohort of postmenopausal women (n = 14,697) who participated in a breast cancer screening program, Mean levels of urinary genistein and enterolactone were determined by time resolved fluoroimmunoassay, using an average of two overnight urinary samples obtained from each participant on the first and the second screening rounds with a time interval of approximately 1 year. Odds ratios (ORs) of the highest to the lowest tertile of urinary phytoestrogen/creatinine concentrations and 95% confidence intervals (Cls) were computed. Higher urinary genistein excretion was weakly and nonsignificantly associated with a reduced breast cancer risk, OR for the highest tertile compared with lowest tertile was 0.83; 95% CI, 0,46-1,51, Higher urinary enterolactone excretion was weakly and nonsignificantly associated with an increased breast cancer risk. OR for the highest tertile compared with the lowest tertile was 1.43; 95% CI, 0,79-2,59, Tests for trends for both phytoestrogens were nonsignificant, We were not able to detect the previously reported protective effects of genistein and enterolactone on breast cancer risk in our postmenopausal population of Dutch women. Such an effect may be smaller than expected and/or limited to specific subgroups of the population.
C1 Univ Utrecht, Med Ctr, Julius Ctr Patient Oriented Res, NL-3508 GA Utrecht, Netherlands.
   Int Hlth Fdn, NL-3526 KS Utrecht, Netherlands.
   Univ Wageningen & Res Ctr, Div Human Nutr & Epidemiol, NL-6700 EV Wageningen, Netherlands.
   Netherlands Inst Appl Geosci, Dept Pharmacol, NL-3700 AJ Zeist, Netherlands.
   Univ Utrecht, Acad Ziekenhuis, Dept Endocrinol, NL-3584 CX Utrecht, Netherlands.
   Univ Helsinki, Folkhalsan Res Ctr, FIN-00014 Helsinki, Finland.
   Univ Helsinki, Dept Clin Chem, FIN-00014 Helsinki, Finland.
C3 Utrecht University; Wageningen University & Research; Utrecht University; University of Helsinki; Folkhalsan Research Center; University of Helsinki
RP Univ Utrecht, Med Ctr, Julius Ctr Patient Oriented Res, DO1-335,POB 80055, NL-3508 GA Utrecht, Netherlands.
EM P.H.M.Peeters@jc.azu.nl
CR ADLERCREUTZ H, 1992, ACTA ONCOL, V31, P175, DOI 10.3109/02841869209088899
   ADLERCREUTZ H, 1982, LANCET, V2, P1295
   ADLERCREUTZ H, 1992, J STEROID BIOCHEM, V41, P331, DOI 10.1016/0960-0760(92)90359-Q
   ADLERCREUTZ H, 1991, AM J CLIN NUTR, V54, P1093, DOI 10.1093/ajcn/54.6.1093
   Adlercreutz H, 1998, ANAL BIOCHEM, V265, P208, DOI 10.1006/abio.1998.2886
   Adlercreutz H, 1997, ANN MED, V29, P95, DOI 10.3109/07853899709113696
   Adlercreutz H, 1998, REPROD DEV TOXICOLOG, V0, P299
   Adlercreutz M, 1998, BAILLIERE CLIN ENDOC, V12, P605, DOI 10.1016/S0950-351X(98)80007-4
   Arai Y, 2000, J EPIDEMIOL, V10, P127
   BAIRD DD, 1995, J CLIN ENDOCR METAB, V80, P1685, DOI 10.1210/jc.80.5.1685
   Bingham SA, 1998, BRIT J NUTR, V79, P393, DOI 10.1079/BJN19980068
   CASSIDY A, 1994, AM J CLIN NUTR, V60, P333, DOI 10.1093/ajcn/60.3.333
   COLLETTE C, 1992, EUR J CANCER, V28A, P1985, DOI 10.1016/0959-8049(92)90244-V
   DEWAARD F, 1984, J CHRON DIS, V37, P1, DOI 10.1016/0021-9681(84)90123-1
   HIROSE K, 1995, JPN J CANCER RES, V86, P146, DOI 10.1111/j.1349-7006.1995.tb03032.x
   HornRoss PL, 1997, CANCER EPIDEM BIOMAR, V6, P339
   HUTCHINS AM, 1995, J AM DIET ASSOC, V95, P769, DOI 10.1016/S0002-8223(95)00214-6
   Ingram D, 1997, LANCET, V350, P990, DOI 10.1016/S0140-6736(97)01339-1
   Karr SC, 1997, AM J CLIN NUTR, V66, P46, DOI 10.1093/ajcn/66.1.46
   Key TJ, 1999, BRIT J CANCER, V81, P1248, DOI 10.1038/sj.bjc.6690837
   KIRKMAN LM, 1995, NUTR CANCER, V24, P1, DOI 10.1080/01635589509514388
   Lampe JW, 1999, CANCER EPIDEM BIOMAR, V8, P699
   LEE HP, 1991, LANCET, V337, P1197, DOI 10.1016/0140-6736(91)92867-2
   Lu LJW, 1996, CANCER EPIDEM BIOMAR, V5, P63
   Mazur W, 1998, PURE APPL CHEM, V70, P1759, DOI 10.1351/pac199870091759
   McMichael-Phillips DF, 1998, AM J CLIN NUTR, V68, P1431S, DOI 10.1093/ajcn/68.6.1431S
   MESSINA MJ, 1994, NUTR CANCER, V21, P113, DOI 10.1080/01635589409514310
   Murkies AL, 1998, J CLIN ENDOCR METAB, V83, P297, DOI 10.1210/jc.83.2.297
   Potter JD, 1996, IARC SCI PUBL, V0, P61
   Reinli K, 1996, NUTR CANCER, V26, P123, DOI 10.1080/01635589609514470
   SIEDEL J, 1984, CLIN CHEM, V30, P968
   *SPSS INC, 1998, STAT PACK SOC SCI WI, V0, P0
   Tham DM, 1998, J CLIN ENDOCR METAB, V83, P2223, DOI 10.1210/jc.83.7.2223
   Uehara M, 2000, J STEROID BIOCHEM, V72, P273, DOI 10.1016/S0960-0760(00)00045-5
   WANG WQ, 1995, NUTR CANCER, V23, P131, DOI 10.1080/01635589509514369
   Wu AH, 1996, CANCER EPIDEM BIOMAR, V5, P901
   YUAN JM, 1995, BRIT J CANCER, V71, P1353, DOI 10.1038/bjc.1995.263
   Zheng W, 1999, CANCER EPIDEM BIOMAR, V8, P35
NR 38
TC 145
Z9 154
U1 0
U2 19
PU AMER ASSOC CANCER RESEARCH
PI PHILADELPHIA
PA 615 CHESTNUT ST, 17TH FLOOR, PHILADELPHIA, PA 19106-4404 USA
SN 1055-9965
EI 1538-7755
J9 CANCER EPIDEM BIOMAR
JI Cancer Epidemiol. Biomarkers Prev.
PD MAR 15
PY 2001
VL 10
IS 3
BP 223
EP 228
DI 
PG 6
WC Oncology; Public, Environmental & Occupational Health
SC Oncology; Public, Environmental & Occupational Health
GA 418BJ
UT WOS:000167869600009
PM 11303591
DA 2025-02-23
ER

PT J
AU Kimoto, N
   Hirose, M
   Futakuchi, M
   Iwata, T
   Kasai, M
   Shirai, T
AF Kimoto, N
   Hirose, M
   Futakuchi, M
   Iwata, T
   Kasai, M
   Shirai, T
TI Site-dependent modulating effects of conjugated fatty acids from safflower oil in a rat two-stage carcinogenesis model in female Sprague-Dawley rats
SO CANCER LETTERS
LA English
DT Article
DE conjugated linoleic acid; mammary carcinogenesis; chemoprevention; rat
ID mammary-cancer prevention; heat-altered derivatives; bovine-milk fat; linoleic-acid; colon carcinogenesis; dienoic derivatives; anticarcinogenic agents; adduct formation; beta-carotene; inhibition
AB Modifying effects of dietary administration of conjugated fatty acids from safflower oil (CFA-S), rich in conjugated linoleic acid, on major organs were examined in the post-initiation stage of a two-stage carcinogenesis model in female rats. Groups of 21 or 22 F344 female rats were treated sequentially with 2,2'-dihydroxy-di-n-propylnitosamine (intragastrically, i.g.), 7,12-dimethylbenz[a]anthracene (i.g.), 1,2-dimethylhydrazine (subcutaneously) and N-butyl-N-(4-hydroxybutyl)nitrosamine (in drinking water) during the first 3 weeks for initiation, and then administered diet containing 1 or 0.1% CFA-S for 33 weeks. Further groups of animals were treated with carcinogens or 1% CFA-S alone, or maintained as non-treated controls. All surviving animals were killed at week 36, and major organs were examined histopathologically for development of preneoplastic and neoplastic lesions. The 1 and 0.1% CFA-S treatment significantly decreased the incidence and multiplicity of mammary carcinomas, though a clear dose response was not observed. In the urinary bladder, the incidence of papillary or nodular hyperplasia but not tumors was significantly increased in the 1% CFA-S-treated group. The results indicate that low dose CFA-S may find application as a potent chemopreventor of mammary carcinogenesis. (C) 2001 Elsevier Science Ireland Ltd. All rights reserved.
C1 Natl Inst Hlth Sci, Div Pathol, Setagaya Ku, Tokyo 1588501, Japan.
   Nagoya City Univ, Sch Med, Dept Pathol 1, Mizuho Ku, Nagoya, Aichi 4678601, Japan.
   Rinoru Oil Mills Co Ltd, Nagoya, Aichi 4550028, Japan.
C3 National Institute of Health Sciences - Japan; Nagoya City University
RP Hirose, M (corresponding author), Natl Inst Hlth Sci, Div Pathol, Setagaya Ku, 1-18-1 Kamiyoga, Tokyo 1588501, Japan.
CR Astorg P, 1996, NUTR CANCER, V25, P27, DOI 10.1080/01635589609514425
   Banni S, 1999, NUTR CANCER, V33, P53, DOI 10.1080/01635589909514748
   Banni S, 1999, CARCINOGENESIS, V20, P1019, DOI 10.1093/carcin/20.6.1019
   Belury MA, 1996, NUTR CANCER, V26, P149, DOI 10.1080/01635589609514471
   BERBERIAN I, 1995, CARCINOGENESIS, V16, P393, DOI 10.1093/carcin/16.2.393
   Durgam VR, 1997, CANCER LETT, V116, P121, DOI 10.1016/S0304-3835(97)00192-4
   Fay MP, 1997, CANCER RES, V57, P3979
   FISCHER SM, 1992, CANCER RES, V52, P662
   HA YL, 1987, CARCINOGENESIS, V8, P1881, DOI 10.1093/carcin/8.12.1881
   HA YL, 1990, CANCER RES, V50, P1097
   HA YL, 1989, J AGR FOOD CHEM, V37, P75, DOI 10.1021/jf00085a018
   IP C, 1985, CANCER RES, V45, P1997
   Ip C, 1999, J NUTR, V129, P2135, DOI 10.1093/jn/129.12.2135
   Ip C, 1997, NUTR CANCER, V27, P131, DOI 10.1080/01635589709514514
   Ip C, 1997, CARCINOGENESIS, V18, P755, DOI 10.1093/carcin/18.4.755
   IP C, 1995, NUTR CANCER, V24, P241, DOI 10.1080/01635589509514413
   Ip C, 1996, CARCINOGENESIS, V17, P1045, DOI 10.1093/carcin/17.5.1045
   IP C, 1991, CANCER RES, V51, P6118
   IP C, 1994, CANCER RES, V54, P1212
   Ip MM, 1999, EXP CELL RES, V250, P22, DOI 10.1006/excr.1999.4499
   Josyula S, 1998, NUTR CANCER, V32, P132, DOI 10.1080/01635589809514731
   KITAHARA A, 1984, CANCER RES, V44, P2698
   Liew C, 1995, CARCINOGENESIS, V16, P3037, DOI 10.1093/carcin/16.12.3037
   Loor JJ, 1998, J NUTR, V128, P2411, DOI 10.1093/jn/128.12.2411
   MCLELLAN EA, 1988, CANCER RES, V48, P6187
   OHKAWA K, 1991, CARCINOGENESIS, V12, P2357, DOI 10.1093/carcin/12.12.2357
   PARIZA MW, 1983, CANCER RES, V43, P2444
   Parodi PW, 1999, J DAIRY SCI, V82, P1339, DOI 10.3168/jds.S0022-0302(99)75358-0
   Parodi PW, 1997, J NUTR, V127, P1055, DOI 10.1093/jn/127.6.1055
   RAO CV, 1995, CANCER RES, V55, P1464
   RAO CV, 1995, CANCER RES, V55, P2310
   Rose DP, 1997, AM J CLIN NUTR, V66, P1513
   SCHONBERG S, 1995, ANTICANCER RES, V15, P1241
   SCHUT HA, 1993, IARC SCI PUBL, V124, P181
   Schut HAJ, 1997, MUTAT RES-FUND MOL M, V376, P185, DOI 10.1016/S0027-5107(97)00042-0
   SCIMECA JA, 1994, ADV EXP MED BIOL, V364, P59
   SHULTZ TD, 1992, ANTICANCER RES, V12, P2143
   SHULTZ TD, 1992, CANCER LETT, V63, P125, DOI 10.1016/0304-3835(92)90062-Z
   Thompson H, 1997, CANCER RES, V57, P5067
   Wong MW, 1997, ANTICANCER RES, V17, P987
   ZU HX, 1992, FOOD CHEM TOXICOL, V30, P9, DOI 10.1016/0278-6915(92)90131-4
NR 41
TC 22
Z9 25
U1 0
U2 2
PU ELSEVIER SCI IRELAND LTD
PI CLARE
PA CUSTOMER RELATIONS MANAGER, BAY 15, SHANNON INDUSTRIAL ESTATE CO, CLARE, IRELAND
SN 0304-3835
EI 
J9 CANCER LETT
JI Cancer Lett.
PD JUL 10
PY 2001
VL 168
IS 1
BP 15
EP 21
DI 10.1016/S0304-3835(01)00459-1
PG 7
WC Oncology
SC Oncology
GA 440JL
UT WOS:000169172100003
PM 11368872
DA 2025-02-23
ER

PT J
AU Zheng, W
   Jin, F
   Dunning, LA
   Shu, XO
   Dai, Q
   Wen, WQ
   Gao, YT
   Holtzman, JL
AF Zheng, W
   Jin, F
   Dunning, LA
   Shu, XO
   Dai, Q
   Wen, WQ
   Gao, YT
   Holtzman, JL
TI Epidemiological study of urinary 6β-hydroxycortisol to cortisol ratios and breast cancer risk
SO CANCER EPIDEMIOLOGY BIOMARKERS & PREVENTION
LA English
DT Article
ID endogenous estrogen; excretion; cyp3a4; association; carcinogens; expression; induction; estradiol; biomarker; 3a4
AB The ratio of urinary 6 beta -hydroxycortisol:cortisol is a measure of the activity of cytochrome p450 3A4 (CYP3A4), CYP3A4 catalyzes the formation of the genotoxic estrogen, 16 alpha -hydroxyestrone. It is also involved in the activation of many other mammary carcinogens, such as the polycyclic aromatic hydrocarbons and heterocyclic amines, We evaluated the association between urinary cortisol ratios and breast cancer risk in a subgroup of women who participated in a population-based case-control study in Shanghai, Overnight urine samples from 246 case-control pairs were assayed for 6 beta -hydroxycortisol (6 beta -OHC) to cortisol, The urine samples from all of the breast cancer patients were collected before any chemotherapy or radiotherapy. In-person interviews were conducted to obtain comprehensive information on dietary habits, reproductive history, and other lifestyle factors. The median levels of 6 beta -OHC:cortisol ratios were 2,61 in cases and 2.16 in controls, a 20.8% difference (P < 0,001), The case-control difference was Larger in women over 45 years of age (31.3% difference; P < 0.001) than younger women (6.0%; P = 0,45), After adjusting for confounding variables, the risks of breast cancer were increased from 1.0 (reference) to 1.6 [95% confidence interval (CI), 0,9-3,1], 2.2 (95% CI, 1,1-4,2), and 3.7 (95% CI, 1.9-7.4; P for trend, <0.001) with increasing levels of 6<beta>-OHC:cortisol ratios. The positive association was more pronounced among older women (>45 years) than among younger women (1;45 years). The adjusted odds ratios associated with the highest cortisol ratio were 6.0 (95% CI, 2.21-6.1) among older women and 2.2 (95%CI, 0.8-6.1) among younger women. The association of the 6 beta -OHC:cortisol ratio was stronger among older women who had a high body mass index, late age at menopause, and early age at menarche (factors related to high endogenous estrogen exposure) than those who did not have these factors. These findings are consistent with the role of CYP3A4 in estrogen and carcinogen metabolism and suggest that high CYP3A4 activity may be a risk factor for breast cancer risk.
C1 Vanderbilt Univ, Med Ctr, Vanderbilt Ctr Hlth Serv Res, Nashville, TN 37232 USA.
   Vanderbilt Univ, Vanderbilt Ingram Canc Ctr, Nashville, TN 37232 USA.
   Shanghai Canc Inst, Dept Epidemiol, Shanghai 200032, Peoples R China.
   Vet Affairs Med Ctr, Minneapolis, MN 55417 USA.
   Univ Minnesota, Sch Med, Dept Pharmacol, Minneapolis, MN 55454 USA.
C3 Vanderbilt University; Vanderbilt University; Shanghai Jiao Tong University; US Department of Veterans Affairs; Veterans Health Administration (VHA); Minneapolis VA Health Care System; University of Minnesota System; University of Minnesota Twin Cities
RP Vanderbilt Univ, Med Ctr, Vanderbilt Ctr Hlth Serv Res, 6th Floor,Med Ctr E, Nashville, TN 37232 USA.
FU NCI NIH HHS [R01CA64277, R03CA80655] Funding Source: Medline
CR ARMTIGE P, 1987, STAT METHODS MED RES, V0, P0
   Breslow NE, 1980, IARC PUBLICATION, V32, P0
   Burstein AH, 1998, PHARMACOTHERAPY, V18, P1271
   DIENVENU T, 1991, INT J CLIN PHARM TH, V29, P441
   DOLARA P, 1987, PHARMACOL RES COMMUN, V19, P261, DOI 10.1016/0031-6989(87)90084-1
   ELBAYOUMY K, 1992, CHEM RES TOXICOL, V5, P585, DOI 10.1021/tx00029a001
   Felix CA, 1998, P NATL ACAD SCI USA, V95, P13176, DOI 10.1073/pnas.95.22.13176
   FLEMING CM, 1994, PHARMACOGENETICS, V4, P199, DOI 10.1097/00008571-199408000-00004
   Gao YT, 2000, INT J CANCER, V87, P295, DOI 10.1002/1097-0215(20000715)87:2<295::AID-IJC23>3.0.CO;2-7
   GED C, 1989, BRIT J CLIN PHARMACO, V28, P373, DOI 10.1111/j.1365-2125.1989.tb03516.x
   Goldman R, 1998, IN VIVO, V12, P43
   GUENGERICH FP, 1991, CHEM RES TOXICOL, V4, P391, DOI 10.1021/tx00022a001
   Haehner BD, 1996, MOL PHARMACOL, V50, P52
   Huang ZQ, 1998, CARCINOGENESIS, V19, P867, DOI 10.1093/carcin/19.5.867
   Huang ZQ, 1996, DRUG METAB DISPOS, V24, P899
   JOELLENBECK L, 1992, CANCER EPIDEM BIOMAR, V1, P567
   Kabat GC, 1997, CANCER EPIDEM BIOMAR, V6, P505
   KINIRONS MT, 1993, CLIN PHARMACOL THER, V54, P621, DOI 10.1038/clpt.1993.199
   LEWIS DFV, 1996, CYTOCHROME P450 STRU, V0, P0
   Lin YX, 1999, J CLIN PHARMACOL, V39, P578, DOI 10.1177/00912709922008182
   NAGAO M, 1994, CANCER, V74, P1063, DOI 10.1002/1097-0142(19940801)74:3+<1063::AID-CNCR2820741514>3.0.CO;2-2
   NEBERT DW, 1993, J NATL CANCER I, V85, P1888, DOI 10.1093/jnci/85.23.1888
   Ng MCY, 1996, CANCER, V77, P1427, DOI 10.1002/(SICI)1097-0142(19960415)77:8<1427::AID-CNCR2>3.0.CO;2-9
   OHNHAUS EE, 1989, EUR J CLIN PHARMACOL, V36, P39, DOI 10.1007/BF00561021
   OSBORNE MP, 1993, J NATL CANCER I, V85, P1917, DOI 10.1093/jnci/85.23.1917
   Paris PL, 1999, CANCER EPIDEM BIOMAR, V8, P901
   Patten CJ, 1997, CARCINOGENESIS, V18, P1623, DOI 10.1093/carcin/18.8.1623
   Rebbeck TR, 1998, J NATL CANCER I, V90, P1225, DOI 10.1093/jnci/90.16.1225
   REHBECK TR, 2000, J NATL CANCER I, V92, P76
   SAENGER P, 1983, CLIN PHARMACOL THER, V34, P818, DOI 10.1038/clpt.1983.255
   Sata F, 2000, CLIN PHARMACOL THER, V67, P48, DOI 10.1067/mcp.2000.104391
   SCHNEIDER J, 1982, P NATL ACAD SCI-BIOL, V79, P3047, DOI 10.1073/pnas.79.9.3047
   SHIMADA T, 1994, J PHARMACOL EXP THER, V270, P414
   SHIMADA T, 1989, P NATL ACAD SCI USA, V86, P462, DOI 10.1073/pnas.86.2.462
   Shou MG, 1997, CARCINOGENESIS, V18, P207, DOI 10.1093/carcin/18.1.207
   Sinha R, 2000, JNCI-J NATL CANCER I, V92, P1352, DOI 10.1093/jnci/92.16.1352
   Strong LC, 1996, CANCER EPIDEMIOLOGY AND PREVENTION, V0, P559
   SWANECK GE, 1988, P NATL ACAD SCI USA, V85, P7831, DOI 10.1073/pnas.85.21.7831
   TELANG NT, 1992, J NATL CANCER I, V84, P634, DOI 10.1093/jnci/84.8.634
   Thomas HV, 1997, CANCER CAUSE CONTROL, V8, P922, DOI 10.1023/A:1018476631561
   Ursin G, 1999, J NATL CANCER I, V91, P1067, DOI 10.1093/jnci/91.12.1067
   Westlind A, 1999, BIOCHEM BIOPH RES CO, V259, P201, DOI 10.1006/bbrc.1999.0752
   Windmill KF, 1997, MUTAT RES-FUND MOL M, V376, P153, DOI 10.1016/S0027-5107(97)00038-9
   WRIGHTON SA, 1990, MOL PHARMACOL, V38, P207
   Yamamoto Y, 1998, ADV ASYMMETR SYNTH, V3, P1
   YU SC, 1985, BIOCHEMISTRY-US, V24, P8017, DOI 10.1021/bi00348a027
   Zheng W, 1998, CANCER EPIDEM BIOMAR, V7, P85
   Zheng W, 1998, JNCI-J NATL CANCER I, V90, P1724, DOI 10.1093/jnci/90.22.1724
   Zheng W, 1999, CANCER EPIDEM BIOMAR, V8, P35
   Zhu BT, 1998, CARCINOGENESIS, V19, P1, DOI 10.1093/carcin/19.1.1
   Zhu BT, 1998, CANCER RES, V58, P2269
NR 51
TC 27
Z9 31
U1 0
U2 1
PU AMER ASSOC CANCER RESEARCH
PI PHILADELPHIA
PA 615 CHESTNUT ST, 17TH FLOOR, PHILADELPHIA, PA 19106-4404 USA
SN 1055-9965
EI 1538-7755
J9 CANCER EPIDEM BIOMAR
JI Cancer Epidemiol. Biomarkers Prev.
PD MAR 15
PY 2001
VL 10
IS 3
BP 237
EP 242
DI 
PG 6
WC Oncology; Public, Environmental & Occupational Health
SC Oncology; Public, Environmental & Occupational Health
GA 418BJ
UT WOS:000167869600011
PM 11303593
DA 2025-02-23
ER

PT J
AU Huncharek, M
   Kupelnick, B
AF Huncharek, M
   Kupelnick, B
TI Dietary fat intake and risk of epithelial ovarian cancer: A meta-analysis of 6,689 subjects from 8 observational studies
SO NUTRITION AND CANCER-AN INTERNATIONAL JOURNAL
LA English
DT Article
AB The etiology of epithelial ovarian cancer is unknown. Prior work suggests that high dietary fat intake is associated with an increased risk of this tumor, although this association remains speculative. A meta-analysis was performed to evaluate this suspected relationship. Using previously described methods, a protocol was developed for a meta-analysis examining the association between high vs. low dietary fat intake and the risk of epithelial ovarian cancer. Literature search techniques, study inclusion criteria, and statistical procedures were prospectively defined. Data from observational studies were pooled using a general variance-based meta-analytic method employing confidence intervals (CI) previously described by Greenland. The outcome of interest was a summary relative risk (RRs) reflecting the risk of ovarian cancer associated with high vs. low dietary fat intake. Sensitivity analyses were performed when necessary to evaluate any observed statistical heterogeneity. The literature search yielded 8 observational studies enrolling 6,689 subjects Data were stratified into three dietary fat intake categories: total fat, animal fat, and saturated fat. Initial tests for statistical homogeneity demonstrated that hos- pital-based studies accounted for observed heterogeneity possibly because of selection bias. Accounting for this, an RR, was calculated for high vs. low total fat intake, yielding a value of 1.24 (95% CI = 1.07-1.43), a statistically significant result. That is, high total fat intake is associated with a 24% increased risk of ovarian cancer development. The RRs for high saturated fat intake was 1.20 (95% CI = 1.04-1.39), suggesting a 20% increased risk of ovarian cancer among subjects with these dietary habits. High vs. low animal fat diet gave an RRs of 1.70 (95% CI = 1.43-2.03), consistent with a statistically significant 70% increased ovarian cancer risk. High dietary fat intake appears to represent a significant risk factor for the development of ovarian cancer. The magnitude of this risk associated with total fat and saturated fat is rather modest. Ovarian cancer risk associated with high animal fat intake appears significantly, greater than that associated with the other types of fat intake studied, although this requires confirmation via larger analyses. Further work is needed to clarify factors that may modify the effects of dietary fat in vivo.
C1 Meta Anal Res Grp, Stevens Point, WI 54481 USA.
   Marshfield Clin Fdn Med Res & Educ, Ctr Canc, Dept Clin Oncol, Marshfield, WI 54449 USA.
   St Michaels Hosp, Ctr Canc, Stevens Point, WI 54481 USA.
C3 Marshfield Clinic
RP Huncharek, M (corresponding author), Meta Anal Res Grp, 2740 Sunset Blvd, Stevens Point, WI 54481 USA.
CR ARMSTRONG B, 1975, INT J CANCER, V15, P617, DOI 10.1002/ijc.2910150411
   Cooper H, 1994, THE HANDBOOK OF RESEARCH SYNTHESIS, V0, P0
   CRAMER DW, 1984, OBSTET GYNECOL, V63, P833
   ENGLE A, 1991, NUTR CANCER, V15, P239, DOI 10.1080/01635589109514132
   GREENLAND S, 1986, EPIDEMIOL REV, V9, P1
   Kushi LH, 1999, AM J EPIDEMIOL, V149, P21, DOI 10.1093/oxfordjournals.aje.a009723
   Landis SH, 1998, CA-CANCER J CLIN, V48, P6, DOI 10.3322/canjclin.48.1.6
   LAVECCHIA C, 1987, J NATL CANCER I, V79, P663
   MORI M, 1988, AM J EPIDEMIOL, V128, P771, DOI 10.1093/oxfordjournals.aje.a115030
   MORI M, 1988, JPN J CANCER RES, V79, P997, DOI 10.1111/j.1349-7006.1988.tb00066.x
   PARAZZINI F, 1991, GYNECOL ONCOL, V43, P9, DOI 10.1016/0090-8258(91)90003-N
   RISCH HA, 1994, J NATL CANCER I, V86, P1409, DOI 10.1093/jnci/86.18.1409
   SHU XO, 1989, BRIT J CANCER, V59, P92, DOI 10.1038/bjc.1989.18
   SLATTERY ML, 1989, AM J EPIDEMIOL, V130, P497, DOI 10.1093/oxfordjournals.aje.a115363
   TOMAO S, 1992, EUROPEAN JOURNAL OF GYNAECOLOGICAL ONCOLOGY, V13, P91
   TZONOU A, 1993, INT J CANCER, V55, P411, DOI 10.1002/ijc.2910550314
   Webb PM, 1998, CANCER CAUSE CONTROL, V9, P637, DOI 10.1023/A:1008891714412
   WHITTEMORE AS, 1992, AM J EPIDEMIOL, V136, P1184, DOI 10.1093/oxfordjournals.aje.a116427
NR 18
TC 44
Z9 47
U1 0
U2 7
PU LAWRENCE ERLBAUM ASSOC INC
PI MAHWAH
PA 10 INDUSTRIAL AVE, MAHWAH, NJ 07430-2262 USA
SN 0163-5581
EI 
J9 NUTR CANCER
JI Nutr. Cancer
PD JUN 15
PY 2001
VL 40
IS 2
BP 87
EP 91
DI 10.1207/S15327914NC402_2
PG 5
WC Oncology; Nutrition & Dietetics
SC Oncology; Nutrition & Dietetics
GA 538EE
UT WOS:000174800600002
PM 11962260
DA 2025-02-23
ER

PT J
AU Nicodemus, KK
   Jacobs, DR
   Folsom, AR
AF Nicodemus, KK
   Jacobs, DR
   Folsom, AR
TI Whole and refined grain intake and risk of incident postmenopausal breast cancer (United States)
SO CANCER CAUSES & CONTROL
LA English
DT Article
DE breast neoplasms; diet; Iowa Women's Health Study; postmenopausal women; refined grains; whole grains
ID iowa womens health; dietary factors; food groups; fiber; death
AB Objective: To assess the relation between whole and refined grain intake and risk of incident postmenopausal breast cancer. Findings from case-control studies of whole and refined grain intake and risk of postmenopausal breast cancer have been inconclusive. Methods: The Iowa Women's Health Study is a prospective cohort study of women initially 55-69 years old that relates diet and other lifestyle factors to cancer risk. After exclusions a total of 29,119 menopausal women who answered a 1986 baseline and a 1989 follow-up questionnaire were followed for 9 years for incident breast cancer. Results: Compared to women who at baseline rarely ate whole grain foods, women who habitually ate whole grain had a healthier lifestyle, including a higher likelihood of prior screening mammography. The multivariate-adjusted risk of incident breast cancer was 20% higher in women in the highest quintile of whole grain intake, compared to women in the lowest quintile of whole grain intake (95% confidence interval 0.95-1.5; p-value for trend = 0.03). No increase in breast cancer risk was found in women who had not undergone screening mammography before 1989; the apparent increase in risk was therefore likely due to increased use of screening mammography. Refined grain intake was not associated with breast cancer risk. Conclusion: Consistent with inverse but not statistically significant associations between whole grain intake and breast cancer in case-control studies, both whole and refined grain intakes are unrelated to risk of postmenopausal breast cancer in these Iowa women.
C1 Univ Minnesota, Sch Publ Hlth, Div Epidemiol, Minneapolis, MN 55454 USA.
   Duke Univ, Med Ctr, Ctr Human Genet, Durham, NC USA.
   Univ Oslo, Inst Nutr Res, Oslo, Norway.
C3 University of Minnesota System; University of Minnesota Twin Cities; Duke University; University of Oslo
RP Univ Minnesota, Sch Publ Hlth, Div Epidemiol, Suite 300,1300 S 2nd St, Minneapolis, MN 55454 USA.
EM jacobs@epi.umn.edu
FU NCI NIH HHS [R01 CA39742] Funding Source: Medline
CR ADLERCREUTZ H, 1986, J STEROID BIOCHEM, V25, P791, DOI 10.1016/0022-4731(86)90310-9
   Brzezinski A, 1999, EUR J OBSTET GYN R B, V85, P47, DOI 10.1016/S0301-2115(98)00281-4
   Caygill CP, 1998, EUR J CANCER PREV, V7, PS11, DOI 10.1097/00008469-199805000-00003
   Caygill CPJ, 1999, EUR J CANCER PREV, V8, P461, DOI 10.1097/00008469-199910000-00013
   Challier B, 1998, EUR J EPIDEMIOL, V14, P737, DOI 10.1023/A:1007512825851
   Chatenoud L, 1998, INT J CANCER, V77, P24, DOI 10.1002/(SICI)1097-0215(19980703)77:1<24::AID-IJC5>3.0.CO;2-1
   den Tonkelaar I, 2001, CANCER EPIDEM BIOMAR, V10, P223
   DeStefani E, 1997, NUTR CANCER, V28, P14, DOI 10.1080/01635589709514547
   Favero A, 1998, BIOMED PHARMACOTHER, V52, P109, DOI 10.1016/S0753-3322(98)80088-7
   Franceschi S, 1997, CANCER EPIDEM BIOMAR, V6, P875
   Franceschi S, 1995, INT J CANCER, V63, P785, DOI 10.1002/ijc.2910630606
   Franceschi S, 1996, LANCET, V347, P1351, DOI 10.1016/S0140-6736(96)91008-9
   Freudenheim JL, 1996, JNCI-J NATL CANCER I, V88, P340, DOI 10.1093/jnci/88.6.340
   Gerber M, 1998, EUR J CANCER PREV, V7, PS63, DOI 10.1097/00008469-199805000-00010
   Hebert JR, 1996, CANCER DETECT PREV, V20, P234
   HOWE GR, 1990, JNCI-J NATL CANCER I, V82, P561, DOI 10.1093/jnci/82.7.561
   Jacobs DR, 1999, AM J PUBLIC HEALTH, V89, P322, DOI 10.2105/AJPH.89.3.322
   Jacobs DR, 1998, NUTR CANCER, V30, P85, DOI 10.1080/01635589809514647
   Jacobs DR, 1998, AM J CLIN NUTR, V68, P248, DOI 10.1093/ajcn/68.2.248
   Jacobs DR, 2001, EUR J CLIN NUTR, V55, P137, DOI 10.1038/sj.ejcn.1601133
   Kasum CM, 2001, NUTR CANCER, V39, P180, DOI 10.1207/S15327914nc392_4
   Koo LC, 1997, NUTR CANCER, V28, P289, DOI 10.1080/01635589709514590
   KUSHI LH, 1988, AM J EPIDEMIOL, V128, P740, DOI 10.1093/oxfordjournals.aje.a115027
   LEVI F, 1993, CANCER, V71, P3575, DOI 10.1002/1097-0142(19930601)71:11<3575::AID-CNCR2820711119>3.0.CO;2-0
   Mazur W, 1998, PURE APPL CHEM, V70, P1759, DOI 10.1351/pac199870091759
   MUNGER RG, 1992, AM J EPIDEMIOL, V136, P192, DOI 10.1093/oxfordjournals.aje.a116485
   Pedersen B, 1989, WORLD REV NUTR DIET, V60, P1
   PHILLIPS RL, 1975, CANCER RES, V35, P3513
   Pietinen P, 2001, CANCER EPIDEM BIOMAR, V10, P339
   Potischman N, 1999, INT J CANCER, V82, P315, DOI 10.1002/(SICI)1097-0215(19990730)82:3<315::AID-IJC1>3.0.CO;2-N
   PRYOR M, 1989, CANCER RES, V49, P2161
   ROHAN TE, 1993, CANCER CAUSE CONTROL, V4, P29, DOI 10.1007/BF00051711
   Slavin J, 1997, NUTR CANCER, V27, P14, DOI 10.1080/01635589709514495
   SLAVIN JL, 1994, CRIT REV FOOD SCI, V34, P427, DOI 10.1080/10408399409527672
   THOMPSON LU, 1991, NUTR CANCER, V16, P43, DOI 10.1080/01635589109514139
   VEER PV, 1990, INT J CANCER, V45, P825, DOI 10.1002/ijc.2910450506
   WILLETT WC, 1992, JAMA-J AM MED ASSOC, V268, P2037, DOI 10.1001/jama.268.15.2037
   Williams D, 1998, P I CIVIL ENG-MUNIC, V127, P199
   Witte JS, 1997, BREAST CANCER RES TR, V42, P243, DOI 10.1023/A:1005710211184
   YUAN JM, 1995, BRIT J CANCER, V71, P1353, DOI 10.1038/bjc.1995.263
NR 40
TC 66
Z9 80
U1 1
U2 9
PU SPRINGER
PI DORDRECHT
PA VAN GODEWIJCKSTRAAT 30, 3311 GZ DORDRECHT, NETHERLANDS
SN 0957-5243
EI 1573-7225
J9 CANCER CAUSE CONTROL
JI Cancer Causes Control
PD DEC 15
PY 2001
VL 12
IS 10
BP 917
EP 925
DI 10.1023/A:1013746719385
PG 9
WC Oncology; Public, Environmental & Occupational Health
SC Oncology; Public, Environmental & Occupational Health
GA 510QQ
UT WOS:000173219100007
PM 11808711
DA 2025-02-23
ER

PT J
AU Fairfield, KM
   Hankinson, SE
   Rosner, BA
   Hunter, DJ
   Colditz, GA
   Willett, WC
AF Fairfield, KM
   Hankinson, SE
   Rosner, BA
   Hunter, DJ
   Colditz, GA
   Willett, WC
TI Risk of ovarian carcinoma and consumption of vitamins A, C, and E and specific carotenoids - A prospective analysis
SO CANCER
LA English
DT Article
DE ovarian carcinoma; antioxidant vitamins; fruit and vegetable consumption; diet
ID alpha-tocopherol levels; total-energy-intake; prospective cohort; dietary questionnaire; cancer; validation; reproducibility; validity; disease; women
AB BACKGROUND. Antioxidant vitamins may decrease risk of cancer by limiting oxidative DNA damage leading to cancer initiation. Few prospective studies have assessed relations between antioxidant vitamins and ovarian carcinoma. METHODS. The authors prospectively assessed consumption Of Vitamins A, C, and E and specific carotenoids, as well as fruit and vegetable intake, in relation to ovarian carcinoma risk among 80,326 participants in the Nurses' Health Study who had no history of cancer other than nonmelanoma skin carcinoma. Women reported on known and Suspected ovarian carcinoma risk factors including reproductive factors, smoking, and use of vitamin supplements on biennial mailed questionnaires from 1976 to 1996. Food frequency questionnaires were included in 1980, 1984, 1986, and 1990. The authors confirmed 301 incident cases of invasive epithelial ovarian carcinoma during 16 years of dietary follow-up (1980-1996). Pooled logistic regression was used to control for age, oral contraceptive use, body mass index, smoking history, parity, and tubal ligation. RESULTS. The authors observed no association between ovarian carcinoma risk and antioxidant vitamin consumption from foods, or foods and Supplements together. The multivariate relative risks (95% confidence intervals [CIs]) for ovarian carcinoma among women in the highest versus lowest quintile of intake were 1.04 (95% Cl, 0.72-1.51) for vitamin A from foods and supplements: 1.01 (95% Cl, 0.69-1.47) for vitamin Q 0.88 (95% Cl, 0.61-1.27) for vitamin E; and 1.10 (95% Cl, 0.76-1.59) for beta -carotene. Among users of vitamin supplements, the authors found no evidence of an association between dose or duration of any specific vitamin and ovarian carcinoma risk, although the authors had limited power to assess these relations. No specific fruits or vegetables were associated significantly with ovarian carcinoma risk. The authors found no association between ovarian carcinoma and consumption of total fruits or vegetables, or specific Subgroups including cruciferous vegetables, green leafy vegetables, legumes, Or Citrus fruits. Women Who consumed at least 2.5 total servings of fruits and vegetables as adolescents had a 46% reduction in ovarian carcinoma risk (relative risk, 0.54, 95% Cl, 0.29-1.03; P value for trend 0.04). CONCLUSIONS. These data do not support in important relation between consumption of antioxidant vitamins from foods or supplements, Or intake of fruits and vegetables, and incidence of ovarian carcinoma in this cohort. However, modest associations cannot be excluded, and the authors' finding of an inverse association for total fruit and vegetable intake during adolescence raises the possibility that the pertinent exposure period may be much earlier than formerly anticipated. (C) 2001 American Cancer Society.
C1 Harvard Univ, Brigham & Womens Hosp, Sch Med, Channing Lab,Dept Med, Boston, MA 02115 USA.
   Harvard Univ, Beth Israel Deaconess Med Ctr, Sch Med, Div Gen Med & Primary Care, Boston, MA 02215 USA.
   Harvard Univ, Sch Publ Hlth, Dept Epidemiol, Boston, MA 02115 USA.
   Harvard Univ, Sch Publ Hlth, Dept Biostat, Boston, MA 02115 USA.
   Harvard Univ, Sch Publ Hlth, Dept Nutr, Boston, MA 02115 USA.
C3 Harvard University; Harvard University Medical Affiliates; Brigham & Women's Hospital; Harvard Medical School; Harvard University; Harvard Medical School; Harvard University Medical Affiliates; Beth Israel Deaconess Medical Center; Harvard University; Harvard T.H. Chan School of Public Health; Harvard University; Harvard T.H. Chan School of Public Health; Harvard University; Harvard T.H. Chan School of Public Health
RP Fairfield, KM (corresponding author), Channing Labs, 3rd Floor,181 Longwood Ave, Boston, MA 02115 USA.
FU NCI NIH HHS [CA-87969] Funding Source: Medline
CR *AM CANC SOC, 2001, CANC STAT, V0, P0
   ATEN RF, 1992, BIOL REPROD, V46, P401, DOI 10.1095/biolreprod46.3.401
   ATEN RF, 1994, ENDOCRINOLOGY, V135, P533, DOI 10.1210/en.135.2.533
   Bertone E, 1999, AM J EPIDEMIOL, V149, P0
   BYERS T, 1983, JNCI-J NATL CANCER I, V71, P681
   *CANC STER HORM ST, 1987, NEW ENGL J MED, V316, P650, DOI 10.1056/NEJM198703123161102
   CASAGRANDE JT, 1979, LANCET, V2, P170
   COLDITZ GA, 1987, AM J EPIDEMIOL, V126, P319, DOI 10.1093/aje/126.2.319
   COLDITZ GA, 1986, AM J EPIDEMIOL, V123, P894, DOI 10.1093/oxfordjournals.aje.a114319
   DAGOSTINO RB, 1990, STAT MED, V9, P1501, DOI 10.1002/sim.4780091214
   ENGLE A, 1991, NUTR CANCER, V15, P239, DOI 10.1080/01635589109514132
   Frei B, 1994, AM J MED, V97, P5
   HAENSZEL W, 1968, JNCI-J NATL CANCER I, V40, P43
   HANKINSON SE, 1995, CANCER, V76, P284, DOI 10.1002/1097-0142(19950715)76:2<284::AID-CNCR2820760219>3.0.CO;2-5
   HANKINSON SE, 1992, OBSTET GYNECOL, V80, P708
   Hu FB, 1999, AM J EPIDEMIOL, V149, P531, DOI 10.1093/oxfordjournals.aje.a009849
   Kolodecik TR, 1998, BIOCHEM PHARMACOL, V55, P1497, DOI 10.1016/S0006-2952(97)00668-0
   Kushi LH, 1999, AM J EPIDEMIOL, V149, P21, DOI 10.1093/oxfordjournals.aje.a009723
   LAVECCHIA C, 1987, J NATL CANCER I, V79, P663
   MANGELS AR, 1993, J AM DIET ASSOC, V93, P284, DOI 10.1016/0002-8223(93)91553-3
   Michaud DS, 1998, CANCER EPIDEM BIOMAR, V7, P283
   MUIR C, 1987, IARC SCI PUBL, V0, P5
   *NIH, 1994, SEER CANC STAT REV 1, V0, P0
   RILEY JCM, 1991, ENDOCRINOLOGY, V128, P1749, DOI 10.1210/endo-128-4-1749
   Risch HA, 1998, JNCI-J NATL CANCER I, V90, P1774, DOI 10.1093/jnci/90.23.1774
   RISCH HA, 1994, J NATL CANCER I, V86, P1409, DOI 10.1093/jnci/86.18.1409
   SALVINI S, 1989, INT J EPIDEMIOL, V18, P858, DOI 10.1093/ije/18.4.858
   SHU XO, 1989, BRIT J CANCER, V59, P92, DOI 10.1038/bjc.1989.18
   SLATTERY ML, 1989, AM J EPIDEMIOL, V130, P497, DOI 10.1093/oxfordjournals.aje.a115363
   STAMPFER MJ, 1984, AM J EPIDEMIOL, V119, P837, DOI 10.1093/oxfordjournals.aje.a113804
   STRYKER WS, 1988, AM J EPIDEMIOL, V127, P283, DOI 10.1093/oxfordjournals.aje.a114804
   TONUCCI LH, 1995, J AGR FOOD CHEM, V43, P579, DOI 10.1021/jf00051a005
   TZONOU A, 1993, INT J CANCER, V55, P411, DOI 10.1002/ijc.2910550314
   *USDA, 1992, AGR HDB, V0, P0
   WHITTEMORE AS, 1992, AM J EPIDEMIOL, V136, P1184, DOI 10.1093/oxfordjournals.aje.a116427
   WILLETT W, 1986, AM J EPIDEMIOL, V124, P17, DOI 10.1093/oxfordjournals.aje.a114366
   WILLETT WC, 1988, AM J EPIDEMIOL, V127, P188, DOI 10.1093/oxfordjournals.aje.a114780
   WILLETT WC, 1983, AM J CLIN NUTR, V38, P631, DOI 10.1093/ajcn/38.4.631
   WILLETT WC, 1985, AM J EPIDEMIOL, V122, P51, DOI 10.1093/oxfordjournals.aje.a114086
   Zhang SM, 1999, JNCI-J NATL CANCER I, V91, P547, DOI 10.1093/jnci/91.6.547
NR 40
TC 80
Z9 87
U1 0
U2 6
PU JOHN WILEY & SONS INC
PI NEW YORK
PA 605 THIRD AVE, NEW YORK, NY 10158-0012 USA
SN 0008-543X
EI 
J9 CANCER
JI Cancer
PD NOV 1
PY 2001
VL 92
IS 9
BP 2318
EP 2326
DI 10.1002/1097-0142(20011101)92:9<2318::AID-CNCR1578>3.0.CO;2-7
PG 9
WC Oncology
SC Oncology
GA 485TR
UT WOS:000171780500011
PM 11745286
DA 2025-02-23
ER

PT J
AU Le Marchand, L
   Hankin, JH
   Wilkens, LR
   Pierce, LM
   Franke, A
   Kolonel, LN
   Seifried, A
   Custer, LJ
   Chang, W
   Lum-Jones, A
   Donlon, T
AF Le Marchand, L
   Hankin, JH
   Wilkens, LR
   Pierce, LM
   Franke, A
   Kolonel, LN
   Seifried, A
   Custer, LJ
   Chang, W
   Lum-Jones, A
   Donlon, T
TI Combined effects of well-done red meat, smoking, and rapid <i>N</i>-acetyltransferase 2 and CYP1A2 phenotypes in increasing colorectal cancer risk
SO CANCER EPIDEMIOLOGY BIOMARKERS & PREVENTION
LA English
DT Article
ID heterocyclic amines; united-states; colon-cancer; fried foods; life-style; diet; polymorphism; caffeine; consumption; population
AB Heterocyclic amines (HAAs) are suspected carcinogens that are formed in meat when it is cooked at high temperature for long durations. These compounds require metabolic activation by CYP1A2 and N-acetyltransferase (NAT) 2 or NAT1 before they can bind to DNA. It has been hypothesized that well-done meat increases the risk of colorectal cancer (CRC), especially in individuals with the rapid phenotype for CYP1A2 and NAT2. This association may be particularly strong in smokers because smoking is known to induce CYP1A2. We conducted a population-based case-control study on Oahu, Hawaii to specifically test this hypothesis. An in-person interview assessed the diet and preference for well-done red meat of 349 patients with CRC and 467 population controls. A urine collection after caffeine challenge and a blood collection were used to assess phenotype for CYP1A2 and NAT2 and genotype for NAT2 and NAT1, respectively. No statistically significant main effect association with CRC was found for red meat intake, preference for well-done red meat, the NAT2 rapid genotype, the CYP1A2 rapid phenotype or the NAT1*10 allele. However, in ever-smokers, preference for well-done red meat was associated with an 8.8-fold increased risk of CRC (95% confidence interval, 1.7-44.9) among subjects with the NAT2 and CYP1A2 rapid phenotypes, compared with smokers with low NAT2 and CYP1A2 activities who preferred their red meat rare or medium. No similar association was found in never-smokers, and there was no increased risk for well-done meat among smokers with a rapid phenotype for only one of these enzymes or for smokers with both rapid phenotypes who did not prefer their red meat well-done. These data provide additional support to the hypothesis that exposure to carcinogens (presumably HAAS) through consumption of well-done meat increases the risk of CRC, particularly in individuals who are genetically susceptible (as determined by a rapid phenotype for both NAT2 and CYP1A2) and suggest that smoking, by inducing CYP1A2, facilitates this effect.
C1 Univ Hawaii, Canc Res Ctr Hawaii, Etiol Program, Honolulu, HI 96813 USA.
C3 University of Hawaii System; Cancer Research Center of Hawaii
RP Le Marchand, L (corresponding author), Univ Hawaii, Canc Res Ctr Hawaii, Etiol Program, 1236 Lauhala St,Suite 407, Honolulu, HI 96813 USA.
FU NCI NIH HHS [R01-CA60987, N01-CN55424] Funding Source: Medline
CR [Anonymous], 2000, CANCER FACTS AND FIGURES, V0, P0
   Augustsson K, 1999, LANCET, V353, P703, DOI 10.1016/S0140-6736(98)06099-1
   BELL DA, 1995, CANCER RES, V55, P3537
   Breslow NE, 1980, STAT METHODS CANC RE, VI, P32
   Brockton N, 2000, AM J EPIDEMIOL, V151, P846
   BUTLER MA, 1992, PHARMACOGENETICS, V2, P116, DOI 10.1097/00008571-199206000-00003
   Cascorbi I, 1999, DRUG METAB REV, V31, P489, DOI 10.1081/DMR-100101932
   Chen J, 1998, CANCER RES, V58, P3307
   Deitz AC, 2000, CANCER EPIDEM BIOMAR, V9, P905
   DEVERDIER MG, 1991, INT J CANCER, V49, P520, DOI 10.1002/ijc.2910490408
   HAENSZEL W, 1973, J NATL CANCER I, V51, P1765, DOI 10.1093/jnci/51.6.1765
   HANKIN JH, 1991, AM J EPIDEMIOL, V133, P616, DOI 10.1093/oxfordjournals.aje.a115934
   HEIN DW, 1993, CARCINOGENESIS, V13, P1633
   ILETT KF, 1987, CANCER RES, V47, P1466
   Kadlubar FF, 1996, CANCER EPIDEM BIOMAR, V5, P757
   Kampman E, 1999, CANCER EPIDEM BIOMAR, V8, P15
   LADERO JM, 1991, CANCER RES, V51, P2098
   LANG NP, 1994, CANCER EPIDEM BIOMAR, V3, P675
   LANG NP, 1986, ARCH SURG-CHICAGO, V121, P1259, DOI 10.1001/archsurg.121.11.1259
   Le Marchand L, 1999, CANCER EPIDEM BIOMAR, V8, P45
   LeMarchand L, 1997, CANCER CAUSE CONTROL, V8, P637, DOI 10.1023/A:1018406716115
   LeMarchand L, 1996, CANCER EPIDEM BIOMAR, V5, P449
   LeMarchand L, 1997, PHARMACOGENETICS, V7, P11, DOI 10.1097/00008571-199702000-00002
   LEMARCHAND L, 1999, MONOGR NATL CANC I, V26, P101
   LYON JL, 1988, AM J EPIDEMIOL, V128, P1000
   MUSCAT JE, 1994, AM J PUBLIC HEALTH, V84, P856, DOI 10.2105/AJPH.84.5.856
   OYAMA N, 1986, 54 HAW STAT DEP HLTH, V0, P0
   PARKIN DM, 1997, J CANC INCIDENCE 5 C, V7, P0
   PARKIN DM, 1992, J CANC INCIDENCE 5 C, V6, P0
   ProbstHensch NM, 1997, CANCER CAUSE CONTROL, V8, P175, DOI 10.1023/A:1018416128894
   RobbanaBarnat S, 1996, ENVIRON HEALTH PERSP, V104, P280, DOI 10.2307/3432886
   RobertsThomson IC, 1996, LANCET, V347, P1372, DOI 10.1016/S0140-6736(96)91012-0
   Salmon CP, 2000, J NATL CANCER I, V92, P1773, DOI 10.1093/jnci/92.21.1773
   SCHIFFMAN MH, 1990, AM J EPIDEMIOL, V131, P376, DOI 10.1093/oxfordjournals.aje.a115508
   Sinha R, 1999, CANCER RES, V59, P4320
   Skog KI, 1998, FOOD CHEM TOXICOL, V36, P879, DOI 10.1016/S0278-6915(98)00061-1
   Sugimura T, 1997, MUTAT RES-FUND MOL M, V376, P211, DOI 10.1016/S0027-5107(97)00045-6
   TURESKY RJ, 1991, CARCINOGENESIS, V12, P1839, DOI 10.1093/carcin/12.10.1839
   Welfare MR, 1997, CARCINOGENESIS, V18, P1351, DOI 10.1093/carcin/18.7.1351
   WILLETT W, 1986, AM J EPIDEMIOL, V124, P17, DOI 10.1093/oxfordjournals.aje.a114366
NR 41
TC 147
Z9 162
U1 0
U2 7
PU AMER ASSOC CANCER RESEARCH
PI BIRMINGHAM
PA PO BOX 11806, BIRMINGHAM, AL 35202 USA
SN 1055-9965
EI 
J9 CANCER EPIDEM BIOMAR
JI Cancer Epidemiol. Biomarkers Prev.
PD DEC 15
PY 2001
VL 10
IS 12
BP 1259
EP 1266
DI 
PG 8
WC Oncology; Public, Environmental & Occupational Health
SC Oncology; Public, Environmental & Occupational Health
GA 507JF
UT WOS:000173023100005
PM 11751443
DA 2025-02-23
ER

PT J
AU Lu, QY
   Hung, JC
   Heber, D
   Go, VLW
   Reuter, VE
   Cordon-Cardo, C
   Scher, HI
   Marshall, JR
   Zhang, ZF
AF Lu, QY
   Hung, JC
   Heber, D
   Go, VLW
   Reuter, VE
   Cordon-Cardo, C
   Scher, HI
   Marshall, JR
   Zhang, ZF
TI Inverse associations between plasma lycopene and other carotenoids and prostate cancer
SO CANCER EPIDEMIOLOGY BIOMARKERS & PREVENTION
LA English
DT Article
ID nhanes-ii survey; beta-carotene; vitamin-a; quantitative data; nutrient sources; alpha-carotene; american diet; serum retinol; risk; tocopherols
AB Although dietary intake of tomatoes and tomato products containing lycopene has been reported to reduce the risk of prostate cancer, few studies have been done on the relationship between plasma lycopene and other carotenoids and prostate cancer. This case-control study was conducted to investigate the effects of plasma lycopene, other carotenoids, and retinol, as well as alpha- and gamma -tocopherols on the risk of prostate cancer. The study included 65 patients with prostate cancer and 132 cancer-free controls; all of them were interviewed using a standard epidemiological questionnaire at the Memorial Sloan-Kettering Cancer Center from 1993 to 1997. Plasma levels of carotenoids, retinol, and tocopherols were measured by high performance liquid chromatography. An unconditional logistic regression model was used in bivariate and multivariate analyses using Statistical Analysis System (SAS). After adjusting for age, race, years of education, daily caloric intake, pack-years of smoking, alcohol consumption, and family history of prostate cancer, significantly inverse associations with prostate cancer were observed with plasma concentrations of the following carotenoids: lycopene [odds ratio (OR), 0.17; 95% confidence interval (CI), 0.01-0.78; P for trend, 0.0052] and zeaxanthin (OR, 0.22; 95% CI, 0.06-0.83; P for trend, 0.0028) when comparing highest with lowest quartiles. Borderline associations were found for lutein (OR, 0.30; 95% CI, 0.09-1.03; P for trend, 0.0064) and beta -cryptoxanthin (OR, 0.31; 95% CI, 0.08-1.24; P for trend, 0.0666). No obvious associations were found for alpha- and beta -carotenes, retinol, and alpha- and gamma -tocopherols. Our study confirmed the inverse associations between lycopene, other carotenoids such as zeaxanthin, lutein, and beta -cryptoxanthin, and prostate cancer. This study provides justification for further research on the associations between lycopene and other antioxidants and the risk of prostate cancer.
C1 Univ Calif Los Angeles, Sch Med, Ctr Human Nutr, Los Angeles, CA 90095 USA.
   Univ Calif Los Angeles, Sch Publ Hlth, Dept Epidemiol, Los Angeles, CA 90095 USA.
   Univ Calif Los Angeles, Jonsson Comprehens Canc Ctr, Los Angeles, CA 90095 USA.
   Mem Sloan Kettering Canc Ctr, Dept Pathol, New York, NY 10021 USA.
   Mem Sloan Kettering Canc Ctr, Dept Med, New York, NY 10021 USA.
   Univ Arizona, Arizona Canc Ctr, Tucson, AZ 85724 USA.
C3 University of California System; University of California Los Angeles; University of California Los Angeles Medical Center; David Geffen School of Medicine at UCLA; University of California System; University of California Los Angeles; University of California System; University of California Los Angeles; UCLA Jonsson Comprehensive Cancer Center; Memorial Sloan Kettering Cancer Center; Memorial Sloan Kettering Cancer Center; University of Arizona; Arizona Center Cancer Care
RP Univ Calif Los Angeles, Sch Med, Ctr Human Nutr, 900 Vet Ave,12-217 Warren Hall,Box 951742, Los Angeles, CA 90095 USA.
EM qlu@mednet.ucla.edu
FU National Cancer Institute [P30CA016042, T32CA009142] Funding Source: NIH RePORTER; NCI NIH HHS [CA 42710, CA09142, CA16042, CA77954] Funding Source: Medline; NIEHS NIH HHS [ES06718] Funding Source: Medline
CR ASCHERIO A, 1992, J NUTR, V122, P1792, DOI 10.1093/jn/122.9.1792
   BLOCK G, 1985, AM J EPIDEMIOL, V122, P27, DOI 10.1093/oxfordjournals.aje.a114084
   BLOCK G, 1986, AM J EPIDEMIOL, V124, P453, DOI 10.1093/oxfordjournals.aje.a114416
   BLOCK G, 1985, AM J EPIDEMIOL, V122, P13, DOI 10.1093/oxfordjournals.aje.a114072
   COMSTOCK GW, 1991, AM J CLIN NUTR, V53, PS260, DOI 10.1093/ajcn/53.1.260S
   Daviglus ML, 1996, EPIDEMIOLOGY, V7, P472, DOI 10.1097/00001648-199609000-00003
   DI MASCIO P, 1989, ARCH BIOCHEM BIOPHYS, V274, P532, DOI 10.1016/0003-9861(89)90467-0
   EPLER KS, 1993, J CHROMATOGR-BIOMED, V619, P37, DOI 10.1016/0378-4347(93)80444-9
   Freeman VL, 2000, AM J EPIDEMIOL, V151, P109, DOI 10.1093/oxfordjournals.aje.a010175
   Gann PH, 1999, CANCER RES, V59, P1225
   GIOVANNUCCI E, 1993, J NATL CANCER I, V85, P1571, DOI 10.1093/jnci/85.19.1571
   GIOVANNUCCI E, 1995, J NATL CANCER I, V87, P1767, DOI 10.1093/jnci/87.23.1767
   Greenlee RT, 2000, CA-CANCER J CLIN, V50, P7, DOI 10.3322/canjclin.50.1.7
   Haegele AD, 2000, CANCER EPIDEM BIOMAR, V9, P421
   HAYES RB, 1988, CANCER-AM CANCER SOC, V62, P2021, DOI 10.1002/1097-0142(19881101)62:9<2021::AID-CNCR2820620925>3.0.CO;2-R
   HEBER D, 1999, NUTR ONCOLOGY, V0, P613
   HSING AW, 1990, CANCER RES, V50, P6836
   HSING AW, 1990, JNCI-J NATL CANCER I, V82, P941, DOI 10.1093/jnci/82.11.941
   KAPLAN LA, 1990, CLIN PHYSIOL BIOCH, V8, P1
   KAPLAN LA, 1987, CLIN PHYSIOL BIOCH, V5, P297
   Lee MM, 1998, CANCER CAUSE CONTROL, V9, P545, DOI 10.1023/A:1008840105531
   LEVY J, 1995, NUTR CANCER, V24, P257, DOI 10.1080/01635589509514415
   Mayne ST, 1999, J NUTR, V129, P849, DOI 10.1093/jn/129.4.849
   MILLS PK, 1989, CANCER-AM CANCER SOC, V64, P598, DOI 10.1002/1097-0142(19890801)64:3<598::AID-CNCR2820640306>3.0.CO;2-6
   *NAT CTR HLTH STAT, 1981, VIT HLTH STAT, V1, P0
   Nomura AMY, 1997, CANCER EPIDEM BIOMAR, V6, P487
   PAGANINIHILL A, 1987, JNCI-J NATL CANCER I, V79, P443
   Pastori M, 1998, BIOCHEM BIOPH RES CO, V250, P582, DOI 10.1006/bbrc.1998.9351
   PRENTICE RL, 1991, CANCER CAUSE CONTROL, V2, P53, DOI 10.1007/BF00052360
   Rao AV, 1999, NUTR CANCER, V33, P159, DOI 10.1207/S15327914NC330207
   REICHMAN ME, 1990, CANCER RES, V50, P2311
   SEVERSON RK, 1989, AM J EPIDEMIOL, V130, P522, DOI 10.1093/oxfordjournals.aje.a115366
   Sharoni Y, 1997, CANCER DETECT PREV, V21, P118
   SNOWDON DA, 1984, AM J EPIDEMIOL, V120, P244, DOI 10.1093/oxfordjournals.aje.a113886
   Tanaka T, 2000, INT J CANCER, V88, P146, DOI 10.1002/1097-0215(20001001)88:1<146::AID-IJC23>3.0.CO;2-I
   *USDA, 1988, USDA HDB, V8, P0
   WALD N, 1986, BRIT J CANCER, V54, P957, DOI 10.1038/bjc.1986.267
   Yip I, 1999, UROL CLIN N AM, V26, P403, DOI 10.1016/S0094-0143(05)70079-3
NR 38
TC 127
Z9 147
U1 0
U2 11
PU AMER ASSOC CANCER RESEARCH
PI PHILADELPHIA
PA 615 CHESTNUT ST, 17TH FLOOR, PHILADELPHIA, PA 19106-4404 USA
SN 1055-9965
EI 1538-7755
J9 CANCER EPIDEM BIOMAR
JI Cancer Epidemiol. Biomarkers Prev.
PD JUL 15
PY 2001
VL 10
IS 7
BP 749
EP 756
DI 
PG 8
WC Oncology; Public, Environmental & Occupational Health
SC Oncology; Public, Environmental & Occupational Health
GA 451CE
UT WOS:000169782900004
PM 11440960
DA 2025-02-23
ER

PT J
AU Gupta, S
   Srivastava, M
   Ahmad, N
   Sakamoto, K
   Bostwick, DG
   Mukhtar, H
AF Gupta, S
   Srivastava, M
   Ahmad, N
   Sakamoto, K
   Bostwick, DG
   Mukhtar, H
TI Lipoxygenase-5 is overexpressed in prostate adenocarcinoma
SO CANCER
LA English
DT Article; Proceedings Paper
DE lipoxygenase-5; cyclooxygenase; prostate carcinoma; arachidonic acid
ID dietary-fat; cancer; 5-lipoxygenase; cyclooxygenase-2; leukotrienes; inhibitors; pathway; mouse
AB BAGKGROUND. Epidemiologic studies suggest that populations that consume large amounts of dietary fat are at greater risk for prostate carcinoma. Arachidonic acid and its precursor, linoleic acid, are major ingredients of animal fats and many vegetable oils that are used in the regions where prostate carcinoma is prevalent. The metabolism of arachidonic acid by either the cyclooxygenase pathway or the lipoxygenase pathway generates eicosanoids, which have been implicated in the pathogenesis of a variety of human diseases, including cancer, and are now believed to play important roles in tumor promotion, progression, and metastasis. Studying these pathways in specimens from patients with prostate carcinoma, the authors recently demonstrated the overexpression of cyclooxygenase-2 in prostate adenocarcinoma. In the current study, the authors report the overexpression of lipoxygenase-5 (5-LO) in samples from patients with prostate adenocarcinoma. METHODS. Employing 22 pair-matched benign and malignant tissue samples that were obtained from the same patients with prostate carcinoma, the expression of 5-LO was determined using reverse transcriptase-polymerase chain reaction, immunoblotting, and immunohistochemistry and by measuring the levels of 5-hydroxyeicosatetraenoic acid (5-METE) by radioimmunoassay. RESULTS. The mean level of 5-LO mRNA was six-fold greater (P < 0.001) in malignant tissue compared with benign tissue. The immunoblot analysis demonstrated that, compared with benign tissue, 5-LO protein was overexpressed in 16 of 22 samples examined and was 2.6 fold greater (P < 0.001) in malignant tissue. Immunohistochemical studies further verified 5-LO up-regulation in malignant tissue that was not present in benign tissue. The levels of 5-METE, which is a metabolic product of arachidonic acid, was found to be 2.2-fold greater (P < 0.001) in malignant tumor tissue compared with benign tissue. CONCLUSIONS. To the authors' knowledge, this is the first in vivo study showing overexpression of 5-LO in patients with prostate carcinoma. This study suggests that inhibitors of arachidonic acid pathway in general and selective 5-LO inhibitors in particular may be useful for prevention or therapy in patients with prostate carcinoma. (C) 2001 American Cancer Society.
C1 Case Western Reserve Univ, Dept Dermatol, Cleveland, OH 44106 USA.
   Bostwick Labs, Richmond, VA USA.
C3 University System of Ohio; Case Western Reserve University
RP Case Western Reserve Univ, Dept Dermatol, 11100 Euclid Ave, Cleveland, OH 44106 USA.
EM hxm4@po.cwru.edu
FU NCI NIH HHS [CA78809] Funding Source: Medline
CR Bairati I, 1998, J UROLOGY, V159, P1271, DOI 10.1016/S0022-5347(01)63579-1
   Funk CD, 2000, AM J RESP CRIT CARE, V161, PS120, DOI 10.1164/ajrccm.161.supplement_1.ltta-24
   Ghosh J, 1998, P NATL ACAD SCI USA, V95, P13182, DOI 10.1073/pnas.95.22.13182
   GLASGOW WC, 1990, MOL PHARMACOL, V38, P503
   Greenlee RT, 2000, CA-CANCER J CLIN, V50, P7, DOI 10.3322/canjclin.50.1.7
   Gupta S, 2000, PROSTATE, V42, P73, DOI 10.1002/(SICI)1097-0045(20000101)42:1<73::AID-PROS9>3.0.CO;2-G
   HONN KV, 1994, EXP CELL RES, V214, P120, DOI 10.1006/excr.1994.1240
   Kaplan PJ, 1999, CANCER RES, V59, P2203
   KONDO Y, 1994, CANCER RES, V54, P6129
   LEWIS RA, 1990, NEW ENGL J MED, V323, P645
   Mohan RR, 1999, CLIN CANCER RES, V5, P143
   NEEDLEMAN P, 1986, ANNU REV BIOCHEM, V55, P69, DOI 10.1146/annurev.biochem.55.1.69
   Rådmark OP, 2000, AM J RESP CRIT CARE, V161, PS11, DOI 10.1164/ajrccm.161.supplement_1.ltta-3
   ROSE DP, 1992, LIPIDS, V27, P798, DOI 10.1007/BF02535853
   SANTEN RJ, 1992, J CLIN ENDOCR METAB, V75, P685, DOI 10.1210/jc.75.3.685
   Steele VE, 1999, CANCER EPIDEM BIOMAR, V8, P467
   Timar J, 1996, ANTICANCER RES, V16, P3299
   Tjandrawinata RR, 1997, ADV EXP MED BIOL, V407, P163
   TSUKADA T, 1986, BIOCHEM BIOPH RES CO, V140, P832, DOI 10.1016/0006-291X(86)90709-6
   Turner T, 1996, CLIN EXP METASTAS, V14, P409, DOI 10.1007/BF00123400
NR 20
TC 197
Z9 214
U1 1
U2 5
PU WILEY
PI HOBOKEN
PA 111 RIVER ST, HOBOKEN 07030-5774, NJ USA
SN 0008-543X
EI 1097-0142
J9 CANCER-AM CANCER SOC
JI Cancer
PD FEB 15
PY 2001
VL 91
IS 4
BP 737
EP 743
DI 10.1002/1097-0142(20010215)91:4<737::AID-CNCR1059>3.0.CO;2-F
PG 7
WC Oncology
SC Oncology
GA 403TD
UT WOS:000167057800018
PM 11241241
DA 2025-02-23
ER

PT J
AU Newmark, HL
   Yang, K
   Lipkin, M
   Kopelovich, L
   Liu, Y
   Shinozaki, H
AF Newmark, HL
   Yang, K
   Lipkin, M
   Kopelovich, L
   Liu, Y
   Shinozaki, H
TI A Western-style diet induces benign and malignant neoplasms in the colon of normal C57Bl/6 mice
SO CARCINOGENESIS
LA English
DT Article
ID epithelial-cell hyperproliferation; nutritional stress diet; 4 components; mouse colon; folate; hyperplasia; cancer; deficiency; calcium; dna
AB Decreased dietary intakes of calcium, vitamin D and folic acid have been suggested as risk factors for human colon cancer. We previously fed a Western-style diet (WD) containing reduced calcium, vitamin D and increased fat content to normal C57/B16 mice: hyperproliferation, hyperplasia and whole crypt dysplasias developed in the colon following WD administration. Utilizing the same diet, we now also decreased the levels of several nutrients that are required for biochemical reactions involving methyl group inadequacy, i.e. folic acid, methionine, choline and vitamin B-12. Dietary levels of these nutrients were reduced to nutrient-density levels approximating those consumed by large segments of human Western populations. This further modification of the WD resulted in adenoma and carcinoma development in normal mouse colon (P < 0.04 compared with AIN-76A diet). The results indicate, for the first time, that a semi-purified rodent diet designed to mimic the human Western diet can induce colonic tumors in normal mice without carcinogen exposure.
C1 Strang Canc Prevent Ctr, New York, NY 10021 USA.
   NCI, Chemoprevent Agent Dev Res Grp, Bethesda, MD 20892 USA.
C3 National Institutes of Health (NIH) - USA; NIH National Cancer Institute (NCI)
RP Lipkin, M (corresponding author), Strang Canc Prevent Ctr, New York, NY 10021 USA.
FU NCI NIH HHS [N01 CN 75011] Funding Source: Medline
CR American Institute of Nutrition, 1997, J NUTR, V107, P1340
   Baron JA, 1999, NEW ENGL J MED, V340, P101, DOI 10.1056/NEJM199901143400204
   BIRT DF, 1999, MODERN NUTR HLTH DIS, V0, P1263
   Blount BC, 1997, P NATL ACAD SCI USA, V94, P3290, DOI 10.1073/pnas.94.7.3290
   BRANDA RF, 1993, CANCER RES, V53, P5401
   Choi SW, 1998, GUT, V43, P93, DOI 10.1136/gut.43.1.93
   GHOSHAL AK, 1993, LAB INVEST, V68, P255
   GOSHAL AK, 1984, CARCINOGENESIS LOND, V5, P1367
   KHAN N, 1994, CARCINOGENESIS, V15, P2645, DOI 10.1093/carcin/15.11.2645
   Kim YI, 2000, GASTROENTEROLOGY, V119, P151, DOI 10.1053/gast.2000.8518
   Kim YI, 2000, NUTR REV, V58, P205
   LANZA E, 1987, AM J CLIN NUTR, V46, P790, DOI 10.1093/ajcn/46.5.790
   Lipkin M, 1999, ANNU REV NUTR, V19, P545, DOI 10.1146/annurev.nutr.19.1.545
   Matthews D, 1999, MODERN NUTR HLTH DIS, V0, P11
   MIKOL YB, 1983, CARCINOGENESIS, V4, P1619, DOI 10.1093/carcin/4.12.1619
   NEWMARK HL, 1991, AM J CLIN NUTR, V54, PS209, DOI 10.1093/ajcn/54.1.209S
   NEWMARK HL, 1990, JNCI-J NATL CANCER I, V82, P491, DOI 10.1093/jnci/82.6.491
   NEWMARK HL, 1987, CARCINOGENESIS, V8, P871, DOI 10.1093/carcin/8.7.871
   PITKIN RM, 1998, DIETARY REFERENCE IN, V0, P390
   PITKIN RM, 1998, DIETARY REFERENCE IN, V0, P196
   REEVES PG, 1993, J NUTR, V123, P1939, DOI 10.1093/jn/123.11.1939
   RICHTER F, 1995, CARCINOGENESIS, V16, P2685, DOI 10.1093/carcin/16.11.2685
   Risio M, 1996, CANCER RES, V56, P4910
   SCHNEEMAN BO, 1994, MODERN NUTRITION HLT, V1, P89
   Song J, 2000, CANCER RES, V60, P5434
   Xue LX, 1997, CARCINOGENESIS, V18, P995, DOI 10.1093/carcin/18.5.995
   Xue LX, 1999, JNCI-J NATL CANCER I, V91, P176, DOI 10.1093/jnci/91.2.176
   Xue LX, 1996, NUTR CANCER, V26, P281, DOI 10.1080/01635589609514484
   Xue LX, 1996, JNCI-J NATL CANCER I, V88, P1586, DOI 10.1093/jnci/88.21.1586
   Yang K, 1998, CANCER RES, V58, P5713
   Yang K, 1997, PROCEEDINGS OF THE AMERICAN ASSOCIATION FOR CANCER RESEARCH ANNUAL MEETING, V38, P354
   Yang K, 1999, PROCEEDINGS OF THE AMERICAN ASSOCIATION FOR CANCER RESEARCH ANNUAL MEETING, V40, P529
   YOKOYAMA S, 1985, CANCER RES, V45, P2834
   YOUNG VR, 1995, P NATL ACAD SCI USA, V92, P300, DOI 10.1073/pnas.92.1.300
NR 34
TC 178
Z9 196
U1 0
U2 13
PU OXFORD UNIV PRESS
PI OXFORD
PA GREAT CLARENDON ST, OXFORD OX2 6DP, ENGLAND
SN 0143-3334
EI 
J9 CARCINOGENESIS
JI Carcinogenesis
PD NOV 15
PY 2001
VL 22
IS 11
BP 1871
EP 1875
DI 10.1093/carcin/22.11.1871
PG 5
WC Oncology
SC Oncology
GA 493AD
UT WOS:000172199100018
PM 11698351
DA 2025-02-23
ER

PT J
AU Levine, AJ
   Harper, JM
   Ervin, CM
   Chen, YH
   Harmon, E
   Xue, SY
   Lee, ER
   Frankel, HD
   Haile, RW
AF Levine, AJ
   Harper, JM
   Ervin, CM
   Chen, YH
   Harmon, E
   Xue, SY
   Lee, ER
   Frankel, HD
   Haile, RW
TI Serum 25-hydroxyvitamin D, dietary calcium intake, and distal colorectal adenoma risk
SO NUTRITION AND CANCER-AN INTERNATIONAL JOURNAL
LA English
DT Article
ID vitamin-d; colon-cancer; rectal-cancer; dairy foods; women; men; growth; cells; micronutrients; health
AB Vitamin D has recently emerged as a potentially protective agent against colorectal neoplasia. We assessed the associations between dietary vitamin D, plasma 25-hydroxyvitamin D [25(OH)D], dietary calcium, and colorectal adenomas in a large screening sigmoidoscopy-based case-control study in Southern California. Because conversion of serum 25(OH)D to serum 1,25-vitamin D is highly regulated by serum calcium, we also assessed modification of the 25(OH)D-adenoma association by calcium intake. Cases were 473 subjects with a primary adenoma, and controls were 507 subjects who had no adenomas at sigmoidoscopy and no history of adenomas. Compared with those in the lowest quartile of intake, those in the highest quartile of dietary vitamin D had an adjusted odds ratio (OR) of 0.83 [95% confidence interval (CI) = 0.49-1.41] and those in the highest quartile of dietary calcium had an OR of 0.82 (95% CI = 0.49-1.25). There was a suggestion that plasma 25(OH)D maybe protective in this population (OR for highest vs. lowest quartile = 0.74, 95% CI = 0.51-1.09). A significant protective effect of 25(OH)D was clearly evident only in those with calcium intakes below (OR = 0.40 for highest vs. lowest quartile, 95% CI = 0.22-0.71, p for trend = 0.005) and above (OR = 1.17, 95% CI = 0.69-1.99, p for trend = 0.94) the median calcium intake.
C1 Univ So Calif, Dept Prevent Med, Los Angeles, CA 90089 USA.
   Loyola Marymount Univ, Dept Math, Los Angeles, CA 90045 USA.
   Harvard Univ, Sch Publ Hlth, Ctr Biostat AIDS Res, Boston, MA 02115 USA.
   Bellflower Kaiser Permanente Med Ctr, Div Gastroenterol, Los Angeles, CA 90027 USA.
   Sunset Kaiser Permanente Med Ctr, Div Gastroenterol, Los Angeles, CA 90027 USA.
C3 University of Southern California; Loyola Marymount University; Harvard University; Harvard T.H. Chan School of Public Health; Kaiser Permanente; Kaiser Permanente
RP Levine, AJ (corresponding author), Univ So Calif, Dept Prevent Med, 1441 Eastlake Ave,MS 44, Los Angeles, CA 90089 USA.
CR BOSTICK RM, 1993, AM J EPIDEMIOL, V137, P1302, DOI 10.1093/oxfordjournals.aje.a116640
   Boutron MC, 1996, BRIT J CANCER, V74, P145, DOI 10.1038/bjc.1996.330
   BRAUN MM, 1995, AM J EPIDEMIOL, V142, P608, DOI 10.1093/oxfordjournals.aje.a117682
   CROSS HS, 1992, JNCI-J NATL CANCER I, V84, P1355, DOI 10.1093/jnci/84.17.1355
   CROSS HS, 1995, J NUTR, V125, PS2004, DOI 10.1093/jn/125.suppl_7.2004S
   Eastwood M, 1997, PRINCIPLES OF HUMAN NUTRITION, V0, P0
   GANUTH SM, 1993, PHYSIOLOGY, V0, P876
   GARLAND C, 1985, LANCET, V1, P307, DOI 10.1016/S0140-6736(85)91082-7
   GARLAND CF, 1989, LANCET, V2, P1176, DOI 10.1016/s0140-6736(89)91789-3
   GARLAND CF, 1991, AM J CLIN NUTR, V54, PS193, DOI 10.1093/ajcn/54.1.193S
   Giovannucci E, 1998, CANCER CAUSE CONTROL, V9, P567, DOI 10.1023/A:1008835903714
   Haile RW, 1997, INT J CANCER, V73, P497, DOI 10.1002/(SICI)1097-0215(19971114)73:4<497::AID-IJC7>3.0.CO;2-V
   KAMPMAN E, 1994, AM J EPIDEMIOL, V139, P16, DOI 10.1093/oxfordjournals.aje.a116931
   Kearney J, 1996, AM J EPIDEMIOL, V143, P907, DOI 10.1093/oxfordjournals.aje.a008834
   LaVecchia C, 1997, INT J CANCER, V73, P525, DOI 10.1002/(SICI)1097-0215(19971114)73:4<525::AID-IJC12>3.0.CO;2-8
   Marcus PM, 1998, INT J EPIDEMIOL, V27, P788, DOI 10.1093/ije/27.5.788
   Martinez ME, 1996, JNCI-J NATL CANCER I, V88, P1375, DOI 10.1093/jnci/88.19.1375
   MICKEY RM, 1989, AM J EPIDEMIOL, V129, P125, DOI 10.1093/oxfordjournals.aje.a115101
   MICKEY RM, 1989, AM J EPIDEMIOL, V130, P1066
   Pritchard RS, 1996, CANCER EPIDEM BIOMAR, V5, P897
   RIMM EB, 1992, AM J EPIDEMIOL, V135, P1114, DOI 10.1093/oxfordjournals.aje.a116211
   Shabahang M, 1996, ANN SURG ONCOL, V3, P144, DOI 10.1007/BF02305793
   Tangrea J, 1997, CANCER CAUSE CONTROL, V8, P615, DOI 10.1023/A:1018450531136
   WILLET W, 1990, NUTR EPIDEMIOLOGY, V0, P0
   Zheng W, 1998, CANCER EPIDEM BIOMAR, V7, P221
NR 25
TC 77
Z9 82
U1 0
U2 4
PU LAWRENCE ERLBAUM ASSOC INC
PI MAHWAH
PA 10 INDUSTRIAL AVE, MAHWAH, NJ 07430-2262 USA
SN 0163-5581
EI 
J9 NUTR CANCER
JI Nutr. Cancer
PD JUN 15
PY 2001
VL 39
IS 1
BP 35
EP 41
DI 10.1207/S15327914nc391_5
PG 7
WC Oncology; Nutrition & Dietetics
SC Oncology; Nutrition & Dietetics
GA 475GR
UT WOS:000171154600005
PM 11588900
DA 2025-02-23
ER

PT J
AU McCann, SE
   Moysich, KB
   Mettlin, C
AF McCann, SE
   Moysich, KB
   Mettlin, C
TI Intakes of selected nutrients and food groups and risk of ovarian cancer
SO NUTRITION AND CANCER-AN INTERNATIONAL JOURNAL
LA English
DT Article
ID hormone-binding globulin; dietary factors; p53 overexpression; milk-drinking; sex-hormones; lung-cancer; aspirin use; premenopausal; women; association
AB In a hospital-based case-control study, we examined dietary intakes of selected nutrients and food groups and ovarian cancer risk among 496 women with primary, histologically confirmed epithelial ovarian cancer and 1,425 women with nonneoplastic diagnoses, ages 20-87 years, admitted to Roswell Park Cancer Institute between 1982 and 1998. Data on diet and other relevant risk factors in the few years before admission were collected with a se administered questionnaire. Odds ratios (OR) and 95% confidence intervals (CI) were estimated by unconditional logistic regression adjusting for age, education, region of residence, regularity of menstruation, family. history of ovarian cancer, parity, age at menarche, oral contraceptive use, and energy intake. Women in the highest vs. the lowest quartile of total energy had a weak increase in risk (OR = 1.25, 95% CI = 0.90-1.73). Significantly reduced risks were associated with higher intakes of dietary fiber (OR = 0.57, 95% CI = 0.38-0.87), vitamin A (OR = 0.66, 95% CI = 0.45-0.98), carotenoid (OR = 0.64, 95% CI = 0.43-0.93), vitamin E (OR = 0.58, 95% CI = 0.38-0.88), beta -carotene (OR = 0.68, 95% CI = 0.46-0.98), and total fruit and vegetable intake (OR = 0.62, 95% CI = 0.42-0.92). Our findings suggest that a diet high in plant foods may be important in reducing risk of ovarian cancer.
C1 SUNY Buffalo, Dept Social & Prevent Med, Buffalo, NY 14214 USA.
   Roswell Pk Canc Inst, Dept Canc Prevent Epidemiol & Biostat, Buffalo, NY 14263 USA.
C3 State University of New York (SUNY) System; University at Buffalo, SUNY; Roswell Park Comprehensive Cancer Center
RP SUNY Buffalo, Dept Social & Prevent Med, 270 Farber Hall, Buffalo, NY 14214 USA.
EM mccann@acsu.buffalo.edu
CR AMBROSONE CB, 1993, CANCER, V72, P1192, DOI 10.1002/1097-0142(19930815)72:4<1192::AID-CNCR2820720410>3.0.CO;2-S
   [Anonymous], 1997, FOOD NUTR PREV CANC, V0, P0
   BAGGA D, 1996, CANCER, V76, P2491
   BENNETT FC, 1990, AM J CLIN NUTR, V52, P808, DOI 10.1093/ajcn/52.5.808
   Boyd NF, 1997, BRIT J CANCER, V76, P127, DOI 10.1038/bjc.1997.348
   BYERS T, 1983, JNCI-J NATL CANCER I, V71, P681
   BYERS T, 1985, AM J EPIDEMIOL, V122, P41, DOI 10.1093/oxfordjournals.aje.a114085
   Cornelison TL, 1997, CANCER DETECT PREV, V21, P1
   Daly M, 1998, SEMIN ONCOL, V25, P255
   Freedman AN, 1996, CANCER EPIDEM BIOMAR, V5, P285
   Freedman AN, 1998, CANCER DETECT PREV, V22, P213
   Freedman AN, 1996, BRIT J CANCER, V73, P902, DOI 10.1038/bjc.1996.180
   Gajewski W, 1998, SURG ONCOL CLIN N AM, V7, P317
   Gates JR, 1996, AM J CLIN NUTR, V63, P22, DOI 10.1093/ajcn/63.1.22
   GUTHRIE HA, 1984, J AM DIET ASSOC, V84, P1440
   Hempling RE, 1997, OBSTET GYNECOL, V89, P1012, DOI 10.1016/S0029-7844(97)00118-X
   HERNANDEZAVILA M, 1988, AM J EPIDEMIOL, V128, P891
   HILL P, 1980, AM J CLIN NUTR, V33, P1192, DOI 10.1093/ajcn/33.6.1192
   JACQUES H, 1992, AM J CLIN NUTR, V55, P896, DOI 10.1093/ajcn/55.4.896
   Kushi LH, 1999, AM J EPIDEMIOL, V149, P21, DOI 10.1093/oxfordjournals.aje.a009723
   Lampe JW, 1999, AM J CLIN NUTR, V70, P475S, DOI 10.1093/ajcn/70.3.475s
   LAVECCHIA C, 1987, J NATL CANCER I, V79, P663
   LONDON S, 1991, AM J CLIN NUTR, V53, P166, DOI 10.1093/ajcn/53.1.166
   McCann SE, 1999, NUTR CANCER, V35, P4, DOI 10.1207/S153279144-9
   METTLIN C, 1990, AM J EPIDEMIOL, V132, P1056, DOI 10.1093/oxfordjournals.aje.a115747
   METTLIN C, 1989, CANCER-AM CANCER SOC, V64, P605, DOI 10.1002/1097-0142(19890801)64:3<605::AID-CNCR2820640307>3.0.CO;2-I
   METTLIN C, 1990, AM J EPIDEMIOL, V131, P973, DOI 10.1093/oxfordjournals.aje.a115617
   METTLIN C, 1989, INT J CANCER, V43, P608, DOI 10.1002/ijc.2910430412
   METTLIN CJ, 1990, AM J EPIDEMIOL, V132, P871, DOI 10.1093/oxfordjournals.aje.a115729
   MORI M, 1988, JPN J CANCER RES, V79, P997, DOI 10.1111/j.1349-7006.1988.tb00066.x
   PICKLE L W, 1985, NUTRITION AND CANCER, V7, P3, DOI 10.1080/01635588509513835
   Piver MS, 1996, EUROPEAN JOURNAL OF GYNAECOLOGICAL ONCOLOGY, V17, P169
   Riman T, 1998, CLIN ENDOCRINOL, V49, P695, DOI 10.1046/j.1365-2265.1998.00577.x
   ROSE DP, 1987, JNCI-J NATL CANCER I, V78, P623
   SAMET JM, 1984, AM J EPIDEMIOL, V120, P572, DOI 10.1093/oxfordjournals.aje.a113919
   SCANLON EF, 1995, CANCER, V75, P2693, DOI 10.1002/1097-0142(19950601)75:11<2693::AID-CNCR2820751109>3.0.CO;2-E
   SHU XO, 1989, BRIT J CANCER, V59, P92, DOI 10.1038/bjc.1989.18
   SLATTERY ML, 1989, AM J EPIDEMIOL, V130, P497, DOI 10.1093/oxfordjournals.aje.a115363
   SUBAR AF, 1995, J AM DIET ASSOC, V95, P781, DOI 10.1016/S0002-8223(95)00217-0
   SUH O, 1993, CANCER-AM CANCER SOC, V72, P1171, DOI 10.1002/1097-0142(19930815)72:4<1171::AID-CNCR2820720407>3.0.CO;2-D
   Thomas HV, 1999, BRIT J CANCER, V80, P1470, DOI 10.1038/sj.bjc.6690546
   TZONOU A, 1993, INT J CANCER, V55, P411, DOI 10.1002/ijc.2910550314
   Woods MN, 1996, JNCI-J NATL CANCER I, V88, P1369, DOI 10.1093/jnci/88.19.1369
NR 44
TC 73
Z9 79
U1 0
U2 5
PU ROUTLEDGE JOURNALS, TAYLOR & FRANCIS LTD
PI ABINGDON
PA 2-4 PARK SQUARE, MILTON PARK, ABINGDON OX14 4RN, OXON, ENGLAND
SN 0163-5581
EI 1532-7914
J9 NUTR CANCER
JI Nutr. Cancer
PD JUN 15
PY 2001
VL 39
IS 1
BP 19
EP 28
DI 10.1207/S15327914nc391_3
PG 10
WC Oncology; Nutrition & Dietetics
SC Oncology; Nutrition & Dietetics
GA 475GR
UT WOS:000171154600003
PM 11588898
DA 2025-02-23
ER

PT J
AU Awad, AB
   Fink, CS
   Williams, H
   Kim, U
AF Awad, AB
   Fink, CS
   Williams, H
   Kim, U
TI <i>In vitro</i> and <i>in vivo</i> (SCID mice) effects of phytosterols on the growth and dissemination of human prostate cancer PC-3 cells
SO EUROPEAN JOURNAL OF CANCER PREVENTION
LA English
DT Article
DE beta-sitosterol; campesterol; cholesterol; growth; metastasis; prostate cancer
ID beta-sitosterol; plant sterols; metastasis; apoptosis; risk
AB The dietary effect of phytosterols (PS) versus cholesterol on the growth and metastasis of the PC-3 human prostate cancer cells in SCID mice was studied. Also, their direct effect on the growth and migration of these cells in vitro was analysed. In the in vivo experiment, SCID mice were fed a diet containing 2% of either PS mixture or cholesterol plus 0.2% cholic acid and implanted with 2 x 10(6) tumour cells per mouse. Tumour growth was monitored for 8 weeks post inoculation. Animals fed the PS diet had tumours 40-43% smaller than those fed the cholesterol diet. Furthermore, the number of mice with lymph node and lung metastasis was almost one-half that of the cholesterol-fed group. In the in vitro studies, both beta-sitosterol and campesterol inhibited the growth of PC-3 cells by 70% and 14%, respectively, while cholesterol supplementation increased the growth by 18% when compared with controls. PS inhibited the invasion of PC-3 cells into Matrigel-coated membranes by 78% while cholesterol increased it by 43% as compared with the cells in the control media. Migration of tumour cells through 8 mum pore membranes was reduced by 60-93% when the PC-3 cells were in PS media, as compared with a 67% increase after cholesterol supplementation. PS supplementation reduced the binding of PC-3 cells to laminin by 15-38% and fibronectin by 23% while cholesterol increased binding to type IV collagen by 36%. It was concluded that PS indirectly (in vivo as a dietary supplement) and directly (in tissue culture media) inhibited the growth and metastasis of PC-3 cells. beta-Sitosterol was more effective than campesterol in offering this protection in most of the parameters studied. (9) 2001 Lippincott Williams Wilkins.
C1 SUNY Buffalo, Dept Phys Therapy Exercise & Nutr Sci, Buffalo, NY 14214 USA.
   VA Med Ctr, Buffalo, NY USA.
C3 State University of New York (SUNY) System; University at Buffalo, SUNY
RP SUNY Buffalo, Dept Phys Therapy Exercise & Nutr Sci, 15 Farber Hall,3435 Main St, Buffalo, NY 14214 USA.
EM awad@acsu.buffalo.edu
CR Awad AB, 2000, J NUTR, V130, P2127, DOI 10.1093/jn/130.9.2127
   Awad AB, 1996, ANTICANCER RES, V16, P2797
   Awad AB, 2000, NUTR CANCER, V36, P238, DOI 10.1207/S15327914NC3602_14
   Awad AB, 1998, ANTICANCER RES, V18, P471
   Awad AB, 2000, ANTICANCER RES, V20, P821
   Awad AB, 2000, INT J MOL MED, V5, P541
   Cesano A, 1998, ANTICANCER RES, V18, P833
   FRANDSEN TL, 1992, FIBRINOLYSIS, V6, P71
   GOULD RG, 1969, METABOLIS, V18, P652, DOI 10.1016/0026-0495(69)90078-X
   Hebert JR, 1998, JNCI-J NATL CANCER I, V90, P1637, DOI 10.1093/jnci/90.21.1637
   HENNESSEY TM, 1992, COMP BIOCHEM PHYS C, V101, P1, DOI 10.1016/0742-8413(92)90191-9
   LING WH, 1995, LIFE SCI, V57, P195, DOI 10.1016/0024-3205(95)00263-6
   LIOTTA LA, 1991, CELL, V64, P327, DOI 10.1016/0092-8674(91)90642-C
   LOCHTER A, 1995, SEMIN CANCER BIOL, V6, P165, DOI 10.1006/scbi.1995.0017
   MESSINA M, 1991, JNCI-J NATL CANCER I, V83, P541, DOI 10.1093/jnci/83.8.541
   PIENTA KJ, 1993, ANN INTERN MED, V118, P793, DOI 10.7326/0003-4819-118-10-199305150-00007
   Porter JC, 1998, TRENDS CELL BIOL, V8, P390, DOI 10.1016/S0962-8924(98)01344-0
   RAICHT RF, 1980, CANCER RES, V40, P403
   REEVES PG, 1993, J NUTR, V123, P1923, DOI 10.1093/jn/123.11.1923
   Tuck AB, 1999, ONCOGENE, V18, P4237, DOI 10.1038/sj.onc.1202799
   von Holtz RL, 1998, NUTR CANCER, V32, P8, DOI 10.1080/01635589809514709
   WEIHRAUCH JL, 1978, J AM DIET ASSOC, V73, P39
NR 22
TC 128
Z9 142
U1 1
U2 16
PU LIPPINCOTT WILLIAMS & WILKINS
PI PHILADELPHIA
PA TWO COMMERCE SQ, 2001 MARKET ST, PHILADELPHIA, PA 19103 USA
SN 0959-8278
EI 1473-5709
J9 EUR J CANCER PREV
JI Eur. J. Cancer Prev.
PD DEC 15
PY 2001
VL 10
IS 6
BP 507
EP 513
DI 10.1097/00008469-200112000-00005
PG 7
WC Oncology
SC Oncology
GA 508JC
UT WOS:000173084100005
PM 11916349
DA 2025-02-23
ER

PT J
AU Oreggia, F
   De Stefani, E
   Boffetta, P
   Brennan, P
   Deneo-Pellegrini, H
   Ronco, AL
AF Oreggia, F
   De Stefani, E
   Boffetta, P
   Brennan, P
   Deneo-Pellegrini, H
   Ronco, AL
TI Meat, fat and risk of laryngeal cancer: a case-control study in Uruguay
SO ORAL ONCOLOGY
LA English
DT Article
DE meat; fat; laryngeal cancer; Uruguay
ID heterocyclic amines; diet; hypopharynx; alcohol
AB The effect of meat and fat in laryngeal carcinogenesis was examined in a case-control study carried out in Uruguay in the time period 1998-1999. One-hundred and forty patients with squamous cell laryngeal carcinoma and 420 hospitalized patients, afflicted with conditions not related with tobacco smoking, alcohol drinking or recent dietary changes comprised the cases and controls in this study. All patients were interviewed face-to-face in the hospitals with a detailed questionnaire which included queries on 64 food items. Red and total meat intakes were associated with strong increases in risk of laryngeal cancer (odds ratio [OR] for high total meat intake 3.32, 95% confidence interval [C.I.] 1.23-8.95). This effect disappeared after controlling for total fat intake. On the other hand, total fat intake displayed a strong association with risk of laryngeal cancer when red meat was included in the same model (OR for high fat intake 7.05, 95% C.I. 2.51-19.8). Total fat intake combines its effect multiplicatively with tobacco smoking. (C) 2001 Elsevier Science Ltd. All rights reserved.
C1 Registro Nacl Canc, Montevideo, Uruguay.
   Unit Environm Canc Epidemiol, Lyon, France.
   Acad Nacl Med, Montevideo, Uruguay.
RP Registro Nacl Canc, Avda Brasil 3080 Dep 402, Montevideo, Uruguay.
CR [Anonymous], 1997, IARC SCI PUBLICATION, V0, P0
   Cattaruzza MS, 1996, ORAL ONCOL, V32B, P293, DOI 10.1016/0964-1955(96)00002-4
   De Stefani E, 1999, ORAL ONCOL, V35, P22, DOI 10.1016/S1368-8375(98)00061-X
   De Stefani E, 1998, NUTR CANCER, V32, P43, DOI 10.1080/01635589809514715
   DESTEFANI E, 1987, CANCER-AM CANCER SOC, V60, P3087, DOI 10.1002/1097-0142(19871215)60:12<3087::AID-CNCR2820601238>3.0.CO;2-6
   DESTEFANI E, 1995, EUR J EPIDEMIOL, V11, P177, DOI 10.1007/BF01719484
   Esteve J, 1996, CANCER CAUSE CONTROL, V7, P240, DOI 10.1007/BF00051300
   FREUDENHEIM JL, 1992, NUTR CANCER, V17, P33, DOI 10.1080/01635589209514171
   LAVECCHIA C, 1990, CANCER RES, V50, P4497
   Mazzei M E, 1995, TABLA DE COMPOSICION QUIMICA DE ALIMENTOS, V0, P0
   NOTANI P N, 1987, NUTRITION AND CANCER, V10, P103
   Riboli E, 1996, CANCER CAUSE CONTROL, V7, P147, DOI 10.1007/BF00115645
   SANCHOGARNIER H, 1993, EUR J CANCER, V29A, P273, DOI 10.1016/0959-8049(93)90192-I
   *STAT, 1999, STAT US GUID REF MAN, V0, P0
   TUYNS AJ, 1988, INT J CANCER, V41, P483, DOI 10.1002/ijc.2910410403
   WEISBURGER JH, 1994, P SOC EXP BIOL MED, V205, P347, DOI 10.3181/00379727-205-43717
   WILLETT W, 1986, AM J EPIDEMIOL, V124, P17, DOI 10.1093/oxfordjournals.aje.a114366
   Willett W, 1990, NUTR EPIDEMIOLOGY, V0, P0
   [World Cancer Research Fund American Institute for Cancer Research], 1997, FOOD NUTR PREV CANC, V0, P0
   ZHENG W, 1992, AM J EPIDEMIOL, V136, P178, DOI 10.1093/oxfordjournals.aje.a116484
NR 21
TC 17
Z9 19
U1 2
U2 4
PU ELSEVIER SCIENCE BV
PI AMSTERDAM
PA PO BOX 211, 1000 AE AMSTERDAM, NETHERLANDS
SN 1368-8375
EI 1879-0593
J9 ORAL ONCOL
JI Oral Oncol.
PD FEB 15
PY 2001
VL 37
IS 2
BP 141
EP 145
DI 10.1016/S1368-8375(00)00074-9
PG 5
WC Oncology; Dentistry, Oral Surgery & Medicine
SC Oncology; Dentistry, Oral Surgery & Medicine
GA 400UJ
UT WOS:000166889800004
PM 11167140
DA 2025-02-23
ER

PT J
AU Weiderpass, E
   Ye, WM
   Tamimi, R
   Trichopolous, D
   Nyren, O
   Vainio, H
   Adami, HO
AF Weiderpass, E
   Ye, WM
   Tamimi, R
   Trichopolous, D
   Nyren, O
   Vainio, H
   Adami, HO
TI Alcoholism and risk for cancer of the cervix uteri, vagina, and vulva
SO CANCER EPIDEMIOLOGY BIOMARKERS & PREVENTION
LA English
DT Article
ID consumption; smoking
AB We conducted a population-based cohort study to analyze the risk of developing cancers of the female genitals among 36,856 patients with a hospital discharge diagnosis of alcoholism (ICD-7: 307, 322; ICD-8: 291, 303; ICD-9: 291, 303, 305A) in Sweden between 1965 and 1995. The follow-up was done by linkages of national registries. Standardized incidence ratios (SIRs) and 95% confidence intervals (Cls) were computed based on nationwide specific cancer rates. The first year of follow-up was excluded from all analyses to minimize the impact of selection bias. We found that alcoholic women had excess risks for in situ cervical cancer (SIR, 1.7; 95% CI, 1.6-1.9), for invasive cervical cancer (SIR, 2.9; 95% CI, 2.4-3.5), and for cancer of the vagina (SIR, 4.6; 95% CI, 2.2-8.5) but not for cancer of the vulva (SIR, 1.0; 95% CI, 0.4-2.0). The fact that alcoholics had an excess risk also for the in situ cancer suggests that the observed excess in invasive cervical cancer may not only be attributable to less use of Pap smear screening among them. The alcoholic women may be at higher risk for the progression from human papillomavirus infection to a malignant lesion for lifestyle-related reasons (promiscuity, smoking, use of contraceptive hormones, and dietary deficiencies). We conclude that alcoholic women are at high risk for in situ and invasive cervical cancer and for cancer of the vagina.
C1 Int Agcy Res Canc, Unit Field & Intervent Studies, F-69372 Lyon 08, France.
   Karolinska Inst, Dept Med Epidemiol, Stockholm, Sweden.
   Harvard Univ, Sch Publ Hlth, Dept Epidemiol, Boston, MA 02115 USA.
   Soder Sjukhuset, Dept Clin Epidemiol, S-10064 Stockholm, Sweden.
C3 World Health Organization; International Agency for Research on Cancer (IARC); Karolinska Institutet; Harvard University; Harvard T.H. Chan School of Public Health; Sodersjukhuset Hospital
RP Int Agcy Res Canc, Unit Field & Intervent Studies, 150 Cours Albert Thomas, F-69372 Lyon 08, France.
EM Weiderpass@iarc.fr
CR Bergström R, 1999, BRIT J CANCER, V81, P159, DOI 10.1038/sj.bjc.6690666
   BERGSTROM R, 1993, J NATL CANCER I, V85, P1050, DOI 10.1093/jnci/85.13.1050
   BERKSON J, 1946, BIOMETRICS BULL, V2, P47, DOI 10.2307/3002000
   Chen C, 1999, CANCER EPIDEM BIOMAR, V8, P317
   Daling JanetR, 1996, CANCER EPIDEMIOLOGY AND PREVENTION, V2nd, P1117
   Glade M, 1999, NUTRITION, V15, P523, DOI 10.1016/S0899-9007(99)00021-0
   HANKINSON SE, 1995, J NATL CANCER I, V87, P1297, DOI 10.1093/jnci/87.17.1297
   Kjellberg L, 2000, BRIT J CANCER, V82, P1332, DOI 10.1054/bjoc.1999.1100
   Kuper H, 2000, BRIT J CANCER, V83, P949, DOI 10.1054/bjoc.2000.1360
   Levi F, 1998, ANN ONCOL, V9, P1229, DOI 10.1023/A:1008433817832
   LICCIARDONE JC, 1989, INT J EPIDEMIOL, V18, P533, DOI 10.1093/ije/18.3.533
   MARTIN PMD, 1984, CANCER DETECT PREV, V7, P109
   NYREN O, 1995, JNCI-J NATL CANCER I, V87, P28, DOI 10.1093/jnci/87.1.28
   Pukkala E, 1996, CANCER CAUSE CONTROL, V7, P231, DOI 10.1007/BF00051299
   REICHMAN ME, 1993, J NATL CANCER I, V85, P722, DOI 10.1093/jnci/85.9.722
   Sigvardsson S, 1996, EPIDEMIOLOGY, V7, P140, DOI 10.1097/00001648-199603000-00006
   WILLIAMS RR, 1977, JNCI-J NATL CANCER I, V58, P525, DOI 10.1093/jnci/58.3.525
   Ylitalo N, 2000, LANCET, V355, P2194, DOI 10.1016/S0140-6736(00)02402-8
NR 20
TC 29
Z9 32
U1 0
U2 1
PU AMER ASSOC CANCER RESEARCH
PI PHILADELPHIA
PA 615 CHESTNUT ST, 17TH FLOOR, PHILADELPHIA, PA 19106-4404 USA
SN 1055-9965
EI 1538-7755
J9 CANCER EPIDEM BIOMAR
JI Cancer Epidemiol. Biomarkers Prev.
PD AUG 15
PY 2001
VL 10
IS 8
BP 899
EP 901
DI 
PG 3
WC Oncology; Public, Environmental & Occupational Health
SC Oncology; Public, Environmental & Occupational Health
GA 460UZ
UT WOS:000170328100012
PM 11489758
DA 2025-02-23
ER

PT J
AU Franceschi, S
   Maso, LD
   Levi, F
   Conti, E
   Talamini, R
   La Vecchia, C
AF Franceschi, S
   Maso, LD
   Levi, F
   Conti, E
   Talamini, R
   La Vecchia, C
TI Leanness as early marker of cancer of the oral cavity and pharynx
SO ANNALS OF ONCOLOGY
LA English
DT Article
DE body mass index; drinking; oral cancer; pharyngeal cancer; smoking
ID body-mass index; cigarette-smoking; alcohol intake; food groups; risk; tobacco; association; metabolism; adiposity; obesity
AB Background: It is not clear whether the purported association of leanness with cancer of the oral cavity and pharynx was due to cancer-related weight loss or to the influence of factors associated with leanness. Patients and methods: Seven hundred fifty-four incident cases of cancers of the oral cavity and pharynx and 1775 controls, admitted to hospital for acute, non-neoplastic diseases, in Italy and Switzerland. Questionnaire included height, lifetime history of weight and of physical activity, waist and hip measurements, and a validated food-frequency section. Results: Leanness at diagnosis was associated with elevated risk in men (adjusted odds ratio, OR for 5-unit decrease in body-mass index, BMI = 1.9; 95% confidence interval (CI): 1.6-2.2 in men). Male cases were significantly leaner than control subjects at the age of 30 and of 50. Thinner women also had an increased risk, but the inverse association with BMI was non linear. In both sexes, the association with leanness was restricted to smokers and moderate/heavy drinkers, but was not accounted for by drinking and smoking habits, nor by differences in physical activity or dietary habits. Conclusions: Leanness appears to be an early marker of some unknown biological effect of smoking and/or of alcohol abuse, which may contribute to the prediction of cancers of the oral cavity and pharynx. Cessation of smoking and substantial reduction of alcohol intake may improve nutritional status, besides stopping carcinogen exposure.
C1 Ctr Riferimento Oncol, Serv Epidemiol, Aviano, PN, Italy.
   CHU Vaudois, Inst Univ Med Sociale & Prevent, Registre Vaudois Tumeurs, CH-1011 Lausanne, Switzerland.
   Ist Regina Elena, Serv Epidemiol & Oncogenesi, I-00161 Rome, Italy.
   Ist Ric Farmacol Mario Negri, Milan, Italy.
   Univ Milan, Ist Stat Med & Biometria, I-20122 Milan, Italy.
C3 IRCCS Aviano (CRO); University of Lausanne; Centre Hospitalier Universitaire Vaudois (CHUV); IRCCS Istituti Fisioterapici Ospitalieri (IFO); IRCCS Regina Elena; Istituto di Ricerche Farmacologiche Mario Negri IRCCS; University of Milan
RP Int Agcy Res Canc, Field & Intervent Studies Unit, 150 Cours Albert Thomas, F-69732 Lyon 08, France.
CR ALBANES D, 1987, NUTRITION AND CANCER, V9, P199
   AMMANN P, 1996, ENQUETE SUISSE SANTE, V0, P57
   BARON JA, 1990, AM J OBSTET GYNECOL, V162, P502, DOI 10.1016/0002-9378(90)90420-C
   Blot W, 1996, CANCER EPIDEMIOLOGY AND PREVENTION, V0, P0
   Breslow NE, 1980, ANAL CASE CONTROL ST, V0, P0
   COLDITZ GA, 1991, AM J CLIN NUTR, V54, P49, DOI 10.1093/ajcn/54.1.49
   CROUSE JR, 1984, J LIPID RES, V25, P486
   DAvanzo B, 1996, NUTR CANCER, V26, P219, DOI 10.1080/01635589609514478
   DAY GL, 1993, JNCI-J NATL CANCER I, V85, P465, DOI 10.1093/jnci/85.6.465
   Esteve J, 1996, CANCER CAUSE CONTROL, V7, P240, DOI 10.1007/BF00051300
   Franceschi S, 1999, BRIT J CANCER, V80, P614, DOI 10.1038/sj.bjc.6690400
   HAFFNER SM, 1986, INT J OBESITY, V10, P493
   HELLERSTEDT WL, 1990, AM J EPIDEMIOL, V132, P594, DOI 10.1093/oxfordjournals.aje.a115703
   KABAT GC, 1992, AM J EPIDEMIOL, V135, P769, DOI 10.1093/oxfordjournals.aje.a116363
   KABAT GC, 1994, INT J EPIDEMIOL, V23, P1137, DOI 10.1093/ije/23.6.1137
   KLESGES RC, 1989, PSYCHOL BULL, V106, P204, DOI 10.1037/0033-2909.106.2.204
   KNEKT P, 1991, INT J CANCER, V49, P208, DOI 10.1002/ijc.2910490211
   LAVECCHIA C, 1991, INT J EPIDEMIOL, V20, P39, DOI 10.1093/ije/20.1.39
   Levi F, 1998, INT J CANCER, V77, P705, DOI 10.1002/(SICI)1097-0215(19980831)77:5<705::AID-IJC8>3.0.CO;2-Z
   MARSHALL JR, 1992, ORAL ONCOL, V28B, P9, DOI 10.1016/0964-1955(92)90005-L
   MCDONALD JT, 1976, AM J CLIN NUTR, V29, P1093, DOI 10.1093/ajcn/29.10.1093
   MCLAUGHLIN JK, 1988, JNCI-J NATL CANCER I, V80, P1237, DOI 10.1093/jnci/80.15.1237
   MILLAR WJ, 1986, J EPIDEMIOL COMMUN H, V40, P319, DOI 10.1136/jech.40.4.319
   MUSCAT JE, 1992, CANCER, V69, P2244, DOI 10.1002/1097-0142(19920501)69:9<2244::AID-CNCR2820690906>3.0.CO;2-O
   NEGRI E, 1993, CANCER EPIDEM BIOMAR, V2, P189
   PAGANO R, 1994, INT J OBESITY, V18, P665
   PERKINS KA, 1989, NEW ENGL J MED, V320, P898, DOI 10.1056/NEJM198904063201404
   PIROLA RC, 1972, PHARMACOLOGY, V7, P185, DOI 10.1159/000136288
   SHIMOKATA H, 1989, JAMA-J AM MED ASSOC, V261, P1169, DOI 10.1001/jama.261.8.1169
   ZANG EA, 1994, NUTR CANCER, V21, P247, DOI 10.1080/01635589409514323
   ZHENG TZ, 1993, ORAL ONCOL, V29B, P45, DOI 10.1016/0964-1955(93)90010-C
NR 31
TC 46
Z9 47
U1 0
U2 3
PU OXFORD UNIV PRESS
PI OXFORD
PA GREAT CLARENDON ST, OXFORD OX2 6DP, ENGLAND
SN 0923-7534
EI 1569-8041
J9 ANN ONCOL
JI Ann. Oncol.
PD MAR 15
PY 2001
VL 12
IS 3
BP 331
EP 336
DI 10.1023/A:1011191809335
PG 6
WC Oncology
SC Oncology
GA 416XP
UT WOS:000167806000015
PM 11332144
DA 2025-02-23
ER

PT J
AU Almendingen, K
   Hofstad, B
   Trygg, K
   Hoff, G
   Hussain, A
   Vatn, MH
AF Almendingen, K
   Hofstad, B
   Trygg, K
   Hoff, G
   Hussain, A
   Vatn, MH
TI Current diet and colorectal adenomas: a case-control study including different sets of traditionally chosen control groups
SO EUROPEAN JOURNAL OF CANCER PREVENTION
LA English
DT Article
DE colorectal adenoma; risk factor; diet; control group; case-control study; dietary record; bias
ID carcinoma sequence; unresected polyps; risk-factors; life-style; cancer; growth; fiber; recurrence; smoking; habits
AB High intake of fat and a low intake of foods rich in antioxidants and fibre are suggested to be associated with risk of colorectal adenomas. Inconsistency may, however, be due to dietary assessment problems or differences in the identification of cases and controls. We have compared 87 adenoma cases aged 50-76 years with 35 healthy controls and 35 'hospital' controls. All the controls were matched for sex and age (+/-5 years) and proven to be free of polyps. Current habitual diet was measured by a 5-day dietary record by weighing. Regarding the intakes of vegetable fat, protein, cholesterol, vitamin A, total vitamin D, edible fats, coffee and fish and fish products, the outcomes of the analysis depended upon the source of controls. However, an increased adenoma risk compared with either set of controls related to a low consumption of vegetables, cereals, iron, vitamin C and fibre and a high intake of total fat was found. This is suggestive of substantial differences, since bias due to abdominal symptoms, the dietary records or an inappropriate choice of controls, would have affected the estimations. The findings give further strength to the role of these dietary factors in the formation of precancerous lesions in the large intestine. (C) 2001 Lippincott Williams & Wilkins.
C1 Rikshosp Univ Hosp, Dept Med, N-0027 Oslo, Norway.
   Univ Oslo, Ulleval Hosp, Dept Med, N-0316 Oslo, Norway.
   Univ Oslo, Inst Nutr Res, N-0316 Oslo, Norway.
   Telemark Cent Hosp, Dept Med, Skien, Norway.
   Rikshosp Univ Hosp, Ctr Clin Epidemiol, N-0027 Oslo, Norway.
C3 University of Oslo; National Hospital Norway; University of Oslo; University of Oslo; University of Oslo; National Hospital Norway
RP Rikshosp Univ Hosp, Dept Med, N-0027 Oslo, Norway.
EM m.vatn@klinmed.uio.no
CR Alberts DS, 2000, NEW ENGL J MED, V342, P1156, DOI 10.1056/NEJM200004203421602
   ALMENDINGEN K, 1995, EUR J CANCER PREV, V4, P239, DOI 10.1097/00008469-199506000-00005
   Almendingen K, 2001, AM J GASTROENTEROL, V96, P2238, DOI 10.1016/S0002-9270(01)02505-9
   Almendingen K, 2001, EUR J CLIN NUTR, V55, P374, DOI 10.1038/sj.ejcn.1601166
   Almendingen K, 2000, EUR J CANCER PREV, V9, P193, DOI 10.1097/00008469-200006000-00008
   Altmann DG, 1991, PRACTICAL STAT MED R, V0, P0
   [Anonymous], 1997, FOOD NUTR PREV CANC, V0, P0
   BENITO E, 1990, INT J CANCER, V45, P69, DOI 10.1002/ijc.2910450114
   Bingham SA, 1987, NUTRITION ABSTRACTS AND REVIEWS. SERIES A. HUMAN AND EXPERIMENTAL, V57, P705
   Boutron-Ruault MC, 1999, EUR J CANCER PREV, V8, P229, DOI 10.1097/00008469-199906000-00011
   CANNONALBRIGHT LA, 1988, NEW ENGL J MED, V319, P533, DOI 10.1056/NEJM198809013190902
   Faivre J, 1997, EUR J CANCER PREV, V6, P127
   FAIVRE J, 1987, ECP S, V4, P0
   Fuchs CS, 1999, NEW ENGL J MED, V340, P169, DOI 10.1056/NEJM199901213400301
   GIOVANNUCCI E, 1995, ANN INTERN MED, V122, P327, DOI 10.7326/0003-4819-122-5-199503010-00002
   GIOVANNUCCI E, 1992, JNCI-J NATL CANCER I, V84, P91, DOI 10.1093/jnci/84.2.91
   Giovannucci E, 1998, AM J EPIDEMIOL, V147, P1043, DOI 10.1093/oxfordjournals.aje.a009398
   Hjartaker A, 1998, EUR J CLIN NUTR, V52, P565, DOI 10.1038/sj.ejcn.1600608
   HOFF G, 1986, SCAND J GASTROENTERO, V21, P199, DOI 10.3109/00365528609034647
   HOFF G, 1988, SCAND J GASTROENTERO, V23, P1253, DOI 10.3109/00365528809090201
   HOFSTAD B, 1994, SCAND J GASTROENTERO, V29, P640, DOI 10.3109/00365529409092485
   Hofstad B, 1996, GUT, V39, P449, DOI 10.1136/gut.39.3.449
   Hofstad B, 1998, DIGESTION, V59, P148, DOI 10.1159/000007480
   Hofstad B, 1992, EUR J CANCER PREV, V1, P415, DOI 10.1097/00008469-199210000-00004
   Jacobsen BK, 2009, NOR. EPIDEMIOL, V10, P57, DOI 10.5324/nje.v10i1.515
   JAIN M, 1980, INT J CANCER, V26, P757, DOI 10.1002/ijc.2910260609
   Jass JR, 1989, HISTOLOGICAL TYPING OF INTESTINAL TUMORS, V2nd, P0
   Johansson L, 1999, BRIT J NUTR, V81, P211, DOI 10.1017/S0007114599000409
   MODAN B, 1975, J NATL CANCER I, V55, P15, DOI 10.1093/jnci/55.1.15
   MORSON B, 1974, P ROY SOC MED, V67, P451, DOI 10.1177/00359157740676P115
   *NAT NUTR COUNC, 1996, SCAND J NUTR, V40, P161
   Schatzkin A, 2000, NEW ENGL J MED, V342, P1149, DOI 10.1056/NEJM200004203421601
   Scheppach W, 1999, EUR J CANCER PREV, V8, P57, DOI 10.1097/00008469-199902000-00008
   STAVRAKY KM, 1983, J CHRON DIS, V36, P301, DOI 10.1016/0021-9681(83)90113-3
   STENSVOLD I, 1998, NOR J EPIDEMIOL, V8, P37
   Tavani A, 2000, EUR J CANCER PREV, V9, P241, DOI 10.1097/00008469-200008000-00004
   Terry MB, 1998, AM J EPIDEMIOL, V147, P903
   VATN MH, 1982, CANCER-AM CANCER SOC, V49, P819, DOI 10.1002/1097-0142(19820215)49:4<819::AID-CNCR2820490435>3.0.CO;2-D
   WILLETT W, 1991, NUTR EPIDEMIOLOGY, V0, P0
NR 39
TC 31
Z9 33
U1 0
U2 1
PU LIPPINCOTT WILLIAMS & WILKINS
PI PHILADELPHIA
PA TWO COMMERCE SQ, 2001 MARKET ST, PHILADELPHIA, PA 19103 USA
SN 0959-8278
EI 1473-5709
J9 EUR J CANCER PREV
JI Eur. J. Cancer Prev.
PD OCT 15
PY 2001
VL 10
IS 5
BP 395
EP 406
DI 10.1097/00008469-200110000-00003
PG 12
WC Oncology
SC Oncology
GA 485WN
UT WOS:000171786600003
PM 11711754
DA 2025-02-23
ER

PT J
AU Shrubsole, MJ
   Jin, F
   Dai, Q
   Shu, XO
   Potter, JD
   Hebert, JR
   Gao, YT
   Zheng, W
AF Shrubsole, MJ
   Jin, F
   Dai, Q
   Shu, XO
   Potter, JD
   Hebert, JR
   Gao, YT
   Zheng, W
TI Dietary folate intake and breast cancer risk: Results from the Shanghai Breast Cancer Study
SO CANCER RESEARCH
LA English
DT Article
ID dna strand breaks; folic-acid; uracil misincorporation; colon-cancer; methylenetetrahydrofolate reductase; colorectal adenomas; methylation; supplementation; deficiency; methionine
AB Folate is involved in DNA synthesis, repair, and methylation. It has been hypothesized that high intake of folate may reduce the risk of human cancers, including cancer of the breast. Using data from a population-based case-control study of breast cancer conducted in urban Shanghai during 1996-1998, we evaluated the association of dietary folate intake and breast cancer risk among 1321 cases and 1382 controls, 25-64 years of age, who never drank alcohol regularly or used vitamin supplements. Usual dietary habits were assessed with an in-person, interviewer-administered food frequency questionnaire developed and tested for use in this population. Unconditional logistic regression models were used to calculate odds ratios (ORs) and their 95% confidence intervals (95% CIS) after adjusting for potential confounding factors. Dietary folate intake was inversely associated with breast cancer risk (P for trend, 0.05) with an adjusted OR of 0.71 (95% CI, 0.56-0.92) observed among women who were in the highest quintile of intake. The inverse association was stronger after further adjusting for total fruit and vegetable and animal food intakes (OR, 0.62; 95% CI, 0.46-0.82; P for trend, 0.01). A more pronounced inverse association between folate intake and breast cancer risk (OR, 0.47; 95% CI, 0.25-0.88; P for trend, 0.01) was observed among women who consumed high levels of folate cofactors (methionine, vitamin B-12, and vitamin B-6.) than those whose intake levels of these nutrients were low. Dietary intake of methionine, vitamin B-12, and vitamin B-6 were not independently related to risk of breast cancer after adjusting for confounding factors. Thus, our study adds additional support to the protective role of dietary folate in breast carcinogenesis and suggests further that the effect of folate may be modified by dietary intake of methionine, vitamin B-12, and vitamin B-6.
C1 Vanderbilt Univ, Ctr Hlth Serv Res, Div Gen Internal Med, Nashville, TN 37232 USA.
   Vanderbilt Univ, Canderbilt Ingram Canc Ctr, Nashville, TN 37232 USA.
   Univ S Carolina, Norman J Arnold Sch Publ Hlth, Dept Epidemiol & Biostat, Columbia, SC 29208 USA.
   Fred Hutchinson Canc Res Ctr, Canc Prevent Res Program, Seattle, WA 98109 USA.
   Shanghai Canc Inst, Shanghai 200032, Peoples R China.
C3 Vanderbilt University; Vanderbilt University; University of South Carolina System; University of South Carolina Columbia; Fred Hutchinson Cancer Center; Shanghai Jiao Tong University
RP Vanderbilt Univ, Ctr Hlth Serv Res, Div Gen Internal Med, 221 Kirkland Hall, Nashville, TN 37232 USA.
EM wei.zheng@mcmail.vanderbilt.edu
FU NCI NIH HHS [R01CA6427, R01 CA064277] Funding Source: Medline
CR [Anonymous], 1996, FED REGISTER, V61, P8781
   Baylin SB, 1998, ADV CANCER RES, V72, P141
   BENITO E, 1993, INT J CANCER, V55, P213, DOI 10.1002/ijc.2910550208
   BENITO E, 1991, INT J CANCER, V49, P161, DOI 10.1002/ijc.2910490202
   Bird AP, 1996, CANCER SURV, V28, P87
   BIRD CL, 1995, CANCER EPIDEM BIOMAR, V4, P709
   Blount BC, 1997, P NATL ACAD SCI USA, V94, P3290, DOI 10.1073/pnas.94.7.3290
   Christensen B, 1999, AM J MED GENET, V84, P151, DOI 10.1002/(SICI)1096-8628(19990521)84:2<151::AID-AJMG12>3.0.CO;2-T
   Cravo ML, 1998, CLIN NUTR, V17, P45, DOI 10.1016/S0261-5614(98)80304-X
   CRAVO ML, 1992, CANCER RES, V52, P5002
   Duthie SJ, 2000, BRIT J CANCER, V83, P1532, DOI 10.1054/bjoc.2000.1481
   Duthie SJ, 1998, FASEB J, V12, P1491, DOI 10.1096/fasebj.12.14.1491
   Dwyer JT, 1997, AM J CLIN NUTR, V65, P1153
   FERRARONI M, 1994, BRIT J CANCER, V70, P1150, DOI 10.1038/bjc.1994.463
   Freudenheim JL, 1996, JNCI-J NATL CANCER I, V88, P340, DOI 10.1093/jnci/88.6.340
   FREUDENHEIM JL, 1991, INT J EPIDEMIOL, V20, P368, DOI 10.1093/ije/20.2.368
   Gao YT, 2000, INT J CANCER, V87, P295, DOI 10.1002/1097-0215(20000715)87:2<295::AID-IJC23>3.0.CO;2-7
   GIOVANNUCCI E, 1995, JNCI-J NATL CANCER I, V87, P265, DOI 10.1093/jnci/87.4.265
   GIOVANNUCCI E, 1993, J NATL CANCER I, V85, P875, DOI 10.1093/jnci/85.11.875
   Giovannucci E, 1998, ANN INTERN MED, V129, P517, DOI 10.7326/0003-4819-129-7-199810010-00002
   Glynn SA, 1996, CANCER EPIDEM BIOMAR, V5, P487
   Gonzalgo ML, 1997, MUTAT RES-REV MUTAT, V386, P107, DOI 10.1016/S1383-5742(96)00047-6
   Graham IM, 2000, CURR OPIN LIPIDOL, V11, P577, DOI 10.1097/00041433-200012000-00003
   GRAHAM S, 1991, AM J EPIDEMIOL, V134, P552, DOI 10.1093/oxfordjournals.aje.a116129
   Herman JG, 1998, P NATL ACAD SCI USA, V95, P6870, DOI 10.1073/pnas.95.12.6870
   ISSA JPJ, 1994, NAT GENET, V7, P536, DOI 10.1038/ng0894-536
   JAIN M, 1989, AM J EPIDEMIOL, V129, P422, DOI 10.1093/oxfordjournals.aje.a115146
   Kane MF, 1997, CANCER RES, V57, P808
   Kerber RA, 1997, AM J EPIDEMIOL, V146, P244
   Kim Y, 1999, NUTR REV, V57, P314
   Kim YI, 1999, J NUTR BIOCHEM, V10, P66, DOI 10.1016/S0955-2863(98)00074-6
   Kim YI, 1997, AM J CLIN NUTR, V65, P46, DOI 10.1093/ajcn/65.1.46
   Kim YI, 1996, GUT, V39, P732, DOI 10.1136/gut.39.5.732
   Kim YI, 2000, GASTROENTEROLOGY, V119, P151, DOI 10.1053/gast.2000.8518
   Lashner BA, 1997, GASTROENTEROLOGY, V112, P29, DOI 10.1016/S0016-5085(97)70215-4
   LASHNER BA, 1989, GASTROENTEROLOGY, V97, P255, DOI 10.1016/0016-5085(89)90058-9
   MAKOS M, 1992, P NATL ACAD SCI USA, V89, P1929, DOI 10.1073/pnas.89.5.1929
   MEYER F, 1993, AM J EPIDEMIOL, V138, P225, DOI 10.1093/oxfordjournals.aje.a116851
   PASPATIS GA, 1995, DIS COLON RECTUM, V38, P64, DOI 10.1007/BF02053860
   Potischman N, 1999, INT J CANCER, V82, P315, DOI 10.1002/(SICI)1097-0215(19990730)82:3<315::AID-IJC1>3.0.CO;2-N
   Rampersaud GC, 2000, AM J CLIN NUTR, V72, P998
   Rohan TE, 2000, J NATL CANCER I, V92, P266, DOI 10.1093/jnci/92.3.266
   Ronco A, 1999, NUTR CANCER, V35, P111, DOI 10.1207/S15327914NC352_3
   Slattery ML, 1999, CANCER EPIDEM BIOMAR, V8, P513
   Smith AF, 1991, VITAL HLTH STAT, V0, P0
   Thorand B, 1998, PUBLIC HEALTH NUTR, V1, P147, DOI 10.1079/PHN19980024
   Tseng M, 1996, AM J EPIDEMIOL, V144, P1005, DOI 10.1093/oxfordjournals.aje.a008871
   Ulrich CM, 1999, CANCER EPIDEM BIOMAR, V8, P659
   Wachsman JT, 1997, MUTAT RES-FUND MOL M, V375, P1, DOI 10.1016/S0027-5107(97)00003-1
   WAINFAN E, 1992, CANCER RES, V52, P0
   White E, 1997, CANCER EPIDEM BIOMAR, V6, P769
   WILLETT W, 1986, AM J EPIDEMIOL, V124, P17, DOI 10.1093/oxfordjournals.aje.a114366
   Wu KN, 1999, CANCER EPIDEM BIOMAR, V8, P209
   Zhang SM, 1999, JAMA-J AM MED ASSOC, V281, P1632, DOI 10.1001/jama.281.17.1632
NR 54
TC 147
Z9 162
U1 0
U2 10
PU AMER ASSOC CANCER RESEARCH
PI PHILADELPHIA
PA 615 CHESTNUT ST, 17TH FLOOR, PHILADELPHIA, PA 19106-4404 USA
SN 0008-5472
EI 1538-7445
J9 CANCER RES
JI Cancer Res.
PD OCT 1
PY 2001
VL 61
IS 19
BP 7136
EP 7141
DI 
PG 6
WC Oncology
SC Oncology
GA 479PB
UT WOS:000171411800029
PM 11585746
DA 2025-02-23
ER

PT J
AU Augustin, LSA
   Dal Maso, L
   Vecchia, CL
   Parpinel, M
   Negri, E
   Vaccarella, S
   Kendall, CWC
   Jenkins, DJA
   Franceschi, S
AF Augustin, LSA
   Dal Maso, L
   Vecchia, CL
   Parpinel, M
   Negri, E
   Vaccarella, S
   Kendall, CWC
   Jenkins, DJA
   Franceschi, S
TI Dietary glycemic index and glycemic load, and breast cancer risk: A case-control study
SO ANNALS OF ONCOLOGY
LA English
DT Article
DE breast cancer; carbohydrate; case-control study; glycemic load
ID growth-factor-i; food-frequency questionnaire; dependent diabetes-mellitus; insulin-resistance; body-size; fiber; macronutrients; metaanalysis; nutrition; cohort
AB Background: Certain types of carbohydrates increase glucose and insulin levels to a greater extent than others. In turn, insulin may raise levels of insulin-like growth factors, which may influence breast cancer risk. We analyzed the effect of type and amount of carbohydrates on breast cancer risk, using the glycemic index and the glycemic load measures in a large case-control study conducted in Italy. Patients and methods: Cases were 2569 women with incident, histologically-confirmed breast cancer interviewed between 1991 and 1994. Controls were 2588 women admitted to the same hospital network for a variety of acute, non-neoplastic conditions. Average daily glycemic index and glycemic load were calculated from a validated 78-item food frequency questionnaire. Results: Direct associations with breast cancer risk emerged for glycemic index (odds ratio, OR for highest vs. lowest quintile = 1.4; P for trend <0.01) and glycemic load (OR = 1.3; P < 0.01). High glycemic index foods, such as white bread, increased the risk of breast cancer (OR = 1.3) while the intake of pasta, a medium glycemic index food, seemed to have no influence (OR = 1.0). Findings were consistent across different strata of menopausal status, alcohol intake, and physical activity level. Conclusions: This study supports the hypothesis of moderate, direct associations between glycemic index or glycemic load and breast cancer risk and, consequently, a possible role of hyperinsulinemia/insulin resistance in breast cancer development.
C1 Ist Nazl Tumori, Ctr Riferimento Oncol, Serv Epidemiol, I-33081 Aviano, PN, Italy.
   Univ Toronto, Fac Med, Dept Nutr Sci, Toronto, ON, Canada.
   St Michaels Hosp, Clin Nutr & Risk Factor Modificat Ctr, Toronto, ON M5B 1W8, Canada.
   Ist Ric Farmacol Mario Negri, Milan, Italy.
   Univ Milan, Ist Stat Med & Biometria, I-20122 Milan, Italy.
   Int Agcy Res Canc, Field & Intervent Studies Unit, F-69372 Lyon, France.
C3 IRCCS Aviano (CRO); Fondazione IRCCS Istituto Nazionale Tumori Milan; University of Toronto; University of Toronto; Saint Michaels Hospital Toronto; Istituto di Ricerche Farmacologiche Mario Negri IRCCS; University of Milan; World Health Organization; International Agency for Research on Cancer (IARC)
RP Dal Maso, L (corresponding author), Ist Nazl Tumori, Ctr Riferimento Oncol, Serv Epidemiol, Via Pedemontana Occ, I-33081 Aviano, PN, Italy.
CR Bhalla V, 2000, EXP MOL PATHOL, V68, P124, DOI 10.1006/exmp.1999.2294
   Bohlke K, 1998, EPIDEMIOLOGY, V9, P570, DOI 10.1097/00001648-199809000-00018
   Breslow NE, 1980, ANAL CASE CONTROL ST, V0, P0
   Brighenti F, 1992, G ITAL NUTR CLIN PREV, V1, P79
   BRUNING PF, 1995, INT J CANCER, V62, P266, DOI 10.1002/ijc.2910620306
   BRUNING PF, 1992, INT J CANCER, V52, P511, DOI 10.1002/ijc.2910520402
   Byrne C, 2000, GROWTH HORM IGF RES, V10, PS24, DOI 10.1016/S1096-6374(00)90011-X
   DAvanzo B, 1996, CANCER EPIDEM BIOMAR, V5, P155
   Decarli A, 1996, ANN EPIDEMIOL, V6, P110, DOI 10.1016/1047-2797(95)00129-8
   Del Giudice ME, 1998, BREAST CANCER RES TR, V47, P111, DOI 10.1023/A:1005831013718
   Favero A, 1997, EUR J CANCER PREV, V6, P277, DOI 10.1097/00008469-199706000-00005
   Ferraroni M, 1998, EUR J CANCER, V34, P1403, DOI 10.1016/S0959-8049(98)00163-4
   FOSTERPOWELL K, 1995, AM J CLIN NUTR, V62, P871S, DOI 10.1093/ajcn/62.4.871S
   FRANCESCHI S, 1993, EUR J CANCER, V29A, P2298, DOI 10.1016/0959-8049(93)90225-5
   Franceschi S, 1996, INT J CANCER, V67, P181, DOI 10.1002/(SICI)1097-0215(19960717)67:2<181::AID-IJC5>3.0.CO;2-P
   Franceschi S, 1995, INT J CANCER, V63, P785, DOI 10.1002/ijc.2910630606
   Franceschi S, 1996, LANCET, V347, P1351, DOI 10.1016/S0140-6736(96)91008-9
   Franceschi S, 2001, ANN ONCOL, V12, P173, DOI 10.1023/A:1008304128577
   Franceschi Silvia, 1995, ANNALS OF EPIDEMIOLOGY, V5, P69, DOI 10.1016/1047-2797(95)92893-D
   GIOVANNUCCI E, 1995, CANCER CAUSE CONTROL, V6, P164, DOI 10.1007/BF00052777
   Hankinson SE, 1998, LANCET, V351, P1393, DOI 10.1016/S0140-6736(97)10384-1
   HOWE GR, 1990, JNCI-J NATL CANCER I, V82, P561, DOI 10.1093/jnci/82.7.561
   HUNTER DJ, 1993, EPIDEMIOL REV, V15, P110, DOI 10.1093/oxfordjournals.epirev.a036096
   ISCOVICH JM, 1989, INT J CANCER, V44, P770, DOI 10.1002/ijc.2910440504
   JENKINS DJA, 1981, AM J CLIN NUTR, V34, P362, DOI 10.1093/ajcn/34.3.362
   JENKINS DJA, 1988, DIABETES CARE, V11, P149, DOI 10.2337/diacare.11.2.149
   Jenkins DJA, 2000, CURR OPIN LIPIDOL, V11, P49, DOI 10.1097/00041433-200002000-00008
   Kaaks R, 1996, CANCER CAUSE CONTROL, V7, P605, DOI 10.1007/BF00051703
   LaVecchia C, 1997, NUTR CANCER, V28, P264, DOI 10.1080/01635589709514586
   LEVI F, 1993, NUTR CANCER, V19, P327, DOI 10.1080/01635589309514263
   Li BDL, 2001, INT J CANCER, V91, P736, DOI 10.1002/1097-0215(200002)9999:9999<::AID-IJC1111>3.0.CO;2-#
   Liu SM, 2000, AM J CLIN NUTR, V71, P1455
   Ludwig DS, 1999, PEDIATRICS, V103, P0, DOI 10.1542/peds.103.3.e26
   MCKEOWNEYSSEN G, 1994, CANCER EPIDEM BIOMAR, V3, P687
   Petridou E, 2000, CANCER CAUSE CONTROL, V11, P383, DOI 10.1023/A:1008903727238
   PEYRAT JP, 1993, EUR J CANCER, V29A, P492, DOI 10.1016/S0959-8049(05)80137-6
   Pollak M, 2000, EUR J CANCER, V36, P1224, DOI 10.1016/S0959-8049(00)00102-7
   ROHAN TE, 1993, CANCER CAUSE CONTROL, V4, P29, DOI 10.1007/BF00051711
   Salmeron J, 1997, JAMA-J AM MED ASSOC, V277, P472, DOI 10.1001/jama.277.6.472
   Salmeron J, 1997, DIABETES CARE, V20, P545, DOI 10.2337/diacare.20.4.545
   Salvini S, 1998, BANCA DATI DI COMPOSIZIONEDEGLIALIMENTI PER STUDIEPIDEMIOLOGICI IN ITALIA. ED, V0, P0
   Srinivasan SR, 1999, METABOLISM, V48, P928, DOI 10.1016/S0026-0495(99)90231-7
   STAMPFER MJ, 1988, AM J EPIDEMIOL, V128, P549, DOI 10.1093/oxfordjournals.aje.a115002
   Stoll BA, 1999, EUR J CLIN NUTR, V53, P83, DOI 10.1038/sj.ejcn.1600700
   Talamini R, 1997, BRIT J CANCER, V75, P1699, DOI 10.1038/bjc.1997.289
   Toniolo P, 2000, INT J CANCER, V88, P828, DOI 10.1002/1097-0215(20001201)88:5<828::AID-IJC22>3.0.CO;2-8
   TRICHOPOULOS D, 1992, EPIDEMIOLOGY, V3, P523, DOI 10.1097/00001648-199211000-00011
   TRICHOPOULOS D, 1995, EPIDEMIOLOGY, V6, P347
   Turrini A, 1999, BRIT J NUTR, V81, PS83, DOI 10.1017/S0007114599001762
   URSIN G, 1995, EPIDEMIOLOGY, V6, P137, DOI 10.1097/00001648-199503000-00009
   van den Brandt PA, 2000, AM J EPIDEMIOL, V152, P514, DOI 10.1093/aje/152.6.514
   Weiderpass E, 1997, INT J CANCER, V71, P360, DOI 10.1002/(SICI)1097-0215(19970502)71:3<360::AID-IJC9>3.0.CO;2-W
   WILLETT W, 1986, AM J EPIDEMIOL, V124, P17, DOI 10.1093/oxfordjournals.aje.a114366
   WOLEVER TMS, 1994, AM J CLIN NUTR, V59, P1265, DOI 10.1093/ajcn/59.6.1265
   Wu AH, 1999, J NATL CANCER I, V91, P529, DOI 10.1093/jnci/91.6.529
   Yu H, 2000, JNCI-J NATL CANCER I, V92, P1472, DOI 10.1093/jnci/92.18.1472
NR 56
TC 151
Z9 167
U1 0
U2 12
PU KLUWER ACADEMIC PUBL
PI DORDRECHT
PA VAN GODEWIJCKSTRAAT 30, 3311 GZ DORDRECHT, NETHERLANDS
SN 0923-7534
EI 
J9 ANN ONCOL
JI Ann. Oncol.
PD JUN 15
PY 2001
VL 12
IS 11
BP 1533
EP 1538
DI 10.1023/A:1013176129380
PG 6
WC Oncology
SC Oncology
GA 499TJ
UT WOS:000172586200012
PM 11822751
DA 2025-02-23
ER

PT J
AU Weyant, MJ
   Carothers, AM
   Dannenberg, AJ
   Bertagnolli, MM
AF Weyant, MJ
   Carothers, AM
   Dannenberg, AJ
   Bertagnolli, MM
TI (+)-Catechin inhibits intestinal tumor formation and suppresses focal adhesion kinase activation in the Min/+ mouse
SO CANCER RESEARCH
LA English
DT Article
ID colon-cancer; human plasma; murine model; consumption; flavonoids; quercetin; acid; chemoprevention; cyclooxygenase; overexpression
AB Colorectal cancer is sensitive to dietary influences. Epidemiological data linking high intake of fruits and vegetables to decreased cancer risk have prompted the search for specific plant constituents implicated in tumor prevention. This task is difficult because of the complex chemical composition of plant foods and the multifactorial nature of carcinogenesis. Researchers are aided in this effort by the C57BL/6J-Min/+ (Min/+) mouse, an animal hearing a germline defect in Apc that is similar to the initiating genetic event in the majority of human colorectal cancers. In this study, we treated Min/+ mice with (+)-catechin, a phenolic antioxidant abundant in certain fruits. Administration of (+)-catechin in an AIN-76A diet at doses of 0.1 and 1% decreased the intestinal tumor number by 75 and 71%, respectively. Mechanistic studies linked this effect to (+)-catechin-induced changes in integrin-mediated intestinal cell-survival signaling, including structural alteration of the actin cytoskeleton and decreased focal adhesion kinase (FAK) tyrosine phosphorylation. Immunoblot analysis of small intestine scrapings from Min/+ mice and Apc(+/+) wild-type C57BL/6J littermates together with excised Min/+ adenomas showed increased expression of phosphorylated FAK in the macroscopically normal enterocytes of untreated Min/+ mice and adenomas. Confirming the relevance of this signaling pathway, treatment of Min/+ mice with (+)-catechin reduced the expression of phosphorylated FAK to a level similar to the wild-type littermate controls. Thus, the natural abundance and favorable bioavailability of (+)-catechin make it a promising addition to the list of potential colorectal cancer chemopreventive agents.
C1 Brigham & Womens Hosp, Dept Surg, Boston, MA 02115 USA.
   New York Presbyterian Hosp, Dept Surg, New York, NY 10021 USA.
   New York Presbyterian Hosp, Dept Med, New York, NY 10021 USA.
   Weill Cornell Med Coll, New York, NY 10021 USA.
   Strang Canc Prevent Ctr, New York, NY 10021 USA.
C3 Harvard University; Harvard University Medical Affiliates; Brigham & Women's Hospital; NewYork-Presbyterian Hospital; NewYork-Presbyterian Hospital; Cornell University; Weill Cornell Medicine
RP Brigham & Womens Hosp, Dept Surg, 75 Francis St, Boston, MA 02115 USA.
EM mbertagnolli@partners.org
FU NCI NIH HHS [IR29CA74162-01] Funding Source: Medline; PHS HHS [525435] Funding Source: Medline
CR Alberts DS, 2000, NEW ENGL J MED, V342, P1156, DOI 10.1056/NEJM200004203421602
   Arii M, 1998, P AM ASSOC CANC RES, V39, P20
   Arts ICW, 1999, LANCET, V354, P488, DOI 10.1016/S0140-6736(99)02267-9
   Barnes CJ, 1998, GASTROENTEROLOGY, V114, P873, DOI 10.1016/S0016-5085(98)70305-1
   Bell JRC, 2000, AM J CLIN NUTR, V71, P103
   Boolbol SK, 1996, CANCER RES, V56, P2556
   BRACKE ME, 1984, CLIN EXP METASTAS, V2, P161, DOI 10.1007/BF00052416
   Cao YH, 1999, NATURE, V398, P381, DOI 10.1038/18793
   Cary LA, 1996, J CELL SCI, V109, P1787
   CHEN H, 1995, FREE RADICAL BIO MED, V18, P949, DOI 10.1016/0891-5849(94)00238-F
   CHO KR, 1992, J CELL BIOCHEM, V0, P137
   Choi J S, 1994, ARCH PHARM RES, V17, P71, DOI 10.1007/BF02974226
   CHRZANOWSKAWODNICKA M, 1994, J CELL SCI, V107, P3643
   Clifford AJ, 1996, AM J CLIN NUTR, V64, P748, DOI 10.1093/ajcn/64.5.748
   DAS NP, 1971, BIOCHEM PHARMACOL, V20, P3435, DOI 10.1016/0006-2952(71)90449-7
   DESCHNER EE, 1993, NUTR CANCER, V20, P199, DOI 10.1080/01635589309514287
   DESCHNER EE, 1991, CARCINOGENESIS, V12, P1193, DOI 10.1093/carcin/12.7.1193
   DEWHIRST FE, 1980, PROSTAG OTH LIPID M, V20, P209, DOI 10.1016/S0090-6980(80)80040-2
   Donovan JL, 1999, J NUTR, V129, P1662, DOI 10.1093/jn/129.9.1662
   Frisch SM, 1996, J CELL BIOL, V134, P793, DOI 10.1083/jcb.134.3.793
   GALVEZ J, 1994, GEN PHARMACOL, V25, P1237, DOI 10.1016/0306-3623(94)90143-0
   Garbisa S, 1999, NAT MED, V5, P1216, DOI 10.1038/15145
   Gilmore AP, 1996, MOL BIOL CELL, V7, P1209, DOI 10.1091/mbc.7.8.1209
   GIOVANNUCCI E, 1995, JNCI-J NATL CANCER I, V87, P265, DOI 10.1093/jnci/87.4.265
   HACKETT AM, 1983, XENOBIOTICA, V13, P279, DOI 10.3109/00498258309052265
   Hollman PH, 1998, ANTIOX HEALTH DIS, V0, P483
   Hungerford JE, 1996, J CELL BIOL, V135, P1383, DOI 10.1083/jcb.135.5.1383
   Ilic D, 1998, J CELL BIOL, V143, P547
   Ilic Dusko, 1995, NATURE (LONDON), V377, P539, DOI 10.1038/377539a0
   Jacoby RF, 1996, CANCER RES, V56, P710
   JOVANOVIC SV, 1994, J AM CHEM SOC, V116, P4846, DOI 10.1021/ja00090a032
   KATO R, 1983, CARCINOGENESIS, V4, P1301, DOI 10.1093/carcin/4.10.1301
   KUNE GA, 1992, NUTR CANCER, V18, P97, DOI 10.1080/01635589209514210
   Lee SK, 1999, ANTICANCER RES, V19, P35
   Lelièvre SA, 1998, J CELL BIOCHEM, V0, P250
   Liang YC, 1999, CARCINOGENESIS, V20, P1945, DOI 10.1093/carcin/20.10.1945
   Lotito SB, 1998, FREE RADICAL BIO MED, V24, P435, DOI 10.1016/S0891-5849(97)00276-1
   Mahmoud NN, 1999, CANCER RES, V59, P353
   Mahmoud NN, 1998, CARCINOGENESIS, V19, P87, DOI 10.1093/carcin/19.1.87
   Mahmoud NN, 2000, CARCINOGENESIS, V21, P921, DOI 10.1093/carcin/21.5.921
   Morel I, 1998, ANTIOX HEALTH DIS, V0, P163
   MOYER MP, 1983, P SOC EXP BIOL MED, V174, P12
   Nakao M, 1998, PHYTOCHEMISTRY, V49, P2379, DOI 10.1016/S0031-9422(98)00333-1
   Newmark HL, 1996, ADV EXP MED BIOL, V401, P25
   Oktay M, 1999, J CELL BIOL, V145, P1461, DOI 10.1083/jcb.145.7.1461
   PEIPINS LA, 1994, EPIDEMIOL REV, V16, P273, DOI 10.1093/oxfordjournals.epirev.a036154
   POTTEN CS, 1990, DEVELOPMENT, V110, P1001
   POTTER JD, 1993, EPIDEMIOL REV, V15, P499, DOI 10.1093/oxfordjournals.epirev.a036132
   Potter JD, 1996, CANCER CAUSE CONTROL, V7, P127, DOI 10.1007/BF00115644
   RESNAUD S, 1992, LANCET, V339, P1523
   Richardson A, 1996, NATURE, V380, P538, DOI 10.1038/380538a0
   SAMAHA HS, 1977, CANCER RES, V57, P1301
   SCHALLER MD, 1994, CURR OPIN CELL BIOL, V6, P705, DOI 10.1016/0955-0674(94)90097-3
   Schatzkin A, 2000, NEW ENGL J MED, V342, P1149, DOI 10.1056/NEJM200004203421601
   SCHLAEPFER DD, 1994, NATURE, V372, P786
   SCOTT BC, 1993, FREE RADICAL RES COM, V19, P241, DOI 10.3109/10715769309056512
   Shoemaker AR, 1997, CANCER RES, V57, P1999
   Shoemaker AR, 1997, BBA-REV CANCER, V1332, PF25, DOI 10.1016/S0304-419X(96)00041-8
   Soleas GJ, 1997, J CLIN LAB ANAL, V11, P287, DOI 10.1002/(SICI)1098-2825(1997)11:5<287::AID-JCLA6>3.0.CO;2-4
   Sreejayan, 1997, J PHARM PHARMACOL, V49, P105, DOI 10.1111/j.2042-7158.1997.tb06761.x
   STONER GD, 1995, J CELL BIOCHEM, V0, P169
   Thompson HJ, 1999, CARCINOGENESIS, V20, P2261, DOI 10.1093/carcin/20.12.2261
   Vinson JA, 1998, ADV EXP MED BIOL, V439, P151
   Waterhouse LA, 1998, ANTIOX HEALTH DIS, V0, P359
   Weisburger JH, 1998, P SOC EXP BIOL MED, V217, P104, DOI 10.3181/00379727-217-44211
   Weyant MJ, 2000, CLIN CANCER RES, V6, P949
   Wildrick DM, 1997, IN VITRO CELL DEV-AN, V33, P18
   Witte JS, 1996, AM J EPIDEMIOL, V144, P1015, DOI 10.1093/oxfordjournals.aje.a008872
   Xu LH, 1996, CELL GROWTH DIFFER, V7, P413
   You KM, 1999, ARCH PHARM RES, V22, P18, DOI 10.1007/BF02976430
   Zhao JH, 1998, J CELL BIOL, V143, P1997, DOI 10.1083/jcb.143.7.1997
NR 71
TC 96
Z9 103
U1 0
U2 11
PU AMER ASSOC CANCER RESEARCH
PI PHILADELPHIA
PA 615 CHESTNUT ST, 17TH FLOOR, PHILADELPHIA, PA 19106-4404 USA
SN 0008-5472
EI 1538-7445
J9 CANCER RES
JI Cancer Res.
PD JAN 1
PY 2001
VL 61
IS 1
BP 118
EP 125
DI 
PG 8
WC Oncology
SC Oncology
GA 392WR
UT WOS:000166436000023
PM 11196148
DA 2025-02-23
ER

PT J
AU Alavanja, MCR
   Field, RW
   Sinha, R
   Brus, CP
   Shavers, VL
   Fisher, EL
   Curtain, J
   Lynch, CF
AF Alavanja, MCR
   Field, RW
   Sinha, R
   Brus, CP
   Shavers, VL
   Fisher, EL
   Curtain, J
   Lynch, CF
TI Lung cancer risk and red meat consumption among Iowa women
SO LUNG CANCER
LA English
DT Article
DE lung cancer; red meat; case-control; Iowa women; diet
ID heterocyclic amine content; dietary-cholesterol; united-states; varying degrees; fat; foods; doneness; uruguay; health; cohort
AB Objective: Some epidemiologic studies suggest that diets high in total fat, saturated fat, or cholesterol are associated with increased risk of lung cancer. Others suggest that diets high in red meat consumption, particularly well-done red meat, are a lung cancer risk factor, In Iowa, we had the opportunity to investigate concurrently the role of meat intake and macronutrients in lung cancer etiology. Methods: A population-based case-control study of both non-smoking and smoking women was conducted in Iowa. A 70-item food frequency questionnaire (FFQ) was completed by 360 cases and 574 frequency-matched controls. Odds ratios (ORs) and 95% confidence intervals (Cis) were calculated using logistic regression. Multivariate models included age, education, pack-years of smoking, yellow-green vegetable intake, fruit/fruit juice intake, nutrient density calories, previous non-malignant lung disease, alcohol consumption and body mass index (BMI). Results: When comparing the fifth (highest) to the first (lowest) quintile of consumption of total fat, saturated fat and cholesterol, we obtained odds ratios of 2.0 (1.3-3.1), 3.0 (1.9-4.7), and 2.0 (1.3-3.0) respectively. However, when red meat was entered into the model along with total fat, saturated fat or cholesterol, the excess risk for the macronutrients disappeared while an odds ratio of 3.3 (1.7-7.6) was obtained for red meat. The odds ratios for red meat consumption were similar among adenocarcinoma cases, OR = 3.0 (1.1-7.9) and non-adenocarcinoma cases, OR = 3.2 (1.3-8.3) and among life-time nonsmokers and ex-smokers OR = 2.8 (1.4-5.4), and current smokers, OR = 4.9 (1.1-22.3). Yellow-green vegetables were protective with an odds ratio of 0.4 (0.2-0.7). Conclusions: Consumption of red meat, was associated with an increased risk of lung cancer even after controlling for total fat, saturated fat, cholesterol, fruit, yellow-green vegetable consumption and smoking history, while yellow-green vegetables are associated with a decreased risk of lung cancer. (C) 2001 Elsevier Science Ireland Ltd. All rights reserved.
C1 NCI, Div Canc Epidemiol & Genet, Bethesda, MD 20892 USA.
   Univ Iowa, Coll Publ Hlth, Dept Epidemiol, Iowa City, IA 52242 USA.
   Informat Management Serv Inc, Silver Spring, MD 20904 USA.
C3 National Institutes of Health (NIH) - USA; NIH National Cancer Institute (NCI); NIH National Cancer Institute- Division of Cancer Epidemiology & Genetics; University of Iowa; Information Management Services, Inc.
RP NCI, Div Canc Epidemiol & Genet, 6120 Execut Blvd EPS,Room 8000, Bethesda, MD 20892 USA.
EM alavanjm@mail.nih.gov
CR ALAVANJA MCR, 1993, J NATL CANCER I, V85, P1906, DOI 10.1093/jnci/85.23.1906
   [Anonymous], 1990, NUTRITIONAL EPIDEMIOLOGY, V0, P0
   Axelsson G, 1996, INT J EPIDEMIOL, V25, P32, DOI 10.1093/ije/25.1.32
   Block G, 1990, EPIDEMIOLOGY, V1, P58, DOI 10.1097/00001648-199001000-00013
   BRESLOW NE, 1980, ANAL CASE CONTROL ST, V1, P0
   Breslow RA, 2000, CANCER CAUSE CONTROL, V11, P419, DOI 10.1023/A:1008996208313
   BROWN CC, 1994, AM J EPIDEMIOL, V139, P323, DOI 10.1093/oxfordjournals.aje.a117000
   CHOW WH, 1992, CANCER CAUSE CONTROL, V3, P247, DOI 10.1007/BF00124258
   DeneoPellegrini H, 1996, LUNG CANCER-J IASLC, V14, P195, DOI 10.1016/0169-5002(95)00546-3
   DeStefani E, 1997, INT J CANCER, V71, P760, DOI 10.1002/(SICI)1097-0215(19970529)71:5<760::AID-IJC12>3.0.CO;2-C
   DEVERDIER MG, 1991, INT J CANCER, V49, P520, DOI 10.1002/ijc.2910490408
   Field RW, 2000, AM J EPIDEMIOL, V151, P1091, DOI 10.1093/oxfordjournals.aje.a010153
   FRASER GE, 1991, AM J EPIDEMIOL, V133, P683, DOI 10.1093/oxfordjournals.aje.a115943
   GOODMAN MT, 1988, AM J EPIDEMIOL, V128, P1241, DOI 10.1093/oxfordjournals.aje.a115078
   GOODMAN MT, 1992, EPIDEMIOLOGY, V3, P288, DOI 10.1097/00001648-199207000-00004
   JAIN M, 1990, INT J CANCER, V45, P287, DOI 10.1002/ijc.2910450214
   KNEKT P, 1991, NUTR CANCER, V16, P267, DOI 10.1080/01635589109514165
   KOO LC, 1988, NUTR CANCER, V11, P155, DOI 10.1080/01635588809513983
   KVALE G, 1983, INT J CANCER, V31, P397, DOI 10.1002/ijc.2910310402
   LAYTON DW, 1995, CARCINOGENESIS, V16, P39, DOI 10.1093/carcin/16.1.39
   METTLIN C, 1989, INT J CANCER, V43, P608, DOI 10.1002/ijc.2910430412
   ProbstHensch NM, 1997, CANCER CAUSE CONTROL, V8, P175, DOI 10.1023/A:1018416128894
   Ronco A, 1996, INT J CANCER, V65, P328, DOI 10.1002/(SICI)1097-0215(19960126)65:3<328::AID-IJC9>3.0.CO;2-1
   SANKARANARAYANAN R, 1994, INT J CANCER, V58, P644, DOI 10.1002/ijc.2910580505
   SCHIFFMAN MH, 1990, AM J EPIDEMIOL, V131, P376, DOI 10.1093/oxfordjournals.aje.a115508
   SHEKELLE RB, 1991, AM J EPIDEMIOL, V134, P480, DOI 10.1093/oxfordjournals.aje.a116119
   Sinha R, 1998, CANCER CAUSE CONTROL, V9, P621, DOI 10.1023/A:1008805525525
   Sinha R, 1998, FOOD CHEM TOXICOL, V36, P279, DOI 10.1016/S0278-6915(97)00162-2
   Sinha R, 1998, FOOD CHEM TOXICOL, V36, P289, DOI 10.1016/S0278-6915(97)00159-2
   Swanson CA, 1997, CANCER CAUSE CONTROL, V8, P883, DOI 10.1023/A:1018468429744
   Voorrips LE, 2000, CANCER CAUSE CONTROL, V11, P101, DOI 10.1023/A:1008906706084
   Ward MH, 1997, INT J CANCER, V71, P14, DOI 10.1002/(SICI)1097-0215(19970328)71:1<14::AID-IJC4>3.0.CO;2-6
   *WHO, 1982, AM J CLIN PATHOL, V77, P122
   [World Cancer Research Fund American Institute for Cancer Research], 1997, FOOD NUTR PREV CANC, V0, P0
   WU Y, 1994, CANCER CAUSE CONTROL, V5, P395, DOI 10.1007/BF01694752
   WYNDER EL, 1987, JNCI-J NATL CANCER I, V79, P631
   XIE J, 1983, CANCER CAUSE CONTROL, V2, P79
   Ziegler RG, 1996, CANCER CAUSE CONTROL, V7, P157, DOI 10.1007/BF00115646
NR 38
TC 48
Z9 51
U1 1
U2 5
PU ELSEVIER IRELAND LTD
PI CLARE
PA ELSEVIER HOUSE, BROOKVALE PLAZA, EAST PARK SHANNON, CO, CLARE, 00000, IRELAND
SN 0169-5002
EI 1872-8332
J9 LUNG CANCER
JI Lung Cancer
PD OCT 15
PY 2001
VL 34
IS 1
BP 37
EP 46
DI 10.1016/S0169-5002(01)00227-6
PG 10
WC Oncology; Respiratory System
SC Oncology; Respiratory System
GA 484HN
UT WOS:000171684300005
PM 11557111
DA 2025-02-23
ER

PT J
AU Purdie, DM
   Bain, CJ
   Webb, PM
   Whiteman, DC
   Pirozzo, S
   Green, AC
AF Purdie, DM
   Bain, CJ
   Webb, PM
   Whiteman, DC
   Pirozzo, S
   Green, AC
TI Body size and ovarian cancer: case-control study and systematic review (Australia)
SO CANCER CAUSES & CONTROL
LA English
DT Article
DE body mass index; case-control study; epidemiology; ovarian cancer
ID states case-control; risk-factors; collaborative analysis; endometrial cancer; physical-activity; mass index; follow-up; obesity; population; dietary
AB Objective: Although increased body mass is an established risk factor for a variety of cancers, its relation with cancer of the ovary is unclear. We therefore investigated the association between measures of body mass index (BMI) and ovarian cancer risk. Methods: Data from an Australian case-control study of 775 ovarian cancer cases and 846 controls were used to examine the association with BMI. We have also summarized the results from a number of other studies that have examined this association. Results: There was a significant increased risk of ovarian cancer with increasing BMI, with women in the top 15% of the BMI range having an odds ratio (OR) of 1.9 (95% confidence interval (CI), 1.3-2.6) compared with those in the middle 30%. Stratifying by physical activity showed a stronger effect among inactive women (OR = 3.0, 95% CI 1.3-6.9). The overall effect was consistent with the findings of most prior population-based case-control studies, while cohort studies reported positive effects closer to the null. Hospital-based studies gave variable results. Conclusions: Taken together, the evidence is in favor of a small to moderate positive relation between high BMI and occurrence of ovarian cancer.
C1 Queensland Inst Med Res, Herston, Qld 4006, Australia.
   Univ Queensland, Sch Med, Sch Populat Hlth, Herston, Qld 4006, Australia.
C3 QIMR Berghofer Medical Research Institute; University of Queensland
RP Queensland Inst Med Res, PO Royal Brisbane Hosp, Brisbane, Qld 4029, Australia.
EM davidP@qimr.edu.au
CR Adler AI, 1996, CANCER CAUSE CONTROL, V7, P475, DOI 10.1007/BF00052674
   ANNEGERS JF, 1979, CANCER-AM CANCER SOC, V43, P723, DOI 10.1002/1097-0142(197902)43:2<723::AID-CNCR2820430248>3.0.CO;2-1
   [Anonymous], 1987, NEW ENGL J MED, V316, P650
   [Anonymous], 2001, STAT STAT SOFTW REL, V0, P0
   Beard CM, 2000, ANN EPIDEMIOL, V10, P14, DOI 10.1016/S1047-2797(99)00045-9
   Bertone ER, 2001, CANCER CAUSE CONTROL, V12, P83, DOI 10.1023/A:1008985015927
   BYERS T, 1983, JNCI-J NATL CANCER I, V71, P681
   CASAGRANDE JT, 1979, LANCET, V2, P170
   Castles I, 1991, 1989 90 NATL HLTH SU, V0, P0
   CHEN Y, 1992, INT J EPIDEMIOL, V21, P23, DOI 10.1093/ije/21.1.23
   Cleary MP, 1997, P SOC EXP BIOL MED, V216, P28, DOI 10.3181/00379727-216-44153B
   Cornelison TL, 1997, CANCER DETECT PREV, V21, P1
   CRAMER DW, 1984, OBSTET GYNECOL, V63, P833
   ENGLE A, 1991, NUTR CANCER, V15, P239, DOI 10.1080/01635589109514132
   ENRIORI CL, 1984, GYNECOL ONCOL, V17, P1, DOI 10.1016/0090-8258(84)90055-6
   FARROW DC, 1989, AM J EPIDEMIOL, V129, P1300, DOI 10.1093/oxfordjournals.aje.a115249
   Foreyt JP, 1998, INT J FERTIL WOMEN M, V43, P111
   GARFINKEL L, 1985, ANN INTERN MED, V103, P1034, DOI 10.7326/0003-4819-103-6-1034
   Goodman MT, 1997, CANCER RES, V57, P5077
   GRODSTEIN F, 1994, EPIDEMIOLOGY, V5, P247, DOI 10.1097/00001648-199403000-00016
   HARRIS R, 1992, AM J EPIDEMIOL, V136, P1204, DOI 10.1093/oxfordjournals.aje.a116428
   HARTGE P, 1989, AM J OBSTET GYNECOL, V161, P10, DOI 10.1016/0002-9378(89)90221-4
   HARTZ AJ, 1979, INT J OBESITY, V3, P57
   HILDRETH NG, 1981, AM J EPIDEMIOL, V114, P398, DOI 10.1093/oxfordjournals.aje.a113207
   KOCH M, 1988, CANCER DETECT PREV, V13, P131
   LAPIDUS L, 1988, INT J OBESITY, V12, P361
   LEW EA, 1979, J CHRON DIS, V32, P563, DOI 10.1016/0021-9681(79)90119-X
   Lewis J, 1990, NUTTAB 90 NUTR DATA, V0, P0
   LIPWORTH L, 1995, LANCET, V345, P1515, DOI 10.1016/S0140-6736(95)91077-8
   METZGER DA, 1989, OBSTET GYN CLIN N AM, V16, P1
   Mink PJ, 1996, EPIDEMIOLOGY, V7, P38, DOI 10.1097/00001648-199601000-00008
   MOLLER H, 1994, EUR J CANCER, V30A, P344, DOI 10.1016/0959-8049(94)90254-2
   MORI M, 1988, AM J EPIDEMIOL, V128, P771, DOI 10.1093/oxfordjournals.aje.a115030
   Mori M, 1998, JPN J CANCER RES, V89, P246, DOI 10.1111/j.1349-7006.1998.tb00555.x
   MORI M, 1984, CANCER-AM CANCER SOC, V53, P2746, DOI 10.1002/1097-0142(19840615)53:12<2746::AID-CNCR2820531235>3.0.CO;2-P
   Ness RB, 2000, AM J EPIDEMIOL, V152, P233, DOI 10.1093/aje/152.3.233
   Parazzini F, 1997, EUR J CANCER, V33, P1634, DOI 10.1016/S0959-8049(97)00011-7
   PARMLEY TH, 1974, AM J OBSTET GYNECOL, V120, P234, DOI 10.1016/0002-9378(74)90370-6
   POLYCHRONOPOULOU A, 1993, INT J CANCER, V55, P402, DOI 10.1002/ijc.2910550312
   PURDIE D, 1995, INT J CANCER, V62, P678, DOI 10.1002/ijc.2910620606
   RISCH HA, 1983, AM J EPIDEMIOL, V117, P128, DOI 10.1093/oxfordjournals.aje.a113523
   Salazar-Martinez E, 1999, CANCER RES, V59, P3658
   SHAH BV, 1997, SUDAN USERS MANUAL R, V0, P0
   SHOUPE D, 1991, INFERTILITY CONTRACE, V0, P288
   SHU XO, 1989, BRIT J CANCER, V59, P92, DOI 10.1038/bjc.1989.18
   SINGH KB, 1994, J REPROD MED, V39, P805
   Siskind V, 1997, EPIDEMIOLOGY, V8, P188, DOI 10.1097/00001648-199703000-00011
   SLATTERY ML, 1989, AM J EPIDEMIOL, V130, P497, DOI 10.1093/oxfordjournals.aje.a115363
   SZAMBORSKI J, 1981, GYNECOL ONCOL, V11, P8, DOI 10.1016/0090-8258(81)90002-0
   TOMAO S, 1992, EUROPEAN JOURNAL OF GYNAECOLOGICAL ONCOLOGY, V13, P91
   TORNBERG SA, 1994, BRIT J CANCER, V69, P358, DOI 10.1038/bjc.1994.65
   TRICHOPOULOS D, 1981, INT J CANCER, V28, P691, DOI 10.1002/ijc.2910280606
   TZONOU A, 1984, EUR J CANCER CLIN ON, V20, P1045, DOI 10.1016/0277-5379(84)90107-X
   WACHOLDER S, 1992, AM J EPIDEMIOL, V135, P1029, DOI 10.1093/oxfordjournals.aje.a116397
   WHITTEMORE AS, 1992, AM J EPIDEMIOL, V136, P1184, DOI 10.1093/oxfordjournals.aje.a116427
   WILD RA, 1991, CLIN OBSTET GYNECOL, V34, P864, DOI 10.1097/00003081-199112000-00024
   WILLETT WC, 1985, AM J EPIDEMIOL, V122, P51, DOI 10.1093/oxfordjournals.aje.a114086
   Wolk A, 2001, CANCER CAUSE CONTROL, V12, P13, DOI 10.1023/A:1008995217664
   WYNDER EL, 1969, CANCER, V23, P352, DOI 10.1002/1097-0142(196902)23:2<352::AID-CNCR2820230212>3.0.CO;2-4
NR 59
TC 81
Z9 89
U1 1
U2 5
PU SPRINGER
PI DORDRECHT
PA VAN GODEWIJCKSTRAAT 30, 3311 GZ DORDRECHT, NETHERLANDS
SN 0957-5243
EI 1573-7225
J9 CANCER CAUSE CONTROL
JI Cancer Causes Control
PD NOV 15
PY 2001
VL 12
IS 9
BP 855
EP 863
DI 10.1023/A:1012267619561
PG 9
WC Oncology; Public, Environmental & Occupational Health
SC Oncology; Public, Environmental & Occupational Health
GA 479HB
UT WOS:000171398000011
PM 11714114
DA 2025-02-23
ER

PT J
AU Chen, LW
   Stacewicz-Sapuntzakis, M
   Duncan, C
   Sharifi, R
   Ghosh, L
   van Breemen, R
   Ashton, D
   Bowen, PE
AF Chen, LW
   Stacewicz-Sapuntzakis, M
   Duncan, C
   Sharifi, R
   Ghosh, L
   van Breemen, R
   Ashton, D
   Bowen, PE
TI Oxidative DNA damage in prostate cancer patients consuming tomato sauce-based entrees as a whole-food intervention
SO JNCI-JOURNAL OF THE NATIONAL CANCER INSTITUTE
LA English
DT Article
ID growth-factor-i; lycopene concentration; risk; carotenoids; consumption; retinol; myeloperoxidase; proliferation; products; men
AB Background: Human prostate tissues are vulnerable to oxidative DNA damage. The risk of prostate cancer is lower in men reporting higher consumption of tomato products, which contain high levels of the antioxidant lycopene. We examined the effects of consumption of tomato sauce-based pasta dishes on lycopene uptake, oxidative DNA damage, and prostate-specific antigen (PSA) levels in patients already diagnosed with prostate cancer. Methods: Thirty-two patients with localized prostate adenocarcinoma consumed tomato sauce-based pasta dishes for the 3 weeks (30 mg of lycopene per day) preceding their scheduled radical prostatectomy. Serum and prostate lycopene concentrations, serum PSA levels, and leukocyte DNA oxidative damage (ratio of 8-hydroxy-2'-deoxyguanosine [8-OHdG] to 2'-deoxyguanosine [dG]) were assessed before and after the dietary intervention. DNA oxidative damage was assessed in resected prostate tissue from study participants and from seven randomly selected prostate cancer patients. All statistical tests were two-sided. Results: After the dietary intervention, serum and prostate lycopene concentrations were statistically significantly increased, from 638 nM (95% confidence interval [CI] = 512 to 764 nM) to 1258 nM (95% CI = 1061 to 1455 nM) (P < .001) and from 0.28 nmol/g (95% CI = 0.18 to 0.37 nmol/g) to 0.82 nmol/g (95% CI = 0.57 to 1.11 nmol/g) (P < .001), respectively. Compared with preintervention levels, leukocyte oxidative DNA damage was statistically significantly reduced after the intervention, from 0.61 8-OHdG/10(5) dG (95% CI = 0.45 to 0.77 8-OHdG/10(5) dG) to 0.48 8-OHdG/105 dG (95% CI = 0.41 to 0.56 8-OHdG/10(5) dG) (P = .005). Furthermore, prostate tissue oxidative DNA damage was also statistically significantly lower in men who had the intervention (0.76 8-OHdG/10(5) dG [95% CI = 0.55 to 0.96 8-OHdG/10(5) dG]) than in the randomly selected patients (1.06 8-OHdG/10(5) dG [95% CI = 0.62 to 1.51 8-OHdG/10(5) dG]; P = .03). Serum PSA levels decreased after the intervention, from 10.9 ng/mL (95% CI = 8.7 to 13.2 ng/mL) to 8.7 ng/mL (95% CI = 6.8 to 10.6 ng/mL) (P < .001). Conclusion: These data indicate a possible role for a tomato sauce constituent, possibly lycopene, in the treatment of prostate cancer and warrant further testing with a larger sample of patients, including a control group.
C1 Univ Illinois, Dept Human Nutr M C 517, Chicago, IL 60612 USA.
   Univ Chicago, Dept Pathol, Chicago, IL 60637 USA.
   Univ Illinois, Dept Med Chem & Pharmacognosy, Chicago, IL USA.
   Univ Illinois, Dept Urol, Chicago, IL USA.
   Westside Dept Vet Affairs Med Ctr, Chicago, IL USA.
   Univ Chicago, Dept Pathol, Chicago, IL 60637 USA.
   Hunt Wesson Inc, Fullerton, CA USA.
C3 University of Illinois System; University of Illinois Chicago; University of Illinois Chicago Hospital; University of Chicago; University of Illinois System; University of Illinois Chicago; University of Illinois Chicago Hospital; University of Illinois System; University of Illinois Chicago; University of Illinois Chicago Hospital; University of Chicago
RP Univ Illinois, Dept Human Nutr M C 517, 1919 W Taylor St, Chicago, IL 60612 USA.
EM pbowen@uic.edu
FU NCI NIH HHS [R01CA70771] Funding Source: Medline
CR Ablin RJ, 1997, J CANCER RES CLIN, V123, P583, DOI 10.1007/s004320050110
   AMES BN, 1983, SCIENCE, V221, P1256, DOI 10.1126/science.6351251
   [Anonymous], 1999, STRESS AT WORK, V0, P1
   Boileau TWM, 2000, J NUTR, V130, P1613, DOI 10.1093/jn/130.6.1613
   Chan JM, 1998, SCIENCE, V279, P563, DOI 10.1126/science.279.5350.563
   Chen LW, 1999, FREE RADICAL BIO MED, V26, P695, DOI 10.1016/S0891-5849(98)00254-8
   CIULLA TA, 1988, ANAL BIOCHEM, V174, P485, DOI 10.1016/0003-2697(88)90047-4
   Clinton SK, 1996, CANCER EPIDEM BIOMAR, V5, P823
   COUNTRYMAN C, 1991, CLINICAL CHEMISTRY, V37, P1056
   De Marzo AM, 1999, UROLOGY, V53, P29, DOI 10.1016/S0090-4295(98)00536-6
   DEGAN P, 1995, CARCINOGENESIS, V16, P735, DOI 10.1093/carcin/16.4.735
   Duewer DL, 2000, ANAL CHEM, V72, P3611, DOI 10.1021/ac991481b
   Farinati F, 1999, FREE RADICAL BIO MED, V27, P1284, DOI 10.1016/S0891-5849(99)00161-6
   FLEMMING ID, 1997, AJCC CANC STAGING MA, V0, P220
   FLOYD RA, 1990, CARCINOGENESIS, V11, P1447, DOI 10.1093/carcin/11.9.1447
   Gann PH, 1999, CANCER RES, V59, P1225
   Gartner C, 1997, AM J CLIN NUTR, V66, P116
   GIOVANNUCCI E, 1995, J NATL CANCER I, V87, P1767, DOI 10.1093/jnci/87.23.1767
   GUYTON KZ, 1993, BRIT MED BULL, V49, P523, DOI 10.1093/oxfordjournals.bmb.a072628
   HAEGELE AD, 1994, FREE RADICAL BIO MED, V16, P111, DOI 10.1016/0891-5849(94)90247-X
   Halliwell B, 2000, AM J CLIN NUTR, V72, P1082
   Ichinose T, 1997, CARCINOGENESIS, V18, P185, DOI 10.1093/carcin/18.1.185
   Karas M, 2000, NUTR CANCER, V36, P101, DOI 10.1207/S15327914NC3601_14
   Klaunig JE, 1999, P SOC EXP BIOL MED, V220, P249, DOI 10.1046/j.1525-1373.1999.d01-43.x
   Lavelli V, 2000, J AGR FOOD CHEM, V48, P1442, DOI 10.1021/jf990782j
   LEVY J, 1995, NUTR CANCER, V24, P257, DOI 10.1080/01635589509514415
   Miller NJ, 1996, FEBS LETT, V384, P240, DOI 10.1016/0014-5793(96)00323-7
   Ornstein DK, 1997, J UROLOGY, V157, P195, DOI 10.1016/S0022-5347(01)65321-7
   Pastori M, 1998, BIOCHEM BIOPH RES CO, V250, P582, DOI 10.1006/bbrc.1998.9351
   PHILLIPS RW, 1993, CANCER RES, V53, P3723
   Porrini M, 2000, J NUTR, V130, P189, DOI 10.1093/jn/130.2.189
   Rao AV, 1998, NUTR CANCER, V31, P199, DOI 10.1080/01635589809514703
   Rehman A, 1999, BIOCHEM BIOPH RES CO, V262, P828, DOI 10.1006/bbrc.1999.1235
   Ripple MO, 1997, JNCI-J NATL CANCER I, V89, P40, DOI 10.1093/jnci/89.1.40
   Ripple MO, 1999, JNCI-J NATL CANCER I, V91, P1227, DOI 10.1093/jnci/91.14.1227
   Riso P, 1999, AM J CLIN NUTR, V69, P712
   STACEWICZSAPUNTZAKIS M, 1987, J MICRONUTR ANAL, V3, P27
   Stahl W, 1996, ARCH BIOCHEM BIOPHYS, V336, P1, DOI 10.1006/abbi.1996.0525
   Stattin P, 2000, J NATL CANCER I, V92, P1910, DOI 10.1093/jnci/92.23.1910
   Tatsuzawa H, 1999, BIOCHEM BIOPH RES CO, V262, P647, DOI 10.1006/bbrc.1999.1265
NR 41
TC 296
Z9 330
U1 0
U2 19
PU OXFORD UNIV PRESS INC
PI CARY
PA JOURNALS DEPT, 2001 EVANS RD, CARY, NC 27513 USA
SN 0027-8874
EI 1460-2105
J9 JNCI-J NATL CANCER I
JI JNCI-J. Natl. Cancer Inst.
PD DEC 19
PY 2001
VL 93
IS 24
BP 1872
EP 1879
DI 10.1093/jnci/93.24.1872
PG 8
WC Oncology
SC Oncology
GA 503AB
UT WOS:000172774000011
PM 11752012
DA 2025-02-23
ER

PT J
AU Hill, MJ
AF Hill, MJ
TI ECP dietary advice on cancer prevention
SO EUROPEAN JOURNAL OF CANCER PREVENTION
LA English
DT Article; Proceedings Paper
ID colorectal-cancer; physical-activity; breast-cancer; lung-cancer; risk; smoking; fiber; women; fish; meat
C1 S Bank Univ, Nutr Res Ctr, ECP UK Headquarters, London SE1 0AA, England.
C3 London South Bank University
RP Hill, MJ (corresponding author), S Bank Univ, Nutr Res Ctr, ECP UK Headquarters, 103 Borough Rd, London SE1 0AA, England.
CR Baghurst P, 1997, AUSTRALIAN JOURNAL OF NUTRITION AND DIETETICS, V54, P0
   BLOCK G, 1993, NUTR CANCER, V18, P1
   Caygill CPJ, 1996, BRIT J CANCER, V74, P159, DOI 10.1038/bjc.1996.332
   CAYGILL CPJ, 1995, EUR J CANCER PREV, V4, P329, DOI 10.1097/00008469-199508000-00008
   Gerber M, 1998, EUR J CANCER PREV, V7, PS63, DOI 10.1097/00008469-199805000-00010
   Hill M, 1999, EUR J CANCER PREV, V8, P183, DOI 10.1097/00008469-199906000-00004
   Hill MJ, 1999, PUBLIC HEALTH NUTR, V2, P397, DOI 10.1017/S1368980099000543
   Hill MJ, 1997, EUR J CANCER PREV, V6, P219, DOI 10.1097/00008469-199706000-00002
   Hill MJ, 1995, EUR J CANCER PREV, V4, P3, DOI 10.1097/00008469-199512001-00001
   Hill MJ, 1996, EUR J CANCER PREV, V5, P3
   HILL MJ, 1997, EUR J CANCER PREV, V6, P217
   HILL MJ, 2001, IN PRESS EUR J CLIN, V0, P0
   HIRAYAMA T, 1990, LIFESTYLE MORTALITY, V0, P0
   IARC, 1988, IARC MON EV CARC RIS, V44, P0
   JACOBS DR, 1995, NUTR CANCER, V24, P221, DOI 10.1080/01635589509514411
   Key TJ, 1998, PUBLIC HEALTH NUTR, V1, P33, DOI 10.1079/PHN19980006
   La Vecchia C, 1998, EUR J CANCER PREV, V7, P3, DOI 10.1097/00008469-199802001-00002
   La Vecchia C, 1998, EUR J CANCER PREV, V7, PS25, DOI 10.1097/00008469-199805000-00005
   LAVECCHIA C, 1995, EUR J CANCER PREV, V4, P3
   Levi F, 1999, EUR J CANCER PREV, V8, P369, DOI 10.1097/00008469-199908000-00050
   Moore MA, 1998, EUR J CANCER PREV, V7, P177, DOI 10.1097/00008469-199806000-00002
   Negri E, 1994, EPIDEMIOLOGY OF DIET AND CANCER., V0, PP327, DOI 10.4324/9780203168929_chapter_17
   Peto R, 2000, BRIT MED J, V321, P323, DOI 10.1136/bmj.321.7257.323
   PETO R, 1994, MORTALITY SMOKING DE, V0, P0
   Stein RB, 1981, COMPREHENSIVE PHYSIOLOGY, V0, P325
   Thune I, 1996, BRIT J CANCER, V73, P1134, DOI 10.1038/bjc.1996.218
   Thune I, 1997, NEW ENGL J MED, V336, P1269, DOI 10.1056/NEJM199705013361801
   THUNE I, 1994, CANCER CAUSE CONTROL, V5, P549, DOI 10.1007/BF01831383
   Truswell AS, 1999, EUR J CANCER PREV, V8, P175, DOI 10.1097/00008469-199906000-00002
   TRUSWELL S, 2001, IN PRESS EUR J CLIN, V0, P0
   VOORRIPS L, 2001, IN PRESS EUR J CLIN, V0, P0
   2000, 1900, V113, V0, P195
NR 32
TC 7
Z9 7
U1 0
U2 2
PU LIPPINCOTT WILLIAMS & WILKINS
PI PHILADELPHIA
PA 530 WALNUT ST, PHILADELPHIA, PA 19106-3621 USA
SN 0959-8278
EI 
J9 EUR J CANCER PREV
JI Eur. J. Cancer Prev.
PD APR 15
PY 2001
VL 10
IS 2
BP 183
EP 189
DI 10.1097/00008469-200104000-00014
PG 7
WC Oncology
SC Oncology
GA 422FV
UT WOS:000168108600014
PM 11330464
DA 2025-02-23
ER

PT J
AU Nakaji, S
   Fukuda, S
   Sakamoto, J
   Sugawara, K
   Shimoyama, T
   Umeda, T
   Baxter, D
AF Nakaji, S
   Fukuda, S
   Sakamoto, J
   Sugawara, K
   Shimoyama, T
   Umeda, T
   Baxter, D
TI Relationship between mineral and trace element concentrations in drinking water and gastric cancer mortality in Japan
SO NUTRITION AND CANCER-AN INTERNATIONAL JOURNAL
LA English
DT Article
ID helicobacter-pylori infection; stomach-cancer; serum selenium; prospective cohort; risk; prefecture; magnesium; calcium; habits; women
AB It is well known that the incidence and mortality from gastric cancer in Japan are the highest in the world. This is thought to be due, in part, to dietary habit, including a high salt intake. There are, however, no epidemiological reports to describe the relationship between ingestion of mineral and trace elements and gastric carcinogenesis. In this study, we determined the concentrations of 14 elements in drinking water from 34 water treatment plants in Aomori Prefecture, Japan, and studied how element concentrations were geographically associated with gastric cancer mortality rate. Gastric cancer mortality was calculated from the data of the Annual Aomori Health Report. Multiple regression analysis (stepwise method of decreasing the number of variables) was performed by using age-adjusted mortality of gastric cancer by gender as objective variables and each element concentration as an explanatory variable. The standardized partial regression coefficient was significant in men for zinc (-0.59, P = 0.004), lead (1.01, P = 0.013), strontium (1.23, P = 0.007), and selenium (-1.62, P = 0.004), whereas it was significant in women for lead (-0.65, P = 0.022), strontium (0.51, P = 0.035), and gold (0.70, P = 0.019). It is suggested that selenium and zinc may aid in the prevention of gastric carcinogenesis. However, the significant relationship of sodium (a component of salt) to gastric carcinogenesis was not observed, although many previous epidemiological studies in Japan have shown this relationship.
C1 Hirosaki Univ, Sch Med, Dept Hyg, Hirosaki, Aomori 0368562, Japan.
   Hirosaki Univ, Sch Med, Dept Internal Med 1, Hirosaki, Aomori 0368562, Japan.
   Univ Ulster, Inst Res, Grad Sch, Fac Social & Hlth Sci & Educ, Newtownabbey BT37 0QB, Antrim, North Ireland.
C3 Hirosaki University; Hirosaki University; Ulster University
RP Hirosaki Univ, Sch Med, Dept Hyg, Zaifu Cho 5, Hirosaki, Aomori 0368562, Japan.
EM nakaji@cc.hirosaki-u.ac.jp
CR *AM PREF, 1999, REP AOM NUTR SURV 19, V0, P0
   *AOM PREF, 1988, ANN AM HLTH REP 1987, V0, P0
   ASAKA M, 1994, CANCER, V73, P2691, DOI 10.1002/1097-0142(19940601)73:11<2691::AID-CNCR2820731107>3.0.CO;2-2
   BLOT WJ, 1995, AM J CLIN NUTR S6, V62, P161
   CAYGILL CPJ, 1989, FOOD ADDIT CONTAM A, V6, P359, DOI 10.1080/02652038909373791
   Chen J, 1991, IARC SCI PUBL, V105, P18
   FUKUDA H, 1995, JPN J CANCER RES, V86, P64, DOI 10.1111/j.1349-7006.1995.tb02989.x
   HAENSZEL W, 1976, JNCI-J NATL CANCER I, V56, P265, DOI 10.1093/jnci/56.2.265
   HANSSON LE, 1994, INT J CANCER, V57, P638, DOI 10.1002/ijc.2910570505
   Hirohata T, 1997, INT J CANCER, V0, P34
   HOSHIYAMA Y, 1992, CANCER CAUSE CONTROL, V3, P441, DOI 10.1007/BF00051357
   INOUE M, 1994, INT J CANCER, V56, P494, DOI 10.1002/ijc.2910560407
   *INT ASS CANC, 1992, IARC SCI PUBL, V6, P0
   KNEKT P, 1990, JNCI-J NATL CANCER I, V82, P864, DOI 10.1093/jnci/82.10.864
   KONO S, 1988, JPN J CANCER RES, V79, P1067, DOI 10.1111/j.1349-7006.1988.tb01528.x
   *MIN HLTH WELF BUR, 2000, NAT NUTR SURV 1946 1, V0, P0
   NOMURA A, 1987, JNCI-J NATL CANCER I, V79, P103
   ROTRUCK JT, 1973, SCIENCE, V179, P588, DOI 10.1126/science.179.4073.588
   Sakamoto N, 1997, MAGNESIUM RES, V10, P215
   TAJIMA K, 1985, JPN J CANCER RES, V76, P705
   TSUGANE S, 1991, CANCER CAUSE CONTROL, V2, P165, DOI 10.1007/BF00056209
   VANDENBRANDT PA, 1993, J NATL CANCER I, V85, P224
   Watanabe Y, 1997, DIGEST DIS SCI, V42, P1383, DOI 10.1023/A:1018833819860
   Yang CY, 1998, JPN J CANCER RES, V89, P124, DOI 10.1111/j.1349-7006.1998.tb00539.x
   ZHANG L, 1994, INT J CANCER, V56, P650, DOI 10.1002/ijc.2910560508
   ZHENG W, 1995, AM J EPIDEMIOL, V142, P955, DOI 10.1093/oxfordjournals.aje.a117743
NR 26
TC 19
Z9 23
U1 0
U2 14
PU ROUTLEDGE JOURNALS, TAYLOR & FRANCIS LTD
PI ABINGDON
PA 2-4 PARK SQUARE, MILTON PARK, ABINGDON OX14 4RN, OXON, ENGLAND
SN 0163-5581
EI 1532-7914
J9 NUTR CANCER
JI Nutr. Cancer
PD JUN 15
PY 2001
VL 40
IS 2
BP 99
EP 102
DI 10.1207/S15327914NC402_4
PG 4
WC Oncology; Nutrition & Dietetics
SC Oncology; Nutrition & Dietetics
GA 538EE
UT WOS:000174800600004
PM 11962262
DA 2025-02-23
ER

PT J
AU Wolfgarten, E
   Rosendahl, U
   Nowroth, T
   Leers, J
   Metzger, R
   Hölscher, AH
   Bollschweiler, E
AF Wolfgarten, E
   Rosendahl, U
   Nowroth, T
   Leers, J
   Metzger, R
   Hölscher, AH
   Bollschweiler, E
TI Coincidence of nutritional habits and esophageal cancer in Germany
SO ONKOLOGIE
LA English
DT Article
DE esophageal cancer (etiology, epidemiology) nutrition; adenocarcinoma; squamous cell carcinoma
ID republic-of-china; gastric cardia; adenocarcinoma; diet; risk; carcinoma; population
AB Introduction: The incidence rates for adenocarcinoma (AC) of the esophagus have risen rapidly in Western nations, whereas the incidence rates for esophageal squamous cell carcinoma (SCC) have remained nearly stable. There are studies about body mass index, smoking, alcohol, and development of AC or SCC. The aim of this study was to evaluate differences in nutritional habits of patients with AC or SCC compared with the population in Cologne. Patients and Methods: From January 1, 1997 to December 31, 1998, 85 patients with esophageal cancer (SCC n = 45, AC n = 40) were interviewed about their nutritional habits using a computerized program (EBIS). By random sample, 100 citizens of Cologne who were similar of age, residence, and nationality were chosen as healthy control group (CG) and were also interviewed with EBIS. Results: The known risk factors, alcohol and tobacco for SCC as well as alcohol and a high body mass index for AC, were confirmed in this study. The CG had a higher daily intake of calcium, magnesium and iron compared to patients with esophageal cancer (p < 0.05). In addition, the tumor group had a significant lower daily supply of carbohydrates, fruits, and dietary fiber (p < 0.001). About 80% of the patients ate more than 100 g meat/day in comparison to 50% of participants in the CG. Patients with AC consumed more magnesium, milk, and animal protein than patients with SCC or the participants of the CG. Conclusion: There are differences in nutrition between healthy controls and patients with esophageal cancer and between patients with SCC and AC. Patients with cancer of the esophagus had a nutritonal deficit in fresh fruit, vegetables, dietary fiber, and carbohydrates. Compared with the other groups, patients with AC had a higher intake of protein, fat, and milk.
C1 Univ Cologne, Klin & Poliklin Visceral & Gefasschirurg, D-50934 Cologne, Germany.
C3 University of Cologne
RP Bollschweiler, E (corresponding author), Univ Cologne, Klin & Poliklin Visceral & Gefasschirurg, Joseph Stelzmannstr 9, D-50934 Cologne, Germany.
CR ALPERN HD, 1989, AM J GASTROENTEROL, V84, P574
   BLOT WJ, 1991, JAMA-J AM MED ASSOC, V265, P1287, DOI 10.1001/jama.265.10.1287
   Bollschweiler E, 2001, CANCER, V92, P549, DOI 10.1002/1097-0142(20010801)92:3<549::AID-CNCR1354>3.0.CO;2-L
   Bollschweiler E, 2000, BRIT J SURG, V87, P1106, DOI 10.1046/j.1365-2168.2000.01474.x
   BOLLSCHWEILER E, 2000, DT ARZTEBLATT, V27, P1595
   BROWN LM, 1995, J NATL CANCER I, V87, P104, DOI 10.1093/jnci/87.2.104
   Bytzer P, 1999, AM J GASTROENTEROL, V94, P86
   Chow WH, 1998, JNCI-J NATL CANCER I, V90, P150, DOI 10.1093/jnci/90.2.150
   CORNFIELD J, 1951, J NATL CANCER I, V11, P1269
   *EMPF DTSCH GES ER, 2000, REF NAHRST, V0, P0
   GRAHAM S, 1990, AM J EPIDEMIOL, V131, P454, DOI 10.1093/oxfordjournals.aje.a115520
   Hansen S, 1997, INT J CANCER, V71, P340, DOI 10.1002/(SICI)1097-0215(19970502)71:3<340::AID-IJC5>3.0.CO;2-Y
   HOLSCHER AH, 1989, DEUT MED WOCHENSCHR, V114, P1021, DOI 10.1055/s-2008-1066710
   HOLSCHER AH, 1986, VERDAUUNGSKRANKHEITE, V4, P171
   Kim R, 1997, CANCER EPIDEM BIOMAR, V6, P369
   Lagergren J, 1999, NEW ENGL J MED, V340, P825, DOI 10.1056/NEJM199903183401101
   Landig J, 1998, CLIN NUTR, V17, P113, DOI 10.1016/S0261-5614(98)80004-6
   Liabeuf A, 1997, EUR J CANCER PREV, V6, P24, DOI 10.1097/00008469-199702000-00005
   MANTEL N, 1977, J STAT PLAN INFER, V1, P179, DOI 10.1016/0378-3758(77)90022-2
   Mayne ST, 2001, CANCER EPIDEM BIOMAR, V10, P1055
   PARKIN DM, 1988, INT J CANCER, V41, P184, DOI 10.1002/ijc.2910410205
   PARKIN DM, 1993, INT J CANCER, V54, P1
   Powell J, 1992, EUR J CANCER PREV, V1, P265, DOI 10.1097/00008469-199204000-00008
   ROLON PA, 1995, CANCER EPIDEM BIOMAR, V4, P595
   SUTTON R, 1992, GUT, V33, P0
   Terry P, 2001, GASTROENTEROLOGY, V120, P387, DOI 10.1053/gast.2001.21171
   TUYNS A J, 1987, NUTRITION AND CANCER, V9, P81
   TUYNS AJ, 1977, B CANCER, V64, P45
   Tzonou A, 1996, INT J CANCER, V68, P300, DOI 10.1002/(SICI)1097-0215(19961104)68:3<300::AID-IJC6>3.0.CO;2-5
   Ward MH, 1997, INT J CANCER, V71, P14, DOI 10.1002/(SICI)1097-0215(19970328)71:1<14::AID-IJC4>3.0.CO;2-6
   Williams GM, 1999, TOXICOL SCI, V52, P72
   YU Y, 1993, CANCER CAUSE CONTROL, V4, P195
   Zhang ZF, 1997, NUTR CANCER, V27, P298, DOI 10.1080/01635589709514541
   ZHENG W, 1993, BRIT J CANCER, V68, P978, DOI 10.1038/bjc.1993.465
NR 34
TC 29
Z9 30
U1 0
U2 5
PU KARGER
PI BASEL
PA ALLSCHWILERSTRASSE 10, CH-4009 BASEL, SWITZERLAND
SN 0378-584X
EI 
J9 ONKOLOGIE
JI Onkologie
PD DEC 15
PY 2001
VL 24
IS 6
BP 546
EP 551
DI 10.1159/000055142
PG 8
WC Oncology
SC Oncology
GA 517EY
UT WOS:000173599200004
PM 11799309
DA 2025-02-23
ER

PT J
AU Bidoli, E
   La Vecchia, C
   Talamini, R
   Negri, E
   Parpinel, M
   Conti, E
   Montella, M
   Carbone, A
   Franceschi, S
AF Bidoli, E
   La Vecchia, C
   Talamini, R
   Negri, E
   Parpinel, M
   Conti, E
   Montella, M
   Carbone, A
   Franceschi, S
TI Micronutrients and ovarian cancer: A case-control study in Italy
SO ANNALS OF ONCOLOGY
LA English
DT Article
DE cancer; micronutrients; ovary
ID food-frequency questionnaire; olive oil; breast-cancer; environmental-factors; attributable risk; dietary factors; energy-intake; mortality; macronutrients; fats
AB Background: The role of selected micronutrients, vitamins and minerals in the aetiology of epithelial ovarian cancer was investigated using data from a case-control study conducted between 1992 and 1999 in five Italian areas. Patients and methods:Cases were 1031 patients with histologically confirmed incident epithelial ovarian cancer. Controls were 2411 subjects admitted for acute, non-neoplastic diseases to major hospitals in the same catchment areas. Dietary habits were elicited using a validated food frequency questionnaire including 78 food groups and recipes. Odds ratios (OR) and 95% confidence intervals (95% CI) were computed by quintiles of intake of nutrients. Results: Inverse associations emerged for vitamin E (OR = 0.6; 95% CI: 0.5-0.8), beta-carotene (OR = 0.8; 95% CI: 0.6-1.0), lutein/zeaxanthin (OR = 0.6; 95% CI: 0.5-0.8 for the highest vs. the lowest quintile of intake), and calcium intake (OR = 0.7; 95% CI: 0.6-1.0). When the combined effect of calcium and vitamin E was considered, the OR reached 0.4 (95% CI: 0.3-0.7) for subjects in the highest compared to those in the lowest intake tertile of both micronutrients. Results were consistent across strata of menopausal status, parity and family history of ovarian or breast cancer. Conclusions: The intake of selected micronutrients, which were positively correlated to a diet rich in vegetables and fruits, was inversely associated with ovarian cancer.
C1 Ctr Riferimento Oncol, Serv Epidemiol, I-33081 Aviano, Italy.
   Ist Ric Farmacol Mario Negri, Milan, Italy.
   Univ Milan, Ist Stat Med & Biometria, I-20122 Milan, Italy.
   Ist Regina Elena, Serv Epidemiol & Oncogenesi, I-00161 Rome, Italy.
   Fdn Pascale, Ist Tumori, Serv Epidemiol, Naples, Italy.
   Ctr Riferimento Oncol, Div Human Pathol, I-33081 Aviano, Italy.
   Int Agcy Res Canc, Field & Intervent Studies Unit, F-69372 Lyon, France.
C3 IRCCS Aviano (CRO); Istituto di Ricerche Farmacologiche Mario Negri IRCCS; University of Milan; IRCCS Istituti Fisioterapici Ospitalieri (IFO); IRCCS Regina Elena; IRCCS Fondazione Pascale; IRCCS Aviano (CRO); World Health Organization; International Agency for Research on Cancer (IARC)
RP Ctr Riferimento Oncol, Serv Epidemiol, Via Pedemontana Occ, I-33081 Aviano, Italy.
EM epidemiology@cro.it
CR ARMSTRONG B, 1975, INT J CANCER, V15, P617, DOI 10.1002/ijc.2910150411
   Bertone ER, 2001, CANCER CAUSE CONTROL, V12, P83, DOI 10.1023/A:1008985015927
   Bosetti C, 2001, INT J CANCER, V93, P911, DOI 10.1002/ijc.1422
   Braga C, 1998, CANCER-AM CANCER SOC, V82, P448, DOI 10.1002/(SICI)1097-0142(19980201)82:3<448::AID-CNCR4>3.0.CO;2-L
   Breslow NE, 1980, ANAL CASE CONTROL ST, V0, P0
   BRUZZI P, 1985, AM J EPIDEMIOL, V122, P904, DOI 10.1093/oxfordjournals.aje.a114174
   BYERS T, 1983, JNCI-J NATL CANCER I, V71, P681
   Chiaffarino F, 2001, ANN ONCOL, V12, P337, DOI 10.1023/A:1011128408146
   CRAMER DW, 1984, OBSTET GYNECOL, V63, P833
   Decarli A, 1996, ANN EPIDEMIOL, V6, P110, DOI 10.1016/1047-2797(95)00129-8
   Decarli A, 1997, EPIDEMIOLOGY, V8, P425, DOI 10.1097/00001648-199707000-00013
   DECARLI A, 1986, ONCOLOGY-BASEL, V43, P116, DOI 10.1159/000226347
   ENGLE A, 1991, NUTR CANCER, V15, P239, DOI 10.1080/01635589109514132
   Favero A, 1997, EUR J CANCER PREV, V6, P277, DOI 10.1097/00008469-199706000-00005
   Franceschi S, 1999, BRIT J CANCER, V80, P614, DOI 10.1038/sj.bjc.6690400
   Franceschi Silvia, 1995, ANNALS OF EPIDEMIOLOGY, V5, P69, DOI 10.1016/1047-2797(95)92893-D
   HAENSZEL W, 1968, JNCI-J NATL CANCER I, V40, P43
   Helzlsouer KJ, 1996, JNCI-J NATL CANCER I, V88, P32, DOI 10.1093/jnci/88.1.32
   JONES DP, 1992, NUTR CANCER, V17, P57, DOI 10.1080/01635589209514173
   Kushi LH, 1999, AM J EPIDEMIOL, V149, P21, DOI 10.1093/oxfordjournals.aje.a009723
   La Vecchia C, 1998, EUR J CANCER PREV, V7, P3, DOI 10.1097/00008469-199802001-00002
   LAVECCHIA C, 1987, J NATL CANCER I, V79, P663
   LAVECCHIA C, 1995, CANCER CAUSE CONTROL, V6, P545, DOI 10.1007/BF00054164
   Lipworth L, 1997, PREV MED, V26, P181, DOI 10.1006/pmed.1996.9977
   Mezzetti M, 1996, COMPUT BIOMED RES, V29, P63, DOI 10.1006/cbmr.1996.0006
   NEWMARK HL, 1992, CANCER RES, V52, P0
   RISCH HA, 1994, J NATL CANCER I, V86, P1409, DOI 10.1093/jnci/86.18.1409
   ROSE DP, 1986, CANCER-AM CANCER SOC, V58, P2363, DOI 10.1002/1097-0142(19861201)58:11<2363::AID-CNCR2820581102>3.0.CO;2-#
   Salvini S, 1998, BANCA DATI DI COMPOSIZIONEDEGLIALIMENTI PER STUDIEPIDEMIOLOGICI IN ITALIA. ED, V0, P0
   SHU XO, 1989, BRIT J CANCER, V59, P92, DOI 10.1038/bjc.1989.18
   SLATTERY ML, 1989, AM J EPIDEMIOL, V130, P497, DOI 10.1093/oxfordjournals.aje.a115363
   Tavani A, 2001, INT J CANCER, V91, P407, DOI 10.1002/1097-0215(200002)9999:9999<::AID-IJC1065>3.3.CO;2-D
   TRICHOPOULOU A, 1995, CANCER CAUSE CONTROL, V6, P475, DOI 10.1007/BF00054153
   TZONOU A, 1993, INT J CANCER, V55, P411, DOI 10.1002/ijc.2910550314
   WILLETT W, 1986, AM J EPIDEMIOL, V124, P17, DOI 10.1093/oxfordjournals.aje.a114366
NR 35
TC 72
Z9 76
U1 0
U2 4
PU OXFORD UNIV PRESS
PI OXFORD
PA GREAT CLARENDON ST, OXFORD OX2 6DP, ENGLAND
SN 0923-7534
EI 1569-8041
J9 ANN ONCOL
JI Ann. Oncol.
PD JUN 15
PY 2001
VL 12
IS 11
BP 1589
EP 1593
DI 10.1023/A:1013124112542
PG 5
WC Oncology
SC Oncology
GA 499TJ
UT WOS:000172586200020
PM 11822759
DA 2025-02-23
ER

PT J
AU Smith-Warner, SA
   Spiegelman, D
   Adami, HO
   Beeson, WL
   van den Brandt, PA
   Folsom, AR
   Fraser, GE
   Freudenheim, JL
   Goldbohm, RA
   Graham, S
   Kushi, LH
   Miller, AB
   Rohan, TE
   Speizer, FE
   Toniolo, P
   Willett, WC
   Wolk, A
   Zeleniuch-Jacquotte, A
   Hunter, DJ
AF Smith-Warner, SA
   Spiegelman, D
   Adami, HO
   Beeson, WL
   van den Brandt, PA
   Folsom, AR
   Fraser, GE
   Freudenheim, JL
   Goldbohm, RA
   Graham, S
   Kushi, LH
   Miller, AB
   Rohan, TE
   Speizer, FE
   Toniolo, P
   Willett, WC
   Wolk, A
   Zeleniuch-Jacquotte, A
   Hunter, DJ
TI Types of dietary fat and breast cancer: A pooled analysis of cohort studies
SO INTERNATIONAL JOURNAL OF CANCER
LA English
DT Article
DE diet; fat; breast neoplasms; cohort studies; pooling
ID olive oil; confidence-intervals; disease prevention; energy-intake; risk; association; questionnaire; women; reproducibility; macronutrients
AB Recently, there has been interest in whether intakes of specific types of fat are associated with breast cancer risk independently of other types of fat, but results have been inconsistent. We identified 8 prospective studies that met predefined criteria and analyzed their primary data using a standardized approach. Holding total energy intake constant, we calculated relative risks for increments of 5% of energy for each type of fat compared with an equivalent amount of energy from carbohydrates or from other types of fat. We combined study-specific relative risks using a random effects model, In the pooled database, 7,329 incident invasive breast cancer cases occurred among 351,821 women. The pooled relative risks (95% confidence intervals [Cl]) for an increment of 5% of energy were 1.09 (1.00-1.19) for saturated, 0.93 (0.84-1.03) for monounsaturated and 1.05 (0.96-1.16) for polyunsaturated fat compared with equivalent energy intake from carbohydrates, For a 5% of energy increment, the relative risks were 1.18 (95% Cl 0.99-1.42) for substituting saturated for monounsaturated fat, 0.98 (95% CI 0.85-1.12) for substituting saturated for polyunsaturated fat and 0.87 (95% Cl 0.73- 1.02) for substituting monounsaturated for polyunsaturated fat, No associations were observed for animal or vegetable fat intakes. These associations were not modified by menopausal status. These data are suggestive of only a weak positive association with substitution of saturated fat for carbohydrate consumption; none of the other types of fat examined was significantly associated with breast cancer risk relative to an equivalent reduction in carbohydrate consumption, (C) 2001 Wiley-Liss, Inc.
C1 Harvard Univ, Sch Publ Hlth, Dept Nutr, Boston, MA 02115 USA.
   Harvard Univ, Sch Publ Hlth, Dept Epidemiol, Boston, MA 02115 USA.
   Harvard Univ, Sch Publ Hlth, Dept Biostat, Boston, MA 02115 USA.
   Harvard Univ, Sch Publ Hlth, Dept Environm Hlth, Boston, MA 02115 USA.
   Harvard Univ, Sch Med, Boston, MA 02115 USA.
   Brigham & Womens Hosp, Dept Med, Channing Lab, Boston, MA USA.
   Harvard Univ, Sch Publ Hlth, Ctr Canc Prevent, Boston, MA 02115 USA.
   Karolinska Inst, Dept Med Epidemiol, Stockholm, Sweden.
   Loma Linda Univ, Sch Med, Ctr Hlth Res, Loma Linda, CA USA.
   Univ Maastricht, Dept Epidemiol, Maastricht, Netherlands.
   Univ Minnesota, Sch Publ Hlth, Div Epidemiol, Minneapolis, MN 55455 USA.
   SUNY Buffalo, Dept Social & Prevent Med, Buffalo, NY 14260 USA.
   TNO, Nutr & Food Res Inst, Dept Epidemiol, NL-3700 AJ Zeist, Netherlands.
   Columbia Univ Teachers Coll, New York, NY 10027 USA.
   Deutsch Krebsforschungszentrum, Div Clin Epidemiol, D-6900 Heidelberg, Germany.
   Albert Einstein Coll Med, Dept Epidemiol & Social Med, Bronx, NY 10467 USA.
   NYU, Sch Med, Dept Obstet & Gynecol, New York, NY USA.
   NYU, Sch Med, Nelson Inst Environm Med, New York, NY USA.
   NYU, Sch Med, Kaplan Canc Ctr, New York, NY USA.
C3 Harvard University; Harvard T.H. Chan School of Public Health; Harvard University; Harvard T.H. Chan School of Public Health; Harvard University; Harvard T.H. Chan School of Public Health; Harvard University; Harvard T.H. Chan School of Public Health; Harvard University; Harvard Medical School; Harvard University; Harvard University Medical Affiliates; Brigham & Women's Hospital; Harvard University; Harvard T.H. Chan School of Public Health; Karolinska Institutet; Loma Linda University; Maastricht University; University of Minnesota System; University of Minnesota Twin Cities; State University of New York (SUNY) System; University at Buffalo, SUNY; Netherlands Organization Applied Science Research; Columbia University Teachers College; Helmholtz Association; German Cancer Research Center (DKFZ); Yeshiva University; Montefiore Medical Center; Albert Einstein College of Medicine; New York University; New York University; New York University
RP Harvard Univ, Sch Publ Hlth, Dept Nutr, 665 Huntington Ave, Boston, MA 02115 USA.
FU NCI NIH HHS [CA55075] Funding Source: Medline
CR ABBEY DE, 1988, AM J EPIDEMIOL, V128, P934
   [Anonymous], 1989, DIET AND HEALTH: IMPLICATIONS FOR REDUCING CHRONIC DISEASE RISK, V0, P0
   BOYD NF, 1993, BRIT J CANCER, V68, P627, DOI 10.1038/bjc.1993.398
   De Stefani E, 1998, INT J CANCER, V76, P491, DOI 10.1002/(SICI)1097-0215(19980518)76:4<491::AID-IJC8>3.0.CO;2-M
   Decarli A, 1997, EPIDEMIOLOGY, V8, P425, DOI 10.1097/00001648-199707000-00013
   DERSIMONIAN R, 1986, CONTROL CLIN TRIALS, V7, P177, DOI 10.1016/0197-2456(86)90046-2
   Fay MP, 1997, CANCER RES, V57, P3979
   Feskanich Diane, 1994, ANNALS OF EPIDEMIOLOGY, V4, P181, DOI 10.1016/1047-2797(94)90095-7
   Flagg EW, 2000, EPIDEMIOLOGY, V11, P462, DOI 10.1097/00001648-200007000-00017
   GOLDBOHM RA, 1994, EUR J CLIN NUTR, V48, P253
   GRAHAM S, 1992, AM J EPIDEMIOL, V136, P1327, DOI 10.1093/oxfordjournals.aje.a116445
   *HIR, 1993, EPICURE US GUID PEAN, V0, P0
   Holmes MD, 1999, JAMA-J AM MED ASSOC, V281, P914, DOI 10.1001/jama.281.10.914
   HOWE GR, 1991, J NATL CANCER I, V83, P336, DOI 10.1093/jnci/83.5.336
   HOWE GR, 1990, JNCI-J NATL CANCER I, V82, P561, DOI 10.1093/jnci/82.7.561
   HOWE GR, 1986, AM J EPIDEMIOL, V124, P157, DOI 10.1093/oxfordjournals.aje.a114365
   Hunter DJ, 1997, CANCER CAUSE CONTROL, V8, P49, DOI 10.1023/A:1018431104786
   Hunter DJ, 1996, NEW ENGL J MED, V334, P356, DOI 10.1056/NEJM199602083340603
   HURSTING SD, 1990, PREV MED, V19, P242, DOI 10.1016/0091-7435(90)90025-F
   JAIN MG, 1982, AM J CLIN NUTR, V36, P931, DOI 10.1093/ajcn/36.5.931
   KATSOUYANNI K, 1994, BRIT J CANCER, V70, P537, DOI 10.1038/bjc.1994.341
   KUSHI LH, 1992, J NATL CANCER I, V84, P1092, DOI 10.1093/jnci/84.14.1092
   LANGHOLZ B, 1990, AM J EPIDEMIOL, V131, P169, DOI 10.1093/oxfordjournals.aje.a115471
   LAVECCHIA C, 1995, CANCER CAUSE CONTROL, V6, P545, DOI 10.1007/BF00054164
   MARTINMORENO JM, 1994, INT J CANCER, V58, P774, DOI 10.1002/ijc.2910580604
   MILLS P, 1989, CANCER-AM CANCER SOC, V64, P582, DOI 10.1002/1097-0142(19890801)64:3<582::AID-CNCR2820640304>3.0.CO;2-V
   MUNGER RG, 1992, AM J EPIDEMIOL, V136, P192, DOI 10.1093/oxfordjournals.aje.a116485
   PRENTICE RL, 1986, BIOMETRIKA, V73, P1
   PRENTICE RL, 1990, CANCER CAUSE CONTROL, V1, P81, DOI 10.1007/BF00053187
   ROSNER B, 1990, AM J EPIDEMIOL, V132, P734, DOI 10.1093/oxfordjournals.aje.a115715
   ROSNER B, 1989, STAT MED, V8, P1051, DOI 10.1002/sim.4780080905
   Rothman KJ, 1998, MODERN EPIDEMIOLOGY, Vsecond, P0
   SAS Institute, 1991, SAS STAT SOFTW PHREG, V0, P0
   Smith-Warner SA, 1998, JAMA-J AM MED ASSOC, V279, P535, DOI 10.1001/jama.279.7.535
   TONIOLO P, 1989, JNCI-J NATL CANCER I, V81, P278, DOI 10.1093/jnci/81.4.278
   TONIOLO P, 1994, EPIDEMIOLOGY, V5, P391, DOI 10.1097/00001648-199407000-00003
   TRICHOPOULOU A, 1995, JNCI-J NATL CANCER I, V87, P110, DOI 10.1093/jnci/87.2.110
   USDepartment of Agriculture Agricultural Research Service, 1998, USDA NUTR DAT STAND, V0, P0
   VANDENBRANDT PA, 1993, CANCER RES, V53, P75
   Velie E, 2000, JNCI-J NATL CANCER I, V92, P833, DOI 10.1093/jnci/92.10.833
   WILLETT WC, 1985, AM J EPIDEMIOL, V122, P51, DOI 10.1093/oxfordjournals.aje.a114086
   Willett WC, 1998, NUTRITIONAL EPIDEMIOLOGY: MONOGRAPHS IN EPIDEMIOLOGY AND BIOSTATISTICS, V2nd, P0
   Wolk A, 1998, ARCH INTERN MED, V158, P41, DOI 10.1001/archinte.158.1.41
NR 44
TC 202
Z9 232
U1 0
U2 9
PU WILEY
PI HOBOKEN
PA 111 RIVER ST, HOBOKEN 07030-5774, NJ USA
SN 0020-7136
EI 1097-0215
J9 INT J CANCER
JI Int. J. Cancer
PD JUN 1
PY 2001
VL 92
IS 5
BP 767
EP 774
DI 10.1002/1097-0215(20010601)92:5<767::AID-IJC1247>3.0.CO;2-0
PG 8
WC Oncology
SC Oncology
GA 427RZ
UT WOS:000168420400024
PM 11340585
DA 2025-02-23
ER

PT J
AU Eder, E
   Budiawan
AF Eder, E
   Budiawan
TI Cancer risk assessment for the environmental mutagen and carcinogen crotonaldehyde on the basis of TD<sub>50</sub> and comparison with 1,N<SUP>2</SUP>-propanodeoxyguanosine adduct levels
SO CANCER EPIDEMIOLOGY BIOMARKERS & PREVENTION
LA English
DT Article
ID alpha,beta-unsaturated carbonyl-compounds; volatile monocarbonyl compounds; dose-response relationships; chemical carcinogenesis; dna-adducts; aldehydes; identification; genotoxicity; emissions; acrolein
AB Humans are ubiquitously exposed to crotonaldehyde to a strongly varying extent, in particular, via food and alcoholic beverages. Like other alpha,beta -unsaturated carbonyl compounds, crotonaldehyde forms 1,N-2- propanodeoxyguanosine adducts and is genotoxic, mutagenic, and carcinogenic. This study was designed to perform a cancer risk assessment on the basis of TD50, which was available from a long-term cancer study with F-344 rats (F. L. Chung et al., Cancer Res., 46: 1285-1289, 1986), and the estimated daily intake via food and beverages. A relatively high cancer risk of 0.1-1 cancer incidence/10(3) humans was extrapolated on the basis of the TD50 from the cancer study of Chung et al. for the estimated dietary intake and drinking wine. To compare the 1,N-2-propanodeoxyguanosine DNA adduct levels of crotonaldehyde with the assessed cancer risk, we synthesized adduct standards and developed a P-32-postlabeling method for DNA adducts of crotonaldehyde providing a detection limit of 3 adducts/10(9) nucleotides. Repeated gavages of 10 and I mg/kg were given to simulate the steady-state situation of the animal cancer study of Chung et al and to estimate the adduct levels after intake of crotonaldehyde via food. The estimated adduct levels at these crotonaldehyde intakes were in the range of 3 adducts/10(9) nucleotides. The adducts persisted to a certain extent. The persistence is important for considering the steady-state situation after permanent intakes of crotonaldehyde via food. However, the adducts are repaired to some extent; 2 weeks after the last of repeated gavages, only 19% of the initial amount measured directly after the last gavage is left. According to our results, a steady-state concentration in the range of 3 adducts/10(9) nucleotides is responsible for the induction of cancer in the study of Chung et al., in the case that cancer from crotonaldehyde depends exclusively on the 1,N-2-propanodeoxyguanosine adducts considered here. No propanodeoxyguanosine adducts of crotonaldehyde were found in the DNA of untreated animals in our studies.
C1 Univ Wurzburg, Dept Toxicol, D-97078 Wurzburg, Germany.
   Univ Indonesia, Fac Math & Sci, Dept Chem, Jakarta, Indonesia.
C3 University of Wurzburg; University of Indonesia
RP Univ Wurzburg, Dept Toxicol, Verbacher Str 9, D-97078 Wurzburg, Germany.
EM eder@toxi.uni-wuerzburg.de
CR BENAMIRA M, 1992, J BIOL CHEM, V267, P22392
   BITTERSOHL G, 1974, ARCH GESCHWULSTFORSC, V43, P172
   Budiawan, 2000, ARCH TOXICOL, V74, P404
   Cantoni C, 1969, ATTI DELLA SOCIETA ITALIANA DELLE SCIENZE VETERINARIE, V23, P752
   CHUNG FL, 1986, CANCER RES, V46, P1285
   Chung FL, 1999, MUTAT RES-FUND MOL M, V424, P71, DOI 10.1016/S0027-5107(99)00009-3
   CHUNG FL, 1984, CANCER RES, V44, P990
   Czerny C, 1998, MUTAT RES-DNA REPAIR, V407, P125, DOI 10.1016/S0921-8777(97)00069-4
   EDER E, 1982, XENOBIOTICA, V12, P831, DOI 10.3109/00498258209038955
   EDER E, 1992, ENVIRON MOL MUTAGEN, V19, P338, DOI 10.1002/em.2850190413
   EDER E, 1992, CHEM RES TOXICOL, V5, P802, DOI 10.1021/tx00030a012
   Eder E, 1997, RECENT RESULTS CANCER RES, V143, P65
   EDER E, 1993, TOXICOL LETT, V67, P87, DOI 10.1016/0378-4274(93)90048-3
   Gupta RC, 1996, P45, V0, P0
   HARE CT, 1979, SAE TECHN PAP PUBLIC, V0, P1
   Hecht SS, 1999, IARC SCI PUBL, V0, P147
   KUWATA K, 1979, J CHROMATOGR SCI, V17, P264, DOI 10.1093/chromsci/17.5.264
   Li DH, 1997, CANCER RES, V57, P1438
   LINKO RR, 1978, Z LEBENSM UNTERS FOR, V166, P208, DOI 10.1007/BF01126545
   LIPARI F, 1984, ENVIRON SCI TECHNOL, V18, P326, DOI 10.1021/es00123a007
   Lutz WK, 1998, MUTAT RES-FUND MOL M, V405, P117, DOI 10.1016/S0027-5107(98)00128-6
   Lutz WK, 1999, HUM EXP TOXICOL, V18, P707, DOI 10.1191/096032799678839653
   MARNETT LJ, 1985, MUTAT RES, V148, P25
   MILLER BE, 1988, ANAL CHEM, V60, P622, DOI 10.1021/ac00158a004
   MORIYA M, 1989, P AM ASS CANC RES CA, V555, P140
   NATH RG, 1994, P NATL ACAD SCI USA, V91, P7491, DOI 10.1073/pnas.91.16.7491
   NEUDECKER T, 1989, ENVIRON MOL MUTAGEN, V14, P146, DOI 10.1002/em.2850140303
   NOLEAU I, 1986, LEBENSM WISS TECHNOL, V19, P122
   Otteneder M, 1999, MUTAT RES-FUND MOL M, V424, P237, DOI 10.1016/S0027-5107(99)00022-6
   PLUM GE, 1992, BIOCHEMISTRY-US, V31, P12096, DOI 10.1021/bi00163a019
   SMYTHE RJ, 1973, J CHROMATOGR, V86, P228, DOI 10.1016/S0021-9673(01)81261-9
   SPONHOLZ WR, 1982, Z LEBENSM UNTERS FOR, V174, P458, DOI 10.1007/BF01042725
   VICKROY DG, 1976, BEITR TABAKFORSCH, V8, P415
   WINTER M, 1964, HELV CHIM ACTA, V47, P1215, DOI 10.1002/hlca.19640470515
   WITZ G, 1989, FREE RADICAL BIO MED, V7, P333, DOI 10.1016/0891-5849(89)90137-8
   Yoshida A, 1984, SEIKATSU ESEI, V28, P211
   YURKOWSKI M, 1965, J FISH RES BOARD CAN, V22, P27, DOI 10.1139/f65-004
   ZWEIDINGER RB, 1988, ENVIRON SCI TECHNOL, V22, P956, DOI 10.1021/es00173a015
NR 38
TC 37
Z9 40
U1 0
U2 12
PU AMER ASSOC CANCER RESEARCH
PI PHILADELPHIA
PA 615 CHESTNUT ST, 17TH FLOOR, PHILADELPHIA, PA 19106-4404 USA
SN 1055-9965
EI 1538-7755
J9 CANCER EPIDEM BIOMAR
JI Cancer Epidemiol. Biomarkers Prev.
PD AUG 15
PY 2001
VL 10
IS 8
BP 883
EP 888
DI 
PG 6
WC Oncology; Public, Environmental & Occupational Health
SC Oncology; Public, Environmental & Occupational Health
GA 460UZ
UT WOS:000170328100009
PM 11489755
DA 2025-02-23
ER

PT J
AU Stern, MC
   Umbach, DM
   Yu, MMC
   London, SJ
   Zhang, ZQ
   Taylor, JA
AF Stern, MC
   Umbach, DM
   Yu, MMC
   London, SJ
   Zhang, ZQ
   Taylor, JA
TI Hepatitis B, aflatoxin B<sub>1</sub>, and <i>p53</i> codon 249 mutation in hepatocellular carcinomas from Guangxi, People's Republic of China, and a meta-analysis of existing studies
SO CANCER EPIDEMIOLOGY BIOMARKERS & PREVENTION
LA English
DT Article
ID tumor-suppressor gene; virus transgenic mice; hot-spot mutation; molecular pathogenesis; rare event; of-china; exposure; hepatocarcinogenesis; hotspot; liver
AB The incidence of hepatocellular carcinomas (HCC) varies widely worldwide, with some of the highest incidence rates found in China. Chronic infection with the hepatitis B virus (HBV) and exposure to aflatoxins in foodstuffs are the main risk factors. A G to T transversion at codon 249 of the p53 gene (249(ser)) is commonly found in HCCs from patients in regions with dietary aflatoxin exposure. Because HBV infection is often endemic in high aflatoxin exposure areas, it is still unclear whether HBV acts as a confounder or as a synergistic partner in the development of the 249(ser) p53 mutation. Our report has two aims. First, we contribute data on HCCs from southern Guangxi, a high aflatoxin exposure area. Using DNA sequencing, we found that 36% (18 of 50) of tumors had a 249(ser) mutation. Also, 50% (30 of 60) were positive for p53 protein accumulation and 78% (28 of 36) were positive for HBV surface antigen, as detected by immunohistochemistry. Second, we present a metaanalysis, using our results along with those from 48 published studies, that examines the interrelationships among aflatoxin exposure, HBV infection, and p53 mutations in HCCs. We used a method that takes into account both within-study and study-to-study variability and found that the mean proportion of HCCs with the 249(ser) mutation was positively correlated with aflatoxin exposure (P = 0.0001). We found little evidence for an HBV-aflatoxin interaction modulating the presence of the p53 249(ser) mutation or any type of p53 mutation.
C1 NIEHS, Mol Carcinogenesis Lab, NIH, Res Triangle Pk, NC 27709 USA.
   NIEHS, Epidemiol Branch, NIH, Res Triangle Pk, NC 27709 USA.
   NIEHS, Biostat Branch, NIH, Res Triangle Pk, NC 27709 USA.
   Univ So Calif, Keck Sch Med, Dept Prevent Med, Los Angeles, CA 90033 USA.
   Canc Inst Guangxi, Nanning 530021, Guangxi, Peoples R China.
C3 National Institutes of Health (NIH) - USA; NIH National Institute of Environmental Health Sciences (NIEHS); National Institutes of Health (NIH) - USA; NIH National Institute of Environmental Health Sciences (NIEHS); National Institutes of Health (NIH) - USA; NIH National Institute of Environmental Health Sciences (NIEHS); University of Southern California
RP Taylor, JA (corresponding author), NIEHS, Mol Carcinogenesis Lab, NIH, POB 12233,MD A3-05, Res Triangle Pk, NC 27709 USA.
FU NCI NIH HHS [R35 CA53890] Funding Source: Medline
CR AGUILAR F, 1993, P NATL ACAD SCI USA, V90, P8586, DOI 10.1073/pnas.90.18.8586
   BLUMBERG BS, 1985, JNCI-J NATL CANCER I, V74, P267
   BOURDON JC, 1995, GASTROENTEROLOGY, V108, P1176, DOI 10.1016/0016-5085(95)90217-1
   BRESSAC B, 1991, NATURE, V350, P429, DOI 10.1038/350429a0
   BRUCE RD, 1990, RISK ANAL, V10, P561, DOI 10.1111/j.1539-6924.1990.tb00539.x
   BUETOW KH, 1992, P NATL ACAD SCI USA, V89, P9622, DOI 10.1073/pnas.89.20.9622
   Busby WF, 1984, CHEM CARCINOGENESIS, V2, P945
   Cai D W, 1994, ZHONGHUA BING LI XUE ZA ZHI, V23, P100
   CHALLEN C, 1992, HEPATOLOGY, V16, P1362, DOI 10.1002/hep.1840160610
   CHISARI FV, 1989, CELL, V59, P1145, DOI 10.1016/0092-8674(89)90770-8
   COURSAGET P, 1993, BRIT J CANCER, V67, P1395, DOI 10.1038/bjc.1993.258
   COX DR, 1977, ANAL BINARY DATA, V0, P0
   DEBENEDETTI VMG, 1995, CANCER EPIDEM BIOMAR, V4, P79
   DEBUIRE B, 1993, ONCOGENE, V8, P2303
   Denissenko MF, 1998, ONCOGENE, V17, P3007, DOI 10.1038/sj.onc.1202214
   DIAMANTIS ID, 1994, J HEPATOL, V20, P553, DOI 10.1016/S0168-8278(05)80505-7
   DRAGANI TA, 1990, CARCINOGENESIS, V11, P953, DOI 10.1093/carcin/11.6.953
   EATON DL, 1994, ANNU REV PHARMACOL, V34, P135, DOI 10.1146/annurev.pa.34.040194.001031
   FOSTER PL, 1983, P NATL ACAD SCI-BIOL, V80, P2695, DOI 10.1073/pnas.80.9.2695
   FUJIMOTO Y, 1994, CANCER RES, V54, P281
   Ghebranious N, 1998, HEPATOLOGY, V27, P967, DOI 10.1002/hep.510270411
   GHEBRANIOUS N, 1995, MOL CARCINOGEN, V13, P104, DOI 10.1002/mc.2940130207
   GOLDBLUM JR, 1993, AM J SURG PATHOL, V17, P1244, DOI 10.1097/00000478-199312000-00005
   GREENBLATT MS, 1994, CANCER RES, V54, P4855
   GROOPMAN JD, 1992, CANCER RES, V52, P45
   GROOPMAN JD, 1988, IARC SCI PUBL, V89, P55
   HAYASHI H, 1993, LIVER, V13, P279
   Hedges L, 2014, STAT METHODS META AN, V0, P0
   HOLLSTEIN MC, 1993, INT J CANCER, V53, P51, DOI 10.1002/ijc.2910530111
   HOSONO S, 1993, ONCOGENE, V8, P491
   HSIA CC, 1992, J NATL CANCER I, V84, P1638, DOI 10.1093/jnci/84.21.1638
   HSIEH DPH, 1995, FOOD ADDIT CONTAM, V12, P421, DOI 10.1080/02652039509374324
   HSU IC, 1991, NATURE, V350, P427, DOI 10.1038/350427a0
   HUSSAIN SP, 1994, ONCOGENE, V9, P2277
   Jia L, 1999, INT J CANCER, V80, P875, DOI 10.1002/(SICI)1097-0215(19990315)80:6<875::AID-IJC13>3.3.CO;2-Q
   KIRBY GM, 1994, MOL CARCINOGEN, V11, P74, DOI 10.1002/mc.2940110204
   Kirby GM, 1996, INT J CANCER, V68, P21, DOI 10.1002/(SICI)1097-0215(19960927)68:1<21::AID-IJC4>3.0.CO;2-Z
   KONISHI M, 1993, JPN J CANCER RES, V84, P893, DOI 10.1111/j.1349-7006.1993.tb02063.x
   KRESS S, 1992, CANCER RES, V52, P3220
   KUBICKA S, 1995, J HEPATOL, V23, P412, DOI 10.1016/0168-8278(95)80199-5
   Kubicka S, 1997, HEPATOLOGY, V25, P867, DOI 10.1002/hep.510250414
   Lasky T, 1997, ENVIRON HEALTH PERSP, V105, P392, DOI 10.2307/3433335
   LI DZ, 1993, CARCINOGENESIS, V14, P169, DOI 10.1093/carcin/14.2.169
   London W T, 1995, PRINCESS TAKAMATSU SYMP, V25, P51
   Lunn RM, 1997, CANCER RES, V57, P3471
   MASSEY TE, 1995, P SOC EXP BIOL MED, V208, P213, DOI 10.3181/00379727-208-43852A
   MCGLYNN KA, 1995, P NATL ACAD SCI USA, V92, P2384, DOI 10.1073/pnas.92.6.2384
   Montesano R, 1997, JNCI-J NATL CANCER I, V89, P1844, DOI 10.1093/jnci/89.24.1844
   MURAKAMI Y, 1991, CANCER RES, V51, P5520
   National Cancer Control Office Nanjing Institute of Geography, 1979, ATL CANC MORT PEOPL, V0, P0
   NG IOL, 1994, CANCER-AM CANCER SOC, V74, P30, DOI 10.1002/1097-0142(19940701)74:1<30::AID-CNCR2820740107>3.0.CO;2-4
   NISHIDA N, 1993, CANCER RES, V53, P368
   Normand SLT, 1999, STAT MED, V18, P321, DOI 10.1002/(SICI)1097-0258(19990215)18:3<321::AID-SIM28>3.0.CO;2-P
   NOSE H, 1993, CANCER, V72, P355, DOI 10.1002/1097-0142(19930715)72:2<355::AID-CNCR2820720208>3.0.CO;2-W
   ODA T, 1992, CANCER RES, V52, P6358
   OZTURK M, 1991, LANCET, V338, P1356, DOI 10.1016/0140-6736(91)92236-U
   OZTURK M, 1995, HEPATOLOGY, V21, P600, DOI 10.1002/hep.1840210249
   PUISIEUX A, 1991, CANCER RES, V51, P6185
   QIAN GS, 1994, CANCER EPIDEM BIOMAR, V3, P3
   Qin GZ, 1997, CANCER LETT, V121, P203, DOI 10.1016/S0304-3835(97)00352-2
   Rashid A, 1999, BRIT J CANCER, V80, P59, DOI 10.1038/sj.bjc.6690321
   Rosner B, 2011, FUNDAMENTALS OF BIOSTATISTICS, V7th, P0
   ROSS RK, 1992, LANCET, V339, P943, DOI 10.1016/0140-6736(92)91528-G
   SCORSONE KA, 1992, CANCER RES, V52, P1635
   SELL S, 1991, CANCER RES, V51, P1278
   Shen HM, 1996, MUTAT RES-REV GENET, V366, P23, DOI 10.1016/S0165-1110(96)90005-6
   SHEU JC, 1992, CANCER RES, V52, P6098
   SHI CY, 1995, BRIT J CANCER, V72, P146, DOI 10.1038/bjc.1995.291
   Shimizu Y, 1999, INT J CANCER, V82, P187, DOI 10.1002/(SICI)1097-0215(19990719)82:2<187::AID-IJC6>3.0.CO;2-1
   Soini Y, 1996, CARCINOGENESIS, V17, P1007, DOI 10.1093/carcin/17.5.1007
   TANAKA S, 1993, CANCER RES, V53, P2884
   TERAMOTO T, 1994, CANCER RES, V54, P231
   UNSAL H, 1994, P NATL ACAD SCI USA, V91, P822, DOI 10.1073/pnas.91.2.822
   VAINIO H, 1993, INT J CANCER, V53, P535, DOI 10.1002/ijc.2910530402
   VOLKMANN M, 1994, ONCOGENE, V9, P195
   WEE A, 1995, J CLIN PATHOL, V48, P236, DOI 10.1136/jcp.48.3.236
   WOGAN GN, 1992, CANCER RES, V52, P0
   Yang MS, 1997, MUTAT RES-FUND MOL M, V381, P25, DOI 10.1016/S0027-5107(97)00142-5
   YAP EPH, 1993, LANCET, V341, P251, DOI 10.1016/0140-6736(93)90124-Y
   YEH FS, 1989, CANCER RES, V49, P2506
   YEH FS, 1985, CANCER RES, V45, P872
   Yin L, 1998, HEPATOLOGY, V27, P73, DOI 10.1002/hep.510270113
NR 82
TC 83
Z9 94
U1 0
U2 5
PU AMER ASSOC CANCER RESEARCH
PI BIRMINGHAM
PA PO BOX 11806, BIRMINGHAM, AL 35202 USA
SN 1055-9965
EI 
J9 CANCER EPIDEM BIOMAR
JI Cancer Epidemiol. Biomarkers Prev.
PD JUN 15
PY 2001
VL 10
IS 6
BP 617
EP 625
DI 
PG 9
WC Oncology; Public, Environmental & Occupational Health
SC Oncology; Public, Environmental & Occupational Health
GA 442BU
UT WOS:000169266000007
PM 11401911
DA 2025-02-23
ER

PT J
AU Tamimi, R
   Mucci, LA
   Spanos, E
   Lagiou, A
   Benetou, V
   Trichopoulos, D
AF Tamimi, R
   Mucci, LA
   Spanos, E
   Lagiou, A
   Benetou, V
   Trichopoulos, D
TI Testosterone and oestradiol in relation to tobacco smoking, body mass index, energy consumption and nutrient intake among adult men
SO EUROPEAN JOURNAL OF CANCER PREVENTION
LA English
DT Article
DE alcohol; body mass index; diet; oestradiol; smoking; testosterone
ID hormone-binding globulin; plasma sex-hormones; alcohol-consumption; cigarette-smoking; prostate-cancer; breast-cancer; risk; diet; estrogens; lipoproteins
AB There is substantial evidence linking steroid hormones and diet to cancer aetiology, The evidence on lifestyle determinants of steroid hormones, however, is limited. We have conducted a study to identify dietary and other lifestyle predictors of testosterone and oestradiol among adult men. Subjects were 112 healthy Greek men, recruited as controls in a case-control study on the aetiology of liver cancer. Demographic data and detailed histories of smoking habits and alcohol consumption were recorded. Diet was assessed through an interviewer-administered validated food-frequency questionnaire. Serologic measurements of oestradiol, testosterone and sex hormone binding globulin were also conducted. We developed linear regression models to evaluate the associations of smoking and dietary factors with serum testosterone and oestradiol, The results indicate that, among men, both testosterone and oestradiol serum levels decline with age, whereas body mass index may be inversely related with testosterone and positively with oestradiol. The evidence concerning alcohol in relation to these hormones is inconclusive, Emerging evidence concerning smoking suggests positive associations with both hormones in the blood. The principal nutritional findings are a positive association of carbohydrate intake with testosterone levels and a set of inverse associations of vitamins with oestradiol. (C) 2001 Lippincott Williams & Wilkins.
C1 Harvard Univ, Sch Publ Hlth, Dept Epidemiol, Boston, MA 02115 USA.
   Biomed Int Diagnost Ctr, Athens, Greece.
   Natl Sch Publ Hlth, Dept Biochem & Nutr, Athens, Greece.
   Univ Athens, Sch Med, Dept Hyg & Epidemiol, GR-10679 Athens, Greece.
C3 Harvard University; Harvard T.H. Chan School of Public Health; National & Kapodistrian University of Athens; Athens Medical School; National & Kapodistrian University of Athens
RP Harvard Univ, Sch Publ Hlth, Dept Epidemiol, 677 Huntington Ave, Boston, MA 02115 USA.
EM lmucci@hsph.harvard.edu
CR ADAMI HO, 1998, SEMIN CANC BIOL, V8, P0
   ANDERSON KE, 1987, LIFE SCI, V40, P1761, DOI 10.1016/0024-3205(87)90086-5
   Andersson S H, 1987, ALCOHOL ALCOHOL SUPPL, V1, P529
   ANDERSSON SHG, 1986, J STEROID BIOCHEM, V24, P1193, DOI 10.1016/0022-4731(86)90382-1
   Andersson SO, 1997, JNCI-J NATL CANCER I, V89, P385, DOI 10.1093/jnci/89.5.385
   BARRETTCONNOR E, 1987, AM J EPIDEMIOL, V126, P187, DOI 10.1093/aje/126.2.187
   BARRETTCONNOR E, 1988, CIRCULATION, V78, P539, DOI 10.1161/01.CIR.78.3.539
   BELANGER A, 1989, J STEROID BIOCHEM, V32, P829, DOI 10.1016/0022-4731(89)90459-7
   Beral V, 1997, LANCET, V350, P1047, DOI 10.1016/S0140-6736(97)08233-0
   COUWENBERGS CJT, 1988, J STEROID BIOCHEM, V31, P467, DOI 10.1016/0022-4731(88)90317-2
   DAI WS, 1981, AM J EPIDEMIOL, V114, P804, DOI 10.1093/oxfordjournals.aje.a113251
   DEPUE RH, 1983, JNCI-J NATL CANCER I, V71, P1151
   Ellingboe J, 1987, ALCOHOL ALCOHOL SUPPL, V1, P109
   Ferrini RL, 1998, AM J EPIDEMIOL, V147, P750
   FIELD AE, 1994, J CLIN ENDOCR METAB, V79, P1310, DOI 10.1210/jc.79.5.1310
   Gann PH, 1996, J NATL CANCER I, V88, P1118, DOI 10.1093/jnci/88.16.1118
   GLASS AR, 1989, MED CLIN N AM, V73, P139, DOI 10.1016/S0025-7125(16)30696-4
   GNARDELLIS C, 1995, EPIDEMIOLOGY, V6, P74, DOI 10.1097/00001648-199501000-00015
   HAMALAINEN EK, 1983, J STEROID BIOCHEM, V18, P369, DOI 10.1016/0022-4731(83)90117-6
   Handa K, 1997, ATHEROSCLEROSIS, V130, P37, DOI 10.1016/S0021-9150(96)06041-8
   HANKINSON SE, 1995, J NATL CANCER I, V87, P1297, DOI 10.1093/jnci/87.17.1297
   Hsieh CC, 1998, J CLIN EPIDEMIOL, V51, P837, DOI 10.1016/S0895-4356(98)00069-9
   KATO I, 1992, J CLIN EPIDEMIOL, V45, P1417, DOI 10.1016/0895-4356(92)90203-Y
   KLAIBER EL, 1984, AM J MED, V77, P858, DOI 10.1016/0002-9343(84)90524-2
   Kuper H, 2000, INT J CANCER, V85, P498, DOI 10.1002/(SICI)1097-0215(20000215)85:4<498::AID-IJC9>3.0.CO;2-F
   Kuper HE, 2000, CANCER CAUSE CONTROL, V11, P171, DOI 10.1023/A:1008951901148
   Lagiou P, 1999, UROLOGY, V54, P284, DOI 10.1016/S0090-4295(99)00096-5
   LONGCOPE C, 1990, J CLIN ENDOCR METAB, V71, P1442, DOI 10.1210/jcem-71-6-1442
   MACMAHON B, 1982, NEW ENGL J MED, V307, P1062, DOI 10.1056/NEJM198210213071707
   MICHNOVICZ JJ, 1986, NEW ENGL J MED, V315, P1305, DOI 10.1056/NEJM198611203152101
   Papas AM, 1999, ANTIOXIDANT STATUS D, V0, P0
   Petridou E, 2000, BRIT J CANCER, V83, P1234, DOI 10.1054/bjoc.2000.1467
   Petridou E, 1997, INT J CANCER, V71, P982, DOI 10.1002/(SICI)1097-0215(19970611)71:6<982::AID-IJC13>3.0.CO;2-8
   Prasad AS, 1996, NUTRITION, V12, P344, DOI 10.1016/S0899-9007(96)80058-X
   REICHMAN ME, 1993, J NATL CANCER I, V85, P722, DOI 10.1093/jnci/85.9.722
   Sciarra F, 2000, ARCH ANDROLOGY, V44, P213
   Signorello LB, 1997, CANCER CAUSE CONTROL, V8, P632, DOI 10.1023/A:1018454632045
   SIMON D, 1992, AM J EPIDEMIOL, V135, P783, DOI 10.1093/oxfordjournals.aje.a116365
   STEFANICK ML, 1987, J CLIN ENDOCR METAB, V64, P723, DOI 10.1210/jcem-64-4-723
   THOMAS DB, 1992, AM J EPIDEMIOL, V135, P734, DOI 10.1093/oxfordjournals.aje.a116360
   TRICHOPOULOU A, 1992, COMPOSITION GREEK FO, V0, P0
   van den Beld AW, 2000, PROSTATE, V0, P2
   Vermeulen A, 1996, J CLIN ENDOCR METAB, V81, P1821, DOI 10.1210/jc.81.5.1821
   WALD N, 1990, SMOKING HORMONE RELA, V0, P0
   WILLETT WC, 1994, SCIENCE, V264, P532, DOI 10.1126/science.8160011
   [World Cancer Research Fund American Institute for Cancer Research], 1997, FOOD NUTR PREV CANC, V0, P0
NR 46
TC 32
Z9 33
U1 0
U2 4
PU LIPPINCOTT WILLIAMS & WILKINS
PI PHILADELPHIA
PA TWO COMMERCE SQ, 2001 MARKET ST, PHILADELPHIA, PA 19103 USA
SN 0959-8278
EI 1473-5709
J9 EUR J CANCER PREV
JI Eur. J. Cancer Prev.
PD JUN 15
PY 2001
VL 10
IS 3
BP 275
EP 280
DI 10.1097/00008469-200106000-00012
PG 6
WC Oncology
SC Oncology
GA 442TT
UT WOS:000169301600012
PM 11432716
DA 2025-02-23
ER

PT J
AU Slattery, ML
   Anderson, K
   Curtin, K
   Ma, KN
   Schaffer, D
   Samowitz, W
AF Slattery, ML
   Anderson, K
   Curtin, K
   Ma, KN
   Schaffer, D
   Samowitz, W
TI Dietary intake and microsatellite instability in colon tumors
SO INTERNATIONAL JOURNAL OF CANCER
LA English
DT Article
DE colon cancer; diet; microsatellite instability; alcohol; cigarette smoking
ID colorectal-cancer; associations; carcinomas; adenomas; history
AB Microsatellite instability (MSI) occurs in approximately 15% of colon tumors, Other than relatively rare mutations in mismatch repair genes, the causes of MSI are not generally known. The purpose of this study was to determine if dietary intake of nutrients previously reported as being associated with colon cancer relate specifically to the MSI disease pathway. Data from a population-based case-control study of adenocarcinoma of the colon were used to evaluate associations between dietary intake and MSI, Participants were between 30 and 79 years of age at time of diagnosis and included both men and women. Dietary intake data were obtained from a computerized diet history questionnaire. MSI was evaluated in several ways: by a panel of 10 tetranucleotide repeats, and by 2 mononucleotide repeats, BAT-26 and TGF beta RII, A total of 1,510 cases had valid study data and tumor DNA on which we were able to obtain MSI statue. Cases with and without MSI were compared with dietary data reported by 2,410 population-based controls to determine dietary associations that may be different for these 2 subsets of cases. We compared dietary intake for cases with and without MSI to further determine associations that are specific to the MSI disease pathway, When comparing MSI+ to MSI- tumors we observed that: long-term alcohol consumption, especially intake of liquor, increased the probability of having a tumor with MSI [odds ratio (OR) for MSI+ vs. MSI- tumors for alcohol 1.6, 95% confidence interval (CI) 1.0-2.5; OR for liquor 1.6, 95% CI 1.1-2.4], The likelihood of having MSI in the tumor from the combined effects of high alcohol consumption and smoking cigarettes showed a 70% excess in risk from the additive model. There were some suggestions that high intakes of refined grain might also be associated with MSI+ tumors, although associations were less consistent. Risk estimates for moot: other dietary factors did not differ substantially by MSI status. Data from this large population-based case-control study of colon cancer indicate that alcohol consumption. especially consumption of liquor, may increase the odds of an MSI+ tumor. Most other dietary factors do not appear operate exclusively in the MSI+ disease pathway, (C) 2001 Wiley-Liss. Inc.
C1 Univ Utah, Dept Family & Prevent Med, Hlth Res Ctr, Salt Lake City, UT 84108 USA.
   Univ Minnesota, Sch Publ Hlth, Minneapolis, MN USA.
   Kaiser Permanente Med Care Program, Oakland, CA USA.
   Univ Utah, Dept Surg Pathol, Salt Lake City, UT USA.
C3 Utah System of Higher Education; University of Utah; University of Minnesota System; University of Minnesota Twin Cities; Kaiser Permanente; Utah System of Higher Education; University of Utah
RP Slattery, ML (corresponding author), Univ Utah, Dept Family & Prevent Med, Hlth Res Ctr, 375 Chipeta Way,Suite A, Salt Lake City, UT 84108 USA.
FU NCI NIH HHS [N01-PC-67000, CA61757] Funding Source: Medline
CR Breivik J, 1997, INT J CANCER, V74, P664, DOI 10.1002/(SICI)1097-0215(19971219)74:6<664::AID-IJC18>3.0.CO;2-5
   CROSS HS, 1995, J NUTR, V125, PS2004, DOI 10.1093/jn/125.suppl_7.2004S
   DORGAN JF, 1991, HEMATOL ONCOL CLIN N, V5, P43, DOI 10.1016/S0889-8588(18)30453-2
   KOLODNER RD, 1995, TRENDS BIOCHEM SCI, V20, P397, DOI 10.1016/S0968-0004(00)89087-8
   KUNE GA, 1992, NUTR CANCER, V18, P97, DOI 10.1080/01635589209514210
   Liu Kiang, 1994, ETHNICITY AND DISEASE, V4, P15
   MCDONALD A, 1991, J AM DIET ASSOC, V91, P1104
   POTTER JD, 1993, EPIDEMIOL REV, V15, P499, DOI 10.1093/oxfordjournals.epirev.a036132
   Samowitz WS, 1999, AM J PATHOL, V154, P1637, DOI 10.1016/S0002-9440(10)65418-1
   SAMOWITZ WS, 1995, GASTROENTEROLOGY, V109, P1765, DOI 10.1016/0016-5085(95)90742-4
   Samowitz WS, 1997, AM J PATHOL, V151, P33
   Samowitz WS, 2001, AM J PATHOL, V158, P1517, DOI 10.1016/S0002-9440(10)64102-8
   Seitz HK, 1998, RECENT DEV ALCOHOL, V14, P67, DOI 10.1007/0-306-47148-5_4
   Slattery ML, 1997, CANCER EPIDEM BIOMAR, V6, P677
   SLATTERY ML, 1994, J AM DIET ASSOC, V94, P761, DOI 10.1016/0002-8223(94)91944-5
   Slattery ML, 1997, NUTR CANCER, V28, P52, DOI 10.1080/01635589709514553
   Slattery ML, 2000, J NATL CANCER I, V92, P1831, DOI 10.1093/jnci/92.22.1831
   Slattery ML, 1998, INT J EPIDEMIOL, V27, P382, DOI 10.1093/ije/27.3.382
   Slattery ML, 2001, CANCER RES, V61, P126
   Slattery ML, 1997, CANCER RES, V57, P75
   Slattery ML, 2000, MUTAT RES-GENOMICS, V432, P7, DOI 10.1016/S1383-5726(99)00010-2
NR 22
TC 74
Z9 81
U1 0
U2 0
PU WILEY-LISS
PI NEW YORK
PA DIV JOHN WILEY & SONS INC, 605 THIRD AVE, NEW YORK, NY 10158-0012 USA
SN 0020-7136
EI 
J9 INT J CANCER
JI Int. J. Cancer
PD AUG 15
PY 2001
VL 93
IS 4
BP 601
EP 607
DI 10.1002/ijc.1370
PG 7
WC Oncology
SC Oncology
GA 452HZ
UT WOS:000169853400019
PM 11477566
DA 2025-02-23
ER

PT J
AU Hankin, JH
   Stram, DO
   Arakawa, K
   Park, S
   Low, SH
   Lee, HP
   Yu, MC
AF Hankin, JH
   Stram, DO
   Arakawa, K
   Park, S
   Low, SH
   Lee, HP
   Yu, MC
TI Singapore Chinese Health Study: Development, validation, and calibration of the quantitative food frequency questionnaire
SO NUTRITION AND CANCER-AN INTERNATIONAL JOURNAL
LA English
DT Article
ID confidence-intervals; multiethnic cohort; measurement error; los-angeles; hawaii; reproducibility; vegetables; validity; cancer
AB This report describes the development and validation/calibration of a structured food frequency questionnaire for use in a large-scale cohort study of diet and health in Chinese men and women aged 45-74 years in Singapore, the development of a food composition database for analysis of the dietary data, and the results of the dietary validation/calibration study. The present calibration study comparing estimated intakes from 24-hour recalls with those from the food frequency questionnaires revealed correlations of 0.24-0.79 for energy and nutrients among the Singapore Chinese, which are comparable to the correlation coefficients reported in calibration studies of other populations. We also report on the nutritional profiles of Singapore Chinese on the basis of results of 1,880 24-hour dietary recalls conducted on 1,022 (425 men and 597 women) cohort subjects. Comparisons with age-adjusted corresponding values for US whites and blacks show distinct differences in dietary intakes between the Singapore and US populations. The Singapore cohort will be followed prospectively to identify dietary associations with cancer risk and other health outcomes.
C1 Univ So Calif, Keck Sch Med, Kenneth Norris Jr Comprehens Canc Ctr, Los Angeles, CA 90089 USA.
   Natl Univ Singapore, Dept Community Occupat & Family Med, Singapore 119074, Singapore.
   Canc Res Ctr Hawaii, Honolulu, HI 96813 USA.
C3 University of Southern California; National University of Singapore; Cancer Research Center of Hawaii
RP Yu, MC (corresponding author), Univ So Calif, Keck Sch Med, Kenneth Norris Jr Comprehens Canc Ctr, 1441 Eastlake Ave, Los Angeles, CA 90089 USA.
FU NCI NIH HHS [R35 CA-53890, R01 CA-55069] Funding Source: Medline
CR ALAIMO KMM, 1994, ADV DATA VITAL HLTH, V0, P0
   *DEP HLTH, 1994, FOOD COMPOSITION TAB, V0, P0
   Franke AA, 1999, J AGR FOOD CHEM, V47, P977, DOI 10.1021/jf9808832
   HANKIN JH, 1994, AM J CLIN NUTR, V59, P198S, DOI 10.1093/ajcn/59.1.198S
   Jiao D, 1998, J AGR FOOD CHEM, V46, P1055, DOI 10.1021/jf9706989
   Kaaks R, 1997, INT J EPIDEMIOL, V26, PS15, DOI 10.1093/ije/26.suppl_1.S15
   Kolonel LN, 2000, AM J EPIDEMIOL, V151, P346, DOI 10.1093/oxfordjournals.aje.a010213
   Kushi LH, 1996, AM J EPIDEMIOL, V144, P165, DOI 10.1093/oxfordjournals.aje.a008904
   Lee Marion M, 1994, ANNALS OF EPIDEMIOLOGY, V4, P188, DOI 10.1016/1047-2797(94)90096-5
   Ling AMC, 1998, EUR J CLIN NUTR, V52, P557, DOI 10.1038/sj.ejcn.1600605
   PLUMMER M, 1994, INT J EPIDEMIOL, V23, P419, DOI 10.1093/ije/23.2.419
   RIBOLI E, 1992, ANN ONCOL, V3, P783, DOI 10.1093/oxfordjournals.annonc.a058097
   RIMM EB, 1992, AM J EPIDEMIOL, V135, P1114, DOI 10.1093/oxfordjournals.aje.a116211
   ROSNER B, 1988, AM J EPIDEMIOL, V127, P377, DOI 10.1093/oxfordjournals.aje.a114811
   ROSNER B, 1992, AM J EPIDEMIOL, V136, P1400, DOI 10.1093/oxfordjournals.aje.a116453
   ROSNER B, 1990, AM J EPIDEMIOL, V132, P734, DOI 10.1093/oxfordjournals.aje.a115715
   Siong TE, 1988, NUTRIENT COMPOSITION OF MALAYSIAN FOODS, V0, P0
   Stram DO, 2000, AM J EPIDEMIOL, V151, P358, DOI 10.1093/oxfordjournals.aje.a010214
   *USDA, 1993, COMP FOOD RAW PROC P, V0, P0
   *USDA, 1994, USDA NUTR DAT BAS IN, V0, P0
   WILLETT WC, 1985, AM J EPIDEMIOL, V122, P51, DOI 10.1093/oxfordjournals.aje.a114086
   Willett WC, 1998, NUTRITIONAL EPIDEMIOLOGY: MONOGRAPHS IN EPIDEMIOLOGY AND BIOSTATISTICS, V2nd, P0
NR 24
TC 358
Z9 379
U1 1
U2 26
PU LAWRENCE ERLBAUM ASSOC INC
PI MAHWAH
PA 10 INDUSTRIAL AVE, MAHWAH, NJ 07430-2262 USA
SN 0163-5581
EI 
J9 NUTR CANCER
JI Nutr. Cancer
PD JUN 15
PY 2001
VL 39
IS 2
BP 187
EP 195
DI 10.1207/S15327914nc392_5
PG 9
WC Oncology; Nutrition & Dietetics
SC Oncology; Nutrition & Dietetics
GA 492AG
UT WOS:000172142800005
PM 11759279
DA 2025-02-23
ER

PT J
AU Berrino, F
   Bellati, C
   Secreto, G
   Camerini, E
   Pala, V
   Panico, S
   Allegro, G
   Kaaks, R
AF Berrino, F
   Bellati, C
   Secreto, G
   Camerini, E
   Pala, V
   Panico, S
   Allegro, G
   Kaaks, R
TI Reducing bioavailable sex hormones through a comprehensive change in diet: the diet and androgens (DIANA) randomized trial
SO CANCER EPIDEMIOLOGY BIOMARKERS & PREVENTION
LA English
DT Article
ID serum estrogen concentrations; breast-cancer risk; tamoxifen adjuvant therapy; high-fiber diet; low-fat diet; binding globulin; postmenopausal women; premenopausal women; estradiol concentration; glucose-tolerance
AB High serum levels of testosterone and estradiol, the bioavailability of which may be increased by Western dietary habits, seem to be important risk factors for postmenopausal breast cancer. We hypothesized that an ad libitum diet low in animal fat and refined carbohydrates and rich in low-glycemic-index foods, monounsaturated and n-3 polyunsaturated fatty acids, and phytoestrogens, might favorably modify the hormonal profile of postmenopausal women. One hundred and four postmenopausal women selected from 312 healthy volunteers on the basis of high serum testosterone levels were randomized to dietary intervention or control, The intervention included intensive dietary counseling and specially prepared group meals twice a week over 4.5 months. Changes in serum levels of testosterone, estradiol, and sex hormone-binding globulin were the main outcome measures. In the intervention group, sex hormone-binding globulin increased significantly (from 36.0 to 45.1 nmol/liter) compared with the control group (25 versus 4%,; P < 0.0001) and serum testosterone decreased (from 0.41 to 0.33 ng/ml; -20 versus -7% in control group; P = 0.0038), Serum estradiol also decreased, but the change was not significant. The dietary intervention group also significantly decreased body weight (4.06 kg versus 0.54 kg in the control group), waist:hip ratio, total cholesterol, fasting glucose level, and area under insulin curve after oral glucose tolerance test, A radical modification in diet designed to reduce insulin resistance and also involving increased phytoestrogen intake decreases the bioavailability of serum sex hormones in hyperandrogenic postmenopausal women. Additional studies are needed to determine whether such effects can reduce the risk of developing breast cancer.
C1 Ist Nazl Tumori, Epidemiol Unit, I-20133 Milan, Italy.
   Ist Nazl Tumori, Nucl Med Unit, I-20133 Milan, Italy.
   Ist Nazl Tumori, Unit Lab Med, I-20133 Milan, Italy.
   Univ Naples Federico II, Dept Clin & Expt Med, I-80131 Naples, Italy.
   Assoc Le Clin Stagioni, I-10018 Ivrea, Italy.
   Int Agcy Res Canc, Nutr & Canc Unit, F-69372 Lyon, France.
C3 Fondazione IRCCS Istituto Nazionale Tumori Milan; Fondazione IRCCS Istituto Nazionale Tumori Milan; Fondazione IRCCS Istituto Nazionale Tumori Milan; University of Naples Federico II; World Health Organization; International Agency for Research on Cancer (IARC)
RP Ist Nazl Tumori, Epidemiol Unit, Via Venezian 1, I-20133 Milan, Italy.
EM berrino@istitutotumori.mi.it
CR ADLERCREUTZ H, 1987, J STEROID BIOCHEM, V27, P1135, DOI 10.1016/0022-4731(87)90200-7
   ADLERCREUTZ H, 1994, J NATL CANCER I, V86, P1076, DOI 10.1093/jnci/86.14.1076
   ADLERCREUTZ H, 1995, ENVIRON HEALTH PERSP, V103, P103, DOI 10.2307/3432518
   ANDERSON GH, 1995, AM J CLIN NUTR, V62, P195S, DOI 10.1093/ajcn/62.1.195S
   BAGGA D, 1995, CANCER, V76, P2491, DOI 10.1002/1097-0142(19951215)76:12<2491::AID-CNCR2820761213>3.0.CO;2-R
   BAIRD DD, 1995, J CLIN ENDOCR METAB, V80, P1685, DOI 10.1210/jc.80.5.1685
   BALLARDBARBASH R, 1994, CANCER-AM CANCER SOC, V74, P1090, DOI 10.1002/1097-0142(19940801)74:3+<1090::AID-CNCR2820741518>3.0.CO;2-X
   BATES GW, 1982, FERTIL STERIL, V38, P406
   BENNETT FC, 1990, AM J CLIN NUTR, V52, P808, DOI 10.1093/ajcn/52.5.808
   BERNSTEIN L, 1990, CANCER CAUSE CONTROL, V1, P51, DOI 10.1007/BF00053183
   Berrino F, 1996, JNCI-J NATL CANCER I, V88, P291, DOI 10.1093/jnci/88.5.291
   BOLELLI G, 1995, CANCER EPIDEM BIOMAR, V4, P509
   BORKMAN M, 1993, NEW ENGL J MED, V328, P238, DOI 10.1056/NEJM199301283280404
   BRUNING PF, 1992, INT J CANCER, V52, P511, DOI 10.1002/ijc.2910520402
   Brzezinski A, 1997, MENOPAUSE, V4, P89
   CASSIDY A, 1994, AM J CLIN NUTR, V60, P333, DOI 10.1093/ajcn/60.3.333
   CAULEY JA, 1989, AM J EPIDEMIOL, V129, P1120, DOI 10.1093/oxfordjournals.aje.a115234
   Cauley JA, 1999, ANN INTERN MED, V130, P270, DOI 10.7326/0003-4819-130-4_Part_1-199902160-00004
   CRAVE JC, 1995, J CLIN ENDOCR METAB, V80, P2057, DOI 10.1210/jc.80.7.2057
   Dorgan JF, 1996, CANCER EPIDEM BIOMAR, V5, P533
   Duncan AM, 1999, J CLIN ENDOCR METAB, V84, P192, DOI 10.1210/jc.84.1.192
   Duncan AM, 1999, J CLIN ENDOCR METAB, V84, P3479, DOI 10.1210/jc.84.10.3479
   EVANS DJ, 1983, J CLIN ENDOCR METAB, V57, P304, DOI 10.1210/jcem-57-2-304
   FESKENS EJM, 1990, INT J EPIDEMIOL, V19, P953, DOI 10.1093/ije/19.4.953
   FESKENS EJM, 1995, DIABETES CARE, V18, P1104, DOI 10.2337/diacare.18.8.1104
   FLATT JP, 1993, ANN NY ACAD SCI, V683, P122
   Frost G, 1996, METABOLISM, V45, P669, DOI 10.1016/S0026-0495(96)90129-8
   GOLDIN BR, 1994, CANCER-AM CANCER SOC, V74, P1125, DOI 10.1002/1097-0142(19940801)74:3+<1125::AID-CNCR2820741521>3.0.CO;2-5
   GOLDIN BR, 1982, NEW ENGL J MED, V307, P1542, DOI 10.1056/NEJM198212163072502
   GRENMAN S, 1986, J CLIN ENDOCR METAB, V63, P1257, DOI 10.1210/jcem-63-6-1257
   GRIFFITHS K, 1998, NUTR CANC, V0, P92
   GUZICK DS, 1994, FERTIL STERIL, V61, P598
   Hankinson SE, 1998, JNCI-J NATL CANCER I, V90, P1292, DOI 10.1093/jnci/90.17.1292
   Hankinson SE, 1998, LANCET, V351, P1393, DOI 10.1016/S0140-6736(97)10384-1
   Hannah J S, 1994, J CARDIOVASC RISK, V1, P31, DOI 10.1097/00043798-199406000-00006
   Harding C, 1998, AM J CLIN NUTR, V68, P0
   Ingram D, 1997, LANCET, V350, P990, DOI 10.1016/S0140-6736(97)01339-1
   INGRAM DM, 1987, JNCI-J NATL CANCER I, V79, P1225
   JENKINS DJA, 1988, AM J CLIN NUTR, V48, P248, DOI 10.1093/ajcn/48.2.248
   JENKINS DJA, 1988, BMJ-BRIT MED J, V297, P958, DOI 10.1136/bmj.297.6654.958
   JENKINS DJA, 1983, DIABETES CARE, V6, P155, DOI 10.2337/diacare.6.2.155
   Kaaks R, 1996, CANCER CAUSE CONTROL, V7, P605, DOI 10.1007/BF00051703
   Key TJ, 1999, BRIT J CANCER, V81, P1248, DOI 10.1038/sj.bjc.6690837
   KEY TJA, 1990, BRIT J CANCER, V62, P631, DOI 10.1038/bjc.1990.344
   KIDDY DS, 1989, CLIN ENDOCRINOL, V31, P757, DOI 10.1111/j.1365-2265.1989.tb01297.x
   LIU S, 1994, BIOCHEM J, V299, P831, DOI 10.1042/bj2990831
   LOUKOVAARA M, 1995, STEROIDS, V60, P656, DOI 10.1016/0039-128X(95)00089-9
   Lu LJW, 1996, CANCER EPIDEM BIOMAR, V5, P63
   MAKELA S, 1995, P SOC EXP BIOL MED, V208, P51
   Marshall JA, 1997, DIABETOLOGIA, V40, P430, DOI 10.1007/s001250050697
   Mazur W, 1998, PURE APPL CHEM, V70, P1759, DOI 10.1351/pac199870091759
   Michnovicz JJ, 1997, JNCI-J NATL CANCER I, V89, P718, DOI 10.1093/jnci/89.10.718
   MOORE JW, 1983, JNCI-J NATL CANCER I, V71, P749
   MORTON MS, 1994, J ENDOCRINOL, V142, P251, DOI 10.1677/joe.0.1420251
   Muti P, 1996, CANCER EPIDEM BIOMAR, V5, P917
   Nagata C, 1998, JNCI-J NATL CANCER I, V90, P1830, DOI 10.1093/jnci/90.23.1830
   Nagata C, 1997, NUTR CANCER, V29, P228, DOI 10.1080/01635589709514629
   Nesbitt PD, 1997, NUTR CANCER, V29, P222, DOI 10.1080/01635589709514628
   Nestler JE, 1996, NEW ENGL J MED, V335, P617, DOI 10.1056/NEJM199608293350902
   ODEA JPK, 1979, J LAB CLIN MED, V93, P1004
   PEIRIS AN, 1989, AM J CLIN NUTR, V49, P758, DOI 10.1093/ajcn/49.5.758
   Petrakis NL, 1996, CANCER EPIDEM BIOMAR, V5, P785
   PHIPPS WR, 1993, J CLIN ENDOCR METAB, V77, P1215, DOI 10.1210/jc.77.5.1215
   Pillow PC, 1999, NUTR CANCER, V33, P3, DOI 10.1080/01635589909514742
   Pisani P, 1997, INT J EPIDEMIOL, V26, PS152, DOI 10.1093/ije/26.suppl_1.S152
   PORETSKY L, 1987, ENDOCR REV, V8, P132, DOI 10.1210/edrv-8-2-132
   PRENTICE R, 1990, JNCI-J NATL CANCER I, V82, P129, DOI 10.1093/jnci/82.2.129
   PREZIOSI P, 1993, J CLIN ENDOCR METAB, V76, P283, DOI 10.1210/jc.76.2.283
   Reinli K, 1996, NUTR CANCER, V26, P123, DOI 10.1080/01635589609514470
   RIVELLESE A, 1980, LANCET, V2, P447
   ROSE DP, 1993, BREAST CANCER RES TR, V27, P253, DOI 10.1007/BF00665695
   Rose DP, 1997, NUTRITION, V13, P535, DOI 10.1016/S0899-9007(97)00032-4
   ROSE DP, 1991, AM J CLIN NUTR, V54, P520, DOI 10.1093/ajcn/54.3.520
   ROSE DP, 1992, CANCER RES, V52, P5386
   Salvini S, 1998, BANCA DATI DI COMPOSIZIONEDEGLIALIMENTI PER STUDIEPIDEMIOLOGICI IN ITALIA. ED, V0, P0
   *SAS I INC, 1992, SAS STAT GUID PERS C, V0, P0
   SCHAEFER EJ, 1995, JAMA-J AM MED ASSOC, V274, P1450, DOI 10.1001/jama.274.18.1450
   SHAH M, 1994, AM J CLIN NUTR, V59, P980, DOI 10.1093/ajcn/59.5.980
   SHIMIZU H, 1990, BRIT J CANCER, V62, P451, DOI 10.1038/bjc.1990.316
   Shoff SM, 1998, NUTR CANCER, V30, P207, DOI 10.1080/01635589809514665
   Slimani N, 1999, COMPUT METH PROG BIO, V58, P251, DOI 10.1016/S0169-2607(98)00088-1
   Stark AH, 1998, NUTR CANCER, V31, P138, DOI 10.1080/01635589809514693
   SVENDSEN OL, 1995, INT J OBESITY, V19, P496
   SWINBURN B, 1993, AM J CLIN NUTR, V57, P766
   Thomas HV, 1997, BRIT J CANCER, V75, P1075, DOI 10.1038/bjc.1997.183
   THOMPSON LU, 1991, NUTR CANCER, V16, P43, DOI 10.1080/01635589109514139
   TONIOLO PG, 1995, JNCI-J NATL CANCER I, V87, P190, DOI 10.1093/jnci/87.3.190
   TREVISAN M, 1990, JAMA-J AM MED ASSOC, V263, P688, DOI 10.1001/jama.263.5.688
   Wakai K, 1999, NUTR CANCER, V33, P139, DOI 10.1207/S15327914NC330204
   WANG C, 1998, J STEROID BIOCHEM, V50, P205
   *WHO, 1998, WHO TECH REP SER, V724, P1
   Wu AH, 1999, J NATL CANCER I, V91, P529, DOI 10.1093/jnci/91.6.529
   Wu AH, 2000, BRIT J CANCER, V82, P1879, DOI 10.1054/bjoc.1999.1218
   XU X, 1995, J NUTR, V125, P2307, DOI 10.1093/jn/125.9.2307
   ZeleniuchJacquotte A, 1997, AM J EPIDEMIOL, V145, P1030, DOI 10.1093/oxfordjournals.aje.a009059
   Zheng W, 1999, CANCER EPIDEM BIOMAR, V8, P35
NR 96
TC 154
Z9 162
U1 0
U2 8
PU AMER ASSOC CANCER RESEARCH
PI PHILADELPHIA
PA 615 CHESTNUT ST, 17TH FLOOR, PHILADELPHIA, PA 19106-4404 USA
SN 1055-9965
EI 1538-7755
J9 CANCER EPIDEM BIOMAR
JI Cancer Epidemiol. Biomarkers Prev.
PD JAN 15
PY 2001
VL 10
IS 1
BP 25
EP 33
DI 
PG 9
WC Oncology; Public, Environmental & Occupational Health
SC Oncology; Public, Environmental & Occupational Health
GA 396TA
UT WOS:000166651600005
PM 11205485
DA 2025-02-23
ER

PT J
AU Vernon, SW
   Myers, RE
   Tilley, BC
   Li, SH
AF Vernon, SW
   Myers, RE
   Tilley, BC
   Li, SH
TI Factors associated with perceived risk in automotive employees at increased risk of colorectal cancer
SO CANCER EPIDEMIOLOGY BIOMARKERS & PREVENTION
LA English
DT Article
ID working well trial; fecal occult blood; breast-cancer; step trial; nutrition intervention; screening behavior; health belief; auto workers; participation; perceptions
AB Risk perception may be an important motivator of health-related behaviors. To develop effective risk communication messages, it is important to understand both the patterns of association between perceived risk and health-related behaviors as well as the correlates of risk perception. Very little is known about whether correlates of risk perception are similar in cross-sectional data compared with prospective data. Furthermore, there are scant data on consistency of correlates of risk perception across groups who vary in objective medical risk. If correlates differ, it would underscore the need to tailor intervention messages based on subgroup characteristics as well as increase awareness of the limitations of basing intervention messages only on cross-sectional data. We analyzed data on a subset of 5042 employees who participated in The Next Step Trial, a randomized health promotion trial to encourage colorectal cancer screening and dietary change. We restricted our analysis to only those automotive workers who were white, male, and did not have colorectal cancer (4477/5042) and who returned surveys both at baseline (2,684/4,477) and at year 2 of follow-up (1955/2684), Initial analyses detected interactions between a history of polyps and several of the other covariates, Therefore, univariate and multivariable analyses were conducted separately for men with and without a personal history of colorectal polyps. Within each of the four subgroups (those with or without polyps in the baseline or follow-up analyses), we examined associations between perceived risk measured at baseline (cross-sectional analyses) and at year 2 of follow-up (prospective analyses) in relation to intervention group status, demographic, medical history, psychosocial, and worksite characteristics measured at baseline. To assess the predictive ability of the models, we computed sensitivity and specificity as measures of each model's ability to correctly classify men into their respective subgroup. Although there was no association between perceived risk and intervention group status in the four subgroups analyzed, we included intervention group status as a covariate in all analyses. At baseline (cross-sectional analyses) among men with and without a history of polyps, perceived risk was positively associated with family history of colorectal polyps or cancer, family support for screening, and worry about being diagnosed with colorectal cancer. In addition, for men without polyps, perceived risk was positively associated with being a current smoker. At year 2 of follow-up (prospective analyses) for men with and without polyps, perceived risk at year 2 was positively associated with family history and baseline perceived risk and was negatively associated with having a normal screening examination or no examinations during the trial. In addition, for men with polyps, perceived risk was positively associated with belief in the salience and coherence of screening and with intention to be screened and was negatively associated with access to screening at the worksite, Specificity was higher than sensitivity in three of four subgroups and was >65% in all subgroups. Except for family history, messages to influence perceived risk would emphasize different factors, depending on whether associations were based on baseline or follow-up data and depending on whether men reported a personal history of polyps. For example, although intervention messages using baseline data would emphasize the same factors for men with or without polyps, messages based on follow-up data would emphasize psychosocial characteristics, such as salience and coherence of screening and intention for men with a history of polyps but not for men without. Our findings support the need to delineate subgroups in the study population to target and tailor health-related messages based on respondent characteristics. Our findings also underscore the need to base health-related messages on prospective data as well as cross-sectional data to better address health-related beliefs and behaviors.
C1 Univ Texas, Hlth Sci Ctr, Sch Publ Hlth, Houston, TX 77225 USA.
   Thomas Jefferson Univ, Jefferson Med Coll, Dept Med, Div Neoplast Dis, Philadelphia, PA 19107 USA.
   Med Univ S Carolina, Coll Med, Dept Biometry & Epidemiol, Charleston, SC 29425 USA.
   Ford Motor Credit Co, Mkt Risk Analyt, Global Risk Management, Dearborn, MI 48121 USA.
C3 University of Texas System; University of Texas Health Science Center Houston; University of Texas School Public Health; Thomas Jefferson University; Medical University of South Carolina; Ford Motor Company
RP Vernon, SW (corresponding author), Univ Texas, Hlth Sci Ctr, Sch Publ Hlth, POB 20036, Houston, TX 77225 USA.
FU NCI NIH HHS [CA52605] Funding Source: Medline
CR ABRAMS DB, 1994, PREV MED, V23, P15, DOI 10.1006/pmed.1994.1003
   Aiken L S, 1995, WOMENS HEALTH, V1, P27
   AUDRAIN J, 1995, CANCER EPIDEM BIOMAR, V4, P561
   BANDURA A, 1986, SOCIAL FDN THOUGHT A, V0, P0
   Becker MH, 1974, HEALTH EDUC QUART, V2, P324, DOI 10.1177/109019817400200407
   BLALOCK SJ, 1987, PREV MED, V16, P9, DOI 10.1016/0091-7435(87)90002-8
   BLALOCK SJ, 1990, HEALTH PSYCHOL, V9, P792, DOI 10.1037/0278-6133.9.6.792
   Bowen D, 1997, WOMENS HEALTH, V3, P227
   BURACK RC, 1987, PREV MED, V16, P739, DOI 10.1016/0091-7435(87)90014-4
   Byers T, 1997, CA-CANCER J CLIN, V47, P154, DOI 10.3322/canjclin.47.3.154
   Champion V L, 1994, ONCOL NURS FORUM, V21, P1009
   Codori AM, 1999, CANCER EPIDEM BIOMAR, V8, P345
   Daly MB, 1996, BREAST CANCER RES TR, V41, P59, DOI 10.1007/BF01807037
   Farrands P A, 1984, COMMUNITY MED, V6, P12
   FISCHHOFF B, 1999, MONOGR NAT CANC I, V25, P7
   Fishbein Martin, 1975, INTENTION BEHAV INTR, V0, P0, DOI DOI 10.1080/00336297.1994.10484118.FAO/RAP/FIPL
   Halper MS, 1980, COLORECTAL CANCER: PREVENTION, V0, P0
   HARDING CM, 1984, RISK ANAL, V4, P131, DOI 10.1111/j.1539-6924.1984.tb00942.x
   HEIMENDINGER J, 1995, PREV MED, V24, P180, DOI 10.1006/pmed.1995.1032
   HELZLSOUER KJ, 1994, PREV MED, V23, P302, DOI 10.1006/pmed.1994.1042
   HOOGEWERF PE, 1990, SOC SCI MED, V30, P721, DOI 10.1016/0277-9536(88)90257-2
   Hughes C, 1996, BREAST CANCER RES TR, V40, P25, DOI 10.1007/BF01806000
   JANZ NK, 1984, HEALTH EDUC QUART, V11, P1, DOI 10.1177/109019818401100101
   KELLY RB, 1992, MED CARE, V30, P1029, DOI 10.1097/00005650-199211000-00006
   LAZARUS RS, 1974, INT J PSYCHIAT MED, V5, P321, DOI 10.2190/T43T-84P3-QDUR-7RTP
   Lerman Y, 1996, J OCCUP ENVIRON MED, V38, P535, DOI 10.1097/00043764-199605000-00015
   LEVENTHAL H, 1987, PATIENT EDUC COUNS, V10, P117, DOI 10.1016/0738-3991(87)90093-0
   Leventhal H, 1984, HDB BEHAV MED, V0, P369
   LEVENTHAL H, 1999, MONOGR NCI, V25, P81
   Lewis SF, 1996, J GEN INTERN MED, V11, P542, DOI 10.1007/BF02599602
   Lipkus IM, 1996, J COMMUN HEALTH, V21, P409, DOI 10.1007/BF01702602
   Lipkus IM, 1996, CANCER EPIDEM BIOMAR, V5, P1005
   MACRAE FA, 1984, PREV MED, V13, P115, DOI 10.1016/0091-7435(84)90044-6
   McCaul KD, 1996, HEALTH PSYCHOL, V15, P423, DOI 10.1037/0278-6133.15.6.423
   MILLER R, 1986, ANOVA BASICS APPL ST, V0, P40
   MONAT A, 1972, J PERS SOC PSYCHOL, V24, P237, DOI 10.1037/h0033297
   Myers RE, 1998, PREV MED, V27, P279, DOI 10.1006/pmed.1998.0264
   MYERS RE, 1994, PREV MED, V23, P142, DOI 10.1006/pmed.1994.1020
   Orbell S, 1996, SOC SCI MED, V43, P1237, DOI 10.1016/0277-9536(95)00443-2
   Petty RE, 1983, SOCIAL PSYCHOPHYSIOL, V0, PP153, DOI 10.1093/DEAFED/ENT031
   Price J H, 1993, J COMMUNITY HEALTH, V18, P347, DOI 10.1007/BF01323966
   RIMER BK, 1999, MONOGR NCI, V25, P3
   SANDLER RS, 1989, CANCER-AM CANCER SOC, V63, P2211, DOI 10.1002/1097-0142(19890601)63:11<2211::AID-CNCR2820631125>3.0.CO;2-Q
   SHAH BV, 1996, SUDAAN USERS MANUAL, V0, P0
   SLOVIC P, 1987, SCIENCE, V236, P280, DOI 10.1126/science.3563507
   Slovic P, 1982, RISK ANAL, V2, P83, DOI 10.1111/j.1539-6924.1982.tb01369.x
   TILLEY BC, 1990, J OCCUP ENVIRON MED, V32, P541, DOI 10.1097/00043764-199006000-00011
   Tilley BC, 1999, PREV MED, V28, P284, DOI 10.1006/pmed.1998.0439
   Tilley BC, 1999, PREV MED, V28, P276, DOI 10.1006/pmed.1998.0427
   Tilley BC, 1997, PREV MED, V26, P227, DOI 10.1006/pmed.1996.0132
   Vernon SW, 1997, CANCER EPIDEM BIOMAR, V6, P825
   VERNON SW, 1993, BREAST CANCER RES TR, V28, P137, DOI 10.1007/BF00666426
   Vernon SW, 1997, JNCI-J NATL CANCER I, V89, P1406, DOI 10.1093/jnci/89.19.1406
   VERNON SW, 1999, MONOGR NATL CANC I, V25, P101
   WATTS BG, 2000, BASELINE YEAR INTENT, V0, P1
   WEINSTEIN ND, 1995, HEALTH PSYCHOL, V14, P132, DOI 10.1037/0278-6133.14.2.132
   WEINSTEIN ND, 1988, HEALTH PSYCHOL, V7, P355, DOI 10.1037/0278-6133.7.4.355
   WEINSTEIN ND, 1984, HEALTH PSYCHOL, V3, P431, DOI 10.1037/0278-6133.3.5.431
   Winawer SJ, 1997, GASTROENTEROLOGY, V112, P594, DOI 10.1053/gast.1997.v112.agast970594
NR 60
TC 52
Z9 60
U1 0
U2 8
PU AMER ASSOC CANCER RESEARCH
PI BIRMINGHAM
PA PO BOX 11806, BIRMINGHAM, AL 35202 USA
SN 1055-9965
EI 
J9 CANCER EPIDEM BIOMAR
JI Cancer Epidemiol. Biomarkers Prev.
PD JAN 15
PY 2001
VL 10
IS 1
BP 35
EP 43
DI 
PG 9
WC Oncology; Public, Environmental & Occupational Health
SC Oncology; Public, Environmental & Occupational Health
GA 396TA
UT WOS:000166651600006
PM 11205487
DA 2025-02-23
ER

PT J
AU Djuric, Z
   Chen, G
   Doerge, DR
   Heilbrun, LK
   Kucuk, O
AF Djuric, Z
   Chen, G
   Doerge, DR
   Heilbrun, LK
   Kucuk, O
TI Effect of soy isoflavone supplementation on markers of oxidative stress in men and women
SO CANCER LETTERS
LA English
DT Article
DE soy; oxidative damage; isoflavone; DNA damage
ID low-density-lipoprotein; dna-damage; mass-spectrometry; blood; genistein; phytoestrogens; resistance; daidzein; cancer; humans
AB Dietary intake of soy has been linked with decreased cancer risk, and the active compounds in soy that have been identified include the isoflavones genistein and daidzein. Since these compounds have antioxidant properties, we examined levels of oxidative damage in blood of six women and six men before and during soy supplementation using Novasoy tablets. Blood samples were obtained at weekly intervals for 3 weeks from the women taking 50-mg isoflavones once daily and the men taking 50-mg isoflavones twice daily. Plasma levels of genistein and daidzein increased after supplementation with maximal levels occurring at 2 weeks for the women while levels in men kept increasing over the 3 weeks of study. There was wide variation between individuals in the levels of isoflavones achieved. Mean levels of 5-hydroxymethyl-2'-deoxyuridine (5-OHmdU) in DNA from nucleated blood cells decreased after I week of supplementation in the women, with a decrease of 47% in mean 5-OHmdU levels after 3 weeks. In men, mean 5-OHmdU levels did not decrease until after 3 weeks of supplementation, at which there was 61% decrease. Mean plasma levels of 8-isoprostanes were not changed appreciably in either men or women. These pilot results suggest that soy isoflavone supplementation decreases levels of oxidative DNA damage in humans, and this may be a mechanism behind the cancer-preventive effects of soy isoflavones. (C) 2001 Elsevier Science Ireland Ltd. All rights reserved.
C1 Barbara Ann Karmanos Canc Inst, Detroit, MI 48201 USA.
   Natl Ctr Toxicol Res, Jefferson, AR 72079 USA.
C3 Barbara Ann Karmanos Cancer Institute; US Food & Drug Administration (FDA)
RP Barbara Ann Karmanos Canc Inst, 110 E Warren, Detroit, MI 48201 USA.
EM djuricz@karmanos.org
FU NCI NIH HHS [CA 22453] Funding Source: Medline
CR ADLERCREUTZ H, 1993, LANCET, V342, P1209, DOI 10.1016/0140-6736(93)92188-Y
   ADLERCREUTZ H, 1995, ENVIRON HEALTH PERSP, V103, P103, DOI 10.2307/3432518
   Arai Y, 2000, J NUTR, V130, P2243
   Arora A, 2000, ARCH BIOCHEM BIOPHYS, V373, P102, DOI 10.1006/abbi.1999.1525
   Arora A, 1998, ARCH BIOCHEM BIOPHYS, V356, P133, DOI 10.1006/abbi.1998.0783
   Cai QY, 1996, NUTR CANCER, V25, P1, DOI 10.1080/01635589609514423
   CIULLA TA, 1988, ANAL BIOCHEM, V174, P485, DOI 10.1016/0003-2697(88)90047-4
   Doerge DR, 2000, DRUG METAB DISPOS, V28, P298
   Doerge DR, 2000, RAPID COMMUN MASS SP, V14, P673, DOI 10.1002/(SICI)1097-0231(20000430)14:8<673::AID-RCM935>3.0.CO;2-F
   Giles D, 1997, NUTR CANCER, V29, P77, DOI 10.1080/01635589709514605
   Ho SC, 2000, J NUTR, V130, P2590, DOI 10.1093/jn/130.10.2590
   Hodgson JM, 1999, ATHEROSCLEROSIS, V145, P167, DOI 10.1016/S0021-9150(99)00029-5
   Holder CL, 1999, J AGR FOOD CHEM, V47, P3764, DOI 10.1021/jf9902651
   Izumi T, 2000, J NUTR, V130, P1695, DOI 10.1093/jn/130.7.1695
   Marnett LJ, 2000, CARCINOGENESIS, V21, P361, DOI 10.1093/carcin/21.3.361
   Mitchell JH, 1999, EUR J NUTR, V38, P143, DOI 10.1007/s003940050055
   Nestel PJ, 1997, ARTERIOSCL THROM VAS, V17, P3392, DOI 10.1161/01.ATV.17.12.3392
   RuizLarrea MB, 1997, FREE RADICAL RES, V26, P63, DOI 10.3109/10715769709097785
   Setchell KDR, 2001, J NUTR, V131, P1362S, DOI 10.1093/jn/131.4.1362S
   Stoll BA, 1997, ANN ONCOL, V8, P223, DOI 10.1023/A:1008237505645
   Tikkanen MJ, 1998, P NATL ACAD SCI USA, V95, P3106, DOI 10.1073/pnas.95.6.3106
   Wiseman H, 2000, AM J CLIN NUTR, V72, P395
   Xu X, 2000, J NUTR, V130, P798, DOI 10.1093/jn/130.4.798
   Yu F, 1999, BIOMARKERS, V4, P85, DOI 10.1080/135475099231029
NR 24
TC 118
Z9 139
U1 0
U2 12
PU ELSEVIER IRELAND LTD
PI CLARE
PA ELSEVIER HOUSE, BROOKVALE PLAZA, EAST PARK SHANNON, CO, CLARE, 00000, IRELAND
SN 0304-3835
EI 1872-7980
J9 CANCER LETT
JI Cancer Lett.
PD OCT 22
PY 2001
VL 172
IS 1
BP 1
EP 6
DI 10.1016/S0304-3835(01)00627-9
PG 6
WC Oncology
SC Oncology
GA 476PX
UT WOS:000171238900001
PM 11595123
DA 2025-02-23
ER

PT J
AU Michaud, DS
   Augustsson, K
   Rimm, EB
   Stampfer, MJ
   Willett, WC
   Giovannucci, E
AF Michaud, DS
   Augustsson, K
   Rimm, EB
   Stampfer, MJ
   Willett, WC
   Giovannucci, E
TI A prospective study on intake of animal products and risk of prostate cancer
SO CANCER CAUSES & CONTROL
LA English
DT Article
DE cohort study; dairy intake; prostate cancer; red meat intake
ID food frequency questionnaire; dietary-fat; cohort; reproducibility; consumption; validity; calcium; acids; men
AB Objective: Association between animal products and prostate cancer have been observed in numerous observational studies, but it is not clear whether the high fat content of these foods or some other component accounts for these associations. We examine these associations among 51,529 men who contributed detailed dietary data. Methods: Participants of the Health Professionals Follow-Up Study completed a semiquantitative food-frequency questionnaire in 1986, and subsequently in 1990 and 1994. Other data on potential risk factors were collected at baseline and in subsequent questionnaires during follow-up. Between 1986 and 1996, 1897 total cases of prostate cancer (excluding stage A(1)) and 249 metastatic cancers were identified. We used pooled logistic regression for analyses of diet and prostate cancer. Results: Intakes of total meat, red meat, and dairy products were not associated with risk of total or advanced prostate cancer. An elevated risk for metastatic prostate cancer was observed with intake of red meat (relative risk (RR) = 1.6 for top vs. bottom quintile comparison, 95% confidence interval (CI) = 1.0-2.5); this association was slightly attenuated after controlling for saturated and alpha -linolenic fatty acids (RR = 1.5, 95% CI = 0.88-2.5). Processed meats, bacon and beef, pork or lamb as a main dish each contributed to an elevated risk of metastatic prostate cancer. Dairy product intake increased risk of metastatic prostate cancer (RR = 1.4, 95% CI = 0.91-2.2 for top vs. bottom quintile comparison), but no association remained after controlling for calcium and other fatty acids. A high intake in both red meat and dairy product was associated with a statistically significant two-fold elevation in risk of metastatic prostate cancer, compared to low intake of both products; however, most of the excess risk could be explained by known nutritional components of these foods. Conclusions: Intakes of red meat and dairy products appear to be related to increased risk of metastatic prostate cancer. While known nutrients, such as calcium and fatty acids, may explain most of the dairy association observed, it appears that a portion of the risk of metastatic prostate cancer associated with red meat intake remains unexplained.
C1 Harvard Univ, Sch Publ Hlth, Dept Nutr, Boston, MA 02115 USA.
   Harvard Univ, Sch Publ Hlth, Dept Epidemiol, Boston, MA 02115 USA.
   Harvard Univ, Sch Med, Boston, MA 02115 USA.
   Brigham & Womens Hosp, Dept Med, Channing Lab, Boston, MA 02115 USA.
   Karolinska Inst, Dept Med Epidemiol, SE-17177 Stockholm, Sweden.
C3 Harvard University; Harvard T.H. Chan School of Public Health; Harvard University; Harvard T.H. Chan School of Public Health; Harvard University; Harvard Medical School; Harvard University; Harvard University Medical Affiliates; Brigham & Women's Hospital; Karolinska Institutet
RP Michaud, DS (corresponding author), NCI, 6120 Execut Blvd,EPS Rm 7026, Rockville, MD 20852 USA.
FU NCI NIH HHS [CA 55075] Funding Source: Medline; NHLBI NIH HHS [HL 35464] Funding Source: Medline
CR *AM CANC SOC I, 2000, CANC FACTS FIG 2000, V0, P0
   Bosland MC, 1999, J NATL CANCER I, V91, P489, DOI 10.1093/jnci/91.6.489
   Chan JM, 1998, CANCER CAUSE CONTROL, V9, P559, DOI 10.1023/A:1008823601897
   DAGOSTINO RB, 1990, STAT MED, V9, P1501, DOI 10.1002/sim.4780091214
   De Stéfani E, 2000, CANCER EPIDEM BIOMAR, V9, P335
   FESKANICH D, 1993, J AM DIET ASSOC, V93, P790, DOI 10.1016/0002-8223(93)91754-E
   Fiddler W, 1997, J AOAC INT, V80, P353
   GANN PH, 1994, J NATL CANCER I, V86, P281, DOI 10.1093/jnci/86.4.281
   Giovannucci E, 1998, CANCER RES, V58, P442
   Giovannucci E, 1999, JNCI-J NATL CANCER I, V91, P317, DOI 10.1093/jnci/91.4.317
   GIOVANNUCCI E, 1993, J NATL CANCER I, V85, P1571, DOI 10.1093/jnci/85.19.1571
   Giovannucci E, 1997, CANCER EPIDEM BIOMAR, V6, P557
   GIOVANNUCCI E, 1995, CANCER, V75, P1766, DOI 10.1002/1097-0142(19950401)75:7+<1766::AID-CNCR2820751604>3.0.CO;2-T
   Harvei S, 1997, INT J CANCER, V71, P545, DOI 10.1002/(SICI)1097-0215(19970516)71:4<545::AID-IJC7>3.0.CO;2-U
   Hirayama T, 1979, NATL CANCER INST MONOGR, V0, P149
   HSING AW, 1990, CANCER RES, V50, P6836
   Knize M G, 1999, ADV EXP MED BIOL, V459, P179
   Kolonel LN, 1999, JNCI-J NATL CANCER I, V91, P414, DOI 10.1093/jnci/91.5.414
   LEMARCHAND L, 1994, EPIDEMIOLOGY, V5, P276
   MILLS PK, 1989, CANCER-AM CANCER SOC, V64, P598, DOI 10.1002/1097-0142(19890801)64:3<598::AID-CNCR2820640306>3.0.CO;2-6
   PEEHL DM, 1994, CANCER RES, V54, P805
   RIMM EB, 1992, AM J EPIDEMIOL, V135, P1114, DOI 10.1093/oxfordjournals.aje.a116211
   Schuurman AG, 1999, CANCER, V86, P1019, DOI 10.1002/(SICI)1097-0142(19990915)86:6<1019::AID-CNCR18>3.0.CO;2-H
   Siu DC, 1998, J CHROMATOGR A, V804, P157, DOI 10.1016/S0021-9673(97)01245-4
   SLATTERY ML, 1990, AM J CLIN NUTR, V52, P752, DOI 10.1093/ajcn/52.4.752
   SNOWDON DA, 1984, AM J EPIDEMIOL, V120, P244, DOI 10.1093/oxfordjournals.aje.a113886
   STAMPFER MJ, 1984, AM J EPIDEMIOL, V119, P837, DOI 10.1093/oxfordjournals.aje.a113804
   STAVRIC B, 1995, FOOD CHEM TOXICOL, V33, P815, DOI 10.1016/0278-6915(95)00047-6
   Veierod MB, 1997, INT J CANCER, V73, P634, DOI 10.1002/(SICI)1097-0215(19971127)73:5<634::AID-IJC4>3.0.CO;2-Y
   Willett W, 1990, NUTR EPIDEMIOLOGY, V0, P0
NR 30
TC 169
Z9 192
U1 0
U2 10
PU KLUWER ACADEMIC PUBL
PI DORDRECHT
PA SPUIBOULEVARD 50, PO BOX 17, 3300 AA DORDRECHT, NETHERLANDS
SN 0957-5243
EI 
J9 CANCER CAUSE CONTROL
JI Cancer Causes Control
PD AUG 15
PY 2001
VL 12
IS 6
BP 557
EP 567
DI 10.1023/A:1011256201044
PG 11
WC Oncology; Public, Environmental & Occupational Health
SC Oncology; Public, Environmental & Occupational Health
GA 455XC
UT WOS:000170052200009
PM 11519764
DA 2025-02-23
ER

PT J
AU Jacobs, EJ
   Connell, CJ
   Patel, AV
   Chao, A
   Rodriguez, C
   Seymour, J
AF Jacobs, EJ
   Connell, CJ
   Patel, AV
   Chao, A
   Rodriguez, C
   Seymour, J
TI Multivitamin use and colon cancer mortality in the Cancer Prevention Study II cohort (United States)
SO CANCER CAUSES & CONTROL
LA English
DT Article
DE alcohol; cohort studies; colon cancer; folic acid; multivitamins
ID methylenetetrahydrofolate reductase polymorphism; dietary-folate consumption; colorectal-cancer; risk; alcohol; adenomas; carcinogenesis; micronutrients; methionine; smoking
AB Objective: Multivitamins contain several nutrients, including folic acid, which are hypothesized to reduce colon cancer risk. Previous epidemiologic studies have suggested that effects of multivitamins containing substantial amounts of folic acid (introduced in 1973) may not be evident until 15 or more years since first use. Methods: We examined the association between daily multivitamin use and colon cancer mortality among 806,397 US men and women in the Cancer Prevention Study 11 cohort who completed a questionnaire at enrollment in 1982 and were followed for mortality through 1998. Results: After multivariate adjustment, multivitamin use at enrollment showed little association with colon cancer mortality. After 15 years since first use of a multivitamin potentially containing folic acid, we observed slightly decreased risk of colon cancer mortality (rate ratio (RR) = 0.89, 95% confidence interval (CI) 0.80-0.99). Consistent with previous reports, this association was stronger among participants consuming two or more alcoholic drinks per day (RR = 0.71, 95% CI 0.56-0.91). Conclusion: Our results are consistent with a modest reduction in colon cancer mortality associated with use of folic acid-containing multivitamins among moderate to heavy alcohol users.
C1 Amer Canc Soc, Natl Home Off, Dept Epidemiol & Surveillance Res, Atlanta, GA 30329 USA.
C3 American Cancer Society
RP Jacobs, EJ (corresponding author), Amer Canc Soc, Natl Home Off, Dept Epidemiol & Surveillance Res, 1599 Clifton Rd NE, Atlanta, GA 30329 USA.
CR ALAIMO K, 1994, ADV DATA, V258, P0
   Baron JA, 1998, J NATL CANCER I, V90, P57, DOI 10.1093/jnci/90.1.57
   BENITO E, 1993, INT J CANCER, V55, P213, DOI 10.1002/ijc.2910550208
   BENITO E, 1991, INT J CANCER, V49, P161, DOI 10.1002/ijc.2910490202
   BIRD CL, 1995, CANCER EPIDEM BIOMAR, V4, P709
   BoutronRuault MC, 1996, NUTR CANCER, V26, P337, DOI 10.1080/01635589609514489
   CALLE EE, 1993, AM J EPIDEMIOL, V137, P235, DOI 10.1093/oxfordjournals.aje.a116664
   Chen J, 1996, CANCER RES, V56, P4862
   Choi SW, 2000, J NUTR, V130, P129, DOI 10.1093/jn/130.2.129
   FERRARONI M, 1994, BRIT J CANCER, V70, P1150, DOI 10.1038/bjc.1994.463
   Food and Drug Administration, 1973, FED REGISTER, V38, P20725
   FREUDENHEIM JL, 1991, INT J EPIDEMIOL, V20, P368, DOI 10.1093/ije/20.2.368
   GIOVANNUCCI E, 1995, JNCI-J NATL CANCER I, V87, P265, DOI 10.1093/jnci/87.4.265
   GIOVANNUCCI E, 1993, J NATL CANCER I, V85, P875, DOI 10.1093/jnci/85.11.875
   Giovannucci E, 1998, ANN INTERN MED, V129, P517, DOI 10.7326/0003-4819-129-7-199810010-00002
   Glynn SA, 1996, CANCER EPIDEM BIOMAR, V5, P487
   Gregory JF, 1997, EUR J CLIN NUTR, V51, P0
   HILLMAN RS, 1982, ANNU REV MED, V33, P345, DOI 10.1146/annurev.me.33.020182.002021
   Jacobs EJ, 2001, CANCER EPIDEM BIOMAR, V10, P17
   Kim YI, 1999, J NUTR BIOCHEM, V10, P66, DOI 10.1016/S0955-2863(98)00074-6
   LaVecchia C, 1997, INT J CANCER, V73, P525, DOI 10.1002/(SICI)1097-0215(19971114)73:4<525::AID-IJC12>3.0.CO;2-8
   Ma J, 1997, CANCER RES, V57, P1098
   Martínez ME, 1999, CANCER RES, V59, P5181
   MEYER F, 1993, AM J EPIDEMIOL, V138, P225, DOI 10.1093/oxfordjournals.aje.a116851
   Negri E, 2000, J NATL CANCER I, V92, P1270, DOI 10.1093/jnci/92.15.1270-a
   PERCY C, 1981, AM J PUBLIC HEALTH, V71, P242, DOI 10.2105/AJPH.71.3.242
   Rohan TE, 2000, J NATL CANCER I, V92, P266, DOI 10.1093/jnci/92.3.266
   Song J, 2000, CANCER RES, V60, P3191
   STELLMAN SD, 1986, JNCI-J NATL CANCER I, V76, P1057
   THUN MJ, 1992, JNCI-J NATL CANCER I, V84, P1491, DOI 10.1093/jnci/84.19.1491
   Tseng M, 1996, AM J EPIDEMIOL, V144, P1005, DOI 10.1093/oxfordjournals.aje.a008871
   Watkins ML, 2000, AM J EPIDEMIOL, V152, P149, DOI 10.1093/aje/152.2.149
   White E, 1997, CANCER EPIDEM BIOMAR, V6, P769
   *WHO, 1997, INT CLASS DIS MAN IN, V0, P0
   [World Cancer Research Fund American Institute for Cancer Research], 1997, FOOD NUTR PREV CANC, V0, P0
   Zhang SM, 1999, JAMA-J AM MED ASSOC, V281, P1632, DOI 10.1001/jama.281.17.1632
NR 36
TC 53
Z9 58
U1 0
U2 2
PU KLUWER ACADEMIC PUBL
PI DORDRECHT
PA VAN GODEWIJCKSTRAAT 30, 3311 GZ DORDRECHT, NETHERLANDS
SN 0957-5243
EI 
J9 CANCER CAUSE CONTROL
JI Cancer Causes Control
PD DEC 15
PY 2001
VL 12
IS 10
BP 927
EP 934
DI 10.1023/A:1013716323466
PG 8
WC Oncology; Public, Environmental & Occupational Health
SC Oncology; Public, Environmental & Occupational Health
GA 510QQ
UT WOS:000173219100008
PM 11808712
DA 2025-02-23
ER

PT J
AU Feigelson, HS
   Calle, EE
   Robertson, AS
   Wingo, PA
   Thun, MJ
AF Feigelson, HS
   Calle, EE
   Robertson, AS
   Wingo, PA
   Thun, MJ
TI Alcohol consumption increases the risk of fatal breast cancer (United States)
SO CANCER CAUSES & CONTROL
LA English
DT Article
DE alcohol consumption; breast cancer; mortality; prospective studies
ID dietary-folate consumption; women; mortality; survival; recurrence; models; life
AB Objective: To investigate the hypothesis that alcohol consumption increases the risk of breast cancer mortality. Methods: We examined breast cancer mortality in relation to self-reported alcohol consumption in women from the American Cancer Society Cancer Prevention Study (CPS)-II. After 14. years of follow-up, 1,442 eligible breast cancer deaths were observed among 242,010 women. Cox proportional hazards models were constructed for total alcohol consumption and for beer, wine, and liquor separately. Results: Total alcohol consumption was associated with increased risk of fatal breast cancer among post- but not pre- or perimenopausal women. Even less than one drink/day was associated with up to a 30% increase in breast cancer mortality among postmenopausal women compared to non-drinkers (RR = 1.3, 95% CL 1.1-1.6 for women drinking 0.26- <1 drink/day). When examined separately, consumption of beer, wine, and liquor each increased the risk of breast cancer among postmenopausal women. We found no evidence that alcohol consumption was more deleterious among women at high risk for breast cancer compared to average-risk women. Conclusion: This study adds to the evidence that postmenopausal women can reduce their risk of breast cancer by avoiding or minimizing their use of alcohol.
C1 Amer Canc Soc, Natl Home Off, Dept Epidemiol & Surveillance Res, Atlanta, GA 30329 USA.
   Ctr Dis Control & Prevent, Div Canc Prevent & Control, Atlanta, GA 30341 USA.
C3 American Cancer Society; Centers for Disease Control & Prevention - USA; Division of Cancer Prevention & Control (DCPC)
RP Amer Canc Soc, Natl Home Off, Dept Epidemiol & Surveillance Res, 1599 Clifton Rd NE, Atlanta, GA 30329 USA.
CR Breslow NE, 1987, STAT METHODS CANC RE, VII, P0
   CALLE EE, 1993, AM J EPIDEMIOL, V137, P235, DOI 10.1093/oxfordjournals.aje.a116664
   COLDITZ GA, 1995, CANCER EPIDEM BIOMAR, V4, P567
   COX DR, 1972, J R STAT SOC B, V34, P187
   Dorgan JF, 2001, JNCI-J NATL CANCER I, V93, P710, DOI 10.1093/jnci/93.9.710
   EWERTZ M, 1991, INT J CANCER, V49, P526, DOI 10.1002/ijc.2910490409
   GAIL MH, 1989, JNCI-J NATL CANCER I, V81, P1879, DOI 10.1093/jnci/81.24.1879
   Garfinkel L, 1985, NATL CANCER INST MONOGR, V67, P49
   Garland M, 1999, CANCER EPIDEM BIOMAR, V8, P1017
   Greenlee RT, 2000, CA-CANCER J CLIN, V50, P7, DOI 10.3322/canjclin.50.1.7
   HANKINSON SE, 1995, J NATL CANCER I, V87, P1297, DOI 10.1093/jnci/87.17.1297
   Hebert JR, 1998, BREAST CANCER RES TR, V51, P17, DOI 10.1023/A:1006056915001
   Kleinbaum G, 1982, EPIDEMIOLOGIC RES PR, V0, P0
   LONGNECKER MP, 1994, CANCER CAUSE CONTROL, V5, P73, DOI 10.1007/BF01830729
   Negri E, 2000, J NATL CANCER I, V92, P1270, DOI 10.1093/jnci/92.15.1270-a
   PARKIN DM, 1984, B WORLD HEALTH ORGAN, V62, P163, DOI 10.1139/b84-027
   REICHMAN ME, 1993, J NATL CANCER I, V85, P722, DOI 10.1093/jnci/85.9.722
   Rohan TE, 2000, CANCER CAUSE CONTROL, V11, P239, DOI 10.1023/A:1008933824645
   Rohan TE, 2000, J NATL CANCER I, V92, P266, DOI 10.1093/jnci/92.3.266
   Saxe GA, 1999, BREAST CANCER RES TR, V53, P241, DOI 10.1023/A:1006190820231
   SCHATZKIN A, 1994, CANCER, V74, P1101, DOI 10.1002/1097-0142(19940801)74:3+<1101::AID-CNCR2820741519>3.0.CO;2-X
   Singletary K, 1997, ALCOHOL CLIN EXP RES, V21, P334
   Smith-Warner SA, 1998, JAMA-J AM MED ASSOC, V279, P535, DOI 10.1001/jama.279.7.535
   Thun MJ, 1997, NEW ENGL J MED, V337, P1705, DOI 10.1056/NEJM199712113372401
   Wojcik BE, 1998, CANCER, V82, P1310, DOI 10.1002/(SICI)1097-0142(19980401)82:7<1310::AID-CNCR14>3.0.CO;2-9
   World Health Organization, 1977, INT CLASS DIS MAN IN, V0, P0
   Yu H, 1998, JAMA-J AM MED ASSOC, V280, P1138, DOI 10.1001/jama.280.13.1138-a
   ZHANG SM, 1995, CANCER, V76, P275, DOI 10.1002/1097-0142(19950715)76:2<275::AID-CNCR2820760218>3.0.CO;2-6
   Zhang SM, 1999, JAMA-J AM MED ASSOC, V281, P1632, DOI 10.1001/jama.281.17.1632
NR 29
TC 35
Z9 40
U1 3
U2 14
PU SPRINGER
PI DORDRECHT
PA VAN GODEWIJCKSTRAAT 30, 3311 GZ DORDRECHT, NETHERLANDS
SN 0957-5243
EI 1573-7225
J9 CANCER CAUSE CONTROL
JI Cancer Causes Control
PD DEC 15
PY 2001
VL 12
IS 10
BP 895
EP 902
DI 10.1023/A:1013737616987
PG 8
WC Oncology; Public, Environmental & Occupational Health
SC Oncology; Public, Environmental & Occupational Health
GA 510QQ
UT WOS:000173219100004
PM 11808708
DA 2025-02-23
ER

PT J
AU Barnett, JB
   Woods, MN
   Rosner, B
   McCormack, C
   Longcope, C
   Houser, RF
   Gorbach, SL
AF Barnett, JB
   Woods, MN
   Rosner, B
   McCormack, C
   Longcope, C
   Houser, RF
   Gorbach, SL
TI Sex hormone levels in premenopausal African-American women with upper and lower body fat phenotypes
SO NUTRITION AND CANCER-AN INTERNATIONAL JOURNAL
LA English
DT Article
ID breast-cancer risk; protein-bound estradiol; postmenopausal women; binding globulin; black-women; estrogen concentrations; androgenic activity; steroid-hormones; nurses health; white women
AB Bodyfat distribution may be a better marker of a hormonal pattern associated with increased breast cancer risk than obesity. This cross-sectional study of 106 healthy premenopausal African-American (AA) women compared the midfollicular phase sex hormone and sex hormone-binding globulin levels in upper body fat (UBF) and lower body fat (LBF) phenotype and obese and nonobese women. Multivariate regression analyses were used to control for various confounders, including dietary factors. UBF phenotype women had 37% (P = 0.02), 50% (P = 0.01), 52% (P = 0.007), and 50% (P = 0. 009) higher levels of estradiol (E(2)), free E(2), testosterone (T), and free T, respectively, than LBF phenotype women. Only %free T was higher in obese than in nonobese women (P = 0. 02). The levels of E(2), free E(2), %free E(2), T, and free T were higher [by 42% (P = 0. 01), 68% (P = 0.001), 18% (P = 0.04), 36% (P = 0.04), and 61 % (P = 0.01), respectively] and the level of sex hormone-binding globulin was lower [by 28% (P = 0.04)] in obese UBF than in nonobese LBF phenotype women. These findings support the hypothesis that bodyfat distribution may be a better marker of a hormonal pattern associated with increased breast cancer risk than obesity. Obese UBF phenotype AA women, in particular, have a high-risk hormonal profile. Future breast cancer studies might consider controlling for measures of obesity and bodyfat distribution to minimize confounding.
C1 Tufts Univ, Sch Med, Dept Family Med & Community Hlth, Nutr Unit, Boston, MA 02111 USA.
   Harvard Univ, Sch Med, Channing Lab, Boston, MA 02115 USA.
   Univ Massachusetts, Sch Med, Dept Med, Worcester, MA 01655 USA.
   Univ Massachusetts, Sch Med, Dept Obstet & Gynecol, Worcester, MA 01655 USA.
   Tufts Univ, Gerald J & Dorothy R Friedman Sch Nutr Sci & Poli, Medford, MA 02155 USA.
C3 Tufts University; Harvard University; Harvard Medical School; University of Massachusetts System; University of Massachusetts Worcester; University of Massachusetts System; University of Massachusetts Worcester; Tufts University
RP Barnett, JB (corresponding author), Tufts Univ, Sch Med, Dept Family Med & Community Hlth, Nutr Unit, Boston, MA 02111 USA.
EM junaidah.barnett@tufts.edu
FU NCRR NIH HHS [MO1-RR-00054] Funding Source: Medline
CR ADAMSCAMPBELL LL, 1990, J NATL MED ASSOC, V82, P573
   Albu JB, 1997, DIABETES, V46, P456, DOI 10.2337/diabetes.46.3.456
   BALLARDBARBASH R, 1994, CANCER-AM CANCER SOC, V74, P1090, DOI 10.1002/1097-0142(19940801)74:3+<1090::AID-CNCR2820741518>3.0.CO;2-X
   BALLARDBARBASH R, 1990, JNCI-J NATL CANCER I, V82, P286, DOI 10.1093/jnci/82.4.286
   BJORNTORP P, 1985, HLTH IMPLICATION OBE, V0, P0
   BRAY GA, 1976, JAMA-J AM MED ASSOC, V235, P1487, DOI 10.1001/jama.235.14.1487
   BRUNING PF, 1985, BRIT J CANCER, V51, P479, DOI 10.1038/bjc.1985.69
   Cleary MP, 1997, P SOC EXP BIOL MED, V216, P28, DOI 10.3181/00379727-216-44153B
   COLDITZ GA, 1993, CANCER-AM CANCER SOC, V71, P1480, DOI 10.1002/cncr.2820710413
   DUSTAN HP, 1990, CARDIOVASC DRUG THER, V4, P395, DOI 10.1007/BF02603183
   EVANS DJ, 1983, J CLIN ENDOCR METAB, V57, P304, DOI 10.1210/jcem-57-2-304
   FOLSOM AR, 1990, AM J EPIDEMIOL, V131, P794, DOI 10.1093/oxfordjournals.aje.a115570
   FRANZ C, 1979, STEROIDS, V34, P563, DOI 10.1016/S0039-128X(79)80017-3
   GASPERINO JA, 1995, METABOLISM, V44, P30, DOI 10.1016/0026-0495(95)90285-6
   GLASS AR, 1981, METABOLISM, V30, P89, DOI 10.1016/0026-0495(81)90224-9
   GOLDIN BR, 1994, ADV EXP MED BIOL, V364, P35
   HAMMOND GL, 1980, J BIOL CHEM, V255, P5023
   Hankinson SE, 1998, JNCI-J NATL CANCER I, V90, P1292, DOI 10.1093/jnci/90.17.1292
   HANKINSON SE, 1995, CANCER EPIDEM BIOMAR, V4, P649
   Huang Z, 1999, AM J EPIDEMIOL, V150, P1316, DOI 10.1093/oxfordjournals.aje.a009963
   Huang ZP, 1997, JAMA-J AM MED ASSOC, V278, P1407, DOI 10.1001/jama.278.17.1407
   JACKSON B, 1986, J AM DIET ASSOC, V86, P1531
   Kaaks R, 1996, CANCER CAUSE CONTROL, V7, P605, DOI 10.1007/BF00051703
   Key TJ, 1999, ENDOCR-RELAT CANCER, V6, P175, DOI 10.1677/erc.0.0060175
   KIRSCHNER MA, 1990, J CLIN ENDOCR METAB, V70, P473, DOI 10.1210/jcem-70-2-473
   Lohman TG, 1988, ANTHR STANDARDIZATIO, V0, P0
   LONGCOPE C, 1986, MATURITAS, V8, P189, DOI 10.1016/0378-5122(86)90025-3
   MAHAN KL, 1992, KRAUSES FOOD NUTR DI, V0, P0
   Mannisto S, 1996, INT J CANCER, V68, P8, DOI 10.1002/(SICI)1097-0215(19960927)68:1<8::AID-IJC2>3.0.CO;2-V
   MELNYK MG, 1994, J AM DIET ASSOC, V94, P536, DOI 10.1016/0002-8223(94)90218-6
   MICKELSON KF, 1974, FEBS LETT, V44, P1
   MOORE JW, 1982, INT J CANCER, V29, P17, DOI 10.1002/ijc.2910290105
   Moormeier J, 1996, ANN INTERN MED, V124, P897, DOI 10.7326/0003-4819-124-10-199605150-00007
   Nagata C, 1997, ENVIRON HEALTH PERSP, V105, P994
   Peacock SL, 1999, AM J EPIDEMIOL, V149, P339, DOI 10.1093/oxfordjournals.aje.a009818
   Potischman N, 1996, JNCI-J NATL CANCER I, V88, P756, DOI 10.1093/jnci/88.11.756
   POTISCHMAN N, 1994, CANCER RES, V54, P5363
   Ries LA, 2000, SEER CANC STAT REV 1, V0, P0
   ROSE DP, 1991, AM J CLIN NUTR, V54, P520, DOI 10.1093/ajcn/54.3.520
   SCHAPIRA DV, 1991, CANCER, V67, P2215, DOI 10.1002/1097-0142(19910415)67:8<2215::AID-CNCR2820670836>3.0.CO;2-Q
   SCHAPIRA DV, 1990, ANN INTERN MED, V112, P182, DOI 10.7326/0003-4819-112-3-182
   SCHATZKIN A, 1987, JNCI-J NATL CANCER I, V78, P213
   SECRETO G, 1994, ANTICANCER RES, V14, P2113
   SECRETO G, 1984, CANCER RES, V44, P5902
   SECRETO G, 1989, CANCER RES, V49, P471
   SIITERI PK, 1987, AM J CLIN NUTR, V45, P277, DOI 10.1093/ajcn/45.1.277
   STJOER S, 1983, J AM DIET ASSOC, V83, P155
   Tchernof A, 1996, J ENDOCRINOL, V150, P0
   WOLF AM, 1994, INT J EPIDEMIOL, V23, P991, DOI 10.1093/ije/23.5.991
   Woods MN, 1996, JNCI-J NATL CANCER I, V88, P1369, DOI 10.1093/jnci/88.19.1369
   ZUMOFF B, 1981, METABOLISM, V30, P1011, DOI 10.1016/0026-0495(81)90102-5
   ZUMOFF B, 1982, CANCER RES, V42, P3289
NR 52
TC 15
Z9 16
U1 0
U2 2
PU LAWRENCE ERLBAUM ASSOC INC-TAYLOR & FRANCIS
PI PHILADELPHIA
PA 325 CHESTNUT STREET, STE 800, PHILADELPHIA, PA 19106 USA
SN 0163-5581
EI 
J9 NUTR CANCER
JI Nutr. Cancer
PD JUN 15
PY 2001
VL 41
IS 1-2
BP 47
EP 56
DI 10.1207/S15327914NC41-1&2_6
PG 10
WC Oncology; Nutrition & Dietetics
SC Oncology; Nutrition & Dietetics
GA 565FN
UT WOS:000176358900006
PM 12094628
DA 2025-02-23
ER

PT J
AU Kim, YI
   Fawaz, K
   Knox, T
   Lee, YM
   Norton, R
   Libby, E
   Mason, JB
AF Kim, YI
   Fawaz, K
   Knox, T
   Lee, YM
   Norton, R
   Libby, E
   Mason, JB
TI Colonic mucosal concentrations of folate are accurately predicted by blood measurements of folate status among individuals ingesting physiologic quantities of folate
SO CANCER EPIDEMIOLOGY BIOMARKERS & PREVENTION
LA English
DT Article
ID gamma-glutamate synthetase; folic-acid derivatives; one-carbon metabolism; dietary-folate; vitamin status; homocysteine; serum; deficiency; population; cells
AB Folate status is inversely related to the risk of colorectal cancer. Whether conventional blood measurements of folate status accurately reflect folate concentrations in the colorectal mucosa has been a controversial topic. This is an important issue because accurate measures of folate status in the colorectal mucosa are important for ascertaining the risk of colorectal cancer in epidemiological studies and for determining the effects of folate supplementation in clinical trials. We examined whether conventional blood measurements of folate and a more sensitive, inverse indicator of systemic folate status, serum homocysteine, accurately reflect folate concentrations in human colonic mucosa obtained by endoscopic biopsy. Study subjects (n = 20) were participants in a randomized trial that investigated the effect of folate supplementation (5 mg daily for 1 year) on provisional molecular markers of colon cancer. Blood samples and biopsies of normal rectosigmoid mucosa were obtained at baseline, at 6 months, and at 1 year. Serum, RBC, and colonic mucosal folate and serum homocysteine concentrations were determined. Colonic mucosal folate concentrations correlated directly with serum folate concentrators at each time point (r = 0.572 0.845; P < 0.015) and with RBC folate concentrations at 6 months and 1 year (r = 0.747-0.771; P < 0.001). Colonic mucosal folate concentrations correlated inversely with serum homocysteine concentrations at each time point (r = -0.622-0.666; P < 0.008). Systemic measures of folate status did not correlate with colonic mucosal folate concentrations among individuals receiving supplemental folate, Our observations indicate that colonic mucosal concentrations of folate may be predicted accurately by blood measurements of folate status only among individuals not ingesting supraphysiological quantities of folate.
C1 Univ Toronto, Div Gastroenterol, Dept Med, Toronto, ON M5S 1A8, Canada.
   Univ Toronto, Div Gastroenterol, Dept Nutr Sci, Toronto, ON M5S 1A8, Canada.
   St Michaels Hosp, Toronto, ON M5S 1A8, Canada.
   Tufts Univ, Sch Med,New England Med Ctr, Dept Internal Med, Div Clin Nutr, Boston, MA 02111 USA.
   Tufts Univ, Sch Med,New England Med Ctr, Dept Internal Med, Div Gastroenterol, Boston, MA 02111 USA.
   Tufts Univ, Human Nutr Res Ctr Aging, Jean Mayer US Dept, Vitamin Metab Lab, Boston, MA 02111 USA.
C3 University of Toronto; University of Toronto; University of Toronto; Saint Michaels Hospital Toronto; Tufts Medical Center; Tufts University; Tufts University; Tufts Medical Center; Tufts University; United States Department of Agriculture (USDA)
RP Kim, YI (corresponding author), Univ Toronto, Div Gastroenterol, Dept Med, Room 7258,Med Sci Bldg,1 Kings Coll Circle, Toronto, ON M5S 1A8, Canada.
FU NCI NIH HHS [1-UO1 CA63812-01, R01 CA59005-05S1] Funding Source: Medline; NCRR NIH HHS [MO1 RR00054] Funding Source: Medline; NIDDK NIH HHS [P30 DK34928GRASP] Funding Source: Medline
CR BALAGHI M, 1993, BIOCHEM J, V291, P145, DOI 10.1042/bj2910145
   Bird OD, 1972, ANAL MICROBIOLOGY, V2, P409
   Camilo E, 1996, GASTROENTEROLOGY, V110, P991, DOI 10.1053/gast.1996.v110.pm8613033
   HERBERT V, 1964, P ROY SOC MED, V7, P126
   HOFFBRAND AV, 1966, J CLIN PATHOL, V19, P17, DOI 10.1136/jcp.19.1.17
   Kim YI, 1998, AM J CLIN NUTR, V68, P866, DOI 10.1093/ajcn/68.4.866
   Kim YI, 1999, J NUTR BIOCHEM, V10, P66, DOI 10.1016/S0955-2863(98)00074-6
   Kim YI, 1996, GUT, V39, P732, DOI 10.1136/gut.39.5.732
   Kim YI, 2001, AM J GASTROENTEROL, V96, P184, DOI 10.1111/j.1572-0241.2001.03474.x
   Kim YI, 2000, GASTROENTEROLOGY, V119, P151, DOI 10.1053/gast.2000.8518
   LEICHTER J, 1977, P SOC EXP BIOL MED, V154, P98, DOI 10.3181/00379727-154-39612
   LOWE KE, 1993, J BIOL CHEM, V268, P21665
   Mason JB, 2000, ADV ENZYME REGUL, V40, P127, DOI 10.1016/S0065-2571(99)00037-0
   Meenan J, 1997, GASTROENTEROLOGY, V112, P1163, DOI 10.1016/S0016-5085(97)70127-6
   Meenan J, 1996, GUT, V38, P410, DOI 10.1136/gut.38.3.410
   Moran RG, 1999, SEMIN ONCOL, V26, P24
   SELHUB J, 1992, AM J CLIN NUTR, V55, P131, DOI 10.1093/ajcn/55.1.131
   SELHUB J, 1993, JAMA-J AM MED ASSOC, V270, P2693, DOI 10.1001/jama.270.22.2693
   Selhub J, 1999, ANN INTERN MED, V131, P331, DOI 10.7326/0003-4819-131-5-199909070-00003
   Shane B, 1995, FOLATE HLTH DIS, V0, P1
   Tamura T, 1990, FOLIC ACID METABOLISM IN HEALTH AND DISEASE, V0, P121
   VARELAMOREIRAS G, 1992, J NUTR, V122, P986, DOI 10.1093/jn/122.4.986
   VESTER B, 1991, EUR J CLIN CHEM CLIN, V29, P549
   Weir DG, 1998, AM J CLIN NUTR, V68, P763, DOI 10.1093/ajcn/68.4.763
   WILSON SD, 1983, P NATL ACAD SCI-BIOL, V80, P6500, DOI 10.1073/pnas.80.21.6500
   WILSON SD, 1984, ANAL BIOCHEM, V142, P529, DOI 10.1016/0003-2697(84)90502-5
NR 26
TC 30
Z9 36
U1 0
U2 2
PU AMER ASSOC CANCER RESEARCH
PI BIRMINGHAM
PA PO BOX 11806, BIRMINGHAM, AL 35202 USA
SN 1055-9965
EI 
J9 CANCER EPIDEM BIOMAR
JI Cancer Epidemiol. Biomarkers Prev.
PD JUN 15
PY 2001
VL 10
IS 6
BP 715
EP 719
DI 
PG 5
WC Oncology; Public, Environmental & Occupational Health
SC Oncology; Public, Environmental & Occupational Health
GA 442BU
UT WOS:000169266000021
PM 11401925
DA 2025-02-23
ER

PT J
AU Kim, YS
   Milner, J
AF Kim, YS
   Milner, J
TI Molecular targets for selenium in cancer prevention
SO NUTRITION AND CANCER-AN INTERNATIONAL JOURNAL
LA English
DT Article
ID kappa-b activation; hydroperoxide glutathione-peroxidase; thioredoxin reductase-activity; epithelial tumor-cells; dna-binding activity; oxidative stress; redox regulation; prostate-cancer; in-vitro; inhibition
AB Mounting evidence reveals that selenium is a dietary constituent with anticarcinogenic and antitumorigenic properties. Various forms of selenium appear to be effective in bringing about these effects, although preclinical studies suggest that differences may arise as the quantity provided is reduced. The literature also documents the greater sensitivity of neoplastic cells to selenium than their nonneoplastic counterparts. Unfortunately, the minimal amount needed to bring about a positive effect in humans remains elusive. If there is a positive response to exaggerated intakes, it will likely be dependent on many factors, including the consumption of other dietary constituents, as well as variation in a host of genetic pathways involved with cancer. Although the biological basis of the reduction in cancer risk ascribed to selenium remains to be established, its consistency in retarding various experimentally induced tumors and suppressing the growth of various types of neoplasms in vitro and in vivo suggests that several mechanisms are involved. Depressed carcinogen bioactivation, reduced cell proliferation, and increased apoptosis raise the possibility that selenium works at a number of specific molecular targets involved with the cancer process. This review will focus on molecular targets involved with cell proliferation and apoptosis as possible mechanisms by which selenium might alter the cancer process.
C1 NCI, Nutr Sci Res Grp, Div Canc Prevent, Bethesda, MD 20892 USA.
   Penn State Univ, Dept Nutr, University Pk, PA 16803 USA.
C3 National Institutes of Health (NIH) - USA; NIH National Cancer Institute (NCI); Pennsylvania Commonwealth System of Higher Education (PCSHE); Pennsylvania State University; Pennsylvania State University - University Park
RP Milner, J (corresponding author), NCI, Nutr Sci Res Grp, Div Canc Prevent, 6130 Execut Bl,Rm 212, Bethesda, MD 20892 USA.
CR BAEUERLE PA, 1994, ANNU REV IMMUNOL, V12, P141, DOI 10.1146/annurev.immunol.12.1.141
   Baldwin AS, 1996, ANNU REV IMMUNOL, V14, P649, DOI 10.1146/annurev.immunol.14.1.649
   Beck MA, 1998, ANNU REV NUTR, V18, P93, DOI 10.1146/annurev.nutr.18.1.93
   Berggren M, 1997, ANTICANCER RES, V17, P3377
   Berggren MM, 1999, BIOCHEM PHARMACOL, V57, P187, DOI 10.1016/S0006-2952(98)00283-4
   Bowie A, 2000, BIOCHEM PHARMACOL, V59, P13, DOI 10.1016/S0006-2952(99)00296-8
   Brigelius-Flohe R, 1997, BIOCHEM J, V328, P199, DOI 10.1042/bj3280199
   Brigelius-Flohé R, 1999, FREE RADICAL BIO MED, V27, P951, DOI 10.1016/S0891-5849(99)00173-2
   BROWN K, 1995, SCIENCE, V267, P1485, DOI 10.1126/science.7878466
   Chen CJ, 2000, PROSTAG LEUKOTR ESS, V62, P261, DOI 10.1103/PhysRevD.62.094026
   Cho DY, 1999, BIOCHEM MOL BIOL INT, V47, P781
   Clark LC, 1996, JAMA-J AM MED ASSOC, V276, P1957, DOI 10.1001/jama.276.24.1957
   CROSS SM, 1995, SCIENCE, V267, P1353, DOI 10.1126/science.7871434
   ELBAYOUMY K, 1993, CARCINOGENESIS, V14, P1111, DOI 10.1093/carcin/14.6.1111
   Flohe L, 1997, FREE RADICAL BIO MED, V22, P1115, DOI 10.1016/S0891-5849(96)00501-1
   FOILES PG, 1995, INT J ONCOL, V7, P685
   Fukasawa K, 1996, SCIENCE, V271, P1744, DOI 10.1126/science.271.5256.1744
   Ganther HE, 1999, CARCINOGENESIS, V20, P1657, DOI 10.1093/carcin/20.9.1657
   Ghosh J, 1998, P NATL ACAD SCI USA, V95, P13182, DOI 10.1073/pnas.95.22.13182
   Gopalakrishna R, 1997, ARCH BIOCHEM BIOPHYS, V348, P37, DOI 10.1006/abbi.1997.0335
   GREEDER GA, 1980, SCIENCE, V209, P825, DOI 10.1126/science.7406957
   Hansen JC, 1996, ACTA VET SCAND, V37, P19
   Holben DH, 1999, J AM DIET ASSOC, V99, P836, DOI 10.1016/S0002-8223(99)00198-4
   HOLMGREN A, 1995, METHOD ENZYMOL, V252, P199
   Hsu TC, 2000, FREE RADICAL BIO MED, V28, P1338, DOI 10.1016/S0891-5849(00)00220-3
   Hughes DA, 1999, P NUTR SOC, V58, P79, DOI 10.1079/PNS19990012
   Huttunen JK, 1997, BIOMED ENVIRON SCI, V10, P220
   Ip C, 2000, CANCER RES, V60, P2882
   IP C, 1991, CANCER RES, V51, P595
   IP C, 1994, CARCINOGENESIS, V15, P187, DOI 10.1093/carcin/15.2.187
   Kaeck M, 1997, BIOCHEM PHARMACOL, V53, P921, DOI 10.1016/S0006-2952(97)00103-2
   Kaufmann SH, 2000, BIOESSAYS, V22, P1007, DOI 10.1002/1521-1878(200011)22:11<1007::AID-BIES7>3.3.CO;2-W
   KretzRemy C, 1996, J CELL BIOL, V133, P1083, DOI 10.1083/jcb.133.5.1083
   KUCHAN MJ, 1992, CANCER RES, V52, P1091
   Levine AJ, 1997, CELL, V88, P323, DOI 10.1016/S0092-8674(00)81871-1
   LU JX, 1995, BIOCHEM PHARMACOL, V50, P213, DOI 10.1016/0006-2952(95)00119-K
   MATTHEWS JR, 1992, NUCLEIC ACIDS RES, V20, P3821, DOI 10.1093/nar/20.15.3821
   Milner J A, 1986, ADV EXP MED BIOL, V206, P449
   MILNER JA, 1981, CANCER RES, V41, P1652
   NANO JL, 1989, BIOL TRACE ELEM RES, V20, P31, DOI 10.1007/BF02919096
   POIRIER KA, 1983, J NUTR, V113, P2147, DOI 10.1093/jn/113.11.2147
   RAO GN, 1994, J BIOL CHEM, V269, P32586
   Redman C, 1998, CANCER LETT, V125, P103, DOI 10.1016/S0304-3835(97)00497-7
   RONAI Z, 1995, INT J CANCER, V63, P428, DOI 10.1002/ijc.2910630322
   Schnurr K, 1999, ADV EXP MED BIOL, V469, P75
   SCHRAUZER GN, 1992, BIOL TRACE ELEM RES, V33, P51, DOI 10.1007/BF02783992
   SCHRAUZER GN, 1971, EXPERIENTIA, V27, P1069, DOI 10.1007/BF02138885
   SCHWARZ K, 1957, P SOC EXP BIOL MED, V95, P621, DOI 10.3181/00379727-95-23308
   SHAMBERGER RJ, 1969, CAN MED ASSOC J, V100, P682
   Sheikh MS, 2000, J CELL PHYSIOL, V182, P171, DOI 10.1002/(SICI)1097-4652(200002)182:2<171::AID-JCP5>3.0.CO;2-3
   Shen HM, 2000, FREE RADICAL BIO MED, V28, P1115, DOI 10.1016/S0891-5849(00)00206-9
   Sinha R, 1997, CARCINOGENESIS, V18, P1541, DOI 10.1093/carcin/18.8.1541
   Sinha R, 1999, CANCER LETT, V146, P135, DOI 10.1016/S0304-3835(99)00250-5
   Spallholz JE, 1997, BIOMED ENVIRON SCI, V10, P260
   SPYROU G, 1995, FEBS LETT, V368, P59, DOI 10.1016/0014-5793(95)00599-5
   Sun QA, 1999, J BIOL CHEM, V274, P24522, DOI 10.1074/jbc.274.35.24522
   Sundaram N, 2000, J NEURO-ONCOL, V46, P125, DOI 10.1023/A:1006436326003
   THOMPSON HJ, 1994, CARCINOGENESIS, V15, P183, DOI 10.1093/carcin/15.2.183
   Tolando R, 2000, FREE RADICAL BIO MED, V28, P979, DOI 10.1016/S0891-5849(00)00183-0
   VERNIE LN, 1979, BIOCHEM J, V180, P213, DOI 10.1042/bj1800213
   Wang XW, 1999, P NATL ACAD SCI USA, V96, P3706, DOI 10.1073/pnas.96.7.3706
   WATRACH AM, 1984, CANCER LETT, V25, P41, DOI 10.1016/S0304-3835(84)80024-5
   WEITZEL F, 1993, J BIOL CHEM, V268, P6288
   WHITTEMORE AS, 1995, JNCI-J NATL CANCER I, V87, P652, DOI 10.1093/jnci/87.9.652
   Zhong LW, 2000, J BIOL CHEM, V275, P18121, DOI 10.1074/jbc.M000690200
   Zhu ZJ, 2000, BIOCHEM PHARMACOL, V60, P1467, DOI 10.1016/S0006-2952(00)00461-5
NR 66
TC 48
Z9 56
U1 0
U2 6
PU LAWRENCE ERLBAUM ASSOC INC
PI MAHWAH
PA 10 INDUSTRIAL AVE, MAHWAH, NJ 07430-2262 USA
SN 0163-5581
EI 
J9 NUTR CANCER
JI Nutr. Cancer
PD JUN 15
PY 2001
VL 40
IS 1
BP 50
EP 54
DI 10.1207/S15327914NC401_10
PG 5
WC Oncology; Nutrition & Dietetics
SC Oncology; Nutrition & Dietetics
GA 506AE
UT WOS:000172947100010
PM 11799923
DA 2025-02-23
ER

PT J
AU Nilsen, TIL
   Vatten, LJ
AF Nilsen, TIL
   Vatten, LJ
TI Prospective study of colorectal cancer risk and physical activity, diabetes, blood glucose and BMI: exploring the hyperinsulinaemia hypothesis
SO BRITISH JOURNAL OF CANCER
LA English
DT Article
DE colorectal cancer; lifestyle factors; hyperinsulinaemia; risk
ID colon-cancer; united-states; dietary fiber; glycemic load; body-size; women; insulin; mellitus; men; obesity
AB A sedentary lifestyle, obesity, and a Westernized diet have been implicated in the aetiology of both colorectal cancer and non-insulin dependent diabetes mellitus, leading to the hypothesis that hyperinsulinaemia may promote colorectal cancer. We prospectively examined the association between colorectal cancer risk and factors related to insulin resistance and hyperinsulinaemia, including BMI, physical activity, diabetes mellitus, and blood glucose, in a cohort of 75 219 Norwegian men and women. Information on incident cases of colorectal cancer was made available from the Norwegian Cancer Registry. Reported P values are two-sided. During 12 years of follow up, 730 cases of colorectal cancer were registered. In men, but not in women, we found a negative association with leisure-time physical activity (P for trend = 0.002), with an age-adjusted RR for the highest Versus the lowest category of activity of 0.54 (95% CI = 0.37-0.79). Women, but not men, with a history of diabetes were at increased risk of colorectal cancer (age-adjusted RR = 1.55; 95% GI = 1.04-2.31), as were women with non-lasting blood glucose greater than or equal to8.0 mmol l(-1) (age-adjusted RR = 1.98; 95% CI = 1.31-2.98) compared with glucose <8.0 mmol l(-1). Overall, we found no association between BMI and risk of colorectal cancer. Additional adjustment including each of the main variables, marital status, and educational attainment did not materially change the results. We conclude that the inverse association between leisure-time physical activity and colorectal cancer in men, and the positive association between diabetes, blood glucose, and colorectal cancer in women, at least in part, support the hypothesis that insulin may act as a tumour promoter in colorectal carcinogenesis. (C) 2001 Cancer Research Campaign.
C1 Norwegian Univ Sci & Technol, Univ Med Ctr, Dept Community Med & Gen Practice, N-7489 Trondheim, Norway.
   Norwegian Canc Soc, N-0304 Oslo, Norway.
C3 Norwegian University of Science & Technology (NTNU)
RP Nilsen, TIL (corresponding author), Norwegian Univ Sci & Technol, Univ Med Ctr, Dept Community Med & Gen Practice, N-7489 Trondheim, Norway.
CR BJORNTORP P, 1991, DIABETES CARE, V14, P1132, DOI 10.2337/diacare.14.12.1132
   *CANC REG NORW, 1998, CANC NORW 1995, V0, P0
   COLDITZ GA, 1990, AM J EPIDEMIOL, V132, P501, DOI 10.1093/oxfordjournals.aje.a115686
   Colditz GA, 1997, CANCER CAUSE CONTROL, V8, P649, DOI 10.1023/A:1018458700185
   CORDAIN L, 1986, J SPORT MED PHYS FIT, V26, P101
   GIOVANNUCCI E, 1995, ANN INTERN MED, V122, P327, DOI 10.7326/0003-4819-122-5-199503010-00002
   Giovannucci E, 1996, CANCER CAUSE CONTROL, V7, P253, DOI 10.1007/BF00051301
   GIOVANNUCCI E, 1995, CANCER CAUSE CONTROL, V6, P164, DOI 10.1007/BF00052777
   HOLMEN J, 1990, 4 NAT I PUBL HLTH, V0, P0
   Hu FB, 1999, JNCI-J NATL CANCER I, V91, P542, DOI 10.1093/jnci/91.6.542
   IBER FL, 1993, DIGEST DIS SCI, V38, P45, DOI 10.1007/BF01296772
   Kleinbaum D, 1995, SURVIVAL ANAL SELF L, V0, P0
   KOENUMA M, 1989, JPN J CANCER RES, V80, P51, DOI 10.1111/j.1349-7006.1989.tb02244.x
   KOIVISTO V A, 1986, DIABETES METABOLISM REVIEWS, V1, P445
   La Vecchia C, 1997, CANCER EPIDEM BIOMAR, V6, P1007
   LAVECCHIA C, 1991, EUR J CANCER, V27, P582, DOI 10.1016/0277-5379(91)90223-Z
   LEE IM, 1991, J NATL CANCER I, V83, P1324, DOI 10.1093/jnci/83.18.1324
   LeMarchand L, 1997, CANCER RES, V57, P4787
   MANSON JE, 1992, JAMA-J AM MED ASSOC, V268, P63, DOI 10.1001/jama.268.1.63
   MANSON JE, 1991, LANCET, V338, P774, DOI 10.1016/0140-6736(91)90664-B
   Martinez ME, 1997, J NATL CANCER I, V89, P948, DOI 10.1093/jnci/89.13.948
   MCKEOWNEYSSEN G, 1994, CANCER EPIDEM BIOMAR, V3, P687
   Nakamura Teruo, 1993, JOURNAL OF DIABETES AND ITS COMPLICATIONS, V7, P8, DOI 10.1016/1056-8727(93)90017-S
   NARISAWA T, 1974, JNCI-J NATL CANCER I, V53, P1093, DOI 10.1093/jnci/53.4.1093
   OMARA BA, 1985, J CHRON DIS, V38, P435, DOI 10.1016/0021-9681(85)90139-0
   PHILLIPS RL, 1985, JNCI-J NATL CANCER I, V74, P307
   RAGOZZINO M, 1982, J CHRON DIS, V35, P13, DOI 10.1016/0021-9681(82)90025-X
   REGENSTEINER JG, 1991, DIABETES CARE, V14, P1066, DOI 10.2337/diacare.14.11.1066
   Salmeron J, 1997, JAMA-J AM MED ASSOC, V277, P472, DOI 10.1001/jama.277.6.472
   Salmeron J, 1997, DIABETES CARE, V20, P545, DOI 10.2337/diacare.20.4.545
   Schoen RE, 1999, JNCI-J NATL CANCER I, V91, P1147, DOI 10.1093/jnci/91.13.1147
   Thune I, 1996, BRIT J CANCER, V73, P1134, DOI 10.1038/bjc.1996.218
   Tran TT, 1996, CANCER EPIDEM BIOMAR, V5, P1013
   WHITTEMORE AS, 1990, JNCI-J NATL CANCER I, V82, P915, DOI 10.1093/jnci/82.11.915
   WILETT W, 1989, NATURE, V338, P389
   Will JC, 1998, AM J EPIDEMIOL, V147, P816, DOI 10.1093/oxfordjournals.aje.a009534
   WU AH, 1987, BRIT J CANCER, V55, P687, DOI 10.1038/bjc.1987.140
NR 38
TC 211
Z9 245
U1 0
U2 12
PU CHURCHILL LIVINGSTONE
PI EDINBURGH
PA JOURNAL PRODUCTION DEPT, ROBERT STEVENSON HOUSE, 1-3 BAXTERS PLACE, LEITH WALK, EDINBURGH EH1 3AF, MIDLOTHIAN, SCOTLAND
SN 0007-0920
EI 
J9 BRIT J CANCER
JI Br. J. Cancer
PD FEB 2
PY 2001
VL 84
IS 3
BP 417
EP 422
DI 10.1054/bjoc.2000.1582
PG 6
WC Oncology
SC Oncology
GA 402NQ
UT WOS:000166995400021
PM 11161410
DA 2025-02-23
ER

PT J
AU Zeegers, MPA
   Goldbohm, RA
   van den Brandt, PA
AF Zeegers, MPA
   Goldbohm, RA
   van den Brandt, PA
TI Are retinol, vitamin C, vitamin E, folate and carotenoids intake associated with bladder cancer risk? Results from the Netherlands Cohort Study
SO BRITISH JOURNAL OF CANCER
LA English
DT Article
DE urologic neoplasms; bladder neoplasms; vitamin-A; vitamin-C; vitamin-E; folate; carotenoids
ID scale prospective cohort; dietary factors; urinary-tract; epidemiology; supplements; vegetables; fruit; questionnaire; men
AB In the Netherlands Cohort Study among 120 852 subjects aged 55-69 years at baseline (1986), the association between vitamins and carotenoids intake, vitamin supplement use, and bladder cancer incidence was examined, Exposure status was measured with a food-frequency questionnaire. After 6.3 years of follow-up, data from 569 cases and 3123 subcohort members were available for case-cohort analyses. The age-, sex-, and smoking-adjusted relative risks (RRs) for retinol, vitamin E, folate, alpha -carotene, beta -carotene, lutein and zeaxanthin, and lycopene were 1.04, 0.98, 1.03, 0.99, 1.16, 1.11, and 1.08, respectively, comparing highest to lowest quintile of intake. Only vitamin C (RR: 0.81, 95% CI: 0.61-1.07, beta -trend = 0.08), and beta -cryptoxanthin intake (RR: 0.74, 95% CI: 0.53-1.03, beta -trend < 0.01) were inversely associated with bladder cancer risk. The association with vitamin C disappeared after adjustment for beta -cryptoxanthin but not vice versa. The RRs for supplemental use of vitamin A, C or E compared to no use were around unity. We conclude that dietary or supplemental intake of vitamin A, vitamin C, vitamin E, and intake of folate, and most carotenoids are not associated with bladder cancer. In this study, only beta -cryptoxanthin intake appeared to be inversely associated. (C) 2001 Cancer Research Campaign http://www.bicancer.com.
C1 Maastricht Univ, Dept Epidemiol, Maastricht, Netherlands.
   TNO, Dept Nutr Epidemiol, NL-3700 AJ Zeist, Netherlands.
C3 Maastricht University; Netherlands Organization Applied Science Research
RP Maastricht Univ, Dept Epidemiol, Maastricht, Netherlands.
CR BARLOW WE, 1994, BIOMETRICS, V50, P1064, DOI 10.2307/2533444
   BIRT DF, 1986, P SOC EXP BIOL MED, V183, P311, DOI 10.3181/00379727-183-42424
   Blount BC, 1997, P NATL ACAD SCI USA, V94, P3290, DOI 10.1073/pnas.94.7.3290
   Bruemmer B, 1996, AM J EPIDEMIOL, V144, P485, DOI 10.1093/oxfordjournals.aje.a008955
   Chyou P H, 1993, ANN EPIDEMIOL, V3, P211
   DAvanzo Barbara, 1995, ANNALS OF EPIDEMIOLOGY, V5, P427, DOI 10.1016/1047-2797(95)00057-7
   GLYNN SA, 1994, NUTR CANCER, V22, P101, DOI 10.1080/01635589409514336
   GOLDBOHM RA, 1995, EUR J CLIN NUTR, V49, P420
   Goldbohm RA, 1998, INT J VITAM NUTR RES, V68, P378
   GOLDBOHM RA, 1994, EUR J CLIN NUTR, V48, P253
   Goldbohm RA, 1994, TIJDSCHR SOC GEZONDH, V72, P80
   Johansson SL, 1997, SEMIN SURG ONCOL, V13, P291
   Kamat AM, 1999, J UROLOGY, V161, P1748, DOI 10.1016/S0022-5347(05)68793-9
   KNEKT P, 1988, AM J EPIDEMIOL, V127, P28, DOI 10.1093/oxfordjournals.aje.a114788
   Konings EJM, 1999, J AOAC INT, V82, P119
   LIN DY, 1993, J AM STAT ASSOC, V88, P1341, DOI 10.2307/2291275
   Michaud DS, 2000, AM J EPIDEMIOL, V152, P1145, DOI 10.1093/aje/152.12.1145
   Michaud DS, 1999, JNCI-J NATL CANCER I, V91, P605, DOI 10.1093/jnci/91.7.605
   MILLS PK, 1991, AM J EPIDEMIOL, V133, P230, DOI 10.1093/oxfordjournals.aje.a115867
   NEGRI E, 1991, INT J CANCER, V48, P350, DOI 10.1002/ijc.2910480307
   NOMURA AMY, 1991, INT J CANCER, V48, P199, DOI 10.1002/ijc.2910480208
   Parkin DM, 1999, INT J CANCER, V80, P827, DOI 10.1002/(SICI)1097-0215(19990315)80:6<827::AID-IJC6>3.0.CO;2-P
   Patterson RE, 1997, CANCER CAUSE CONTROL, V8, P786, DOI 10.1023/A:1018443724293
   PRENTICE RL, 1986, BIOMETRIKA, V73, P1
   RIBOLI E, 1991, INT J CANCER, V49, P214, DOI 10.1002/ijc.2910490212
   RISCH HA, 1988, AM J EPIDEMIOL, V127, P1179, DOI 10.1093/oxfordjournals.aje.a114911
   Ross RK, 1996, SEMIN ONCOL, V23, P536
   SHIBATA A, 1992, BRIT J CANCER, V66, P673, DOI 10.1038/bjc.1992.336
   SILVERMAN DT, 1992, HEMATOL ONCOL CLIN N, V6, P1
   *STAT, 1999, STAT STAT SOFTW REL, V0, P0
   Steinmaus CM, 2000, AM J EPIDEMIOL, V151, P693, DOI 10.1093/oxfordjournals.aje.a010264
   STEINMETZ KA, 1991, CANCER CAUSE CONTROL, V2, P427, DOI 10.1007/BF00054304
   van der Meijden APM, 1998, BMJ-BRIT MED J, V317, P1366, DOI 10.1136/bmj.317.7169.1366
   VANDENBRANDT PA, 1990, INT J EPIDEMIOL, V19, P553
   VANDENBRANDT PA, 1990, J CLIN EPIDEMIOL, V43, P285, DOI 10.1016/0895-4356(90)90009-E
   Volovics A, 1997, BIOMETRICAL J, V39, P195, DOI 10.1002/bimj.4710390208
   *VOOL VOED, 1986, DUTCH FOOD COMP TABL, V0, P0
   *WORLD CANC RES FU, 1997, FOOD NUTR PREV CANC, V0, P338
   Zeegers MPA, 2000, CANCER-AM CANCER SOC, V89, P630, DOI 10.1002/1097-0142(20000801)89:3<630::AID-CNCR19>3.0.CO;2-Q
   Zeegers MPA, 1999, CANCER CAUSE CONTROL, V10, P445, DOI 10.1023/A:1008938520686
   ZEEGERS MPA, 2000, IN PRESS INT J EPIDE, V0, P0
NR 41
TC 81
Z9 91
U1 0
U2 5
PU NATURE PUBLISHING GROUP
PI LONDON
PA MACMILLAN BUILDING, 4 CRINAN ST, LONDON N1 9XW, ENGLAND
SN 0007-0920
EI 1532-1827
J9 BRIT J CANCER
JI Br. J. Cancer
PD SEP 28
PY 2001
VL 85
IS 7
BP 977
EP 983
DI 10.1054/bjoc.2001.1968
PG 7
WC Oncology
SC Oncology
GA 484HZ
UT WOS:000171685300009
PM 11592769
DA 2025-02-23
ER

PT J
AU Rock, CL
   Thomson, C
   Caan, BJ
   Flatt, SW
   Newman, V
   Ritenbaugh, C
   Marshall, JR
   Hollenbach, KA
   Stefanick, ML
   Pierce, JP
AF Rock, CL
   Thomson, C
   Caan, BJ
   Flatt, SW
   Newman, V
   Ritenbaugh, C
   Marshall, JR
   Hollenbach, KA
   Stefanick, ML
   Pierce, JP
TI Reduction in fat intake is not associated with weight loss in most women alter breast cancer diagnosis - Evidence from a randomized controlled trial
SO CANCER
LA English
DT Article
DE weight loss; breast cancer; obesity; dietary fat; dietary fiber
ID high-vegetable diet; energy-intake; adjuvant chemotherapy; postmenopausal women; survival; risk; gain; intervention; carcinoma; density
AB BACKGROUND. A reduction in dietary fat intake has been suggested as a method to promote weight loss in women at risk for breast cancer recurrence. METHODS. Weight change in response to diet intervention was examined in 1010 women who had completed treatment for Stage I, Stage II, or Stage IIIA (American Joint Committee on Cancer staging system) primary operable breast cancer during their first year of participation in a randomized, controlled, diet intervention trial to reduce risk of recurrence. Diet intervention was performed by telephone counseling and promoted a low fat diet that also was high in fiber, vegetables, and fruit. The comparison group was provided with general dietary guidelines to reduce disease risk. Multiple linear regression models were used to examine the relations among demographic and personal characteristics, changes in diet composition and exercise level, and change in body weight or body mass index. RESULTS. The average weight change in the 1-year period was 0.04 kg for the intervention group and 0.46 kg for the comparison group. For the total group, body weight was stable (+/-5% baseline weight) for 743 women (74%), whereas 114 (11%) lost weight, and 153 (15%) gained weight. These distributions were similar in the two study groups inclusive of all study participants and for only those women with a baseline body mass index of greater than or equal to 25 kg/m(2). Initial body mass index and changes in fiber and vegetable intakes, but not change in percent of energy obtained from fat, were associated independently with change in weight or body mass index. CONCLUSIONS. For most women at risk for breast cancer recurrence, diet intervention to promote a reduction in fat intake was not associated with significant weight loss. Testing the effect of a substantial change in diet composition on risk for breast cancer recurrence is unlikely to be confounded by weight loss in subjects who were the recipients of intensive intervention efforts.
C1 Univ Calif San Diego, Canc Prevent & Control Program, Dept 0901, La Jolla, CA 92093 USA.
   Univ Calif San Diego, Dept Family & Prevent Med, La Jolla, CA 92093 USA.
   Univ Arizona, Arizona Canc Ctr, Coll Publ Hlth, Tucson, AZ USA.
   Kaiser Permanente No Calif, Div Res, Kaiser Fdn Res Inst, Oakland, CA USA.
   Kaiser Ctr Hlth Res, Portland, OR USA.
   Stanford Univ, Stanford Ctr Res Dis Prevent, Dept Med, Palo Alto, CA 94304 USA.
C3 University of California System; University of California San Diego; University of California System; University of California San Diego; University of Arizona; Arizona Center Cancer Care; Kaiser Permanente; Kaiser Permanente; Stanford University
RP Univ Calif San Diego, Canc Prevent & Control Program, Dept 0901, 9500 Gilman Dr, La Jolla, CA 92093 USA.
EM clrock@ucsd.edu
CR AINSWORTH BE, 1993, MED SCI SPORT EXER, V25, P71, DOI 10.1249/00005768-199301000-00011
   Anderson G, 1998, CONTROL CLIN TRIALS, V19, P61
   Aslani A, 1999, BREAST CANCER RES TR, V57, P285, DOI 10.1023/A:1006220510597
   Bandura A, 1977, SOCIAL LEARNING THEO, V0, P0, DOI DOI 10.1891/0889-8391.13.2.158
   BASTARRACHEA J, 1994, ANN INTERN MED, V120, P18, DOI 10.7326/0003-4819-120-1-199401010-00004
   Boyd NF, 1997, JNCI-J NATL CANCER I, V89, P488, DOI 10.1093/jnci/89.7.488
   Bray GA, 1998, AM J CLIN NUTR, V68, P1157, DOI 10.1093/ajcn/68.6.1157
   Burton-Freeman B, 2000, J NUTR, V130, P272S, DOI 10.1093/jn/130.2.272S
   BurtonFreeman B, 1996, J NUTR, V126, P2934
   CAMORIANO JK, 1990, J CLIN ONCOL, V8, P1327, DOI 10.1200/JCO.1990.8.8.1327
   Casey PH, 1999, J AM DIET ASSOC, V99, P1406, DOI 10.1016/S0002-8223(99)00340-5
   Cheney CL, 1997, AM J CLIN NUTR, V66, P141, DOI 10.1093/ajcn/66.1.141
   CHLEBOWSKI RT, 1993, J CLIN ONCOL, V11, P2072, DOI 10.1200/JCO.1993.11.11.2072
   DemarkWahnefried W, 1997, J AM DIET ASSOC, V97, P519, DOI 10.1016/S0002-8223(97)00133-8
   DemarkWahnefried W, 1997, AM J CLIN NUTR, V65, P1495, DOI 10.1093/ajcn/65.5.1495
   Drewnowski A, 1998, NUTR REV, V56, P347, DOI 10.1111/j.1753-4887.1998.tb01677.x
   Fleming ID, 1997, AM JOINT COMMITTEE C, V0, P0
   Greenwald P, 1999, CANCER EPIDEM BIOMAR, V8, P3
   HEASMAN KZ, 1985, BREAST CANCER RES TR, V5, P195, DOI 10.1007/BF01805994
   Hill JO, 2000, J NUTR, V130, P284S, DOI 10.1093/jn/130.2.284S
   Hill JO, 1998, SCIENCE, V280, P1371, DOI 10.1126/science.280.5368.1371
   HOLM LE, 1993, J NATL CANCER I, V85, P32, DOI 10.1093/jnci/85.1.32
   Holmes MD, 1999, CANCER-AM CANCER SOC, V86, P754
   Holmes MD, 1999, CANCER, V86, P826, DOI 10.1002/(SICI)1097-0142(19990901)86:5<826::AID-CNCR19>3.0.CO;2-0
   HUNTINGTON MO, 1985, CANCER-AM CANCER SOC, V56, P472, DOI 10.1002/1097-0142(19850801)56:3<472::AID-CNCR2820560310>3.0.CO;2-3
   INGRAM D, 1994, BRIT J CANCER, V69, P592, DOI 10.1038/bjc.1994.108
   JAIN M, 1994, J NATL CANCER I, V86, P1390, DOI 10.1093/jnci/86.18.1390
   Johansson L, 1998, AM J CLIN NUTR, V68, P266, DOI 10.1093/ajcn/68.2.266
   JOHNSON RK, 1994, AM J CLIN NUTR, V59, P1286, DOI 10.1093/ajcn/59.6.1286
   KLESGES RC, 1995, J CONSULT CLIN PSYCH, V63, P438
   Kristal AR, 1998, J AM DIET ASSOC, V98, P40, DOI 10.1016/S0002-8223(98)00012-1
   LICHTMAN SW, 1992, NEW ENGL J MED, V327, P1893, DOI 10.1056/NEJM199212313272701
   Ludwig DS, 1999, JAMA-J AM MED ASSOC, V282, P1539, DOI 10.1001/jama.282.16.1539
   McDowell M A, 1994, ADV DATA, V0, P1
   McEligot AJ, 2000, J CANCER EDUC, V15, P151
   Monnin S, 1993, J CANCER EDUC, V8, P63
   Pi-Sunyer FX, 1998, AM J CLIN NUTR, V68, P899
   Pierce JP, 1997, NUTR CANCER, V28, P282, DOI 10.1080/01635589709514589
   Price GM, 1997, BRIT J NUTR, V77, P833, DOI 10.1079/BJN19970083
   Rock CL, 1997, NUTR CANCER, V29, P133, DOI 10.1080/01635589709514614
   Rock CL, 1997, CANCER EPIDEM BIOMAR, V6, P617
   Rock CL, 2000, INT J EAT DISORDER, V27, P172, DOI 10.1002/(SICI)1098-108X(200003)27:2<172::AID-EAT5>3.0.CO;2-X
   Rock CL, 1999, J AM DIET ASSOC, V99, P1212, DOI 10.1016/S0002-8223(99)00298-9
   ROHAN TE, 1993, NUTR CANCER, V20, P167, DOI 10.1080/01635589309514283
   Rolls BJ, 2000, J NUTR, V130, P268S, DOI 10.1093/jn/130.2.268S
   Saltzman E, 1997, AM J CLIN NUTR, V66, P1332, DOI 10.1093/ajcn/66.6.1332
   Sawaya AL, 1996, AM J CLIN NUTR, V63, P491, DOI 10.1093/ajcn/63.4.491
   Saxe GA, 1999, BREAST CANCER RES TR, V53, P241, DOI 10.1023/A:1006190820231
   SENIE RT, 1992, ANN INTERN MED, V116, P26, DOI 10.7326/0003-4819-116-1-26
   Simko MD, 1995, NUTR ASSESSMENT, V2nd, P0
   Simon MS, 1997, NUTR CANCER, V27, P136, DOI 10.1080/01635589709514515
   *US DEP AGR CTR NU, 1996, B USDA CTR NUTR POL, V252, P0
   Willett WC, 1998, AM J CLIN NUTR, V67, P556S, DOI 10.1093/ajcn/67.3.556S
   Wynder EL, 1997, JNCI-J NATL CANCER I, V89, P766, DOI 10.1093/jnci/89.11.766
   ZHANG SM, 1995, CANCER, V76, P275, DOI 10.1002/1097-0142(19950715)76:2<275::AID-CNCR2820760218>3.0.CO;2-6
NR 55
TC 32
Z9 36
U1 0
U2 5
PU WILEY
PI HOBOKEN
PA 111 RIVER ST, HOBOKEN 07030-5774, NJ USA
SN 0008-543X
EI 1097-0142
J9 CANCER-AM CANCER SOC
JI Cancer
PD JAN 1
PY 2001
VL 91
IS 1
BP 25
EP 34
DI 10.1002/1097-0142(20010101)91:1<25::AID-CNCR4>3.0.CO;2-G
PG 10
WC Oncology
SC Oncology
GA 432DD
UT WOS:000168675200004
PM 11148556
DA 2025-02-23
ER

PT J
AU De Stefani, E
   Ronco, A
   Brennan, P
   Boffetta, P
AF De Stefani, E
   Ronco, A
   Brennan, P
   Boffetta, P
TI Meat consumption and risk of stomach cancer in Uruguay: A case-control study
SO NUTRITION AND CANCER-AN INTERNATIONAL JOURNAL
LA English
DT Article
ID gastric-cancer; heterocyclic amines; diet; population; nitrite; nitrate
AB We previously reported an association between meat intake and stomach cancer in Uruguay: in that analysis, we did not control for total energy intake. To better study the relationship between intake of meat and meat constituents and gastric cancer, we conducted a further case-control study including 123 cases and 282 controls who were enrolled between September 1997 and August 1999. Total meat intake (highest tertile) was associated with an odds ratio (OR) of 4.6 [95% confidence interval (CI) = 2.3-9.0]. After adjustment for total energy intake and intake of proteins and total fat by the residuals method, the OR was 1.7 (95% CI = 0.7-4.0). The energy-adjusted OR for high intake of processed meat was 1.9 (95% CI = 1.1-3.5). Intake of fried, barbecued, and salted meat and 2-amino-1-methyl-6-phenyl-imidazo[4,5-b]pyridine was not associated with risk of gastric cancer. The energy-adjusted OR of high intake of nitrosodimethylamine was 1.5 (95% CI = 0.9-2.8). These results suggest that, in a country with elevated meat consumption, total energy intake and intake of proteins and fat are powerful confounders in the relationship between meat intake and gastric cancer risk. However, a modest independent effect of meat, in particular of processed meat, is suggested.
C1 Int Agcy Res Canc, Univ Environm Canc Epidemiol, F-69008 Lyon, France.
   Registro Nacl Canc, Montevideo, Uruguay.
C3 World Health Organization; International Agency for Research on Cancer (IARC)
RP Int Agcy Res Canc, Univ Environm Canc Epidemiol, 150 Cours Albert Thomas, F-69008 Lyon, France.
EM boffetta@iarc.fr
CR [Anonymous], 1997, MODERN EPIDEMIOLOGY, V0, P0
   BUIATTI E, 1990, INT J CANCER, V45, P896, DOI 10.1002/ijc.2910450520
   *COM HON LUCH CONT, 1993, CON CREENC ACT PRACT, V0, P0
   CORNEE J, 1992, SCI ALIMENT, V12, P155
   De Stefani E, 1998, NUTR CANCER, V30, P158, DOI 10.1080/01635589809514656
   De Stefani E, 2000, NUTR CANCER, V38, P23, DOI 10.1207/S15327914NC381_4
   DEMIRER T, 1990, CANCER-AM CANCER SOC, V65, P2344, DOI 10.1002/1097-0142(19900515)65:10<2344::AID-CNCR2820651030>3.0.CO;2-H
   DESTEFANI E, 1990, REV EPIDEMIOL SANTE, V38, P297
   HANSSON LE, 1993, INT J CANCER, V55, P181, DOI 10.1002/ijc.2910550203
   *INT AG RES CANC, 1993, IARC MON, V56, P0
   Jedrychowski W, 1992, EUR J CANCER PREV, V1, P297, DOI 10.1097/00008469-199206000-00004
   KATO I, 1992, JPN J CANCER RES, V83, P568, DOI 10.1111/j.1349-7006.1992.tb00127.x
   Knekt P, 1999, INT J CANCER, V80, P852, DOI 10.1002/(SICI)1097-0215(19990315)80:6<852::AID-IJC9>3.0.CO;2-S
   LAVECCHIA C, 1995, EUR J CANCER PREV, V4, P469, DOI 10.1097/00008469-199512000-00005
   LAYTON DW, 1995, CARCINOGENESIS, V16, P39, DOI 10.1093/carcin/16.1.39
   Mazzei M E, 1995, TABLA DE COMPOSICION QUIMICA DE ALIMENTOS, V0, P0
   Parkin DM, 1997, IARC SCI PUBL, VVII, P0
   *STATA, 1999, STATA US GUID REF MA, V0, P0
   VASSALLO JA, 1996, INCIDENCIA CANC URUG, V0, P0
   Ward MH, 1999, AM J EPIDEMIOL, V149, P925, DOI 10.1093/oxfordjournals.aje.a009736
   Ward MH, 1997, INT J CANCER, V71, P14, DOI 10.1002/(SICI)1097-0215(19970328)71:1<14::AID-IJC4>3.0.CO;2-6
   WILLETT W, 1986, AM J EPIDEMIOL, V124, P17, DOI 10.1093/oxfordjournals.aje.a114366
   [World Cancer Research Fund American Institute for Cancer Research], 1997, FOOD NUTR PREV CANC, V0, P0
   WUWILLIAMS AH, 1990, CANCER RES, V50, P2569
NR 25
TC 25
Z9 25
U1 0
U2 3
PU ROUTLEDGE JOURNALS, TAYLOR & FRANCIS LTD
PI ABINGDON
PA 2-4 PARK SQUARE, MILTON PARK, ABINGDON OX14 4RN, OXON, ENGLAND
SN 0163-5581
EI 1532-7914
J9 NUTR CANCER
JI Nutr. Cancer
PD JUN 15
PY 2001
VL 40
IS 2
BP 103
EP 107
DI 10.1207/S15327914NC402_5
PG 5
WC Oncology; Nutrition & Dietetics
SC Oncology; Nutrition & Dietetics
GA 538EE
UT WOS:000174800600005
PM 11962244
DA 2025-02-23
ER

PT J
AU Horn-Ross, PL
   Morris, JS
   Lee, M
   West, DW
   Whittemore, AS
   McDougall, IR
   Nowels, K
   Stewart, SL
   Spate, VL
   Shiau, AC
   Krone, MR
AF Horn-Ross, PL
   Morris, JS
   Lee, M
   West, DW
   Whittemore, AS
   McDougall, IR
   Nowels, K
   Stewart, SL
   Spate, VL
   Shiau, AC
   Krone, MR
TI Iodine and thyroid cancer risk among women in a multiethnic population: The Bay Area thyroid cancer study
SO CANCER EPIDEMIOLOGY BIOMARKERS & PREVENTION
LA English
DT Article
ID pooled analysis; papillary; exposure; diet
AB Research on the relationship between iodine exposure and thyroid cancer risk is limited, and the findings are inconclusive. In most studies, fish/shellfish consumption has been used as a proxy measure of iodine exposure. The present study extends this research by quantifying dietary iodine exposure as well as incorporating a biomarker of long-term (I year) exposure, i.e., from toenail clippings. This study is conducted in a multiethnic population with a wide variation in thyroid cancer incidence rates and substantial diversity in exposure. Women, ages 20-74, residing in the San Francisco Bay Area and diagnosed with thyroid cancer between 1995 and 1998 (1992-1998 for Asian women) were compared with women selected from the general population via random digit dialing. Interviews were conducted in six languages with 608 cases and 558 controls. The established risk factors for thyroid cancer were found to increase risk in this population: radiation to the head/ neck [odds ratio (OR), 2.3; 95% confidence interval (CI), 0.97-5.5]; history of goiter/nodules (OR, 3.7; 95% CI 2.5-5.6); and a family history of proliferative thyroid disease (OR, 2.5; 95% CI, 1.6-3.8). Contrary to our hypothesis, increased dietary iodine, most likely related to the use of multivitamin pills, was associated with a reduced risk of papillary thyroid cancer. This risk reduction was observed in "low-risk" women (i.e., women without any of the three established risk factors noted above; OR, 0.53; 95% CI, 0.33-0.85) but not in "high-risk" women, among whom a slight elevation in risk was seen (OR, 1.4; 95% CI, 0.56-3.4). However, no association with risk was observed in either group when the biomarker of exposure was evaluated. In addition, no ethnic differences in risk were observed. The authors conclude that iodine exposure appears to have, at most, a weak effect on the risk of papillary thyroid cancer.
C1 No Calif Canc Ctr, Union City, CA 94587 USA.
   Univ Missouri, Columbia, MO 65211 USA.
   Univ Calif San Francisco, Sch Med, Dept Epidemiol & Biostat, San Francisco, CA 94143 USA.
   Stanford Univ, Sch Med, Dept Hlth Res & Policy, Stanford, CA 94305 USA.
   Stanford Univ, Sch Med, Dept Radiol & Med, Stanford, CA 94305 USA.
   Stanford Univ, Sch Med, Dept Pathol, Stanford, CA 94305 USA.
C3 University of Missouri System; University of Missouri Columbia; University of California System; University of California San Francisco; Stanford University; Stanford University; Stanford University
RP No Calif Canc Ctr, 32960 Alvarado Niles Rd,Suite 600, Union City, CA 94587 USA.
EM phornros@nccc.org
FU NCI NIH HHS [R01 CA63284, N01-CN-65107] Funding Source: Medline
CR [Anonymous], 1989, DIET HLTH, V0, P0
   [Anonymous], 1997, IARC SCI PUBLICATION, V0, P0
   BLOCK G, 1992, J AM DIET ASSOC, V92, P969
   Brislin RW, 1973, CROSS-CULTURAL RESEARCH METHODS, V0, P0
   Franceschi S, 1999, CANCER CAUSE CONTROL, V10, P583, DOI 10.1023/A:1008907227706
   FRANCESCHI S, 1991, INT J CANCER, V48, P395, DOI 10.1002/ijc.2910480315
   FRANCESCHI S, 1993, CRIT REV ONCOGENESIS, V4, P25
   FRANCESCHI S, 1989, INT J EPIDEMIOL, V18, P578, DOI 10.1093/ije/18.3.578
   Galanti MR, 1997, CANCER CAUSE CONTROL, V8, P205, DOI 10.1023/A:1018424430711
   GLATTRE E, 1993, CANCER CAUSE CONTROL, V4, P11, DOI 10.1007/BF00051708
   Horn-Ross PL, 2000, CANCER CAUSE CONTROL, V11, P289, DOI 10.1023/A:1008995606699
   Kleinbaum DG, 1982, EPIDEMIOLOGIC RES, V0, P0
   KOLONEL LN, 1990, CANCER CAUSE CONTROL, V1, P223, DOI 10.1007/BF00117474
   LEVI F, 1991, EUR J CANCER, V27, P85, DOI 10.1016/0277-5379(91)90069-P
   Mack WJ, 1999, CANCER EPIDEM BIOMAR, V8, P991
   MARIN G, 1983, J CROSS CULT PSYCHOL, V14, P173, DOI 10.1177/0022002183014002003
   MCTIERNAN AM, 1984, JNCI-J NATL CANCER I, V73, P575
   MORRIS CR, 1999, CANC CALIFORNIA 1988, V0, P24
   MORRIS JS, 1983, BIOL TRACE ELEM RES, V5, P529, DOI 10.1007/BF02988944
   PARK YK, 1981, J AM DIET ASSOC, V79, P17
   PENNINGTON J, 1989, AT BOWES CHURCHS FOO, V0, P0
   Pennington JAT, 1995, JOURNAL OF FOOD COMPOSITION AND ANALYSIS, V8, P171, DOI 10.1006/jfca.1995.1014
   PENNINGTON J A T, 1990, JOURNAL OF FOOD COMPOSITION AND ANALYSIS, V3, P166, DOI 10.1016/0889-1575(90)90022-E
   PRESTONMARTIN S, 1993, CANCER CAUSE CONTROL, V4, P431, DOI 10.1007/BF00050862
   RON E, 1987, JNCI-J NATL CANCER I, V79, P1
   ROSSING MA, 1995, CANCER CAUSE CONTROL, V6, P439, DOI 10.1007/BF00052184
   SPATE VL, 1995, J RADIOAN NUCL CH AR, V195, P21, DOI 10.1007/BF02036469
   *USDA, 1992, USDA PROV TABL SEL C, V0, P0
   WINGREN G, 1993, AM J EPIDEMIOL, V138, P482, DOI 10.1093/oxfordjournals.aje.a116882
   ZHANG W, 1996, ACTA NUTR SIN, V18, P492
NR 34
TC 78
Z9 86
U1 0
U2 11
PU AMER ASSOC CANCER RESEARCH
PI PHILADELPHIA
PA 615 CHESTNUT ST, 17TH FLOOR, PHILADELPHIA, PA 19106-4404 USA
SN 1055-9965
EI 1538-7755
J9 CANCER EPIDEM BIOMAR
JI Cancer Epidemiol. Biomarkers Prev.
PD SEP 15
PY 2001
VL 10
IS 9
BP 979
EP 985
DI 
PG 7
WC Oncology; Public, Environmental & Occupational Health
SC Oncology; Public, Environmental & Occupational Health
GA 470YA
UT WOS:000170899000011
PM 11535551
DA 2025-02-23
ER

PT J
AU Poirier, LA
   Wise, CK
   Delongchamp, RR
   Sinha, R
AF Poirier, LA
   Wise, CK
   Delongchamp, RR
   Sinha, R
TI Blood determinations of <i>S</i>-adenosylmethionine, <i>S</i>-adenosylhomocysteine, and homocysteine:: Correlations with diet
SO CANCER EPIDEMIOLOGY BIOMARKERS & PREVENTION
LA English
DT Article
ID moderate folate-depletion; adenosyl-l-methionine; choline-devoid diet; dna methylation; plasma homocysteine; methylenetetrahydrofolate reductase; sex-differences; renal-failure; whole-blood; deficiency
AB An increasing number of both clinical and experimental studies have shown an association between deficiencies of the dietary sources of physiological methyl groups and cancer formation. The critical metabolic intermediate in a determination of methylation status is S-adenosylmethionine (SAM), the body's chief physiological methyl donor. The present study examined the erythrocyte levels of SAM and of its demethylated metabolite S-adenosylhomocysteine (SAH) in 66 normal subjects (33 men and 33 women), whose blood had been drawn at days 0, 7 and 14 of an experimental period during which they were fed a fixed diet. The plasma levels of homocysteine (HCys) were also determined in the same individuals at the same time points. In addition, the subjects had completed a food frequency questionnaire (FFQ) describing their usual dietary habits before being placed on the dietary regimen. The blood levels of SAM, SAH, and HCys were compared with the dietary intakes of folate, vitamin B-6, fats, and calories, both prior to using the FFQ and during the experimental period. The results indicated that the intraindividual differences were very low, but the interindividual differences were large for the values of SAM, SAH, SAM: SAH ratios, and HCys. Interestingly, the blood levels of SAM and HCys were higher in men than in women and generally showed the expected correlations with folate intake i.e., positive for SAM and negative for HCys. The intakes of folate (276 mug/days) and B-6 (1.87 mg/days) during the 2-week experimental period were relatively low compared with the usual intakes of these vitamins (375 and 2.06 mg/day for folate and B-6, respectively) but correlated well with each other during both periods of the study. Surprisingly, both men and women showed a significant rise in erythrocyte SAM:SAH ratios as a function of age. In addition, the combined results from men and women, even adjusted for gender, showed significant correlations between HCys and both weight and body mass index. On the other hand, during the experimental period of the study, blood SAM levels were inversely correlated with the intakes of both fat and calories when the data for both men and women were combined and adjusted for gender. The blood determinations of SAM and related compounds showed a high degree of reproducibility over time and thus appear to provide a practical marker of methylation status for the assessment of cancer risk from dietary, environmental, and genetic factors.
C1 NCI, Environm Epidemiol Branch, Epidemiol & Biostat Program, NIH, Bethesda, MD 20892 USA.
   US FDA, Natl Ctr Toxicol Res, Div Mol Epidemiol, Jefferson, AR 72079 USA.
C3 National Institutes of Health (NIH) - USA; NIH National Cancer Institute (NCI); US Food & Drug Administration (FDA)
RP NCI, Environm Epidemiol Branch, Epidemiol & Biostat Program, NIH, Execut Plaza S,6130 Execut Blvd, Bethesda, MD 20892 USA.
FU NCI NIH HHS [Y01-CP3-0553] Funding Source: Medline
CR [Anonymous], 1980, IARC MONOGR EVAL CARCINOG RISK CHEM HUM, V23, P39
   BALDESSARJ, 1966, NATURE, V209, P78, DOI 10.1038/209078a0
   BARBER JR, 1986, BIOCHIM BIOPHYS ACTA, V886, P361, DOI 10.1016/0167-4889(86)90171-0
   *BIOR LAB, 1997, BIOR HOM HPLC INSTR, V0, P0
   BLAKELY RL, 1969, BIOCH FOLIC ACID REL, V0, P389
   BLOCK G, 1986, AM J EPIDEMIOL, V124, P453, DOI 10.1093/oxfordjournals.aje.a114416
   BUTTERWORTH CE, 1982, AM J CLIN NUTR, V35, P73, DOI 10.1093/ajcn/35.1.73
   CANTONI GL, 1975, ANNU REV BIOCHEM, V44, P435, DOI 10.1146/annurev.bi.44.070175.002251
   Carmel R, 1999, AM J CLIN NUTR, V70, P904
   CASTAGNA A, 1995, NEUROLOGY, V45, P1678, DOI 10.1212/WNL.45.9.1678
   Cheng H, 1997, EXP NEUROL, V145, P580, DOI 10.1006/exnr.1997.6466
   Chou MW, 2000, CANCER LETT, V152, P53, DOI 10.1016/S0304-3835(99)00436-X
   CHRISTMAN JK, 1995, ADV EXP MED BIOL, V375, P97
   Cooney CA, 1998, ANN NY ACAD SCI, V844, P191, DOI 10.1111/j.1749-6632.1998.tb08234.x
   Cravo ML, 1998, CLIN NUTR, V17, P45, DOI 10.1016/S0261-5614(98)80304-X
   CRAVO ML, 1992, CANCER RES, V52, P5002
   DACOSTA KA, 1993, J BIOL CHEM, V268, P2100
   DALERY K, 1995, AM J CARDIOL, V75, P1107, DOI 10.1016/S0002-9149(99)80739-5
   de Camargo J L, 1985, TOXICOL PATHOL, V13, P10
   Fu WY, 2000, BIOCHEM BIOPH RES CO, V271, P47, DOI 10.1006/bbrc.2000.2587
   GAULL GE, 1981, J PEDIATR-US, V98, P734, DOI 10.1016/S0022-3476(81)80833-5
   GHOSHAL AK, 1984, CARCINOGENESIS, V5, P1367, DOI 10.1093/carcin/5.10.1367
   GIOVANNUCCI E, 1995, JNCI-J NATL CANCER I, V87, P265, DOI 10.1093/jnci/87.4.265
   GIOVANNUCCI E, 1993, J NATL CANCER I, V85, P875, DOI 10.1093/jnci/85.11.875
   Goering PL, 1999, TOXICOL SCI, V49, P5, DOI 10.1093/toxsci/49.1.5
   HEIMBURGER DC, 1988, JAMA-J AM MED ASSOC, V259, P1525
   HSING AW, 1993, CANCER, V71, P745, DOI 10.1002/1097-0142(19930201)71:3<745::AID-CNCR2820710316>3.0.CO;2-1
   *IARC WORK GROUP E, 1980, IARC MON EV CARC RIS, V44, P0
   Jacob RA, 1998, J NUTR, V128, P1204, DOI 10.1093/jn/128.7.1204
   JACOBSEN DW, 1994, CLIN CHEM, V40, P873
   JAMES SJ, 1993, ENVIRON HEALTH PERSP, V101, P173, DOI 10.2307/3431864
   KUTZBACH C, 1967, BIOCHIM BIOPHYS ACTA, V139, P217, DOI 10.1016/0005-2744(67)90140-4
   LAGENDIJK J, 1992, J CHROMATOGR-BIOMED, V576, P95, DOI 10.1016/0378-4347(92)80179-T
   LIEBER CS, 1993, AM J CLIN NUTR, V58, P430, DOI 10.1093/ajcn/58.3.430
   Loehrer FMT, 1998, NEPHROL DIAL TRANSPL, V13, P656, DOI 10.1093/ndt/13.3.656
   Ma J, 1997, CANCER RES, V57, P1098
   MCCULLY KS, 1997, HOMOCYSTEINE REVOLUT, V0, P0
   Melnyk S, 2000, CLIN CHEM, V46, P265
   Michels KM, 1971, STAT PRINCIPLES EXPT, V0, P0
   MIKOL YB, 1983, CARCINOGENESIS, V4, P1619, DOI 10.1093/carcin/4.12.1619
   NAKAE D, 1990, JPN J CANCER RES, V81, P1081, DOI 10.1111/j.1349-7006.1990.tb02515.x
   PERNA AF, 1993, J CLIN INVEST, V91, P2497
   PERNA AF, 1995, KIDNEY INT, V47, P247, DOI 10.1038/ki.1995.31
   Pogribny IP, 1997, CANCER LETT, V115, P31, DOI 10.1016/S0304-3835(97)04708-3
   Poirier L A, 1986, ADV EXP MED BIOL, V206, P269
   POIRIER LA, 1986, BIOL METHYLATION DRU, V0, P151
   Rampersaud GC, 2000, AM J CLIN NUTR, V72, P998
   Refsum H, 1998, ANNU REV MED, V49, P31, DOI 10.1146/annurev.med.49.1.31
   ROGERS AE, 1995, AM J CLIN NUTR, V61, P659S, DOI 10.1093/ajcn/61.3.659S
   ROGERS AE, 1990, CARCINOGENESIS, V11, P1491, DOI 10.1093/carcin/11.9.1491
   RUSHMORE TH, 1986, CARCINOGENESIS, V7, P1677, DOI 10.1093/carcin/7.10.1677
   SANGWOON C, 2000, J NUTR, V130, P129
   Shinozuka H, 1986, ADV EXP MED BIOL, V206, P253
   SINHA R, 1994, CANCER RES, V54, P6154
   Slattery ML, 1999, CANCER EPIDEM BIOMAR, V8, P513
   SMUCKER R, 1989, AM J EPIDEMIOL, V129, P445, DOI 10.1093/oxfordjournals.aje.a115149
   Stolzenberg-Solomon RZ, 1999, JNCI-J NATL CANCER I, V91, P535, DOI 10.1093/jnci/91.6.535
   Thompson PA, 1998, CANCER RES, V58, P2107
   VONKNORRE G, 1975, GESAMTE INN MED, V30, P701
   WAINFAN E, 1992, CANCER RES, V52, P0
   WILSON MJ, 1984, BIOCHEM J, V218, P987, DOI 10.1042/bj2180987
   WISE C, 1995, J LIQ CHROMATOGR, V18, P2005, DOI 10.1080/10826079508013956
   Wise CK, 1997, J CHROMATOGR B, V696, P145, DOI 10.1016/S0378-4347(97)00213-2
   Wiseman GA, 1999, J NUCL MED, V40, P0
   [World Cancer Research Fund American Institute for Cancer Research], 1997, FOOD NUTR PREV CANC, V0, P0
   Wu KN, 1999, CANCER EPIDEM BIOMAR, V8, P209
   YOKOYAMA S, 1985, CANCER RES, V45, P2834
NR 67
TC 76
Z9 83
U1 0
U2 11
PU AMER ASSOC CANCER RESEARCH
PI PHILADELPHIA
PA 615 CHESTNUT ST, 17TH FLOOR, PHILADELPHIA, PA 19106-4404 USA
SN 1055-9965
EI 1538-7755
J9 CANCER EPIDEM BIOMAR
JI Cancer Epidemiol. Biomarkers Prev.
PD JUN 15
PY 2001
VL 10
IS 6
BP 649
EP 655
DI 
PG 7
WC Oncology; Public, Environmental & Occupational Health
SC Oncology; Public, Environmental & Occupational Health
GA 442BU
UT WOS:000169266000011
PM 11401915
DA 2025-02-23
ER

PT J
AU Paulsen, JE
   Alexander, J
AF Paulsen, JE
   Alexander, J
TI Growth stimulation of intestinal tumours in <i>Apc</i><SUP>Min/+</SUP> mice by dietary L-methionine supplementation
SO ANTICANCER RESEARCH
LA English
DT Article
DE dietary methionine; Apc(Min/+) mice; colon cancer
ID colon-cancer; folate; neoplasia; hypomethylation; polyps; risk; dna
AB We studied the effects of extra dietary methionine on the formation and growth of intestinal adenomas in the Min (Apc +/-) mouse, which is a murine model of the human familial adenomatous syndrome. The AIN-76A diet was supplemented with 0.7% L-methionine from week 4 after birth and the animals were killed at week 8. The number of tumours in Min mice was apparently not affected by the addition of extra methionine. However, the dietary methionine supplementation increased the surface area of small intestinal tumours by 41% (p=0.009). In the colon, extra methionine did not affect tumour size. In conclusion, extra dietary methionine promotes the growth of adenomas in the small intestine of Min mice.
C1 Natl Publ Hlth Inst, Dept Environm Med, N-0403 Oslo, Norway.
RP Natl Publ Hlth Inst, Dept Environm Med, POB 4404 Torshov, N-0403 Oslo, Norway.
EM jan.erik.paulsen@folkehelsa.no
CR COOPER AJL, 1983, ANNU REV BIOCHEM, V52, P187, DOI 10.1146/annurev.bi.52.070183.001155
   CRAVO ML, 1992, CANCER RES, V52, P5002
   Duranton B, 1999, CARCINOGENESIS, V20, P493, DOI 10.1093/carcin/20.3.493
   FEINBERG AP, 1983, NATURE, V301, P89, DOI 10.1038/301089a0
   GIOVANNUCCI E, 1995, JNCI-J NATL CANCER I, V87, P265, DOI 10.1093/jnci/87.4.265
   Giovannucci E, 1998, ANN INTERN MED, V129, P517, DOI 10.7326/0003-4819-129-7-199810010-00002
   GOELZ SE, 1985, SCIENCE, V228, P187, DOI 10.1126/science.2579435
   HOLIDAY R, 1987, NATURE, V238, P163
   Kim YI, 1996, GUT, V39, P732, DOI 10.1136/gut.39.5.732
   Kinzler KW, 1996, CELL, V87, P159, DOI 10.1016/S0092-8674(00)81333-1
   LAIRD PW, 1995, CELL, V81, P197, DOI 10.1016/0092-8674(95)90329-1
   MAKOS M, 1992, P NATL ACAD SCI USA, V89, P1929, DOI 10.1073/pnas.89.5.1929
   Paulsen JE, 1997, CARCINOGENESIS, V18, P1905, DOI 10.1093/carcin/18.10.1905
   Paulsen JE, 1999, CARCINOGENESIS, V20, P1277, DOI 10.1093/carcin/20.7.1277
   Paulsen JE, 1997, CARCINOGENESIS, V18, P1871, DOI 10.1093/carcin/18.10.1871
   Paulsen JE, 2000, TOXICOL LETT, V112, P403, DOI 10.1016/S0378-4274(99)00262-3
   PEGG AE, 1988, CANCER RES, V48, P759
   Song J, 2000, CANCER RES, V60, P5434
   Song J, 2000, CANCER RES, V60, P3191
   Su LJ, 2001, ANN EPIDEMIOL, V11, P65, DOI 10.1016/S1047-2797(00)00188-5
   WAINFAN E, 1996, CANCER RES, V52, P0
NR 21
TC 6
Z9 7
U1 0
U2 0
PU INT INST ANTICANCER RESEARCH
PI ATHENS
PA EDITORIAL OFFICE 1ST KM KAPANDRITIOU-KALAMOU RD KAPANDRITI, PO BOX 22, ATHENS 19014, GREECE
SN 0250-7005
EI 1791-7530
J9 ANTICANCER RES
JI Anticancer Res.
PD SEP-OCT 15
PY 2001
VL 21
IS 5
BP 3281
EP 3284
DI 
PG 4
WC Oncology
SC Oncology
GA 519RZ
UT WOS:000173740400020
PM 11848484
DA 2025-02-23
ER

PT J
AU Malvy, DJM
   Favier, A
   Faure, H
   Preziosi, P
   Galan, P
   Arnaud, J
   Roussel, AM
   Briançon, S
   Hercberg, S
AF Malvy, DJM
   Favier, A
   Faure, H
   Preziosi, P
   Galan, P
   Arnaud, J
   Roussel, AM
   Briançon, S
   Hercberg, S
TI Effect of two years' supplementation with natural antioxidants on vitamin and trace element status biomarkers:: Preliminary data of the SU.VI.MAX study
SO CANCER DETECTION AND PREVENTION
LA English
DT Article; Proceedings Paper
DE antioxidants; cancers; prevention trial; trace elements; vitamins
ID beta-carotene; cardiovascular-diseases; alpha-tocopherol; cancer; combination; population; inhibition; prevention
AB The "SUpplementation en VItamines et Mineraux AntioXidants" (SU.VI.MAX) study is a randomized double-blind, placebo controlled, primary-prevention trial designed to test the efficacy of a daily supplementation with antioxidant vitamins (vitamin C, 120 mg; vitamin E, 30 mg; and beta-carotene, 6 mg) and minerals (selenium, 100 mug; and zinc, 20 mg) at nutritional doses (one to three times the daily recommended dietary allowances), in reducing the frequency of cancers and cardiovascular diseases. The study involves 12,735 eligible subjects (women aged 35-60 years, men aged 45-60 years) included in 1994 in France. They will be followed up for 8 years. The targeted population is the general population. The aim of this specific analysis is to assess the effect of 2 years of supplementation on biochemical indicators of vitamin and trace element on a subsample of 1000 subjects. The mean (+/- standard deviation) concentrations of plasma beta-carotene, alpha-tocopherol, vitamin C, selenium and zinc among participants who were randomly assigned to receive a daily supplementation with beta-carotene, vitamin E, vitamin C, selenium and zinc for 2 years were significantly higher than those who were assigned to receive placebo. Specifically, the mean concentrations among men in the intervention group were 0.86 +/- 0.70 mu mol/L for beta-carotene, 35.3 +/- 9.3 mu mol/L for alpha-tocopherol, 11.5 +/- 4.7 mug/mL for vitamin C, 1.65 +/- 0.33 mu mol/L for selenium, and 16.2 +/- 3.9 mu mol/L for zinc. The mean concentrations among women in the intervention were 1.25 +/- 0.90 mu mol/L for beta-carotene, 34.9 +/- 8.4 mu mol/L for alpha-tocopherol, 12.6 +/- 4.0 mug/mL for vitamin C, 1.68 +/- 0.37 mu mol/L for selenium, and 15.3 +/- 3.9 mu mol/L for zinc. The values observed for beta-carotene and vitamin E in the supplementation group after 2 years of intervention are those that have been associated with the lowest risk of cancer in observational studies. They are definitely lower than concentrations reported in intervention studies showing an apparent negative effect of high levels of beta-carotene supplementation on the lung cancer incidence rate in high-risk subjects (initial level multiplied by 12-18). Data from the follow-up will ascertain if any plausible reduction in the incidence rate of cancers may be associated with such amounts of antioxidant agents.
C1 Univ Bordeaux 2, Ctr Rene Labusquiere, F-33076 Bordeaux, France.
   Univ Bordeaux 2, INSERM, U330, F-33076 Bordeaux, France.
   Univ Hosp Ctr Grenoble, Biochem Lab, Grenoble, France.
   CNAM, Inst Sci & Tech Nutr & Alimentat, Paris, France.
   Fac Med, Sch Publ Hlth, Nancy, France.
C3 Universite de Bordeaux; Universite de Bordeaux; Institut National de la Sante et de la Recherche Medicale (Inserm); CHU Grenoble Alpes; heSam Universite; Conservatoire National Arts & Metiers (CNAM); Universite de Lorraine
RP Univ Bordeaux 2, Ctr Rene Labusquiere, 146 Rue Leo Saignat, F-33076 Bordeaux, France.
CR Alpha-Tocopherol Beta Carotene Cancer Prevention Study Group, 1994, N ENGL J MED, V330, P1029, DOI 10.1056/NEJM199404143301501
   AMES BN, 1983, SCIENCE, V221, P1256, DOI 10.1126/science.6351251
   ARNAUD J, 1986, ANN BIOL CLIN-PARIS, V44, P77
   BLOCK G, 1992, NUTR CANCER, V18, P1, DOI 10.1080/01635589209514201
   BLOT WJ, 1993, JNCI-J NATL CANCER I, V85, P1483, DOI 10.1093/jnci/85.18.1483
   BOURGEOIS CF, 1989, ANALUSIS, V17, P519
   BUTTKE TM, 1994, IMMUNOL TODAY, V15, P7, DOI 10.1016/0167-5699(94)90018-3
   BYERS T, 1992, ANNU REV NUTR, V12, P139, DOI 10.1146/annurev.nu.12.070192.001035
   DIPLOCK AT, 1991, AM J CLIN NUTR, V53, PS189, DOI 10.1093/ajcn/53.1.189Sb
   DUPIN H, 1992, APPORTS NUTRITIONNEL, V0, P0
   FAVIER A, 1991, TRACE ELEMENTS MAN A, V0, P7
   Halliwell B, 2004, FREE RADICALS IN BIOLOGY AND MEDICINE, V0, P645
   Hennekens CH, 1996, NEW ENGL J MED, V334, P1145, DOI 10.1056/NEJM199605023341801
   Hercberg S, 1998, NUTRITION, V14, P513, DOI 10.1016/S0899-9007(98)00040-9
   HERCBERG S, 1994, INT J VITAM NUTR RES, V64, P220
   Hercberg S, 1998, CONTROL CLIN TRIALS, V19, P336, DOI 10.1016/S0197-2456(98)00015-4
   Hercberg S, 1998, INT J VITAM NUTR RES, V68, P3
   KOHLMEIER L, 1995, AM J CLIN NUTR, V62, P1370, DOI 10.1093/ajcn/62.6.1370S
   MEYDANI SN, 1995, AM J CLIN NUTR, V62, P1462
   NEVE J, 1908, TRACE ELEMENT ANAL C, V0, P1
   NIKI E, 1987, CHEM PHYS LIPIDS, V44, P227, DOI 10.1016/0009-3084(87)90052-1
   NIKI E, 1982, CHEM LETT, V0, PP789, DOI 10.1246/cl.1982.789
   NIKI E, 1995, AM J CLIN NUTR, V62, P1322, DOI 10.1093/ajcn/62.6.1322S
   Omenn GS, 1996, NEW ENGL J MED, V334, P1150, DOI 10.1056/NEJM199605023341802
   PALOZZA P, 1991, FREE RADICAL BIO MED, V11, P407, DOI 10.1016/0891-5849(91)90158-Y
   PALOZZA P, 1992, ARCH BIOCHEM BIOPHYS, V297, P184, DOI 10.1016/0003-9861(92)90658-J
   Preziosi P, 1998, J AM COLL NUTR, V17, P244, DOI 10.1080/07315724.1998.10718754
   SATO K, 1990, ARCH BIOCHEM BIOPHYS, V279, P402, DOI 10.1016/0003-9861(90)90508-V
   SIES H, 1992, ANTIOXIDANT FUNCTION, V669, P7
   STAMPFER MJ, 1995, AM J CLIN NUTR, V62, P1365, DOI 10.1093/ajcn/62.6.1365S
   STAMPFER MJ, 1993, CAN J CARDIOL, V9, P0
   TAKAHASHI M, 1989, J AM CHEM SOC, V111, P6350, DOI 10.1021/ja00198a054
   TAYLOR A, 1995, AM J CLIN NUTR, V62, P1439, DOI 10.1093/ajcn/62.6.1439S
   VUILLEUMIER JP, 1983, INT J VITAM NUTR RES, V53, P265
NR 34
TC 19
Z9 21
U1 0
U2 2
PU ELSEVIER SCI LTD
PI OXFORD
PA THE BOULEVARD, LANGFORD LANE, KIDLINGTON, OXFORD OX5 1GB, OXON, ENGLAND
SN 0361-090X
EI 
J9 CANCER DETECT PREV
JI Cancer Detect. Prev.
PD JUN 15
PY 2001
VL 25
IS 5
BP 479
EP 485
DI 
PG 7
WC Oncology
SC Oncology
GA 486MN
UT WOS:000171821700009
PM 11718454
DA 2025-02-23
ER

PT J
AU Nagata, C
   Takatsuka, N
   Shimizu, H
   Hayashi, H
   Akamatsu, T
   Murase, K
AF Nagata, C
   Takatsuka, N
   Shimizu, H
   Hayashi, H
   Akamatsu, T
   Murase, K
TI Effect of soymilk consumption on serum estrogen and androgen concentrations in Japanese men
SO CANCER EPIDEMIOLOGY BIOMARKERS & PREVENTION
LA English
DT Article
ID prostate-cancer cells; hormone levels; genistein; soy; phytoestrogens; isoflavones; inhibition; flavonoids; growth; plasma
AB Soy consumption has been associated with a reduced risk of prostate cancer, The mechanism for this association may involve the effect of soy on the endocrine system. We conducted a randomized dietary intervention study to determine the effects of soy consumption on serum levels of steroid hormones in men. Thirty-five men were randomly assigned to either a soymilk-supplemented group or a control group. The men in the soy-supplemented group were asked to consume 400 mi of soymilk daily for 8 weeks. The men in the control group maintained their usual diet, Blood samples were obtained just before the initiation of the dietary period and thereafter every two weeks for 12 weeks. Changes in hormone concentrations were analyzed and compared between the two groups using the mixed linear regression model against weeks from the start of the dietary period. The mean (SD) soymilk intake estimated from dietary records during the dietary study period was 342.9 (SD, 74.2) mi in the soymiik-supplemented group. There was a significant difference between the two groups in terms of changes in serum estrone concentrations, which tended to decrease in the soy-supplemented group and increase in the control group over time, None of the other hormones measured (estradiol, total and free-testosterone, or sex hormone-binding globulin) showed any statistical difference between the two groups in terms of patterns of change, The results of the study indicate that soymilk consumption may modify circulating estrone concentrations in men.
C1 Gifu Univ, Sch Med, Dept Publ Hlth, Gifu 5008705, Japan.
   Self Def Forces Gifu Hosp, Gifu 5048701, Japan.
   Gifu Prefectural Gifu Hosp, Gifu 5008717, Japan.
C3 Gifu University
RP Nagata, C (corresponding author), Gifu Univ, Sch Med, Dept Publ Hlth, 40 Tsukasa Machi, Gifu 5008705, Japan.
CR ADLERCREUTZ CHT, 1995, J NUTR, V125, PS757, DOI 10.1093/jn/125.3_Suppl.757S
   ADLERCREUTZ H, 1993, J STEROID BIOCHEM, V44, P147, DOI 10.1016/0960-0760(93)90022-O
   ANDERSSON SO, 1993, BRIT J CANCER, V68, P97, DOI 10.1038/bjc.1993.293
   BARNES S, 1995, P SOC EXP BIOL MED, V208, P103
   BARRETTCONNOR E, 1990, CANCER RES, V50, P169
   Carlstrom K, 1997, BRIT J UROL, V79, P427, DOI 10.1046/j.1464-410X.1997.03221.x
   ELISE M, 1996, LIFE SCI, V58, P429
   Gann PH, 1996, J NATL CANCER I, V88, P1118, DOI 10.1093/jnci/88.16.1118
   Geller J, 1998, PROSTATE, V34, P75
   Hebert JR, 1998, JNCI-J NATL CANCER I, V90, P1637, DOI 10.1093/jnci/90.21.1637
   HILL P, 1982, CANCER RES, V42, P3864
   HUANG JM, 1992, J BIOL CHEM, V267, P15511
   Jacobsen BK, 1998, CANCER CAUSE CONTROL, V9, P553, DOI 10.1023/A:1008819500080
   Kurzer MS, 1997, ANNU REV NUTR, V17, P353, DOI 10.1146/annurev.nutr.17.1.353
   LEE H, 1994, MUTAGENESIS, V9, P101, DOI 10.1093/mutage/9.2.101
   Littell RC, 1996, SAS SYSTEM MIXED MOD, V0, P87
   Lu L-JW, 1996, PROCEEDINGS OF THE AMERICAN ASSOCIATION FOR CANCER RESEARCH ANNUAL MEETING, V37, P270
   MACDONALD PC, 1979, J CLIN ENDOCR METAB, V49, P905, DOI 10.1210/jcem-49-6-905
   Mäkelä S, 1998, P SOC EXP BIOL MED, V217, P310
   MAKELA SI, 1995, J NUTR, V125, P437
   Murray DM, 1998, STAT MED, V17, P1581, DOI 10.1002/(SICI)1097-0258(19980730)17:14<1581::AID-SIM864>3.0.CO;2-N
   Nagata C, 1998, JNCI-J NATL CANCER I, V90, P1830, DOI 10.1093/jnci/90.23.1830
   Nagata C, 1997, NUTR CANCER, V29, P228, DOI 10.1080/01635589709514629
   Nagata C, 2000, NUTR CANCER, V36, P14, DOI 10.1207/S15327914NC3601_3
   NAIK HR, 1994, ANTICANCER RES, V14, P2617
   Nomura AMY, 1996, CANCER EPIDEM BIOMAR, V5, P621
   PETERSON G, 1993, PROSTATE, V22, P335, DOI 10.1002/pros.2990220408
   Pollard M, 1997, NUTR CANCER, V28, P41, DOI 10.1080/01635589709514551
   Pylkkanen L, 1996, EUR UROL, V30, P243
   Ross RK, 1996, CANC EPIDEMIOLOGY PR, V0, P1180
   SEVERSON RK, 1989, CANCER RES, V49, P1857
   SPARROW D, 1980, J CLIN ENDOCR METAB, V51, P508, DOI 10.1210/jcem-51-3-508
   SUDHA S, 1995, INDIAN J MED RES, V101, P268
   Vatten LJ, 1997, CANCER EPIDEM BIOMAR, V6, P967
   Wakai K, 1999, NUTR CANCER, V33, P139, DOI 10.1207/S15327914NC330204
   Zhang JX, 1997, CANCER LETT, V114, P313, DOI 10.1016/S0304-3835(97)04690-9
   ZUMOFF B, 1982, PROSTATE, V3, P579, DOI 10.1002/pros.2990030607
NR 37
TC 63
Z9 70
U1 0
U2 9
PU AMER ASSOC CANCER RESEARCH
PI PHILADELPHIA
PA 615 CHESTNUT ST, 17TH FLOOR, PHILADELPHIA, PA 19106-4404 USA
SN 1055-9965
EI 
J9 CANCER EPIDEM BIOMAR
JI Cancer Epidemiol. Biomarkers Prev.
PD MAR 15
PY 2001
VL 10
IS 3
BP 179
EP 184
DI 
PG 6
WC Oncology; Public, Environmental & Occupational Health
SC Oncology; Public, Environmental & Occupational Health
GA 418BJ
UT WOS:000167869600003
PM 11303585
DA 2025-02-23
ER

PT J
AU Woodson, K
   Lanza, E
   Tangrea, JA
   Albert, PS
   Slattery, M
   Pinsky, J
   Caan, B
   Paskett, E
   Iber, F
   Kikendall, IW
   Lance, P
   Shike, M
   Weissfeld, J
   Schatzkin, A
AF Woodson, K
   Lanza, E
   Tangrea, JA
   Albert, PS
   Slattery, M
   Pinsky, J
   Caan, B
   Paskett, E
   Iber, F
   Kikendall, IW
   Lance, P
   Shike, M
   Weissfeld, J
   Schatzkin, A
TI Hormone replacement therapy and colorectal adenoma recurrence among women in the polyp prevention trial
SO JNCI-JOURNAL OF THE NATIONAL CANCER INSTITUTE
LA English
DT Article
ID colon-cancer; large-bowel; microsatellite instability; reproductive history; estrogen-receptor; progesterone-receptors; exogenous hormones; risk; calcium; methylation
AB Background: Epidemiologic studies have suggested that estrogen may protect against the development of colorectal cancers and adenomatous polyps. We conducted a prospective study to evaluate the association between hormone replacement therapy (HRT) and adenoma recurrence among perimenopausal and postmenopausal women participating in the Polyp Prevention Trial, a randomized dietary intervention study of individuals with colorectal adenomas. Methods: We used a questionnaire and interviews to collect detailed information, at baseline and at each of four annual study visits, from 620 women regarding hormone use, menopausal status, diet, alcohol consumption, and other risk factors. Adenoma recurrence was ascertained by complete colonoscopy at baseline and after 1 and 4 years. Logistic regression models were used to evaluate the association between hormone use and adenoma recurrence after adjusting for intervention group and for age and body mass index at baseline. All statistical tests were two-sided. Results: Adenomas recurred in 200 women. There was no overall association between adenoma recurrence and either overall hormone use (odds ratio [OR] = 1.01; 95% confidence interval [CI] = 0.70 to 1.45), combined estrogen and progestin use (OR = 0.94; 95% CI = 0.57 to 1.56), or unopposed estrogen use (OR = 1.04; 95% CI = 0.68 to 1.59). HRT use was associated with a reduction in risk for recurrence of distal adenomas (OR = 0.56; 95% CI = 0.32 to 1.00) and a statistically nonsignificant increase in risk for recurrence of proximal adenomas (OR = 1.39; 95% CI = 0.85 to 2.26). We observed a statistically significant interaction between the HRT-adenoma recurrence association and age (P = .02). HRT was associated with a 40% reduced risk of adenoma recurrence among women older than 62 years (OR = 0.58; 95% CI = 0.35 to 0.97) but with an increased risk among women younger than 62 years (OR = 1.99; 95 % CI = 1.11 to 3.55). Conclusions: HRT was not associated with a reduced risk for overall adenoma recurrence in this trial cohort, although there was a suggestion of an age interaction. The effect of age on the association needs to be confirmed in other adenoma recurrence trials.
C1 NCI, Canc Prevent Studies Branch, Div Clin Sci, Bethesda, MD 20892 USA.
   NCI, Biometr Res Branch, Div Canc Treatment & Diag, Bethesda, MD 20892 USA.
   NCI, Natl Epidemiol Branch, Div Epidemiol & Genet, Bethesda, MD 20892 USA.
   Univ Utah, Salt Lake City, UT USA.
   Westat Corp, Rockville, MD USA.
   Kaiser Fdn, Res Inst, Oakland, CA USA.
   Wake Forest Univ, Sch Med, Winston Salem, NC 27109 USA.
   Edward Hines Jr Hosp, Dept Vet Affairs Med Ctr, Hines, IL USA.
   Walter Reed Army Med Ctr, Washington, DC 20307 USA.
   SUNY Buffalo, Sch Med & Biomed Sci, Buffalo, NY 14260 USA.
   Mem Sloan Kettering Canc Ctr, New York, NY 10021 USA.
   Univ Pittsburgh, Pittsburgh, PA 15260 USA.
C3 National Institutes of Health (NIH) - USA; NIH National Cancer Institute (NCI); Division of Clinical Sciences (DCS); National Institutes of Health (NIH) - USA; NIH National Cancer Institute (NCI); NIH Division of Cancer Treatment & Diagnosis; National Institutes of Health (NIH) - USA; NIH National Cancer Institute (NCI); Utah System of Higher Education; University of Utah; Westat; Wake Forest University; US Department of Veterans Affairs; Veterans Health Administration (VHA); Edward Hines Jr. VA Hospital; United States Department of Defense; United States Army; Walter Reed National Military Medical Center; State University of New York (SUNY) System; University at Buffalo, SUNY; Memorial Sloan Kettering Cancer Center; Pennsylvania Commonwealth System of Higher Education (PCSHE); University of Pittsburgh
RP NIH, 6006 Execut Blvd,MSC 7058, Bethesda, MD 20892 USA.
EM woodsonk@mail.nih.gov
CR AVIOLI LV, 1965, J CLIN INVEST, V44, P1960, DOI 10.1172/JCI105302
   Baron JA, 1999, NEW ENGL J MED, V340, P101, DOI 10.1056/NEJM199901143400204
   Breivik J, 1997, INT J CANCER, V74, P664, DOI 10.1002/(SICI)1097-0215(19971219)74:6<664::AID-IJC18>3.0.CO;2-5
   BULLAMORE JR, 1970, LANCET, V2, P535
   Chao A, 2000, CANCER EPIDEM BIOMAR, V9, P539
   Chen C, 1997, MECH AGEING DEV, V99, P109, DOI 10.1016/S0047-6374(97)00094-8
   Chen MJ, 1998, CANCER EPIDEM BIOMAR, V7, P227
   Colin EM, 1999, J BONE MINER RES, V14, P57, DOI 10.1359/jbmr.1999.14.1.57
   DEVERDIER MG, 1992, CANCER CAUSE CONTROL, V3, P355, DOI 10.1007/BF00146889
   Fernandez E, 1998, CANCER EPIDEM BIOMAR, V7, P329
   Foley EF, 2000, CANCER RES, V60, P245
   Grodstein F, 1998, ANN INTERN MED, V128, P705, DOI 10.7326/0003-4819-128-9-199805010-00001
   Grodstein F, 1999, AM J MED, V106, P574, DOI 10.1016/S0002-9343(99)00063-7
   HENDRICKSE CW, 1993, BRIT J SURG, V80, P636, DOI 10.1002/bjs.1800800531
   Hyman J, 1998, CANCER EPIDEM BIOMAR, V7, P291
   ISSA JPJ, 1994, NAT GENET, V7, P536, DOI 10.1038/ng0894-536
   JACOBS EJ, 1994, CANCER CAUSE CONTROL, V5, P359, DOI 10.1007/BF01804987
   Kampman E, 1997, CANCER CAUSE CONTROL, V8, P146, DOI 10.1023/A:1018459911147
   Lanza E, 1996, CANCER EPIDEM BIOMAR, V5, P385
   LOINTIER P, 1992, ANTICANCER RES, V12, P1327
   Malkhosyan SR, 2000, GASTROENTEROLOGY, V119, P598, DOI 10.1053/gast.2000.16154
   MCEVOY G, 2000, AM HOSP FORMULATORY, V0, P0
   MCMICHAEL AJ, 1980, J NATL CANCER I, V65, P1201
   MUTO T, 1975, CANCER, V36, P2251, DOI 10.1002/cncr.2820360944
   NEWCOMB PA, 1995, JNCI-J NATL CANCER I, V87, P1067, DOI 10.1093/jnci/87.14.1067
   Oshima CT, 1999, HEPATO-GASTROENTEROL, V46, P3155
   Peipins LA, 1997, CANCER EPIDEM BIOMAR, V6, P671
   POTTER JD, 1993, EPIDEMIOL REV, V15, P499, DOI 10.1093/oxfordjournals.epirev.a036132
   Potter JD, 1996, CANCER EPIDEM BIOMAR, V5, P779
   Prihartono N, 2000, CANCER EPIDEM BIOMAR, V9, P443
   Ries LAG, 2000, CANCER-AM CANCER SOC, V88, P2398, DOI 10.1002/(SICI)1097-0142(20000515)88:10<2398::AID-CNCR26>3.0.CO;2-I
   Schatzkin A, 2000, NEW ENGL J MED, V342, P1149, DOI 10.1056/NEJM200004203421601
   Schatzkin A, 1996, CANCER EPIDEM BIOMAR, V5, P375
   Schwartz B, 2000, MOL CELL BIOCHEM, V203, P87, DOI 10.1023/A:1007015027268
   SINGH S, 1994, ANTICANCER RES, V14, P1037
   Singh S, 1998, J PATHOL, V184, P153, DOI 10.1002/(SICI)1096-9896(199802)184:2<153::AID-PATH993>3.0.CO;2-W
   Slattery ML, 2000, J NATL CANCER I, V92, P1831, DOI 10.1093/jnci/92.22.1831
   Slattery ML, 2001, CANCER RES, V61, P126
[truncated: 680,054 more chars]
