# Supplementary material for: Global impact of dietary risks on cancers: burdens across regions from 1990 to 2021 and the projection to 2035
Source: Front Nutr. 2025 Jul 4;12:1585305. doi: 10.3389/fnut.2025.1585305 (PMC12271164; doi:10.3389/fnut.2025.1585305)
Supplement: Supplementary file 1 [file Data_Sheet_1.zip › Supplementary data/Fig 1/download2002u197.txt]

PT J
AU Senesse, P
   Boutron-Ruault, MC
   Faivre, J
   Chatelain, N
   Belghiti, C
   Méance, S
AF Senesse, P
   Boutron-Ruault, MC
   Faivre, J
   Chatelain, N
   Belghiti, C
   Méance, S
TI Foods as risk factors for colorectal adenomas:: A case-control study in Burgundy (France)
SO NUTRITION AND CANCER-AN INTERNATIONAL JOURNAL
LA English
DT Article
ID high-fiber diet; cell-proliferation; low-fat; cancer; consumption; colon; cholesterol; recurrence; alcohol; history
AB Foods associated with precancerous colorectal adenoma, especially those associated with large adenomas, are poorly understood. We compared food intake in polyp-free controls (n = 427) with small adenoma (n = 154) or large adenoma (n = 208) cases in Burgundy (France). Logistic regression models controlled for age, gender, and energy. Consumption of lean meat was associated with a reduced risk of small adenomas [odds ratio (OR) for 4th vs. 1st quartile = 0.3, 95% confidence interval (CI) = 0.2-0.6] and large adenomas (OR = 0.4, 95% CI = 0.3-0.7) compared with controls. There was an increased risk with pates and meat spread [OR = 2.1, 95% CI = 1.1-3.7 (small adenomas) and OR = 2.6, 95% CI = 1.5-4.4 (large adenomas)], bread [OR = 2.0, 95% CI = 1.1-3.6 (small adenomas) and OR = 2.2, 95% CI = 1.3-3.7 (large adenomas)], and pasta (OR = 1.7, 95% CI = 0.9-3.0 in small adenomas only). Animal fats were associated with an increased risk of large adenomas compared with small adenomas (OR = 2.4, 95% CI = 1.1-5.0), whereas yogurt intake was associated with a lower,risk (OR for high vs. no intake = 0.5, 95% CI = 0.3-0.9). These findings suggest that some risk factors that have been found to be associated with cancer, such as relined cereal products and high-fat animal products, also influence early stages of colorectal carcinogenesis.
C1 Conservatoire Natl Arts & Metiers, Inst Sci & Tech Nutr & Alimentat, F-75003 Paris, France.
   Fac Med, Registre Bourguignon Cancers Digestifs, F-21033 Dijon, France.
   CRLC Val Aurelle, F-34298 Montpellier 05, France.
C3 heSam Universite; Conservatoire National Arts & Metiers (CNAM); Institut Agro; AgroSup Dijon; Universite de Bourgogne; UNICANCER; Universite de Montpellier; Institut Regional du Cancer Montpellier / Val d'Aurelle (ICM)
RP Conservatoire Natl Arts & Metiers, Inst Sci & Tech Nutr & Alimentat, 5 Rue Vertbois, F-75003 Paris, France.
EM boutron@cnam.fr
CR ATKIN WS, 1992, NEW ENGL J MED, V326, P658, DOI 10.1056/NEJM199203053261002
   BENITO E, 1990, INT J CANCER, V45, P69, DOI 10.1002/ijc.2910450114
   BIDOLI E, 1992, INT J CANCER, V50, P223, DOI 10.1002/ijc.2910500211
   Boutron MC, 1996, BRIT J CANCER, V74, P145, DOI 10.1038/bjc.1996.330
   BOUTRON MC, 1989, NUTR CANCER, V12, P83, DOI 10.1080/01635588909514005
   BOUTRON MC, 1995, AM J EPIDEMIOL, V141, P1038
   Boutron-Ruault MC, 2001, NUTR CANCER, V39, P50, DOI 10.1207/S15327914nc391_7
   Boutron-Ruault MC, 1999, EUR J CANCER PREV, V8, P229, DOI 10.1097/00008469-199906000-00011
   BULL AW, 1988, CANCER RES, V48, P1771
   GIOVANNUCCI E, 1993, J NATL CANCER I, V85, P875, DOI 10.1093/jnci/85.11.875
   GIOVANNUCCI E, 1995, CANCER CAUSE CONTROL, V6, P164, DOI 10.1007/BF00052777
   GIOVANNUCCI E, 1992, JNCI-J NATL CANCER I, V84, P91, DOI 10.1093/jnci/84.2.91
   GOELZ SE, 1985, SCIENCE, V228, P187, DOI 10.1126/science.2579435
   HILL MJ, 1978, LANCET, V1, P245, DOI 10.1016/S0140-6736(78)90487-7
   HILL MJ, 1991, EUROPEAN JOURNAL OF CANCER PREVENTION, VOL 1, P0
   Howe GR, 1997, CANCER CAUSE CONTROL, V8, P215, DOI 10.1023/A:1018476414781
   ISCOVICH JM, 1992, INT J CANCER, V51, P851, DOI 10.1002/ijc.2910510603
   Kaaks R, 2000, JNCI-J NATL CANCER I, V92, P1592, DOI 10.1093/jnci/92.19.1592
   KATO I, 1990, JPN J CANCER RES, V81, P1101, DOI 10.1111/j.1349-7006.1990.tb02520.x
   KENDALL CW, 1992, NUTR CANCER, V17, P107, DOI 10.1080/01635589209514178
   KONO S, 1993, JPN J CANCER RES, V84, P13, DOI 10.1111/j.1349-7006.1993.tb02777.x
   KUNE GA, 1991, NUTR CANCER, V16, P25, DOI 10.1080/01635589109514137
   LAVECCHIA C, 1988, INT J CANCER, V41, P492, DOI 10.1002/ijc.2910410404
   MACOUARTMOULIN G, 1987, INT J CANCER, V40, P179, DOI 10.1002/ijc.2910400209
   Marteau P, 1993, WORLD REV NUTR DIET, V74, P1
   MCKEOWNEYSSEN GE, 1994, J CLIN EPIDEMIOL, V47, P525, DOI 10.1016/0895-4356(94)90299-2
   NEUGUT AI, 1993, ANN INTERN MED, V118, P91, DOI 10.7326/0003-4819-118-2-199301150-00002
   PICKERING JS, 1995, CANCER RES, V55, P2293
   Platz EA, 1997, CANCER EPIDEM BIOMAR, V6, P661
   SALVIOLI G, 1982, DIGESTION, V23, P80, DOI 10.1159/000198691
   SANDLER RS, 1993, JNCI-J NATL CANCER I, V85, P884, DOI 10.1093/jnci/85.11.884
   Schatzkin A, 2000, NEW ENGL J MED, V342, P1149, DOI 10.1056/NEJM200004203421601
   STEINMETZ KA, 1993, INT J CANCER, V53, P720, DOI 10.1002/ijc.2910530503
   TUYNS AJ, 1988, NUTR CANCER, V11, P189, DOI 10.1080/01635588809513986
   Witte JS, 1996, AM J EPIDEMIOL, V144, P1015, DOI 10.1093/oxfordjournals.aje.a008872
NR 36
TC 30
Z9 30
U1 1
U2 3
PU ROUTLEDGE JOURNALS, TAYLOR & FRANCIS LTD
PI ABINGDON
PA 2-4 PARK SQUARE, MILTON PARK, ABINGDON OX14 4RN, OXON, ENGLAND
SN 0163-5581
EI 1532-7914
J9 NUTR CANCER
JI Nutr. Cancer
PD JUN 15
PY 2002
VL 44
IS 1
BP 7
EP 15
DI 10.1207/S15327914NC441_2
PG 9
WC Oncology; Nutrition & Dietetics
SC Oncology; Nutrition & Dietetics
GA 659NV
UT WOS:000181784200002
PM 12672636
DA 2025-02-23
ER

PT J
AU Byers, T
   Nestle, M
   McTiernan, A
   Doyle, C
   Currie-Williams, A
   Gansler, T
   Thun, M
AF Byers, T
   Nestle, M
   McTiernan, A
   Doyle, C
   Currie-Williams, A
   Gansler, T
   Thun, M
TI American Cancer Society Guidelines on Nutrition and Physical Activity for cancer prevention: Reducing the risk of cancer with healthy food choices and physical activity
SO CA-A CANCER JOURNAL FOR CLINICIANS
LA English
DT Article
ID body-mass index; prospective cohort; diabetes-mellitus; colon-cancer; colorectal-cancer; energy-balance; beta-carotene; united-states; lung-cancer; breast
AB The American Cancer Society (ACS) has set aggressive challenge goals for the nation to decrease cancer incidence and mortality-and to improve the quality of life of cancer survivors-by the year 2015. To address these critical goals, the ACS publishes the Nutrition and Physical Activity Guidelines to serve as a foundation for its communication, policy, and community strategies and ultimately, to affect dietary and physical activity patterns among Americans, These guidelines, published every five years, are developed by a national panel of experts in cancer research, prevention, epidemiology, public health, and policy, and as such, they represent the most current scientific evidence related to dietary and activity patterns and cancer risk. The American Cancer Society guidelines include recommendations for individual choices regarding diet and physical activity patterns, but those choices occur within a community context that either facilitates or interferes with healthy behaviors, Therefore, this committee presents one key recommendation for community action to accompany the four recommendations for individual choices for nutrition and physical activity to reduce cancer risk. This recommendation for community action underscores just how important community measures are to the support of healthy behaviors by means of increasing access to healthful food choices and opportunities to be physically active, The ACS guidelines are consistent with guidelines from the American Heart Association for the prevention of coronary heart disease as well as for general health promotion, as defined by the Department of Health and Human Services' 2000 Dietary Guidelines for Americans.(1,2).
C1 Univ Colorado, Hlth Sci Ctr, Denver, CO 80217 USA.
   New York Univ, Dept Nutr & Food Studies, New York, NY USA.
   Fred Hutchinson Canc Res Ctr, Seattle, WA USA.
   Amer Canc Soc, Atlanta, GA USA.
C3 University of Colorado System; University of Colorado Anschutz Medical Campus; University of Colorado Denver; New York University; Fred Hutchinson Cancer Center; American Cancer Society
RP Univ Colorado, Hlth Sci Ctr, Denver, CO 80217 USA.
CR Alberts DS, 2000, NEW ENGL J MED, V342, P1156, DOI 10.1056/NEJM200004203421602
   Alpha-Tocopherol Beta Carotene Cancer Prevention Study Group, 1994, N ENGL J MED, V330, P1029, DOI 10.1056/NEJM199404143301501
   AMES BN, 1995, P NATL ACAD SCI USA, V92, P5258, DOI 10.1073/pnas.92.12.5258
   ASHLEY MJ, 1994, CONTEMP DRUG PROBL, V21, P1
   Biesalski HK, 1998, CA-CANCER J CLIN, V48, P167, DOI 10.3322/canjclin.48.3.167
   BLAIR SN, 1992, ANNU REV PUBL HEALTH, V13, P99, DOI 10.1146/annurev.pu.13.050192.000531
   BLOCK G, 1991, AM J CLIN NUTR, V53, PS270, DOI 10.1093/ajcn/53.1.270S
   BLOT WJ, 1993, JNCI-J NATL CANCER I, V85, P1483, DOI 10.1093/jnci/85.18.1483
   BYERS T, 1992, ANNU REV NUTR, V12, P139, DOI 10.1146/annurev.nu.12.070192.001035
   Calle EE, 1998, CANCER CAUSE CONTROL, V9, P403, DOI 10.1023/A:1008819701485
   Calle EE, 1999, NEW ENGL J MED, V341, P1097, DOI 10.1056/NEJM199910073411501
   Carpenter CL, 1999, BRIT J CANCER, V80, P1852, DOI 10.1038/sj.bjc.6690610
   Cheng KK, 1996, CANCER CAUSE CONTROL, V7, P33, DOI 10.1007/BF00115636
   Chow WH, 2000, NEW ENGL J MED, V343, P1305, DOI 10.1056/NEJM200011023431804
   Clark LC, 1996, JAMA-J AM MED ASSOC, V276, P1957, DOI 10.1001/jama.276.24.1957
   Cleary MP, 1997, P SOC EXP BIOL MED, V216, P28, DOI 10.3181/00379727-216-44153B
   CORBIN CB, 1998, PHYSICAL ACTIVITY CH, V0, P0
   Criqui MH, 2000, MODERATE ALCOHOL CONSUMPTION AND CARDIOVASCULAR DISEASE. SCIENTIFIC SESSIONS OF THE INTERNATIONAL MEETING. VENICE, V0, P0
   Curl WW, 2000, CLIN ORTHOP RELAT R, V0, P151
   Enns CW, 1997, FAM ECON NUTR REV, V10, P2
   Flegal KM, 1998, INT J OBESITY, V22, P39, DOI 10.1038/sj.ijo.0800541
   Friedenreich CM, 2001, EUR J CANCER PREV, V10, P15, DOI 10.1097/00008469-200102000-00003
   FRIEDENREICH CM, 1995, EUR J CANCER PREV, V4, P145, DOI 10.1097/00008469-199504000-00004
   Friedenreich CM, 2001, CANCER EPIDEM BIOMAR, V10, P287
   GERRIOR S, 1997, 53 USDA CTR NUTR POL, V0, P0
   Giovannucci E, 1999, JNCI-J NATL CANCER I, V91, P317, DOI 10.1093/jnci/91.4.317
   Giovanoli R, 1973, THERMOCHIM ACTA, V7, P41
   Glade MJ, 1997, NUTRITION, V13, P721
   HAVAS S, 1995, PUBLIC HEALTH REP, V110, P68
   Hennekens CH, 1996, NEW ENGL J MED, V334, P1145, DOI 10.1056/NEJM199605023341801
   Hill HA, 1996, CANCER CAUSE CONTROL, V7, P19, DOI 10.1007/BF00115635
   Honein MA, 2001, JAMA-J AM MED ASSOC, V285, P2981, DOI 10.1001/jama.285.23.2981
   Hootman JM, 2001, AM J EPIDEMIOL, V154, P251, DOI 10.1093/aje/154.3.251
   Hu FB, 1997, NEW ENGL J MED, V337, P1491, DOI 10.1056/NEJM199711203372102
   Joossens JV, 1996, INT J EPIDEMIOL, V25, P494, DOI 10.1093/ije/25.3.494
   Katiyar SK, 1996, INT J ONCOL, V8, P221
   Kolonel LN, 2001, NUTRITION IN THE PREVENTION AND TREATMENT OF DISEASE, V0, PP373, DOI 10.1016/B978-012193155-1/50026-X
   Kolonel LN, 1996, CANCER CAUSE CONTROL, V7, P83, DOI 10.1007/BF00115640
   Krauss RM, 2000, CIRCULATION, V102, P2284
   Kuczmarski RJ, 2000, AM J CLIN NUTR, V72, P1074
   KUSHI LH, 1995, AM J CLIN NUTR, V61, P1465
   *LIF SCI RES OFF F, 1995, 3 REP NUTR MON US, V0, P0
   Lindblad P, 1999, DIABETOLOGIA, V42, P107, DOI 10.1007/s001250051122
   Marshall JR, 1996, CANCER CAUSE CONTROL, V7, P101, DOI 10.1007/BF00115642
   Martinez ME, 1997, J NATL CANCER I, V89, P948, DOI 10.1093/jnci/89.13.948
   Martínez ME, 1998, CANCER EPIDEM BIOMAR, V7, P163
   MCGINNIS JM, 1993, JAMA-J AM MED ASSOC, V270, P2207, DOI 10.1001/jama.270.18.2207
   McTiernan A, 1998, CANCER CAUSE CONTROL, V9, P487, DOI 10.1023/A:1008853601471
   McTiernan A, 2000, CANCER-AM CANCER SOC, V88, P1248, DOI 10.1002/(SICI)1097-0142(20000301)88:5+<1248::AID-CNCR12>3.0.CO;2-1
   MESSINA M, 1995, J NUTR, V125, PS567, DOI 10.1093/jn/125.3_Suppl.567S
   Michaud DS, 2001, JAMA-J AM MED ASSOC, V286, P921, DOI 10.1001/jama.286.8.921
   Michaud DS, 1999, NEW ENGL J MED, V340, P1390, DOI 10.1056/NEJM199905063401803
   *NAT I HLTH CONS S, 1985, HLTH IMPL OB, V0, P0
   National Research Council, 1996, CARC ANT HUM DIET, V0, P0
   Omenn GS, 1996, NEW ENGL J MED, V334, P1150, DOI 10.1056/NEJM199605023341802
   PANGRAZI PP, 2000, J SCI MED SPORT, V3, P280
   Petrakis NL, 1996, CANCER EPIDEM BIOMAR, V5, P785
   Potter JD, 1996, CANCER CAUSE CONTROL, V7, P127, DOI 10.1007/BF00115644
   Riboli E, 1996, CANCER CAUSE CONTROL, V7, P147, DOI 10.1007/BF00115645
   Schatzkin A, 2000, NEW ENGL J MED, V342, P1149, DOI 10.1056/NEJM200004203421601
   Shephard RJ, 1997, CRIT REV ONCOGENESIS, V8, P219, DOI 10.1615/CritRevOncog.v8.i2-3.40
   Slattery ML, 1997, CANCER RES, V57, P75
   Slattery ML, 1997, ANN EPIDEMIOL, V7, P137, DOI 10.1016/S1047-2797(96)00129-9
   Slavin JL, 2000, J AM COLL NUTR, V19, P300S, DOI 10.1080/07315724.2000.10718964
   Smith GD, 2000, PUBLIC HEALTH, V114, P308, DOI 10.1016/S0033-3506(00)00353-X
   Smith-Warner SA, 1998, JAMA-J AM MED ASSOC, V279, P535, DOI 10.1001/jama.279.7.535
   STEINMETZ KA, 1991, CANCER CAUSE CONTROL, V2, P325, DOI 10.1007/BF00051672
   STEINMETZ KA, 1991, CANCER CAUSE CONTROL, V2, P427, DOI 10.1007/BF00054304
   Trichopoulos D, 1996, CANCER CAUSE CONTROL, V7, P3, DOI 10.1007/BF00115633
   TRICHOPOULOU A, 1995, JNCI-J NATL CANCER I, V87, P110, DOI 10.1093/jnci/87.2.110
   *US DEP HHS, 1900, P243, V0, P0
   *US DEP HHS, 2000, OFF SMOK HLTH RED TO, V0, P0
   van den Brandt PA, 2000, AM J EPIDEMIOL, V152, P514, DOI 10.1093/aje/152.6.514
   Verloop J, 2000, J NATL CANCER I, V92, P128, DOI 10.1093/jnci/92.2.128
   *WHO INT AG RES CA, 2001, CANC PREV SER, V0, P0
   *WHO INT AG RES CA, 1988, IARC MON EV CARC RIS, V44, P0
   Wideroff L, 1997, J NATL CANCER I, V89, P1360, DOI 10.1093/jnci/89.18.1360
   Will JC, 1998, AM J EPIDEMIOL, V147, P816, DOI 10.1093/oxfordjournals.aje.a009534
   WILLETT WC, 1994, AM J CLIN NUTR, V59, P1162S, DOI 10.1093/ajcn/59.5.1162S
   Willett WC, 1997, AM J CLIN NUTR, V66, P1557
   Wolk A, 1996, CANCER CAUSE CONTROL, V7, P5, DOI 10.1007/BF00115634
   *WORK STUD GROUP D, 1991, CANCER, V41, P334
   [World Cancer Research Fund American Institute for Cancer Research], 1997, FOOD NUTR PREV CANC, V0, P0
NR 85
TC 233
Z9 265
U1 0
U2 30
PU WILEY
PI HOBOKEN
PA 111 RIVER ST, HOBOKEN 07030-5774, NJ USA
SN 0007-9235
EI 1542-4863
J9 CA-CANCER J CLIN
JI CA-Cancer J. Clin.
PD MAR-APR 15
PY 2002
VL 52
IS 2
BP 92
EP 119
DI 10.3322/canjclin.52.2.92
PG 28
WC Oncology
SC Oncology
GA 533MR
UT WOS:000174534700004
PM 11929008
DA 2025-02-23
ER

PT J
AU Baker, AH
   Wardle, J
AF Baker, AH
   Wardle, J
TI Increasing fruit and vegetable intake among adults attending colorectal cancer screening: The efficacy of a brief tailored intervention
SO CANCER EPIDEMIOLOGY BIOMARKERS & PREVENTION
LA English
DT Article
ID randomized-trial; nutrition intervention; consumption; impact; fat; knowledge; feedback; behavior; risk
AB Fruits and vegetables appear to confer protection against several cancers, but most adults in the United Kingdom eat substantially less than the recommended amounts. Cancer screening services could provide a valuable context in which to provide advice on increasing fruit and vegetable intake. This study examined the efficacy of a brief, tailored, psycho-educational intervention for increasing fruit and vegetable intake, carried out in a cancer screening clinic. The study was a randomized, controlled trial. 742 participants, 55-64 years of age, recruited from three cancer screening clinics, completed a baseline questionnaire. They were assigned either to the tailored intervention group or to an untreated control group. The primary outcome measure was self-reported consumption of fruit and vegetables. At 6 week follow-up there were significant increases in daily servings of fruit and vegetables in the tailored intervention group (CI, 0.87-1.25) compared with the untreated group (CI, 0.08-0.43). These results support the efficacy of a simple, written message, which is tailored to the intake and knowledge levels of the individual, for modifying cancer-protective dietary behaviors, at least in the short term. They also suggest that cancer screening clinics may be a good context for providing this service.
C1 UCL, Dept Epidemiol & Publ Hlth, Hlth Behav Unit, London WC1E 6BT, England.
C3 University of London; University College London
RP Baker, AH (corresponding author), UCL, Dept Epidemiol & Publ Hlth, Hlth Behav Unit, 2-16 Torrington Pl, London WC1E 6BT, England.
EM j.wardle@ucl.ac.uk
CR [Anonymous], 1990, WHO TECHN REP SER, V0, P0
   Atkin WS, 2001, J MED SCREEN, V8, P137, DOI 10.1136/jms.8.3.137
   Block G, 2000, AM J PREV MED, V18, P284, DOI 10.1016/S0749-3797(00)00119-7
   BLOCK G, 1992, NUTR CANCER, V18, P1, DOI 10.1080/01635589209514201
   BOWEN DJ, 1994, J BEHAV MED, V17, P589, DOI 10.1007/BF01857599
   Brug J, 1998, HEALTH EDUC BEHAV, V25, P517, DOI 10.1177/109019819802500409
   Brug J, 1996, PREV MED, V25, P236, DOI 10.1006/pmed.1996.0052
   CAMPBELL MK, 1994, AM J PUBLIC HEALTH, V84, P783, DOI 10.2105/AJPH.84.5.783
   COX DN, 1996, APPETITE, V24, P267
   Greene GW, 1993, TOPICS IN CLINICAL NUTRITION, V9, P20
   Kreuter M, 2000, TAILORING HEALTH MESSAGES: CUSTOMIZING COMMUNICATION WITH COMPUTER TECHNOLOGY, V0, P0
   Kristal AR, 2000, PREV MED, V31, P380, DOI 10.1006/pmed.2000.0711
   Law MR, 1998, EUR J CLIN NUTR, V52, P549, DOI 10.1038/sj.ejcn.1600603
   Little P, 1999, J EPIDEMIOL COMMUN H, V53, P165, DOI 10.1136/jech.53.3.165
   Lutz SF, 1999, J AM DIET ASSOC, V99, P705, DOI 10.1016/S0002-8223(99)00169-8
   Marcus AC, 1998, PREV MED, V27, PS16, DOI 10.1006/pmed.1998.0405
   *MIN AGR FISH FOOD, 1999, NAT FOOD SURV 1998, V0, P0
   Parmenter K, 1999, EUR J CLIN NUTR, V53, P298, DOI 10.1038/sj.ejcn.1600726
   Parmenter K, 2000, HEALTH EDUC RES, V15, P163, DOI 10.1093/her/15.2.163
   PROCHASKA JO, 1993, HEALTH PSYCHOL, V12, P399, DOI 10.1037/0278-6133.12.5.399
   ROC L, 1994, FAM PRACT, V11, P375
   Siero FW, 2000, HEALTH EDUC RES, V15, P635, DOI 10.1093/her/15.5.635
   Tilley BC, 1999, PREV MED, V28, P284, DOI 10.1006/pmed.1998.0439
NR 23
TC 40
Z9 44
U1 0
U2 4
PU AMER ASSOC CANCER RESEARCH
PI PHILADELPHIA
PA 615 CHESTNUT ST, 17TH FLOOR, PHILADELPHIA, PA 19106-4404 USA
SN 1055-9965
EI 
J9 CANCER EPIDEM BIOMAR
JI Cancer Epidemiol. Biomarkers Prev.
PD FEB 15
PY 2002
VL 11
IS 2
BP 203
EP 206
DI 
PG 4
WC Oncology; Public, Environmental & Occupational Health
SC Oncology; Public, Environmental & Occupational Health
GA 528FE
UT WOS:000174233100007
PM 11867508
DA 2025-02-23
ER

PT J
AU Rachtan, J
AF Rachtan, J
TI Dietary habits and lung cancer risk among Polish women
SO ACTA ONCOLOGICA
LA English
DT Article
ID beta-carotene; cigarette-smoking; alpha-tocopherol; vitamin-a; vegetables; fruit; consumption
AB The purpose of this case-control study was to examine the effect of usual diet, in relation to other risk factors, on the risk of different histologic types of lung cancer in women. A total of 242 women with histologically confirmed primary lung cancer and 352 healthy controls were enrolled in a study conducted in Cracow between 1991 and 1997. A multivariate analysis showed that frequent consumption of carrots (at least five times a week) significantly lowered the risk of lung cancer. The protective effects of carrots were statistically significant for squamous cell carcinoma, small cell carcinoma and adenocarcinoma. It was found that daily consumption of other vegetables had a significant protective effect against squamous cell carcinoma, and for all histologic types combined. Furthermore, a significantly reduced risk was observed in women who consumed margarine (at least three times a week). This effect was observed for all cell types. The results also suggest that frequent consumption of carrots and frequent consumption of margarine can have a protective influence against lung cancer irrespective of the number of cigarettes smoked and the amount of vodka drunk.
C1 M Sklodowska Curie Mem Inst, Ctr Oncol, Epidemiol Unit, PL-31115 Krakow, Poland.
C3 Maria Sklodowska-Curie National Research Institute of Oncology
RP Rachtan, J (corresponding author), M Sklodowska Curie Mem Inst, Ctr Oncol, Epidemiol Unit, Garncarska 11, PL-31115 Krakow, Poland.
CR Agudo A, 1997, EUR J CANCER, V33, P1256, DOI 10.1016/S0959-8049(97)00050-6
   ALAVANJA MCR, 1993, J NATL CANCER I, V85, P1906, DOI 10.1093/jnci/85.23.1906
   Albanes D, 1996, J NATL CANCER I, V88, P1560, DOI 10.1093/jnci/88.21.1560
   AOKI K, 1987, JPN J CANCER RES, V78, P1049
   Axelsson G, 1996, INT J EPIDEMIOL, V25, P32, DOI 10.1093/ije/25.1.32
   Breslow NE, 1980, STAT METHODS CANC RE, V0, P192
   BYERS TE, 1987, AM J EPIDEMIOL, V125, P351, DOI 10.1093/oxfordjournals.aje.a114542
   CANDELORA EC, 1992, NUTR CANCER, V17, P263, DOI 10.1080/01635589209514195
   CHYOU PH, 1992, AM J PUBLIC HEALTH, V82, P37, DOI 10.2105/AJPH.82.1.37
   Ernster Virginia L, 1994, ANNALS OF EPIDEMIOLOGY, V4, P102, DOI 10.1016/1047-2797(94)90054-X
   FONTHAM ETH, 1988, CANCER-AM CANCER SOC, V62, P2267, DOI 10.1002/1097-0142(19881115)62:10<2267::AID-CNCR2820621033>3.0.CO;2-E
   GAO YT, 1987, INT J CANCER, V40, P604, DOI 10.1002/ijc.2910400505
   GOODMAN MT, 1992, EPIDEMIOLOGY, V3, P288, DOI 10.1097/00001648-199207000-00004
   Hennekens CH, 1996, NEW ENGL J MED, V334, P1145, DOI 10.1056/NEJM199605023341801
   JAIN M, 1990, INT J CANCER, V45, P287, DOI 10.1002/ijc.2910450214
   KOO LC, 1988, NUTR CANCER, V11, P155, DOI 10.1080/01635588809513983
   KVALE G, 1983, INT J CANCER, V31, P397, DOI 10.1002/ijc.2910310402
   LEMARCHAND L, 1989, JNCI-J NATL CANCER I, V81, P1158, DOI 10.1093/jnci/81.15.1158
   MENKES MS, 1986, NEW ENGL J MED, V315, P1250, DOI 10.1056/NEJM198611133152003
   Omenn GS, 1996, J NATL CANCER I, V88, P1550, DOI 10.1093/jnci/88.21.1550
   PISANI P, 1986, INT J EPIDEMIOL, V15, P463, DOI 10.1093/ije/15.4.463
   SILVA JD, 1999, CANC EPIDEMIOLOGY PR, V0, P0
   STEINMETZ KA, 1991, CANCER CAUSE CONTROL, V2, P325, DOI 10.1007/BF00051672
   STEINMETZ KA, 1991, CANCER CAUSE CONTROL, V2, P427, DOI 10.1007/BF00054304
   STEINMETZ KA, 1993, CANCER RES, V53, P536
   STRYKER WS, 1988, AM J EPIDEMIOL, V127, P283, DOI 10.1093/oxfordjournals.aje.a114804
   WATTENBERG LW, 1985, CANCER RES, V45, P1
   WILLETT WC, 1985, AM J EPIDEMIOL, V122, P51, DOI 10.1093/oxfordjournals.aje.a114086
   WU AH, 1985, JNCI-J NATL CANCER I, V74, P747
   ZIEGLER RG, 1986, J NATL CANCER I, V73, P1429
NR 30
TC 7
Z9 7
U1 0
U2 5
PU TAYLOR & FRANCIS AS
PI OSLO
PA CORT ADELERSGT 17, PO BOX 2562, SOLLI, 0202 OSLO, NORWAY
SN 0284-186X
EI 
J9 ACTA ONCOL
JI Acta Oncol.
PD JUN 1
PY 2002
VL 41
IS 4
BP 389
EP 394
DI 10.1080/028418602760169451
PG 6
WC Oncology
SC Oncology
GA 583HE
UT WOS:000177400600010
PM 12234032
DA 2025-02-23
ER

PT J
AU Kreuzer, M
   Heinrich, J
   Kreienbrock, L
   Rosario, AS
   Gerken, M
   Wichmann, HE
AF Kreuzer, M
   Heinrich, J
   Kreienbrock, L
   Rosario, AS
   Gerken, M
   Wichmann, HE
TI Risk factors for lung cancer among nonsmoking women
SO INTERNATIONAL JOURNAL OF CANCER
LA English
DT Article
DE lung cancer; women; environmental tobacco smoke; occupation; diet; nonsmokers
ID environmental tobacco-smoke; residential radon exposure; family-history; chinese women; disease; men; diet; radiotherapy
AB To evaluate risk factors for lung cancer in nonsmoking women, we used data of a case-control study conducted between 1991 and 1996 in Germany. A total of 234 female histologically confirmed lung cancer patients and 535 population controls who had never smoked more than 400 cigarettes in their lifetime were personally interviewed with respect to occupation, exposure to environmental tobacco smoke (ETS), family, history of cancer, prior physician-diagnosed lung diseases or cancer and diet. One-year radon measurements in the last dwelling were performed. Odds ratios (OR) adjusted for age and region and 95% confidence intervals (0) were calculated via logistic regression. When cumulative duration of exposure to ETS in hours was considered, the OR for high compared to not or low ETS exposed women was 2.62 (CI:1.35-5.06) for occupational exposure and OR=1.67 (CI:0.86-3.25) for spousal exposure, exhibiting a significant trend for ETS at work. Working more than 10 years in jobs or industries with known or suspected lung carcinogens was associated with OR=2.0 (CI:0.99-4.0). An elevated risk due to prior lung diseases was present for pneumonia (OR= 1.6; CI:1.07-2.40) and tuberculosis (OR= 1.6; Cl: 0.77-.3.37). No significant increase in risk with increasing residential radon levels or with the presence of a family history of lung cancer was apparent. Protective effects were observed for high vs. low consumption of fresh vegetables (OR=0.5; CI:0.25-0.82) and cheese (OR=0.3, CI:0.21-0.55). ETS at work, occupational hazards and previous pneumonia may be risk factors for lung cancer in nonsmoking women, while a diet rich in fresh vegetables and cheese seems to be protective. (C) 2002 Wiley-Liss, Inc.
C1 BfS Fed Off Radiat Protect, Inst Radiat Hyg, D-85764 Neuherberg, Germany.
   GSF, Natl Res Ctr Environm & Hlth, Inst Epidemiol, Neuherberg, Germany.
   Tierarztlichen Hsch Hannover, Inst Biometry Epidemiol & Informat Proc, D-3000 Hannover, Germany.
   Univ Regensburg, Tumor Registry Regensburg, D-8400 Regensburg, Germany.
C3 Helmholtz Association; Helmholtz-Center Munich - German Research Center for Environmental Health; University of Veterinary Medicine Hannover; University of Regensburg
RP BfS Fed Off Radiat Protect, Inst Radiat Hyg, Ingolstadter Landstr 1, D-85764 Neuherberg, Germany.
EM mkreuzer@bfs.de
CR Agudo A, 2000, INT J CANCER, V88, P820, DOI 10.1002/1097-0215(20001201)88:5<820::AID-IJC21>3.0.CO;2-J
   Ahrens W, 1998, INT J OCCUP ENVIRON HEALTH, V4, P236
   ALAVANJA MCR, 1992, AM J EPIDEMIOL, V136, P623, DOI 10.1093/oxfordjournals.aje.a116542
   ALAVANJA MCR, 1994, J NATL CANCER I, V86, P1829, DOI 10.1093/jnci/86.24.1829
   ALAVANJA MCR, 1993, J NATL CANCER I, V85, P1906, DOI 10.1093/jnci/85.23.1906
   ANNEGERS JF, 1981, CANCER-AM CANCER SOC, V48, P856, DOI 10.1002/1097-0142(19810801)48:3<856::AID-CNCR2820480332>3.0.CO;2-4
   Auvinen A, 1998, JNCI-J NATL CANCER I, V90, P401
   BLOT WJ, 1990, JNCI-J NATL CANCER I, V82, P1025, DOI 10.1093/jnci/82.12.1025
   Boffetta P, 1998, J NATL CANCER I, V90, P1440, DOI 10.1093/jnci/90.19.1440
   Brennan P, 2000, CANCER CAUSE CONTROL, V11, P49, DOI 10.1023/A:1008909519435
   Breslow N E, 1987, IARC SCI PUBL, V0, P1
   BROWNSON RC, 1993, CANCER CAUSE CONTROL, V4, P449, DOI 10.1007/BF00050864
   Brownson RC, 2000, CANCER CAUSE CONTROL, V11, P853, DOI 10.1023/A:1008999202040
   Brownson RC, 1997, INT J EPIDEMIOL, V26, P256, DOI 10.1093/ije/26.2.256
   CANDELORA EC, 1992, NUTR CANCER, V17, P263, DOI 10.1080/01635589209514195
   Curtis R E, 1985, NATL CANCER INST MONOGR, V68, P113
   Darby S, 1998, BRIT J CANCER, V78, P394, DOI 10.1038/bjc.1998.506
   Ewertz M, 1985, NATL CANCER INST MONOGR, V68, P325
   Feskanich D, 2000, JNCI-J NATL CANCER I, V92, P1812, DOI 10.1093/jnci/92.22.1812
   FONTHAM ETH, 1994, JAMA-J AM MED ASSOC, V271, P1752, DOI 10.1001/jama.271.22.1752
   Harvey E B, 1985, NATL CANCER INST MONOGR, V68, P99
   Jöckel KH, 1998, EPIDEMIOLOGY, V9, P672
   Johnson KC, 2001, INT J CANCER, V93, P902, DOI 10.1002/ijc.1416
   KABAT GC, 1993, CANCER CAUSE CONTROL, V4, P489, DOI 10.1007/BF00050869
   KALANDIDI A, 1990, CANCER CAUSE CONTROL, V1, P15, DOI 10.1007/BF00053179
   KELLER JE, 1993, ENVIRON RES, V60, P1, DOI 10.1006/enrs.1993.1001
   KOO LC, 1988, NUTR CANCER, V11, P155, DOI 10.1080/01635588809513983
   Kreienbrock L, 2001, AM J EPIDEMIOL, V153, P42, DOI 10.1093/aje/153.1.42
   Kreuzer M, 2001, BRIT J CANCER, V84, P134, DOI 10.1054/bjoc.2000.1518
   Kreuzer M, 2000, AM J EPIDEMIOL, V151, P241, DOI 10.1093/oxfordjournals.aje.a010199
   Lagarde F, 2001, EPIDEMIOLOGY, V12, P396, DOI 10.1097/00001648-200107000-00009
   Lee CH, 2000, INT J EPIDEMIOL, V29, P224, DOI 10.1093/ije/29.2.224
   LOPEZABENTE G, 1995, CANCER EPIDEM BIOMAR, V4, P813
   Mayne ST, 1999, AM J EPIDEMIOL, V149, P13
   MAYNE ST, 1994, J NATL CANCER I, V86, P33, DOI 10.1093/jnci/86.1.33
   Mayne ST, 1999, CANCER EPIDEM BIOMAR, V8, P1065
   Neugut AI, 1999, ONCOLOGY-NY, V13, P1245
   Nyberg F, 1998, EPIDEMIOLOGY, V9, P301, DOI 10.1097/00001648-199805000-00015
   Nyberg F, 1998, CANCER CAUSE CONTROL, V9, P173, DOI 10.1023/A:1008882227444
   PARIZA MW, 1990, PROG CLIN BIOL RES, V347, P217
   PERSHAGEN G, 1992, HEALTH PHYS, V63, P179, DOI 10.1097/00004032-199208000-00004
   PERSHAGEN G, 1994, NEW ENGL J MED, V330, P159, DOI 10.1056/NEJM199401203300302
   Pohlabeln H, 2000, EPIDEMIOLOGY, V11, P532, DOI 10.1097/00001648-200009000-00008
   SCHOENBERG JB, 1990, CANCER RES, V50, P6520
   Schwartz AG, 1996, AM J EPIDEMIOL, V144, P554, DOI 10.1093/oxfordjournals.aje.a008965
   Seow A, 2002, INT J CANCER, V97, P365, DOI 10.1002/ijc.1615
   Sinha R, 1998, CANCER CAUSE CONTROL, V9, P621, DOI 10.1023/A:1008805525525
   Storm H H, 1985, NATL CANCER INST MONOGR, V68, P331
   *US EPA, 1992, 600690006F US EPA, V0, P0
   Wang LD, 2000, INT J CANCER, V88, P139, DOI 10.1002/1097-0215(20001001)88:1<139::AID-IJC22>3.0.CO;2-L
   Wang TJ, 1996, LUNG CANCER-J IASLC, V14, PS93, DOI 10.1016/S0169-5002(96)90214-7
   WU AH, 1995, AM J EPIDEMIOL, V141, P1023, DOI 10.1093/oxfordjournals.aje.a117366
   Wu AH, 1996, AM J EPIDEMIOL, V143, P535
   Zhong LJ, 1999, CANCER CAUSE CONTROL, V10, P607, DOI 10.1023/A:1008962025001
NR 55
TC 85
Z9 91
U1 0
U2 9
PU WILEY
PI HOBOKEN
PA 111 RIVER ST, HOBOKEN 07030-5774, NJ USA
SN 0020-7136
EI 1097-0215
J9 INT J CANCER
JI Int. J. Cancer
PD AUG 20
PY 2002
VL 100
IS 6
BP 706
EP 713
DI 10.1002/ijc.10549
PG 8
WC Oncology
SC Oncology
GA 580AM
UT WOS:000177211900014
PM 12209611
DA 2025-02-23
ER

PT J
AU Sharp, L
   Little, J
   Schofield, AC
   Pavlidou, E
   Cotton, SC
   Miedzybrodzka, Z
   Baird, JOC
   Haites, NE
   Heys, SD
   Grubb, DA
AF Sharp, L
   Little, J
   Schofield, AC
   Pavlidou, E
   Cotton, SC
   Miedzybrodzka, Z
   Baird, JOC
   Haites, NE
   Heys, SD
   Grubb, DA
TI Folate and breast cancer: the role of polymorphisms in methylenetetrahydrofolate reductase (MTHFR)
SO CANCER LETTERS
LA English
DT Article
DE folate; breast cancer; methylenetetrahydrofolate reductase; aetiology; gene-environment interaction
ID neural-tube defects; colorectal-cancer; common mutation; risk factor; gene; diet; hyperhomocysteinemia; micronutrients; consumption; deficiency
AB Evidence is growing that low folate status may be a factor in the aetiology of several cancers, including breast cancer. The methylenetetrahydrofolate reductase gene (MTHFR), which has a key role in folate metabolism, is polymorphic. We report a case-control study of two functional polymorphisms in MTHFR, dietary folate intake and breast cancer. Sixty-two cases with invasive breast cancer and sixty-six general practice controls participated. Women reporting the highest dietary folate intake had non-significantly reduced breast cancer risk (odds ratio (OR) = 0.49, 95% confidence interval (CI) 0.20-1.20). Risk was significantly lower for the 1298CC genotype compared to AA (OR = 0.24, 95% CI 0.06-0.97). Relative to compound wildtype subjects, compound heterozygotes had moderately reduced risk (OR = 0.47, 95% Cl 0.11-1.92) and homozygote variants (677TT and/or 1298CC) greater reduced risk (OR = 0.26, 95% CI 0.07-0.96); the trend was statistically significant. Patterns in risk with regard to genotype and folate combinations are broadly similar those reported for colorectal neoplasia. The roles of MTHFR and folate in breast cancer aetiology are likely to be complex. (C) 2002 Elsevier Science Ireland Ltd. All rights reserved.
C1 Univ Aberdeen, Dept Med & Therapeut, Epidemiol Grp, Aberdeen AB25 2ZD, Scotland.
   Univ Aberdeen, Dept Surg, Aberdeen AB25 2ZD, Scotland.
   Rowett Res Inst, Aberdeen AB21 9SB, Scotland.
C3 University of Aberdeen; University of Aberdeen; University of Aberdeen
RP Sharp, L (corresponding author), Univ Aberdeen, Dept Med & Therapeut, Epidemiol Grp, Foresterhill House Annex, Aberdeen AB25 2ZD, Scotland.
CR Botto LD, 2000, AM J EPIDEMIOL, V151, P862
   BRESLOW N, 1980, STAT METHODS CANC RE, V1, P1980
   BUNIN GR, 1993, NEW ENGL J MED, V329, P536, DOI 10.1056/NEJM199308193290804
   Chen J, 1996, CANCER RES, V56, P4862
   Dean JCS, 1999, CLIN GENET, V56, P216, DOI 10.1034/j.1399-0004.1999.560306.x
   Duthie SJ, 1999, BRIT MED BULL, V55, P578, DOI 10.1258/0007142991902646
   Freudenheim JL, 1996, JNCI-J NATL CANCER I, V88, P340, DOI 10.1093/jnci/88.6.340
   FROSST P, 1995, NAT GENET, V10, P111, DOI 10.1038/ng0595-111
   GRAHAM S, 1991, AM J EPIDEMIOL, V134, P552, DOI 10.1093/oxfordjournals.aje.a116129
   HERBERT V, 1987, AM J CLIN NUTR, V45, P661, DOI 10.1093/ajcn/45.4.661
   Holland B, 1991, MCCANCE WIDDOWSONS C, V5th, P0
   Kim Y, 1999, NUTR REV, V57, P314
   Levi F, 2000, EUR J CANCER, V36, P2266, DOI 10.1016/S0959-8049(00)00346-4
   Levine AJ, 2000, CANCER EPIDEM BIOMAR, V9, P657
   Little J, 1999, BRIT MED BULL, V55, P600, DOI 10.1258/0007142991902493
   LITTLE J, 1995, MECH APPROACHES CANC, V1, P259
   Ma J, 1997, CANCER RES, V57, P1098
   MASSON LF, 2002, IN PRESS P NUTR SOC, V0, P0
   McGlynn K, 2000, P AM ASS CANC RES, V41, P92
   Negri E, 2000, J NATL CANCER I, V92, P1270, DOI 10.1093/jnci/92.15.1270-a
   Potischman N, 1999, INT J CANCER, V82, P315, DOI 10.1002/(SICI)1097-0215(19990730)82:3<315::AID-IJC1>3.0.CO;2-N
   Rohan TE, 2000, J NATL CANCER I, V92, P266, DOI 10.1093/jnci/92.3.266
   Ronco A, 1999, NUTR CANCER, V35, P111, DOI 10.1207/S15327914NC352_3
   Rozen R, 1997, THROMB HAEMOSTASIS, V78, P523
   Sellers TA, 2001, EPIDEMIOLOGY, V12, P420, DOI 10.1097/00001648-200107000-00012
   Slattery ML, 1999, CANCER EPIDEM BIOMAR, V8, P513
   *STAT, 1999, STAT STAT SOFTW REL, V0, P0
   Stolzenberg-Solomon RZ, 1999, JNCI-J NATL CANCER I, V91, P535, DOI 10.1093/jnci/91.6.535
   Thorand B, 1998, PUBLIC HEALTH NUTR, V1, P147, DOI 10.1079/PHN19980024
   Ulrich CM, 1999, CANCER EPIDEM BIOMAR, V8, P659
   van der Put NMJ, 2000, AM J HUM GENET, V66, P744, DOI 10.1086/302788
   van der Put NMJ, 1998, AM J HUM GENET, V62, P1044, DOI 10.1086/301825
   Voorrips LE, 2000, CANCER EPIDEM BIOMAR, V9, P357
   Weisberg I, 1998, MOL GENET METAB, V64, P169, DOI 10.1006/mgme.1998.2714
   Wiemels JL, 2001, P NATL ACAD SCI USA, V98, P4004, DOI 10.1073/pnas.061408298
   WILLETT W, 1986, AM J EPIDEMIOL, V124, P17, DOI 10.1093/oxfordjournals.aje.a114366
   Zhang SM, 1999, JAMA-J AM MED ASSOC, V281, P1632, DOI 10.1001/jama.281.17.1632
   Zhang ZF, 1997, NUTR CANCER, V27, P298, DOI 10.1080/01635589709514541
NR 38
TC 103
Z9 123
U1 0
U2 6
PU ELSEVIER SCI IRELAND LTD
PI CLARE
PA CUSTOMER RELATIONS MANAGER, BAY 15, SHANNON INDUSTRIAL ESTATE CO, CLARE, IRELAND
SN 0304-3835
EI 
J9 CANCER LETT
JI Cancer Lett.
PD JUL 8
PY 2002
VL 181
IS 1
BP 65
EP 71
DI 10.1016/S0304-3835(02)00030-7
PG 7
WC Oncology
SC Oncology
GA 569YD
UT WOS:000176629800008
PM 12430180
DA 2025-02-23
ER

PT J
AU Ohara, M
   Lu, HM
   Shiraki, K
   Ishimura, Y
   Uesaka, T
   Katoh, O
   Watanabe, H
AF Ohara, M
   Lu, HM
   Shiraki, K
   Ishimura, Y
   Uesaka, T
   Katoh, O
   Watanabe, H
TI Inhibition by long-term fermented miso of induction of gastric tumors by N-methyl-N′-nitro-N-nitrosoguanidine in CD (SD) rats
SO ONCOLOGY REPORTS
LA English
DT Article
DE MNNG; gastric tumor; rats; miso; inhibition
ID liver-tumors; biochanin-a; in-vitro; nacl; chemoprevention; genistein; products; neutron; cancer; risk
AB The present study was designed to investigate the effects of fermented miso in the diet on the induction of gastric tumors by N-methyl-N'-nitro-N-nitrosoguanidine (MNNG) in male CD (SD) rats. A total of 120 animals, 6 weeks of age, were divided into 6 groups and given MNNG (100 ppm) in the drinking water for 16 weeks. Starting I week before the carcinogen treatment the rats were fed a normal control MF solid diet, or the same diet containing 10% long-term fermented, medium- or short-term fermented miso, or 1%, NaCl until the end of the MNNG exposure period. They were then maintained on the MF control diet and normal tap water until the autopsy time point at 52 weeks. The long-term fermented miso significantly reduced the size of the gastric tumors as compared with the other groups. The present results thus indicate that dietary supplementation with long-term fermented miso could act as a chemopreventive agent for gastric carcinogenesis.
C1 Hiroshima Univ, Res Inst Radiat Biol & Med, Dept Environm & Mutat, Minami Ku, Hiroshima 7348553, Japan.
C3 Hiroshima University
RP Watanabe, H (corresponding author), Hiroshima Univ, Res Inst Radiat Biol & Med, Dept Environm & Mutat, Minami Ku, Kasumi 1-2-3, Hiroshima 7348553, Japan.
CR BAGGOTT JE, 1990, NUTR CANCER, V14, P103, DOI 10.1080/01635589009514083
   Fukutake M, 1996, FOOD CHEM TOXICOL, V34, P457, DOI 10.1016/0278-6915(96)87355-8
   Gotoh T, 1998, JPN J CANCER RES, V89, P487, DOI 10.1111/j.1349-7006.1998.tb03288.x
   Gotoh T, 1998, JPN J CANCER RES, V89, P137, DOI 10.1111/j.1349-7006.1998.tb00541.x
   Hirayama T, 1986, DIET NUTR CANC, V0, P41
   ITO A, 1993, INT J ONCOL, V2, P773
   Liggins J, 2000, BRIT J NUTR, V84, P717
   Masaoka Y, 1998, NUTR CANCER, V32, P25, DOI 10.1080/01635589809514712
   MESSINA MJ, 1994, NUTR CANCER, V21, P113, DOI 10.1080/01635589409514310
   OGUNDIGIE PO, 1995, ONCOL REP, V2, P271
   Ohara M, 2002, ONCOL REP, V9, P69
   Ohara Masayuki, 2001, HIROSHIMA JOURNAL OF MEDICAL SCIENCES, V50, P83
   SHUTT DA, 1972, J ENDOCRINOL, V52, P299, DOI 10.1677/joe.0.0520299
   Watanabe H, 1999, ONCOL REP, V6, P989
   Watanabe H, 2000, MISO SCI TECNOL, V48, P22
NR 15
TC 10
Z9 10
U1 0
U2 2
PU PROFESSOR D A SPANDIDOS
PI ATHENS
PA 1, S MERKOURI ST, EDITORIAL OFFICE,, ATHENS 116 35, GREECE
SN 1021-335X
EI 
J9 ONCOL REP
JI Oncol. Rep.
PD MAY-JUN 15
PY 2002
VL 9
IS 3
BP 613
EP 616
DI 
PG 4
WC Oncology
SC Oncology
GA 545BR
UT WOS:000175196800029
PM 11956637
DA 2025-02-23
ER

PT J
AU Cohen, LA
AF Cohen, LA
TI Nutrition and prostate cancer - A review
SO HORMONE-RELATED TUMORS: NOVEL APPROACHES TO PREVENTION AND TREATMENT
LA English
DT Article; Proceedings Paper
DE nutrition; prostate cancer; soy isoflavones; selenium; lycopene
ID dietary-fat; selenium supplementation; alpha-tocopherol; beta-carotene; in-vitro; lycopene; risk; growth; prevention; carcinoma
AB Despite intense efforts, little is known about the etiology of prostate cancer, and treatment of advanced forms of the disease has had limited success. Nonetheless, epidemiologic studies combined with animal model and in vitro experiments indicate that natural components of the diet, including n-3 PUFA, the carotenoid lycopene, and the trace element selenium, may serve as chemopreventive agents that suppress the growth and dissemination of neoplastic prostate cells. Until further study, however, soy isoflavones should be viewed with some caution, especially as adjuvant's to chemotherapy, in patients with hormone-refractory prostate cancer. Future studies, using different forms and doses of selenium and tomato carotenoids, may shed new light on the etiology and prevention of prostate cancer.
C1 Amer Hlth Fdn, Valhalla, NY 10595 USA.
C3 American Health Foundation
RP Amer Hlth Fdn, 1 Dana Rd, Valhalla, NY 10595 USA.
EM Lcohen@AHF.org
CR Adler V, 1996, CARCINOGENESIS, V17, P1849, DOI 10.1093/carcin/17.9.1849
   Allan CB, 1999, ANNU REV NUTR, V19, P1, DOI 10.1146/annurev.nutr.19.1.1
   Anderson KM, 1998, PROSTATE, V37, P161, DOI 10.1002/(SICI)1097-0045(19981101)37:3<161::AID-PROS5>3.0.CO;2-D
   Attiga FA, 2000, CANCER RES, V60, P4629
   BARNES S, 1994, ADV EXP MED BIOL, V354, P135
   Bertram JS, 1999, NUTR REV, V57, P182, DOI 10.1111/j.1753-4887.1999.tb06941.x
   Brawley OW, 2000, EUR J CANCER, V36, P1312, DOI 10.1016/S0959-8049(00)00105-2
   Breinholt V, 2000, CANCER LETT, V154, P201, DOI 10.1016/S0304-3835(00)00401-8
   Cacciola SA, 1999, FASEB J, V13, P0
   Clark LC, 1998, BRIT J UROL, V81, P730
   Clark LC, 1996, JAMA-J AM MED ASSOC, V276, P1957, DOI 10.1001/jama.276.24.1957
   Clinton SK, 1996, CANCER EPIDEM BIOMAR, V5, P823
   Cohen JH, 2000, JNCI-J NATL CANCER I, V92, P61, DOI 10.1093/jnci/92.1.61
   DALKIN BW, 2001, CANCER RES, V42, P460
   Davis JN, 1998, NUTR CANCER, V32, P123, DOI 10.1080/01635589809514730
   DI MASCIO P, 1989, ARCH BIOCHEM BIOPHYS, V274, P532, DOI 10.1016/0003-9861(89)90467-0
   ELBAYOUMY K, 1995, J CELL BIOCHEM, V0, P92
   Fournier DB, 1998, CANCER EPIDEM BIOMAR, V7, P1055
   Gann PH, 1999, CANCER RES, V59, P1225
   GANTHER HE, 1987, J AM COLL TOXICOL, V5, P1
   GAO X, 1995, UROLOGY, V46, P227, DOI 10.1016/S0090-4295(99)80198-8
   Gao X, 1997, ADV EXP MED BIOL, V407, P41
   Ghosh J, 1998, P NATL ACAD SCI USA, V95, P13182, DOI 10.1073/pnas.95.22.13182
   Giovannucci E, 1999, JNCI-J NATL CANCER I, V91, P317, DOI 10.1093/jnci/91.4.317
   GIOVANNUCCI E, 1993, J NATL CANCER I, V85, P1571, DOI 10.1093/jnci/85.19.1571
   GIOVANNUCCI E, 1995, J NATL CANCER I, V87, P1767, DOI 10.1093/jnci/87.23.1767
   Godley PA, 1996, CANCER EPIDEM BIOMAR, V5, P889
   Gopalakrishna R, 1997, ARCH BIOCHEM BIOPHYS, V348, P25, DOI 10.1006/abbi.1997.0334
   Greenlee RT, 2000, CA-CANCER J CLIN, V50, P7, DOI 10.3322/canjclin.50.1.7
   HAU LX, 1998, CANCER RES, V58, P4245
   Heinonen OP, 1998, J NATL CANCER I, V90, P440, DOI 10.1093/jnci/90.6.440
   Herrmann JL, 1997, EXP CELL RES, V234, P442, DOI 10.1006/excr.1997.3653
   HONN KV, 1994, CANCER METAST REV, V13, P365, DOI 10.1007/BF00666105
   Hughes-Fulford M, 2001, CARCINOGENESIS, V22, P701, DOI 10.1093/carcin/22.5.701
   IP C, 1990, CANCER RES, V50, P1206
   Ip C, 2000, CANCER RES, V60, P2882
   ISAACS JT, 1978, CANCER RES, V38, P4353
   Jiang C, 1999, MOL CARCINOGEN, V26, P213, DOI 10.1002/(SICI)1098-2744(199912)26:4<213::AID-MC1>3.0.CO;2-Z
   Jiang C, 2000, MOL CARCINOGEN, V29, P236, DOI 10.1002/1098-2744(200012)29:4<236::AID-MC1006>3.0.CO;2-E
   Kaeck M, 1997, BIOCHEM PHARMACOL, V53, P921, DOI 10.1016/S0006-2952(97)00103-2
   Khachik F, 1997, ANAL CHEM, V69, P1873, DOI 10.1021/ac961085i
   KOLONEL LN, 1988, AM J EPIDEMIOL, V127, P999, DOI 10.1093/oxfordjournals.aje.a114903
   Kolonel LN, 1999, JNCI-J NATL CANCER I, V91, P414, DOI 10.1093/jnci/91.5.414
   Kristal AR, 1999, CANCER EPIDEM BIOMAR, V8, P887
   Kristal AR, 2000, AM J EPIDEMIOL, V151, P124
   La Vecchia C, 1998, P SOC EXP BIOL MED, V218, P125, DOI 10.3181/00379727-218-44276
   LU JX, 1994, BIOCHEM PHARMACOL, V47, P1531, DOI 10.1016/0006-2952(94)90528-2
   Makropoulos V, 1996, ARCH TOXICOL, V70, P277, DOI 10.1007/s002040050274
   Michaud DS, 2000, AM J CLIN NUTR, V72, P990
   Nomura AMY, 2000, CANCER EPIDEM BIOMAR, V9, P883
   Norrish AE, 2000, AM J EPIDEMIOL, V151, P119, DOI 10.1093/oxfordjournals.aje.a010176
   Norrish AE, 1999, BRIT J CANCER, V81, P1238, DOI 10.1038/sj.bjc.6690835
   Norrish AE, 2000, CANCER CAUSE CONTROL, V11, P609, DOI 10.1023/A:1008943413826
   Parkin DM, 1999, INT J CANCER, V80, P827, DOI 10.1002/(SICI)1097-0215(19990315)80:6<827::AID-IJC6>3.0.CO;2-P
   Pastori M, 1998, BIOCHEM BIOPH RES CO, V250, P582, DOI 10.1006/bbrc.1998.9351
   PETERSON G, 1993, PROSTATE, V22, P335, DOI 10.1002/pros.2990220408
   Rose DP, 1999, PHARMACOL THERAPEUT, V83, P217, DOI 10.1016/S0163-7258(99)00026-1
   ROSE DP, 1991, PROSTATE, V18, P243, DOI 10.1002/pros.2990180306
   Signorello LB, 1999, J NATL CANCER I, V91, P1965, DOI 10.1093/jnci/91.22.1965
   Spitz MR, 2000, INT J CANCER, V89, P259, DOI 10.1002/1097-0215(20000520)89:3<259::AID-IJC8>3.0.CO;2-F
   STAHL W, 1992, ARCH BIOCHEM BIOPHYS, V294, P173, DOI 10.1016/0003-9861(92)90153-N
   Stahl W, 1998, FEBS LETT, V427, P305, DOI 10.1016/S0014-5793(98)00434-7
   Stahl W, 2000, ARCH BIOCHEM BIOPHYS, V373, P271, DOI 10.1006/abbi.1999.1510
   Stanford JL, 1997, CANCER RES, V57, P1194
   Stapleton SR, 1997, BBA-MOL CELL RES, V1355, P259, DOI 10.1016/S0167-4889(96)00140-1
   Taubes G, 2001, SCIENCE, V291, P2536, DOI 10.1126/science.291.5513.2536
   Tindall DJ, 1999, PROSTATE, V38, P166, DOI 10.1002/(SICI)1097-0045(19990201)38:2<166::AID-PROS11>3.0.CO;2-A
   WANG J, 2001, CANCER RES, V42, P461
   Weisburger JH, 1998, MUTAT RES-GEN TOX EN, V416, P125, DOI 10.1016/S1383-5718(98)00083-7
   WYNDER EL, 1994, NUTR CANCER, V22, P1, DOI 10.1080/01635589409514327
   Zand RSR, 2000, CLIN CHEM, V46, P887
   Zand RSR, 2000, BREAST CANCER RES TR, V62, P35, DOI 10.1023/A:1006422302173
   Zhao ZL, 1998, P SOC EXP BIOL MED, V218, P109, DOI 10.3181/00379727-218-44283a
   Zhou JR, 1997, AM J CLIN NUTR, V66, P1572
   Zhou JR, 1999, J NUTR, V129, P1628, DOI 10.1093/jn/129.9.1628
NR 75
TC 31
Z9 32
U1 1
U2 4
PU NEW YORK ACAD SCIENCES
PI NEW YORK
PA 2 EAST 63RD ST, NEW YORK, NY 10021 USA
SN 
EI 
J9 ANN NY ACAD SCI
JI Ann.NY Acad.Sci.
PD JUN 15
PY 2002
VL 963
IS 
BP 148
EP 155
DI 
PG 8
WC Oncology; Multidisciplinary Sciences
SC Oncology; Science & Technology - Other Topics
GA BU83L
UT WOS:000177157400019
PM 12095940
DA 2025-02-23
ER

PT J
AU Maillard, V
   Bougnoux, P
   Ferrari, P
   Jourdan, ML
   Pinault, M
   Lavillonnière, F
   Body, G
   Le Floch, O
   Chajès, V
AF Maillard, V
   Bougnoux, P
   Ferrari, P
   Jourdan, ML
   Pinault, M
   Lavillonnière, F
   Body, G
   Le Floch, O
   Chajès, V
TI N-3 and N-6 fatty acids in breast adipose tissue and relative risk of breast cancer in a case-control study in Tours, France
SO INTERNATIONAL JOURNAL OF CANCER
LA English
DT Article
DE breast cancer; diet; alpha-linolenic acid; docosahexaenoic acid; n-3/n-6 ratio; adipose tissue
ID alpha-linolenic acid; mammary-tumor growth; dietary-fat; consumption; oil; metastasis; products; disease; protein; cohort
AB Experimental studies have indicated that n-3 fatty acids, including alpha-linolenic acid (18:3 n-3) and long-chain n-3 polyunsaturated fatty acids inhibit mammary tumor growth and metastasis. Earlier epidemiological studies have given inconclusive results about a potential protective effect of dietary n-3 polyunsaturated fatty acids on breast cancer risk, possibly because of methodological issues inherent to nutritional epidemiology. To evaluate the hypothesis that n-3 fatty acids protect against breast cancer, we examined the fatty acid composition in adipose tissue from 241 patients with invasive, nonmetastatic breast carcinoma and from 88 patients with benign breast disease, in a case-control study in Tours, central France. Fatty acid composition in breast adipose tissue was used as a qualitative biomarker of past dietary intake of fatty acids. Biopsies of adipose tissue were obtained at the time of surgery. Individual fatty acids were measured as a percentage of total fatty acids, using capillary gas chromatography. Unconditional logistic regression modeling was used to obtain odds ratio estimates while adjusting for age, height, menopausal status and body mass index. We found inverse associations between breast cancer-risk and n-3 fatty acid levels in breast adipose tissue. Women in the highest tertile of alpha-linolenic acid (18:3 n-3) had an odds ratio of 0.39 (95% confidence intervals [Cl] = 0.19-0.78) compared to women in the lowest tertile (trend p = 0.01). In a similar way, women in the highest tertile of docosahexaenoic acid (22:6 n-3) had an odds ratio of 0.31 (95% Cl = 0.13-0.75) compared to women in the lowest tertile (trend p = 0.016). Women in the highest tertile of the long-chain n-3/total n-6 ratio had an odds ratio of 0.33 (95% confidence interval = 0.17-0.66) compared to women in the lowest tertile (trend p = 0.0002). In conclusion, our data based on fatty acids levels in breast adipose tissue suggest a protective effect of n-3 fatty acids on breast cancer risk and support the hypothesis that the balance between n-3 and n-6 fatty acids plays a role in breast cancer. (C) 2002 Wiley-Liss, Inc.
C1 Univ Tours, CHU, INRA,Clin Oncol Radiotherapie,Lab Biol Tumeurs, URA,EA 2103,Serv Gynecol Obstet, Tours, France.
   Int Agcy Res Canc, Unit Nutr & Canc, Lyon, France.
C3 CHU Tours; Universite de Tours; INRAE; World Health Organization; International Agency for Research on Cancer (IARC)
EM chajes@med.univ-tours.fr
CR Bougnoux P, 1999, CURR OPIN CLIN NUTR METAB CARE, V2, P121, DOI 10.1097/00075197-199903000-00005
   BOUGNOUX P, 1994, BRIT J CANCER, V70, P330, DOI 10.1038/bjc.1994.302
   Braga C, 1997, NUTR CANCER, V28, P258, DOI 10.1080/01635589709514585
   Breslow N E, 1980, IARC SCI PUBL, V0, P5
   CARROLL K K, 1984, NUTRITION AND CANCER, V6, P254, DOI 10.1080/01635588509513831
   CHAJES V, 1992, INT J CANCER, V50, P405, DOI 10.1002/ijc.2910500314
   CHAJES V, 1995, BREAST CANCER RES TR, V34, P199, DOI 10.1007/BF00689711
   Cognault S, 2000, NUTR CANCER, V36, P33, DOI 10.1207/S15327914NC3601_6
   De Stefani E, 1998, INT J CANCER, V76, P491, DOI 10.1002/(SICI)1097-0215(19980518)76:4<491::AID-IJC8>3.0.CO;2-M
   EWERTZ M, 1990, INT J CANCER, V46, P779, DOI 10.1002/ijc.2910460505
   Fay MP, 1997, CANCER RES, V57, P3979
   FOLCH J, 1957, J BIOL CHEM, V226, P497
   Franceschi S, 1995, INT J CANCER, V63, P785, DOI 10.1002/ijc.2910630606
   Franceschi S, 1996, LANCET, V347, P1351, DOI 10.1016/S0140-6736(96)91008-9
   Freudenheim JL, 1996, JNCI-J NATL CANCER I, V88, P340, DOI 10.1093/jnci/88.6.340
   FRITSCHE KL, 1990, J NUTR, V120, P1601, DOI 10.1093/jn/120.12.1601
   GONZALEZ MJ, 1993, LIPIDS, V28, P827, DOI 10.1007/BF02536237
   Greenwald P, 1999, CANCER EPIDEM BIOMAR, V8, P3
   HIROSE M, 1990, CARCINOGENESIS, V11, P731, DOI 10.1093/carcin/11.5.731
   Holmes MD, 1999, JAMA-J AM MED ASSOC, V281, P914, DOI 10.1001/jama.281.10.914
   HOWE GR, 1990, JNCI-J NATL CANCER I, V82, P561, DOI 10.1093/jnci/82.7.561
   Hunter DJ, 1996, NEW ENGL J MED, V334, P356, DOI 10.1056/NEJM199602083340603
   INGRAM DM, 1991, BRIT J CANCER, V64, P187, DOI 10.1038/bjc.1991.268
   Jiang WG, 1998, CRIT REV ONCOL HEMAT, V27, P179, DOI 10.1016/S1040-8428(98)00003-1
   KAAKS R, 1996, APPL BIOMARKERS CANC, V142, P103
   Klein V, 2000, EUR J CANCER, V36, P335, DOI 10.1016/S0959-8049(99)00254-3
   Knekt P, 1996, BRIT J CANCER, V73, P687, DOI 10.1038/bjc.1996.119
   Landa M C, 1994, EUR J CANCER PREV, V3, P313, DOI 10.1097/00008469-199407000-00003
   LE MG, 1986, J NATL CANCER I, V77, P633, DOI 10.1093/jnci/77.3.633
   LHUILLERY C, 1995, NUTR CANCER, V24, P299, DOI 10.1080/01635589509514419
   LONDON SJ, 1993, JNCI-J NATL CANCER I, V85, P785, DOI 10.1093/jnci/85.10.785
   MILLS PK, 1988, AM J EPIDEMIOL, V127, P440, DOI 10.1093/oxfordjournals.aje.a114821
   Nesheim MC, 1999, PUBLIC HEALTH NUTR, V2, P35, DOI 10.1017/S136898009900004X
   PETREK JA, 1994, J NATL CANCER I, V86, P53, DOI 10.1093/jnci/86.1.53
   PRENTICE RL, 1989, CANCER RES, V49, P3147
   RIBOLI E, 1987, CANCER SURV, V6, P685
   RICHARDSON S, 1991, INT J CANCER, V48, P1
   Rose DP, 1999, PHARMACOL THERAPEUT, V83, P217, DOI 10.1016/S0163-7258(99)00026-1
   Simonsen N, 1998, AM J EPIDEMIOL, V147, P342
   Stoll BA, 1998, EUR J CANCER, V34, P1852, DOI 10.1016/S0959-8049(98)00204-4
   Thompson LU, 1996, CARCINOGENESIS, V17, P1373, DOI 10.1093/carcin/17.6.1373
   TONIOLO P, 1994, EPIDEMIOLOGY, V5, P391, DOI 10.1097/00001648-199407000-00003
   VANSTAVEREN WA, 1986, AM J EPIDEMIOL, V123, P455
   VATTEN LJ, 1990, INT J CANCER, V46, P12, DOI 10.1002/ijc.2910460105
   Willett WC, 1997, AM J CLIN NUTR, V66, P1557
   Wolk A, 1998, AM J CLIN NUTR, V68, P291, DOI 10.1093/ajcn/68.2.291
   Woutersen RA, 1999, MUTAT RES-GEN TOX EN, V443, P111, DOI 10.1016/S1383-5742(99)00014-9
   Zhang SM, 1999, JNCI-J NATL CANCER I, V91, P547, DOI 10.1093/jnci/91.6.547
   ZHU ZR, 1995, NUTR CANCER, V24, P151, DOI 10.1080/01635589509514403
   Zock PL, 1998, AM J CLIN NUTR, V68, P142, DOI 10.1093/ajcn/68.1.142
NR 50
TC 204
Z9 240
U1 1
U2 20
PU WILEY
PI HOBOKEN
PA 111 RIVER ST, HOBOKEN 07030-5774, NJ USA
SN 0020-7136
EI 1097-0215
J9 INT J CANCER
JI Int. J. Cancer
PD MAR 1
PY 2002
VL 98
IS 1
BP 78
EP 83
DI 10.1002/ijc.10130
PG 6
WC Oncology
SC Oncology
GA 517NF
UT WOS:000173616200014
PM 11857389
DA 2025-02-23
ER

PT J
AU Serra, I
   Yamamoto, M
   Calvo, A
   Cavada, G
   Báez, S
   Endoh, K
   Watanabe, H
   Tajima, K
AF Serra, I
   Yamamoto, M
   Calvo, A
   Cavada, G
   Báez, S
   Endoh, K
   Watanabe, H
   Tajima, K
TI Association of chili pepper consumption, low socioeconomic status and longstanding gallstones with gallbladder cancer in a Chilean population
SO INTERNATIONAL JOURNAL OF CANCER
LA English
DT Article
DE gallbladder cancer; epidemiology; chili pepper; gallstone
ID biliary-tract cancer; risk-factors; mortality; capsaicin; history; parity
AB We explored the risk factors for gallbladder cancer and explanations for its sharp and constant incidence increase in Chile since the 1970s. We compared 114 consecutive patients with verified gallbladder cancer, diagnosed 1992-1995, to 114 matched hospital patients with gallstones, using conditional logistic regression analysis. Low education showed a nonsignificant positive relationship with gallbladder cancer [odds ratio (OR) = 2.3, 95% confidence interval (CI) 0.8-6.2], and low socioeconomic level showed a significant relationship (OR = 5.0, 95% CI 1.5-17.3). A very long history of gallstone disease was significantly more prevalent among cases (OR = 11.0, 95% CI 1.4-85.2). Significant red chili pepper consumption was observed in gallbladder cancer patients (OR = 2.9, 95% CI 1.6-5.2). Low intake of both fresh fruit and sugar as soft drinks was associated with gallbladder cancer, with ORs of 6.4 (95% CI 1.4-30.3) and 3.6 (95% CI 1.3-10.1), respectively. Multivariate analysis kept only a very low socioeconomic status and red chili pepper consumption as significant independent risk factors for gallbladder cancer, ORs of 6.3 (95% CI 1.7-23.0) and 3.2 (95% CI 1.7-5.9). Long-standing gallstone cases were removed from the multivariate model because all were in the low and very low socioeconomic groups, reinforcing the association. Patients with gallbladder cancer differed from matched controls by exhibiting lower socioeconomic levels, having a much longer history of gallstone disease and presenting a dietary pattern characterized by high red chili pepper consumption and low fresh fruit intake. (C) 2002 Wiley-Liss, Inc.
C1 Univ Chile, Sch Publ Hlth, Santiago, Chile.
   Hosp Dr Sotero del Rio, Minist Salud, Santiago, Chile.
   Niigata Univ, Sch Med, Dept Hyg & Prevent Med, Niigata, Japan.
   Niigata Univ, Sch Med, Dept Pathol 1, Niigata, Japan.
   Aichi Canc Ctr, Nagoya, Aichi 464, Japan.
C3 Universidad de Chile; Universidad de Chile; Niigata University; Niigata University; Aichi Cancer Center
RP Univ Chile, Sch Publ Hlth, Independencia 939,Casilla 70012,Correo 7, Santiago, Chile.
EM iserra@machi.med.uchile.cl
CR AGRAWAL RC, 1986, INT J CANCER, V38, P689, DOI 10.1002/ijc.2910380512
   Aoki K, 1992, DEATH RATES FOR MALIGNANT NEOPLASMS FOR SELECTED SITES BY SEX AND FIVE-YEAR AGE GROUP IN 33 COUNTRIES 1953-57 TO 1983-87, V0, P0
   Broden G, 1980, ACTA CHIR SCAND SUPPL, V500, P15
   CAYGILL CPJ, 1994, LANCET, V343, P83, DOI 10.1016/S0140-6736(94)90816-8
   CETTA F, 1992, GASTROENTEROLOGY, V102, P0
   Charleux JL, 1996, NUTR REV, V54, PS109, DOI 10.1111/j.1753-4887.1996.tb03829.x
   CHEN W, 1990, J AICHI MED U ASS, V18, P187
   CHIANALE J, 1990, INT J CANCER, V46, P1131, DOI 10.1002/ijc.2910460630
   DEARETXABALA X, 1995, REV MED CHILE, V123, P581
   DIEHL AK, 1981, LANCET, V2, P187
   DIEHL AK, 1983, JAMA-J AM MED ASSOC, V250, P2323, DOI 10.1001/jama.250.17.2323
   Dutta U, 2000, AM J GASTROENTEROL, V95, P784, DOI 10.1111/j.1572-0241.2000.01860.x
   Endoh K, 1997, NIHON KOSHU EISEI ZASSHI, V44, P113
   FERNANDEZ E, 1994, CANCER EPIDEM BIOMAR, V3, P209
   FITZGERALD S, 1991, HEPATOLOGY, V14, P660
   Geaffar M, 1956, COURRIER, V6, P455
   GHADIRIAN P, 1993, REV EPIDEMIOL SANTE, V41, P107
   HUMBLE CG, 1984, AM J EPIDEMIOL, V119, P86, DOI 10.1093/oxfordjournals.aje.a113729
   KATO K, 1989, JPN J CANCER RES, V80, P932, DOI 10.1111/j.1349-7006.1989.tb01629.x
   Khan ZR, 1999, AM J GASTROENTEROL, V94, P149
   Kromhout D, 1997, CANCER LETT, V114, P333, DOI 10.1016/S0304-3835(97)04695-8
   KVALE G, 1994, INT J EPIDEMIOL, V23, P691, DOI 10.1093/ije/23.4.691
   LAMBE M, 1993, INT J CANCER, V54, P941, DOI 10.1002/ijc.2910540613
   LOPEZCARRILLO L, 1994, AM J EPIDEMIOL, V139, P263, DOI 10.1093/oxfordjournals.aje.a116993
   MOERMAN CJ, 1995, PREV MED, V24, P591, DOI 10.1006/pmed.1995.1094
   MOERMAN CJ, 1993, INT J EPIDEMIOL, V22, P207, DOI 10.1093/ije/22.2.207
   MOERMAN CJ, 1994, INT J CANCER, V57, P146, DOI 10.1002/ijc.2910570203
   *NAT I STAT MIN EC, 1999, ANN DEM, V0, P242
   Scott TE, 1999, DIGEST DIS SCI, V44, P1619, DOI 10.1023/A:1026675329644
   Serra I, 1996, CANCER, V78, P1515, DOI 10.1002/(SICI)1097-0142(19961001)78:7<1515::AID-CNCR21>3.3.CO;2-#
   SERRA I, 1990, INT J CANCER, V45, P376, DOI 10.1002/ijc.2910450228
   SERRA I, 1990, INT J CANCER, V46, P965, DOI 10.1002/ijc.2910460603
   Serra I, 2001, REV MED CHILE, V129, P1079
   SERRA I, 1996, REV CHIL CIR, V48, P139
   SERRA I, 1997, JPN J CANC CLIN, V43, P404
   SERRA I, 1992, REV CHIL CIR, V44, P350
   STROM BL, 1995, CANCER, V76, P1747, DOI 10.1002/1097-0142(19951115)76:10<1747::AID-CNCR2820761011>3.0.CO;2-L
   THOMAS DB, 1989, INT J EPIDEMIOL, V18, P309
   TOTH B, 1984, ANTICANCER RES, V4, P117
   WALKER AM, 1988, AM J EPIDEMIOL, V127, P905, DOI 10.1093/oxfordjournals.aje.a114893
   Zatonski WA, 1997, JNCI-J NATL CANCER I, V89, P1132, DOI 10.1093/jnci/89.15.1132
   ZATONSKI WA, 1992, INT J CANCER, V51, P707, DOI 10.1002/ijc.2910510508
NR 42
TC 110
Z9 119
U1 0
U2 5
PU WILEY
PI HOBOKEN
PA 111 RIVER ST, HOBOKEN 07030-5774, NJ USA
SN 0020-7136
EI 1097-0215
J9 INT J CANCER
JI Int. J. Cancer
PD DEC 1
PY 2002
VL 102
IS 4
BP 407
EP 411
DI 10.1002/ijc.10716
PG 5
WC Oncology
SC Oncology
GA 611JJ
UT WOS:000179013100014
PM 12402311
DA 2025-02-23
ER

PT J
AU Taper, HS
   Roberfroid, MB
AF Taper, HS
   Roberfroid, MB
TI Non-toxic potentiation of cancer radiotherapy by dietary oligofructose or inulin
SO ANTICANCER RESEARCH
LA English
DT Article
DE radiotherapy; dietary oligofructose; inulin; cancer; mouse liver tumor
ID aberrant crypt foci; bifidobacterium-longum; murine tumors; dna; growth; cells; inhibition; survival; repair; damage
AB Non-toxic, dietary treatment with oligofructose or inulin clearly inhibited the growth of a transplantable mouse liver tumor (TLT) and potentiated its chemotherapy. Thus, it appeared interesting to investigate the possible radiotherapy-potentiating effects of the same dietary treatment. Dietary treatment with 15% oligofructose or inulin incorporated in the basal diet was started four weeks before intramuscular transplantation of TLT tumor cells into young adult male mice of the NMRI strain and was continued until the end of the experiment. Ken the tumors reached approximately 1000 mm 3 they were irradiated with a single X-ray dose of 5 to 20 Gy. Tumor dimensions were measured twice weekly and their mean volume per group of mice was compared to the control groups fed the basal diet. This non-toxic dietary treatment with oligofructose or inulin potentiated the effects of radiotherapy at an optimal dose of 10 Gy. to a statistically very highly significant (p < 0.0001) level. They were similar for oligofructose and inulin. The introduction of such non-toxic adjuvant treatment potentiating the effect of cancer radiotherapy in classical protocols of human cancer treatment appears to be possible and without any additional risk for the patients.
C1 Catholic Univ Louvain, Unite Pharmacocinet Metab Nutr & Toxicol, B-1200 Brussels, Belgium.
C3 Universite Catholique Louvain
RP Catholic Univ Louvain, Unite Pharmacocinet Metab Nutr & Toxicol, Ave Em Mounier,73, B-1200 Brussels, Belgium.
EM Ferdinand@pmnt.ucl.ac.be
CR BASSERGA R, 1995, J CANC RES, V55, P149
   CAPPUCCINO JG, 1966, CANCER RES, V26, P689
   Causey JL, 2000, NUTR RES, V20, P191, DOI 10.1016/S0271-5317(99)00152-9
   CAY O, 1992, CANCER RES, V52, P5794
   CHAPLIN DJ, 1986, INT J RADIAT ONCOL, V12, P1279, DOI 10.1016/0360-3016(86)90153-7
   CHAPMAN JD, 1979, NEW ENGL J MED, V301, P1429, DOI 10.1056/NEJM197912273012606
   DISCHE S, 1985, RADIOTHER ONCOL, V3, P97, DOI 10.1016/S0167-8140(85)80015-3
   DISCHE S, 1983, BIOL BASIS RADIOTHER, V0, P225
   EVANS HH, 1987, P NATL ACAD SCI USA, V84, P7562, DOI 10.1073/pnas.84.21.7562
   FIORDALISO M, 1995, LIPIDS, V30, P163, DOI 10.1007/BF02538270
   GIACCIA A, 1985, SOMAT CELL MOLEC GEN, V11, P485, DOI 10.1007/BF01534842
   GIBSON GR, 1995, GASTROENTEROLOGY, V108, P975, DOI 10.1016/0016-5085(95)90192-2
   GIOVANNUCCI E, 1995, CANCER CAUSE CONTROL, V6, P164, DOI 10.1007/BF00052777
   GREGOIRE V, 1994, CANCER RES, V54, P468
   KEMP LM, 1989, MUTAT RES, V132, P189
   Kok N, 1996, BRIT J NUTR, V76, P881, DOI 10.1079/BJN19960094
   KUHAJDA FP, 1994, P NATL ACAD SCI USA, V91, P6379, DOI 10.1073/pnas.91.14.6379
   LEONARD MP, 1992, J UROLOGY, V148, P743, DOI 10.1016/S0022-5347(17)36709-5
   MCKENNA WG, 1991, RADIAT RES, V125, P283, DOI 10.2307/3578111
   Reddy BS, 1997, CARCINOGENESIS, V18, P1371, DOI 10.1093/carcin/18.7.1371
   REDDY BS, 1993, CANCER RES, V53, P3914
   REDDY GV, 1973, J NATL CANCER I, V50, P815, DOI 10.1093/jnci/50.3.815
   Rowland IR, 1998, CARCINOGENESIS, V19, P281, DOI 10.1093/carcin/19.2.281
   Sekine K, 1994, BIFIDOBACTERIA AND MICROFLORA, V13, P65
   STEPHENS LC, 1993, RADIAT RES, V135, P75, DOI 10.2307/3578399
   Taper HS, 1999, J NUTR, V129, P1488S, DOI 10.1093/jn/129.7.1488S
   Taper HS, 1997, INT J CANCER, V71, P1109, DOI 10.1002/(SICI)1097-0215(19970611)71:6<1109::AID-IJC30>3.3.CO;2-W
   Taper HS, 2000, ANTICANCER RES, V20, P4291
   Taper HS, 2000, NUTR CANCER, V38, P1, DOI 10.1207/S15327914NC381_1
   Taper HS, 1998, ANTICANCER RES, V18, P4123
   THOMLINSON RH, 1955, BRIT J CANCER, V9, P539, DOI 10.1038/bjc.1955.55
   Tsuyuki S, 1991, BIFIDOBACTERIA MICROFLORA, V10, P43
   VANLOO J, 1991, CRC CRIT REV FOOD SC, V35, P525
   WANG X, 1993, J APPL BACTERIOL, V75, P373, DOI 10.1111/j.1365-2672.1993.tb02790.x
   WEINERT TA, 1988, SCIENCE, V241, P317, DOI 10.1126/science.3291120
   WITHERS HR, 1985, CANCER, V55, P2086, DOI 10.1002/1097-0142(19850501)55:9+<2086::AID-CNCR2820551409>3.0.CO;2-1
   WLODEK D, 1988, RADIAT RES, V115, P566, DOI 10.2307/3577305
   YAMASHITA K, 1984, NUTR RES, V4, P961, DOI 10.1016/S0271-5317(84)80075-5
NR 38
TC 7
Z9 8
U1 0
U2 0
PU INT INST ANTICANCER RESEARCH
PI ATHENS
PA EDITORIAL OFFICE 1ST KM KAPANDRITIOU-KALAMOU RD KAPANDRITI, PO BOX 22, ATHENS 19014, GREECE
SN 0250-7005
EI 1791-7530
J9 ANTICANCER RES
JI Anticancer Res.
PD NOV-DEC 15
PY 2002
VL 22
IS 6A
BP 3319
EP 3323
DI 
PG 5
WC Oncology
SC Oncology
GA 630WD
UT WOS:000180132400028
PM 12530081
DA 2025-02-23
ER

PT J
AU Seow, A
   Poh, WT
   Teh, M
   Eng, P
   Wang, YT
   Tan, WC
   Chia, KS
   Yu, MC
   Lee, HP
AF Seow, A
   Poh, WT
   Teh, M
   Eng, P
   Wang, YT
   Tan, WC
   Chia, KS
   Yu, MC
   Lee, HP
TI Diet, reproductive factors and lung cancer risk among Chinese women in Singapore: Evidence for a protective effect of soy in nonsmokers
SO INTERNATIONAL JOURNAL OF CANCER
LA English
DT Article
DE case-control; diet; lung cancer; smoking status; estrogen; soy
ID family-history; breast-cancer; united-states; cyclooxygenase-2 expression; progesterone-receptors; hormone receptors; steroid-receptors; epithelial-cells; histologic type; in-vitro
AB The factors associated with risk of lung cancer among nonsmokers have not been fully elucidated, but dietary factors have consistently been shown to play a role. Chinese women are unique in having a high incidence of lung cancer despite a low smoking prevalence. This population is also known to have a high intake of soy, a dietary source of phytoestrogens. We conducted a hospital-based case-control study among Singapore Chinese women, comprising 303 cases and 765 age-matched controls, of whom 176 cases and 663 controls were lifetime nonsmokers. Data on demographic background, reproductive factors and dietary intake of fruit, vegetables and soy foods were obtained by in-person interview. We observed an inverse association between intake of total, cruciferous and non-cruciferous vegetables and risk of lung cancer among smokers. Although smokers in the highest tertile of fruit intake also had a lower risk, this was not statistically significant. Higher intake of soy foods significantly reduced risk of lung cancer among lifetime nonsmokers, but not among smokers. When soy isoflavonoid intake in mg/week was computed based on frequency and portion size of intake of eight common local soy foods, the adjusted OR among nonsmokers for the highest tertile compared to the lowest was 0.56, 95% Cl 0.37-0.85 (p for trend <0.01). Fruit intake was also significantly associated with reduced lung cancer risk among nonsmokers, but the effect was not significant after adjustment for soy intake. On the other hand, soy intake remained an independent predictor of risk after controlling for fruit intake. Reproductive effects were also primarily confined to lifetime nonsmokers, among whom having 3 or more livebirths (adjusted OR 0.65, 0.44-0.96) and a menstrual cycle length of more than 30 days (OR 0.46, 0.25-0.84) accorded a significantly reduced risk of lung cancer. Place of birth was significantly associated with risk among nonsmokers (OR 2.6, 1.7-3.9 for China-born vs. local born) but not among smokers. When analysis was restricted to nonsmokers with adenocarcinomas, the dietary effects were consistent or enhanced. On stepwise regression, soy intake and cycle length emerged as the independent dietary and reproductive predictors of lung cancer risk in nonsmokers. These findings are consistent with other evidence suggesting an involvement of estrogen-related pathways in lung cancer among non-smoking women. (C) 2002 Wiley-Liss, Inc.
C1 Natl Univ Singapore, Fac Med MD3, Dept Community Occupat & Family Med, Singapore 117597, Singapore.
   Natl Univ Singapore, Dept Pathol, Singapore 117548, Singapore.
   Natl Univ Singapore, Dept Med, Singapore 117548, Singapore.
   Singapore Gen Hosp, Dept Pathol, Singapore 0316, Singapore.
   Singapore Gen Hosp, Dept Resp & Crit Care Med, Singapore 0316, Singapore.
   Tan Tock Seng Hosp, Dept Resp Med, Singapore, Singapore.
   Univ So Calif, Kenneth Norris Jr Comprehens Canc Ctr, Los Angeles, CA 90033 USA.
C3 National University of Singapore; National University of Singapore; National University of Singapore; Singapore General Hospital; Singapore General Hospital; Tan Tock Seng Hospital; University of Southern California
RP Seow, A (corresponding author), Natl Univ Singapore, Fac Med MD3, Dept Community Occupat & Family Med, 16 Med Dr, Singapore 117597, Singapore.
EM cofseowa@nus.edu.sg
FU NCI NIH HHS [R35 CA 53890] Funding Source: Medline
CR Adlercreutz H, 1997, ANN MED, V29, P95, DOI 10.3109/07853899709113696
   BEATTIE CW, 1985, CANCER RES, V45, P4206
   Brownson RC, 1998, EPIDEMIOL REV, V20, P218, DOI 10.1093/oxfordjournals.epirev.a017982
   BROWNSON RC, 1992, EPIDEMIOLOGY, V3, P61, DOI 10.1097/00001648-199201000-00012
   Brownson RC, 1997, INT J EPIDEMIOL, V26, P256, DOI 10.1093/ije/26.2.256
   CAGLE PT, 1990, CANCER RES, V50, P6632
   CANVER CC, 1994, J THORAC CARDIOV SUR, V108, P153
   CHAUDHURI PK, 1982, CANCER LETT, V16, P327, DOI 10.1016/0304-3835(82)90014-3
   Chen CC, 2000, J IMMUNOL, V165, P2719, DOI 10.4049/jimmunol.165.5.2719
   Davis W, 1980, IARC SCI PUBL, V32, P192
   DORGAN JF, 1995, CANCER EPIDEM BIOMAR, V4, P381
   Ernster VL, 1996, ANNU REV PUBL HEALTH, V17, P97
   Feskanich D, 2000, JNCI-J NATL CANCER I, V92, P1812, DOI 10.1093/jnci/92.22.1812
   Fournier DB, 1998, CANCER EPIDEM BIOMAR, V7, P1055
   GAO YT, 1987, INT J CANCER, V40, P604, DOI 10.1002/ijc.2910400505
   Hackshaw AK, 1997, BMJ-BRIT MED J, V315, P980, DOI 10.1136/bmj.315.7114.980
   HANKINSON SE, 1995, CANCER CAUSE CONTROL, V6, P217, DOI 10.1007/BF00051793
   HARRIS RE, 1993, INT J EPIDEMIOL, V22, P592, DOI 10.1093/ije/22.4.592
   Hu JF, 1997, INT J CANCER, V71, P924, DOI 10.1002/(SICI)1097-0215(19970611)71:6<924::AID-IJC2>3.0.CO;2-#
   Kaaks R, 1996, CANCER CAUSE CONTROL, V7, P605, DOI 10.1007/BF00051703
   Kaiser U, 1996, INT J CANCER, V67, P357, DOI 10.1002/(SICI)1097-0215(19960729)67:3<357::AID-IJC9>3.0.CO;2-Q
   Knekt P, 1997, AM J EPIDEMIOL, V146, P223, DOI 10.1093/oxfordjournals.aje.a009257
   Ko YC, 1997, INT J EPIDEMIOL, V26, P24, DOI 10.1093/ije/26.1.24
   Ko YC, 2000, AM J EPIDEMIOL, V151, P140, DOI 10.1093/oxfordjournals.aje.a010181
   KOO LC, 1988, NUTR CANCER, V11, P155, DOI 10.1080/01635588809513983
   LEE HP, 1991, LANCET, V337, P1197, DOI 10.1016/0140-6736(91)92867-2
   Liao ML, 1996, LUNG CANCER-J IASLC, V14, PS215, DOI 10.1016/S0169-5002(96)90224-X
   Lin CH, 2000, MOL PHARMACOL, V57, P36
   MACLENNAN R, 1977, INT J CANCER, V20, P854, DOI 10.1002/ijc.2910200606
   MESSINA MJ, 1994, NUTR CANCER, V21, P113, DOI 10.1080/01635589409514310
   *MIN HLTH, 1999, NAT HLTH SURV 1998, V0, P15
   Nagata C, 1998, JNCI-J NATL CANCER I, V90, P1830, DOI 10.1093/jnci/90.23.1830
   RISCH HA, 1993, AM J EPIDEMIOL, V138, P281, DOI 10.1093/oxfordjournals.aje.a116857
   Seow A, 2000, CANCER EPIDEM BIOMAR, V9, P1215
   Seow A, 1998, CANCER EPIDEM BIOMAR, V7, P135
   STEINMETZ KA, 1991, CANCER CAUSE CONTROL, V2, P325, DOI 10.1007/BF00051672
   STEINMETZ KA, 1991, CANCER CAUSE CONTROL, V2, P427, DOI 10.1007/BF00054304
   STEINMETZ KA, 1993, CANCER RES, V53, P536
   Su JM, 1996, ANTICANCER RES, V16, P3803
   SWANSON CA, 1992, INT J CANCER, V50, P876, DOI 10.1002/ijc.2910500609
   Tham DM, 1998, J CLIN ENDOCR METAB, V83, P2223, DOI 10.1210/jc.83.7.2223
   Verhoeven DTH, 1996, CANCER EPIDEM BIOMAR, V5, P733
   Wakai K, 1999, LUNG CANCER, V25, P147, DOI 10.1016/S0169-5002(99)00051-3
   Wang TTY, 1996, CARCINOGENESIS, V17, P271, DOI 10.1093/carcin/17.2.271
   Wu AH, 2001, ADV EXP MED BIOL, V492, P19
   WU AH, 1995, AM J EPIDEMIOL, V141, P1023, DOI 10.1093/oxfordjournals.aje.a117366
   Wu AH, 1996, AM J EPIDEMIOL, V143, P535
   WUWILLIAMS AH, 1990, BRIT J CANCER, V62, P982, DOI 10.1038/bjc.1990.421
   ZHAO B, 2001, IN PRESS CANC EPIDER, V0, P0
   Ziegler RG, 1996, CANCER CAUSE CONTROL, V7, P157, DOI 10.1007/BF00115646
NR 51
TC 90
Z9 96
U1 0
U2 6
PU WILEY-BLACKWELL
PI HOBOKEN
PA 111 RIVER ST, HOBOKEN 07030-5774, NJ USA
SN 0020-7136
EI 
J9 INT J CANCER
JI Int. J. Cancer
PD JAN 20
PY 2002
VL 97
IS 3
BP 365
EP 371
DI 10.1002/ijc.1615
PG 7
WC Oncology
SC Oncology
GA 506XD
UT WOS:000172996300016
PM 11774290
DA 2025-02-23
ER

PT J
AU Hartman, TJ
   Taylor, PR
   Alfthan, G
   Fagerstrom, R
   Virtamo, J
   Mark, SD
   Virtanen, M
   Barrett, MJ
   Albanes, D
AF Hartman, TJ
   Taylor, PR
   Alfthan, G
   Fagerstrom, R
   Virtamo, J
   Mark, SD
   Virtanen, M
   Barrett, MJ
   Albanes, D
TI Toenail selenium concentration and lung cancer in male smokers (Finland)
SO CANCER CAUSES & CONTROL
LA English
DT Article
DE lung cancer; selenium
ID prediagnostic serum selenium; subsequent risk; vitamin-a; indicator; women; men
AB Background: The objective of this investigation was to evaluate the association between toenail selenium concentration and lung cancer risk in male smokers. Methods: We conducted a nested case-control study within the Alpha-Tocopherol Beta-Carotene Cancer Prevention Study cohort. This substudy included 250 randomly selected incident lung cancer cases and 250 controls matched on age (up to 5 years), intervention group assignment, and date of randomization (+/-15 days). Odds ratios (ORs) and 95% confidence intervals (CIs) were determined using conditional logistic regression methods. Finland began fortification of agricultural fertilizers in the fall of 1984, increasing the dietary intake, plasma, and toenail selenium concentrations for the population. The present analyses were based on the calculated residual of toenail selenium after regressing it on date of randomization. The selenium residual and the interaction of the residual with date of randomization were included in models with smoking status and body mass index as covariates. Results: We observed a suggestion of a protective association for higher selenium status among men who entered the trial early (when the range of selenium values included very low levels). The OR for men with adjusted toenail selenium concentrations at the 75th percentile compared to those with the lowest selenium concentrations ranged between 0.20 (0.09-0.44) for men randomized earliest in the trial and 0.61 (0.27-1.41) for men randomized in the fifth year. Conclusions: These results suggest that low selenium status may be associated with increased risk for lung cancer.
C1 Penn State Univ, Dept Nutr, University Pk, PA 16802 USA.
   NCI, Ctr Canc Res, Bethesda, MD 20892 USA.
   Natl Publ Hlth Inst, Helsinki, Finland.
   NCI, Div Canc Prevent, Bethesda, MD 20892 USA.
   NCI, Div Canc Epidemiol & Genet, Bethesda, MD 20892 USA.
   Dept Management Serv, Silver Spring, MD USA.
C3 Pennsylvania Commonwealth System of Higher Education (PCSHE); Pennsylvania State University; Pennsylvania State University - University Park; National Institutes of Health (NIH) - USA; NIH National Cancer Institute (NCI); Finland National Institute for Health & Welfare; National Institutes of Health (NIH) - USA; NIH National Cancer Institute (NCI); National Institutes of Health (NIH) - USA; NIH National Cancer Institute (NCI); NIH National Cancer Institute- Division of Cancer Epidemiology & Genetics
RP Hartman, TJ (corresponding author), Penn State Univ, Dept Nutr, 5A Henderson Bldg, University Pk, PA 16802 USA.
FU NCI NIH HHS [N01 CN 45165] Funding Source: Medline
CR ALFTHAN G, 1984, ANAL CHIM ACTA, V165, P187, DOI 10.1016/S0003-2670(00)85199-5
   Alfthan G, 1996, NATURAL ANTIOXIDANTS AND FOOD QUALTIY IN ATHEROSCLEROSIS AND CANCER PREVENTION, V0, P161
   ALFTHAN G, 1992, SELENIUM BIOL MED, V0, P0
   *ALPH TOC BET CAR, 1994, ANN EPIDEMIOL, V4, P1
   Clark LC, 1996, JAMA-J AM MED ASSOC, V276, P1957, DOI 10.1001/jama.276.24.1957
   COATES RJ, 1988, AM J EPIDEMIOL, V128, P515, DOI 10.1093/oxfordjournals.aje.a114999
   Combs GF, 1998, PHARMACOL THERAPEUT, V79, P179, DOI 10.1016/S0163-7258(98)00014-X
   Comstock GW, 1997, CANCER EPIDEM BIOMAR, V6, P907
   Food and Nutrition Board, 1998, REC DIET ALL, V0, P0
   GARLAND M, 1995, J NATL CANCER I, V87, P497, DOI 10.1093/jnci/87.7.497
   HAKULINEN T, 1989, CANC SOC FINLAND PUB, V42, P0
   HEINONEN OP, 1994, NEW ENGL J MED, V330, P1029
   KABUTO M, 1994, CANCER EPIDEM BIOMAR, V3, P465
   Knekt P, 1998, AM J EPIDEMIOL, V148, P975, DOI 10.1093/oxfordjournals.aje.a009574
   KNEKT P, 1990, JNCI-J NATL CANCER I, V82, P864, DOI 10.1093/jnci/82.10.864
   KOK FJ, 1987, NEW ENGL J MED, V316, P1416
   MENKES MS, 1986, NEW ENGL J MED, V315, P1250, DOI 10.1056/NEJM198611133152003
   MORRIS JS, 1983, BIOL TRACE ELEM RES, V5, P529, DOI 10.1007/BF02988944
   NOMURA A, 1987, JNCI-J NATL CANCER I, V79, P103
   OVASKAINEN ML, 1993, AM J CLIN NUTR, V57, P662, DOI 10.1093/ajcn/57.5.662
   PELEG I, 1985, MED ONCOL TUMOR PHAR, V2, P157
   Ratnasinghe D, 2000, CANCER CAUSE CONTROL, V11, P129, DOI 10.1023/A:1008977320811
   RINGSTAD J, 1988, J CLIN PATHOL, V41, P454, DOI 10.1136/jcp.41.4.454
   SALONEN JT, 1985, BMJ-BRIT MED J, V290, P417, DOI 10.1136/bmj.290.6466.417
   *SAS I INC, 1996, SAS STAT SOFTW CHANG, V0, P1
   SAS Institute, 1996, SAS/STAT SOFTWARE: CHANGES AND ENHANCEMENTS FOR RELEASE 6.12, V0, P0
   VANDENBRANDT PA, 1993, CANCER RES, V53, P4860
   Varo P, 1994, SELENIUM IN BIOLOGY AND HUMAN HEALTH., V0, P197
   VARO P, 1981, INT J VITAM NUTR RES, V51, P79
   VIRTAMO J, 1987, CANCER-AM CANCER SOC, V60, P145, DOI 10.1002/1097-0142(19870715)60:2<145::AID-CNCR2820600203>3.0.CO;2-U
   WILLETT WC, 1983, LANCET, V2, P130, DOI 10.1016/S0140-6736(83)90116-2
NR 31
TC 28
Z9 30
U1 0
U2 3
PU KLUWER ACADEMIC PUBL
PI DORDRECHT
PA VAN GODEWIJCKSTRAAT 30, 3311 GZ DORDRECHT, NETHERLANDS
SN 0957-5243
EI 
J9 CANCER CAUSE CONTROL
JI Cancer Causes Control
PD DEC 15
PY 2002
VL 13
IS 10
BP 923
EP 928
DI 10.1023/A:1021912117067
PG 6
WC Oncology; Public, Environmental & Occupational Health
SC Oncology; Public, Environmental & Occupational Health
GA 634EZ
UT WOS:000180328200005
PM 12588088
DA 2025-02-23
ER

PT J
AU Calle, EE
   Rodriguez, C
   Jacobs, EJ
   Almon, ML
   Chao, A
   McCullough, ML
   Feigelson, HS
   Thun, MJ
AF Calle, EE
   Rodriguez, C
   Jacobs, EJ
   Almon, ML
   Chao, A
   McCullough, ML
   Feigelson, HS
   Thun, MJ
TI The American Cancer Society Cancer Prevention Study II nutrition Cohort - Rationale, study design, and baseline characteristics
SO CANCER
LA English
DT Article
DE biomarkers; cohort studies; diet; hormones; obesity; physical fitness; prospective studies; screening; smoking
ID body-mass index; estrogen replacement therapy; coronary-heart-disease; food frequency questionnaire; environmental tobacco-smoke; fatal breast-cancer; family-history; lung-cancer; cigarette-smoking; colon-cancer
AB BACKGROUND. Large-scale, prospective cohort studies have placed a critical role in discovering factors that contribute to variability in cancer risk in human populations. Epidemiologists and volunteers at the American Cancer Society (ACS) were among the first to establish such cohorts, beginning in the early 1950s and continuing through the present, and these ACS cohorts have made landmark contributions in many areas of epidemiologic research. METHODS AND RESULTS. The Cancer Prevention Study II Nutrition Cohort was established in 1992 and was designed to investigate the relation between diet and other lifestyle factors and exposures and the risk of cancer, mortality, and survival. The cohort includes over 84,000 men and 97,000 women who completed a mailed questionnaire in 1992. New questionnaires are sent to surviving cohort members every other year to update exposure information and to ascertain new occurrences of cancer; a 90% response rate was achieved for follow-up questionnaires in 1997 and 1999. Reported cancers are verified through medical records, registry linkage, or death certificates, The cohort is followed actively for all cases of incident cancer and for all causes of death. Through a collaborative effort among ACS national and division staff, volunteers, and the American College of Surgeons, blood samples were collected from a subgroup of 40,000 cohort members and are in storage at a central repository for future investigation of dietary, hormonal, genetic, and other factors and cancer risk. Collection of DNA samples from buccal cells in an additional 50,000 cohort member is underway currently and will be completed in 2002. CONCLUSIONS. This new cohort of both men and women promises to be particularly valuable for the study of cancer occurrence, mortality, and survival as they relate to obesity and weight change, physical activity at various points, in life. vitamin Supplement use, exogenous hormone use, other medications (such as aspirin and nonsteroidal anti-inflammatory drugs) and cancer screening modalities. (C) 2002 American Cancer Society.
C1 Amer Canc Soc, Atlanta, GA 30329 USA.
C3 American Cancer Society
RP Amer Canc Soc, 1599 Clifton Rd NE, Atlanta, GA 30329 USA.
EM jcalle@cancer.org
CR AINSWORTH BE, 1993, MED SCI SPORT EXER, V25, P71, DOI 10.1249/00005768-199301000-00011
   [Anonymous], 1995, PHYS STATUS USE INTE, V0, P0
   Bergmann MM, 1998, AM J EPIDEMIOL, V147, P556
   Block G, 1990, EPIDEMIOLOGY, V1, P58, DOI 10.1097/00001648-199001000-00013
   BOFFETTA P, 1988, AM J IND MED, V14, P403, DOI 10.1002/ajim.4700140405
   *BRANCH NDR DIV NM, 1991, PROV TABL VIT D CONT, V0, P0
   Calle EE, 1998, AM J EPIDEMIOL, V148, P191
   CALLE EE, 1995, J NATL CANCER I, V87, P517, DOI 10.1093/jnci/87.7.517
   Calle EE, 1999, NEW ENGL J MED, V341, P1097, DOI 10.1056/NEJM199910073411501
   CALLE EE, 1993, AM J EPIDEMIOL, V137, P235, DOI 10.1093/oxfordjournals.aje.a116664
   CALLE EE, 1993, AM J EPIDEMIOL, V138, P675, DOI 10.1093/oxfordjournals.aje.a116904
   Calle EE, 1996, AM J EPIDEMIOL, V144, P645, DOI 10.1093/oxfordjournals.aje.a008976
   Cardenas VM, 1997, CANCER CAUSE CONTROL, V8, P57, DOI 10.1023/A:1018483121625
   Chao A, 2000, JNCI-J NATL CANCER I, V92, P1888, DOI 10.1093/jnci/92.23.1888
   Colditz G A, 1995, J AM MED WOMENS ASSOC (1972), V50, P40
   Dawber ThomasR, 1980, FRAMINGHAM STUDY EPI, V0, P0
   DOLL R, 1994, BRIT MED J, V309, P901, DOI 10.1136/bmj.309.6959.901
   DOLL R, 1954, BMJ-BRIT MED J, V1, P1451, DOI 10.1136/bmj.1.4877.1451
   DOLL R, 1956, BRIT MED J, V2, P1071, DOI 10.1136/bmj.2.5001.1071
   Feigelson HS, 2001, CANCER EPIDEM BIOMAR, V10, P1005
   Flagg EW, 2000, EPIDEMIOLOGY, V11, P462, DOI 10.1097/00001648-200007000-00017
   FOSTERPOWELL K, 1995, AM J CLIN NUTR, V62, P871S, DOI 10.1093/ajcn/62.4.871S
   FRASER GE, 1991, AM J EPIDEMIOL, V133, P683, DOI 10.1093/oxfordjournals.aje.a115943
   GARFINKEL L, 1986, CANCER-AM CANCER SOC, V58, P1826, DOI 10.1002/1097-0142(19861015)58:8+<1826::AID-CNCR2820581407>3.0.CO;2-6
   GARFINKEL L, 1985, ANN INTERN MED, V103, P1034, DOI 10.7326/0003-4819-103-6-1034
   Garfinkel L, 1985, NATL CANCER INST MONOGR, V67, P49
   HAMMOND C, 1966, NATL CANCER I MONOGR, V19, P124
   HAMMOND E, 1972, ENV FACTORS RESP DIS, V0, P0
   HAMMOND E C, 1958, J AM MED ASSOC, V166, P1159
   HAMMOND EC, 1958, JAMA-J AM MED ASSOC, V166, P1294, DOI 10.1001/jama.1958.02990110030007
   HANKINSON SE, 1989, CLIN CHEM, V35, P2313
   HOLMBERG L, 1995, EPIDEMIOLOGY, V6, P425, DOI 10.1097/00001648-199507000-00018
   Holmberg L, 1997, BREAST CANCER RES TR, V43, P137, DOI 10.1023/A:1005788729145
   Howe H, 1995, CANCER INCIDENCE IN NORTH AMERICA 1988-1991, V0, P0
   Jacobs EJ, 2001, CANCER EPIDEM BIOMAR, V10, P17
   Jacobs EJ, 1999, ARCH INTERN MED, V159, P2413, DOI 10.1001/archinte.159.20.2413
   Kahn HS, 1997, AM J PUBLIC HEALTH, V87, P747, DOI 10.2105/AJPH.87.5.747
   Keys A, 1980, 7 COUNTRIES MULTIVAR, V0, P0
   Kolonel LN, 2000, AM J EPIDEMIOL, V151, P346, DOI 10.1093/oxfordjournals.aje.a010213
   Levy RA, 2000, JAMA-J AM MED ASSOC, V284, P2319, DOI 10.1001/jama.284.18.2319
   LEW EA, 1979, J CHRON DIS, V32, P563, DOI 10.1016/0021-9681(79)90119-X
   MichelsBlanck H, 1996, EPIDEMIOLOGY, V7, P543, DOI 10.1097/00001648-199609000-00017
   MUNGER RG, 1992, AM J EPIDEMIOL, V136, P192, DOI 10.1093/oxfordjournals.aje.a116485
   Murphy TK, 2000, AM J EPIDEMIOL, V152, P847, DOI 10.1093/aje/152.9.847
   POPE CA, 1995, AM J RESP CRIT CARE, V151, P669, DOI 10.1164/ajrccm/151.3_Pt_1.669
   Riboli E, 1997, INT J EPIDEMIOL, V26, PS6, DOI 10.1093/ije/26.suppl_1.S6
   RIMM EB, 1992, AM J EPIDEMIOL, V135, P1114, DOI 10.1093/oxfordjournals.aje.a116211
   RIMM EB, 1993, NEW ENGL J MED, V328, P1450, DOI 10.1056/NEJM199305203282004
   RODRIGUEZ C, 1995, AM J EPIDEMIOL, V141, P828, DOI 10.1093/oxfordjournals.aje.a117518
   Rodriguez C, 2001, CANCER EPIDEM BIOMAR, V10, P345
   Rodríguez C, 1998, EPIDEMIOLOGY, V9, P525, DOI 10.1097/00001648-199809000-00009
   Rodriguez C, 1997, EPIDEMIOLOGY, V8, P653, DOI 10.1097/00001648-199710000-00007
   Rodriguez C, 2001, JAMA-J AM MED ASSOC, V285, P1460, DOI 10.1001/jama.285.11.1460
   Rothman KJ, 1998, MODERN EPIDEMIOLOGY, V0, P133
   Samet JM, 1998, EPIDEMIOL REV, V20, P1
   Shapiro JA, 2000, JNCI-J NATL CANCER I, V92, P333, DOI 10.1093/jnci/92.4.333
   Steenland K, 1996, CIRCULATION, V94, P622, DOI 10.1161/01.CIR.94.4.622
   Stevens J, 1998, NEW ENGL J MED, V338, P1, DOI 10.1056/NEJM199801013380101
   Stevens J, 1998, OBES RES, V6, P268, DOI 10.1002/j.1550-8528.1998.tb00349.x
   Szklo M, 1998, EPIDEMIOL REV, V20, P81, DOI 10.1093/oxfordjournals.epirev.a017974
   THUN MJ, 1995, AM J PUBLIC HEALTH, V85, P1223, DOI 10.2105/AJPH.85.9.1223
   Thun MJ, 1997, PREV MED, V26, P422, DOI 10.1006/pmed.1997.0182
   THUN MJ, 1991, NEW ENGL J MED, V325, P1593, DOI 10.1056/NEJM199112053252301
   THUN MJ, 1993, CANCER RES, V53, P1322
   Thun MJ, 1997, NEW ENGL J MED, V337, P1705, DOI 10.1056/NEJM199712113372401
   Thun MJ, 1997, JNCI-J NATL CANCER I, V89, P1580, DOI 10.1093/jnci/89.21.1580
   Thun MJ, 2000, CANCER EPIDEM BIOMAR, V9, P861
   Thun MJ, 1997, CHANGES CIGARETTE RE, V0, P383
   Wartenberg D, 2000, J NATL CANCER I, V92, P1666, DOI 10.1093/jnci/92.20.1666
   Watkins ML, 2000, AM J EPIDEMIOL, V152, P149, DOI 10.1093/aje/152.2.149
   WILLETT W, 1998, FATURE RES DIRECTION, V30, P484
   WILLETT W, 1998, REPROD VALIDITY FOOD, V0, P0
   Willett WC, 1998, EPIDEMIOL REV, V20, P91, DOI 10.1093/oxfordjournals.epirev.a017975
   WILLETT WC, 1985, AM J EPIDEMIOL, V122, P51, DOI 10.1093/oxfordjournals.aje.a114086
   WILLIAMSON DF, 1995, AM J EPIDEMIOL, V141, P1128, DOI 10.1093/oxfordjournals.aje.a117386
   Willis DB, 1996, CANCER CAUSE CONTROL, V7, P449, DOI 10.1007/BF00052671
NR 79
TC 102
Z9 111
U1 0
U2 6
PU WILEY
PI HOBOKEN
PA 111 RIVER ST, HOBOKEN 07030-5774, NJ USA
SN 0008-543X
EI 1097-0142
J9 CANCER-AM CANCER SOC
JI Cancer
PD JAN 15
PY 2002
VL 94
IS 2
BP 500
EP 511
DI 10.1002/cncr.10197
PG 12
WC Oncology
SC Oncology
GA 512CP
UT WOS:000173303800028
PM 11900235
DA 2025-02-23
ER

PT J
AU Terry, P
   Jain, M
   Miller, AB
   Howe, GR
   Rohan, TE
AF Terry, P
   Jain, M
   Miller, AB
   Howe, GR
   Rohan, TE
TI Dietary intake of folic acid and colorectal cancer risk in a cohort of women
SO INTERNATIONAL JOURNAL OF CANCER
LA English
DT Article
DE cohort studies; folic acid; methionine; diet; colorectal neoplasms
ID nested case-control; colon-cancer; breast-cancer; folate; alcohol; dna; questionnaire; deficiency; methionine; health
AB Folate is crucial for normal DNA methylation, synthesis and repair, and deficiency of this nutrient is hypothesized to lead to cancer through disruption of these processes. There is some evidence to suggest that relatively high dietary folate intake might be associated with reduced colorectal cancer risk, especially among individuals with low methionine intake. A case-cohort analysis was undertaken within the cohort of 56,837 women who were enrolled in the Canadian National Breast Screening Study and who completed a self-administered dietary questionnaire. During follow-up to the end of 1993, a total of 389 women were diagnosed with colorectal cancer, identified by linkage to the Canadian Cancer Database. For comparative purposes, a subcohort of S,681 women was randomly selected from the full dietary cohort at baseline. After exclusions for various reasons, the analyses were based on 295 cases and 5,334 non-cases. Folate intake was inversely associated with colorectal cancer risk (IRR = 0.6,95% Cl = 0.4-1.1, p for trend = 0.25). The inverse association was essentially similar among individuals with low and high methionine intake, and was similar for colon and rectal cancers when those endpoints were analyzed separately. Among individuals with low methionine intake, folate intake did not appear to lower the risk of rectal cancer, a finding that may be due, in part, to the low number of cases in the subgroup analysis. Overall, our data lend some support to the hypothesis that high folate intake is associated with a reduced risk of colorectal cancer. (C) 2002 Wiley-Liss, Inc.
C1 Albert Einstein Coll Med, Dept Epidemiol & Social Med, Bronx, NY 10461 USA.
   Univ Toronto, Dept Publ Hlth Sci, Toronto, ON, Canada.
   City Toronto, Toronto Publ Hlth, Toronto, ON, Canada.
   Deutsch Krebsforschungszentrum, Div Clin Epidemiol, Heidelberg, Germany.
   Columbia Univ, Sch Publ Hlth, Div Epidemiol, New York, NY USA.
C3 Montefiore Medical Center; Albert Einstein College of Medicine; Yeshiva University; University of Toronto; Helmholtz Association; German Cancer Research Center (DKFZ); Columbia University
RP Terry, P (corresponding author), Albert Einstein Coll Med, Dept Epidemiol & Social Med, 1300 Morris Pk Ave Rm 1301-A Belfer Bldg, Bronx, NY 10461 USA.
CR Blount BC, 1997, P NATL ACAD SCI USA, V94, P3290, DOI 10.1073/pnas.94.7.3290
   COOPER AJL, 1983, ANNU REV BIOCHEM, V52, P187, DOI 10.1146/annurev.bi.52.070183.001155
   Duthie SJ, 1999, BRIT MED BULL, V55, P578, DOI 10.1258/0007142991902646
   GIOVANNUCCI E, 1995, JNCI-J NATL CANCER I, V87, P265, DOI 10.1093/jnci/87.4.265
   GIOVANNUCCI E, 1993, J NATL CANCER I, V85, P875, DOI 10.1093/jnci/85.11.875
   Giovannucci E, 1998, ANN INTERN MED, V129, P517, DOI 10.7326/0003-4819-129-7-199810010-00002
   Glynn SA, 1996, CANCER EPIDEM BIOMAR, V5, P487
   Gregory JF, 1997, EUR J CLIN NUTR, V51, P0
   HUBER P, 1965, 5 S STAT PROBABILITY, V1, P221
   JAIN M, 1980, AM J EPIDEMIOL, V111, P212, DOI 10.1093/oxfordjournals.aje.a112888
   JAIN MG, 1982, AM J CLIN NUTR, V36, P931, DOI 10.1093/ajcn/36.5.931
   Kato I, 1999, BRIT J CANCER, V79, P1917, DOI 10.1038/sj.bjc.6690305
   Little J, 2001, GUT, V48, P12, DOI 10.1136/gut.48.1.12
   Martínez ME, 1998, CANCER EPIDEM BIOMAR, V7, P163
   MILLER AB, 1992, CAN MED ASSOC J, V147, P1459
   MORGAN RW, 1978, AM J EPIDEMIOL, V107, P488, DOI 10.1093/oxfordjournals.aje.a112568
   Rohan TE, 2000, CANCER CAUSE CONTROL, V11, P239, DOI 10.1023/A:1008933824645
   Rothman KJ, 1998, MODERN EPIDEMIOLOGY, Vsecond, P0
   SENTI FR, 1985, J NUTR, V115, P1398, DOI 10.1093/jn/115.11.1398
   Slattery ML, 1997, NUTR CANCER, V28, P52, DOI 10.1080/01635589709514553
   Su LJ, 2001, ANN EPIDEMIOL, V11, P65, DOI 10.1016/S1047-2797(00)00188-5
   WILLETT W, 1986, AM J EPIDEMIOL, V124, P17, DOI 10.1093/oxfordjournals.aje.a114366
NR 22
TC 81
Z9 89
U1 0
U2 3
PU WILEY-LISS
PI NEW YORK
PA DIV JOHN WILEY & SONS INC, 605 THIRD AVE, NEW YORK, NY 10158-0012 USA
SN 0020-7136
EI 
J9 INT J CANCER
JI Int. J. Cancer
PD FEB 20
PY 2002
VL 97
IS 6
BP 864
EP 867
DI 10.1002/ijc.10138
PG 4
WC Oncology
SC Oncology
GA 515EU
UT WOS:000173483100025
PM 11857369
DA 2025-02-23
ER

PT J
AU van Gils, CH
   Bostick, RM
   Stern, MC
   Taylor, JA
AF van Gils, CH
   Bostick, RM
   Stern, MC
   Taylor, JA
TI Differences in base excision repair capacity may modulate the effect of dietary antioxidant intake on prostate cancer risk:: An example of Polymorphisms in the <i>XRCC1</i> gene
SO CANCER EPIDEMIOLOGY BIOMARKERS & PREVENTION
LA English
DT Article
ID oxidative dna-damage; s-transferase-mu; beta-carotene; poly(adp-ribose) polymerase; plasma lycopene; genotypes; smoking; retinol; prevention; tocopherol
AB We propose a hypothesis that differences in base excision repair capacity modulate the effect of dietary antioxidant intake on prostate cancer risk. As a preliminary test of this hypothesis, we conducted a pilot case-control study to evaluate prostate cancer risk in men with polymorphisms in the XRCC1 gene, a key player in base excision repair, across different strata of antioxidant intake. Seventy-seven prostate cancer patients and 183 community controls, for whom we have detailed dietary information, were frequency matched on age and race. We found a somewhat lower prostate cancer risk for men with one or two copies of the variant alleles at the XRCC1 codons 194 and 399 than for those who were homozygous for the common allele [codon 194: odds ratio (OR) = 0.8; 95% confidence interval (CI), 0.4-1.8 and codon 399: OR 0.8; 95% CI, 0.5-1.3]. The variant at codon 280 was associated with a slightly increased prostate cancer risk (OR = 1.5; 95% CI, 0.7-3.6). Only the codon 399 polymorphism occurred frequently enough to investigate its joint effect with antioxidant intake. Prostate cancer risk was highest among men who were homozygous for the common allele at codon 399 and had low dietary intake of vitamin E (OR = 2.4; 95% CI, 1.0-5.6) or lycopene (OR = 2.0; 95% CI, 0.8-4.9), whereas low intake of these antioxidants in men without this genotype hardly increased prostate cancer risk. The polymorphism did not modulate risk associated with low intake of vitamin C, A, or beta-carotene. The data give some support for our hypothesis but should be regarded as preliminary, because it is limited by small sample size. We discuss what kind of data and what kind of studies are needed for future evaluation of this hypothesis.
C1 NIEHS, Mol & Genet Epidemiol Sect, Mol Carcinogenesis Lab, NIH, Res Triangle Pk, NC 27709 USA.
   Univ S Carolina, S Carolina Canc Ctr, Columbia, SC 29203 USA.
C3 National Institutes of Health (NIH) - USA; NIH National Institute of Environmental Health Sciences (NIEHS); University of South Carolina System; University of South Carolina Columbia
RP NIEHS, Mol & Genet Epidemiol Sect, Mol Carcinogenesis Lab, NIH, MD A3-05, Res Triangle Pk, NC 27709 USA.
CR Abdel-Rahman SZ, 2000, CANCER LETT, V159, P79, DOI 10.1016/S0304-3835(00)00537-1
   Andersson SO, 1996, INT J CANCER, V68, P716
   Audebert M, 2000, NUCLEIC ACIDS RES, V28, P2672, DOI 10.1093/nar/28.14.2672
   Berwick M, 2000, JNCI-J NATL CANCER I, V92, P874, DOI 10.1093/jnci/92.11.874
   Blazer DG, 2000, MOL CARCINOGEN, V27, P18
   BLOCK G, 1986, AM J EPIDEMIOL, V124, P453, DOI 10.1093/oxfordjournals.aje.a114416
   Brooks JD, 1998, CANCER EPIDEM BIOMAR, V7, P531
   Caldecott KW, 1996, NUCLEIC ACIDS RES, V24, P4387, DOI 10.1093/nar/24.22.4387
   Cappelli E, 1999, EUR J BIOCHEM, V259, P325, DOI 10.1046/j.1432-1327.1999.00050.x
   Chan JM, 1999, CANCER EPIDEM BIOMAR, V8, P893
   Chen LW, 2001, JNCI-J NATL CANCER I, V93, P1872, DOI 10.1093/jnci/93.24.1872
   Coffey DS, 2001, UROLOGY, V57, P31, DOI 10.1016/S0090-4295(00)00938-9
   Collins AR, 1997, MUTAT RES-FUND MOL M, V375, P183, DOI 10.1016/S0027-5107(97)00013-4
   Dantzer F, 1999, BIOCHIMIE, V81, P69, DOI 10.1016/S0300-9084(99)80040-6
   Daviglus ML, 1996, EPIDEMIOLOGY, V7, P472, DOI 10.1097/00001648-199609000-00003
   Deneo-Pellegrini H, 1999, BRIT J CANCER, V80, P591, DOI 10.1038/sj.bjc.6690396
   Dherin C, 1999, NUCLEIC ACIDS RES, V27, P4001, DOI 10.1093/nar/27.20.4001
   Divine KK, 2001, MUTAT RES-DNA REPAIR, V461, P273, DOI 10.1016/S0921-8777(00)00059-8
   Duell EJ, 2000, CARCINOGENESIS, V21, P965, DOI 10.1093/carcin/21.5.965
   Duell EJ, 2001, CANCER EPIDEM BIOMAR, V10, P217
   Eichholzer M, 1999, PROSTATE, V38, P189, DOI 10.1002/(SICI)1097-0045(19990215)38:3<189::AID-PROS3>3.0.CO;2-N
   Fleshner NE, 1998, CANCER METAST REV, V17, P325, DOI 10.1023/A:1006118628183
   Gann PH, 1999, CANCER RES, V59, P1225
   GANN PH, 1994, J NATL CANCER I, V86, P281, DOI 10.1093/jnci/86.4.281
   Giovannucci E, 2002, JNCI-J NATL CANCER I, V94, P391, DOI 10.1093/jnci/94.5.391
   GIOVANNUCCI E, 1995, J NATL CANCER I, V87, P1767, DOI 10.1093/jnci/87.23.1767
   Hardie LJ, 2000, CARCINOGENESIS, V21, P167, DOI 10.1093/carcin/21.2.167
   Hayes JD, 2000, PHARMACOLOGY, V61, P154, DOI 10.1159/000028396
   Heinonen OP, 1998, J NATL CANCER I, V90, P440, DOI 10.1093/jnci/90.6.440
   HSING AW, 1990, JNCI-J NATL CANCER I, V82, P941, DOI 10.1093/jnci/82.11.941
   Kelada SN, 2000, CANCER EPIDEM BIOMAR, V9, P1329
   Kelley MR, 2001, CLIN CANCER RES, V7, P824
   Key TJA, 1997, BRIT J CANCER, V76, P678, DOI 10.1038/bjc.1997.445
   Klein EA, 2001, J UROLOGY, V166, P1311, DOI 10.1016/S0022-5347(05)65759-X
   Kohno T, 1998, ONCOGENE, V16, P3219, DOI 10.1038/sj.onc.1201872
   KOLONEL LN, 1988, AM J EPIDEMIOL, V127, P999, DOI 10.1093/oxfordjournals.aje.a114903
   Kolonel LN, 1999, JNCI-J NATL CANCER I, V91, P414, DOI 10.1093/jnci/91.5.414
   LAMERDIN JE, 1995, GENOMICS, V25, P547, DOI 10.1016/0888-7543(95)80056-R
   Lindahl T, 1999, SCIENCE, V286, P1897, DOI 10.1126/science.286.5446.1897
   Loft S, 1996, J MOL MED, V74, P297, DOI 10.1007/s001090050031
   Lu QY, 2001, CANCER EPIDEM BIOMAR, V10, P749
   Lunn RM, 1999, CANCER RES, V59, P2557
   Masson M, 1998, MOL CELL BIOL, V18, P3563, DOI 10.1128/MCB.18.6.3563
   Matos HR, 2000, ARCH BIOCHEM BIOPHYS, V383, P56, DOI 10.1006/abbi.2000.2035
   Matullo G, 2001, CARCINOGENESIS, V22, P1437, DOI 10.1093/carcin/22.9.1437
   METTLIN C, 1989, CANCER-AM CANCER SOC, V64, P605, DOI 10.1002/1097-0142(19890801)64:3<605::AID-CNCR2820640307>3.0.CO;2-I
   MOHRENWEISER HW, 1989, CYTOGENET CELL GENET, V52, P11, DOI 10.1159/000132829
   Murata M, 2001, CANCER LETT, V165, P171, DOI 10.1016/S0304-3835(01)00398-6
   Nelson HH, 2000, P AM ASSOC CANC RES, V41, P437
   Nomura AMY, 1997, CANCER EPIDEM BIOMAR, V6, P487
   Norrish AE, 2000, AM J EPIDEMIOL, V151, P119, DOI 10.1093/oxfordjournals.aje.a010176
   OHNO Y, 1988, CANCER RES, V48, P1331
   POLLARD M, 1991, CANCER RES, V51, P3610
   Rao AV, 1999, NUTR CANCER, V33, P159, DOI 10.1207/S15327914NC330207
   Rebbeck TR, 1999, CANCER EPIDEM BIOMAR, V8, P283
   ROHAN TE, 1995, CANCER CAUSE CONTROL, V6, P145, DOI 10.1007/BF00052775
   Shen HB, 2000, INT J CANCER, V88, P601, DOI 10.1002/1097-0215(20001115)88:4<601::AID-IJC13>3.0.CO;2-C
   Shen MR, 1998, CANCER RES, V58, P604
   Stern MC, 2001, CANCER EPIDEM BIOMAR, V10, P125
   Sturgis EM, 1999, CARCINOGENESIS, V20, P2125, DOI 10.1093/carcin/20.11.2125
   THOMPSON LH, 1989, GENOMICS, V5, P670, DOI 10.1016/0888-7543(89)90107-9
   Tzonou A, 1999, INT J CANCER, V80, P704, DOI 10.1002/(SICI)1097-0215(19990301)80:5<704::AID-IJC13>3.0.CO;2-Z
   Vlajinac HD, 1997, EUR J CANCER, V33, P101, DOI 10.1016/S0959-8049(96)00373-5
   WATSON MA, 2000, P AM ASSOC CANC RES, V41, P557
   Whitehouse CJ, 2001, CELL, V104, P107, DOI 10.1016/S0092-8674(01)00195-7
   WILLETT W, 1986, AM J EPIDEMIOL, V124, P17, DOI 10.1093/oxfordjournals.aje.a114366
   Williams AW, 2000, J NUTR, V130, P728, DOI 10.1093/jn/130.4.728
   XU J, 2002, CANCER RES, V62, P2553
NR 68
TC 81
Z9 86
U1 0
U2 10
PU AMER ASSOC CANCER RESEARCH
PI PHILADELPHIA
PA 615 CHESTNUT ST, 17TH FLOOR, PHILADELPHIA, PA 19106-4404 USA
SN 1055-9965
EI 1538-7755
J9 CANCER EPIDEM BIOMAR
JI Cancer Epidemiol. Biomarkers Prev.
PD NOV 15
PY 2002
VL 11
IS 11
BP 1279
EP 1284
DI 
PG 6
WC Oncology; Public, Environmental & Occupational Health
SC Oncology; Public, Environmental & Occupational Health
GA 615WL
UT WOS:000179270300001
PM 12433703
DA 2025-02-23
ER

PT J
AU Gago-Dominguez, M
   Castelao, JE
   Yuan, JM
   Ross, RK
   Yu, MC
AF Gago-Dominguez, M
   Castelao, JE
   Yuan, JM
   Ross, RK
   Yu, MC
TI Lipid peroxidation: a novel and unifying concept of the etiology of renal cell carcinoma (United States)
SO CANCER CAUSES & CONTROL
LA English
DT Article
DE hypertension; lipid peroxidation; obesity; oophorectomy; parity; renal cell cancer; smoking
ID low-density-lipoprotein; ferric nitrilotriacetate; vitamin-e; wistar rats; risk-factors; 4-hydroxy-2-nonenal-modified proteins; induced carcinogenesis; reproductive factors; cigarette-smoking; proximal tubules
AB Multiple studies have noted that obese individuals are at a high risk of renal cell cancer. Similarly, numerous case-control and cohort studies have consistently reported that individuals with a history of hypertension experience an increased risk of renal cancer. In spite of this compelling body of epidemiologic data, no credible hypothesis has been advanced to explain this dual etiologic association. In this communication we propose that lipid peroxidation, which is increased in obese and hypertensive subjects, is the mechanism responsible, at least in part, for their increased risk of renal cell carcinoma. In experimental animals lipid peroxidation of the proximal renal tubules is a necessary mechanistic pathway in renal carcinogenesis induced by several different chemicals. Our hypothesis may also explain the roles of other risk (oophorectomy/hysterectomy, parity, smoking, diabetes) and protective factors (dietary antioxidants) for renal cell cancer.
C1 Univ So Calif, Kenneth Norris Jr Comprehens Canc Ctr, Dept Prevent Med, Los Angeles, CA 90089 USA.
C3 University of Southern California
RP Univ So Calif, Kenneth Norris Jr Comprehens Canc Ctr, Dept Prevent Med, Los Angeles, CA 90089 USA.
EM mgago@hsc.usc.edu
CR Agarwal A, 1996, AM J PHYSIOL-RENAL, V271, PF814, DOI 10.1152/ajprenal.1996.271.4.F814
   Al Senaidy Abdulrahman, 1997, NUTRITION AND HEALTH (BICESTER), V12, P55
   [Anonymous], 1982, JPN ARCH INTERN MED, V0, P0
   BASSO D, 1994, J MED, V25, P91
   Chen LY, 1997, J AM COLL CARDIOL, V30, P569, DOI 10.1016/S0735-1097(97)00158-7
   Chow WH, 1999, JAMA-J AM MED ASSOC, V281, P1628, DOI 10.1001/jama.281.17.1628
   CHOW WH, 1995, INT J CANCER, V60, P321, DOI 10.1002/ijc.2910600307
   CORTESVIZCAINO V, 1994, CARCINOGENESIS, V15, P2155, DOI 10.1093/carcin/15.10.2155
   DEGUCHI J, 1995, JPN J CANCER RES, V86, P1068, DOI 10.1111/j.1349-7006.1995.tb03022.x
   EBINA Y, 1986, JNCI-J NATL CANCER I, V76, P107
   EBINA Y, 1984, TOXICOL APPL PHARM, V75, P211, DOI 10.1016/0041-008X(84)90203-5
   Fuller CJ, 1996, ATHEROSCLEROSIS, V119, P139, DOI 10.1016/0021-9150(95)05659-9
   Gago-Dominguez M, 1999, CANCER EPIDEM BIOMAR, V8, P999
   GNARRA JR, 1994, NAT GENET, V7, P85, DOI 10.1038/ng0594-85
   Hayek T, 1998, J CARDIOVASC PHARM, V31, P540, DOI 10.1097/00005344-199804000-00011
   IVERSEN SA, 1985, ANN CLIN BIOCHEM, V22, P137, DOI 10.1177/000456328502200204
   Jain SK, 1996, LIPIDS, V31, PS87, DOI 10.1007/BF02637057
   JANERO DR, 1990, FREE RADICAL BIO MED, V9, P515, DOI 10.1016/0891-5849(90)90131-2
   KEIDAR S, 1994, ATHEROSCLEROSIS, V107, P71, DOI 10.1016/0021-9150(94)90143-0
   KIRILLOV VN, 1988, EKSP ONKOL, V10, P23
   KREIGER N, 1993, CANCER CAUSE CONTROL, V4, P101, DOI 10.1007/BF00053150
   KUMAR KV, 1993, FREE RADICAL RES COM, V19, P59, DOI 10.3109/10715769309056499
   Kuno T, 1998, FREE RADICAL RES, V28, P81, DOI 10.3109/10715769809097878
   LI JL, 1987, CANCER RES, V47, P1867
   LI JL, 1988, BIOCHIM BIOPHYS ACTA, V963, P82, DOI 10.1016/0005-2760(88)90340-2
   Lindblad P, 1999, DIABETOLOGIA, V42, P107, DOI 10.1007/s001250051122
   Lindblad P, 1997, CANCER EPIDEM BIOMAR, V6, P215
   LINDBLAD P, 1995, INT J CANCER, V61, P192, DOI 10.1002/ijc.2910610209
   Liu CS, 1998, CHEM-BIOL INTERACT, V116, P143, DOI 10.1016/S0009-2797(98)00083-0
   LIU M, 1994, CARCINOGENESIS, V15, P2817, DOI 10.1093/carcin/15.12.2817
   Miller ER, 1997, CIRCULATION, V96, P1097, DOI 10.1161/01.CIR.96.4.1097
   Moore K, 1998, FREE RADICAL RES, V28, P659, DOI 10.3109/10715769809065821
   *NAT CTR HLTH STAT, 1998, HLTH US, V0, P0
   OKADA S, 1987, BIOCHIM BIOPHYS ACTA, V922, P28, DOI 10.1016/0005-2760(87)90241-4
   OKADA S, 1991, ACTA PATHOL JAPON, V41, P221
   OKADA S, 1983, STRUCTURE FUNCTION I, V0, P473
   OKAMOTO K, 1994, INT J CANCER, V58, P825, DOI 10.1002/ijc.2910580613
   SACK MN, 1994, LANCET, V343, P269, DOI 10.1016/S0140-6736(94)91117-7
   SAI K, 1994, CANCER LETT, V87, P1, DOI 10.1016/0304-3835(94)90402-2
   Schlehofer B, 1996, INT J CANCER, V66, P723, DOI 10.1002/(SICI)1097-0215(19960611)66:6<723::AID-IJC2>3.0.CO;2-1
   SHARMA RC, 1992, ARTERIOSCLER THROMB, V12, P403, DOI 10.1161/01.ATV.12.4.403
   THOMPSON S, 1985, CHEM-BIOL INTERACT, V55, P357, DOI 10.1016/S0009-2797(85)80142-3
   TOYOKUNI, 1992, CANCER RES, V52, P6136
   TOYOKUNI S, 1990, CANCER RES, V50, P5574
   TOYOKUNI S, 1994, INT J CANCER, V57, P123, DOI 10.1002/ijc.2910570122
   Toyokuni S, 1996, FREE RADICAL BIO MED, V20, P553, DOI 10.1016/0891-5849(95)02111-6
   TOYOKUNI S, 1994, P NATL ACAD SCI USA, V91, P2616, DOI 10.1073/pnas.91.7.2616
   Toyokuni S, 1997, FREE RADICAL BIO MED, V22, P1019, DOI 10.1016/S0891-5849(96)00489-3
   TOYOKUNI S, 1995, INT J CANCER, V62, P309, DOI 10.1002/ijc.2910620313
   UCHIDA K, 1995, ARCH BIOCHEM BIOPHYS, V317, P405, DOI 10.1006/abbi.1995.1181
   UMEMURA T, 1990, CARCINOGENESIS, V11, P345, DOI 10.1093/carcin/11.2.345
   Umemura T, 1996, JPN J CANCER RES, V87, P882, DOI 10.1111/j.1349-7006.1996.tb02115.x
   UYSAL M, 1986, INT J CLIN PHARM TH, V24, P474
   Van Gaal LF, 1998, ATHEROSCLEROSIS, V137, PS39, DOI 10.1016/S0021-9150(97)00316-X
   Vasankari T, 1997, MEDICINE AND SCIENCE IN SPORTS AND EXERCISE, V29, P0
   Vasankari TJ, 1998, MED SCI SPORT EXER, V30, P1496, DOI 10.1097/00005768-199810000-00005
   WANG MY, 1995, CARCINOGENESIS, V16, P1941, DOI 10.1093/carcin/16.8.1941
   WANG YP, 1991, AM J OBSTET GYNECOL, V165, P1690, DOI 10.1016/0002-9378(91)90016-K
   WANG YP, 1991, AM J OBSTET GYNECOL, V165, P1695, DOI 10.1016/0002-9378(91)90017-L
   Yagi K, 1997, ACTA BIOCHIM POL, V44, P701, DOI 10.18388/abp.1997_4372
   YU MC, 1986, JNCI-J NATL CANCER I, V77, P351
   Yu MC, 1998, MED RAD DIA IMG, V0, P1
   YU MC, 1999, MED RADIOL, V0, P3
   Yuan JM, 1998, CANCER EPIDEM BIOMAR, V7, P429
   Yuan JM, 1998, BRIT J CANCER, V77, P1508, DOI 10.1038/bjc.1998.248
   Yuan JM, 1998, INT J CANCER, V77, P211, DOI 10.1002/(SICI)1097-0215(19980717)77:2<211::AID-IJC7>3.0.CO;2-T
   Zhang DX, 1997, CANCER RES, V57, P2410
NR 67
TC 137
Z9 150
U1 0
U2 6
PU SPRINGER
PI DORDRECHT
PA VAN GODEWIJCKSTRAAT 30, 3311 GZ DORDRECHT, NETHERLANDS
SN 0957-5243
EI 1573-7225
J9 CANCER CAUSE CONTROL
JI Cancer Causes Control
PD APR 15
PY 2002
VL 13
IS 3
BP 287
EP 293
DI 10.1023/A:1015044518505
PG 7
WC Oncology; Public, Environmental & Occupational Health
SC Oncology; Public, Environmental & Occupational Health
GA 539YM
UT WOS:000174900700011
PM 12020111
DA 2025-02-23
ER

PT J
AU Solanas, M
   Hurtado, A
   Costa, I
   Moral, R
   Menéndez, JA
   Colomer, R
   Escrich, E
AF Solanas, M
   Hurtado, A
   Costa, I
   Moral, R
   Menéndez, JA
   Colomer, R
   Escrich, E
TI Effects of a high olive oil diet on the clinical behavior and histopathological features of rat DMBA-induced mammary tumors compared with a high corn oil diet
SO INTERNATIONAL JOURNAL OF ONCOLOGY
LA English
DT Article
DE high olive oil diet; high corn oil diet; dietary lipids; DMBA; mammary tumors
ID gamma-linolenic acid; cancer-risk; phenolic-compounds; lipid influence; fat; breast; carcinoma; squalene; disease; growth
AB Effects of a high virgin olive oil diet on the promotion stage of dimethylbenz(alpha)anthracene-induced mammary carcinogenesis in rats were investigated in comparison with those of a high corn oil diet. Animals were randomly placed into 4 groups: control, fed a normolipidic control diet (3% corn oil); M, fed a high corn oil diet (20%); O, fed a high olive oil diet (3% corn oil plus 17% olive oil); and MO, fed the high olive oil diet after 33 days of high corn oil diet. Whereas the high corn oil diet clearly stimulated the mammary carcinogenesis, reducing the latency time and increasing the tumor incidence, multiplicity and volume, the high olive oil diet led to a lower tumor incidence than in the former group, a latency time similar to that of the control and lower tumor multiplicity and volume even than in the control group. Moreover, the histopathological features of the adenocarcinomas in olive oil groups were compatible with a greater degree of differentiation. These data suggest that the high virgin olive oil diet would have acted as a negative modulator of the experimental mammary carcinogenesis conferring to the tumors a more benign clinical behavior and a lower histopathological malignancy in comparison with the control and high corn oil diets.
C1 Univ Autonoma Barcelona, Sch Med, Med Physiol Unit, Dept Cell Biol Physiol & Immunol, E-08193 Barcelona, Spain.
   Hosp gen granollers, Dept Pathol, Barcelona 08400, Spain.
   Hosp Univ 12 Octubre, Dept Med Oncol, Madrid, Spain.
C3 Autonomous University of Barcelona; Hospital Universitario 12 de Octubre
RP Univ Autonoma Barcelona, Sch Med, Med Physiol Unit, Dept Cell Biol Physiol & Immunol, E-08193 Barcelona, Spain.
EM eduard.escrich@uab.es
CR ABOUELELA SH, 1987, LIPIDS, V22, P1041, DOI 10.1007/BF02536447
   Assmann G, 1997, EUR J CANCER PREV, V6, P418, DOI 10.1097/00008469-199710000-00002
   Awad AB, 1996, ANTICANCER RES, V16, P2797
   Bartsch H, 1999, CARCINOGENESIS, V20, P2209, DOI 10.1093/carcin/20.12.2209
   Birt DF, 2001, PHARMACOL THERAPEUT, V90, P157, DOI 10.1016/S0163-7258(01)00137-1
   CARROLL KK, 1971, LIPIDS, V6, P415, DOI 10.1007/BF02531379
   Cohen LA, 2000, ANTICANCER RES, V20, P2307
   COHEN LA, 1986, DIET NUTRITION CANCE, V1, P77
   DAYTON S, 1977, J NUTR, V107, P1353, DOI 10.1093/jn/107.8.1353
   Escrich E, 1987, INT J BIOL MARKERS, V2, P109
   Escrich E, 2001, J NUTR BIOCHEM, V12, P536, DOI 10.1016/S0955-2863(01)00172-3
   Escrich Eduard, 1994, IN VIVO (ATTIKI), V8, P1107
   Escrich Eduard, 1994, IN VIVO (ATTIKI), V8, P1099
   Fay MP, 1997, CANCER RES, V57, P3979
   FREEDMAN LS, 1990, CANCER RES, V50, P5710
   Guthrie N, 1999, PROG LIPID RES, V38, P261, DOI 10.1016/S0163-7827(99)00006-5
   HUGGINS C, 1961, ANN SURG, V154(6)Suppl, P315
   Ip C, 1997, AM J CLIN NUTR, V66, P1523
   Kossoy G, 2001, ONCOL REP, V8, P435
   Landa M C, 1994, EUR J CANCER PREV, V3, P313, DOI 10.1097/00008469-199407000-00003
   LAVECCHIA C, 1995, CANCER CAUSE CONTROL, V6, P545, DOI 10.1007/BF00054164
   Lee MM, 2000, ANNU REV NUTR, V20, P221, DOI 10.1146/annurev.nutr.20.1.221
   Lipworth L, 1997, PREV MED, V26, P181, DOI 10.1006/pmed.1996.9977
   Martin-Moreno JM, 2000, J EPIDEMIOL COMMUN H, V54, P726, DOI 10.1136/jech.54.10.726
   MARTINMORENO JM, 1994, INT J CANCER, V58, P774, DOI 10.1002/ijc.2910580604
   Menéndez JA, 2002, BREAST CANCER RES TR, V72, P203, DOI 10.1023/A:1014968415759
   Menéndez JA, 2001, EUR J CANCER, V37, P402, DOI 10.1016/S0959-8049(00)00408-1
   Newmark HL, 1997, CANCER EPIDEM BIOMAR, V6, P1101
   Owen RW, 2000, FOOD CHEM TOXICOL, V38, P647, DOI 10.1016/S0278-6915(00)00061-2
   Owen RW, 2000, EUR J CANCER, V36, P1235, DOI 10.1016/S0959-8049(00)00103-9
   Pinheiro J, 2000, MIXED EFFECTS MODELS, V0, PP133, DOI 10.1007/0-387-22747-4_4
   Rose DP, 1997, AM J CLIN NUTR, V66, P1513
   RUSSO J, 1990, LAB INVEST, V62, P244
   Russo J, 1990, IARC SCI PUBL, V0, P47
   Russo J, 2000, J MAMMARY GLAND BIOL, V5, P187, DOI 10.1023/A:1026443305758
   RUSSO J, 1989, INTEGUMENT MAMMARY G, V0, P275
   Solanas M, 2001, NUTR RES, V21, P1261, DOI 10.1016/S0271-5317(01)00337-2
   SOLANAS M, 2000, J WOMENS CANC, V2, P67
   TRICHOPOULOU A, 1995, JNCI-J NATL CANCER I, V87, P110, DOI 10.1093/jnci/87.2.110
   TSENG L, 1975, J CLIN ENDOCR METAB, V41, P402, DOI 10.1210/jcem-41-2-402
   Weisburger JH, 1997, J AM DIET ASSOC, V97, PS16, DOI 10.1016/S0002-8223(97)00725-6
   WELSCH CW, 1992, CANCER RES, V52, P0
   Willett WC, 1999, TOXICOL SCI, V52, P127, DOI 10.1093/toxsci/52.suppl_1.127
   Wynder EL, 1997, JNCI-J NATL CANCER I, V89, P766, DOI 10.1093/jnci/89.11.766
   Yang CS, 2001, ANNU REV NUTR, V21, P381, DOI 10.1146/annurev.nutr.21.1.381
   Young S, 1973, IARC SCI PUBL, V0, P31
   Zusman I, 1997, ANTICANCER RES, V17, P349
NR 49
TC 64
Z9 67
U1 0
U2 6
PU SPANDIDOS PUBL LTD
PI ATHENS
PA POB 18179, ATHENS, 116 10, GREECE
SN 1019-6439
EI 1791-2423
J9 INT J ONCOL
JI Int. J. Oncol.
PD OCT 15
PY 2002
VL 21
IS 4
BP 745
EP 753
DI 
PG 9
WC Oncology
SC Oncology
GA 596JV
UT WOS:000178162400008
PM 12239612
DA 2025-02-23
ER

PT J
AU Wacker, M
   Wanek, P
   Eder, E
   Hylla, S
   Gostner, A
   Scheppach, W
AF Wacker, M
   Wanek, P
   Eder, E
   Hylla, S
   Gostner, A
   Scheppach, W
TI Effect of enzyme-resistant starch on formation of 1, propanodeoxyguanosine adducts of <i>trans</i>-4-hydroxy-2-nonenal and cell proliferation in the colonic mucosa of healthy volunteers
SO CANCER EPIDEMIOLOGY BIOMARKERS & PREVENTION
LA English
DT Article
ID lipid-peroxidation; colorectal-cancer; 1,n-2-propanodeoxyguanosine adducts; dietary sucrose; risk; fiber; malabsorption; fermentation; recurrence; products
AB The effect of enzyme-resistant starch (RS) on the development of colon cancer was reported to include both chemopreventive activity in humans and tumorigenic activity in animals. A study was performed to detect the influence of enzyme-RS on lipid peroxidation-induced DNA damage and cell proliferation. During two 4-week periods, 12 volunteers consumed a controlled diet in which starchy foods were enriched with a highly resistant amylomaize starch (Hylon VII) in the high-RS period and with an available corn starch in the low-RS period (second period). At the end of each test period, biopsy specimens of the rectosigmoidal mucosa were obtained from each subject and analyzed for trans -4-hydroxy-2-nonenal-1,N-2-propanodeoxyguanosine-3'-monophosphate adducts using a P-32 postlabeling assay, and cell proliferation was determined by bromodeoxyuridine labeling. The trans-4-hydroxy-2-nonenal-1,N-2-propanodeoxyguanosine-3'-monophosphate adduct level of DNA from colonic mucosa of eight evaluated volunteers was significantly higher in the high-RS period (mean adducts/10(7) nucleotides +/- SD, 3.83 +/- 0.60) than in the low-RS period (2.69 +/- 0.35; P < 0.05). There was no evidence for an increased cell proliferation in the upper crypt in the high-RS phase, compared with the low-RS phase. There are indications now that enzyme-RS induces oxidative stress that is not correlated with increased cell proliferation. If it is accepted that the formation of DNA adducts reflects oxidative stress, which in turn accelerates the process of carcinogenesis, then certain forms of RS may have a tumor-enhancing effect rather than a tumor-protective effect.
C1 Univ Wurzburg, Dept Toxicol, D-97078 Wurzburg, Germany.
   Univ Wurzburg, Dept Med, D-97078 Wurzburg, Germany.
C3 University of Wurzburg; University of Wurzburg
RP Univ Wurzburg, Dept Toxicol, Versbacher Str 9, D-97078 Wurzburg, Germany.
EM eder@toxi.uni-wuerzburg.de; w.scheppach@medizin.uni-wuerzburg.de
CR Alberts DS, 2000, NEW ENGL J MED, V342, P1156, DOI 10.1056/NEJM200004203421602
   *AM GASTR ASS, 2000, GASTROENTEROLOGY, V118, P1233
   BARTRAM HP, 1991, CANCER RES, V51, P4238
   Bartsch H, 2000, EUR J CANCER, V36, P1229, DOI 10.1016/S0959-8049(00)00095-2
   BENEDETTI A, 1986, BIOCHIM BIOPHYS ACTA, V876, P658, DOI 10.1016/0005-2760(86)90055-X
   BURN J, 1995, EUR J CANCER, V31A, P1385, DOI 10.1016/0959-8049(95)00185-L
   Caderni G, 1996, NUTR CANCER, V25, P179, DOI 10.1080/01635589609514440
   CADERNI G, 1991, NUTR CANCER, V15, P33, DOI 10.1080/01635589109514109
   Caderni G, 1997, CANCER LETT, V114, P39, DOI 10.1016/S0304-3835(97)04620-X
   Caderni G, 1999, CANCER EPIDEM BIOMAR, V8, P219
   CASSIDY A, 1994, BRIT J CANCER, V69, P937, DOI 10.1038/bjc.1994.181
   Chung FL, 1999, MUTAT RES-FUND MOL M, V424, P71, DOI 10.1016/S0027-5107(99)00009-3
   CUMMINGS JH, 1991, CAN J PHYSIOL PHARM, V69, P121, DOI 10.1139/y91-018
   Czerny C, 1998, MUTAT RES-DNA REPAIR, V407, P125, DOI 10.1016/S0921-8777(97)00069-4
   ESTERBAUER H, 1991, FREE RADICAL BIO MED, V11, P81, DOI 10.1016/0891-5849(91)90192-6
   ESTERBAUER H, 1982, BIOCHEM J, V208, P129, DOI 10.1042/bj2080129
   ESTERBAUER H, 1990, MUTAT RES, V238, P223, DOI 10.1016/0165-1110(90)90014-3
   Favero D, 1999, ADV EXP MED BIOL, V472, P51
   Franceschi S, 1998, INT J CANCER, V76, P321, DOI 10.1002/(SICI)1097-0215(19980504)76:3<321::AID-IJC6>3.0.CO;2-X
   Fuchs CS, 1999, NEW ENGL J MED, V340, P169, DOI 10.1056/NEJM199901213400301
   GRUBBEN M, 1996, GASTROENTEROLOGY, V110, P0
   GRUNE T, 1994, LIFE SCI, V55, P693, DOI 10.1016/0024-3205(94)00676-8
   Gupta, 1996, TECHNOLOGIES DETECTI, V0, P0
   Hylla S, 1998, AM J CLIN NUTR, V67, P136, DOI 10.1093/ajcn/67.1.136
   LIPKIN M, 1983, CANCER RES, V43, P1899
   Mazière S, 1998, NUTR CANCER, V31, P168, DOI 10.1080/01635589809514699
   MORIYA M, 1989, P AM ASS CANC RES CA, V555, P140
   PFOHLLESZKOWICZ A, 1995, CANCER RES, V55, P5611
   Pierre F, 1997, CANCER RES, V57, P225
   PLUM GE, 1992, BIOCHEMISTRY-US, V31, P12096, DOI 10.1021/bi00163a019
   POMPELLA A, 1998, BIOCHIM BIOPHYS ACTA, V961, P293
   POTTER JD, 1997, FOOD NUTR CANC GLOBA, V0, P0
   RISIO M, 1991, CANCER RES, V51, P1917
   Sakamoto J, 1996, GASTROENTEROLOGY, V110, P116, DOI 10.1053/gast.1996.v110.pm8536846
   Schatzkin A, 2000, NEW ENGL J MED, V342, P1149, DOI 10.1056/NEJM200004203421601
   SCHEPPACH W, 1995, EUR J CANCER, V31A, P1077, DOI 10.1016/0959-8049(95)00165-F
   Scheppach W, 1999, EUR J CANCER PREV, V8, P57, DOI 10.1097/00008469-199902000-00008
   SCHEPPACH W, 1988, SCAND J GASTROENTERO, V23, P755, DOI 10.3109/00365528809093945
   VANMUNSTER IP, 1994, DIGEST DIS SCI, V39, P834, DOI 10.1007/BF02087431
   VONGORKOM B, 1999, GASTROENTEROLOGY, V116, P0
   Wacker M, 2000, CHEM RES TOXICOL, V13, P1165, DOI 10.1021/tx000058r
   Wacker M, 2001, CHEM-BIOL INTERACT, V137, P269, DOI 10.1016/S0009-2797(01)00259-9
   WINTER CK, 1986, CANCER RES, V46, P5682
   Young GP, 1996, GASTROENTEROLOGY, V110, P508, DOI 10.1053/gast.1996.v110.pm8566598
NR 44
TC 21
Z9 23
U1 0
U2 5
PU AMER ASSOC CANCER RESEARCH
PI PHILADELPHIA
PA 615 CHESTNUT ST, 17TH FLOOR, PHILADELPHIA, PA 19106-4404 USA
SN 1055-9965
EI 1538-7755
J9 CANCER EPIDEM BIOMAR
JI Cancer Epidemiol. Biomarkers Prev.
PD SEP 15
PY 2002
VL 11
IS 9
BP 915
EP 920
DI 
PG 6
WC Oncology; Public, Environmental & Occupational Health
SC Oncology; Public, Environmental & Occupational Health
GA 592ZZ
UT WOS:000177967900018
PM 12223438
DA 2025-02-23
ER

PT J
AU Martínez, ME
   Marshall, JR
   Sampliner, R
   Wilkinson, J
   Alberts, DS
AF Martínez, ME
   Marshall, JR
   Sampliner, R
   Wilkinson, J
   Alberts, DS
TI Calcium, vitamin D, and risk of adenoma recurrence (United States)
SO CANCER CAUSES & CONTROL
LA English
DT Article
DE adenoma recurrence; calcium; colorectal adenoma; vitamin D
ID epithelial-cell proliferation; food frequency questionnaire; cigarette-smoking; colorectal polyps; colon-cancer; dietary; fiber; prevention; surveillance; consumption
AB Objective: Few data exist regarding the association between calcium intake and adenoma recurrence, and no data exist for vitamin D. We investigated the role of dietary and supplemental sources of calcium and vitamin D in the etiology of adenoma recurrence. Methods: Analyses were conducted among 1304 male and female participants in the Wheat Bran Fiber (WBF) trial of adenoma recurrence. Multiple logistic regression was used to calculate odds ratios (ORs) and 95% confidence intervals (CIs). Results: In the fully adjusted multivariate model, the OR for participants with dietary calcium intake above 1068 versus those with intake below 698 mg/day was 0.56 (95% CI = 0.39-0.80; p-trend = 0.007). Calcium supplementation at doses above 200 mg/day did not affect risk of recurrence. Although a borderline inverse association between dietary vitamin D and recurrence was observed after adjustment for age and gender, the association weakened in the fully adjusted model (OR = 0.78 for individuals in the upper compared to the lower quartile; 95% CI = 0.54-1.13). No association was shown for supplemental sources of vitamin D. Conclusions: Results of this study indicate that a higher intake of calcium decreases the risk of adenoma recurrence by approximately 45%, whereas vitamin D has no significant effect on recurrence rates.
C1 Univ Arizona, Arizona Canc Ctr, Tucson, AZ 85724 USA.
   Univ Arizona, Coll Publ Hlth, Tucson, AZ USA.
   Univ Arizona, Dept Med, Tucson, AZ USA.
   So Arizona VA Hlth Care Syst, Tucson, AZ USA.
C3 University of Arizona; Arizona Center Cancer Care; University of Arizona; University of Arizona; US Department of Veterans Affairs; Veterans Health Administration (VHA); Southern Arizona Veterans Affairs Health Care System
RP Univ Arizona, Arizona Canc Ctr, POB 245024,1515 N Campbell Ave, Tucson, AZ 85724 USA.
EM emartinez@azcc.arizona.edu
CR Alberts DS, 2000, NEW ENGL J MED, V342, P1156, DOI 10.1056/NEJM200004203421602
   Baron JA, 1999, NEW ENGL J MED, V340, P101, DOI 10.1056/NEJM199901143400204
   Baron JA, 1997, CANCER EPIDEM BIOMAR, V6, P7
   Baron JA, 1998, J NATL CANCER I, V90, P57, DOI 10.1093/jnci/90.1.57
   BergsmaKadijk JA, 1996, EPIDEMIOLOGY, V7, P590, DOI 10.1097/00001648-199611000-00005
   BOMBI JA, 1988, CANCER-AM CANCER SOC, V61, P1472, DOI 10.1002/1097-0142(19880401)61:7<1472::AID-CNCR2820610734>3.0.CO;2-E
   Bonithon-Kopp C, 2000, LANCET, V356, P1300, DOI 10.1016/S0140-6736(00)02813-0
   BUSET M, 1986, CANCER RES, V46, P5426
   Byers T, 1997, CA-CANCER J CLIN, V47, P154, DOI 10.3322/canjclin.47.3.154
   CORREA P, 1977, CANCER-AM CANCER SOC, V39, P2258
   Davidow AL, 1996, CANCER EPIDEM BIOMAR, V5, P313
   FENOGLIO CM, 1974, CANCER, V34, P819, DOI 10.1002/1097-0142(197409)34:3+<819::AID-CNCR2820340706>3.0.CO;2-S
   Fornasarig M, 1998, HEPATO-GASTROENTEROL, V45, P1565
   GREENBERG ER, 1994, NEW ENGL J MED, V331, P141, DOI 10.1056/NEJM199407213310301
   Hosmer DSL, 1989, APPLIED LOGISTIC REGRESSION, V0, P0
   Hyman J, 1998, CANCER EPIDEM BIOMAR, V7, P291
   JACOBSON JS, 1994, CANCER CAUSE CONTROL, V5, P215, DOI 10.1007/BF01830239
   Kampman E, 2000, CANCER CAUSE CONTROL, V11, P459, DOI 10.1023/A:1008914108739
   LIPKIN M, 1985, NEW ENGL J MED, V313, P1381, DOI 10.1056/NEJM198511283132203
   Martínez ME, 1998, CANCER EPIDEM BIOMAR, V7, P813
   Martínez ME, 1999, CANCER EPIDEM BIOMAR, V8, P941
   Martínez ME, 2001, GASTROENTEROLOGY, V120, P1077, DOI 10.1053/gast.2001.23247
   Martínez ME, 1998, CANCER EPIDEM BIOMAR, V7, P163
   MORSON BC, 1984, CLIN RADIOL, V35, P425, DOI 10.1016/S0009-9260(84)80033-1
   Neugut AI, 1996, CANCER-AM CANCER SOC, V78, P723, DOI 10.1002/(SICI)1097-0142(19960815)78:4<723::AID-CNCR5>3.0.CO;2-F
   NEUGUT AI, 1993, ANN INTERN MED, V118, P91, DOI 10.7326/0003-4819-118-2-199301150-00002
   NEWMARK HL, 1984, JNCI-J NATL CANCER I, V72, P1323
   REINHOLD JG, 1976, J NUTR, V106, P493, DOI 10.1093/jn/106.4.493
   Ries LAG, 2000, CANCER-AM CANCER SOC, V88, P2398, DOI 10.1002/(SICI)1097-0142(20000515)88:10<2398::AID-CNCR26>3.0.CO;2-I
   Ritenbaugh C, 1997, CANCER EPIDEM BIOMAR, V6, P347
   Schatzkin A, 2000, NEW ENGL J MED, V342, P1149, DOI 10.1056/NEJM200004203421601
   Tseng M, 1997, CANCER EPIDEM BIOMAR, V6, P1029
   van Stolk RU, 1998, GASTROENTEROLOGY, V115, P13, DOI 10.1016/S0016-5085(98)70359-2
   VANDERMEER R, 1985, BIOCHEM J, V229, P265, DOI 10.1042/bj2290265
   VATN MH, 1982, CANCER-AM CANCER SOC, V49, P819, DOI 10.1002/1097-0142(19820215)49:4<819::AID-CNCR2820490435>3.0.CO;2-D
   WEAVER CM, 1991, J NUTR, V121, P1769, DOI 10.1093/jn/121.11.1769
   WEBB WA, 1985, ANN SURG, V201, P626, DOI 10.1097/00000658-198505000-00012
   Whelan RL, 1999, DIS COLON RECTUM, V42, P212, DOI 10.1007/BF02237131
   WILLETT W, 1986, AM J EPIDEMIOL, V124, P17, DOI 10.1093/oxfordjournals.aje.a114366
   WINAWER SJ, 1993, NEW ENGL J MED, V328, P901, DOI 10.1056/NEJM199304013281301
NR 40
TC 42
Z9 48
U1 0
U2 5
PU SPRINGER
PI DORDRECHT
PA VAN GODEWIJCKSTRAAT 30, 3311 GZ DORDRECHT, NETHERLANDS
SN 0957-5243
EI 1573-7225
J9 CANCER CAUSE CONTROL
JI Cancer Causes Control
PD APR 15
PY 2002
VL 13
IS 3
BP 213
EP 220
DI 10.1023/A:1015032215779
PG 8
WC Oncology; Public, Environmental & Occupational Health
SC Oncology; Public, Environmental & Occupational Health
GA 539YM
UT WOS:000174900700002
PM 12020102
DA 2025-02-23
ER

PT J
AU Djuric, Z
   Poore, KM
   Depper, JB
   Uhley, VE
   Lababidi, S
   Covington, C
   Klurfeld, DM
   Simon, MS
   Kucuk, O
   Heilbrun, LK
AF Djuric, Z
   Poore, KM
   Depper, JB
   Uhley, VE
   Lababidi, S
   Covington, C
   Klurfeld, DM
   Simon, MS
   Kucuk, O
   Heilbrun, LK
TI Methods to increase fruit and vegetable intake with and without a decrease in fat intake: Compliance and effects on body weight in the nutrition and breast health study
SO NUTRITION AND CANCER-AN INTERNATIONAL JOURNAL
LA English
DT Article
ID cancer risk; dietary intervention; randomized-trial; energy-intake; women; carotenoids; prevention; reduction
AB Dietary patterns that involve a decrease in fat and an increase in fruit and vegetable (FV) intake have been suggested to decrease cancer risks. In this study, intervention methods to selectively modify dietary fat and/or FV intakes were developed. Compliance to the diets and the effects on body weight are shown, because both of these dietary changes can impact. on and be confounded by changes in energy intake. A total of 122 women with a family history of breast cancer were randomized onto one of four diets for 12 mo. Counseling methods were devised to increase amount and variety of FV consumed with or without a decrease in fat intake using modified exchange list diets. Women on the low-fat and combination low-fat/high-FV diet arms decreased their fat intakes to similar to16% of energy. Women on the high-FV and the combination low-fat/ high-FV diet arms increased FV intakes to similar to11 servings/day. Despite counseling efforts to maintain baseline energy intakes, mean body weight increased significantly by 6 pounds in women in the high-FV diet arm and decreased significantly by 5 pounds in women in the low-fat diet arm. Percent body fat also was increased in the high-FV diet arm and decreased in the low-fat diet arm. Body weight and percent body fat in the combination diet arm did not change significantly. Control of energy intake, therefore, appears to have been achieved only when the addition of FV to the diet was balanced by a decrease in fat intake and both dietary components were enumerated daily. Maintenance of energy intake, therefore, did not appear to be attained intrinsically when individuals were counseled to make changes in the composition of their diets.
C1 Ann Karmanos Canc Inst, Detroit, MI 48201 USA.
   Univ Michigan, Gen Clin Res Ctr, Ann Arbor, MI 48109 USA.
C3 University of Michigan System; University of Michigan
RP Ann Karmanos Canc Inst, 110 E Warren, Detroit, MI 48201 USA.
EM Djuricz@karmanos.org
FU NCI NIH HHS [CA-22453, U01 CA-77297] Funding Source: Medline
CR *AM DIAB ASS AM DI, 1986, EXCH LISTS MEAL PLAN, V0, P0
   Astrup A, 2000, INT J OBESITY, V24, P1545, DOI 10.1038/sj.ijo.0801453
   Bandura A, 1986, SOCIAL FDN THOUGHT A, V0, P0, DOI DOI 10.5465/AMR.1987.4306538
   Bell EA, 2001, AM J CLIN NUTR, V73, P1010
   Boyd NF, 1996, CANCER EPIDEM BIOMAR, V5, P217
   BUZZARD IM, 1990, J AM DIET ASSOC, V90, P42
   CHLEBOWSKI RT, 1992, BREAST CANCER RES TR, V20, P73
   ClavelChapelon F, 1997, CANCER DETECT PREV, V21, P426
   COLDITZ GA, 1995, CANCER EPIDEM BIOMAR, V4, P567
   *COMM MED ASP FOOD, 1998, EP DIET REL SPEC CAN, V0, P80
   Djuric Z, 1999, NUTR CANCER, V34, P27, DOI 10.1207/S15327914NC340104
   DUNN BP, 1994, ADV EXP MED BIOL, V364, P158
   DWYER JT, 1993, CANCER, V72, P1024, DOI 10.1002/1097-0142(19930801)72:3+<1024::AID-CNCR2820721314>3.0.CO;2-M
   Epstein LH, 2001, OBES RES, V9, P171, DOI 10.1038/oby.2001.18
   Evans EM, 1999, AM J CLIN NUTR, V70, P5
   Ewart CK, 1989, CLIN NUTR, V8, P9
   FIELD G, 1996, NEW RECIPES MOOSEWOO, V0, P0
   FREEDMAN LS, 1990, CANCER RES, V50, P5710
   Friedenreich CM, 2001, EUR J CANCER PREV, V10, P15, DOI 10.1097/00008469-200102000-00003
   Frisancho RA, 1990, ANTHROPOMETRIC STANDARDS FOR THE ASSESSMENT OF GROWTH AND NUTRITIONAL STATUS, V0, P0
   Gerber MJ, 2000, J AM DIET ASSOC, V100, P1164, DOI 10.1016/S0002-8223(00)00340-0
   Hart RW, 1999, TOXICOL SCI, V52, P3
   Heber D, 2001, J NUTR, V131, P3078S, DOI 10.1093/jn/131.11.3078S
   HENDERSON MM, 1991, J NATL CANCER I, V83, P1260, DOI 10.1093/jnci/83.17.1260
   JACKSON B, 1986, J AM DIET ASSOC, V86, P1531
   Johnston CS, 2000, J NUTR, V130, P3063, DOI 10.1093/jn/130.12.3063
   Kant AK, 2000, JAMA-J AM MED ASSOC, V283, P2109, DOI 10.1001/jama.283.16.2109
   KHACHIK F, 1992, METHOD ENZYMOL, V213, P347
   Krebs-Smith SM, 2001, J NUTR, V131, P487S, DOI 10.1093/jn/131.2.487S
   Lanza E, 2001, AM J CLIN NUTR, V74, P387
   LEMARCHAND L, 1994, CANCER EPIDEM BIOMAR, V3, P245
   Maskarinec G, 1999, CANCER EPIDEM BIOMAR, V8, P919
   McDowell MA, 1994, ENERGY MACRONUTRIENT, V0, P0
   McGowan JA, 2000, MATURITAS, V34, P109, DOI 10.1016/S0378-5122(99)00109-7
   MILLER MA, 1985, NUTR SS, V5, P0
   Nebeling LC, 1997, J AM DIET ASSOC, V97, P991, DOI 10.1016/S0002-8223(97)00239-3
   Nishino H, 2000, BIOFACTORS, V13, P89, DOI 10.1002/biof.5520130115
   PONICHTERA BJ, 1994, QUICK HLTH, V0, P0
   Rock CL, 2001, CANCER-AM CANCER SOC, V91, P25, DOI 10.1002/1097-0142(20010101)91:1<25::AID-CNCR4>3.0.CO;2-G
   Rockhill B, 2001, J NATL CANCER I, V93, P358, DOI 10.1093/jnci/93.5.358
   SHAFFER JP, 1986, J AM STAT ASSOC, V81, P826, DOI 10.2307/2289016
   Simon MS, 1997, NUTR CANCER, V27, P136, DOI 10.1080/01635589709514515
   Simon MS, 2001, NUTR CANCER, V40, P108, DOI 10.1207/S15327914NC402_6
   Slattery ML, 2001, JAMA-J AM MED ASSOC, V285, P799, DOI 10.1001/jama.285.6.799
   Smith-Warner SA, 2001, JAMA-J AM MED ASSOC, V285, P769, DOI 10.1001/jama.285.6.769
   Smith-Warner SA, 2000, CANCER EPIDEM BIOMAR, V9, P307
   Sprent P, 1993, APPL NONPARAMETRIC S, V0, P0
   Stoll BA, 1998, INT J OBESITY, V22, P1035, DOI 10.1038/sj.ijo.0800769
   SUBAR AF, 1994, AM J PUBLIC HEALTH, V84, P359, DOI 10.2105/AJPH.84.3.359
   THOMPSON FE, 1994, J NUTR, V124, PS2245, DOI 10.1093/jn/124.suppl_11.2245s
   Toniolo P, 2001, AM J EPIDEMIOL, V153, P1142, DOI 10.1093/aje/153.12.1142
   Wakai K, 2000, INT J EPIDEMIOL, V29, P20, DOI 10.1093/ije/29.1.20
   [World Cancer Research Fund American Institute for Cancer Research], 1997, FOOD NUTR PREV CANC, V0, P0
   Wynder EL, 1997, JNCI-J NATL CANCER I, V89, P766, DOI 10.1093/jnci/89.11.766
   Zhang SM, 1999, JNCI-J NATL CANCER I, V91, P547, DOI 10.1093/jnci/91.6.547
NR 55
TC 54
Z9 58
U1 0
U2 3
PU ROUTLEDGE JOURNALS, TAYLOR & FRANCIS LTD
PI ABINGDON
PA 2-4 PARK SQUARE, MILTON PARK, ABINGDON OX14 4RN, OXON, ENGLAND
SN 0163-5581
EI 1532-7914
J9 NUTR CANCER
JI Nutr. Cancer
PD JUN 15
PY 2002
VL 43
IS 2
BP 141
EP 151
DI 10.1207/S15327914NC432_4
PG 11
WC Oncology; Nutrition & Dietetics
SC Oncology; Nutrition & Dietetics
GA 636AN
UT WOS:000180432500004
PM 12588694
DA 2025-02-23
ER

PT J
AU Kato, T
   Hancock, RL
   Mohammadpour, H
   McGregor, B
   Manalo, P
   Khaiboullina, S
   Hall, MR
   Pardini, L
   Pardini, RS
AF Kato, T
   Hancock, RL
   Mohammadpour, H
   McGregor, B
   Manalo, P
   Khaiboullina, S
   Hall, MR
   Pardini, L
   Pardini, RS
TI Influence of omega-3 fatty acids on the growth of human colon carcinoma in nude mice
SO CANCER LETTERS
LA English
DT Article
DE omega-3 fatty acids; docosahexaenoic acid; nutritional intervention; menhaden oil; golden algae oil; colon carcinoma
ID polyunsaturated fatty-acids; cancer cell-growth; breast-cancer; docosahexaenoic acid; factor expression; metastasis; omega-6; binding; risk; proliferation
AB The present study investigated the influence of dietary omega-3 fatty acid supplementation on the growth of human colon carcinoma xenograft in athymic nude mice. Four diets were fed to evaluate the effect of levels and types of fat on colon tumor growth. Animals were maintained on a standard diet modified by addition of fats containing omega-3 and omega-6 fatty acids to represent high and low fat intakes for 53 days. The final mean estimated tumor weight for the high fat corn oil (24%) fed group was 2302 mg, whereas the low fat (8% corn oil) group was 1681 mg. The final mean tumor weight of the high fat menhaden oil fed group was 782 mg representing a 66% decrease in growth compared to the high fat corn oil group and a decrease of 54% compared to the low corn oil fed group. The high fat golden algae oil fed group resulted in a mean final tumor weight of 223 mg representing a 90% inhibition of tumor growth relative to the high fat corn oil fed group and 87% inhibition of growth compared to the low fat corn oil fed group. These findings indicate that dietary omega-3 fatty acids possess significant tumor suppressing properties and that the primary tumor suppressing fatty acid is docosahexaenoic acid. Histopathologic examination of control and treated tumors and expression array analyses (human cytokine and apoptosis arrays) support the tumor growth inhibition data and provide evidence for discussion of possible mechanisms for the observed growth inhibition. (C) 2002 Elsevier Science Ireland Ltd. All rights reserved.
C1 Univ Nevada, Dept Biochem, Coll Agr Biotechnol & Nat Resources, Reno, NV 89557 USA.
   Univ Nevada, Allie M Lee Canc Res Lab, Reno, NV 89557 USA.
   Univ Nevada, Sch Med, Dept Surg, Reno, NV 89557 USA.
   VA Sierra Hlth Care Syst, Reno, NV 89557 USA.
   Univ Nevada, Sch Med, Dept Pathol, Reno, NV 89557 USA.
   Univ Nevada, Sch Med, Dept Microbiol, Reno, NV 89557 USA.
   Univ Nevada, Dept Anim Biotechnol, Coll Agr Biotechnol & Nat Resources, Reno, NV 89557 USA.
C3 Nevada System of Higher Education (NSHE); University of Nevada Reno; Nevada System of Higher Education (NSHE); University of Nevada Reno; Nevada System of Higher Education (NSHE); University of Nevada Reno; Nevada System of Higher Education (NSHE); University of Nevada Reno; Nevada System of Higher Education (NSHE); University of Nevada Reno; Nevada System of Higher Education (NSHE); University of Nevada Reno
RP Univ Nevada, Dept Biochem, Coll Agr Biotechnol & Nat Resources, Reno, NV 89557 USA.
EM ronp@cabnr.unr.edu
CR ABRAHAM S, 1983, JNCI-J NATL CANCER I, V71, P601
   Akagi Y, 1998, CANCER RES, V58, P4008
   BANG HO, 1976, ACTA MED SCAND, V200, P69
   Bartsch H, 1999, CARCINOGENESIS, V20, P2209, DOI 10.1093/carcin/20.12.2209
   BIRT DF, 1989, CANCER RES, V49, P4170
   BLOT WJ, 1975, JNCI-J NATL CANCER I, V55, P547, DOI 10.1093/jnci/55.3.547
   BOHLEN P, 1991, PROGRESS IN GROWTH FACTOR RESEARCH, V3, P143, DOI 10.1016/S0955-2235(05)80005-5
   Boudreau MD, 2001, CANCER RES, V61, P1386
   Boukharov AA, 1998, BIOCHEM J, V330, P1391, DOI 10.1042/bj3301391
   CAMERON E, 1989, NUTR RES, V9, P383, DOI 10.1016/S0271-5317(89)80115-0
   Caygill CPJ, 1996, BRIT J CANCER, V74, P159, DOI 10.1038/bjc.1996.332
   Chen ZY, 2000, PROSTAG LEUKOTR ESS, V63, P301, DOI 10.1054/plef.2000.0218
   CHENG GH, 1995, SCIENCE, V267, P1494, DOI 10.1126/science.7533327
   Connolly JM, 1999, NUTR CANCER, V35, P44, DOI 10.1207/S1532791444-49
   Danielson KG, 1995, J BIOL CHEM, V270, P31225, DOI 10.1074/jbc.270.52.31225
   Desoye G, 1997, MICROSC RES TECHNIQ, V38, P63
   DEVESA SS, 1987, JNCI-J NATL CANCER I, V79, P701
   Dobbs SP, 1997, BRIT J CANCER, V76, P1410, DOI 10.1038/bjc.1997.571
   Fotsis T, 1997, CANCER RES, V57, P2916
   GERAN RI, 1972, CANC CHEMOTHER REP, V3, P1
   Guidi AJ, 1997, CANCER, V80, P1945, DOI 10.1002/(SICI)1097-0142(19971115)80:10<1945::AID-CNCR11>3.0.CO;2-Y
   HALL AK, 1991, INT J CANCER, V48, P672, DOI 10.1002/ijc.2910480507
   HALL AK, 1990, MOL BRAIN RES, V8, P129, DOI 10.1016/0169-328X(90)90057-K
   KAIZER L, 1989, NUTR CANCER, V12, P61, DOI 10.1080/01635588909514002
   Landis SH, 1999, CA-CANCER J CLIN, V49, P8, DOI 10.3322/canjclin.49.1.8
   LIGO M, 1997, BRIT J CANCER, V75, P650
   Luo LQ, 1997, CURR OPIN NEUROBIOL, V7, P81, DOI 10.1016/S0959-4388(97)80124-9
   MCGREGOR DB, 1989, ARCH SURG-CHICAGO, V124, P470
   Mohammadpour H, 2000, INT J SURG INVESTIG, V2, P65
   Mohammadpour H, 1999, J SURG RES, V82, P146, DOI 10.1006/jsre.1998.5544
   MORRISON RS, 1994, J NEURO-ONCOL, V18, P207, DOI 10.1007/BF01328955
   Ohta Y, 1997, BRIT J CANCER, V76, P1041, DOI 10.1038/bjc.1997.505
   Parker SL, 1997, CA-CANCER J CLIN, V47, P5, DOI 10.3322/canjclin.47.1.5
   REDDY BS, 1991, CANCER RES, V51, P487
   ROSE DP, 1995, JNCI-J NATL CANCER I, V87, P587, DOI 10.1093/jnci/87.8.587
   Rose DP, 1999, PHARMACOL THERAPEUT, V83, P217, DOI 10.1016/S0163-7258(99)00026-1
   Rose DP, 1999, INT J ONCOL, V15, P1011
   SASAKI S, 1993, PREV MED, V22, P187, DOI 10.1006/pmed.1993.1016
   SHAO Y, 1995, LIPIDS, V30, P1035, DOI 10.1007/BF02536289
   Simonsen N, 1998, AM J EPIDEMIOL, V147, P342
   TAKANO S, 1994, CANCER RES, V54, P2654
   WILLETT WC, 1990, NEW ENGL J MED, V323, P1664, DOI 10.1056/NEJM199012133232404
   WYNDER EL, 1992, CANCER, V70, P1222, DOI 10.1002/1097-0142(19920901)70:3+<1222::AID-CNCR2820701506>3.0.CO;2-N
   Yan L, 1998, CANCER LETT, V124, P181, DOI 10.1016/S0304-3835(97)00470-9
NR 44
TC 79
Z9 86
U1 0
U2 7
PU ELSEVIER IRELAND LTD
PI CLARE
PA ELSEVIER HOUSE, BROOKVALE PLAZA, EAST PARK SHANNON, CO, CLARE, 00000, IRELAND
SN 0304-3835
EI 1872-7980
J9 CANCER LETT
JI Cancer Lett.
PD DEC 10
PY 2002
VL 187
IS 1-2
BP 169
EP 177
DI 10.1016/S0304-3835(02)00432-9
PG 9
WC Oncology
SC Oncology
GA 618NP
UT WOS:000179424400022
PM 12359365
DA 2025-02-23
ER

PT J
AU Bidoli, E
   La Vecchia, C
   Montella, M
   Dal Maso, L
   Conti, E
   Negri, E
   Scarabelli, C
   Carbone, A
   Decarli, A
   Franceschi, S
AF Bidoli, E
   La Vecchia, C
   Montella, M
   Dal Maso, L
   Conti, E
   Negri, E
   Scarabelli, C
   Carbone, A
   Decarli, A
   Franceschi, S
TI Nutrient intake and ovarian cancer: an Italian case-control study
SO CANCER CAUSES & CONTROL
LA English
DT Article
DE case-control study; macronutrients; ovarian cancer
ID food-frequency questionnaire; breast-cancer; environmental-factors; colorectal-cancer; dietary factors; energy-intake; risk; mortality; micronutrients; macronutrients
AB Objective: The role of selected macronutrients, cholesterol, and fatty acids in the etiology of epithelial ovarian cancer was analyzed using data from a case-control study carried out in five Italian areas between January 1992 and December 1999. Methods: Cases comprised 1031 women with incident, histologically confirmed epithelial ovarian cancer, admitted to the major teaching and general hospitals of the study areas. Controls comprised 2411 women admitted for acute, non-neoplastic conditions to the same network of hospitals. Information on dietary habits was elicited using a validated food-frequency questionnaire including 78 food groups and recipes. Odds ratios (OR) and their corresponding 95% confidence intervals (CI) were computed by subsequent quintiles of nutrient intake. Results: Direct associations with ovarian cancer emerged for starch intake (OR = 1.4 in the highest vs the lowest quintile of intake; 95% CI 1.1-1.8), while inverse associations emerged for monounsaturated (OR = 0.7; 95% CI 0.5-0.9), and polyunsaturated (OR = 0.7; 95% CI 0.5-0.9) fatty acids. Among fatty acids, oleic (OR = 0.7; 95% CI 0.5-0.9), linoleic (OR = 0.7; 95% CI 0.5-0.9), and linolenic (OR = 0.8; 95% CI 0.6-1.0) acids were inversely related to ovarian cancer. When, however, six macronutrients were included in the same model, only the adverse effect of high starch intake remained significant. Results were consistent in separate strata of menopausal status, parity, and energy intake. Conclusions: Starch was directly associated, and unsaturated fatty acids were inversely associated, with ovarian cancer risk.
C1 Ctr Riferimento Oncol, Epidemiol Unit, I-33081 Aviano, PN, Italy.
   Ist Ric Farmacol Mario Negri, I-20157 Milan, Italy.
   Univ Milan, Ist Stat Med & Biometria, I-20133 Milan, Italy.
   Ist Nazl Tumori, Fdn Giovanni Pascale, Serv Epidemiol, I-80100 Naples, Italy.
   Ist Regina Elena Studio & Cura Tumori, I-00100 Rome, Italy.
   Ctr Riferimento Oncol, Div Human Pathol, I-33081 Aviano, Italy.
   Univ Brescia, Sez Stat Med & Biometria, I-25123 Brescia, Italy.
   Int Agcy Res Canc, Field & Intervent Studies Unit, F-69372 Lyon, France.
   Ctr Riferimento Oncol, Div Gynecol Oncol, I-33081 Aviano, Italy.
C3 IRCCS Aviano (CRO); Istituto di Ricerche Farmacologiche Mario Negri IRCCS; University of Milan; IRCCS Fondazione Pascale; Fondazione IRCCS Istituto Nazionale Tumori Milan; IRCCS Istituti Fisioterapici Ospitalieri (IFO); IRCCS Regina Elena; IRCCS Aviano (CRO); University of Brescia; World Health Organization; International Agency for Research on Cancer (IARC); IRCCS Aviano (CRO)
RP Ctr Riferimento Oncol, Epidemiol Unit, Via Pedemontana Occ, I-33081 Aviano, PN, Italy.
EM epidemiology@cro.it
CR ARMSTRONG B, 1975, INT J CANCER, V15, P617, DOI 10.1002/ijc.2910150411
   Bidoli E, 2001, ANN ONCOL, V12, P1589, DOI 10.1023/A:1013124112542
   Bosetti C, 2001, INT J CANCER, V93, P911, DOI 10.1002/ijc.1422
   Breslow NE, 1980, STAT METHODS CANC RE, VI, P32
   BYERS T, 1983, JNCI-J NATL CANCER I, V71, P681
   CRAMER DW, 1984, OBSTET GYNECOL, V63, P833
   DAvanzo B, 1997, EUR J CANCER PREV, V6, P288, DOI 10.1097/00008469-199706000-00005
   Decarli A, 1996, ANN EPIDEMIOL, V6, P110, DOI 10.1016/1047-2797(95)00129-8
   Decarli A, 1997, EPIDEMIOLOGY, V8, P425, DOI 10.1097/00001648-199707000-00013
   DECARLI A, 1986, ONCOLOGY-BASEL, V43, P116, DOI 10.1159/000226347
   Favero A, 1997, EUR J CANCER PREV, V6, P277, DOI 10.1097/00008469-199706000-00005
   Franceschi S, 1998, INT J CANCER, V76, P321, DOI 10.1002/(SICI)1097-0215(19980504)76:3<321::AID-IJC6>3.0.CO;2-X
   Franceschi S, 1998, JOURNAL OF EPIDEMIOLOGY AND BIOSTATISTICS, V3, P217
   Franceschi S, 1996, LANCET, V347, P1351, DOI 10.1016/S0140-6736(96)91008-9
   Franceschi S, 1999, CANCER CAUSE CONTROL, V10, P319, DOI 10.1023/A:1008912604387
   Franceschi S, 2001, ANN ONCOL, V12, P173, DOI 10.1023/A:1008304128577
   Franceschi Silvia, 1995, ANNALS OF EPIDEMIOLOGY, V5, P69, DOI 10.1016/1047-2797(95)92893-D
   GIOVANNUCCI E, 1995, CANCER CAUSE CONTROL, V6, P164, DOI 10.1007/BF00052777
   GOLDIN BR, 1982, NEW ENGL J MED, V307, P1542, DOI 10.1056/NEJM198212163072502
   Kushi LH, 1999, AM J EPIDEMIOL, V149, P21, DOI 10.1093/oxfordjournals.aje.a009723
   LAVECCHIA C, 1987, J NATL CANCER I, V79, P663
   Lipworth L, 1997, PREV MED, V26, P181, DOI 10.1006/pmed.1996.9977
   Potischman N, 1997, CANCER CAUSE CONTROL, V8, P713, DOI 10.1023/A:1018475203820
   Risch HA, 1998, JNCI-J NATL CANCER I, V90, P1774, DOI 10.1093/jnci/90.23.1774
   RISCH HA, 1994, J NATL CANCER I, V86, P1409, DOI 10.1093/jnci/86.18.1409
   RON E, 1991, CANCER, V68, P1673, DOI 10.1002/1097-0142(19911015)68:8<1673::AID-CNCR2820680802>3.0.CO;2-0
   RON E, 1992, CANCER, V69, P549
   Salvini S, 1998, BANCA DATI DI COMPOSIZIONEDEGLIALIMENTI PER STUDIEPIDEMIOLOGICI IN ITALIA. ED, V0, P0
   SERRAMAJEM L, 1993, EUR J CLIN NUTR, V47, P0
   SHU XO, 1989, BRIT J CANCER, V59, P92, DOI 10.1038/bjc.1989.18
   SHULTZ T D, 1983, NUTRITION AND CANCER, V4, P247, DOI 10.1080/01635588209513765
   SLATTERY ML, 1989, AM J EPIDEMIOL, V130, P497, DOI 10.1093/oxfordjournals.aje.a115363
   TZONOU A, 1993, INT J CANCER, V55, P411, DOI 10.1002/ijc.2910550314
   WILLETT W, 1986, AM J EPIDEMIOL, V124, P17, DOI 10.1093/oxfordjournals.aje.a114366
   Yu H, 2000, JNCI-J NATL CANCER I, V92, P1472, DOI 10.1093/jnci/92.18.1472
NR 35
TC 40
Z9 44
U1 0
U2 3
PU SPRINGER
PI DORDRECHT
PA VAN GODEWIJCKSTRAAT 30, 3311 GZ DORDRECHT, NETHERLANDS
SN 0957-5243
EI 1573-7225
J9 CANCER CAUSE CONTROL
JI Cancer Causes Control
PD APR 15
PY 2002
VL 13
IS 3
BP 255
EP 261
DI 10.1023/A:1015047625060
PG 7
WC Oncology; Public, Environmental & Occupational Health
SC Oncology; Public, Environmental & Occupational Health
GA 539YM
UT WOS:000174900700007
PM 12020107
DA 2025-02-23
ER

PT J
AU Bagga, D
   Anders, KH
   Wang, HJ
   Glaspy, JA
AF Bagga, D
   Anders, KH
   Wang, HJ
   Glaspy, JA
TI Long-chain n-3-to-n-6 polyunsaturated fatty acid ratios in breast adipose tissue from women with and without breast cancer
SO NUTRITION AND CANCER-AN INTERNATIONAL JOURNAL
LA English
DT Article
ID docosahexaenoic acid; dietary-intake; cell-line; risk; growth; n-3; carcinogenesis; eicosanoids; modulation; inhibitors
AB Animal studies suggest that dietary polyunsaturated fatty acids (PUFAs) of the n-6 class, found in corn and safflower oils, may be precursors of intermediates involved in the development of mammary tumors, whereas long-chain (LC) n-3 PUFAs, found in fish oil, can inhibit these effects. This case-control study was designed to examine the relationship between the PUFA composition of breast adipose tissue and the risk of breast cancer. Using fatty acid levels in breast adipose tissue as a biomarker of past qualitative dietary intake of fatty acids, we examined the hypothesis that breast cancer risk is negatively associated with specific LC n-3 PUFAs (eicosapentaenoic acid and docosahexaenoic acid) and positively associated with n-6 PUFAs (linoleic acid and arachidonic acid). Breast adipose tissue was collected from 73 breast cancer patients and 74 controls with macromastia. The fatty acid levels were determined by gas-liquid chromatography. A logistic regression model was used to obtain odds ratio estimates while adjusting for age. The age-adjusted n-6 PUFA ((linoleic acid and arachidonic acid) content was significantly higher in cases than in controls (P = 0.02). There was a trend in the age-adjusted data suggesting that, at a given level of n-6 PUFA, LC n-3 PUFAs (eicosapentaenoic acid and docosahexaenoic acid) may have a protective effect (P = 0.06). A similar inverse relationship was observed with LC n-3-to-n-6 ratio when the data were adjusted for age (P = 0.09). We conclude that total n-6 PUFAs may be contributing to the high risk of breast cancer in the United States and that LC n-3 PUFAs, derived from fish oils, may have a protective effect.
C1 Univ Calif Los Angeles, Div Hematol Oncol, Dept Med, Sch Med, Los Angeles, CA 90095 USA.
   Univ Calif Los Angeles, Sch Med, Dept Biomath, Los Angeles, CA 90095 USA.
   Kaiser Hosp, Woodland Hills, CA 91365 USA.
C3 University of California System; University of California Los Angeles; University of California Los Angeles Medical Center; David Geffen School of Medicine at UCLA; University of California System; University of California Los Angeles; University of California Los Angeles Medical Center; David Geffen School of Medicine at UCLA
RP Univ Calif Los Angeles, Div Hematol Oncol, Dept Med, Sch Med, Los Angeles, CA 90095 USA.
EM jglaspy@mednet.ucla.edu
FU NCI NIH HHS [CA-32737] Funding Source: Medline
CR Badawi AF, 1998, CARCINOGENESIS, V19, P905, DOI 10.1093/carcin/19.5.905
   Bagga D, 1997, J NATL CANCER I, V89, P1123, DOI 10.1093/jnci/89.15.1123
   Bartsch H, 1999, CARCINOGENESIS, V20, P2209, DOI 10.1093/carcin/20.12.2209
   BEYNEN AC, 1980, AM J CLIN NUTR, V33, P81, DOI 10.1093/ajcn/33.1.81
   BIRT DF, 1990, NUTR REV, V48, P1, DOI 10.1111/j.1753-4887.1990.tb02870.x
   BUCKMAN DK, 1991, PROSTAG LEUKOTR ESS, V44, P177, DOI 10.1016/0952-3278(91)90053-8
   CALEFFI M, 1987, ANTICANCER RES, V7, P1305
   Cave WT, 1997, BREAST CANCER RES TR, V46, P239, DOI 10.1023/A:1005923418886
   CULP BR, 1979, PROSTAG LEUKOTR ESS, V3, P269, DOI 10.1016/0161-4630(79)90068-5
   de Deckere EAM, 1999, EUR J CANCER PREV, V8, P213, DOI 10.1097/00008469-199906000-00009
   EID A, 1988, NUTR CANCER, V11, P173, DOI 10.1080/01635588809513984
   FIELD CJ, 1984, NUTR RES, V4, P743, DOI 10.1016/S0271-5317(84)80050-0
   Gerster H, 1998, INT J VITAM NUTR RES, V68, P159
   HANSEN JP, 1983, PHYS LETT A, V97, P42, DOI 10.1016/0375-9601(83)90097-X
   HENDERSON BE, 1991, BREAST CANCER RES TR, V18, PS11, DOI 10.1007/BF02633520
   Holmes MD, 1999, JAMA-J AM MED ASSOC, V281, P914, DOI 10.1001/jama.281.10.914
   HOSHINO K, 1962, JNCI-J NATL CANCER I, V29, P835
   Hubbard NE, 1998, CANCER LETT, V124, P1, DOI 10.1016/S0304-3835(97)00427-8
   KARMALI RA, 1987, PREV MED, V16, P493, DOI 10.1016/0091-7435(87)90063-6
   KATAN MB, 1991, ANN NUTR METAB, V35, P249, DOI 10.1159/000177653
   Klein V, 2000, EUR J CANCER, V36, P335, DOI 10.1016/S0959-8049(99)00254-3
   KOHLMEIER L, 1995, ENVIRON HEALTH PERSP, V103, P99, DOI 10.2307/3432569
   Kris-Etherton PM, 2000, AM J CLIN NUTR, V71, P179S, DOI 10.1093/ajcn/71.1.179S
   LONDON SJ, 1993, JNCI-J NATL CANCER I, V85, P785, DOI 10.1093/jnci/85.10.785
   Lupulescu A, 1996, PROSTAG LEUKOTR ESS, V54, P83, DOI 10.1016/S0952-3278(96)90064-2
   NEEDLEMAN P, 1986, ANNU REV BIOCHEM, V55, P69, DOI 10.1146/annurev.biochem.55.1.69
   NOGUCHI M, 1995, ONCOLOGY, V52, P458
   OKA T, 1986, CLIN ENDOCRINOL META, V15, P79, DOI 10.1016/S0300-595X(86)80043-3
   Pawlosky RJ, 2001, J LIPID RES, V42, P1257
   PETREK JA, 1994, J NATL CANCER I, V86, P53, DOI 10.1093/jnci/86.1.53
   ROSE DP, 1990, CANCER RES, V50, P7139
   ROSE DP, 1987, AM J CLIN NUTR S, V66, P0
   Sasaki T, 1998, NUTR CANCER, V30, P137, DOI 10.1080/01635589809514653
   Simonsen N, 1998, AM J EPIDEMIOL, V147, P342
   STOCKDALE FE, 1987, CELLULAR MOL BIOL MA, V0, P129
   Sugano M, 2000, AM J CLIN NUTR, V71, P189S, DOI 10.1093/ajcn/71.1.189S
   ZHU ZR, 1995, NUTR CANCER, V24, P151, DOI 10.1080/01635589509514403
NR 38
TC 82
Z9 99
U1 0
U2 10
PU ROUTLEDGE JOURNALS, TAYLOR & FRANCIS LTD
PI ABINGDON
PA 2-4 PARK SQUARE, MILTON PARK, ABINGDON OX14 4RN, OXON, ENGLAND
SN 0163-5581
EI 1532-7914
J9 NUTR CANCER
JI Nutr. Cancer
PD JUN 15
PY 2002
VL 42
IS 2
BP 180
EP 185
DI 10.1207/S15327914NC422_5
PG 6
WC Oncology; Nutrition & Dietetics
SC Oncology; Nutrition & Dietetics
GA 606VT
UT WOS:000178755800005
PM 12416257
DA 2025-02-23
ER

PT J
AU Pandey, M
   Shukla, VK
AF Pandey, M
   Shukla, VK
TI Diet and gallbladder cancer: a case-control study
SO EUROPEAN JOURNAL OF CANCER PREVENTION
LA English
DT Article
DE cancer; carcinogenesis; diet; fruit; gallbladder neoplasms; gallstone; meat; vegetables
ID lipid-peroxidation products; primary-carcinoma; hepatobiliary cancer; gall-bladder; risk-factors; bile
AB Cancer of the gallbladder is rare but fatal, and has an unusual geographic and demographic distribution. Gallstones and obesity have been suggested as possible risk factors. As diet is known to influence both these factors, we carried out the present study to evaluate the possible role of diet in gallbladder carcinogenesis. A case-control study involving 64 newly diagnosed cases of gallbladder cancer and 101 cases of gallstones was carried out. The dietary evaluation was carried out by the dietary recall method based on a preset questionnaire developed specifically for the present study, keeping in mind the common dietary habits prevailing in this part of the world. Odds ratios (OR) and 95% confidence interval (CI) were calculated for various dietary items. A significant reduction in odds ratio was seen with the consumption of radish (OR 0.4; 95% CI 0.17-0.94), green chilli (OR 0.45; 95% CI 0.21-0.94) and sweet potato (OR 0.33; 95% CI 0.13-0.83) among vegetables, and mango (OR 0.4; 95% CI 0.16-0.99), orange (OR; 0.45; 95% CI 0.22-0.93), melon (OR 0.3; 95% CI 0.14-0.64) and papaya (OR 0.44; 95% 0.2-0.64) among fruits. A reduction in odds was also seen with the consumption of cruciferous vegetables, beans, onion and turnip, however the difference was not statistically significant. On the other hand, an increase in the odds was observed with consumption of capsicum (OR 2.2), beef (OR 2.58), tea (OR 1.98), red chilli (OR 1.29) and mutton (OR 1.2), however the difference was statistically not significant. In conclusion, the results of the present study show a protective effect of vegetables and fruits on gallbladder carcinogenesis, but red meat (beef and mutton) was found to be associated with increased risk of gallbladder cancer. (C) 2002 Lippincott Williams Wilkins.
C1 Reg Canc Ctr, Dept Surg Oncol, Thiruvananthapuram 695011, Kerala, India.
   Banaras Hindu Univ, Inst Med Sci, Dept Surg, Varanasi 221005, Uttar Pradesh, India.
C3 Banaras Hindu University (BHU)
RP Reg Canc Ctr, Dept Surg Oncol, Med Coll PO, Thiruvananthapuram 695011, Kerala, India.
EM manojpandey@rcctvm.org
CR CAYGILL CPJ, 1994, LANCET, V343, P83, DOI 10.1016/S0140-6736(94)90816-8
   CHAO TC, 1991, J SURG ONCOL, V46, P215, DOI 10.1002/jso.2930460402
   GRADISAR I A, 1970, ARCHIVES OF SURGERY, V100, P232
   KATO K, 1989, JPN J CANCER RES, V80, P932, DOI 10.1111/j.1349-7006.1989.tb01629.x
   LAMBE M, 1993, INT J CANCER, V54, P941, DOI 10.1002/ijc.2910540613
   LAVECCHIA C, 1993, INT J CANCER, V53, P215, DOI 10.1002/ijc.2910530207
   MCLAUGHLIN CW, 1964, SURGERY, V56, P757
   MELLEMGAARD A, 1988, J NATL CANCER I, V80, P288, DOI 10.1093/jnci/80.4.288
   MOERMAN CJ, 1995, PREV MED, V24, P591, DOI 10.1006/pmed.1995.1094
   Moerman CJ, 1997, EUR J CANCER PREV, V6, P139
   *NAT CANC REG PROJ, 1992, ANN REP 1988 89, V0, P0
   PANDEY M, 1995, J SURG ONCOL, V58, P282, DOI 10.1002/jso.2930580417
   Pandey M, 2000, EUR J CANCER PREV, V9, P417, DOI 10.1097/00008469-200012000-00007
   PANDEY M, 1995, BRIT MED J, V310, P1639, DOI 10.1136/bmj.310.6995.1639
   Pandey M, 2000, EUR J CANCER PREV, V9, P165, DOI 10.1097/00008469-200006000-00004
   Parkin DM, 1997, IARC SCI PUB, VVII, P0
   PIEHLER JM, 1978, SURG GYNECOL OBSTET, V147, P929
   Shukla V K, 1993, EUR J CANCER PREV, V2, P155, DOI 10.1097/00008469-199303000-00008
   SHUKLA VK, 1994, J SURG ONCOL, V56, P258, DOI 10.1002/jso.2930560415
   SHUKLA VK, 1985, J SURG ONCOL, V28, P32, DOI 10.1002/jso.2930280109
   Shukla VK, 2000, DIGEST DIS SCI, V45, P900, DOI 10.1023/A:1005564822630
   Shukla VK, 1998, BRIT MED J, V317, P1288, DOI 10.1136/bmj.317.7168.1288
   Singh H, 1996, EUR J CANCER PREV, V5, P144, DOI 10.1097/00008469-199604000-00010
   STROM BL, 1995, CANCER, V76, P1747, DOI 10.1002/1097-0142(19951115)76:10<1747::AID-CNCR2820761011>3.0.CO;2-L
   WELTON JC, 1979, LANCET, V1, P791
   Zatonski WA, 1997, JNCI-J NATL CANCER I, V89, P1132, DOI 10.1093/jnci/89.15.1132
   ZATONSKI WA, 1992, INT J CANCER, V51, P707, DOI 10.1002/ijc.2910510508
NR 27
TC 75
Z9 82
U1 0
U2 11
PU LIPPINCOTT WILLIAMS & WILKINS
PI PHILADELPHIA
PA TWO COMMERCE SQ, 2001 MARKET ST, PHILADELPHIA, PA 19103 USA
SN 0959-8278
EI 1473-5709
J9 EUR J CANCER PREV
JI Eur. J. Cancer Prev.
PD AUG 15
PY 2002
VL 11
IS 4
BP 365
EP 368
DI 10.1097/00008469-200208000-00008
PG 4
WC Oncology
SC Oncology
GA 588YJ
UT WOS:000177729600008
PM 12195163
DA 2025-02-23
ER

PT J
AU Wu, AH
   Stanczyk, FZ
   Seow, A
   Lee, HP
   Yu, MC
AF Wu, AH
   Stanczyk, FZ
   Seow, A
   Lee, HP
   Yu, MC
TI Soy intake and other lifestyle determinants of serum estrogen levels among postmenopausal chinese women in Singapore
SO CANCER EPIDEMIOLOGY BIOMARKERS & PREVENTION
LA English
DT Article
ID breast-cancer risk; hormone-binding globulin; dietary-fat intake; reproductive factors; endogenous estrogen; japanese women; sex-hormones; cigarette-smoking; steroid-hormones; body-mass
AB Endogenous estrogen levels are strongly associated with breast cancer risk, but its determinants are not well understood. We conducted a cross-sectional study of 144 healthy postmenopausal women, participants in a population-based prospective investigation of diet and cancer risk among Chinese in Singapore. The relationships between plasma levels of estrone (E-1), estradiol (E-2), and androstenedione and dietary intake of soy and other food groups were investigated. Data on diet and other lifestyle factors were obtained from a structured questionnaire with a validated dietary component that was administered in-person to all participants. Few dietary factors emerged as determinants of plasma estrogen levels in this population. An exception was soy, which was significantly associated with plasma E-1 levels. Specifically, E-1 levels were 15% lower among individuals in the highest quartile of soy protein intake compared with those in the lower three quartiles of intake (P = 0.047). E-1 levels did not differ between individuals in the lower three quartiles of soy protein intake. Similar patterns of differences in E-1 levels emerged in analyses by intake of isoflavones and total soy products. These findings on soy were independent of the four nondletary factors (see below) that significantly influenced estrogen levels. Both E-1 and E-2 levels increased with high body mass index [BMI (weight/height2)]; the respective levels were 41% (twosided P = 0.02) and 17% higher (P = 0.34) among women in the highest BMI category (BMI greater than or equal to 24) compared with those in the lowest category (BMI < 20). After adjustment for BMI and age, women with a late age at menarche (age 17 years or older) showed significantly lower E-1 (30% lower; P = 0.02) and E-2 levels (24% lower; P = 0.02) compared with women with earlier age at menarche (before age 17 years) and who were nulliparous or had a late age at first live birth (after age 31 years). Current smokers showed significantly higher E-2 levels (28%) than nonsmokers (P = 0.04). These findings are discussed in relation to the recent doubling of breast cancer incidence among Chinese women in Singapore.
C1 Univ So Calif, Keck Sch Med, Kenneth Norris Jr Comprehens Canc Ctr, Dept Prevent Med, Los Angeles, CA 90089 USA.
   Univ So Calif, Keck Sch Med, Kenneth Norris Jr Comprehens Canc Ctr, Dept Obstet & Gynecol, Los Angeles, CA 90089 USA.
   Natl Univ Singapore, Fac Med, Dept Community Occupat & Family Med, Singapore 119074, Singapore.
C3 University of Southern California; University of Southern California; National University of Singapore
RP Univ So Calif, Keck Sch Med, Kenneth Norris Jr Comprehens Canc Ctr, Dept Prevent Med, 1441 Eastlake Ave, Los Angeles, CA 90089 USA.
EM annawu@hsc.usc.edu
FU NCI NIH HHS [R01 CA55069, R01 CA80205, R35CA53890] Funding Source: Medline
CR APTER D, 1989, INT J CANCER, V44, P783, DOI 10.1002/ijc.2910440506
   BAIRD DD, 1995, J CLIN ENDOCR METAB, V80, P1685, DOI 10.1210/jc.80.5.1685
   BERNSTEIN L, 1985, JNCI-J NATL CANCER I, V74, P741
   BERNSTEIN L, 1993, EPIDEMIOL REV, V15, P48, DOI 10.1093/oxfordjournals.epirev.a036116
   Brzezinski A, 1997, MENOPAUSE, V4, P89
   CASSIDENTI DL, 1992, AM J OBSTET GYNECOL, V166, P1444, DOI 10.1016/0002-9378(92)91617-J
   Dorgan JF, 2002, JNCI-J NATL CANCER I, V94, P606
   Duncan AM, 1999, J CLIN ENDOCR METAB, V84, P3479, DOI 10.1210/jc.84.10.3479
   Franke AA, 1999, J AGR FOOD CHEM, V47, P977, DOI 10.1021/jf9808832
   Gao YT, 2000, INT J CANCER, V87, P295, DOI 10.1002/1097-0215(20000715)87:2<295::AID-IJC23>3.0.CO;2-7
   GOEBELSMANN U, 1973, J CLIN ENDOCR METAB, V36, P867, DOI 10.1210/jcem-36-5-867
   Goebelsmann U, 1979, VASECTOMY, V0, P165
   GOLDIN BR, 1994, CANCER-AM CANCER SOC, V74, P1125, DOI 10.1002/1097-0142(19940801)74:3+<1125::AID-CNCR2820741521>3.0.CO;2-5
   GOODMAN MJ, 1988, EUR J CANCER CLIN ON, V24, P1855, DOI 10.1016/0277-5379(88)90098-3
   Hankin JH, 2001, NUTR CANCER, V39, P187, DOI 10.1207/S15327914nc392_5
   HANKINSON SE, 1995, J NATL CANCER I, V87, P1297, DOI 10.1093/jnci/87.17.1297
   HIROSE K, 1995, JPN J CANCER RES, V86, P146, DOI 10.1111/j.1349-7006.1995.tb03032.x
   Hirose K, 1999, INT J CANCER, V80, P349, DOI 10.1002/(SICI)1097-0215(19990129)80:3<349::AID-IJC3>3.0.CO;2-8
   HOEL DG, 1983, AM J EPIDEMIOL, V118, P78, DOI 10.1093/oxfordjournals.aje.a113619
   Holmes MD, 2000, J CLIN ONCOL, V18, P3668, DOI 10.1200/JCO.2000.18.21.3668
   Hu YH, 1997, BREAST CANCER RES TR, V43, P65, DOI 10.1023/A:1005745824388
   Huang CS, 1999, INT J CANCER, V82, P175, DOI 10.1002/(SICI)1097-0215(19990719)82:2<175::AID-IJC4>3.0.CO;2-E
   Kaneda N, 1997, NUTR CANCER, V27, P279, DOI 10.1080/01635589709514538
   KATO I, 1992, BREAST CANCER RES TR, V24, P51, DOI 10.1007/BF01832358
   KEY TJA, 1991, J STEROID BIOCHEM, V39, P529, DOI 10.1016/0960-0760(91)90247-3
   KOLONEL L N, 1986, NUTRITION AND CANCER, V8, P247
   LEE HP, 1992, CANCER CAUSE CONTROL, V3, P313, DOI 10.1007/BF00146884
   LONDON S, 1991, AM J CLIN NUTR, V53, P166, DOI 10.1093/ajcn/53.1.166
   Madigan MP, 1998, CANCER CAUSE CONTROL, V9, P199, DOI 10.1023/A:1008838412423
   Mäkelä S, 1998, P SOC EXP BIOL MED, V217, P310
   MESSINA M, 1991, JNCI-J NATL CANCER I, V83, P541, DOI 10.1093/jnci/83.8.541
   Messina MJ, 1999, AM J CLIN NUTR, V70, P439S, DOI 10.1093/ajcn/70.3.439s
   Morabia A, 1998, AM J EPIDEMIOL, V148, P1195, DOI 10.1093/oxfordjournals.aje.a009609
   Muti P, 1998, CANCER EPIDEM BIOMAR, V7, P189
   Nagata C, 1997, BREAST CANCER RES TR, V44, P235, DOI 10.1023/A:1005831220205
   Nagata C, 1997, NUTR CANCER, V29, P228, DOI 10.1080/01635589709514629
   Nagata C, 1998, NUTR CANCER, V30, P21, DOI 10.1080/01635589809514635
   NEWCOMB PA, 1995, EPIDEMIOLOGY, V6, P318, DOI 10.1097/00001648-199505000-00022
   Ng EH, 1997, CANCER-AM CANCER SOC, V80, P725, DOI 10.1002/(SICI)1097-0142(19970815)80:4<725::AID-CNCR11>3.0.CO;2-V
   PALMER JR, 1993, EPIDEMIOL REV, V15, P145, DOI 10.1093/oxfordjournals.epirev.a036098
   Petrakis NL, 1996, CANCER EPIDEM BIOMAR, V5, P785
   PIKE MC, 1993, EPIDEMIOL REV, V15, P17, DOI 10.1093/oxfordjournals.epirev.a036102
   Pino AM, 2000, J CLIN ENDOCR METAB, V85, P2797, DOI 10.1210/jc.85.8.2797
   Potischman N, 1996, JNCI-J NATL CANCER I, V88, P756, DOI 10.1093/jnci/88.11.756
   Probst-Hensch NM, 2000, BRIT J CANCER, V82, P1867, DOI 10.1054/bjoc.1999.1082
   Seow A, 1998, CANCER EPIDEM BIOMAR, V7, P135
   STANCZYK FZ, 1988, AM J OBSTET GYNECOL, V159, P1540, DOI 10.1016/0002-9378(88)90591-1
   Thomas HV, 1997, CANCER CAUSE CONTROL, V8, P922, DOI 10.1023/A:1018476631561
   Thomas R, 1997, SPAC STUD, V1, P89
   URSIN G, 1994, CANCER SURV, V20, P241
   Verkasalo PK, 2001, CANCER CAUSE CONTROL, V12, P47, DOI 10.1023/A:1008929714862
   Verkasalo PK, 2001, NUTR CANCER, V40, P79, DOI 10.1207/S15327914NC402_1
   WANG C, 1994, J STEROID BIOCHEM, V55, P525
   WANG QS, 1992, CANCER EPIDEM BIOMAR, V1, P435
   Willett WC, 2001, CANCER EPIDEM BIOMAR, V10, P3
   Wu AH, 1996, BRIT J CANCER, V73, P680, DOI 10.1038/bjc.1996.118
   Wu AH, 1999, J NATL CANCER I, V91, P529, DOI 10.1093/jnci/91.6.529
   WU AH, 1995, AM J CLIN NUTR, V62, P151, DOI 10.1093/ajcn/62.1.151
   Wu AH, 2000, BRIT J CANCER, V82, P1879, DOI 10.1054/bjoc.1999.1218
   WU AH, 2002, HDB ANTIOXIDANTS, V0, P337
   Xu X, 2000, CANCER EPIDEM BIOMAR, V9, P781
   Yager J D, 2000, J NATL CANCER INST MONOGR, V0, P67
   Yang PS, 1997, BRIT J CANCER, V75, P752, DOI 10.1038/bjc.1997.133
   YOO KY, 1992, AM J EPIDEMIOL, V135, P726, DOI 10.1093/oxfordjournals.aje.a116359
   YUAN JM, 1988, CANCER RES, V48, P1949
   ZIEGLER RG, 1993, JNCI-J NATL CANCER I, V85, P1819, DOI 10.1093/jnci/85.22.1819
   Ziegler RG, 1996, J NATL CANCER I, V88, P650, DOI 10.1093/jnci/88.10.650
NR 67
TC 55
Z9 62
U1 0
U2 3
PU AMER ASSOC CANCER RESEARCH
PI PHILADELPHIA
PA 615 CHESTNUT ST, 17TH FLOOR, PHILADELPHIA, PA 19106-4404 USA
SN 1055-9965
EI 1538-7755
J9 CANCER EPIDEM BIOMAR
JI Cancer Epidemiol. Biomarkers Prev.
PD SEP 15
PY 2002
VL 11
IS 9
BP 844
EP 851
DI 
PG 8
WC Oncology; Public, Environmental & Occupational Health
SC Oncology; Public, Environmental & Occupational Health
GA 592ZZ
UT WOS:000177967900008
PM 12223428
DA 2025-02-23
ER

PT J
AU Yu, SZ
   Huang, XE
   Koide, T
   Cheng, G
   Chen, GC
   Harada, K
   Ueno, Y
   Sueoka, E
   Oda, H
   Tashiro, F
   Mizokami, M
   Ohno, T
   Xiang, J
   Tokudome, S
AF Yu, SZ
   Huang, XE
   Koide, T
   Cheng, G
   Chen, GC
   Harada, K
   Ueno, Y
   Sueoka, E
   Oda, H
   Tashiro, F
   Mizokami, M
   Ohno, T
   Xiang, J
   Tokudome, S
TI Hepatitis B and C viruses infection, lifestyle and genetic polymorphisms as risk factors for hepatocellular carcinoma in Haimen, China
SO JAPANESE JOURNAL OF CANCER RESEARCH
LA English
DT Article
DE genetic polymorphisms; Haimen; HBV/HCV; hepatocellular carcinoma; lifestyle
ID population; drinking; japanese; cancer; city
AB A case-control study was carried out to investigate the impact of factors including virus infection, aflatoxin B1, microcystins, smoking/drinking and dietary habits as well as genetic polymorphisms of aldehyde dehydrogenase 2 (ALDH2) and cytochrome P4502E1 (CYP2E1), on susceptibility to hepatocellular carcinoma (HCC) in Haimen, China. A total of 248 patients with HCC and 248 sex-, age- and residence-matched population-based controls were recruited into the study. Virus infection, and ALDH2 and CYP2E1 gene polymorphisms were assessed in 134 paired cases and controls. By univariate analysis, hepatitis B virus (HBV) infection (odds ratio [OR]=9.75; 95% confidence interval [CI]=4.71-20.2), history of intravenous injection (OR=1.50; 95%CI=1.02-2.22), average income (OR=0.63; 95%CI=0.43-0.92), frequent intake of foods rich in protein, e.g., egg (OR=0.6; 95%CI=0.42-0.87), chicken (OR=0.53; 95%CI=0.35-0.79), pork (OR=0.67; 95%CI=0.46-0.98) and fresh fish (OR=0.58; 95%CI=0.39-0.87) significantly differed between cases and controls. However, peanut intake (OR=0.66; 95%CI=0.43-1.01), source of drinking water, including tap (OR=1.33; 95%CI=0.81-2.20), deep well (OR=0.94; 95%CI=0.56-1.55), shallow well (OR=0.85; 95%CI=0.55-1.30), river (OR=0.95; 95%CI=0.65-1.38), ditch (OR=1.09; 95%CI=0.76-1.55) and pond water (OR=1.0; 95%CI=0.14-7.10) were not significantly associated with risk. Univariate analysis also indicated that the 1-1 genotype of ALDH2 (OR=1.38; 95%CI=0.86-2.23) as well as the Pst1- and Rsa1-digested c1/c1 genotype of CYP2E1 (OR=1.36; 95%CI=0.81-2.28), was slightly more frequent in the case group. On multivariate analysis, HBV infection (OR=13.9; 95%CI=5.78-33.6) and history of intravenous injection (OR=2.72; 95%CI=1.24-6.00) were still associated with significantly increased risk of HCC, while frequent intake of fresh fish (OR=0.32; 95%CI=0.12-0.86) decreased this risk. These findings suggest that whereas peanut intake, water sources as well as genetic polymorphisms in ALDH2 and CYP2E1 do not significantly correlate with the risk of HCC, HBV infection is a main risk factor, and dietary items rich in protein, especially fresh fish, might protect against the risk of HCC in Haimen, China.
C1 Nagoya City Univ, Grad Sch Med Sci, Dept Hlth Promot & Prevent Med, Mizuho Ku, Nagoya, Aichi 4678601, Japan.
   Shanghai Med Univ, Dept Epidemiol, Shanghai 200032, Peoples R China.
   Nagoya City Univ, Grad Sch Med Sci, Dept Internal Med & Mol Sci, Nagoya, Aichi, Japan.
   Haimen City Hlth & Antiepidem Stn, Haimen, Peoples R China.
   Meijo Univ, Fac Pharm, Nagoya, Aichi 468, Japan.
   Yashio Inst Environm Sci, Tokyo, Japan.
   Saga Med Sch, Div Hematol, Saga, Japan.
   Tokyo Womens Med Coll, Sch Med, Dept Pathol, Tokyo 162, Japan.
   Tokyo Univ Sci, Fac Ind Sci & Technol, Dept Biol Sci & Technol, Chiba, Japan.
   Nagoya City Univ, Grad Sch Med Sci, Dept Clin Mol Informat Med, Nagoya, Aichi, Japan.
C3 Nagoya City University; Fudan University; Nagoya City University; Meijo University; Saga University; Tokyo Women's Medical University; Tokyo University of Science; Nagoya City University
RP Tokudome, S (corresponding author), Nagoya City Univ, Grad Sch Med Sci, Dept Hlth Promot & Prevent Med, Mizuho Ku, 1 Kawasumi, Nagoya, Aichi 4678601, Japan.
EM tokudome@med.nagoya-cu.ac.jp
CR [Anonymous], 1999, STATA STATISTICAL SOFTWARE, V0, P0
   BRESLOW NE, 1980, IARC SCI PUBL, V0, P32
   CHEN CJ, 1991, HEPATOLOGY, V13, P398, DOI 10.1002/hep.1840130303
   CHEN CJ, 1993, J GASTROEN HEPATOL, V8, P83
   CHEN G, 1996, CHIN J PREV MED, V30, P6
   Evans AA, 2002, CANCER EPIDEM BIOMAR, V11, P369
   Harada Ken-Ichi, 1996, NATURAL TOXINS, V4, P277
   Huang XE, 2000, INT J CANCER, V86, P421, DOI 10.1002/(SICI)1097-0215(20000501)86:3<421::AID-IJC18>3.0.CO;2-Z
   *IARC WORK GROUP, 1990, SINGL ENV AG, V0, P126
   KAWAMURA O, 1996, MYCOTOXINS, V43, P43
   Li L, 1997, IEEE T COMPON PACK A, V20, P3, DOI 10.1109/95.558537
   London WT, 1995, INTERVIROLOGY, V38, P155
   *SAS I INC, 1990, SAS STAT US GUID, V0, P1071
   Shimizu Y, 1999, INT J CANCER, V82, P187, DOI 10.1002/(SICI)1097-0215(19990719)82:2<187::AID-IJC6>3.0.CO;2-1
   TAKESHITA T, 1994, HUM GENET, V94, P217
   Ueno Y, 1996, CARCINOGENESIS, V17, P1317, DOI 10.1093/carcin/17.6.1317
   YU MC, 1991, JNCI-J NATL CANCER I, V83, P1820, DOI 10.1093/jnci/83.24.1820
   YU MW, 1995, GASTROENTEROLOGY, V109, P1266, DOI 10.1016/0016-5085(95)90587-1
   Yu SZ, 1989, PRIMARY LIVER CANC, V0, P30
   YU SZ, 1995, J GASTROEN HEPATOL, V10, P674, DOI 10.1111/j.1440-1746.1995.tb01370.x
   YU SZ, 1989, BIOACT MOL, V10, P37
   YU SZ, 1997, CHIN J EPIDEMIOL, V18, P214
   Zhang JY, 1998, INT J EPIDEMIOL, V27, P574, DOI 10.1093/ije/27.4.574
   Zhang SW, 1999, CHINESE J ONCOL, V21, P245
NR 24
TC 67
Z9 69
U1 1
U2 9
PU JAPANESE CANCER ASSOC
PI TOKYO
PA C/O JAPANESE FOUNDATION CANCER RESEARCH,1-37-1, KAMI-IKEBUKURO, TOSHIMA-KU, TOKYO, 170-0012, JAPAN
SN 0910-5050
EI 
J9 JPN J CANCER RES
JI Jpn. J. Cancer Res.
PD DEC 15
PY 2002
VL 93
IS 12
BP 1287
EP 1292
DI 10.1111/j.1349-7006.2002.tb01236.x
PG 6
WC Oncology
SC Oncology
GA 628PT
UT WOS:000180005700002
PM 12495467
DA 2025-02-23
ER

PT J
AU Coates, AO
   Potter, JD
   Caan, BJ
   Edwards, SL
   Slattery, ML
AF Coates, AO
   Potter, JD
   Caan, BJ
   Edwards, SL
   Slattery, ML
TI Eating frequency and the risk of colon cancer
SO NUTRITION AND CANCER-AN INTERNATIONAL JOURNAL
LA English
DT Article
ID colorectal-cancer; meal frequency; sex-differences; energy-balance; dietary; coffee; women; cholesterol; nutrition; insulin
AB Eating frequency, has been found in most previous studies to have a positive association or no association with colon cancer. We report data from a large case-control study to determine the effect of eating frequency on colon cancer risk. Data were analyzed from interviews of 1,966 cases of colon cancer and 2,380 controls from selected areas in Northern California, Utah, and Minnesota. Respondents were asked whether they usually ate or drank something besides water at eight different occasions during the day. We controlled for age, family history of colorectal cancer, body mass index, physical activity, intake of nonsteroidal anti-inflammatory medication, and dietary intake of energy, fiber, and calcium. In fully adjusted models, we found no significant associations between number of daily eating occasions and colon cancer in women. In men, risk of overall colon cancer was lower for one to two times per day (odds ratio = 0.54, 95% confidence interval = 0.36-0.83) than for three times per day, but risk was not increased for more than three times per day. Compared with three times,per day, we found no evidence for an association between colon cancer risk and eating frequencies more than three times per day. The increased risk on colon cancer limited to If men eating less than three times per day may be due to uncontrolled confounding.
C1 Kaiser Permanente, Med Care Program, Div Res, Oakland, CA 94612 USA.
   Fred Hutchinson Canc Res Ctr, Seattle, WA 98109 USA.
   Univ Utah, Hlth Res Ctr, Salt Lake City, UT 84108 USA.
C3 Kaiser Permanente; Fred Hutchinson Cancer Center; Utah System of Higher Education; University of Utah
RP Coates, AO (corresponding author), Kaiser Permanente, Med Care Program, Div Res, Oakland, CA 94612 USA.
FU NCI NIH HHS [R01 CA-48998] Funding Source: Medline
CR BENITO E, 1990, INT J CANCER, V45, P69, DOI 10.1002/ijc.2910450114
   Bruce WR, 2000, CANCER EPIDEM BIOMAR, V9, P1271
   Chaplin MF, 1998, J ROY SOC HEALTH, V118, P53, DOI 10.1177/146642409811800111
   DENNIS B, 1980, J AM DIET ASSOC, V77, P641
   DEVERDIER MG, 1992, CANCER CAUSE CONTROL, V3, P77, DOI 10.1007/BF00051916
   Distler P, 1997, DIGEST DIS, V15, P302, DOI 10.1159/000171605
   EDWARDS S, 1994, AM J EPIDEMIOL, V140, P1020, DOI 10.1093/oxfordjournals.aje.a117192
   Favero A, 1998, NUTR CANCER, V30, P182, DOI 10.1080/01635589809514661
   FRANCESCHI S, 1992, CANCER RES, V52, P3589
   Gerber M, 1999, EUR J CANCER PREV, V8, P77, DOI 10.1097/00008469-199904000-00002
   Grimm JJ, 1999, PUBLIC HEALTH NUTR, V2, P363, DOI 10.1017/S136898009900049X
   Hu FB, 1999, JNCI-J NATL CANCER I, V91, P542, DOI 10.1093/jnci/91.6.542
   JACOBSEN BK, 1987, BMJ-BRIT MED J, V294, P4, DOI 10.1136/bmj.294.6563.4
   JENKINS DJA, 1994, AM J CLIN NUTR, V59, P706S, DOI 10.1093/ajcn/59.3.706S
   JENKINS DJA, 1989, NEW ENGL J MED, V321, P929, DOI 10.1056/NEJM198910053211403
   Kaaks R, 2000, JNCI-J NATL CANCER I, V92, P1592, DOI 10.1093/jnci/92.19.1592
   LAMPE JW, 1993, GUT, V34, P531, DOI 10.1136/gut.34.4.531
   Longnecker MP, 1997, APPETITE, V29, P55, DOI 10.1006/appe.1997.0094
   LOWENFELS A B, 1983, NUTRITION AND CANCER, V4, P280, DOI 10.1080/01635588209513769
   MCDONALD A, 1991, J AM DIET ASSOC, V91, P1104
   MCMICHAEL AJ, 1985, JNCI-J NATL CANCER I, V75, P185
   MCMICHAEL AJ, 1984, EPIDEMIOL REV, V6, P192, DOI 10.1093/oxfordjournals.epirev.a036271
   MCMICHAEL AJ, 1980, J NATL CANCER I, V65, P1201
   MCMICHAEL AJ, 1983, AM J EPIDEMIOL, V118, P620, DOI 10.1093/oxfordjournals.aje.a113672
   Potter JD, 1999, JNCI-J NATL CANCER I, V91, P916, DOI 10.1093/jnci/91.11.916
   POTTER JD, 1986, JNCI-J NATL CANCER I, V76, P557, DOI 10.1093/jnci/76.4.557
   Scheppach W, 1999, EUR J CANCER PREV, V8, P57, DOI 10.1097/00008469-199902000-00008
   Schoen RE, 1999, JNCI-J NATL CANCER I, V91, P1147, DOI 10.1093/jnci/91.13.1147
   Shoff SM, 1997, NUTR CANCER, V27, P22, DOI 10.1080/01635589709514496
   Slattery Martha L, 1995, ANNALS OF EPIDEMIOLOGY, V5, P245, DOI 10.1016/1047-2797(94)00113-8
   SLATTERY ML, 1994, J AM DIET ASSOC, V94, P761, DOI 10.1016/0002-8223(94)91944-5
   Slattery ML, 1997, CANCER RES, V57, P75
   Tavani A, 1997, INT J CANCER, V73, P193, DOI 10.1002/(SICI)1097-0215(19971009)73:2<193::AID-IJC5>3.0.CO;2-R
   Tavani A, 2000, EUR J CANCER PREV, V9, P241, DOI 10.1097/00008469-200008000-00004
   TROCK B, 1990, JNCI-J NATL CANCER I, V82, P650, DOI 10.1093/jnci/82.8.650
   Tseng M, 2000, NUTR CANCER, V36, P170, DOI 10.1207/S15327914NC3602_5
   YOUNG TB, 1988, INT J CANCER, V42, P167, DOI 10.1002/ijc.2910420205
NR 37
TC 11
Z9 12
U1 0
U2 0
PU LAWRENCE ERLBAUM ASSOC INC
PI MAHWAH
PA 10 INDUSTRIAL AVE, MAHWAH, NJ 07430-2262 USA
SN 0163-5581
EI 
J9 NUTR CANCER
JI Nutr. Cancer
PD JUN 15
PY 2002
VL 43
IS 2
BP 121
EP 126
DI 10.1207/S15327914NC432_1
PG 6
WC Oncology; Nutrition & Dietetics
SC Oncology; Nutrition & Dietetics
GA 636AN
UT WOS:000180432500001
PM 12588690
DA 2025-02-23
ER

PT J
AU Wu, AH
   Wan, P
   Hankin, J
   Tseng, CC
   Yu, MC
   Pike, MC
AF Wu, AH
   Wan, P
   Hankin, J
   Tseng, CC
   Yu, MC
   Pike, MC
TI Adolescent and adult soy intake and risk of breast cancer in Asian-Americans
SO CARCINOGENESIS
LA English
DT Article
ID estrogen-receptor-beta; multiethnic cohort; menopausal status; mammary-cancer; los-angeles; genistein; women; diet; premenopausal; exposure
AB The association between soyfood intake and breast cancer risk is controversial. Most of the epidemiologic studies published on this topic in the 1990s were not designed to specifically address this question. We conducted a population-based, case-control study of breast cancer among Chinese, Japanese and Filipino women in Los Angeles County to further investigate the role of soy. Our primary objective was to quantify breast cancer risks associated with intake of soy during adolescence and adult life among Asian-American women. During 1995-1998, we successfully interviewed 501 breast cancer patients and 594 control subjects. Intake of soy among Asian-Americans is still relatively high; the median intake was 12 mg isoflavones/day, approximately one-third of that reported in a recent study in Shanghai, China. The risk of breast cancer was significantly inversely associated with soy intake during adolescence and adult life. After adjusting for age, specific Asian ethnicity, education, migration history and menstrual and reproductive factors, women who reported soy intake at least once per week during adolescence showed a statistically significantly reduced risk of breast cancer. There was also a significant trend of decreasing risk with increasing soy intake during adult life. When we considered soy intake during both adolescence and adult life, subjects who were high-soy consumers during both time periods showed the lowest risk (OR=0.53, 95% CI=0.36-0.78) compared with those who were low consumers during both time periods. Risk of breast cancer was intermediate among subjects who were high-soy consumers during adolescence and low-soy consumers during adult life (OR=0.77, 95% CI=0.51-1.10). Based on a relatively small number of subjects, the risk did not appear to differ between those who were low consumers during adolescence and high consumers during adult life. Results remained similar after adjustment for other potential confounders including other dietary and non-dietary risk factors for breast cancer. These results show that high soy intake in childhood in Asian-Americans is associated with reduced breast cancer risk. Risk may be further reduced by intake as an adult.
C1 Univ So Calif, Keck Sch Med, Dept Prevent Med, Los Angeles, CA 90089 USA.
   Univ Hawaii, J Hankin Canc Res Ctr, Honolulu, HI 96822 USA.
C3 University of Southern California; University of Hawaii System
RP Wu, AH (corresponding author), Univ So Calif, Keck Sch Med, Dept Prevent Med, Los Angeles, CA 90089 USA.
FU NCI NIH HHS [N01CN25403] Funding Source: Medline
CR An JP, 2001, J BIOL CHEM, V276, P17808, DOI 10.1074/jbc.M100953200
   Bouker KB, 2000, ENVIRON HEALTH PERSP, V108, P701, DOI 10.2307/3434722
   Breslow NE, 1980, STAT METHODS CANC RE, VI, P32
   DAI Q, 1900, V85, V0, P372
   Fritz WA, 1998, CARCINOGENESIS, V19, P2151, DOI 10.1093/carcin/19.12.2151
   Hilakivi-Clarke L, 1999, BRIT J CANCER, V80, P1682, DOI 10.1038/sj.bjc.6690584
   Hirayama T, 1990, CONTRIBUTIONS EPIDEM, V6, P0
   HIROSE K, 1995, JPN J CANCER RES, V86, P146, DOI 10.1111/j.1349-7006.1995.tb03032.x
   Horn-Ross PL, 2001, AM J EPIDEMIOL, V154, P434, DOI 10.1093/aje/154.5.434
   Jakes RW, 2002, CANCER EPIDEM BIOMAR, V11, P608
   KEY TJ, 1999, BRIT J CANCER, V81, P1238
   Kolonel LN, 2000, AM J EPIDEMIOL, V151, P346, DOI 10.1093/oxfordjournals.aje.a010213
   Kuiper GGJM, 1997, ENDOCRINOLOGY, V138, P863, DOI 10.1210/en.138.3.863
   Kurzer MS, 2000, J NUTR, V130, P660S, DOI 10.1093/jn/130.3.660S
   Lamartiniere CA, 2000, AM J CLIN NUTR, V71, P1705S, DOI 10.1093/ajcn/71.6.1705S
   LEE HP, 1992, CANCER CAUSE CONTROL, V3, P313, DOI 10.1007/BF00146884
   LEE HP, 1991, LANCET, V337, P1197, DOI 10.1016/0140-6736(91)92867-2
   Messina MJ, 2001, J NUTR, V131, P3095S, DOI 10.1093/jn/131.11.3095S
   Murrill WB, 1996, CARCINOGENESIS, V17, P1451, DOI 10.1093/carcin/17.7.1451
   Nagata C, 1997, NUTR CANCER, V29, P228, DOI 10.1080/01635589709514629
   Potischman N, 1998, J NATL CANCER I, V90, P226, DOI 10.1093/jnci/90.3.226
   Shu XO, 2001, CANCER EPIDEM BIOMAR, V10, P483
   Stram DO, 2000, AM J EPIDEMIOL, V151, P358, DOI 10.1093/oxfordjournals.aje.a010214
   Witte JS, 1997, BREAST CANCER RES TR, V42, P243, DOI 10.1023/A:1005710211184
   Wu AH, 1996, CANCER EPIDEM BIOMAR, V5, P901
   WU AH, 2002, IN PRESS CANC EPIDEM, V0, P0
   WU AH, 2002, HDB ANTIOXIDANTS, V0, P337
   YUAN JM, 1995, BRIT J CANCER, V71, P1353, DOI 10.1038/bjc.1995.263
NR 28
TC 342
Z9 380
U1 0
U2 25
PU OXFORD UNIV PRESS
PI OXFORD
PA GREAT CLARENDON ST, OXFORD OX2 6DP, ENGLAND
SN 0143-3334
EI 
J9 CARCINOGENESIS
JI Carcinogenesis
PD SEP 15
PY 2002
VL 23
IS 9
BP 1491
EP 1496
DI 10.1093/carcin/23.9.1491
PG 6
WC Oncology
SC Oncology
GA 586NT
UT WOS:000177590600012
PM 12189192
DA 2025-02-23
ER

PT J
AU Shin, MH
   Holmes, MD
   Hankinson, SE
   Wu, K
   Colditz, GA
   Willett, WC
AF Shin, MH
   Holmes, MD
   Hankinson, SE
   Wu, K
   Colditz, GA
   Willett, WC
TI Intake of dairy products, calcium, and vitamin D and risk of breast cancer
SO JNCI-JOURNAL OF THE NATIONAL CANCER INSTITUTE
LA English
DT Article
ID dietary-fat; geographic-variation; milk consumption; women; questionnaire; mortality; cohort; childhood; nutrients; patterns
AB Background: Laboratory data suggest that calcium and vitamin D, found at high levels in dairy products, might reduce breast carcinogenesis. However, epidemiologic studies regarding dairy products and breast cancer have yielded inconsistent results. We examined data from a large, long-term cohort study to evaluate whether high intake of dairy products, calcium, or vitamin D is associated with reduced risk of breast cancer. Methods: We followed 88691 women in the Nurses' Health Study cohort from the date of return of their food-frequency questionnaire in 1980 until May 31, 1996. Dietary information was collected in 1980 and updated in 1984, 1986, 1990, and 1994. We identified 3482 women (premenopausal = 827, postmenopausal = 2345, and uncertain menopausal status = 310) with incident invasive breast cancer. We used pooled logistic regression to estimate multivariable relative risks (RRs) using 2-year time increments. The RRs and 95% confidence intervals (CIs) were calculated for each category of intake compared with the lowest intake group. All statistical tests were two-sided. Results: Intakes of dairy products, calcium, or vitamin D were not statistically significantly associated with breast cancer risk in postmenopausal women. In premenopausal women, however, consumption of dairy products, especially of low-fat dairy foods and skim/low-fat milk, was inversely associated with risk of breast cancer. The multivariable RRs comparing highest (>1 serving/day) and lowest (less than or equal to3 servings/month) intake categories were 0.68 (95% CI = 0.55 to 0.86) for low-fat dairy foods and 0.72 (95% CI = 0.56 to 0.91) for skim/low-fat milk. Dairy calcium (>800 mg/day versus less than or equal to200 mg/day; RR = 0.69, 95% CI = 0.48 to 0.98), total vitamin D (>500 IU/day versus less than or equal to150 IU/day; RR = 0.72, 95% CI = 0.55 to 0.94), and lactose (quintile 5 versus quintile 1; RR = 0.68, 95% CI = 0.54 to 0.86] also had inverse associations with premenopausal breast cancer risk. By taking into account supplemental calcium and vitamin D intake, we found that association with calcium was due mainly to dairy sources whereas the association with vitamin D may be independent of dairy intake. Conclusions: We found no association between intake of dairy products and breast cancer in postmenopausal women. Among premenopausal women, high intake of low-fat dairy foods, especially skim/low-fat milk, was associated with reduced risk of breast cancer. Similar inverse associations were seen with components (calcium and vitamin D) of dairy foods, but their independent associations with breast cancer are difficult to distinguish.
C1 Harvard Sch Publ Hlth, Dept Nutr, Boston, MA 02115 USA.
   Harvard Sch Publ Hlth, Dept Epidemiol, Boston, MA 02115 USA.
   Harvard Univ, Sch Med, Brigham & Womens Hosp, Dept Med,Channing Lab, Cambridge, MA 02138 USA.
   Harvard Ctr Canc Prevent, Boston, MA USA.
   Sungkyunkwan Univ, Sch Med, Dept Prevent Med, Suwon, South Korea.
C3 Harvard University; Harvard T.H. Chan School of Public Health; Harvard University; Harvard T.H. Chan School of Public Health; Harvard University; Harvard University Medical Affiliates; Brigham & Women's Hospital; Harvard University; Sungkyunkwan University (SKKU)
RP Harvard Sch Publ Hlth, Dept Nutr, 665 Huntington Ave,Bldg 2, Boston, MA 02115 USA.
EM wwillett@hsph.harvard.edu
FU NCI NIH HHS [CA87969] Funding Source: Medline
CR ABOUISSA H, 1995, ANTICANCER RES, V15, P805
   BOYD NF, 1993, BRIT J CANCER, V68, P627, DOI 10.1038/bjc.1993.398
   Braga C, 1997, NUTR CANCER, V28, P258, DOI 10.1080/01635589709514585
   CARROLL KK, 1991, AM J CLIN NUTR, V54, PS206, DOI 10.1093/ajcn/54.1.206S
   Cramer DW, 2000, CANCER EPIDEM BIOMAR, V9, P95
   DAGOSTINO RB, 1990, STAT MED, V9, P1501, DOI 10.1002/sim.4780091214
   EWERTZ M, 1990, INT J CANCER, V46, P779, DOI 10.1002/ijc.2910460505
   Franceschi S, 1995, INT J CANCER, V63, P785, DOI 10.1002/ijc.2910630606
   GAARD M, 1995, INT J CANCER, V63, P13, DOI 10.1002/ijc.2910630104
   GARLAND FC, 1990, PREV MED, V19, P614, DOI 10.1016/0091-7435(90)90058-R
   GRAHAM S, 1991, AM J EPIDEMIOL, V134, P552, DOI 10.1093/oxfordjournals.aje.a116129
   HISLOP TG, 1986, CANCER DETECT PREV, V9, P47
   Hjartåker A, 2001, INT J CANCER, V93, P888, DOI 10.1002/ijc.1409
   Holmes MD, 1999, CANCER, V86, P826, DOI 10.1002/(SICI)1097-0142(19990901)86:5<826::AID-CNCR19>3.0.CO;2-0
   Hu FB, 1999, AM J EPIDEMIOL, V149, P531, DOI 10.1093/oxfordjournals.aje.a009849
   INGRAM DM, 1991, BRIT J CANCER, V64, P187, DOI 10.1038/bjc.1991.268
   ISCOVICH JM, 1989, INT J CANCER, V44, P770, DOI 10.1002/ijc.2910440504
   JACOBSON EA, 1989, CANCER RES, V49, P6300
   JACQUES PF, 1993, AM J CLIN NUTR, V57, P182, DOI 10.1093/ajcn/57.2.182
   KATO I, 1992, BREAST CANCER RES TR, V24, P51, DOI 10.1007/BF01832358
   KATSOUYANNI K, 1988, CANCER-AM CANCER SOC, V61, P181, DOI 10.1002/1097-0142(19880101)61:1<181::AID-CNCR2820610130>3.0.CO;2-J
   KATSOUYANNI K, 1986, INT J CANCER, V38, P815, DOI 10.1002/ijc.2910380606
   Kearney J, 1996, AM J EPIDEMIOL, V143, P907, DOI 10.1093/oxfordjournals.aje.a008834
   Knekt P, 1996, BRIT J CANCER, V73, P687, DOI 10.1038/bjc.1996.119
   Kushi LH, 1999, AM J EPIDEMIOL, V149, P21, DOI 10.1093/oxfordjournals.aje.a009723
   La Vecchia C, 1987, NUTR CANCER, V10, P205
   Laden F, 1997, J NATL CANCER I, V89, P1373, DOI 10.1093/jnci/89.18.1373
   LE MG, 1986, J NATL CANCER I, V77, P633, DOI 10.1093/jnci/77.3.633
   Lipkin M, 1999, J AM COLL NUTR, V18, P392S, DOI 10.1080/07315724.1999.10718903
   LIPKIN M, 1985, NEW ENGL J MED, V313, P1381, DOI 10.1056/NEJM198511283132203
   Martínez ME, 1998, CANCER EPIDEM BIOMAR, V7, P163
   METTLIN CJ, 1990, NUTR CANCER, V13, P89, DOI 10.1080/01635589009514049
   MILLS PK, 1988, AM J EPIDEMIOL, V127, P440, DOI 10.1093/oxfordjournals.aje.a114821
   Negri E, 1996, INT J CANCER, V65, P140, DOI 10.1002/(SICI)1097-0215(19960117)65:2<140::AID-IJC3>3.0.CO;2-Z
   NEWMARK HL, 1994, ADV EXP MED BIOL, V364, P109
   OShea M, 2000, ANTICANCER RES, V20, P3591
   Ritzenthaler KL, 2001, J NUTR, V131, P1548, DOI 10.1093/jn/131.5.1548
   ROSE DP, 1986, CANCER-AM CANCER SOC, V58, P2363, DOI 10.1002/1097-0142(19861201)58:11<2363::AID-CNCR2820581102>3.0.CO;2-#
   SALVINI S, 1989, INT J EPIDEMIOL, V18, P858, DOI 10.1093/ije/18.4.858
   SERRAMAJEM L, 1993, EUR J CLIN NUTR, V47, P0
   SHIN MH, 1995, THESIS SEOUL NATL U, V0, P0
   TALAMINI R, 1984, BRIT J CANCER, V49, P723, DOI 10.1038/bjc.1984.114
   TONIOLO P, 1989, JNCI-J NATL CANCER I, V81, P278, DOI 10.1093/jnci/81.4.278
   TONIOLO P, 1994, EPIDEMIOLOGY, V5, P391, DOI 10.1097/00001648-199407000-00003
   *USDA, 1993, COMP FOODS RAW PROC, V0, P0
   VANTVEER P, 1989, CANCER RES, V49, P4020
   VANTVEER P, 1991, INT J CANCER, V47, P649, DOI 10.1002/ijc.2910470503
   WILLETT WC, 1988, AM J EPIDEMIOL, V127, P188, DOI 10.1093/oxfordjournals.aje.a114780
   Willett WC, 1997, AM J CLIN NUTR, V65, P1220, DOI 10.1093/ajcn/65.4.1220S
   ZARIDZE D, 1991, INT J CANCER, V48, P493, DOI 10.1002/ijc.2910480404
NR 50
TC 296
Z9 330
U1 0
U2 3
PU OXFORD UNIV PRESS INC
PI CARY
PA JOURNALS DEPT, 2001 EVANS RD, CARY, NC 27513 USA
SN 0027-8874
EI 1460-2105
J9 JNCI-J NATL CANCER I
JI JNCI-J. Natl. Cancer Inst.
PD SEP 4
PY 2002
VL 94
IS 17
BP 1301
EP 1311
DI 
PG 11
WC Oncology
SC Oncology
GA 588ZJ
UT WOS:000177732100010
PM 12208895
DA 2025-02-23
ER

PT J
AU Ronco, AL
   De Stéfani, E
   Dáttoli, R
AF Ronco, AL
   De Stéfani, E
   Dáttoli, R
TI Dairy foods and risk of breast cancer:: a case-control study in Montevideo, Uruguay
SO EUROPEAN JOURNAL OF CANCER PREVENTION
LA English
DT Article
DE breast cancer; cheese; dairy; diet; fat; milk; risk factors
ID conjugated linoleic-acid; fermented milk-products; vitamin-d; dietary factors; environmental-factors; consumption; fat; calcium; mortality; folate
AB In order to investigate possible associations of milk and dairy products and the risk of breast cancer (BC) in Montevideo, the authors performed a case-control study in the period 1999-2001. A total of 333 women were interviewed with a specific questionnaire; III of them had been diagnosed with BC and 222 were frequency-matched healthy women, with a recent normal mammography (BIRADS 1). The questionnaire included a detailed 120-item food-frequency section, as well as questions related to socio-demographic, reproductive, familial, medical and lifestyle variables. There was particular emphasis on types of milk and dairy products. After controlling for age, years of urban status, education, body mass index age at menarche, menopausal status, family history of BC, number of childbirths, total energy and total fruits, a multivariate analysis found that high intakes of whole milk, chocolate milk and Gruyere cheese were associated with significant increased risk of BC, whereas ricotta cheese and skim yoghurt were associated with significant decreased risks. Low-fat and fermented products combined appear to be the most protective dairy foods. The results suggest that separate analyses for types of milk and cheese, as well as for dairy products in general should be performed in the future. (C) 2002 Lippincott Williams Wilkins.
C1 Minist Publ Hlth, Natl Inst Oncol, Natl Canc Registry, Montevideo, Uruguay.
RP Guayaqui 3211 Dep 301, Montevideo 11300, Uruguay.
EM alronco@redfacil.com.uy
CR [American Institute for Cancer Research World Cancer Research Fund], 1997, FOOD NUTR PREV CANC, V0, P252
   [Anonymous], 1997, IARC SCI PUBLICATION, V0, P0
   ARMSTRONG B, 1975, INT J CANCER, V15, P617, DOI 10.1002/ijc.2910150411
   Ashar MN, 2000, FOLIA MICROBIOL, V45, P263, DOI 10.1007/BF02908957
   Biffi A, 1997, NUTR CANCER, V28, P93, DOI 10.1080/01635589709514558
   BOYD NF, 1993, BRIT J CANCER, V68, P627, DOI 10.1038/bjc.1993.398
   Breslow NE, 1980, STAT METHODS CANC RE, VI, P32
   De Stefani E, 1998, INT J CANCER, V76, P491, DOI 10.1002/(SICI)1097-0215(19980518)76:4<491::AID-IJC8>3.0.CO;2-M
   DECARLI A, 1986, ONCOLOGY-BASEL, V43, P116, DOI 10.1159/000226347
   DeStefani E, 1997, CANCER EPIDEM BIOMAR, V6, P573
   DeStefani E, 1997, NUTR CANCER, V28, P14, DOI 10.1080/01635589709514547
   DESTEFANI ED, 1994, INT J CANCER, V56, P634, DOI 10.1002/ijc.2910560505
   ESTHER MJ, 1999, CANCER EPIDEM BIOMAR, V8, P399
   FAO, 1999, FOOD BAL SHEETS, V0, P0
   Feig SA, 1999, SEMIN NUCL MED, V29, P3, DOI 10.1016/S0001-2998(99)80026-9
   Forssén KM, 2000, J AM COLL NUTR, V19, P100S, DOI 10.1080/07315724.2000.10718071
   Garland CF, 1999, ANN NY ACAD SCI, V889, P107, DOI 10.1111/j.1749-6632.1999.tb08728.x
   Ghanem KZ, 1999, INT J FOOD SCI NUTR, V50, P351, DOI 10.1080/096374899101085
   He Y, 1999, J CELL ENDOCR METAB, V84, P1760
   IP C, 1994, CANCER, V74, P1050
   ISCOVICH JM, 1989, INT J CANCER, V44, P770, DOI 10.1002/ijc.2910440504
   Knasmüller S, 2001, MUTAT RES-FUND MOL M, V480, P129, DOI 10.1016/S0027-5107(01)00176-2
   Knekt P, 1996, BRIT J CANCER, V73, P687, DOI 10.1038/bjc.1996.119
   LAVECCHIA C, 1987, INT J EPIDEMIOL, V16, P347, DOI 10.1093/ije/16.3.347
   LE MG, 1986, J NATL CANCER I, V77, P633, DOI 10.1093/jnci/77.3.633
   LEVI F, 1993, NUTR CANCER, V19, P327, DOI 10.1080/01635589309514263
   Lipkin M, 1999, J AM COLL NUTR, V18, P392S, DOI 10.1080/07315724.1999.10718903
   LUBIN JH, 1981, INT J CANCER, V28, P685, DOI 10.1002/ijc.2910280605
   Mazzei M E, 1995, TABLA DE COMPOSICION QUIMICA DE ALIMENTOS, V0, P0
   NEWMARK HL, 1994, ADV EXP MED BIOL, V364, P109
   Outwater JL, 1997, MED HYPOTHESES, V48, P453, DOI 10.1016/S0306-9877(97)90110-9
   Parodi PW, 1999, J DAIRY SCI, V82, P1339, DOI 10.3168/jds.S0022-0302(99)75358-0
   Prinz-Langenohl R, 2001, EUR J NUTR, V40, P98, DOI 10.1007/PL00007387
   RICE LJ, 1995, NUTR CANCER, V24, P99, DOI 10.1080/01635589509514398
   Rizkalla SW, 2000, AM J CLIN NUTR, V72, P1474
   Ronco A, 1996, INT J CANCER, V65, P328, DOI 10.1002/(SICI)1097-0215(19960126)65:3<328::AID-IJC9>3.0.CO;2-1
   Ronco A, 1999, NUTR CANCER, V35, P111, DOI 10.1207/S15327914NC352_3
   RONCO AL, 1999, REV MED URUG, V3, P94
   Scholz-Ahrens KE, 2001, AM J CLIN NUTR, V73, P459S, DOI 10.1093/ajcn/73.2.459s
   Shrubsole MJ, 2001, CANCER RES, V61, P7136
   SIMARD A, 1991, CAN J PUBLIC HEALTH, V82, P300
   St-Onge MP, 2000, AM J CLIN NUTR, V71, P674, DOI 10.1093/ajcn/71.3.674
   *STATA, 1999, STATA US GUID REF MA, V0, P0
   TONIOLO P, 1989, JNCI-J NATL CANCER I, V81, P278, DOI 10.1093/jnci/81.4.278
   TONIOLO P, 1994, EPIDEMIOLOGY, V5, P391, DOI 10.1097/00001648-199407000-00003
   VANTVEER P, 1989, CANCER RES, V49, P4020
   VANTVEER P, 1989, INT J EPIDEMIOL, V18, P511
   VANTVEER P, 1991, INT J CANCER, V47, P649, DOI 10.1002/ijc.2910470503
   Webb PM, 1998, CANCER CAUSE CONTROL, V9, P637, DOI 10.1023/A:1008891714412
   Wigertz K, 1997, J DAIRY RES, V64, P239, DOI 10.1017/S002202999700215X
   WILLETT W, 1986, AM J EPIDEMIOL, V124, P17, DOI 10.1093/oxfordjournals.aje.a114366
   Wohl GR, 1998, CALCIFIED TISSUE INT, V63, P74, DOI 10.1007/s002239900492
   Xue LX, 1999, JNCI-J NATL CANCER I, V91, P176, DOI 10.1093/jnci/91.2.176
NR 53
TC 33
Z9 36
U1 0
U2 19
PU LIPPINCOTT WILLIAMS & WILKINS
PI PHILADELPHIA
PA TWO COMMERCE SQ, 2001 MARKET ST, PHILADELPHIA, PA 19103 USA
SN 0959-8278
EI 1473-5709
J9 EUR J CANCER PREV
JI Eur. J. Cancer Prev.
PD OCT 15
PY 2002
VL 11
IS 5
BP 457
EP 463
DI 10.1097/00008469-200210000-00008
PG 7
WC Oncology
SC Oncology
GA 613BD
UT WOS:000179109900008
PM 12394243
DA 2025-02-23
ER

PT J
AU Inoue, M
   Ito, LS
   Tajima, K
   Yamamura, Y
   Kodera, Y
   Takezaki, T
   Hamajima, N
   Hirose, K
   Kuroishi, T
   Tominaga, S
AF Inoue, M
   Ito, LS
   Tajima, K
   Yamamura, Y
   Kodera, Y
   Takezaki, T
   Hamajima, N
   Hirose, K
   Kuroishi, T
   Tominaga, S
TI Height, weight, menstrual and reproductive factors and risk of gastric cancer among Japanese postmenopausal women: Analysis by subsite and histologic subtype
SO INTERNATIONAL JOURNAL OF CANCER
LA English
DT Article
DE gastric cancer; height; weight; menstrual and reproductive factor; case-control study
ID population; parity; sex; carcinoma; pregnancy; features; history; young; age
AB To clarify whether reproductive factors have an impact on gastric cancer in Japanese females, a case-control study was conducted using data from the Hospital-based Epidemiologic Research Program at Aichi Cancer Center (HERPACC), Japan. The study subjects included 365 postmenopausal women with gastric cancer and 1,825 age-class frequency-matched noncancer outpatients presenting at Aichi Cancer Center in 1988-1998. Cases were further divided with regard to the anatomic subsite (upper third, middle third, lower third) and histologic subtypes (differentiated, nondifferentiated) and the association was evaluated using odds ratios (ORs) estimated by the logistic regression model, adjusting for potential confounding factors. A high body weight and corresponding body mass index at age 20 moderately increased the risk of gastric cancer, especially for middle third and nondifferentiated cancers. Risk fluctuation with early or late age at menarche and menopause and total duration of fertility was not consistent. Individuals with a high age at first parity tended to show decreased risk of cancer, irrespective of their subsite or histologic subtype. The ORs were decreased with a short average period of breastfeeding, especially for upper third and nondifferentiated cancers. From these results, however, it appears that height, weight, menstrual and reproductive factors have less impact on gastric cancer than environmental factors such as smoking and dietary habits or family history of gastric cancer. (C) 2002 Wiley-Liss. Inc.
C1 Aichi Canc Ctr, Res Inst, Div Epidemiol & Prevent, Chikusa Ku, Nagoya, Aichi 4648681, Japan.
   Aichi Canc Ctr, Dept Gastroenterol Surg, Nagoya, Aichi, Japan.
C3 Aichi Cancer Center; Aichi Cancer Center
RP Aichi Canc Ctr, Res Inst, Div Epidemiol & Prevent, Chikusa Ku, 1-1 Kanokoden, Nagoya, Aichi 4648681, Japan.
EM minoue@aichi-cc.jp
CR Ajiki W, 2001, JPN J CLIN ONCOL, V31, P410
   [Anonymous], 1993, GUT, V34, P1672
   BEAN JA, 1979, AM J EPIDEMIOL, V109, P181, DOI 10.1093/oxfordjournals.aje.a112673
   BERAL V, 1983, CIBA F SYMP, V96, P182
   Ferlay J, 2001, IARC CANCER BASE, V0, P0
   Fujiwara S, 1999, J CROSS CULT GERONTOL, V14, P273, DOI 10.1023/A:1006627908855
   FURUKAWA H, 1982, CANCER RES, V42, P5181
   FURUKAWA H, 1994, J SURG ONCOL, V55, P3, DOI 10.1002/jso.2930550103
   Hanai A, 1982, NATL CANCER INST MONOGR, V62, P3
   HANSSON LE, 1994, INT J CANCER, V57, P32, DOI 10.1002/ijc.2910570107
   HARRISON JD, 1991, BRIT J SURG, V78, P334, DOI 10.1002/bjs.1800780321
   Heuch I, 2000, CANCER CAUSE CONTROL, V11, P869, DOI 10.1023/A:1008975817061
   INOUE M, 1993, J SURG ONCOL, V53, P256, DOI 10.1002/jso.2930530414
   Inoue M, 1997, J CLIN EPIDEMIOL, V50, P69, DOI 10.1016/S0895-4356(96)00297-1
   INOUE M, 1995, CANCER CAUSE CONTROL, V6, P14, DOI 10.1007/BF00051676
   JALKANEN L, 1987, SCAND J SOC MED, V15, P191, DOI 10.1177/140349488701500311
   Japanese Gastric Cancer Association, 1998, GASTRIC CANCER, V1, P10
   KUSKOWSKAWOLK A, 1989, INT J OBESITY, V13, P441
   KVALE G, 1994, INT J EPIDEMIOL, V23, P691, DOI 10.1093/ije/23.4.691
   KVALE G, 1988, J EPIDEMIOL COMMUN H, V42, P30, DOI 10.1136/jech.42.1.30
   Lanciers S, 1999, INFECT DIS OBSTET GYNECOL, V7, P195, DOI 10.1155/S1064744999000332
   LAUREN P, 1965, ACTA PATHOL MIC SC, V64, P31, DOI 10.1111/apm.1965.64.1.31
   LAVECCHIA C, 1993, INT J CANCER, V53, P215, DOI 10.1002/ijc.2910530207
   LAVECCHIA C, 1990, INT J CANCER, V45, P275, DOI 10.1002/ijc.2910450212
   LAVECCHIA C, 1994, INT J CANCER, V59, P761, DOI 10.1002/ijc.2910590609
   LEVIN RM, 1992, PHARMACOLOGY, V45, P117, DOI 10.1159/000138987
   Lipworth L, 2000, JNCI-J NATL CANCER I, V92, P302, DOI 10.1093/jnci/92.4.302
   MAETA M, 1995, J SURG ONCOL, V58, P191, DOI 10.1002/jso.2930580310
   *MIN HLTH, 2000, VIT STAT JAP 1998, V0, P0
   Minami Y, 2000, PREV MED, V30, P363, DOI 10.1006/pmed.2000.0655
   MITSUDOMI T, 1989, WORLD J SURG, V13, P225, DOI 10.1007/BF01658407
   Muñoz N, 2001, INT J CANCER, V93, P417, DOI 10.1002/ijc.1333
   PALLI D, 1994, INT J CANCER, V56, P812, DOI 10.1002/ijc.2910560609
   PLESKO I, 1985, INT J CANCER, V36, P529, DOI 10.1002/ijc.2910360502
   Singh S, 1997, GUT, V40, P516, DOI 10.1136/gut.40.4.516
   *STAT CORP, 2001, STAT SOFTW SOFTW 7 0, V0, P0
   STEWART AW, 1987, AM J EPIDEMIOL, V125, P122, DOI 10.1093/oxfordjournals.aje.a114494
   Tajima Kazuo, 2000, ASIAN PAC J CANCER PREV, V1, P35
   Tretli S, 1999, EUR J CANCER PREV, V8, P115, DOI 10.1097/00008469-199904000-00005
   WALKER M, 1988, J EPIDEMIOL COMMUN H, V42, P299, DOI 10.1136/jech.42.3.299
   WU CW, 1990, CANCER-AM CANCER SOC, V65, P1396, DOI 10.1002/1097-0142(19900315)65:6<1396::AID-CNCR2820650625>3.0.CO;2-2
NR 41
TC 47
Z9 48
U1 0
U2 3
PU WILEY
PI HOBOKEN
PA 111 RIVER ST, HOBOKEN 07030-5774, NJ USA
SN 0020-7136
EI 1097-0215
J9 INT J CANCER
JI Int. J. Cancer
PD FEB 20
PY 2002
VL 97
IS 6
BP 833
EP 838
DI 10.1002/ijc.10149
PG 6
WC Oncology
SC Oncology
GA 515EU
UT WOS:000173483100020
PM 11857364
DA 2025-02-23
ER

PT J
AU Ngo, TH
   Barnard, RJ
   Tymchuk, CN
   Cohen, P
   Aronson, WJ
AF Ngo, TH
   Barnard, RJ
   Tymchuk, CN
   Cohen, P
   Aronson, WJ
TI Effect of diet and exercise on serum insulin, IGF-I, and IGFBP-1 levels and growth of LNCaP cells <i>in vitro</i> (United States)
SO CANCER CAUSES & CONTROL
LA English
DT Article
DE apoptosis; dietary fat; IGF-I axis; physical activity; prostate cancer
ID factor-binding-proteins; prostate-cancer risk; fat diet; hormone; axis; insulin-like-growth-factor-1; progression; receptor; humans
AB Objective: Accumulating evidence indicates that prostate cancer is associated with high levels of serum IGF-I. This study was conducted to determine whether a low-fat diet and exercise (DE) intervention may modulate the IGF axis and reduce prostate cancer cell growth in vitro. Methods: Fasting serum was obtained from 14 men (age 60 +/- 3 years) participating in an 11-day DE program and from eight similarly aged men who had followed the DE program for 14.2 +/- 1.7 years (long-term). Insulin, IGF-I, IGFBP-1, and IGFBP-3 were measured by ELISA, and serum was used to stimulate LNCaP cell growth in vitro. Results: Serum IGF-I levels decreased by 20% while IGFBP-1 increased by 53% after 11-day DE. In the long-term group, IGF-I was 55% lower, while IGFBP-1 was 150% higher relative to baseline. Serum insulin decreased by 25% after 11-day DE and was 68% lower in the long-term group, relative to baseline. No changes in serum IGFBP-3 were observed. Serum-stimulated LNCaP cell growth was reduced by 30% in post-11-day serum and by 44% in long-term serum relative to baseline. LNCaP cells incubated with post-DE serum showed increased apoptosis/necrosis, compared to baseline. Conclusions: A low-fat diet and exercise intervention induces in-vivo changes in the circulating IGF axis and is associated with reduced growth and enhanced apoptosis/necrosis of LNCaP tumor cells in vitro.
C1 Univ Calif Los Angeles, Dept Physiol Sci, Los Angeles, CA 90095 USA.
   Univ Calif Los Angeles, Dept Pediat, Los Angeles, CA 90095 USA.
   Univ Calif Los Angeles, Dept Urol, Los Angeles, CA 90095 USA.
C3 University of California System; University of California Los Angeles; University of California System; University of California Los Angeles; University of California System; University of California Los Angeles
RP Univ Calif Los Angeles, Dept Physiol Sci, 3219 Life Sci Bldg,621 Charles Young Dr, Los Angeles, CA 90095 USA.
EM jbar-nard@physci.ucla.edu
FU NCCIH NIH HHS [AT00151] Funding Source: Medline; NCI NIH HHS [CA42710] Funding Source: Medline; NIDDK NIH HHS [2R01 DK47591] Funding Source: Medline
CR BARNARD RJ, 1992, AM J CARDIOL, V69, P440, DOI 10.1016/0002-9149(92)90981-4
   Chan JM, 1998, SEMIN CANCER BIOL, V8, P263, DOI 10.1006/scbi.1998.0075
   Chan JM, 1998, SCIENCE, V279, P563, DOI 10.1126/science.279.5350.563
   COHEN P, 1994, HORM METAB RES, V26, P81, DOI 10.1055/s-2007-1000777
   Cohen P, 1998, JNCI-J NATL CANCER I, V90, P876, DOI 10.1093/jnci/90.12.876
   Cohen P, 2000, GROWTH HORM IGF RES, V10, P297, DOI 10.1054/ghir.2000.0171
   CollettSolberg PF, 1996, ENDOCRIN METAB CLIN, V25, P591, DOI 10.1016/S0889-8529(05)70342-X
   CONOVER CA, 1992, J CLIN ENDOCR METAB, V74, P1355, DOI 10.1210/jc.74.6.1355
   CONOVER CA, 1990, DIABETES, V39, P1251, DOI 10.2337/diabetes.39.10.1251
   Ferry RJ, 1999, HORM METAB RES, V31, P192, DOI 10.1055/s-2007-978719
   Fradet Y, 1999, EUR UROL, V35, P388, DOI 10.1159/000019913
   GIOVANNUCCI E, 1993, J NATL CANCER I, V85, P1571, DOI 10.1093/jnci/85.19.1571
   GRIFFITHS G, 1995, TRENDS CELL BIOL, V5, P9, DOI 10.1016/S0962-8924(00)88926-6
   HAENSZEL W, 1968, JNCI-J NATL CANCER I, V40, P43
   HARP J, 1989, CLIN RES, V37, P0
   IWAMURA M, 1993, PROSTATE, V22, P243, DOI 10.1002/pros.2990220307
   Kaplan PJ, 1999, CANCER RES, V59, P2203
   KATZ LEL, 1995, ENDOCRINOLOGIST, V5, P36
   KONDO Y, 1994, CANCER RES, V54, P6129
   LEROITH D, 1995, ENDOCR REV, V16, P143, DOI 10.1210/er.16.2.143
   Mantzoros CS, 1997, BRIT J CANCER, V76, P1115, DOI 10.1038/bjc.1997.520
   Ornish DM, 2001, UROLOGY, V57, P200, DOI 10.1016/S0090-4295(00)00974-2
   PHILLIPS LS, 1990, P NUTR SOC, V49, P451, DOI 10.1079/PNS19900053
   PHILLIPS LS, 1991, DIABETES, V40, P1525, DOI 10.2337/diabetes.40.11.1525
   Ritchie CK, 1997, ENDOCRINOLOGY, V138, P1145, DOI 10.1210/en.138.3.1145
   Rosen CJ, 2000, ENDOCRINE, V12, P197, DOI 10.1385/ENDO:12:2:197
   ROSENTHAL MB, 1985, AM J MED, V78, P23, DOI 10.1016/0002-9343(85)90456-5
   Signorello LB, 1999, J NATL CANCER I, V91, P1965, DOI 10.1093/jnci/91.22.1965
   Singh MAF, 1999, AM J PHYSIOL-ENDOC M, V277, P0
   SMITH WJ, 1995, J CLIN ENDOCR METAB, V80, P443, DOI 10.1210/jc.80.2.443
   Stattin P, 2000, J NATL CANCER I, V92, P1910, DOI 10.1093/jnci/92.23.1910
   SUIKKARI AM, 1988, J CLIN ENDOCR METAB, V66, P266, DOI 10.1210/jcem-66-2-266
   Tymchuk CN, 1998, NUTR CANCER, V31, P127, DOI 10.1080/01635589809514691
   Tymchuk CN, 2001, J UROLOGY, V166, P1185, DOI 10.1016/S0022-5347(05)65943-5
   TYMCHUK CN, 2002, IN PRESS NUTR CANC, V0, P0
   UNDERWOOD LE, 1994, HORM RES, V42, P145, DOI 10.1159/000184187
   WANG Y, 1995, J NATL CANCER I, V87, P1456, DOI 10.1093/jnci/87.19.1456
   WHITTEMORE AS, 1995, JNCI-J NATL CANCER I, V87, P652, DOI 10.1093/jnci/87.9.652
   Wolk A, 1998, J NATL CANCER I, V90, P911, DOI 10.1093/jnci/90.12.911
   Yu H, 2000, JNCI-J NATL CANCER I, V92, P1472, DOI 10.1093/jnci/92.18.1472
NR 40
TC 96
Z9 102
U1 1
U2 5
PU SPRINGER
PI DORDRECHT
PA VAN GODEWIJCKSTRAAT 30, 3311 GZ DORDRECHT, NETHERLANDS
SN 0957-5243
EI 1573-7225
J9 CANCER CAUSE CONTROL
JI Cancer Causes Control
PD DEC 15
PY 2002
VL 13
IS 10
BP 929
EP 935
DI 10.1023/A:1021911517010
PG 7
WC Oncology; Public, Environmental & Occupational Health
SC Oncology; Public, Environmental & Occupational Health
GA 634EZ
UT WOS:000180328200006
PM 12588089
DA 2025-02-23
ER

PT J
AU Voskuil, DW
   Kampman, E
   Grubben, MJAL
   Kok, F
   Nagengast, FM
   Vasen, HFA
   van 't Veer, P
AF Voskuil, DW
   Kampman, E
   Grubben, MJAL
   Kok, F
   Nagengast, FM
   Vasen, HFA
   van 't Veer, P
TI Meat consumption and meat preparation in relation to colorectal adenomas among sporadic and HNPCC family patients in The Netherlands
SO EUROPEAN JOURNAL OF CANCER
LA English
DT Article
DE colorectal adenomas; hereditary; sporadic; HNPCC; case control study; meat; preparation; heterocyclic amines
ID heterocyclic amines; tumor spectrum; cancer risk; k-ras; mutations; diet; polyposis; history
AB Meat consumption and meat preparation methods are thought to be associated with the risk of sporadic colorectal cancer, and possibly adenomas. As the same somatic mutations occur in sporadic adenomas and hereditary non-polyposis colorectal cancer (HNPCC)-related adenomas, similar exogenous factors may play a role in the development of both types of adenoma. In a case control study among 57 sporadic colorectal adenoma cases and 62 adenoma cases from HNPCC families (and 148 adenoma-free controls) from the Netherlands, we examined whether meat consumption and preparation are similarly associated with sporadic and suspected HNPCC colorectal adenomas. Frequency of meat consumption was not significantly associated with adenoma risk in our population of sporadic and HNPCC family cases and controls (Odds Ratios (OR) for high versus low consumption were 1.0 and 0.6, respectively). Interestingly, consumption of red meat and specific preparation methods (i.e., "not adding any water" and "closed lid with most meat types") slightly, but non-significantly, increased the risk of adenomas in the sporadic group only (OR, 95% Confidence Interval (Cl): 4.1, 0.7-23.0, 2.0, 0.6-6.5 and 2.6, 0.9-7.2, respectively). This is the first study to examine possible differences or similarities in risk factors for sporadic and HNPCC colorectal carcinogenesis. Our results do not provide support for meat consumption as a risk factor for adenoma formation in HNPCC family members. Some characteristics of habitual meat preparation in the Netherlands may, however, increase the risk of sporadic adenomas. (C) 2002 Elsevier Science Ltd. All rights reserved.
C1 Univ Wageningen & Res Ctr, Div Human Nutr & Epidemiol, NL-6700 EV Wageningen, Netherlands.
   Univ Nijmegen, Med Ctr St Radboud, Dept Gastroenterol, NL-6500 HB Nijmegen, Netherlands.
   Netherlands Fdn Detect Hereditary Tumors, NL-2333 AA Leiden, Netherlands.
C3 Wageningen University & Research; Radboud University Nijmegen
RP Univ Wageningen & Res Ctr, Div Human Nutr & Epidemiol, POB 8129, NL-6700 EV Wageningen, Netherlands.
EM pieter.vantveer@staff.nutepi.wau.nl
CR AALTONEN LA, 1993, SCIENCE, V260, P812, DOI 10.1126/science.8484121
   Andreyev HJN, 1998, J NATL CANCER I, V90, P675, DOI 10.1093/jnci/90.9.675
   [Anonymous], 1997, FOOD NUTR PREV CANC, V0, P0
   Augustsson K, 1997, CARCINOGENESIS, V18, P1931, DOI 10.1093/carcin/18.10.1931
   DeStefani E, 1997, INT J ONCOL, V10, P573
   DEVERDIER MG, 1991, INT J CANCER, V49, P520, DOI 10.1002/ijc.2910490408
   FEARON ER, 1990, CELL, V61, P759, DOI 10.1016/0092-8674(90)90186-I
   GIOVANNUCCI E, 1992, JNCI-J NATL CANCER I, V84, P91, DOI 10.1093/jnci/84.2.91
   Huang J, 1996, P NATL ACAD SCI USA, V93, P9049, DOI 10.1073/pnas.93.17.9049
   INT AGCY RES CANC, 1993, IARC MONOG EVAL CARC, V56, P245
   KAKIUCHI H, 1995, P NATL ACAD SCI USA, V92, P910, DOI 10.1073/pnas.92.3.910
   Konishi M, 1996, GASTROENTEROLOGY, V111, P307, DOI 10.1053/gast.1996.v111.pm8690195
   KUNE GA, 1991, NUTR CANCER, V16, P25, DOI 10.1080/01635589109514137
   Liu B, 1996, NAT MED, V2, P169, DOI 10.1038/nm0296-169
   Losi L, 1997, INT J CANCER, V74, P94, DOI 10.1002/(SICI)1097-0215(19970220)74:1<94::AID-IJC16>3.0.CO;2-I
   LYNCH HT, 1993, GASTROENTEROLOGY, V104, P1535, DOI 10.1016/0016-5085(93)90368-M
   MACOUARTMOULIN G, 1987, INT J CANCER, V40, P179, DOI 10.1002/ijc.2910400209
   Menko F H, 1993, GASTROENTEROLOGY, V104, P946
   NEUGUT AI, 1993, ANN INTERN MED, V118, P91, DOI 10.7326/0003-4819-118-2-199301150-00002
   Norat T, 2001, NUTR REV, V59, P37, DOI 10.1111/j.1753-4887.2001.tb06974.x
   Ocke MC, 1997, INT J EPIDEMIOL, V26, PS37, DOI 10.1093/ije/26.suppl_1.S37
   Potter JD, 1996, CANCER CAUSE CONTROL, V7, P127, DOI 10.1007/BF00115644
   ProbstHensch NM, 1997, CANCER CAUSE CONTROL, V8, P175, DOI 10.1023/A:1018416128894
   Sandhu MS, 2001, CANCER EPIDEM BIOMAR, V10, P439
   SANDLER RS, 1993, JNCI-J NATL CANCER I, V85, P884, DOI 10.1093/jnci/85.11.884
   Sinha R, 1999, CANCER RES, V59, P4320
   Tannergard P, 1997, HUM GENET, V101, P51, DOI 10.1007/s004390050585
   VASEN HFA, 1994, GUT, V35, P1262, DOI 10.1136/gut.35.9.1262
   VASEN HFA, 1990, INT J CANCER, V46, P31, DOI 10.1002/ijc.2910460108
   VASEN HFA, 1991, DIS COLON RECTUM, V34, P424, DOI 10.1007/BF02053699
   Voskuil DW, 1999, CANCER EPIDEM BIOMAR, V8, P809
   Voskuil DW, 1997, INT J CANCER, V72, P205, DOI 10.1002/(SICI)1097-0215(19970717)72:2<205::AID-IJC1>3.0.CO;2-V
   Voskuil DW, 2000, DIGEST DIS SCI, V45, P2187, DOI 10.1023/A:1026485117125
NR 33
TC 33
Z9 34
U1 0
U2 0
PU ELSEVIER SCI LTD
PI OXFORD
PA THE BOULEVARD, LANGFORD LANE, KIDLINGTON, OXFORD OX5 1GB, OXON, ENGLAND
SN 0959-8049
EI 1879-0852
J9 EUR J CANCER
JI Eur. J. Cancer
PD NOV 15
PY 2002
VL 38
IS 17
BP 2300
EP 2308
DI 10.1016/S0959-8049(02)00455-0
PG 9
WC Oncology
SC Oncology
GA 624WB
UT WOS:000179783700021
PM 12441267
DA 2025-02-23
ER

PT J
AU Flood, A
   Caprario, L
   Chaterjee, N
   Lacey, JV
   Schairer, C
   Schatzkin, A
AF Flood, A
   Caprario, L
   Chaterjee, N
   Lacey, JV
   Schairer, C
   Schatzkin, A
TI Folate, methionine, alcohol, and colorectal cancer in a prospective study of women in the United States
SO CANCER CAUSES & CONTROL
LA English
DT Article
DE alcohol; colorectal cancer; DNA methylation; folate; methionine
ID nested case-control; adenoma-carcinoma sequence; colon-cancer; cigarette-smoking; risk-factors; dna methylation; japanese men; life-style; methylenetetrahydrofolate reductase; plasma folate
AB Objective: We investigated the associations of folate, methionine, and alcohol intake, as well as combinations of these factors, with risk of colorectal cancer (CRC). Methods: We assessed diet using a 62-item food-frequency questionnaire among 45,264 women in the Breast Cancer Detection Demonstration Project (BCDDP) Follow-up Study. After an average of 8.5 years of follow-up, 490 cases of CRC were identified. Results: Dietary folate showed only a slight inverse association with the risk of CRC (RR = 0.86, 95% CI 0.65-1.13 for high vs. low quintile, p for trend = 0.14), and the association for total folate was null. Consuming more than two servings of alcohol per day was only slightly associated with CRC in this cohort (RR = 1.16, 95% CI 0.63-2.14). Combinations of high alcohol and low total folate did not result in a higher risk of CRC. There was no association between methionine and colorectal cancer. Conclusions: This study shows limited association between alcohol intake and CRC. The non-association of total folate and methionine with CRC, and the null results from the combined folate and alcohol analyses, suggest that what effect alcohol may have on CRC is unrelated to the methyl-group metabolism pathway.
C1 NCI, Div Canc Epidemiol & Genet, Bethesda, MD 20892 USA.
C3 National Institutes of Health (NIH) - USA; NIH National Cancer Institute (NCI); NIH National Cancer Institute- Division of Cancer Epidemiology & Genetics
RP Flood, A (corresponding author), NCI, Div Canc Epidemiol & Genet, 6120 Execut Blvd,MSC 7232, Bethesda, MD 20892 USA.
CR Ainsworth BE, 2000, MED SCI SPORT EXER, V32, PS498, DOI 10.1097/00005768-200009001-00009
   Baron JA, 1998, J NATL CANCER I, V90, P57, DOI 10.1093/jnci/90.1.57
   BIRD CL, 1995, CANCER EPIDEM BIOMAR, V4, P709
   BLOCK G, 1986, AM J EPIDEMIOL, V124, P453, DOI 10.1093/oxfordjournals.aje.a114416
   Block G, 1990, EPIDEMIOLOGY, V1, P58, DOI 10.1097/00001648-199001000-00013
   BOUTRON MC, 1995, AM J EPIDEMIOL, V141, P1038
   BoutronRuault MC, 1996, NUTR CANCER, V26, P337, DOI 10.1080/01635589609514489
   Breuer-Katschinski B, 2000, DIGEST DIS SCI, V45, P487, DOI 10.1023/A:1005432804902
   Cerhan JR, 1998, CANCER CAUSE CONTROL, V9, P311, DOI 10.1023/A:1008877204830
   CHOI SY, 1991, INT J CANCER, V49, P381, DOI 10.1002/ijc.2910490312
   Chyou PH, 1996, ANN EPIDEMIOL, V6, P276, DOI 10.1016/S1047-2797(96)00047-6
   COUNTS JL, 1995, CELL, V83, P13, DOI 10.1016/0092-8674(95)90228-7
   Faivre J, 1997, EUR J CANCER PREV, V6, P127
   Flood A, 2000, JNCI-J NATL CANCER I, V92, P1706, DOI 10.1093/jnci/92.21.1706
   FLOOD A, 2002, IN PRESS AM J CLIN N, V0, P0
   FREUDENHEIM JL, 1991, INT J EPIDEMIOL, V20, P368, DOI 10.1093/ije/20.2.368
   GIOVANNUCCI E, 1995, JNCI-J NATL CANCER I, V87, P265, DOI 10.1093/jnci/87.4.265
   GIOVANNUCCI E, 1993, J NATL CANCER I, V85, P875, DOI 10.1093/jnci/85.11.875
   Giovannucci E, 1998, ANN INTERN MED, V129, P517, DOI 10.7326/0003-4819-129-7-199810010-00002
   Glynn SA, 1996, CANCER EPIDEM BIOMAR, V5, P487
   HONJO S, 1995, JPN J CANCER RES, V86, P1019, DOI 10.1111/j.1349-7006.1995.tb03015.x
   Hsing AW, 1998, INT J CANCER, V77, P549, DOI 10.1002/(SICI)1097-0215(19980812)77:4<549::AID-IJC13>3.0.CO;2-1
   Kahn HS, 1998, J GEN INTERN MED, V13, P303, DOI 10.1046/j.1525-1497.1998.00095.x
   Kato I, 1999, BRIT J CANCER, V79, P1917, DOI 10.1038/sj.bjc.6690305
   Kipnis V, 1999, AM J EPIDEMIOL, V150, P642, DOI 10.1093/oxfordjournals.aje.a010063
   LeMarchand L, 1997, CANCER RES, V57, P4787
   Levi F, 2000, EUR J CANCER, V36, P2115, DOI 10.1016/S0959-8049(00)00195-7
   Longnecker MP, 1996, EPIDEMIOLOGY, V7, P275, DOI 10.1097/00001648-199605000-00010
   Ma J, 1999, CANCER EPIDEM BIOMAR, V8, P825
   Ma J, 1997, CANCER RES, V57, P1098
   MARTINEZ ME, 1995, JNCI-J NATL CANCER I, V87, P274, DOI 10.1093/jnci/87.4.274
   MEYER F, 1993, AM J EPIDEMIOL, V138, P225, DOI 10.1093/oxfordjournals.aje.a116851
   Momparler RL, 2000, J CELL PHYSIOL, V183, P145, DOI 10.1002/(SICI)1097-4652(200005)183:2<145::AID-JCP1>3.0.CO;2-V
   Munoz SE, 1998, EUR J CANCER PREV, V7, P207, DOI 10.1097/00008469-199806000-00005
   Murata M, 1996, CANCER DETECT PREV, V20, P557
   Nagata C, 1999, DIS COLON RECTUM, V42, P337, DOI 10.1007/BF02236350
   *NAT CANC I INF MA, 1994, BLOCK DIET DAT SYST, V0, P0
   POTTER JD, 1986, JNCI-J NATL CANCER I, V76, P557, DOI 10.1093/jnci/76.4.557
   Rampersaud GC, 2000, AM J CLIN NUTR, V72, P998
   Slattery ML, 1997, NUTR CANCER, V28, P52, DOI 10.1080/01635589709514553
   Slattery ML, 1999, AM J EPIDEMIOL, V150, P869, DOI 10.1093/oxfordjournals.aje.a010092
   Slattery ML, 1999, CANCER EPIDEM BIOMAR, V8, P513
   Su LJ, 2001, ANN EPIDEMIOL, V11, P65, DOI 10.1016/S1047-2797(00)00188-5
   Tavani A, 1998, NUTR CANCER, V30, P213, DOI 10.1080/01635589809514666
   Todoroki Isao, 1995, ANNALS OF EPIDEMIOLOGY, V5, P478, DOI 10.1016/1047-2797(95)00064-X
   Tsugane S, 1999, AM J EPIDEMIOL, V150, P1201, DOI 10.1093/oxfordjournals.aje.a009946
   Ulrich CM, 1999, CANCER EPIDEM BIOMAR, V8, P659
   [World Cancer Research Fund American Institute for Cancer Research], 1997, FOOD NUTR PREV CANC, V0, P0
   Yamada K, 1997, CANCER CAUSE CONTROL, V8, P780, DOI 10.1023/A:1018491607454
NR 49
TC 47
Z9 59
U1 0
U2 7
PU KLUWER ACADEMIC PUBL
PI DORDRECHT
PA VAN GODEWIJCKSTRAAT 30, 3311 GZ DORDRECHT, NETHERLANDS
SN 0957-5243
EI 
J9 CANCER CAUSE CONTROL
JI Cancer Causes Control
PD AUG 15
PY 2002
VL 13
IS 6
BP 551
EP 561
DI 10.1023/A:1016330609603
PG 11
WC Oncology; Public, Environmental & Occupational Health
SC Oncology; Public, Environmental & Occupational Health
GA 573AU
UT WOS:000176807800009
PM 12195645
DA 2025-02-23
ER

PT J
AU Bosetti, C
   Negri, E
   Kolonel, L
   Ron, E
   Franceschi, S
   Preston-Martin, S
   McTiernan, A
   Dal Maso, L
   Mark, SD
   Mabuchi, K
   Land, C
   Jin, F
   Wingren, G
   Galanti, MR
   Hallquist, A
   Glattre, E
   Lund, E
   Levi, F
   Linos, D
   La Vecchia, C
AF Bosetti, C
   Negri, E
   Kolonel, L
   Ron, E
   Franceschi, S
   Preston-Martin, S
   McTiernan, A
   Dal Maso, L
   Mark, SD
   Mabuchi, K
   Land, C
   Jin, F
   Wingren, G
   Galanti, MR
   Hallquist, A
   Glattre, E
   Lund, E
   Levi, F
   Linos, D
   La Vecchia, C
TI A pooled analysis of case-control studies of thyroid cancer. VII. Cruciferous and other vegetables (International)
SO CANCER CAUSES & CONTROL
LA English
DT Article
DE case-control studies; diet; meta-analysis; pooled analysis; thyroid cancer; vegetables
ID history; women; risk; disease; consumption; papillary; hawaii; fruit; diet
AB Objective: To investigate the association between cruciferous and other vegetables and thyroid cancer risk we systematically reanalyzed the original data from 11 case-control studies conducted in the US, Asia, and Europe. Methods: A total of 2241 cases (1784 women, 457 men) and 3716 controls (2744 women, 972 men) were included. Odds ratios (OR) and the corresponding 95% confidence intervals (CI) were estimated for each study by logistic regression models, conditioned on age and sex, and adjusted for history of goiter, thyroid nodules or adenomas, and radiation. Summary ORs for all studies combined were computed as the weighted average of the estimates from each study. Results: A decreased risk for the highest level of cruciferous vegetable intake, as compared to the lowest, was observed in Los Angeles, Hawaii, Connecticut, southeastern Sweden, Tromso, and Switzerland; the OR were above unity in Japan and Uppsala, whereas no material association was found in northern Sweden, Italy, or Greece. The OR values for all studies combined were 0.87 (95% CI 0.75-1.01) for moderate and 0.94 (95% CI 0.80-1.10) for high cruciferous vegetables intake. The results were similar in studies from iodine-rich areas and endemic goiter areas, and were consistent when the analysis was restricted to papillary carcinomas and women. The summary OR values for vegetables other than cruciferous were 1.04 (0.88-1.22) for moderate and 0.82 (0.69-0.98) for high consumption. Conclusions: This combined analysis indicates that cruciferous vegetables are not positively related to thyroid cancer risk. Their effect does not seem to be substantially different from that of other vegetables, which appear to be protective on this cancer.
C1 Mario Negri Inst Pharmacol Res, Lab Gen Epidemiol, I-20157 Milan, Italy.
   Univ Hawaii Manoa, Canc Res Ctr Hawaii, Honolulu, HI 96813 USA.
   NCI, Div Canc Epidemiol & Genet, Rockville, MD 20852 USA.
   Int Agcy Res Canc, Field & Intervent Studies Unit, F-693702 Lyon 08, France.
   Univ So Calif, Keck Sch Med, Dept Prevent Med, Los Angeles, CA 90033 USA.
   Fred Hutchinson Canc Res Ctr, Seattle, WA 98109 USA.
   Ctr Riferimento Oncol, I-33081 Aviano, PN, Italy.
   Radiat Effects Res Fdn, Hiroshima 732, Japan.
   Shanghai Canc Inst, Shanghai, Peoples R China.
   Linkoping Univ, Fac Hlth Sci, Dept Hlth & Environm, Div Environm & Occupat Med, SE-58185 Linkoping, Sweden.
   Univ Hosp, Dept Canc Epidemiol, SE-57185 Uppsala, Sweden.
   Karolinska Inst, Dept Oncol, SE-11235 Stockholm, Sweden.
   Stockholms Sjukhem, SE-11235 Stockholm, Sweden.
   Canc Registry Norway, NO-3010 Oslo, Norway.
   Inst Univ Med Sociale & Prevent, Registre Vaudois Tumeurs, CH-1011 Lausanne, Switzerland.
   Inst Prevent Med, GR-14561 Kifisia, Greece.
   Univ Milan, Ist Stat Med & Biometria, I-20133 Milan, Italy.
   Univ Tromso, Inst Community Med, NO-9037 Tromso, Norway.
C3 Istituto di Ricerche Farmacologiche Mario Negri IRCCS; Cancer Research Center of Hawaii; University of Hawaii System; University of Hawaii Manoa; National Institutes of Health (NIH) - USA; NIH National Cancer Institute (NCI); NIH National Cancer Institute- Division of Cancer Epidemiology & Genetics; World Health Organization; International Agency for Research on Cancer (IARC); University of Southern California; Fred Hutchinson Cancer Center; IRCCS Aviano (CRO); Radiation Effects Research Foundation - Japan; Shanghai Jiao Tong University; Linkoping University; Uppsala University; Uppsala University Hospital; Karolinska Institutet; University of Oslo; University of Milan; UiT The Arctic University of Tromso
RP Mario Negri Inst Pharmacol Res, Lab Gen Epidemiol, Via Eritrea 62, I-20157 Milan, Italy.
EM evanegri@marionegri.it; eron@exchange.nih.gov
CR [Anonymous], 1997, IARC SCI PUBLICATION, V0, P0
   BEECHER CWW, 1994, AM J CLIN NUTR, V59, P1166S, DOI 10.1093/ajcn/59.5.1166S
   BIRT DF, 1987, CARCINOGENESIS, V8, P913, DOI 10.1093/carcin/8.7.913
   Bosetti C, 2001, CANCER CAUSE CONTROL, V12, P375, DOI 10.1023/A:1011267123398
   Breslow NE, 1980, STAT METHODS CANC RE, VI, P32
   DAVANZO B, 1995, CANCER EPIDEM BIOMAR, V4, P193
   Ermans AM, 1980, ROLE OF CASSAVA IN THE ETIOLOGY OF ENDEMIC GOITER AND CRETINISM, V0, P0
   EVERED DC, 1985, LANCET, V1, P1289
   Franceschi S, 1999, CANCER CAUSE CONTROL, V10, P583, DOI 10.1023/A:1008907227706
   FRANCESCHI S, 1991, INT J CANCER, V48, P395, DOI 10.1002/ijc.2910480315
   Galanti MR, 1996, CANCER EPIDEM BIOMAR, V5, P425
   Galanti MR, 1997, CANCER CAUSE CONTROL, V8, P205, DOI 10.1023/A:1018424430711
   GLATTRE E, 1993, CANCER CAUSE CONTROL, V4, P11, DOI 10.1007/BF00051708
   GOODMAN MT, 1988, CANCER-AM CANCER SOC, V61, P1272, DOI 10.1002/1097-0142(19880315)61:6<1272::AID-CNCR2820610636>3.0.CO;2-8
   Hallquist A, 1994, EUR J CANCER PREV, V3, P481, DOI 10.1097/00008469-199411000-00005
   KANNO J, 1990, TOXICOL PATHOL, V18, P239, DOI 10.1177/019262339001800202
   KOLONEL LN, 1990, CANCER CAUSE CONTROL, V1, P223, DOI 10.1007/BF00117474
   La Vecchia C, 1999, INT J CANCER, V82, P151, DOI 10.1002/(SICI)1097-0215(19990702)82:1<151::AID-IJC25>3.0.CO;2-9
   LEVI F, 1993, ONCOLOGY, V50, P309
   Levi F, 1999, EUR J CANCER PREV, V8, P381, DOI 10.1097/00008469-199910000-00004
   LINDSAY S, 1966, ARCH PATHOL, V81, P308
   LINOS A, 1989, ACTA CHIR SCAND, V155, P317
   MCTIERNAN AM, 1984, JNCI-J NATL CANCER I, V73, P575
   Negri E, 1999, CANCER CAUSE CONTROL, V10, P131, DOI 10.1023/A:1008851613024
   PRESTONMARTIN S, 1993, CANCER CAUSE CONTROL, V4, P431, DOI 10.1007/BF00050862
   PRESTONMARTIN S, 1987, BRIT J CANCER, V55, P191, DOI 10.1038/bjc.1987.36
   RON E, 1987, JNCI-J NATL CANCER I, V79, P1
   Rothman KJ, 1998, MODERN EPIDEMIOLOGY, Vsecond, P0
   Schottenfeld D, 1996, CANCER EPIDEMIOLOGY AND PREVENTION, V2nd, P1000
   SQUATRITO S, 1981, J ENDOCRINOL INVEST, V4, P295, DOI 10.1007/BF03349447
   Steinmetz KA, 1996, J AM DIET ASSOC, V96, P1027, DOI 10.1016/S0002-8223(96)00273-8
   WATTENBERG LW, 1983, CANCER RES, V43, P2448
   WILLIAMS ED, 1977, CANCER-AM CANCER SOC, V39, P215, DOI 10.1002/1097-0142(197701)39:1<215::AID-CNCR2820390134>3.0.CO;2-#
   WILLIAMS ED, 1979, CLIN ENDOCRINOL META, V8, P193, DOI 10.1016/S0300-595X(79)80017-1
   WINGREN G, 1993, AM J EPIDEMIOL, V138, P482, DOI 10.1093/oxfordjournals.aje.a116882
NR 36
TC 51
Z9 59
U1 0
U2 12
PU SPRINGER
PI DORDRECHT
PA VAN GODEWIJCKSTRAAT 30, 3311 GZ DORDRECHT, NETHERLANDS
SN 0957-5243
EI 1573-7225
J9 CANCER CAUSE CONTROL
JI Cancer Causes Control
PD OCT 15
PY 2002
VL 13
IS 8
BP 765
EP 775
DI 10.1023/A:1020243527152
PG 11
WC Oncology; Public, Environmental & Occupational Health
SC Oncology; Public, Environmental & Occupational Health
GA 594RC
UT WOS:000178063700010
PM 12420956
DA 2025-02-23
ER

PT J
AU Hu, JF
   Mao, Y
   Dryer, D
   White, K
AF Hu, JF
   Mao, Y
   Dryer, D
   White, K
TI Risk factors for lung cancer among Canadian women who have never smoked
SO CANCER DETECTION AND PREVENTION
LA English
DT Article
DE risk factors; lung cancer; never-smokers; odds ratio; diet; logistic regression
ID environmental tobacco-smoke; multicenter case-control; united-states; nonsmoking women; socioeconomic-status; tea consumption; black tea; dietary factors; fat intake; follow-up
AB Risk factors for lung cancer among women who had never smoked were assessed in a case-control study of 161 newly diagnosed histologically confirmed cases and 483 population controls between 1994 and 1997 in eight Canadian provinces. Measurement included socio-economic status, smoking habits, alcohol use, diet, residential and occupational histories and exposure to environmental tobacco smoke (ETS). Dose-response associations were observed for consumption of tea, adjusted odds ratios (ORs) 0.6 (95% confidence interval (CI) = 0.3-0.9) for 1-7 cups per week and 0.4 (95% CI = 0.2-0.7) for greater than or equal to8 cups per week (P = 0.0008), and smoked meat, adjusted ORs 1.3 (95% CI = 0.8-2.3) for 0.5 slice per week and 2.1 (95% CI = 1.1-4.0) for 0.5 slice per week (P = 0.02). Regular use of shortening in cooking was also related to lung cancer. Increased ORs with borderline significance were found for total consumption of meat, eggs or French fries and fried potatoes. Passive exposure to ETS at home (or at work) may be associated with lung cancer risk among never-smoker women; the adjusted ORs were 0.7 (95 % CI = 0.2-2.3), 1.2 (95% CI = 0.4-3.2), 1.5 (95 % CI = 0.5-4.0) for 1-16, 17-30, and 31 or more years of combined residential and/or occupational ETS exposure, respectively, with a similar pattern for smoker-years of ETS exposure. Crown Copyright (C) 2002 Published by Elsevier Science Ltd. on behalf of International Society for Preventive Oncology. All rights reserved.
C1 Hlth Canada, Ctr Chron Dis Prevent & Control, Populat & Publ Hlth Branch, Ottawa, ON K1A 0L2, Canada.
   Hlth Canada, Strateg Policy Directorate, Populat & Publ Hlth Branch, Ottawa, ON K1A 0L2, Canada.
   Prince Edward Isl Canc Registry & Oncol Clin, Charlottetown, PE PE1, Canada.
C3 Health Canada; Health Canada
RP Mao, Y (corresponding author), Hlth Canada, Ctr Chron Dis Prevent & Control, Populat & Publ Hlth Branch, Tunneys Pasture AL0601C1, Ottawa, ON K1A 0L2, Canada.
CR ALAVANJA MCR, 1992, AM J EPIDEMIOL, V136, P623, DOI 10.1093/oxfordjournals.aje.a116542
   ALAVANJA MCR, 1993, J NATL CANCER I, V85, P1906, DOI 10.1093/jnci/85.23.1906
   Axelsson G, 1996, INT J EPIDEMIOL, V25, P32, DOI 10.1093/ije/25.1.32
   Bandera EV, 1997, CANCER CAUSE CONTROL, V8, P828, DOI 10.1023/A:1018456127018
   Bennett WP, 1999, JNCI-J NATL CANCER I, V91, P2009, DOI 10.1093/jnci/91.23.2009
   BLOCK G, 1986, AM J EPIDEMIOL, V124, P453, DOI 10.1093/oxfordjournals.aje.a114416
   Boffetta P, 1999, INT J CANCER, V83, P635, DOI 10.1002/(SICI)1097-0215(19991126)83:5<635::AID-IJC12>3.0.CO;2-E
   Boffetta P, 1998, J NATL CANCER I, V90, P1440, DOI 10.1093/jnci/90.19.1440
   Brennan P, 2000, CANCER CAUSE CONTROL, V11, P49, DOI 10.1023/A:1008909519435
   Breslow RA, 2000, CANCER CAUSE CONTROL, V11, P419, DOI 10.1023/A:1008996208313
   Brownson RC, 1998, EPIDEMIOL REV, V20, P218, DOI 10.1093/oxfordjournals.epirev.a017982
   Brownson RC, 1997, INT J EPIDEMIOL, V26, P256, DOI 10.1093/ije/26.2.256
   CANDELORA EC, 1992, NUTR CANCER, V17, P263, DOI 10.1080/01635589209514195
   COPELAND KT, 1977, AM J EPIDEMIOL, V105, P488, DOI 10.1093/oxfordjournals.aje.a112408
   DeStefani E, 1997, INT J CANCER, V71, P760, DOI 10.1002/(SICI)1097-0215(19970529)71:5<760::AID-IJC12>3.0.CO;2-C
   DOLL R, 1952, BMJ-BRIT MED J, V2, P1271, DOI 10.1136/bmj.2.4797.1271
   FRASER GE, 1991, AM J EPIDEMIOL, V133, P683, DOI 10.1093/oxfordjournals.aje.a115943
   General Register Office, 1966, CLASS OCC 1966, V0, P0
   HEILBRUN LK, 1986, BRIT J CANCER, V54, P677, DOI 10.1038/bjc.1986.226
   HEIN HO, 1992, DAN MED BULL, V39, P173
   *HLTH WELF CAN, 1988, NUTR VAL SOM COMM FO, V0, P0
   Ho C-T, 1997, P213, V0, P0
   JAIN M, 1990, INT J CANCER, V45, P287, DOI 10.1002/ijc.2910450214
   Johnson KC, 1998, ENVIRONMETRICS, V9, P495, DOI 10.1002/(SICI)1099-095X(199809/10)9:5<495::AID-ENV318>3.0.CO;2-H
   KALANDIDI A, 1990, CANCER CAUSE CONTROL, V1, P15, DOI 10.1007/BF00053179
   Katiyar SK, 1996, INT J ONCOL, V8, P221
   KELLER JE, 1993, ENVIRON RES, V60, P1, DOI 10.1006/enrs.1993.1001
   Knekt P, 1997, AM J EPIDEMIOL, V146, P223, DOI 10.1093/oxfordjournals.aje.a009257
   Ko YC, 1997, INT J EPIDEMIOL, V26, P24, DOI 10.1093/ije/26.1.24
   KOO LC, 1988, NUTR CANCER, V11, P155, DOI 10.1080/01635588809513983
   LAVECCHIA C, 1992, NUTR CANCER, V17, P27, DOI 10.1080/01635589209514170
   Mao Y, 2001, INT J EPIDEMIOL, V30, P809, DOI 10.1093/ije/30.4.809
   MAYNE ST, 1994, J NATL CANCER I, V86, P33, DOI 10.1093/jnci/86.1.33
   Mayne ST, 1999, CANCER EPIDEM BIOMAR, V8, P1065
   *NAT CANC I CAN, 2001, CAN CANC STAT 2000, V0, P0
   Nyberg F, 1998, INT J CANCER, V78, P430, DOI 10.1002/(SICI)1097-0215(19981109)78:4<430::AID-IJC7>3.0.CO;2-V
   Nyberg F, 1998, EPIDEMIOLOGY, V9, P301, DOI 10.1097/00001648-199805000-00015
   Parkin DM, 1993, LUNG CANCER, V9, P1
   SANKARANARAYANAN R, 1994, INT J CANCER, V58, P644, DOI 10.1002/ijc.2910580505
   SAS, 1996, SAS SYST WIND REL 6, V0, P0
   Schwartz AG, 1996, AM J EPIDEMIOL, V144, P554, DOI 10.1093/oxfordjournals.aje.a008965
   SEN NP, 1980, PUBLICATION INT AGEN, V31, P457
   SHI ST, 1994, CANCER RES, V54, P4641
   Sinha R, 1998, CANCER CAUSE CONTROL, V9, P621, DOI 10.1023/A:1008805525525
   *STAT CAN, 1980, STAND OCC CLASS STAT, V0, P0
   Swanson CA, 1997, CANCER CAUSE CONTROL, V8, P883, DOI 10.1023/A:1018468429744
   Tredaniel J, 1997, INT J EPIDEMIOL, V26, P939, DOI 10.1093/ije/26.5.939
   VANLOON AJM, 1995, J EPIDEMIOL COMMUN H, V49, P65, DOI 10.1136/jech.49.1.65
   vanLoon AJM, 1997, J EPIDEMIOL COMMUN H, V51, P24, DOI 10.1136/jech.51.1.24
   Veierod MB, 1997, EUR J CANCER PREV, V6, P540, DOI 10.1097/00008469-199712000-00009
   Voorrips LE, 2000, CANCER CAUSE CONTROL, V11, P101, DOI 10.1023/A:1008906706084
   YANG CS, 1993, J NATL CANCER I, V85, P1038, DOI 10.1093/jnci/85.13.1038
   Yang GY, 1997, CANCER RES, V57, P1889
   Yong LC, 1997, AM J EPIDEMIOL, V146, P231, DOI 10.1093/oxfordjournals.aje.a009258
   Zaridze D, 1998, INT J CANCER, V75, P335, DOI 10.1002/(SICI)1097-0215(19980130)75:3<335::AID-IJC1>3.0.CO;2-3
   Zheng W, 1996, AM J EPIDEMIOL, V144, P175, DOI 10.1093/oxfordjournals.aje.a008905
   Zhong LJ, 1999, EPIDEMIOLOGY, V10, P488, DOI 10.1097/00001648-199909000-00005
   Ziegler RG, 1996, CANCER CAUSE CONTROL, V7, P157, DOI 10.1007/BF00115646
NR 58
TC 66
Z9 73
U1 0
U2 10
PU ELSEVIER SCI LTD
PI OXFORD
PA THE BOULEVARD, LANGFORD LANE, KIDLINGTON, OXFORD OX5 1GB, OXON, ENGLAND
SN 0361-090X
EI 
J9 CANCER DETECT PREV
JI Cancer Detect. Prev.
PD JUN 15
PY 2002
VL 26
IS 2
BP 129
EP 138
DI 10.1016/S0361-090X(02)00038-7
PG 10
WC Oncology
SC Oncology
GA 578UP
UT WOS:000177139200005
PM 12102147
DA 2025-02-23
ER

PT J
AU Qian, GS
   Kuang, SY
   He, X
   Groopman, JD
   Jackson, PE
AF Qian, GS
   Kuang, SY
   He, X
   Groopman, JD
   Jackson, PE
TI Sensitivity of electrospray ionization mass spectrometry detection of codon 249 mutations in the <i>p53</i> gene compared with RFLP
SO CANCER EPIDEMIOLOGY BIOMARKERS & PREVENTION
LA English
DT Article
ID tumor-suppressor gene; cancer-patients; hepatocellular carcinomas; liver-cancer; plasma dna; serum dna; aflatoxin
AB Hepatocellular carcinoma (HCC) has several major etiological risk factors, including infection with hepatitis viruses and exposure to aflatoxin B-1. A specific missense mutation resulting from a guanine to thymine transversion at the third position of codon 249 in the p53 tumor suppressor gene has been reported in 10-70% of HCCs from areas of high dietary exposure to aflatoxin B-1. This mutation has not only been detected in tumor samples but has also been measured in DNA isolated from the blood of patients with HCC in two separate studies by two independent methods: RFLP and short oligonucleotide mass analysis (SOMA), an electrospray ionization mass spectrometry technique. To compare the relative sensitivities of these methodologies, a set of serially diluted samples was analyzed by both techniques. The detection limits of RFLP and SOMA were 6% and 2.4% mutant alleles in the presence of wild-type alleles, respectively. When the DNA samples were predigested with HaeIII before SOMA, the detection limit was improved to 0.4% mutant allele in the presence of wildtype alleles. We have therefore found that SOMA is about 2.5-15-fold more sensitive than RFLP for detection of specific p53 mutations. A set of 26 DNA samples from HCC and normal liver was analyzed by RFLP and SOMA, and 5 samples were positive for the p53 mutation. An additional 4 samples were found to be positive for the mutation when SOMA was repeated after HaeIII predigestion.
C1 Johns Hopkins Bloomberg Sch Publ Hlth, Dept Environm Hlth Sci, Baltimore, MD 21205 USA.
   Shanghai Canc Inst, Shanghai 200032, Peoples R China.
C3 Johns Hopkins University; Johns Hopkins Bloomberg School of Public Health; Shanghai Jiao Tong University
RP Johns Hopkins Bloomberg Sch Publ Hlth, Dept Environm Hlth Sci, 615 N Wolfe St, Baltimore, MD 21205 USA.
EM jgroopma@jhsph.edu
FU NIEHS NIH HHS [P01 ES06052, P30 ES 03819] Funding Source: Medline
CR AGUILAR F, 1993, P NATL ACAD SCI USA, V90, P8586, DOI 10.1073/pnas.90.18.8586
   AGUILAR F, 1994, SCIENCE, V264, P1317, DOI 10.1126/science.8191284
   Anker P, 1999, CANCER METAST REV, V18, P65, DOI 10.1023/A:1006260319913
   BRESSAC B, 1991, NATURE, V350, P429, DOI 10.1038/350429a0
   CERUTTI P, 1994, CANCER RES, V54, P0
   CHALLEN C, 1992, HEPATOLOGY, V16, P1362, DOI 10.1002/hep.1840160610
   COURSAGET P, 1993, BRIT J CANCER, V67, P1395, DOI 10.1038/bjc.1993.258
   Esteller M, 1999, CANCER RES, V59, P67
   FOSTER PL, 1983, P NATL ACAD SCI-BIOL, V80, P2695, DOI 10.1073/pnas.80.9.2695
   HOLLSTEIN M, 1991, SCIENCE, V253, P49, DOI 10.1126/science.1905840
   HSU IC, 1991, NATURE, V350, P427, DOI 10.1038/350427a0
   Jackson PE, 1999, BEST PRACT RES CL GA, V13, P545, DOI 10.1053/bega.1999.0047
   Jackson PE, 2001, CANCER RES, V61, P33
   Kirk GD, 2000, JNCI-J NATL CANCER I, V92, P148, DOI 10.1093/jnci/92.2.148
   Laken SJ, 1998, NAT BIOTECHNOL, V16, P1352, DOI 10.1038/4333
   Nawroz H, 1996, NAT MED, V2, P1035, DOI 10.1038/nm0996-1035
   PUISIEUX A, 1991, CANCER RES, V51, P6185
   QIAN GS, 1994, CANCER EPIDEM BIOMAR, V3, P3
   Wong IHN, 1999, CANCER RES, V59, P71
   Yamada T, 1998, CLIN CANCER RES, V4, P1527
NR 20
TC 12
Z9 13
U1 0
U2 1
PU AMER ASSOC CANCER RESEARCH
PI PHILADELPHIA
PA 615 CHESTNUT ST, 17TH FLOOR, PHILADELPHIA, PA 19106-4404 USA
SN 1055-9965
EI 1538-7755
J9 CANCER EPIDEM BIOMAR
JI Cancer Epidemiol. Biomarkers Prev.
PD OCT 15
PY 2002
VL 11
IS 10
BP 1126
EP 1129
DI 
PG 4
WC Oncology; Public, Environmental & Occupational Health
SC Oncology; Public, Environmental & Occupational Health
GA 604RD
UT WOS:000178634100029
PM 12376521
DA 2025-02-23
ER

PT J
AU Dai, W
   Liu, TY
   Wang, Q
   Rao, CV
   Reddy, BS
AF Dai, W
   Liu, TY
   Wang, Q
   Rao, CV
   Reddy, BS
TI Down-regulation of <i>PLK3</i> gene expression by types and amount of dietary fat in rat colon tumors
SO INTERNATIONAL JOURNAL OF ONCOLOGY
LA English
DT Article
DE polo-like kinase; colon cancer; tumor suppression; dietary fatty acids
ID allelic loss; distinct regions; breast-cancer; deletion; identification; apoptosis; promotion; 1p32; prk
AB Epidemiological studies suggest that high intake of dietary fat rich in saturated fatty acids increases the colon cancer risk whereas dietary fish oil high in omega-3 fatty acids reduces the colon cancer risk. Previously, we reported that consumption of omega-6 fatty acid rich diets such as corn oil strongly promotes azoxymethane (AOM)-induced colon carcinogenesis in rats as compared to ingestion of a diet with equivalent amount of fat containing fish oil (HFFO) or low-fat diet (LFCO). Expression of PLK3 (Polo-like kinase-3, previously named Prk) is negatively correlated with the development of certain cancers. Ectopic expression of human PLK3 results in cell cycle arrest or induces apoptosis. To understand the role of PLK3 in colon carcinogenesis and to study the effect of types and amount of dietary fat on the expression levels of PLK3 in colon tumors, we analyzed the colon tumors and mucosa of rats administered the diets containing fish oil and corn oil for PLK mRNA expression. Here we report that expression of PLK3 was down-regulated in rat colon tumors. Quantitative polymerase chain reaction demonstrated that PLK3 mRNA levels were significantly lower in carcinogen (azoxymethane) -induced rat colon tumors than their uninvolved normal colonic mucosa. Among the normal mucosa isolated from rats fed on diets with various levels of fat (LFCO, or high fat diet with corn oil, HFCO, or supplemented with fish oil, HFFO), no significant changes in PLK3 mRNA expression was detected. Tumors isolated from rats fed with HFCO diet contained a very low level of PLK3 mRNA expression. Interestingly, tumors from rats fed the HFFO diet did not exhibit as dramatic down-regulation of PLK3 as the tumors of animals fed the HFCO diet. Furthermore, our results also indicate that the ectopic expression of a kinase active PLK3 construct induced apoptosis in HT-29 colon carcinoma cells. These observations suggest for the first time that a decreased activity of PLK3 may play a key role in colon tumor development as well as in HFCO-induced colon tumorigenesis.
C1 Amer Hlth Fdn, Div Nutr Carcinogenesis, Valhalla, NY 10595 USA.
C3 American Health Foundation
RP Amer Hlth Fdn, Div Nutr Carcinogenesis, 1 Dana Rd, Valhalla, NY 10595 USA.
EM b_reddy@ix.netcom.com
FU NCI NIH HHS [CA-17613, CA-37663, CA-74229] Funding Source: Medline
CR Arlt MF, 1996, HUM MOL GENET, V5, P1017, DOI 10.1093/hmg/5.7.1017
   BARBACID M, 1990, EUR J CLIN INVEST, V20, P225, DOI 10.1111/j.1365-2362.1990.tb01848.x
   BIECHE I, 1993, CANCER RES, V53, P1990
   Bin OY, 1999, ONCOGENE, V18, P6029, DOI 10.1038/sj.onc.1202983
   CAYGILL CPJ, 1995, EUR J CANCER PREV, V4, P329, DOI 10.1097/00008469-199508000-00008
   Chizhikov V, 2001, MOL CARCINOGEN, V30, P151, DOI 10.1002/mc.1023
   CHO KR, 1992, J CELL BIOCHEM, V0, P137
   Conn CW, 2000, CANCER RES, V60, P6826
   COUTURIERTURPIN MH, 1992, HUM GENET, V88, P431, DOI 10.1007/BF00215678
   Dai W, 2000, GENE CHROMOSOME CANC, V27, P332, DOI 10.1002/(SICI)1098-2264(200003)27:3<332::AID-GCC15>3.0.CO;2-K
   FUCHS EJ, 1995, CANCER RES, V55, P463
   Greenlee RT, 2001, CA-CANCER J CLIN, V51, P15, DOI 10.3322/canjclin.51.1.15
   Gryfe R, 1997, CURR PROB CANCER, V21, P238, DOI 10.1016/S0147-0272(97)80003-7
   HALL PA, 1994, J CELL SCI, V107, P3569
   Iolascon A, 1997, LEUKEMIA, V11, P359, DOI 10.1038/sj.leu.2400596
   Kerr JFR, 1987, P93, V0, P0
   Kinzler KW, 1996, CELL, V87, P159, DOI 10.1016/S0092-8674(00)81333-1
   Li B, 1996, J BIOL CHEM, V271, P19402, DOI 10.1074/jbc.271.32.19402
   Maris JM, 2001, MED PEDIATR ONCOL, V36, P32, DOI 10.1002/1096-911X(20010101)36:1<32::AID-MPO1009>3.0.CO;2-0
   Matsuzaki M, 1998, INT J ONCOL, V13, P1229
   MILLER AB, 1983, INT J CANCER, V32, P155, DOI 10.1002/ijc.2910320204
   Ogunbiyi OA, 1997, GASTROENTEROLOGY, V113, P761, DOI 10.1016/S0016-5085(97)70169-0
   RAO CV, 2001, CANCER RES, V61, P1972
   REDDY BS, 1984, JNCI-J NATL CANCER I, V72, P745
   REDDY BS, 1986, DIET NUTRITION CANCE, V0, P47
   Singh J, 1997, CANCER RES, V57, P253
   Sulman EP, 1998, CANCER RES, V58, P3226
   Wyllie A H, 1980, INT REV CYTOL, V68, P251
NR 29
TC 39
Z9 44
U1 0
U2 3
PU SPANDIDOS PUBL LTD
PI ATHENS
PA POB 18179, ATHENS, 116 10, GREECE
SN 1019-6439
EI 1791-2423
J9 INT J ONCOL
JI Int. J. Oncol.
PD JAN 15
PY 2002
VL 20
IS 1
BP 121
EP 126
DI 
PG 6
WC Oncology
SC Oncology
GA 505ML
UT WOS:000172916500016
PM 11743651
DA 2025-02-23
ER

PT J
AU Holmes, MD
   Pollak, MN
   Willett, WC
   Hankinson, SE
AF Holmes, MD
   Pollak, MN
   Willett, WC
   Hankinson, SE
TI Dietary correlates of plasma insulin-like growth factor I and insulin-like growth factor binding protein 3 concentrations
SO CANCER EPIDEMIOLOGY BIOMARKERS & PREVENTION
LA English
DT Article
ID prostate-cancer risk; factor-binding protein-3; igf-i; circulating levels; colorectal-cancer; dairy-products; factor (igf)-i; glycemic load; fat; population
AB Plasma levels of insulin-like growth factor I (IGF-I) have been associated with risk of several cancers. Although protein-calorie malnutrition is known to decrease IGF-I levels, few published studies have related diet to IGF-I levels in well-nourished humans. We examined the cross-sectional association of plasma IGF-I and IGF-binding protein 3 (IGFBP-3) levels with intakes of alcohol, energy, macronutrients, micronutrients, and specific foods in 1037 healthy women. Adjusted mean hormone levels across categories of dietary variables were calculated by linear regression. Results were adjusted for non-dietary factors found to be associated with IGF levels. Total energy intake was positively associated with IGF-I levels when adjusted for covariates. Adjusted mean levels of IGF-I (ng/ml) across increasing quintiles of energy intake were 181, 185, 191, 199, and 195 (P for the linear trend = 0.006). In other multivariate analyses, energy-adjusted fat and carbohydrate intake had no association with IGF-I levels. The most consistent finding was a positive association between protein intake with circulating IGF-I concentration (174, 188, 201, 192, and 196 ng/ml across quintiles of protein intake; P = 0.002), which was largely attributable to milk intake. Adjusted mean levels of IGF-I (ng/ml) across increasing quartiles of milk intake were 183, 189, 188, and 200 (P = 0.01). Higher fat intake, in particular saturated fat, was associated with lower levels of IGFBP-3. We conclude that higher energy, protein, and milk intakes were associated with higher levels of IGF-I. These associations raise the possibility that diet could affect cancer risk through influencing IGF-I level.
C1 Harvard Univ, Sch Med, Dept Med, Channing Lab, Boston, MA 02115 USA.
   Brigham & Womens Hosp, Boston, MA 02115 USA.
   Jewish Gen Hosp, Dept Oncol, Canc Prevent Res Unit, Montreal, PQ H3T 1E2, Canada.
   McGill Univ, Montreal, PQ H3T 1E2, Canada.
   Harvard Univ, Sch Publ Hlth, Dept Epidemiol, Boston, MA 02115 USA.
   Harvard Univ, Sch Publ Hlth, Dept Nutr, Boston, MA 02115 USA.
C3 Harvard University; Harvard Medical School; Harvard University; Harvard University Medical Affiliates; Brigham & Women's Hospital; McGill University; McGill University; Harvard University; Harvard T.H. Chan School of Public Health; Harvard University; Harvard T.H. Chan School of Public Health
RP Harvard Univ, Sch Med, Dept Med, Channing Lab, 181 Longwood Ave, Boston, MA 02115 USA.
EM michelle.holmes@channing.harvard.edu
FU NCI NIH HHS [CA49449, CA87969] Funding Source: Medline
CR [Anonymous], 1998, NUTR EPIDEMIOLOGY, V0, P0, DOI DOI 10.1093/ACPROF:OSO/9780195122978.003.06
   BOISSONNEAULT GA, 1986, JNCI-J NATL CANCER I, V76, P335
   Boonen S, 1999, J BONE MINER RES, V14, P2150, DOI 10.1359/jbmr.1999.14.12.2150
   BRUNING PF, 1995, INT J CANCER, V62, P266, DOI 10.1002/ijc.2910620306
   Chan JM, 1998, SCIENCE, V279, P563, DOI 10.1126/science.279.5350.563
   Chan JM, 1998, CANCER CAUSE CONTROL, V9, P559, DOI 10.1023/A:1008823601897
   Clinton SK, 1998, ANNU REV NUTR, V18, P413, DOI 10.1146/annurev.nutr.18.1.413
   Devine A, 1998, AM J CLIN NUTR, V68, P200, DOI 10.1093/ajcn/68.1.200
   Dunn SE, 1997, CANCER RES, V57, P4667
   Fairfield KM, 2000, J GEN INTERN MED, V15, P205
   Giovannucci E, 2000, CANCER EPIDEM BIOMAR, V9, P345
   Giovannucci E, 1999, JNCI-J NATL CANCER I, V91, P317, DOI 10.1093/jnci/91.4.317
   GIOVANNUCCI E, 1995, PRINC PRACT ONCOL UP, V9, P1
   GoodmanGruen D, 1997, AM J EPIDEMIOL, V145, P970, DOI 10.1093/oxfordjournals.aje.a009065
   Hankinson SE, 1998, LANCET, V351, P1393, DOI 10.1016/S0140-6736(97)10384-1
   Harman SM, 2000, J CLIN ENDOCR METAB, V85, P4258, DOI 10.1210/jc.85.11.4258
   Harrela M, 1996, J CLIN INVEST, V98, P2612, DOI 10.1172/JCI119081
   Heaney RP, 1999, J AM DIET ASSOC, V99, P1228, DOI 10.1016/S0002-8223(99)00302-8
   Holmes MD, 2000, J CLIN ONCOL, V18, P3668, DOI 10.1200/JCO.2000.18.21.3668
   Holmes MD, 1999, JAMA-J AM MED ASSOC, V281, P914, DOI 10.1001/jama.281.10.914
   HOLMES MD, 2002, CANC EPIDEMIOL BIOMA, V11, P0
   Janssen JAMJL, 1998, ARTERIOSCL THROM VAS, V18, P277, DOI 10.1161/01.ATV.18.2.277
   JONES JI, 1995, ENDOCR REV, V16, P3, DOI 10.1210/er.16.1.3
   JUSKEVICH JC, 1990, SCIENCE, V249, P875, DOI 10.1126/science.2203142
   JUUI A, 1995, J CLIN ENDOCR METAB, V80, P2534
   Kaklamani VG, 1999, J CLIN ONCOL, V17, P3291, DOI 10.1200/JCO.1999.17.10.3291
   LAVECCHIA C, 1991, ONCOLOGY, V48, P406
   Liu SM, 2000, AM J CLIN NUTR, V71, P1455
   Liu SM, 2001, AM J CLIN NUTR, V73, P560
   Ma J, 1999, J NATL CANCER I, V91, P620, DOI 10.1093/jnci/91.7.620
   Ma J, 2001, J NATL CANCER I, V93, P1330, DOI 10.1093/jnci/93.17.1330
   Manousos O, 1999, INT J CANCER, V83, P15, DOI 10.1002/(SICI)1097-0215(19990924)83:1<15::AID-IJC4>3.0.CO;2-Y
   Philipps AF, 1997, AM J PHYSIOL-REG I, V272, PR1532, DOI 10.1152/ajpregu.1997.272.5.R1532
   Philipps AF, 2000, BIOL NEONATE, V78, P106, DOI 10.1159/000014258
   Pollak M, 2000, EUR J CANCER, V36, P1224, DOI 10.1016/S0959-8049(00)00102-7
   Renehan AG, 2000, J CLIN ENDOCR METAB, V85, P3402, DOI 10.1210/jc.85.9.3402
   Schuurman AG, 1999, BRIT J CANCER, V80, P1107, DOI 10.1038/sj.bjc.6690472
   SEARLE SR, 1980, AM STAT, V34, P216, DOI 10.2307/2684063
   STRAUS DS, 1990, ENDOCRINOLOGY, V127, P1849, DOI 10.1210/endo-127-4-1849
   TALAMINI R, 1992, NUTR CANCER, V18, P277, DOI 10.1080/01635589209514228
   TALAMINI R, 1986, BRIT J CANCER, V53, P817, DOI 10.1038/bjc.1986.138
   Tannenbaum A, 1944, CANCER RES, V4, P673
   THISSEN JP, 1994, ENDOCR REV, V15, P80, DOI 10.1210/er.15.1.80
   Toniolo P, 2000, INT J CANCER, V88, P828, DOI 10.1002/1097-0215(20001201)88:5<828::AID-IJC22>3.0.CO;2-8
   Tzonou A, 1999, INT J CANCER, V80, P704, DOI 10.1002/(SICI)1097-0215(19990301)80:5<704::AID-IJC13>3.0.CO;2-Z
   WELSCH CW, 1992, CANCER RES, V52, P0
   WILLETT WC, 1985, AM J EPIDEMIOL, V122, P51, DOI 10.1093/oxfordjournals.aje.a114086
   WOLEVER TMS, 1991, AM J CLIN NUTR, V54, P846, DOI 10.1093/ajcn/54.5.846
   Wolk A, 1998, J NATL CANCER I, V90, P911, DOI 10.1093/jnci/90.12.911
   Yu H, 2000, JNCI-J NATL CANCER I, V92, P1472, DOI 10.1093/jnci/92.18.1472
   Yu H, 1999, JNCI-J NATL CANCER I, V91, P151, DOI 10.1093/jnci/91.2.151
NR 52
TC 304
Z9 337
U1 0
U2 12
PU AMER ASSOC CANCER RESEARCH
PI PHILADELPHIA
PA 615 CHESTNUT ST, 17TH FLOOR, PHILADELPHIA, PA 19106-4404 USA
SN 1055-9965
EI 1538-7755
J9 CANCER EPIDEM BIOMAR
JI Cancer Epidemiol. Biomarkers Prev.
PD SEP 15
PY 2002
VL 11
IS 9
BP 852
EP 861
DI 
PG 10
WC Oncology; Public, Environmental & Occupational Health
SC Oncology; Public, Environmental & Occupational Health
GA 592ZZ
UT WOS:000177967900009
PM 12223429
DA 2025-02-23
ER

PT J
AU Li, K
AF Li, K
TI Mortality and incidence trends from esophagus cancer in selected geographic areas of china circa 1970-90
SO INTERNATIONAL JOURNAL OF CANCER
LA English
DT Article
DE time trends; mortality; incidence; esophagus cancer; gastric cardia cancer
ID urban shanghai; nutrition; linxian
AB China was one of the countries with the highest esophagus cancer risk in the world during the 1970s. This report provides data on time trends of esophagus cancer incidence and mortality during the 1970s-90s in selected geographic areas of China. Information on newly diagnosed cancer cases and cancer deaths is based on data collected by local population-based registries and Disease Surveillance Points (DSP). For the whole country, esophagus cancer mortality decreased slightly, 17.4 per 10(5) populations during 1990-92 in contrast to 18.8 per 10(5) populations in 1973-75. In the Linxian area, trends in the incidence and mortality rates for esophagus+ gastric cardia cancer reversed over time; incidence rates increased significantly during 1959-72 but were decreased significantly on average -2.26% (95% Confidence Interval [CI]: - 1.74, -2.77) and - 1.10% (95% Cl = -0.58, - 1.62) per year for males and females, respectively, during 1972-97. In urban Shanghai, incidence trend for esophagus cancer decreased monotonically and significantly on average by -4.99% (95% CI = -4.28, 5.70) and -5.18% (95% CI = -4.99, -5.70) per year for males and females, respectively. In Nanao islet, esophagus+ gastric cardia cancer mortality rates increased during 1970-82 but decreased slowly from 1982-99 (-0.96% per year; 95% CI = -0.14, -1.78). Our study indicates that incidence and mortality rates for esophagus or esophagus+ gastric cardia cancer are now decreasing in China. The declines may be due to an unplanned success of prevention, such as changes in population dietary patterns and food preservation methods. (C) 2002 Wiley-Liss, Inc.
C1 Shantou Univ, Coll Med, Dept Prevent Med, Shantou 515031, Peoples R China.
C3 Shantou University
RP Li, K (corresponding author), Shantou Univ, Coll Med, Dept Prevent Med, Shantou 515031, Peoples R China.
CR [Anonymous], 1989, CANC MORTALITY STAT, V0, P0
   [Anonymous], 1994, WORLD HEALTH STATISTICS ANNUAL FOR 1993, V0, P0
   GAO YT, 1983, TUMOR, V3, P193
   HOWSON CP, 1986, EPIDEMIOL REV, V0, P81
   JACOB P, 1990, CANCER-AM CANCER SOC, V65, P2731, DOI 10.1002/1097-0142(19900615)65:12<2731::AID-CNCR2820651222>3.0.CO;2-1
   Jin F, 1999, INT J CANCER, V83, P435, DOI 10.1002/(SICI)1097-0215(19991112)83:4<435::AID-IJC1>3.0.CO;2-J
   JIN F, 1993, INT J CANCER, V53, P764, DOI 10.1002/ijc.2910530510
   Kleinbaum DG, 1988, STUDENTS PARTIAL SOL, V2, P0
   Li J Y, 1982, NATL CANCER INST MONOGR, V62, P113
   Lopez AD, 1998, BRIT MED J, V317, P1399, DOI 10.1136/bmj.317.7170.1399
   LU JB, 1985, INT J CANCER, V36, P643, DOI 10.1002/ijc.2910360603
   LU JB, 1988, CANCER DETECT PREV, V13, P167
   LU RF, 1987, TUMOR SHANGHAI, V7, P68
   Mark SD, 2000, J NATL CANCER I, V92, P1753, DOI 10.1093/jnci/92.21.1753
   Niu SR, 1998, BRIT MED J, V317, P1423, DOI 10.1136/bmj.317.7170.1423
   Parkin DM, 1999, INT J CANCER, V80, P827, DOI 10.1002/(SICI)1097-0215(19990315)80:6<827::AID-IJC6>3.0.CO;2-P
   Pisani P, 1999, INT J CANCER, V83, P18, DOI 10.1002/(SICI)1097-0215(19990924)83:1<18::AID-IJC5>3.0.CO;2-M
   Shimizu Y, 2001, GASTROINTEST ENDOSC, V53, P1, DOI 10.1067/mge.2001.111387
   SHIOZAKI H, 1990, CANCER-AM CANCER SOC, V66, P2068, DOI 10.1002/1097-0142(19901115)66:10<2068::AID-CNCR2820661005>3.0.CO;2-W
   TAYLOR PR, 1994, CANCER RES, V54, P0
   Yang CS, 2000, J NUTR, V130, P338S, DOI 10.1093/jn/130.2.338S
   ZHENG W, 1993, BRIT J CANCER, V68, P978, DOI 10.1038/bjc.1993.465
NR 22
TC 158
Z9 169
U1 0
U2 8
PU WILEY-LISS
PI NEW YORK
PA DIV JOHN WILEY & SONS INC, 605 THIRD AVE, NEW YORK, NY 10158-0012 USA
SN 0020-7136
EI 
J9 INT J CANCER
JI Int. J. Cancer
PD NOV 20
PY 2002
VL 102
IS 3
BP 271
EP 274
DI 10.1002/jhc.10706
PG 4
WC Oncology
SC Oncology
GA 607HV
UT WOS:000178786900014
PM 12397650
DA 2025-02-23
ER

PT J
AU Shannon, J
   Thomas, DB
   Ray, RM
   Kestin, M
   Koetsawang, A
   Koetsawang, S
   Chitnarong, K
   Kiviat, N
   Kuypers, J
AF Shannon, J
   Thomas, DB
   Ray, RM
   Kestin, M
   Koetsawang, A
   Koetsawang, S
   Chitnarong, K
   Kiviat, N
   Kuypers, J
TI Dietary risk factors for invasive and <i>in-situ</i> cervical carcinomas in Bangkok, Thailand
SO CANCER CAUSES & CONTROL
LA English
DT Article
DE cancer; nutrition; prevention research
ID human papillomavirus; beta-carotene; vitamin-a; cancer; abnormality; dysplasia; neoplasia; women
AB Objective: Although human papillomavirus (HPV) may be a necessary cause of cervical cancer, most women with HPV infections do not develop this disease. This study was conducted to evaluate the possible effects of specific dietary factors on cervical carcinogenesis. Methods: Fifty hospitalized in-situ cases and 125 controls were identified from family planning or gynecologic clinics associated with Siriraj hospital in Bangkok, Thailand, and 134 hospitalized invasive cases and 384 hospitalized controls from the public wards of Siriraj Hospital were administered a food-frequency questionnaire and tested for HPV DNA in exfoliated cervical cells. Odds ratios in relation to intake of foods high in vitamin C, folate, vitamin E, vitamin A, beta-carotene, retinol, and cruciferous vegetables were estimated using logistic regression in case-control comparisons and in case-case comparisons adjusted for HPV status. Results: High intake of foods rich in vitamin A, and particularly high-retinol foods, were associated with a reduced risk of in-situ disease and less strongly also with a reduced risk of invasive as compared to in-situ disease. No association was found between intake of cruciferous vegetables, foods high in vitamin C, folate, vitamin E, and beta-carotene and risk of either in-situ or invasive cervical cancer. Conclusions: Increasing intake of foods rich in total vitamin A, and particularly high-retinol foods, may reduce risk of in-situ cervical cancer, and at the highest level of intake may inhibit progression to invasion. If others confirm these results they suggest means of reducing the risk of cervical cancer that are amenable to public health action.
C1 Portland VA Res Fdn, Portland, OR 97201 USA.
   Fred Hutchinson Canc Res Ctr, Program Epidemiol, Seattle, WA 98104 USA.
   Bastyr Univ, Seattle, WA USA.
   Mahidol Univ, Fac Med, Siriraj Hosp,Dept Obstet & Gynecol, Siriraj Family Planning Res Ctr, Bangkok 10700, Thailand.
   Univ Washington, Harborview Med Ctr, Seattle, WA 98104 USA.
   Univ Washington, Sch Med, Dept Lab Med, Seattle, WA 98195 USA.
C3 Fred Hutchinson Cancer Center; Mahidol University; Harborview Medical Center; University of Washington; University of Washington Seattle; University of Washington; University of Washington Seattle
RP Shannon, J (corresponding author), Portland VA Res Fdn, 3710 SW US Vet Hosp Rd,P3-HSRD, Portland, OR 97201 USA.
FU NCI NIH HHS [CA49004] Funding Source: Medline
CR Breslow NE, 1980, STAT METHODS CANC RE, VI, P32
   DEVET HCW, 1991, INT J EPIDEMIOL, V20, P603, DOI 10.1093/ije/20.3.603
   FALLON S, 1999, PRICE POTTENGER NUTR, V22, P574
   HERRERO R, 1991, AM J EPIDEMIOL, V134, P1335, DOI 10.1093/oxfordjournals.aje.a116036
   *INT AG RES CANC, 1995, IARC MON EV CARC RIS, V64, P0
   LAVECCHIA C, 1988, GYNECOL ONCOL, V30, P187, DOI 10.1016/0090-8258(88)90023-6
   Lehtinen M, 1999, NUTR CANCER, V34, P229, DOI 10.1207/S15327914NC3402_15
   Mackerras D, 1999, BRIT J CANCER, V79, P1448, DOI 10.1038/sj.bjc.6690231
   MARSHALL JR, 1983, JNCI-J NATL CANCER I, V70, P847
   Matsuda-Inoguchi N, 2000, EUR J CLIN NUTR, V54, P187, DOI 10.1038/sj.ejcn.1600917
   MORENO V, 1995, CANCER EPIDEM BIOMAR, V4, P459
   Nagata C, 1999, CANCER INVEST, V17, P253, DOI 10.3109/07357909909040594
   Nutrition Division Department of Health, 1992, NUTR VAL THAI FOOD, V0, P0
   Thomas DB, 2001, AM J EPIDEMIOL, V153, P732, DOI 10.1093/aje/153.8.732
   Thomas DB, 2001, AM J EPIDEMIOL, V153, P723, DOI 10.1093/aje/153.8.723
   THOMAS DB, 2002, IN PRESS CANC CAUSES, V0, P0
   VANEENWYK J, 1992, CANCER EPIDEM BIOMAR, V1, P119
   Wideroff L, 1998, NUTR CANCER, V30, P130, DOI 10.1080/01635589809514652
   Willet WC, 1990, NUTR EPIDEMIOLOGY, V0, P92
NR 19
TC 38
Z9 45
U1 0
U2 8
PU KLUWER ACADEMIC PUBL
PI DORDRECHT
PA VAN GODEWIJCKSTRAAT 30, 3311 GZ DORDRECHT, NETHERLANDS
SN 0957-5243
EI 
J9 CANCER CAUSE CONTROL
JI Cancer Causes Control
PD OCT 15
PY 2002
VL 13
IS 8
BP 691
EP 699
DI 10.1023/A:1020289618161
PG 9
WC Oncology; Public, Environmental & Occupational Health
SC Oncology; Public, Environmental & Occupational Health
GA 594RC
UT WOS:000178063700001
PM 12420947
DA 2025-02-23
ER

PT J
AU Menzel, T
   Schauber, J
   Kreth, F
   Kudlich, T
   Melcher, R
   Gostner, A
   Scheppach, W
   Lührs, H
AF Menzel, T
   Schauber, J
   Kreth, F
   Kudlich, T
   Melcher, R
   Gostner, A
   Scheppach, W
   Lührs, H
TI Butyrate and aspirin in combination have an enhanced effect on apoptosis in human colorectal cancer cells
SO EUROPEAN JOURNAL OF CANCER PREVENTION
LA English
DT Article
DE apoptosis; aspirin; butyrate; cell cycle; chemoprevention; colon cancer; differentiation
ID aberrant crypt foci; chain fatty-acids; colonic epithelial-cells; induced differentiation; adenomatous polyps; dietary fiber; expression; induction; growth; bak
AB Laboratory and epidemiological studies suggest that butyrate, a metabolic product of microbial fermentation of dietary fibre, and aspirin, a non-steroidal antiphlogistic drug, both reduce the risk of developing colon cancer. Notably, few data exist on potential interactions of these two substances. In this study, the effects of a butyrate-aspirin combination on human colon cancer cells were compared with treatment with aspirin or butyrate alone. Both substances decreased proliferation and induced differentiation and apoptosis. Butyrate reduced mutant p53 expression, whereas aspirin did not affect p53 expression. Butyrate-induced apoptosis correlated with an increase in Bak expression and a decrease in the expression of Bcl-X-L. Aspirin had no effect on the investigated apoptosis-controlling factors. The antiproliferative and pro-apoptotic effects of the butyrate-aspirin combination were markedly enhanced. The combination resulted in a stronger decrease in the expression of PCNA and cdk2. Our data suggest that the anticarcinogenic effect of aspirin might effectively be augmented by combination with the short-chain fatty acid butyrate. (C) 2002 Lippincott Williams Wilkins.
C1 Univ Wurzburg, Dept Med, Div Gastroenterol, Wurzburg, Germany.
C3 University of Wurzburg
RP Univ Wurzburg, Med Klin, Josef Schneider Str 2, D-97080 Wurzburg, Germany.
EM t.menzel@medizin.uni-wuerzburg.de
CR Agarwal B, 1999, GASTROENTEROLOGY, V117, P838, DOI 10.1016/S0016-5085(99)70342-2
   Arber N, 1997, CANCER RES, V57, P1569
   BARNARD JA, 1993, CELL GROWTH DIFFER, V4, P495
   Bras-Gonçalves RA, 2001, GASTROENTEROLOGY, V120, P874, DOI 10.1053/gast.2001.22440
   Castaing D, 1999, SURG TODAY, V29, P294, DOI 10.1007/BF02483027
   Chandrasekaran C, 1996, J BIOL CHEM, V271, P28414, DOI 10.1074/jbc.271.45.28414
   Compher CW, 1999, JPEN-PARENTER ENTER, V23, P269, DOI 10.1177/0148607199023005269
   Crew TE, 2000, CARCINOGENESIS, V21, P69, DOI 10.1093/carcin/21.1.69
   CUMMINGS JH, 1981, GUT, V22, P763, DOI 10.1136/gut.22.9.763
   Ding QM, 1998, AM J PHYSIOL-CELL PH, V275, PC1193, DOI 10.1152/ajpcell.1998.275.5.C1193
   GIOVANNUCCI E, 1995, NEW ENGL J MED, V333, P609, DOI 10.1056/NEJM199509073331001
   GIOVANNUCCI E, 1994, ANN INTERN MED, V121, P241, DOI 10.7326/0003-4819-121-4-199408150-00001
   Goldberg Y, 1996, ONCOGENE, V12, P893
   Greenberg ER, 1996, IARC SCI PUBL, V0, P91
   HAGUE A, 1995, INT J CANCER, V60, P400, DOI 10.1002/ijc.2910600322
   HAGUE A, 1995, EUR J CANCER PREV, V4, P359, DOI 10.1097/00008469-199510000-00005
   Hague A, 1997, INT J CANCER, V72, P898, DOI 10.1002/(SICI)1097-0215(19970904)72:5<898::AID-IJC30>3.0.CO;2-2
   HAGUE A, 1993, INT J CANCER, V55, P498, DOI 10.1002/ijc.2910550329
   HEERDT BG, 1994, CANCER RES, V54, P3288
   HOWE GR, 1992, J NATL CANCER I, V84, P1887, DOI 10.1093/jnci/84.24.1887
   Jackson LM, 1999, APOPTOSIS, V4, P397, DOI 10.1023/A:1009655506925
   Li H, 1999, CARCINOGENESIS, V20, P425, DOI 10.1093/carcin/20.3.425
   Litvak DA, 1998, SURGERY, V124, P161, DOI 10.1067/msy.1998.90365
   MCINTYRE A, 1993, GUT, V34, P386, DOI 10.1136/gut.34.3.386
   McMasters RA, 2000, CANCER GENE THER, V7, P563, DOI 10.1038/sj.cgt.7700164
   Medina V, 1997, CANCER RES, V57, P3697
   Moss SF, 1996, BIOCHEM BIOPH RES CO, V223, P199, DOI 10.1006/bbrc.1996.0869
   Muir KR, 1999, APOPTOSIS, V4, P389, DOI 10.1023/A:1009603522855
   Perrin P, 2001, GUT, V48, P53, DOI 10.1136/gut.48.1.53
   PUGH S, 1994, GUT, V35, P675, DOI 10.1136/gut.35.5.675
   Qiao L, 1998, BIOCHEM PHARMACOL, V55, P53, DOI 10.1016/S0006-2952(97)00400-0
   REDDY BS, 1993, CARCINOGENESIS, V14, P1493, DOI 10.1093/carcin/14.8.1493
   Ricchi P, 1997, INT J CANCER, V73, P880
   Rickard KL, 1999, CARCINOGENESIS, V20, P977, DOI 10.1093/carcin/20.6.977
   Ruemmele FM, 1999, CELL DEATH DIFFER, V6, P729, DOI 10.1038/sj.cdd.4400545
   Sandler Robert S, 1996, P123, V0, P0
   SANO H, 1995, CANCER RES, V55, P3785
   Shiff SJ, 1996, EXP CELL RES, V222, P179, DOI 10.1006/excr.1996.0023
   Shpitz B, 1998, INT J COLORECTAL DIS, V13, P169, DOI 10.1007/s003840050160
   Shpitz B, 1997, AM J SURG, V174, P425, DOI 10.1016/S0002-9610(97)00122-0
   Siavoshian S, 1997, BIOCHEM BIOPH RES CO, V232, P169, DOI 10.1006/bbrc.1997.6255
   Smith WL, 1996, J BIOL CHEM, V271, P33157, DOI 10.1074/jbc.271.52.33157
   Stark LA, 2001, FASEB J, V15, P1273, DOI 10.1096/fj.00-0529fje
   Torrance CJ, 2000, NAT MED, V6, P1024, DOI 10.1038/79534
   Tsujii M, 1998, CELL, V93, P705, DOI 10.1016/S0092-8674(00)81433-6
   TSUJII M, 1995, CELL, V83, P493, DOI 10.1016/0092-8674(95)90127-2
   Tsujii M, 1998, CELL, V94, P0
   WEAVER GA, 1988, GUT, V29, P1539, DOI 10.1136/gut.29.11.1539
   Yamamoto Y, 1999, J BIOL CHEM, V274, P27307, DOI 10.1074/jbc.274.38.27307
   Zhang XP, 1999, J EXP MED, V190, P451, DOI 10.1084/jem.190.4.451
NR 50
TC 22
Z9 27
U1 0
U2 2
PU LIPPINCOTT WILLIAMS & WILKINS
PI PHILADELPHIA
PA TWO COMMERCE SQ, 2001 MARKET ST, PHILADELPHIA, PA 19103 USA
SN 0959-8278
EI 1473-5709
J9 EUR J CANCER PREV
JI Eur. J. Cancer Prev.
PD JUN 15
PY 2002
VL 11
IS 3
BP 271
EP 281
DI 10.1097/00008469-200206000-00011
PG 11
WC Oncology
SC Oncology
GA 578PW
UT WOS:000177127800011
PM 12131661
DA 2025-02-23
ER

PT J
AU Sellers, TA
   Alberts, SR
   Vierkant, RA
   Grabrick, DM
   Cerhan, JR
   Vachon, CM
   Olson, JE
   Kushi, LH
   Potter, JD
AF Sellers, TA
   Alberts, SR
   Vierkant, RA
   Grabrick, DM
   Cerhan, JR
   Vachon, CM
   Olson, JE
   Kushi, LH
   Potter, JD
TI High-folate diets and breast cancer survival in a prospective cohort study
SO NUTRITION AND CANCER-AN INTERNATIONAL JOURNAL
LA English
DT Article
ID postmenopausal women; purine synthesis; folic-acid; phase-i; toxicity; risk; antimetabolite; questionnaire; methotrexate; consumption
AB Recent evidence suggests that adequate dietary folate may attenuate the risk of breast cancer associated with intake of alcohol. However, patients with breast cancer have been commonly treated with antifolate chemotherapies. The present analysis was performed to test the hypothesis that high folate intake may diminish the effectiveness of chemotherapy and, therefore, adversely influence survival. Women at risk of postmenopausal breast cancer (n = 37,105) participated in the Iowa Women's Health Study. Total folate intake (diet + supplements) was estimated from a food frequency questionnaire administered at baseline in 1986 and categorized into tertiles. From all incident breast cancer cases ascertained in the cohort, we selected those with a diagnosis between 1986 and 1994, chemotherapy as first course of treatment, and adequate diet assessment. Mortality was determined through the State Health Registry of Iowa and the National Death Index. Cox regression was used to estimate survival while adjusting for important covariates. Through 14 yr of follow-up, 80 deaths occurred among the 177 breast cancer cases treated with chemotherapy. Among these patients, high folate intake was not associated with worse survival. After adjustment for age, extent of disease, total calories, alcohol, and estrogen receptor status, women with total folate intake in the highest tertile had a mortality risk ratio of 0.88 (95% confidence interval = 0.44-1.76) compared with cases in the lowest tertile of folate. These findings, although preliminary, afford some reassurance that folate supplementation is unlikely to have a significant adverse effect on survival after chemotherapy for breast cancer.
C1 Mayo Clin & Mayo Fdn, Dept Hlth Sci Res, Rochester, MN 55905 USA.
   Kaiser Permanente, Div Res, Oakland, CA 94611 USA.
   Fred Hutchinson Canc Res Ctr, Canc Prevent Program, Seattle, WA 98109 USA.
C3 Mayo Clinic; Kaiser Permanente; Fred Hutchinson Cancer Center
RP Mayo Clin & Mayo Fdn, Dept Hlth Sci Res, 200 1st St SW, Rochester, MN 55905 USA.
CR Aapro MS, 2001, ONCOLOGIST, V6, P36, DOI 10.1634/theoncologist.6-4-376
   Adjei AA, 2000, J CLIN ONCOL, V18, P1748, DOI 10.1200/JCO.2000.18.8.1748
   Alati T, 1996, CANCER RES, V56, P2331
   [Anonymous], 1999, SEER CANC STAT REV 1, V0, P0
   BEARDSLEY GP, 1989, J BIOL CHEM, V264, P328
   BERGER SH, 1984, MOL PHARMACOL, V25, P303
   BISGARD KM, 1994, AM J EPIDEMIOL, V139, P990, DOI 10.1093/oxfordjournals.aje.a116948
   Branda RF, 1998, BLOOD, V92, P2471, DOI 10.1182/blood.V92.7.2471.2471_2471_2476
   CASSILETH BR, 1984, ANN INTERN MED, V101, P105, DOI 10.7326/0003-4819-101-1-105
   Choi SW, 2000, J NUTR, V130, P129, DOI 10.1093/jn/130.2.129
   Chu E, 1996, CANCER CHEMOTHERAPY AND BIOTHERAPY, V0, P0
   COX DR, 1972, J R STAT SOC B, V34, P187
   Dijkmans BAC, 1995, BRIT J RHEUMATOL, V34, P1172
   FOLSOM AR, 1990, AM J EPIDEMIOL, V131, P794, DOI 10.1093/oxfordjournals.aje.a115570
   HORTOBAGYI GN, 1995, SEMIN ONCOL, V22, P101
   JACQUES PF, 1993, AM J CLIN NUTR, V57, P182, DOI 10.1093/ajcn/57.2.182
   KAPLAN EL, 1958, J AM STAT ASSOC, V53, P457, DOI 10.2307/2281868
   Mendelsohn LG, 1996, ADV ENZYME REGUL, V36, P365, DOI 10.1016/0065-2571(96)00001-5
   MUNGER RG, 1992, AM J EPIDEMIOL, V136, P192, DOI 10.1093/oxfordjournals.aje.a116485
   Negri E, 2000, J NATL CANCER I, V92, P1270, DOI 10.1093/jnci/92.15.1270-a
   PETO R, 1972, J R STAT SOC SER A-G, V135, P185, DOI 10.2307/2344317
   RAY MS, 1993, J NATL CANCER I, V85, P1154, DOI 10.1093/jnci/85.14.1154
   Rohan TE, 2000, J NATL CANCER I, V92, P266, DOI 10.1093/jnci/92.3.266
   Sellers TA, 2001, EPIDEMIOLOGY, V12, P420, DOI 10.1097/00001648-200107000-00012
   Tucker KL, 1996, JAMA-J AM MED ASSOC, V276, P1879, DOI 10.1001/jama.276.23.1879
   Ulrich CM, 2001, BLOOD, V98, P231, DOI 10.1182/blood.V98.1.231
   Zhang SM, 1999, JAMA-J AM MED ASSOC, V281, P1632, DOI 10.1001/jama.281.17.1632
NR 27
TC 27
Z9 29
U1 0
U2 3
PU ROUTLEDGE JOURNALS, TAYLOR & FRANCIS LTD
PI ABINGDON
PA 2-4 PARK SQUARE, MILTON PARK, ABINGDON OX14 4RN, OXON, ENGLAND
SN 0163-5581
EI 1532-7914
J9 NUTR CANCER
JI Nutr. Cancer
PD JUN 15
PY 2002
VL 44
IS 2
BP 139
EP 144
DI 10.1207/S15327914NC4402_03
PG 6
WC Oncology; Nutrition & Dietetics
SC Oncology; Nutrition & Dietetics
GA 682QM
UT WOS:000183103100004
PM 12734059
DA 2025-02-23
ER

PT J
AU Bollschweiler, E
   Wolfgarten, E
   Nowroth, T
   Rosendahl, U
   Mönig, SP
   Hölscher, AH
AF Bollschweiler, E
   Wolfgarten, E
   Nowroth, T
   Rosendahl, U
   Mönig, SP
   Hölscher, AH
TI Vitamin intake and risk of subtypes of esophageal cancer in Germany
SO JOURNAL OF CANCER RESEARCH AND CLINICAL ONCOLOGY
LA English
DT Article
DE esophagus; Barrett's carcinoma; squamous cell Carcinoma; etiology; nutrition
ID gastric cardia; mate drinking; adenocarcinoma; diet; association; metaplasia; alcohol; tobacco; liver; fiber
AB Purpose: The incidence of adenocarcinoma of the esophagus is increasing in most Western industrialized nations especially in white males. The impact of vitamins on the development of squamous cell carcinoma (SCC) and adenocarcinoma (AC) of the esophagus has not been elucidated. The goal of this pilot-study was to analyze the influence of daily vitamin consumption on the frequency of esophageal carcinoma in Germany. Methods: Ninety-nine patients (males) with esophageal carcinoma (52 with SCC and 47 with AC) were compared to a control group of 50 randomly selected males from the Cologne area. Using a computer program to record the data, patients and controls were questioned in detail about their dietary habits. The interaction between known risk factors and the influence of vitamins on esophageal tumor risk were analyzed using logistic regression analysis. Results: The univariate analysis showed a significant risk reduction with increased intake of P-carotene. vitamin C, vitamin E, and folic acid for both AC and for SCC. The results of logistic regression analysis were compatible with the known risk factors for SCC (alcohol and tobacco) and for AC (obesity, tobacco, and alcohol) and showed a significant risk reduction with an intake of vitamin E greater than 13 mg/day (RR=0.13, 95% CI=0.1-0.5. P= 0.0004) and vitamin C greater than 100 mg/day (RR=0.33, 95% CI=0.11-0.92. P=0.034) for patients with SCC and similar results for patients with AC. Conclusion: Our data showed that low intake of vitamin C and E correlates significantly with the development of squamous cell carcinoma as well as adenocarcinoma of the esophagus in males. The relevance of interaction of vitamins with other dietary factors, alcohol, and tobacco are topics of current research.
C1 Univ Cologne, Dept Visceral & Vasc Surg, D-50931 Cologne, Germany.
C3 University of Cologne
RP Univ Cologne, Dept Visceral & Vasc Surg, Joseph Stelzmann Str 9, D-50931 Cologne, Germany.
EM Elfriede.Bollschweiler@medizin.uni-koeln.de
CR BARONE J, 1992, NUTR CANCER, V18, P31, DOI 10.1080/01635589209514202
   Biesalski HK, 2011, TASCHENATLAS ERNAHRU, V0, P0
   Bode C, 1998, ALCOHOL CLIN EXP RES, V22, P1803, DOI 10.1097/00000374-199811000-00027
   Bollschweiler E, 2001, CANCER, V92, P549, DOI 10.1002/1097-0142(20010801)92:3<549::AID-CNCR1354>3.0.CO;2-L
   Bollschweiler E, 2000, BRIT J SURG, V87, P1106, DOI 10.1046/j.1365-2168.2000.01474.x
   BOLLSCHWEILER E, 2000, DT ARZTEBLATT, V27, P1595
   BROWN LM, 1995, J NATL CANCER I, V87, P104, DOI 10.1093/jnci/87.2.104
   CHOW WH, 1999, JNCI-J NATL CANCER I, V87, P150
   CORNFIELD J, 1951, J NATL CANCER I, V11, P1269
   *DACH, 2000, DTSCH GES ERN DGE OS, V0, P0
   De Stefani E, 1999, NUTR CANCER, V34, P100, DOI 10.1207/S15327914NC340114
   DESTEFANI E, 1990, CANCER RES, V50, P426
   Farrow DC, 2000, CANCER CAUSE CONTROL, V11, P231, DOI 10.1023/A:1008913828105
   FRANCESCHI S, 1990, CANCER RES, V50, P6502
   Gammon MD, 1997, JNCI-J NATL CANCER I, V89, P1277, DOI 10.1093/jnci/89.17.1277
   GAO YT, 1994, INT J CANCER, V58, P197, DOI 10.1002/ijc.2910580209
   GUO W, 1990, NUTR CANCER, V13, P121, DOI 10.1080/01635589009514053
   HU JF, 1994, INT J CANCER, V57, P38, DOI 10.1002/ijc.2910570108
   Kim R, 1997, CANCER EPIDEM BIOMAR, V6, P369
   Lagergren J, 1999, NEW ENGL J MED, V340, P825, DOI 10.1056/NEJM199903183401101
   Lagergren J, 1999, ANN INTERN MED, V130, P883, DOI 10.7326/0003-4819-130-11-199906010-00003
   Landig J, 1998, CLIN NUTR, V17, P113, DOI 10.1016/S0261-5614(98)80004-6
   LAUNOY G, 1994, INT J EPIDEMIOL, V23, P246, DOI 10.1093/ije/23.2.246
   Lord RVN, 2001, SURGERY, V129, P267, DOI 10.1067/msy.2001.110856
   Ma J, 1997, CANCER RES, V57, P1098
   MANTEL N, 1977, J STAT PLAN INFER, V1, P179, DOI 10.1016/0378-3758(77)90022-2
   Mayne ST, 2001, CANCER EPIDEM BIOMAR, V10, P1055
   MENKES MS, 1986, NEW ENGL J MED, V315, P1250, DOI 10.1056/NEJM198611133152003
   METTLIN C, 1991, NUTR CANC, V2, P143
   NOWROTH T, 2001, THESIS U KOLN, V0, P0
   Parlesak A, 2000, GUT, V47, P825, DOI 10.1136/gut.47.6.825
   Potter JD, 1999, JNCI-J NATL CANCER I, V91, P916, DOI 10.1093/jnci/91.11.916
   Rieger MA, 1999, CARCINOGENESIS, V20, P2311, DOI 10.1093/carcin/20.12.2311
   ROLON PA, 1995, CANCER EPIDEM BIOMAR, V4, P595
   SEGAL I, 1988, BRIT J CANCER, V58, P681, DOI 10.1038/bjc.1988.286
   TAVANI A, 1994, CANCER EPIDEM BIOMAR, V3, P387
   Terry P, 2000, INT J CANCER, V87, P750, DOI 10.1002/1097-0215(20000901)87:5<750::AID-IJC19>3.0.CO;2-6
   Terry P, 2001, GASTROENTEROLOGY, V120, P387, DOI 10.1053/gast.2001.21171
   TUYNS A J, 1987, NUTRITION AND CANCER, V9, P81
   Tzonou A, 1996, INT J CANCER, V68, P300, DOI 10.1002/(SICI)1097-0215(19961104)68:3<300::AID-IJC6>3.0.CO;2-5
   VALSECCHI MG, 1992, J CLIN EPIDEMIOL, V45, P347, DOI 10.1016/0895-4356(92)90035-L
   WYNDER EL, 1961, CANCER-AM CANCER SOC, V14, P389, DOI 10.1002/1097-0142(196103/04)14:2<389::AID-CNCR2820140220>3.0.CO;2-E
   Zhang ZF, 1997, NUTR CANCER, V27, P298, DOI 10.1080/01635589709514541
   ZIEGLER RG, 1981, JNCI-J NATL CANCER I, V67, P1199
NR 44
TC 63
Z9 70
U1 0
U2 12
PU SPRINGER
PI NEW YORK
PA ONE NEW YORK PLAZA, SUITE 4600, NEW YORK, NY, UNITED STATES
SN 0171-5216
EI 1432-1335
J9 J CANCER RES CLIN
JI J. Cancer Res. Clin. Oncol.
PD OCT 15
PY 2002
VL 128
IS 10
BP 575
EP 580
DI 10.1007/s00432-002-0380-z
PG 6
WC Oncology
SC Oncology
GA 615DE
UT WOS:000179229900008
PM 12384802
DA 2025-02-23
ER

PT J
AU Calle, EE
   Rodriguez, C
   Jacobs, EJ
   Almon, ML
   Chao, A
   McCullough, ML
   Feigelson, HS
   Thun, MJ
AF Calle, EE
   Rodriguez, C
   Jacobs, EJ
   Almon, ML
   Chao, A
   McCullough, ML
   Feigelson, HS
   Thun, MJ
TI The American Cancer Society cancer prevention study II nutrition cohort - Rationale, study design, and baseline characteristics
SO CANCER
LA English
DT Article
DE biomarkers; cohort studies; diet; hormones; obesity; physical fitness; prospective studies; screening; smoking
ID body-mass index; estrogen replacement therapy; coronary-heart-disease; food frequency questionnaire; environmental tobacco-smoke; fatal breast-cancer; family-history; lung-cancer; cigarette-smoking; colon-cancer
AB BACKGROUND. Large-scale, prospective cohort studies have played a critical role in discovering factors that contribute to variability in cancer risk in human populations. Epidemiologists and volunteers at the American Cancer Society (ACS) were among the first to establish such cohorts, beginning in the early 1950s and continuing through the present, and these ACS cohorts have made landmark contributions in many areas of epidemiologic research. METHODS AND RESULTS. The Cancer Prevention Study 11 Nutrition Cohort was established in 1992 and was designed to investigate the relation between diet and other lifestyle factors and exposures and the risk of cancer, mortality, and survival. The cohort includes over 84,000 men and 97,000 women who completed a mailed questionnaire in 1992. New questionnaires are sent to surviving cohort members every other year to update exposure information and to ascertain new occurrences of cancer; a 90% response rate was achieved for follow-up questionnaires in 1997 and 1999. Reported cancers are verified through medical records, registry linkage, or death certificates. The cohort is followed actively for all cases of incident cancer and for all causes of death. Through a collaborative effort among ACS national and division staff, volunteers, and the American College of Surgeons, blood samples were collected from a subgroup of 40,000 cohort members and are in storage at a central repository for future investigation of dietary, hormonal, genetic, and other factors and cancer risk. Collection of DNA samples from buccal cells in an additional 50,000 cohort members is underway currently and will be completed in 2002. CONCLUSIONS. This new cohort of both men and women promises to be particularly valuable for the study of cancer occurrence, mortality, and survival as they relate to obesity and weight change, physical activity at various points in life, vitamin supplement use, exogenous hormone use, other medications (such as aspirin and nonsteroidal anti-inflammatory drugs) and cancer screening modalities. (C) 2002 American Cancer Society.
C1 Amer Canc Soc, Atlanta, GA 30329 USA.
C3 American Cancer Society
RP Amer Canc Soc, 1599 Clifton Rd NE, Atlanta, GA 30329 USA.
EM jcalle@cancer.org
CR AINSWORTH BE, 1993, MED SCI SPORT EXER, V25, P71, DOI 10.1249/00005768-199301000-00011
   [Anonymous], 1995, PHYS STATUS USE INTE, V0, P0
   Bergmann MM, 1998, AM J EPIDEMIOL, V147, P556
   Block G, 1990, EPIDEMIOLOGY, V1, P58, DOI 10.1097/00001648-199001000-00013
   BOFFETTA P, 1988, AM J IND MED, V14, P403, DOI 10.1002/ajim.4700140405
   Calle EE, 1998, AM J EPIDEMIOL, V148, P191
   CALLE EE, 1995, J NATL CANCER I, V87, P517, DOI 10.1093/jnci/87.7.517
   Calle EE, 1999, NEW ENGL J MED, V341, P1097, DOI 10.1056/NEJM199910073411501
   CALLE EE, 1993, AM J EPIDEMIOL, V137, P235, DOI 10.1093/oxfordjournals.aje.a116664
   CALLE EE, 1993, AM J EPIDEMIOL, V138, P675, DOI 10.1093/oxfordjournals.aje.a116904
   Calle EE, 1996, AM J EPIDEMIOL, V144, P645, DOI 10.1093/oxfordjournals.aje.a008976
   Cardenas VM, 1997, CANCER CAUSE CONTROL, V8, P57, DOI 10.1023/A:1018483121625
   Chao A, 2000, JNCI-J NATL CANCER I, V92, P1888, DOI 10.1093/jnci/92.23.1888
   Colditz G A, 1995, J AM MED WOMENS ASSOC (1972), V50, P40
   Dawber ThomasR, 1980, FRAMINGHAM STUDY EPI, V0, P0
   DOLL R, 1994, BRIT MED J, V309, P901, DOI 10.1136/bmj.309.6959.901
   DOLL R, 1954, BMJ-BRIT MED J, V1, P1451, DOI 10.1136/bmj.1.4877.1451
   DOLL R, 1956, BRIT MED J, V2, P1071, DOI 10.1136/bmj.2.5001.1071
   Feigelson HS, 2001, CANCER EPIDEM BIOMAR, V10, P1005
   Flagg EW, 2000, EPIDEMIOLOGY, V11, P462, DOI 10.1097/00001648-200007000-00017
   FOSTERPOWELL K, 1995, AM J CLIN NUTR, V62, P871S, DOI 10.1093/ajcn/62.4.871S
   FRASER GE, 1991, AM J EPIDEMIOL, V133, P683, DOI 10.1093/oxfordjournals.aje.a115943
   GARFINKEL L, 1986, CANCER-AM CANCER SOC, V58, P1826, DOI 10.1002/1097-0142(19861015)58:8+<1826::AID-CNCR2820581407>3.0.CO;2-6
   GARFINKEL L, 1985, ANN INTERN MED, V103, P1034, DOI 10.7326/0003-4819-103-6-1034
   Garfinkel L, 1985, NATL CANCER INST MONOGR, V67, P49
   HAMMOND C, 1966, NATL CANCER I MONOGR, V19, P124
   HAMMOND E, 1972, ENV FACTORS RESP DIS, V0, P0
   HAMMOND E C, 1958, J AM MED ASSOC, V166, P1159
   HAMMOND EC, 1958, JAMA-J AM MED ASSOC, V166, P1294, DOI 10.1001/jama.1958.02990110030007
   HANKINSON SE, 1989, CLIN CHEM, V35, P2313
   HOLMBERG L, 1995, EPIDEMIOLOGY, V6, P425, DOI 10.1097/00001648-199507000-00018
   Holmberg L, 1997, BREAST CANCER RES TR, V43, P137, DOI 10.1023/A:1005788729145
   Howe H, 1995, CANCER INCIDENCE IN NORTH AMERICA 1988-1991, V0, P0
   Jacobs EJ, 2001, CANCER EPIDEM BIOMAR, V10, P17
   Jacobs EJ, 1999, ARCH INTERN MED, V159, P2413, DOI 10.1001/archinte.159.20.2413
   Kahn HS, 1997, AM J PUBLIC HEALTH, V87, P747, DOI 10.2105/AJPH.87.5.747
   Keys A, 1980, 7 COUNTRIES MULTIVAR, V0, P0
   Kolonel LN, 2000, AM J EPIDEMIOL, V151, P346, DOI 10.1093/oxfordjournals.aje.a010213
   Levy RA, 2000, JAMA-J AM MED ASSOC, V284, P2319, DOI 10.1001/jama.284.18.2319
   LEW EA, 1979, J CHRON DIS, V32, P563, DOI 10.1016/0021-9681(79)90119-X
   MichelsBlanck H, 1996, EPIDEMIOLOGY, V7, P543, DOI 10.1097/00001648-199609000-00017
   MUNGER RG, 1992, AM J EPIDEMIOL, V136, P192, DOI 10.1093/oxfordjournals.aje.a116485
   Murphy TK, 2000, AM J EPIDEMIOL, V152, P847, DOI 10.1093/aje/152.9.847
   POPE CA, 1995, AM J RESP CRIT CARE, V151, P669, DOI 10.1164/ajrccm/151.3_Pt_1.669
   Riboli E, 1997, INT J EPIDEMIOL, V26, PS6, DOI 10.1093/ije/26.suppl_1.S6
   RIMM EB, 1992, AM J EPIDEMIOL, V135, P1114, DOI 10.1093/oxfordjournals.aje.a116211
   RIMM EB, 1993, NEW ENGL J MED, V328, P1450, DOI 10.1056/NEJM199305203282004
   RODRIGUEZ C, 1995, AM J EPIDEMIOL, V141, P828, DOI 10.1093/oxfordjournals.aje.a117518
   Rodriguez C, 2001, CANCER EPIDEM BIOMAR, V10, P345
   Rodríguez C, 1998, EPIDEMIOLOGY, V9, P525, DOI 10.1097/00001648-199809000-00009
   Rodriguez C, 1997, EPIDEMIOLOGY, V8, P653, DOI 10.1097/00001648-199710000-00007
   Rodriguez C, 2001, JAMA-J AM MED ASSOC, V285, P1460, DOI 10.1001/jama.285.11.1460
   Rothman KJ, 1998, MODERN EPIDEMIOLOGY, V0, P133
   Samet JM, 1998, EPIDEMIOL REV, V20, P1
   Shapiro JA, 2000, JNCI-J NATL CANCER I, V92, P333, DOI 10.1093/jnci/92.4.333
   Steenland K, 1996, CIRCULATION, V94, P622, DOI 10.1161/01.CIR.94.4.622
   Stevens J, 1998, NEW ENGL J MED, V338, P1, DOI 10.1056/NEJM199801013380101
   Stevens J, 1998, OBES RES, V6, P268, DOI 10.1002/j.1550-8528.1998.tb00349.x
   Szklo M, 1998, EPIDEMIOL REV, V20, P81, DOI 10.1093/oxfordjournals.epirev.a017974
   THUN MJ, 1995, AM J PUBLIC HEALTH, V85, P1223, DOI 10.2105/AJPH.85.9.1223
   Thun MJ, 1997, PREV MED, V26, P422, DOI 10.1006/pmed.1997.0182
   THUN MJ, 1991, NEW ENGL J MED, V325, P1593, DOI 10.1056/NEJM199112053252301
   THUN MJ, 1993, CANCER RES, V53, P1322
   Thun MJ, 1997, NEW ENGL J MED, V337, P1705, DOI 10.1056/NEJM199712113372401
   Thun MJ, 1997, JNCI-J NATL CANCER I, V89, P1580, DOI 10.1093/jnci/89.21.1580
   Thun MJ, 2000, CANCER EPIDEM BIOMAR, V9, P861
   Thun MJ, 1997, CHANGES CIGARETTE RE, V0, P383
   *USDA, 1999, USDA NUTR DAT STAND, V0, P0
   *USDA, 1991, PROV TABL VIT D CONT, V0, P0
   Wartenberg D, 2000, J NATL CANCER I, V92, P1666, DOI 10.1093/jnci/92.20.1666
   Watkins ML, 2000, AM J EPIDEMIOL, V152, P149, DOI 10.1093/aje/152.2.149
   WILLETT W, 1998, NUTR EPIDEMIOLOGY, V0, P484
   WILLETT W, 1998, REPROD VALIDITY FOOD, V0, P0
   Willett WC, 1998, EPIDEMIOL REV, V20, P91, DOI 10.1093/oxfordjournals.epirev.a017975
   WILLETT WC, 1985, AM J EPIDEMIOL, V122, P51, DOI 10.1093/oxfordjournals.aje.a114086
   WILLIAMSON DF, 1995, AM J EPIDEMIOL, V141, P1128, DOI 10.1093/oxfordjournals.aje.a117386
   Willis DB, 1996, CANCER CAUSE CONTROL, V7, P449, DOI 10.1007/BF00052671
NR 79
TC 378
Z9 408
U1 0
U2 15
PU WILEY
PI HOBOKEN
PA 111 RIVER ST, HOBOKEN 07030-5774, NJ USA
SN 0008-543X
EI 1097-0142
J9 CANCER-AM CANCER SOC
JI Cancer
PD MAY 1
PY 2002
VL 94
IS 9
BP 2490
EP 2501
DI 10.1002/cncr.101970.abs
PG 12
WC Oncology
SC Oncology
GA 547AQ
UT WOS:000175310200022
PM 12015775
DA 2025-02-23
ER

PT J
AU Menéndez, JA
   Ropero, S
   del Mar Barbacid, M
   Montero, S
   Solanas, M
   Escrich, E
   Cortés-Funes, H
   Colomer, R
AF Menéndez, JA
   Ropero, S
   del Mar Barbacid, M
   Montero, S
   Solanas, M
   Escrich, E
   Cortés-Funes, H
   Colomer, R
TI Synergistic interaction between vinorelbine and gamma-linolenic acid in breast cancer cells
SO BREAST CANCER RESEARCH AND TREATMENT
LA English
DT Article
DE breast cancer; chemotherapy; fatty acids; gamma-linolenic acid; vinorelbine
ID polyunsaturated fatty-acids; human mammary-carcinoma; dietary menhaden oil; lipid-peroxidation; in-vitro; cellular uptake; apoptosis; resistance; drugs; chemotherapy
AB It has been suggested that exogenous unsaturated fatty acids (UFAs) may increase the cytotoxic activity of cancer chemotherapeutic agents. We examined how gamma-linolenic acid (GLA; 18 : 3n- 6), the most promising UFA in the treatment of human tumors, affects the effectiveness of the lipophilic drug vinorelbine (VNR) on human breast carcinoma cell lines. Cells were exposed simultaneously to VNR and GLA or sequentially to GLA followed by VNR. Cell viability was determined by MTT assay. The increase in VNR-induced cell growth inhibition was measured by dividing the IC50 and IC70 values (50 and 70% inhibitory concentrations, respectively) that were obtained when the cells were exposed to VNR alone with those with VNR plus GLA. We found that GLA enhanced in a dose-dependent manner the cell growth inhibitory activity of VNR on MCF-7 cells (up to 9-fold). As GLA by itself showed anti-proliferative effects, possible GLA-VNR interactions at the cellular level were assessed employing the isobologram analysis and the combination index (CI) method of Chou-Talalay. Both methods showed an overall synergism between GLA and VNR in MCF-7 cells. At a high level of cell kill, the synergism was greater when a 24 h GLA pre-exposure or co-exposures were tested. Synergy was likewise observed with the GLA-VNR combination in MDA-MB-231, T47D, and SK-Br3 breast cancer cells. In all cell lines, the synergism was independent of the treatment schedule and the exposure time. Under conditions inhibiting lipid peroxidation using Vitamin E (dl-alpha-tocopherol), the enhancing effect of GLA (an easily oxidizable UFA) on VNR activity was partially abolished. However, when Vitamin E was used in combination, a similar synergistic increase in growth inhibition was obtained. These latter observations strongly implies that the synergistic effects of GLA with VNR are not mediated through a mechanism involving a generation of lipoperoxides. For comparison, the effects of other UFAs were examined on VNR chemosensitivity: GLA was the most potent at enhancing VNR activity, followed by docosahexaenoic acid (22 : 6n-3), eicosapentaenoic acid (20 : 5n-3) and alpha-linolenic acid (18 : 3n- 3), whereas linoleic acid (18 : 2n-6) and arachidonic acid (20 : 4n-6) did not increase VNR chemosensitivity. Very high concentrations of oleic acid (OA; 18 : 1n-9), an UFA inversely correlated with breast cancer risk, also enhanced VNR effectiveness. Thus, various types of UFAs were not equivalent with respect to their actions on VNR effectiveness. In conclusion, our results give experimental support to the hypothesis that some UFAs can be used as modulators of tumor cell chemosensitivity and provide the rationale for in vivo preclinical investigation.
C1 Hosp Univ 12 Octubre, Div Med Oncol, Madrid 28041, Spain.
   Univ Autonoma Barcelona, Sch Med, Dept Cellular Biol Physiol Immunol, Med Physiol Unit, Barcelona, Spain.
C3 Hospital Universitario 12 de Octubre; Autonomous University of Barcelona
RP Colomer, R (corresponding author), Hosp Univ 12 Octubre, Div Med Oncol, Avda Andalucia Km 5-4, Madrid 28041, Spain.
CR ADAMS DJ, 1995, INVEST NEW DRUG, V13, P13, DOI 10.1007/BF02614215
   BEGIN ME, 1986, JNCI-J NATL CANCER I, V77, P1053
   BEGIN ME, 1988, JNCI-J NATL CANCER I, V80, P188, DOI 10.1093/jnci/80.3.188
   BEGIN ME, 1986, PROG LIPID RES, V25, P573, DOI 10.1016/0163-7827(86)90116-5
   BERENBAUM MC, 1989, PHARMACOL REV, V41, P93
   BORGESON CE, 1989, LIPIDS, V24, P290, DOI 10.1007/BF02535165
   Bougnoux P, 1999, BRIT J CANCER, V79, P1765, DOI 10.1038/sj.bjc.6690281
   BRUNO S, 1995, AM J CLIN ONCOL-CANC, V18, P392, DOI 10.1097/00000421-199510000-00006
   BURNS CP, 1988, LIPIDS, V23, P393, DOI 10.1007/BF02535508
   BURNS CP, 1994, J NUTR BIOCHEM, V5, P114, DOI 10.1016/0955-2863(94)90082-5
   Chajes V, 1996, FREE RADICAL BIO MED, V20, P113, DOI 10.1016/0891-5849(95)02013-6
   CHOU TC, 1984, ADV ENZYME REGUL, V22, P27, DOI 10.1016/0065-2571(84)90007-4
   CUNNANE SC, 1991, NUTRITION, V7, P437
   Das UN, 1999, PROSTAG LEUKOTR ESS, V61, P157, DOI 10.1054/plef.1999.0085
   Davies CL, 1999, EUR J CANCER, V35, P1534, DOI 10.1016/S0959-8049(99)00181-1
   DEBRAVO MG, 1994, MED SCI RES, V22, P667
   Dumontet C, 2000, EXPERT OPIN INV DRUG, V9, P779, DOI 10.1517/13543784.9.4.779
   Fearon KCH, 1996, ANTICANCER RES, V16, P867
   FORD JM, 1990, PHARMACOL REV, V42, P155
   Germain E, 1998, INT J CANCER, V75, P578, DOI 10.1002/(SICI)1097-0215(19980209)75:4<578::AID-IJC14>3.0.CO;2-5
   Hawkins RA, 1999, BREAST, V8, P16, DOI 10.1016/S0960-9776(99)90332-6
   Hawkins RA, 1998, J PATHOL, V185, P61
   HORROBIN DF, 1994, NEW APPROACHES CANC, V0, P3
   Jiang WG, 1998, CRIT REV ONCOL HEMAT, V27, P179, DOI 10.1016/S1040-8428(98)00003-1
   Kenny FS, 2000, INT J CANCER, V85, P643, DOI 10.1002/(SICI)1097-0215(20000301)85:5<643::AID-IJC8>3.0.CO;2-Z
   Livingston RB, 1997, J CLIN ONCOL, V15, P1395, DOI 10.1200/JCO.1997.15.4.1395
   Menéndez JA, 2001, EUR J CANCER, V37, P402, DOI 10.1016/S0959-8049(00)00408-1
   PRITCHARD GA, 1989, BRIT J SURG, V76, P1069, DOI 10.1002/bjs.1800761028
   Rose DP, 1997, AM J CLIN NUTR, V66, P1513
   SANDSTROM PA, 1995, FEBS LETT, V365, P66, DOI 10.1016/0014-5793(95)00443-D
   Shao Y, 1997, NUTR CANCER, V28, P63, DOI 10.1080/01635589709514554
   SHAO Y, 1995, LIPIDS, V30, P1035, DOI 10.1007/BF02536289
   SOLANAS M, 2000, J WOMENS CANC, V2, P67
   Sugiyama K, 1998, BRIT J CANCER, V77, P1737, DOI 10.1038/bjc.1998.291
   VANDERMERWE CF, 1987, BRIT J CLIN PRACT, V41, P907
   Vartak S, 1998, BRIT J CANCER, V77, P1612, DOI 10.1038/bjc.1998.264
   Wang LG, 1999, CANCER CHEMOTH PHARM, V44, P355, DOI 10.1007/s002800050989
   WELSCH CW, 1992, CANCER RES, V52, P0
   ZHOU XJ, 2000, DRUGS, V44, P1
NR 39
TC 56
Z9 60
U1 0
U2 9
PU KLUWER ACADEMIC PUBL
PI DORDRECHT
PA VAN GODEWIJCKSTRAAT 30, 3311 GZ DORDRECHT, NETHERLANDS
SN 0167-6806
EI 
J9 BREAST CANCER RES TR
JI Breast Cancer Res. Treat.
PD APR 15
PY 2002
VL 72
IS 3
BP 203
EP 219
DI 10.1023/A:1014968415759
PG 17
WC Oncology
SC Oncology
GA 537KE
UT WOS:000174757100002
PM 12058962
DA 2025-02-23
ER

PT J
AU Terry, P
   Jain, M
   Miller, AB
   Howe, GR
   Rohan, TE
AF Terry, P
   Jain, M
   Miller, AB
   Howe, GR
   Rohan, TE
TI No association among total dietary fiber, fiber fractions, and risk of breast cancer
SO CANCER EPIDEMIOLOGY BIOMARKERS & PREVENTION
LA English
DT Article
C1 Albert Einstein Coll Med, Dept Epidemiol & Social Med, Bronx, NY 10461 USA.
   Ontario Minist Hlth & Long Term Care, Integrated Policy & Planning Div, Toronto, ON M7A 1R3, Canada.
   Univ Toronto, Dept Publ Hlth Sci, Toronto, ON M5S 1A8, Canada.
   Deutsch Krebsforschungszentrum, Div Clin Epidemiol, D-69120 Heidelberg, Germany.
   Columbia Univ, Mailman Sch Publ Hlth, Div Epidemiol, New York, NY 10032 USA.
C3 Montefiore Medical Center; Albert Einstein College of Medicine; Yeshiva University; University of Toronto; Helmholtz Association; German Cancer Research Center (DKFZ); Columbia University
RP Terry, P (corresponding author), Albert Einstein Coll Med, Dept Epidemiol & Social Med, 1300 Morris Pk Ave,Room 1301, Bronx, NY 10461 USA.
CR ADLERCREUTZ H, 1993, J STEROID BIOCHEM, V44, P147, DOI 10.1016/0960-0760(93)90022-O
   Gerber M, 1996, J NATL CANCER I, V88, P857, DOI 10.1093/jnci/88.13.857
   JAIN MG, 1982, AM J CLIN NUTR, V36, P931, DOI 10.1093/ajcn/36.5.931
   Paul AA, 1978, MCCANCE WIDDOWSONS C, V4th, P0
   Slavin JL, 2000, J AM COLL NUTR, V19, P300S, DOI 10.1080/07315724.2000.10718964
   Terry P, 2002, AM J CLIN NUTR, V76, P883, DOI 10.1093/ajcn/76.4.883
   Willett WC, 2001, J INTERN MED, V249, P395, DOI 10.1046/j.1365-2796.2001.00822.x
NR 7
TC 39
Z9 43
U1 0
U2 0
PU AMER ASSOC CANCER RESEARCH
PI BIRMINGHAM
PA PO BOX 11806, BIRMINGHAM, AL 35202 USA
SN 1055-9965
EI 
J9 CANCER EPIDEM BIOMAR
JI Cancer Epidemiol. Biomarkers Prev.
PD NOV 15
PY 2002
VL 11
IS 11
BP 1507
EP 1508
DI 
PG 2
WC Oncology; Public, Environmental & Occupational Health
SC Oncology; Public, Environmental & Occupational Health
GA 615WL
UT WOS:000179270300036
PM 12433738
DA 2025-02-23
ER

PT J
AU Allen, NE
   Appleby, PN
   Davey, GK
   Kaaks, R
   Rinaldi, S
   Key, TJ
AF Allen, NE
   Appleby, PN
   Davey, GK
   Kaaks, R
   Rinaldi, S
   Key, TJ
TI The associations of diet with serum insulin-like growth factor I and its main binding proteins in 292 women meat-eaters, vegetarians, and vegans
SO CANCER EPIDEMIOLOGY BIOMARKERS & PREVENTION
LA English
DT Article
ID zinc supplementation increases; igf-i; breast-cancer; nutritional regulation; colorectal-cancer; gene-expression; restricted rats; factor (igf)-i; fiber diets; milk intake
AB The lower rates of some cancers in Asian countries than in Western countries may be partly because of diet, although the mechanisms are unknown. The aim of this cross-sectional study was to determine whether a plant-based (vegan) diet is associated with a lower circulating level of insulin-like growth factor I (IGF-I) compared with a meat-eating or lacto-ovo-vegetarian diet among 292 British women, ages 20-70 years. The mean serum IGF-I concentration was 13% lower in 92 vegan women compared with 99 meat-eaters and 101 vegetarians (P 0.0006). The mean concentrations of both serum IGF-binding protein (IGFBP)-1 and IGFBP-2 were 20-40% higher in vegan women compared with meat-eaters and vegetarians (P = 0.005 and P = 0.0008 for IGFBP-1 and IGFBP-2, respectively). There were no significant differences in IGFBP-3, C-peptide, or sex hormone-binding globulin concentrations between the diet groups. Intake of protein rich in essential amino acids was positively associated with serum IGF-I (Pearson partial correlation coefficient; r = 0.27; P < 0.0001) and explained most of the differences in IGF-I concentration between the diet groups. These data suggest that a plant-based diet is associated with lower circulating levels of total IGF-I and higher levels of IGFBP-1 and IGFBP-2.
C1 Univ Oxford, Radcliffe Infirm, Canc Res UK, Epidemiol Unit, Oxford OX2 6HE, England.
   Int Agcy Res Canc, F-69372 Lyon 08, France.
C3 Radcliffe Infirmary; Cancer Research UK; University of Oxford; World Health Organization; International Agency for Research on Cancer (IARC)
RP Allen, NE (corresponding author), Univ Oxford, Radcliffe Infirm, Canc Res UK, Epidemiol Unit, Gibson Bldg, Oxford OX2 6HE, England.
CR Allen NE, 2000, BRIT J CANCER, V83, P95, DOI 10.1054/bjoc.2000.1509
   ANDERSON JW, 1995, METABOLISM, V44, P848, DOI 10.1016/0026-0495(95)90236-8
   [Anonymous], 2001, STAT STAT SOFTW REL, V0, P0
   Bingham SA, 1997, INT J EPIDEMIOL, V26, PS137, DOI 10.1093/ije/26.suppl_1.S137
   BJORNTORP P, 1992, ANN MED, V24, P465, DOI 10.3109/07853899209166997
   BRISMAR K, 1994, J CLIN ENDOCR METAB, V79, P872, DOI 10.1210/jc.79.3.872
   Cadogan J, 1997, BMJ-BRIT MED J, V315, P1255, DOI 10.1136/bmj.315.7118.1255
   CLEMMONS DR, 1985, METABOLISM, V34, P391, DOI 10.1016/0026-0495(85)90230-6
   Darling-Raedeke M, 1998, J AM COLL NUTR, V17, P392, DOI 10.1080/07315724.1998.10718782
   Devine A, 1998, AM J CLIN NUTR, V68, P200, DOI 10.1093/ajcn/68.1.200
   DROKE EA, 1993, J NUTR, V123, P13, DOI 10.1093/jn/123.1.13
   Epstein SS, 2001, J NATL CANCER I, V93, P238, DOI 10.1093/jnci/93.3.238
   FUKAGAWA NK, 1990, AM J CLIN NUTR, V52, P524, DOI 10.1093/ajcn/52.3.524
   Hankinson SE, 1998, LANCET, V351, P1393, DOI 10.1016/S0140-6736(97)10384-1
   HARP JB, 1991, DIABETES, V40, P95, DOI 10.2337/diabetes.40.1.95
   Heaney RP, 1999, J AM DIET ASSOC, V99, P1228, DOI 10.1016/S0002-8223(99)00302-8
   Hershkovitz E, 1999, HORM RES, V52, P200, DOI 10.1159/000023461
   HOLDEN JP, 1995, J SOC GYNECOL INVEST, V2, P38, DOI 10.1016/1071-5576(94)00046-4
   Holland B, 1991, THE COMPOSITION OF FOODS, VFifth, P0
   HOLLY JMP, 1994, J ENDOCRINOL, V140, P165, DOI 10.1677/joe.0.1400165
   Jackson A, 1998, ESSENTIALS OF HUMAN NUTRITION., V0, P51
   JONES JI, 1995, ENDOCR REV, V16, P3, DOI 10.1210/er.16.1.3
   Jousse C, 1998, BIOCHEM J, V334, P147, DOI 10.1042/bj3340147
   Kaaks R, 2000, JNCI-J NATL CANCER I, V92, P1592, DOI 10.1093/jnci/92.19.1592
   Kaklamani VG, 1999, J CLIN ONCOL, V17, P3291, DOI 10.1200/JCO.1999.17.10.3291
   KETELSLEGERS JM, 1995, METABOLISM, V44, P50, DOI 10.1016/0026-0495(95)90221-X
   Key TJ, 1999, AM J CLIN NUTR, V70, P516S, DOI 10.1093/ajcn/70.3.516s
   Kritchevsky D, 1999, TOXICOL SCI, V52, P13, DOI 10.1093/toxsci/52.suppl_1.13
   Ma J, 2001, J NATL CANCER I, V93, P1330, DOI 10.1093/jnci/93.17.1330
   Maxwell A, 1999, J NUTR, V129, P1879, DOI 10.1093/jn/129.10.1879
   MCNALL AD, 1995, J NUTR, V125, P874
   Ministry of Agriculture Fisheries and Food, 1993, FOOD PORTION SIZES, V2nd ed, P0
   MIURA Y, 1992, BRIT J NUTR, V67, P257, DOI 10.1079/BJN19920029
   NAKAMURA T, 1993, J PEDIATR-US, V123, P65, DOI 10.1016/S0022-3476(05)81538-0
   Ninh NX, 1996, AM J CLIN NUTR, V63, P514, DOI 10.1093/ajcn/63.4.514
   Ninh NX, 1998, J ENDOCRINOL, V159, P211, DOI 10.1677/joe.0.1590211
   Outwater JL, 1997, MED HYPOTHESES, V48, P453, DOI 10.1016/S0306-9877(97)90110-9
   Pollak MN, 1998, BREAST CANCER RES TR, V47, P209, DOI 10.1023/A:1005950916707
   ROTH HP, 1994, HORM METAB RES, V26, P404, DOI 10.1055/s-2007-1001718
   Signorello LB, 2000, EUR J CANCER PREV, V9, P173, DOI 10.1097/00008469-200006000-00005
   SMITH WJ, 1995, J CLIN ENDOCR METAB, V80, P443, DOI 10.1210/jc.80.2.443
   STRAUS DS, 1991, J NUTR, V121, P1279, DOI 10.1093/jn/121.8.1279
   STRAUS DS, 1993, ENDOCRINOLOGY, V132, P1090, DOI 10.1210/en.132.3.1090
   THISSEN JP, 1994, ENDOCR REV, V15, P80, DOI 10.1210/er.15.1.80
   Toniolo P, 2000, INT J CANCER, V88, P828, DOI 10.1002/1097-0215(20001201)88:5<828::AID-IJC22>3.0.CO;2-8
   WILLETT W, 1986, AM J EPIDEMIOL, V124, P17, DOI 10.1093/oxfordjournals.aje.a114366
NR 47
TC 149
Z9 163
U1 1
U2 18
PU AMER ASSOC CANCER RESEARCH
PI BIRMINGHAM
PA PO BOX 11806, BIRMINGHAM, AL 35202 USA
SN 1055-9965
EI 
J9 CANCER EPIDEM BIOMAR
JI Cancer Epidemiol. Biomarkers Prev.
PD NOV 15
PY 2002
VL 11
IS 11
BP 1441
EP 1448
DI 
PG 8
WC Oncology; Public, Environmental & Occupational Health
SC Oncology; Public, Environmental & Occupational Health
GA 615WL
UT WOS:000179270300022
PM 12433724
DA 2025-02-23
ER

PT J
AU Marchand, JL
   Luce, D
   Goldberg, P
   Bugel, I
   Salomon, C
   Goldberg, M
AF Marchand, JL
   Luce, D
   Goldberg, P
   Bugel, I
   Salomon, C
   Goldberg, M
TI Dietary factors and the risk of lung cancer in New Caledonia (South Pacific)
SO NUTRITION AND CANCER-AN INTERNATIONAL JOURNAL
LA English
DT Article
ID vitamin-a; beta-carotene; hawaii; fat; vegetables; population; uruguay; men; antioxidants; consumption
AB Our objective was to study the relations between the risk of lung cancer and dietary factors in New Caledonia, in the South Pacific. A population-based case-control study of respiratory cancers was conducted between 1993 and 1995 in New Caledonia; we analyzed data for 134 incident lung cancer cases (109 men and 25 women) and 295 controls (227 men and 68 women) who had completed a food frequency questionnaire. Odds ratios (ORs) associated with food and nutrient intakes were calculated with unconditional logistic regression, with adjustment for smoking, age, and ethnicity. Analyses were performed separately for men and women. Among men, no significant associations were observed with any foods, including vegetables and fruits. Nonetheless, high consumption of dark green leafy vegetables (highest vs. lowest tertile of intake) was associated with decreased risk (OR = 0.5, 95% confidence interval = 0.2-1.2, P for trend = 0.12), particularly among Melanesians (OR = 0.4, 95% confidence interval = 0.1-1.0, P for trend = 0.07). A similar protective effect was also suggested for high consumption of poultry (P for trend = 0.06) and fresh fish (P for trend = 0.08). No significant association was found with nutrients. Among women, the analyses concerned few subjects and were not informative. This study suggests that high consumption of dark green leafy vegetables may reduce the risk of lung cancer among men in this population.
C1 INSERM, U88, St Maurice, France.
C3 Institut National de la Sante et de la Recherche Medicale (Inserm)
RP Marchand, JL (corresponding author), Inst Veille Sanitaire, Dept Sante Travail, St Maurice, France.
CR ALAVANJA MCR, 1993, J NATL CANCER I, V85, P1906, DOI 10.1093/jnci/85.23.1906
   Axelsson G, 1996, INT J EPIDEMIOL, V25, P32, DOI 10.1093/ije/25.1.32
   Bandera EV, 1997, CANCER CAUSE CONTROL, V8, P828, DOI 10.1023/A:1018456127018
   De Stefani E, 1999, NUTR CANCER, V34, P100, DOI 10.1207/S15327914NC340114
   DeStefani E, 1997, INT J CANCER, V71, P760, DOI 10.1002/(SICI)1097-0215(19970529)71:5<760::AID-IJC12>3.0.CO;2-C
   DeStefani E, 1997, CANCER CAUSE CONTROL, V8, P913, DOI 10.1023/A:1018424614723
   FORMAN MR, 1992, INT J EPIDEMIOL, V21, P437, DOI 10.1093/ije/21.3.437
   GOODMAN MT, 1988, AM J EPIDEMIOL, V128, P1241, DOI 10.1093/oxfordjournals.aje.a115078
   GOODMAN MT, 1992, EPIDEMIOLOGY, V3, P288, DOI 10.1097/00001648-199207000-00004
   HEINONEN OP, 1994, NEW ENGL J MED, V330, P1029
   Henderson B E, 1985, NATL CANCER INST MONOGR, V69, P73
   HINDS MW, 1983, INT J CANCER, V32, P727, DOI 10.1002/ijc.2910320612
   HINDS MW, 1984, AM J EPIDEMIOL, V119, P227, DOI 10.1093/oxfordjournals.aje.a113741
   HOWE GR, 1986, AM J EPIDEMIOL, V124, P156
   Hu JF, 1997, INT J CANCER, V71, P924, DOI 10.1002/(SICI)1097-0215(19970611)71:6<924::AID-IJC2>3.0.CO;2-#
   KIPNIS V, 1993, AM J EPIDEMIOL, V137, P1376, DOI 10.1093/oxfordjournals.aje.a116647
   Knekt P, 1999, J NATL CANCER I, V91, P182, DOI 10.1093/jnci/91.2.182
   KNEKT P, 1991, AM J EPIDEMIOL, V134, P471, DOI 10.1093/oxfordjournals.aje.a116118
   LEMARCHAND L, 1989, JNCI-J NATL CANCER I, V81, P1158, DOI 10.1093/jnci/81.15.1158
   LEMARCHAND L, 1993, CANCER EPIDEM BIOMAR, V2, P183
   LEMARCHAND L, 1995, INT J CANCER, V63, P18, DOI 10.1002/ijc.2910630105
   Luce D, 2000, AM J EPIDEMIOL, V151, P259, DOI 10.1093/oxfordjournals.aje.a010201
   MACLENNAN R, 1977, INT J CANCER, V20, P854, DOI 10.1002/ijc.2910200606
   Nyberg F, 1998, INT J CANCER, V78, P430, DOI 10.1002/(SICI)1097-0215(19981109)78:4<430::AID-IJC7>3.0.CO;2-V
   Omenn GS, 1996, NEW ENGL J MED, V334, P1150, DOI 10.1056/NEJM199605023341802
   PISANI P, 1986, INT J EPIDEMIOL, V15, P463, DOI 10.1093/ije/15.4.463
   SHIBATA A, 1992, CANCER CAUSE CONTROL, V3, P207, DOI 10.1007/BF00124253
   *USDA, 1999, USDA NUTR DAT STAND, V0, P0
   WILLETT W, 1986, AM J EPIDEMIOL, V124, P17, DOI 10.1093/oxfordjournals.aje.a114366
   Yong LC, 1997, AM J EPIDEMIOL, V146, P231, DOI 10.1093/oxfordjournals.aje.a009258
   ZIEGLER RG, 1986, AM J EPIDEMIOL, V123, P1080, DOI 10.1093/oxfordjournals.aje.a114336
   Ziegler RG, 1996, CANCER CAUSE CONTROL, V7, P157, DOI 10.1007/BF00115646
   ZIEGLER RG, 1996, JNCI, V88, P2
NR 33
TC 27
Z9 28
U1 0
U2 3
PU LAWRENCE ERLBAUM ASSOC INC
PI MAHWAH
PA 10 INDUSTRIAL AVE, MAHWAH, NJ 07430-2262 USA
SN 0163-5581
EI 
J9 NUTR CANCER
JI Nutr. Cancer
PD JUN 15
PY 2002
VL 42
IS 1
BP 18
EP 24
DI 10.1207/S15327914NC421_3
PG 7
WC Oncology; Nutrition & Dietetics
SC Oncology; Nutrition & Dietetics
GA 590CG
UT WOS:000177799500003
PM 12235646
DA 2025-02-23
ER

PT J
AU Molck, AM
   Poulsen, M
   Meyer, O
AF Molck, AM
   Poulsen, M
   Meyer, O
TI The combination of 1α,25(OH)<sub>2</sub>-vitamin D<sub>3</sub>, calcium and acetylsalicylic acid affects azoxymethane-induced aberrant crypt foci and colorectal tumours in rats
SO CANCER LETTERS
LA English
DT Article
DE aberrant crypt foci; colon cancer; 1 alpha,25(OH)(2)-vitamin D-3; calcium; acetylsalicylic acid
ID nonsteroidal antiinflammatory drugs; 1,2-dimethylhydrazine-induced colonic carcinogenesis; epithelial-cell proliferation; large-bowel cancer; dietary vitamin-d; high-fat diets; aspirin use; chemopreventive agents; nutritional-status; cholic-acid
AB Effects of 1alpha,25(OH)(2)-Vitamin D-3 and acetylsalicylic acid at various dietary levels of calcium (CaCO3) on development of aberrant crypt foci (ACF) and tumours in colon were examined in groups of 16 male F344 rats initiated with azoxymethane and observed for 16 weeks. Calcium was the most potent modulator of ACF development. The total number of ACF increased with low calcium and decreased with high calcium. The number of large ACF decreased with any addition of calcium, acetylsalicylic acid and 1alpha,25(OH)(2)-Vitamin D-3. High levels of calcium alone or in combination with 1alpha,25(OH)(2)-vitamin D-3 increased the incidence of tumour-bearing animals. 1alpha,25(OH)(2)-Vitamin D-3 and acetylsalicylic. acid at 5000 ppm calcium increased the incidence as well. (C) 2002 Elsevier Science Ireland Ltd. All rights reserved.
C1 Danish Vet & Food Adm, Inst Food Safety & Toxicol, DK-2860 Soborg, Denmark.
RP Danish Vet & Food Adm, Inst Food Safety & Toxicol, Morkhoj Bygade 19, DK-2860 Soborg, Denmark.
EM amm@fdir.dk
CR Bak AW, 1998, LIFE SCI, V62, P0
   Barnes CJ, 1998, GASTROENTEROLOGY, V114, P873, DOI 10.1016/S0016-5085(98)70305-1
   Barnes CJ, 1998, BRIT J CANCER, V77, P573, DOI 10.1038/bjc.1998.93
   BEATY MM, 1993, J NUTR, V123, P144, DOI 10.1093/jn/123.1.144
   BELLELI A, 1992, CARCINOGENESIS, V13, P2293, DOI 10.1093/carcin/13.12.2293
   BIRD RP, 1995, CANCER LETT, V93, P55, DOI 10.1016/0304-3835(95)03788-X
   Bonithon-Knopp C, 1999, EUR J CANCER PREV, V8, P0
   BUSET M, 1986, CANCER RES, V46, P5426
   COMER PF, 1993, NUTR CANCER, V19, P113, DOI 10.1080/01635589309514242
   CRAVEN PA, 1992, CARCINOGENESIS, V13, P541, DOI 10.1093/carcin/13.4.541
   DELVIN EE, 1988, AM J CLIN NUTR, V48, P373, DOI 10.1093/ajcn/48.2.373
   Díaz GD, 2000, CANCER RES, V60, P2304
   EISMAN JA, 1989, P SOC EXP BIOL MED, V191, P221
   GANN PH, 1993, JNCI-J NATL CANCER I, V85, P1220, DOI 10.1093/jnci/85.15.1220
   GARLAND C, 1985, LANCET, V1, P307, DOI 10.1016/S0140-6736(85)91082-7
   GARLAND CF, 1989, LANCET, V2, P1176, DOI 10.1016/s0140-6736(89)91789-3
   GIOVANNUCCI E, 1995, NEW ENGL J MED, V333, P609, DOI 10.1056/NEJM199509073331001
   GIOVANNUCCI E, 1994, ANN INTERN MED, V121, P241, DOI 10.7326/0003-4819-121-4-199408150-00001
   HEATH CW, 1994, CANCER-AM CANCER SOC, V74, P2885, DOI 10.1002/1097-0142(19941115)74:10<2885::AID-CNCR2820741023>3.0.CO;2-P
   HEILBRUN LK, 1986, AM J CLIN NUTR, V43, P306, DOI 10.1093/ajcn/43.2.306
   KARKARE MR, 1991, J NUTR, V121, P568, DOI 10.1093/jn/121.4.568
   KAWAURA A, 1989, CARCINOGENESIS, V10, P647, DOI 10.1093/carcin/10.4.647
   Kim HS, 2001, CANCER EPIDEM BIOMAR, V10, P869
   KRISTIANSEN E, 1995, NUTR CANCER, V23, P151, DOI 10.1080/01635589509514371
   KUNE GA, 1988, CANCER RES, V48, P4399, DOI 10.1093/ije/dym193
   KURATA JH, 1990, J CLIN GASTROENTEROL, V12, P260, DOI 10.1097/00004836-199006000-00005
   Li H, 1998, CANCER LETT, V124, P39, DOI 10.1016/S0304-3835(97)00453-9
   Li H, 1999, CARCINOGENESIS, V20, P425, DOI 10.1093/carcin/20.3.425
   MAGNUSON BA, 1993, CANCER RES, V53, P4499
   MARNETT LJ, 1992, CANCER RES, V52, P5575
   MEADE TW, 1992, THROMB HAEMOSTASIS, V68, P1
   Mokady E, 2000, NUTR CANCER, V38, P65, DOI 10.1207/S15327914NC381_10
   NEGRI E, 1990, NUTR CANCER, V13, P255, DOI 10.1080/01635589009514067
   NELSON RL, 1987, DIS COLON RECTUM, V30, P947, DOI 10.1007/BF02554282
   PAGANINIHILL A, 1989, BMJ-BRIT MED J, V299, P1247, DOI 10.1136/bmj.299.6710.1247
   PELEG II, 1994, ARCH INTERN MED, V154, P394, DOI 10.1001/archinte.154.4.394
   PENCE BC, 1988, CARCINOGENESIS, V9, P187, DOI 10.1093/carcin/9.1.187
   PENCE BC, 1995, CARCINOGENESIS, V16, P757, DOI 10.1093/carcin/16.4.757
   PENCE BC, 1993, MUTAT RES, V290, P87, DOI 10.1016/0027-5107(93)90036-F
   PEREIRA MA, 1994, CARCINOGENESIS, V15, P1049, DOI 10.1093/carcin/15.5.1049
   Poulsen M, 2001, CANCER LETT, V167, P135, DOI 10.1016/S0304-3835(01)00487-6
   Pourgholami MH, 2000, CANCER LETT, V151, P97, DOI 10.1016/S0304-3835(99)00416-4
   PRETLOW TP, 1992, J CELL BIOCHEM, V0, P55
   Reddy BS, 1997, CARCINOGENESIS, V18, P1371, DOI 10.1093/carcin/18.7.1371
   REDDY BS, 1993, CARCINOGENESIS, V14, P1493, DOI 10.1093/carcin/14.8.1493
   REEVES PG, 1993, J NUTR, V123, P1939, DOI 10.1093/jn/123.11.1939
   ROSENBERG L, 1991, J NATL CANCER I, V83, P355, DOI 10.1093/jnci/83.5.355
   Shiff SJ, 1996, EXP CELL RES, V222, P179, DOI 10.1006/excr.1996.0023
   Shpitz B, 1998, INT J COLORECTAL DIS, V13, P169, DOI 10.1007/s003840050160
   SITRIN MD, 1991, CANCER RES, V51, P5608
   SKRYPEC DJ, 1988, FASEB J, V2, P0
   SLATTERY ML, 1988, AM J EPIDEMIOL, V128, P504, DOI 10.1093/oxfordjournals.aje.a114998
   SORENSON AW, 1988, NUTR CANCER, V11, P135, DOI 10.1080/01635588809513981
   STEMMERMANN GN, 1990, DIS COLON RECTUM, V33, P190, DOI 10.1007/BF02134177
   SUDA T, 1989, P SOC EXP BIOL MED, V191, P214
   SUH O, 1993, CANCER-AM CANCER SOC, V72, P1171, DOI 10.1002/1097-0142(19930815)72:4<1171::AID-CNCR2820720407>3.0.CO;2-D
   Thorup I, 1995, ANTICANCER RES, V15, P2101
   THUN MJ, 1991, NEW ENGL J MED, V325, P1593, DOI 10.1056/NEJM199112053252301
   THUN MJ, 1993, CANCER RES, V53, P1322
   VIR SC, 1979, AM J CLIN NUTR, V32, P1934, DOI 10.1093/ajcn/32.9.1934
   WARGOVICH MJ, 1987, CAN J PHYSIOL PHARM, V65, P472, DOI 10.1139/y87-081
   Wargovich MJ, 2000, CARCINOGENESIS, V21, P1149, DOI 10.1093/carcin/21.6.1149
   WARGOVICH MJ, 1990, CANCER LETT, V53, P17, DOI 10.1016/0304-3835(90)90005-I
   WHITFIELD JF, 1995, J CELL BIOCHEM, V0, P74
   WHITFIELD JF, 1992, CELL MOL TARGETS CHE, V0, P0
   Zheng Y, 1999, CARCINOGENESIS, V20, P255, DOI 10.1093/carcin/20.2.255
NR 66
TC 9
Z9 9
U1 0
U2 1
PU ELSEVIER IRELAND LTD
PI CLARE
PA ELSEVIER HOUSE, BROOKVALE PLAZA, EAST PARK SHANNON, CO, CLARE, 00000, IRELAND
SN 0304-3835
EI 1872-7980
J9 CANCER LETT
JI Cancer Lett.
PD DEC 1
PY 2002
VL 186
IS 1
BP 19
EP 28
DI 10.1016/S0304-3835(02)00285-9
PG 10
WC Oncology
SC Oncology
GA 615NR
UT WOS:000179253100003
PM 12183071
DA 2025-02-23
ER

PT J
AU Le Marchand, L
   Donlon, T
   Seifried, A
   Wilkens, LR
AF Le Marchand, L
   Donlon, T
   Seifried, A
   Wilkens, LR
TI Red meat intake, <i>CYP2E1</i> genetic polymorphisms, and colorectal cancer risk
SO CANCER EPIDEMIOLOGY BIOMARKERS & PREVENTION
LA English
DT Article
ID cytochrome-p450 2e1; chlorzoxazone; metabolism; nitrate; workers; brewery; hawaii; death; rat
AB N-Nitroso compounds are suspected colorectal cancer (CRC) carcinogens to which individuals on a diet high in red meat (RM) may be particularly exposed. Many of these compounds undergo alpha-hydroxylation by CYP2E1 to form DNA adducts. The gene coding for this enzyme is polymorphic and thus may constitute a susceptibility factor for CRC. We conducted a population-based case-control study in Hawaii to test the association of two functional polymorphisms in CYP2E1 (the G1259C RsaI substitution and a 5' 96-bp insertion variant) with CRC, as well as their modifying effects on the association of RM and processed meat (PM) with this cancer. We obtained interviews and blood samples for 521 patients with CRC (165 with rectal cancer) and 639 controls of Japanese, Caucasian, or Hawaiian origin. Genotyping was performed by PCR. After adjustment for CRC risk factors, subjects with the 5' insert variant were found to be at a 60% increased risk (95% confidence interval, 1.1-2.5) for rectal cancer. Subjects who carry the insert and who were predicted to have been exposed to increased levels of nitrosamines, based on their high intake of RM or PM, were at a markedly greater increased risk (2- and 3-fold for RM and PM, respectively) for rectal cancer. No clear association was found for colon cancer. A similar increase in rectal cancer risk was found for CYP2E1 insert carriers who consumed salted/dried fish or Oriental pickled vegetables. These data provide additional support for the hypothesis that nitrosamines are carcinogenic to the rectum in humans and that RM and, in particular, PMs are significant sources of exposure for these compounds.
C1 Univ Hawaii, Canc Res Ctr Hawaii, Etiol Program, Honolulu, HI 96813 USA.
C3 Cancer Research Center of Hawaii; University of Hawaii System
RP Univ Hawaii, Canc Res Ctr Hawaii, Etiol Program, 1236 Lauhala St,Suite 407, Honolulu, HI 96813 USA.
FU NCI NIH HHS [N01-CN55424, R01-CA60987] Funding Source: Medline
CR ALLISON C, 1988, J GEN MICROBIOL, V134, P1397
   Bingham SA, 1999, P NUTR SOC, V58, P243, DOI 10.1017/S0029665199000336
   Bingham SA, 1996, CARCINOGENESIS, V17, P515, DOI 10.1093/carcin/17.3.515
   Breslow NE, 1980, STAT METHODS CANC RE, VI, P32
   DEAN G, 1979, BRIT J CANCER, V40, P581, DOI 10.1038/bjc.1979.223
   GIRRE C, 1994, BIOCHEM PHARMACOL, V47, P1503, DOI 10.1016/0006-2952(94)90524-X
   HALL CN, 1991, BRIT J CANCER, V64, P59, DOI 10.1038/bjc.1991.239
   HANKIN JH, 1991, AM J EPIDEMIOL, V133, P616, DOI 10.1093/oxfordjournals.aje.a115934
   Haorah J, 2001, J AGR FOOD CHEM, V49, P6068, DOI 10.1021/jf010602h
   Hecht SS, 1997, P SOC EXP BIOL MED, V216, P181
   HUNT CM, 1990, BIOCHEM PHARMACOL, V40, P1666, DOI 10.1016/0006-2952(90)90470-6
   JACOBY RF, 1992, CARCINOGENESIS, V13, P45, DOI 10.1093/carcin/13.1.45
   JENSEN OM, 1979, INT J CANCER, V23, P454, DOI 10.1002/ijc.2910230404
   KIM RB, 1995, CLIN PHARMACOL THER, V57, P645, DOI 10.1016/0009-9236(95)90227-9
   Le Marchand L, 1999, CANCER EPIDEM BIOMAR, V8, P495
   Le Marchand L, 1998, CANCER RES, V58, P4858
   Le Marchand L, 2001, CANCER EPIDEM BIOMAR, V10, P1259
   LOVELESS A, 1969, NATURE, V223, P206, DOI 10.1038/223206a0
   LUCAS D, 1995, PHARMACOGENETICS, V5, P298, DOI 10.1097/00008571-199510000-00005
   MALLETT AK, 1988, FOOD CHEM TOXICOL, V26, P831, DOI 10.1016/0278-6915(88)90022-1
   Marchand LL, 2002, CANCER CAUSE CONTROL, V13, P239, DOI 10.1023/A:1015057614870
   McCarver DG, 1998, TOXICOL APPL PHARM, V152, P276, DOI 10.1006/taap.1998.8532
   Sandhu MS, 2001, CANCER EPIDEM BIOMAR, V10, P439
   SUGIMURA T, 1985, MUTAT RES, V150, P33, DOI 10.1016/0027-5107(85)90098-3
   SUSUKI K, 1981, NATURE, V294, P453
   Tan W, 2000, CANCER EPIDEM BIOMAR, V9, P551
   WILLETT W, 1986, AM J EPIDEMIOL, V124, P17, DOI 10.1093/oxfordjournals.aje.a114366
   [World Cancer Research Fund American Institute for Cancer Research], 1997, FOOD NUTR PREV CANC, V0, P0
   YANG CS, 1990, DRUG METAB REV, V22, P147, DOI 10.3109/03602539009041082
   YOO JSH, 1988, CANCER RES, V48, P1499
NR 30
TC 69
Z9 83
U1 1
U2 18
PU AMER ASSOC CANCER RESEARCH
PI PHILADELPHIA
PA 615 CHESTNUT ST, 17TH FLOOR, PHILADELPHIA, PA 19106-4404 USA
SN 1055-9965
EI 1538-7755
J9 CANCER EPIDEM BIOMAR
JI Cancer Epidemiol. Biomarkers Prev.
PD OCT 15
PY 2002
VL 11
IS 10
BP 1019
EP 1024
DI 
PG 6
WC Oncology; Public, Environmental & Occupational Health
SC Oncology; Public, Environmental & Occupational Health
GA 604RD
UT WOS:000178634100010
PM 12376502
DA 2025-02-23
ER

PT J
AU Zhang, M
   Binns, CW
   Lee, AH
AF Zhang, M
   Binns, CW
   Lee, AH
TI Tea consumption and ovarian cancer risk: A case-control study in China
SO CANCER EPIDEMIOLOGY BIOMARKERS & PREVENTION
LA English
DT Article
ID green tea; (-)-epigallocatechin gallate; stomach-cancer; dietary; breast; carcinogenesis; shanghai; skin
AB To investigate whether tea consumption has an etiological association with ovarian cancer, a case-control study was conducted in China during 1999-2000. The cases were 254 patients with histologically confirmed epithelial ovarian cancer. The 652 controls comprised 340 hospital visitors, 261 non-neoplasm hospital outpatients, and 51 women recruited from the community. Information on the frequency, type, and duration of tea consumption was collected by personal interview using a validated questionnaire. The risk of ovarian cancer for tea consumption was assessed using adjusted odds ratios based on multivariate logistic regression analysis, accounting for confounding demographic, lifestyle, and familial factors including hormonal status and family ovarian cancer. The ovarian cancer risk declined with increasing frequency and duration of overall tea consumption. The adjusted odds ratio was 0.39 for those drinking tea daily and 0.23 for those drinking tea for >30 years, compared with nontea drinkers. The dose response relationships were significant, and the inverse association with ovarian cancer was observed for green tea consumption. We concluded that increasing frequency and duration of tea drinking, especially green tea, can reduce the risk of ovarian cancer. However, the protective effects of black tea and Oolong tea need to be additionally investigated.
C1 Curtin Univ Technol, Sch Publ Hlth, Perth, WA 6845, Australia.
C3 Curtin University
RP Curtin Univ Technol, Sch Publ Hlth, Perth, WA 6845, Australia.
EM Andy.Lee@curtin.edu.au
CR [Anonymous], 1991, IARC MONOGR EVAL CARCINOG RISKS HUM, V51, P1
   *AUSTR BUR STAT NA, 1995, SUMM RES, V0, P0
   Blot WJ, 1996, EUR J CANCER PREV, V5, P425
   BYERS T, 1983, JNCI-J NATL CANCER I, V71, P681
   COTRAN RS, 1999, ROBBINS PATHOLOGIC B, V0, P1067
   FORD D, 1995, BRIT J CANCER, V72, P805, DOI 10.1038/bjc.1995.417
   Fujiki H, 2000, CANCER DETECT PREV, V24, P91
   GAO YT, 1994, JNCI-J NATL CANCER I, V86, P855, DOI 10.1093/jnci/86.11.855
   Hakim IA, 2000, CANCER EPIDEM BIOMAR, V9, P727
   Ji BT, 1998, INT J CANCER, V76, P659, DOI 10.1002/(SICI)1097-0215(19980529)76:5<659::AID-IJC8>3.0.CO;2-P
   JIN F, 1993, CANCER CAUSE CONTROL, V4, P355, DOI 10.1007/BF00051338
   KERBER RA, 1995, ARCH INTERN MED, V155, P905, DOI 10.1001/archinte.155.9.905
   Kristensen GB, 1997, LANCET, V349, P113, DOI 10.1016/S0140-6736(96)06071-0
   Kuper H, 2000, INT J CANCER, V88, P313, DOI 10.1002/1097-0215(20001015)88:2<313::AID-IJC26>3.0.CO;2-5
   Lu YP, 2001, CANCER RES, V61, P5002
   Nakachi K, 1998, JPN J CANCER RES, V89, P254, DOI 10.1111/j.1349-7006.1998.tb00556.x
   NAKACHI K, 1997, FOOD FACTORS CANC PR, V0, P105
   *NAT INF SERV, 1992, FOOD QUEST, V0, P0
   Phipps R P, 1999, NUTRITION, V15, P968
   *SPSS INC, 2000, SPSS WIND REL 10, V0, P0
   Suganuma M, 1998, CARCINOGENESIS, V19, P1771, DOI 10.1093/carcin/19.10.1771
   Suganuma M, 1999, CANCER RES, V59, P44
   Sugiyama T, 1998, CANCER LETT, V133, P19, DOI 10.1016/S0304-3835(98)00185-2
   THOMPSON FE, 1994, J NUTR, V124, PS2245, DOI 10.1093/jn/124.suppl_11.2245s
   UNDERWOOD JCE, 2000, OVARIAN NEOPLASMS GE, V0, P512
   WHITTEMORE AS, 1994, GYNECOL ONCOL, V55, PS15, DOI 10.1006/gyno.1994.1334
   *WORLD CANC RES FU, 1997, FOOD NUTR PREV CANC, V0, P288
   XIE X, 2000, ANN REPORT WOMENS HO, V0, P0
   Xu G P, 1993, EUR J CANCER PREV, V2, P327, DOI 10.1097/00008469-199307000-00007
   Yang CS, 1999, CANCER EPIDEM BIOMAR, V8, P83
   Yang CS, 2002, ANNU REV PHARMACOL, V42, P25, DOI 10.1146/annurev.pharmtox.42.082101.154309
   YANG CS, 1993, J NATL CANCER I, V85, P1038, DOI 10.1093/jnci/85.13.1038
   YU GP, 1991, CANCER CAUSE CONTROL, V2, P169, DOI 10.1007/BF00056210
   Zhang M, 2002, ASIA PAC J CLIN NUTR, V11, P13, DOI 10.1046/j.1440-6047.2002.00259.x
   Zheng W, 1996, AM J EPIDEMIOL, V144, P175, DOI 10.1093/oxfordjournals.aje.a008905
NR 35
TC 99
Z9 106
U1 0
U2 16
PU AMER ASSOC CANCER RESEARCH
PI PHILADELPHIA
PA 615 CHESTNUT ST, 17TH FLOOR, PHILADELPHIA, PA 19106-4404 USA
SN 1055-9965
EI 1538-7755
J9 CANCER EPIDEM BIOMAR
JI Cancer Epidemiol. Biomarkers Prev.
PD AUG 15
PY 2002
VL 11
IS 8
BP 713
EP 718
DI 
PG 6
WC Oncology; Public, Environmental & Occupational Health
SC Oncology; Public, Environmental & Occupational Health
GA 581UK
UT WOS:000177311700005
PM 12163323
DA 2025-02-23
ER

PT J
AU Lévy, L
   Renard, CA
   Wei, Y
   Buendia, MA
AF Lévy, L
   Renard, CA
   Wei, Y
   Buendia, MA
TI Genetic alterations and oncogenic pathways in hepatocellular carcinoma
SO HORMONE-RELATED TUMORS: NOVEL APPROACHES TO PREVENTION AND TREATMENT
LA English
DT Article; Proceedings Paper
DE hepatocellular carcinoma; loss of heterozygosity; LOH; comparative genomic hybridization; CGH; beta-catenin; hepatitis virus
ID hepatitis-b virus; comparative genomic hybridization; beta-catenin mutations; tumor-suppressor gene; necrosis-factor-alpha; primary liver-cancer; cellular dna-repair; nf-kappa-b; x-protein; transgenic mice
AB Hepatocellular carcinoma (HCC) is a major type of primary liver cancer and one of the rare human neoplasms etiologically linked to viral factors. Chronic infections with the hepatitis B virus (HBV) and the hepatitis C virus (HCV) have been implicated in about 80% of cases worldwide, and other known environmental risk factors, including alcohol abuse and dietary intake of aflatoxin B1, might synergize with viral infections. Recent insight into the molecular mechanisms leading to HCC development has been provided by the identification of major genetic abnormalities revealed by genomewide allelo-type studies and molecular cytogenetic analysis. Moreover, several oncogenic pathways have been implicated in malignant transformation of liver cells. Inactivation of the p53 tumor suppressor gene by mutations and allelic deletions in about 30% of HCC cases has been associated predominantly with exposure to aflatoxin B1 and HBV infection. By contrast, a mutation in the X-catenin gene in around 22% of HCCs is more rare in HBV-associated tumors. Activation of cyclin D1 and disruption of the Rb pathway are also commonly involved in liver tumorigenesis. New major challenges include the identification of candidate genes located in frequently altered chromosomal regions and that of oncogenic pathways driven by different risk factors. This search might shed some light on the tumorigenic role of HBV and HCV. It might also permit accurate evaluation of major targets for prognostic and therapeutic intervention.
C1 Inst Pasteur, Inserm U163, Dept Retroviruses, Unite Recombinaison & Express Genet, F-75724 Paris 15, France.
C3 Pasteur Network; Universite Paris Cite; Institut Pasteur Paris; Institut National de la Sante et de la Recherche Medicale (Inserm)
RP Buendia, MA (corresponding author), Inst Pasteur, Inserm U163, Dept Retroviruses, Unite Recombinaison & Express Genet, 28 Rue Dr Roux, F-75724 Paris 15, France.
CR Aberle H, 1996, J CELL BIOCHEM, V61, P514, DOI 10.1002/(SICI)1097-4644(19960616)61:4<514::AID-JCB4>3.3.CO;2-D
   AGUILAR F, 1993, P NATL ACAD SCI USA, V90, P8586, DOI 10.1073/pnas.90.18.8586
   Andrisani OM, 1999, INT J ONCOL, V15, P373
   Becker SA, 1998, J VIROL, V72, P266, DOI 10.1128/JVI.72.1.266-272.1998
   BENN J, 1994, P NATL ACAD SCI USA, V91, P10350, DOI 10.1073/pnas.91.22.10350
   BENN J, 1995, P NATL ACAD SCI USA, V92, P11215, DOI 10.1073/pnas.92.24.11215
   Boige V, 1997, CANCER RES, V57, P1986
   Bosch F X, 1997, LIVER CANCER, V0, P13
   Bréchot C, 1998, J HEPATOL, V29, P173, DOI 10.1016/S0168-8278(98)80001-9
   Bréchot C, 2000, SEMIN CANCER BIOL, V10, P211, DOI 10.1006/scbi.2000.0321
   BRESSAC B, 1991, NATURE, V350, P429, DOI 10.1038/350429a0
   Buendia MA, 2000, SEMIN CANCER BIOL, V10, P185
   Cadigan KM, 1997, GENE DEV, V11, P3286, DOI 10.1101/gad.11.24.3286
   Caselmann WH, 1996, ADV VIRUS RES, V47, P253, DOI 10.1016/S0065-3527(08)60737-X
   Chemin I, 2001, J HEPATOL, V34, P447, DOI 10.1016/S0168-8278(00)00100-8
   CHEN HS, 1993, J VIROL, V67, P1218, DOI 10.1128/JVI.67.3.1218-1226.1993
   CHEONG JH, 1995, EMBO J, V14, P143, DOI 10.1002/j.1460-2075.1995.tb06984.x
   Chirillo P, 1997, P NATL ACAD SCI USA, V94, P8162, DOI 10.1073/pnas.94.15.8162
   Clevers H, 1997, TRENDS GENET, V13, P485, DOI 10.1016/S0168-9525(97)01305-X
   CROSS JC, 1993, P NATL ACAD SCI USA, V90, P8078, DOI 10.1073/pnas.90.17.8078
   Dandri M, 1996, J VIROL, V70, P5246, DOI 10.1128/JVI.70.8.5246-5254.1996
   de La Coste A, 1998, P NATL ACAD SCI USA, V95, P8847
   DESOUZA AT, 1995, NAT GENET, V11, P447, DOI 10.1038/ng1295-447
   DESOUZA AT, 1995, ONCOGENE, V10, P1725
   Devereux TR, 1999, ONCOGENE, V18, P4726, DOI 10.1038/sj.onc.1202858
   Elmore LW, 1997, P NATL ACAD SCI USA, V94, P14707, DOI 10.1073/pnas.94.26.14707
   FEARON ER, 1990, CELL, V61, P759, DOI 10.1016/0092-8674(90)90186-I
   FEITELSON MA, 1993, ONCOGENE, V8, P1109
   Fodde R, 2001, NAT CELL BIOL, V3, P433, DOI 10.1038/35070129
   Gottlob K, 1998, CANCER RES, V58, P3566
   Hanahan D, 2000, CELL, V100, P57, DOI 10.1016/S0092-8674(00)81683-9
   Haviv I, 1998, MOL CELL BIOL, V18, P1562, DOI 10.1128/MCB.18.3.1562
   He TC, 1998, SCIENCE, V281, P1509, DOI 10.1126/science.281.5382.1509
   Higashitsuji H, 2000, NAT MED, V6, P96, DOI 10.1038/71600
   HOHNE M, 1990, EMBO J, V9, P1137, DOI 10.1002/j.1460-2075.1990.tb08220.x
   Honda M, 2001, GASTROENTEROLOGY, V120, P955, DOI 10.1053/gast.2001.22468
   HSIA CC, 1994, J MED VIROL, V44, P67, DOI 10.1002/jmv.1890440113
   Hsu HC, 2000, AM J PATHOL, V157, P763, DOI 10.1016/S0002-9440(10)64590-7
   HSU IC, 1991, NATURE, V350, P427, DOI 10.1038/350427a0
   Hu ZY, 1999, J VIROL, V73, P7231, DOI 10.1128/JVI.73.9.7231-7240.1999
   Huang H, 1999, AM J PATHOL, V155, P1795, DOI 10.1016/S0002-9440(10)65496-X
   Kawate S, 1999, INT J ONCOL, V14, P127
   KIM CM, 1991, NATURE, V351, P317, DOI 10.1038/351317a0
   Kim H, 1998, J BIOL CHEM, V273, P381, DOI 10.1074/jbc.273.1.381
   Klein NP, 1999, EMBO J, V18, P5019, DOI 10.1093/emboj/18.18.5019
   Klein NP, 1997, MOL CELL BIOL, V17, P6427, DOI 10.1128/MCB.17.11.6427
   Kondo Y, 1999, J HEPATOL, V31, P529, DOI 10.1016/S0168-8278(99)80047-6
   KUROKI T, 1995, GENE CHROMOSOME CANC, V13, P163, DOI 10.1002/gcc.2870130305
   Kusano N, 1999, HEPATOLOGY, V29, P1858, DOI 10.1002/hep.510290636
   Lara-Pezzi E, 1998, HEPATOLOGY, V28, P1013, DOI 10.1002/hep.510280416
   Lara-Pezzi E, 1998, EMBO J, V17, P7066, DOI 10.1093/emboj/17.23.7066
   Lee DK, 2001, GENE DEV, V15, P455, DOI 10.1101/gad.856201
   Lee SG, 2000, ONCOGENE, V19, P468, DOI 10.1038/sj.onc.1203312
   LEE TH, 1995, J VIROL, V69, P1107, DOI 10.1128/JVI.69.2.1107-1114.1995
   Legoix P, 1999, ONCOGENE, V18, P4044, DOI 10.1038/sj.onc.1202800
   Lengauer C, 1998, NATURE, V396, P643, DOI 10.1038/25292
   Levine AJ, 1997, CELL, V88, P323, DOI 10.1016/S0092-8674(00)81871-1
   Lin Y, 1997, CANCER RES, V57, P5137
   Lin YW, 1999, EUR J CANCER, V35, P652, DOI 10.1016/S0959-8049(98)00430-4
   LIVEZEY KW, 1997, MUTAT RES, V377, P17
   Madden CR, 2000, J VIROL, V74, P5266, DOI 10.1128/JVI.74.11.5266-5272.2000
   Marchio A, 1997, GENE CHROMOSOME CANC, V18, P59, DOI 10.1002/(SICI)1098-2264(199701)18:1<59::AID-GCC7>3.0.CO;2-0
   Marchio AS, 2000, ONCOGENE, V19, P3733, DOI 10.1038/sj.onc.1203713
   Miyoshi Y, 1998, ONCOL RES, V10, P591
   MURAKAMI Y, 1991, CANCER RES, V51, P5520
   Murray CJL, 1997, LANCET, V349, P1269, DOI 10.1016/S0140-6736(96)07493-4
   Nagai H, 1997, ONCOGENE, V14, P2927, DOI 10.1038/sj.onc.1201136
   Nagai H, 1998, HEPATITIS B VIRUS, V0, P182
   Nakamoto Y, 1998, J EXP MED, V188, P341, DOI 10.1084/jem.188.2.341
   Nakamura T, 1998, GENES CELLS, V3, P395, DOI 10.1046/j.1365-2443.1998.00198.x
   NATOLI G, 1994, ONCOGENE, V9, P2837
   Okabe H, 2001, CANCER RES, V61, P2129
   Parada LA, 1998, GENE CHROMOSOME CANC, V23, P26
   PATERLINI P, 1995, HEPATOLOGY, V21, P313, DOI 10.1016/0270-9139(95)90086-1
   Pineau P, 1999, ONCOGENE, V18, P3127, DOI 10.1038/sj.onc.1202648
   Pineau P, 1998, J GEN VIROL, V79, P591, DOI 10.1099/0022-1317-79-3-591
   Polakis P, 1999, CURR OPIN GENET DEV, V9, P15, DOI 10.1016/S0959-437X(99)80003-3
   POLAKIS P, 1997, BIOCHIM BIOPHYS ACTA, V1332, P127
   QADRI I, 1995, P NATL ACAD SCI USA, V92, P1003, DOI 10.1073/pnas.92.4.1003
   Renard CA, 2000, ONCOGENE, V19, P2678, DOI 10.1038/sj.onc.1203617
   Sakakura C, 1999, BRIT J CANCER, V80, P2034, DOI 10.1038/sj.bjc.6690638
   Salvucci M, 1999, ONCOGENE, V18, P181, DOI 10.1038/sj.onc.1202279
   Satoh S, 2000, NAT GENET, V24, P245, DOI 10.1038/73448
   Sheu JC, 1999, BRIT J CANCER, V80, P468, DOI 10.1038/sj.bjc.6690380
   Shirota Y, 2001, HEPATOLOGY, V33, P832, DOI 10.1053/jhep.2001.23003
   SIMON D, 1991, CANCER RES, V51, P6176
   SIMON D, 1991, ONCOGENE, V6, P765
   Sirma H, 1999, ONCOGENE, V18, P4848, DOI 10.1038/sj.onc.1202867
   Sirma H, 1998, ONCOGENE, V16, P2051, DOI 10.1038/sj.onc.1201737
   Sitterlin D, 1997, J VIROL, V71, P6194, DOI 10.1128/JVI.71.8.6194-6199.1997
   Slagle BL, 1996, MOL CARCINOGEN, V15, P261, DOI 10.1002/(SICI)1098-2744(199604)15:4<261::AID-MC3>3.0.CO;2-J
   Strand S, 1996, NAT MED, V2, P1361, DOI 10.1038/nm1296-1361
   Su F, 2001, J VIROL, V75, P215, DOI 10.1128/JVI.75.1.215-225.2001
   Su F, 1997, P NATL ACAD SCI USA, V94, P8744, DOI 10.1073/pnas.94.16.8744
   SU P, 1996, J VIROL, V70, P4558
   Su Q, 1998, HEPATOLOGY, V27, P1109, DOI 10.1002/hep.510270428
   Takada S, 1999, ONCOGENE, V18, P6965, DOI 10.1038/sj.onc.1203188
   TERAMOTO T, 1994, CANCER RES, V54, P231
   Terradillos O, 1997, ONCOGENE, V14, P395, DOI 10.1038/sj.onc.1200850
   Terris B, 1999, ONCOGENE, V18, P6583, DOI 10.1038/sj.onc.1203051
   Tetsu O, 1999, NATURE, V398, P422, DOI 10.1038/18884
   UEDA H, 1995, NAT GENET, V9, P41, DOI 10.1038/ng0195-41
   Van Nhieu JT, 1999, AM J PATHOL, V155, P703, DOI 10.1016/S0002-9440(10)65168-1
   Wada I, 1999, HEPATOLOGY, V29, P1718, DOI 10.1002/hep.510290635
   WANG XW, 1995, CANCER RES, V55, P6012
   WEI Y, 1995, J MED VIROL, V45, P82, DOI 10.1002/jmv.1890450116
   Weil R, 1999, MOL CELL BIOL, V19, P6345
   WOLLERSHEIM M, 1988, ONCOGENE, V3, P545
   Wong N, 1999, AM J PATHOL, V154, P37, DOI 10.1016/S0002-9440(10)65248-0
   Yakicier MC, 1999, ONCOGENE, V18, P4879, DOI 10.1038/sj.onc.1202866
   Yeh CT, 2000, ONCOGENE, V19, P5213, DOI 10.1038/sj.onc.1203903
   ZOULIM F, 1994, J VIROL, V68, P2026, DOI 10.1128/JVI.68.3.2026-2030.1994
NR 112
TC 52
Z9 58
U1 0
U2 8
PU NEW YORK ACAD SCIENCES
PI NEW YORK
PA 2 EAST 63RD ST, NEW YORK, NY 10021 USA
SN 0077-8923
EI 
J9 ANN NY ACAD SCI
JI Ann.NY Acad.Sci.
PD JUN 15
PY 2002
VL 963
IS 
BP 21
EP 36
DI 
PG 16
WC Oncology; Multidisciplinary Sciences
SC Oncology; Science & Technology - Other Topics
GA BU83L
UT WOS:000177157400004
PM 12095925
DA 2025-02-23
ER

PT J
AU Chen, HL
   Ward, MH
   Tucker, KL
   Graubard, BI
   McComb, RD
   Potischman, NA
   Weisenburger, DD
   Heineman, EF
AF Chen, HL
   Ward, MH
   Tucker, KL
   Graubard, BI
   McComb, RD
   Potischman, NA
   Weisenburger, DD
   Heineman, EF
TI Diet and risk of adult glioma in eastern Nebraska, United States
SO CANCER CAUSES & CONTROL
LA English
DT Article
DE carotenoids; diet; glioma; N-nitroso compounds; phytochemicals
ID serum-cholesterol concentration; brain-tumors; cured meat; nitrate; nitrosamines; indicators; california; etiology; meninges; doneness
AB Objective: To investigate potential associations between diet and adult glioma. Methods: We conducted a population-based case-control study of adult glioma in eastern Nebraska. Nutrient and food group intakes were estimated for 236 glioma cases and 449 controls using information obtained from a food-frequency questionnaire. Results: After adjusting for potential confounders, inverse associations with risk of adult glioma were observed for intakes of dark yellow vegetables (highest quartile versus lowest: OR = 0.6, p(t)rend = 0.03) and beans (OR = 0.4, p(t)rend = 0.0003), but no associations were seen for dietary sources of preformed nitrosamines or high-nitrate vegetables. Our nutrient analysis revealed significant inverse associations between risk of adult glioma and dietary intake of pro-vitamin A carotenoids (highest quartile versus lowest: OR = 0.5, p(t)rend = 0.005), alpha-carotene (OR = 0.5, p(t)rend = 0.01), beta-carotene (OR = 0.5, p(t)rend = 0.01), dietary fiber (OR = 0.6, p(t)rend = 0.048) and fiber from beans (OR = 0.5, p(t)rend = 0.0002). We observed no significant associations with risk of adult glioma for intakes of other nutrients or compounds including nitrate, nitrite, vitamin C, vitamin E, saturated fat, cholesterol, dietary fiber from grain products, or fiber from fruit and vegetables. Conclusion: Our study does not support the N-nitroso compound hypothesis, but suggests potential roles for carotenoids and possibly other phytochemicals in reducing risk of adult glioma.
C1 Tufts Univ, Human Nutr Res Ctr Aging, Boston, MA 02111 USA.
   NCI, Div Canc Epidemiol & Genet, Bethesda, MD 20892 USA.
   Univ Nebraska, Med Ctr, Dept Pathol & Microbiol, Omaha, NE USA.
   NCI, Div Canc Control & Populat Sci, Bethesda, MD 20892 USA.
C3 United States Department of Agriculture (USDA); Tufts University; National Institutes of Health (NIH) - USA; NIH National Cancer Institute (NCI); NIH National Cancer Institute- Division of Cancer Epidemiology & Genetics; University of Nebraska System; University of Nebraska Medical Center; National Institutes of Health (NIH) - USA; NIH National Cancer Institute (NCI); NIH Division of Cancer Control & Population Sciences
RP NCI, Occupat Epidemiol Branch, 6120 Execut Blvd,EPS-8104,MSC-7420, Bethesda, MD 20892 USA.
EM wardm@exchange.nih.gov
CR AHLBOM A, 1986, AM J EPIDEMIOL, V124, P334, DOI 10.1093/oxfordjournals.aje.a114393
   Block G, 1990, EPIDEMIOLOGY, V1, P58, DOI 10.1097/00001648-199001000-00013
   Blowers L, 1997, CANCER CAUSE CONTROL, V8, P5, DOI 10.1023/A:1018437031987
   BOEING H, 1993, INT J CANCER, V53, P561, DOI 10.1002/ijc.2910530406
   BURCH JD, 1987, JNCI-J NATL CANCER I, V78, P601
   CHEN H, 2002, IN PRESS NUTR CANC, V0, P0
   CHILVERS C, 1984, INT J EPIDEMIOL, V13, P324, DOI 10.1093/ije/13.3.324
   DAVEYSMITH G, 1989, BMJ-BRIT MED J, V299, P26
   DAVEYSMITH G, 1992, AM J EPIDEMIOL, V135, P259
   FRIEDENREICH CM, 1992, EPIDEMIOL REV, V14, P177, DOI 10.1093/oxfordjournals.epirev.a036086
   GILES GG, 1994, INT J CANCER, V59, P357, DOI 10.1002/ijc.2910590311
   HATHCOCK J, 1982, NUTR TOXICOLOGY, V1, P327
   HERRINTON LJ, 1995, BRIT MED J, V310, P367, DOI 10.1136/bmj.310.6976.367
   HOCHBERG F, 1990, J NEURO-ONCOL, V8, P55
   HOWE GR, 1986, AM J EPIDEMIOL, V124, P595, DOI 10.1093/oxfordjournals.aje.a114432
   Hu JF, 1998, CANCER DETECT PREV, V22, P100, DOI 10.1046/j.1525-1500.1998.CDOA22.x
   Hu JF, 1999, INT J CANCER, V81, P20, DOI 10.1002/(SICI)1097-0215(19990331)81:1<20::AID-IJC4>3.0.CO;2-2
   Inskip PD, 1995, EPIDEMIOL REV, V17, P382
   Kaplan S, 1997, AM J EPIDEMIOL, V146, P832, DOI 10.1093/oxfordjournals.aje.a009201
   KNEKT P, 1991, BRIT MED J, V302, P90, DOI 10.1136/bmj.302.6768.90
   Lee M, 1997, CANCER CAUSE CONTROL, V8, P13, DOI 10.1023/A:1018470802969
   Messina MJ, 1999, AM J CLIN NUTR, V70, P439S, DOI 10.1093/ajcn/70.3.439s
   MILLS PK, 1989, NEUROEPIDEMIOLOGY, V8, P266, DOI 10.1159/000110193
   NEUGUT AI, 1989, INT J EPIDEMIOL, V18, P798, DOI 10.1093/ije/18.4.798
   Nygren C, 1997, BRIT J NEUROSURG, V11, P216, DOI 10.1080/02688699746276
   PANALAKS T, 1973, J ASSOC OFF ANA CHEM, V56, P621
   PANALAKS T, 1974, J ASSOC OFF ANA CHEM, V57, P806
   Preston-Martin S, 1991, IARC SCI PUBL, V0, P197
   PRESTONMARTIN S, 1989, CANCER RES, V49, P6137
   Ries LA, 2000, SEER CANC STAT REV 1, V0, P0
   RYAN P, 1992, INT J CANCER, V51, P20, DOI 10.1002/ijc.2910510105
   Schwartzbaum JA, 1999, NEUROEPIDEMIOLOGY, V18, P156, DOI 10.1159/000026207
   Sinha R, 1998, FOOD CHEM TOXICOL, V36, P279, DOI 10.1016/S0278-6915(97)00162-2
   Slavin JL, 1999, AM J CLIN NUTR, V70, P459S, DOI 10.1093/ajcn/70.3.459s
   THOMAS TL, 1996, CANC RATES RISKS, V0, P114
   Ward MH, 1997, INT J CANCER, V71, P14, DOI 10.1002/(SICI)1097-0215(19970328)71:1<14::AID-IJC4>3.0.CO;2-6
   WARD MH, 1994, CANCER CAUSE CONTROL, V5, P422, DOI 10.1007/BF01694756
   WHITE JW, 1975, J AGR FOOD CHEM, V23, P886, DOI 10.1021/jf60201a034
   Willett WC, 1997, AM J CLIN NUTR, V65, P1220, DOI 10.1093/ajcn/65.4.1220S
   Zahm S H, 1990, EPIDEMIOLOGY, V1, P349, DOI 10.1097/00001648-199009000-00004
NR 41
TC 90
Z9 95
U1 0
U2 2
PU SPRINGER
PI DORDRECHT
PA VAN GODEWIJCKSTRAAT 30, 3311 GZ DORDRECHT, NETHERLANDS
SN 0957-5243
EI 1573-7225
J9 CANCER CAUSE CONTROL
JI Cancer Causes Control
PD SEP 15
PY 2002
VL 13
IS 7
BP 647
EP 655
DI 10.1023/A:1019527225197
PG 9
WC Oncology; Public, Environmental & Occupational Health
SC Oncology; Public, Environmental & Occupational Health
GA 580FV
UT WOS:000177225300007
PM 12296512
DA 2025-02-23
ER

PT J
AU Vogel, U
   Moller, P
   Dragsted, L
   Loft, S
   Pedersen, A
   Sandström, B
AF Vogel, U
   Moller, P
   Dragsted, L
   Loft, S
   Pedersen, A
   Sandström, B
TI Inter-individual variation, seasonal variation and close correlation of <i>OGG1</i> and <i>ERCC1</i> mRNA levels in full blood from healthy volunteers
SO CARCINOGENESIS
LA English
DT Article
ID basal-cell carcinoma; dna-repair capacity; excision-repair; xeroderma-pigmentosum; gene xrcc1; human-lymphocytes; risk-factor; cancer; expression; polymorphisms
AB The mRNA levels of the nucleotide excision DNA repair gene ERCC1 and the base excision DNA repair gene OGG1 were quantified in 43 healthy volunteers in a dietary intervention trial as markers for the DNA repair capacity. Nine samples were collected from each subject over a period of 52 days. Sampling took place from January to May. The mRNA levels of OGG1 and ERCC1 correlated closely (r = 0.86, P << 0.0001) after normalization to either 18S ribosomal RNA or to beta-actin mRNA. The levels of OGG1 and ERCC1 mRNA were relatively constant within an individual with intra-individual correlation (R-2 = 0.45-0.46) in a General Linear Model. The amounts of ERCC1 and OGG1 relative to 18S RNA were doubled in May compared with January. This coincided with an increase in the monthly influx of sunlight from 18 MJ/m(2) in January to 242 MJ/m(2) in May. The mRNA levels of both ERCC1 and OGG1 were positively correlated to the average daily influx of sunlight in the previous 30 and 5 days (r = 0.49; r = 0.37, respectively, P << 0.001). There were no significant effects of the dietary interventions. The inter-individual variation was 5-10-fold, which is more than the observed 2-3-fold seasonal variation. Thus, despite seasonal variation of the individual mRNA levels, the inter-person variation is still far larger than the intra-person variation, supporting the use as biomarkers.
C1 Natl Inst Occupat Hlth, DK-2100 Copenhagen, Denmark.
   Univ Copenhagen, Panum Inst, Inst Publ Hlth, DK-2200 Copenhagen N, Denmark.
   Danish Vet & Food Adm, Inst Food Safety & Nutr, DK-2860 Soborg, Denmark.
   Royal Vet & Agr Univ, Res Dept Human Nutr, DK-1958 Frederiksberg C, Denmark.
C3 University of Copenhagen; University of Copenhagen
RP Natl Inst Occupat Hlth, Lersoe Parkalle 105, DK-2100 Copenhagen, Denmark.
EM ubv@ami.dk
CR BECHTHOMSEN N, 1993, ACTA DERM-VENEREOL, V73, P422
   Bentham G, 1999, MUTAGENESIS, V14, P527, DOI 10.1093/mutage/14.6.527
   Cheng L, 1999, CANCER EPIDEM BIOMAR, V8, P801
   Cheng L, 1998, CANCER EPIDEM BIOMAR, V7, P465
   DABHOLKAR M, 1993, MUTAT RES, V293, P151, DOI 10.1016/0921-8777(93)90066-P
   Divine KK, 2001, MUTAT RES-DNA REPAIR, V461, P273, DOI 10.1016/S0921-8777(00)00059-8
   Dybdahl M, 1999, CANCER EPIDEM BIOMAR, V8, P77
   Dybdahl M, 1999, MUTAT RES-DNA REPAIR, V433, P15, DOI 10.1016/S0921-8777(98)00057-3
   Francis MA, 1999, CARCINOGENESIS, V20, P19, DOI 10.1093/carcin/20.1.19
   Hanaoka T, 2000, CANCER EPIDEM BIOMAR, V9, P1255
   Hodges NJ, 2002, CARCINOGENESIS, V23, P55, DOI 10.1093/carcin/23.1.55
   Holt S, 2000, MUTAT RES-DNA REPAIR, V460, P105, DOI 10.1016/S0921-8777(00)00019-7
   Hwang BJ, 1999, P NATL ACAD SCI USA, V96, P424, DOI 10.1073/pnas.96.2.424
   Kielbassa C, 1997, CARCINOGENESIS, V18, P811, DOI 10.1093/carcin/18.4.811
   Kim HN, 2001, CARCINOGENESIS, V22, P265, DOI 10.1093/carcin/22.2.265
   Klungland A, 1999, MOL CELL, V3, P33, DOI 10.1016/S1097-2765(00)80172-0
   Kondo S, 2000, CLIN CANCER RES, V6, P1394
   KRAEMER KH, 1987, ARCH DERMATOL, V123, P241, DOI 10.1001/archderm.123.2.241
   Li QD, 1998, INT J ONCOL, V13, P987
   Li QD, 1998, J BIOL CHEM, V273, P23419, DOI 10.1074/jbc.273.36.23419
   MAYTIN EV, 1993, CANCER RES, V53, P4952
   Memisoglu A, 2000, MUTAT RES-FUND MOL M, V451, P39, DOI 10.1016/S0027-5107(00)00039-7
   Moller P, 1998, MUTAT RES-DNA REPAIR, V407, P25, DOI 10.1016/S0921-8777(97)00057-8
   Moller P, 2002, FASEB J, V16, P45, DOI 10.1096/fj.01-0386com
   Murakami T, 2001, J DERMATOL SCI, V27, P121, DOI 10.1016/S0923-1811(01)00124-4
   Nilsen H, 2001, CARCINOGENESIS, V22, P987, DOI 10.1093/carcin/22.7.987
   Perera FP, 1997, SCIENCE, V278, P1068, DOI 10.1126/science.278.5340.1068
   Ratnasinghe D, 2001, CANCER EPIDEM BIOMAR, V10, P119
   Sancar A, 1996, ANNU REV BIOCHEM, V65, P43, DOI 10.1146/annurev.bi.65.070196.000355
   Setlow RB, 2001, MUTAT RES-FUND MOL M, V477, P1, DOI 10.1016/S0027-5107(01)00090-2
   Stern MC, 2001, CANCER EPIDEM BIOMAR, V10, P125
   Sturgis EM, 1999, CARCINOGENESIS, V20, P2125, DOI 10.1093/carcin/20.11.2125
   Thellin O, 1999, J BIOTECHNOL, V75, P291, DOI 10.1016/S0168-1656(99)00163-7
   Tsurudome Y, 1999, CARCINOGENESIS, V20, P1573, DOI 10.1093/carcin/20.8.1573
   Vogel U, 2000, MUTAT RES-DNA REPAIR, V461, P197, DOI 10.1016/S0921-8777(00)00051-3
   Vogel U, 2001, CARCINOGENESIS, V22, P899, DOI 10.1093/carcin/22.6.899
   WEI QY, 1994, AM J EPIDEMIOL, V140, P598, DOI 10.1093/oxfordjournals.aje.a117297
   Wei QY, 1996, CANCER RES, V56, P4103
   WEI QY, 1995, CANCER RES, V55, P5025
   Winsey SL, 2000, CANCER RES, V60, P5612
   Wood RD, 1997, J BIOL CHEM, V272, P23465, DOI 10.1074/jbc.272.38.23465
   Wood RD, 1996, ANNU REV BIOCHEM, V65, P135, DOI 10.1146/annurev.bi.65.070196.001031
   Yagi T, 1998, MUTAGENESIS, V13, P595, DOI 10.1093/mutage/13.6.595
NR 43
TC 42
Z9 44
U1 0
U2 0
PU OXFORD UNIV PRESS
PI OXFORD
PA GREAT CLARENDON ST, OXFORD OX2 6DP, ENGLAND
SN 0143-3334
EI 1460-2180
J9 CARCINOGENESIS
JI Carcinogenesis
PD SEP 15
PY 2002
VL 23
IS 9
BP 1505
EP 1509
DI 10.1093/carcin/23.9.1505
PG 5
WC Oncology
SC Oncology
GA 586NT
UT WOS:000177590600014
PM 12189194
DA 2025-02-23
ER

PT J
AU Friedenreich, CM
   Courneya, KS
   Bryant, HE
AF Friedenreich, CM
   Courneya, KS
   Bryant, HE
TI Case-control study of anthropometric measures and breast cancer risk
SO INTERNATIONAL JOURNAL OF CANCER
LA English
DT Article
DE breast cancer; epidemiology; body mass index; waist-hip ratio; weight gain
ID body-mass index; growth-factor-i; postmenopausal women; physical-activity; replacement therapy; hormone levels; insulin; weight; size; age
AB A population-based case-control study of 1,233 incident breast cancer cases and 1,241 controls was conducted in Alberta between 1995 and 1997 to examine the influence of anthropometric factors on the risk of breast cancer using several newly derived variables. Data on current height, weight and waist and hip circumference were collected by interviewers using standardized methods. Respondents recalled their body weight at each decade from age 20 to the referent year. Several variables were estimated, and unconditional logistic regression was used to estimate odds ratios (ORs) and 95% confidence intervals (95% Cis). No statistically significant associations for any of the estimated variables with breast cancer risk for premenopausal women (462 cases, 475 controls) were found. The results for postmenopausal women (771 cases, 762 controls) in the highest vs. lowest quartiles were, for waist circumference, OR = 1.30 (95% CI 0.97-1.73); waist-hip ratio, OR = 1.43 (95% C1 1.07-1.93); weight gain since age 20, OR = 135 (05% C1 1.01-1.81); difference between maximum and minimum weights over adult lifetime, OR = 1.56 (9S% C1 1.16-2.08); and the reference weight minus the minimum weight since age 20, OR = 1.47 (9S% Cl 1.10-1.97). Statistically significant trends in risk were observed for these variables. Effect modification with hormone replacement therapy use was found for most variables assessed for postmenopausal women, with much stronger associations found among never-users compared to ever-users. We found strong evidence that waist-hip ratio and weight gained over lifetime, as assessed by different variables, are postmenopausal breast cancer risk factors. These effects were independent of dietary intake and lifetime total physical activity. (C) 2002 Wiley-Liss, Inc.
C1 Alberta Canc Board, Div Epidemiol Prevent & Screening, Calgary, AB T2N 4N2, Canada.
   Univ Alberta, Fac Phys Educ & Recreat, Edmonton, AB, Canada.
C3 Alberta Cancer Board; University of Alberta
RP Friedenreich, CM (corresponding author), Alberta Canc Board, Div Epidemiol Prevent & Screening, 1331-29 St,NW, Calgary, AB T2N 4N2, Canada.
CR ALBANES D, 1988, JNCI-J NATL CANCER I, V80, P772, DOI 10.1093/jnci/80.10.772
   BLOCK G, 1986, AM J EPIDEMIOL, V124, P453, DOI 10.1093/oxfordjournals.aje.a114416
   CAMPBELL RWF, 1992, EUR HEART J, V13, P139, DOI 10.1093/eurheartj/13.suppl_H.139
   Carroll KK, 1998, LIPIDS, V33, P1055, DOI 10.1007/s11745-998-0305-8
   Del Giudice ME, 1998, BREAST CANCER RES TR, V47, P111, DOI 10.1023/A:1005831013718
   Franceschi S, 1996, INT J CANCER, V67, P181, DOI 10.1002/(SICI)1097-0215(19960717)67:2<181::AID-IJC5>3.0.CO;2-P
   Friedenreich CM, 2001, EUR J CANCER PREV, V10, P15, DOI 10.1097/00008469-200102000-00003
   Friedenreich CM, 2001, EPIDEMIOLOGY, V12, P604, DOI 10.1097/00001648-200111000-00005
   Friedenreich CM, 2001, MED SCI SPORT EXER, V33, P1538, DOI 10.1097/00005768-200109000-00018
   Friedenreich CM, 2001, AM J EPIDEMIOL, V154, P336, DOI 10.1093/aje/154.4.336
   Gunnell D, 2000, INT J EPIDEMIOL, V29, P456, DOI 10.1093/ije/29.3.456
   Hankinson SE, 1998, JNCI-J NATL CANCER I, V90, P1292, DOI 10.1093/jnci/90.17.1292
   Hankinson SE, 1998, LANCET, V351, P1393, DOI 10.1016/S0140-6736(97)10384-1
   HARRIS RE, 1992, J NATL CANCER I, V84, P1575, DOI 10.1093/jnci/84.20.1575
   HEWITT JK, 1991, ACTA GENET MED GEMEL, V40, P133, DOI 10.1017/S0001566000002567
   Huang ZP, 1997, JAMA-J AM MED ASSOC, V278, P1407, DOI 10.1001/jama.278.17.1407
   JOBE JB, 1989, AM J PUBLIC HEALTH, V79, P1053, DOI 10.2105/AJPH.79.8.1053
   JURGENS RW, 1992, AM J OBSTET GYNECOL, V167, P459, DOI 10.1016/S0002-9378(11)91429-X
   JUUL A, 1994, J CLIN ENDOCR METAB, V78, P744, DOI 10.1210/jc.78.3.744
   Kaaks R, 1996, CANCER CAUSE CONTROL, V7, P605, DOI 10.1007/BF00051703
   KOHLMEIER L, 1995, ENVIRON HEALTH PERSP, V103, P99, DOI 10.2307/3432569
   LaVecchia C, 1997, BRIT J CANCER, V75, P441, DOI 10.1038/bjc.1997.73
   Magnusson C, 1998, INT J CANCER, V76, P29, DOI 10.1002/(SICI)1097-0215(19980330)76:1<29::AID-IJC6>3.3.CO;2-1
   Okosun IS, 2000, ANN EPIDEMIOL, V10, P263, DOI 10.1016/S1047-2797(00)00045-4
   Potischman N, 1996, JNCI-J NATL CANCER I, V88, P756, DOI 10.1093/jnci/88.11.756
   RUGGERI B, 1998, CANCER RES, V49, P4135
   Stoll BA, 1998, INT J OBESITY, V22, P1035, DOI 10.1038/sj.ijo.0800769
   Trentham-Dietz A, 2000, CANCER CAUSE CONTROL, V11, P533, DOI 10.1023/A:1008961931534
   TRETLI S, 1989, INT J CANCER, V44, P23, DOI 10.1002/ijc.2910440105
   TRICHOPOULOS D, 1992, EPIDEMIOLOGY, V3, P523, DOI 10.1097/00001648-199211000-00011
   WAKSBERG J, 1978, J AM STAT ASSOC, V73, P40, DOI 10.2307/2286513
   Willis GB, 1994, WORKING PAPER SERIES, V7, P0
   Yong LC, 1996, AM J EPIDEMIOL, V143, P985, DOI 10.1093/oxfordjournals.aje.a008681
   Yu H, 2000, JNCI-J NATL CANCER I, V92, P1472, DOI 10.1093/jnci/92.18.1472
NR 35
TC 62
Z9 66
U1 0
U2 3
PU WILEY-LISS
PI NEW YORK
PA DIV JOHN WILEY & SONS INC, 605 THIRD AVE, NEW YORK, NY 10158-0012 USA
SN 0020-7136
EI 
J9 INT J CANCER
JI Int. J. Cancer
PD MAY 20
PY 2002
VL 99
IS 3
BP 445
EP 452
DI 10.1002/ijc.10389
PG 8
WC Oncology
SC Oncology
GA 548TB
UT WOS:000175404900019
PM 11992416
DA 2025-02-23
ER

PT J
AU Marchand, LL
   Donlon, T
   Hankin, JH
   Kolonel, LN
   Wilkens, LR
   Seifried, A
AF Marchand, LL
   Donlon, T
   Hankin, JH
   Kolonel, LN
   Wilkens, LR
   Seifried, A
TI B-vitamin intake, metabolic genes, and colorectal cancer risk (United States)
SO CANCER CAUSES & CONTROL
LA English
DT Article
DE colorectal cancer; folate; MTHFR; MTR; MTRR; vitamin B6; vitamin B12
ID cystathionine beta-synthase; neural-tube defects; methylenetetrahydrofolate reductase polymorphism; methionine synthase; colon-cancer; common mutation; dietary-folate; adenoma; mthfr; dna
AB Objective: This population-based case-control study was designed to investigate the interrelationships between polymorphisms in the methylenetetrahydrofolate (MTHFR C677T and A1298C) gene and other genes (MTR A2756G; MTRR A66G and CBS 844ins68), intake of B-vitamins and colorectal cancer risk (CRC). Methods: We interviewed 727 CRC cases of Japanese, Caucasian, or Native Hawaiian origin and 727 controls matched on sex, age, and ethnicity. Results: Compared to the homozygous wild-type genotype, the odds ratios for subjects with one or two MTHFR 677T variant alleles were 0.8 (0.6-1.1) and 0.7 (0.5-1.1), respectively (p for gene-dosage effect: 0.04). The TT genotype was associated with a 50-60% decrease in CRC risk among subjects with high intake of folate or vitamin B6, compared to those with the CC genotype and low levels of intake. The MTHFR 1298C and CBS8 44ins68 variant alleles were also found to be weakly protective against CRC and to act jointly with the 677T allele. Conclusions: This study provides additional evidence for a decreased CRC risk for subjects with the MTHFR 677T allele, particularly at high levels of folate and vitamin B6 intake. Our data also suggest that the relationships between CRC and the MTHFR A1298C and CBS 844ins68 polymorphisms warrant further study.
C1 Univ Hawaii, Canc Res Ctr Hawaii, Etiol Program, Honolulu, HI 96813 USA.
C3 Cancer Research Center of Hawaii; University of Hawaii System
RP Marchand, LL (corresponding author), Univ Hawaii, Canc Res Ctr Hawaii, Etiol Program, 1236 Lauhala St,Suite 407, Honolulu, HI 96813 USA.
FU NCI NIH HHS [R01-CA60987, N01-CN55424] Funding Source: Medline
CR Ames BN, 1999, P NATL ACAD SCI USA, V96, P12216, DOI 10.1073/pnas.96.22.12216
   Ames BN, 1999, ANN NY ACAD SCI, V889, P87, DOI 10.1111/j.1749-6632.1999.tb08727.x
   Baik HW, 1999, ANNU REV NUTR, V19, P357, DOI 10.1146/annurev.nutr.19.1.357
   BANERJEE RV, 1990, FASEB J, V4, P1450, DOI 10.1096/fasebj.4.5.2407589
   BIRD C, 1995, CANCER EPIDEM BIOMAR, V144, P1005
   Blount BC, 1997, P NATL ACAD SCI USA, V94, P3290, DOI 10.1073/pnas.94.7.3290
   Botto LD, 2000, AM J EPIDEMIOL, V151, P862
   Breslow NE, 1980, STAT METHODS CANC RE, VI, P32
   Chen J, 1998, CARCINOGENESIS, V19, P2129, DOI 10.1093/carcin/19.12.2129
   Chen J, 1996, CANCER RES, V56, P4862
   Fenech M, 2001, MUTAT RES-FUND MOL M, V475, P57, DOI 10.1016/S0027-5107(01)00079-3
   FREUDENHEIM JL, 1991, INT J EPIDEMIOL, V20, P368, DOI 10.1093/ije/20.2.368
   FROSST P, 1995, NAT GENET, V10, P111, DOI 10.1038/ng0595-111
   GIOVANNUCCI E, 1995, JNCI-J NATL CANCER I, V87, P265, DOI 10.1093/jnci/87.4.265
   GIOVANNUCCI E, 1993, J NATL CANCER I, V85, P875, DOI 10.1093/jnci/85.11.875
   Giovannucci E, 1998, ANN INTERN MED, V129, P517, DOI 10.7326/0003-4819-129-7-199810010-00002
   GLYNN SA, 1994, NUTR CANCER, V22, P101, DOI 10.1080/01635589409514336
   HANKIN JH, 1991, AM J EPIDEMIOL, V133, P616, DOI 10.1093/oxfordjournals.aje.a115934
   KAMEN B, 1997, SEMIN ONCOL, V24, P0
   Leclerc D, 1996, HUM MOL GENET, V5, P1867, DOI 10.1093/hmg/5.12.1867
   Levine AJ, 2000, CANCER EPIDEM BIOMAR, V9, P657
   Ma J, 1999, CANCER EPIDEM BIOMAR, V8, P825
   Ma J, 1997, CANCER RES, V57, P1098
   POBRIGNY IJ, 1997, CANC LETT, V115, P31
   Rampersaud GC, 2000, AM J CLIN NUTR, V72, P998
   Ramsbottom D, 1997, CLIN GENET, V51, P39
   RIVLIN RS, 1970, NEW ENGL J MED, V283, P463, DOI 10.1056/NEJM197008272830906
   Shane B, 1990, FOLIC ACID METABOLIS, V0, P65
   Skibola CF, 1999, P NATL ACAD SCI USA, V96, P12810, DOI 10.1073/pnas.96.22.12810
   Slattery ML, 1999, CANCER EPIDEM BIOMAR, V8, P513
   Song J, 2000, CANCER RES, V60, P5434
   Song J, 2000, CANCER RES, V60, P3191
   Speer MC, 1999, CLIN GENET, V56, P142, DOI 10.1034/j.1399-0004.1999.560208.x
   Tsai MY, 2000, ATHEROSCLEROSIS, V149, P131, DOI 10.1016/S0021-9150(99)00297-X
   Tseng M, 1996, AM J EPIDEMIOL, V144, P1005, DOI 10.1093/oxfordjournals.aje.a008871
   Ulrich CM, 1999, CANCER EPIDEM BIOMAR, V8, P659
   van der Put NMJ, 1998, AM J HUM GENET, V62, P1044, DOI 10.1086/301825
   VOGELSTEIN B, 1989, SCIENCE, V244, P207, DOI 10.1126/science.2565047
   Weisberg I, 1998, MOL GENET METAB, V64, P169, DOI 10.1006/mgme.1998.2714
   WILLETT W, 1986, AM J EPIDEMIOL, V124, P17, DOI 10.1093/oxfordjournals.aje.a114366
   Wilson A, 1999, MOL GENET METAB, V67, P317, DOI 10.1006/mgme.1999.2879
NR 41
TC 110
Z9 124
U1 0
U2 6
PU KLUWER ACADEMIC PUBL
PI DORDRECHT
PA VAN GODEWIJCKSTRAAT 30, 3311 GZ DORDRECHT, NETHERLANDS
SN 0957-5243
EI 
J9 CANCER CAUSE CONTROL
JI Cancer Causes Control
PD APR 15
PY 2002
VL 13
IS 3
BP 239
EP 248
DI 10.1023/A:1015057614870
PG 10
WC Oncology; Public, Environmental & Occupational Health
SC Oncology; Public, Environmental & Occupational Health
GA 539YM
UT WOS:000174900700005
PM 12020105
DA 2025-02-23
ER

PT J
AU Ross, JA
   Kasum, CM
   Davies, SM
   Jacobs, DR
   Folsom, AR
   Potter, JD
AF Ross, JA
   Kasum, CM
   Davies, SM
   Jacobs, DR
   Folsom, AR
   Potter, JD
TI Diet and risk of leukemia in the Iowa women's health study
SO CANCER EPIDEMIOLOGY BIOMARKERS & PREVENTION
LA English
DT Article
ID older women; food-intake; cancer; reduction
AB Nearly 30,000 individuals ages over 21 years are diagnosed with leukemia each year in the United States. Other than benzene, radiation, and chemotherapy, which account for a small proportion of cases, there are few identified risk factors for adult leukemia. Although recent data from animal studies indicate a potentially protective role for dietary restriction in leukemogenesis, few data exist on dietary relationships in adult leukemia. Food frequency data collected at baseline (1986) were analyzed from the prospective Iowa Women's Health Study to begin to address the role of diet in adult leukemia. Data from 35,221 women ages 55-69 years were analyzed. A total of 138 women developed leukemia during the 14-year follow-up period of 1986 to 1999. With the exception of an inverse association (P trend = 0.08) with increasing consumption of all vegetables (relative risk, 0.56 and 95%a confidence interval, 0.36-0.88; relative risk, 0.69 and 95% confidence interval, 0.44-1.07 for medium and high consumption, respectively), there was little evidence of an important role for other dietary factors in leukemogenesis. Analyses that excluded cases diagnosed in the first 2 years from baseline did not notably alter the results. Leukemia subgroups, including acute myeloid leukemia and chronic lymphoblastic leukemia, were also analyzed, but no statistically significant associations with dietary factors were revealed. This study provides evidence that increased vegetable consumption may decrease the risk of adult leukemia. However, given that our study focused on older women from a defined geographical area, analyses of prospective studies in other populations are needed to confirm or refute these results.
C1 Univ Minnesota, Dept Pediat, Div Pediat Epidemiol & Clin Res, Minneapolis, MN 55455 USA.
   Univ Minnesota, Ctr Canc, Minneapolis, MN 55455 USA.
   Univ Minnesota, Sch Publ Hlth, Div Epidemiol, Minneapolis, MN 55455 USA.
   Univ Oslo, Inst Nutr Res, N-0316 Oslo, Norway.
   Fred Hutchinson Canc Res Ctr, Div Publ Hlth Sci, Seattle, WA 98104 USA.
C3 University of Minnesota System; University of Minnesota Twin Cities; University of Minnesota System; University of Minnesota Twin Cities; University of Minnesota System; University of Minnesota Twin Cities; University of Oslo; Fred Hutchinson Cancer Center
RP Univ Minnesota, Dept Pediat, Div Pediat Epidemiol & Clin Res, MMC 422,420 Delaware St SE, Minneapolis, MN 55455 USA.
EM ross@epi.umn.edu
FU NCI NIH HHS [CA79940, R01 CA-39742, T32CA09607] Funding Source: Medline
CR Anderson KE, 2001, CANCER EPIDEM BIOMAR, V10, P611
   BISGARD KM, 1994, AM J EPIDEMIOL, V139, P990, DOI 10.1093/oxfordjournals.aje.a116948
   Chiu BCH, 1996, JAMA-J AM MED ASSOC, V275, P1315, DOI 10.1001/jama.275.17.1315
   COX DR, 1972, J R STAT SOC B, V34, P187
   FREUDENHEIM JL, 1988, NUTR CANCER, V11, P243, DOI 10.1080/01635588809513994
   Greenlee RT, 2001, CA-CANCER J CLIN, V51, P15, DOI 10.3322/canjclin.51.1.15
   GROSS L, 1986, P NATL ACAD SCI USA, V83, P7928, DOI 10.1073/pnas.83.20.7928
   GROSS L, 1984, P NATL ACAD SCI-BIOL, V81, P7596, DOI 10.1073/pnas.81.23.7596
   HURSTING SD, 1993, PREV MED, V22, P409, DOI 10.1006/pmed.1993.1034
   Kane EV, 1999, BRIT J CANCER, V81, P1228, DOI 10.1038/sj.bjc.6690833
   Kipnis V, 2001, AM J EPIDEMIOL, V153, P394, DOI 10.1093/aje/153.4.394
   Kwiatkowski A, 1993, EUR J CANCER PREV, V2, P139, DOI 10.1097/00008469-199303000-00006
   Linet M, 1996, CANC EPIDEMIOLOGY PR, V0, P841
   MUNGER RG, 1992, AM J EPIDEMIOL, V136, P192, DOI 10.1093/oxfordjournals.aje.a116485
   ROSS JA, 1994, EPIDEMIOL REV, V16, P243, DOI 10.1093/oxfordjournals.epirev.a036153
   *SAS I INC, 1997, SAS REL 6 9, V0, P0
   SHIMOKAWA I, 1992, J GERONTOL, V48, P0
   *US DEP HHS, 1984, SEER PROGR CANC INC, V0, P1073
   WILLATTS SM, 1985, INTENS CARE MED, V11, P51
   [World Cancer Research Fund American Institute for Cancer Research], 1997, FOOD NUTR PREV CANC, V0, P0
   World Health Organization, 1976, INT CLASS DIS ONC, V0, P0
   Yoshida Kazuko, 1997, LEUKEMIA (BASINGSTOKE), V11, P410
NR 22
TC 47
Z9 51
U1 0
U2 2
PU AMER ASSOC CANCER RESEARCH
PI PHILADELPHIA
PA 615 CHESTNUT ST, 17TH FLOOR, PHILADELPHIA, PA 19106-4404 USA
SN 1055-9965
EI 1538-7755
J9 CANCER EPIDEM BIOMAR
JI Cancer Epidemiol. Biomarkers Prev.
PD AUG 15
PY 2002
VL 11
IS 8
BP 777
EP 781
DI 
PG 5
WC Oncology; Public, Environmental & Occupational Health
SC Oncology; Public, Environmental & Occupational Health
GA 581UK
UT WOS:000177311700015
PM 12163333
DA 2025-02-23
ER

PT J
AU La Vecchia, C
   Negri, E
   Pelucchi, C
   Franceschi, S
AF La Vecchia, C
   Negri, E
   Pelucchi, C
   Franceschi, S
TI Dietary folate and colorectal cancer
SO INTERNATIONAL JOURNAL OF CANCER
LA English
DT Article
DE colorectal cancer; diet; micronutrient; folate
ID risk; colon; consumption; alcohol
AB Folate may be inversely related to colorectal cancer risk, possibly in combination with low methionine and high alcohol consumption. We considered, therefore, the relation between folate and colorectal cancer in a multicentric case-control study of 1,953 cases and 4,154 controls from Italy, i.e., a population with frequent regular alcohol drinking. In the overall data set, the odds ratio (OR) was 0.72 for the highest quintile of folate, and the continuous OR per 100 mug was 0.86. The inverse relation was similar in men and women and somewhat stronger for the rectum (OR = 0.59 for the highest quintile) compared to the colon (OR = 0.81). It was also somewhat stronger in the highest tertile of alcohol drinking (OR = 0.65), though trends were not heterogeneous across strata of alcohol, whereas no appreciable difference was observed across strata of methionine intake. Compared to subjects reporting low alcohol, high methionine and high folate intake, the OR was 1.83 for those reporting high alcohol, low methionine and low folate intake. The present findings support a favorable role of folate in colorectal carcinogenesis. (C) 2002 Wiley-Liss, Inc.
C1 Mario Negri Inst Pharmacol Res, I-20157 Milan, Italy.
   Univ Milan, Ist Stat Med & Biometria, I-20122 Milan, Italy.
   Int Agcy Res Canc, F-69372 Lyon, France.
C3 Istituto di Ricerche Farmacologiche Mario Negri IRCCS; University of Milan; World Health Organization; International Agency for Research on Cancer (IARC)
RP Mario Negri Inst Pharmacol Res, Via Eritrea 62, I-20157 Milan, Italy.
EM lavecchia@marionegri.it
CR DAvanzo B, 1997, EUR J CANCER PREV, V6, P288, DOI 10.1097/00008469-199706000-00005
   Decarli A, 1996, ANN EPIDEMIOL, V6, P110, DOI 10.1016/1047-2797(95)00129-8
   FINKELSTEIN JD, 1974, BIOCHEM BIOPH RES CO, V61, P525, DOI 10.1016/0006-291X(74)90988-7
   Franceschi S, 1997, INT J CANCER, V72, P56, DOI 10.1002/(SICI)1097-0215(19970703)72:1<56::AID-IJC8>3.0.CO;2-3
   Franceschi Silvia, 1995, ANNALS OF EPIDEMIOLOGY, V5, P69, DOI 10.1016/1047-2797(95)92893-D
   GIOVANNUCCI E, 1995, JNCI-J NATL CANCER I, V87, P265, DOI 10.1093/jnci/87.4.265
   Glynn SA, 1996, CANCER EPIDEM BIOMAR, V5, P487
   *I STAT NAZ, 1996, STIL VIT COND SAL, V0, P0
   Kato I, 1999, BRIT J CANCER, V79, P1917, DOI 10.1038/sj.bjc.6690305
   La Vecchia C, 2001, INT J VITAM NUTR RES, V71, P210, DOI 10.1024/0300-9831.71.3.210
   LaVecchia C, 1997, INT J CANCER, V73, P525, DOI 10.1002/(SICI)1097-0215(19971114)73:4<525::AID-IJC12>3.0.CO;2-8
   Little J, 2002, EUR J CANCER PREV, V11, P105, DOI 10.1097/00008469-200202000-00016
   Little J, 2001, GUT, V48, P12, DOI 10.1136/gut.48.1.12
   Negri E, 2000, J NATL CANCER I, V92, P1270, DOI 10.1093/jnci/92.15.1270-a
   Rohan TE, 2000, J NATL CANCER I, V92, P266, DOI 10.1093/jnci/92.3.266
   Salvini S, 1998, BANCA DATI DI COMPOSIZIONEDEGLIALIMENTI PER STUDIEPIDEMIOLOGICI IN ITALIA. ED, V0, P0
   Slattery ML, 1997, NUTR CANCER, V28, P52, DOI 10.1080/01635589709514553
   Su LJ, 2001, ANN EPIDEMIOL, V11, P65, DOI 10.1016/S1047-2797(00)00188-5
   Tavani A, 1998, NUTR CANCER, V30, P213, DOI 10.1080/01635589809514666
   Terry P, 2002, INT J CANCER, V97, P864, DOI 10.1002/ijc.10138
   WU AH, 1995, J NATL CANCER I, V87, P239, DOI 10.1093/jnci/87.4.239
   ZHANG S, 1999, JAMA-J AM MED ASSOC, V291, P1632
NR 22
TC 86
Z9 92
U1 0
U2 5
PU WILEY
PI HOBOKEN
PA 111 RIVER ST, HOBOKEN 07030-5774, NJ USA
SN 0020-7136
EI 1097-0215
J9 INT J CANCER
JI Int. J. Cancer
PD DEC 10
PY 2002
VL 102
IS 5
BP 545
EP 547
DI 10.1002/ijc.10720
PG 3
WC Oncology
SC Oncology
GA 619VB
UT WOS:000179497200018
PM 12432561
DA 2025-02-23
ER

PT J
AU Fung, TT
   Hunter, DJ
   Spiegelman, D
   Colditz, GA
   Speizer, FE
   Willett, WC
AF Fung, TT
   Hunter, DJ
   Spiegelman, D
   Colditz, GA
   Speizer, FE
   Willett, WC
TI Vitamins and carotenoids intake and the risk of basal cell carcinoma of the skin in women (United States)
SO CANCER CAUSES & CONTROL
LA English
DT Article
DE carotene; diet; folate; skin cancer; vitamin A; vitamin C; vitamin E
ID total-energy-intake; beta-carotene; prospective cohort; controlled trial; clinical-trial; cancer; prevention; supplementation; mice; vegetables
AB Objective: We examined prospectively intakes of vitamins A, C, and E, folate, and specific carotenoids in relation to the risk of basal cell carcinoma of the skin (BCC) in women. Methods: Dietary intake was assessed by food-frequency questionnaires every two-four years and the first diagnosis of BCC was ascertained by self-report every two years. We used logistic regression to model the association between dietary intake and the risk of BCC adjusting for various health, sun exposure, and sun sensitivity factors. Results: During 12 years of follow-up we recorded 5392 cases. We did not find any significant inverse associations between these dietary factors and BCC. On the contrary, weak positive trends were seen with vitamins A, C, and E, and folate. The multivariate relative risks (RRs) comparing the top to bottom quintile were 1.20 (95% CI = 1.10-1.31) for folate, 1.16 (95% CI = 1.06-1.26) for vitamin A, 1.13 (95% CI = 1.03-1.23) for vitamin C, and 1.15 (95% CI = 1.06-1.26) for vitamin E. Exploration of latency periods did not suggest different associations with a particular duration. Conclusions: We did not find evidence that vitamins A, C, and E, and folate, or specific carotenoids play an important protective role against the incidence of BCC.
C1 Simmons Coll, Dept Nutr, Boston, MA 02115 USA.
   Harvard Univ, Sch Med, Cambridge, MA 02138 USA.
   Harvard Univ, Sch Publ Hlth, Dept Nutr, Cambridge, MA 02138 USA.
   Harvard Univ, Sch Publ Hlth, Dept Epidemiol, Cambridge, MA 02138 USA.
   Harvard Univ, Sch Publ Hlth, Dept Biostat, Cambridge, MA 02138 USA.
   Harvard Univ, Sch Publ Hlth, Harvard Ctr Canc Prevent, Cambridge, MA 02138 USA.
   Brigham & Womens Hosp, Dept Med, Channing Lab, Boston, MA 02115 USA.
C3 Simmons University; Harvard University; Harvard University; Harvard T.H. Chan School of Public Health; Harvard University; Harvard T.H. Chan School of Public Health; Harvard University; Harvard T.H. Chan School of Public Health; Harvard University; Harvard T.H. Chan School of Public Health; Harvard University; Harvard University Medical Affiliates; Brigham & Women's Hospital
RP Simmons Coll, Dept Nutr, 300 Fenway, Boston, MA 02115 USA.
EM fung@simmons.edu
FU NCI NIH HHS [CA87969] Funding Source: Medline
CR [Anonymous], 1998, NUTR EPIDEMIOLOGY, V0, P0, DOI DOI 10.1093/ACPROF:OSO/9780195122978.003.06
   BRESLOW RA, 1995, CANCER EPIDEM BIOMAR, V4, P837
   CHUGAHUJA JK, 1993, J AM DIET ASSOC, V93, P318, DOI 10.1016/0002-8223(93)91559-9
   COLDITZ GA, 1986, AM J EPIDEMIOL, V123, P894, DOI 10.1093/oxfordjournals.aje.a114319
   CUPPLES LA, 1988, STAT MED, V7, P205, DOI 10.1002/sim.4780070122
   DAGOSTINO RB, 1990, STAT MED, V9, P1501, DOI 10.1002/sim.4780091214
   DE LUCA LM, 1994, NUTR REV, V52, P45
   De Luca LM, 1996, NUTR CANCER, V25, P249, DOI 10.1080/01635589609514449
   DINEHART SM, 1989, J AM ACAD DERMATOL, V21, P241, DOI 10.1016/S0190-9622(89)70168-7
   English DR, 1997, CANCER CAUSE CONTROL, V8, P271, DOI 10.1023/A:1018440801577
   Frieling UM, 2000, ARCH DERMATOL, V136, P179, DOI 10.1001/archderm.136.2.179
   FRYER MJ, 1993, PHOTOCHEM PHOTOBIOL, V58, P304, DOI 10.1111/j.1751-1097.1993.tb09566.x
   GENSLER HL, 1990, CANCER LETT, V53, P27, DOI 10.1016/0304-3835(90)90006-J
   GERRISH KE, 1993, NUTR CANCER, V19, P125, DOI 10.1080/01635589309514243
   Green A, 1999, LANCET, V354, P723, DOI 10.1016/S0140-6736(98)12168-2
   Green A, 1992, EPITHELIAL CELL BIOL, V1, P47
   GREENBERG ER, 1990, NEW ENGL J MED, V323, P789, DOI 10.1056/NEJM199009203231204
   Hu FB, 1999, AM J EPIDEMIOL, V149, P531, DOI 10.1093/oxfordjournals.aje.a009849
   Hunter D J, 1992, ANN EPIDEMIOL, V2, P231, DOI 10.1016/1047-2797(92)90055-U
   Hunter David J, 1990, ANNALS OF EPIDEMIOLOGY, V1, P13
   KAGAN V, 1992, FREE RADICAL RES COM, V16, P51, DOI 10.3109/10715769209049159
   KARAGAS MR, 1992, JAMA-J AM MED ASSOC, V267, P3305, DOI 10.1001/jama.267.24.3305
   Karagas MR, 1999, INT J CANCER, V81, P555, DOI 10.1002/(SICI)1097-0215(19990517)81:4<555::AID-IJC9>3.0.CO;2-R
   KRICKER A, 1991, INT J CANCER, V48, P650, DOI 10.1002/ijc.2910480504
   KUNE GA, 1992, NUTR CANCER, V18, P237, DOI 10.1080/01635589209514224
   Lindler M, 1991, NUTRITIONAL BIOCHEMISTRY AND METABOLISM, V2nd, P153
   MANGELS AR, 1993, J AM DIET ASSOC, V93, P284, DOI 10.1016/0002-8223(93)91553-3
   MEFFERT H, 1976, EXPERIENTIA, V32, P1397, DOI 10.1007/BF01937397
   MIETTINEN OS, 1976, AM J EPIDEMIOL, V104, P609, DOI 10.1093/oxfordjournals.aje.a112339
   Moon TE, 1997, CANCER EPIDEM BIOMAR, V6, P949
   PAULING L, 1991, AM J CLIN NUTR, V54, PS1252, DOI 10.1093/ajcn/54.6.1252s
   Rimm E B, 1990, EPIDEMIOLOGY, V1, P466, DOI 10.1097/00001648-199011000-00009
   ROBINSON AB, 1994, MECH AGEING DEV, V76, P201, DOI 10.1016/0047-6374(94)91594-6
   SAHL WJ, 1995, INT J DERMATOL, V34, P398, DOI 10.1111/j.1365-4362.1995.tb04440.x
   *SAS I INC, 1996, VERS 6 12, V0, P0
   Scotto J, 1983, INCIDENCE NONMELANOM, V0, P83
   Scotto J, 1996, CANC EPIDEMIOLOGY PR, V0, P1313
   SLAGA TJ, 1995, ADV EXP MED BIOL, V369, P167
   STAMPFER MJ, 1984, AM J EPIDEMIOL, V119, P837, DOI 10.1093/oxfordjournals.aje.a113804
   Stern RS, 1999, ARCH DERMATOL, V135, P843, DOI 10.1001/archderm.135.7.843
   STROM SS, 1995, BASAL SQUAMOUS CELL, V0, P1
   TANGREA JA, 1992, JNCI-J NATL CANCER I, V84, P328, DOI 10.1093/jnci/84.5.328
   URBACH F, 1991, DERMATOL CLIN, V9, P751
   US Department of Agriculture, 1993, AGR HDB, V8, P1963
   van Dam RM, 2000, AM J CLIN NUTR, V71, P135
   VITALIANO PP, 1980, ARCH DERMATOL, V116, P454, DOI 10.1001/archderm.116.4.454
   WEI QY, 1994, J CLIN EPIDEMIOL, V47, P829, DOI 10.1016/0895-4356(94)90185-6
   WILLETT W, 1986, AM J EPIDEMIOL, V124, P17, DOI 10.1093/oxfordjournals.aje.a114366
NR 48
TC 39
Z9 43
U1 0
U2 2
PU SPRINGER
PI DORDRECHT
PA VAN GODEWIJCKSTRAAT 30, 3311 GZ DORDRECHT, NETHERLANDS
SN 0957-5243
EI 1573-7225
J9 CANCER CAUSE CONTROL
JI Cancer Causes Control
PD APR 15
PY 2002
VL 13
IS 3
BP 221
EP 230
DI 10.1023/A:1015036317596
PG 10
WC Oncology; Public, Environmental & Occupational Health
SC Oncology; Public, Environmental & Occupational Health
GA 539YM
UT WOS:000174900700003
PM 12020103
DA 2025-02-23
ER

PT J
AU Rodriguez, C
   Jacobs, EJ
   Patel, AV
   Calle, EE
   Feigelson, HS
   Fakhrabadi-Shokoohi, D
   Thun, MJ
AF Rodriguez, C
   Jacobs, EJ
   Patel, AV
   Calle, EE
   Feigelson, HS
   Fakhrabadi-Shokoohi, D
   Thun, MJ
TI Jewish ethnicity and prostate cancer mortality in two large US cohorts
SO CANCER CAUSES & CONTROL
LA English
DT Article
DE Jewish ethnicity; mortality; prostate cancer
ID risk-factors; breast-cancer; smoking; death; men; circumcision; vegetables; mutations; frequency; american
AB Objective: To investigate prospectively the relationship between Jewish ethnicity and prostate cancer mortality. Methods: Men were selected from white male participants in two large American Cancer Society cohorts: Cancer Prevention Studies I (CPS-I) (enrolled in 1959 and followed through 1972) and II (CPS-II) (enrolled in 1982 and followed through 1996). During the follow-up periods there were 1751 prostate cancer deaths among 417,018 men in CPS-I and 3594 deaths among 447,780 men in CPS-II. Cox proportional hazards modeling was used to compute rate ratios (RR) and to adjust for known and suspected risk factors for prostate cancer. Results: Prostate cancer death rates were substantially lower among Jewish men than other white men in both cohorts (multivariate adjusted rate ratios (RR) = 0.54, 95% CI = 0.38-0.77 in CPS-I; RR = 0.72, 95% CI = 0.61-0.86 in CPS-II). Factors such as tobacco avoidance and measured dietary patterns did not account for this difference. Lower prostate cancer death rates were observed among Jewish men regardless of place of birth of the participants or their parents. Conclusions: Prostate cancer death rates are lower among Jewish men in the US and in Israel than among non-Jewish US white men. This may reflect persistent differences in unknown environmental risk factors or possible genetic susceptibility.
C1 Amer Canc Soc, Natl Home Off, Dept Epidemiol & Surveillance Res, Atlanta, GA 30329 USA.
C3 American Cancer Society
RP Amer Canc Soc, Natl Home Off, Dept Epidemiol & Surveillance Res, 1599 Clifton Rd NE, Atlanta, GA 30329 USA.
CR CALLE EE, 1993, AM J EPIDEMIOL, V137, P235, DOI 10.1093/oxfordjournals.aje.a116664
   Chen C, 2001, EPIDEMIOL REV, V23, P30, DOI 10.1093/oxfordjournals.epirev.a000793
   COOK LS, 1994, AM J PUBLIC HEALTH, V84, P197, DOI 10.2105/AJPH.84.2.197
   Coughlin SS, 1996, AM J EPIDEMIOL, V143, P1002, DOI 10.1093/oxfordjournals.aje.a008663
   COX DR, 1972, J R STAT SOC B, V34, P187
   CUZICK J, 1995, CANCER SURV, V23, P91
   Egan KM, 1996, LANCET, V347, P1645, DOI 10.1016/S0140-6736(96)91485-3
   FRIEDLANDER Y, 1985, AM J CLIN NUTR, V42, P511, DOI 10.1093/ajcn/42.3.511
   Garfinkel L, 1985, NATL CANCER INST MONOGR, V67, P49
   Giovannucci E, 1999, CANCER EPIDEM BIOMAR, V8, P277
   Giovannucci E, 1998, CANCER RES, V58, P442
   GIOVANNUCCI E, 1995, J NATL CANCER I, V87, P1767, DOI 10.1093/jnci/87.23.1767
   HAMMOND ECUYLER, 1966, NAT CANCER INST MONOGR, V19, P127
   Hayes RB, 2000, BRIT J CANCER, V82, P718, DOI 10.1054/bjoc.1999.0986
   HSING AW, 1991, AM J EPIDEMIOL, V133, P437, DOI 10.1093/oxfordjournals.aje.a115910
   Hubert A, 1999, AM J HUM GENET, V65, P921, DOI 10.1086/302525
   KEY T, 1995, CANCER SURV, V23, P63
   Kleinbaum G, 1982, EPIDEMIOLOGIC RES PR, V0, P0
   Kolonel LN, 1980, GENETIC AND ENVIRONMENTAL FACTORS IN EXPERIMENTAL AND HUMAN CANCER, V0, P327
   Kolonel LN, 1999, JNCI-J NATL CANCER I, V91, P414, DOI 10.1093/jnci/91.5.414
   Kolonel LN, 2000, CANCER EPIDEM BIOMAR, V9, P795
   Mack T M, 1985, NATL CANCER INST MONOGR, V69, P235
   Makridakis NM, 2001, EPIDEMIOL REV, V23, P24, DOI 10.1093/oxfordjournals.epirev.a000791
   MCMICHAEL AJ, 1980, INT J CANCER, V25, P431, DOI 10.1002/ijc.2910250402
   MENCK HR, 1975, J NATL CANCER I, V55, P531, DOI 10.1093/jnci/55.3.531
   Park JJ, 2000, CANCER RES, V60, P5946
   PARKER SW, 1983, MED J AUSTRALIA, V2, P288, DOI 10.5694/j.1326-5377.1983.tb122467.x
   PETERS RK, 1984, JNCI-J NATL CANCER I, V72, P609
   Rodriguez C, 1997, AM J EPIDEMIOL, V145, P466, DOI 10.1093/oxfordjournals.aje.a009129
   ROSENWAIKE I, 1994, INT J EPIDEMIOL, V23, P327, DOI 10.1093/ije/23.2.327
   Schuurman AG, 1998, CANCER EPIDEM BIOMAR, V7, P673
   SHIBATA A, 1992, BRIT J CANCER, V66, P673, DOI 10.1038/bjc.1992.336
   STELLMAN SD, 1986, JNCI-J NATL CANCER I, V76, P1057
   STRUEWING JP, 1995, NAT GENET, V11, P198, DOI 10.1038/ng1095-198
   Struewing JP, 1997, NEW ENGL J MED, V336, P1401, DOI 10.1056/NEJM199705153362001
   Suzuki H, 1996, PROSTATE, V28, P318, DOI 10.1002/(SICI)1097-0045(199605)28:5<318::AID-PROS8>3.0.CO;2-7
   Thomas DB, 1996, CANCER EPIDEMIOLOGY AND PREVENTION, V2nd, P236
   THUN MJ, 1992, JNCI-J NATL CANCER I, V84, P1491, DOI 10.1093/jnci/84.19.1491
   TOMINAGA S, 1998, CANC MORTALITY STAT, V0, P35
   TSUGANE S, 1989, INT J EPIDEMIOL, V18, P647, DOI 10.1093/ije/18.3.647
   *WHO, 1979, MANUAL INT STAT CLAS, V1, P0
   *WHO, 1957, INT STAT CLASS DIS I, V1, P0
   Wideroff L, 1996, PROSTATE, V28, P117
NR 43
TC 10
Z9 10
U1 0
U2 2
PU SPRINGER
PI DORDRECHT
PA VAN GODEWIJCKSTRAAT 30, 3311 GZ DORDRECHT, NETHERLANDS
SN 0957-5243
EI 1573-7225
J9 CANCER CAUSE CONTROL
JI Cancer Causes Control
PD APR 15
PY 2002
VL 13
IS 3
BP 271
EP 277
DI 10.1023/A:1015088125968
PG 7
WC Oncology; Public, Environmental & Occupational Health
SC Oncology; Public, Environmental & Occupational Health
GA 539YM
UT WOS:000174900700009
PM 12020109
DA 2025-02-23
ER

PT J
AU Sato, R
   Helzlsouer, KJ
   Alberg, AJ
   Hoffman, SC
   Norkus, EP
   Comstock, GW
AF Sato, R
   Helzlsouer, KJ
   Alberg, AJ
   Hoffman, SC
   Norkus, EP
   Comstock, GW
TI Prospective study of carotenoids, tocopherols, and retinoid concentrations and the risk of breast cancer
SO CANCER EPIDEMIOLOGY BIOMARKERS & PREVENTION
LA English
DT Article
ID serum vitamin-a; beta-carotene; alpha-tocopherol; subsequent risk; plasma retinol; dietary fiber; future risk; selenium; cohort; health
AB Previous prospective studies have raised the possibility that the antioxidant properties of carotenoids and vitamin E (alpha-tocopherol) and the role of vitamin A (retinol) in cellular differentiation may be associated with a reduced risk of subsequent breast cancer. To investigate the association between serum and plasma concentrations of retinol, retinyl palmitate, alpha-carotene, beta-carotene, beta-cryptoxanthin, lutein, lycopene, total-carotenoids, alpha-tocopherol, and gamma-tocopherol with subsequent development of breast cancer, a nested case control study was conducted among female residents of Washington County, Maryland, who had donated blood for a serum bank in 1974 or 1989. Cases (n = 295) and controls (n = 295) were matched on age, race, menopausal status, and date of blood donation, and the analyses were stratified by cohort participation. Median concentrations of beta-carotene, lycopene, and total carotene were significantly lower In cases compared with controls in the 1974 cohort (13.1, 12.5, and 7.9% difference; P = 0.01, 0.04, and 0.04, respectively) and for lutein in the 1989 cohort (6.7% difference; P = 0.02). The risk of developing breast cancer in the highest fifth was approximately half of that of women in the lowest fifth for beta-carotene [odds ratio (OR) = 0.41; 95% confidence interval (CI) 0.22-0.79; P trend = 0.007], lycopene (OR = 0.55; 95% CI 0.29-1.06; P trend = 0.04), and total carotene (OR = 0.55; 95% CI 0.29-1.03; P trend = 0.02) in the 1974 cohort. There was generally a protective association for other micronutrients in both cohorts, although none reached statistical significance. The results suggest that carotenoids may protect against the development of breast cancer.
C1 Johns Hopkins Univ, Bloomberg Sch Publ Hlth, Dept Epidemiol, Baltimore, MD 21205 USA.
   Our Lady Mercy Med Ctr, Dept Biomed Res, Bronx, NY 10466 USA.
C3 Johns Hopkins University; Johns Hopkins Bloomberg School of Public Health
RP Helzlsouer, KJ (corresponding author), Johns Hopkins Univ, Bloomberg Sch Publ Hlth, Dept Epidemiol, Room E-6132,615 N Wolfe St, Baltimore, MD 21205 USA.
FU NCI NIH HHS [CA6298, CA73790] Funding Source: Medline; NHLBI NIH HHS [HL21670] Funding Source: Medline; NIEHS NIH HHS [ES03819, ES06052] Funding Source: Medline
CR COATES RJ, 1988, AM J EPIDEMIOL, V128, P515, DOI 10.1093/oxfordjournals.aje.a114999
   COMSTOCK GW, 1991, AM J CLIN NUTR, V53, PS260, DOI 10.1093/ajcn/53.1.260S
   Comstock GW, 1997, CANCER EPIDEM BIOMAR, V6, P907
   Comstock GW, 2001, CANCER EPIDEM BIOMAR, V10, P65
   Dorgan JF, 1998, CANCER CAUSE CONTROL, V9, P89, DOI 10.1023/A:1008857521992
   GRAHAM S, 1992, AM J EPIDEMIOL, V136, P1327, DOI 10.1093/oxfordjournals.aje.a116445
   Helzlsouer KJ, 1999, CANCER EPIDEM BIOMAR, V8, P525
   HUNTER DJ, 1993, NEW ENGL J MED, V329, P234, DOI 10.1056/NEJM199307223290403
   KNEKT P, 1988, INT J EPIDEMIOL, V17, P281, DOI 10.1093/ije/17.2.281
   KNEKT P, 1990, AM J EPIDEMIOL, V132, P857, DOI 10.1093/oxfordjournals.aje.a115728
   Kushi LH, 1996, AM J EPIDEMIOL, V144, P165, DOI 10.1093/oxfordjournals.aje.a008904
   ROHAN TE, 1993, CANCER CAUSE CONTROL, V4, P29, DOI 10.1007/BF00051711
   RUSSELL MJ, 1988, BRIT J CANCER, V57, P213, DOI 10.1038/bjc.1988.45
   SHIBATA A, 1992, BRIT J CANCER, V66, P673, DOI 10.1038/bjc.1992.336
   SOWELL AL, 1994, CLIN CHEM, V40, P411
   Toniolo P, 2001, AM J EPIDEMIOL, V153, P1142, DOI 10.1093/aje/153.12.1142
   *TRIAN INC, 1993, MAR FIN MAR CANC REG, V0, P0
   Verhoeven DTH, 1997, BRIT J CANCER, V75, P149, DOI 10.1038/bjc.1997.25
   WALD NJ, 1984, BRIT J CANCER, V49, P321, DOI 10.1038/bjc.1984.50
   WALD NJ, 1988, BRIT J CANCER, V57, P235, DOI 10.1038/bjc.1988.49
   WILLETT WC, 1984, NEW ENGL J MED, V310, P430, DOI 10.1056/NEJM198402163100705
   Wu KN, 1999, CANCER EPIDEM BIOMAR, V8, P209
   Zhang SM, 1999, JNCI-J NATL CANCER I, V91, P547, DOI 10.1093/jnci/91.6.547
NR 24
TC 116
Z9 135
U1 0
U2 7
PU AMER ASSOC CANCER RESEARCH
PI BIRMINGHAM
PA PO BOX 11806, BIRMINGHAM, AL 35202 USA
SN 1055-9965
EI 
J9 CANCER EPIDEM BIOMAR
JI Cancer Epidemiol. Biomarkers Prev.
PD MAY 15
PY 2002
VL 11
IS 5
BP 451
EP 457
DI 
PG 7
WC Oncology; Public, Environmental & Occupational Health
SC Oncology; Public, Environmental & Occupational Health
GA 552AV
UT WOS:000175596900004
PM 12010859
DA 2025-02-23
ER

PT J
AU Horn-Ross, PL
   Hoggatt, KJ
   Lee, MM
AF Horn-Ross, PL
   Hoggatt, KJ
   Lee, MM
TI Phytoestrogens and thyroid cancer risk: The San Francisco Bay Area thyroid cancer study
SO CANCER EPIDEMIOLOGY BIOMARKERS & PREVENTION
LA English
DT Article
ID estrogen metabolism; premenopausal women; pooled analysis; dietary phytoestrogens; postmenopausal women; reproductive factors; urinary-excretion; serum-cholesterol; united-states; consumption
AB Epidemiological and pathological data suggest that thyroid cancer may well be an estrogen-dependent disease. The relationship between thyroid cancer risk and dietary phytoestrogens, which can have both estrogenic and antiestrogenic properties, has not been previously studied. We present data from a multiethnic population-based case-control study of thyroid cancer conducted in the San Francisco Bay Area. Of 817 cases diagnosed between 1995 and 1998 (1992 and 1998 for Asian women), 608 (74%) were interviewed. Of 793 controls identified through random-digit dialing, 558 (70%) were interviewed. Phytoestrogen consumption was assessed via a food-frequency questionnaire and a newly developed nutrient database. The consumption of traditional and nontraditional soy-based foods and alfalfa sprouts were associated with reduced risk of thyroid cancer. Consumption of "western" foods with added soy flour or soy protein did not affect risk. Of the seven specific phytoestrogenic compounds examined, the isoflavones, daidzein and genistein [odds ratio (OR), 0.70; 95% confidence interval (CI), 0.44-1.1; and OR, 0.65, 95% CI, 0.41-1.0, for the highest versus lowest quintile of daidzein and genistein, respectively] and the lignan, secoisolariciresinol (OR, 0.56; 95% CI, 0.35-0.89, for the highest versus lowest quintile) were most strongly associated with risk reduction. Findings were similar for white and Asian women and for pre- and postmenopausal women. Our findings suggest that thyroid cancer prevention via dietary modification of soy and/or phytoestrogen intake in other forms may be possible but warrants further research at this time.
C1 No Calif Canc Ctr, Union, CA 94587 USA.
   Univ Calif San Francisco, Sch Med, Dept Epidemiol & Biostat, San Francisco, CA 94143 USA.
C3 University of California System; University of California San Francisco
RP Horn-Ross, PL (corresponding author), No Calif Canc Ctr, 32960 Alvarado Niles Rd,Suite 600, Union, CA 94587 USA.
FU NCI NIH HHS [R01 CA 63284, N01-CN-65107] Funding Source: Medline
CR ADLERCREUTZ H, 1992, J STEROID BIOCHEM, V41, P331, DOI 10.1016/0960-0760(92)90359-Q
   ADLERCREUTZ H, 1991, AM J CLIN NUTR, V54, P1093, DOI 10.1093/ajcn/54.6.1093
   [Anonymous], 1900, DOI 10.1097/00002030-199912240-00009, V0, P0
   [Anonymous], 1998, MODERN EPIDEMIOLOGY, V0, P0
   Balmir F, 1996, J NUTR, V126, P3046, DOI 10.1093/jn/126.12.3046
   BLOCK G, 1992, J AM DIET ASSOC, V92, P969
   CLARK OH, 1985, J SURG RES, V38, P89, DOI 10.1016/0022-4804(85)90012-5
   DAVANZO B, 1995, CANCER EPIDEM BIOMAR, V4, P193
   FORSYTHE WA, 1995, J NUTR, V125, PS619, DOI 10.1093/jn/125.3_Suppl.619S
   Fowke JH, 2000, CANCER EPIDEM BIOMAR, V9, P773
   Franceschi S, 1999, CANCER CAUSE CONTROL, V10, P583, DOI 10.1023/A:1008907227706
   FRANCESCHI S, 1993, CRIT REV ONCOGENESIS, V4, P25
   Galanti MR, 1997, CANCER CAUSE CONTROL, V8, P205, DOI 10.1023/A:1018424430711
   GLATTRE E, 1993, CANCER CAUSE CONTROL, V4, P11, DOI 10.1007/BF00051708
   Glinoer D, 1999, THYROID, V9, P631, DOI 10.1089/thy.1999.9.631
   Haggans CJ, 2000, CANCER EPIDEM BIOMAR, V9, P719
   HIASA Y, 1993, ONCOLOGY, V50, P132
   Horn-Ross PL, 2001, CANCER EPIDEM BIOMAR, V10, P979
   Horn-Ross PL, 2001, CANCER CAUSE CONTROL, V12, P477, DOI 10.1023/A:1011257729422
   Horn-Ross PL, 2000, CANCER CAUSE CONTROL, V11, P289, DOI 10.1023/A:1008995606699
   KOLONEL LN, 1990, CANCER CAUSE CONTROL, V1, P223, DOI 10.1007/BF00117474
   Kurzer MS, 1997, ANNU REV NUTR, V17, P353, DOI 10.1146/annurev.nutr.17.1.353
   La Vecchia C, 1999, CANCER CAUSE CONTROL, V10, P157
   Lee CH, 1998, INT J MOL MED, V2, P229
   Lu LJW, 2000, CANCER RES, V60, P1299
   MCTIERNAN AM, 1984, JNCI-J NATL CANCER I, V73, P575
   MESSINA MJ, 1994, NUTR CANCER, V21, P113, DOI 10.1080/01635589409514310
   MICHNOVICZ J J, 1990, STEROIDS, V55, P22, DOI 10.1016/0039-128X(90)90069-N
   MICHNOVICZ JJ, 1990, ANN NY ACAD SCI, V595, P291, DOI 10.1111/j.1749-6632.1990.tb34303.x
   MICHNOVICZ JJ, 1991, NUTR CANCER, V16, P59, DOI 10.1080/01635589109514141
   MIKSICEK RJ, 1995, P SOC EXP BIOL MED, V208, P44
   MORRIS C, 1999, CANC CALIFORNIA 1988, V0, P0
   Negri E, 1999, CANCER CAUSE CONTROL, V10, P143, DOI 10.1023/A:1008880429862
   PACCHIAROTTI A, 1986, J ENDOCRINOL INVEST, V9, P185, DOI 10.1007/BF03348095
   PARKIN DM, 1997, IARC SCI PUBL, V143, P240
   Potter SM, 1996, J NUTR, V126, P2007
   PRESTONMARTIN S, 1993, CANCER CAUSE CONTROL, V4, P431, DOI 10.1007/BF00050862
   Rossing MA, 2000, AM J EPIDEMIOL, V151, P765, DOI 10.1093/oxfordjournals.aje.a010276
   ROSSING MA, 1995, CANCER CAUSE CONTROL, V6, P439, DOI 10.1007/BF00052184
   STEINMETZ KA, 1991, CANCER CAUSE CONTROL, V2, P427, DOI 10.1007/BF00054304
   Takezaki T, 1996, J EPIDEMIOL, V6, P140
   WINGREN G, 1993, AM J EPIDEMIOL, V138, P482, DOI 10.1093/oxfordjournals.aje.a116882
   Xu X, 1998, CANCER EPIDEM BIOMAR, V7, P1101
   Xu X, 2000, CANCER EPIDEM BIOMAR, V9, P781
NR 44
TC 75
Z9 81
U1 0
U2 6
PU AMER ASSOC CANCER RESEARCH
PI BIRMINGHAM
PA PO BOX 11806, BIRMINGHAM, AL 35202 USA
SN 1055-9965
EI 
J9 CANCER EPIDEM BIOMAR
JI Cancer Epidemiol. Biomarkers Prev.
PD JAN 15
PY 2002
VL 11
IS 1
BP 43
EP 49
DI 
PG 7
WC Oncology; Public, Environmental & Occupational Health
SC Oncology; Public, Environmental & Occupational Health
GA 517WE
UT WOS:000173632800008
PM 11815400
DA 2025-02-23
ER

PT J
AU Ngoan, LT
   Mizoue, T
   Fujino, Y
   Tokui, N
   Yoshimura, T
AF Ngoan, LT
   Mizoue, T
   Fujino, Y
   Tokui, N
   Yoshimura, T
TI Dietary factors and stomach cancer mortality
SO BRITISH JOURNAL OF CANCER
LA English
DT Article
DE dietary factors; stomach cancer; mortality
ID helicobacter-pylori infection; gastric-cancer; risk-factors; heterocyclic amines; japanese population; fried meat; hawaii; china; salt; shanghai
AB The present study examined the relationship between stomach cancer and the low intake of fresh fruit and vegetables and/or a high intake of pickled, preserved or salted foods and frequent use of cooking oil. During 139 390 person-year of follow-up of over 13 000 subjects, 1 16 died from stomach cancer, Using a Cox proportional hazards-regression analysis of relative risk (RR, 95% Cl) controlling for age, sex, smoking and other dietary factors, a significant decline was found with a high consumption of green and yellow vegetables (RR=0.4, 95% CI=0.2-0.9). Reductions of between 40 and 50% were also observed with a high consumption of fresh foods (fruit, cuttle fish, tofu, and potatoes), but these associations were not statistically significant. The risk was significantly increased by the high consumption of processed meat (RR=2.7, 95% CI=1.0-7.4) and by the frequent use of cooking oil (RR=4.0, 95% CI=1.3-11.8). The high consumption of pickled food and traditional soups also increased risk, but not significantly. The findings suggest that a diet high in salt and low in vitamins may be associated with an increase in stomach cancer. (C) 2002 Cancer Research UK.
C1 Univ Occupat & Environm Hlth, Dept Clin Epidemiol, Inst Ind Ecol Sci, Yahotanishi Ku, Kitakyushu, Fukuoka 8078555, Japan.
C3 University of Occupational & Environmental Health - Japan
RP Univ Occupat & Environm Hlth, Dept Clin Epidemiol, Inst Ind Ecol Sci, Yahotanishi Ku, 1-1 Iseigaoka, Kitakyushu, Fukuoka 8078555, Japan.
EM letngoan@med.uoeh-u.ac.jp
CR Ahn YO, 1997, INT J CANCER, V0, P7
   [Anonymous], 1997, IARC SCI PUBLICATION, V0, P0
   BLASER MJ, 1993, INT J CANCER, V55, P799, DOI 10.1002/ijc.2910550518
   BOEING H, 1991, INT J CANCER, V47, P858, DOI 10.1002/ijc.2910470612
   Chiu CP, 1998, J FOOD PROTECT, V61, P712, DOI 10.4315/0362-028X-61.6.712
   DAVIS GR, 1989, GASTROINTESTINAL DIS, V0, P745
   Fox JG, 1999, CANCER RES, V59, P4823
   Fujino Y, 2001, DIABETES-METAB RES, V17, P374, DOI 10.1002/dmrr.214
   FUKUDA H, 1995, JPN J CANCER RES, V86, P64, DOI 10.1111/j.1349-7006.1995.tb02989.x
   Galanis DJ, 1998, INT J EPIDEMIOL, V27, P173, DOI 10.1093/ije/27.2.173
   HAENSZEL W, 1972, JNCI-J NATL CANCER I, V49, P969
   HAENSZEL W, 1976, JNCI-J NATL CANCER I, V56, P265, DOI 10.1093/jnci/56.2.265
   Hirayama T, 1991, LIFE-STYLE AND MORTALITY. A LARGE-SCALE CENSUS-BASED COHORT STUDY IN JAPAN, V47, P1637, DOI 10.2307/2532426
   Hisashige A, 1983, SANGYO IGAKU, V25, P245
   HOEY J, 1981, AM J EPIDEMIOL, V113, P668, DOI 10.1093/oxfordjournals.aje.a113146
   Huang XE, 2000, INT J CANCER, V86, P421, DOI 10.1002/(SICI)1097-0215(20000501)86:3<421::AID-IJC18>3.0.CO;2-Z
   JACOBSEN BK, 1986, JNCI-J NATL CANCER I, V76, P823
   JEYARATNAM J, 1987, SCAND J WORK ENV HEA, V13, P524, DOI 10.5271/sjweh.2006
   Ji BT, 1998, INT J CANCER, V76, P659, DOI 10.1002/(SICI)1097-0215(19980529)76:5<659::AID-IJC8>3.0.CO;2-P
   Joossens JV, 1996, INT J EPIDEMIOL, V25, P494, DOI 10.1093/ije/25.3.494
   KAGAWA A, 1991, STANDARD TABLES FOOD, V0, P0
   KATO I, 1992, JPN J CANCER RES, V83, P568, DOI 10.1111/j.1349-7006.1992.tb00127.x
   KIKUCHI S, 1995, CANCER, V75, P2789, DOI 10.1002/1097-0142(19950615)75:12<2789::AID-CNCR2820751202>3.0.CO;2-4
   KNELLER RW, 1990, AM J IND MED, V18, P69
   KONO S, 1988, JPN J CANCER RES, V79, P1067, DOI 10.1111/j.1349-7006.1988.tb01528.x
   LEE JK, 1995, INT J EPIDEMIOL, V24, P33, DOI 10.1093/ije/24.1.33
   MIRVISH SS, 1972, SCIENCE, V177, P65, DOI 10.1126/science.177.4043.65
   Mizoue T, 2000, INT J EPIDEMIOL, V29, P232, DOI 10.1093/ije/29.2.232
   NAZARIO CM, 1993, INT J EPIDEMIOL, V22, P790, DOI 10.1093/ije/22.5.790
   NOMURA A, 1996, CANC EPIDEMIOLOGY PR, V0, P707
   NOMURA AMY, 1995, JPN J CANCER RES, V86, P916, DOI 10.1111/j.1349-7006.1995.tb03001.x
   Ogawa Keiko, 2002, J EPIDEMIOL, V12, P1
   Pisani P, 1999, INT J CANCER, V83, P18, DOI 10.1002/(SICI)1097-0215(19990924)83:1<18::AID-IJC5>3.0.CO;2-M
   RAINERI R, 1975, ANN NY ACAD SCI, V258, P181, DOI 10.1111/j.1749-6632.1975.tb29278.x
   RAMON JM, 1993, CANCER, V71, P1731, DOI 10.1002/1097-0142(19930301)71:5<1731::AID-CNCR2820710505>3.0.CO;2-X
   SHUGUANG L, 1994, ARCH ENVIRON HEALTH, V49, P119, DOI 10.1080/00039896.1994.9937464
   SINHA R, 1994, CANCER RES, V54, P6154
   SIVASWAMY S N, 1991, INDIAN JOURNAL OF EXPERIMENTAL BIOLOGY, V29, P611
   SKOG K, 1995, CARCINOGENESIS, V16, P861, DOI 10.1093/carcin/16.4.861
   *STATA, 1999, STAT SOFTW STAT DAT, V1, P0
   Terry P, 1998, INT J CANCER, V76, P35, DOI 10.1002/(SICI)1097-0215(19980330)76:1<35::AID-IJC7>3.0.CO;2-Z
   TSUGANE S, 1994, JPN J CANCER RES, V85, P474, DOI 10.1111/j.1349-7006.1994.tb02382.x
   Tsugane S, 2001, J EPIDEMIOL, V11, P0
   TUYNS AJ, 1988, NUTR CANCER, V11, P229, DOI 10.1080/01635588809513992
   UNE H, 1995, IND HEALTH, V33, P67, DOI 10.2486/indhealth.33.67
   Utoguchi K, 1997, J EPIDEMIOL, V7, P9
   Watanabe Y, 1997, DIGEST DIS SCI, V42, P1383, DOI 10.1023/A:1018833819860
   Yamagata H, 2000, ARCH INTERN MED, V160, P1962, DOI 10.1001/archinte.160.13.1962
   YIN SN, 1989, ENVIRON HEALTH PERSP, V82, P207, DOI 10.2307/3430777
   You WC, 2000, J NATL CANCER I, V92, P1607, DOI 10.1093/jnci/92.19.1607
   YOU WC, 1988, CANCER RES, V48, P3518
   YOU WC, 1995, LANCET, V345, P866, DOI 10.1016/S0140-6736(95)93006-X
   Zhang ZW, 2002, GUT, V50, P165, DOI 10.1136/gut.50.2.165
NR 53
TC 112
Z9 117
U1 1
U2 17
PU NATURE PUBLISHING GROUP
PI LONDON
PA MACMILLAN BUILDING, 4 CRINAN ST, LONDON N1 9XW, ENGLAND
SN 0007-0920
EI 1532-1827
J9 BRIT J CANCER
JI Br. J. Cancer
PD JUL 1
PY 2002
VL 87
IS 1
BP 37
EP 42
DI 10.1038/sj.bjc.6600415
PG 6
WC Oncology
SC Oncology
GA 574FQ
UT WOS:000176878400007
PM 12085253
DA 2025-02-23
ER

PT J
AU Sachse, C
   Smith, G
   Wilkie, MJV
   Barrett, JH
   Waxman, R
   Sullivan, F
   Forman, D
   Bishop, DT
   Wolf, CR
AF Sachse, C
   Smith, G
   Wilkie, MJV
   Barrett, JH
   Waxman, R
   Sullivan, F
   Forman, D
   Bishop, DT
   Wolf, CR
TI A pharmacogenetic study to investigate the role of dietary carcinogens in the etiology of colorectal cancer
SO CARCINOGENESIS
LA English
DT Article
ID microsomal epoxide hydrolase; s-transferase m1; human cytochrome p4501a1; genetic-polymorphism; colon-cancer; heterocyclic amines; functional-significance; metabolic-activation; meat consumption; cyp1a2 gene
AB Susceptibility to colorectal cancer, one of the most common forms of cancer in the Western world, has been associated with several environmental and dietary risk factors. Dietary exposure to food derived heterocyclic amine carcinogens and polycyclic aromatic hydrocarbons have been proposed as specific risk factors. Many polymorphic Phase I and Phase II drug metabolizing enzymes are responsible for the metabolism and disposition of these compounds and it is therefore possible that inheritance of specific allelic variants of these enzymes may influence colorectal cancer susceptibility. In a multicenter case-control study, 490 colorectal cancer patients and 593 controls (433 matched case-control pairs) were genotyped for common polymorphisms in the cytochrome P450 (CYP1A1, CYP1A2, CYP1B1, CYP2A6, CYP2C9, CYP2C19 and CYP2D6), glutathione S-transferase (GSTM1, GSTP1 and GSTT1), sulfotransferase (SULT1A1 and SULT1A2), N-acetyl transferase 2 (NAT2), NAD(P)H:quinone oxidoreductase (NQO1), methylenetetrahydrofolate reductase (MTHFR), and microsomal epoxide hydrolase (EPHX1) genes. Matched case-control analysis identified alleles associated with higher colorectal cancer risk as carriage of CYP1A1*2C (OR = 2.15, 95% CI 1.36-3.39) and homozygosity for GSTM1*21*2 (OR = 1.53, 95% CI 1.16-2.02). In contrast, inheritance of the CYP2A6*2 (OR = 0.51, 95% CI 0.28-1.06), CYP2C19*2 (OR = 0.72, 95% CI 0.52-0.98) and the EPHX1(His113) alleles were associated with reduced cancer risk. We found no association with colorectal cancer risk with NAT2 genotype or any of the other polymorphic genes associated with the metabolism and disposition of heterocyclic amine carcinogens. This data suggests that heterocyclic amines do not play an important role in the aetiology of colorectal cancer but that exposure to other carcinogens such as polycyclic aromatic hydrocarbons may be important determinants of cancer risk.
C1 Univ Dundee, Ninewells Hosp & Med Sch, Biomed Res Ctr, Dundee DD1 9SY, Scotland.
   St James Univ Hosp, Canc Res UK Genet Epidemiol Lab, Leeds LS9 7TF, W Yorkshire, England.
   Cookridge Hosp, Ctr Canc Res, Leeds LS16 6QB, W Yorkshire, England.
   Univ Dundee, Tayside Ctr Gen Practice, Dundee DD2 4AD, Scotland.
   Hammersmith Hosp, Imperial Coll Sch Med, Dept Clin Pharmacol, London W12 0NN, England.
   Univ York, Jack Birch Unit Environm Carcinogenesis, York YO1 5DD, N Yorkshire, England.
   Univ London Imperial Coll Sci Technol & Med, Dept Mol Toxicol, London SW7 2AZ, England.
C3 University of Dundee; Cancer Research UK; Saint James's University Hospital; Cookridge Hospital; University of Dundee; Imperial College London; University of York - UK; Imperial College London
RP Univ Dundee, Ninewells Hosp & Med Sch, Biomed Res Ctr, Dundee DD1 9SY, Scotland.
CR Aithal GP, 1999, LANCET, V353, P717, DOI 10.1016/S0140-6736(98)04474-2
   Bartsch H, 1999, CARCINOGENESIS, V20, P2209, DOI 10.1093/carcin/20.12.2209
   Bigler J, 2001, CANCER RES, V61, P3566
   Boobis AR, 1996, ARCH TOX S, V18, P286
   Brockmoller J, 1996, CANCER RES, V56, P3915
   Chen GF, 1999, PHARMACOGENETICS, V9, P327, DOI 10.1097/00008571-199906000-00007
   Chen J, 1998, CANCER RES, V58, P3307
   Chen J, 1996, CANCER RES, V56, P4862
   CHENEVIXTRENCH G, 1995, CARCINOGENESIS, V16, P1655, DOI 10.1093/carcin/16.7.1655
   Code EL, 1997, DRUG METAB DISPOS, V25, P985
   Cortessis V, 2001, CANCER RES, V61, P2381
   CROFTS F, 1994, CARCINOGENESIS, V15, P2961, DOI 10.1093/carcin/15.12.2961
   Crofts FG, 1998, CARCINOGENESIS, V19, P1969, DOI 10.1093/carcin/19.11.1969
   dErrico A, 1999, IARC SCI PUBL, V0, P323
   Deakin M, 1996, CARCINOGENESIS, V17, P881, DOI 10.1093/carcin/17.4.881
   DEMARINI DM, 1995, CARCINOGENESIS, V16, P2535, DOI 10.1093/carcin/16.10.2535
   DENNIS MJ, 1991, FOOD ADDIT CONTAM, V8, P517, DOI 10.1080/02652039109374004
   DEVERDIER MG, 1991, INT J CANCER, V49, P520, DOI 10.1002/ijc.2910490408
   Felix CA, 1998, P NATL ACAD SCI USA, V95, P13176, DOI 10.1073/pnas.95.22.13176
   FORRESTER LM, 1990, P NATL ACAD SCI USA, V87, P8306, DOI 10.1073/pnas.87.21.8306
   Fritsche E, 1999, PHARMACOGENETICS, V9, P405, DOI 10.1097/00008571-199906000-00018
   GIOVANNUCCI E, 1995, JNCI-J NATL CANCER I, V87, P265, DOI 10.1093/jnci/87.4.265
   GIOVANNUCCI E, 1993, J NATL CANCER I, V85, P875, DOI 10.1093/jnci/85.11.875
   GIOVANNUCCI E, 1994, CANCER RES, V54, P2390
   Gooderham NJ, 1996, BRIT J CLIN PHARMACO, V42, P91, DOI 10.1046/j.1365-2125.1996.37513.x
   Gooderham NJ, 2001, DRUG METAB DISPOS, V29, P529
   Harrison DJ, 1999, BRIT J CANCER, V79, P168, DOI 10.1038/sj.bjc.6690028
   HASSETT C, 1994, HUM MOL GENET, V3, P421, DOI 10.1093/hmg/3.3.421
   Hein DW, 2000, PHARMACOGENETICS, V10, P291, DOI 10.1097/00008571-200006000-00002
   Houlston RS, 2001, GASTROENTEROLOGY, V121, P282, DOI 10.1053/gast.2001.26265
   Huang JD, 1999, DRUG METAB DISPOS, V27, P98
   IDLE JR, 1992, PHARMACOGENETICS, V2, P246, DOI 10.1097/00008571-199212000-00002
   Ishibe N, 2000, CANCER EPIDEM BIOMAR, V9, P855
   JOSEPH P, 1994, P NATL ACAD SCI USA, V91, P8413, DOI 10.1073/pnas.91.18.8413
   Kadlubar F, 1995, PRINCESS TAKAMATSU SYMP, V23, P207
   KADLUBAR FF, 1992, ENVIRON HEALTH PERSP, V98, P69, DOI 10.2307/3431249
   Kampman E, 1999, CANCER EPIDEM BIOMAR, V8, P15
   Keicho N, 2001, J HUM GENET, V46, P96, DOI 10.1007/s100380170116
   KETTERER B, 1992, ENVIRON HEALTH PERSP, V98, P87, DOI 10.2307/3431252
   Kiss I, 2000, ANTICANCER RES, V20, P519
   Kuehl P, 2001, NAT GENET, V27, P383, DOI 10.1038/86882
   Lafuente MJ, 2000, CARCINOGENESIS, V21, P1813, DOI 10.1093/carcin/21.10.1813
   LANG NP, 1994, CANCER EPIDEM BIOMAR, V3, P675
   LANG NP, 1986, ARCH SURG-CHICAGO, V121, P1259, DOI 10.1001/archsurg.121.11.1259
   Lang T, 2001, PHARMACOGENETICS, V11, P399, DOI 10.1097/00008571-200107000-00004
   Loktionov A, 2001, CARCINOGENESIS, V22, P1053, DOI 10.1093/carcin/22.7.1053
   Malfatti MA, 2001, CARCINOGENESIS, V22, P1087, DOI 10.1093/carcin/22.7.1087
   Marchand Loic Le, 1999, JOURNAL OF THE NATIONAL CANCER INSTITUTE MONOGRAPHS, V0, P101
   MEEHAN RR, 1988, P NATL ACAD SCI USA, V85, P2662, DOI 10.1073/pnas.85.8.2662
   Murray GI, 1997, CANCER RES, V57, P3026
   NAGAO M, 1993, MUTAT RES, V290, P43, DOI 10.1016/0027-5107(93)90031-A
   Nakajima M, 1999, J BIOCHEM-TOKYO, V125, P803, DOI 10.1093/oxfordjournals.jbchem.a022352
   NAKAJIMA M, 1994, CANCER EPIDEM BIOMAR, V3, P413
   Oda Y, 2001, MUTAT RES-GEN TOX EN, V492, P81, DOI 10.1016/S1383-5718(01)00154-1
   Oscarson M, 1999, FEBS LETT, V460, P321, DOI 10.1016/S0014-5793(99)01364-2
   Parkin DM, 1997, IARC SCI PUBLICATION, V143, P0
   Pitarque M, 2001, BIOCHEM BIOPH RES CO, V284, P455, DOI 10.1006/bbrc.2001.4990
   Rebbeck TR, 1998, J NATL CANCER I, V90, P1225, DOI 10.1093/jnci/90.16.1225
   RobertsThomson IC, 1996, LANCET, V347, P1372, DOI 10.1016/S0140-6736(96)91012-0
   Sachse C, 1999, BRIT J CLIN PHARMACO, V47, P445, DOI 10.1046/j.1365-2125.1999.00898.x
   SACHSE C, 2002, UNPUB BRIT J CLIN PH, V0, P0
   Schwarz D, 2001, CARCINOGENESIS, V22, P453, DOI 10.1093/carcin/22.3.453
   Shimada T, 1996, CANCER RES, V56, P2979
   SIVARAMAN L, 1994, CANCER RES, V54, P3692
   Sprenger R, 2000, PHARMACOGENETICS, V10, P557, DOI 10.1097/00008571-200008000-00009
   SPURR NK, 1995, CLIN CHEM, V41, P1864
   Stubbins MJ, 1996, PHARMACOGENETICS, V6, P429, DOI 10.1097/00008571-199610000-00007
   SUGIMURA T, 1983, CANCER RES, V43, P2415
   Sugimura T, 2000, CARCINOGENESIS, V21, P387, DOI 10.1093/carcin/21.3.387
   Tyndale RF, 2001, DRUG METAB DISPOS, V29, P548
   Ulrich CM, 2000, CANCER EPIDEM BIOMAR, V9, P427
   VAURY C, 1995, CANCER RES, V55, P5520
   Welfare M, 1999, CANCER EPIDEM BIOMAR, V8, P289
   Welfare MR, 1997, CARCINOGENESIS, V18, P1351, DOI 10.1093/carcin/18.7.1351
   Wester HJ, 1999, NUCL MED BIOL, V26, P259, DOI 10.1016/S0969-8051(98)00107-3
   WOLF CR, 1994, BRIT MED BULL, V50, P718, DOI 10.1093/oxfordjournals.bmb.a072920
   YAMAZAKI H, 1992, CARCINOGENESIS, V13, P1789, DOI 10.1093/carcin/13.10.1789
   Yamazoe Y, 1999, CANCER LETT, V143, P103, DOI 10.1016/S0304-3835(99)00136-6
   YANG SK, 1988, BIOCHEM PHARMACOL, V37, P61, DOI 10.1016/0006-2952(88)90755-1
   ZHONG S, 1993, CARCINOGENESIS, V14, P1821, DOI 10.1093/carcin/14.9.1821
NR 81
TC 242
Z9 266
U1 1
U2 6
PU OXFORD UNIV PRESS
PI OXFORD
PA GREAT CLARENDON ST, OXFORD OX2 6DP, ENGLAND
SN 0143-3334
EI 1460-2180
J9 CARCINOGENESIS
JI Carcinogenesis
PD NOV 15
PY 2002
VL 23
IS 11
BP 1839
EP 1849
DI 10.1093/carcin/23.11.1839
PG 11
WC Oncology
SC Oncology
GA 616LV
UT WOS:000179306000009
PM 12419832
DA 2025-02-23
ER

PT J
AU Benedet, JL
   Cabero-Roura, L
AF Benedet, JL
   Cabero-Roura, L
TI Strategies for the modification of risk factors in gynecological cancers
SO EUROPEAN JOURNAL OF GYNAECOLOGICAL ONCOLOGY
LA English
DT Article
DE cancer risk; gynecological oncology; human papillomavirus; smoking and lung cancer risk
ID breast-cancer; olive oil; replacement therapy; dietary-fat; cohort; age; epidemiology; metaanalysis; migrants; abortion
AB Strategies to modify risk for female or gynecological cancers will vary with our knowledge of the epidemiology, etiology, and specific molecular mechanisms for each individual cancer. In general, cancer preventive strategies have been divided into primary and secondary prevention with primary prevention directed toward the causative factors for a disease. Secondary prevention is classically used in cervical cancer cytology screening programs and is essentially an attempt to identify individuals in a population with preclinical phases of the disease where intervention will impact mortality the most. A vast literature has evolved regarding the epidemiology of most of the common cancers in women. While the specific molecular mechanisms are not completely understood at this time knowledge of contributing factors for many of these tumors is well known. The association of cigarette smoking with lung cancer has been well established and the increasing rates of lung cancer, particularly in women. are directly linked to the increasing number of female smokers in the population. Indeed in many western countries lung cancer deaths have overtaken breast cancer as the most common cause of death from malignant disease in women. Excessive sun exposure without adequate skin protection is another lifestyle activity that is related to the high incidence of skin cancer in certain areas. Epidemiologically, cervical cancer has been studied extensively with the current data indicating a causal role of exposure to human papillomavirus (HPV), particularly at an early age in this disease. Hereditary breast and ovarian cancer syndromes are well understood and as more information on human genomics becomes available a clear understanding of the underlying molecular mechanisms of these diseases will be possible and hopefully will result in effective strategies for their control. Unfortunately, in spite of the vast knowledge that is available regarding risk factors for many of these malignancies we have been unable to influence effective lifestyle changes that could substantially reduce the risk of these malignancies in our population. Increased efforts in education, research, and commitment - both financial and educational - are required by governments and other social organizations.
C1 Univ British Columbia, Dept Obstet & Gynecol, BC Canc Agcy, Vancouver, BC V5Z 4E6, Canada.
   Autonomous Univ Barcelona, Dept Gynecol & Obstet, Hosp MaternoInfantil Val dHebron, E-08193 Barcelona, Spain.
C3 British Columbia Cancer Agency; University of British Columbia; Autonomous University of Barcelona
RP Univ British Columbia, Dept Obstet & Gynecol, BC Canc Agcy, 600 W 10th Ave, Vancouver, BC V5Z 4E6, Canada.
CR [Anonymous], 1986, BMJ-BRIT MED J, V293, P659
   BEASLEY RP, 1988, CANCER, V61, P1942, DOI 10.1002/1097-0142(19880515)61:10<1942::AID-CNCR2820611003>3.0.CO;2-J
   Beral V, 1997, LANCET, V350, P1047, DOI 10.1016/S0140-6736(97)08233-0
   BOYD NF, 1993, BRIT J CANCER, V68, P627, DOI 10.1038/bjc.1993.398
   BOYLE P, 1995, BRIT J CANCER, V72, P528, DOI 10.1038/bjc.1995.368
   Boyle P, 1997, LUNG CANCER, V17, P1, DOI 10.1016/S0169-5002(97)00648-X
   BRINTON LA, 1986, J CHRON DIS, V39, P1051, DOI 10.1016/0021-9681(86)90139-6
   BRINTON LA, 1987, JNCI-J NATL CANCER I, V79, P23
   CALLE EE, 1995, J NATL CANCER I, V87, P517, DOI 10.1093/jnci/87.7.517
   *CDC NAT I CHILD H, 1987, NEW ENGL J MED, V316, P650
   COLDITZ GA, 1995, NEW ENGL J MED, V332, P1589, DOI 10.1056/NEJM199506153322401
   *COLL GROUP HORM F, 1966, LANCET, V347, P1713
   Daling JR, 1996, AM J EPIDEMIOL, V144, P373, DOI 10.1093/oxfordjournals.aje.a008938
   EWERTZ M, 1990, INT J CANCER, V46, P597, DOI 10.1002/ijc.2910460408
   GRADY D, 1995, OBSTET GYNECOL, V85, P304, DOI 10.1016/0029-7844(94)00383-O
   HAENSZEL W, 1968, JNCI-J NATL CANCER I, V40, P43
[truncated: 771,737 more chars]
