# Supplementary material for: Global impact of dietary risks on cancers: burdens across regions from 1990 to 2021 and the projection to 2035
Source: Front Nutr. 2025 Jul 4;12:1585305. doi: 10.3389/fnut.2025.1585305 (PMC12271164; doi:10.3389/fnut.2025.1585305)
Supplement: Supplementary file 1 [file Data_Sheet_1.zip › Supplementary data/Fig 1/download2003u192.txt]

PT J
AU Giovannucci, E
   Rimm, EB
   Liu, Y
   Stampfer, MJ
   Willett, WC
AF Giovannucci, E
   Rimm, EB
   Liu, Y
   Stampfer, MJ
   Willett, WC
TI A prospective study of cruciferous vegetables and prostate cancer
SO CANCER EPIDEMIOLOGY BIOMARKERS & PREVENTION
LA English
DT Article
ID food frequency questionnaire; island methylation changes; male health-professionals; brassica vegetables; intraepithelial neoplasia; fruit consumption; lung-cancer; gstp1 gene; risk; reproducibility
AB High intake of cruciferous vegetables may offer some protection against prostate cancer, but overall data are inconclusive. Thus, we examined the association between cruciferous vegetable intake and risk of prostate cancer in the Health Professionals Follow-Up Study. Between 1986 and 2000, 2,969 cases of nonstage T1a prostate cancer were diagnosed in 47,365 men who completed dietary assessments in 1986, 1990, and 1994. We calculated the multivariate relative risk (RR) and 95% confidence intervals (CIs) using Cox regression. Overall, we found no appreciable association between baseline intake of cruciferous vegetables and risk of prostate cancer (RR, 0.93; 95% CI, 0.82-1.05, for greater than or equal to5 versus less than or equal to1 serving/week; P for trend = 0.30), and only a slight suggestive association for organ-confined prostate cancer (RR, 0.88; 95 % CI, 0.74-1.05; P for trend = 0.06). The inverse association was stronger for men under the age of 65 years (RR, 0.81; 95% CI, 0.64-1.02; P for trend = 0.02), especially for organ-confined cancers (RR, 0.72; 95% CI, 0.54-0.97; P for trend = 0.007). In addition, this inverse association was stronger when we restricted the analysis to men with more consistent intake of vegetables over the 10 years before 1986, when we limited the analysis to men who had had a prostate-specific antigen test, and when we considered an 8-year time lag. This study does not provide compelling evidence of a protective influence of cruciferous vegetables on prostate cancer risk. However, if cruciferous vegetables are protective early in prostate carcinogenesis, as suggested by proposed mechanisms, we may expect stronger associations, as observed, for more remote diet for prostate-specific antigen-detected early stage (organ-confined) cancers in younger men. In contrast, for advanced cancers in older men, which were probably initiated decades in the past, recent dietary intakes of cruciferous vegetables may be irrelevant. These findings suggest that future studies of cruciferous vegetables should focus on early stages of prostate cancer.
C1 Harvard Univ, Sch Publ Hlth, Dept Nutr, Boston, MA 02115 USA.
   Harvard Univ, Sch Publ Hlth, Dept Epidemiol, Boston, MA 02115 USA.
   Brigham & Womens Hosp, Dept Med, Channing Lab, Boston, MA USA.
   Harvard Univ, Sch Med, Boston, MA USA.
C3 Harvard University; Harvard T.H. Chan School of Public Health; Harvard University; Harvard T.H. Chan School of Public Health; Harvard University; Harvard University Medical Affiliates; Brigham & Women's Hospital; Harvard University; Harvard Medical School
RP Giovannucci, E (corresponding author), Harvard Univ, Sch Publ Hlth, Dept Nutr, 665 Huntington Ave, Boston, MA 02115 USA.
FU NCI NIH HHS [CA55075] Funding Source: Medline
CR Augustsson K, 2003, CANCER EPIDEM BIOMAR, V12, P64
   Brooks JD, 2001, CANCER EPIDEM BIOMAR, V10, P949
   Brooks JD, 1998, CANCER EPIDEM BIOMAR, V7, P531
   ChasanTaber S, 1996, EPIDEMIOLOGY, V7, P81, DOI 10.1097/00001648-199601000-00014
   Cohen JH, 2000, JNCI-J NATL CANCER I, V92, P61, DOI 10.1093/jnci/92.1.61
   Conaway CC, 2000, NUTR CANCER, V38, P168, DOI 10.1207/S15327914NC382_5
   Feskanich D, 2000, JNCI-J NATL CANCER I, V92, P1812, DOI 10.1093/jnci/92.22.1812
   FESKANICH D, 1993, J AM DIET ASSOC, V93, P790, DOI 10.1016/0002-8223(93)91754-E
   Getahun SM, 1999, CANCER EPIDEM BIOMAR, V8, P447
   Giovannucci E, 1998, CANCER RES, V58, P442
   GIOVANNUCCI E, 1993, J NATL CANCER I, V85, P1571, DOI 10.1093/jnci/85.19.1571
   GIOVANNUCCI E, 1995, J NATL CANCER I, V87, P1767, DOI 10.1093/jnci/87.23.1767
   HSING AW, 1990, CANCER RES, V50, P6836
   Jain MG, 1999, NUTR CANCER, V34, P173, DOI 10.1207/S15327914NC3402_8
   Kolonel LN, 2000, CANCER EPIDEM BIOMAR, V9, P795
   Kristal AR, 2002, NUTR CANCER, V42, P1, DOI 10.1207/S15327914NC421_1
   Lee WH, 1997, CANCER EPIDEM BIOMAR, V6, P443
   LEE WH, 1994, P NATL ACAD SCI USA, V91, P11733, DOI 10.1073/pnas.91.24.11733
   LEMARCHAND L, 1991, AM J EPIDEMIOL, V133, P215
   Lin HJ, 1998, CANCER EPIDEM BIOMAR, V7, P647
   London SJ, 2000, LANCET, V356, P724, DOI 10.1016/S0140-6736(00)02631-3
   Michaud DS, 1999, JNCI-J NATL CANCER I, V91, P605, DOI 10.1093/jnci/91.7.605
   Rimm E B, 1990, EPIDEMIOLOGY, V1, P466, DOI 10.1097/00001648-199011000-00009
   RIMM EB, 1992, AM J EPIDEMIOL, V135, P1114, DOI 10.1093/oxfordjournals.aje.a116211
   SAKR WA, 1993, J UROLOGY, V150, P379, DOI 10.1016/S0022-5347(17)35487-3
   Schuurman AG, 1998, CANCER EPIDEM BIOMAR, V7, P673
   Verhoeven DTH, 1997, CHEM-BIOL INTERACT, V103, P79, DOI 10.1016/S0009-2797(96)03745-3
   Verhoeven DTH, 1996, CANCER EPIDEM BIOMAR, V5, P733
   Villeneuve PJ, 1999, CANCER CAUSE CONTROL, V10, P355, DOI 10.1023/A:1008958103865
   Zhang SMM, 2000, CANCER EPIDEM BIOMAR, V9, P477
   ZHANG YS, 1992, P NATL ACAD SCI USA, V89, P2399, DOI 10.1073/pnas.89.6.2399
NR 31
TC 150
Z9 168
U1 0
U2 11
PU AMER ASSOC CANCER RESEARCH
PI PHILADELPHIA
PA 615 CHESTNUT ST, 17TH FLOOR, PHILADELPHIA, PA 19106-4404 USA
SN 1055-9965
EI 
J9 CANCER EPIDEM BIOMAR
JI Cancer Epidemiol. Biomarkers Prev.
PD DEC 15
PY 2003
VL 12
IS 12
BP 1403
EP 1409
DI 
PG 7
WC Oncology; Public, Environmental & Occupational Health
SC Oncology; Public, Environmental & Occupational Health
GA 757RU
UT WOS:000187575900003
PM 14693729
DA 2025-02-23
ER

PT J
AU Baer, HJ
   Schnitt, SJ
   Connolly, JL
   Byrne, C
   Cho, E
   Willett, WC
   Colditz, GA
AF Baer, HJ
   Schnitt, SJ
   Connolly, JL
   Byrne, C
   Cho, E
   Willett, WC
   Colditz, GA
TI Adolescent diet and incidence of proliferative benign breast disease
SO CANCER EPIDEMIOLOGY BIOMARKERS & PREVENTION
LA English
DT Article
ID vitamin-e; epithelial disorders; pooled analysis; cancer; risk; cohort; fiber; fat; carotenoids; women
AB Studies of adult diet and risk of breast cancer have yielded mainly null results, but this does not rule out a possible impact of adolescent diet. This study examined associations between components of adolescent diet and risk of proliferative benign breast disease (BBD), a marker for breast cancer. The study population consisted of 29,494 women in the Nurses' Health Study II who completed a questionnaire on adolescent diet in 1998 and who were 33-53 years of age at that time. A total of 470 new cases of proliferative BBD were identified between 1991 and 1997. Incidence rate ratios (RRs) and 95% confidence intervals (CIs) were calculated for quartiles of energy-adjusted intakes, using the lowest quartile of each as the reference group. Total fat intake during adolescence was unrelated to risk of proliferative BBD, although there were positive associations for intakes of animal fat and monounsaturated fat and an inverse association for intake of vegetable fat. For vitamin E intake, the multivariate RRs were 1.13, 0.88, and 0.79 (95% CI, 0.61-1.04) for women in the second, third, and highest quartiles, respectively (P for trend = 0.05). The multivariate RRs were 0.94, 0.99, and 0.75 (95% CI, 0.57-0.98) for women in increasing quartiles of fiber intake (P for trend = 0.05). Vegetable fat, vitamin E, and fiber intakes during adolescence were inversely associated with risk of proliferative BBD in this population. Confirmation of these associations may suggest a means for prevention of breast cancer.
C1 Harvard Univ, Sch Med, Channing Lab, Dept Med, Boston, MA 02115 USA.
   Brigham & Womens Hosp, Boston, MA 02115 USA.
   Harvard Univ, Sch Publ Hlth, Dept Epidemiol, Boston, MA 02115 USA.
   Harvard Univ, Sch Med, Dept Pathol, Boston, MA 02115 USA.
   Beth Israel Deaconess Med Ctr, Boston, MA 02115 USA.
   Harvard Univ, Sch Publ Hlth, Dept Nutr, Boston, MA 02115 USA.
C3 Harvard University; Harvard Medical School; Harvard University; Harvard University Medical Affiliates; Brigham & Women's Hospital; Harvard University; Harvard T.H. Chan School of Public Health; Harvard University; Harvard Medical School; Harvard University; Harvard University Medical Affiliates; Beth Israel Deaconess Medical Center; Harvard University; Harvard T.H. Chan School of Public Health
RP Baer, HJ (corresponding author), Harvard Univ, Sch Med, Channing Lab, Dept Med, 181 Longwood Ave, Boston, MA 02115 USA.
FU NCI NIH HHS [CA50385] Funding Source: Medline
CR BLOMHOFF R, 1990, SCIENCE, V250, P399, DOI 10.1126/science.2218545
   Cohen LA, 1999, ANTICANCER RES, V19, P3685
   COLDITZ GA, 1995, CANCER EPIDEM BIOMAR, V4, P567
   DUPONT WD, 1985, NEW ENGL J MED, V312, P146, DOI 10.1056/NEJM198501173120303
   FRAZIER AL, 1995, CANCER CAUSE CONTROL, V6, P499, DOI 10.1007/BF00054157
   Frazier AL, 2003, BREAST CANCER RES, V5, PR59, DOI 10.1186/bcr583
   FRIEDENREICH CM, 1992, EPIDEMIOL REV, V14, P177, DOI 10.1093/oxfordjournals.epirev.a036086
   GIOVANNUCCI E, 1993, AM J EPIDEMIOL, V137, P502, DOI 10.1093/oxfordjournals.aje.a116703
   GOLDIN BR, 1994, CANCER-AM CANCER SOC, V74, P1125, DOI 10.1002/1097-0142(19940801)74:3+<1125::AID-CNCR2820741521>3.0.CO;2-5
   GRAHAM S, 1992, AM J EPIDEMIOL, V136, P1327, DOI 10.1093/oxfordjournals.aje.a116445
   HISLOP TG, 1986, CANCER DETECT PREV, V9, P47
   Holmes MD, 1999, JAMA-J AM MED ASSOC, V281, P914, DOI 10.1001/jama.281.10.914
   Horner NK, 2000, J AM DIET ASSOC, V100, P1368, DOI 10.1016/S0002-8223(00)00383-7
   HOWE GR, 1990, JNCI-J NATL CANCER I, V82, P561, DOI 10.1093/jnci/82.7.561
   HUNTER DJ, 1993, NEW ENGL J MED, V329, P234, DOI 10.1056/NEJM199307223290403
   Hunter DJ, 1996, NEW ENGL J MED, V334, P356, DOI 10.1056/NEJM199602083340603
   Lindsted K D, 1990, EPIDEMIOLOGY, V1, P392, DOI 10.1097/00001648-199009000-00010
   LINDSTED KD, 1989, NUTR CANCER, V12, P135, DOI 10.1080/01635588909514012
   LONDON SJ, 1992, CANCER CAUSE CONTROL, V3, P503, DOI 10.1007/BF00052746
   LUBIN F, 1989, AM J CLIN NUTR, V50, P551, DOI 10.1093/ajcn/50.3.551
   Malafa MP, 2000, J SURG RES, V93, P163, DOI 10.1006/jsre.2000.5948
   McKeown N, 1999, NUTR REV, V57, P321
   MEYDANI M, 1995, LANCET, V345, P170, DOI 10.1016/S0140-6736(95)90172-8
   MEYER EC, 1990, SURGERY, V107, P549
   Potischman N, 1998, J NATL CANCER I, V90, P226, DOI 10.1093/jnci/90.3.226
   PRYOR M, 1989, CANCER RES, V49, P2161
   Rohan TE, 1998, CANCER CAUSE CONTROL, V9, P19, DOI 10.1023/A:1008841118358
   ROHAN TE, 1993, CANCER CAUSE CONTROL, V4, P29, DOI 10.1007/BF00051711
   ROHAN TE, 1990, CANCER RES, V50, P3176
   Rosner B, 2011, FUNDAMENTALS OF BIOSTATISTICS, V7th, P0
   RUSSO J, 1982, BREAST CANC RES TREA, V2, P4
   Schnitt S, 2000, DISEASES OF THE BREAST, V0, P0
   Smith-Warner SA, 2001, INT J CANCER, V92, P767, DOI 10.1002/1097-0215(20010601)92:5<767::AID-IJC1247>3.0.CO;2-0
   Toniolo P, 2001, AM J EPIDEMIOL, V153, P1142, DOI 10.1093/aje/153.12.1142
   Tourangeau R, 2000, THE SCIENCE OF SELF-REPORT: IMPLICATIONS FOR RESEARCH AND PRACTICE, V0, P0
   Verhoeven DTH, 1997, BRIT J CANCER, V75, P149, DOI 10.1038/bjc.1997.25
   Webb PM, 2002, INT J CANCER, V100, P375, DOI 10.1002/ijc.10490
   Willett W, 1998, NUTRITIONAL EPIDEMIO, V0, P0
   WILLETT WC, 1992, JAMA-J AM MED ASSOC, V268, P2037, DOI 10.1001/jama.268.15.2037
   Willett WC, 2001, J INTERN MED, V249, P395, DOI 10.1046/j.1365-2796.2001.00822.x
   Zhang SM, 1999, JNCI-J NATL CANCER I, V91, P547, DOI 10.1093/jnci/91.6.547
NR 41
TC 38
Z9 43
U1 0
U2 1
PU AMER ASSOC CANCER RESEARCH
PI PHILADELPHIA
PA 615 CHESTNUT ST, 17TH FLOOR, PHILADELPHIA, PA 19106-4404 USA
SN 1055-9965
EI 
J9 CANCER EPIDEM BIOMAR
JI Cancer Epidemiol. Biomarkers Prev.
PD NOV 15
PY 2003
VL 12
IS 11
BP 1159
EP 1167
DI 
PG 9
WC Oncology; Public, Environmental & Occupational Health
SC Oncology; Public, Environmental & Occupational Health
GA 750NB
UT WOS:000187001700006
PM 14652275
DA 2025-02-23
ER

PT J
AU Carrier, J
   Medline, A
   Sohn, KJ
   Choi, M
   Martin, R
   Hwang, SW
   Kim, YI
AF Carrier, J
   Medline, A
   Sohn, KJ
   Choi, M
   Martin, R
   Hwang, SW
   Kim, YI
TI Effects of dietary folate on ulcerative colitis-associated colorectal carcinogenesis in the interleukin 2- and β<sub>2</sub>-microglobulin-deficient mice
SO CANCER EPIDEMIOLOGY BIOMARKERS & PREVENTION
LA English
DT Article
ID inflammatory bowel-disease; potential chemopreventive agents; folic-acid supplementation; colonic neoplasia; microsatellite instability; nonneoplastic mucosa; molecular-genetics; cancer; deficiency; rats
AB Folate supplementation may reduce the risk of colorectal dysplasia and cancer in subjects with chronic ulcerative colitis (UC). The interleukin (IL) 2- and beta(2)-microglobulin (beta(2)m)-deficient (IL-2(null) x beta(2)m(null)) mice spontaneously develop colon cancer in the setting of chronic UC. This study investigated the effects of dietary folate on the development of UC-associated colon cancer in the IL-2(null) x beta(2)m(null) mice. Weaning IL-2(null) x beta(2)m(null) mice were randomized to receive 0 (deficient; n = 40), 2 (basal requirement; control; n = 46), or 8 (supplemented; n 36) mg folate/kg diet for 32 weeks. At necropsy, all macroscopic colonic tumors were identified and histologically classified as dysplasia or adenocarcinoma. The incidence of high-grade lesions (high-grade dysplasia/ carcinoma in situ and invasive adenocarcinoma) in the folate-supplemented group was 46% lower than that in the control group (35.3% versus 65.1%, P = 0.009). The incidence of high-grade lesions in the folate-deficient group was also 49% lower than that in the control group (33.3% versus 65.1%, P = 0.007). The higher mortality rate in the folate-deficient group compared with the other two groups (25% versus 6.5% and 5.6%, P < 0.02) partially accounted for the low incidence of high-grade lesions in this group. These data indicate that dietary folate supplementation at 4x the basal dietary requirement significantly suppresses UC-associated colorectal carcinogenesis in the IL-2(null) x beta(2)m(null) mice. These data also suggest that folate deficiency may inhibit colorectal carcinogenesis in chronic UC. However, the high mortality observed in the folate-deficient group precludes a definitive conclusion concerning the effect of folate deficiency on UC-associated colorectal carcinogenesis in this model.
C1 Univ Toronto, Dept Med, Toronto, ON M5S 1A8, Canada.
   Univ Toronto, Dept Lab Med & Pathobiol, Toronto, ON M5S 1A8, Canada.
   Univ Toronto, Dept Nutrit Sci, Toronto, ON M5S 1A8, Canada.
   St Michaels Hosp, Dept Med, Div Gastroenterol, Toronto, ON M5B 1W8, Canada.
   St Michaels Hosp, Inner City Hlth Res Unit, Toronto, ON M5B 1W8, Canada.
C3 University of Toronto; University of Toronto; University of Toronto; University of Toronto; Saint Michaels Hospital Toronto; University of Toronto; Saint Michaels Hospital Toronto
RP Kim, YI (corresponding author), Univ Toronto, Dept Med, Room 7258,Med Sci Bldg,1 Kings Coll Circle, Toronto, ON M5S 1A8, Canada.
CR Biasco G, 1997, CANCER EPIDEM BIOMAR, V6, P469
   BILLS ND, 1992, JNCI-J NATL CANCER I, V84, P332, DOI 10.1093/jnci/84.5.332
   Boland CR, 2000, ANN NY ACAD SCI, V910, P50
   Brentnall TA, 1996, CANCER RES, V56, P1237
   Choi SW, 2000, J NUTR, V130, P129, DOI 10.1093/jn/130.2.129
   Cravo ML, 1998, AM J GASTROENTEROL, V93, P2060, DOI 10.1111/j.1572-0241.1998.00592.x
   CRAVO ML, 1992, CANCER RES, V52, P5002
   DArgenio G, 1996, GASTROENTEROLOGY, V110, P1727, DOI 10.1053/gast.1996.v110.pm8964397
   Eaden J, 2000, ALIMENT PHARM THERAP, V14, P145
   Eaden JA, 2000, AM J GASTROENTEROL, V95, P2710, DOI 10.1016/S0002-9270(00)01089-3
   Eaden JA, 2001, GUT, V48, P526, DOI 10.1136/gut.48.4.526
   Einspahr JG, 1997, CANCER EPIDEM BIOMAR, V6, P37
   ELSBORG L, 1979, SCAND J GASTROENTERO, V14, P1019
   ELSON CO, 1995, GASTROENTEROLOGY, V109, P1344, DOI 10.1016/0016-5085(95)90599-5
   FARBER S, 1949, BLOOD, V4, P160, DOI 10.1182/blood.V4.2.160.160
   Itzkowitz SH, 1997, GASTROENTEROL CLIN N, V26, P129, DOI 10.1016/S0889-8553(05)70287-9
   Jones PA, 2002, NAT REV GENET, V3, P415, DOI 10.1038/nrg816
   KAMEN B, 1997, SEMIN ONCOL, V24, P0
   KIM YI, 1995, AM J CLIN NUTR, V61, P1083, DOI 10.1093/ajcn/61.5.1083
   Kim YI, 1999, J NUTR BIOCHEM, V10, P66, DOI 10.1016/S0955-2863(98)00074-6
   Kim YI, 1996, GUT, V39, P732, DOI 10.1136/gut.39.5.732
   LASHNER BA, 1993, J CANCER RES CLIN, V119, P549, DOI 10.1007/BF01686465
   Lashner BA, 1997, GASTROENTEROLOGY, V112, P29, DOI 10.1016/S0016-5085(97)70215-4
   LASHNER BA, 1989, GASTROENTEROLOGY, V97, P255, DOI 10.1016/0016-5085(89)90058-9
   Lashner BA, 1999, AM J GASTROENTEROL, V94, P456, DOI 10.1016/S0002-9270(98)00758-8
   Le Leu RK, 2000, CARCINOGENESIS, V21, P2261, DOI 10.1093/carcin/21.12.2261
   MOMBAERTS P, 1993, CELL, V75, P275, DOI 10.1016/0092-8674(93)80069-Q
   REEVES PG, 1993, J NUTR, V123, P1939, DOI 10.1093/jn/123.11.1939
   RIDDELL RH, 1983, HUM PATHOL, V14, P931, DOI 10.1016/S0046-8177(83)80175-0
   RONG N, 1991, J NUTR, V121, P1955, DOI 10.1093/jn/121.12.1955
   SADLACK B, 1993, CELL, V75, P253, DOI 10.1016/0092-8674(93)80067-O
   SELHUB J, 1978, J CLIN INVEST, V61, P221, DOI 10.1172/JCI108921
   Shah SA, 1998, INFLAMM BOWEL DIS, V4, P196, DOI 10.1097/00054725-199808000-00004
   SIMPSON SJ, 1995, EUR J IMMUNOL, V25, P2618, DOI 10.1002/eji.1830250932
   Sohn KJ, 2001, CANCER RES, V61, P6912
   Song J, 2000, CANCER RES, V60, P5434
   Song J, 2000, CANCER RES, V60, P3191
   Tamura T, 1990, FOLIC ACID METABOLISM IN HEALTH AND DISEASE, V0, P121
   Tung BY, 2001, ANN INTERN MED, V134, P89, DOI 10.7326/0003-4819-134-2-200101160-00008
   WALZEM RL, 1988, J NUTR, V118, P1089, DOI 10.1093/jn/118.9.1089
   Wargovich MJ, 1996, CANCER EPIDEM BIOMAR, V5, P355
   Wargovich MJ, 2000, CARCINOGENESIS, V21, P1149, DOI 10.1093/carcin/21.6.1149
NR 42
TC 24
Z9 26
U1 0
U2 1
PU AMER ASSOC CANCER RESEARCH
PI PHILADELPHIA
PA 615 CHESTNUT ST, 17TH FLOOR, PHILADELPHIA, PA 19106-4404 USA
SN 1055-9965
EI 
J9 CANCER EPIDEM BIOMAR
JI Cancer Epidemiol. Biomarkers Prev.
PD NOV 15
PY 2003
VL 12
IS 11
BP 1262
EP 1267
DI 
PG 6
WC Oncology; Public, Environmental & Occupational Health
SC Oncology; Public, Environmental & Occupational Health
GA 750NB
UT WOS:000187001700023
PM 14652292
DA 2025-02-23
ER

PT J
AU Liu, C
   Lian, FZ
   Smith, DE
   Russell, RM
   Wang, XD
AF Liu, C
   Lian, FZ
   Smith, DE
   Russell, RM
   Wang, XD
TI Lycopene supplementation inhibits lung squamous metaplasia and induces apoptosis via up-regulating insulin-like growth factor-binding protein 3 in cigarette smoke-exposed ferrets
SO CANCER RESEARCH
LA English
DT Article
ID beta-carotene supplementation; environmental tobacco-smoke; cell-surface binding; cancer risk; factor-i; prostate-cancer; retinoic acid; plasma lycopene; alpha-carotene; dietary-intake
AB Higher intake of lycopene is related to a lower risk of lung cancer in human studies. Lung cancer risk is associated with higher plasma levels of insulin-like growth factor I (IGF-I) and/or lower levels of IGF-binding protein 3 (IGFBP-3). However, little is known regarding whether lycopene can inhibit cigarette smoke-induced lung carcinogenesis through modulation of IGF-I/IGFBP-3, cell proliferation, and apoptosis. We investigated the effects of lycopene supplementation at a low dose (1.1 mg/kg/day, which is equivalent to an intake of 15 mg/day in humans) and a high dose (4.3 mg/kg/day, which is equivalent to 60 mg/day in humans) on plasma IGF-I/IGFBP-3 levels, histopathological changes, proliferating cellular nuclear antigen (PCNA) expression, BAD phosphorylation, and apoptosis (caspase 3 assay) in lungs of ferrets with or without cigarette smoke exposure for 9 weeks. We found that ferrets supplemented with lycopene and exposed to smoke had significantly higher plasma IGFBP-3 levels (P < 0.01) and a lower IGF-I/IGFBP-3 ratio (P < 0.01) than ferrets exposed to smoke alone. Both low- and high-dose lycopene supplementations substantially inhibited smoke-induced squamous metaplasia. and PCNA expression in the lungs of ferrets. No squamous metaplasia or PCNA overexpression were found in the lungs of control ferrets or those supplemented with lycopene alone. Furthermore, cigarette smoke exposure greatly increased BAD phosphorylation at both Ser(136) and Ser(112) and significantly decreased cleaved caspase 3 in the lungs of ferrets, as compared with controls. The elevated phosphorylation of BAD and down-regulated apoptosis induced by cigarette smoke in the lungs of ferrets was prevented by both low- and high-dose lycopene supplementations. Lycopene levels were increased in a dose-dependent manner in both plasma and lungs of ferrets supplemented with lycopene alone. However, lycopene levels were markedly lower in both plasma and lungs of ferrets supplemented with lycopene and exposed to smoke. Furthermore, smoke exposure increased cis isomers (26% for 13-cis and 22% for 9-cis) of lycopene in the lungs of ferrets, compared with that of ferrets supplemented with lycopene alone (20% for 13-cis and 14% for 9-cis). In conclusion, lycopene may mediate its protective effects against smoke-induced lung carcinogenesis in ferrets through up-regulating IGFBP-3 and down-regulating phosphorylation of BAD, which promote apoptosis and inhibit cell proliferation.
C1 Tufts Univ, Jean Mayer US Dept Agr Human Nutr Res Ctr Aging, Nutr & Canc Biol Lab, Boston, MA 02111 USA.
C3 Tufts University
RP Tufts Univ, Jean Mayer US Dept Agr Human Nutr Res Ctr Aging, Nutr & Canc Biol Lab, 711 Washington St, Boston, MA 02111 USA.
EM xiang-dong.wang@tufts.edu
FU NIEHS NIH HHS [ES11537] Funding Source: Medline
CR Agarwal S, 2000, DRUG METABOL DRUG INTERACT, V17, P189
   Agudo A, 1997, EUR J CANCER, V33, P1256, DOI 10.1016/S0959-8049(97)00050-6
   Alpha-Tocopherol Beta Carotene Cancer Prevention Study Group, 1994, N ENGL J MED, V330, P1029, DOI 10.1056/NEJM199404143301501
   BERTRAM JS, 1995, AM J CLIN NUTR, V62, P1327
   Bertram JS, 1999, NUTR REV, V57, P182, DOI 10.1111/j.1753-4887.1999.tb06941.x
   BOND G G, 1987, NUTRITION AND CANCER, V9, P109
   Brennan P, 2000, CANCER CAUSE CONTROL, V11, P49, DOI 10.1023/A:1008909519435
   Butt AJ, 2001, APOPTOSIS, V6, P199, DOI 10.1023/A:1011388710719
   Butt AJ, 2002, ENDOCRINOLOGY, V143, P2693, DOI 10.1210/en.143.7.2693
   CANDELORA EC, 1992, NUTR CANCER, V17, P263, DOI 10.1080/01635589209514195
   Chang NS, 2002, BMC CELL BIOL, V3, P0, DOI 10.1186/1471-2121-3-8
   Clinton SK, 1996, CANCER EPIDEM BIOMAR, V5, P823
   DEL PL, 1997, SCIENCE, V278, P687
   Ferreira ALA, 2000, J NUTR, V130, P1256, DOI 10.1093/jn/130.5.1256
   FORMAN MR, 1992, INT J EPIDEMIOL, V21, P437, DOI 10.1093/ije/21.3.437
   Gann PH, 1999, CANCER RES, V59, P1225
   Gilmore AP, 2002, J BIOL CHEM, V277, P27643, DOI 10.1074/jbc.M108863200
   Giovannucci E, 1999, HORM RES, V51, P34, DOI 10.1159/000053160
   Giovannucci E, 1999, JNCI-J NATL CANCER I, V91, P317, DOI 10.1093/jnci/91.4.317
   GIOVANNUCCI E, 1995, J NATL CANCER I, V87, P1767, DOI 10.1093/jnci/87.23.1767
   HARRIS RWC, 1991, NUTR CANCER, V15, P63, DOI 10.1080/01635589109514113
   Heber D, 2000, AM J CLIN NUTR, V72, P901
   Hennekens CH, 1996, NEW ENGL J MED, V334, P1145, DOI 10.1056/NEJM199605023341801
   Hininger IA, 2001, J AM COLL NUTR, V20, P232, DOI 10.1080/07315724.2001.10719037
   Hochscheid R, 2000, J ENDOCRINOL, V166, P553, DOI 10.1677/joe.0.1660553
   Holmes MD, 2002, CANCER EPIDEM BIOMAR, V11, P852
   HU K, 2003, CANCER EPIDEM BIOMAR, V11, P0
   Kaklamani VG, 1999, J CLIN ONCOL, V17, P813, DOI 10.1200/JCO.1999.17.3.813
   Karas M, 2000, NUTR CANCER, V36, P101, DOI 10.1207/S15327914NC3601_14
   Kim DJ, 1997, CANCER LETT, V120, P15, DOI 10.1016/S0304-3835(97)00281-4
   KNEKT P, 1991, AM J EPIDEMIOL, V134, P471, DOI 10.1093/oxfordjournals.aje.a116118
   Kucuk O, 2001, CANCER EPIDEM BIOMAR, V10, P861
   KVALE G, 1983, INT J CANCER, V31, P397, DOI 10.1002/ijc.2910310402
   Lee HY, 2002, CANCER RES, V62, P3530
   LEMARCHAND L, 1989, JNCI-J NATL CANCER I, V81, P1158, DOI 10.1093/jnci/81.15.1158
   LEVY J, 1995, NUTR CANCER, V24, P257, DOI 10.1080/01635589509514415
   Liu BR, 2000, J BIOL CHEM, V275, P33607, DOI 10.1074/jbc.M002547200
   Liu C, 2003, J NUTR, V133, P173, DOI 10.1093/jn/133.1.173
   Liu C, 2001, GASTROENTEROLOGY, V120, P179, DOI 10.1053/gast.2001.20877
   Liu C, 2000, CARCINOGENESIS, V21, P2245, DOI 10.1093/carcin/21.12.2245
   London SJ, 2002, JNCI-J NATL CANCER I, V94, P749, DOI 10.1093/jnci/94.10.749
   Lu QY, 2001, CANCER EPIDEM BIOMAR, V10, P749
   Mayne ST, 1996, FASEB J, V10, P690, DOI 10.1096/fasebj.10.7.8635686
   MAYNE ST, 1994, J NATL CANCER I, V86, P33, DOI 10.1093/jnci/86.1.33
   Michaud DS, 2000, AM J CLIN NUTR, V72, P990
   Mucci LA, 2001, BJU INT, V87, P814, DOI 10.1046/j.1464-410x.2001.02191.x
   OH YM, 1993, J BIOL CHEM, V268, P14964
   OMENN GS, 1994, CANCER RES, V54, P0
   Omenn GS, 1996, NEW ENGL J MED, V334, P1150, DOI 10.1056/NEJM199605023341802
   Peruzzi F, 1999, MOL CELL BIOL, V19, P7203, DOI 10.1128/mcb.19.10.7203
   PETO R, 1981, NATURE, V290, P201, DOI 10.1038/290201a0
   Rajah R, 1997, J BIOL CHEM, V272, P12181, DOI 10.1074/jbc.272.18.12181
   Rechler MM, 1997, ENDOCRINOLOGY, V138, P2645, DOI 10.1210/en.138.7.2645
   SCHMITZ HH, 1991, J NUTR, V121, P1613, DOI 10.1093/jn/121.10.1613
   Shimamura A, 2000, CURR BIOL, V10, P127, DOI 10.1016/S0960-9822(00)00310-9
   Sindhu RK, 1996, J TOXICOL ENV HEALTH, V47, P523, DOI 10.1080/009841096161519
   SINDHU RK, 1995, J TOXICOL ENV HEALTH, V45, P453, DOI 10.1080/15287399509532008
   Stahl W, 2000, ARCH BIOCHEM BIOPHYS, V373, P271, DOI 10.1006/abbi.1999.1510
   Stahl W, 1996, ARCH BIOCHEM BIOPHYS, V336, P1, DOI 10.1006/abbi.1996.0525
   VINEGAR A, 1985, LAB ANIM SCI, V35, P246
   Vogt TM, 2002, AM J EPIDEMIOL, V155, P1023, DOI 10.1093/aje/155.11.1023
   Wakai K, 2002, JPN J CANCER RES, V93, P1279, DOI 10.1111/j.1349-7006.2002.tb01235.x
   Wang XD, 1999, J NATL CANCER I, V91, P60, DOI 10.1093/jnci/91.1.60
   WANG XD, 1992, AM J PHYSIOL, V263, PG480, DOI 10.1152/ajpgi.1992.263.4.G480
   Wei W, 2001, AM J PUBLIC HEALTH, V91, P258, DOI 10.2105/AJPH.91.2.258
   Yu H, 2000, JNCI-J NATL CANCER I, V92, P1472, DOI 10.1093/jnci/92.18.1472
   Yu H, 1999, JNCI-J NATL CANCER I, V91, P151, DOI 10.1093/jnci/91.2.151
   Zha JP, 1996, CELL, V87, P619, DOI 10.1016/S0092-8674(00)81382-3
   Zhou XM, 2000, J BIOL CHEM, V275, P25046, DOI 10.1074/jbc.M002526200
   Ziegler RG, 1996, CANCER CAUSE CONTROL, V7, P157, DOI 10.1007/BF00115646
NR 70
TC 139
Z9 155
U1 0
U2 7
PU AMER ASSOC CANCER RESEARCH
PI PHILADELPHIA
PA 615 CHESTNUT ST, 17TH FLOOR, PHILADELPHIA, PA 19106-4404 USA
SN 0008-5472
EI 1538-7445
J9 CANCER RES
JI Cancer Res.
PD JUN 15
PY 2003
VL 63
IS 12
BP 3138
EP 3144
DI 
PG 7
WC Oncology
SC Oncology
GA 691CG
UT WOS:000183586800024
PM 12810641
DA 2025-02-23
ER

PT J
AU Cleary, MP
   Phillips, FC
   Getzin, SC
   Jacobson, TL
   Jacobson, MK
   Christensen, TA
   Juneja, SC
   Grande, JP
   Maihle, NJ
AF Cleary, MP
   Phillips, FC
   Getzin, SC
   Jacobson, TL
   Jacobson, MK
   Christensen, TA
   Juneja, SC
   Grande, JP
   Maihle, NJ
TI Genetically obese MMTV-TGF-α<i>/Lep<SUP>ob</SUP>Lep<SUP>ob</SUP></i> female mice do not develop mammary tumors
SO BREAST CANCER RESEARCH AND TREATMENT
LA English
DT Article
DE body weight; heterozygous; leptin; mammary tumors; obesity; ovarian tumors; postmenopausal breast cancer; transgenic mice
ID postmenopausal breast-cancer; alpha transgenic mice; growth-factor-alpha; body-mass index; dietary-fat; plasma androstenedione; leptin concentration; experimental-design; nude-mice; risk
AB Elevated body weight is a risk factor for postmenopausal breast cancer and is associated with increased incidence of spontaneous and chemically induced mammary tumors (MTs) in rodents. In this study, genetically obese Lep(ob)Lep(ob) female mice that overexpress human TGF-alpha (transforming growth factor-alpha) were used to assess the role of body weight on oncogene-induced MT development in comparison to lean counterparts. MMTV (mouse mammary tumor virus)-TGF-alpha and Lep strain mice were crossed to produce TGF-alpha/Lep(+)Lep(+) (homozygous lean), TGF-alpha/Lep(+)Lep(ob) (heterozygous lean) and TGF-alpha/Lep(ob)Lep(ob) (homozygous obese) genotypes. Body weights were determined weekly and mice palpated for the presence of MTs until 104 weeks of age. Despite their significantly higher body weight, obese TGF-alpha/Lep(ob)Lep(ob) mice failed to develop MTs. MTs were detected between 48 and 104 weeks of age for 26/39 TGF-alpha/Lep(+)Lep(ob) mice and for 19/38 TGF-alpha/Lep(+)Lep(+) mice between 67 and 104 weeks of age. Although NIT incidence was not statistically different between the lean groups, age of MT detection tended to be younger for TGF-alpha/Lep(+)Lep(ob) mice (p < 0.09). There were significant effects of both genotype and MTs on final body weight, that is, TGF-α/Lep(+)Lep(ob) mice weighed more than homozygous lean mice, and mice with MTs weighed more than those without MTs. TGF-α/Lep(ob)Lep(ob) mice are not a good model to evaluate the effect of body weight on MT development possibly due to leptin deficiency. However, the finding that increased body weight is associated with increased oncogene-induced MT development within the normal weight range provides experimental support for the role of body weight in breast cancer.
C1 Univ Minnesota, Hormel Inst, Austin, MN 55912 USA.
   Mayo Clin, Dept Biochem & Mol Biol, Rochester, MN USA.
   Mayo Clin, Dept Lab Med & Pathol, Rochester, MN USA.
C3 University of Minnesota System; Mayo Clinic; Mayo Clinic
RP Cleary, MP (corresponding author), Univ Minnesota, Hormel Inst, 801 16th Ave NE, Austin, MN 55912 USA.
FU NCI NIH HHS [CA69655] Funding Source: Medline; NIDDK NIH HHS [DK16105] Funding Source: Medline
CR Ahren B, 1997, AM J PHYSIOL-REG I, V273, PR113, DOI 10.1152/ajpregu.1997.273.1.R113
   ARCHER FL, 1968, CANCER RES, V28, P217
   BLAAKAER J, 1995, BIOL REPROD, V53, P775, DOI 10.1095/biolreprod53.4.775
   BRUNING PF, 1992, INT J CANCER, V52, P511, DOI 10.1002/ijc.2910520402
   Carlsson B, 1997, OBES RES, V5, P30, DOI 10.1002/j.1550-8528.1997.tb00280.x
   Chen H, 1996, CELL, V84, P491, DOI 10.1016/S0092-8674(00)81294-5
   Chung WK, 1998, AM J PHYSIOL-REG I, V274, PR985, DOI 10.1152/ajpregu.1998.274.4.R985
   Clarke R, 1997, BREAST CANCER RES TR, V46, P255, DOI 10.1023/A:1005938428456
   Cleary MP, 1997, P SOC EXP BIOL MED, V216, P28, DOI 10.3181/00379727-216-44153B
   Cleary MP, 2001, INT J OBESITY, V25, P95, DOI 10.1038/sj.ijo.0801525
   Cold S, 1998, EUR J CANCER, V34, P1163, DOI 10.1016/S0959-8049(97)10167-8
   COLEMAN DL, 1979, SCIENCE, V203, P663, DOI 10.1126/science.760211
   DAO TL, 1964, PROG EXP TUMOR RES, V5, P157
   EDMAN CD, 1978, AM J OBSTET GYNECOL, V130, P439, DOI 10.1016/0002-9378(78)90286-7
   Farooqi IS, 2001, NATURE, V414, P34, DOI 10.1038/35102112
   FREDERICH RC, 1995, NAT MED, V1, P1311, DOI 10.1038/nm1295-1311
   Glinsky GV, 1996, CANCER RES, V56, P5319
   HALTER SA, 1992, AM J PATHOL, V140, P1131
   HASEMAN JK, 1994, FUND APPL TOXICOL, V23, P44, DOI 10.1006/faat.1994.1077
   Havel PJ, 1996, J CLIN ENDOCR METAB, V81, P4406, DOI 10.1210/jc.81.12.4406
   HESTON WE, 1962, JNCI-J NATL CANCER I, V29, P197
   HEUSON JC, 1972, CANCER RES, V32, P226
   HEUSON JC, 1972, CANCER RES, V32, P233
   Huang ZP, 1997, JAMA-J AM MED ASSOC, V278, P1407, DOI 10.1001/jama.278.17.1407
   IP C, 1993, PREV MED, V22, P728, DOI 10.1006/pmed.1993.1067
   Jatoi A, 2001, ANN NUTR METAB, V45, P116, DOI 10.1159/000046716
   Kaaks R, 1996, CANCER CAUSE CONTROL, V7, P605, DOI 10.1007/BF00051703
   Kananen K, 1997, ENDOCRINOLOGY, V138, P3521, DOI 10.1210/en.138.8.3521
   KLURFELD DM, 1991, P SOC EXP BIOL MED, V196, P381
   Laud K, 2002, MOL CELL ENDOCRINOL, V188, P219, DOI 10.1016/S0303-7207(01)00678-5
   LaVecchia C, 1997, BRIT J CANCER, V75, P441, DOI 10.1038/bjc.1997.73
   MACDONALD PC, 1978, AM J OBSTET GYNECOL, V130, P448, DOI 10.1016/0002-9378(78)90287-9
   MATSUI Y, 1990, CELL, V61, P1147, DOI 10.1016/0092-8674(90)90077-R
   MATZUK MM, 1992, NATURE, V360, P313, DOI 10.1038/360313a0
   Montague CT, 1997, NATURE, V387, P903, DOI 10.1038/43185
   NEGRI E, 1988, AM J EPIDEMIOL, V128, P1207, DOI 10.1093/oxfordjournals.aje.a115075
   Ostlund RE, 1996, J CLIN ENDOCR METAB, V81, P3909, DOI 10.1210/jc.81.11.3909
   ROSE DP, 1993, CANCER RES, V53, P4686
   Russo J, 1996, BREAST CANCER RES TR, V39, P7, DOI 10.1007/BF01806074
   SAKAI S, 1994, P SOC EXP BIOL MED, V205, P236, DOI 10.3181/00379727-205-43702
   SEILKOP SK, 1995, FUND APPL TOXICOL, V24, P247, DOI 10.1006/faat.1995.1028
   Shimizu H, 1997, INT J OBESITY, V21, P536, DOI 10.1038/sj.ijo.0800437
   Stoll BA, 1996, EUR J CANCER, V32A, P1293, DOI 10.1016/0959-8049(96)00125-6
   Strobel A, 1998, NAT GENET, V18, P213, DOI 10.1038/ng0398-213
   TAYLORPAPADIMITRIOU J, 1993, CANCER SURV, V16, P59
   WAXLER SH, 1960, AM J CLIN NUTR, V8, P760, DOI 10.1093/ajcn/8.5.760
   WAXLER SH, 1953, CANCER RES, V13, P276
   WELSCH CW, 1990, JNCI-J NATL CANCER I, V82, P1615, DOI 10.1093/jnci/82.20.1615
   Willett WC, 1998, SEMIN CANCER BIOL, V8, P245, DOI 10.1006/scbi.1998.0076
   WOLFF GL, 1982, J TOXICOL ENV HEALTH, V10, P131, DOI 10.1080/15287398209530237
   XU H, 2002, J NATL CANCER I, V94, P1704
   ZHANG YY, 1994, NATURE, V372, P425, DOI 10.1038/372425a0
NR 52
TC 130
Z9 139
U1 0
U2 1
PU KLUWER ACADEMIC PUBL
PI DORDRECHT
PA VAN GODEWIJCKSTRAAT 30, 3311 GZ DORDRECHT, NETHERLANDS
SN 0167-6806
EI 
J9 BREAST CANCER RES TR
JI Breast Cancer Res. Treat.
PD FEB 15
PY 2003
VL 77
IS 3
BP 205
EP 215
DI 10.1023/A:1021891825399
PG 11
WC Oncology
SC Oncology
GA 631MD
UT WOS:000180170800002
PM 12602920
DA 2025-02-23
ER

PT J
AU Cross, AJ
   Pollock, JRA
   Bingham, SA
AF Cross, AJ
   Pollock, JRA
   Bingham, SA
TI Haem, not protein or inorganic iron, is responsible for endogenous intestinal <i>N</i>-nitrosation arising from red meat
SO CANCER RESEARCH
LA English
DT Article
ID nitrosamine formation; secondary-amines; human colon; catalysis; reductase; ammonia; cancer; rats
AB Many N-nitroso compounds (NOC) are carcinogens. In this controlled study of 21 healthy male volunteers, levels of NOC on a high (420 grams) red meat diet were significantly greater (P = 0.001) than on a low (60 grams) meat diet but not significantly greater when an equivalent amount of vegetable protein was fed. An 8-mg supplement of haem iron also increased fecal NOC (P = 0.006) compared with the low meat diet, but 35-mg ferrous iron had no effect. Endogenous N-nitrosation, arising from ingestion of haem but not inorganic iron or protein, may account for the increased risk associated with red meat consumption in colorectal cancer.
C1 MRC, Dunn Human Nutr Unit, Cambridge CB2 2XY, England.
   Polock & Pool Ltd, Reading RG5 4DX, Berks, England.
C3 UK Research & Innovation (UKRI); Medical Research Council UK (MRC); MRC Human Nutrition Research
RP MRC, Dunn Human Nutr Unit, Wellcome Trust MRC Bldg, Cambridge CB2 2XY, England.
EM sheila.bingham@mrc-dunn.cam.ac.uk
CR Bingham SA, 2002, J NUTR, V132, P3522S, DOI 10.1093/jn/132.11.3522S
   BINGHAM SA, 1988, AM J CLIN NUTR, V48, P762, DOI 10.1093/ajcn/48.3.762
   Bingham SA, 1996, CARCINOGENESIS, V17, P515, DOI 10.1093/carcin/17.3.515
   BONNETT R, 1975, J CHEM SOC CHEM COMM, V0, PP884, DOI 10.1039/c39750000884
   Calmels S, 1996, CARCINOGENESIS, V17, P533, DOI 10.1093/carcin/17.3.533
   CALMELS S, 1985, CARCINOGENESIS, V6, P911, DOI 10.1093/carcin/6.6.911
   CALMELS S, 1988, J GEN MICROBIOL, V134, P221
   CUMMINGS JH, 1976, GUT, V17, P210, DOI 10.1136/gut.17.3.210
   Hirst J, 2000, J BIOL CHEM, V275, P8582, DOI 10.1074/jbc.275.12.8582
   Hughes R, 2002, NUTR CANCER, V42, P70, DOI 10.1207/S15327914NC421_10
   Hughes R, 2001, CARCINOGENESIS, V22, P199, DOI 10.1093/carcin/22.1.199
   MALLETT AK, 1987, SCAND J GASTROENTERO, V22, P251, DOI 10.3109/00365528709095895
   MASSEY RC, 1988, FOOD CHEM TOXICOL, V26, P595, DOI 10.1016/0278-6915(88)90230-X
   Norat T, 2001, NUTR REV, V59, P37, DOI 10.1111/j.1753-4887.2001.tb06974.x
   PIGNATELLI B, 1987, IARC SCI PUBL, V84, P209
   RUMNEY CJ, 1993, CARCINOGENESIS, V14, P79, DOI 10.1093/carcin/14.1.79
   Silvester KR, 1997, NUTR CANCER, V29, P13, DOI 10.1080/01635589709514596
   WADE RS, 1990, CHEM RES TOXICOL, V3, P289, DOI 10.1021/tx00016a002
NR 18
TC 330
Z9 360
U1 0
U2 70
PU AMER ASSOC CANCER RESEARCH
PI PHILADELPHIA
PA 615 CHESTNUT ST, 17TH FLOOR, PHILADELPHIA, PA 19106-4404 USA
SN 0008-5472
EI 1538-7445
J9 CANCER RES
JI Cancer Res.
PD MAY 15
PY 2003
VL 63
IS 10
BP 2358
EP 2360
DI 
PG 3
WC Oncology
SC Oncology
GA 680MH
UT WOS:000182981600003
PM 12750250
DA 2025-02-23
ER

PT J
AU Belobrajdic, DP
   McIntosh, GH
   Owens, JA
AF Belobrajdic, DP
   McIntosh, GH
   Owens, JA
TI Whey proteins protect more than red meat against azoxymethane induced ACF in Wistar rats
SO CANCER LETTERS
LA English
DT Article
DE colon cancer; aberrant crypt foci; whey protein; red meat; heme; protein density
ID aberrant crypt foci; dimethylhydrazine-induced malignancy; colon carcinogenesis model; plasma glutathione levels; colorectal-cancer risk; hiv-infected patients; immunoenhancing property; antioxidant activity; immune-responses; peroxyl radicals
AB Protein type and density have been shown to influence colon cancer risk using a carcinogen-induced rat model. It is suggested that red meat may promote colon cancer risk more than whey proteins. The aim of this study was to evaluate the influence of red meat, whey protein and their density in the diet on the number of aberrant crypt foci (ACF), preneoplastic markers in Wistar rats. The sources of protein, red meat as barbecued kangaroo muscle meat, and whey protein concentrate were fed to rats to provide 8, 16 and 32% protein by weight in a modified AIN-93 diet with low fiber, low calcium and high polyunsaturated fat. Adult Wistar rats (13 weeks of age) were fed these diets for 4 weeks and then two s.c. injections of azoxymethane, 15 mg/kg BW, were administered 1 week apart. Diets were fed for a further 8 weeks, rats were then killed, their colons fixed in formalin saline and stained with methylene blue to quantify ACF number. Fecal samples were collected and the fecal water was isolated for quantification of heme and thiobarbituric acid reactive substances. Increasing red meat density correlated positively, while increasing dairy protein density correlated negatively with rate of weight gain (p < 0.05). Dietary intake was not significantly affected by protein type or density. The 32% whey protein group had significantly less ACF in the proximal colon in comparison to the 16 and 32% red meat groups (p < 0.05). This reduction in ACF number in the whey protein group may be caused by hormones associated with the reduction in weight gain, and/or by components of whey protein concentrate such as cysteine, lactose and conjugated linoleic acid which have been shown to have anti-cancer effects. Using ACF number as an index, whey protein appeared to be more protective than red meat. Crown Copyright (C) 2003 Published by Elsevier Ltd. All rights reserved.
C1 CSIRO Hlth Sci & Nutr, Adelaide, SA 5000, Australia.
   Univ Adelaide, Sch Mol & Biomed Sci, Discipline Physiol, Adelaide, SA 5000, Australia.
C3 Commonwealth Scientific & Industrial Research Organisation (CSIRO); Health Sciences & Nutrition; University of Adelaide
RP McIntosh, GH (corresponding author), CSIRO Hlth Sci & Nutr, Kintore Ave,POB 10041, Adelaide, SA 5000, Australia.
CR AARONSON SA, 1991, SCIENCE, V254, P1146, DOI 10.1126/science.1659742
   AKAIKE T, 1992, ARCH BIOCHEM BIOPHYS, V294, P55, DOI 10.1016/0003-9861(92)90136-K
   BIRD RP, 1987, CANCER LETT, V37, P147, DOI 10.1016/0304-3835(87)90157-1
   BOUNOUS G, 1988, CLIN INVEST MED, V11, P271
   BOUNOUS G, 1989, CLIN INVEST MED, V12, P154
   BOUNOUS G, 1988, CLIN INVEST MED, V11, P213
   BOUNOUS G, 1993, CLIN INVEST MED, V16, P204
   Bruce WR, 2000, NUTR CANCER, V37, P19, DOI 10.1207/S15327914NC3701_2
   CADERNI G, 1995, BRIT J CANCER, V71, P763, DOI 10.1038/bjc.1995.148
   CLINTON SK, 1992, CANCER RES, V52, P857
   CLINTON SK, 1979, NUTR REP INT, V20, P335
   COLBERT LB, 1991, J FOOD SCI, V56, P1248, DOI 10.1111/j.1365-2621.1991.tb04744.x
   FOLCH J, 1957, J BIOL CHEM, V226, P497
   GOLDIN BR, 1980, JNCI-J NATL CANCER I, V64, P255, DOI 10.1093/jnci/64.2.255
   Hakkak R, 2001, CANCER EPIDEM BIOMAR, V10, P555
   Hu FB, 1999, JNCI-J NATL CANCER I, V91, P542, DOI 10.1093/jnci/91.6.542
   ITUARTE EA, 1984, ANN INTERN MED, V101, P627, DOI 10.7326/0003-4819-101-5-627
   Järvinen R, 2001, EUR J CLIN NUTR, V55, P1000, DOI 10.1038/sj.ejcn.1601260
   KIRSTEN WJ, 1983, MICROCHEM J, V28, P529, DOI 10.1016/0026-265X(83)90011-5
   KLEIN I, 1982, ANN INTERN MED, V97, P27, DOI 10.7326/0003-4819-97-1-27
   KRUIDENIER JF, 1985, GASTROENTEROLOGY, V88, P1183, DOI 10.1016/S0016-5085(85)80078-0
   Lai C, 1997, CANCER LETT, V112, P87, DOI 10.1016/S0304-3835(96)04549-1
   LAPRE JA, 1991, AM J PHYSIOL, V261, P907
   Lothian B, 2000, CHEST, V117, P914, DOI 10.1378/chest.117.3.914
   Ma J, 1999, J NATL CANCER I, V91, P620, DOI 10.1093/jnci/91.7.620
   MCINTOSH GH, 1995, J NUTR, V125, P809
   McIntosh GH, 1998, INT DAIRY J, V8, P425, DOI 10.1016/S0958-6946(98)00065-X
   Micke P, 2001, EUR J CLIN INVEST, V31, P171, DOI 10.1046/j.1365-2362.2001.00781.x
   Micke P, 2002, EUR J NUTR, V41, P12, DOI 10.1007/s003940200001
   Norat T, 2002, INT J CANCER, V98, P241, DOI 10.1002/ijc.10126
   NUTTER RL, 1983, JNCI-J NATL CANCER I, V71, P867
   NUTTER RL, 1983, CANCER LETT, V18, P49, DOI 10.1016/0304-3835(83)90117-9
   NUTTER RL, 1990, NUTR CANCER, V13, P141, DOI 10.1080/01635589009514055
   NUTTER RL, 1990, AM J CLIN NUTR S, V48, P0
   PAPENBURG R, 1990, TUMOR BIOL, V11, P129, DOI 10.1159/000217647
   Park HS, 2001, BRIT J NUTR, V86, P549, DOI 10.1079/BJN2001445
   Parnaud G, 1998, NUTR CANCER, V32, P165, DOI 10.1080/01635589809514736
   PENCE BC, 1995, CARCINOGENESIS, V16, P1157, DOI 10.1093/carcin/16.5.1157
   Rowland IR, 1996, NUTR CANCER, V26, P37, DOI 10.1080/01635589609514461
   ROWLANDS CJ, 2000, P AM ASSOC CANC RES, V41, P443
   Sawa T, 1998, CANCER EPIDEM BIOMAR, V7, P1007
   Schmelz EM, 2000, J NUTR, V130, P522, DOI 10.1093/jn/130.3.522
   SCHWARTZ S, 1983, CLIN CHEM, V29, P2061
   SCHWARTZ S, 1985, GASTROENTEROLOGY, V89, P19, DOI 10.1016/0016-5085(85)90740-1
   Sesink ALA, 1999, CANCER RES, V59, P5704
   SESINK ALA, 2000, RED MEAT COLON CANC, V0, P0
   Smithers GW, 1996, J DAIRY SCI, V79, P1454, DOI 10.3168/jds.S0022-0302(96)76504-9
   Srivastava S, 2001, CLIN CANCER RES, V7, P1118
   TATSUTA M, 1992, INT J CANCER, V50, P108, DOI 10.1002/ijc.2910500122
   Tong LM, 2000, J AGR FOOD CHEM, V48, P1473, DOI 10.1021/jf991342v
   *WORLD CANC FUND, 1997, NUTR PREV CANC GLOB, V0, P0
   Yoon H, 2000, EUR J CANCER PREV, V9, P151, DOI 10.1097/00008469-200006000-00003
   Young GP, 2002, ASIA PAC J CLIN NUTR, V11, PS618, DOI 10.1046/j.0964-7058.2002.00337.x
   ZHANG XM, 1992, JNCI-J NATL CANCER I, V84, P1026, DOI 10.1093/jnci/84.13.1026
NR 54
TC 44
Z9 46
U1 0
U2 8
PU ELSEVIER SCI IRELAND LTD
PI CLARE
PA CUSTOMER RELATIONS MANAGER, BAY 15, SHANNON INDUSTRIAL ESTATE CO, CLARE, IRELAND
SN 0304-3835
EI 
J9 CANCER LETT
JI Cancer Lett.
PD JUL 30
PY 2003
VL 198
IS 1
BP 43
EP 51
DI 10.1016/S0304-3835(03)00307-0
PG 9
WC Oncology
SC Oncology
GA 715PA
UT WOS:000184979900005
PM 12893429
DA 2025-02-23
ER

PT J
AU Magagnotti, C
   Pastorelli, R
   Pozzi, S
   Andreoni, B
   Fanelli, R
   Airoldi, L
AF Magagnotti, C
   Pastorelli, R
   Pozzi, S
   Andreoni, B
   Fanelli, R
   Airoldi, L
TI Genetic polymorphisms and modulation of 2-amino-1-methyl-6-phenylimidazo[4,5-<i>b</i>]pyridine (PhIP)-DNA adducts in human lymphocytes
SO INTERNATIONAL JOURNAL OF CANCER
LA English
DT Article
DE PhIP; DNA adducts; genetic polymorphism; liquid chromatography-tandem mass spectrometry
ID s-transferase m1; carcinogenic heterocyclic amines; food-borne carcinogen; colorectal-cancer; dna-adducts; bladder-cancer; colon-cancer; 2-amino-1-methyl-6-phenylimidazo<4,5-b>pyridine phip; in-vitro; vegetable consumption
AB 2-amino-1-methyl-6-phenylimidazo[4,5-b]pyridine (PhIP) is the most abundant heterocyclic amine derived from food, possibly involved in human carcinogenesis. We evaluated the formation of PhIP-DNA adducts in lymphocytes from 76 incident colorectal cancer patients likely to be exposed to dietary PhIP. To address the role of the metabolic polymorphisms relevant to PhIP-DNA adduct formation, the patients were genotyped for common polymorphisms in the N-acetyl-transferase (NAT1 and NAT2), sulfotransferase (SULTIA1) and glutathione S-transferase (GSTM1 and GSTA1) genes. PhIP released from adducted DNA after hydrolysis was quantitated by liquid chromatography-tandem mass spectrometry. Overall, adducts were 3.24 +/- 3.58/10(8) nucleotides (mean +/- SD); they were not related to sex, smoking habits or age, though levels were not significantly higher in smokers, young subjects and high meat consumers. High vegetable intake significantly reduced PhIP-DNA adducts (Mann-Whitney U, p = 0.044). Individuals with the GSTM1 null genotype showed colon cancer onset at earlier age (58.8 +/- 1.8 vs. 63.5 +/- 1.6 years; Mann-Whitney U, p = 0.047). None of the genetic polymorphisms studied significantly affected PhIP-DNA adducts. However, individuals carrying 2 mutated GSTA1 alleles and younger than the median age had higher adduct levels than homozygous wild-type and heterozygous ones (Kruskal-Wallis p = 0.0008). In conclusion, these preliminary data indicate that PhIP-DNA adducts are formed in people likely to be exposed to this carcinogen through the diet, suggesting this biomarker may be useful to detect human exposure and DNA damage. Overall, the genetic polymorphisms considered had limited effect on PhIP-DNA levels, but young people with lower detoxification capacity may form a subgroup particularly susceptible to dietary carcinogen. (C) 2003 Wiley-Liss, Inc.
C1 Ist Ric Farmacol Mario Negri, Dept Environm Hlth Sci, I-20157 Milan, Italy.
   European Inst Oncol, Div Gen Surg, Milan, Italy.
   Univ Milan, Sch Med, Milan, Italy.
C3 Istituto di Ricerche Farmacologiche Mario Negri IRCCS; IRCCS European Institute of Oncology (IEO); University of Milan
RP Airoldi, L (corresponding author), Ist Ric Farmacol Mario Negri, Dept Environm Hlth Sci, Via Eritrea 62, I-20157 Milan, Italy.
CR Airoldi L, 2002, CARCINOGENESIS, V23, P861, DOI 10.1093/carcin/23.5.861
   BADAWI AF, 1995, CANCER RES, V55, P5230
   Bamber DE, 2001, PHARMACOGENETICS, V11, P679, DOI 10.1097/00008571-200111000-00006
   BELL DA, 1995, CANCER RES, V55, P3537
   BELL DA, 1993, J NATL CANCER I, V85, P1159, DOI 10.1093/jnci/85.14.1159
   Bruhn C, 1999, BIOCHEM PHARMACOL, V58, P1759, DOI 10.1016/S0006-2952(99)00269-5
   Cascorbi I, 1999, DRUG METAB REV, V31, P489, DOI 10.1081/DMR-100101932
   Cascorbi I, 2001, CANCER RES, V61, P5051
   Chen J, 1998, CANCER RES, V58, P3307
   CHENEVIXTRENCH G, 1995, CARCINOGENESIS, V16, P1655, DOI 10.1093/carcin/16.7.1655
   COLES B, 1990, CRIT REV BIOCHEM MOL, V25, P47, DOI 10.3109/10409239009090605
   Coles B, 2001, MUTAT RES-FUND MOL M, V482, P3, DOI 10.1016/S0027-5107(01)00187-7
   Coles BF, 2001, PHARMACOGENETICS, V11, P663, DOI 10.1097/00008571-200111000-00004
   Coughtrie MWH, 1999, BIOCHEM J, V337, P45, DOI 10.1042/0264-6021:3370045
   Crosbie SJ, 2000, J CHROMATOGR B, V744, P55, DOI 10.1016/S0378-4347(00)00227-9
   Dingley KH, 1999, CANCER EPIDEM BIOMAR, V8, P507
   Frame LT, 1997, ENVIRON TOXICOL PHAR, V4, P277, DOI 10.1016/S1382-6689(97)10023-0
   Friesen MD, 1996, CARCINOGENESIS, V17, P67, DOI 10.1093/carcin/17.1.67
   Gertig DM, 1998, CANCER EPIDEM BIOMAR, V7, P1001
   Gil JP, 1998, CARCINOGENESIS, V19, P37, DOI 10.1093/carcin/19.1.37
   Hein DW, 2000, PHARMACOGENETICS, V10, P291, DOI 10.1097/00008571-200006000-00002
   Hein DW, 2000, CANCER EPIDEM BIOMAR, V9, P29
   Hubbard AL, 1998, BRIT J CANCER, V77, P913, DOI 10.1038/bjc.1998.151
   Hughes NC, 1998, PHARMACOGENETICS, V8, P55, DOI 10.1097/00008571-199802000-00008
   Kampman E, 1999, CANCER EPIDEM BIOMAR, V8, P15
   Knize MG, 2002, MUTAT RES-FUND MOL M, V506, P153, DOI 10.1016/S0027-5107(02)00162-8
   LANG NP, 1994, CANCER EPIDEM BIOMAR, V3, P675
   LIN DX, 1992, CHEM RES TOXICOL, V5, P691, DOI 10.1021/tx00029a016
   LIN DX, 1994, CANCER RES, V54, P4920
   Magagnotti C, 2000, INT J CANCER, V88, P1, DOI 10.1002/1097-0215(20001001)88:1<1::AID-IJC1>3.0.CO;2-D
   Malaveille C, 1996, CARCINOGENESIS, V17, P2193, DOI 10.1093/carcin/17.10.2193
   Malfatti MA, 1999, CARCINOGENESIS, V20, P705, DOI 10.1093/carcin/20.4.705
   Murray S, 2001, CARCINOGENESIS, V22, P1413, DOI 10.1093/carcin/22.9.1413
   NELSON HH, 1995, CARCINOGENESIS, V16, P1243, DOI 10.1093/carcin/16.5.1243
   Okkels H, 1997, CANCER EPIDEM BIOMAR, V6, P225
   Palli D, 2000, INT J CANCER, V87, P444, DOI 10.1002/1097-0215(20000801)87:3<444::AID-IJC21>3.0.CO;2-#
   Pastorelli R, 2002, INT J CANCER, V100, P9, DOI 10.1002/ijc.10463
   Peluso M, 2000, CARCINOGENESIS, V21, P183, DOI 10.1093/carcin/21.2.183
   Perera FP, 2002, CARCINOGENESIS, V23, P1641, DOI 10.1093/carcin/23.10.1641
   Potter JD, 1999, JNCI-J NATL CANCER I, V91, P916, DOI 10.1093/jnci/91.11.916
   Raftogianis RB, 1999, BIOCHEM PHARMACOL, V58, P605, DOI 10.1016/S0006-2952(99)00145-8
   RINDGEN D, 1995, CHEM RES TOXICOL, V8, P1005, DOI 10.1021/tx00050a003
   Sachse C, 2002, CARCINOGENESIS, V23, P1839, DOI 10.1093/carcin/23.11.1839
   SCHUT HAJ, 1992, CANCER LETT, V67, P117, DOI 10.1016/0304-3835(92)90134-H
   Schut HAJ, 1999, CARCINOGENESIS, V20, P353, DOI 10.1093/carcin/20.3.353
   Skog KI, 1998, FOOD CHEM TOXICOL, V36, P879, DOI 10.1016/S0278-6915(98)00061-1
   Slattery ML, 2000, CANCER CAUSE CONTROL, V11, P1, DOI 10.1023/A:1008913619957
   SNYDERWINE EG, 1994, CARCINOGENESIS, V15, P2757, DOI 10.1093/carcin/15.12.2757
   Stillwell WG, 2002, CARCINOGENESIS, V23, P831, DOI 10.1093/carcin/23.5.831
   Stillwell WG, 1999, CANCER LETT, V143, P145, DOI 10.1016/S0304-3835(99)00144-5
   Sugimura T, 1997, MUTAT RES-FUND MOL M, V376, P211, DOI 10.1016/S0027-5107(97)00045-6
   Tang DL, 2001, CANCER RES, V61, P6708
   Vineis P, 2000, INT J CANCER, V88, P325, DOI 10.1002/1097-0215(20001101)88:3<325::AID-IJC1>3.3.CO;2-B
   WAKABAYASHI K, 1992, CANCER RES, V52, P0
   Wu Q, 1995, NUCLEIC ACIDS RES, V23, P5087, DOI 10.1093/nar/23.24.5087
   Ye Z, 2002, TERATOGEN CARCIN MUT, V22, P385, DOI 10.1002/tcm.10035
   Zheng W, 2001, CANCER EPIDEM BIOMAR, V10, P89
   ZHONG S, 1993, CARCINOGENESIS, V14, P1821, DOI 10.1093/carcin/14.9.1821
NR 59
TC 36
Z9 41
U1 0
U2 1
PU WILEY-LISS
PI NEW YORK
PA DIV JOHN WILEY & SONS INC, 605 THIRD AVE, NEW YORK, NY 10158-0012 USA
SN 0020-7136
EI 
J9 INT J CANCER
JI Int. J. Cancer
PD DEC 20
PY 2003
VL 107
IS 6
BP 878
EP 884
DI 10.1002/ijc.11492
PG 7
WC Oncology
SC Oncology
GA 744GJ
UT WOS:000186619300002
PM 14601045
DA 2025-02-23
ER

PT J
AU Jackson, PE
   O'Connor, PJ
   Cooper, DP
   Margison, GP
   Povey, AC
AF Jackson, PE
   O'Connor, PJ
   Cooper, DP
   Margison, GP
   Povey, AC
TI Associations between tissue-specific DNA alkylation, DNA repair and cell proliferation in the colon and colon tumour yield in mice treated with 1,2-dimethylhydrazine
SO CARCINOGENESIS
LA English
DT Article
ID inbred mouse strains; aberrant crypt foci; differential susceptibility; k-ras; cancer susceptibility; colorectal tumors; dietary calcium; large-bowel; induction; o6-methylguanine
AB Putative risk factors (DNA damage) and risk modifying factors (DNA repair and cell proliferation) were examined in an experimental mouse model in which treatment with dimethylhydrazine (6.8 mg/kg DMH i.p. once weekly) for up to 20 weeks induces colon tumours in a site specific manner with 0, 43 and 87% of animals having proximal, mid and distal colon tumours respectively at the highest cumulative dose. Levels of the pro-carcinogenic DNA adduct, O-6-methylguanine (O-6-MeG), in colonic DNA were found to vary with time after final treatment and with location within the colon but not with total DMH dose. O-6-MeG levels were generally lowest in proximal colon DNA and highest in distal colon DNA. Steady state O-6-MeG levels were obtained at the highest cumulative DMH dose with O-6-MeG levels in mid and distal colon DNA being 5 and 10 times higher those in proximal colon DNA. O-6-alkylguanine-DNA alkyltransferase (MGMT) activity, and cell proliferation indices in the colon were also found to vary with time after final treatment but not with either location within the colon or total DMH dose. O-6-MeG levels, MGMT activity and cell proliferation indices at specific time points as well as basal MGMT activity were not associated with differences in tumour yield within the colon. However tumour yield was associated with the cumulative amount of O-6-MeG present in DNA over the treatment period and with the treatment induced cumulative increase in cell proliferation, particularly within regions of the colon crypt where stem cells reside but not with cumulative changes in MGMT activity. Results are consistent with an increased cancer risk arising from an increased mutation load in the target stem cell population due to increased adduct formation/persistence and cell proliferation but also suggest that other cell specific factors may help to determine tumourigenic response.
C1 Paterson Inst Canc Res, Canc Res UK Carcinogenesis Grp, Manchester M20 9BX, Lancs, England.
C3 Paterson Institute for Cancer Research
RP Univ Manchester, Sch Med, Sch Epidemiol & Hlth Sci, Oxford Rd, Manchester M13 9PT, Lancs, England.
EM apovey@man.ac.uk
CR Barnes CJ, 1998, BRIT J CANCER, V77, P573, DOI 10.1038/bjc.1998.93
   Barnes CJ, 1996, CELL PROLIFERAT, V29, P467, DOI 10.1111/j.1365-2184.1996.tb00989.x
   BARSOUM GH, 1992, GUT, V33, P1515, DOI 10.1136/gut.33.11.1515
   BELINSKY SA, 1990, CANCER RES, V50, P3772
   Bingham SA, 1996, CARCINOGENESIS, V17, P515, DOI 10.1093/carcin/17.3.515
   BOLOGNESI C, 1988, CARCINOGENESIS, V9, P1347, DOI 10.1093/carcin/9.8.1347
   CARTER JW, 1994, CANCER RES, V54, P4304
   CHANG WWL, 1984, SCAND J GASTROENTERO, V19, P27
   COOPER HK, 1978, CANCER RES, V38, P3063
   Delker DA, 1996, DRUG METAB DISPOS, V24, P408
   DESCHNER EE, 1984, J NATL CANCER I, V72, P195, DOI 10.1093/jnci/72.1.195
   DIWAN BA, 1977, J NATL CANCER I, V59, P455, DOI 10.1093/jnci/59.2.455
   Esteller M, 2000, CANCER RES, V60, P2368
   EVANS JT, 1974, JNCI-J NATL CANCER I, V52, P999, DOI 10.1093/jnci/52.3.999
   HERRON DC, 1981, CANCER RES, V41, P3967
   HERRON DC, 1982, CARCINOGENESIS, V3, P857, DOI 10.1093/carcin/3.8.857
   Jackson PE, 1999, CARCINOGENESIS, V20, P509, DOI 10.1093/carcin/20.3.509
   Jackson PE, 2000, TOXICOL LETT, V115, P205, DOI 10.1016/S0378-4274(00)00193-4
   Jackson PE, 1997, CARCINOGENESIS, V18, P1299, DOI 10.1093/carcin/18.7.1299
   JACOBY RF, 1993, CARCINOGENESIS, V14, P1175, DOI 10.1093/carcin/14.6.1175
   JACOBY RF, 1994, GENOMICS, V22, P381, DOI 10.1006/geno.1994.1399
   JAMES JT, 1983, JNCI-J NATL CANCER I, V70, P541
   Kim WS, 2001, INVEST NEW DRUG, V19, P81, DOI 10.1023/A:1006481423298
   MCGARRITY TJ, 1988, GASTROENTEROLOGY, V95, P343, DOI 10.1016/0016-5085(88)90489-1
   Moen CJA, 1996, P NATL ACAD SCI USA, V93, P1082, DOI 10.1073/pnas.93.3.1082
   Moorghen M, 1998, CELL PROLIFERAT, V31, P59, DOI 10.1046/j.1365-2184.1998.00111.x
   Papanikolaou A, 1998, TOXICOL APPL PHARM, V150, P196, DOI 10.1006/taap.1998.8393
   Park HS, 1997, CANCER RES, V57, P4507
   Perera FP, 2000, JNCI-J NATL CANCER I, V92, P602, DOI 10.1093/jnci/92.8.602
   PETO R, 1991, CANCER RES, V51, P6415
   POIRIER MC, 1992, CHEM RES TOXICOL, V5, P749, DOI 10.1021/tx00030a003
   POTTEN CS, 1992, CARCINOGENESIS, V13, P2305, DOI 10.1093/carcin/13.12.2305
   Povey AC, 2000, GUT, V47, P362, DOI 10.1136/gut.47.3.362
   Povey AC, 2000, TOXICOL PATHOL, V28, P405, DOI 10.1177/019262330002800308
   QIAN GS, 1994, CANCER EPIDEM BIOMAR, V3, P3
   SOHN OS, 1985, CANCER LETT, V29, P293, DOI 10.1016/0304-3835(85)90140-5
   SWENBERG JA, 1979, CANCER RES, V39, P465
   TURUSOV VS, 1982, CARCINOGENESIS, V3, P603, DOI 10.1093/carcin/3.6.603
   van Wezel T, 1999, CANCER RES, V59, P4216
   vanWezel T, 1996, NAT GENET, V14, P468, DOI 10.1038/ng1296-468
   Watson AJ, 1999, METH MOLEC MED, V28, P167, DOI 10.1385/1-59259-687-8:167
   WEISBURGER JH, 1983, EXPT COLON CARCINOGE, V0, P27
NR 43
TC 43
Z9 46
U1 0
U2 0
PU OXFORD UNIV PRESS
PI OXFORD
PA GREAT CLARENDON ST, OXFORD OX2 6DP, ENGLAND
SN 0143-3334
EI 1460-2180
J9 CARCINOGENESIS
JI Carcinogenesis
PD MAR 15
PY 2003
VL 24
IS 3
BP 527
EP 533
DI 10.1093/carcin/24.3.527
PG 7
WC Oncology
SC Oncology
GA 666AV
UT WOS:000182154200023
PM 12663514
DA 2025-02-23
ER

PT J
AU Walker, BE
   Edwards, SN
AF Walker, BE
   Edwards, SN
TI Reproductive system tumors in mice exposed to various types of fat perinatally
SO ANTICANCER RESEARCH
LA English
DT Article
DE dietary fat; perinatal; cancer
ID breast-cancer risk; dietary-fat; mammary carcinogenesis; american women; mortality; consumption; stage
AB Studies of human populations have produced conflicting evidence on whether increased intake of dietary fat increases the risk of female reproductive system cancer. Some animal studies have indicated that the perinatal period of development is the sensitive time for this effect. Since type of fat has been linked to cancer risk, the question is raised as to whether the perinatal period is also sensitive to type of fat. To test this question, mice were exposed perinatally to either corn oil, fish oil, olive oil, or lard, and tumor frequencies were determined for female offspring at the end of their lifespan. No significant differences were found between the 4 groups with respect to reproductive system tumor frequency. Also, there were no significant differences with respect to the variables of lifespan or body weight. Thus, there was no indication that the perinatal period of development was sensitive to type of fat with respect to carcinogenic effects.
C1 Michigan State Univ, Dept Radiol, E Lansing, MI 48824 USA.
C3 Michigan State University
RP Walker, BE (corresponding author), Michigan State Univ, Dept Radiol, E Lansing, MI 48824 USA.
FU NCI NIH HHS [CA-39456] Funding Source: Medline
CR ARMSTRONG B, 1975, INT J CANCER, V15, P617, DOI 10.1002/ijc.2910150411
   BRADEN LM, 1986, LIPIDS, V21, P285, DOI 10.1007/BF02536414
   BUELL P, 1973, J NATL CANCER I, V51, P1479, DOI 10.1093/jnci/51.5.1479
   Fay MP, 1997, CANCER RES, V57, P3979
   Hebert JR, 1996, CANCER DETECT PREV, V20, P234
   HilakiviClarke L, 1997, P NATL ACAD SCI USA, V94, P9372, DOI 10.1073/pnas.94.17.9372
   Huncharek M, 2001, NUTR CANCER, V40, P87, DOI 10.1207/S15327914NC402_2
   Hunter DJ, 1996, NEW ENGL J MED, V334, P356, DOI 10.1056/NEJM199602083340603
   KAIZER L, 1989, NUTR CANCER, V12, P61, DOI 10.1080/01635588909514002
   KARMALI RA, 1984, JNCI-J NATL CANCER I, V73, P457, DOI 10.1093/jnci/73.2.457
   KINLEN LJ, 1982, LANCET, V1, P946
   MARTINMORENO JM, 1994, INT J CANCER, V58, P774, DOI 10.1002/ijc.2910580604
   PRENTICE RL, 1988, JNCI-J NATL CANCER I, V80, P802, DOI 10.1093/jnci/80.11.802
   SELENSKAS SL, 1984, CANCER RES, V44, P1321
   WALKER BE, 1990, JNCI-J NATL CANCER I, V82, P50, DOI 10.1093/jnci/82.1.50
   Walker BE, 1997, CANCER LETT, V112, P177, DOI 10.1016/S0304-3835(96)04567-3
   WALKER BE, 1995, CANCER LETT, V97, P57, DOI 10.1016/0304-3835(95)03951-R
   Walker BE, 1996, NUTR CANCER, V26, P31, DOI 10.1080/01635589609514460
   ZIEGLER RG, 1993, JNCI-J NATL CANCER I, V85, P1819, DOI 10.1093/jnci/85.22.1819
NR 19
TC 2
Z9 2
U1 0
U2 1
PU INT INST ANTICANCER RESEARCH
PI ATHENS
PA EDITORIAL OFFICE 1ST KM KAPANDRITIOU-KALAMOU RD KAPANDRITI, PO BOX 22, ATHENS 19014, GREECE
SN 0250-7005
EI 
J9 ANTICANCER RES
JI Anticancer Res.
PD NOV-DEC 15
PY 2003
VL 23
IS 6C
BP 4689
EP 4691
DI 
PG 3
WC Oncology
SC Oncology
GA 772BQ
UT WOS:000188821000019
PM 14981914
DA 2025-02-23
ER

PT J
AU Tavani, A
   Pelucchi, C
   Parpinel, M
   Negri, E
   Franceschi, S
   Levi, F
   La Vecchia, C
AF Tavani, A
   Pelucchi, C
   Parpinel, M
   Negri, E
   Franceschi, S
   Levi, F
   La Vecchia, C
TI n-3 polyunsaturated fatty acid intake and cancer risk in Italy and Switzerland
SO INTERNATIONAL JOURNAL OF CANCER
LA English
DT Article
DE breast cancer; cancer; case-control study; colorectal cancer; n-3 polyunsaturated fatty acid; oesophageal cancer; oral and pharyngeal cancer; ovarian cancer; risk factors
ID food-frequency questionnaire; breast-cancer; colorectal-cancer; colon-cancer; esophageal cancer; pharyngeal cancer; fish consumption; dietary patterns; meat consumption; ovarian-cancer
AB Data from a series of case-control studies, conducted in Italy and Switzerland between 1991 and 200 1, have been analyzed to evaluate the role of n-3 polyunsaturated fatty acid (PUFA) intake in the etiology of cancer of oral cavity and pharynx (736 cases, 1,772 controls), esophagus (395 cases, 1,066 controls), large bowel (1,394 colon, 886 rectum, 4,765 controls), breast (2,900 cases, 3,122 controls) and ovary (1,031 cases, 2,411 controls). Controls were patients admitted to hospital for acute, non-neoplastic conditions, unrelated to modifications in diet. The multivariate odds ratios (OR) for the highest quintile of n-3 PUFAs compared to the lowest one were 0.5 for oral and pharyngeal cancer, 0.5 for oesophageal cancer, 0.7 for colon cancer, 0.8 for rectal and breast cancer and 0.6 for ovarian cancer; the estimates and the trends in risk were significant for all cancer sites, excluding rectal and breast cancer. The estimates for an increase in n-3 PUFAs of 1 g/week were 0.70 for oral and pharyngeal cancer, 0.71 for oesophageal, 0.88 for colon, 0.91 for rectal, 0.90 for breast and 0.85 for ovarian cancer. All the estimates were statistically significant, excluding that for rectal cancer, and consistent across strata of age and gender. These results suggest that n-3 PUFAs decrease the risk of several cancers. (C) 2003 Wiley-Liss, Inc.
C1 Mario Negri Inst Pharmacol Res, I-20157 Milan, Italy.
   Ctr Riferimento Oncol, I-33081 Aviano, Pordenone, Italy.
   Int Agcy Res Canc, F-69372 Lyon, France.
   Inst Univ Med Sociale & Prevent, Registre Vaudois Tumeurs, CH-1005 Lausanne, Switzerland.
   Univ Milan, Ist Stat Med & Biometria, I-20122 Milan, Italy.
C3 Istituto di Ricerche Farmacologiche Mario Negri IRCCS; IRCCS Aviano (CRO); World Health Organization; International Agency for Research on Cancer (IARC); University of Milan
RP Mario Negri Inst Pharmacol Res, Via Eritrea 62, I-20157 Milan, Italy.
EM tavani@marionegri.it
CR Alexander JW, 1998, NUTRITION, V14, P627, DOI 10.1016/S0899-9007(98)00004-5
   Ambrosone CB, 1998, INT J CANCER, V75, P825, DOI 10.1002/(SICI)1097-0215(19980316)75:6<825::AID-IJC2>3.0.CO;2-X
   [Anonymous], 1900, DOI 10.1097/00002030-199912240-00009, V0, P0
   Bartsch H, 1999, CARCINOGENESIS, V20, P2209, DOI 10.1093/carcin/20.12.2209
   Bosetti C, 2001, INT J CANCER, V93, P911, DOI 10.1002/ijc.1422
   Bosetti C, 2000, INT J CANCER, V87, P289, DOI 10.1002/1097-0215(20000715)87:2<289::AID-IJC22>3.0.CO;2-9
   Boutron-Ruault MC, 1999, EUR J CANCER PREV, V8, P229, DOI 10.1097/00008469-199906000-00011
   Braga C, 1997, NUTR CANCER, V28, P258, DOI 10.1080/01635589709514585
   CARNEVALE E, 1989, COMPOSIZIONE ALIMENT, V0, P0
   CAVE WT, 1991, FASEB J, V5, P2160, DOI 10.1096/fasebj.5.8.1673664
   Caygill CPJ, 1996, BRIT J CANCER, V74, P159, DOI 10.1038/bjc.1996.332
   CAYGILL CPJ, 1995, EUR J CANCER PREV, V4, P329, DOI 10.1097/00008469-199508000-00008
   Chen HL, 2002, AM J CLIN NUTR, V75, P137, DOI 10.1093/ajcn/75.1.137
   DAvanzo B, 1997, EUR J CANCER PREV, V6, P288, DOI 10.1097/00008469-199706000-00005
   de Deckere EAM, 1999, EUR J CANCER PREV, V8, P213, DOI 10.1097/00008469-199906000-00009
   De Stefani E, 1998, NUTR CANCER, V32, P43, DOI 10.1080/01635589809514715
   Decarli A, 1996, ANN EPIDEMIOL, V6, P110, DOI 10.1016/1047-2797(95)00129-8
   Fernandez E, 1999, AM J CLIN NUTR, V70, P85
   FRANCESCHI S, 1993, EUR J CANCER, V29A, P2298, DOI 10.1016/0959-8049(93)90225-5
   Franceschi S, 1995, INT J CANCER, V63, P785, DOI 10.1002/ijc.2910630606
   Franceschi S, 1997, INT J CANCER, V72, P56, DOI 10.1002/(SICI)1097-0215(19970703)72:1<56::AID-IJC8>3.0.CO;2-3
   Franceschi S, 1999, BRIT J CANCER, V80, P614, DOI 10.1038/sj.bjc.6690400
   Gaard M, 1996, EUR J CANCER PREV, V5, P445
   GIOVANNUCCI E, 1994, CANCER RES, V54, P2390
   GOLDBOHM RA, 1994, CANCER RES, V54, P718
   Grant WB, 2000, AM J CLIN NUTR, V71, P599
   Grant WB, 2002, CANCER-AM CANCER SOC, V94, P272, DOI 10.1002/cncr.10196
   GRIDLEY G, 1990, NUTR CANCER, V14, P219, DOI 10.1080/01635589009514096
   Grimble RF, 2001, P NUTR SOC, V60, P389, DOI 10.1079/PNS2001102
   HAENSZEL W, 1980, JNCI-J NATL CANCER I, V64, P17
   Hill MJ, 1999, EUR J CANCER PREV, V8, P0
   Holmes MD, 1999, JAMA-J AM MED ASSOC, V281, P914, DOI 10.1001/jama.281.10.914
   ISCOVICH JM, 1992, INT J CANCER, V51, P851, DOI 10.1002/ijc.2910510603
   Jakes RW, 2002, CANCER EPIDEM BIOMAR, V11, P608
   Kato I, 1997, NUTR CANCER, V28, P276, DOI 10.1080/01635589709514588
   Landa M C, 1994, EUR J CANCER PREV, V3, P313, DOI 10.1097/00008469-199407000-00003
   Launoy G, 1998, INT J CANCER, V76, P7, DOI 10.1002/(SICI)1097-0215(19980330)76:1<7::AID-IJC2>3.0.CO;2-4
   LeMarchand L, 1997, CANCER CAUSE CONTROL, V8, P637, DOI 10.1023/A:1018406716115
   Levi F, 1998, INT J CANCER, V77, P705, DOI 10.1002/(SICI)1097-0215(19980831)77:5<705::AID-IJC8>3.0.CO;2-Z
   Levi F, 1999, BRIT J CANCER, V79, P1283, DOI 10.1038/sj.bjc.6690206
   Levi F, 2001, INT J CANCER, V91, P260, DOI 10.1002/1097-0215(200002)9999:9999<::AID-IJC1041>3.3.CO;2-R
   Levi F, 2000, EUR J CANCER PREV, V9, P257, DOI 10.1097/00008469-200008000-00005
   Marckmann P, 1999, EUR J CLIN NUTR, V53, P585, DOI 10.1038/sj.ejcn.1600832
   MCLAUGHLIN JK, 1988, JNCI-J NATL CANCER I, V80, P1237, DOI 10.1093/jnci/80.15.1237
   MORI M, 1988, AM J EPIDEMIOL, V128, P771, DOI 10.1093/oxfordjournals.aje.a115030
   MORI M, 1988, JPN J CANCER RES, V79, P997, DOI 10.1111/j.1349-7006.1988.tb00066.x
   Negri E, 2002, EUR J CLIN NUTR, V56, P166, DOI 10.1038/sj.ejcn.1601317
   NOTANI P N, 1987, NUTRITION AND CANCER, V10, P103
   Rose DP, 1999, PHARMACOL THERAPEUT, V83, P217, DOI 10.1016/S0163-7258(99)00026-1
   ROSE DP, 1993, JNCI-J NATL CANCER I, V85, P1743, DOI 10.1093/jnci/85.21.1743
   Saadatian-Elahi M, 2002, CANCER EPIDEM BIOMAR, V11, P1353
   Salvini S, 1998, BANCA DATI DI COMPOSIZIONEDEGLIALIMENTI PER STUDIEPIDEMIOLOGICI IN ITALIA. ED, V0, P0
   SIMOPOULOS AP, 1991, AM J CLIN NUTR, V54, P438, DOI 10.1093/ajcn/54.3.438
   Singh J, 1997, CANCER RES, V57, P3465
   Tavani A, 2000, INT J CANCER, V86, P425, DOI 10.1002/(SICI)1097-0215(20000501)86:3<425::AID-IJC19>3.0.CO;2-S
   Tavani A, 2001, EUR J CANCER PREV, V10, P191, DOI 10.1097/00008469-200104000-00015
   Tavani A, 2001, CIRCULATION, V104, P2269, DOI 10.1161/hc4401.099450
   Terry P, 2001, CANCER EPIDEM BIOMAR, V10, P1281
   TURRINI A, 1991, NUTR RES, V11, P861, DOI 10.1016/S0271-5317(05)80614-1
   Valagussa F, 1999, LANCET, V354, P447, DOI 10.1016/S0140-6736(99)07072-5
   VATTEN LJ, 1990, INT J CANCER, V46, P12, DOI 10.1002/ijc.2910460105
   WILLETT WC, 1990, NEW ENGL J MED, V323, P1664, DOI 10.1056/NEJM199012133232404
   Willett WC, 1997, AM J CLIN NUTR, V66, P1557
   WINN DM, 1984, CANCER RES, V44, P1216
   ZIEGLER RG, 1981, JNCI-J NATL CANCER I, V67, P1199
NR 65
TC 77
Z9 82
U1 0
U2 10
PU WILEY
PI HOBOKEN
PA 111 RIVER ST, HOBOKEN 07030-5774, NJ USA
SN 0020-7136
EI 1097-0215
J9 INT J CANCER
JI Int. J. Cancer
PD MAY 20
PY 2003
VL 105
IS 1
BP 113
EP 116
DI 10.1002/ijc.11018
PG 4
WC Oncology
SC Oncology
GA 666EC
UT WOS:000182163000019
PM 12672040
DA 2025-02-23
ER

PT J
AU Allen, CM
   Schwartz, SJ
   Craft, NE
   Giovannucci, EL
   De Groff, VL
   Clinton, SK
AF Allen, CM
   Schwartz, SJ
   Craft, NE
   Giovannucci, EL
   De Groff, VL
   Clinton, SK
TI Changes in plasma and oral mucosal lycopene isomer concentrations in healthy adults consuming standard servings of processed tomato products
SO NUTRITION AND CANCER-AN INTERNATIONAL JOURNAL
LA English
DT Article
ID oxidative dna-damage; beta-carotene; trans-lycopene; human serum; liquid-chromatography; alpha-tocopherol; cis-lycopene; cancer risk; vitamin-a; in-vivo
AB The consumption of tomato products is associated with a reduced risk of cardiovascular disease and several cancers. It is hypothesized that lycopene, the major carotenoid in tomato products, may mediate this relationship. We designed a study to examine changes in plasma and buccal mucosal cell (BMC) lycopene concentrations in healthy adults consuming standard daily servings of processed tomato products: spaghetti sauce, tomato soup, or vegetable juice. Thirty-six healthy subjects consumed a lycopene-free diet for 2 wk and were then assigned to one of three (n = 12) intervention groups consuming daily, single servings of sauce (21 mg, lycopene per 112 cup), soup (12 mg lycopene per I cup), or juice (17 mg lycopene per 8 oz) for 4 wk. Fasting blood and BMC samples were evaluated by high-performance liquid chromatography analysis for carotenoids and lycopene isomers. Total plasma lycopene concentrations (Mean SEM) decreased from 1.05 +/- 0.07 to 0.54 +/- 0.05,mumol/l (49%, P < 0.0001) during the 2-wk washout period. Following intervention, plasma lycopene concentrations increased significantly for those consuming sauce, soup, and juice (compared with washout baseline) to 2.08 (192%, P < 0.0001), 0.91 (122%, P < 0.0001), and 0.99 (92%, P < 0.0001),mumol/l, respectively. Plasma isomer concentrations show a 61:39 ratio of cis:all-trans at the start of the study. During the 2-wk washout the decrease in plasma all-trans-lycopene was greater than that for pooled cis isomers (70:30 cis:trans ratio, P < 0.001). After 2 wk of dietary intervention isomer ratios returned to those observed at the start of the study. Total BMC lycopene concentrations did not significantly change during the brief washout. During the 4-wk intervention period, BMC total lycopene concentrations increased (P < 0.005) by 165, 42, and 48% nmol/mug protein for those consuming sauce, soup, and juice, respectively. This study demonstrates that plasma lycopene decreases by 50% after approximately 2 wk on a lycopene-firee diet with a decrease in the ratio of all-trans compared with cis isomers. Single, daily servings of processed tomato products significantly increase blood and BMC lycopene for 2 wk. Additional studies of lycopene bioavailability, isomerization, metabolism, and bioactivity will provide greater insight into the potential health benefits suggested by epidemiological studies and laboratory investigations.
C1 Ohio State Univ, Dept Food Sci & Technol, Columbus, OH 43210 USA.
   Craft Technol Inc, Wilson, NC USA.
   Harvard Univ, Sch Med, Dept Med, Channing Lab,Sch Publ Hlth, Boston, MA 02115 USA.
   Ohio State Univ, Div Hematol & Oncol, Dept Internal Med, Columbus, OH 43210 USA.
   Ohio State Univ, Ctr Comprehens Canc, Columbus, OH 43210 USA.
C3 University System of Ohio; Ohio State University; Harvard University; Harvard Medical School; Harvard T.H. Chan School of Public Health; University System of Ohio; Ohio State University; James Cancer Hospital & Solove Research Institute; University System of Ohio; Ohio State University
RP Ohio State Univ, Dept Food Sci & Technol, A434 Starling Loving Hall,320 W 10th Ave, Columbus, OH 43210 USA.
FU NCI NIH HHS [R01 CA 72482, P30 CA 16058] Funding Source: Medline
CR Agarwal S, 1998, LIPIDS, V33, P981, DOI 10.1007/s11745-998-0295-6
   ASCHERIO A, 1992, J NUTR, V122, P1792, DOI 10.1093/jn/122.9.1792
   Böhm V, 1999, EUR J NUTR, V38, P118, DOI 10.1007/s003940050052
   Boileau AC, 1999, J NUTR, V129, P1176, DOI 10.1093/jn/129.6.1176
   Brady WE, 1996, J NUTR, V126, P129, DOI 10.1093/jn/126.1.129
   Chen LW, 2001, JNCI-J NATL CANCER I, V93, P1872, DOI 10.1093/jnci/93.24.1872
   Clinton SK, 1998, NUTR REV, V56, P35, DOI 10.1111/j.1753-4887.1998.tb01691.x
   Clinton SK, 1996, CANCER EPIDEM BIOMAR, V5, P823
   COONEY RV, 1991, CANCER LETT, V61, P81, DOI 10.1016/0304-3835(91)90080-2
   DI MASCIO P, 1989, ARCH BIOCHEM BIOPHYS, V274, P532, DOI 10.1016/0003-9861(89)90467-0
   Dorgan JF, 1998, CANCER CAUSE CONTROL, V9, P89, DOI 10.1023/A:1008857521992
   ERDMAN JW, 1986, J NUTR, V116, P2415, DOI 10.1093/jn/116.12.2415
   Ferruzzi MG, 1998, ANAL BIOCHEM, V256, P74, DOI 10.1006/abio.1997.2484
   Gann PH, 1999, CANCER RES, V59, P1225
   Gartner C, 1997, AM J CLIN NUTR, V66, P116
   Giovannucci E, 1999, JNCI-J NATL CANCER I, V91, P317, DOI 10.1093/jnci/91.4.317
   Giovannucci E, 2002, JNCI-J NATL CANCER I, V94, P391, DOI 10.1093/jnci/94.5.391
   GIOVANNUCCI E, 1995, J NATL CANCER I, V87, P1767, DOI 10.1093/jnci/87.23.1767
   HELZLSOUER KJ, 1989, CANCER RES, V49, P6144
   KAPLAN LA, 1990, CLIN PHYSIOL BIOCH, V8, P1
   Klipstein-Grobusch K, 2000, ATHEROSCLEROSIS, V148, P49, DOI 10.1016/S0021-9150(99)00221-X
   Kucuk O, 2001, CANCER EPIDEM BIOMAR, V10, P861
   MANGELS AR, 1993, J AM DIET ASSOC, V93, P284, DOI 10.1016/0002-8223(93)91553-3
   Mayne ST, 1999, J NUTR, V129, P849, DOI 10.1093/jn/129.4.849
   Michaud DS, 1998, CANCER EPIDEM BIOMAR, V7, P283
   Miller EC, 2002, PURE APPL CHEM, V74, P1435, DOI 10.1351/pac200274081435
   Müller H, 1999, EUR J NUTR, V38, P35, DOI 10.1007/s003940050044
   Nguyen ML, 1998, P SOC EXP BIOL MED, V218, P101, DOI 10.3181/00379727-218-44274
   Nomura AMY, 1997, CANCER EPIDEM BIOMAR, V6, P487
   Paetau I, 1998, AM J CLIN NUTR, V68, P1187, DOI 10.1093/ajcn/68.6.1187
   PATCAU I, 1999, AM J CLIN NUTR, V70, P490
   PENG YM, 1995, NUTR CANCER, V23, P233, DOI 10.1080/01635589509514378
   Porrini M, 1998, BRIT J NUTR, V80, P353, DOI 10.1079/096582198388300
   Rao AV, 1998, NUTR RES, V18, P713, DOI 10.1016/S0271-5317(98)00057-8
   Rao AV, 1998, NUTR CANCER, V31, P199, DOI 10.1080/01635589809514703
   Rehman A, 1999, BIOCHEM BIOPH RES CO, V262, P828, DOI 10.1006/bbrc.1999.1235
   Rock CL, 1998, J NUTR, V128, P913, DOI 10.1093/jn/128.5.913
   SCHMITZ HH, 1991, J NUTR, V121, P1613, DOI 10.1093/jn/121.10.1613
   STAHL W, 1992, J NUTR, V122, P2161, DOI 10.1093/jn/122.11.2161
   STAHL W, 1992, ARCH BIOCHEM BIOPHYS, V294, P173, DOI 10.1016/0003-9861(92)90153-N
   Stahl W, 1996, ARCH BIOCHEM BIOPHYS, V336, P1, DOI 10.1006/abbi.1996.0525
   Thompson HJ, 1999, CARCINOGENESIS, V20, P2261, DOI 10.1093/carcin/20.12.2261
   van Breemen RB, 2002, J AGR FOOD CHEM, V50, P2214, DOI 10.1021/jf0110351
   van het Hof KH, 2000, J NUTR, V130, P1189
   Vogel S, 1997, AM J CLIN NUTR, V66, P950, DOI 10.1093/ajcn/66.4.950
NR 45
TC 53
Z9 59
U1 0
U2 9
PU ROUTLEDGE JOURNALS, TAYLOR & FRANCIS LTD
PI ABINGDON
PA 2-4 PARK SQUARE, MILTON PARK, ABINGDON OX14 4RN, OXON, ENGLAND
SN 0163-5581
EI 1532-7914
J9 NUTR CANCER
JI Nutr. Cancer
PD JUN 15
PY 2003
VL 47
IS 1
BP 48
EP 56
DI 10.1207/s15327914nc4701_6
PG 9
WC Oncology; Nutrition & Dietetics
SC Oncology; Nutrition & Dietetics
GA 800WI
UT WOS:000220058000006
PM 14769537
DA 2025-02-23
ER

PT J
AU Rhodes, LE
   Shahbakhti, H
   Azurdia, RM
   Moison, RMW
   Steenwinkel, MJST
   Homburg, MI
   Dean, MP
   McArdle, F
   van Henegouwen, GMJB
   Epe, B
   Vink, AA
AF Rhodes, LE
   Shahbakhti, H
   Azurdia, RM
   Moison, RMW
   Steenwinkel, MJST
   Homburg, MI
   Dean, MP
   McArdle, F
   van Henegouwen, GMJB
   Epe, B
   Vink, AA
TI Effect of eicosapentaenoic acid, an omega-3 polyunsaturated fatty acid, on UVR-related cancer risk in humans. An assessment of early genotoxic markers
SO CARCINOGENESIS
LA English
DT Article
ID fish-oil supplementation; lipid-peroxidation; dna-damage; ultraviolet-carcinogenesis; liquid-chromatography; skin carcinogenesis; human-lymphocytes; thymine dimers; p53 protein; cells
AB Dietary omega-3 polyunsaturated fatty acids (omega-3 PUFAs) protect against photocarcinogenesis in animals, but prospective human studies are scarce. The mechanism(s) underlying the photoprotection are uncertain, although omega-3 PUFAs may influence oxidative stress. We examined the effect of supplementation on a range of indicators of ultraviolet radiation (UVR)-induced DNA damage in humans, and assessed effect on basal and post-UVR oxidative status. In a double-blind randomized study, 42 healthy subjects took 4 g daily of purified omega-3 PUFA, eicosapentaenoic acid (EPA), or monounsaturated, oleic acid (OA), for 3 months. EPA was bioavailable; the skin content at 3 months showing an 8-fold rise from baseline, P < 0.01. No consistent pattern of alteration in basal and UVR-exposed skin content of the antioxidants glutathione, vitamins E and C or lipid peroxidation, was seen on supplementation. Sunburn sensitivity was reduced on EPA, the UVR-induced erythemal threshold rising from a mean of 36 (SD 10) mJ/cm(2) at baseline to 49 (16) mJ/cm(2) after supplementation, P < 0.01. Moreover, UVR-induced skin p53 expression, assessed immunohistochemically at 24 h post-UVR exposure, fell from a mean of 16 (SD 5) positive cells/100 epidermal cells at baseline to 8 (4) after EPA supplementation, P < 0.01. Peripheral blood lymphocytes (PBL) sampled on 3 successive days both pre- and post-supplementation, showed no change with respect to basal DNA single-strand breaks or oxidative base modification (8-oxo-dG). However, when susceptibility of PBL to ex vivo UVR was examined using the comet assay, this revealed a reduction in tail moment from 84.4 (SD 3.4) at baseline to 69.4 (3.1) after EPA, P = 0.03. No significant changes were seen in any of the above parameters following OA supplementation. Reduction in this range of early markers, i.e. sunburn, UVR-induced p53 in skin and strand breaks in PBL, indicate protection by dietary EPA against acute UVR-induced genotoxicity; longer-term supplementation might reduce skin cancer in humans.
C1 Univ Manchester, Dermatol Ctr, Photobiol Unit, Manchester, Lancs, England.
   Royal Liverpool Univ Hosp, Dept Dermatol Med, Liverpool, Merseyside, England.
   Univ Liverpool, Liverpool L69 3BX, Merseyside, England.
   Leiden Univ, Leiden Amsterdam Ctr Drug Res, Dept Med Photochem, NL-2300 RA Leiden, Netherlands.
   TNO Nutr & Food Res, Zeist, Netherlands.
   Johannes Gutenberg Univ Mainz, D-6500 Mainz, Germany.
C3 University of Manchester; Royal Liverpool & Broadgreen University Hospitals NHS Trust; Royal Liverpool University Hospital; University of Liverpool; University of Liverpool; Leiden University; Leiden University - Excl LUMC; Netherlands Organization Applied Science Research; Johannes Gutenberg University of Mainz
RP Univ Manchester, Dermatol Ctr, Photobiol Unit, Manchester, Lancs, England.
EM lesley.e.rhodes@man.ac.uk
CR ARLETT CF, 1993, CANCER RES, V53, P609
   Bain C, 1993, ANN EPIDEMIOL, V3, P235, DOI 10.1016/1047-2797(93)90024-X
   BECHTHOMSEN N, 1993, ACTA DERM-VENEREOL, V73, P422
   Berg RJW, 1996, P NATL ACAD SCI USA, V93, P274, DOI 10.1073/pnas.93.1.274
   BETTI C, 1995, MUTAT RES-GENET TOX, V343, P201, DOI 10.1016/0165-1218(95)90015-2
   BLACK HS, 1992, PHOTOCHEM PHOTOBIOL, V56, P195, DOI 10.1111/j.1751-1097.1992.tb02147.x
   BLACK HS, 1987, PHOTODERMATOLOGY, V4, P187
   Brash DE, 1996, JOURNAL OF INVESTIGATIVE DERMATOLOGY SYMPOSIUM PROCEEDINGS, VOL 1, P0
   Budowski P, 1996, REDOX REP, V2, P75, DOI 10.1080/13510002.1996.11747030
   DEGRUIJL FR, 1994, HEALTH PHYS, V67, P319, DOI 10.1097/00004032-199410000-00001
   Fekete A, 1998, PHOTOCHEM PHOTOBIOL, V68, P527, DOI 10.1111/j.1751-1097.1998.tb02509.x
   FISCHER MA, 1991, PHOTOCHEM PHOTOBIOL, V54, P381, DOI 10.1111/j.1751-1097.1991.tb02031.x
   Fischer SM, 1999, MOL CARCINOGEN, V25, P231
   Griffith DA, 1998, ADV ST THEO, V35, P1
   HALLIWELL B, 1993, AM J CLIN NUTR, V57, P715
   HENDERSON CD, 1989, LIPIDS, V24, P502, DOI 10.1007/BF02535129
   KASTAN MB, 1991, CANCER RES, V51, P6304
   LANDS WEM, 1992, FASEB J, V6, P2530, DOI 10.1096/fasebj.6.8.1592205
   LANE DP, 1992, NATURE, V358, P15, DOI 10.1038/358015a0
   LOPEZANAYA A, 1987, CLIN CHEM, V33, P1874
   Moller P, 1998, MUTAT RES-DNA REPAIR, V407, P25, DOI 10.1016/S0921-8777(97)00057-8
   ONKENHOUT W, 1995, CLIN CHEM, V41, P1467
   ORENGO IF, 1989, PHOTOCHEM PHOTOBIOL, V49, P71, DOI 10.1111/j.1751-1097.1989.tb04080.x
   ORENGO IF, 1992, ARCH DERMATOL RES, V284, P219, DOI 10.1007/BF00375797
   Pflaum M, 1997, CARCINOGENESIS, V18, P2225, DOI 10.1093/carcin/18.11.2225
   Pupe A, 2002, J INVEST DERMATOL, V118, P692, DOI 10.1046/j.1523-1747.2002.01615.x
   Ralf M, 2001, RADIAT RES, V156, P36, DOI 10.1667/0033-7587(2001)156[0036:DEAPSI]2.0.CO;2
   REDDY BS, 1991, CANCER RES, V51, P487
   REDEGELD FAM, 1988, ANAL BIOCHEM, V174, P489, DOI 10.1016/0003-2697(88)90048-6
   Reeve VE, 1996, CANCER LETT, V108, P271, DOI 10.1016/S0304-3835(96)04460-6
   Rhodes LE, 2001, J INVEST DERMATOL, V117, P880, DOI 10.1046/j.0022-202x.2001.01514.x
   RHODES LE, 1995, J INVEST DERMATOL, V105, P532, DOI 10.1111/1523-1747.ep12323389
   Rhodes LE, 1998, CLIN DERMATOL, V16, P75, DOI 10.1016/S0738-081X(97)00171-5
   RHODES LE, 1994, J INVEST DERMATOL, V103, P151, DOI 10.1111/1523-1747.ep12392604
   ROZA L, 1991, J INVEST DERMATOL, V96, P903, DOI 10.1111/1523-1747.ep12475429
   ROZA L, 1988, PHOTOCHEM PHOTOBIOL, V48, P627, DOI 10.1111/j.1751-1097.1988.tb02873.x
   SAITO H, 1991, BIOCHEM BIOPH RES CO, V175, P61, DOI 10.1016/S0006-291X(05)81200-8
   SINGH NP, 1988, EXP CELL RES, V175, P184, DOI 10.1016/0014-4827(88)90265-0
   SOSENKO IRS, 1989, PEDIATR RES, V25, P399, DOI 10.1203/00006450-198904000-00019
   SPEEK AJ, 1984, J CHROMATOGR, V305, P53, DOI 10.1016/S0378-4347(00)83313-7
   STUBBS CD, 1984, BIOCHIM BIOPHYS ACTA, V779, P89, DOI 10.1016/0304-4157(84)90005-4
   THURNHAM DI, 1988, CLIN CHEM, V34, P377
   VAINIO H, 2001, IARC HDB CANC PREVEN, V5, P0
   VANDENBERG JJM, 1991, FREE RADICAL BIO MED, V11, P393, DOI 10.1016/0891-5849(91)90156-W
   Veierod MB, 1997, INT J CANCER, V71, P600, DOI 10.1002/(SICI)1097-0215(19970516)71:4<600::AID-IJC15>3.0.CO;2-F
   YEW FFH, 1979, BIOCHIM BIOPHYS ACTA, V562, P240, DOI 10.1016/0005-2787(79)90170-9
   ZIEGLER A, 1994, NATURE, V372, P773, DOI 10.1038/372773a0
NR 47
TC 85
Z9 94
U1 0
U2 9
PU OXFORD UNIV PRESS
PI OXFORD
PA GREAT CLARENDON ST, OXFORD OX2 6DP, ENGLAND
SN 0143-3334
EI 1460-2180
J9 CARCINOGENESIS
JI Carcinogenesis
PD MAY 15
PY 2003
VL 24
IS 5
BP 919
EP 925
DI 10.1093/carcin/bgg038
PG 7
WC Oncology
SC Oncology
GA 684YX
UT WOS:000183235000016
PM 12771037
DA 2025-02-23
ER

PT J
AU Rajkumar, T
   Sridhar, H
   Balaram, P
   Vaccarella, S
   Gajalakshmi, V
   Nandakumar, A
   Ramdas, K
   Jayshree, R
   Muñoz, N
   Herrero, R
   Franceschi, S
   Weiderpass, E
AF Rajkumar, T
   Sridhar, H
   Balaram, P
   Vaccarella, S
   Gajalakshmi, V
   Nandakumar, A
   Ramdas, K
   Jayshree, R
   Muñoz, N
   Herrero, R
   Franceschi, S
   Weiderpass, E
TI Oral cancer in Southern India:: the influence of body size, diet, infections and sexual practices
SO EUROPEAN JOURNAL OF CANCER PREVENTION
LA English
DT Article
DE diet; epidemiology; fish; fruit; India; infections; meat; oral cancer; sexual practices; vegetables
ID pharyngeal cancer; human-papillomavirus; risk-factors; food groups; cavity; alcohol; women; dentition; smoking; tobacco
AB Between 1996 and 1999, we carried out a study in Southern India on risk factors for oral cancer. The study included 591 incident cases of cancer of the oral cavity (282 women) and 582 hospital controls (290 women). Height was unrelated to oral cancer risk. Body mass index (weight in kilograms/height in metres squared) was inversely associated with risk (P for trend < 0.001). Paan chewers with low BMI were at particularly high risk. Risk was increased among subjects consuming meat (odds ratio (OR) 1.54, 95% confidence interval (CI) 1.00-2.37), ham and salami (OR 4.40, 95% CI 2.88-6.71) two or more times per week. Frequent consumption of fish, eggs, raw green vegetables, cruciferous vegetables, carrots, pulses, apples or pears, citrus fruit, and overall consumption of vegetables and fruit decreased oral cancer risk (P for trend for each of these items less than or equal to 0.001). The risk associated with low consumption of vegetables was higher among smokers than among non-smokers. Men, but not women, who practised oral sex had an increased oral cancer risk (OR-3.14, 95% CI 1.15-8.63). Women with more than one sexual partner during life were at increased oral cancer risk (OR 9.93, 95% CI 1.57-62.9). (C) 2003 Lippincott Williams Wilkins.
C1 Int Agcy Res Canc, F-69372 Lyon 08, France.
   WIA, Inst Canc, Madras 600020, Tamil Nadu, India.
   Kidwai Mem Inst Oncol, Bangalore 560029, Karnataka, India.
   Reg Canc Ctr, Trivandrum 695011, Kerala, India.
   Proyecto Epidemiol Guanacaste, San Jose, Costa Rica.
   Karolinska Inst, Dept Med Epidemiol, Stockholm, Sweden.
C3 World Health Organization; International Agency for Research on Cancer (IARC); Kidwai Memorial Institute of Oncology; Karolinska Institutet
RP Int Agcy Res Canc, 150 Cours Albert Thomas, F-69372 Lyon 08, France.
EM weiderpass@iarc.fr
CR [Anonymous], 1997, IARC SCI PUBLICATION, V0, P0
   Balaram P, 2002, INT J CANCER, V98, P440, DOI 10.1002/ijc.10200
   Bosetti C, 2000, BRIT J CANCER, V82, P204, DOI 10.1054/bjoc.1999.0900
   Cason J, 1995, PAPILLOMAVIRUS REPOR, V6, P1
   DAvanzo B, 1996, NUTR CANCER, V26, P219, DOI 10.1080/01635589609514478
   DAY GL, 1993, JNCI-J NATL CANCER I, V85, P465, DOI 10.1093/jnci/85.6.465
   Fioretti F, 1999, ORAL ONCOL, V35, P375, DOI 10.1016/S1368-8375(98)00125-0
   Franceschi S, 2000, LANCET, V356, P871, DOI 10.1016/S0140-6736(00)02673-8
   FRANCESCHI S, 1991, INT J CANCER, V47, P20, DOI 10.1002/ijc.2910470105
   Franceschi S, 2000, ORAL ONCOL, V36, P106, DOI 10.1016/S1368-8375(99)00070-6
   Franceschi S, 1996, CANCER EPIDEM BIOMAR, V5, P567
   Franceschi S, 2001, ANN ONCOL, V12, P331, DOI 10.1023/A:1011191809335
   Franceschi S, 1999, BRIT J CANCER, V80, P614, DOI 10.1038/sj.bjc.6690400
   Garrote LF, 2001, BRIT J CANCER, V85, P46, DOI 10.1054/bjoc.2000.1825
   Herrero R, 1999, CANCER SURV, V33, P75
   *IARC, 1986, MON EV CARC RISK CHE, V38, P0
   *IARC, 1985, MON EV CARC RISK CHE, V37, P0
   *IARC, 2002, HDB CANC PREV, V6, P129
   International Agency for Research on Cancer,, 2021, IARC MON EV CARC RIS, V128, P55
   KABAT GC, 1994, INT J EPIDEMIOL, V23, P1137, DOI 10.1093/ije/23.6.1137
   KELLOKOSKI JK, 1992, J ORAL PATHOL MED, V21, P459, DOI 10.1111/j.1600-0714.1992.tb00975.x
   Levi F, 1998, INT J CANCER, V77, P705, DOI 10.1002/(SICI)1097-0215(19980831)77:5<705::AID-IJC8>3.0.CO;2-Z
   Lissowska J, 2003, EUR J CANCER PREV, V12, P25, DOI 10.1097/00008469-200302000-00005
   MADEN C, 1992, AM J EPIDEMIOL, V135, P1093, DOI 10.1093/oxfordjournals.aje.a116209
   MARSHALL JR, 1992, ORAL ONCOL, V28B, P9, DOI 10.1016/0964-1955(92)90005-L
   MASHBERG A, 1993, CANCER-AM CANCER SOC, V72, P1369, DOI 10.1002/1097-0142(19930815)72:4<1369::AID-CNCR2820720436>3.0.CO;2-L
   MCLAUGHLIN JK, 1988, JNCI-J NATL CANCER I, V80, P1237, DOI 10.1093/jnci/80.15.1237
   Sánchez MJ, 2003, EUR J CANCER PREV, V12, P49, DOI 10.1097/00008469-200302000-00008
   Schwartz SM, 1998, JNCI-J NATL CANCER I, V90, P1626, DOI 10.1093/jnci/90.21.1626
   Talamini R, 2000, BRIT J CANCER, V83, P1238, DOI 10.1054/bjoc.2000.1398
   Tavani A, 2001, EUR J CANCER PREV, V10, P191, DOI 10.1097/00008469-200104000-00015
   *WCRF AICR, 1997, FOOD NUTR PREV CANC, V0, P96
   WINN DM, 1984, CANCER RES, V44, P1216
   ZHENG TZ, 1993, ORAL ONCOL, V29B, P45, DOI 10.1016/0964-1955(93)90010-C
NR 34
TC 71
Z9 81
U1 0
U2 6
PU LIPPINCOTT WILLIAMS & WILKINS
PI PHILADELPHIA
PA TWO COMMERCE SQ, 2001 MARKET ST, PHILADELPHIA, PA 19103 USA
SN 0959-8278
EI 1473-5709
J9 EUR J CANCER PREV
JI Eur. J. Cancer Prev.
PD APR 15
PY 2003
VL 12
IS 2
BP 135
EP 143
DI 10.1097/00008469-200304000-00007
PG 9
WC Oncology
SC Oncology
GA 677DW
UT WOS:000182792500007
PM 12671537
DA 2025-02-23
ER

PT J
AU Naasani, I
   Oh-hashi, F
   Oh-hara, T
   Feng, WY
   Johnston, J
   Chan, K
   Tsuruo, T
AF Naasani, I
   Oh-hashi, F
   Oh-hara, T
   Feng, WY
   Johnston, J
   Chan, K
   Tsuruo, T
TI Blocking telomerase by dietary polyphenols is a major mechanism for limiting the growth of human cancer cells <i>in vitro</i> and <i>in vivo</i>
SO CANCER RESEARCH
LA English
DT Article
ID green tea; life-span; inhibition; consumption; risk; angiogenesis; metabolites; extension; plasma; agents
AB Animal and epidemiological studies reveal that consuming food and beverages rich in polyphenols (e.g., catechins, flavones, and antocyanines) is associated with a lower incidence of cancer, and several molecular mechanisms have been proposed for explaining this effect. However, because most of these mechanisms were observed only under specific and nonphysiological conditions, and in most cases, with practically irrelevant concentrations, there is still no clear-cut or universal explanation for the major events that underlie the anticancer effects of polyphenols. In this study we present clear in vitro and in vivo evidence that the inhibition of the cancer-associated enzyme telomerase is a key mechanism involved in cancer inhibition by epigallocatechin gallate (EGCG), a major tea polyphenol. We demonstrate that EGCG and other selected polyphenols undergo structural rearrangements at physiologically permissible conditions that result in remarkably increased telomerase inhibition. In nude mice models bearing both telomerase-dependent and -independent xenograft tumors cloned from a single human cancer progeny, only the telomerase-dependent tumors responded to prolonged oral administration of EGCG. Thus, EGCG and likely other structurally related dietary polyphenols seem to act as prodrug-like molecules that, once ingested and distributed, undergo structural changes that favor potent activity against telomerase.
C1 Japanese Fdn Canc Res, Ctr Canc Chemotherapy, Toshima Ku, Tokyo 1708455, Japan.
   Univ Tokyo, Inst Mol & Cellular Biosci, Bunkyo Ku, Tokyo 1130032, Japan.
   Ohio State Univ, Coll Pharm, Columbus, OH 43210 USA.
C3 Japanese Foundation for Cancer Research; University of Tokyo; University System of Ohio; Ohio State University
RP BioCrystal Ltd, 575 McCorkle Blvd, Westerville, OH 43082 USA.
EM inaasani@biocrystal.com
FU NCI NIH HHS [R01CA77091] Funding Source: Medline
CR Akiyama M, 2002, CANCER LETT, V178, P187, DOI 10.1016/S0304-3835(01)00838-2
   Bodnar AG, 1998, SCIENCE, V279, P349, DOI 10.1126/science.279.5349.349
   Caderni G, 1999, EUR J NUTR, V38, P126, DOI 10.1007/s003940050053
   Caltagirone S, 2000, INT J CANCER, V87, P595, DOI 10.1002/1097-0215(20000815)87:4<595::AID-IJC21>3.0.CO;2-5
   Cao YH, 1999, NATURE, V398, P381, DOI 10.1038/18793
   Chen LS, 1997, DRUG METAB DISPOS, V25, P1045
   DIMRI GP, 1995, P NATL ACAD SCI USA, V92, P9363, DOI 10.1073/pnas.92.20.9363
   Donovan JL, 1999, J NUTR, V129, P1662, DOI 10.1093/jn/129.9.1662
   FENG JL, 1995, SCIENCE, V269, P1236, DOI 10.1126/science.7544491
   Ferrara N, 2001, AM J PHYSIOL-CELL PH, V280, PC1358, DOI 10.1152/ajpcell.2001.280.6.C1358
   Fu WM, 1999, J BIOL CHEM, V274, P7264, DOI 10.1074/jbc.274.11.7264
   Fujiwara M, 2000, MODERN PATHOL, V13, P723, DOI 10.1038/modpathol.3880125
   GAO YT, 1994, JNCI-J NATL CANCER I, V86, P855, DOI 10.1093/jnci/86.11.855
   Hanahan D, 1996, CELL, V86, P353, DOI 10.1016/S0092-8674(00)80108-7
   Henson JD, 2002, ONCOGENE, V21, P598, DOI 10.1038/sj.onc.1205058
   Herbert BS, 2001, JNCI-J NATL CANCER I, V93, P39, DOI 10.1093/jnci/93.1.39
   HIYAMA E, 1995, NAT MED, V1, P249, DOI 10.1038/nm0395-249
   Hodes R, 2001, P NATL ACAD SCI USA, V98, P7649, DOI 10.1073/pnas.151267698
   Imai K, 1997, PREV MED, V26, P769, DOI 10.1006/pmed.1997.0242
   Ji BT, 1997, INT J CANCER, V70, P255, DOI 10.1002/(SICI)1097-0215(19970127)70:3<255::AID-IJC1>3.0.CO;2-W
   Jones MK, 1999, NAT MED, V5, P1418
   Ketsawatsakul U, 2000, BIOCHEM BIOPH RES CO, V279, P692, DOI 10.1006/bbrc.2000.4014
   KIM NW, 1994, SCIENCE, V266, P2011, DOI 10.1126/science.7605428
   KONO S, 1988, JPN J CANCER RES, V79, P1067, DOI 10.1111/j.1349-7006.1988.tb01528.x
   McEachern MJ, 2000, ANNU REV GENET, V34, P331, DOI 10.1146/annurev.genet.34.1.331
   Mergny JL, 2002, NUCLEIC ACIDS RES, V30, P839, DOI 10.1093/nar/30.4.839
   Mukhtar H, 2000, AM J CLIN NUTR, V71, P1698S, DOI 10.1093/ajcn/71.6.1698S
   Murakami A, 2000, CANCER RES, V60, P5059
   Naasani I, 1999, CANCER RES, V59, P4004
   Naasani I, 1998, BIOCHEM BIOPH RES CO, V249, P391, DOI 10.1006/bbrc.1998.9075
   Piskula MK, 1998, J NUTR, V128, P1172, DOI 10.1093/jn/128.7.1172
   Scalbert A, 2000, J NUTR, V130, P2073S, DOI 10.1093/jn/130.8.2073S
   Seimiya H, 2002, MOL CANCER THER, V1, P657
   Suganuma M, 1999, MUTAT RES-FUND MOL M, V428, P339, DOI 10.1016/S1383-5742(99)00059-9
   Valcic S, 2000, CHEM RES TOXICOL, V13, P801, DOI 10.1021/tx000080k
   Waladkhani AR, 1998, INT J MOL MED, V1, P747
   Webb T, 2000, J NATL CANCER I, V92, P1038, DOI 10.1093/jnci/92.13.1038
   Xiang H, 2000, BIOCHEM BIOPH RES CO, V278, P503, DOI 10.1006/bbrc.2000.3834
   Yang CS, 2001, ANNU REV NUTR, V21, P381, DOI 10.1146/annurev.nutr.21.1.381
   Yang JW, 1999, J BIOL CHEM, V274, P26141, DOI 10.1074/jbc.274.37.26141
   Zhang M, 2002, CANCER EPIDEM BIOMAR, V11, P713
   Zhu JY, 1999, P NATL ACAD SCI USA, V96, P3723, DOI 10.1073/pnas.96.7.3723
   Zhu QY, 1997, J AGR FOOD CHEM, V45, P4624, DOI 10.1021/jf9706080
NR 43
TC 185
Z9 214
U1 0
U2 18
PU AMER ASSOC CANCER RESEARCH
PI PHILADELPHIA
PA 615 CHESTNUT ST, 17TH FLOOR, PHILADELPHIA, PA 19106-4404 USA
SN 0008-5472
EI 1538-7445
J9 CANCER RES
JI Cancer Res.
PD FEB 15
PY 2003
VL 63
IS 4
BP 824
EP 830
DI 
PG 7
WC Oncology
SC Oncology
GA 645XV
UT WOS:000181006500017
PM 12591733
DA 2025-02-23
ER

PT J
AU Ross, SA
AF Ross, SA
TI Diet and DNA methylation interactions in cancer prevention
SO EPIGENETICS IN CANCER PREVENTION: EARLY DETECTION AND RISK ASSESSMENT
LA English
DT Article; Proceedings Paper
DE epigenetics; DNA methylation; nutrition; diet; cancer prevention
ID methylenetetrahydrofolate reductase gene; moderate folate-depletion; acid-defined diets; rat-liver; common mutation; prostate-cancer; hypomethylation; deficiency; methyltransferase; expression
AB Epigenetic events constitute an important mechanism by which gene function is selectively activated or inactivated. Since epigenetic events are susceptible to change they offer potential explanations of how environmental factors, including diet, may modify cancer risk and tumor behavior. Abnormal methylation patterns are a nearly universal finding in cancer, as changes in DNA methylation have been observed in many cancer tissues (e.g., colon, stomach, uterine cervix, prostate, thyroid, and breast). Site-specific alterations in DNA methylation have also been observed in cancer and may play a significant role in gene regulation and cancer development. This review presents intriguing evidence that part of the anticancer properties attributed to several bioactive food components, encompassing both essential nutrients and nonessential components, may relate to DNA methylation patterns. Four sites where dietary factors may be interrelated with DNA methylation are discussed. First, dietary factors may influence the supply of methyl groups available for the formation of S-adenosylmethionine (SAM). Second, dietary factors may. modify the utilization of methyl groups by processes including shifts in DNA methyltransferase (Dnmt) activity. A third plausible mechanism may relate to DNA demethylation activity. Finally, the DNA methylation patterns may influence the response to a bioactive food component.
C1 NCI, Nutr Sci Res Grp, Div Canc Prevent, Bethesda, MD 20892 USA.
C3 National Institutes of Health (NIH) - USA; NIH National Cancer Institute (NCI)
RP NCI, Nutr Sci Res Grp, Div Canc Prevent, 6130 Execut Blvd,EPN 3157,MSC 7328, Bethesda, MD 20892 USA.
EM sr75k@nih.gov
CR APARICIO A, 2002, CURR OPIN INVESTIG D, V20, P2416
   BALAGHI M, 1993, BIOCHEM BIOPH RES CO, V193, P1184, DOI 10.1006/bbrc.1993.1750
   Baylin SB, 1998, ADV CANCER RES, V72, P141
   Benjamin D, 2001, NUCLEIC ACIDS RES, V29, P3603, DOI 10.1093/nar/29.17.3603
   Bhattacharya SK, 1999, NATURE, V397, P579, DOI 10.1038/17533
   BHAVE MR, 1988, CARCINOGENESIS, V9, P343, DOI 10.1093/carcin/9.3.343
   Chen RZ, 1998, NATURE, V395, P89, DOI 10.1038/25779
   Choi SW, 2002, J NUTR, V132, P2413S, DOI 10.1093/jn/132.8.2413S
   Choi SW, 1999, J NUTR, V129, P1945, DOI 10.1093/jn/129.11.1945
   CHRISTMAN JK, 1993, CARCINOGENESIS, V14, P551, DOI 10.1093/carcin/14.4.551
   Cooney CA, 2002, J NUTR, V132, P0
   Davis CD, 2000, J NUTR, V130, P2903, DOI 10.1093/jn/130.12.2903
   Davis CD, 2002, J NUTR, V132, P292, DOI 10.1093/jn/132.2.292
   Davis CD, 2001, J NUTR, V131, P1872, DOI 10.1093/jn/131.6.1872
   Day JK, 2002, J NUTR, V132, P2419S, DOI 10.1093/jn/132.8.2419S
   Di Croce L, 2002, SCIENCE, V295, P1079, DOI 10.1126/science.1065173
   Esteller M, 2002, J PATHOL, V196, P1, DOI 10.1002/path.1024
   Esteller M, 2001, CANCER RES, V61, P3225
   Fiala ES, 1998, CARCINOGENESIS, V19, P597, DOI 10.1093/carcin/19.4.597
   Friso S, 2002, P NATL ACAD SCI USA, V99, P5606, DOI 10.1073/pnas.062066299
   Giles FJ, 2002, CURR OPIN ONCOL, V14, P3, DOI 10.1097/00001622-200201000-00002
   Gupta S, 2001, BIOCHEM BIOPH RES CO, V287, P914, DOI 10.1006/bbrc.2001.5672
   Huang S, 2002, NAT REV CANCER, V2, P469, DOI 10.1038/nrc819
   Jacob RA, 1998, J NUTR, V128, P1204, DOI 10.1093/jn/128.7.1204
   Jhaveri MS, 2001, MOL PHARMACOL, V60, P1288, DOI 10.1124/mol.60.6.1288
   KANG SS, 1988, AM J HUM GENET, V43, P414
   Kantarjian HM, 2002, J CLIN ONCOL, V20, P2415, DOI 10.1200/JCO.2002.20.10.2415
   KIM YI, 1995, AM J CLIN NUTR, V61, P1083, DOI 10.1093/ajcn/61.5.1083
   Kim YI, 1997, AM J CLIN NUTR, V65, P46, DOI 10.1093/ajcn/65.1.46
   Kimura Fumihiro, 2001, MUTATION RESEARCH, V458, P49, DOI 10.1016/S1383-5726(01)00010-3
   Lopatina NG, 1998, CARCINOGENESIS, V19, P1777, DOI 10.1093/carcin/19.10.1777
   LYNCOOK BD, 1995, P SOC EXP BIOL MED, V208, P116
   Mariadason JM, 2001, GASTROENTEROLOGY, V120, P889, DOI 10.1053/gast.2001.22472
   Matsuo K, 2001, BLOOD, V97, P3205, DOI 10.1182/blood.V97.10.3205
   Menter DG, 2000, CANCER EPIDEM BIOMAR, V9, P1171
   Nakao M, 2001, GENE, V278, P25, DOI 10.1016/S0378-1119(01)00721-1
   Nelson WG, 2001, ANN NY ACAD SCI, V952, P135, DOI 10.1111/j.1749-6632.2001.tb02734.x
   Niitsu N, 2001, BRIT J HAEMATOL, V112, P315, DOI 10.1046/j.1365-2141.2001.02523.x
   Patra SK, 2002, MOL CARCINOGEN, V33, P163, DOI 10.1002/mc.10033
   Pogribny IP, 1997, CANCER LETT, V115, P31, DOI 10.1016/S0304-3835(97)04708-3
   Poirier L A, 1986, ADV EXP MED BIOL, V206, P269
   Rampersaud GC, 2000, AM J CLIN NUTR, V72, P998
   Rowling MJ, 2002, J NUTR, V132, P365, DOI 10.1093/jn/132.3.365
   Rush LJ, 2002, CANCER LETT, V185, P1, DOI 10.1016/S0304-3835(02)00288-4
   Ryan BM, 2001, J LAB CLIN MED, V138, P164, DOI 10.1067/mlc.2001.117161
   Scott J M, 1998, J CARDIOVASC RISK, V5, P223, DOI 10.1097/00043798-199808000-00003
   SEBASTIO G, 1995, AM J HUM GENET, V56, P1324
   Selhub J, 2002, J NUTR HEALTH AGING, V6, P39
   Silverman LR, 2002, J CLIN ONCOL, V20, P2429, DOI 10.1200/JCO.2002.04.117
   Stern LL, 2000, CANCER EPIDEM BIOMAR, V9, P849
   Umov FD, 2002, J NUTR, V132, P2450S, DOI 10.1093/jn/132.8.2450S
   UTHUS EO, 1994, RISK ASSESSMENT OF ESSENTIAL ELEMENTS, V0, P273
   van der Put NMJ, 1998, AM J HUM GENET, V62, P1044, DOI 10.1086/301825
   WALLWORK JC, 1985, J NUTR, V115, P252, DOI 10.1093/jn/115.2.252
   Wolff GL, 1998, FASEB J, V12, P949, DOI 10.1096/fasebj.12.11.949
   ZAPISEK WF, 1992, CARCINOGENESIS, V13, P1869, DOI 10.1093/carcin/13.10.1869
NR 56
TC 119
Z9 144
U1 0
U2 30
PU NEW YORK ACAD SCIENCES
PI NEW YORK
PA 2 EAST 63RD ST, NEW YORK, NY 10021 USA
SN 0077-8923
EI 
J9 ANN NY ACAD SCI
JI Ann.NY Acad.Sci.
PD JUN 15
PY 2003
VL 983
IS 
BP 197
EP 207
DI 10.1111/j.1749-6632.2003.tb05974.x
PG 11
WC Oncology; Genetics & Heredity; Multidisciplinary Sciences
SC Oncology; Genetics & Heredity; Science & Technology - Other Topics
GA BW49W
UT WOS:000182218800018
PM 12724224
DA 2025-02-23
ER

PT J
AU Gunnell, D
   Oliver, SE
   Peters, TJ
   Donovan, JL
   Persad, R
   Maynard, M
   Gillatt, D
   Pearce, A
   Hamdy, FC
   Neal, DE
   Holly, JMP
AF Gunnell, D
   Oliver, SE
   Peters, TJ
   Donovan, JL
   Persad, R
   Maynard, M
   Gillatt, D
   Pearce, A
   Hamdy, FC
   Neal, DE
   Holly, JMP
TI Are diet-prostate cancer associations mediated by the IGF axis? A cross-sectional analysis of diet, IGF-I and IGFBP-3 in healthy middle-aged men
SO BRITISH JOURNAL OF CANCER
LA English
DT Article
DE prostate cancer; IGF-I; IGFBP-3; diet; epidemiology
ID growth-factor-i; binding protein-3; colorectal-cancer; risk; lycopene; progression; insulin-like-growth-factor-1; population; products; tomatoes
AB We examined the association of diet with insulin-like growth factors (IGF) in 344 disease-free men. Raised levels of IGF-I and/or its molar ratio with IGFBP-3 were associated with higher intakes of milk, dairy products, calcium, carbohydrate and polyunsaturated fat; lower levels with high vegetable consumption, particularly tomatoes. These patterns support the possibility that IGFs may mediate some diet - cancer associations.
C1 Univ Bristol, Dept Social Med, Bristol BS8 2PR, Avon, England.
   Univ York, Dept Hlth Sci, York YO10 5DD, N Yorkshire, England.
   Univ Bristol, Dept Primary Hlth Care, Bristol BS6 6JL, Avon, England.
   Univ Bristol, Div Surg, Bristol BS2 8HW, Avon, England.
   MRC, Social & Publ Hlth Sci Unit, London N1 9LQ, England.
   Univ Sheffield, Acad Urol Unit, Sheffield S10 2JF, S Yorkshire, England.
   Addenbrookes Hosp, Ctr Oncol, Cambridge CB2 2QQ, England.
C3 University of Bristol; University of York - UK; University of Bristol; University of Bristol; MRC/CSO SOCIAL AND PUBLIC HEALTH SCIENCES UNIT; University of Sheffield; University of Cambridge; Cambridge University Hospitals NHS Foundation Trust; Addenbrooke's Hospital
RP Gunnell, D (corresponding author), Univ Bristol, Dept Social Med, Canynge Hall,Whiteladies Rd, Bristol BS8 2PR, Avon, England.
CR Allen NE, 2000, BRIT J CANCER, V83, P95, DOI 10.1054/bjoc.2000.1509
   Bingham SA, 1997, INT J EPIDEMIOL, V26, PS137, DOI 10.1093/ije/26.suppl_1.S137
   Chan JM, 2001, EPIDEMIOL REV, V23, P87, DOI 10.1093/oxfordjournals.epirev.a000800
   Chan JM, 1998, SCIENCE, V279, P563, DOI 10.1126/science.279.5350.563
   Cheetham TD, 1998, J ENDOCRINOL, V157, P81, DOI 10.1677/joe.0.1570081
   Chokkalingam AP, 2001, CANCER EPIDEM BIOMAR, V10, P421
   Darling-Raedeke M, 1998, J AM COLL NUTR, V17, P392, DOI 10.1080/07315724.1998.10718782
   Department of Health, 1998, REP HLTH SOC SUBJ NU, V0, P0
   DiazGomez NM, 1997, J PEDIATR GASTR NUTR, V24, P322, DOI 10.1097/00005176-199703000-00016
   Donovan J, 2002, BMJ-BRIT MED J, V325, P766, DOI 10.1136/bmj.325.7367.766
   Dunn SE, 1997, CANCER RES, V57, P4667
   Giovannucci E, 1999, JNCI-J NATL CANCER I, V91, P317, DOI 10.1093/jnci/91.4.317
   Giovannucci E, 2003, CANCER EPIDEM BIOMAR, V12, P84
   Harman SM, 2000, J CLIN ENDOCR METAB, V85, P4258, DOI 10.1210/jc.85.11.4258
   Heaney RP, 1999, J AM DIET ASSOC, V99, P1228, DOI 10.1016/S0002-8223(99)00302-8
   Holly JMP, 1999, J ENDOCRINOL, V162, P321, DOI 10.1677/joe.0.1620321
   Holmes MD, 2002, CANCER EPIDEM BIOMAR, V11, P852
   Joint FAO/WHO/UNU Expert Consultation, 1985, EN PROT REQ, V0, P0
   Kaklamani VG, 1999, J CLIN ONCOL, V17, P3291, DOI 10.1200/JCO.1999.17.10.3291
   Karas M, 2000, NUTR CANCER, V36, P101, DOI 10.1207/S15327914NC3601_14
   Kolonel LN, 1996, CANCER CAUSE CONTROL, V7, P83, DOI 10.1007/BF00115640
   Kristal AR, 2000, AM J EPIDEMIOL, V151, P124
   Kucuk O, 2001, CANCER EPIDEM BIOMAR, V10, P861
   Ma J, 1999, J NATL CANCER I, V91, P620, DOI 10.1093/jnci/91.7.620
   Ma J, 2001, J NATL CANCER I, V93, P1330, DOI 10.1093/jnci/93.17.1330
   Ministry of Agriculture and Food, 1993, FOOD PORT SIZ, V0, P0
   Mucci LA, 2001, BJU INT, V87, P814, DOI 10.1046/j.1464-410x.2001.02191.x
   *ROYAL SOC CHEM, 1991, MCCANC WIDD COMP FOO, V0, P0
   Signorello LB, 2000, EUR J CANCER PREV, V9, P173, DOI 10.1097/00008469-200006000-00005
   Stata Corporation, 2001, INT STAT 7 0 WIND, V0, P0
   Stattin P, 2000, J NATL CANCER I, V92, P1910, DOI 10.1093/jnci/92.23.1910
   THISSEN JP, 1994, ENDOCR REV, V15, P80, DOI 10.1210/er.15.1.80
   Willett WC, 1998, NUTRITIONAL EPIDEMIOLOGY: MONOGRAPHS IN EPIDEMIOLOGY AND BIOSTATISTICS, V2nd, P0
   [World Cancer Research Fund American Institute for Cancer Research], 1997, FOOD NUTR PREV CANC, V0, P0
   Wu K, 2002, JNCI-J NATL CANCER I, V94, P437, DOI 10.1093/jnci/94.6.437
   Yu H, 2000, JNCI-J NATL CANCER I, V92, P1472, DOI 10.1093/jnci/92.18.1472
NR 36
TC 113
Z9 122
U1 0
U2 6
PU NATURE PUBLISHING GROUP
PI LONDON
PA MACMILLAN BUILDING, 4 CRINAN ST, LONDON N1 9XW, ENGLAND
SN 0007-0920
EI 
J9 BRIT J CANCER
JI Br. J. Cancer
PD JUN 2
PY 2003
VL 88
IS 11
BP 1682
EP 1686
DI 10.1038/sj.bjc.6600946
PG 5
WC Oncology
SC Oncology
GA 686AV
UT WOS:000183298900005
PM 12771980
DA 2025-02-23
ER

PT J
AU Pfeiffer, R
   McShane, L
   Wargovich, M
   Burt, R
   Kikendall, W
   Lawson, M
   Lanza, E
   Schatzkin, A
AF Pfeiffer, R
   McShane, L
   Wargovich, M
   Burt, R
   Kikendall, W
   Lawson, M
   Lanza, E
   Schatzkin, A
TI The effect of a low-fat, high fiber, fruit and vegetable intervention on rectal mucosal proliferation
SO CANCER
LA English
DT Article
DE rectal mucosal cell proliferation; Polyp Prevention Trial; dietary intervention; adenoma recurrence; intermediate endpoint
ID epithelial-cell proliferation; polyp prevention trial; calcium supplementation; dairy foods; high-risk; adenoma; diet
AB BACKGROUND. Because studies of diet and colorectal carcinoma tend to be large and complex, researchers have long been interested in the investigation of dietary exposures in relation to putative intermediate markers of large bowel malignancy, such as colorectal epithelial cell proliferation. The basic hypothesis underlying these investigations is that specific dietary components may reduce or increase the rate of cell proliferation, which, in turn, may reduce or increase neoplastic changes in the large bowel. METHODS. The authors assessed the effects of a 4-year, low-fat, high-fiber, fruit and vegetable-enriched dietary intervention on colorectal epithelial cell proliferation among 399 participants from the Polyp Prevention Trial, a randomized multicenter trial with adenoma recurrence as the primary endpoint. Rectal biopsies were taken from flat, normal appearing mucosa on patients at baseline, after I year, and after 4 years. Two assays, bromodeoxyuridine (BrdU) and proliferating cell nuclear antigen (PCNA), were used to evaluate two summary measures of proliferation: the labeling index (LI) and the proliferative height (PH). RESULTS. There were no significant differences between changes in LI and PH over the 4-year period for the intervention and control groups. This finding parallels the finding in the larger primary study, in which the dietary intervention did not alter adenoma recurrence rates. CONCLUSIONS. A low-fat, high-fiber, fruit and vegetable-enriched dietary intervention did not alter rectal mucosal cell proliferation rates. Published 2003 by the American Cancer Society.
C1 NCI, Div Canc Epidemiol & Genet, NIH, Bethesda, MD 20892 USA.
   NCI, Div Canc Treatment & Diag, NIH, Bethesda, MD 20892 USA.
   Univ S Carolina, Sch Med, Columbia, SC USA.
   Univ Utah, Huntsman Canc Inst, Salt Lake City, UT USA.
   Walter Reed Army Med Ctr, Dept Med, Washington, DC 20307 USA.
   Kaiser Permanente, Dept Med, Sacramento, CA USA.
   NCI, Canc Res Ctr, NIH, Bethesda, MD 20892 USA.
C3 National Institutes of Health (NIH) - USA; NIH National Cancer Institute (NCI); NIH National Cancer Institute- Division of Cancer Epidemiology & Genetics; National Institutes of Health (NIH) - USA; NIH National Cancer Institute (NCI); NIH Division of Cancer Treatment & Diagnosis; University of South Carolina System; University of South Carolina Columbia; Utah System of Higher Education; University of Utah; Huntsman Cancer Institute; Walter Reed National Military Medical Center; United States Department of Defense; United States Army; Kaiser Permanente; National Institutes of Health (NIH) - USA; NIH National Cancer Institute (NCI)
RP NCI, Div Canc Epidemiol & Genet, NIH, 6120 Execut Blvd,EPS-8030, Bethesda, MD 20892 USA.
EM pfeiffer@mail.nih.gov
CR Alberts DS, 1997, CANCER EPIDEM BIOMAR, V6, P161
   BARON JA, 1995, JNCI-J NATL CANCER I, V87, P1303, DOI 10.1093/jnci/87.17.1303
   Bostick RM, 1997, CANCER EPIDEM BIOMAR, V6, P1011
   BOSTICK RM, 1995, JNCI-J NATL CANCER I, V87, P1307, DOI 10.1093/jnci/87.17.1307
   FROMMEL TO, 1995, J NATL CANCER I, V87, P1781, DOI 10.1093/jnci/87.23.1781
   GREGOIRE RC, 1989, GUT, V30, P376, DOI 10.1136/gut.30.3.376
   Holt PR, 2002, CANCER EPIDEM BIOMAR, V11, P113
   Holt PR, 2001, NUTR CANCER, V41, P150, DOI 10.1207/S15327914NC41-1&2_21
   Holt PR, 1998, JAMA-J AM MED ASSOC, V280, P1074, DOI 10.1001/jama.280.12.1074
   Karagas MR, 1998, CANCER EPIDEM BIOMAR, V7, P757
   Kulldorff M, 2000, J CLIN EPIDEMIOL, V53, P875, DOI 10.1016/S0895-4356(99)00180-8
   Lanza E, 1996, CANCER EPIDEM BIOMAR, V5, P385
   LIANG KY, 1986, BIOMETRIKA, V73, P13, DOI 10.2307/2336267
   LIPKIN M, 1985, NEW ENGL J MED, V313, P1381, DOI 10.1056/NEJM198511283132203
   McShane LM, 1998, CANCER EPIDEM BIOMAR, V7, P605
   OSullivan K R, 1992, EUR J CANCER PREV, V1, P381, DOI 10.1097/00008469-199208000-00007
   Rozen P, 2001, CANCER-AM CANCER SOC, V91, P833
   Sandler RS, 2000, CANCER EPIDEM BIOMAR, V9, P653
   Schatzkin A, 2000, NEW ENGL J MED, V342, P1149, DOI 10.1056/NEJM200004203421601
   Schatzkin A, 1996, CANCER EPIDEM BIOMAR, V5, P375
   STADLER J, 1988, GUT, V29, P1326, DOI 10.1136/gut.29.10.1326
   TERPSTRA OT, 1987, GASTROENTEROLOGY, V92, P704, DOI 10.1016/0016-5085(87)90021-7
   WARGOVICH MJ, 1996, PREVENTION EARLY DET, V0, P89
NR 23
TC 7
Z9 8
U1 0
U2 1
PU WILEY
PI HOBOKEN
PA 111 RIVER ST, HOBOKEN 07030-5774, NJ USA
SN 0008-543X
EI 1097-0142
J9 CANCER-AM CANCER SOC
JI Cancer
PD SEP 15
PY 2003
VL 98
IS 6
BP 1161
EP 1168
DI 10.1002/cncr.11608
PG 8
WC Oncology
SC Oncology
GA 720TV
UT WOS:000185276800007
PM 12973839
DA 2025-02-23
ER

PT J
AU Boysen, G
   Kenney, PMJ
   Upadhyaya, P
   Wang, MY
   Hecht, SS
AF Boysen, G
   Kenney, PMJ
   Upadhyaya, P
   Wang, MY
   Hecht, SS
TI Effects of benzyl isothiocyanate and 2-phenethyl isothiocyanate on benzo[<i>a</i>]pyrene and 4-(methylnitrosamino)-1-(3-pyridyl)-1-butanone metabolism in F-344 rats
SO CARCINOGENESIS
LA English
DT Article
ID dna adduct formation; lung-cancer risk; phenethyl isothiocyanate; chemical carcinogenesis; nitrosamine hemoglobin; globin adducts; dose-response; tumorigenesis; inhibition; polymorphisms
AB A mixture of dietary benzyl isothiocyanate (BITC) and 2-phenethyl isothiocyanate (PEITC) inhibits lung tumorigenesis by a mixture of benzo[a]pyrene (B[a]P) and 4(methylnitrosamino)-1-(3-pyridyl)-1-butanone (NNK) in A/J mice. Previous studies indicated that inhibition of 4-hydroxy-1-(3-pyridyl)-1-butanone (HPB) releasing DNA adducts of NNK by PEITC in the lung was responsible for inhibition of tumorigenicity. We have now extended these investigations to F-344 rats treated with 2 p.p.m. B[a]P in the diet and 2 p.p.m. NNK in the drinking water. The effects of BITC (1 mumol/g diet), PEITC (3 mumol/g diet), and a mixture of BITC plus PEITC (1 and 3 mumol/g diet) on DNA and hemoglobin (Hb) adducts of B[a]P and NNK, and on two urinary metabolites of NNK, were examined. DNA adducts were quantified after 8 and 16 weeks of treatment. Hb adducts were quantified in blood samples withdrawn every 2 weeks. 4-(Methylnitrosamino)-1-(3-pyridyl)-1-butanol (NNAL) and its glucuronide NNAL-Gluc were measured in urine every 4 weeks. PEITC or BITC plus PEITC significantly reduced levels of HPB releasing DNA adducts of NNK in lung at 8 and 16 weeks, but there was no effect of BITC. There were no effects of any of the treatments on levels of HPB releasing DNA adducts of NNK in liver, or on DNA adducts of B[a]P in either lung or liver. PEITC or BITC plus PEITC significantly inhibited the formation of Hb adducts of NNK from 2-12 weeks of treatment while there were no effects on Hb adducts of B[a]P. There was a significant increase in levels of NNAL and NNAL-Gluc in the urine of the rats treated with PEITC or BITC plus PEITC. These results demonstrate that dietary PEITC, or a mixture of BITC plus PEITC, inhibit the formation of HPB releasing adducts of NNK in the rodent lung, leading to inhibition of tumorigenesis.
C1 Univ Minnesota, Ctr Canc, Minneapolis, MN 55455 USA.
C3 University of Minnesota System; University of Minnesota Twin Cities
RP Univ Minnesota, Ctr Canc, Mayo Mail Code 806,420 Delaware St SE, Minneapolis, MN 55455 USA.
EM hecht002@umn.edu
FU NCI NIH HHS [CA-77598, CA-46535] Funding Source: Medline
CR Amin S, 1996, CRIT REV TOXICOL, V26, P139, DOI 10.3109/10408449609017927
   [Anonymous], 1986, IARC MONOGRAPHS ON THE EVALUATION OF THE CARCINOGENIC RISK OF CHEMICALS TO HUMANS, V38, P37
   [Anonymous], 2001, CANCER PREVENTION EARLY DETECTION FACTS FIGURES 2001, V0, P4
   BELINSKY SA, 1990, CANCER RES, V50, P3772
   Blot W, 1996, CANCER EPIDEMIOLOGY AND PREVENTION, V0, P637
   BRUNE H, 1981, J CANCER RES CLIN, V102, P153, DOI 10.1007/BF00410666
   CARMELLA SG, 1995, CANCER EPIDEM BIOMAR, V4, P635
   Chung FL, 1996, CANCER RES, V56, P772
   CIUCANU I, 1984, CARBOHYD RES, V131, P209, DOI 10.1016/0008-6215(84)85242-8
   COOPER CS, 1983, PROG DRUG METAB, V7, P295
   Felicia ND, 2000, ARCH BIOCHEM BIOPHYS, V384, P418, DOI 10.1006/abbi.2000.2128
   Fenwick GR, 1989, TOXICANTS PLANT ORIG, V2, P2
   Ferlay J, 2001, GLOBOCAN 2000, V0, P0
   FOILES PG, 1991, CHEM RES TOXICOL, V4, P364, DOI 10.1021/tx00021a017
   Gopalakrishnan R, 1999, CARCINOGENESIS, V20, P885, DOI 10.1093/carcin/20.5.885
   GUO ZY, 1992, CARCINOGENESIS, V13, P2205, DOI 10.1093/carcin/13.12.2205
   Hecht SS, 2000, DRUG METAB REV, V32, P395, DOI 10.1081/DMR-100102342
   Hecht SS, 1998, CHEM RES TOXICOL, V11, P559, DOI 10.1021/tx980005y
   HECHT SS, 1980, CANCER RES, V40, P4144
   HECHT SS, 1983, CARCINOGENESIS, V4, P305, DOI 10.1093/carcin/4.3.305
   Hecht SS, 2000, CANCER LETT, V150, P49, DOI 10.1016/S0304-3835(99)00373-0
   Hecht SS, 1999, JNCI-J NATL CANCER I, V91, P1194, DOI 10.1093/jnci/91.14.1194
   Hecht SS, 2002, CANCER LETT, V187, P87, DOI 10.1016/S0304-3835(02)00410-X
   HECHT SS, 1994, METHOD ENZYMOL, V231, P657
   Hecht SS, 1996, CANCER EPIDEM BIOMAR, V5, P645
   Institute of Laboratory Animal Resources Commission on Life Sciences National Research Council, 1996, GUID CAR US LAB AN, V0, P0
   Lin HJ, 1998, CANCER EPIDEM BIOMAR, V7, P647
   LIN JM, 1993, CANCER LETT, V74, P151, DOI 10.1016/0304-3835(93)90237-4
   LIN JM, 1993, J LABELLED COMPD RAD, V33, P285, DOI 10.1002/jlcr.2580330406
   London SJ, 2000, LANCET, V356, P724, DOI 10.1016/S0140-6736(00)02631-3
   Melikian AA, 1997, CANCER EPIDEM BIOMAR, V6, P833
   Melikian AA, 1996, CHEM RES TOXICOL, V9, P508, DOI 10.1021/tx950165z
   MEYER DJ, 1995, BIOCHEM J, V306, P565, DOI 10.1042/bj3060565
   MORSE MA, 1990, CANCER LETT, V49, P225, DOI 10.1016/0304-3835(90)90163-R
   MORSE MA, 1989, CANCER RES, V49, P549
   MURPHY SE, 1990, CANCER RES, V50, P5446
   Nishikawa A, 1996, CARCINOGENESIS, V17, P1381, DOI 10.1093/carcin/17.6.1381
   PETERSON LA, 1991, CARCINOGENESIS, V12, P2069, DOI 10.1093/carcin/12.11.2069
   RIVENSON A, 1988, CANCER RES, V48, P6912
   Schneider T, 1999, CHEM-BIOL INTERACT, V118, P247, DOI 10.1016/S0009-2797(99)00083-6
   Smith T J, 2000, DRUG METABOL DRUG INTERACT, V17, P23
   Spitz MR, 2000, CANCER EPIDEM BIOMAR, V9, P1017
   Staretz ME, 1997, CARCINOGENESIS, V18, P1715, DOI 10.1093/carcin/18.9.1715
   Staretz ME, 1997, CANCER RES, V57, P259
   Sticha KRK, 2002, CARCINOGENESIS, V23, P1433, DOI 10.1093/carcin/23.9.1433
   Sticha KRK, 2000, CARCINOGENESIS, V21, P1711, DOI 10.1093/carcin/21.9.1711
   Stoner GD, 1998, CARCINOGENESIS, V19, P2139, DOI 10.1093/carcin/19.12.2139
   WATTENBERG LW, 1977, JNCI-J NATL CANCER I, V58, P395, DOI 10.1093/jnci/58.2.395
   WATTENBERG LW, 1987, CARCINOGENESIS, V8, P1971, DOI 10.1093/carcin/8.12.1971
   Wu Z, 2002, CARCINOGENESIS, V23, P171, DOI 10.1093/carcin/23.1.171
   ZHANG YS, 1994, P NATL ACAD SCI USA, V91, P3147, DOI 10.1073/pnas.91.8.3147
   Zhao B, 2001, CANCER EPIDEM BIOMAR, V10, P1063
NR 52
TC 40
Z9 49
U1 0
U2 3
PU OXFORD UNIV PRESS
PI OXFORD
PA GREAT CLARENDON ST, OXFORD OX2 6DP, ENGLAND
SN 0143-3334
EI 1460-2180
J9 CARCINOGENESIS
JI Carcinogenesis
PD MAR 15
PY 2003
VL 24
IS 3
BP 517
EP 525
DI 10.1093/carcin/24.3.517
PG 9
WC Oncology
SC Oncology
GA 666AV
UT WOS:000182154200022
PM 12663513
DA 2025-02-23
ER

PT J
AU Fowke, JH
   Chung, FL
   Jin, F
   Qi, D
   Cai, QY
   Conaway, C
   Cheng, JR
   Shu, XO
   Gao, YT
   Zheng, W
AF Fowke, JH
   Chung, FL
   Jin, F
   Qi, D
   Cai, QY
   Conaway, C
   Cheng, JR
   Shu, XO
   Gao, YT
   Zheng, W
TI Urinary isothiocyanate levels, brassica, and human breast cancer
SO CANCER RESEARCH
LA English
DT Article
ID cell-cycle arrest; glucosinolate breakdown products; acetyl-l-cysteine; dietary isothiocyanates; colon-cancer; 3,3'-diindolylmethane dim; cruciferous vegetables; mammary carcinogenesis; benzyl isothiocyanate; induce apoptosis
AB Brassica vegetable consumption (e.g., Chinese cabbage) provides isothiocyanates (ITC) and other glucosinolate derivatives capable of inducing Phase II enzymes [e.g., glutathione S-transferases (GSTM1, GSTT1, and GSTP1) and NADPH quinine oxidoreductase] and apoptosis, altering steroid hormone metabolism, regulating estrogen receptor response, and stabilizing cellular proliferation. Asian populations consuming large amounts of Brassica have a lower breast cancer incidence compared with Western populations; however, the association between Brassica consumption and breast cancer risk is uncertain. It is difficult to estimate glucosinolate exposure and degradation in humans, possibly limiting epidemiological investigations of Brassica and cancer associations. We conducted a case control investigation of breast cancer in Shanghai, China, using urinary ITC levels as a biological measure of glucosinolate intake and degradation in populations with habitual Brassica intake. A representative subgroup of 337 cases providing presurgery, fasting, and first-morning urine specimens was one-to-one matched (age, menopausal status, date of urine collection, and day of laboratory assay) to population controls. Urinary ITC levels were inversely associated with breast cancer [odds ratio (OR)(Quartile 1)=1 (ref); ORQ2=0.9, 95% confidence interval (0.6, 1.4); ORQ3=0.7, (0.5, 1.1); ORQ4=0.5, (0.3, 0.8), adjusted for age, menopausal status, soy protein, fibroadenoma history, family breast cancer, physical activity, waist-to-hip ratio, body mass index, age at menarche, and parity in conditional logistic model]. This protective association persisted within post and premenopausal women. In contrast, total Brassica intake estimated from a food frequency questionnaire was not associated with breast cancer. Trends in the association between urinary ITC and breast cancer were more consistent with homozygous deletion of GSTM1 or GSTT1, the AA genotype of GSTP1 (A313G), or with the C allele of NADPH quinine oxidoreductase (C609T), although interactions were not statistically significant. In conclusion, greater Brassica vegetable consumption, as measured by the urinary ITC biomarker, was associated with significantly reduced breast cancer risk among Chinese women.
C1 Vanderbilt Univ, Med Ctr, Vanderbilt Ingram Canc Ctr, Nashville, TN 37232 USA.
   Amer Hlth Fdn, Naylor Dana Inst Dis Prevent, Ctr Canc, Valhalla, NY 10595 USA.
   Shanghai Canc Ctr, Shanghai 200032, Peoples R China.
C3 Vanderbilt University; American Health Foundation
RP Vanderbilt Univ, Med Ctr, Vanderbilt Ingram Canc Ctr, 6610 MCE, Nashville, TN 37232 USA.
EM jay.fowke@vanderbilt.edu
FU NCI NIH HHS [P30 CA068485, R01CA64277, R01 CA064277, R03CA89845, P30 CA68485] Funding Source: Medline
CR *AM I CANC RES, 1997, WORLD CANC RES FUND, V0, P0
   Arand M, 1996, ANAL BIOCHEM, V236, P184, DOI 10.1006/abio.1996.0153
   BAILEY GS, 1987, JNCI-J NATL CANCER I, V78, P931
   Bell MC, 2000, GYNECOL ONCOL, V78, P123, DOI 10.1006/gyno.2000.5847
   BETZ J, 1993, FASEB J, V7, P0
   BIBLE BB, 1980, J AM SOC HORTIC SCI, V105, P88
   BOGAARDS JJP, 1994, CARCINOGENESIS, V15, P1073, DOI 10.1093/carcin/15.5.1073
   BRADFIELD CA, 1987, J AGR FOOD CHEM, V35, P46, DOI 10.1021/jf00073a010
   BRADLOW HL, 1994, CANCER EPIDEM BIOMAR, V3, P591
   BRADLOW HL, 1991, CARCINOGENESIS, V12, P1571, DOI 10.1093/carcin/12.9.1571
   BRESNICK E, 1990, CARCINOGENESIS, V11, P1159, DOI 10.1093/carcin/11.7.1159
   Cavalieri EL, 1997, P NATL ACAD SCI USA, V94, P10937, DOI 10.1073/pnas.94.20.10937
   Cavalieri EL, 2002, CARCINOGENESIS, V23, P329, DOI 10.1093/carcin/23.2.329
   *CHIN AC MED SCI F, 1991, CHIN AC MED SCI FOOD, V0, P0
   Chinni SR, 2002, CLIN CANCER RES, V8, P1228
   Chung FL, 1998, CANCER EPIDEM BIOMAR, V7, P103
   Chung FL, 1997, J CELL BIOCHEM, V0, P76
   Conaway CC, 2002, CURR DRUG METAB, V3, P233, DOI 10.2174/1389200023337496
   Conaway CC, 2000, NUTR CANCER, V38, P168, DOI 10.1207/S15327914NC382_5
   Cover CM, 1998, J BIOL CHEM, V273, P3838, DOI 10.1074/jbc.273.7.3838
   Cram EJ, 2001, J BIOL CHEM, V276, P22332, DOI 10.1074/jbc.M010539200
   Dashwood RH, 1998, CHEM-BIOL INTERACT, V110, P1, DOI 10.1016/S0009-2797(97)00115-4
   Dunning AM, 1999, CANCER EPIDEM BIOMAR, V8, P843
   Fahey JW, 2001, PHYTOCHEMISTRY, V56, P5, DOI 10.1016/S0031-9422(00)00316-2
   Fares FA, 1998, ADV EXP MED BIOL, V451, P153
   Fimognari C, 2002, CARCINOGENESIS, V23, P581, DOI 10.1093/carcin/23.4.581
   Fowke JH, 2000, CANCER EPIDEM BIOMAR, V9, P773
   Franceschi S, 1998, EPIDEMIOLOGY, V9, P338, DOI 10.1097/00001648-199805000-00020
   Gamet-Payrastre L, 2000, CANCER RES, V60, P1426
   Ge XK, 1996, BIOCHEM BIOPH RES CO, V228, P153, DOI 10.1006/bbrc.1996.1631
   Ge XK, 1999, ANTICANCER RES, V19, P3199
   GRAHAM S, 1982, AM J EPIDEMIOL, V116, P68, DOI 10.1093/oxfordjournals.aje.a113403
   GRUBBS CJ, 1995, ANTICANCER RES, V15, P709
   Hirose M, 1998, INT J CANCER, V77, P773, DOI 10.1002/(SICI)1097-0215(19980831)77:5<773::AID-IJC17>3.0.CO;2-2
   Hong C, 2002, BIOCHEM PHARMACOL, V63, P1085, DOI 10.1016/S0006-2952(02)00856-0
   Hong CB, 2002, CARCINOGENESIS, V23, P1297, DOI 10.1093/carcin/23.8.1297
   Howard LA, 1997, J FOOD SCI, V62, P1098, DOI 10.1111/j.1365-2621.1997.tb12221.x
   Hu X, 1998, CANCER RES, V58, P5340
   Huang CS, 1998, CANCER RES, V58, P4102
   Jiao D, 1996, CHEM RES TOXICOL, V9, P932, DOI 10.1021/tx9502094
   KAAKS R, 1994, STAT MED, V13, P127, DOI 10.1002/sim.4780130204
   Katdare M, 1998, ONCOL REP, V5, P311
   KATSOUYANNI K, 1986, INT J CANCER, V38, P815, DOI 10.1002/ijc.2910380606
   Ketterer B, 1998, CANCER EPIDEM BIOMAR, V7, P645
   Kim DJ, 1997, CARCINOGENESIS, V18, P377, DOI 10.1093/carcin/18.2.377
   Kirlin WG, 1999, J NUTR, V129, P1827, DOI 10.1093/jn/129.10.1827
   KOHLMEIER L, 1995, AM J CLIN NUTR, V61, P702S, DOI 10.1093/ajcn/61.3.702S
   Kristal AR, 2002, NUTR CANCER, V42, P1, DOI 10.1207/S15327914NC421_1
   Kubena KS, 2000, J AM DIET ASSOC, V100, P775, DOI 10.1016/S0002-8223(00)00226-1
   Lampe JW, 2000, CANCER EPIDEM BIOMAR, V9, P787
   Leong HY, 2001, CARCINOGENESIS, V22, P1809, DOI 10.1093/carcin/22.11.1809
   LEVI F, 1993, NUTR CANCER, V19, P327, DOI 10.1080/01635589309514263
   Lin HJ, 1998, CANCER EPIDEM BIOMAR, V7, P647
   London SJ, 2000, LANCET, V356, P724, DOI 10.1016/S0140-6736(00)02631-3
   Lubet RA, 1997, INT J CANCER, V72, P95, DOI 10.1002/(SICI)1097-0215(19970703)72:1<95::AID-IJC14>3.3.CO;2-F
   MCKAY JA, 1995, FEBS LETT, V374, P270, DOI 10.1016/0014-5793(95)01126-Y
   Meng QH, 2000, J NUTR, V130, P2927, DOI 10.1093/jn/130.12.2927
   Michaud DS, 1999, JNCI-J NATL CANCER I, V91, P605, DOI 10.1093/jnci/91.7.605
   Montano MM, 1997, P NATL ACAD SCI USA, V94, P2581, DOI 10.1073/pnas.94.6.2581
   Moran JL, 1999, P NATL ACAD SCI USA, V96, P8150, DOI 10.1073/pnas.96.14.8150
   Nakagawa H, 2001, CARCINOGENESIS, V22, P891, DOI 10.1093/carcin/22.6.891
   Nho CW, 2001, TOXICOL APPL PHARM, V174, P146, DOI 10.1006/taap.2001.9207
   Nugon-Baudon L, 1998, BRIT J NUTR, V80, P231, DOI 10.1017/S0007114598001275
   PROCHASKA HJ, 1992, P NATL ACAD SCI USA, V89, P2394, DOI 10.1073/pnas.89.6.2394
   Riby JE, 2000, BIOCHEMISTRY-US, V39, P910, DOI 10.1021/bi9919706
   Riby JE, 2000, BIOCHEM PHARMACOL, V60, P167, DOI 10.1016/S0006-2952(00)00307-5
   Samaha HS, 1997, CANCER RES, V57, P1301
   Seow A, 2002, CARCINOGENESIS, V23, P2055, DOI 10.1093/carcin/23.12.2055
   Seow A, 1998, CANCER EPIDEM BIOMAR, V7, P775
   Shapiro TA, 1998, CANCER EPIDEM BIOMAR, V7, P1091
   SLOMINSKI BA, 1989, J AGR FOOD CHEM, V37, P1297, DOI 10.1021/jf00089a020
   Smith-Warner SA, 2001, JAMA-J AM MED ASSOC, V285, P769, DOI 10.1001/jama.285.6.769
   Smith-Warner SA, 2001, JAMA-J AM MED ASSOC, V285, P2977
   STOEWSAND GS, 1988, CANCER LETT, V39, P199, DOI 10.1016/0304-3835(88)90105-X
   Talalay P, 1995, TOXICOL LETT, V82-3, P173, DOI 10.1016/0378-4274(95)03553-2
   Terry P, 2001, JAMA-J AM MED ASSOC, V285, P2975, DOI 10.1001/jama.285.23.2975
   Thompson P A, 2000, J NATL CANCER INST MONOGR, V0, P125
   WATTENBERG LW, 1981, CANCER RES, V41, P2991
   XIAO OS, 1993, AM J EPIDEMIOL, V137, P155, DOI 10.1093/oxfordjournals.aje.a116655
   Yu R, 1998, CANCER RES, V58, P402
   Zhang SM, 1999, JNCI-J NATL CANCER I, V91, P547, DOI 10.1093/jnci/91.6.547
   Zhang YS, 1996, ANAL BIOCHEM, V239, P160, DOI 10.1006/abio.1996.0311
   ZHAO M, 2003, CANCER EPIDEM BIOMAR, V10, P1301
   Zheng W, 2000, CANCER EPIDEM BIOMAR, V9, P147
   ZIMNIAK P, 1994, EUR J BIOCHEM, V224, P893, DOI 10.1111/j.1432-1033.1994.00893.x
NR 86
TC 192
Z9 228
U1 0
U2 18
PU AMER ASSOC CANCER RESEARCH
PI PHILADELPHIA
PA 615 CHESTNUT ST, 17TH FLOOR, PHILADELPHIA, PA 19106-4404 USA
SN 0008-5472
EI 1538-7445
J9 CANCER RES
JI Cancer Res.
PD JUL 15
PY 2003
VL 63
IS 14
BP 3980
EP 3986
DI 
PG 7
WC Oncology
SC Oncology
GA 705DE
UT WOS:000184379800024
PM 12873994
DA 2025-02-23
ER

PT J
AU Busstra, MC
   Siezen, CLE
   Grubben, MJAL
   van Kranen, HJ
   Nagengast, FM
   van't Veer, P
AF Busstra, MC
   Siezen, CLE
   Grubben, MJAL
   van Kranen, HJ
   Nagengast, FM
   van't Veer, P
TI Tissue levels of fish fatty acids and risk of colorectal adenomas: a case-control study (Netherlands)
SO CANCER CAUSES & CONTROL
LA English
DT Article
DE case-control study; colorectal adenomas; cyclooxygenase-2; fish fatty acids
ID rectal cell-proliferation; adipose-tissue; colon-cancer; docosahexaenoic acid; animal products; apc(min/+) mice; united-states; dietary n-3; min mouse; oil
AB Epidemiological and animal studies have suggested that a high ratio of n-3 fish fatty acids to arachidonic acid (AA), might protect against colorectal carcinogenesis. Competition of n-3 and n-6 fatty acids, especially AA, for the enzyme cyclooxygenase-2 may be responsible for this effect. To examine the relation between fish intake and colorectal adenomas, data from a Dutch case-control study were analysed. All 52 cases and 57 controls filled out a food questionnaire, underwent a full colonic examination and have had a fat biopsy from the buttock. Intake of fish and fish fatty acids was inversely associated with colorectal adenomas although not statistically significant. For the ratio of fish fatty acids to AA, the ORs in the second and third tertile were 1.2 and 0.8 (p-trend = 0.78). Tissue levels of fish fatty acids were inversely associated and tissue levels of AA were positively associated with adenomas, although not statistically significant. However, the OR for the ratio of fish fatty acids to AA was 0.2 in the second and third tertile (p-trend = 0.002). In line with the hypothesis, a high ratio of fish fatty acids to AA in adipose tissue was associated with a lower risk of colorectal adenomas.
C1 Univ Wageningen & Res Ctr, Div Human Nutr & Epidemiol, NL-6700 EV Wageningen, Netherlands.
   Natl Inst Publ Hlth & Environm, RIVM, NL-3720 BA Bilthoven, Netherlands.
   Leiden Univ, Med Ctr, Dept Human Genet, Leiden, Netherlands.
   Radboud Univ Nijmegen Med Ctr, Dept Gastroenterol, Nijmegen, Netherlands.
C3 Wageningen University & Research; Netherlands National Institute for Public Health & the Environment; Leiden University; Leiden University Medical Center (LUMC); Leiden University - Excl LUMC; Radboud University Nijmegen
RP Univ Wageningen & Res Ctr, Div Human Nutr & Epidemiol, POB 8129,Bldg 309 Agrotechnion,Rm 3005, NL-6700 EV Wageningen, Netherlands.
EM pieter.vantveer@wur.nl
CR ANTI M, 1994, GASTROENTEROLOGY, V107, P1709, DOI 10.1016/0016-5085(94)90811-7
   Badawi AF, 1998, CARCINOGENESIS, V19, P905, DOI 10.1093/carcin/19.5.905
   BARTRAM HP, 1993, GASTROENTEROLOGY, V105, P1317, DOI 10.1016/0016-5085(93)90135-Y
   Baylin A, 2002, AM J CLIN NUTR, V76, P750, DOI 10.1093/ajcn/76.4.750
   BENITO E, 1993, INT J CANCER, V55, P213, DOI 10.1002/ijc.2910550208
   BEYNEN AC, 1985, AM J CLIN NUTR, V42, P317, DOI 10.1093/ajcn/42.2.317
   BLOT WJ, 1975, JNCI-J NATL CANCER I, V55, P547, DOI 10.1093/jnci/55.3.547
   BOSTICK RM, 1994, CANCER CAUSE CONTROL, V5, P38, DOI 10.1007/BF01830725
   Boutron-Ruault MC, 1999, EUR J CANCER PREV, V8, P229, DOI 10.1097/00008469-199906000-00011
   Caygill CPJ, 1996, BRIT J CANCER, V74, P159, DOI 10.1038/bjc.1996.332
   Chang WCL, 1998, J NUTR, V128, P491, DOI 10.1093/jn/128.3.491
   CHEN YQ, 1992, CANCER METAST REV, V11, P389, DOI 10.1007/BF01307189
   Fernandez E, 1999, AM J CLIN NUTR, V70, P85
   Franceschi S, 1997, INT J CANCER, V72, P56, DOI 10.1002/(SICI)1097-0215(19970703)72:1<56::AID-IJC8>3.0.CO;2-3
   GIOVANNUCCI E, 1992, JNCI-J NATL CANCER I, V84, P91, DOI 10.1093/jnci/84.2.91
   He TC, 1999, CELL, V99, P335, DOI 10.1016/S0092-8674(00)81664-5
   Hong KH, 2001, P NATL ACAD SCI USA, V98, P3935, DOI 10.1073/pnas.051635898
   HUNTER DJ, 1992, AM J EPIDEMIOL, V135, P418, DOI 10.1093/oxfordjournals.aje.a116302
   ISCOVICH JM, 1992, INT J CANCER, V51, P851, DOI 10.1002/ijc.2910510603
   Jacoby RF, 1996, CANCER RES, V56, P710
   James MJ, 2000, AM J CLIN NUTR, V71, P343S, DOI 10.1093/ajcn/71.1.343s
   KAMPMAN E, 1995, CANCER CAUSE CONTROL, V6, P225, DOI 10.1007/BF00051794
   Kampman E, 2000, CARCINOGENESIS, V21, P307, DOI 10.1093/carcin/21.2.307
   KATO I, 1990, JPN J CANCER RES, V81, P1101, DOI 10.1111/j.1349-7006.1990.tb02520.x
   Kramer HJ, 1996, BIOCHEM PHARMACOL, V52, P1211, DOI 10.1016/0006-2952(96)00473-X
   Kutchera W, 1996, P NATL ACAD SCI USA, V93, P4816, DOI 10.1073/pnas.93.10.4816
   LEAF DA, 1995, AM J CLIN NUTR, V62, P68, DOI 10.1093/ajcn/62.1.68
   MARCKMANN P, 1995, AM J CLIN NUTR, V62, P956, DOI 10.1093/ajcn/62.5.956
   METCALFE LD, 1966, ANAL CHEM, V38, P514, DOI 10.1021/ac60235a044
   Ocke MC, 1997, INT J EPIDEMIOL, V26, PS37, DOI 10.1093/ije/26.suppl_1.S37
   Ocke MC, 1997, INT J EPIDEMIOL, V26, PS49, DOI 10.1093/ije/26.suppl_1.S49
   Oshima M, 1996, CELL, V87, P803, DOI 10.1016/S0092-8674(00)81988-1
   Paulsen JE, 1997, CARCINOGENESIS, V18, P1905, DOI 10.1093/carcin/18.10.1905
   Petrik MBH, 2000, J NUTR, V130, P1153, DOI 10.1093/jn/130.5.1153
   Petrik MBH, 2000, J NUTR, V130, P2434, DOI 10.1093/jn/130.10.2434
   Prescott SM, 2000, BBA-REV CANCER, V1470, PM69, DOI 10.1016/S0304-419X(00)00006-8
   Rao CV, 2001, CANCER RES, V61, P1927
   Rose DP, 1999, PHARMACOL THERAPEUT, V83, P217, DOI 10.1016/S0163-7258(99)00026-1
   Schloss I, 1997, S AFR MED J, V87, P152
   Singh J, 1998, CARCINOGENESIS, V19, P985, DOI 10.1093/carcin/19.6.985
   Sinicrope FA, 1999, GASTROENTEROLOGY, V117, P350, DOI 10.1053/gast.1999.0029900350
   Takahashi M, 1997, CARCINOGENESIS, V18, P1337, DOI 10.1093/carcin/18.7.1337
   Terry P, 2001, CANCER EPIDEM BIOMAR, V10, P913
   TJONNELAND A, 1993, AM J CLIN NUTR, V57, P629, DOI 10.1093/ajcn/57.5.629
   Voskuil DW, 2002, EUR J CANCER, V38, P2300, DOI 10.1016/S0959-8049(02)00455-0
   [World Cancer Research Fund American Institute for Cancer Research], 1997, FOOD NUTR PREV CANC, V0, P0
   Zock PL, 1998, AM J CLIN NUTR, V68, P142, DOI 10.1093/ajcn/68.1.142
NR 47
TC 37
Z9 39
U1 0
U2 2
PU SPRINGER
PI DORDRECHT
PA VAN GODEWIJCKSTRAAT 30, 3311 GZ DORDRECHT, NETHERLANDS
SN 0957-5243
EI 1573-7225
J9 CANCER CAUSE CONTROL
JI Cancer Causes Control
PD APR 15
PY 2003
VL 14
IS 3
BP 269
EP 276
DI 10.1023/A:1023650201730
PG 8
WC Oncology; Public, Environmental & Occupational Health
SC Oncology; Public, Environmental & Occupational Health
GA 673LY
UT WOS:000182583500007
PM 12814206
DA 2025-02-23
ER

PT J
AU Kuno, T
   Hirose, Y
   Yamada, Y
   Yoshida, K
   Qiao, Z
   Katayama, M
   Sakata, K
   Hara, A
   Sugie, S
   Mori, H
AF Kuno, T
   Hirose, Y
   Yamada, Y
   Yoshida, K
   Qiao, Z
   Katayama, M
   Sakata, K
   Hara, A
   Sugie, S
   Mori, H
TI Promoting effects of high-fat corn oil and high-fat mixed lipid diets on 7,12-dimethylbenz[a]anthracene-induced mammary tumorigenesis in F344 rats
SO ONCOLOGY REPORTS
LA English
DT Article
DE DMBA-induced rat mammary tumor; saturated fatty acid; polyunsaturated fatty acid; BrdU labeling index
ID sprague-dawley rats; epithelial-cells; cyclooxygenase-2 inhibitor; breast-cancer; carcinogenesis; modulation; expression; tumors; acids; risk
AB Epidemiological studies and laboratory animal model assays suggest that a-high intake of dietary fat promotes mammary carcinogenesis as well as colon tumorigenesis. Fat intake in the United States traditionally includes high amounts (30% of total caloric intake) of saturated fatty acids (SFAs) compared to polyunsaturated fatty acids (PUFAs). A recent study suggested that a high-fat mixed-lipid diet (HFML), which simulates the mixed-lipid and high SFAs composition of the average American diet, strongly promotes rat colon carcinogenesis, even when compared to another high-fat diet containing PUFA-rich corn oil. On the other hand, some reports suggest that a high-fat diet rich in n-6 PUFAs promotes mammary carcinogenesis more strongly than a high-fat diet rich in SFAs. Therefore, the present study was designed to compare the effects of HFML, high-fat corn oil diet (HFCO) that is rich in n-6 PUFAs, and a low-fat corn oil diet (LFCO) on 7,12-dimethylbenz[a]anthracene (DMBA)-induced mammary carcinogenesis in female F344 rats. At 7 weeks of age, female F344 rats intended for carcinogen treatment received a gavage of DMBA at a dose level of 65 mg/kg of body weight. Beginning I week after carcinogen treatment, groups of rats were then maintained on experimental diets containing LFCO, HFCO or HFML. All rats were evaluated weekly by palpation of mammary tumors and sacrificed 20 weeks after the DMBA treatment. Palpable tumors of mammary glands were detected at the 8, 11, and 19 weeks in the HFCO, HFML and LFCO groups, respectively. Histopathological observation revealed that the incidence and number of mammary tumors in the HFCO group were significantly higher than in the LFCO group. Rats on the HFML diet tended towards a higher incidence and number of mammary tumors compared with the LFCO group, although the correlation was not statistically significant. These results suggest that, for this animal model, both the HFCO and HFML diets promote DMBA-induced mammary carcinogcnesis when compared to the LFCO diet, and that the HFCO diet is more tumor-promotional than the HFML diet.
C1 Gifu Univ, Sch Med, Dept Pathol, Gifu 5008705, Japan.
C3 Gifu University
RP Gifu Univ, Sch Med, Dept Pathol, 40 Tsukasa Machi, Gifu 5008705, Japan.
EM tkuno@cc.gifu-u.ac.jp
CR Badawi AF, 1998, CARCINOGENESIS, V19, P905, DOI 10.1093/carcin/19.5.905
   BRADEN LM, 1986, LIPIDS, V21, P285, DOI 10.1007/BF02536414
   BUELL P, 1973, J NATL CANCER I, V51, P1479, DOI 10.1093/jnci/51.5.1479
   CARROLL K K, 1984, NUTRITION AND CANCER, V6, P254, DOI 10.1080/01635588509513831
   CARROLL KK, 1971, LIPIDS, V6, P415, DOI 10.1007/BF02531379
   CARROLL KK, 1991, AM J CLIN NUTR, V53, PS1064, DOI 10.1093/ajcn/53.4.1064S
   CARROLL KK, 1979, LIPIDS, V14, P155, DOI 10.1007/BF02533866
   CHAN PC, 1975, CANCER RES, V35, P3384
   CHAN PC, 1981, CANCER RES, V41, P164
   COHEN LA, 1991, JNCI-J NATL CANCER I, V83, P496, DOI 10.1093/jnci/83.7.496
   COHEN LA, 1984, CANCER RES, V44, P5023
   Fay MP, 1997, CANCER RES, V57, P3979
   Hamid R, 1999, INT J ONCOL, V14, P523
   HOPKINS GJ, 1979, JNCI-J NATL CANCER I, V62, P1009
   HOPKINS GJ, 1981, JNCI-J NATL CANCER I, V66, P517
   HOPKINS GJ, 1978, JNCI-J NATL CANCER I, V60, P849, DOI 10.1093/jnci/60.4.849
   HOPKINS GJ, 1976, LIPIDS, V11, P328, DOI 10.1007/BF02544062
   HOWE GR, 1990, JNCI-J NATL CANCER I, V82, P561, DOI 10.1093/jnci/82.7.561
   Hwang D, 1998, J NATL CANCER I, V90, P455, DOI 10.1093/jnci/90.6.455
   ISAACS JT, 1986, CANCER RES, V46, P3958
   KRITCHEVSKY D, 1990, CANCER-AM CANCER SOC, V66, P1321, DOI 10.1002/1097-0142(19900915)66:14+<1321::AID-CNCR2820661404>3.0.CO;2-6
   Matsunaga K, 1998, JPN J CANCER RES, V89, P496, DOI 10.1111/j.1349-7006.1998.tb03289.x
   MILLER AB, 1983, INT J CANCER, V32, P155, DOI 10.1002/ijc.2910320204
   MOORE CJ, 1988, CARCINOGENESIS, V9, P2099, DOI 10.1093/carcin/9.11.2099
   Nakatsugi S, 2000, JPN J CANCER RES, V91, P886, DOI 10.1111/j.1349-7006.2000.tb01030.x
   PRENTICE RL, 1988, JNCI-J NATL CANCER I, V80, P802, DOI 10.1093/jnci/80.11.802
   Rao CV, 2001, CANCER RES, V61, P1927
   REDDY BS, 1988, CANCER RES, V48, P6642
   Robertson FM, 1998, CANCER LETT, V122, P165, DOI 10.1016/S0304-3835(97)00387-X
   Shilkaitis A, 2000, CARCINOGENESIS, V21, P227, DOI 10.1093/carcin/21.2.227
   WILLETT WC, 1987, NEW ENGL J MED, V316, P22, DOI 10.1056/NEJM198701013160105
   Yang K, 1996, CANCER RES, V56, P4644
NR 32
TC 4
Z9 7
U1 0
U2 0
PU SPANDIDOS PUBL LTD
PI ATHENS
PA POB 18179, ATHENS, 116 10, GREECE
SN 1021-335X
EI 1791-2431
J9 ONCOL REP
JI Oncol. Rep.
PD MAY-JUN 15
PY 2003
VL 10
IS 3
BP 699
EP 703
DI 
PG 5
WC Oncology
SC Oncology
GA 668AH
UT WOS:000182267600030
PM 12684646
DA 2025-02-23
ER

PT J
AU Mao, Y
   Pan, SY
   Wen, SW
   Johnson, KC
AF Mao, Y
   Pan, SY
   Wen, SW
   Johnson, KC
TI Physical inactivity, energy intake, obesity and the risk of rectal cancer in Canada
SO INTERNATIONAL JOURNAL OF CANCER
LA English
DT Article
DE rectal cancer; recreational physical activity; energy intake; body mass index; obesity; case-control study
ID colorectal adenomatous polyps; growth-factor (igf)-i; insulin-resistance; binding protein-3; colon-cancer; dietary-fat; body-weight; factor-i; women; men
AB We conducted a population-based case-control study of 1,447 incident rectal cancer cases and 3,106 population con' trols aged 20-76 years to assess the effect of recreational physical activity, energy intake and obesity on rectal cancer risk in 7 of 10 Canadian provinces in 1994-97. After adjustment for the effect of various potential confounding factors, total recreational physical activity in the highest quartile was associated with an odds ratio (OR) for rectal cancer risk of 0.88 (95% confidence interval [CI] = 0.64-1.20) in women and 1.15 (95% Cl = 0.88-1.49) in men. Women and men in the highest quartile of caloric intake (> = 56,741 and > = 63,143 kJ/week had ORs of 1.50 (95% Cl = 1.00-2.25) and 1.61 (95% Cl = 1.13-2.28), respectively. Total dietary fat intake was not associated with a risk of rectal cancer after adjustment for caloric intake. Obesity BMI > = 30 kg/m(2)) was associated with an OR of 1.44 (95% Cl = 1.06-1.95) for women and 1.78 (95% Cl = 1.36-2.34) for men. Men and women with lifetime maximum body mass index (BMI) > 30 kg/m(2) had respective ORs of 1.70 (95% Cl = 1.30-2.23) and 1.26 (95% Cl = 0.96-1.66). The greatest increase in rectal cancer risk was observed in men and women with simultaneous high energy intake, high BMI and low physical activity. Our study provides evidence that physical inactivity, high energy intake and obesity are associated with the risk of rectal cancer, and there is a probable synergic effect among the 3 risk factors. (C) 2003 Wiley-Liss, Inc.
C1 Hlth Canada, Surveillance & Risk Assessment Div, Populat & Publ Hlth Branch, Ctr Chron Dis Prevent & Control, Ottawa, ON K1A 0L2, Canada.
   Univ Ottawa, Dept Obstet & Gynecol, Fac Med, Ottawa, ON, Canada.
   Univ Ottawa, Fac Med, Clin Epidemiol Program, Ottawa, ON, Canada.
C3 Health Canada; University of Ottawa; University of Ottawa; Ottawa Hospital Research Institute
RP Mao, Y (corresponding author), Hlth Canada, Surveillance & Risk Assessment Div, Populat & Publ Hlth Branch, Ctr Chron Dis Prevent & Control, Tunneys Pasture,Locator 0601C1, Ottawa, ON K1A 0L2, Canada.
CR Abate N, 1996, DIABETES CARE, V19, P292, DOI 10.2337/diacare.19.3.292
   AINSWORTH BE, 1993, MED SCI SPORT EXER, V25, P71, DOI 10.1249/00005768-199301000-00011
   ANSHEL MH, 1991, DICT SPORTS EXECRISE, V0, P94
   BJORNTORP P, 1990, ARTERIOSCLEROSIS, V10, P493, DOI 10.1161/01.ATV.10.4.493
   BLOCK G, 1986, AM J EPIDEMIOL, V124, P453, DOI 10.1093/oxfordjournals.aje.a114416
   Colbert LH, 2001, CANCER EPIDEM BIOMAR, V10, P265
   Deneo-Pellegrini H, 1999, EUR J CANCER PREV, V8, P501, DOI 10.1097/00008469-199912000-00005
   DEVERDIER MG, 1990, INT J CANCER, V46, P832, DOI 10.1002/ijc.2910460514
   DOSEMECI M, 1993, CANCER CAUSE CONTROL, V4, P313, DOI 10.1007/BF00051333
   Franceschi S, 1999, EUR J CANCER PREV, V8, P0
   FRASER G, 1993, CANCER CAUSE CONTROL, V4, P45, DOI 10.1007/BF00051713
   FREUDENHEIM JL, 1990, AM J EPIDEMIOL, V131, P612, DOI 10.1093/oxfordjournals.aje.a115545
   FURUTA Y, 1988, CANCER RES, V48, P3002
   Giacosa A, 1999, EUR J CANCER PREV, V8, P0
   GIOVANNUCCI E, 1995, NEW ENGL J MED, V333, P609, DOI 10.1056/NEJM199509073331001
   Giovannucci E, 2000, CANCER EPIDEM BIOMAR, V9, P345
   Giovannucci E, 1996, CANCER CAUSE CONTROL, V7, P253, DOI 10.1007/BF00051301
   GIOVANNUCCI E, 1995, CANCER CAUSE CONTROL, V6, P164, DOI 10.1007/BF00052777
   Grimm JJ, 1999, PUBLIC HEALTH NUTR, V2, P363, DOI 10.1017/S136898009900049X
   *HLTH CAN, 1999, NUTR VAL SOM COMM FO, V0, P0
   Howe GR, 1997, CANCER CAUSE CONTROL, V8, P215, DOI 10.1023/A:1018476414781
   Järvinen R, 2001, BRIT J CANCER, V85, P357, DOI 10.1054/bjoc.2001.1906
   Kaaks R, 2001, P NUTR SOC, V60, P91, DOI 10.1079/PNS200070
   Kaaks R, 2000, JNCI-J NATL CANCER I, V92, P1592, DOI 10.1093/jnci/92.19.1592
   KATO I, 1990, JPN J CANCER RES, V81, P1101, DOI 10.1111/j.1349-7006.1990.tb02520.x
   Kritchevsky D, 1999, TOXICOL SCI, V52, P13, DOI 10.1093/toxsci/52.suppl_1.13
   KUNE GA, 1990, NUTR CANCER, V13, P9, DOI 10.1080/01635589009514041
   LEE IM, 1991, J NATL CANCER I, V83, P1324, DOI 10.1093/jnci/83.18.1324
   Levi F, 1999, EUR J CANCER PREV, V8, P487, DOI 10.1097/00008469-199912000-00003
   Levi F, 2002, ANN ONCOL, V13, P369, DOI 10.1093/annonc/mdf110
   LONGNECKER MP, 1995, INT J EPIDEMIOL, V24, P42, DOI 10.1093/ije/24.1.42
   Ma J, 1999, J NATL CANCER I, V91, P620, DOI 10.1093/jnci/91.7.620
   Manousos O, 1999, INT J CANCER, V83, P15, DOI 10.1002/(SICI)1097-0215(19990924)83:1<15::AID-IJC4>3.0.CO;2-Y
   Marchand L, 1997, CANCER RES, V57, P4787
   MARKOWITZ S, 1992, INT J EPIDEMIOL, V21, P1057, DOI 10.1093/ije/21.6.1057
   Martínez ME, 1999, J NATL CANCER I, V91, P950, DOI 10.1093/jnci/91.11.950
   MARTINEZ ME, 1995, CANCER EPIDEM BIOMAR, V4, P703
   Martinez ME, 1996, EPIDEMIOLOGY, V7, P264, DOI 10.1097/00001648-199605000-00008
   National Cancer Institute of Canada, 2002, CAN CANC STAT 2002, V0, P0
   PAFFENBARGER RS, 1992, ADV EXP MED BIOL, V322, P7
   Pai R, 2002, NAT MED, V8, P289, DOI 10.1038/nm0302-289
   PETERS RK, 1989, CANCER RES, V49, P5459
   Potter JD, 1999, JNCI-J NATL CANCER I, V91, P916, DOI 10.1093/jnci/91.11.916
   Probst-Hensch NM, 2001, BRIT J CANCER, V85, P1695, DOI 10.1054/bjoc.2001.2172
   PUGH S, 1994, GUT, V35, P675, DOI 10.1136/gut.35.5.675
   Pukkala E, 1993, EUR J CANCER PREV, V2, P369, DOI 10.1097/00008469-199309000-00002
   Russo A, 1998, INT J CANCER, V78, P161, DOI 10.1002/(SICI)1097-0215(19981005)78:2<161::AID-IJC7>3.0.CO;2-X
   SANDLER RS, 1995, EPIDEMIOLOGY, V6, P602, DOI 10.1097/00001648-199511000-00007
   Tang RP, 1999, INT J CANCER, V82, P484, DOI 10.1002/(SICI)1097-0215(19990812)82:4<484::AID-IJC3>3.0.CO;2-A
   Tavani A, 1999, BRIT J CANCER, V79, P1912, DOI 10.1038/sj.bjc.6690304
   Terry P, 2001, BRIT J CANCER, V85, P346, DOI 10.1054/bjoc.2001.1894
   Thune I, 1996, BRIT J CANCER, V73, P1134, DOI 10.1038/bjc.1996.218
   Trevisan M, 2001, CANCER EPIDEM BIOMAR, V10, P937
   Wannamethee SG, 2001, BRIT J CANCER, V85, P1311, DOI 10.1054/bjoc.2001.2096
   WHITTEMORE AS, 1990, JNCI-J NATL CANCER I, V82, P915, DOI 10.1093/jnci/82.11.915
   Willet WC, 1998, NURSES HEALTH STUDY DIETARY QUESTIONNAIRE: APPENDIX 51: NUTRITIONAL EPIDEMIOLOGY, V2nd ed., P95
   WILLETT W, 1986, AM J EPIDEMIOL, V124, P17, DOI 10.1093/oxfordjournals.aje.a114366
NR 57
TC 38
Z9 45
U1 0
U2 4
PU WILEY-LISS
PI NEW YORK
PA DIV JOHN WILEY & SONS INC, 605 THIRD AVE, NEW YORK, NY 10158-0012 USA
SN 0020-7136
EI 
J9 INT J CANCER
JI Int. J. Cancer
PD JUL 20
PY 2003
VL 105
IS 6
BP 831
EP 837
DI 10.1002/ijc.11159
PG 7
WC Oncology
SC Oncology
GA 689WD
UT WOS:000183515200014
PM 12767070
DA 2025-02-23
ER

PT J
AU Il'yasova, D
   Hodgson, ME
   Martin, C
   Galanko, J
   Sandler, RS
AF Il'yasova, D
   Hodgson, ME
   Martin, C
   Galanko, J
   Sandler, RS
TI Tea consumption, apoptosis, and colorectal adenomas
SO EUROPEAN JOURNAL OF CANCER PREVENTION
LA English
DT Article
DE adenoma; apoptosis; epidemiology; tea
ID methylxanthine-containing beverages; black tea; green tea; coffee consumption; dietary habits; rectal-cancer; colon-cancer; risk; carcinogenesis; questionnaire
AB Induction of apoptosis has been suggested as a mechanism for the anti-carcinogenic effect of tea constituents in animals and in vitro studies. We addressed this hypothesis in a human study. Study participants were consecutive patients who underwent colonoscopy at the UNC Hospitals (August 1998 to March 2000). Biopsies were taken from normal rectal mucosa. Apoptosis was scored by the terminal deoxyribonucleotide transferase-mediated digoxigenin dUTP nick end labeling (TUNEL) method and by standard morphological criteria. The analysis included 171 patients with adenomas (cases) and 323 adenoma-free controls. After adjusting for sex, age, race, and BMI, apoptotic score was inversely associated with adenoma: the odds ratios (ORs) for linear trend associated with tertiles were 0.3 (0.3-0.5) for morphologic score and 0.5 (0.4-0.6) for the TUNEL score, respectively. Tea consumption (2-3 and > 3 versus < 2 servings/day) showed a weak negative association with adenoma: the ORs were 0.7 (0.3-1.4) and 0.5 (0.2-1.1), respectively. Neither measurement of apoptotic score changed by the level of tea consumption (P value for Kruskal-Wallis test greater than or equal to 0.5). We did not find statistical interaction between apoptotic score and tea consumption. Tea exposure is not associated with apoptosis in normal rectal tissue in vivo. (C) 2003 Lippincott Williams Wilkins.
C1 Wake Forest Univ, Sch Med, Dept Epidemiol, Winston Salem, NC 27157 USA.
   Univ N Carolina, Sch Publ Hlth, Dept Epidemiol, Chapel Hill, NC USA.
   Univ N Carolina, Sch Med, Dept Med, Chapel Hill, NC USA.
   Univ N Carolina, Sch Med, Ctr Gastrointestinal Biol & Dis, Chapel Hill, NC USA.
C3 Wake Forest University; University of North Carolina; University of North Carolina Chapel Hill; University of North Carolina School of Medicine; University of North Carolina; University of North Carolina Chapel Hill; University of North Carolina; University of North Carolina Chapel Hill; University of North Carolina School of Medicine
RP Wake Forest Univ, Sch Med, Dept Epidemiol, Med Ctr Blvd, Winston Salem, NC 27157 USA.
EM dilyasov@wfubmc.edu
FU NCI NIH HHS [R01 CA 44684, CA57707-07] Funding Source: Medline; NIDDK NIH HHS [P30 DK34987, T32 DK07634] Funding Source: Medline
CR Balentine DA, 1997, CRIT REV FOOD SCI, V37, P693, DOI 10.1080/10408399709527797
   BARON JA, 1994, CANCER EPIDEM BIOMAR, V3, P565
   Baron JA, 1997, CANCER EPIDEM BIOMAR, V6, P7
   BEDI A, 1995, CANCER RES, V55, P1811
   BLOCK G, 1986, AM J EPIDEMIOL, V124, P453, DOI 10.1093/oxfordjournals.aje.a114416
   BLOCK G, 1990, J CLIN EPIDEMIOL, V43, P1327, DOI 10.1016/0895-4356(90)90099-B
   Caderni G, 2000, CARCINOGENESIS, V21, P1965, DOI 10.1093/carcin/21.11.1965
   Cerhan JR, 2001, NUTR CANCER, V41, P33, DOI 10.1207/S15327914NC41-1&2_4
   Chen ZP, 1998, CANCER LETT, V129, P173, DOI 10.1016/S0304-3835(98)00108-6
   Conney AH, 1999, P SOC EXP BIOL MED, V220, P229, DOI 10.1046/j.1525-1373.1999.d01-39.x
   DALES LG, 1979, AM J EPIDEMIOL, V109, P132, DOI 10.1093/oxfordjournals.aje.a112668
   FREDRIKSON M, 1995, INT J ONCOL, V7, P133
   GAVRIELI Y, 1992, J CELL BIOL, V119, P493, DOI 10.1083/jcb.119.3.493
   Goldbohm RA, 1996, JNCI-J NATL CANCER I, V88, P93, DOI 10.1093/jnci/88.2.93
   Hakim IA, 2000, CANCER EPIDEM BIOMAR, V9, P727
   Hakim IA, 2000, NUTR RES, V20, P1715, DOI 10.1016/S0271-5317(00)00275-X
   Hakim IA, 2001, CANCER EPIDEM BIOMAR, V10, P667
   Hartman TJ, 1998, NUTR CANCER, V31, P41, DOI 10.1080/01635589809514676
   HIGGINSON J, 1966, JNCI-J NATL CANCER I, V37, P527
   ILYasova D, 2003, ANN EPIDEMIOL, V13, P405, DOI 10.1016/S1047-2797(02)00459-3
   ILYASOVA D, 2001, THESIS, V0, P0
   Inoue M, 1998, CANCER CAUSE CONTROL, V9, P209, DOI 10.1023/A:1008890529261
   Isemura M, 2000, BIOFACTORS, V13, P81, DOI 10.1002/biof.5520130114
   Ji BT, 1997, INT J CANCER, V70, P255, DOI 10.1002/(SICI)1097-0215(19970127)70:3<255::AID-IJC1>3.0.CO;2-W
   KATO I, 1990, JPN J CANCER RES, V81, P1101, DOI 10.1111/j.1349-7006.1990.tb02520.x
   Kelloff GJ, 2000, J NUTR, V130, P467S, DOI 10.1093/jn/130.2.467S
   KINLEN LJ, 1988, BRIT J CANCER, V58, P397, DOI 10.1038/bjc.1988.227
   KONO S, 1991, J CLIN EPIDEMIOL, V44, P1255, DOI 10.1016/0895-4356(91)90158-6
   Lu YP, 2002, P NATL ACAD SCI USA, V99, P12455, DOI 10.1073/pnas.182429899
   Martin C, 2002, GASTROENTEROLOGY, V123, P1770, DOI 10.1053/gast.2002.37053
   Munoz SE, 1998, EUR J CANCER PREV, V7, P207, DOI 10.1097/00008469-199806000-00005
   Nakachi K, 2000, BIOFACTORS, V13, P49, DOI 10.1002/biof.5520130109
   OLSEN J, 1993, INT J EPIDEMIOL, V22, P398, DOI 10.1093/ije/22.3.398
   SCHATZKIN A, 1994, JNCI-J NATL CANCER I, V86, P1053, DOI 10.1093/jnci/86.14.1053
   Slattery ML, 1999, INT J CANCER, V81, P199, DOI 10.1002/(SICI)1097-0215(19990412)81:2<199::AID-IJC6>3.0.CO;2-7
   Steele VE, 2000, CARCINOGENESIS, V21, P63, DOI 10.1093/carcin/21.1.63
   Su LJ, 2002, PUBLIC HEALTH NUTR, V5, P419, DOI 10.1079/PHN2001314
   Tavani A, 1997, INT J CANCER, V73, P193, DOI 10.1002/(SICI)1097-0215(19971009)73:2<193::AID-IJC5>3.0.CO;2-R
   Terry P, 2001, NUTR CANCER, V39, P176, DOI 10.1207/S15327914nc392_3
   Vergote D, 2002, BREAST CANCER RES TR, V76, P195, DOI 10.1023/A:1020833410523
   Woolcott CG, 2002, EUR J CANCER PREV, V11, P137, DOI 10.1097/00008469-200204000-00005
   Yang CS, 2002, ANNU REV PHARMACOL, V42, P25, DOI 10.1146/annurev.pharmtox.42.082101.154309
   Zhang B, 2002, CANCER INVEST, V20, P458, DOI 10.1081/CNV-120002145
   Zheng W, 1996, AM J EPIDEMIOL, V144, P175, DOI 10.1093/oxfordjournals.aje.a008905
NR 44
TC 4
Z9 4
U1 1
U2 3
PU LIPPINCOTT WILLIAMS & WILKINS
PI PHILADELPHIA
PA TWO COMMERCE SQ, 2001 MARKET ST, PHILADELPHIA, PA 19103 USA
SN 0959-8278
EI 1473-5709
J9 EUR J CANCER PREV
JI Eur. J. Cancer Prev.
PD OCT 15
PY 2003
VL 12
IS 5
BP 439
EP 443
DI 10.1097/00008469-200310000-00016
PG 5
WC Oncology
SC Oncology
GA 736FL
UT WOS:000186160700016
PM 14512812
DA 2025-02-23
ER

PT J
AU Chajès, V
   Lavillonnière, F
   Maillard, V
   Giraudeau, B
   Jourdan, ML
   Sébédio, JL
   Bougnoux, P
AF Chajès, V
   Lavillonnière, F
   Maillard, V
   Giraudeau, B
   Jourdan, ML
   Sébédio, JL
   Bougnoux, P
TI Conjugated linoleic acid content in breast adipose tissue of breast cancer patients and the risk of metastasis
SO NUTRITION AND CANCER-AN INTERNATIONAL JOURNAL
LA English
DT Article
ID fatty-acids; mammary carcinogenesis; relative risk; milk-fat; prevention; suppresses; dietary; rat; n-3
AB The association between the level of conjugated linoleic acid (CLA) in breast adipose tissue at the time of diagnosis and the subsequent development of metastasis was examined in a cohort of 209 patients presenting with an initially localized breast cancer CLA level in breast adipose tissue was used as a qualitative biomarker of its past dietary intake. Biopsies of adipose tissue were obtained at the time of initial surgery. A CLA-enriched fraction was prepared by high performance liquid chromatography and CLA measured as a percentage of total fatty acids, using capillary gas chromatography. Mean CLA level was low (0.44% of total fatty acids) and the range between patients was narrow (0.19-0.85). With a median follow-up time of 7.5 yr, 45 patients developed metastases. A Cox proportional hazard regression model was used to identify prognostic factors. We did not find any significant association between CLA level in adipose fat and either the prognostic factor (tumor size, nodal status, histoprognostic grade, mitotic index, and estrogen or progesterone receptors) or the risk of metastasis or death. We concluded that CLA are unlikely to be involved in survivorship. However the hypothesis that a higher intake of CLA might have a protective effect on the risk of metastasis cannot be ruled out from these data, since the level of CLA in breast cancer patients' adipose tissue is likely to be too low and the range of CLA distribution too narrow for any protection to be detectable.
C1 CHU Bretonneau, INSERM CIC202, F-37044 Tours, France.
   INRA, Unite Nutr Lipid, F-21034 Dijon, France.
   INSERM EMIU0211, Tours, France.
C3 Institut National de la Sante et de la Recherche Medicale (Inserm); CHU Tours; INRAE; Institut National de la Sante et de la Recherche Medicale (Inserm)
RP Bougnoux, P (corresponding author), CHU Bretonneau, INSERM E0211, 2 Bis Blvd Tonnelle, F-37044 Tours, France.
CR Aro A, 2000, NUTR CANCER, V38, P151, DOI 10.1207/S15327914NC382_2
   BOUGNOUX P, 1994, BRIT J CANCER, V70, P330, DOI 10.1038/bjc.1994.302
   Chajès V, 2002, CANCER EPIDEM BIOMAR, V11, P672
   COX DR, 1972, J R STAT SOC B, V34, P187
   Dobson G, 1998, J AM OIL CHEM SOC, V75, P137, DOI 10.1007/s11746-998-0024-9
   FOLCH J, 1957, J BIOL CHEM, V226, P497
   HASTIE TJ, 1990, GEN ADDITIVE MODELS, V0, P201
   Hubbard NE, 2000, CANCER LETT, V150, P93, DOI 10.1016/S0304-3835(99)00379-1
   Ip C, 1997, AM J CLIN NUTR, V66, P1523
   Ip C, 1997, NUTR CANCER, V27, P131, DOI 10.1080/01635589709514514
   IP C, 1995, NUTR CANCER, V24, P241, DOI 10.1080/01635589509514413
   Ip C, 1996, CARCINOGENESIS, V17, P1045, DOI 10.1093/carcin/17.5.1045
   IP C, 1991, CANCER RES, V51, P6118
   IP C, 1994, CANCER RES, V54, P1212
   Jiang J, 1999, AM J CLIN NUTR, V70, P21
   KAPLAN EL, 1958, J AM STAT ASSOC, V53, P457, DOI 10.2307/2281868
   Kimoto N, 2001, CANCER LETT, V168, P15, DOI 10.1016/S0304-3835(01)00459-1
   LAVILLONNIERE F, 1900, V46, V0, P0
   Lippman SM, 2002, CLIN CANCER RES, V8, P305
   Maillard V, 2002, INT J CANCER, V98, P78, DOI 10.1002/ijc.10130
   OShea M, 1998, TRENDS FOOD SCI TECH, V9, P192, DOI 10.1016/S0924-2244(98)00036-3
   Visonneau S, 1997, ANTICANCER RES, V17, P969
   Voorrips LE, 2002, AM J CLIN NUTR, V76, P873, DOI 10.1093/ajcn/76.4.873
NR 23
TC 45
Z9 52
U1 0
U2 3
PU LAWRENCE ERLBAUM ASSOC INC
PI MAHWAH
PA 10 INDUSTRIAL AVE, MAHWAH, NJ 07430-2262 USA
SN 0163-5581
EI 
J9 NUTR CANCER
JI Nutr. Cancer
PD JUN 15
PY 2003
VL 45
IS 1
BP 17
EP 23
DI 10.1207/S15327914NC4501_2
PG 7
WC Oncology; Nutrition & Dietetics
SC Oncology; Nutrition & Dietetics
GA 691CL
UT WOS:000183587200002
PM 12791500
DA 2025-02-23
ER

PT J
AU Duffield-Lillico, AJ
   Slate, EH
   Reid, ME
   Turnbull, BW
   Wilkins, PA
   Combs, GF
   Park, HK
   Gross, EG
   Graham, GF
   Stratton, MS
   Marshall, JR
   Clark, LC
AF Duffield-Lillico, AJ
   Slate, EH
   Reid, ME
   Turnbull, BW
   Wilkins, PA
   Combs, GF
   Park, HK
   Gross, EG
   Graham, GF
   Stratton, MS
   Marshall, JR
   Clark, LC
TI Selenium supplementation and secondary prevention of nonmelanoma skin cancer in a randomized trial
SO JNCI-JOURNAL OF THE NATIONAL CANCER INSTITUTE
LA English
DT Article
ID beta-carotene; clinical-trial; double-blind; basal-cell; ultraviolet-irradiation; antioxidant nutrients; l-selenomethionine; dietary selenium; alpha-tocopherol; prostate-cancer
AB The Nutritional Prevention of Cancer Trial was a double-blind, randomized, placebo-controlled clinical trial designed to test whether selenium as selenized yeast (200 pg daily) could prevent nonmelanoma skin cancer among 1312 patients from the Eastern United States who had previously had this disease. Results from September 15, 1983, through December 31, 1993, showed no association between treatment and the incidence of basal and squamous cell carcinomas of the skin. This report summarizes the entire blinded treatment period, which ended on January 31, 1996. The association between treatment and time to first nonmelanoma skin cancer diagnosis and between treatment and time to multiple skin tumors overall and within subgroups, defined by baseline characteristics, was evaluated. Although results through the entire blinded period continued to show that selenium supplementation was not statistically significantly associated with the risk of basal cell carcinoma (hazard ratio [HR] = 1.09, 95% confidence interval [CI] = 0.94 to 1.26), selenium supplementation was associated with statistically significantly elevated risk of squamous cell carcinoma (HR = 1.25, 95% CI = 1.03 to 1.51) and of total nonmelanoma skin cancer (HR = 1.17, 95% C1 = 1.02 to 1.34). Results from the Nutritional Prevention of Cancer Trial conducted among individuals at high risk of nonmelanoma skin cancer continue to demonstrate that selenium supplementation is ineffective at preventing basal cell carcinoma and that it increases the risk of squamous cell carcinoma and total nonmelanoma skin cancer.
C1 New York State Dept Hlth, Roswell Pk Canc Inst, Buffalo, NY 14263 USA.
   Mem Sloan Kettering Canc Ctr, Dept Epidemiol & Biostat, New York, NY 10021 USA.
   Med Univ S Carolina, Dept Biometry & Epidemiol, Charleston, SC 29425 USA.
   Cornell Univ, Sch Operat Res & Ind Engn, Ithaca, NY 14853 USA.
   Arizona Canc Ctr, Tucson, AZ USA.
   USDA ARS, Grand Forks Human Nutr Res Ctr, Grand Forks, ND 58202 USA.
   Eastern Dermatol & Pathol, Greenville, NC USA.
   Crystal Coast Dermatol Serv, Crystal Coast Dermatol Serv, Morehead City, NC USA.
   Wake Forest Univ, Baptist Med Ctr, Dept Dermatol, Winston Salem, NC 27109 USA.
C3 Roswell Park Comprehensive Cancer Center; Memorial Sloan Kettering Cancer Center; Medical University of South Carolina; Cornell University; Arizona Center Cancer Care; United States Department of Agriculture (USDA); Wake Forest University; Wake Forest Baptist Medical Center
RP New York State Dept Hlth, Roswell Pk Canc Inst, Carlton House Bldg,Rm 304,Elm & Carlton Sts, Buffalo, NY 14263 USA.
EM james.marshall@roswellpark.org
FU NCI NIH HHS [R01-CA49764] Funding Source: Medline
CR BAVINCK JNB, 1995, J CLIN ONCOL, V13, P1933, DOI 10.1200/JCO.1995.13.8.1933
   BRESLOW RA, 1995, CANCER EPIDEM BIOMAR, V4, P837
   BURKE KE, 1992, NUTR CANCER, V17, P123, DOI 10.1080/01635589209514180
   BURKE KE, 1992, PHOTODERMATOL PHOTO, V9, P52
   Clark L C, 1984, NUTR CANCER, V6, P13, DOI 10.1080/01635588509513802
   Clark LC, 1996, JAMA-J AM MED ASSOC, V276, P1957, DOI 10.1001/jama.276.24.1957
   Clark LC, 2001, UROLOGY, V57, P185, DOI 10.1016/S0090-4295(00)00970-5
   CLARK LC, 1987, 3RD P INT S SEL BIOL, V0, P1122
   CLARK LC, 1987, SELENIUM BIOL MED B, V0, P1122
   Duffield-Lillico AJ, 2002, CANCER EPIDEM BIOMAR, V11, P630
   Einspahr JG, 2002, CRIT REV ONCOL HEMAT, V41, P269, DOI 10.1016/S1040-8428(01)00185-8
   Frieling UM, 2000, ARCH DERMATOL, V136, P179, DOI 10.1001/archderm.136.2.179
   Green A, 1999, LANCET, V354, P723, DOI 10.1016/S0140-6736(98)12168-2
   GREENBERG ER, 1990, NEW ENGL J MED, V323, P789, DOI 10.1056/NEJM199009203231204
   Hu GZ, 2000, AM J EPIDEMIOL, V151, P975, DOI 10.1093/oxfordjournals.aje.a010141
   IP C, 1990, CANCER RES, V50, P1206
   Karagas MR, 1997, CANCER EPIDEM BIOMAR, V6, P25
   KINGSTON T, 1983, EUR J CANCER CLIN ON, V19, P1201, DOI 10.1016/0277-5379(83)90196-7
   Klein EA, 2001, J UROLOGY, V166, P1311, DOI 10.1016/S0022-5347(05)65759-X
   KRAEMER KH, 1988, NEW ENGL J MED, V318, P1633, DOI 10.1056/NEJM198806233182501
   LAWLESS JF, 1987, CAN J STAT, V15, P209, DOI 10.2307/3314912
   Levine N, 1997, CANCER EPIDEM BIOMAR, V6, P957
   McKenzie RC, 2002, ANTIOXID REDOX SIGN, V4, P339, DOI 10.1089/152308602753666398
   McKenzie RC, 2000, CLIN EXP DERMATOL, V25, P631, DOI 10.1046/j.1365-2230.2000.00725.x
   MCSHANE LM, 1991, AM J CLIN NUTR, V53, P1354, DOI 10.1093/ajcn/53.6.1354
   Moon TE, 1997, CANCER EPIDEM BIOMAR, V6, P949
   MOYSAN A, 1995, SKIN PHARMACOL, V8, P139
   Oh SH, 1995, CARCINOGENESIS, V16, P2995
   OLSON OE, 1975, J ASSOC OFF ANA CHEM, V58, P117
   OVERVAD K, 1985, CANCER LETT, V27, P163, DOI 10.1016/0304-3835(85)90105-3
   PENCE BC, 1994, J INVEST DERMATOL, V102, P759, DOI 10.1111/1523-1747.ep12377571
   Pesch B, 2002, AM J EPIDEMIOL, V155, P798, DOI 10.1093/aje/155.9.798
   Rafferty TS, 1998, BIOCHEM J, V332, P231, DOI 10.1042/bj3320231
   Rafferty TS, 2002, BRIT J DERMATOL, V146, P485, DOI 10.1046/j.1365-2133.2002.04586.x
   Stewart MS, 1996, J INVEST DERMATOL, V106, P1086, DOI 10.1111/1523-1747.ep12339344
   Styblo M, 2001, TOXICOL APPL PHARM, V172, P52, DOI 10.1006/taap.2001.9134
   TANGREA JA, 1992, JNCI-J NATL CANCER I, V84, P328, DOI 10.1093/jnci/84.5.328
   TSENG WP, 1968, JNCI-J NATL CANCER I, V40, P453
NR 38
TC 204
Z9 224
U1 0
U2 16
PU OXFORD UNIV PRESS INC
PI CARY
PA JOURNALS DEPT, 2001 EVANS RD, CARY, NC 27513 USA
SN 0027-8874
EI 1460-2105
J9 JNCI-J NATL CANCER I
JI JNCI-J. Natl. Cancer Inst.
PD OCT 1
PY 2003
VL 95
IS 19
BP 1477
EP 1481
DI 10.1093/jnci/djg061
PG 5
WC Oncology
SC Oncology
GA 725YA
UT WOS:000185568900013
PM 14519754
DA 2025-02-23
ER

PT J
AU Augustin, LSA
   Polesel, J
   Bosetti, C
   Kendall, CWC
   La Vecchia, C
   Parpinel, M
   Conti, E
   Montella, M
   Franceschi, S
   Jenkins, DJA
   Dal Maso, L
AF Augustin, LSA
   Polesel, J
   Bosetti, C
   Kendall, CWC
   La Vecchia, C
   Parpinel, M
   Conti, E
   Montella, M
   Franceschi, S
   Jenkins, DJA
   Dal Maso, L
TI Dietary glycemic index, glycemic load and ovarian cancer risk: a case-control study in Italy
SO ANNALS OF ONCOLOGY
LA English
DT Article
DE carbohydrate; case-control study; glycemic load; ovarian cancer
ID diabetes-mellitus; insulin; food
AB Background: Dietary carbohydrates vary in their ability to raise blood glucose and insulin levels, which, in turn, influence levels of sex hormones and insulin-like growth factors. We analyzed the effect of type and amount of carbohydrates on ovarian cancer risk, using the glycemic index (GI) and the glycemic load (GL) measurement in a large case-control study conducted in Italy. Materials and methods: Cases included 1031 women with incident, histologically confirmed epithelial ovarian cancer, from four Italian regions. Controls included 2411 women admitted to the same hospital networks for acute, non-neoplastic conditions. Average daily GI and GL were calculated from a validated food frequency questionnaire. Odds ratios (OR) and the corresponding 95% confidence intervals (CI) were computed using multiple logistic regression. Results: Ovarian cancer was directly associated with dietary GI (OR for highest versus lowest quartile = 1.7, 95% CI 1.3-2.1) and GL (OR = 1.7, 95% CI 1.3-2.1). The associations were observed in pre- and postmenopausal women, and they remained consistent across strata of major covariates identified. Conclusions: This study supports the hypothesis of a direct association between GI and GL and ovarian cancer risk and, consequently, of a possible role of hyperinsulinemia/insulin resistance in ovarian cancer development.
C1 Ctr Riferimento Oncol, Serv Epidemiol, Ist Nazl Tumori, I-33081 Aviano, PN, Italy.
   Univ Toronto, Fac Med, Dept Nutr Sci, Toronto, ON, Canada.
   St Michaels Hosp, Clin Nutr & Risk Factor Modificat Ctr, Toronto, ON M5B 1W8, Canada.
   Ist Ric Farmacol Mario Negri, Milan, Italy.
   Univ Milan, Ist Stat Med & Biometria, I-20122 Milan, Italy.
   Serv Integrato Epidemiol & Sistemi Informat, Rome, Italy.
   Ist Tumori Fdn Pascale, Naples, Italy.
   Int Agcy Res Canc, F-69372 Lyon, France.
C3 Fondazione IRCCS Istituto Nazionale Tumori Milan; IRCCS Aviano (CRO); University of Toronto; University of Toronto; Saint Michaels Hospital Toronto; Istituto di Ricerche Farmacologiche Mario Negri IRCCS; University of Milan; IRCCS Fondazione Pascale; World Health Organization; International Agency for Research on Cancer (IARC)
RP Ctr Riferimento Oncol, Serv Epidemiol, Ist Nazl Tumori, Via Pedemontana Occ, I-33081 Aviano, PN, Italy.
EM epidemiology@cro.it
CR Adler AI, 1996, CANCER CAUSE CONTROL, V7, P475, DOI 10.1007/BF00052674
   Augustin LSA, 2001, ANN ONCOL, V12, P1533, DOI 10.1023/A:1013176129380
   Bidoli E, 2002, CANCER CAUSE CONTROL, V13, P255, DOI 10.1023/A:1015047625060
   Bosetti C, 2001, INT J CANCER, V93, P911, DOI 10.1002/ijc.1422
   Breslow NE, 1980, ANAL CASE CONTROL ST, V0, P0
   BYERS T, 1993, JNCI-J NATL CANCER I, V71, P681
   CRAMER DW, 1984, OBSTET GYNECOL, V63, P833
   Dal Maso L, 2002, EUR J CANCER, V38, P1769, DOI 10.1016/S0959-8049(02)00155-7
   DAvanzo B, 1997, EUR J CANCER PREV, V6, P288, DOI 10.1097/00008469-199706000-00005
   Decarli A, 1996, ANN EPIDEMIOL, V6, P110, DOI 10.1016/1047-2797(95)00129-8
   ENGLE A, 1991, NUTR CANCER, V15, P239, DOI 10.1080/01635589109514132
   Franceschi S, 2001, ANN ONCOL, V12, P173, DOI 10.1023/A:1008304128577
   Franceschi Silvia, 1995, ANNALS OF EPIDEMIOLOGY, V5, P69, DOI 10.1016/1047-2797(95)92893-D
   GIOVANNUCCI E, 1995, CANCER CAUSE CONTROL, V6, P164, DOI 10.1007/BF00052777
   JENKINS DJA, 1981, AM J CLIN NUTR, V34, P362, DOI 10.1093/ajcn/34.3.362
   JENKINS DJA, 1988, DIABETES CARE, V11, P149, DOI 10.2337/diacare.11.2.149
   Kasim-Karakas SE, 2000, AM J CLIN NUTR, V71, P670, DOI 10.1093/ajcn/71.3.670
   Kushi LH, 1999, AM J EPIDEMIOL, V149, P21, DOI 10.1093/oxfordjournals.aje.a009723
   Liu SM, 2000, AM J CLIN NUTR, V71, P1455
   Parazzini F, 1997, EUR J CANCER, V33, P1634, DOI 10.1016/S0959-8049(97)00011-7
   Risch HA, 1998, JNCI-J NATL CANCER I, V90, P1774, DOI 10.1093/jnci/90.23.1774
   Risch HA, 1996, AM J EPIDEMIOL, V144, P363, DOI 10.1093/oxfordjournals.aje.a008937
   Salmeron J, 1997, JAMA-J AM MED ASSOC, V277, P472, DOI 10.1001/jama.277.6.472
   SHU XO, 1989, BRIT J CANCER, V59, P92, DOI 10.1038/bjc.1989.18
   Stoll BA, 1999, EUR J CLIN NUTR, V53, P83, DOI 10.1038/sj.ejcn.1600700
   Tran TT, 1996, CANCER EPIDEM BIOMAR, V5, P1013
   Turrini A, 1999, BRIT J NUTR, V81, PS83, DOI 10.1017/S0007114599001762
   [World Cancer Research Fund American Institute for Cancer Research], 1997, FOOD NUTR PREV CANC, V0, P0
   Yee D, 2000, J MAMMARY GLAND BIOL, V5, P107, DOI 10.1023/A:1009575518338
   Yu H, 2000, JNCI-J NATL CANCER I, V92, P1472, DOI 10.1093/jnci/92.18.1472
NR 30
TC 59
Z9 67
U1 0
U2 3
PU OXFORD UNIV PRESS
PI OXFORD
PA GREAT CLARENDON ST, OXFORD OX2 6DP, ENGLAND
SN 0923-7534
EI 1569-8041
J9 ANN ONCOL
JI Ann. Oncol.
PD JAN 15
PY 2003
VL 14
IS 1
BP 78
EP 84
DI 10.1093/annonc/dkg022
PG 7
WC Oncology
SC Oncology
GA 673WX
UT WOS:000182604200013
PM 12488297
DA 2025-02-23
ER

PT J
AU Yuan, JM
   Stram, DO
   Arakawa, K
   Lee, HP
   Yu, MC
AF Yuan, JM
   Stram, DO
   Arakawa, K
   Lee, HP
   Yu, MC
TI Dietary cryptoxanthin and reduced risk of lung cancer: The Singapore Chinese health study
SO CANCER EPIDEMIOLOGY BIOMARKERS & PREVENTION
LA English
DT Article
ID serum beta-carotene; vitamin-a; follow-up; subsequent risk; cardiovascular-disease; prospective basel; alpha-tocopherol; male smokers; plasma; antioxidant
AB High prediagnostic serum beta-cryptoxanthin levels have been found to be associated with reduced risk of lung cancer in a recent cohort study of Chinese men in Shanghai, China. Data on dietary beta-cryptoxanthin, and other specific carotenoids and antioxidants in relation to lung cancer, particularly in non-Western populations, are scarce. The aim of the present study was to assess the roles of dietary antioxidants in the development of lung cancer. Between April 1993 and December 1998, 63,257 Chinese men and women ages 45-74 years in Singapore participated in a prospective study of diet and cancer. At baseline, an in-person interview was conducted using a structured questionnaire for information on usual dietary habits, tobacco smoking, and other lifestyle factors. A Singapore food composition database was used to estimate intake of a-carotene, beta-carotene, beta-cryptoxanthin, lycopene, lutein/zeaxanthin, vitamins A, C, and E, and folate in study subjects. During the first 8 years of follow-up, 482 lung cancer cases occurred among cohort members. High levels of dietary beta-cryptoxanthin were associated with reduced risk of lung cancer; relative to the lowest quintile, the self-reported smoking adjusted relative risks (95% confidence intervals) for the highest quintile were 0.73 (0.54-0.98) among all of the subjects and 0.63 (0.41-0.99) among current smokers. Before adjustment for cigarette smoking, dietary vitamin C was associated with a statistically significant reduction in risk of lung cancer. However the inverse vitamin C-lung cancer association was largely explained by smoking and dietary beta-cryptoxanthin. Other carotenoids (a-carotene, beta-carotene, lycopene, and lutein/zeaxanthin), vitamins A and E, and folate were not associated significantly with lung cancer risk after adjustment for cigarette smoking. We recognized that potential measurement errors in cigarette smoking may exert an effect on the dietary beta-cryptoxanthin-lung cancer association. After additional adjustments were made for the residual confounding by smoking using statistical models, about 15-40% reduction in risk of lung cancer was seen for subjects in the highest versus lowest 10th percentile of dietary beta-cryptoxanthin. The present study lends additional credence to prior experimental and epidemiological data in support of the hypothesis that dietary beta-cryptoxanthin is a chemopreventive agent for lung cancer in humans.
C1 Univ So Calif, Dept Prevent Med, Kenneth Norris Jr Comprehens Canc Ctr, Keck Sch Med, Los Angeles, CA 90033 USA.
   Natl Univ Singapore, Dept Community Occupat & Family Med, Singapore 117548, Singapore.
C3 University of Southern California; National University of Singapore
RP Yuan, JM (corresponding author), Univ So Calif, Dept Prevent Med, Kenneth Norris Jr Comprehens Canc Ctr, Keck Sch Med, MC 9175,1441 Eastlake Ave, Los Angeles, CA 90033 USA.
EM jyuan@hsc.usc.edu
FU NCI NIH HHS [R01 CA080205, R01 CA80205, R01 CA55069, R35 CA53890] Funding Source: Medline
CR [Anonymous], 1989, POPUL DEV REV, V0, P0, DOI DOI 10.2307/1973420
   Bandera EV, 1997, CANCER CAUSE CONTROL, V8, P828, DOI 10.1023/A:1018456127018
   BIERI JG, 1985, J LIQ CHROMATOGR, V8, P473, DOI 10.1080/01483918508067094
   Comstock GW, 1997, CANCER EPIDEM BIOMAR, V6, P907
   COX DR, 1972, J R STAT SOC B, V34, P187
   DeStefani E, 1996, CANCER EPIDEM BIOMAR, V5, P515
   DOLL R, 1978, J EPIDEMIOL COMMUN H, V32, P303, DOI 10.1136/jech.32.4.303
   Eichholzer M, 1996, INT J CANCER, V66, P145, DOI 10.1002/(SICI)1097-0215(19960410)66:2<145::AID-IJC1>3.0.CO;2-2
   FRIEDMAN GD, 1986, AM J EPIDEMIOL, V123, P781, DOI 10.1093/oxfordjournals.aje.a114307
   Haegele AD, 2000, CANCER EPIDEM BIOMAR, V9, P421
   Hankin JH, 2001, NUTR CANCER, V39, P187, DOI 10.1207/S15327914nc392_5
   Hartman TJ, 2001, AM J EPIDEMIOL, V153, P688, DOI 10.1093/aje/153.7.688
   HEINONEN OP, 1994, NEW ENGL J MED, V330, P1029
   Hennekens CH, 1996, NEW ENGL J MED, V334, P1145, DOI 10.1056/NEJM199605023341801
   KNEKT P, 1990, AM J EPIDEMIOL, V132, P857, DOI 10.1093/oxfordjournals.aje.a115728
   Knekt P, 1999, J NATL CANCER I, V91, P182, DOI 10.1093/jnci/91.2.182
   KNEKT P, 1991, AM J CLIN NUTR, V53, P283
   Kohno H, 2001, CANCER LETT, V174, P141, DOI 10.1016/S0304-3835(01)00713-3
   LEMARCHAND L, 1993, CANCER EPIDEM BIOMAR, V2, P183
   MENKES MS, 1986, NEW ENGL J MED, V315, P1250, DOI 10.1056/NEJM198611133152003
   Michels KM, 1971, STAT PRINCIPLES EXPT, V0, P0
   NOMURA AMY, 1985, CANCER RES, V45, P2369
   Omenn GS, 1996, NEW ENGL J MED, V334, P1150, DOI 10.1056/NEJM199605023341802
   Parkin DM, 2002, CANC INCIDENCE 5 CON, V155, P0
   PETO R, 1981, NATURE, V290, P201, DOI 10.1038/290201a0
   ROSNER B, 1989, STAT MED, V8, P1051, DOI 10.1002/sim.4780080905
   Speizer FE, 1999, CANCER CAUSE CONTROL, V10, P475, DOI 10.1023/A:1008931526525
   STAHELIN HB, 1991, AM J EPIDEMIOL, V133, P766
   Stram DO, 2002, AM J EPIDEMIOL, V155, P622, DOI 10.1093/aje/155.7.622
   Ulrich CM, 1999, CANCER EPIDEM BIOMAR, V8, P659
   Voorrips LE, 2000, CANCER EPIDEM BIOMAR, V9, P357
   WALD NJ, 1988, BRIT J CANCER, V57, P428, DOI 10.1038/bjc.1988.97
   Woodson K, 1999, JNCI-J NATL CANCER I, V91, P1738, DOI 10.1093/jnci/91.20.1738
   Yong LC, 1997, AM J EPIDEMIOL, V146, P231, DOI 10.1093/oxfordjournals.aje.a009258
   Yuan JM, 2001, CANCER EPIDEM BIOMAR, V10, P767
   Ziegler RG, 1996, J NATL CANCER I, V88, P612, DOI 10.1093/jnci/88.9.612
NR 37
TC 152
Z9 168
U1 0
U2 16
PU AMER ASSOC CANCER RESEARCH
PI PHILADELPHIA
PA 615 CHESTNUT ST, 17TH FLOOR, PHILADELPHIA, PA 19106-4404 USA
SN 1055-9965
EI 
J9 CANCER EPIDEM BIOMAR
JI Cancer Epidemiol. Biomarkers Prev.
PD SEP 15
PY 2003
VL 12
IS 9
BP 890
EP 898
DI 
PG 9
WC Oncology; Public, Environmental & Occupational Health
SC Oncology; Public, Environmental & Occupational Health
GA 724BX
UT WOS:000185467900012
PM 14504200
DA 2025-02-23
ER

PT J
AU Feigelson, HS
   Jonas, CR
   Robertson, AS
   McCullough, ML
   Thun, MJ
   Calle, EE
AF Feigelson, HS
   Jonas, CR
   Robertson, AS
   McCullough, ML
   Thun, MJ
   Calle, EE
TI Alcohot, folate, methionine, and risk of incident breast cancer in the American Cancer Society Cancer Prevention Study II Nutrition Cohort
SO CANCER EPIDEMIOLOGY BIOMARKERS & PREVENTION
LA English
DT Article
ID consumption; women
AB Recent studies suggest that the increased risk of breast cancer associated with alcohol consumption may be reduced by adequate folate intake. We examined this question among 66,561 postmenopausal women in the American Cancer Society Cancer Prevention Study 11 Nutrition Cohort. A total of 1,303 incident cases had accrued during the first 5 years of follow-up. Cox proportional hazards models and stratified analysis were used to examine the relationship between alcohol, dietary and total folate intake, multivitamin use, dietary methionine, and breast cancer. We observed an increasing risk of breast cancer with increasing alcohol consumption (P for trend = 0.01). In the highest category of consumption (15 or more grams of ethanol/day), the risk of breast cancer was 1.26 (95% confidence interval, 1.04-1.53) compared with nonusers. We observed this association with higher alcohol consumption for in situ, localized, and regional disease. We found no association between risk of breast cancer and dietary folate, total folate, multivitamin use, or methionine intake. Furthermore, we found no evidence of an interaction between levels of dietary folate (P for interaction = 0.10) or total folate (P for interaction = 0.61) and alcohol. Nor did we find evidence of an interaction between alcohol consumption and recent or long-term multivitamin use (P for interaction = 0.27). Our results are consistent with a positive association with alcohol but do not support an association with folate or methionine intake or an interaction between folate and alcohol intake on risk of breast cancer.
C1 Natl Home Off, Amer Canc Soc, Dept Epidemiol & Surveillance Res, Atlanta, GA 30329 USA.
C3 American Cancer Society
RP Natl Home Off, Amer Canc Soc, Dept Epidemiol & Surveillance Res, 1599 Clifton Rd NE, Atlanta, GA 30329 USA.
EM heather.feigelson@cancer.org
CR Block G, 1990, EPIDEMIOLOGY, V1, P58, DOI 10.1097/00001648-199001000-00013
   Calle EE, 2002, CANCER-AM CANCER SOC, V94, P2490, DOI 10.1002/cncr.101970.abs
   Choi SW, 2000, J NUTR, V130, P129, DOI 10.1093/jn/130.2.129
   COX DR, 1972, J R STAT SOC B, V34, P187
   Feigelson HS, 2001, CANCER CAUSE CONTROL, V12, P895, DOI 10.1023/A:1013737616987
   Flagg EW, 2000, EPIDEMIOLOGY, V11, P462, DOI 10.1097/00001648-200007000-00017
   Gregory JF, 1997, EUR J CLIN NUTR, V51, P0
   HILLMAN RS, 1982, ANNU REV MED, V33, P345, DOI 10.1146/annurev.me.33.020182.002021
   HOFFMAN RM, 1983, BIOCHIM BIOPHYS ACTA, V738, P49, DOI 10.1016/0304-419X(84)90019-2
   Jacobs EJ, 2001, CANCER CAUSE CONTROL, V12, P927, DOI 10.1023/A:1013716323466
   Kleinbaum G, 1982, EPIDEMIOLOGIC RES PR, V0, P0
   LONGNECKER MP, 1994, CANCER CAUSE CONTROL, V5, P73, DOI 10.1007/BF01830729
   Negri E, 2000, J NATL CANCER I, V92, P1270, DOI 10.1093/jnci/92.15.1270-a
   Rohan TE, 2000, J NATL CANCER I, V92, P266, DOI 10.1093/jnci/92.3.266
   Sellers TA, 2001, EPIDEMIOLOGY, V12, P420, DOI 10.1097/00001648-200107000-00012
   Smith-Warner SA, 1998, JAMA-J AM MED ASSOC, V279, P535, DOI 10.1001/jama.279.7.535
   WILLETT W, 1986, AM J EPIDEMIOL, V124, P17, DOI 10.1093/oxfordjournals.aje.a114366
   Zhang SM, 1999, JAMA-J AM MED ASSOC, V281, P1632, DOI 10.1001/jama.281.17.1632
NR 19
TC 87
Z9 102
U1 0
U2 5
PU AMER ASSOC CANCER RESEARCH
PI PHILADELPHIA
PA 615 CHESTNUT ST, 17TH FLOOR, PHILADELPHIA, PA 19106-4404 USA
SN 1055-9965
EI 1538-7755
J9 CANCER EPIDEM BIOMAR
JI Cancer Epidemiol. Biomarkers Prev.
PD FEB 15
PY 2003
VL 12
IS 2
BP 161
EP 164
DI 
PG 4
WC Oncology; Public, Environmental & Occupational Health
SC Oncology; Public, Environmental & Occupational Health
GA 644LG
UT WOS:000180918800013
PM 12582027
DA 2025-02-23
ER

PT J
AU Bruce, WR
   Furrer, R
   Shangari, N
   O'Brien, PJ
   Medline, A
   Wang, YP
AF Bruce, WR
   Furrer, R
   Shangari, N
   O'Brien, PJ
   Medline, A
   Wang, YP
TI Marginal dietary thiamin deficiency induces the formation of colonic aberrant crypt foci (ACF) in rats
SO CANCER LETTERS
LA English
DT Article
DE thiamin deflciency; colon cancer; aberrant crypt foci; transketolase; alpha-oxoaldehydes
ID methylglyoxal; glutathione; cells; fat
AB Thiamin deficiency leads to the endogenous formation of genotoxic alpha-oxoaldehydes (glyoxals). To evaluate whether marginal deficiency poses a carcinogenesis risk we fed rats AIN-76A sucrose-based diets containing thiamin at 4.9 (control), 1.6 or 1.0 mg/kg diet and examined their colons after 160 days. Reduced thiamin increased aberrant crypt foci (ACF) from 1.14 +/- 0.46 to 3.70 +/- 1.17 and 2.60 +/- 1.02 ACF/colon in the absence of exogenous carcinogen or of symptoms of beriberi. Since typical Western diets can provide marginal levels of thiamin with high levels of simple sugars, individuals could be exposed to an increased risk of colon and perhaps other cancers. (C) 2003 Elsevier Ireland Ltd. All rights reserved.
C1 Univ Toronto, Dept Nutr Sci, Toronto, ON M5S 3E2, Canada.
   Univ Toronto, Dept Pharmaceut Sci, Toronto, ON, Canada.
   Univ Toronto, Dept Lab Med & Pathobiol, Toronto, ON, Canada.
   York Univ, Dept Biol, Toronto, ON M3J 2R7, Canada.
C3 University of Toronto; University of Toronto; University of Toronto; York University - Canada
RP Univ Toronto, Dept Nutr Sci, 150 Coll St, Toronto, ON M5S 3E2, Canada.
EM wr.bruce@utoronto.ca
CR Bakker SJL, 1998, DIABETOLOGIA, V41, P1168, DOI 10.1007/s001250051047
   BIERI JG, 1979, J NUTR, V109, P925, DOI 10.1093/jn/109.5.925
   Blair PV, 1999, J NUTR, V129, P641, DOI 10.1093/jn/129.3.641
   Bouzourene H, 1999, HUM PATHOL, V30, P66, DOI 10.1016/S0046-8177(99)90302-7
   BRUCE WR, 1993, MUTAT RES, V290, P111, DOI 10.1016/0027-5107(93)90038-H
   Comin-Anduix B, 2001, EUR J BIOCHEM, V268, P4177, DOI 10.1046/j.1432-1327.2001.02329.x
   Corpet DE, 2002, NUTR CANCER, V43, P1, DOI 10.1207/S15327914NC431_1
   Dragsted LO, 2002, CANCER RES, V62, P4339
   Drewnowski A, 2003, J NUTR, V133, P838S, DOI 10.1093/jn/133.3.838S
   HAYASHI M, 1990, MUTAT RES, V245, P245, DOI 10.1016/0165-7992(90)90153-B
   Hou SM, 1995, ENVIRON MOL MUTAGEN, V26, P286, DOI 10.1002/em.2850260404
   HSU JM, 1960, P SOC EXP BIOL MED, V104, P178, DOI 10.3181/00379727-104-25771
   KRITCHEVSKY D, 1990, P SOC EXP BIOL MED, V193, P35, DOI 10.3181/00379727-193-42986
   Mascher HJ, 1997, METHOD ENZYMOL, V279, P83
   MCLELLAN EA, 1991, CANCER RES, V51, P5270
   MIGLIORE L, 1990, CARCINOGENESIS, V11, P1503, DOI 10.1093/carcin/11.9.1503
   Murata-Kamiya N, 2000, MUTAT RES-GEN TOX EN, V468, P173, DOI 10.1016/S1383-5718(00)00044-9
   Nagao M, 1986, IARC SCI PUBL, V0, P283
   Rains TM, 1997, J NUTR, V127, P167, DOI 10.1093/jn/127.1.167
   RICHARD JP, 1984, J AM CHEM SOC, V106, P4926, DOI 10.1021/ja00329a050
   Rose IA, 2002, J AM CHEM SOC, V124, P13047, DOI 10.1021/ja027065h
   SALEM HM, 1954, BIOCHEM J, V57, P227, DOI 10.1042/bj0570227
   Shpitz B, 1996, DIS COLON RECTUM, V39, P763, DOI 10.1007/BF02054441
   *STAND COMM SCI EV, 1999, DIET REF INT THIAM R, V0, P58
   Subcommittee on Animal Nutrition NRC, 1995, NUTRIENT REQUIREMENT, V0, P11
   TAGLIAFERRO AR, 1982, PHYSIOL BEHAV, V28, P933, DOI 10.1016/0031-9384(82)90217-7
   Thornalley PJ, 1996, GEN PHARMACOL-VASC S, V27, P565, DOI 10.1016/0306-3623(95)02054-3
   Thornalley PJ, 2001, J BIOCHEM, V129, P543, DOI 10.1093/oxfordjournals.jbchem.a002889
   TUDEK B, 1989, CANCER RES, V49, P1236
   VOGT-MOLLER P, 1931, BIOCHEM ZEITSCHR, V233, P248
   WAKO H, 1951, J EXP MED, V55, P34
   WARNOCK LG, 1970, J NUTR, V100, P1057, DOI 10.1093/jn/100.9.1057
   Whiteley LO, 1996, TOXICOL PATHOL, V24, P681, DOI 10.1177/019262339602400602
   WILLIAMS RR, 1938, VITAMIN B1 THIAMIN I, V0, P356
   Yang CM, 1998, NUTR CANCER, V30, P69, DOI 10.1080/01635589809514643
   ZHANG XM, 1993, CARCINOGENESIS, V14, P773, DOI 10.1093/carcin/14.4.773
NR 36
TC 36
Z9 40
U1 0
U2 3
PU ELSEVIER IRELAND LTD
PI CLARE
PA ELSEVIER HOUSE, BROOKVALE PLAZA, EAST PARK SHANNON, CO, CLARE, 00000, IRELAND
SN 0304-3835
EI 1872-7980
J9 CANCER LETT
JI Cancer Lett.
PD DEC 30
PY 2003
VL 202
IS 2
BP 125
EP 129
DI 10.1016/j.canlet.2003.08.005
PG 5
WC Oncology
SC Oncology
GA 753NL
UT WOS:000187237400001
PM 14643441
DA 2025-02-23
ER

PT J
AU Jackson, PE
   Kuang, SY
   Wang, JB
   Strickland, PT
   Muñoz, A
   Kensler, TW
   Qian, GS
   Groopman, JD
AF Jackson, PE
   Kuang, SY
   Wang, JB
   Strickland, PT
   Muñoz, A
   Kensler, TW
   Qian, GS
   Groopman, JD
TI Prospective detection of codon 249 mutations in plasma of hepatocellular carcinoma patients
SO CARCINOGENESIS
LA English
DT Article
ID tumor-suppressor gene; ionization mass-spectrometry; p53 gene; cancer-patients; liver-cancer; alpha-fetoprotein; p16 methylation; serum dna; aflatoxin; markers
AB A specific missense mutation in the p53 tumor gene at codon 249 has been reported in over 50% of hepatocellular carcinoma (HCC) tumors and in paired blood samples from areas of high dietary exposure to aflatoxin B-1, including Qidong, People's Republic of China. Using a combination of pre-digestion with HaeIII, PCR and mass spectrometry, the temporality of this mutation in plasma before and after the clinical diagnosis of HCC was examined. Sixteen liver cancer cases, diagnosed between 1997 and 2001, were selected from a prospective cohort of 1638 high-risk individuals in Qidong on the basis of available annual plasma samples spanning the years before and after diagnosis. The codon 249 mutation was detected in plasma samples obtained after diagnosis in seven of the 15 cases (46.7%) with PCR amplifiable DNA, which is in accord with the reported prevalence of this mutation in HCC. The persistent detection of this mutation in plasma collected annually following diagnosis was statistically significant (P = 0.024, two-tailed) in repetitive samples following diagnosis. Moreover, the mutation was detected in the plasma of four of eight cases positive at the time of diagnosis at least 1 year and in one case 5 years prior to diagnosis. Tracking of the marker in pre-diagnostic samples was borderline statistically significant (P = 0.066). None of the 18 healthy US control plasma samples had any detectable mutations. We have therefore found that pre-diagnosis biomarkers of specific p53 mutations can be measured in plasma and this suggests a paradigm for developing these markers for use in prevention and intervention trials.
C1 Johns Hopkins Univ, Bloomberg Sch Publ Hlth, Baltimore, MD 21205 USA.
   Qidong Liver Canc Inst, Qidong 226200, Jiangsu Prov, Peoples R China.
   Shanghai Canc Inst, Shanghai 200032, Peoples R China.
C3 Johns Hopkins University; Johns Hopkins Bloomberg School of Public Health; Shanghai Jiao Tong University
RP Johns Hopkins Univ, Bloomberg Sch Publ Hlth, 615 N Wolfe St, Baltimore, MD 21205 USA.
EM jgroopma@jhsph.edu
FU NIEHS NIH HHS [P30 ES 03819, P01 ES06052] Funding Source: Medline
CR AGUILAR F, 1993, P NATL ACAD SCI USA, V90, P8586, DOI 10.1073/pnas.90.18.8586
   AGUILAR F, 1994, SCIENCE, V264, P1317, DOI 10.1126/science.8191284
   Ahdieh L, 2000, AM J EPIDEMIOL, V151, P1148, DOI 10.1093/oxfordjournals.aje.a010165
   Anker P, 1999, CANCER METAST REV, V18, P65, DOI 10.1023/A:1006260319913
   BRESSAC B, 1991, NATURE, V350, P429, DOI 10.1038/350429a0
   CERUTTI P, 1994, CANCER RES, V54, P0
   CHALLEN C, 1992, HEPATOLOGY, V16, P1362, DOI 10.1002/hep.1840160610
   COURSAGET P, 1993, BRIT J CANCER, V67, P1395, DOI 10.1038/bjc.1993.258
   Esteller M, 1999, CANCER RES, V59, P67
   FOSTER PL, 1983, P NATL ACAD SCI-BIOL, V80, P2695, DOI 10.1073/pnas.80.9.2695
   GANGE SJ, 1996, APPL STAT-J ROY ST C, V45, P371
   Groopman JD, 1999, CARCINOGENESIS, V20, P1, DOI 10.1093/carcin/20.1.1
   GROOPMAN JD, 2002, COMPREHENSIVE TOXICO, V14, P0
   Hahn WC, 2002, NAT REV CANCER, V2, P331, DOI 10.1038/nrc795
   HOLLSTEIN M, 1991, SCIENCE, V253, P49, DOI 10.1126/science.1905840
   HSU IC, 1991, NATURE, V350, P427, DOI 10.1038/350427a0
   Jackson PE, 1999, BEST PRACT RES CL GA, V13, P545, DOI 10.1053/bega.1999.0047
   Jackson PE, 2001, CANCER RES, V61, P33
   Johnson P J, 2001, CLIN LIVER DIS, V5, P145, DOI 10.1016/S1089-3261(05)70158-6
   Johnson PJ, 1999, J GASTROEN HEPATOL, V14, PS32, DOI 10.1046/j.1440-1746.1999.01873.x
   Kensler TW, 2002, EUR J CANCER PREV, V11, P0
   Kirk GD, 2000, JNCI-J NATL CANCER I, V92, P148, DOI 10.1093/jnci/92.2.148
   Laken SJ, 1998, NAT BIOTECHNOL, V16, P1352, DOI 10.1038/4333
   Ming L, 2002, HEPATOLOGY, V36, P1214, DOI 10.1053/jhep.2002.36366
   Nawroz H, 1996, NAT MED, V2, P1035, DOI 10.1038/nm0996-1035
   PUISIEUX A, 1991, CANCER RES, V51, P6185
   Qian GS, 2002, CANCER EPIDEM BIOMAR, V11, P1126
   QIAN GS, 1994, CANCER EPIDEM BIOMAR, V3, P3
   Rashid A, 1999, BRIT J CANCER, V80, P59, DOI 10.1038/sj.bjc.6690321
   Sidransky D, 2002, NAT REV CANCER, V2, P210, DOI 10.1038/nrc755
   Wang XW, 2002, TOXICOLOGY, V181, P43, DOI 10.1016/S0300-483X(02)00253-6
   Wong IHN, 2000, CLIN CHEM, V46, P1420
   Wong IHN, 1999, CANCER RES, V59, P71
   Wong IHN, 2001, ANN NY ACAD SCI, V945, P36
   Wong IHN, 2000, CLIN CANCER RES, V6, P3516
   Yamada T, 1998, CLIN CANCER RES, V4, P1527
   Zhong S, 2002, CLIN CANCER RES, V8, P1087
NR 37
TC 69
Z9 77
U1 0
U2 3
PU OXFORD UNIV PRESS
PI OXFORD
PA GREAT CLARENDON ST, OXFORD OX2 6DP, ENGLAND
SN 0143-3334
EI 1460-2180
J9 CARCINOGENESIS
JI Carcinogenesis
PD OCT 15
PY 2003
VL 24
IS 10
BP 1657
EP 1663
DI 10.1093/carcin/bgg101
PG 7
WC Oncology
SC Oncology
GA 731JD
UT WOS:000185879800010
PM 12869416
DA 2025-02-23
ER

PT J
AU Tsai, YY
   McGlynn, KA
   Hu, Y
   Cassidy, AB
   Arnold, J
   Engstrom, PF
   Buetow, KH
AF Tsai, YY
   McGlynn, KA
   Hu, Y
   Cassidy, AB
   Arnold, J
   Engstrom, PF
   Buetow, KH
TI Genetic susceptibility and dietary patterns in lung cancer
SO LUNG CANCER
LA English
DT Article
DE dietary patterns; lung cancer; genetic polymorphism; detoxification enzymes; cluster analysis
ID glutathione-s-transferase; microsomal epoxide hydrolase; dna adduct levels; cluster-analysis; vegetable consumption; risk; polymorphisms; smoking; enzymes; fruit
AB Cigarette smoking is the dominant risk factor for lung cancer, but only a minority of smokers ever develops tumors. Though genetic susceptibility is likely to explain some of the variability in risk, results from previous studies of genetic polymorphisms have been inconclusive. As diet may also affect the risk of lung cancer, it is possible that the degree of risk produced by smoking and genetic susceptibility varies, depending on diet. To assess this hypothesis, we conducted a case-control study to examine the effect of cigarette smoking, dietary patterns and variation in genes involved in phase II metabolism. A total of 254 individuals with lung cancer and 184 healthy controls were recruited for the study. To identify persons with similar dietary patterns, cluster analysis was performed using nutrient densities of four major dietary constituents: protein, carbohydrate, animal fat, and dietary fiber. Two groups of individuals were identified with distinct dietary patterns: (1) a group (n = 2241) with a high intake of animal fat and protein and a low intake of carbohydrates and dietary fiber (the 'healthy' pattern) (2) a group (n = 197) with a high intake of fiber and carbohydrate and a tow intake of protein and animal fat (the 'unhealthy' pattern). On stratified analysis, several genotype/dietary pattern combinations were found to affect risk of lung cancer. Smokers who were not homozygous for the most common GSTP1 allele and had a healthy dietary pattern were at significantly lower risk than smokers who were homozygous for the GSTP1 common allele and who had an unhealthy dietary pattern (OR = 0.16, 95%Cl: 0.04-0.57). Among smokers who were GSTM1 null, persons with a healthy dietary pattern were at lower risk than persons with an unhealthy dietary pattern (OR: 0.46, 95%Cl: 0.21-1.01). Among smokers with an unhealthy dietary patterns, persons with a His/His genotype in the exon 3 polymorphism of EPHX1 were at significantly lower risk that persons who were not homozygous. These data suggest that dietary factors may affect the risk imposed by genetic susceptibility at detoxification loci. Adjustments using dietary pattern may be useful in elucidating the effects of polymorphisms in genes responsible for carcinogen metabolism. Published by Elsevier Science Ireland Ltd.
C1 NCI, Lab Populat Genet, Ctr Canc Res, DHHS,NIH, Bethesda, MD 20814 USA.
   NCI, Hormonal & Reprod Epidemiol Branch, Div Canc Epidemiol & Genet, DHHS,NIH, Bethesda, MD 20814 USA.
   Fox Chase Canc Ctr, Div Populat Sci, Philadelphia, PA 19111 USA.
C3 National Institutes of Health (NIH) - USA; NIH National Cancer Institute (NCI); National Institutes of Health (NIH) - USA; NIH National Cancer Institute (NCI); NIH National Cancer Institute- Division of Cancer Epidemiology & Genetics; Fox Chase Cancer Center
RP NCI, Lab Populat Genet, Ctr Bioinformat, NIH, 6116 Execut Blvd,Suite 403,Room 4001, Bethesda, MD 20814 USA.
EM buetowk@pop.nci.nih.gov
CR ALIOSMAN F, 1995, P INT ISSX WORKSH GL, V0, P1061
   [Anonymous], 2003, CANCER FACTS AND FIGURES, V0, P0
   ANTILLA S, 1998, CANCER RES, V53, P5643
   BOARD PG, 1989, ANN HUM GENET, V53, P205, DOI 10.1111/j.1469-1809.1989.tb01786.x
   Bouchardy C, 2001, LUNG CANCER-J IASLC, V32, P109, DOI 10.1016/S0169-5002(00)00215-4
   Buetow KH, 1999, NAT GENET, V21, P323, DOI 10.1038/6851
   Butkiewicz D, 1999, EUR J CANCER PREV, V8, P315, DOI 10.1097/00008469-199908000-00008
   Cortessis V, 2001, CANCER RES, V61, P2381
   dErrico A, 1999, IARC SCI PUBL, V0, P323
   Eisen MB, 1998, P NATL ACAD SCI USA, V95, P14863, DOI 10.1073/pnas.95.25.14863
   Feskanich D, 2000, JNCI-J NATL CANCER I, V92, P1812, DOI 10.1093/jnci/92.22.1812
   GAO CM, 1993, JPN J CANCER RES, V84, P594, DOI 10.1111/j.1349-7006.1993.tb02018.x
   GELBOIN HV, 1980, PHYSIOL REV, V60, P1107, DOI 10.1152/physrev.1980.60.4.1107
   Guyonnet D, 1999, TOXICOL APPL PHARM, V154, P50, DOI 10.1006/taap.1998.8574
   HARADA S, 1994, HUM GENET, V93, P223
   Harris MJ, 1998, PHARMACOGENETICS, V8, P27, DOI 10.1097/00008571-199802000-00004
   HASSETT C, 1994, HUM MOL GENET, V3, P421, DOI 10.1093/hmg/3.3.421
   Kato H, 2001, J MATER SYNTH PROCES, V9, P165, DOI 10.1023/A:1014035417942
   Kiyohara C, 2002, LUNG CANCER, V37, P241, DOI 10.1016/S0169-5002(02)00107-1
   KOO LC, 1988, NUTR CANCER, V11, P155, DOI 10.1080/01635588809513983
   Lampe JW, 2000, CANCER EPIDEM BIOMAR, V9, P787
   Lampe JW, 1999, AM J CLIN NUTR, V70, P475S, DOI 10.1093/ajcn/70.3.475s
   Lee WJ, 2002, BIOMARKERS, V7, P230, DOI 10.1080/13547500210121882
   London SJ, 2000, LANCET, V356, P724, DOI 10.1016/S0140-6736(00)02631-3
   Millen BE, 2001, J AM DIET ASSOC, V101, P187, DOI 10.1016/S0002-8223(01)00051-7
   OESCH F, 1973, XENOBIOTICA, V3, P305, DOI 10.3109/00498257309151525
   Ozawa S, 1999, CARCINOGENESIS, V20, P991, DOI 10.1093/carcin/20.6.991
   Pastorelli R, 1998, CANCER EPIDEM BIOMAR, V7, P703
   Pool-Zobel BL, 1998, CANCER EPIDEM BIOMAR, V7, P891
   Reszka E, 2001, INT J OCCUP MED ENVIRON HEALTH, V14, P99
   Ryberg D, 1997, CARCINOGENESIS, V18, P1285, DOI 10.1093/carcin/18.7.1285
   Saarikoski ST, 1998, INT J CANCER, V77, P516, DOI 10.1002/(SICI)1097-0215(19980812)77:4<516::AID-IJC7>3.3.CO;2-B
   SALVINI S, 1989, INT J EPIDEMIOL, V18, P858, DOI 10.1093/ije/18.4.858
   Seidegard J, 1997, ENVIRON HEALTH PERSP, V105, P791, DOI 10.1289/ehp.97105s4791
   Seow A, 1998, CANCER EPIDEM BIOMAR, V7, P775
   Spitz MR, 2000, CANCER EPIDEM BIOMAR, V9, P1017
   Strange R C, 1999, IARC SCI PUBL, V0, P231
   Sundberg K, 1998, CARCINOGENESIS, V19, P433, DOI 10.1093/carcin/19.3.433
   To-Figueras J, 1999, CANCER CAUSE CONTROL, V10, P65, DOI 10.1023/A:1008811824890
   TUCKER KL, 1992, J AM DIET ASSOC, V92, P1487
   Ulrich CM, 2001, CANCER EPIDEM BIOMAR, V10, P875
   Voorrips LE, 2000, CANCER CAUSE CONTROL, V11, P101, DOI 10.1023/A:1008906706084
   Voorrips LE, 2000, CANCER EPIDEM BIOMAR, V9, P357
   WARD JH, 1963, J AM STAT ASSOC, V58, P236, DOI 10.2307/2282967
   WILLETT WC, 1985, AM J EPIDEMIOL, V122, P51, DOI 10.1093/oxfordjournals.aje.a114086
   Wirfalt AKE, 1997, J AM DIET ASSOC, V97, P272, DOI 10.1016/S0002-8223(97)00071-0
   Wirfält E, 2000, PUBLIC HEALTH NUTR, V3, P159, DOI 10.1017/S1368980000000197
   Woodson K, 1999, CANCER EPIDEM BIOMAR, V8, P965
   [World Cancer Research Fund American Institute for Cancer Research], 1997, FOOD NUTR PREV CANC, V0, P0
   Ziegler RG, 1996, J NATL CANCER I, V88, P612, DOI 10.1093/jnci/88.9.612
   Ziegler RG, 1996, CANCER CAUSE CONTROL, V7, P157, DOI 10.1007/BF00115646
   ZIMNIAK P, 1994, EUR J BIOCHEM, V224, P893, DOI 10.1111/j.1432-1033.1994.00893.x
NR 52
TC 36
Z9 41
U1 1
U2 10
PU ELSEVIER IRELAND LTD
PI CLARE
PA ELSEVIER HOUSE, BROOKVALE PLAZA, EAST PARK SHANNON, CO, CLARE, 00000, IRELAND
SN 0169-5002
EI 1872-8332
J9 LUNG CANCER
JI Lung Cancer
PD SEP 15
PY 2003
VL 41
IS 3
BP 269
EP 281
DI 10.1016/S0169-5002(03)00238-1
PG 13
WC Oncology; Respiratory System
SC Oncology; Respiratory System
GA 721ZD
UT WOS:000185347600003
PM 12928118
DA 2025-02-23
ER

PT J
AU Hu, JF
   Mao, Y
   White, K
AF Hu, JF
   Mao, Y
   White, K
TI Diet and vitamin or mineral supplements and risk of renal cell carcinoma in Canada
SO CANCER CAUSES & CONTROL
LA English
DT Article
DE diet; logistic regression; OR; renal cell cancer
ID antihypertensive medications; human cancer; hypertension; vegetables; obesity; fruit; nutrition; diuretics; denmark; bladder
AB Objective: To assess the role of diet and vitamin or mineral supplements in renal cell carcinoma (RCC) risk. Methods: Mailed questionnaires were completed by 1279 ( 691 male and 588 female) newly diagnosed histologically confirmed RCC cases and 5370 (2696 male and 2674 female) population controls between 1994 and 1997 in eight Canadian provinces. Measurement included information on socioeconomic status, smoking habits, alcohol use, diet, and vitamin or mineral supplements. Odds ratios (ORs) and 95% confidence intervals (CIs) were derived through unconditional logistic regression. Results: A significant inverse association with RCC was observed with increasing total consumption of vegetables and vegetable juices for males and females combined. Increased consumption for two specific vegetable groups was inversely associated among females but not males: for females, the adjusted ORs for the highest quartile of consumption compared with the lowest were 0.5 (95% CI = 0.4 - 0.7) and 0.6 (95% CI = 0.4 - 0.8), p < 0.0001 and p = 0.0002 for dark-green vegetables and cruciferous vegetables, respectively. An increased risk was observed (for males and females combined) with increased consumption of hamburger and sausage: adjusted ORs for highest level versus lowest level were 1.4 (95% CI = 1.1 - 1.8) and 1.5 (95% CI = 1.2 - 2.0), respectively, p = 0.003 and 0.01. Beef, pork or lamb as a main dish and processed meats were also associated with increased RCC. Red meats and processed meats had a positive association with RCC among males who had smoked or were overweight; among females this was the case for hamburger only. Significant inverse associations were observed for females taking vitamin E or calcium supplements. Among males, those taking vitamin E or iron for more than 5 years had reduced risks. Conclusions: Our findings add to the evidence that diet may play an important role in the etiology of RCC; the risk of RCC may be reduced by changes in nutritional habits.
C1 Hlth Canada, Ctr Chron Dis Prevent & Control, Populat & Publ Hlth Branch, Surveillance & Risk Assessment Div, Ottawa, ON K1A 0K9, Canada.
   STAT Canada, Hlth Anal & Measurement Grp, Ottawa, ON, Canada.
C3 Health Canada; Statistics Canada
RP Mao, Y (corresponding author), Hlth Canada, Ctr Chron Dis Prevent & Control, Populat & Publ Hlth Branch, Surveillance & Risk Assessment Div, 120 Colonnade Rd, Ottawa, ON K1A 0K9, Canada.
CR [Anonymous], 2000, WHO TECHN REP SER, V0, P0
   Augustsson K, 1999, LANCET, V353, P703, DOI 10.1016/S0140-6736(98)06099-1
   Benichou J, 1998, AM J EPIDEMIOL, V148, P424
   Bergström A, 2001, BRIT J CANCER, V85, P984, DOI 10.1038/sj.bjc.6692040
   Block G, 1990, EPIDEMIOLOGY, V1, P58, DOI 10.1097/00001648-199001000-00013
   Chatenoud L, 1998, INT J CANCER, V77, P24, DOI 10.1002/(SICI)1097-0215(19980703)77:1<24::AID-IJC5>3.0.CO;2-1
   CHOW WH, 1994, J NATL CANCER I, V86, P1131, DOI 10.1093/jnci/86.15.1131
   COPELAND KT, 1977, AM J EPIDEMIOL, V105, P488, DOI 10.1093/oxfordjournals.aje.a112408
   Dallongeville J, 1998, J NUTR, V128, P1450
   DAS S, 1994, ACTA ONCOL, V34, P161
   De Stefani E, 1998, BRIT J CANCER, V78, P1239, DOI 10.1038/bjc.1998.661
   Derby LE, 1996, EPIDEMIOLOGY, V7, P358, DOI 10.1097/00001648-199607000-00004
   Gago-Dominguez M, 1999, BRIT J CANCER, V81, P542, DOI 10.1038/sj.bjc.6690728
   Heath CW, 1997, AM J EPIDEMIOL, V145, P607, DOI 10.1093/oxfordjournals.aje.a009157
   *HLTH WELF CAN, 1988, NUTR VAL SOM COMM FO, V0, P0
   IARC, 1993, MON EV CARC RISK CHE, V56, P0
   Kleinbaum DG, 1988, STUDENTS PARTIAL SOL, V2, P0
   KNEKT P, 1988, AM J EPIDEMIOL, V127, P28, DOI 10.1093/oxfordjournals.aje.a114788
   KREIGER N, 1993, CANCER CAUSE CONTROL, V4, P101, DOI 10.1007/BF00053150
   La Vecchia C, 1999, INT J CANCER, V82, P151, DOI 10.1002/(SICI)1097-0215(19990702)82:1<151::AID-IJC25>3.0.CO;2-9
   La Vecchia C, 1998, EUR J CANCER PREV, V7, P3, DOI 10.1097/00008469-199802001-00002
   Lindblad P, 1997, CANCER EPIDEM BIOMAR, V6, P215
   Maclure M, 1990, EPIDEMIOLOGY, V1, P430, DOI 10.1097/00001648-199011000-00004
   MCCREDIE M, 1992, CANCER CAUSE CONTROL, V3, P323, DOI 10.1007/BF00146885
   MCLAUGHLIN JK, 1984, JNCI-J NATL CANCER I, V72, P275
   MCLAUGHLIN JK, 1995, INT J CANCER, V63, P216, DOI 10.1002/ijc.2910630212
   Mellemgaard A, 1996, EUR J CANCER, V32A, P673, DOI 10.1016/0959-8049(95)00633-8
   MELLEMGAARD A, 1994, INT J EPIDEMIOL, V23, P923, DOI 10.1093/ije/23.5.923
   OUTZEN HC, 1983, SEMIN ONCOL, V10, P378
   Percy C, 1990, INTERNATIONAL CLASSIFICATION OF DISEASES FOR ONCOLOGY, V2nd, P0
   POTTER JD, 1988, J NUTR, V118, P1591, DOI 10.1093/jn/118.12.1591
   Prineas RJ, 1997, EPIDEMIOLOGY, V8, P31, DOI 10.1097/00001648-199701000-00005
   REDDY BS, 1996, IARC SCI PUBL, V139, P221
   SAS, 1996, SAS SYST WIND REL 6, V0, P0
   Shapiro JA, 1999, AM J EPIDEMIOL, V149, P521
   Shapiro JA, 1999, EPIDEMIOLOGY, V10, P188, DOI 10.1097/00001648-199903000-00019
   Steinmetz KA, 1996, J AM DIET ASSOC, V96, P1027, DOI 10.1016/S0002-8223(96)00273-8
   TALAMINI R, 1990, CANCER CAUSE CONTROL, V1, P125, DOI 10.1007/BF00053163
   Tavani A, 1997, J NEPHROL, V10, P93
   Weinberg ED, 1996, EUR J CANCER PREV, V5, P19, DOI 10.1097/00008469-199609001-00004
   WILLETT WC, 1995, ENV HLTH PERSPE S103, V103, P8165
   Wolk A, 1996, CANCER CAUSE CONTROL, V7, P5, DOI 10.1007/BF00115634
   Wolk A, 1996, INT J CANCER, V65, P67, DOI 10.1002/(SICI)1097-0215(19960103)65:1<67::AID-IJC12>3.0.CO;2-F
   Yuan JM, 1998, BRIT J CANCER, V77, P1508, DOI 10.1038/bjc.1998.248
   Yuan JM, 1998, INT J CANCER, V77, P211, DOI 10.1002/(SICI)1097-0215(19980717)77:2<211::AID-IJC7>3.0.CO;2-T
NR 47
TC 80
Z9 87
U1 2
U2 7
PU KLUWER ACADEMIC PUBL
PI DORDRECHT
PA VAN GODEWIJCKSTRAAT 30, 3311 GZ DORDRECHT, NETHERLANDS
SN 0957-5243
EI 
J9 CANCER CAUSE CONTROL
JI Cancer Causes Control
PD OCT 15
PY 2003
VL 14
IS 8
BP 705
EP 714
DI 10.1023/A:1026310323882
PG 10
WC Oncology; Public, Environmental & Occupational Health
SC Oncology; Public, Environmental & Occupational Health
GA 738DW
UT WOS:000186272300002
PM 14674734
DA 2025-02-23
ER

PT J
AU Hara, M
   Hanaoka, T
   Kobayashi, M
   Otani, T
   Adachi, HY
   Montani, A
   Natsukawa, S
   Shaura, K
   Koizumi, Y
   Kasuga, Y
   Matsuzawa, T
   Ikekawa, T
   Sasaki, S
   Tsugane, S
AF Hara, M
   Hanaoka, T
   Kobayashi, M
   Otani, T
   Adachi, HY
   Montani, A
   Natsukawa, S
   Shaura, K
   Koizumi, Y
   Kasuga, Y
   Matsuzawa, T
   Ikekawa, T
   Sasaki, S
   Tsugane, S
TI Cruciferous vegetables, mushrooms, and gastrointestinal cancer risks in a multicenter, hospital-based case-control study in Japan
SO NUTRITION AND CANCER-AN INTERNATIONAL JOURNAL
LA English
DT Article
ID gastric-cancer; helicobacter-pylori; stomach-cancer; prospective cohort; dietary factors; fruit consumption; beta-carotene; diffuse types; colon-cancer; follow-up
AB We assessed the possible association of gastrointestinal cancers with cruciferous vegetables and mushrooms in a multicenter, hospital-based case-control study in an agricultural area of Japan. One hundred forty-nine cases and 287 controls for stomach cancer and 115 cases and 230 controls for colorectal cancer were matched by age, sex, and residential area. In stomach cancer, the protective. effect of vegetables (consumption of total vegetable) was obscure, but it became clearer when we examined specific kinds of vegetables. Marginal associations were observed in the group of the highest consumption of Chinese cabbage (odds ratio [OR] = 0.61; 95% confidence interval [CI] = 0.35-1.07), broccoli (OR = 0.60; 95% CI = 0.34-1.08), Hypsizigus marmoreus (Bunashimeji) (OR = 0.57; 95% CI = 0.31-1.04) and Pholita nameko (Nameko) (OR = 0.56; 95% CI = 0.30-1.06). In colorectal cancer, we observed decreased risks from the highest tertile of total vegetables (OR = 0.22; 95% CI = 0.08-0.66) and low-carotene-containing vegetables (OR = 0.28; 95% CI = 0.08-0.77), and inverse associations were observed in the group of the highest consumption of broccoli (OR = 0.18; 95% CI = 0.06-0.58). Although the sample size was limited, subgroup analyses showed that the associations differed with the histopathological subtype. These findings suggest that cruciferous vegetables decrease the risk of both stomach and colorectal cancer and that mushrooms are associated with a decreased risk of stomach cancer.
C1 Natl Canc Ctr, Res Inst E, Epidemiol & Biostat Div, Kashiwa, Chiba 2778577, Japan.
   Saga Med Sch, Dept Prevent Med, Saga 8498501, Japan.
   Saku Gen Hosp, Nagano 3811301, Japan.
   Hikushin Gen Hosp, Nagano 3830022, Japan.
   Shinonoi Gen Hosp, Nagano 3888004, Japan.
   Nagano Matsushiro Gen Hosp, Nagano 3811231, Japan.
   Nagano Farmers Fed, Agr Technol Inst, Nagano 3820084, Japan.
   Natl Inst Hlth & Nutr, Tokyo 1628636, Japan.
C3 National Cancer Center - Japan; Saga University; National Institute of Health & Nutrition - Japan
RP Natl Canc Ctr, Res Inst E, Epidemiol & Biostat Div, Kashiwa, Chiba 2778577, Japan.
EM thanaoka@east.ncc.go.jp
CR Alberts DS, 2000, NEW ENGL J MED, V342, P1156, DOI 10.1056/NEJM200004203421602
   Alpha-Tocopherol Beta Carotene Cancer Prevention Study Group, 1994, N ENGL J MED, V330, P1029, DOI 10.1056/NEJM199404143301501
   [Anonymous], 1999, SAS/STAT USERS GUIDE, V0, P0
   ASAKA M, 1992, GASTROENTEROLOGY, V102, P760, DOI 10.1016/0016-5085(92)90156-S
   BLOT WJ, 1993, JNCI-J NATL CANCER I, V85, P1483, DOI 10.1093/jnci/85.18.1483
   BOEING H, 1991, CANCER CAUSE CONTROL, V2, P227, DOI 10.1007/BF00052138
   Bonnesen C, 2001, CANCER RES, V61, P6120
   Borchers AT, 1999, P SOC EXP BIOL MED, V221, P281, DOI 10.1046/j.1525-1373.1999.d01-86.x
   Botterweck AAM, 2000, CANCER-AM CANCER SOC, V88, P737, DOI 10.1002/(SICI)1097-0142(20000215)88:4<737::AID-CNCR2>3.0.CO;2-H
   Botterweck AAM, 1998, AM J EPIDEMIOL, V148, P842, DOI 10.1093/oxfordjournals.aje.a009709
   BUIATTI E, 1991, INT J CANCER, V48, P369, DOI 10.1002/ijc.2910480310
   CHYOU PH, 1990, CANCER RES, V50, P7501
   Correa P, 2000, JNCI-J NATL CANCER I, V92, P1881, DOI 10.1093/jnci/92.23.1881
   Dorant E, 1996, CARCINOGENESIS, V17, P477, DOI 10.1093/carcin/17.3.477
   Dorant E, 1996, GASTROENTEROLOGY, V110, P12, DOI 10.1053/gast.1996.v110.pm8536847
   Ekström AM, 2000, INT J CANCER, V87, P133, DOI 10.1002/1097-0215(20000701)87:1<133::AID-IJC20>3.0.CO;2-E
   Evans RC, 2002, GASTROENTEROLOGY, V122, P1784, DOI 10.1053/gast.2002.33659
   Fleischauer AT, 2001, J NUTR, V131, P1032S, DOI 10.1093/jn/131.3.1032S
   Giovannucci E, 1998, ANN INTERN MED, V129, P517, DOI 10.7326/0003-4819-129-7-199810010-00002
   Hanai A, 1982, NATL CANCER INST MONOGR, V62, P3
   Harrison LE, 1997, CANCER-AM CANCER SOC, V80, P1021
   Hennekens CH, 1996, NEW ENGL J MED, V334, P1145, DOI 10.1056/NEJM199605023341801
   IKEKAWA T, 1985, JPN J CANCER RES, V76, P142
   IKEKAWA T, 1982, J PHARMACOBIO-DYNAM, V5, P576
   *JAP RES SOC GAST, 1998, GEN RUL CLIN PATH ST, V0, P0
   Japanese Society for Cancer Colon and Rectum, 1998, GEN RUL CLIN PATH ST, V0, P0
   KATO I, 1990, CANCER RES, V50, P6559
   Kim HJ, 2002, INT J CANCER, V97, P531, DOI 10.1002/ijc.10111
   Kobayashi M, 2002, INT J CANCER, V102, P39, DOI 10.1002/ijc.10659
   LAUREN P, 1965, ACTA PATHOL MIC SC, V64, P31, DOI 10.1111/apm.1965.64.1.31
   Malila N, 1999, CANCER EPIDEM BIOMAR, V8, P489
   McCullough ML, 2001, CANCER EPIDEM BIOMAR, V10, P1201
   MCDANELL R, 1988, FOOD CHEM TOXICOL, V26, P59, DOI 10.1016/0278-6915(88)90042-7
   Michels KB, 2000, JNCI-J NATL CANCER I, V92, P1740, DOI 10.1093/jnci/92.21.1740
   *MIN HLTH WELF, 1999, DET REP VIT STAT JAP, V0, P0
   Ng TB, 1998, GEN PHARMACOL, V30, P1, DOI 10.1016/S0306-3623(97)00076-1
   Sasaki S, 2003, J EPIDEMIOL, V13, P0
   STEINMETZ KA, 1994, AM J EPIDEMIOL, V139, P1
   Talalay P, 2001, J NUTR, V131, P3027S, DOI 10.1093/jn/131.11.3027S
   TOTH B, 1982, BRIT J CANCER, V46, P417, DOI 10.1038/bjc.1982.218
   TOTH B, 1986, CANCER RES, V46, P4007
   TSUGANE S, 1993, CANCER CAUSE CONTROL, V4, P297, DOI 10.1007/BF00051331
   van Poppel G, 1999, ADV EXP MED BIOL, V472, P159
   Verhoeven DTH, 1997, CHEM-BIOL INTERACT, V103, P79, DOI 10.1016/S0009-2797(96)03745-3
   Voorrips LE, 2000, AM J EPIDEMIOL, V152, P1081, DOI 10.1093/aje/152.11.1081
   Wang HX, 1996, IMMUNOPHARMACOLOGY, V31, P205, DOI 10.1016/0162-3109(95)00049-6
   WATTENBERG LW, 1985, CANCER RES, V45, P1
   Webb PM, 2001, GUT, V49, P347, DOI 10.1136/gut.49.3.347
   Yamagata H, 2000, ARCH INTERN MED, V160, P1962, DOI 10.1001/archinte.160.13.1962
NR 49
TC 81
Z9 87
U1 0
U2 13
PU ROUTLEDGE JOURNALS, TAYLOR & FRANCIS LTD
PI ABINGDON
PA 2-4 PARK SQUARE, MILTON PARK, ABINGDON OX14 4RN, OXON, ENGLAND
SN 0163-5581
EI 1532-7914
J9 NUTR CANCER
JI Nutr. Cancer
PD JUN 15
PY 2003
VL 46
IS 2
BP 138
EP 147
DI 10.1207/S15327914NC4602_06
PG 10
WC Oncology; Nutrition & Dietetics
SC Oncology; Nutrition & Dietetics
GA 750FN
UT WOS:000186980800006
PM 14690789
DA 2025-02-23
ER

PT J
AU Wu, AH
   Tseng, CC
   Van den Berg, D
   Yu, MC
AF Wu, AH
   Tseng, CC
   Van den Berg, D
   Yu, MC
TI Tea intake, <i>COMT</i> genotype, and breast cancer in Asian-American women
SO CANCER RESEARCH
LA English
DT Article
ID catechol-o-methyltransferase; green tea; gene polymorphism; risk; methylation; metabolism; carcinogenesis; proliferation; estrogens; variant
AB There is substantial in vitro and in vivo evidence implicating tea polyphenols as chemopreventive agents against various cancers. In a case-control study conducted among Asian-American women in Los Angeles County, we reported a significant inverse relationship between intake of green tea and risk of breast cancer (A. H. Wit et al., Int. J. Cancer, 106: 574-579, 2003). Because catechol-containing tea polyphenols are very rapidly O-methylated by human catechol-O-methyltransferase (COMT), we are interested in determining whether the association between tea intake and breast cancer differed in women according to COMT genotype. We examined the interrelationships between tea intake, COMT genotype, and breast cancer risk in 589 incident cases and 563 population-based controls from a population-based case-control study of breast cancer in Chinese-, Japanese-, and Filipino-American women in Los Angeles County. Risk of breast cancer was influenced significantly by intake of tea, particularly green tea intake. However, the inverse association between tea intake and breast cancer risk was observed only among individuals who possessed at least one low-activity COMT allele. Among women who carried at least one low activity COMT allele, tea drinkers showed a significantly reduced risk of breast cancer (adjusted odds ratio, 0.48; 95% confidence interval, 0.29-0.77) compared with nontea drinkers after adjustment for relevant demographic, menstrual, reproductive, and dietary factors. This risk reduction was observed in relation to both green tea and black tea intake. In contrast, risk of breast cancer did not differ between tea drinkers and nontea drinkers among those who were homozygous for the high activity COMT allele (adjusted odds ratio, 1.02; 95% confidence interval, 0.66-1.60). In conclusion, tea catechins appeared to reduce breast cancer risk in this study of Asian-American women. Reduction in risk was strongest among persons who had the low activity COMT alleles, suggesting these individuals were less efficient in eliminating tea catechins and may derive the most benefit from these compounds.
C1 Univ So Calif, Kenneth Norris Jr Comprehens Canc Ctr, Dept Prevent Med, Los Angeles, CA 90089 USA.
   Univ So Calif, Kenneth Norris Jr Comprehens Canc Ctr, Dept Urol, Los Angeles, CA 90089 USA.
C3 University of Southern California; University of Southern California
RP Univ So Calif, Kenneth Norris Jr Comprehens Canc Ctr, Dept Prevent Med, 1441 Eastlake Ave,MC 9175, Los Angeles, CA 90089 USA.
EM annawu@hsc.usc.edu
FU NCI NIH HHS [N01 CN 25403] Funding Source: Medline
CR Bergman-Jungeström M, 2001, BRIT J CANCER, V85, P859, DOI 10.1054/bjoc.2001.2009
   Dawling S, 2001, CANCER RES, V61, P6716
   Goodman JE, 2002, PHARMACOGENETICS, V12, P517, DOI 10.1097/00008571-200210000-00003
   Goodman JE, 2001, CARCINOGENESIS, V22, P1661, DOI 10.1093/carcin/22.10.1661
   Hamajima Nobuyuki, 2001, INTERNATIONAL JOURNAL OF CLINICAL ONCOLOGY, V6, P13
   Huang CS, 1999, CANCER RES, V59, P4870
   Kavanagh KT, 2001, J CELL BIOCHEM, V82, P387, DOI 10.1002/jcb.1164
   Kocabas NA, 2002, ARCH TOXICOL, V76, P643, DOI 10.1007/s00204-002-0387-x
   Lavigne JA, 1997, CANCER RES, V57, P5493
   LEE LG, 1993, NUCLEIC ACIDS RES, V21, P3761, DOI 10.1093/nar/21.16.3761
   Liehr JG, 1996, P NATL ACAD SCI USA, V93, P3294, DOI 10.1073/pnas.93.8.3294
   Millikan RC, 1998, CARCINOGENESIS, V19, P1943, DOI 10.1093/carcin/19.11.1943
   Mitrunen K, 2001, CANCER EPIDEM BIOMAR, V10, P635
   Pianetti S, 2002, CANCER RES, V62, P652
   Pike MC, 1997, J NATL CANCER I, V89, P1110, DOI 10.1093/jnci/89.15.1110
   Rogers AE, 1998, CARCINOGENESIS, V19, P1269, DOI 10.1093/carcin/19.7.1269
   Stram DO, 2000, AM J EPIDEMIOL, V151, P358, DOI 10.1093/oxfordjournals.aje.a010214
   Syvanen AC, 1997, PHARMACOGENETICS, V7, P65
   Thompson PA, 1998, CANCER RES, V58, P2107
   Wedrén S, 2003, CARCINOGENESIS, V24, P681, DOI 10.1093/carcin/bgg022
   WEINSHILBOUM RM, 1977, AM J HUM GENET, V29, P125
   Wu AH, 2003, INT J CANCER, V106, P574, DOI 10.1002/ijc.11259
   Wu AH, 2002, CARCINOGENESIS, V23, P1491, DOI 10.1093/carcin/23.9.1491
   Yang CS, 2002, ANNU REV PHARMACOL, V42, P25, DOI 10.1146/annurev.pharmtox.42.082101.154309
   YANG CS, 1993, J NATL CANCER I, V85, P1038, DOI 10.1093/jnci/85.13.1038
   Yim DS, 2001, PHARMACOGENETICS, V11, P279, DOI 10.1097/00008571-200106000-00001
   Zhu BT, 2000, DRUG METAB DISPOS, V28, P1024
   Zhu BT, 1998, CARCINOGENESIS, V19, P1, DOI 10.1093/carcin/19.1.1
   Zhu BT, 2002, CURR DRUG METAB, V3, P321, DOI 10.2174/1389200023337586
NR 29
TC 143
Z9 160
U1 0
U2 16
PU AMER ASSOC CANCER RESEARCH
PI PHILADELPHIA
PA 615 CHESTNUT ST, 17TH FLOOR, PHILADELPHIA, PA 19106-4404 USA
SN 0008-5472
EI 1538-7445
J9 CANCER RES
JI Cancer Res.
PD NOV 1
PY 2003
VL 63
IS 21
BP 7526
EP 7529
DI 
PG 4
WC Oncology
SC Oncology
GA 742UA
UT WOS:000186535400067
PM 14612555
DA 2025-02-23
ER

PT J
AU Smith-Warner, SA
   Spiegelman, D
   Yaun, SS
   Albanes, D
   Beeson, WL
   van den Brandt, PA
   Feskanich, D
   Folsom, AR
   Fraser, GE
   Freudenheim, JL
   Giovannucci, E
   Goldbohm, RA
   Graham, S
   Kushi, LH
   Miller, AB
   Pietinen, P
   Rohan, TE
   Speizer, FE
   Willett, WC
   Hunter, DJ
AF Smith-Warner, SA
   Spiegelman, D
   Yaun, SS
   Albanes, D
   Beeson, WL
   van den Brandt, PA
   Feskanich, D
   Folsom, AR
   Fraser, GE
   Freudenheim, JL
   Giovannucci, E
   Goldbohm, RA
   Graham, S
   Kushi, LH
   Miller, AB
   Pietinen, P
   Rohan, TE
   Speizer, FE
   Willett, WC
   Hunter, DJ
TI Fruits, vegetables and lung cancer: A pooled analysis of cohort studies
SO INTERNATIONAL JOURNAL OF CANCER
LA English
DT Article
DE fruit; vegetables; lung neoplasms; cohort studies; pooling
ID food frequency questionnaire; missouri womens health; beta-carotene; dietary factors; risk-factors; vitamin-c; nonsmoking women; nutrient intake; ex-smokers; fat intake
AB Inverse associations between fruit and vegetable consumption and lung cancer risk have been consistently reported. However, identifying the specific fruits and vegetables associated with lung cancer is difficult because the food groups and foods evaluated have varied across studies. We analyzed fruit and vegetable groups using standardized exposure and covariate definitions in 8 prospective studies. We combined study-specific relative risks (RRs) using a random effects model. In the pooled database, 3,206 incident lung cancer cases occurred among 430,281 women and men followed for up to 6-16 years across studies. Controlling for smoking habits and other lung cancer risk factors, a 16-23% reduction in lung cancer risk was observed for quintiles 2 through 5 vs. the lowest quintile of consumption for total fruits (RR = 0.77; 95% CI = 0.67-0.87 for quintile 5; p-value, test for trend < 0.001) and for total fruits and vegetables (RR = 0.79; 95% CI = 0.69-0.90; p-value, test for trend = 0.001). For the same comparison, the association was weaker for total vegetable consumption (RR = 0.88; 95% CI = 0.78-1.00; p-value, test for trend = 0.12). Associations were similar between never, past, and current smokers. These results suggest that elevated fruit and vegetable consumption is associated with a modest reduction in lung cancer risk, which is mostly attributable to fruit, not vegetable, intake. However, we cannot rule out the possibility that our results are due to residual confounding by smoking. The primary focus for reducing lung cancer incidence should continue to be smoking prevention and cessation. (C) 2003 Wiley-Liss, Inc.
C1 Harvard Univ, Sch Publ Hlth, Dept Nutr, Boston, MA 02115 USA.
   Harvard Univ, Sch Publ Hlth, Dept Epidemiol, Boston, MA 02115 USA.
   Harvard Univ, Sch Publ Hlth, Dept Biostat, Boston, MA 02115 USA.
   NCI, Div Clin Sci, Canc Prevent Studies Branch, Bethesda, MD 20892 USA.
   Loma Linda Univ, Sch Med, Ctr Hlth Res, Loma Linda, CA 92354 USA.
   Maastricht Univ, Dept Epidemiol, Maastricht, Netherlands.
   Brigham & Womens Hosp, Dept Med, Channing Lab, Boston, MA 02115 USA.
   Harvard Univ, Sch Med, Boston, MA USA.
   Univ Minnesota, Sch Publ Hlth, Div Epidemiol, Minneapolis, MN 55455 USA.
   SUNY Buffalo, Dept Social & Prevent Med, Buffalo, NY 14260 USA.
   TNO, Nutr & Food Res Inst, Dept Epidemiol, NL-3700 AJ Zeist, Netherlands.
   Kaiser Permanente, Div Res, Oakland, CA USA.
   Univ Toronto, Fac Med, Dept Publ Hlth Sci, Toronto, ON, Canada.
   Natl Publ Hlth Inst, Dept Hlth Promot & Epidemiol, Helsinki, Finland.
   Albert Einstein Coll Med, Dept Epidemiol & Populat Hlth, Bronx, NY 10467 USA.
   Harvard Univ, Sch Publ Hlth, Dept Environm Hlth, Boston, MA 02115 USA.
   Harvard Univ, Ctr Canc Prevent, Boston, MA 02115 USA.
C3 Harvard University; Harvard T.H. Chan School of Public Health; Harvard University; Harvard T.H. Chan School of Public Health; Harvard University; Harvard T.H. Chan School of Public Health; National Institutes of Health (NIH) - USA; NIH National Cancer Institute (NCI); Division of Clinical Sciences (DCS); Loma Linda University; Maastricht University; Harvard University; Harvard University Medical Affiliates; Brigham & Women's Hospital; Harvard University; Harvard Medical School; University of Minnesota System; University of Minnesota Twin Cities; State University of New York (SUNY) System; University at Buffalo, SUNY; Netherlands Organization Applied Science Research; Kaiser Permanente; University of Toronto; Finland National Institute for Health & Welfare; Yeshiva University; Montefiore Medical Center; Albert Einstein College of Medicine; Harvard University; Harvard T.H. Chan School of Public Health; Harvard University
RP Harvard Univ, Sch Publ Hlth, Dept Nutr, 665 Huntington Ave, Boston, MA 02115 USA.
FU NCI NIH HHS [CA 78548, CA 55075] Funding Source: Medline
CR ABBEY DE, 1988, AM J EPIDEMIOL, V128, P934
   Agudo A, 1997, EUR J CANCER, V33, P1256, DOI 10.1016/S0959-8049(97)00050-6
   ALAVANJA MCR, 1993, J NATL CANCER I, V85, P1906, DOI 10.1093/jnci/85.23.1906
   Albanes D, 1996, J NATL CANCER I, V88, P1560, DOI 10.1093/jnci/88.21.1560
   Alpha-Tocopherol Beta Carotene Cancer Prevention Study Group, 1994, N ENGL J MED, V330, P1029, DOI 10.1056/NEJM199404143301501
   [Anonymous], 1994, ANN EPIDEMIOL, V4, P1
   [Anonymous], 1997, FOOD NUTR PREV CANC, V0, P0
   Axelsson G, 1996, INT J EPIDEMIOL, V25, P32, DOI 10.1093/ije/25.1.32
   Bandera EV, 1997, CANCER CAUSE CONTROL, V8, P828, DOI 10.1023/A:1018456127018
   BOND G G, 1987, NUTRITION AND CANCER, V9, P109
   Brennan P, 2000, CANCER CAUSE CONTROL, V11, P49, DOI 10.1023/A:1008909519435
   Breslow RA, 2000, CANCER CAUSE CONTROL, V11, P419, DOI 10.1023/A:1008996208313
   CANDELORA EC, 1992, NUTR CANCER, V17, P263, DOI 10.1080/01635589209514195
   CHOW WH, 1992, CANCER CAUSE CONTROL, V3, P247, DOI 10.1007/BF00124258
   CHYOU PH, 1992, AM J PUBLIC HEALTH, V82, P37, DOI 10.2105/AJPH.82.1.37
   COCHRAN WG, 1954, BIOMETRICS, V10, P101, DOI 10.2307/3001666
   De Stefani E, 1999, NUTR CANCER, V34, P100, DOI 10.1207/S15327914NC340114
   DERSIMONIAN R, 1986, CONTROL CLIN TRIALS, V7, P177, DOI 10.1016/0197-2456(86)90046-2
   *EPICURE, 1993, EPICURE US GUID PEAN, V0, P0
   Ernster Virginia L, 1994, ANNALS OF EPIDEMIOLOGY, V4, P102, DOI 10.1016/1047-2797(94)90054-X
   Feskanich D, 2000, JNCI-J NATL CANCER I, V92, P1812, DOI 10.1093/jnci/92.22.1812
   FESKANICH D, 1993, J AM DIET ASSOC, V93, P790, DOI 10.1016/0002-8223(93)91754-E
   Feskanich Diane, 1994, ANNALS OF EPIDEMIOLOGY, V4, P181, DOI 10.1016/1047-2797(94)90095-7
   FONTHAM ETH, 1988, CANCER-AM CANCER SOC, V62, P2267, DOI 10.1002/1097-0142(19881115)62:10<2267::AID-CNCR2820621033>3.0.CO;2-E
   FORMAN MR, 1992, INT J EPIDEMIOL, V21, P437, DOI 10.1093/ije/21.3.437
   FRASER GE, 1991, AM J EPIDEMIOL, V133, P683, DOI 10.1093/oxfordjournals.aje.a115943
   GAO CM, 1993, JPN J CANCER RES, V84, P594, DOI 10.1111/j.1349-7006.1993.tb02018.x
   GIRAUD DW, 1995, J AM DIET ASSOC, V95, P798, DOI 10.1016/S0002-8223(95)00220-0
   GOLDBOHM RA, 1994, EUR J CLIN NUTR, V48, P253
   HARRIS RWC, 1991, NUTR CANCER, V15, P63, DOI 10.1080/01635589109514113
   Hennekens CH, 1996, NEW ENGL J MED, V334, P1145, DOI 10.1056/NEJM199605023341801
   Hu JF, 1997, INT J CANCER, V71, P924, DOI 10.1002/(SICI)1097-0215(19970611)71:6<924::AID-IJC2>3.0.CO;2-#
   Hunter DJ, 1996, NEW ENGL J MED, V334, P356, DOI 10.1056/NEJM199602083340603
   Jain M, 1996, AM J EPIDEMIOL, V143, P953, DOI 10.1093/oxfordjournals.aje.a008839
   JAIN M, 1990, INT J CANCER, V45, P287, DOI 10.1002/ijc.2910450214
   Jansen MCJF, 2001, INT J CANCER, V92, P913, DOI 10.1002/ijc.1278
   KALANDIDI A, 1990, CANCER CAUSE CONTROL, V1, P15, DOI 10.1007/BF00053179
   Key TJA, 1996, BMJ-BRIT MED J, V313, P775, DOI 10.1136/bmj.313.7060.775
   Knekt P, 1999, J NATL CANCER I, V91, P182, DOI 10.1093/jnci/91.2.182
   Ko YC, 1997, INT J EPIDEMIOL, V26, P24, DOI 10.1093/ije/26.1.24
   KOO LC, 1988, NUTR CANCER, V11, P155, DOI 10.1080/01635588809513983
   KREBSSMITH SM, 1995, J NUTR EDUC, V27, P80, DOI 10.1016/S0022-3182(12)80346-3
   Kubík A, 2001, NEOPLASMA, V48, P262
   KVALE G, 1983, INT J CANCER, V31, P397, DOI 10.1002/ijc.2910310402
   Lee IM, 1999, J NATL CANCER I, V91, P2102, DOI 10.1093/jnci/91.24.2102
   Lei YX, 1996, LUNG CANCER-J IASLC, V14, PS121, DOI 10.1016/S0169-5002(96)90218-4
   LEMARCHAND L, 1989, JNCI-J NATL CANCER I, V81, P1158, DOI 10.1093/jnci/81.15.1158
   MACLENNAN R, 1977, INT J CANCER, V20, P854, DOI 10.1002/ijc.2910200606
   MANGELS AR, 1993, J AM DIET ASSOC, V93, P284, DOI 10.1016/0002-8223(93)91553-3
   Marchand JL, 2002, NUTR CANCER, V42, P18, DOI 10.1207/S15327914NC421_3
   Marshall JR, 1999, AM J EPIDEMIOL, V150, P88
   MAYNE ST, 1994, J NATL CANCER I, V86, P33, DOI 10.1093/jnci/86.1.33
   MCPHILLIPS JB, 1994, J AM DIET ASSOC, V94, P287, DOI 10.1016/0002-8223(94)90370-0
   METTLIN C, 1979, JNCI-J NATL CANCER I, V62, P1435
   METTLIN C, 1989, INT J CANCER, V43, P608, DOI 10.1002/ijc.2910430412
   Mohr DL, 1999, NUTR CANCER, V35, P34, DOI 10.1207/S1532791434-43
   MUNGER RG, 1992, AM J EPIDEMIOL, V136, P192, DOI 10.1093/oxfordjournals.aje.a116485
   Neuhouser ML, 2003, CANCER EPIDEM BIOMAR, V12, P350
   NUTTENS MC, 1992, J INTERN MED, V231, P349, DOI 10.1111/j.1365-2796.1992.tb00943.x
   Nyberg F, 1998, INT J CANCER, V78, P430, DOI 10.1002/(SICI)1097-0215(19981109)78:4<430::AID-IJC7>3.0.CO;2-V
   Ocke MC, 1997, AM J EPIDEMIOL, V145, P358, DOI 10.1093/oxfordjournals.aje.a009113
   Omenn GS, 1996, NEW ENGL J MED, V334, P1150, DOI 10.1056/NEJM199605023341802
   Parkin DM, 2001, INT J CANCER, V94, P153, DOI 10.1002/ijc.1440
   Pawlega J, 1997, ACTA ONCOL, V36, P471, DOI 10.3109/02841869709001301
   Pennington JAT, 1998, BOWES CHURCHS FOOD V, V17th, P0
   Percy C, 1990, INTERNATIONAL CLASSIFICATION OF DISEASES FOR ONCOLOGY, V2nd, P0
   PIERCE RJ, 1989, NUTR CANCER, V12, P237, DOI 10.1080/01635588909514023
   PIETINEN P, 1988, AM J EPIDEMIOL, V128, P655, DOI 10.1093/oxfordjournals.aje.a115013
   Pillow PC, 1997, NUTR CANCER, V29, P169, DOI 10.1080/01635589709514620
   PISANI P, 1986, INT J EPIDEMIOL, V15, P463, DOI 10.1093/ije/15.4.463
   PRENTICE RL, 1986, BIOMETRIKA, V73, P1
   PRENTICE RL, 1978, BIOMETRICS, V34, P541, DOI 10.2307/2530374
   Rachtan J, 2002, ACTA ONCOL, V41, P389, DOI 10.1080/028418602760169451
   RIMM EB, 1992, AM J EPIDEMIOL, V135, P1114, DOI 10.1093/oxfordjournals.aje.a116211
   Rohan TE, 2002, CANCER CAUSE CONTROL, V13, P231, DOI 10.1023/A:1015048619413
   Rothman KJ, 1986, MODERN EPIDEMIOLOGY, V0, P0
   SALVINI S, 1989, INT J EPIDEMIOL, V18, P858, DOI 10.1093/ije/18.4.858
   SANKARANARAYANAN R, 1994, INT J CANCER, V58, P644, DOI 10.1002/ijc.2910580505
   SAS Institute, 1991, SAS STAT SOFTW PHREG, V0, P0
   Serdula MK, 1996, EPIDEMIOLOGY, V7, P161, DOI 10.1097/00001648-199603000-00010
   SHIBATA A, 1992, BRIT J CANCER, V66, P673, DOI 10.1038/bjc.1992.336
   SMITH SA, 1995, CANCER CAUSE CONTROL, V6, P292, DOI 10.1007/BF00051404
   Smith-Wamer SA, 1999, NUTRIONAL ONCOLOGY, V0, P153
   STEINMETZ KA, 1991, CANCER CAUSE CONTROL, V2, P427, DOI 10.1007/BF00054304
   STEINMETZ KA, 1993, CANCER RES, V53, P536
   Stram DO, 2002, AM J EPIDEMIOL, V155, P622, DOI 10.1093/aje/155.7.622
   Stram DO, 1996, BIOMETRICS, V52, P536, DOI 10.2307/2532893
   SUBAR AF, 1990, AM J PUBLIC HEALTH, V80, P1323, DOI 10.2105/AJPH.80.11.1323
   Swanson CA, 1997, CANCER CAUSE CONTROL, V8, P883, DOI 10.1023/A:1018468429744
   SWANSON CA, 1992, INT J CANCER, V50, P876, DOI 10.1002/ijc.2910500609
   Szabo Eva, 1993, CURRENT OPINION IN ONCOLOGY, V5, P302, DOI 10.1097/00001622-199303000-00009
   THORNTON A, 1994, J CLIN EPIDEMIOL, V47, P1143, DOI 10.1016/0895-4356(94)90101-5
   Voorrips LE, 2000, CANCER CAUSE CONTROL, V11, P101, DOI 10.1023/A:1008906706084
   WATTENBERG LW, 1990, P NUTR SOC, V49, P173, DOI 10.1079/PNS19900022
   WILLETT WC, 1985, AM J EPIDEMIOL, V122, P51, DOI 10.1093/oxfordjournals.aje.a114086
   Wright ME, 2003, CANCER CAUSE CONTROL, V14, P85, DOI 10.1023/A:1022565601937
   WUWILLIAMS AH, 1990, BRIT J CANCER, V62, P982, DOI 10.1038/bjc.1990.421
   ZIEGLER RG, 1986, AM J EPIDEMIOL, V123, P1080, DOI 10.1093/oxfordjournals.aje.a114336
   Ziegler RG, 1996, CANCER CAUSE CONTROL, V7, P157, DOI 10.1007/BF00115646
NR 99
TC 132
Z9 152
U1 0
U2 6
PU WILEY
PI HOBOKEN
PA 111 RIVER ST, HOBOKEN 07030-5774, NJ USA
SN 0020-7136
EI 1097-0215
J9 INT J CANCER
JI Int. J. Cancer
PD DEC 20
PY 2003
VL 107
IS 6
BP 1001
EP 1011
DI 10.1002/ijc.11490
PG 11
WC Oncology
SC Oncology
GA 744GJ
UT WOS:000186619300019
PM 14601062
DA 2025-02-23
ER

PT J
AU van Engeland, M
   Weijenberg, MP
   Roemen, GMJM
   Brink, M
   de Bruïne, AP
   Goldbohm, RA
   van den Brandt, PA
   Baylin, SB
   de Goeij, AFPM
   Herman, JG
AF van Engeland, M
   Weijenberg, MP
   Roemen, GMJM
   Brink, M
   de Bruïne, AP
   Goldbohm, RA
   van den Brandt, PA
   Baylin, SB
   de Goeij, AFPM
   Herman, JG
TI Effects of dietary folate and alcohol intake on promoter methylation in sporadic colorectal cancer:: The Netherlands Cohort Study on Diet and Cancer
SO CANCER RESEARCH
LA English
DT Article
ID scale prospective cohort; colon-cancer; methylenetetrahydrofolate reductase; multivitamin use; ras mutations; folic-acid; risk; hypermethylation; polymorphism; neoplasia
AB Sporadic colorectal cancer (CRC) is characterized by genetic and epigenetic changes such as regional DNA hypermethylation and global DNA hypomethylation. Epidemiological and animal studies suggest that aberrant DNA methylation is associated with low dietary folate intake, which is aggravated by high alcohol intake. The relationship between promoter methylation of genes involved in CRC carcinogenesis and folate and alcohol intake was investigated. Methylation of the APC-1A, p14(ARF), p16(INK4A), hMLH1, O-6-MGMT, and RASSF1A promoters was studied using methylation-specific PCR in 122 sporadic CRCs, derived from patients with folate and alcohol intake at either the lower or the higher quintiles of the distribution. Overall, promoter hypermethylation frequencies observed were: 39% for APC; 33% for p14(ARF); 31% for p16(INK4A); 29% for hMLH1; 41% for O-6-MGMT; and 20% for RASSF1A. For each of the tested genes, the prevalence of promoter hypermethylation was higher in CRCs derived from patients with low folate/high alcohol intake (n = 61) when compared with CRCs from patients with high folate/low alcohol intake (n = 61), but the differences were not statistically significant. The number of CRCs with at least one gene methylated was higher (84%) in the low folate intake/high alcohol intake group when compared with the high folate intake/low alcohol intake group (70%; P = 0.085). Despite the size limitations of this study, these data suggest that folate and alcohol intake may be associated with changes in promoter hypermethylation in CRC.
C1 Sidney Kimmel Comprehens Canc Ctr Johns Hopkins, Baltimore, MD 21231 USA.
   Univ Maastricht, Res Inst GROW, Dept Pathol, NL-6200 MD Maastricht, Netherlands.
   Univ Maastricht, Res Inst NUTRIM, Dept Epidemiol, NL-6200 MD Maastricht, Netherlands.
   TNO Nutr & Food Res, NL-3700 AJ Zeist, Netherlands.
C3 Johns Hopkins University; Johns Hopkins Medicine; Maastricht University; Maastricht University; Netherlands Organization Applied Science Research
RP Herman, JG (corresponding author), Sidney Kimmel Comprehens Canc Ctr Johns Hopkins, Room 543,1650 Orleans St, Baltimore, MD 21231 USA.
EM hermanji@jhmi.edu
CR Bariol C, 2003, AM J PATHOL, V162, P1361, DOI 10.1016/S0002-9440(10)63932-6
   BENITO E, 1991, INT J CANCER, V49, P161, DOI 10.1002/ijc.2910490202
   BoutronRuault MC, 1996, NUTR CANCER, V26, P337, DOI 10.1080/01635589609514489
   Duthie SJ, 1999, BRIT MED BULL, V55, P578, DOI 10.1258/0007142991902646
   Duthie SJ, 2000, NUTR CANCER, V37, P245, DOI 10.1207/S15327914NC372_18
   Esteller M, 2000, CANCER RES, V60, P4366
   Esteller M, 2000, CANCER RES, V60, P129
   Esteller M, 1999, CANCER RES, V59, P793
   Esteller M, 2001, CANCER RES, V61, P3225
   FEINBERG AP, 1987, SEMIN SURG ONCOL, V3, P149, DOI 10.1002/ssu.2980030304
   FEINBERG AP, 1988, CANCER RES, V48, P1159
   Fenech M, 2001, MUTAT RES-FUND MOL M, V475, P57, DOI 10.1016/S0027-5107(01)00079-3
   FERRARONI M, 1994, BRIT J CANCER, V70, P1150, DOI 10.1038/bjc.1994.463
   FREUDENHEIM JL, 1991, INT J EPIDEMIOL, V20, P368, DOI 10.1093/ije/20.2.368
   Fuchs CS, 2002, CANCER EPIDEM BIOMAR, V11, P227
   Giovannucci E, 1998, ANN INTERN MED, V129, P517, DOI 10.7326/0003-4819-129-7-199810010-00002
   GOLDBOHM RA, 1994, EUR J CLIN NUTR, V48, P253
   Goldbohm RA, 1994, TIJDSCHR SOC GEZONDH, V72, P80
   Herman JG, 1998, P NATL ACAD SCI USA, V95, P6870, DOI 10.1073/pnas.95.12.6870
   Herman JG, 1996, P NATL ACAD SCI USA, V93, P9821, DOI 10.1073/pnas.93.18.9821
   Homann N, 2000, INT J CANCER, V86, P169, DOI 10.1002/(SICI)1097-0215(20000415)86:2<169::AID-IJC4>3.0.CO;2-3
   Konings EJM, 2001, AM J CLIN NUTR, V73, P765
   Konings EJM, 2002, CANCER-AM CANCER SOC, V95, P1421, DOI 10.1002/cncr.10866
   Levine AJ, 2000, CANCER EPIDEM BIOMAR, V9, P657
   Ma J, 1999, CANCER EPIDEM BIOMAR, V8, P825
   Ma J, 1997, CANCER RES, V57, P1098
   Martínez ME, 1999, CANCER RES, V59, P5181
   Matsuo K, 2001, BLOOD, V97, P3205, DOI 10.1182/blood.V97.10.3205
   MEYER F, 1993, AM J EPIDEMIOL, V138, P225, DOI 10.1093/oxfordjournals.aje.a116851
   Potter JD, 1999, JNCI-J NATL CANCER I, V91, P916, DOI 10.1093/jnci/91.11.916
   Slattery ML, 1999, CANCER EPIDEM BIOMAR, V8, P513
   Slattery ML, 2000, CANCER RES, V60, P6935
   Steinmetz KA, 1996, J AM DIET ASSOC, V96, P1027, DOI 10.1016/S0002-8223(96)00273-8
   Su LJ, 2001, ANN EPIDEMIOL, V11, P65, DOI 10.1016/S1047-2797(00)00188-5
   Ulrich CM, 1999, CANCER EPIDEM BIOMAR, V8, P659
   Ulvik A, 2001, AM J MED GENET, V101, P246, DOI 10.1002/ajmg.1370
   van Engeland M, 2002, ONCOGENE, V21, P3792, DOI 10.1038/sj.onc.1205466
   VANDENBRANDT PA, 1990, INT J EPIDEMIOL, V19, P553
   VANDENBRANDT PA, 1990, J CLIN EPIDEMIOL, V43, P285, DOI 10.1016/0895-4356(90)90009-E
   Warnecke PM, 2000, CURR OPIN ONCOL, V12, P68, DOI 10.1097/00001622-200001000-00012
NR 40
TC 242
Z9 260
U1 0
U2 13
PU AMER ASSOC CANCER RESEARCH
PI BIRMINGHAM
PA PO BOX 11806, BIRMINGHAM, AL 35202 USA
SN 0008-5472
EI 
J9 CANCER RES
JI Cancer Res.
PD JUN 15
PY 2003
VL 63
IS 12
BP 3133
EP 3137
DI 
PG 5
WC Oncology
SC Oncology
GA 691CG
UT WOS:000183586800023
PM 12810640
DA 2025-02-23
ER

PT J
AU Fleischauer, AT
   Simonsen, N
   Arab, L
AF Fleischauer, AT
   Simonsen, N
   Arab, L
TI Antioxidant supplements and risk of breast cancer recurrence and breast cancer-related mortality among postmenopausal women
SO NUTRITION AND CANCER-AN INTERNATIONAL JOURNAL
LA English
DT Article
ID vitamin-e; premorbid diet; survival; cells; metaanalysis; population; health; acid
AB Despite widespread use, only a few clinical or epidemiological studies have examined the relationship between antioxidant supplements and risk of breast cancer recurrence or breast cancer-related mortality. We used proportional hazards and logistic regression modeling to estimate rate ratios and odds ratios (ORs) for recurrence and mortality among 385 postmenopausal women diagnosed with breast cancer between 1986 and 1988 enrolled into a case-control study on diet and cancer Women were recontacted with a single questionnaire to ascertain the use of nutritional supplements during 12-14 yr of follow-up time. In multivariable models, antioxidant supplement users compared with nonusers were less likely to have a breast cancer recurrence or breast cancer-related death (OR = 0.54, 95% CI = 0.27-1.04). Vitamin E supplements showed a modest protective effect when used for more than 3 yr (OR = 0.33, 95% CI = 0.10-1.07). Premorbid dietary intake of vitamins C or E from diet, supplements, or both showed no relationship with risk. Risks of recurrence and disease-related mortality were reduced among women using vitamin C and vitamin E supplements for more than 3 yr Recall bias among proxy respondents for women who died during follow-up may have contributed to these findings. This study provides limited support for the hypothesis that antioxidant supplements may reduce the risk of breast cancer recurrence or breast cancer-related mortality.
C1 Univ N Carolina, Dept Epidemiol, Chapel Hill, NC 27599 USA.
   Louisiana State Univ, Ctr Hlth Sci, Dept Publ Hlth & Prevent Med, New Orleans, LA 70112 USA.
   Univ N Carolina, Dept Epidemiol & Nutr, Chapel Hill, NC 27599 USA.
C3 University of North Carolina; University of North Carolina Chapel Hill; Louisiana State University System; University of North Carolina; University of North Carolina Chapel Hill
RP 1600 Clifton Rd,MS C-18, Atlanta, GA 30333 USA.
EM Alf6@cdc.gov
CR Boyages J, 1999, CANCER, V85, P616, DOI 10.1002/(SICI)1097-0142(19990201)85:3<616::AID-CNCR12>3.0.CO;2-7
   Dabrosin C, 1998, FREE RADICAL RES, V29, P227, DOI 10.1080/10715769800300261
   FLEISCHAUER AT, 2002, P AACR, V0, P0
   Freudenheim JL, 1996, JNCI-J NATL CANCER I, V88, P340, DOI 10.1093/jnci/88.6.340
   Gandini S, 2000, EUR J CANCER, V36, P636, DOI 10.1016/S0959-8049(00)00022-8
   GUO WD, 1994, JPN J CANCER RES, V85, P572, DOI 10.1111/j.1349-7006.1994.tb02398.x
   Herbert James R, 1998, BREAST CANCER RESEARCH AND TREATMENT, V51, P17
   INGRAM D, 1994, BRIT J CANCER, V69, P592, DOI 10.1038/bjc.1994.108
   JAIN M, 1994, J NATL CANCER I, V86, P1390, DOI 10.1093/jnci/86.18.1390
   Jain M, 1997, BREAST CANCER RES TR, V42, P43, DOI 10.1023/A:1005798124538
   Kushi LH, 1996, AM J EPIDEMIOL, V144, P165, DOI 10.1093/oxfordjournals.aje.a008904
   LOCKWOOD K, 1994, MOL ASPECTS MED, V15, P231, DOI 10.1016/0098-2997(94)90033-7
   LONDON SJ, 1993, JNCI-J NATL CANCER I, V85, P785, DOI 10.1093/jnci/85.10.785
   Malafa MP, 2000, J SURG RES, V93, P163, DOI 10.1006/jsre.2000.5948
   Michels KB, 2001, INT J CANCER, V91, P563, DOI 10.1002/1097-0215(200002)9999:9999<::AID-IJC1079>3.0.CO;2-9
   Moorman PG, 2001, PUBLIC HEALTH NUTR, V4, P821, DOI 10.1079/PHN2001121
   Newman V, 1998, J AM DIET ASSOC, V98, P285, DOI 10.1016/S0002-8223(98)00068-6
   Patterson RE, 1998, EPIDEMIOLOGY, V9, P567, DOI 10.1097/00001648-199809000-00017
   POULTER J M, 1984, ACTA VITAMINOLOGICA ET ENZYMOLOGICA, V6, P175
   RIES ALG, 1999, NIH PUB, V0, P0
   Rock CL, 1997, NUTR CANCER, V29, P133, DOI 10.1080/01635589709514614
   ROHAN TE, 1993, NUTR CANCER, V20, P167, DOI 10.1080/01635589309514283
   Saxe GA, 1999, BREAST CANCER RES TR, V53, P241, DOI 10.1023/A:1006190820231
   Stewart DE, 2001, PSYCHO-ONCOLOGY, V10, P179, DOI 10.1002/pon.497
   Turner BC, 1999, J CLIN ONCOL, V17, P3017, DOI 10.1200/JCO.1999.17.10.3017
   VandeCreek L, 1999, ALTERN THER HEALTH M, V5, P71
   Watkins ML, 2000, AM J EPIDEMIOL, V152, P149, DOI 10.1093/aje/152.2.149
   *WORLD CANC RES FU, 2000, FOOD NUTR PREV CANC, V0, P0
   You HH, 2001, CELL GROWTH DIFFER, V12, P471
   Yu WP, 1999, NUTR CANCER, V33, P26, DOI 10.1080/01635589909514744
   ZHANG SM, 1995, CANCER, V76, P275, DOI 10.1002/1097-0142(19950715)76:2<275::AID-CNCR2820760218>3.0.CO;2-6
   Zhang SM, 1999, JNCI-J NATL CANCER I, V91, P547, DOI 10.1093/jnci/91.6.547
NR 32
TC 57
Z9 62
U1 0
U2 9
PU ROUTLEDGE JOURNALS, TAYLOR & FRANCIS LTD
PI ABINGDON
PA 2-4 PARK SQUARE, MILTON PARK, ABINGDON OX14 4RN, OXON, ENGLAND
SN 0163-5581
EI 1532-7914
J9 NUTR CANCER
JI Nutr. Cancer
PD JUN 15
PY 2003
VL 46
IS 1
BP 15
EP 22
DI 10.1207/S15327914NC4601_02
PG 8
WC Oncology; Nutrition & Dietetics
SC Oncology; Nutrition & Dietetics
GA 721BG
UT WOS:000185296700002
PM 12925299
DA 2025-02-23
ER

PT J
AU Moyad, MA
AF Moyad, MA
TI The potential benefits of dietary and/or supplemental calcium and vitamin D
SO UROLOGIC ONCOLOGY-SEMINARS AND ORIGINAL INVESTIGATIONS
LA English
DT Article
DE calcium; vitamin D; osteoporosis; dietary supplements; cholesterol; colon cancer; cancer; tooth loss; diabetes; hypertension; kidney stones; obesity; premenstrual syndrome
ID epithelial-cell proliferation; randomized controlled trials; dependent diabetes-mellitus; coronary-heart-disease; prostate-cancer risk; blood-pressure; colorectal-cancer; premenstrual-syndrome; hormone agonists; clinical-trial
AB Osteoporosis is a significant problem in women and men. In addition, as osteoporosis has garnered more attention there should be more attention than ever placed on the potential benefits of calcium and vitamin D. Clinicians need to inform patients that there are numerous healthy dietary sources of calcium and vitamin D. Calcium and vitamin D supplements seem to act synergistically to reduce fracture risk in men and women; therefore, they need to be taken together to impact fracture risk. In addition, almost every randomized trial of an effective osteoporosis drug therapy has utilized calcium and vitamin D to enhance the efficacy of the drug itself. Several forms of calcium supplements are commercially available today and clinicians need to understand the similarities and differences between them. Calcium and vitamin D in moderation also have a good safety profile and may actually have benefits far beyond osteoporosis therapy. For example, calcium may increase high-density lipoprotein (HDL), prevent colon polyps, reduce blood pressure, reduce kidney stone recurrence, and may promote weight loss. Vitamin D may reduce the risk of some cancers, provide an enhanced response to some chemotherapeutic agents, prevent type I diabetes, and may reduce tooth loss along with calcium. Clinicians need to encourage individuals to receive the recommended daily allowance of these two agents because they seem to have an impact on numerous health conditions besides osteoporosis. (C) 2003 Elsevier Inc. All rights reserved.
C1 Univ Michigan, Ctr Med, Dept Urol, Ann Arbor, MI 48109 USA.
C3 University of Michigan System; University of Michigan
RP Univ Michigan, Ctr Med, Dept Urol, Ann Arbor, MI 48109 USA.
EM moyad@umich.edu
CR Appel LJ, 1997, NEW ENGL J MED, V336, P1117, DOI 10.1056/NEJM199704173361601
   BACH JF, 1994, ENDOCR REV, V15, P516, DOI 10.1210/er.15.4.516
   Baron JA, 1999, NEW ENGL J MED, V340, P101, DOI 10.1056/NEJM199901143400204
   Beer TM, 2003, J CLIN ONCOL, V21, P123, DOI 10.1200/jco.2003.05.117
   Bendich A, 2000, J AM COLL NUTR, V19, P3, DOI 10.1080/07315724.2000.10718907
   Berndt SI, 2002, UROLOGY, V60, P1118, DOI 10.1016/S0090-4295(02)01991-X
   Bilezikian JP, 1999, J CLIN ENDOCR METAB, V84, P3431, DOI 10.1210/jc.84.10.3431
   Bonithon-Kopp C, 2000, LANCET, V356, P1300, DOI 10.1016/S0140-6736(00)02813-0
   Borghi L, 2002, NEW ENGL J MED, V346, P77, DOI 10.1056/NEJMoa010369
   Bostick RM, 1999, AM J EPIDEMIOL, V149, P151, DOI 10.1093/oxfordjournals.aje.a009781
   Brown JP, 2002, CAN MED ASSOC J, V167, P0
   Bucher HC, 1996, JAMA-J AM MED ASSOC, V275, P1113, DOI 10.1001/jama.275.14.1113
   Bucher HC, 1996, JAMA-J AM MED ASSOC, V275, P1016, DOI 10.1001/jama.275.13.1016
   Burke CA, 2003, CLEV CLIN J MED, V70, P346, DOI 10.3949/ccjm.70.4.346
   Bushinsky DA, 2002, NEW ENGL J MED, V346, P124, DOI 10.1056/NEJM200201103460210
   Bushinsky DA, 1998, J AM SOC NEPHROL, V9, P917
   CARLSON LA, 1971, ATHEROSCLEROSIS, V14, P391, DOI 10.1016/0021-9150(71)90067-0
   CURHAN GC, 1993, NEW ENGL J MED, V328, P833, DOI 10.1056/NEJM199303253281203
   Dahlquist G, 1999, DIABETOLOGIA, V42, P51, DOI 10.1007/s001250051112
   DawsonHughes B, 1997, NEW ENGL J MED, V337, P670, DOI 10.1056/NEJM199709043371003
   Giovannucci E, 1998, CANCER RES, V58, P442
   GIOVANNUCCI E, 1992, JNCI-J NATL CANCER I, V84, P91, DOI 10.1093/jnci/84.2.91
   GOVERS MJAP, 1993, GUT, V34, P365, DOI 10.1136/gut.34.3.365
   Gross C, 1998, J UROLOGY, V159, P2035, DOI 10.1016/S0022-5347(01)63236-1
   HEGSTED DM, 1986, J NUTR, V116, P2316, DOI 10.1093/jn/116.11.2316
   Hegsted DM, 2001, AM J CLIN NUTR, V74, P571
   Holt PR, 2002, CANCER EPIDEM BIOMAR, V11, P113
   Hyppönen E, 2001, LANCET, V358, P1500, DOI 10.1016/S0140-6736(01)06580-1
   Jänne PA, 2000, NEW ENGL J MED, V342, P1960, DOI 10.1056/NEJM200006293422606
   Krall EA, 2001, AM J MED, V111, P452, DOI 10.1016/S0002-9343(01)00899-3
   Lemann J, 1996, KIDNEY INT, V49, P200, DOI 10.1038/ki.1996.27
   Lipkin M, 1999, J AM COLL NUTR, V18, P392S, DOI 10.1080/07315724.1999.10718903
   LIPKIN M, 1985, NEW ENGL J MED, V313, P1381, DOI 10.1056/NEJM198511283132203
   Lips P, 1996, ANN INTERN MED, V124, P400, DOI 10.7326/0003-4819-124-4-199602150-00003
   Looker AC, 1997, J BONE MINER RES, V12, P1761, DOI 10.1359/jbmr.1997.12.11.1761
   Maillefert JF, 1999, J UROLOGY, V161, P1219, DOI 10.1016/S0022-5347(01)61639-2
   MATHIEU C, 1994, DIABETOLOGIA, V37, P552, DOI 10.1007/BF00403372
   MCCARRON DA, 1984, SCIENCE, V224, P1392, DOI 10.1126/science.6729459
   McCarron DA, 1999, J AM COLL NUTR, V18, P398S, DOI 10.1080/07315724.1999.10718904
   MCCARRON DA, 1982, SCIENCE, V217, P267, DOI 10.1126/science.7089566
   Miller GD, 1999, J AM COLL NUTR, V18, P371S, DOI 10.1080/07315724.1999.10718900
   MOYAD MA, 2000, ABCS NUTR SUPPLEMENT, V0, P0
   Moyad Mark A, 2002, UROL NURS, V22, P405
   Okey R, 1930, J BIOL CHEM, V81, P91
   Orwoll E, 2000, NEW ENGL J MED, V343, P604, DOI 10.1056/NEJM200008313430902
   Peacock M, 2000, J CLIN ENDOCR METAB, V85, P3011, DOI 10.1210/jc.85.9.3011
   PEDERSEN TR, 1994, LANCET, V344, P1383
   Pfeilschifter J, 2000, J CLIN ONCOL, V18, P1570, DOI 10.1200/JCO.2000.18.7.1570
   Pignone M, 2002, AM FAM PHYSICIAN, V66, P297
   Ramello A, 2000, J NEPHROL, V13, P0
   Ray NF, 1997, J BONE MINER RES, V12, P24, DOI 10.1359/jbmr.1997.12.1.24
   Reid DM, 2001, QJM-MON J ASSOC PHYS, V94, P53, DOI 10.1093/qjmed/94.2.53
   Reid IR, 2002, AM J MED, V112, P343, DOI 10.1016/S0002-9343(01)01138-X
   SAGGESE G, 1989, J ENDOCRINOL INVEST, V12, P329, DOI 10.1007/BF03349999
   SCHNEIDER EL, 1990, JAMA-J AM MED ASSOC, V263, P2335, DOI 10.1001/jama.263.17.2335
   Schuurman AG, 1999, BRIT J CANCER, V80, P1107, DOI 10.1038/sj.bjc.6690472
   SHEPHERD J, 1995, NEW ENGL J MED, V333, P1301, DOI 10.1056/NEJM199511163332001
   Smith MR, 2001, NEW ENGL J MED, V345, P948, DOI 10.1056/NEJMoa010845
   Stene LC, 2000, DIABETOLOGIA, V43, P1093, DOI 10.1007/s001250051499
   Suzuki Yasuyuki, 2000, JOURNAL OF UROLOGY, V163, P159
   Tedeschi-Blok N, 2001, NUTR CANCER, V39, P196, DOI 10.1207/S15327914nc392_6
   Thomas MK, 1998, NEW ENGL J MED, V338, P777, DOI 10.1056/NEJM199803193381201
   Thys-Jacobs S, 1998, AM J OBSTET GYNECOL, V179, P444, DOI 10.1016/S0002-9378(98)70377-1
   Townsend MF, 1997, CANCER, V79, P545, DOI 10.1002/(SICI)1097-0142(19970201)79:3<545::AID-CNCR17>3.0.CO;2-3
   Trivedi DP, 2003, BMJ-BRIT MED J, V326, P469, DOI 10.1136/bmj.326.7387.469
   Van Veldhuizen PJ, 2000, J UROLOGY, V163, P187, DOI 10.1016/S0022-5347(05)68001-9
   VEDRAL JL, 1997, DIETARY REFERENCE IN, V0, P0
   Yang CY, 2000, J TOXICOL ENV HEAL A, V60, P17, DOI 10.1080/009841000156565
   Zemel MB, 2000, FASEB J, V14, P1132, DOI 10.1096/fasebj.14.9.1132
   Zemel MB, 2001, J AM COLL NUTR, V20, P428S, DOI 10.1080/07315724.2001.10719180
NR 70
TC 10
Z9 10
U1 0
U2 8
PU ELSEVIER SCIENCE INC
PI NEW YORK
PA 360 PARK AVE SOUTH, NEW YORK, NY 10010-1710 USA
SN 1078-1439
EI 1873-2496
J9 UROL ONCOL-SEMIN ORI
JI Urol. Oncol.-Semin. Orig. Investig.
PD SEP-OCT 15
PY 2003
VL 21
IS 5
BP 384
EP 391
DI 10.1016/S1078-1439(03)00108-X
PG 8
WC Oncology; Urology & Nephrology
SC Oncology; Urology & Nephrology
GA 755UT
UT WOS:000187430400014
PM 14670550
DA 2025-02-23
ER

PT J
AU Alberts, DS
   Einspahr, JG
   Earnest, DL
   Krutzsch, MF
   Lin, P
   Hess, LM
   Heddens, DK
   Roe, DJ
   Martínez, ME
   Salen, G
   Batta, AK
AF Alberts, DS
   Einspahr, JG
   Earnest, DL
   Krutzsch, MF
   Lin, P
   Hess, LM
   Heddens, DK
   Roe, DJ
   Martínez, ME
   Salen, G
   Batta, AK
TI Fecal bile acid concentrations in a subpopulation of the wheat bran fiber colon polyp trial
SO CANCER EPIDEMIOLOGY BIOMARKERS & PREVENTION
LA English
DT Article
ID deoxycholic-acid; cell-proliferation; calcium; cancer; apoptosis; diet; rats; butyrate; lipids; liquid
AB Factors that affect the concentration of secondary bile acids in the aqueous phase of stool may have a greater impact on colon carcinogenesis than those that only modify the total fecal bile acid concentration. This hypothesis was tested using stool samples of a subset of participants enrolled in a Phase III colorectal adenomatous polyp prevention trial, which documented the inability of a 13.5 g/day wheat bran fiber (WBF) supplement to reduce polyp recurrence. Stool was collected from 68 consecutively consented participants who were enrolled in a Phase III clinical trial of WBF for the prevention of adenomatous polyp recurrence. Nineteen (27.9%) of these fecal bile acid substudy participants were on the low fiber (2.0 g/day) intervention group, whereas 49 (72.7%) were on the high fiber (13.5 g/day) intervention group for similar to3 years. Sixty-four participants had both the aqueous and solid phases of stool samples analyzed for bile acid content. Bile acid concentrations, measured in mug/ml for fecal water and mug/mg for dry feces, were determined for lithochilic, deoxycholic, chenodeoxycholic, cholic, ursodeoxycholic, isodeoxycholic, isoursodeoxycholic, ursocholic, 7-ketolithocholic, and 12-ketolithocholic acids. There were no significant differences between the low and high fiber groups concerning mean or median aqueous phase concentrations of lithocholic or deoxycholic bile acids. In contrast, the median concentrations of deoxycholic acid and other secondary bile acids (including lithochilic, isodeoxycholic, ursodeoxycholic, isoursodeoxycholic, ursocholic, 7-ketolithocholic, and 12-ketolithocholic acids) were significantly lower for the high fiber group in the solid-phase stool (P < 0.05). These results document that a high WBF intervention, taken for a median of 2.4 years, does not significantly reduce aqueous-phase concentrations of secondary bile acids in stool, although their concentrations in solid-phase stool were suppressed. Thus, the inability of the high WBF intervention to reduce colorectal adenoma recurrence may be a consequence of its lack of effect on fecal aqueous-phase secondary bile acid concentrations.
C1 Univ Arizona, Arizona Canc Ctr, Tucson, AZ 85724 USA.
   Novartis Pharmaceut, E Hanover, NJ 07936 USA.
   E Arizona Coll, Globe, AZ 85552 USA.
   Univ Med & Dent New Jersey, Newark, NJ 07018 USA.
C3 Arizona Center Cancer Care; University of Arizona; Novartis; Novartis USA; Rutgers University System; Rutgers University New Brunswick; Rutgers University Biomedical & Health Sciences
RP Univ Arizona, Arizona Canc Ctr, Tucson, AZ 85724 USA.
EM dalberts@azcc.arizona.edu
FU NCI NIH HHS [CA-41108] Funding Source: Medline
CR Alberts DS, 2000, NEW ENGL J MED, V342, P1156, DOI 10.1056/NEJM200004203421602
   Alberts DS, 1996, JNCI-J NATL CANCER I, V88, P81, DOI 10.1093/jnci/88.2.81
   Allgayer H, 1999, DIGEST DIS SCI, V44, P761, DOI 10.1023/A:1026670027150
   ALLINGER UG, 1989, AM J CLIN NUTR, V50, P992, DOI 10.1093/ajcn/50.5.992
   BARTRAM HP, 1995, JPEN-PARENTER ENTER, V19, P182, DOI 10.1177/0148607195019003182
   Batta AK, 1999, J CHROMATOGR B, V723, P1, DOI 10.1016/S0378-4347(98)00528-3
   Batta AK, 1999, J LIPID RES, V40, P1148
   Bernstein C, 1999, CANCER RES, V59, P2353
   BULL AW, 1983, CARCINOGENESIS, V4, P207, DOI 10.1093/carcin/4.2.207
   CADERNI G, 1993, J NUTR, V123, P704, DOI 10.1093/jn/123.4.704
   COHEN BI, 1980, JNCI-J NATL CANCER I, V64, P573
   FRIEDMAN EA, 1985, CARCINOMA LARGE BOWE, V0, P175
   Holt PR, 1999, ANN NY ACAD SCI, V889, P128, DOI 10.1111/j.1749-6632.1999.tb08730.x
   Jenkins DJA, 2001, METABOLISM, V50, P494, DOI 10.1053/meta.2001.21037
   Kishida T, 1997, J GASTROENTEROL, V32, P306, DOI 10.1007/BF02934485
   LANS JI, 1991, CANCER RES, V51, P3416
   LAPRE JA, 1992, CARCINOGENESIS, V13, P41, DOI 10.1093/carcin/13.1.41
   LAPRE JA, 1992, AM J PHYSIOL, V263, PG333, DOI 10.1152/ajpgi.1992.263.3.G333
   Martinez JD, 1998, NUTR CANCER, V31, P111, DOI 10.1080/01635589809514689
   Martínez ME, 1998, CANCER EPIDEM BIOMAR, V7, P813
   McMillan L, 2000, BIOCHEM BIOPH RES CO, V273, P45, DOI 10.1006/bbrc.2000.2899
   MOROTOMI M, 1990, CANCER RES, V50, P3595
   NAIR PP, 1988, AM J CLIN NUTR, V48, P768, DOI 10.1093/ajcn/48.3.768
   RAFTER JJ, 1986, GUT, V27, P1320, DOI 10.1136/gut.27.11.1320
   REDDY BS, 1992, GASTROENTEROLOGY, V102, P1475, DOI 10.1016/0016-5085(92)91704-8
   STADLER J, 1988, CANCER LETT, V38, P315, DOI 10.1016/0304-3835(88)90023-7
   van Munster I P, 1991, EUR J CANCER PREV, V1 Suppl 2, P35, DOI 10.1097/00008469-199110002-00007
   VANDERMEER R, 1991, EUROPEAN JOURNAL OF CANCER PREVENTION, VOL 1, P0
   WARGOVICH MJ, 1983, CARCINOGENESIS, V4, P1205, DOI 10.1093/carcin/4.9.1205
   WATABE J, 1985, MUTAT RES, V158, P45, DOI 10.1016/0165-1218(85)90096-5
NR 30
TC 21
Z9 28
U1 0
U2 10
PU AMER ASSOC CANCER RESEARCH
PI PHILADELPHIA
PA 615 CHESTNUT ST, 17TH FLOOR, PHILADELPHIA, PA 19106-4404 USA
SN 1055-9965
EI 1538-7755
J9 CANCER EPIDEM BIOMAR
JI Cancer Epidemiol. Biomarkers Prev.
PD MAR 15
PY 2003
VL 12
IS 3
BP 197
EP 200
DI 
PG 4
WC Oncology; Public, Environmental & Occupational Health
SC Oncology; Public, Environmental & Occupational Health
GA 658AC
UT WOS:000181698600003
PM 12646507
DA 2025-02-23
ER

PT J
AU Nagle, CM
   Purdie, DM
   Webb, PM
   Green, A
   Harvey, PW
   Bain, CJ
AF Nagle, CM
   Purdie, DM
   Webb, PM
   Green, A
   Harvey, PW
   Bain, CJ
TI Dietary influences on survival after ovarian cancer
SO INTERNATIONAL JOURNAL OF CANCER
LA English
DT Article
DE ovarian cancer; diet; survival
ID breast-cancer; milk consumption; fat intake; us women; risk; vegetables; fruit; carcinoma
AB We evaluated the effects of various food groups and micronutrients in the diet on survival among women who originally participated in a population-based case-control study of ovarian cancer conducted across 3 Australian states between 1990 and 1993. This analysis included 609 women with invasive epithelial ovarian cancer, primarily because there was negligible mortality in women with borderline tumors. The women's usual diet was assessed using a validated food frequency questionnaire. Deaths in the cohort were identified using state-based cancer registries and the Australian National Death Index (NDI). Crude 5-year survival probabilities were estimated using the Kaplan-Meier technique, and adjusted hazard ratios (HRs) and 95% confidence intervals (CIs) were obtained from Cox regression models. After adjusting for important confounding factors, a survival advantage was observed for those who reported higher intake of vegetables in general (HR = 0.75, 95% CI = 0.57-0.99, p-value trend 0.01 for the highest third, compared to the lowest third), and cruciferous vegetables in particular (HR = 0.75, 95% CI = 0.57-0.98, p-value trend 0.03), and among women in the upper third of intake of vitamin E (HR = 0.76, 95% CI = 0.58-1.01, p-value trend 0.04). Inverse associations were also seen with protein (p-value trend 0.09), red meat (p-value trend 0.06) and white meat (p-value trend 0.07), and modest positive trends (maximum 30% excess) with lactose (p-value trend 0.04), calcium and dairy products. Although much remains to be learned about the influence of nutritional factors after a diagnosis of ovarian cancer, our study suggests the possibility that a diet high in vegetable intake may help improve survival. (C) 2003 Wiley-Liss, Inc.
C1 Univ Queensland, Sch Populat Hlth, Brisbane, Qld, Australia.
   Queensland Inst Med Res, Brisbane, Qld 4006, Australia.
C3 University of Queensland; QIMR Berghofer Medical Research Institute
RP Nagle, CM (corresponding author), Univ Queensland, Sch Med, Herston, Qld 4006, Australia.
CR AITKEN J, 1990, THESIS U QUEENSLAND, V0, P0
   Bertone ER, 2002, AM J EPIDEMIOL, V156, P22, DOI 10.1093/aje/kwf008
   CHELBOWSKI RT, 1994, CANCER, V74, P2734
   CRAMER DW, 1989, AM J EPIDEMIOL, V130, P904, DOI 10.1093/oxfordjournals.aje.a115423
   Fairfield KM, 2001, CANCER, V92, P2318, DOI 10.1002/1097-0142(20011101)92:9<2318::AID-CNCR1578>3.0.CO;2-7
   Holmes MD, 1999, CANCER, V86, P826, DOI 10.1002/(SICI)1097-0142(19990901)86:5<826::AID-CNCR19>3.0.CO;2-0
   Kushi LH, 1999, AM J EPIDEMIOL, V149, P21, DOI 10.1093/oxfordjournals.aje.a009723
   LONGNECKER MP, 1994, CANCER CAUSE CONTROL, V5, P73, DOI 10.1007/BF01830729
   McDonald PAG, 2002, CANCER CAUSE CONTROL, V13, P543, DOI 10.1023/A:1016337102256
   McGuire V, 2002, GYNECOL ONCOL, V84, P399, DOI 10.1006/gyno.2001.6536
   Menon U, 2001, INT J GYNECOL CANCER, V11, P3, DOI 10.1046/j.1525-1438.2001.11(suppl.1)sup1003.x
   Newman SC, 1997, INT J EPIDEMIOL, V26, P484, DOI 10.1093/ije/26.3.484
   PURDIE D, 1995, INT J CANCER, V62, P678, DOI 10.1002/ijc.2910620606
   Purdie DM, 2001, CANCER CAUSE CONTROL, V12, P855, DOI 10.1023/A:1012267619561
   RISCH HA, 1994, J NATL CANCER I, V86, P1409, DOI 10.1093/jnci/86.18.1409
   Rock CL, 2002, J CLIN ONCOL, V20, P3302, DOI 10.1200/JCO.2002.03.008
   ROHAN TE, 1993, NUTR CANCER, V20, P167, DOI 10.1080/01635589309514283
   SADKOWSKY K, 2001, AUST EPIDEMIOL, V8, P29
   Saxe GA, 1999, BREAST CANCER RES TR, V53, P241, DOI 10.1023/A:1006190820231
   STEINMETZ KA, 1991, CANCER CAUSE CONTROL, V2, P325, DOI 10.1007/BF00051672
   STEINMETZ KA, 1991, CANCER CAUSE CONTROL, V2, P427, DOI 10.1007/BF00054304
   Steinmetz KA, 1996, J AM DIET ASSOC, V96, P1027, DOI 10.1016/S0002-8223(96)00273-8
   Stoll BA, 1996, EUR J CANCER, V32A, P1293, DOI 10.1016/0959-8049(96)00125-6
   Webb PM, 1998, CANCER CAUSE CONTROL, V9, P637, DOI 10.1023/A:1008891714412
   WILLETT W, 1986, AM J EPIDEMIOL, V124, P17, DOI 10.1093/oxfordjournals.aje.a114366
   WILLETT WC, 1985, AM J EPIDEMIOL, V122, P51, DOI 10.1093/oxfordjournals.aje.a114086
   ZHANG SM, 1995, CANCER, V76, P275, DOI 10.1002/1097-0142(19950715)76:2<275::AID-CNCR2820760218>3.0.CO;2-6
NR 27
TC 74
Z9 89
U1 0
U2 12
PU WILEY-LISS
PI NEW YORK
PA DIV JOHN WILEY & SONS INC, 605 THIRD AVE, NEW YORK, NY 10158-0012 USA
SN 0020-7136
EI 
J9 INT J CANCER
JI Int. J. Cancer
PD AUG 20
PY 2003
VL 106
IS 2
BP 264
EP 269
DI 10.1002/ijc.11204
PG 6
WC Oncology
SC Oncology
GA 700BE
UT WOS:000184092100018
PM 12800204
DA 2025-02-23
ER

PT J
AU Fox, JG
   Rogers, AB
   Ihrig, M
   Taylor, NS
   Whary, MT
   Dockray, G
   Varro, A
   Wang, TC
AF Fox, JG
   Rogers, AB
   Ihrig, M
   Taylor, NS
   Whary, MT
   Dockray, G
   Varro, A
   Wang, TC
TI <i>Helicobacter pylori</i>-associated gastric cancer in INS-GAS mice is gender specific
SO CANCER RESEARCH
LA English
DT Article
ID sodium-chloride; dominant nonresponsiveness; mongolian gerbils; stomach-cancer; infected mice; mouse model; risk; rats; mucosa; n-methyl-n'-nitro-n-nitrosoguanidine
AB Previous studies from our group have shown that hypergastrinemia in mice can synergize with Helicobacter felis infection to induce gastric carcinoma. In addition, epidemiological evidence and a recent study with C57BL/6 mice have strongly suggested a link between a high-salt diet during Helicobacter pylori infection and the development of hypergastrinemia and preneoplastic gastric lesions. To address the possible relationship between the two cofactors (gastrin and salt) and whether H. pylori can also lead to gastric cancer in this model, we undertook a longitudinal study involving 86 INS-GAS mice. The mice were fed either a high-salt (7.5%) or basal (0.25%) diet, and half were infected with H. pylori. Necropsies at 5 and 7 months postinfection included histopathological examination, quantitative culturing for bacterial colonization levels, and serology to estimate the magnitude of the Th1 and Th2 systemic inflammatory responses. Lesions consistent with in situ and intramucosal carcinoma were seen in H. pylori-infected male mice only. There was a highly significant main effect for Helicobacter infection status for all fundic and antral lesion parameters (P < 0.0001), as well as significant interactions of infection status with diet for all of the fundic parameters (all P < 0.03), except intestinal metaplasia. In subsequent ANOVAs in which the data were limited to that from infected animals, there was a highly significant main effect for time, diet, and gender (all P < 0.02) on all of the corpus lesion parameters scored (inflammation, atrophy, hyperplasia, metaplasia, and dysplasia/neoplasia). In addition, gender interacted significantly with time (all P < 0.03), and. H. pylori colonization increased quantitatively over the course of the experiment but were independent of either diet or gender. The Th1-associated serum IgG2a responses to H. pylori increased from the time of experimental infection to necropsy at 5 or 7 months and were similar among all experimentally infected mice with no influence of gender (P > 0.10) or dietary salt (P > 0.27). In contrast, the Th2-associated serum IgG1 response to H. pylori was significantly increased in infected male INS-GAS mice on the high-salt diet at 7 months postinfection (P < 0.012). These results show that H. pylori can also accelerate the development of gastric cancer in the INS-GAS mouse model, and the results suggest that salt has less of a procarcinogenic effect in the setting of endogenous hypergastrinemia. The increased Th2-associated Immoral response of the infected male mice on the high-salt diet correlated with less severe gastric lesions. In the INS-GAS mouse model, male gastric tissue responded more rapidly and aggressively to H. pylori infection, high-salt diet, and the combination when compared with females; a finding that appears consistent with the greater incidence of gastric carcinoma in men. This study highlights the importance of using both genders to investigate the pathogenesis of H. pylori.
C1 MIT, Div Comparat Med, Cambridge, MA 02139 USA.
   Univ Massachusetts, Med Ctr, Div Gastroenterol, Worcester, MA 01605 USA.
   Univ Liverpool, Physiol Lab, Liverpool L69 3BX, Merseyside, England.
C3 Massachusetts Institute of Technology (MIT); University of Massachusetts System; University of Massachusetts Worcester; University of Liverpool
RP Fox, JG (corresponding author), MIT, Div Comparat Med, 77 Massachusetts Ave,Bldg 16,Room 825C, Cambridge, MA 02139 USA.
FU NCI NIH HHS [R01 CA93405] Funding Source: Medline; NCRR NIH HHS [T32-RR07036] Funding Source: Medline; NIAID NIH HHS [AI37750] Funding Source: Medline
CR Aebischer T, 2001, INFECT IMMUN, V69, P556, DOI 10.1128/IAI.69.1.556-558.2001
   CHARNLEY G, 1985, CANCER RES, V45, P5608
   CORREA P, 1985, JNCI-J NATL CANCER I, V75, P645
   Eissele R, 1997, GASTROENTEROLOGY, V112, P707, DOI 10.1053/gast.1997.v112.pm9041231
   Fox JG, 1996, INFECT IMMUN, V64, P1548, DOI 10.1128/IAI.64.5.1548-1558.1996
   Fox JG, 1999, CANCER RES, V59, P4823
   FURIHATA C, 1984, BIOCHEM BIOPH RES CO, V121, P1027, DOI 10.1016/0006-291X(84)90780-0
   Hasegawa R, 1986, DIET NUTRITION CANCE, V0, P169
   Honda S, 1998, CANCER RES, V58, P4255
   JOOSSENS JV, 1981, P NUTR SOC, V40, P37, DOI 10.1079/PNS19810008
   KODAMA M, 1984, NUTRITION AND CANCER, V6, P135, DOI 10.1080/01635588509513817
   LAVECCHIA C, 1987, INT J CANCER, V40, P198
   Lee A, 1997, GASTROENTEROLOGY, V112, P1386, DOI 10.1016/S0016-5085(97)70155-0
   NEWBERNE PM, 1987, CANCER LETT, V38, P149, DOI 10.1016/0304-3835(87)90210-2
   Ogura K, 2000, J EXP MED, V192, P1601, DOI 10.1084/jem.192.11.1601
   OHGAKI H, 1989, CANCER LETT, V46, P117, DOI 10.1016/0304-3835(89)90018-9
   Peek RM, 2000, GASTROENTEROLOGY, V118, P48, DOI 10.1016/S0016-5085(00)70413-6
   Sakagami T, 1996, GUT, V39, P639, DOI 10.1136/gut.39.5.639
   Sato T, 1959, B I PUBLIC HLTH, V8, P10
   Sato T, 1959, BULL INST PUBLIC HEALTH, V8, P187
   SORBYE H, 1988, VIRCHOWS ARCH A, V413, P445, DOI 10.1007/BF00716993
   Sutton P, 1999, GUT, V45, P335, DOI 10.1136/gut.45.3.335
   Sutton P, 2000, INFECT IMMUN, V68, P4802, DOI 10.1128/IAI.68.8.4802-4804.2000
   TAJIMA K, 1985, JPN J CANCER RES, V76, P705
   TAKAHASHI M, 1983, JPN J CANCER RES, V74, P28
   TATEMATSU M, 1975, J NATL CANCER I, V55, P101, DOI 10.1093/jnci/55.1.101
   TSUGANE S, 1991, CANCER CAUSE CONTROL, V2, P165, DOI 10.1007/BF00056209
   TUYNS AJ, 1988, NUTR CANCER, V11, P229, DOI 10.1080/01635588809513992
   Wang TC, 1996, J CLIN INVEST, V98, P1918, DOI 10.1172/JCI118993
   Wang TC, 2000, GASTROENTEROLOGY, V118, P36, DOI 10.1016/S0016-5085(00)70412-4
   WATANABE H, 1992, JPN J CANCER RES, V83, P588, DOI 10.1111/j.1349-7006.1992.tb00130.x
   Watanabe T, 1998, GASTROENTEROLOGY, V115, P642, DOI 10.1016/S0016-5085(98)70143-X
   Whary MT, 1998, INFECT IMMUN, V66, P3142, DOI 10.1128/IAI.66.7.3142-3148.1998
   YOU WC, 1988, CANCER RES, V48, P3518
NR 34
TC 173
Z9 189
U1 0
U2 12
PU AMER ASSOC CANCER RESEARCH
PI BIRMINGHAM
PA PO BOX 11806, BIRMINGHAM, AL 35202 USA
SN 0008-5472
EI 
J9 CANCER RES
JI Cancer Res.
PD MAR 1
PY 2003
VL 63
IS 5
BP 942
EP 950
DI 
PG 9
WC Oncology
SC Oncology
GA 651PC
UT WOS:000181327700009
PM 12615707
DA 2025-02-23
ER

PT J
AU Männistö, S
   Pietinen, P
   Virtanen, MJ
   Salminen, I
   Albanes, D
   Giovannucci, E
   Virtamo, J
AF Männistö, S
   Pietinen, P
   Virtanen, MJ
   Salminen, I
   Albanes, D
   Giovannucci, E
   Virtamo, J
TI Fatty acids and risk of prostate cancer in a nested case-control study in male smokers
SO CANCER EPIDEMIOLOGY BIOMARKERS & PREVENTION
LA English
DT Article
ID dietary-fat; breast-cancer; vitamin-e; plasma; serum; biomarkers; lipids; size
AB There is some evidence that alpha-linolenic acid might be positively related to prostate cancer risk. Associations between serum fatty acid composition as well as fatty acid intakes and prostate cancer risk were examined in the Alpha-Tocopherol, Beta-Carotene Cancer Prevention Study. The cohort included 29,133 male smokers aged 50-69 years. During 5-8 years of follow-up, 246 prostate cancer cases were diagnosed. One control was selected and matched by age (+/- 1 month) for each case from the cohort subjects alive and free of prostate cancer at the time the case was diagnosed. This study included 198 case-control pairs with baseline serum sample available for both. Fatty acids of serum cholesterol esters were measured as a percentage of total fatty acids, using capillary gas chromatography. Intakes of fatty acids were assessed from a validated self-administered dietary questionnaire. Serum and dietary fatty acids had no consistent association with prostate cancer risk. Serum a-linolenic acid was not related to prostate cancer risk. Twofold risk was found in the highest quartile of serum myristic acid compared with the lowest quartile (odds ratio, 1.93; 95% confidence interval, 1.02-3.64). alpha-Tocopherol supplementation modified the association between serum linoleic acid and prostate cancer risk (P for interaction 0.03); odds ratio was 0.17 (95% confidence interval, 0.04-0.68) in the highest quartile of serum linoleic acid compared with the lowest quartile in men who received a-tocopherol, whereas no association was found in men who did not receive a-tocopherol. In conclusion, we found no overall association between serum or dietary a-linolenic acid or any other unsaturated fatty acid and prostate cancer risk, but high serum linoleic acid was associated with lower risk in men supplemented with a-tocopherol. High serum myristic acid associated with an increased risk of prostate cancer.
C1 Natl Publ Hlth Inst, Dept Epidemiol & Hlth Promot, SF-00300 Helsinki, Finland.
   Natl Publ Hlth Inst, Dept Hlth & Funct Capac, Helsinki, Finland.
   Harvard Univ, Sch Publ Hlth, Dept Nutr, Boston, MA 02115 USA.
   Harvard Univ, Sch Publ Hlth, Dept Epidemiol, Boston, MA 02115 USA.
   NCI, NIH, Bethesda, MD 20892 USA.
   Harvard Univ, Sch Med, Dept Med, Boston, MA USA.
C3 Finland National Institute for Health & Welfare; Finland National Institute for Health & Welfare; Harvard University; Harvard T.H. Chan School of Public Health; Harvard University; Harvard T.H. Chan School of Public Health; National Institutes of Health (NIH) - USA; NIH National Cancer Institute (NCI); Harvard University; Harvard Medical School
EM satu.mannisto@ktl.fi
FU NCI NIH HHS [N01-CN-45035] Funding Source: Medline
CR Alpha-Tocopherol Beta Carotene Cancer Prevention Study Group, 1994, N ENGL J MED, V330, P1029, DOI 10.1056/NEJM199404143301501
   AMES BN, 1983, SCIENCE, V221, P1256, DOI 10.1126/science.6351251
   Andersson SO, 1996, INT J CANCER, V68, P716
   [Anonymous], 1994, ANN EPIDEMIOL, V4, P1
   [Anonymous], 1997, FOOD NUTR PREVENTION, V0, P0
   Arab L, 2002, PUBLIC HEALTH NUTR, V5, P865, DOI 10.1079/PHN2002391
   Aro A, 2000, NUTR CANCER, V38, P151, DOI 10.1207/S15327914NC382_2
   Beahrs OH, 1992, MANUAL STAGING CANC, V4th, P0
   Byers T, 1997, AM J CLIN NUTR, V66, P1541
   Chan JM, 2000, CANCER CAUSE CONTROL, V11, P859, DOI 10.1023/A:1008947201132
   Chan JM, 1998, SEMIN CANCER BIOL, V8, P263, DOI 10.1006/scbi.1998.0075
   Clinton SK, 1998, ANNU REV NUTR, V18, P413, DOI 10.1146/annurev.nutr.18.1.413
   DAYTON S, 1966, J LIPID RES, V7, P103
   De Stéfani E, 2000, CANCER EPIDEM BIOMAR, V9, P335
   DOUGHERTY RM, 1987, AM J CLIN NUTR, V45, P443, DOI 10.1093/ajcn/45.2.443
   Dwyer JT, 1997, AM J CLIN NUTR, V66, P1581
   Fay MP, 1997, BREAST CANCER RES TR, V46, P215, DOI 10.1023/A:1005927503865
   FOLCH J, 1957, J BIOL CHEM, V226, P497
   GANN PH, 1994, J NATL CANCER I, V86, P281, DOI 10.1093/jnci/86.4.281
   GIOVANNUCCI E, 1993, J NATL CANCER I, V85, P1571, DOI 10.1093/jnci/85.19.1571
   Godley PA, 1996, CANCER EPIDEM BIOMAR, V5, P889
   Harvei S, 1997, INT J CANCER, V71, P545, DOI 10.1002/(SICI)1097-0215(19970516)71:4<545::AID-IJC7>3.0.CO;2-U
   Heinonen OP, 1998, J NATL CANCER I, V90, P440, DOI 10.1093/jnci/90.6.440
   Hyvonen Lea, 1994, JOURNAL OF FOOD COMPOSITION AND ANALYSIS, V7, P44, DOI 10.1006/jfca.1994.1005
   Hyvonen Lea, 1993, JOURNAL OF FOOD COMPOSITION AND ANALYSIS, V6, P24, DOI 10.1006/jfca.1993.1004
   IP C, 1982, CARCINOGENESIS, V3, P1453, DOI 10.1093/carcin/3.12.1453
   Kimmick GG, 1997, NUTR CANCER, V27, P109, DOI 10.1080/01635589709514511
   KNEKT P, 1991, ANN MED, V23, P3, DOI 10.3109/07853899109147923
   Kolonel LN, 1999, JNCI-J NATL CANCER I, V91, P414, DOI 10.1093/jnci/91.5.414
   Kushi L, 2002, AM J MED, V113, P63, DOI 10.1016/S0002-9343(01)00994-9
   MA J, 1995, AM J CLIN NUTR, V62, P564, DOI 10.1093/ajcn/62.3.564
   MANKU MS, 1983, LIPIDS, V18, P906, DOI 10.1007/BF02534572
   Ovaskainen ML, 1996, FOOD CHEM, V57, P133, DOI 10.1016/0308-8146(96)00113-6
   PIETINEN P, 1988, AM J EPIDEMIOL, V128, P655, DOI 10.1093/oxfordjournals.aje.a115013
   STOFFEL W, 1959, ANAL CHEM, V31, P307, DOI 10.1021/ac60146a047
   Veierod MB, 1997, INT J CANCER, V73, P634, DOI 10.1002/(SICI)1097-0215(19971127)73:5<634::AID-IJC4>3.0.CO;2-Y
   WANG YM, 1989, ANN NY ACAD SCI, V570, P383
   WHITTEMORE AS, 1995, JNCI-J NATL CANCER I, V87, P652, DOI 10.1093/jnci/87.9.652
   Willett WC, 1998, NUTRITIONAL EPIDEMIOLOGY: MONOGRAPHS IN EPIDEMIOLOGY AND BIOSTATISTICS, V2nd, P0
   WYNDER EL, 1994, J CLIN EPIDEMIOL, V47, P217, DOI 10.1016/0895-4356(94)90001-9
   Yu H, 2000, JNCI-J NATL CANCER I, V92, P1472, DOI 10.1093/jnci/92.18.1472
   Zhou JR, 1997, AM J CLIN NUTR, V66, P1572
NR 42
TC 70
Z9 80
U1 0
U2 5
PU AMER ASSOC CANCER RESEARCH
PI PHILADELPHIA
PA 615 CHESTNUT ST, 17TH FLOOR, PHILADELPHIA, PA 19106-4404 USA
SN 1055-9965
EI 1538-7755
J9 CANCER EPIDEM BIOMAR
JI Cancer Epidemiol. Biomarkers Prev.
PD DEC 15
PY 2003
VL 12
IS 12
BP 1422
EP 1428
DI 
PG 7
WC Oncology; Public, Environmental & Occupational Health
SC Oncology; Public, Environmental & Occupational Health
GA 757RU
UT WOS:000187575900006
PM 14693732
DA 2025-02-23
ER

PT J
AU Dingley, KH
   Ubick, EA
   Chiarappa-Zucca, ML
   Nowell, S
   Abel, S
   Ebeler, SE
   Mitchell, AE
   Burns, SA
   Steinberg, FM
   Clifford, AJ
AF Dingley, KH
   Ubick, EA
   Chiarappa-Zucca, ML
   Nowell, S
   Abel, S
   Ebeler, SE
   Mitchell, AE
   Burns, SA
   Steinberg, FM
   Clifford, AJ
TI Effect of dietary constituents with chemopreventive potential on adduct formation of a low dose of the heterocyclic amines PhIP and IQ and phase II hepatic enzymes
SO NUTRITION AND CANCER-AN INTERNATIONAL JOURNAL
LA English
DT Article
ID glutathione s-transferases; induced mammary carcinogenesis; dna-adduct; 2-amino-1-methyl-6-phenylimidazo<4,5-b>pyridine phip; breast-cancer; udp-glucuronosyltransferases; phenethyl isothiocyanate; metabolizing-enzymes; antioxidant enzymes; colorectal-cancer
AB We conducted a study to evaluate dietary chemopreventive strategies to reduce genotoxic effects of the carcinogens 2-amino-l-methyl-6-phenyl-imidazo[4,5-b]pyridine (PhIP) and 2-amino-3-methylimidazo[4,5-f]quinoline (IQ). PUP and IQ are heterocyclic amines (HCAs) that are found in cooked meat and may be risk factors for cancer Typical chemoprevention studies have used carcinogen doses many thousand-fold higher than usual human daily intake. Therefore, we administered a low dose of [C-14] PhIP and [H-3]IQ and utilized accelerator mass spectrometry to quantify PhIP adducts in the liver colon,prostate, and blood plasma and IQ adducts in the liver and blood plasma with high sensitivity. Diets supplemented with phenethylisothiocyanate (PEITC), genistein, chlorophyllin, or lycopene were evaluated for their ability to decrease adduct formation of [C-14]PhIP and [H-3]IQ in rats. We also examined the effect of treatments on the activity of the phase II detoxification enzymes glutathione S-transferase (GST), UDP-glucuronyltransferase (UGT), phenol sulfotransferase (SULT) and quinone reductase (QR). PEITC and chlorophyllin significantly decreased PhIP-DNA adduct levels in all tissues examined, which was reflected by similar changes in PhIP binding to albumin in the blood. In contrast, genistein and lycopene tended to increase PhIP adduct levels. The treatments did not significantly alter the level of IQ-DNA or -protein adducts in the liver With the exception of lycopene, the treatments had some effect on the activity of one or more hepatic phase II detoxification enzymes. We conclude that PEITC and chlorophyllin are protective of PhIP-induced genotoxicity after a low exposure dose of carcinogen, possibly through modification of HCA metabolism.
C1 Lawrence Livermore Natl Lab, Biol & Biotechnol Res Program, Livermore, CA 94551 USA.
   Lawrence Livermore Natl Lab, Ctr Accelerator Mass Spectrometry, Livermore, CA 94551 USA.
   Lawrence Livermore Natl Lab, Chem Biol & Nucl Div, Chem & Mat Sci Directorate, Livermore, CA 94551 USA.
   Natl Ctr Toxicol Res, Jefferson, AR 72079 USA.
   Univ Calif Davis, Dept Vegetable Crops, Davis, CA 95616 USA.
   Univ Calif Davis, Dept Viticulture & Enol, Davis, CA 95616 USA.
   Univ Calif Davis, Dept Food Sci & Technol, Davis, CA 95616 USA.
   Univ Calif Davis, Dept Nutr, Davis, CA 95616 USA.
C3 United States Department of Energy (DOE); Lawrence Livermore National Laboratory; United States Department of Energy (DOE); Lawrence Livermore National Laboratory; United States Department of Energy (DOE); Lawrence Livermore National Laboratory; US Food & Drug Administration (FDA); University of California System; University of California Davis; University of California System; University of California Davis; University of California System; University of California Davis; University of California System; University of California Davis
RP Lawrence Livermore Natl Lab, Biol & Biotechnol Res Program, L-452, Livermore, CA 94550 USA.
EM dingley1@llnl.gov
FU NCI NIH HHS [CA55861] Funding Source: Medline; NCRR NIH HHS [RR13461] Funding Source: Medline; NIDDK NIH HHS [DK45939] Funding Source: Medline
CR Astorg P, 1997, NUTR CANCER, V29, P60, DOI 10.1080/01635589709514603
   Augustsson K, 1997, CARCINOGENESIS, V18, P1931, DOI 10.1093/carcin/18.10.1931
   Autrup H, 2000, MUTAT RES-GEN TOX EN, V464, P65, DOI 10.1016/S1383-5718(99)00167-9
   Breinholt V, 2000, CANCER LETT, V154, P201, DOI 10.1016/S0304-3835(00)00401-8
   Breinholt V, 1999, XENOBIOTICA, V29, P1227, DOI 10.1080/004982599237903
   Chen Z, 1999, NUTR CANCER, V33, P82, DOI 10.1080/01635589909514752
   Chiarappa-Zucca ML, 2002, ANAL CHEM, V74, P6285, DOI 10.1021/ac020295u
   Chung FL, 2000, CARCINOGENESIS, V21, P2287, DOI 10.1093/carcin/21.12.2287
   Clifford AJ, 1996, AM J CLIN NUTR, V64, P748, DOI 10.1093/ajcn/64.5.748
   Coles B, 2001, MUTAT RES-FUND MOL M, V482, P3, DOI 10.1016/S0027-5107(01)00187-7
   Dalu A, 1998, PROSTATE, V37, P36
   DAVIS CD, 1993, CARCINOGENESIS, V14, P2091, DOI 10.1093/carcin/14.10.2091
   DAVIS CD, 1993, CARCINOGENESIS, V14, P61, DOI 10.1093/carcin/14.1.61
   De Flora S, 1994, EUR J CANCER PREV, V3, P364
   de Kleijn MJJ, 2001, J NUTR, V131, P1826
   DeMarini DM, 1998, MUTAT RES-FUND MOL M, V400, P457, DOI 10.1016/S0027-5107(98)00052-9
   DeStefani E, 1997, CANCER EPIDEM BIOMAR, V6, P573
   Dingley KH, 1998, DRUG METAB DISPOS, V26, P825
   Dingley KH, 1999, CANCER EPIDEM BIOMAR, V8, P507
   DRAGSTED LO, 1995, CARCINOGENESIS, V16, P2785, DOI 10.1093/carcin/16.11.2785
   Ewings P, 1996, BRIT J CANCER, V74, P661, DOI 10.1038/bjc.1996.418
   Frame LT, 2000, DRUG METAB DISPOS, V28, P1063
   Futakuchi M, 1998, EUR J CANCER PREV, V7, P153
   GHOSHAL A, 1995, CARCINOGENESIS, V16, P2725, DOI 10.1093/carcin/16.11.2725
   Giovannucci E, 2002, JNCI-J NATL CANCER I, V94, P391, DOI 10.1093/jnci/94.5.391
   GUO D, 1994, CARCINOGENESIS, V15, P763, DOI 10.1093/carcin/15.4.763
   HABIG WH, 1974, J BIOL CHEM, V249, P7130
   Hamilton SM, 1996, ANTICANCER RES, V16, P3597
   HASEGAWA R, 1995, CARCINOGENESIS, V16, P2243, DOI 10.1093/carcin/16.9.2243
   HEMMINKI K, 1993, CARCINOGENESIS, V14, P2007, DOI 10.1093/carcin/14.10.2007
   Herman DG, 1995, CARCINOGENESIS, V16, P2931, DOI 10.1093/carcin/16.12.2931
   Hirose M, 2002, ENVIRON MOL MUTAGEN, V39, P271, DOI 10.1002/em.10066
   Imaida K, 2001, CARCINOGENESIS, V22, P467, DOI 10.1093/carcin/22.3.467
   IRSHAID YM, 1987, MOL PHARMACOL, V31, P27
   ITO N, 1991, CARCINOGENESIS, V12, P1503, DOI 10.1093/carcin/12.8.1503
   KADERLIK KR, 1994, CARCINOGENESIS, V15, P1695, DOI 10.1093/carcin/15.8.1695
   Kasai H, 1981, J CHEM SOC, V1, P2290
   Keating GA, 2000, CANCER CAUSE CONTROL, V11, P731, DOI 10.1023/A:1008935407971
   KENSLER TW, 1996, J CELL BIOCHEM, V25, P0
   KHACHIK F, 1986, J AGR FOOD CHEM, V34, P603, DOI 10.1021/jf00070a006
   Knasmuller S, 1996, MUTAT RES-FUND MOL M, V350, P93, DOI 10.1016/0027-5107(95)00095-X
   KNEKT P, 1994, INT J CANCER, V59, P756, DOI 10.1002/ijc.2910590608
   LANG NP, 1994, CANCER EPIDEM BIOMAR, V3, P675
   LIN DX, 1994, CANCER RES, V54, P4920
   Malfatti MA, 1999, CARCINOGENESIS, V20, P705, DOI 10.1093/carcin/20.4.705
   Malfatti MA, 2001, CARCINOGENESIS, V22, P1087, DOI 10.1093/carcin/22.7.1087
   Mauthe RJ, 1999, INT J CANCER, V80, P539, DOI 10.1002/(SICI)1097-0215(19990209)80:4<539::AID-IJC10>3.0.CO;2-C
   MITCHELL AE, 1995, CHEM RES TOXICOL, V8, P1054, DOI 10.1021/tx00050a009
   Nowell S, 2000, PHARMACOGENETICS, V10, P789, DOI 10.1097/00008571-200012000-00004
   Nowell SA, 1999, CARCINOGENESIS, V20, P1107, DOI 10.1093/carcin/20.6.1107
   OHGAKI H, 1986, ENVIRON HEALTH PERSP, V67, P129, DOI 10.2307/3430327
   Ohta T, 2000, CARCINOGENESIS, V21, P937, DOI 10.1093/carcin/21.5.937
   PROCHASKA HJ, 1988, ANAL BIOCHEM, V169, P328, DOI 10.1016/0003-2697(88)90292-8
   Rao AV, 1998, FOOD RES INT, V31, P737, DOI 10.1016/S0963-9969(99)00053-8
   Roberts ML, 2000, NUCL INSTRUM METH B, V172, P262, DOI 10.1016/S0168-583X(00)00094-X
   Santell RC, 2000, J NUTR, V130, P1665, DOI 10.1093/jn/130.7.1665
   SCHUT HAJ, 1988, CANCER LETT, V41, P345, DOI 10.1016/0304-3835(88)90296-0
   Seow A, 1998, CANCER EPIDEM BIOMAR, V7, P775
   Shirai T, 1997, CANCER RES, V57, P195
   Sinha R, 2000, JNCI-J NATL CANCER I, V92, P1352, DOI 10.1093/jnci/92.16.1352
   Sinha R, 1998, FOOD CHEM TOXICOL, V36, P289, DOI 10.1016/S0278-6915(97)00159-2
   SINHA R, 1995, CANCER RES, V55, P4516
   SKIPPER PL, 1990, CARCINOGENESIS, V11, P507, DOI 10.1093/carcin/11.4.507
   Skog K, 1997, FOOD CHEM TOXICOL, V35, P555, DOI 10.1016/S0278-6915(97)00021-5
   STEELE VE, 1995, J NUTR, V125, PS713, DOI 10.1093/jn/125.3_Suppl.713S
   Steinkellner H, 2001, MUTAT RES-FUND MOL M, V480, P285, DOI 10.1016/S0027-5107(01)00188-9
   Sticha KRK, 2002, CARCINOGENESIS, V23, P1433, DOI 10.1093/carcin/23.9.1433
   Swenberg JA, 1995, TOXICOL LETT, V82-3, P751, DOI 10.1016/0378-4274(95)03593-1
   Talalay P, 1996, BIOCHEM SOC T, V24, P806, DOI 10.1042/bst0240806
   TALAMINI R, 1992, NUTR CANCER, V18, P277, DOI 10.1080/01635589209514228
   THOMPSON LH, 1987, MUTAGENESIS, V2, P483, DOI 10.1093/mutage/2.6.483
   Turteltaub KW, 1999, CANCER LETT, V143, P149, DOI 10.1016/S0304-3835(99)00116-0
   VOGEL JS, 1995, ANAL CHEM, V67, PA353, DOI 10.1021/ac00107a001
   Wakai K, 1999, NUTR CANCER, V33, P139, DOI 10.1207/S15327914NC330204
   WATTENBERG LW, 1992, CANCER RES, V52, P0
   Wei HC, 1998, CARCINOGENESIS, V19, P1509, DOI 10.1093/carcin/19.8.1509
   WILD D, 1985, MUTAT RES, V156, P93, DOI 10.1016/0165-1218(85)90011-4
   Williams JA, 2001, PHARMACOGENETICS, V11, P373, DOI 10.1097/00008571-200107000-00002
   Xu MR, 1999, CANCER LETT, V143, P179, DOI 10.1016/S0304-3835(99)00121-4
   Yamazoe Y, 1999, CANCER LETT, V143, P103, DOI 10.1016/S0304-3835(99)00136-6
   Zheng W, 1998, JNCI-J NATL CANCER I, V90, P1724, DOI 10.1093/jnci/90.22.1724
NR 81
TC 75
Z9 86
U1 0
U2 18
PU ROUTLEDGE JOURNALS, TAYLOR & FRANCIS LTD
PI ABINGDON
PA 2-4 PARK SQUARE, MILTON PARK, ABINGDON OX14 4RN, OXON, ENGLAND
SN 0163-5581
EI 1532-7914
J9 NUTR CANCER
JI Nutr. Cancer
PD JUN 15
PY 2003
VL 46
IS 2
BP 212
EP 221
DI 10.1207/S15327914NC4602_15
PG 10
WC Oncology; Nutrition & Dietetics
SC Oncology; Nutrition & Dietetics
GA 750FN
UT WOS:000186980800015
PM 14690798
DA 2025-02-23
ER

PT J
AU Olano-Martin, E
   Rimbach, G
   Gibson, GR
   Rastall, RA
AF Olano-Martin, E
   Rimbach, G
   Gibson, GR
   Rastall, RA
TI Pectin and pectic-oligosaccharides induce apoptosis in <i>in vitro</i> human colonic adenocarcinoma cells
SO ANTICANCER RESEARCH
LA English
DT Article
DE pectin; pectic-oligosaccharides; apoptosis; HT29 cells; colon cancer
ID chain fatty-acids; dietary fiber; colorectal tumors; luminal ph; bile-acids; cancer; prevention; butyrate; 1,2-dimethylhydrazine; proliferation
AB Background: Dietary fibres have been associated with decreased risk of various cancers, although the mechanisms are unclear. Induction of apoptosis in tumour cells is thought to be an important protective mechanism against colorectal cancer. This work investigates the effects of pectins and pecticoligosaccharides (POS) on the human colonic adenocarcinoma cell line HT29. Materials and Methods: The anti-proliferative effects of pectin and POS were studied by testing the HT29 cells for cytotoxicity, differentiation and/or apoptosis by lactate dehydrogenase, alkaline phosphatase and caspase-3 activity assays. DNA agarose gel electrophoresis was also carried out. Results: A significant reduction in attached cell numbers was observed after three days incubation. This decrease was neither due to cells undergoing necrosis nor differentiation. Increased apoptosis frequency, after incubation with 1% (w/v) pectin andlor POS, was demonstrated by caspase-3 activity and DNA laddering on agarose gel electrophoresis. Conclusion: Dietary pectins and their degradation products may contribute to the reported protective effects of fruits against colon cancer.
C1 Univ Reading, Sch Food Biosci, POB 226, Reading RG6 6AP, Berks, England.
C3 University of Reading
RP Univ Reading, Sch Food Biosci, POB 226, Reading RG6 6AP, Berks, England.
EM r.a.rastall@reading.ac.uk
CR *AGA, 2000, GASTROENTEROLOGY, V18, P1257
   BAUER HG, 1979, CANCER RES, V39, P3752
   Cameron IL, 2000, CELL PROLIFERAT, V33, P367, DOI 10.1046/j.1365-2184.2000.00181.x
   Coradini D, 2000, CELL PROLIFERAT, V33, P139, DOI 10.1046/j.1365-2184.2000.00173.x
   DAWSON I, 1963, GASTROENTEROLOGY, V44, P745
   Dongowski G, 1998, CARBOHYD RES, V314, P237, DOI 10.1016/S0008-6215(98)00304-8
   Dove-Edwin I, 2001, ALIMENT PHARM THER, V15, P323, DOI 10.1046/j.1365-2036.2001.00934.x
   ERICKSON RJ, 1961, NEW ENGL J MED, V265, P478, DOI 10.1056/NEJM196109072651006
   FEARON ER, 1990, CELL, V61, P759, DOI 10.1016/0092-8674(90)90186-I
   FIENNES AGTW, 1987, CELL BIOL INT REP, V11, P373, DOI 10.1016/0309-1651(87)90004-X
   Fuchs CS, 1999, NEW ENGL J MED, V340, P169, DOI 10.1056/NEJM199901213400301
   GAMET L, 1992, INT J CANCER, V52, P286, DOI 10.1002/ijc.2910520222
   Greenlee RT, 2000, CA-CANCER J CLIN, V50, P7, DOI 10.3322/canjclin.50.1.7
   HAGUE A, 1993, INT J CANCER, V55, P498, DOI 10.1002/ijc.2910550329
   Hill MJ, 1998, EUR J CANCER PREV, V7, PS5, DOI 10.1097/00008469-199805000-00002
   HILL MJ, 1998, GASTROENTEROLOGY INT, V11, P0
   JACOBS LR, 1986, CANCER RES, V46, P1727
   JACOBS LR, 1984, AM J PHYSIOL, V246, PG378, DOI 10.1152/ajpgi.1984.246.4.G378
   JENSEN NS, 1985, APPL ENVIRON MICROB, V50, P172, DOI 10.1128/AEM.50.1.172-173.1985
   MATSUURA Y, 1991, AGR BIOL CHEM TOKYO, V55, P885, DOI 10.1080/00021369.1991.10870653
   MCCARTHY RE, 1985, J BACTERIOL, V161, P493, DOI 10.1128/JB.161.2.493-499.1985
   McKenna Sharon L, 1998, V62, V0, P1
   Medina V, 1997, CANCER RES, V57, P3697
   NEGRI E, 1998, GASTROENTEROLOGY INT, V11, P0
   NEWMARK HL, 1990, NUTR CANCER, V14, P161, DOI 10.1080/01635589009514091
   Ohno K, 2001, J EXP CLIN CANC RES, V20, P51
   Olano-Martin E, 2001, J FOOD SCI, V66, P966, DOI 10.1111/j.1365-2621.2001.tb08220.x
   PELL JD, 1995, GASTROENTEROLOGY, V108, P1745, DOI 10.1016/0016-5085(95)90136-1
   Platz EA, 1997, CANCER EPIDEM BIOMAR, V6, P661
   Prosky L, 2000, J AOAC INT, V83, P985
   RAFTER J, 1998, GASTROENTEROLOGY INT, V11, P0
   REDDY BS, 1987, CANCER RES, V47, P644
   ROBERFROID M, 1993, CRIT REV FOOD SCI, V33, P103, DOI 10.1080/10408399309527616
   SHIKE M, 1990, B WORLD HEALTH ORGAN, V68, P377
   STORY JA, 1976, J NUTR, V106, P1292, DOI 10.1093/jn/106.9.1292
   Thornberry NA, 1998, SCIENCE, V281, P1312, DOI 10.1126/science.281.5381.1312
   Wang JP, 1998, GASTROENTEROLOGY, V114, P940, DOI 10.1016/S0016-5085(98)70313-0
   Young GP, 2000, ASIA PAC J CLIN NUTR, V9, PS76, DOI 10.1046/j.1440-6047.2000.00178.x
NR 38
TC 102
Z9 113
U1 0
U2 35
PU INT INST ANTICANCER RESEARCH
PI ATHENS
PA EDITORIAL OFFICE 1ST KM KAPANDRITIOU-KALAMOU RD KAPANDRITI, PO BOX 22, ATHENS 19014, GREECE
SN 0250-7005
EI 1791-7530
J9 ANTICANCER RES
JI Anticancer Res.
PD JAN-FEB 15
PY 2003
VL 23
IS 1A
BP 341
EP 346
DI 
PG 6
WC Oncology
SC Oncology
GA 657LQ
UT WOS:000181669000049
PM 12680234
DA 2025-02-23
ER

PT J
AU Ravasco, P
   Monteiro-Grillo, I
   Vidal, PM
   Camilo, ME
AF Ravasco, P
   Monteiro-Grillo, I
   Vidal, PM
   Camilo, ME
TI Nutritional deterioration in cancer: The role of disease and diet
SO CLINICAL ONCOLOGY
LA English
DT Article
DE cancer staging; diet; nutrition; nutritional assessment; nutritional status; tumour burden; wasting; weight loss
ID weight-loss; energy-expenditure; chemotherapy; impact; death; site
AB Aims: Under-nutrition is a major source of morbidity and mortality in cancer patients. This prospective, cross-sectional study aimed to evaluate the relative contributions of cancer staging, duration and diet on patients' nutritional deterioration. Materials and methods: We included 205 consecutive patients (133 men and 72 women) with head and neck, gastro-oesophageal, colon and rectum cancer, age 53 +/- 12 (33-86) years, referred for radiotherapy (primary, adjunctive to surgery, combined with chemotherapy or with palliative intent). We registered clinical variables, nutritional status (percentage of weight loss, Patient-Generated Subjective Global Assessment and body mass index), nutritional requirements, usual diet intake (diet history) and current intake (24-h recall). Results: In stage III and IV, we observed a significant decrease of usual and current energy and protein intake (P=0.002), which were not observed in stage I and II. Reduction in nutritional intake was influenced by disease duration (P=0.04), but when the latter was evaluated in a multivariate analysis, current dietary intake was associated only with staging (P=0.004), thus disclosing a distinct pattern of nutritional intake between stages and diagnosis. Using a general linear model, advanced staging showed the most significant association with nutritional depletion (P=0.0001). We also found significant associations for tumour location (P=0.001), disease duration (P=0.002), nutritional intake (P=0.003) and previous surgery or chemotherapy (P=0.02). Percentage weight loss showed a consistently superior performance with regard to clinical variables and ability to detect mild to extreme nutritional changes. Patient-Generated Subjective Global Assessment had a very high sensitivity and specificity, and a strong capacity for detecting patients at nutritional risk compared with body mass index. Conclusions: Nutritional depletion is multifactorial, dependent mainly on the tumour burden of the host. Percentage weight loss is a sensitive and specific tool that can screen and identify malnutrition effectively. Its joint use with Patient-Generated Subjective Global Assessment, which establishes boundaries for nutritional therapy, will optimise the efficacy of nutritional assessment and support in cancer patients. (C) 2003 The Royal College of Radiologists. Published by Elsevier Ltd. All rights reserved.
C1 Univ Lisbon, Ctr Nutr & Metab, Fac Med, Inst Mol Med, P-1649028 Lisbon, Portugal.
   Santa Maria Univ Hosp, Dept Radiotherapy, Lisbon, Portugal.
C3 Universidade de Lisboa; Universidade de Lisboa; Hospital Santa Maria
RP Univ Lisbon, Ctr Nutr & Metab, Fac Med, Inst Mol Med, Ave Prof Egas Moniz, P-1649028 Lisbon, Portugal.
EM p.ravasco@fm.ul.pt
CR [Anonymous], 2002, JOURNAL OF PARENTERAL AND ENTERAL NUTRITION, V26, P9
   [Anonymous], 1985, ENERGY AND PROTEIN REQUIREMENTS, V0, P0
   [Anonymous], 1989, REC DIET ALL, V0, P0
   [Anonymous], 1989, RECOMMENDED DIETARY ALLOWANCES, V10th, P0
   Barber Matthew D, 2002, NUTR CLIN PRACT, V17, P203, DOI 10.1177/0115426502017004203
   BELGHITI J, 1983, BRIT J SURG, V70, P339, DOI 10.1002/bjs.1800700610
   BOZZETTI F, 1982, ANN SURG, V196, P170, DOI 10.1097/00000658-198208000-00009
   BULL DM, 1975, CANCER RES, V35, P3317
   Burke Bertha S, 1947, JOUR AMER DIETETIC ASSOC, V23, P1041
   COHN SH, 1981, AM J CLIN NUTR, V34, P1997, DOI 10.1093/ajcn/34.10.1997
   Cravo ML, 2000, CLIN NUTR, V19, P459, DOI 10.1054/clnu.2000.0140
   De Blaauw I, 1997, CLIN NUTR, V16, P223, DOI 10.1016/S0261-5614(97)80033-7
   DEMPSEY DT, 1984, CANCER-AM CANCER SOC, V53, P1265, DOI 10.1002/1097-0142(19840315)53:6<1265::AID-CNCR2820530609>3.0.CO;2-2
   DEWYS WD, 1980, AM J MED, V69, P491, DOI 10.1016/S0149-2918(05)80001-3
   ESPAT NJ, 1995, J SURG ONCOL, V58, P77, DOI 10.1002/jso.2930580202
   FREDRIX EWHM, 1991, CANCER RES, V51, P6138
   Garrel D R, 1996, NUTR CLIN PRACT, V11, P99, DOI 10.1177/011542659601100399
   Garrow JS, 1981, TREAT OBESITY SERIOU, V0, P0
   GROSVENOR M, 1989, CANCER-AM CANCER SOC, V63, P330, DOI 10.1002/1097-0142(19890115)63:2<330::AID-CNCR2820630221>3.0.CO;2-U
   HANSELL DT, 1986, CANCER-AM CANCER SOC, V58, P1739, DOI 10.1002/1097-0142(19861015)58:8<1739::AID-CNCR2820580826>3.0.CO;2-X
   Heymsfield SB, 1998, MODERN NUTR HLTH DIS, V0, P903
   INAGAKI J, 1974, CANCER-AM CANCER SOC, V33, P568, DOI 10.1002/1097-0142(197402)33:2<568::AID-CNCR2820330236>3.0.CO;2-2
   KERN KA, 1988, JPEN-PARENTER ENTER, V12, P286, DOI 10.1177/0148607188012003286
   KEYS A, 1972, PHYSIOL REV, V33, P245
   Klein S, 1997, AM J CLIN NUTR, V66, P683, DOI 10.1093/ajcn/66.3.683
   LONGO D, 1900, P98, V0, P0
   McMillan DC, 2000, CLIN NUTR, V19, P403, DOI 10.1054/clnu.2000.0136
   NEWTON J, 1998, MODERN NUTR HLTH DIS, V0, P895
   OTTERY F, 1997, NUTRITION, V15, P24
   Ottery FD, 1996, NUTRITION, V12, PS15, DOI 10.1016/0899-9007(95)00067-4
   OWEN OE, 1986, AM J CLIN NUTR, V44, P1
   OWEN OE, 1987, AM J CLIN NUTR, V46, P875, DOI 10.1093/ajcn/46.6.875
   Sobin LH, 1997, UICC-TNM CLASSIFICATION OF MALIGNANT TUMOURS, V5th, P0
   Sproat K, 1994, MALNUTRITION HIDDEN, V0, P0
   van Bokhorst-de van der Schueren MAE, 1998, CLIN NUTR, V17, P107, DOI 10.1016/S0261-5614(98)80003-4
   van der Schueren MAEV, 1999, CANCER-AM CANCER SOC, V86, P519
   vanBokhorstdevanderSchueren MAE, 1997, HEAD NECK-J SCI SPEC, V19, P419, DOI 10.1002/(SICI)1097-0347(199708)19:5<419::AID-HED9>3.0.CO;2-2
   Warren S, 1932, AM J MED SCI, V184, P610, DOI 10.1097/00000441-193211000-00002
   WHITE J, 1997, ROLE NUTR CHRONIC DI, V0, P0
   Wiehl DG, 1942, MILBANK MEML FUND Q, V20, P329, DOI 10.2307/3347838
   Wigmore SJ, 1997, BRIT J SURG, V84, P196, DOI 10.1002/bjs.1800840214
NR 42
TC 177
Z9 200
U1 0
U2 19
PU ELSEVIER SCIENCE LONDON
PI LONDON
PA 84 THEOBALDS RD, LONDON WC1X 8RR, ENGLAND
SN 0936-6555
EI 1433-2981
J9 CLIN ONCOL-UK
JI Clin. Oncol.
PD DEC 15
PY 2003
VL 15
IS 8
BP 443
EP 450
DI 10.1016/S0936-6555(03)00155-9
PG 8
WC Oncology
SC Oncology
GA 748KJ
UT WOS:000186860800001
PM 14689999
DA 2025-02-23
ER

PT J
AU Sánchez, MJ
   Martínez, C
   Nieto, A
   Castellsagué, X
   Quintana, MJ
   Bosch, FX
   Muñoz, N
   Herrero, R
   Franceschi, S
AF Sánchez, MJ
   Martínez, C
   Nieto, A
   Castellsagué, X
   Quintana, MJ
   Bosch, FX
   Muñoz, N
   Herrero, R
   Franceschi, S
TI Oral and oropharyngeal cancer in Spain:: influence of dietary patterns
SO EUROPEAN JOURNAL OF CANCER PREVENTION
LA English
DT Article
DE cancer of oral cavity and oropharynx; case-control study; diet; fruits; vegetables
ID risk-factors; pharyngeal cancer; attributable risk; food groups; cavity; epidemiology; consumption; hypopharynx; nutrition; alcohol
AB Cancer of the oral cavity and oropharynx is a major public health problem in Spain. Tobacco and alcohol have been identified as the two major risk factors for oral cancer in most western populations. Other risk factors include diets low in fruits and vegetables, but the impact of dietary habits on the risk of these cancers has never been assessed in Spain. The objective of this study was to elucidate the role of dietary habits in oral and oropharyngeal cancer, a multicentric case-control study was conducted in three areas of Spain (Barcelona, Granada and Sevilla) between 1996 and 1999. Cases were 375 patients (71 women), with incident, histologically confirmed cancer of the oral cavity or oropharynx, and controls were 375 subjects (71 women) admitted to hospitals for conditions unrelated to smoking or alcohol drinking. Data were analysed using multivariate logistic regression procedures. After allowance for education, tobacco and alcohol use, a significant inverse association with the risk of oral and oropharyngeal cancer was found for total consumption of total green vegetables (OR 0.54, 95% Cl = 0.34-0.87) and total fruit (OR 0.52, 95% CI = 0.34-0.79) with significant trends in risk. We found that the protective effect of each of these food items was consistently larger among current smokers and among heavy alcohol drinkers, following a multiplicative effect model. In conclusion, this study provides further support to the beneficial effect of high intake of vegetables and fruits on the risk of developing cancers of the oral cavity and oropharynx in Spain, particularly among current smokers and heavy alcohol drinkers. (C) 2003 Lippincott Williams Wilkins.
C1 Escuela Andaluza Salud Publ, Registro Canc Granada, Granada 18080, Spain.
   Fac Med, Dept Ciencias Sociosanit, Seville, Spain.
   Inst Catala Oncol, Serv Epidemiol, Lhospitalet De Llobregat, Spain.
   Inst Catala Oncol, Registre Canc, Lhospitalet De Llobregat, Spain.
   Int Agcy Res Canc, F-69372 Lyon, France.
   Proyecto Epidemiol Guanacaste, San Jose, Costa Rica.
C3 Escuela Andaluza de Salud Publica; University of Sevilla; Institut Catala d'Oncologia; Institut Catala d'Oncologia; World Health Organization; International Agency for Research on Cancer (IARC)
EM mjsp@easp.es
CR [Anonymous], 2001, IARC CANC BASE, V0, P0
   BLOT WJ, 1988, CANCER RES, V48, P3282
   Breslow NE, 1980, STAT METHODS CANC RE, VI, P32
   BRUZZI P, 1985, AM J EPIDEMIOL, V122, P904, DOI 10.1093/oxfordjournals.aje.a114174
   CHYOU PH, 1995, INT J CANCER, V60, P616, DOI 10.1002/ijc.2910600508
   DAvanzo B, 1997, EUR J CANCER PREV, V6, P288, DOI 10.1097/00008469-199706000-00005
   DESTEFANI E, 1994, CANCER EPIDEM BIOMAR, V3, P381
   DOLL R, 1994, NUTR REV, V52, P233, DOI 10.1111/j.1753-4887.1994.tb01428.x
   Esteve J, 1996, CANCER CAUSE CONTROL, V7, P240, DOI 10.1007/BF00051300
   Fernandez E, 1999, AM J CLIN NUTR, V70, P85
   FRANCESCHI S, 1991, INT J CANCER, V47, P20, DOI 10.1002/ijc.2910470105
   FRANCESCHI S, 1992, CANCER, V70, P2227, DOI 10.1002/1097-0142(19921101)70:9<2227::AID-CNCR2820700902>3.0.CO;2-Z
   Franceschi S, 1999, BRIT J CANCER, V80, P614, DOI 10.1038/sj.bjc.6690400
   FRANCO EL, 1989, INT J CANCER, V43, P992, DOI 10.1002/ijc.2910430607
   GARROTE LFF, 2001, BRIT J CANCER, V1, P46
   GRIDLEY G, 1990, NUTR CANCER, V14, P219, DOI 10.1080/01635589009514096
   GRIDLEY G, 1992, AM J EPIDEMIOL, V135, P1083, DOI 10.1093/oxfordjournals.aje.a116208
   HERRERO R, 2000, P 18 INT PAP C BARC, V0, P184
   LAVECCHIA C, 1991, INT J EPIDEMIOL, V20, P39, DOI 10.1093/ije/20.1.39
   LaVecchia C, 1997, ORAL ONCOL, V33, P302
   Levi F, 1998, INT J CANCER, V77, P705, DOI 10.1002/(SICI)1097-0215(19980831)77:5<705::AID-IJC8>3.0.CO;2-Z
   Marshall JR, 1996, CANCER CAUSE CONTROL, V7, P101, DOI 10.1007/BF00115642
   MARSHALL JR, 1992, ORAL ONCOL, V1, P9
   MCLAUGHLIN JK, 1988, JNCI-J NATL CANCER I, V80, P1237, DOI 10.1093/jnci/80.15.1237
   Mezzetti M, 1996, COMPUT BIOMED RES, V29, P63, DOI 10.1006/cbmr.1996.0006
   NEGRI E, 1993, CANCER EPIDEM BIOMAR, V2, P189
   NOTANI P N, 1987, NUTRITION AND CANCER, V10, P103
   OREGGIA F, 1991, CANCER, V67, P180, DOI 10.1002/1097-0142(19910101)67:1<180::AID-CNCR2820670130>3.0.CO;2-R
   Owen RW, 2000, EUR J CANCER, V36, P1235, DOI 10.1016/S0959-8049(00)00103-9
   Parkin DM, 1999, INT J CANCER, V80, P827, DOI 10.1002/(SICI)1097-0215(19990315)80:6<827::AID-IJC6>3.0.CO;2-P
   Percy C, 1990, INTERNATIONAL CLASSIFICATION OF DISEASES FOR ONCOLOGY, V2nd, P0
   ROSSING MA, 1989, INT J CANCER, V44, P593, DOI 10.1002/ijc.2910440406
   Talamini R, 2000, BRIT J CANCER, V83, P1238, DOI 10.1054/bjoc.2000.1398
   TUYNS AJ, 1988, INT J CANCER, V41, P483, DOI 10.1002/ijc.2910410403
   WINN DM, 1995, AM J CLIN NUTR, V61, P437S, DOI 10.1093/ajcn/61.2.437S
   WINN DM, 1984, CANCER RES, V44, P1216
   [World Cancer Research Fund American Institute for Cancer Research], 1997, FOOD NUTR PREV CANC, V0, P0
   ZHENG TZ, 1993, ORAL ONCOL, V29B, P45, DOI 10.1016/0964-1955(93)90010-C
   ZHENG W, 1992, CANCER EPIDEM BIOMAR, V1, P441
NR 39
TC 70
Z9 79
U1 0
U2 5
PU LIPPINCOTT WILLIAMS & WILKINS
PI PHILADELPHIA
PA TWO COMMERCE SQ, 2001 MARKET ST, PHILADELPHIA, PA 19103 USA
SN 0959-8278
EI 1473-5709
J9 EUR J CANCER PREV
JI Eur. J. Cancer Prev.
PD FEB 15
PY 2003
VL 12
IS 1
BP 49
EP 56
DI 10.1097/00008469-200302000-00008
PG 8
WC Oncology
SC Oncology
GA 647WA
UT WOS:000181116000008
PM 12548110
DA 2025-02-23
ER

PT J
AU Pierre, F
   Taché, S
   Petit, CR
   Van der Meer, R
   Corpet, DE
AF Pierre, F
   Taché, S
   Petit, CR
   Van der Meer, R
   Corpet, DE
TI Meat and cancer:: haemoglobin and haemin in a low-calcium diet promote colorectal carcinogenesis at the aberrant crypt stage in rats
SO CARCINOGENESIS
LA English
DT Article
ID n-nitroso compounds; lipid peroxyl radicals; colon-cancer; red meat; heterocyclic amines; beef tallow; bile-acids; high-fat; iron; foci
AB High intake of red meat, but not of white meat, is associated with an increased risk of colon cancer. However, red meat does not promote cancer in rodents. Haemin, added to low-calcium diets, increases colonic proliferation, and haemoglobin, added to high-fat diets, increases the colon tumour incidence in rats, an effect possibly due to peroxyl radicals. We thus speculated that haem might be the promoting agent in meat, and that prevention strategies could use calcium and antioxidants. These hypotheses were tested in rats at the aberrant crypt foci (ACF) stage at 100 days. F344 rats (n = 124) were given an injection of azoxymethane and were then randomized to 11 groups fed with low-calcium (20 mumol/g) AIN76-based diets, containing 5% safflower oil. Haemin (0.25, 0.5 and 1.5 mumol/g) or haemoglobin (1.5 and 3 mumol haem/g) was added to five experimental diets, compared with a control diet without haem. Three other high-haemin diets (1.5 mumol/g) were supplemented with calcium (250 mumol/g), antioxidant butylated hydroxyanisole and rutin (0.05% each), and olive oil, which replaced safflower oil. Faecal water was assayed for lipid peroxidation by thiobarbituric acid reactive substances (TBARs) test, and for cytolytic activity. Haemin strikingly increased the ACF size, dose-dependently, from 2.6 to 11.4 crypts/ACF (all P < 0.001). The high-haemin diet also increased the number of ACF per colon (P < 0.001). Promotion was associated with increased faecal water TBARs and cytotoxicity. Calcium, olive oil and antioxidants each inhibited the haemin-induced ACF promotion, and normalized the faecal TBARs and cytotoxicity. The haemoglobin diets increased the number of ACF and faecal TBARs, but not the ACF size or the faecal cytotoxicity. In conclusion, dietary haemin is the most potent known ACF promoter. Haemoglobin is also a potent promoter of colorectal carcinogenesis. The results suggest that myoglobin in red meat could promote colon cancer. Diets high in calcium, or in oxidation-resistant fats, may prevent the possible cancer-promoting effect of red meat.
C1 Ecole Natl Vet Toulouse, UMR INRA ENVT Xenobiot, F-31076 Toulouse, France.
   NIZO Food Res, Wageningen Ctr Food Sci, Nutr & Hlth Programme, NL-6710 BA Ede, Netherlands.
C3 Universite de Toulouse; Ecole Nationale Veterinaire de Toulouse; INRAE; NIZO Food Research
RP Ecole Natl Vet Toulouse, UMR INRA ENVT Xenobiot, 23 Capelles, F-31076 Toulouse, France.
EM f.pierre@envt.fr
CR Baron CP, 2002, J AGR FOOD CHEM, V50, P3887, DOI 10.1021/jf011394w
   Baron JA, 1999, NEW ENGL J MED, V340, P101, DOI 10.1056/NEJM199901143400204
   Bartsch H, 2002, BIOL CHEM, V383, P915, DOI 10.1515/BC.2002.098
   Bingham SA, 1996, CARCINOGENESIS, V17, P515, DOI 10.1093/carcin/17.3.515
   BIRD RP, 1987, CANCER LETT, V37, P147, DOI 10.1016/0304-3835(87)90157-1
   Corpet DE, 2002, NUTR CANCER, V43, P1, DOI 10.1207/S15327914NC431_1
   Cummings JH, 1998, BMJ-BRIT MED J, V317, P1636, DOI 10.1136/bmj.317.7173.1636
   Davis CD, 1999, J NUTR, V129, P1060, DOI 10.1093/jn/129.5.1060
   Fenaille F, 2001, J CHROMATOGR A, V921, P237, DOI 10.1016/S0021-9673(01)00883-4
   Fly AD, 2000, NUTR RES, V20, P237, DOI 10.1016/S0271-5317(99)00156-6
   GALLAHER DD, 1995, NUTR CANCER, V23, P63, DOI 10.1080/01635589509514362
   Govers MJAP, 1996, CANCER RES, V56, P3270
   Hughes R, 2001, CARCINOGENESIS, V22, P199, DOI 10.1093/carcin/22.1.199
   Kanazawa A, 2000, BIOFACTORS, V13, P187, DOI 10.1002/biof.5520130130
   LAPRE JA, 1992, CARCINOGENESIS, V13, P41, DOI 10.1093/carcin/13.1.41
   MAGNUSON BA, 1993, CANCER LETT, V68, P15, DOI 10.1016/0304-3835(93)90214-T
   MCINTOSH GH, 1995, J NUTR, V125, P809
   Mirvish SS, 2003, CARCINOGENESIS, V24, P595, DOI 10.1093/carcin/24.3.595
   Mori T, 2001, JPN J CANCER RES, V92, P1026, DOI 10.1111/j.1349-7006.2001.tb01056.x
   NAUSS KM, 1983, CANCER RES, V43, P4083
   NEWMARK HL, 1992, CANCER RES, V52, P0
   NEWMARK HL, 1990, JNCI-J NATL CANCER I, V82, P491, DOI 10.1093/jnci/82.6.491
   Norat T, 2002, INT J CANCER, V98, P241, DOI 10.1002/ijc.10126
   OHKAWA H, 1979, ANAL BIOCHEM, V95, P351, DOI 10.1016/0003-2697(79)90738-3
   Owen R W, 2000, LANCET ONCOL, V1, P107, DOI 10.1016/S1470-2045(00)00015-2
   Parnaud G, 1998, NUTR CANCER, V32, P165, DOI 10.1080/01635589809514736
   Parnaud G, 1997, B CANCER, V84, P899
   Parnaud G, 2000, NUTR CANCER, V38, P74, DOI 10.1207/S15327914NC381_11
   PEARSON AM, 1987, ADV RAT RES RESTRUCT, V0, P0
   REDDY BS, 1976, JNCI-J NATL CANCER I, V57, P567, DOI 10.1093/jnci/57.3.567
   REDDY BS, 1983, JNCI-J NATL CANCER I, V71, P1299
   Rhodes JM, 2002, TRENDS MOL MED, V8, P10, DOI 10.1016/S1471-4914(01)02194-3
   Sawa T, 1998, CANCER EPIDEM BIOMAR, V7, P1007
   SESINK A, 2001, THESIS RIJKS U GRONI, V0, P1
   Sesink ALA, 2001, CARCINOGENESIS, V22, P1653, DOI 10.1093/carcin/22.10.1653
   Sesink ALA, 1999, CANCER RES, V59, P5704
   Sinha R, 2002, MUTAT RES-FUND MOL M, V506, P197, DOI 10.1016/S0027-5107(02)00166-5
   SINHA R, 1995, CANCER RES, V55, P4516
   Soyars KE, 1998, J NUTR, V128, P764, DOI 10.1093/jn/128.4.764
   STAVRIC B, 1994, FOOD CHEM TOXICOL, V32, P977, DOI 10.1016/0278-6915(94)90093-0
   Sugimura T, 1997, MUTAT RES-FUND MOL M, V376, P211, DOI 10.1016/S0027-5107(97)00045-6
   SUZUKI K, 1992, NUTR CANCER, V18, P63, DOI 10.1080/01635589209514206
   Vaghefi N, 2002, J AGR FOOD CHEM, V50, P4969, DOI 10.1021/jf0109165
   VANDENBERG JWO, 1988, CLIN CHEM, V34, P2125
   Wagener FADTG, 2001, BLOOD, V98, P1802, DOI 10.1182/blood.V98.6.1802
   Woo J, 1998, TRANSPL IMMUNOL, V6, P84, DOI 10.1016/S0966-3274(98)80022-1
   [World Cancer Research Fund American Institute for Cancer Research], 1997, FOOD NUTR PREV CANC, V0, P0
   ZHAO LP, 1991, NUTR CANCER, V15, P169, DOI 10.1080/01635589109514124
NR 48
TC 126
Z9 131
U1 0
U2 32
PU OXFORD UNIV PRESS
PI OXFORD
PA GREAT CLARENDON ST, OXFORD OX2 6DP, ENGLAND
SN 0143-3334
EI 1460-2180
J9 CARCINOGENESIS
JI Carcinogenesis
PD OCT 15
PY 2003
VL 24
IS 10
BP 1683
EP 1690
DI 10.1093/carcin/bgg130
PG 8
WC Oncology
SC Oncology
GA 731JD
UT WOS:000185879800014
PM 12896910
DA 2025-02-23
ER

PT J
AU Sauvaget, C
   Nagano, J
   Hayashi, M
   Spencer, E
   Shimizu, Y
   Allen, N
AF Sauvaget, C
   Nagano, J
   Hayashi, M
   Spencer, E
   Shimizu, Y
   Allen, N
TI Vegetables and fruit intake and cancer mortality in the Hiroshima/Nagasaki Life Span Study
SO BRITISH JOURNAL OF CANCER
LA English
DT Article
DE cancer mortality; diet; fruit and vegetables; longitudinal study
ID beta-carotene; breast-cancer; dietary fiber; lung-cancer; risk-factors; vitamin-a; pancreatic-cancer; colon-cancer; consumption; prevention
AB The association between green-yellow vegetables and fruit consumption and risk of cancer death was investigated in a prospective study of 38 540 men and women who were atomic-bomb survivors in Hiroshima and Nagasaki, Japan. Study participants completed a dietary questionnaire in 1980-1981 and were followed-up for cancer deaths until March 1998, during which time 3 136 cancer deaths were identified. Daily or almost daily fruit consumption was associated with a significant 12% reduction in total cancer mortality (RR = 0.88; 95% Cl, 0.80-0.96 for daily intake compared with intake once per week or less), Daily or almost daily green-yellow vegetables consumption was associated with a marginally significant 8% reduction in total cancer mortality (0.92; 0.94-1.01). Green-yellow vegetables consumption was associated with a significant reduction in liver cancer mortality (0.75; 0.60-0.95). Fruit consumption was associated with a significantly reduced risk of stomach cancer and lung cancer mortality (0.80; 0.65-0.98). Green-yellow vegetables and fruit consumption was associated with a reduction in oesophageal cancer, but these associations were not statistically significant. Neither green-yellow vegetables nor fruit consumption was associated with colorectal cancer or breast cancer mortality. These results support the evidence that daily consumption of fruit and vegetables reduces the risk of total cancer, and specifically cancers of the stomach, liver, and lung. (C) 2003 Cancer Research UK.
C1 Radiat Effects Res Fdn, Dept Epidemiol, Minami Ku, Hiroshima 7320815, Japan.
   Kyushu Univ, Inst Hlth Sci, Kasuga, Fukuoka 8168580, Japan.
   Radcliffe Infirm, Canc Res UK, Epidemiol Unit, Oxford OX2 6HE, England.
C3 Radiation Effects Research Foundation - Japan; Kyushu University; Cancer Research UK; Radcliffe Infirmary
RP Radiat Effects Res Fdn, Dept Epidemiol, Minami Ku, 5-2 Hijiyama Pk, Hiroshima 7320815, Japan.
EM sauvaget@rerf.jp
CR ADAM YG, 1989, SURG GYNECOL OBSTET, V169, P371
   Alberts DS, 2000, NEW ENGL J MED, V342, P1156, DOI 10.1056/NEJM200004203421602
   [Anonymous], 1977, INT CLASS DIS, V0, P0
   Arab L, 2001, EPIDEMIOL REV, V23, P211, DOI 10.1093/oxfordjournals.epirev.a000803
   Block G, 2001, AM J EPIDEMIOL, V154, P1113, DOI 10.1093/aje/154.12.1113
   BLOCK G, 1992, NUTR CANCER, V18, P1, DOI 10.1080/01635589209514201
   Bonithon-Kopp C, 2000, LANCET, V356, P1300, DOI 10.1016/S0140-6736(00)02813-0
   Brand P, 2001, HISTORY, V86, P92
   Broekmans WMR, 2000, J NUTR, V130, P1578, DOI 10.1093/jn/130.6.1578
   DOLL R, 1981, JNCI-J NATL CANCER I, V66, P1191, DOI 10.1093/jnci/66.6.1192
   Ferlay J, 2001, GLOBOCAN 2000 CANC I, V0, P0
   Feskanich D, 2000, JNCI-J NATL CANCER I, V92, P1812, DOI 10.1093/jnci/92.22.1812
   Fuchs CS, 1999, NEW ENGL J MED, V340, P169, DOI 10.1056/NEJM199901213400301
   GUO WD, 1994, INT J EPIDEMIOL, V23, P444, DOI 10.1093/ije/23.3.444
   Hennekens CH, 1996, NEW ENGL J MED, V334, P1145, DOI 10.1056/NEJM199605023341801
   Hill MJ, 1997, ANN NY ACAD SCI, V833, P68, DOI 10.1111/j.1749-6632.1997.tb48594.x
   HIRAYAMA T, 1978, PREV MED, V7, P173, DOI 10.1016/0091-7435(78)90244-X
   Hirayama T, 1986, PROG CLIN BIOL RES, V206, P299
   Hirayama T, 1990, LIFE STYLE MORTALITY, V6, P0
   HIRAYAMA T, 1980, NUTR CANC, V1, P67
   HIRAYAMA T, 1981, BANBURY REPORT, V7, P409
   *HLTH STAT FDN, 2000, TREND NAT HYG, V0, P0
   Holick CN, 2002, AM J EPIDEMIOL, V156, P536, DOI 10.1093/aje/kwf072
   HUNTER DJ, 1993, NEW ENGL J MED, V329, P234, DOI 10.1056/NEJM199307223290403
   *JAP EP ASS CANC, 1998, SIT SPEC CANC LIF FO, V0, P0
   KATO I, 1992, JPN J CANCER RES, V83, P568, DOI 10.1111/j.1349-7006.1992.tb00127.x
   KATO K, 1989, JPN J CANCER RES, V80, P932, DOI 10.1111/j.1349-7006.1989.tb01629.x
   Key TJ, 1999, BRIT J CANCER, V81, P1248, DOI 10.1038/sj.bjc.6690837
   Kobayashi M, 2002, INT J CANCER, V102, P39, DOI 10.1002/ijc.10659
   LAVECCHIA C, 1988, INT J CANCER, V42, P872, DOI 10.1002/ijc.2910420614
   Le Marchand L, 2000, JNCI-J NATL CANCER I, V92, P154, DOI 10.1093/jnci/92.2.154
   Michaud DS, 2000, AM J CLIN NUTR, V72, P990
   Michels KB, 2000, JNCI-J NATL CANCER I, V92, P1740, DOI 10.1093/jnci/92.21.1740
   Nagano J, 2000, INT J CANCER, V86, P132, DOI 10.1002/(SICI)1097-0215(20000401)86:1<132::AID-IJC21>3.0.CO;2-M
   Omenn GS, 1996, NEW ENGL J MED, V334, P1150, DOI 10.1056/NEJM199605023341802
   Payne S, 2001, SOC SCI MED, V53, P1067, DOI 10.1016/S0277-9536(00)00402-0
   Pierce DA, 1996, RADIAT RES, V146, P1, DOI 10.2307/3579391
   ROHAN TE, 1993, CANCER CAUSE CONTROL, V4, P29, DOI 10.1007/BF00051711
   SAS Institute, 2001, SAS STAT US GUID VER, V0, P0
   Sauvaget Catherine, 2002, J EPIDEMIOL, V12, P394
   Schatzkin A, 2000, NEW ENGL J MED, V342, P1149, DOI 10.1056/NEJM200004203421601
   SHIBATA A, 1994, INT J CANCER, V58, P46, DOI 10.1002/ijc.2910580109
   Singh PN, 1998, AM J EPIDEMIOL, V148, P761, DOI 10.1093/oxfordjournals.aje.a009697
   Smith-Warner SA, 1998, JAMA-J AM MED ASSOC, V279, P535, DOI 10.1001/jama.279.7.535
   Stein J, 1991, J. INORG. ORGANOMET. POLYM, V1, P325, DOI 10.1007/BF00702496
   STEINMETZ KA, 1994, AM J EPIDEMIOL, V139, P1
   Steinmetz KA, 1996, J AM DIET ASSOC, V96, P1027, DOI 10.1016/S0002-8223(96)00273-8
   Stolzenberg-Solomon RZ, 2002, AM J EPIDEMIOL, V155, P783, DOI 10.1093/aje/155.9.783
   Terry P, 2001, JNCI-J NATL CANCER I, V93, P525, DOI 10.1093/jnci/93.7.525
   Tominaga S, 1985, NATL CANCER INST MONOGR, V69, P83
   Verhoeven DTH, 1997, BRIT J CANCER, V75, P149, DOI 10.1038/bjc.1997.25
   Voorrips LE, 2000, AM J EPIDEMIOL, V152, P1081, DOI 10.1093/aje/152.11.1081
   [World Cancer Research Fund American Institute for Cancer Research], 1997, FOOD NUTR PREV CANC, V0, P0
   WYNDER EL, 1977, J AM DIET ASSOC, V71, P385
   YU MW, 1995, CANCER RES, V55, P1301
   ZATONSKI WA, 1992, INT J CANCER, V51, P707, DOI 10.1002/ijc.2910510508
   ZHANG YH, 1995, AM J CLIN NUTR, V62, P1477, DOI 10.1093/ajcn/62.6.1477S
   ZHENG W, 1993, CANCER CAUSE CONTROL, V4, P361, DOI 10.1007/BF00051339
   Ziegler RG, 1996, CANCER CAUSE CONTROL, V7, P157, DOI 10.1007/BF00115646
NR 60
TC 124
Z9 138
U1 0
U2 10
PU SPRINGERNATURE
PI LONDON
PA CAMPUS, 4 CRINAN ST, LONDON, N1 9XW, ENGLAND
SN 0007-0920
EI 1532-1827
J9 BRIT J CANCER
JI Br. J. Cancer
PD MAR 10
PY 2003
VL 88
IS 5
BP 689
EP 694
DI 10.1038/sj.bjc.6600775
PG 6
WC Oncology
SC Oncology
GA 663YR
UT WOS:000182035300010
PM 12618875
DA 2025-02-23
ER

PT J
AU Nagata, C
   Shimizu, H
   Takami, R
   Hayashi, M
   Takeda, N
   Yasuda, K
AF Nagata, C
   Shimizu, H
   Takami, R
   Hayashi, M
   Takeda, N
   Yasuda, K
TI Dietary soy and fats in relation to serum insulin-like growth factor-1 and insulin-like growth factor-binding protein-3 levels in premenopausal Japanese women
SO NUTRITION AND CANCER-AN INTERNATIONAL JOURNAL
LA English
DT Article
ID cell-cycle progression; breast-cancer; postmenopausal women; igf-i; circulating insulin-like-growth-factor-1; hormone secretion; body-composition; risk; age; isoflavones
AB Circulating levels of insulin-like growth factor-1 (IGF-1) and insulin-like growth factor-binding prutein-3 (IGFBP-3) have each been associated with premenopausal breast cancer risks. We analyzed data from a cross-sectional study of 261 premenopausal Japanese women aged 20-54 yr with adequate nutritional status to evaluate the relationships between concentrations of IGF-1 and IGFBP-3 in serum and dietary intakes of soy, fats and other nutrients. Diet was assessed by a semiquantitative food frequency questionnaire. There was no significant correlation between soy product as well as soy isoflavone intake and serum IGF-1 or IGFBP-3 levels after controlling for age, total energy, percent body fat, and education level. Total fat intake was significantly inversely correlated with serum IGFBP-3 level (r = -0.13, P = 0.04). The correlations of saturated and monounsaturated fats with serum IGFBP-3 were of borderline significance (r -0.12, P = 0.06 and r = -0.11, P = 0.07, respectively).
C1 Gifu Univ, Dept Publ Hlth, Sch Med, Gifu 5008705, Japan.
   Matsunami Gen Hosp, Gifu 5016062, Japan.
   Gifu Univ, Sch Med, Dept Internal Med 3, Gifu 5008705, Japan.
C3 Gifu University; Gifu University
RP Nagata, C (corresponding author), Gifu Univ, Dept Publ Hlth, Sch Med, Gifu 5008705, Japan.
CR Allen NE, 2000, BRIT J CANCER, V83, P95, DOI 10.1054/bjoc.2000.1509
   [Anonymous], 1990, NUTRITIONAL EPIDEMIOLOGY, V0, P0
   Aukema HM, 2001, KIDNEY INT, V59, P52, DOI 10.1046/j.1523-1755.2001.00465.x
   BOHIKE K, 1998, EPIDEMIOLOGY, V9, P570
   BRUNING PF, 1995, INT J CANCER, V62, P266, DOI 10.1002/ijc.2910620306
   Clément C, 1998, POPULATION, V53, P1247
   CORPAS E, 1993, ENDOCR REV, V14, P20, DOI 10.1210/er.14.1.20
   Darling-Raedeke M, 1998, J AM COLL NUTR, V17, P392, DOI 10.1080/07315724.1998.10718782
   Devine A, 1998, AM J CLIN NUTR, V68, P200, DOI 10.1093/ajcn/68.1.200
   Dunn SE, 1997, CANCER RES, V57, P2687
   Hankinson SE, 1998, LANCET, V351, P1393, DOI 10.1016/S0140-6736(97)10384-1
   HIGASHI K, 1994, BBA-MOL CELL RES, V1221, P29, DOI 10.1016/0167-4889(94)90212-7
   Holmes MD, 2000, J CLIN ONCOL, V18, P3668, DOI 10.1200/JCO.2000.18.21.3668
   Holmes MD, 1999, JAMA-J AM MED ASSOC, V281, P914, DOI 10.1001/jama.281.10.914
   HUYNH HT, 1993, CANCER RES, V53, P1727
   Jernström H, 2001, CANCER EPIDEM BIOMAR, V10, P377
   Kaaks R, 2001, P NUTR SOC, V60, P91, DOI 10.1079/PNS200070
   Kaklamani VG, 1999, J CLIN ONCOL, V17, P813, DOI 10.1200/JCO.1999.17.3.813
   Kaklamani VG, 1999, J CLIN ONCOL, V17, P3291, DOI 10.1200/JCO.1999.17.10.3291
   Kolonel LN, 2000, AM J EPIDEMIOL, V151, P346, DOI 10.1093/oxfordjournals.aje.a010213
   Li BDL, 2001, INT J CANCER, V91, P736, DOI 10.1002/1097-0215(200002)9999:9999<::AID-IJC1111>3.0.CO;2-#
   Moyad MA, 2002, UROLOGY, V59, P4, DOI 10.1016/S0090-4295(01)01170-0
   Nagata C, 1998, JNCI-J NATL CANCER I, V90, P1830, DOI 10.1093/jnci/90.23.1830
   Nagata C, 1997, NUTR CANCER, V29, P228, DOI 10.1080/01635589709514629
   OConnor KG, 1998, J GERONTOL A-BIOL, V53, PM176, DOI 10.1093/gerona/53A.3.M176
   Pollak MN, 1998, BREAST CANCER RES TR, V47, P209, DOI 10.1023/A:1005950916707
   RUDMAN D, 1981, J CLIN INVEST, V67, P1361, DOI 10.1172/JCI110164
   Sasaki S, 1999, J EPIDEMIOL, V9, P190
   Shimizu H, 1999, JPN J CLIN ONCOL, V29, P38, DOI 10.1093/jjco/29.1.38
   Sugimoto T, 1998, EUR J ENDOCRINOL, V138, P633, DOI 10.1530/eje.0.1380633
   Suzuki I, 1998, J EPIDEMIOL, V8, P152
   TAKANO T, 1993, BIOCHEM BIOPH RES CO, V190, P801, DOI 10.1006/bbrc.1993.1120
   Wakai K, 1999, NUTR CANCER, V33, P139, DOI 10.1207/S15327914NC330204
   WANG HS, 1995, FERTIL STERIL, V63, P1204, DOI 10.1016/S0015-0282(16)57598-0
   Wangen KE, 2000, J CLIN ENDOCR METAB, V85, P3043, DOI 10.1210/jc.85.9.3043
   Zhang XH, 2000, BREAST CANCER RES, V2, P170, DOI 10.1186/bcr50
NR 36
TC 18
Z9 21
U1 0
U2 2
PU LAWRENCE ERLBAUM ASSOC INC
PI MAHWAH
PA 10 INDUSTRIAL AVE, MAHWAH, NJ 07430-2262 USA
SN 0163-5581
EI 
J9 NUTR CANCER
JI Nutr. Cancer
PD JUN 15
PY 2003
VL 45
IS 2
BP 185
EP 189
DI 10.1207/S15327914NC4502_07
PG 5
WC Oncology; Nutrition & Dietetics
SC Oncology; Nutrition & Dietetics
GA 714PF
UT WOS:000184922100007
PM 12881012
DA 2025-02-23
ER

PT J
AU Nissen, SB
   Tjonneland, A
   Stripp, C
   Olsen, A
   Christensen, J
   Overvad, K
   Dragsted, LO
   Thomsen, B
AF Nissen, SB
   Tjonneland, A
   Stripp, C
   Olsen, A
   Christensen, J
   Overvad, K
   Dragsted, LO
   Thomsen, B
TI Intake of vitamins A, C, and E from diet and supplements and breast cancer in postmenopausal women
SO CANCER CAUSES & CONTROL
LA English
DT Article
DE breast neoplasms; diet; dietary supplements; postmenopause; vitamins A, C, and E
ID food frequency questionnaire; oxidative dna-damage; cohort; antioxidant; risk; epidemiology; retinol; denmark; extract; energy
AB Objective: The influence of the vitamins A, C, and E on breast cancer development has not been clarified. An effect of a vitamin per se implicates similar patterns for the effects of the vitamin from dietary and supplemental sources. We examined how the breast cancer incidence rate among postmenopausal women was related to intake of vitamins A, C, and E from diet and supplements. Methods: Data was sampled as case - control nested within the Danish 'Diet, Cancer and Health' cohort. Data on vitamin intakes were collected at entry into the cohort by means of self-administered questionnaires. Women eligible for the nested case - control study were postmenopausal at entry into the cohort. The analyses were based on 418 cases of incident breast cancer and 394 controls ( including two cases). Results: Breast cancer was not significantly related to the intakes of vitamin A or E, whereas a monotonic dose response relation was seen for the intake of vitamin C. The estimated rate ratio per 100 mg vitamin C was: 2.06 (95% CI: 1.45 - 2.91) for dietary intake and 1.06 ( 95% CI: 1.01 - 1.13) for supplemental intake. Conclusions: We found no evidence of an association between breast cancer and intake of vitamin A or E for postmenopausal women. For vitamin C we found an increase in breast cancer rate with increasing intake.
C1 Danish Canc Soc, Inst Canc Epidemiol, DK-2100 Copenhagen O, Denmark.
   Aalborg Hosp, Dept Clin Epidemiol, Aalborg, Denmark.
   Aarhus Univ Hosp, DK-8000 Aarhus, Denmark.
C3 Danish Cancer Society; Aalborg University; Aalborg University Hospital; Aarhus University
RP Danish Canc Soc, Inst Canc Epidemiol, Strandblvd 49, DK-2100 Copenhagen O, Denmark.
EM annet@cancer.dk
CR BARLOW WE, 1994, BIOMETRICS, V50, P1064, DOI 10.2307/2533444
   Barlow WE, 1999, J CLIN EPIDEMIOL, V52, P1165, DOI 10.1016/S0895-4356(99)00102-X
   Carr A, 1999, FASEB J, V13, P1007, DOI 10.1096/fasebj.13.9.1007
   Carr AC, 1999, AM J CLIN NUTR, V69, P1086
   Duthie SJ, 1996, CANCER RES, V56, P1291
   FRAGA CG, 1991, P NATL ACAD SCI USA, V88, P11003, DOI 10.1073/pnas.88.24.11003
   Gandini S, 2000, EUR J CANCER, V36, P636, DOI 10.1016/S0959-8049(00)00022-8
   GRAHAM S, 1992, AM J EPIDEMIOL, V136, P1327, DOI 10.1093/oxfordjournals.aje.a116445
   GREEN MHL, 1994, MUTAT RES-DNAGING G, V316, P91, DOI 10.1016/0921-8734(94)90011-6
   GREENLAND S, 1995, EPIDEMIOLOGY, V6, P356, DOI 10.1097/00001648-199507000-00005
   HUNTER DJ, 1993, NEW ENGL J MED, V329, P234, DOI 10.1056/NEJM199307223290403
   Kushi LH, 1996, AM J EPIDEMIOL, V144, P165, DOI 10.1093/oxfordjournals.aje.a008904
   Lauritsen J, 1998, FOODCALC 1 3, V0, P0
   Michels KB, 2001, INT J CANCER, V91, P563, DOI 10.1002/1097-0215(200002)9999:9999<::AID-IJC1079>3.0.CO;2-9
   OLSEN AV, 2000, THESIS ROYAL VET AGR, V0, P1
   OVERVAD K, 1991, INT J EPIDEMIOL, V20, P900, DOI 10.1093/ije/20.4.900
   Panayiotidis M, 1997, FREE RADICAL RES, V27, P533, DOI 10.3109/10715769709065793
   ROHAN TE, 1993, CANCER CAUSE CONTROL, V4, P29, DOI 10.1007/BF00051711
   ROSE RC, 1993, FASEB J, V7, P1135, DOI 10.1096/fasebj.7.12.8375611
   ROYSTON P, 1994, J ROY STAT SOC C, V43, P429, DOI 10.2307/2986270
   SANDSTROM B, 1996, NORDIC NUTR RECOMMEN, V0, P28
   Shklar G, 1998, ORAL ONCOL, V34, P24, DOI 10.1016/S1368-8375(97)00060-2
   Smith-Warner SA, 2001, JAMA-J AM MED ASSOC, V285, P769, DOI 10.1001/jama.285.6.769
   Storm HH, 1997, DAN MED BULL, V44, P535
   TJONNELAND A, 1991, INT J EPIDEMIOL, V20, P906, DOI 10.1093/ije/20.4.906
   Tjonneland A M, 2000, UGESKR LAEGER, V162, P350
   Verhoeven DTH, 1997, BRIT J CANCER, V75, P149, DOI 10.1038/bjc.1997.25
   WILLETT W, 1998, NUTR EPIDEMIOLOGY, V0, P3
   Willett WC, 1997, J NUTR, V127, PS921, DOI 10.1093/jn/127.5.921S
   Young JF, 2002, BRIT J NUTR, V87, P343, DOI 10.1079/BJN2002523
   Young JF, 2000, BRIT J NUTR, V84, P505
   Zhang SM, 1999, JNCI-J NATL CANCER I, V91, P547, DOI 10.1093/jnci/91.6.547
NR 32
TC 35
Z9 38
U1 0
U2 6
PU SPRINGER
PI DORDRECHT
PA VAN GODEWIJCKSTRAAT 30, 3311 GZ DORDRECHT, NETHERLANDS
SN 0957-5243
EI 1573-7225
J9 CANCER CAUSE CONTROL
JI Cancer Causes Control
PD OCT 15
PY 2003
VL 14
IS 8
BP 695
EP 704
DI 10.1023/A:1026377521890
PG 10
WC Oncology; Public, Environmental & Occupational Health
SC Oncology; Public, Environmental & Occupational Health
GA 738DW
UT WOS:000186272300001
PM 14674733
DA 2025-02-23
ER

PT J
AU Schröder, H
   Elosua, R
   Marrugat, J
AF Schröder, H
   Elosua, R
   Marrugat, J
TI The relationship of physical activity with dietary cancer-protective nutrients and cancer-related biological and lifestyle factors
SO EUROPEAN JOURNAL OF CANCER PREVENTION
LA English
DT Article
DE cancer; diet; obesity; physical activity; smoking
ID breast-cancer; activity questionnaire; alcohol-consumption; colon-cancer; lung-cancer; risk; health; exercise; associations; validation
AB The aim of the present study was to analyse the relationships among different intensities of leisure-time physical activity (PA) and cancer-protective dietary components, cancer-related biological (general and central obesity) and lifestyle factors (heavy smoking and excessive alcohol consumption). The present population-based cross-sectional study (765 men and 812 women from the general population of Gerona, Spain) included measurement of anthropometrical data, dietary intake, and alcohol and cigarette consumption and furthermore detailed evaluation of total leisure-time physical activity, including measurement of different intensities. Logistic regression analysis adjusted for several confounders was used to analyse the relationships among variables. A composite variable composed of dietary fibre, vitamin C, alpha-tocopherol, beta-carotene and folate was directly associated with higher levels of leisure-time PA in both genders, after further adjusting for energy intake [odds ratio (OR) of low versus second tertile of total leisure-time PA was 1.98 (95% confidence interval (CI) 1.22-3.23) for men and OR of low versus top tertile of total leisure-time PA was 1.75 (95% Cl 1.07-2.84) for women]. Low to moderate- but not high-intensity leisure-time PA was directly related to higher intakes of these nutrients. Heavy smoking was inversely associated with higher levels of total leisure-time PA in men. With the exception of central obesity in women, there was no significant relationship between the cancer-related biological and lifestyle factors, and low to moderate-intensity leisure-time PA in both genders. In contrast, central obesity (OR 0.31, 95% CI 0.16-0.63) and heavy smoking (OR 0.38, 95% CI 0.16-0.96) were significantly related to high-intensity but not to total or low to moderate-intensity leisure-time PA in men and women, respectively. The observed relationships between leisure-time PA and several of the studied cancer-associated variables might partially account for the protective effect of physical activity against cancer observed in the literature. However, different intensities of leisure-time PA were distinctly associated with the mentioned cancer-related dietary, biological and lifestyle factors. Most importantly, although some of these variables were not associated with total leisure-time PA a significant relationship was observed for intensities of leisure-time PA. This should be considered when analysing the relationship between leisure-time PA and cancer. (C) 2003 Lippincott Williams Wilkins.
C1 Inst Municipal Invest Med, Lipids & Cardiovasc Epidemiol Unit, E-08003 Barcelona, Spain.
   Sports Med Barcelona, Dept Nutr & Sport Med, Barcelona, Spain.
EM hschroeder@imim.es
CR Bergström A, 2001, INT J CANCER, V91, P421, DOI 10.1002/1097-0215(200002)9999:9999<::AID-IJC1053>3.0.CO;2-T
   BERGSTROM A, 1992, J NATL CANCER I, V84, P1326
   Boutelle KN, 2000, PREV MED, V30, P217, DOI 10.1006/pmed.1999.0618
   Carroll KK, 1998, LIPIDS, V33, P1055, DOI 10.1007/s11745-998-0305-8
   EATON CB, 1995, AM J PREV MED, V11, P238, DOI 10.1016/S0749-3797(18)30452-5
   ELOSUA R, 1994, AM J EPIDEMIOL, V139, P1197, DOI 10.1093/oxfordjournals.aje.a116966
   Elosua R, 2000, MED SCI SPORT EXER, V32, P1431, DOI 10.1097/00005768-200008000-00011
   Friedenreich CM, 2001, CANCER EPIDEM BIOMAR, V10, P287
   Garland M, 1999, CANCER EPIDEM BIOMAR, V8, P1017
   Giacosa A, 1999, EUR J CANCER PREV, V8, P0
   Gillman MW, 2001, PREV MED, V32, P295, DOI 10.1006/pmed.2000.0812
   Hardman AE, 2001, P NUTR SOC, V60, P107, DOI 10.1079/PNS200076
   KING AC, 1991, SPORTS MED, V11, P331, DOI 10.2165/00007256-199111050-00004
   Masia R, 1998, J EPIDEMIOL COMMUN H, V52, P707, DOI 10.1136/jech.52.11.707
   McTiernan A, 1998, CANCER CAUSE CONTROL, V9, P487, DOI 10.1023/A:1008853601471
   McTiernan A, 1996, EPIDEMIOLOGY, V7, P598, DOI 10.1097/00001648-199611000-00006
   PARKIN DM, 1994, INT J CANCER, V59, P494, DOI 10.1002/ijc.2910590411
   PATTERSON RE, 1994, PREV MED, V23, P453, DOI 10.1006/pmed.1994.1062
   POTTER JD, 1982, J CHRON DIS, V35, P833, DOI 10.1016/0021-9681(82)90048-0
   ROSENBERG L, 1993, EPIDEMIOL REV, V15, P133, DOI 10.1093/oxfordjournals.epirev.a036097
   Ross R, 2001, MED SCI SPORT EXER, V33, PS521, DOI 10.1097/00005768-200106001-00023
   Schröder H, 2001, CLIN NUTR, V20, P429, DOI 10.1054/clnu.2001.0460
   Sesso HD, 1998, CANCER CAUSE CONTROL, V9, P433, DOI 10.1023/A:1008827903302
   Slattery ML, 1997, ANN EPIDEMIOL, V7, P137, DOI 10.1016/S1047-2797(96)00129-9
   Speizer FE, 1999, CANCER CAUSE CONTROL, V10, P475, DOI 10.1023/A:1008931526525
   Su LJ, 2001, ANN EPIDEMIOL, V11, P65, DOI 10.1016/S1047-2797(00)00188-5
   TAYLOR HL, 1974, J CHRON DIS, V31, P741
   Thune I, 1997, NEW ENGL J MED, V336, P1269, DOI 10.1056/NEJM199705013361801
   Thune I, 2001, MED SCI SPORT EXER, V33, PS530, DOI 10.1097/00005768-200106001-00025
   Ueji M, 1998, J EPIDEMIOL, V8, P116
   Yong LC, 1997, AM J EPIDEMIOL, V146, P231, DOI 10.1093/oxfordjournals.aje.a009258
NR 31
TC 10
Z9 10
U1 0
U2 1
PU LIPPINCOTT WILLIAMS & WILKINS
PI PHILADELPHIA
PA TWO COMMERCE SQ, 2001 MARKET ST, PHILADELPHIA, PA 19103 USA
SN 0959-8278
EI 1473-5709
J9 EUR J CANCER PREV
JI Eur. J. Cancer Prev.
PD AUG 15
PY 2003
VL 12
IS 4
BP 339
EP 346
DI 10.1097/01.cej.0000082034.69999.88
PG 8
WC Oncology
SC Oncology
GA 712NM
UT WOS:000184803800016
PM 12883389
DA 2025-02-23
ER

PT J
AU Wong, HL
   Seow, A
   Arakawa, K
   Lee, HP
   Yu, MC
   Ingles, SA
AF Wong, HL
   Seow, A
   Arakawa, K
   Lee, HP
   Yu, MC
   Ingles, SA
TI Vitamin D receptor start codon polymorphism and colorectal cancer risk: effect modification by dietary calcium and fat in Singapore Chinese
SO CARCINOGENESIS
LA English
DT Article
ID bone-mineral density; colon-cancer; breast-cancer; prostate-cancer; united-states; gene polymorphisms; genomic dna; cell-line; population; carcinoma
AB Vitamin D has been implicated as a protective agent against colorectal cancer. We hypothesized that a functional start codon polymorphism in the vitamin D receptor (VDR) influences the risk of colorectal carcinoma. We conducted a case-control study nested within a large cohort of Singapore Chinese. VDR genotypes, determined by FokI restriction endonuclease digestion of PCR-amplified DNA, were performed on 217 colorectal cancer cases and 890 controls. We found that compared with individuals carrying the FF genotype, those with Ff genotype had a 51% increase in risk of colorectal cancer and those with the ff genotype, an 84% increase in risk (P for trend = 0.01). The effect of the VDR genotype on risk appeared to be modified by both dietary calcium and fat. Among those with either low calcium or low fat intake (below the median values in controls), the risk for colorectal cancer increased in a gene-dose-dependent manner such that individuals possessing the ff genotype displayed an similar to2.5-fold increased risk that was statistically significant. There was little evidence of a VDR genotype-colorectal cancer association among subjects with higher than median values of either dietary fat or calcium.
C1 Univ So Calif, Dept Prevent Med, USC Norris Comprehens Canc Ctr, Keck Sch Med, Los Angeles, CA 90089 USA.
   Natl Univ Singapore, Dept Community Occupat & Family Med, Singapore 119075, Singapore.
C3 University of Southern California; University Southern California Hospital; National University of Singapore
RP Ingles, SA (corresponding author), Univ So Calif, Dept Prevent Med, USC Norris Comprehens Canc Ctr, Keck Sch Med, 1441 Eastlake Ave,MC-9175 Room 6419, Los Angeles, CA 90089 USA.
FU NCI NIH HHS [R01 CA80205, R01 CA55069, R53 CA53890] Funding Source: Medline
CR Arai H, 1997, J BONE MINER RES, V12, P915, DOI 10.1359/jbmr.1997.12.6.915
   Ban Y, 2000, J CLIN ENDOCR METAB, V85, P4639, DOI 10.1210/jc.85.12.4639
   BOSTICK RM, 1993, AM J EPIDEMIOL, V137, P1302, DOI 10.1093/oxfordjournals.aje.a116640
   Boutron MC, 1996, BRIT J CANCER, V74, P145, DOI 10.1038/bjc.1996.330
   BRAUN MM, 1995, AM J EPIDEMIOL, V142, P608, DOI 10.1093/oxfordjournals.aje.a117682
   BRESLOW NE, 1980, IARC SCI PUBLICATION, V0, P0
   Bretherton-Watt D, 2001, BRIT J CANCER, V85, P171, DOI 10.1054/bjoc.2001.1864
   CHIA KS, 2000, 5 SING CANC REG, V0, P0
   Chokkalingam AP, 2001, CANCER RES, V61, P4333
   Correa-Cerro L, 1999, HUM GENET, V105, P281, DOI 10.1007/s004390051102
   Curran JE, 1999, INT J CANCER, V83, P723, DOI 10.1002/(SICI)1097-0215(19991210)83:6<723::AID-IJC4>3.0.CO;2-3
   Donohue MM, 2002, ENDOCRINOLOGY, V143, P3691, DOI 10.1210/en.2002-220454
   EMERSON JC, 1992, CANCER CAUSE CONTROL, V3, P95, DOI 10.1007/BF00051919
   García-Closas M, 2001, CANCER EPIDEM BIOMAR, V10, P687
   GARLAND C, 1985, LANCET, V1, P307, DOI 10.1016/S0140-6736(85)91082-7
   GARLAND CF, 1980, INT J EPIDEMIOL, V9, P227, DOI 10.1093/ije/9.3.227
   GARLAND CF, 1989, LANCET, V2, P1176, DOI 10.1016/s0140-6736(89)91789-3
   Gross C, 1996, J BONE MINER RES, V11, P1850
   Gross C, 1998, J BONE MINER RES, V13, P1691, DOI 10.1359/jbmr.1998.13.11.1691
   Hankin JH, 2001, NUTR CANCER, V39, P187, DOI 10.1207/S15327914nc392_5
   Ingles SA, 2000, CANCER CAUSE CONTROL, V11, P25, DOI 10.1023/A:1008979417618
   Ingles SA, 2001, CANCER CAUSE CONTROL, V12, P607, DOI 10.1023/A:1011292002475
   Jurutka PW, 2000, MOL ENDOCRINOL, V14, P401, DOI 10.1210/me.14.3.401
   Kallay E, 2001, CARCINOGENESIS, V22, P1429, DOI 10.1093/carcin/22.9.1429
   Kim HS, 2001, CANCER EPIDEM BIOMAR, V10, P869
   Liu M, 1996, GENE DEV, V10, P142, DOI 10.1101/gad.10.2.142
   London SJ, 2001, CANCER EPIDEM BIOMAR, V10, P1227
   Lum A, 1998, CANCER EPIDEM BIOMAR, V7, P719
   Makishima M, 2002, SCIENCE, V296, P1313, DOI 10.1126/science.1070477
   Mathiasen IS, 1999, CANCER RES, V59, P4848
   Miyamoto K, 1997, MOL ENDOCRINOL, V11, P1165, DOI 10.1210/me.11.8.1165
   Niv Y, 1999, CANCER-AM CANCER SOC, V86, P391, DOI 10.1002/(SICI)1097-0142(19990801)86:3<391::AID-CNCR5>3.0.CO;2-A
   Pálmer HG, 2001, J CELL BIOL, V154, P369, DOI 10.1083/jcb.200102028
   Peters U, 2001, CANCER EPIDEM BIOMAR, V10, P1267
   SAIJO T, 1991, AM J HUM GENET, V49, P668
   SILVER J, 1997, VITAMIN D, V0, P0
   Slattery ML, 2001, CANCER CAUSE CONTROL, V12, P359, DOI 10.1023/A:1011280518278
   Sun CL, 2002, CANCER EPIDEM BIOMAR, V11, P1674
   Tangrea J, 1997, CANCER CAUSE CONTROL, V8, P615, DOI 10.1023/A:1018450531136
   Tuohimaa P, 2001, J STEROID BIOCHEM, V76, P125, DOI 10.1016/S0960-0760(00)00141-2
   Willett WC, 1998, NUTRITIONAL EPIDEMIOLOGY, V2nd, P0, DOI 10.1093/acprof:oso/9780195122978.001.0001
   WILLIAMS AC, 1990, CANCER RES, V50, P4724
NR 42
TC 83
Z9 87
U1 0
U2 4
PU OXFORD UNIV PRESS
PI OXFORD
PA GREAT CLARENDON ST, OXFORD OX2 6DP, ENGLAND
SN 0143-3334
EI 
J9 CARCINOGENESIS
JI Carcinogenesis
PD JUN 15
PY 2003
VL 24
IS 6
BP 1091
EP 1095
DI 10.1093/carcin/bgg059
PG 5
WC Oncology
SC Oncology
GA 695NJ
UT WOS:000183836800011
PM 12807755
DA 2025-02-23
ER

PT J
AU Chan-Yeung, M
   Koo, LC
   Ho, JCM
   Tsang, KWT
   Chau, WS
   Chiu, SW
   Ip, MSM
   Lam, WK
AF Chan-Yeung, M
   Koo, LC
   Ho, JCM
   Tsang, KWT
   Chau, WS
   Chiu, SW
   Ip, MSM
   Lam, WK
TI Risk factors associated with lung cancer in Hong Kong
SO LUNG CANCER
LA English
DT Article
DE lung cancer; risk factors; smoking; environmental tobacco smoke; insecticide; family history; socioeconomic factor; diet
ID environmental tobacco-smoke; chinese-women; vegetable consumption; passive smoking; family history; mortality; exposure; cohort; fruit; diet
AB The purpose of this study was to investigate the risk factors associated with lung cancer in Hong Kong. Three hundred and thirty-one histologically or cytologically proven consecutive cases of lung cancer and the same number of in- and out-patients without cancer matched for age and sex were recruited for this study using a detailed questionnaire completed by a trained interviewer. Smoking was the most important risk factor associated with lung cancer but the attributable risk (AR) was estimated to be 45.8% in men and 6.2% in women, considerably lower compared with those estimated in early 1980s. In addition, among women, exposure to environmental tobacco smoke (ETS) at work at home and lack of education, were independent risk factors for lung cancer with adjusted odds ratio (OR) 3.60, (95% confidence interval (CI) 1.52-8.51) and OR 2.41 (95% CI 1.27-4.55), respectively. Among men, exposure to insecticide/pesticide/herbicide, ETS exposure at work or at home, and a family history of lung cancer and were independent risk factors with adjusted OR 3.29 (95% CI 1.22-8.9, OR 2.43, 95% CI 1.24-4.76 and OR 2.37, 95% CI 1.43-3.94, respectively). Exposure to incense burning and frying pan fumes were not significant risk factors in both sexes. A moderate or high consumption of fat in the diet was associated with increased risk in men but decreased risk in women. The results of this study suggested that as the prevalence of smoking declined, the influence of smoking as a risk factor for lung cancer decreased even further. Moreover, the contribution of other environmental, occupational and socioeconomic factors may be more apparent as etiological factors for lung cancer in a population with relatively high lung cancer incidence but low AR from active smoking. (C) 2003 Elsevier Science Ireland Ltd. All rights reserved.
C1 Univ Hong Kong, Div Resp & Crit Care Med, Dept Med, Queen Mary Hosp, Hong Kong, Hong Kong, Peoples R China.
   AstraZeneca, Dept Epidemiol & Dis Modeling, Wilmington, DE USA.
   Univ Penn, Clin Epidemiol Unit, CCEB, Philadelphia, PA 19104 USA.
   Grantham Hosp, Cardiothorac Surg Unit, Hong Kong, Hong Kong, Peoples R China.
C3 University of Hong Kong; AstraZeneca; University of Pennsylvania
RP Chan-Yeung, M (corresponding author), Univ Hong Kong, Div Resp & Crit Care Med, Dept Med, Queen Mary Hosp, 4-F,Professorial Block, Hong Kong, Hong Kong, Peoples R China.
CR ALVANJA MCR, 1993, J NATL CANCER I, V85, P1905
   Bartsch H, 2000, CANCER EPIDEM BIOMAR, V9, P3
   Boffetta P, 1998, J NATL CANCER I, V90, P1440, DOI 10.1093/jnci/90.19.1440
   Bouchardy C, 2001, LUNG CANCER-J IASLC, V32, P109, DOI 10.1016/S0169-5002(00)00215-4
   BRESLOW NE, 1980, ANAL CASE CONTROL ST, V1, P70
   Brownson RC, 1997, INT J EPIDEMIOL, V26, P256, DOI 10.1093/ije/26.2.256
   *CENS STAT DEP, 2000, HONG KONG GEN HOUS S, V0, P0
   Chiang TA, 1999, ENVIRON RES, V81, P18, DOI 10.1006/enrs.1998.3876
   Darby S, 2001, BRIT J CANCER, V84, P728, DOI 10.1054/bjoc.2000.1668
   De Stefani E, 2002, LUNG CANCER-J IASLC, V35, P43, DOI 10.1016/S0169-5002(01)00281-1
   DeStefani E, 1996, SCAND J WORK ENV HEA, V22, P346, DOI 10.5271/sjweh.152
   Feskanich D, 2000, JNCI-J NATL CANCER I, V92, P1812, DOI 10.1093/jnci/92.22.1812
   GAO YT, 1987, INT J CANCER, V40, P604, DOI 10.1002/ijc.2910400505
   Hackshaw AK, 1997, BMJ-BRIT MED J, V315, P980, DOI 10.1136/bmj.315.7114.980
   Hart CL, 2001, INT J EPIDEMIOL, V30, P268, DOI 10.1093/ije/30.2.268
   *HONG KONG CANC RE, 2000, HOSP AUTH, V0, P0
   Jansen MCJF, 2001, INT J CANCER, V92, P913, DOI 10.1002/ijc.1278
   KOO LC, 1988, NUTR CANCER, V11, P155, DOI 10.1080/01635588809513983
   KOO LC, 1985, INT J CANCER, V35, P149, DOI 10.1002/ijc.2910350202
   KOO LC, 1990, INT J EPIDEMIOL, V19, PS14, DOI 10.1093/ije/19.Supplement_1.S14
   KOO LC, 1987, INT J CANCER, V39, P162, DOI 10.1002/ijc.2910390207
   KOO LC, 1994, ENVIRON TECHNOL, V15, P401, DOI 10.1080/09593339409385445
   Koo LC, 1996, LUNG CANCER, V14, P0
   LAM TH, 1987, BRIT J CANCER, V56, P673, DOI 10.1038/bjc.1987.264
   Lan Q, 2000, CANCER EPIDEM BIOMAR, V9, P605
   Liu BQ, 1998, BMJ-BRIT MED J, V317, P1411, DOI 10.1136/bmj.317.7170.1411
   LIU ZY, 1991, INT J EPIDEMIOL, V20, P26, DOI 10.1093/ije/20.1.26
   Mao Y, 2001, INT J EPIDEMIOL, V30, P809, DOI 10.1093/ije/30.4.809
   Pope CA, 2002, JAMA-J AM MED ASSOC, V287, P1132, DOI 10.1001/jama.287.9.1132
   Safi JM, 2002, SCI TOTAL ENVIRON, V284, P75, DOI 10.1016/S0048-9697(01)00868-3
   Samet JM, 2001, WOMEN AND THE TOBACCO EPIDEMIC - CHALLENGES FOR THE 21ST CENTURY, V0, P0
   SCHOENTAL R, 1967, NATURE, V216, P612, DOI 10.1038/216612a0
   Seow A, 2000, CANCER EPIDEM BIOMAR, V9, P1215
   Shukla Y, 2002, CANCER LETT, V182, P33, DOI 10.1016/S0304-3835(02)00077-0
   TOKUHATA GEORGE K, 1963, JOUR NATL CANCER INST, V30, P289
   *US DEP HEW, 1971, DHEW PUBL HSM, V0, P0
   *US EPA, 1993, SMOK TOB CONTR MON, V4, P0
   Voorrips LE, 2000, CANCER CAUSE CONTROL, V11, P101, DOI 10.1023/A:1008906706084
   Wesseling C, 1999, INT J EPIDEMIOL, V28, P365, DOI 10.1093/ije/28.3.365
   WICKLUND KG, 1988, J OCCUP ENVIRON MED, V30, P561
   Wu AH, 1996, AM J EPIDEMIOL, V143, P535
   WUWILLIAMS AH, 1990, BRIT J CANCER, V62, P982, DOI 10.1038/bjc.1990.421
NR 42
TC 51
Z9 60
U1 1
U2 11
PU ELSEVIER SCI IRELAND LTD
PI CLARE
PA CUSTOMER RELATIONS MANAGER, BAY 15, SHANNON INDUSTRIAL ESTATE CO, CLARE, IRELAND
SN 0169-5002
EI 
J9 LUNG CANCER-J IASLC
JI Lung Cancer
PD MAY 15
PY 2003
VL 40
IS 2
BP 131
EP 140
DI 10.1016/S0169-5002(03)00036-9
PG 10
WC Oncology; Respiratory System
SC Oncology; Respiratory System
GA 680EN
UT WOS:000182963500003
PM 12711113
DA 2025-02-23
ER

PT J
AU Díaz, GD
   Li, QJ
   Dashwood, RH
AF Díaz, GD
   Li, QJ
   Dashwood, RH
TI Caspase-8 and apoptosis-inducing factor mediate a cytochrome <i>c</i>-independent pathway of apoptosis in human colon cancer cells induced by the dietary phytochemical chlorophyllin
SO CANCER RESEARCH
LA English
DT Article
ID butyrate-induced apoptosis; mitochondrial dysfunction; growth-inhibition; death receptors; carcinoma-cells; e-cadherin; activation; release; dna; bak
AB Chlorophyllin (CHL), an antimutagenic and anticarcinogenic water-soluble derivative of chlorophyll, was recently found to be highly effective as a chemopreventive agent in a high-risk population exposed unavoidably to aflatoxin B-1 in the diet (P. A. Egner et al., Proc. Nat1. Acad. Sci. USA, 98: 14601-14606, 2001). The current study examined the response of HCT116 human colon cancer cells to CHL treatment. Cells exposed to concentrations in the range 0.0625-0.5 mm CHL underwent growth arrest and apoptosis after 24 h, with the formation of a sub-G, peak in the attached cell population and nuclear condensation in the floating cell population. There was a concentration-dependent attenuation of mitochondrial membrane potential (Deltapsi(m)) without the release of cytochrome c or activation of the caspase-9/caspase-3/poly(ADP-ribose) polymerase pathway. However, apoptosis-inducing factor was released from mitochondria into the cytosol and translocated to the nucleus, leading to concentration-dependent cleavage of nuclear lamins. The upstream mediators of this CHL-induced apoptosis pathway were identified as caspase-8/caspase-6 and truncated Bid, acting in conjunction with other proapoptotic members of the BcI-2 family, such as Bak. These findings suggest that CHL might trigger apoptosis via interaction with putative "death receptors" in the plasma membrane of cancer cells, leading to initial cleavage of procaspase-8 and activation of subsequent downstream events, resulting in the destruction of nuclear lamins. Importantly, E-cadherin and alkaline phosphatase, which are indicators of cell differentiation, were strongly induced at all concentrations of CHL. Thus, in addition to being an effective blocking agent during the initiation phase, these findings support a role for CHL as a suppressing agent and as a possible novel therapeutic strategy directed toward aberrant cell proliferation in the colon.
C1 Oregon State Univ, Linus Pauling Inst, Corvallis, OR 97331 USA.
   Oregon State Univ, Dept Environm & Mol Toxicol, Corvallis, OR 97331 USA.
C3 Oregon State University; Oregon State University
RP Oregon State Univ, Linus Pauling Inst, Corvallis, OR 97331 USA.
EM Rod.Dashwood@oregonstate.edu
FU NCI NIH HHS [R01 CA065525-08, R01 CA080176-02, CA80176, R01 CA065525-09, R01 CA080176-05, CA65525, R01 CA065525-07, R01 CA065525-06A1, R01 CA080176-04, R01 CA080176-03] Funding Source: Medline; NIEHS NIH HHS [P30 ES00210] Funding Source: Medline
CR Archer SY, 1998, P NATL ACAD SCI USA, V95, P6791, DOI 10.1073/pnas.95.12.6791
   Ashkenazi A, 1998, SCIENCE, V281, P1305, DOI 10.1126/science.281.5381.1305
   ASHOK PR, 1999, CARCINOGENESIS LOND, V20, P1919
   Barshishat M, 2000, BRIT J CANCER, V82, P195
   Basu A, 2002, EXP CELL RES, V278, P209, DOI 10.1006/excr.2002.5587
   Blum CA, 2001, CARCINOGENESIS, V22, P315, DOI 10.1093/carcin/22.2.315
   Dashwood R, 1998, MUTAT RES-FUND MOL M, V399, P245, DOI 10.1016/S0027-5107(97)00259-5
   Dashwood RH, 1997, INT J ONCOL, V10, P721
   Dashwood RH, 2001, EUR J CANCER PREV, V10, P139, DOI 10.1097/00008469-200104000-00004
   Daugas E, 2000, FASEB J, V14, P729, DOI 10.1096/fasebj.14.5.729
   Desagher S, 2000, TRENDS CELL BIOL, V10, P369, DOI 10.1016/S0962-8924(00)01803-1
   Díaz GD, 2000, CANCER RES, V60, P2304
   Egner PA, 2001, P NATL ACAD SCI USA, V98, P14601, DOI 10.1073/pnas.251536898
   Egner PA, 2000, CHEM RES TOXICOL, V13, P900, DOI 10.1021/tx000069k
   Elder DJE, 1996, CANCER RES, V56, P2273
   Enari M, 1998, NATURE, V391, P43, DOI 10.1038/34112
   Goldberg M, 1999, CRIT REV EUKAR GENE, V9, P285, DOI 10.1615/CritRevEukarGeneExpr.v9.i3-4.130
   Green DR, 1998, SCIENCE, V281, P1309, DOI 10.1126/science.281.5381.1309
   Grinberg M, 2002, J BIOL CHEM, V277, P12237, DOI 10.1074/jbc.M104893200
   Hague A, 1997, INT J CANCER, V72, P898, DOI 10.1002/(SICI)1097-0215(19970904)72:5<898::AID-IJC30>3.0.CO;2-2
   HAGUE A, 1993, INT J CANCER, V55, P498, DOI 10.1002/ijc.2910550329
   HARRISSON JWE, 1954, J AM PHARM ASSOC SCI, V43, P722, DOI 10.1002/jps.3030431206
   Huigsloot M, 2002, J BIOL CHEM, V277, P35869, DOI 10.1074/jbc.M200378200
   Kim TH, 2000, J BIOL CHEM, V275, P39474, DOI 10.1074/jbc.M003370200
   Li P, 1997, CELL, V91, P479, DOI 10.1016/S0092-8674(00)80434-1
   Luo X, 1998, CELL, V94, P481, DOI 10.1016/S0092-8674(00)81589-5
   Marsden VS, 2002, NATURE, V419, P634, DOI 10.1038/nature01101
   Negishi T, 1997, MUTAT RES-FUND MOL M, V376, P97, DOI 10.1016/S0027-5107(97)00030-4
   Pálmer HG, 2001, J CELL BIOL, V154, P369, DOI 10.1083/jcb.200102028
   Paquin J, 2002, P NATL ACAD SCI USA, V99, P9550, DOI 10.1073/pnas.152302499
   PETERSON GL, 1977, ANAL BIOCHEM, V83, P346, DOI 10.1016/0003-2697(77)90043-4
   Premkumar A, 2002, J NEUROCHEM, V82, P345, DOI 10.1046/j.1471-4159.2002.00966.x
   Sakahira H, 1998, NATURE, V391, P96, DOI 10.1038/34214
   Wang QD, 2002, CLIN CANCER RES, V8, P1940
   Wei MC, 2001, SCIENCE, V292, P727, DOI 10.1126/science.1059108
   Wei MC, 2000, GENE DEV, V14, P2060
   Woo M, 1998, GENE DEV, V12, P806, DOI 10.1101/gad.12.6.806
   Yoshida H, 1998, CELL, V94, P739, DOI 10.1016/S0092-8674(00)81733-X
   YOUNG RW, 1980, J AM GERIATR SOC, V28, P46, DOI 10.1111/j.1532-5415.1980.tb00124.x
NR 39
TC 64
Z9 70
U1 1
U2 11
PU AMER ASSOC CANCER RESEARCH
PI PHILADELPHIA
PA 615 CHESTNUT ST, 17TH FLOOR, PHILADELPHIA, PA 19106-4404 USA
SN 0008-5472
EI 1538-7445
J9 CANCER RES
JI Cancer Res.
PD MAR 15
PY 2003
VL 63
IS 6
BP 1254
EP 1261
DI 
PG 8
WC Oncology
SC Oncology
GA 658BT
UT WOS:000181702300019
PM 12649185
DA 2025-02-23
ER

PT J
AU Llewellyn, CD
   Linklater, K
   Bell, J
   Johnson, NW
   Warnakulasuriya, KAAS
AF Llewellyn, CD
   Linklater, K
   Bell, J
   Johnson, NW
   Warnakulasuriya, KAAS
TI Squamous cell carcinoma of the oral cavity in patients aged 45 years and under: a descriptive analysis of 116 cases diagnosed in the South East of England from 1990 to 1997
SO ORAL ONCOLOGY
LA English
DT Article
DE squarrous cell carcinoma; oral cancer; young people; risk factors; tobacco; alcohol
ID pharyngeal cancer; young-patients; marijuana smoking; risk-factors; tongue; etiology; head; tract
AB Background: there is, currently, much anecdotal and some epidemiological evidence for a rise in oral cancer rates amongst younger individuals, many of whom have had no exposure to traditional risk factors such as tobacco and heavy alcohol use, or at least not the exposure over decades usually associated with this disease. The probity of this assertion and the presence or absence of traditional risk factors needs further evidence. Objectives: this paper describes the demography and the exposure to potential risk factors amongst a cohort aged 45 years and younger, diagnosed with squamous cell carcinoma of the oral cavity between 1990 and 1997 from the South East of England. Materials and methods: eligible patients registered with a cancer registry were included in this retrospective study. Information was accessed from the database and by a postal questionnaire survey. The self-completed questionnaire contained items about exposure to the following risk factors: tobacco; alcohol; diet; frequency of dental visits and familial cancer. Results and conclusions: this is the largest UK epidemiological study so far to be undertaken on young subjects diagnosed with oral cancer. One-hundred and sixteen cases were recruited representing a response rate of 59%. Slightly over 90% of this cohort were classified as white European. A large proportion of cases (40%) were from social classes I & II suggesting either a true social class difference in young cases versus older oral cancer cases or a possible bias in responders or survivors. Risk factors of tobacco use and excessive alcohol consumption were present in the majority (75%) of patients. Significant differences in the pattern of alcohol consumption were found in female subjects, who were less likely to consume over the recommended amounts of alcohol compared with male subjects. Daily regular fresh fruit and vegetable consumption during the ten year period before cancer diagnosis was recorded to be low. There was a distinct subgroup of cases, 26% of the group, that showed little, if any, exposure to any major risk factors. (C) 2002 Elsevier Science Ltd. All rights reserved.
C1 Kings Coll London, Guys Kings & St Thomas Sch Dent, Dept Oral Med & Pathol, London SE5 9RW, England.
   Guys Kings & St Thomas Sch Med, Div Oncol, Thames Canc Registry, London SE1 3QD, England.
C3 University of London; King's College London; University of London; King's College London
RP Kings Coll London, Guys Kings & St Thomas Sch Dent, Dept Oral Med & Pathol, Denmark Hill Campus,Caldecot Rd, London SE5 9RW, England.
EM s.warne@kcl.ac.uk
CR ALMADORI G, 1990, J LARYNGOL OTOL, V104, P896, DOI 10.1017/S002221510011429X
   Bosetti C, 2001, ANN ONCOL, V12, P327, DOI 10.1023/A:1011180524985
   *BRIT DENT ASS, 2000, 6 BRIT DENT ASS OCC, V0, P0
   BYERS RM, 1975, AM J SURG, V130, P475, DOI 10.1016/0002-9610(75)90487-0
   CALLERY CD, 1984, AM J SURG, V148, P449, DOI 10.1016/0002-9610(84)90368-4
   *CANC RES CAMP, 2000, CRC CANC OR UK, V0, P0
   CARNIOL PJ, 1982, ANN OTO RHINOL LARYN, V91, P152, DOI 10.1177/000348948209100206
   CUSUMANO RJ, 1988, HEAD NECK-J SCI SPEC, V10, P229, DOI 10.1002/j.1930-2398.1988.tb00004.x
   DONALD PJ, 1986, OTOLARYNG HEAD NECK, V94, P517, DOI 10.1177/019459988609400420
   Edwards DM, 1999, EUR J CANCER, V35, P968, DOI 10.1016/S0959-8049(99)00095-7
   FRANCESCHI S, 1991, INT J CANCER, V47, P20, DOI 10.1002/ijc.2910470105
   FRANCO EL, 1989, INT J CANCER, V43, P992, DOI 10.1002/ijc.2910430607
   GOLDGAR DE, 1994, J NATL CANCER I, V86, P1600, DOI 10.1093/jnci/86.21.1600
   *HARV CTR CANC PRE, 1996, CANCER CAUSE CONTROL, V7, P0
   JONES JB, 1989, J OTOLARYNGOL, V18, P105
   KURIAN P, 1992, EUR POLYM J, V28, P113, DOI 10.1016/0014-3057(92)90246-X
   Launoy G, 2000, INT J CANCER, V85, P895
   LAVECCHIA C, 1991, INT J EPIDEMIOL, V20, P39, DOI 10.1093/ije/20.1.39
   Levi F, 1998, INT J CANCER, V77, P705, DOI 10.1002/(SICI)1097-0215(19980831)77:5<705::AID-IJC8>3.0.CO;2-Z
   Llewellyn CD, 2001, ORAL ONCOL, V37, P401, DOI 10.1016/S1368-8375(00)00135-4
   LYNCH HT, 1995, CANCER DETECT PREV, V19, P219
   Mackenzie J, 2000, ORAL ONCOL, V36, P387, DOI 10.1016/S1368-8375(00)00009-9
   MCGREGOR GI, 1983, AM J SURG, V146, P88, DOI 10.1016/0002-9610(83)90265-9
   MCLAUGHLIN JK, 1988, JNCI-J NATL CANCER I, V80, P1237, DOI 10.1093/jnci/80.15.1237
   NEWMAN AN, 1983, ARCH OTOLARYNGOL, V109, P302
   *OFF NAT STAT, 1900, V30, V0, P0
   SANKARANARAYANAN R, 1989, BRIT J CANCER, V59, P439, DOI 10.1038/bjc.1989.89
   SCULLY C, 1995, ORAL ONCOL, V31B, P16, DOI 10.1016/0964-1955(94)00049-A
   TSUKUDA M, 1993, JPN J CANCER RES, V84, P748, DOI 10.1111/j.1349-7006.1993.tb02039.x
   WAKE M, 1993, CLIN OTOLARYNGOL, V18, P298, DOI 10.1111/j.1365-2273.1993.tb00852.x
   Warnakulasuriya KAAS, 1999, ORAL ONCOL, V35, P471, DOI 10.1016/S1368-8375(99)00019-6
   WINN DM, 1984, CANCER RES, V44, P1216
NR 32
TC 95
Z9 109
U1 0
U2 8
PU ELSEVIER SCIENCE BV
PI AMSTERDAM
PA PO BOX 211, 1000 AE AMSTERDAM, NETHERLANDS
SN 1368-8375
EI 1879-0593
J9 ORAL ONCOL
JI Oral Oncol.
PD FEB 15
PY 2003
VL 39
IS 2
BP 106
EP 114
DI 10.1016/S1368-8375(02)00026-X
PG 9
WC Oncology; Dentistry, Oral Surgery & Medicine
SC Oncology; Dentistry, Oral Surgery & Medicine
GA 641QP
UT WOS:000180757100003
PM 12509963
DA 2025-02-23
ER

PT J
AU Terry, PD
   Lagergren, J
   Wolk, A
   Steineck, G
   Nyrén, O
AF Terry, PD
   Lagergren, J
   Wolk, A
   Steineck, G
   Nyrén, O
TI Dietary intake of heterocyclic amines and cancers of the esophagus and gastric cardia
SO CANCER EPIDEMIOLOGY BIOMARKERS & PREVENTION
LA English
DT Article
ID cytochrome-p450 expression; meat; metabolism; carcinogenicity; etiology; cooking; 2-amino-1-methyl-6-phenylimidazo<4,5-b>pyridine; mutagenicity; carcinomas; induction
AB The results of two epidemiological studies suggest that high intake of heterocyclic amines, which are formed on the surface of meats cooked at high temperatures, might be associated with increased risk of esophageal or cardia cancers. Our aim was to further investigate heterocyclic amine intake and risk of these cancers. We examined data from a nationwide, population-based, case-control study of risk factors for adenocarcinoma of the esophagus and gastric cardia and squamous cell carcinoma of the esophagus in Sweden, with 185, 258, and 165 cases, respectively, and 815 controls. Heterocyclic amine intake was estimated based on the frequency of consumption and degree of surface browning of commonly fried meats, and the consumption of pan juices. Statistically nonsignificant 50-70% higher risks of esophageal squamous cell carcinoma were observed among individuals in the highest quartile levels of 2-amino-3,8-dimethylimidazo[4,5-f]quinoxaline, 2-amino-3,4,8-trimethylimidazo[4,5-f]quinoxaline, and 2-amino-1methyl-6-phenylimidazo[4,5-b]pyridine relative to those in the lowest. Dose-risk trends Were evident. Subjects reporting high intake of all three heterocyclic amines had an odds ratio of 2.4 (95% confidence interval, 1.2-4.8) relative to those with low intake of all three substances. In contrast, no association was found with risk of adenocarcinoma of the esophagus or gastric cardia. Heterocyclic amine intake might be associated with an increase in risk of squamous cell carcinoma of the esophagus. Given the dearth of epidemiological data regarding these cancers and the lack of established biological mechanisms, confirmatory data are needed.
C1 Karolinska Inst, Dept Med Epidemiol, Stockholm, Sweden.
   Karolinska Inst, Div Nutrit Epidemiol, Dept Environm Med, Stockholm, Sweden.
   Karolinska Inst, Dept Pathol & Oncol, Stockholm, Sweden.
   Karolinska Hosp, Dept Surg, S-10401 Stockholm, Sweden.
C3 Karolinska Institutet; Karolinska Institutet; Karolinska Institutet; Karolinska Institutet; Karolinska University Hospital
RP Terry, PD (corresponding author), NIEHS, Epidemiol Branch, POB 12233 MD A3-05, Res Triangle Pk, NC 27709 USA.
FU NCI NIH HHS [R01 CA57947-03] Funding Source: Medline
CR ADAMSON RH, 1990, JPN J CANCER RES, V81, P10, DOI 10.1111/j.1349-7006.1990.tb02500.x
   Archer CL, 2000, CANCER LETT, V155, P55, DOI 10.1016/S0304-3835(00)00413-4
   Augustsson K, 1999, LANCET, V353, P703, DOI 10.1016/S0140-6736(98)06099-1
   AUTRUP H, 1982, CANCER RES, V42, P1307
   Bergstrom L, 1991, VAR FODA, V43, P439
   Breslow NE, 1980, STAT METHODS CANC RE, V0, P0
   Crofts FG, 1998, CARCINOGENESIS, V19, P1969, DOI 10.1093/carcin/19.11.1969
   Dashwood RH, 2002, MUTAT RES-REV MUTAT, V511, P89, DOI 10.1016/S1383-5742(02)00005-4
   De Stefani E, 1999, INT J CANCER, V82, P33, DOI 10.1002/(SICI)1097-0215(19990702)82:1<33::AID-IJC7>3.0.CO;2-7
   De Stefani E, 1998, NUTR CANCER, V32, P43, DOI 10.1080/01635589809514715
   DeMarini DM, 1998, MUTAT RES-REV MUTAT, V411, P11, DOI 10.1016/S1383-5742(98)00009-X
   DEMARINI DM, 1995, CARCINOGENESIS, V16, P2535, DOI 10.1093/carcin/16.10.2535
   Felton JS, 1997, MUTAT RES-FUND MOL M, V376, P37, DOI 10.1016/S0027-5107(97)00023-7
   HEIMANN R, 1983, CANCER RES, V43, P4856
   Hughes Steven J, 1999, NEOPLASIA (NEW YORK), V1, P145, DOI 10.1038/sj.neo.7900017
   *IARC, 1993, NAT OCC SUBST FOOD I, V0, P0
   International Agency for Research of Cancer (IARC), 1986, IARC MONOGRAPHS ON THE EVALUATION OF THE CARCINOGENIC RISK OF CHEMICALS TO HUMANS, VVolume 40, P0
   KIER LD, 1974, P NATL ACAD SCI USA, V71, P4159, DOI 10.1073/pnas.71.10.4159
   Lagergren J, 2000, INT J CANCER, V85, P340
   Lechevrel M, 1999, CARCINOGENESIS, V20, P243, DOI 10.1093/carcin/20.2.243
   MURRAY GI, 1994, GUT, V35, P599, DOI 10.1136/gut.35.5.599
   Murray GI, 1997, CANCER RES, V57, P3026
   Nakajima T, 1996, CARCINOGENESIS, V17, P1477, DOI 10.1093/carcin/17.7.1477
   Rohrmann S, 2002, EUR J CLIN NUTR, V56, P1216, DOI 10.1038/sj.ejcn.1601494
   Rothman KJ, 1998, MODERN EPIDEMIOLOGY, Vsecond, P0
   Sinha R, 2002, MUTAT RES-FUND MOL M, V506, P197, DOI 10.1016/S0027-5107(02)00166-5
   Sinha R, 1999, CANCER LETT, V143, P189, DOI 10.1016/S0304-3835(99)00123-8
   Sinha R, 1998, FOOD CHEM TOXICOL, V36, P279, DOI 10.1016/S0278-6915(97)00162-2
   SKOG K, 1995, CARCINOGENESIS, V16, P861, DOI 10.1093/carcin/16.4.861
   SPECHLER SJ, 1986, NEW ENGL J MED, V315, P362, DOI 10.1056/NEJM198608073150605
   Thier R, 2002, ARCH TOXICOL, V76, P249, DOI 10.1007/s00204-002-0349-3
   Turesky RJ, 2002, MUTAT RES-FUND MOL M, V506, P187, DOI 10.1016/S0027-5107(02)00165-3
   Vizcaino AP, 2002, INT J CANCER, V99, P860, DOI 10.1002/ijc.10427
   Ward MH, 1997, INT J CANCER, V71, P14, DOI 10.1002/(SICI)1097-0215(19970328)71:1<14::AID-IJC4>3.0.CO;2-6
   WILLETT W, 1986, AM J EPIDEMIOL, V124, P17, DOI 10.1093/oxfordjournals.aje.a114366
   Windmill KF, 2000, TOXICOL SCI, V54, P19, DOI 10.1093/toxsci/54.1.19
   Wolk A, 1997, NUTR CANCER, V29, P234, DOI 10.1080/01635589709514630
   Zhang XB, 1996, CARCINOGENESIS, V17, P2259, DOI 10.1093/carcin/17.10.2259
NR 38
TC 42
Z9 44
U1 0
U2 5
PU AMER ASSOC CANCER RESEARCH
PI BIRMINGHAM
PA PO BOX 11806, BIRMINGHAM, AL 35202 USA
SN 1055-9965
EI 
J9 CANCER EPIDEM BIOMAR
JI Cancer Epidemiol. Biomarkers Prev.
PD SEP 15
PY 2003
VL 12
IS 9
BP 940
EP 944
DI 
PG 5
WC Oncology; Public, Environmental & Occupational Health
SC Oncology; Public, Environmental & Occupational Health
GA 724BX
UT WOS:000185467900021
PM 14504209
DA 2025-02-23
ER

PT J
AU Baibas, N
   Bamia, C
   Vassilopoulou, E
   Sdrolias, J
   Trichopoulou, A
   Trichopoulos, D
AF Baibas, N
   Bamia, C
   Vassilopoulou, E
   Sdrolias, J
   Trichopoulou, A
   Trichopoulos, D
TI Dietary and lifestyle factors in relation to plasma insulin-like growth factor I in a general population sample
SO EUROPEAN JOURNAL OF CANCER PREVENTION
LA English
DT Article
DE diet; dietary lipids; ethanol; IGF-1; IGFBP-3; smoking
ID prostate-cancer risk; free igf-i; binding-proteins; physical-activity; factor (igf)-i; body-size; women; men; expression; apoptosis
AB There is evidence that the insulin-like growth factor system (IGF), particularly IGF-I, is important in human carcinogenesis. We studied in a general, though not strictly random population sample of 620 adults, the relationship of IGF-I to demographic, lifestyle and dietary factors, the latter ascertained through an extensive validated questionnaire. Plasma IGF-I levels declined significantly with age and the decline was more evident among women than among men. Tobacco smoking, body mass index and regular physical activity were unrelated to this hormone and a positive association with height was not statistically significant Neither protein nor carbohydrate intake was related to plasma IGF-I levels but there was inconsistent evidence that ethanol intake may be inversely associated with plasma IGF-I and saturated and polyunsaturated lipids may be positively associated with it. The findings are evaluated in conjunction with evidence indicating that the incidence of cancer is lower among women than among men, height is a risk factor for several forms of cancer, and saturated and polyunsaturated lipids have been more closely linked to human and animal carcinogenesis than monounsaturated lipids. (C) 2003 Lippincott Williams Wilkins.
C1 Univ Athens, Sch Med, Dept Hyg & Epidemiol, Athens 11527, Greece.
   Harvard Univ, Sch Publ Hlth, Dept Epidemiol, Boston, MA USA.
   BIOMED Int Diagnost Ctr, Athens, Greece.
C3 Athens Medical School; National & Kapodistrian University of Athens; Harvard University; Harvard T.H. Chan School of Public Health
RP Univ Athens, Sch Med, Dept Hyg & Epidemiol, Mikras Asias 75, Athens 11527, Greece.
EM antonia@nut.uoa.gr
CR AINSWORTH BE, 1993, MED SCI SPORT EXER, V25, P71, DOI 10.1249/00005768-199301000-00011
   Andersson SO, 1997, JNCI-J NATL CANCER I, V89, P385, DOI 10.1093/jnci/89.5.385
   [Anonymous], 1997, IARC SCI PUBLICATION, V0, P0
   BAXTER RC, 1988, J CLIN ENDOCR METAB, V67, P265, DOI 10.1210/jcem-67-2-265
   Benbassat CA, 1997, J CLIN ENDOCR METAB, V82, P1484, DOI 10.1210/jc.82.5.1484
   Bohlke K, 1998, EPIDEMIOLOGY, V9, P570, DOI 10.1097/00001648-199809000-00018
   Chan JM, 1998, SCIENCE, V279, P563, DOI 10.1126/science.279.5350.563
   Cohen P, 1998, JNCI-J NATL CANCER I, V90, P876, DOI 10.1093/jnci/90.12.876
   Cruickshank JK, 2001, AM J EPIDEMIOL, V154, P504, DOI 10.1093/aje/154.6.504
   de Herder WW, 1997, CLIN ENDOCRINOL, V47, P644, DOI 10.1046/j.1365-2265.1997.3521146.x
   DRICU A, 1999, GLYCOBIOLOGY, V22, P21
   GIOVANNUCCI E, 1995, CANCER EPIDEM BIOMAR, V6, P557
   GNARDELLIS C, 1995, EPIDEMIOLOGY, V6, P74, DOI 10.1097/00001648-199501000-00015
   GoodmanGruen D, 1997, AM J EPIDEMIOL, V145, P970, DOI 10.1093/oxfordjournals.aje.a009065
   GoodmanGruen D, 1996, J CLIN ENDOCR METAB, V81, P4268, DOI 10.1210/jc.81.12.4268
   Hall K, 1999, JOURNAL OF ENDOCRINOLOGICAL INVESTIGATION, V22, P48
   Hankinson SE, 1998, LANCET, V351, P1393, DOI 10.1016/S0140-6736(97)10384-1
   Harris TB, 1997, J AM GERIATR SOC, V45, P133, DOI 10.1111/j.1532-5415.1997.tb04497.x
   Hebert PR, 1997, CANCER CAUSE CONTROL, V8, P591, DOI 10.1023/A:1018442329319
   Holmes MD, 2002, CANCER EPIDEM BIOMAR, V11, P862
   Janssen JAMJL, 1998, ARTERIOSCL THROM VAS, V18, P277, DOI 10.1161/01.ATV.18.2.277
   JONES JI, 1995, ENDOCR REV, V16, P3, DOI 10.1210/er.16.1.3
   Kaaks R, 2001, P NUTR SOC, V60, P91, DOI 10.1079/PNS200070
   Kaklamani VG, 1999, J CLIN ONCOL, V17, P813, DOI 10.1200/JCO.1999.17.3.813
   Kaklamani VG, 1999, J CLIN ONCOL, V17, P3291, DOI 10.1200/JCO.1999.17.10.3291
   Katsaggelos AK, 2001, IEEE SIGNAL PROC MAG, V18, P2, DOI 10.1109/MSP.2001.924881
   Kelley KM, 1996, INT J BIOCHEM CELL B, V28, P619, DOI 10.1016/1357-2725(96)00005-2
   Koziris LP, 1999, J APPL PHYSIOL, V86, P1436, DOI 10.1152/jappl.1999.86.4.1436
   Lagiou P, 2001, INT J CANCER, V91, P264, DOI 10.1002/1097-0215(200002)9999:9999<::AID-IJC1027>3.3.CO;2-B
   LANDINWILHELMSEN K, 1994, CLIN ENDOCRINOL, V41, P351, DOI 10.1111/j.1365-2265.1994.tb02556.x
   Lipworth L, 1997, PREV MED, V26, P181, DOI 10.1006/pmed.1996.9977
   Lukanova A, 2001, EUR J CANCER PREV, V10, P443, DOI 10.1097/00008469-200110000-00008
   Ma J, 1999, J NATL CANCER I, V91, P620, DOI 10.1093/jnci/91.7.620
   MacDonald RG, 1999, J GASTROEN HEPATOL, V14, P72, DOI 10.1046/j.1440-1746.1999.01803.x
   Manousos O, 1999, INT J CANCER, V83, P15, DOI 10.1002/(SICI)1097-0215(19990924)83:1<15::AID-IJC4>3.0.CO;2-Y
   Mantzoros CS, 1997, BRIT J CANCER, V76, P1115, DOI 10.1038/bjc.1997.520
   Martinez ME, 1997, J NATL CANCER I, V89, P948, DOI 10.1093/jnci/89.13.948
   Mathur SP, 2000, AM J REPROD IMMUNOL, V44, P222, DOI 10.1111/j.8755-8920.2000.440406.x
   Mucci LA, 2001, BJU INT, V87, P814, DOI 10.1046/j.1464-410x.2001.02191.x
   OH YM, 1993, J BIOL CHEM, V268, P14964
   Perks CM, 1999, J CELL BIOCHEM, V75, P652, DOI 10.1002/(SICI)1097-4644(19991215)75:4<652::AID-JCB11>3.0.CO;2-0
   Petridou E, 1999, INT J CANCER, V80, P494, DOI 10.1002/(SICI)1097-0215(19990209)80:4<494::AID-IJC2>3.0.CO;2-K
   PIETRZKOWSKI Z, 1993, CANCER RES, V53, P1102
   Pollak M, 1998, CANCER METAST REV, V17, P383, DOI 10.1023/A:1006154108619
   Rajah R, 1997, J BIOL CHEM, V272, P12181, DOI 10.1074/jbc.272.18.12181
   RIBOLI E, 1997, INT J EPIDEMIOL S1, V26, P0
   Roelen CAM, 1997, INT J SPORTS MED, V18, P238, DOI 10.1055/s-2007-972626
   RON E, 1991, CANCER, V68, P1673, DOI 10.1002/1097-0142(19911015)68:8<1673::AID-CNCR2820680802>3.0.CO;2-0
   Signorello LB, 2000, EUR J CANCER PREV, V9, P173, DOI 10.1097/00008469-200006000-00005
   *STAT CORP, 1999, INT STAT 6 0 WIND 98, V0, P0
   Tennant MK, 1996, J CLIN ENDOCR METAB, V81, P411, DOI 10.1210/jc.81.1.411
   TENNANT MK, 1999, J CLIN ENDOCR METAB, V81, P3774
   TRETLI S, 1989, INT J CANCER, V44, P23, DOI 10.1002/ijc.2910440105
   Trichopoulou A, 2000, EPIDEMIOLOGY, V11, P333, DOI 10.1097/00001648-200005000-00018
   TRICHOPOULOU A, 2003, IN PRESS ANN NUTR ME, V0, P0
   TRICHOPOULOU A, 1992, COMPOSITION GREEK FO, V0, P0
   UNDERWOOD LE, 1998, WILLIAMS TXB ENDOCRI, V0, P1079
   Voskuil DW, 2001, CANCER CAUSE CONTROL, V12, P951, DOI 10.1023/A:1013708627664
   Willett WC, 1998, NUTRITIONAL EPIDEMIOLOGY: MONOGRAPHS IN EPIDEMIOLOGY AND BIOSTATISTICS, V2nd, P0
   Williams AC, 2000, CANCER RES, V60, P22
   Wolk A, 1998, J NATL CANCER I, V90, P911, DOI 10.1093/jnci/90.12.911
   YEE D, 1989, MOL ENDOCRINOL, V3, P509, DOI 10.1210/mend-3-3-509
   Yu H, 1999, JNCI-J NATL CANCER I, V91, P151, DOI 10.1093/jnci/91.2.151
NR 63
TC 18
Z9 20
U1 0
U2 4
PU LIPPINCOTT WILLIAMS & WILKINS
PI PHILADELPHIA
PA TWO COMMERCE SQ, 2001 MARKET ST, PHILADELPHIA, PA 19103 USA
SN 0959-8278
EI 1473-5709
J9 EUR J CANCER PREV
JI Eur. J. Cancer Prev.
PD JUN 15
PY 2003
VL 12
IS 3
BP 229
EP 234
DI 10.1097/00008469-200306000-00010
PG 6
WC Oncology
SC Oncology
GA 688HL
UT WOS:000183428100010
PM 12771562
DA 2025-02-23
ER

PT J
AU Berrington de Gonzalez, A
   Sweetland, S
   Spencer, E
AF Berrington de Gonzalez, A
   Sweetland, S
   Spencer, E
TI A meta-analysis of obesity and the risk of pancreatic cancer
SO BRITISH JOURNAL OF CANCER
LA English
DT Article
DE pancreatic neoplasms; risk factors; obesity; body mass index; anthropometry
ID physical-activity; nutritional factors; medical conditions; diabetes-mellitus; body-weight; mortality; dietary; height
AB Smoking and diabetes are the only established risk factors for pancreatic cancer. Findings from recent studies suggest that obesity may also be associated with an increased risk of pancreatic cancer, but several earlier studies were less conclusive. We examined this relationship in a meta-analysis of published data. Six case-control and eight cohort studies involving 6391 cases of pancreatic cancer were identified from a computer-based literature search from 1966 to 2003. The relative risk per unit increase in body mass index was estimated for each of the studies from the published data. In a random effects model, the summary relative risk per unit increase in body mass index was 1.02 (95% CI: 1.01-1.03). There was some evidence of heterogeneity between the studies' results (P = 0.1). The summary relative risk estimates were slightly higher for studies that had adjusted for smoking and for case-control studies that had not used proxy respondents. The estimated per unit increase in body mass index would translate into a relative risk of 1.19 ( 95% CI: 1.10-1.29) for obese people (30 kg m(-2)) compared to people with a normal body weight (22 kg m(-2)). These results provide evidence that the risk of pancreatic cancer may be weakly associated with obesity. However, the small magnitude of the summary risk means the possibility of confounding cannot be excluded.
C1 Univ Oxford, Radcliffe Infirm, Canc Res UK Epidemiol Unit, Oxford OX2 6HE, England.
C3 Radcliffe Infirmary; Cancer Research UK; University of Oxford
RP Univ Oxford, Radcliffe Infirm, Canc Res UK Epidemiol Unit, Gibson Bldg, Oxford OX2 6HE, England.
EM amy.berrington@cancer.org.uk
CR [Anonymous], 2000, ASIA PACIFIC PERSPEC, V0, P0
   Berrington A, 2003, BIOSTATISTICS, V4, P423, DOI 10.1093/biostatistics/4.3.423
   Calle EE, 2003, NEW ENGL J MED, V348, P1625, DOI 10.1056/NEJMoa021423
   COX DR, 1977, ANAL BINARY DATA, V0, P0
   DEMESQUITA HBB, 1990, INT J CANCER, V46, P435, DOI 10.1002/ijc.2910460319
   EVERHART J, 1995, JAMA-J AM MED ASSOC, V273, P1605, DOI 10.1001/jama.273.20.1605
   Ferlay J, 2001, GLOBOCAN 2000 CANC I, V0, P0
   FRIEDMAN GD, 1993, INT J EPIDEMIOL, V22, P30, DOI 10.1093/ije/22.1.30
   Gapstur SM, 2000, JAMA-J AM MED ASSOC, V283, P2552, DOI 10.1001/jama.283.19.2552
   Gapstur SM, 2001, JAMA-J AM MED ASSOC, V286, P967, DOI 10.1001/jama.286.8.967
   GHADIRIAN P, 1991, INT J CANCER, V47, P1, DOI 10.1002/ijc.2910470102
   GREENLAND S, 1987, EPIDEMIOL REV, V9, P1
   Hanley AJG, 2001, INT J CANCER, V94, P140, DOI 10.1002/ijc.1446
   HOWE GR, 1990, INT J CANCER, V45, P604, DOI 10.1002/ijc.2910450405
   International Agency for Research on Cancer, 1990, CANC CAUS OCC CONTR, V0, P0
   ISTVAN JA, 1992, INT J EPIDEMIOL, V21, P849, DOI 10.1093/ije/21.5.849
   Ji BT, 1996, INT J CANCER, V66, P432
   Lee IM, 2003, BRIT J CANCER, V88, P679, DOI 10.1038/sj.bjc.6600782
   LYON JL, 1993, CANCER EPIDEM BIOMAR, V2, P513
   Michaud DS, 2001, JAMA-J AM MED ASSOC, V286, P921, DOI 10.1001/jama.286.8.921
   MOLLER H, 1994, EUR J CANCER, V30A, P344, DOI 10.1016/0959-8049(94)90254-2
   SHIBATA A, 1994, INT J CANCER, V58, P46, DOI 10.1002/ijc.2910580109
   Silverman DT, 1998, JNCI-J NATL CANCER I, V90, P1710, DOI 10.1093/jnci/90.22.1710
   Silverman DT, 1999, BRIT J CANCER, V80, P1830, DOI 10.1038/sj.bjc.6690607
   Spencer EA, 2002, PUBLIC HEALTH NUTR, V5, P561, DOI 10.1079/PHN2001322
   Stolzenberg-Solomon RZ, 2002, CANCER CAUSE CONTROL, V13, P417, DOI 10.1023/A:1015729615148
   URSIN G, 1995, EPIDEMIOLOGY, V6, P137, DOI 10.1097/00001648-199503000-00009
   Wolk A, 2001, CANCER CAUSE CONTROL, V12, P13, DOI 10.1023/A:1008995217664
   ZATONSKI W, 1991, INT J CANCER, V48, P390, DOI 10.1002/ijc.2910480314
NR 30
TC 248
Z9 278
U1 0
U2 13
PU NATURE PUBLISHING GROUP
PI LONDON
PA MACMILLAN BUILDING, 4 CRINAN ST, LONDON N1 9XW, ENGLAND
SN 0007-0920
EI 1532-1827
J9 BRIT J CANCER
JI Br. J. Cancer
PD AUG 4
PY 2003
VL 89
IS 3
BP 519
EP 523
DI 10.1038/sj.bjc.6601140
PG 5
WC Oncology
SC Oncology
GA 708EA
UT WOS:000184553100019
PM 12888824
DA 2025-02-23
ER

PT J
AU Fujiwara, K
   Ochiai, M
   Ubagai, T
   Ohki, M
   Ohta, T
   Nagao, M
   Sugimura, T
   Nakagama, H
AF Fujiwara, K
   Ochiai, M
   Ubagai, T
   Ohki, M
   Ohta, T
   Nagao, M
   Sugimura, T
   Nakagama, H
TI Differential gene expression profiles in colon epithelium of two rat strains with distinct susceptibility to colon carcinogenesis after exposure to PhIP in combination with dietary high fat
SO CANCER SCIENCE
LA English
DT Article
ID aberrant crypt foci; catechol-o-methyltransferase; heterocyclic amines; colorectal-cancer; food; liver; mutations; induction; tumors; risk
AB Colon cancers develop through accumulation of multiple genetic and epigenetic alterations in colon epithelial cells, and the environment of the genetically altered epithelial cells may also have a substantial impact on their further development to cancer. In the present study, groups of 6-week-old F344 and ACl male rats, the former strain being susceptible to colon carcinogenesis induced by 2-amino-1-methyl-6-phenylimidazo[4,5-b]pyridine (PhIP) and the latter being relatively resistant, were subjected to a long-term carcinogenesis experiment using our intermittent feeding protocol of PhIP in combination with a high-fat diet, which serves as a relevant risk factor that promotes the development of colon cancers. Animals were sacrificed at 60 weeks, and global gene expression analyses of normal parts of colon epithelial tissues were conducted using a high-density oligonucleotide microarray to elucidate the differential gene expression profile (environment) in normal colonic regions between F344 and ACl strains. Of 8799 entries on the RatU34A array, 74 genes exhibited 3-fold or greater variation. A subset of genes encoding ribosomal RNAs and proteins were highly preferentially expressed in the F344 strain. In addition, genes encoding fatty acid binding proteins and the peroxisome membrane protein 70 appeared up-regulated in the susceptible F344 strain. In the ACl strain, a mismatch repair gene, Msh2, was preferentially expressed, at approximately 20-fold the F344 level, along with a gene encoding a detoxification enzyme, catechol-O-methyltransferase. The combined effects of the repertoire of these differentially expressed genes in normal colon epithelial tissues may account for the distinct susceptibilities of F344 and ACl strains to colon carcinogenesis.
C1 Natl Canc Ctr, Res Inst, Biochem Div, Chuo Ku, Tokyo 1040045, Japan.
   Natl Canc Ctr, Res Inst, Med Genet Div, Chuo Ku, Tokyo 1040045, Japan.
C3 National Cancer Center - Japan; National Cancer Center - Japan
RP Natl Canc Ctr, Res Inst, Biochem Div, Chuo Ku, 5-1-1 Tsukiji, Tokyo 1040045, Japan.
EM hnakagam@gan2.res.ncc.go.jp
CR BOOBIS AR, 1994, CANCER RES, V54, P89
   Burt RW, 1999, ADV EXP MED BIOL, V470, P99
   Chung DC, 2000, GASTROENTEROLOGY, V119, P854, DOI 10.1053/gast.2000.16507
   Comai L, 1999, BRAZ J MED BIOL RES, V32, P1473, DOI 10.1590/S0100-879X1999001200004
   Dashwood RH, 1998, CANCER RES, V58, P1127
   EMI M, 1992, CANCER RES, V52, P5368
   FELTON JS, 1986, CARCINOGENESIS, V7, P1081, DOI 10.1093/carcin/7.7.1081
   GIOVANNUCCI E, 1994, ANN MED, V26, P443, DOI 10.3109/07853899409148367
   Imanaka T, 2000, CELL BIOCHEM BIOPHYS, V32, P131, DOI 10.1385/CBB:32:1-3:131
   Ishiguro Y, 1999, CARCINOGENESIS, V20, P1063, DOI 10.1093/carcin/20.6.1063
   ITO N, 1991, CARCINOGENESIS, V12, P1503, DOI 10.1093/carcin/12.8.1503
   KAKIUCHI H, 1995, P NATL ACAD SCI USA, V92, P910, DOI 10.1073/pnas.92.3.910
   KELER T, 1993, J CELL PHYSIOL, V157, P33, DOI 10.1002/jcp.1041570105
   Kervinen K, 1996, GASTROENTEROLOGY, V110, P1785, DOI 10.1053/gast.1996.v110.pm8964404
   Kim DY, 1998, NUTR CANCER, V30, P118, DOI 10.1080/01635589809514650
   Kinzler KW, 1996, CELL, V87, P159, DOI 10.1016/S0092-8674(00)81333-1
   Koratkar R, 2002, CANCER RES, V62, P5413
   LANG NP, 1994, CANCER EPIDEM BIOMAR, V3, P675
   Lavigne JA, 1997, CANCER RES, V57, P5493
   MCLELLAN EA, 1988, CANCER RES, V48, P6187
   MINCHIN RF, 1992, BIOCHEM BIOPH RES CO, V185, P839, DOI 10.1016/0006-291X(92)91703-S
   Nagao M, 1998, MUTAT RES-FUND MOL M, V402, P85, DOI 10.1016/S0027-5107(97)00285-6
   Nakagama H, 1999, CANCER LETT, V143, P205, DOI 10.1016/S0304-3835(99)00126-3
   Ochiai M, 1996, JPN J CANCER RES, V87, P1029, DOI 10.1111/j.1349-7006.1996.tb03105.x
   Rao CV, 2001, CANCER RES, V61, P1927
   Ruivenkamp CAL, 2002, NAT GENET, V31, P295, DOI 10.1038/ng903
   Schut HAJ, 1999, CARCINOGENESIS, V20, P353, DOI 10.1093/carcin/20.3.353
   SHIELDS HM, 1986, J LIPID RES, V27, P549
   Stremmel W, 2001, LIPIDS, V36, P981, DOI 10.1007/s11745-001-0809-2
   STYCZYNSKI PB, 1993, CHEM RES TOXICOL, V6, P846, DOI 10.1021/tx00036a014
   TAKAHASHI S, 1991, JPN J CANCER RES, V82, P135, DOI 10.1111/j.1349-7006.1991.tb01819.x
   Thompson PA, 1998, CANCER RES, V58, P2107
   Tsukamoto T, 2000, JPN J CANCER RES, V91, P792, DOI 10.1111/j.1349-7006.2000.tb01015.x
   TURESKY RJ, 1991, CARCINOGENESIS, V12, P1839, DOI 10.1093/carcin/12.10.1839
   Ubagai T, 2002, CARCINOGENESIS, V23, P197, DOI 10.1093/carcin/23.1.197
   VEERKAMP JH, 1991, BIOCHIM BIOPHYS ACTA, V1081, P1, DOI 10.1016/0005-2760(91)90244-C
   WAKABAYASHI K, 1992, CANCER RES, V52, P0
   Wolfrum C, 2001, P NATL ACAD SCI USA, V98, P2323, DOI 10.1073/pnas.051619898
   Zhang SL, 2001, ONCOGENE, V20, P6066, DOI 10.1038/sj.onc.1204730
   Zimmerman AW, 2002, CELL MOL LIFE SCI, V59, P1096, DOI 10.1007/s00018-002-8490-y
NR 40
TC 10
Z9 11
U1 0
U2 2
PU WILEY
PI HOBOKEN
PA 111 RIVER ST, HOBOKEN 07030-5774, NJ USA
SN 1347-9032
EI 1349-7006
J9 CANCER SCI
JI Cancer Sci.
PD AUG 15
PY 2003
VL 94
IS 8
BP 672
EP 678
DI 10.1111/j.1349-7006.2003.tb01501.x
PG 7
WC Oncology
SC Oncology
GA 716WY
UT WOS:000185053600003
PM 12901791
DA 2025-02-23
ER

PT J
AU Rissanen, H
   Knekt, P
   Järvinen, R
   Salminen, I
   Hakulinen, T
AF Rissanen, H
   Knekt, P
   Järvinen, R
   Salminen, I
   Hakulinen, T
TI Serum fatty acids and breast cancer incidence
SO NUTRITION AND CANCER-AN INTERNATIONAL JOURNAL
LA English
DT Article
ID conjugated linoleic-acid; gas-liquid-chromatography; dietary-fat; adipose-tissue; cholesterol esters; pooled analysis; relative risk; methyl-esters; phospholipids; association
AB Fatty acid composition of the diet may be essential to. the development of breast cancer We studied the ability of several fatty acids of serum total lipids to predict breast cancer incidence in a case-control study nested within a longitudinal population study. The proportions of fatty acids in serum total lipids were determined from stored serum samples collected at baseline for 127 incident breast cancer cases and 242 matched controls. Women with a higher proportion of total polyunsaturated fatty acids (PUFAs) in serum had a reduced risk of breast cancer The odds ratio (OR) between the highest and lowest tertiles of serum PUFA was 0.31 (95% confidence interval, CI = 0.12-0.77). This association was mainly due to n-6 PUFAs and especially to linoleic acid. The ORs were 0.35 (CI = 0.14-0.84) and 0.29 (CI = 0.12-0.73), respectively. Of the monounsaturated fatty acids (MUFAs), higher trans-11-18:1 levels were related to an increased breast cancer risk (OR = 3.69, CI = 1.35-10.06). The association was stronger in postmenopausal than in premenopausal women. The present study suggests that higher serum proportions of the n-6 PUFA linoleic acid and lower proportions of the MUFA trans-11-18:1 fatty acid predict a reduced incidence of breast cancer.
C1 Natl Publ Hlth Inst, SF-00300 Helsinki, Finland.
   Univ Kuopio, Dept Clin Nutr, FIN-70211 Kuopio, Finland.
   Finnish Canc Registry, FIN-00170 Helsinki, Finland.
C3 Finland National Institute for Health & Welfare; University of Eastern Finland; Finnish Cancer Registry
RP Natl Publ Hlth Inst, Mannerheimintie 166, SF-00300 Helsinki, Finland.
EM paul.knekt@ktl.fi
CR Aro A, 1998, J AM OIL CHEM SOC, V75, P977, DOI 10.1007/s11746-998-0275-5
   Aro A, 2000, NUTR CANCER, V38, P151, DOI 10.1207/S15327914NC382_2
   BEGIN ME, 1987, ANTICANCER RES, V7, P215
   BOYD NF, 1993, BRIT J CANCER, V68, P627, DOI 10.1038/bjc.1993.398
   Breslow NE, 1980, STAT METHODS CANC RE, V1, P0
   Byrne C, 2002, CANCER EPIDEM BIOMAR, V11, P261
   Chajès V, 2002, CANCER EPIDEM BIOMAR, V11, P672
   Chajès V, 1999, INT J CANCER, V83, P585, DOI 10.1002/(SICI)1097-0215(19991126)83:5<585::AID-IJC2>3.0.CO;2-Z
   *FINN CANC REG, 1987, ATL CANC INC, V0, P0
   FOLCH J, 1957, J BIOL CHEM, V226, P497
   FRANKEL E N, 1980, PROGRESS IN LIPID RESEARCH, V19, P1, DOI 10.1016/0163-7827(80)90006-5
   Holmes MD, 1999, JAMA-J AM MED ASSOC, V281, P914, DOI 10.1001/jama.281.10.914
   HOWE GR, 1990, JNCI-J NATL CANCER I, V82, P561, DOI 10.1093/jnci/82.7.561
   Hunter DJ, 1997, CANCER CAUSE CONTROL, V8, P49, DOI 10.1023/A:1018431104786
   Hunter DJ, 1996, NEW ENGL J MED, V334, P356, DOI 10.1056/NEJM199602083340603
   Ip C, 1999, J NUTR, V129, P2135, DOI 10.1093/jn/129.12.2135
   Ip C, 1996, NUTR REV, V54, P138, DOI 10.1111/j.1753-4887.1996.tb03916.x
   JARVINEN R, 1999, SOCIAL INSURANCE I R, V46, P0
   Klein V, 2000, EUR J CANCER, V36, P335, DOI 10.1016/S0959-8049(99)00254-3
   Knekt P, 1996, BRIT J CANCER, V73, P687, DOI 10.1038/bjc.1996.119
   KNEKT P, 1999, ADV CONJUGATED LINOL, V1, P444
   KNEKT P, 1988, SERUM ALPHA TOCOPHER, V0, P83
   Kohlmeier L, 1997, CANCER EPIDEM BIOMAR, V6, P705
   Lee MM, 2000, ANNU REV NUTR, V20, P221, DOI 10.1146/annurev.nutr.20.1.221
   LONDON SJ, 1993, JNCI-J NATL CANCER I, V85, P785, DOI 10.1093/jnci/85.10.785
   MA J, 1995, AM J CLIN NUTR, V62, P572, DOI 10.1093/ajcn/62.3.572
   MA J, 1995, AM J CLIN NUTR, V62, P564, DOI 10.1093/ajcn/62.3.564
   Maillard V, 2002, INT J CANCER, V98, P78, DOI 10.1002/ijc.10130
   Muñoz SE, 1999, NUTRITION, V15, P208, DOI 10.1016/S0899-9007(98)00181-6
   NIKKARI T, 1995, ANN MED, V27, P491, DOI 10.3109/07853899709002458
   Pala V, 2001, J NATL CANCER I, V93, P1088, DOI 10.1093/jnci/93.14.1088
   Parodi PW, 1997, J NUTR, V127, P1055, DOI 10.1093/jn/127.6.1055
   PETREK JA, 1994, J NATL CANCER I, V86, P53, DOI 10.1093/jnci/86.1.53
   Pietinen P, 1996, PREV MED, V25, P243, DOI 10.1006/pmed.1996.0053
   REUNANEN A, 1983, ACTA MED SCAND, V0, P1
   SARKKINEN ES, 1994, AM J CLIN NUTR, V59, P364, DOI 10.1093/ajcn/59.2.364
   Simonsen N, 1998, AM J EPIDEMIOL, V147, P342
   Simonsen NR, 1998, AM J CLIN NUTR, V68, P134, DOI 10.1093/ajcn/68.1.134
   Smith-Warner SA, 2001, INT J CANCER, V92, P767, DOI 10.1002/1097-0215(20010601)92:5<767::AID-IJC1247>3.0.CO;2-0
   STOFFEL W, 1959, ANAL CHEM, V31, P307, DOI 10.1021/ac60146a047
   TEPPO L, 1994, ACTA ONCOL, V33, P365, DOI 10.3109/02841869409098430
   Turpeinen AM, 2002, AM J CLIN NUTR, V76, P504, DOI 10.1093/ajcn/76.3.504
   VATTEN LJ, 1993, EUR J CANCER, V29A, P532, DOI 10.1016/S0959-8049(05)80146-7
   Voorrips LE, 2000, AM J EPIDEMIOL, V151, P0
   WELSCH CW, 1995, FREE RADICAL BIO MED, V18, P757, DOI 10.1016/0891-5849(94)00187-O
   Wynder EL, 1997, JNCI-J NATL CANCER I, V89, P766, DOI 10.1093/jnci/89.11.766
   ZARIDZE DG, 1990, INT J CANCER, V45, P807, DOI 10.1002/ijc.2910450502
   Zock PL, 1998, AM J CLIN NUTR, V68, P142, DOI 10.1093/ajcn/68.1.142
NR 48
TC 60
Z9 72
U1 0
U2 11
PU ROUTLEDGE JOURNALS, TAYLOR & FRANCIS LTD
PI ABINGDON
PA 2-4 PARK SQUARE, MILTON PARK, ABINGDON OX14 4RN, OXON, ENGLAND
SN 0163-5581
EI 1532-7914
J9 NUTR CANCER
JI Nutr. Cancer
PD JUN 15
PY 2003
VL 45
IS 2
BP 168
EP 175
DI 10.1207/S15327914NC4502_05
PG 8
WC Oncology; Nutrition & Dietetics
SC Oncology; Nutrition & Dietetics
GA 714PF
UT WOS:000184922100005
PM 12881010
DA 2025-02-23
ER

PT J
AU Jiang, Z
   Fanger, GR
   Banner, BF
   Woda, BA
   Algate, P
   Dresser, K
   Xu, JC
   Reed, SG
   Rock, KL
   Chu, PG
AF Jiang, Z
   Fanger, GR
   Banner, BF
   Woda, BA
   Algate, P
   Dresser, K
   Xu, JC
   Reed, SG
   Rock, KL
   Chu, PG
TI A dietary enzyme:: α-methylacyl-CoA racemase/P504S is overexpressed in colon carcinoma
SO CANCER DETECTION AND PREVENTION
LA English
DT Article
DE alpha-methylacyl Co A racemase/P504S; colon adenoma and carcinoma; real-time PCR; immunocytochemistry
ID prostate-cancer; marker; products; risk
AB Epidemiological studies have shown that consumption of red meat increases the risk of developing colon cancer. An enzyme, alpha-methylacyl CoA racemase (AMACR), also known as P504S, plays an important role in peroxisomal beta-oxidation of branched-chain fatty acids from red meat and dairy products. High expression of AMACR was recently found in prostate cancer. In this study, we investigated expression of AMACR in 242 cases of colonic tumors including 176 colorectal carcinomas, 38 colon adenomas and 28 hyperplastic (non-neoplastic) polyps by immunohistochemical analysis. The mRNA levels of AMACR expression in normal and colon cancer tissues were assessed by real-time PCR. Significant up-regulation of AMACR mRNA was found in colon carcinomas compared to normal tissue. There was very low or no expression of AMACR protein in normal colon, but AMACR was highly expressed in 76 and 75% of well and moderately differentiated colon carcinomas, respectively, and in 79% of adenomas. In contrast, only 4% of hyperplastic polyps expressed AMACR. Since this enzyme is involved in the metabolism of branched-chain fatty acids from beef, milk and dairy products, our results provide important molecular information regarding a possible link between diet and development of colon cancer. AMACR may also serve as a molecular marker for colon cancers and its precursor lesions. (C) 2003 International Society for Preventive Oncology. Published by Elsevier Ltd. All rights reserved.
C1 Univ Massachusetts, Sch Med, Dept Pathol, Worcester, MA 01655 USA.
   Corixa Corp, Seattle, WA USA.
   City Hope Natl Med Ctr, Dept Pathol, Duarte, CA 91010 USA.
C3 University of Massachusetts System; University of Massachusetts Worcester; Corixa; City of Hope
RP Jiang, Z (corresponding author), Univ Massachusetts, Sch Med, Dept Pathol, Room H2-436,55 Lake Ave, Worcester, MA 01655 USA.
CR Breuer-Katschinski B, 2001, DIGEST DIS SCI, V46, P86, DOI 10.1023/A:1005519920643
   Crawford JM, 1999, ROBBINS PATHOLOGIC B, V0, P826
   Ferdinandusse S, 2000, J LIPID RES, V41, P1890
   FLANAGAN VP, 1975, J LIPID RES, V16, P97
   GIOVANNUCCI E, 1994, ANN MED, V26, P443, DOI 10.3109/07853899409148367
   Jiang Z, 2002, AM J SURG PATHOL, V26, P1169, DOI 10.1097/00000478-200209000-00007
   Jiang Z, 2001, AM J SURG PATHOL, V25, P1397, DOI 10.1097/00000478-200111000-00007
   LEMARCHAND L, 1994, EPIDEMIOLOGY, V5, P276
   Lou J, 2002, CANCER RES, V62, P2220
   Louie AY, 2000, NAT BIOTECHNOL, V18, P321, DOI 10.1038/73780
   Michaud DS, 2001, CANCER CAUSE CONTROL, V12, P557, DOI 10.1023/A:1011256201044
   Rubin MA, 2002, JAMA-J AM MED ASSOC, V287, P1662, DOI 10.1001/jama.287.13.1662
   Tamatani T, 1999, INT J ONCOL, V15, P743
   Truswell AS, 2002, EUR J CLIN NUTR, V56, P1, DOI 10.1038/sj.ejcn.1601283
   Wanders RJA, 2001, BIOCHEM SOC T, V29, P250, DOI 10.1042/BST0290250
   Willett W C, 2000, ONCOLOGIST, V5, P393, DOI 10.1634/theoncologist.5-5-393
   Xu JC, 2000, CANCER RES, V60, P1677
   Zhou M, 2002, AM J SURG PATHOL, V26, P926, DOI 10.1097/00000478-200207000-00012
NR 18
TC 67
Z9 73
U1 0
U2 3
PU ELSEVIER SCI LTD
PI OXFORD
PA THE BOULEVARD, LANGFORD LANE, KIDLINGTON, OXFORD OX5 1GB, OXON, ENGLAND
SN 0361-090X
EI 
J9 CANCER DETECT PREV
JI Cancer Detect. Prev.
PD JUN 15
PY 2003
VL 27
IS 6
BP 422
EP 426
DI 10.1016/j.cdp.2003.07.003
PG 5
WC Oncology
SC Oncology
GA 753TU
UT WOS:000187247300002
PM 14642549
DA 2025-02-23
ER

PT J
AU Nakaji, S
   Shimoyama, T
   Wada, S
   Sugawara, K
   Tokunaga, S
   MacAuley, D
   Baxter, D
AF Nakaji, S
   Shimoyama, T
   Wada, S
   Sugawara, K
   Tokunaga, S
   MacAuley, D
   Baxter, D
TI No preventive effect of dietary fiber against colon cancer in the Japanese population: A cross-sectional analysis
SO NUTRITION AND CANCER-AN INTERNATIONAL JOURNAL
LA English
DT Article
ID colorectal-cancer; risk; recurrence
AB The report of Fuchs et al. in 1999 on the protective effects of dietary fiber (DF) against colon carcinogenesis has led many researchers to question the benefits of DF We analyzed the relationship between dietary intake and mortality from colon cancer in Japan cross-sectionally. Dietary data were taken from the National Nutrition Survey. The standardized mortality ratio (SMR) was calculated using data from "Vital Statistics" and "the Population Census in Japan." Multiple regression analysis (stepwise variable selection method) was performed with the SMR of colon cancer as the objective variable and intake of DF, nutrients, and food groups in 1966 as the explanatory variables. The beta regression coefficient was significantly positive for intakes of fat, protein, and vitamin C and significantly negative for intakes of calcium and vitamin A to the SMR of colon cancer However, no significant correlation was observed for DF or for any of the various food groups analyzed. In conclusion, our data do not demonstrate any protective effect of DF on colon cancer in subjects with a low fat intake (Japanese subjects), which supports Fuchs' findings in subjects with high fat intake (U.S. subjects).
C1 Hirosaki Univ, Sch Med, Dept Hyg, Hirosaki, Aomori 0368562, Japan.
   Akita Keijo Jr Coll, Dept Nursing, Akita 0170046, Japan.
   Kyushu Univ, Grad Sch Med Sci, Dept Prevent Med, Fukuoka 8128582, Japan.
   Univ Ulster, Inst Postgrad Med & Hlth Sci, Newtownabbey BT37 0QB, Antrim, North Ireland.
   Univ Ulster, Fac Life & Hlth Sci, Sch Rehabil Sci, Newtownabbey BT37 0QB, Antrim, North Ireland.
C3 Hirosaki University; Kyushu University; Ulster University; Ulster University
RP Hirosaki Univ, Sch Med, Dept Hyg, Zaifu Cho 5, Hirosaki, Aomori 0368562, Japan.
CR Alberts DS, 2000, NEW ENGL J MED, V342, P1156, DOI 10.1056/NEJM200004203421602
   ALMENDINGEN K, 1995, EUR J CANCER PREV, V4, P239, DOI 10.1097/00008469-199506000-00005
   *BUR STAT OFF PRIM, 1998, POP JAP 1995, V0, P0
   BURKITT DP, 1971, CANCER, V28, P3, DOI 10.1002/1097-0142(197107)28:1<3::AID-CNCR2820280104>3.0.CO;2-N
   COLACCHIO TA, 1989, ARCH SURG-CHICAGO, V124, P217
   ENNS CW, 1997, FAMILY ECO NUTR REV, V10, P12
   Fuchs CS, 1999, NEW ENGL J MED, V340, P169, DOI 10.1056/NEJM199901213400301
   Giovannucci E, 1997, AM J CLIN NUTR, V66, P1564
   HAENSZEL W, 1980, JNCI-J NATL CANCER I, V64, P17
   HOSHIYAMA Y, 1993, TOHOKU J EXP MED, V171, P153, DOI 10.1620/tjem.171.153
   INOUE M, 1995, CANCER CAUSE CONTROL, V6, P14, DOI 10.1007/BF00051676
   KATO I, 1990, JPN J CANCER RES, V81, P1101, DOI 10.1111/j.1349-7006.1990.tb02520.x
   KOTAKE K, 1995, JPN J CLIN ONCOL, V25, P195
   LaVecchia C, 1996, INT J CANCER, V66, P60, DOI 10.1002/(SICI)1097-0215(19960328)66:1<60::AID-IJC11>3.0.CO;2-F
   MUTO T, 1975, CANCER, V36, P2251, DOI 10.1002/cncr.2820360944
   NAKAJI S, 1997, J PHYS FIT NUTR IMMU, V7, P72
   OHTA M, 1987, JOURNAL OF THE JAPAN SOCIETY OF COLOPROCTOLOGY, V40, P741
   OHTA M, 1985, JPN J GASTROENTEROL, V82, P51
   *RES COUNC SCI TEC, 1992, STAND TABL FOOD COMP, V0, P0
   Schatzkin A, 2000, NEW ENGL J MED, V342, P1149, DOI 10.1056/NEJM200004203421601
   *SECT NUTR BUR PUB, 1968, NAT NUTR SURV 1966, V0, P0
   *STAT INF DEP MIN, 1994, VIT STAT JAP 1991, V0, P0
NR 22
TC 4
Z9 5
U1 0
U2 4
PU ROUTLEDGE JOURNALS, TAYLOR & FRANCIS LTD
PI ABINGDON
PA 2-4 PARK SQUARE, MILTON PARK, ABINGDON OX14 4RN, OXON, ENGLAND
SN 0163-5581
EI 1532-7914
J9 NUTR CANCER
JI Nutr. Cancer
PD JUN 15
PY 2003
VL 45
IS 2
BP 156
EP 159
DI 10.1207/S15327914NC4502_03
PG 4
WC Oncology; Nutrition & Dietetics
SC Oncology; Nutrition & Dietetics
GA 714PF
UT WOS:000184922100003
PM 12881008
DA 2025-02-23
ER

PT J
AU Bruce, WR
AF Bruce, WR
TI Counterpoint: From animal models to prevention of colon cancer. Criteria for proceeding from preclinical studies and choice of models for prevention studies
SO CANCER EPIDEMIOLOGY BIOMARKERS & PREVENTION
LA English
DT Article
ID aberrant crypt foci; familial adenomatous polyposis; multiple intestinal neoplasia; randomized controlled trial; colorectal-cancer; physical-activity; tumor-formation; risk; diet; mice
AB Corpet and Pierre (D. E. Corpet and F. Pierre, Cancer Epidemiol. Biomark. Prev., 12: 391-400, 2003) have reviewed the prevention studies made with the azoxymethane rat and Min mouse colon cancer models, and have shown that many agents reduce the numbers of these experimental tumors. They suggest that agents with preventive activity with little or no toxicity should be evaluated in clinical intervention studies without delay. I think that the decision to proceed to a clinical trial is more complex, and involves an understanding of the safety of the agent and of the strength and consistency of the preclinical data. However, I am also impressed by the wide range of agents that have been found to affect the development of colon cancer in animals. This suggests that human colon cancer may be the consequence of many different dietary and lifestyle deficiencies, a view supported by the observation that normal mice develop colon cancer when fed diets deficient in several food components known to prevent tumors with the azoxymethane rat model [Newmark, H. L. et al., Carcinogenesis (Lond.), 22: 1871-1875, 2001]. There is a clear need to evaluate the preventive effects of additional combinations of these agents, identified perhaps from the Corpet and Pierre review (D. E. Corpet and F. Pierre, Cancer Epidemiol. Biomark. Prev., 12: 391-400, 2003), or from actual human high-risk diets. With diets that increase the risk of "spontaneous cancer" in hand, the stage would be set for assessing the most effective ways to reduce colon cancer risk, again first with animal studies, then clinical trials, and then perhaps population studies.
C1 Univ Roma Tor Vergata, Dept Nutr Sci, Toronto, ON M5S 3E2, Canada.
RP Bruce, WR (corresponding author), Univ Roma Tor Vergata, Dept Nutr Sci, 150 Coll, Toronto, ON M5S 3E2, Canada.
CR *AM I CANC RES, 1997, FOOD NUTR PREV CANC, V0, P216
   Baron JA, 1999, NEW ENGL J MED, V340, P101, DOI 10.1056/NEJM199901143400204
   BARON JA, 2002, P AM ASSOC CANC RES, V43, P3319
   BIERI JG, 1979, J NUTR, V109, P925, DOI 10.1093/jn/109.5.925
   BRUCE WR, 1993, MUTAT RES, V290, P111, DOI 10.1016/0027-5107(93)90038-H
   Bruce WR, 2000, CANCER EPIDEM BIOMAR, V9, P1271
   Collett GP, 2001, CARCINOGENESIS, V22, P821, DOI 10.1093/carcin/22.5.821
   Corpet DE, 2003, CANCER EPIDEM BIOMAR, V12, P391
   Corpet DE, 2002, NUTR CANCER, V43, P1, DOI 10.1207/S15327914NC431_1
   Corpet DE, 2000, CANCER RES, V60, P3160
   Dragsted LO, 2002, CANCER RES, V62, P4339
   Fodde R, 2001, TRENDS MOL MED, V7, P369, DOI 10.1016/S1471-4914(01)02050-0
   GIOVANNUCCI E, 1995, CANCER CAUSE CONTROL, V6, P164, DOI 10.1007/BF00052777
   Groves C, 2002, AM J PATHOL, V160, P2055, DOI 10.1016/S0002-9440(10)61155-8
   Hahn WC, 2002, NAT REV CANCER, V2, P331, DOI 10.1038/nrc795
   Hillsdon M, 2002, INT J EPIDEMIOL, V31, P808, DOI 10.1093/ije/31.4.808
   Hong MY, 1999, CELL GROWTH DIFFER, V10, P749
   Kaaks R, 2000, JNCI-J NATL CANCER I, V92, P1592, DOI 10.1093/jnci/92.19.1592
   KURIHARA N, 2002, P AM ASSOC CANC RES, V43, P2543
   LAQUEUR GL, 1966, JNCI-J NATL CANCER I, V37, P217
   Liberman V, 1996, DIGEST DIS SCI, V41, P1057, DOI 10.1007/BF02088219
   Maillard V, 2002, INT J CANCER, V98, P78, DOI 10.1002/ijc.10130
   MCKEOWNEYSSEN G, 1994, CANCER EPIDEM BIOMAR, V3, P687
   MOSER AR, 1990, SCIENCE, V247, P322, DOI 10.1126/science.2296722
   Newmark HL, 2001, CARCINOGENESIS, V22, P1871, DOI 10.1093/carcin/22.11.1871
   Omenn GS, 1996, NEW ENGL J MED, V334, P1150, DOI 10.1056/NEJM199605023341802
   Paulsen JE, 1997, CARCINOGENESIS, V18, P1905, DOI 10.1093/carcin/18.10.1905
   Reddy BS, 2000, CANCER EPIDEM BIOMAR, V9, P239
   RONCUCCI L, 1991, HUM PATHOL, V22, P287, DOI 10.1016/0046-8177(91)90163-J
   Sandler RS, 2000, CANCER EPIDEM BIOMAR, V9, P653
   Sieber OM, 2002, P NATL ACAD SCI USA, V99, P16910, DOI 10.1073/pnas.012679099
   Slattery ML, 1997, CANCER EPIDEM BIOMAR, V6, P677
   Slattery ML, 1997, ANN EPIDEMIOL, V7, P137, DOI 10.1016/S1047-2797(96)00129-9
   STEMMERMANN GN, 1986, INT J CANCER, V38, P789, DOI 10.1002/ijc.2910380602
   SU LK, 1992, SCIENCE, V256, P668, DOI 10.1126/science.1350108
   THORLING EB, 1994, NUTR CANCER, V22, P31, DOI 10.1080/01635589409514329
   TOMATIS L, 1990, EXP PATHOL-JENA, V40, P251, DOI 10.1016/S0232-1513(11)80309-9
   von Schacky C, 1999, ANN INTERN MED, V130, P554, DOI 10.7326/0003-4819-130-7-199904060-00003
   Weyant MJ, 2001, CANCER RES, V61, P118
   Yamada Y, 2002, CANCER RES, V62, P6367
NR 40
TC 14
Z9 16
U1 0
U2 3
PU AMER ASSOC CANCER RESEARCH
PI BIRMINGHAM
PA PO BOX 11806, BIRMINGHAM, AL 35202 USA
SN 1055-9965
EI 
J9 CANCER EPIDEM BIOMAR
JI Cancer Epidemiol. Biomarkers Prev.
PD MAY 15
PY 2003
VL 12
IS 5
BP 401
EP 404
DI 
PG 4
WC Oncology; Public, Environmental & Occupational Health
SC Oncology; Public, Environmental & Occupational Health
GA 680CU
UT WOS:000182959400002
PM 12750233
DA 2025-02-23
ER

PT J
AU Pelucchi, C
   Talamini, R
   Levi, F
   Bosetti, C
   La Vecchia, C
   Negri, E
   Parpinel, M
   Franceschi, S
AF Pelucchi, C
   Talamini, R
   Levi, F
   Bosetti, C
   La Vecchia, C
   Negri, E
   Parpinel, M
   Franceschi, S
TI Fibre intake and laryngeal cancer risk
SO ANNALS OF ONCOLOGY
LA English
DT Article
DE case-control study; diet; risk factors; fibre; laryngeal cancer; subsite
ID dietary fiber; esophageal; vegetables; alcohol; insulin; fruit
AB Background: Consumption of vegetables, fruit and whole grain cereals has been inversely related to laryngeal cancer risk. Among the potential protective agents found in these foods, information on dietary fibres and laryngeal cancer risk are scanty. Patients and methods: A multi-centric, hospital-based case-control study was conducted on 527 patients with squamous-cell carcinoma of the larynx and 1297 non-neoplastic controls. Cases and controls, frequency matched by age, sex and study centre, were interviewed using a validated food frequency questionnaire. Results: Compared with the lowest quintile of fibre intake, the odds ratios (ORs) for the highest quintile were 0.3 [95% confidence interval (CI) 0.2-0.4] for total fibre, 0.3 (95% CI 0.2-0.5) for soluble non-cellulose polysaccharides (NCP) and for total insoluble fibre, including cellulose (OR = 0.3, 95% CI 0.2-0.4) and insoluble NCP (OR = 0.4, 95% CI 0.3-0.7). The ORs were 0.2 (95% CI 0.1-0.4) for fibre from vegetables, 0.5 (95% CI 0.3-0.7) from fruit and 1.1 (95% CI 0.6-1.9) from grains. The inverse association observed was similar among different subsites of laryngeal cancer, and consistent across strata of various covariates. Conclusions: This study found a strong inverse association between fibre intake and laryngeal cancer risk, which points to fibre as one of the beneficial components of vegetables and fruit.
C1 Mario Negri Inst Pharmacol Res, I-20157 Milan, Italy.
   Ctr Riferimento Oncol, Serv Epidemiol, I-33081 Aviano, Italy.
   Inst Univ Med Sociale & Prevent, Registre Vaudois Tumeurs, CH-1005 Lausanne, Switzerland.
   Univ Milan, Ist Stat Med & Biometria, I-20122 Milan, Italy.
   Int Agcy Res Canc, F-69372 Lyon, France.
C3 Istituto di Ricerche Farmacologiche Mario Negri IRCCS; IRCCS Aviano (CRO); University of Milan; World Health Organization; International Agency for Research on Cancer (IARC)
RP Mario Negri Inst Pharmacol Res, Via Eritrea 62, I-20157 Milan, Italy.
EM pelucchi@marionegri.it
CR [Anonymous], 1977, INT CLASS DIS, V0, P0
   Austin DF, 1996, CANCER EPIDEMIOLOGY AND PREVENTION, V0, P619
   Breslow NE, 1980, ANAL CASE CONTROL ST, V0, P0
   Chatenoud L, 1999, AM J CLIN NUTR, V70, P1107
   Chatenoud L, 1998, INT J CANCER, V77, P24, DOI 10.1002/(SICI)1097-0215(19980703)77:1<24::AID-IJC5>3.0.CO;2-1
   CUMMINGS JH, 1995, AM J CLIN NUTR, V61, P938S, DOI 10.1093/ajcn/61.4.938S
   De Stefani E, 2000, INT J CANCER, V87, P129, DOI 10.1002/1097-0215(20000701)87:1<129::AID-IJC19>3.0.CO;2-M
   Decarli A, 1996, ANN EPIDEMIOL, V6, P110, DOI 10.1016/1047-2797(95)00129-8
   Englyst HN, 1988, JOURNAL OF HUMAN NUTRITION AND DIETETICS, V1, P247, DOI 10.1111/j.1365-277X.1988.tb00197.x
   ENGLYST H N, 1989, JOURNAL OF HUMAN NUTRITION AND DIETETICS, V2, P253, DOI 10.1111/j.1365-277X.1989.tb00028.x
   Esteve J, 1996, CANCER CAUSE CONTROL, V7, P240, DOI 10.1007/BF00051300
   Ferguson LR, 2001, NUTR CANCER, V39, P155, DOI 10.1207/S15327914nc392_1
   Franceschi S, 2001, ANN ONCOL, V12, P173, DOI 10.1023/A:1008304128577
   Franceschi Silvia, 1995, ANNALS OF EPIDEMIOLOGY, V5, P69, DOI 10.1016/1047-2797(95)92893-D
   FREUDENHEIM JL, 1992, NUTR CANCER, V17, P33, DOI 10.1080/01635589209514171
   GIOVANNUCCI E, 1995, CANCER CAUSE CONTROL, V6, P164, DOI 10.1007/BF00052777
   Kjaerheim K, 1998, CANCER CAUSE CONTROL, V9, P99, DOI 10.1023/A:1008809706062
   La Vecchia C, 1998, EUR J CANCER PREV, V7, P3, DOI 10.1097/00008469-199802001-00002
   LaVecchia C, 1997, NUTR CANCER, V28, P264, DOI 10.1080/01635589709514586
   Levi F, 2000, EUR J CLIN NUTR, V54, P487, DOI 10.1038/sj.ejcn.1601043
   Levi F, 2001, EUR J CANCER, V37, P2091, DOI 10.1016/S0959-8049(01)00254-4
   Negri E, 1998, CANCER EPIDEM BIOMAR, V7, P667
   Nomura AMY, 1997, CANCER EPIDEM BIOMAR, V6, P407
   Pelucchi C, 2001, EUR J CANCER, V37, P2235, DOI 10.1016/S0959-8049(01)00291-X
   Riboli E, 1996, CANCER CAUSE CONTROL, V7, P147, DOI 10.1007/BF00115645
   Salvini S, 1998, BANCA DATI DI COMPOSIZIONEDEGLIALIMENTI PER STUDIEPIDEMIOLOGICI IN ITALIA. ED, V0, P0
   Slavin JL, 1999, AM J CLIN NUTR, V70, P459S, DOI 10.1093/ajcn/70.3.459s
   Soler M, 2001, INT J CANCER, V91, P283, DOI 10.1002/1097-0215(200002)9999:9999<::AID-IJC1047>3.0.CO;2-I
   STEINMETZ KA, 1991, CANCER CAUSE CONTROL, V2, P427, DOI 10.1007/BF00054304
   Yu H, 2000, JNCI-J NATL CANCER I, V92, P1472, DOI 10.1093/jnci/92.18.1472
NR 30
TC 20
Z9 22
U1 0
U2 4
PU ELSEVIER
PI AMSTERDAM
PA RADARWEG 29, 1043 NX AMSTERDAM, NETHERLANDS
SN 0923-7534
EI 1569-8041
J9 ANN ONCOL
JI Ann. Oncol.
PD JAN 15
PY 2003
VL 14
IS 1
BP 162
EP 167
DI 10.1093/annonc/mdg032
PG 6
WC Oncology
SC Oncology
GA 673WX
UT WOS:000182604200025
PM 12488309
DA 2025-02-23
ER

PT J
AU Radosavljevic, V
   Jankovic, S
   Marinkovic, J
   Djokic, M
AF Radosavljevic, V
   Jankovic, S
   Marinkovic, J
   Djokic, M
TI Fluid intake and bladder cancer. A case control study
SO NEOPLASMA
LA English
DT Article
DE bladder cancer; case-control study; fluid intake
ID drinking-water; dietary factors; risk-factors; consumption; coffee
AB To examine the relation of the total intake of fluids and the types of beverages to the risk of bladder cancer, we conducted a hospital based case-control study with 130 newly diagnosed bladder cancer patients and the same number of matched controls. Information of total fluid intake was derived from the reported frequency of consumption of the different types of beverages on the food frequency questionnaire. Univariate and multivariate logistic regression analyses were performed in statistical analysis. There was no statistically significant difference between the cases and the controls in total daily fluid intake. Multivariate logistic regression model showed consumption of: soda (OR = 8.32; 95% CI = 3.18-21.76), coffee (OR = 1.46; 95% CI = 1.05-2.01) and spirits (OR = 1.15; 95% CI = 1.04-1.28) as statistically significant risk factors, while mineral water (OR = 0.52; 95% CI = 0.34-0.79), skim milk (OR = 0.38; 95% CI = 0.16-0.91), yogurt (OR = 0.34; 95% CI = 0.12-0.97) and frequency of daily urination (OR = 0.27; 95% CI = 0.18-0.41) were statistically significant protective variables. In our study no statistically significant association was observed for total fluid intake. The findings suggest consumption of soda, coffee and spirits were indicated as a risk factors for bladder cancer, while mineral water, skim milk, yogurt and frequency of urination as protective factors for bladder cancer.
C1 Inst Prevent Med, YU-11080 Zemun, Serbia, Yugoslavia.
   Univ Belgrade, Inst Epidemiol, Sch Med, YU-11001 Belgrade, Serbia, Yugoslavia.
   Univ Belgrade, Inst Social Med Stat & Hlth Res, Sch Med, YU-11001 Belgrade, Serbia, Yugoslavia.
   Univ Belgrade, Inst Nephrol & Urol, Clin Ctr Serbia, YU-11001 Belgrade, Serbia, Yugoslavia.
C3 University of Belgrade; University of Belgrade; University of Belgrade
RP Inst Prevent Med, YU-11080 Zemun, Serbia, Yugoslavia.
EM rvladan@Eunet.yu
CR Bianchi GD, 2000, AM J EPIDEMIOL, V151, P377, DOI 10.1093/oxfordjournals.aje.a010217
[truncated: 809,362 more chars]
