# Supplementary material for: Global impact of dietary risks on cancers: burdens across regions from 1990 to 2021 and the projection to 2035
Source: Front Nutr. 2025 Jul 4;12:1585305. doi: 10.3389/fnut.2025.1585305 (PMC12271164; doi:10.3389/fnut.2025.1585305)
Supplement: Supplementary file 1 [file Data_Sheet_1.zip › Supplementary data/Fig 1/download2004u209.txt]

PT J
AU Schouten, LJ
   Zeegers, MPA
   Goldbohm, RA
   van den Brandt, PA
AF Schouten, LJ
   Zeegers, MPA
   Goldbohm, RA
   van den Brandt, PA
TI Alcohol and ovarian cancer risk: results from the Netherlands Cohort Study
SO CANCER CAUSES & CONTROL
LA English
DT Article
DE alcohol consumption; cohort studies; ovarian neoplasms etiology; The Netherlands
ID scale prospective cohort; breast-cancer; dietary; tobacco; coffee; consumption; questionnaire; ethanol; women
AB Objective: To study alcohol consumption in relation to ovarian cancer risk in a prospective cohort study. Methods: The Netherlands Cohort Study on diet and cancer was initiated in 1986. A self-administered questionnaire on dietary habits and other risk factors for cancer was completed by 62,573 postmenopausal women. Follow-up for cancer was established by annual record linkages with the Netherlands Cancer Registry. After 9.3 years of follow-up, 214 incident invasive epithelial ovarian cancer cases and 2211 subcohort members with complete data on alcohol intake were available for analysis. All incidence rate ratios (RRs) were corrected for age, use of oral contraceptives, parity, height, body mass index, energy intake and current cigarette smoking. Results: The RRs of ovarian cancer for women who consumed up to 5, 15 and >15 g of alcohol per day were 1.13 (95% confidence interval, 95% CI = 0.79-1.63), 0.85 (95% CI = 0.53-1.37) and 0.92 (95% CI = 0.55-1.54), respectively, compared to non-drinkers. Alcohol consumption in the form of wine, beer or liquor was not associated with ovarian cancer risk. Conclusion: These data do not suggest a major association between alcohol intake and ovarian cancer risk in this population.
C1 Maastricht Univ, Dept Epidemiol, Nutr & Toxicol Res Inst Maastricht, NL-6200 MD Maastricht, Netherlands.
   TNO, Dept Nutr Epidemiol, Nutr & Food Res Inst, NL-3700 AJ Zeist, Netherlands.
C3 Maastricht University; Maastricht University Medical Centre (MUMC); Netherlands Organization Applied Science Research
RP Schouten, LJ (corresponding author), Maastricht Univ, Dept Epidemiol, Nutr & Toxicol Res Inst Maastricht, POB 616, NL-6200 MD Maastricht, Netherlands.
EM lj.schouten@epid.unimaas.nl
CR [Anonymous], 1988, IARC MONOGR EVAL CARCINOG RISKS HUM, V44, P1
   BARLOW WE, 1994, BIOMETRICS, V50, P1064, DOI 10.2307/2533444
   BYERS T, 1983, JNCI-J NATL CANCER I, V71, P681
   CLEVES MA, 2002, INTRO SURVIVAL ANAL, V0, P1
   COX DR, 1972, J R STAT SOC B, V34, P187
   CRAMER DW, 1983, JNCI-J NATL CANCER I, V71, P717
   FATHALLA MF, 1971, LANCET, V2, P163
   Gertig DM, 2002, TXB CANC EPIDEMIOLOG, V0, P378
   GOLDBOHM RA, 1995, EUR J CLIN NUTR, V49, P420
   GOLDBOHM RA, 1994, EUR J CLIN NUTR, V48, P253
   Goldbohm RA, 1994, TIJDSCHR SOC GEZONDH, V72, P80
   GWINN ML, 1986, AM J EPIDEMIOL, V123, P759, DOI 10.1093/oxfordjournals.aje.a114304
   HARTGE P, 1989, AM J OBSTET GYNECOL, V161, P10, DOI 10.1016/0002-9378(89)90221-4
   KATO I, 1989, JPN J CLIN ONCOL, V19, P202
   Konings EJM, 2002, CANCER-AM CANCER SOC, V95, P1421, DOI 10.1002/cncr.10866
   Kuper H, 2000, INT J CANCER, V88, P313, DOI 10.1002/1097-0215(20001015)88:2<313::AID-IJC26>3.0.CO;2-5
   Kushi LH, 1999, AM J EPIDEMIOL, V149, P21, DOI 10.1093/oxfordjournals.aje.a009723
   Lagiou P, 2001, INT J CANCER, V91, P264, DOI 10.1002/1097-0215(200002)9999:9999<::AID-IJC1027>3.3.CO;2-B
   LAVECCHIA C, 1992, J CLIN EPIDEMIOL, V45, P1025, DOI 10.1016/0895-4356(92)90119-8
   MORI M, 1988, AM J EPIDEMIOL, V128, P771, DOI 10.1093/oxfordjournals.aje.a115030
   NANDAKUMAR A, 1995, INT J CANCER, V63, P361, DOI 10.1002/ijc.2910630310
   POLYCHRONOPOULOU A, 1993, INT J CANCER, V55, P402, DOI 10.1002/ijc.2910550312
   SCHOENFELD D, 1982, BIOMETRIKA, V69, P239, DOI 10.1093/biomet/69.1.239
   Schouten LJ, 2003, AM J EPIDEMIOL, V157, P424, DOI 10.1093/aje/kwf224
   *STICHT NEVO, 1986, NEVO TAB NED VOED 19, V0, P0
   Tavani A, 2001, NUTR CANCER, V39, P29, DOI 10.1207/S15327914nc391_4
   TZONOU A, 1984, EUR J CANCER CLIN ON, V20, P1045, DOI 10.1016/0277-5379(84)90107-X
   VANDENBRANDT PA, 1993, CANCER RES, V53, P75
   VANDENBRANDT PA, 1990, INT J EPIDEMIOL, V19, P553
   VANDENBRANDT PA, 1990, J CLIN EPIDEMIOL, V43, P285, DOI 10.1016/0895-4356(90)90009-E
   VANTHIEL DH, 1977, DRUG ALCOHOL DEPEN, V2, P373
   Verkasalo PK, 2001, CANCER CAUSE CONTROL, V12, P47, DOI 10.1023/A:1008929714862
   WHITTEMORE AS, 1988, AM J EPIDEMIOL, V128, P1228, DOI 10.1093/oxfordjournals.aje.a115077
   WILLIAMS RR, 1977, JNCI-J NATL CANCER I, V58, P525, DOI 10.1093/jnci/58.3.525
   *WORLD CANC RES FU, 1997, FOOD NUTR PREV CANC, V0, P1
NR 36
TC 30
Z9 33
U1 0
U2 2
PU KLUWER ACADEMIC PUBL
PI DORDRECHT
PA VAN GODEWIJCKSTRAAT 30, 3311 GZ DORDRECHT, NETHERLANDS
SN 0957-5243
EI 
J9 CANCER CAUSE CONTROL
JI Cancer Causes Control
PD MAR 15
PY 2004
VL 15
IS 2
BP 201
EP 209
DI 10.1023/B:CACO.0000019512.71560.2b
PG 9
WC Oncology; Public, Environmental & Occupational Health
SC Oncology; Public, Environmental & Occupational Health
GA 803FS
UT WOS:000220217600012
PM 15017133
DA 2025-02-23
ER

PT J
AU Pan, SY
   Ugnat, AM
   Mao, Y
   Wen, SW
   Johnson, KC
AF Pan, SY
   Ugnat, AM
   Mao, Y
   Wen, SW
   Johnson, KC
TI A case-control study of diet and the risk of ovarian cancer
SO CANCER EPIDEMIOLOGY BIOMARKERS & PREVENTION
LA English
DT Article
ID vitamin-e; beta-carotene; fat intake; galactose consumption; milk consumption; nutrient intake; heart-disease; metabolism; supplementation; indole-3-carbinol
AB Epidemiologic studies have suggested that some dietary factors may play a role in the etiology of ovarian cancer, but the findings have been inconsistent. We assessed the association of ovarian cancer with dietary factors in a population-based case-control study in Canada. Diet information was collected on 442 incident cases of ovarian cancer diagnosed in 1994 to 1997 and 2,135 population controls via a self-administered questionnaire. Compared with women in the lowest quartile of cholesterol intake, those in the second, third, and fourth quartiles had a multivariate adjusted odds ratio [OR; 95% confidence interval (95% CI)] of 1.12 (0.81-1.56), 1.20 (0.85-1.68), and 1.42 (1.03-1.97), respectively (P for trend=0.031). Higher egg consumption was also associated with a nonsignificant increase in ovarian cancer risk. The ORs (95% CIs) for ovarian cancer were 0.77 (0.60-1.04) and 0.76 (0.56-0.99) among women in the highest quartile of total vegetable and cruciferous vegetable intake as compared with women in the lowest quartile. Women who took supplements of vitamin E, beta-carotene, and B-complex vitamins for greater than or equal to10 years had ORs (95% CIs) of 0.49 (0.30-0.81), 0.31 (0.11-0.91), and 0.61 (0.36-1.05), respectively. However, we did not observe an association of ovarian cancer risk with dietary fat intake, including saturated, monounsaturated, and polyunsaturated fatty acids, protein, carbohydrate, dietary fiber, fruit, dairy products, meat products, fish, chicken, grain products, nut products, baked desserts, margarine, butter, mayonnaise, and supplement of multiple vitamins, vitamin A, vitamin C, calcium, iron, zinc, and selenium. Our findings suggested that ovarian cancer risk was positively associated with higher consumption of dietary cholesterol and eggs and inversely associated with higher intake of total vegetables and cruciferous vegetables and supplementation of vitamin E, beta-carotene, and B-complex vitamins.
C1 Hlth Canada, Populat & Publ Hlth Branch, Ctr Chron Dis Prevent & Control, Surveillance & Risk Assessment Div, Ottawa, ON K1A 0K9, Canada.
   Univ Ottawa, Fac Med, Dept Obstet & Gynecol, OMNI Res Grp, Ottawa, ON, Canada.
   Ottawa Hlth Res Inst, Clin Epidemiol Program, Ottawa, ON, Canada.
C3 Health Canada; University of Ottawa; University of Ottawa; Ottawa Hospital Research Institute
RP Hlth Canada, Populat & Publ Hlth Branch, Ctr Chron Dis Prevent & Control, Surveillance & Risk Assessment Div, 120 Colonnade Rd,Locator 6702A, Ottawa, ON K1A 0K9, Canada.
EM Anne-Marie_Ugnat@hc-sc.gc.ca
CR AINSWORTH BE, 1993, MED SCI SPORT EXER, V25, P71, DOI 10.1249/00005768-199301000-00011
   Ainsworth BE, 2000, MED SCI SPORT EXER, V32, PS498, DOI 10.1097/00005768-200009001-00009
   ALLARD JP, 1994, AM J CLIN NUTR, V59, P884, DOI 10.1093/ajcn/59.4.884
   BAKER TR, 1994, SEMIN SURG ONCOL, V10, P242, DOI 10.1002/ssu.2980100403
   Beharka A, 1997, METHOD ENZYMOL, V282, P247
   Bertone ER, 2002, AM J EPIDEMIOL, V156, P22, DOI 10.1093/aje/kwf008
   Bertone ER, 2001, CANCER CAUSE CONTROL, V12, P83, DOI 10.1023/A:1008985015927
   Bidoli E, 2002, CANCER CAUSE CONTROL, V13, P255, DOI 10.1023/A:1015047625060
   Bidoli E, 2001, ANN ONCOL, V12, P1589, DOI 10.1023/A:1013124112542
   BLOCK G, 1986, AM J EPIDEMIOL, V124, P453, DOI 10.1093/oxfordjournals.aje.a114416
   BOGDEN JD, 1994, AM J CLIN NUTR, V60, P437, DOI 10.1093/ajcn/60.3.437
   Bosetti C, 2001, INT J CANCER, V93, P911, DOI 10.1002/ijc.1422
   BRADLOW HL, 1994, CANCER EPIDEM BIOMAR, V3, P591
   BROWN KM, 1994, AM J CLIN NUTR, V60, P383, DOI 10.1093/ajcn/60.3.383
   BYERS T, 1983, JNCI-J NATL CANCER I, V71, P681
   CRAMER DW, 1989, AM J EPIDEMIOL, V130, P904, DOI 10.1093/oxfordjournals.aje.a115423
   CRAMER DW, 1989, LANCET, V2, P66, DOI 10.1016/S0140-6736(89)90313-9
   CRAMER DW, 1984, OBSTET GYNECOL, V63, P833
   Cramer DW, 2000, CANCER EPIDEM BIOMAR, V9, P95
   DUNN JE, 1975, CANCER RES, V35, P3240
   ENGLE A, 1991, NUTR CANCER, V15, P239, DOI 10.1080/01635589109514132
   Fairfield KM, 2001, CANCER, V92, P2318, DOI 10.1002/1097-0142(20011101)92:9<2318::AID-CNCR1578>3.0.CO;2-7
   Fleischauer AT, 2001, NUTR CANCER, V40, P92, DOI 10.1207/S15327914NC402_3
   Goodman MT, 2002, AM J EPIDEMIOL, V156, P148, DOI 10.1093/aje/kwf022
   Helzlsouer KJ, 1996, JNCI-J NATL CANCER I, V88, P32, DOI 10.1093/jnci/88.1.32
   Huncharek M, 2001, NUTR CANCER, V40, P87, DOI 10.1207/S15327914NC402_2
   Jeng KCG, 1996, AM J CLIN NUTR, V64, P960, DOI 10.1093/ajcn/64.6.960
   King A, 1999, J AM DIET ASSOC, V99, P213, DOI 10.1016/S0002-8223(99)00051-6
   Konopacka M, 1998, MUTAT RES-GEN TOX EN, V417, P85, DOI 10.1016/S1383-5718(98)00095-3
   Kushi LH, 1999, AM J EPIDEMIOL, V149, P21, DOI 10.1093/oxfordjournals.aje.a009723
   La Vecchia C, 2001, EUR J CANCER PREV, V10, P125, DOI 10.1097/00008469-200104000-00002
   Lampe JW, 1999, AM J CLIN NUTR, V70, P475S, DOI 10.1093/ajcn/70.3.475s
   LAVECCHIA C, 1987, J NATL CANCER I, V79, P663
   LING WH, 1995, LIFE SCI, V57, P195, DOI 10.1016/0024-3205(95)00263-6
   McCann SE, 2003, J NUTR, V133, P1937, DOI 10.1093/jn/133.6.1937
   McCann SE, 2001, NUTR CANCER, V39, P19, DOI 10.1207/S15327914nc391_3
   METTLIN CJ, 1990, AM J EPIDEMIOL, V132, P871, DOI 10.1093/oxfordjournals.aje.a115729
   Meydani SN, 1997, JAMA-J AM MED ASSOC, V277, P1380, DOI 10.1001/jama.277.17.1380
   Michnovicz JJ, 1997, JNCI-J NATL CANCER I, V89, P718, DOI 10.1093/jnci/89.10.718
   MICHNOVICZ JJ, 1990, JNCI-J NATL CANCER I, V82, P947, DOI 10.1093/jnci/82.11.947
   Middleton E, 2000, PHARMACOL REV, V52, P673
   MORI M, 1988, AM J EPIDEMIOL, V128, P771, DOI 10.1093/oxfordjournals.aje.a115030
   Pirozzo S, 2002, CANCER EPIDEM BIOMAR, V11, P1112
   PRZYBYSZEWSKI WM, 1994, CANCER LETT, V81, P185, DOI 10.1016/0304-3835(94)90201-1
   *PUBL WORKS GOV SE, 1999, HLTH CAN NUTR VAL SO, V0, P0
   RICEEVANS CA, 1995, FREE RADICAL RES, V22, P375, DOI 10.3109/10715769509145649
   RISCH HA, 1994, CANCER CAUSE CONTROL, V5, P540, DOI 10.1007/BF01831382
   RISCH HA, 1994, J NATL CANCER I, V86, P1409, DOI 10.1093/jnci/86.18.1409
   Salazar-Martinez E, 2002, ONCOLOGY-BASEL, V63, P151, DOI 10.1159/000063814
   Santos MS, 1996, AM J CLIN NUTR, V64, P772, DOI 10.1093/ajcn/64.5.772
   Shin SJ, 2002, NUTR CANCER, V44, P169, DOI 10.1207/S15327914NC4402_08
   SHU XO, 1989, BRIT J CANCER, V59, P92, DOI 10.1038/bjc.1989.18
   SLATTERY ML, 1989, AM J EPIDEMIOL, V130, P497, DOI 10.1093/oxfordjournals.aje.a115363
   SNOWDON DA, 1988, AM J CLIN NUTR, V48, P739, DOI 10.1093/ajcn/48.3.739
   TZONOU A, 1993, INT J CANCER, V55, P411, DOI 10.1002/ijc.2910550314
   Vasankari TJ, 1997, AM J CLIN NUTR, V65, P1052, DOI 10.1093/ajcn/65.4.1052
   Webb PM, 1998, CANCER CAUSE CONTROL, V9, P637, DOI 10.1023/A:1008891714412
   Willett WC, 1997, AM J CLIN NUTR, V65, P1220, DOI 10.1093/ajcn/65.4.1220S
   Willett WC, 1998, NUTRITIONAL EPIDEMIOLOGY: MONOGRAPHS IN EPIDEMIOLOGY AND BIOSTATISTICS, V2nd, P0
   Zhang M, 2002, BRIT J CANCER, V86, P712, DOI 10.1038/sj.bjc.6600085
NR 60
TC 117
Z9 129
U1 0
U2 12
PU AMER ASSOC CANCER RESEARCH
PI PHILADELPHIA
PA 615 CHESTNUT ST, 17TH FLOOR, PHILADELPHIA, PA 19106-4404 USA
SN 1055-9965
EI 1538-7755
J9 CANCER EPIDEM BIOMAR
JI Cancer Epidemiol. Biomarkers Prev.
PD SEP 15
PY 2004
VL 13
IS 9
BP 1521
EP 1527
DI 
PG 7
WC Oncology; Public, Environmental & Occupational Health
SC Oncology; Public, Environmental & Occupational Health
GA 851SF
UT WOS:000223704900015
PM 15342455
DA 2025-02-23
ER

PT J
AU Joseph, MA
   Moysich, KB
   Freudenheim, JL
   Shields, PG
   Bowman, ED
   Zhang, YS
   Marshall, JR
   Ambrosone, CB
AF Joseph, MA
   Moysich, KB
   Freudenheim, JL
   Shields, PG
   Bowman, ED
   Zhang, YS
   Marshall, JR
   Ambrosone, CB
TI Cruciferous vegetables, genetic polymorphisms in glutathione <i>S</i>-transferases M1 and T1, and prostate cancer risk
SO NUTRITION AND CANCER-AN INTERNATIONAL JOURNAL
LA English
DT Article
ID postmenopausal breast-cancer; dietary isothiocyanates; allyl isothiocyanate; cytochrome p4501a1; fruit consumption; theta gstt1; constituent; induction; genotypes; inducers
AB Cruciferous vegetables contain anticarcinogenic isothiocyanates (ITCs), particularly the potent sulforaphane, which may decrease risk of prostate cancer through induction of phase II enzymes, including glutathione S-transferases (GSTs). We evaluated this hypothesis in a population-based, case-control study of prostate cancer including 428 men with incident prostate cancer and 537 community controls. An in-person interview included an extensive food-frequency questionnaire. Genotyping for deletions in GSTM1 and GSTT1 was performed in a subset of men who provided blood. Intakes of cruciferous vegetables and of broccoli, the greatest source of sulforaphane, were associated with decreased prostate cancer risk at all levels above the lowest consumers [adjusted 4th quartile odds ratio (OR) = 0.58; 95% confidence interval (CI) = 0.38, 0.89, and 0.72 (95% CI = 0.49, 1.06)], respectively In relation to genotypes, there was a nonsignificant increase in risk with the GSTT I null genotype (OR = 1.51; 95% CI = 0.98, 2.31) but no effects of GSTM1 genotype. However men with GSTM1-present genotype and high broccoli intake had the greatest reduction in risk (OR = 0.49; 95% CI = 0.27, 0.89). Our findings provide evidence that two or more servings per month of cruciferous vegetables may reduce risk of prostate cancer, especially among men with GSTM1-present alleles, and are consistent with a role of dietary ITCs as chemopreventive agents against prostate cancer
C1 Roswell Pk Canc Inst, Dept Epidemiol, Div Canc Prevent & Populat Sci, Buffalo, NY 14263 USA.
   Mt Sinai Sch Med, Dept Oncol Sci, New York, NY 10029 USA.
   SUNY Buffalo, Dept Social & Prevent Med, Buffalo, NY 14263 USA.
   Georgetown Univ, Med Ctr, Washington, DC 20007 USA.
   NCI, Human Carcinogenesis Lab, Bethesda, MD 20892 USA.
C3 Roswell Park Comprehensive Cancer Center; Icahn School of Medicine at Mount Sinai; State University of New York (SUNY) System; University at Buffalo, SUNY; Georgetown University; National Institutes of Health (NIH) - USA; NIH National Cancer Institute (NCI)
RP Roswell Pk Canc Inst, Dept Epidemiol, Div Canc Prevent & Populat Sci, Elm & Carlton St, Buffalo, NY 14263 USA.
EM Christine.Ambrosone@roswellpark.org
FU NCI NIH HHS [CA96789, CA81137] Funding Source: Medline
CR Ambrosone CB, 2004, J NUTR, V134, P1134, DOI 10.1093/jn/134.5.1134
   AMBROSONE CB, 1995, CANCER RES, V55, P3483
   Ambrosone CB, 1996, JAMA-J AM MED ASSOC, V276, P1494, DOI 10.1001/jama.276.18.1494
   Autrup JLC, 1999, EUR J CANCER PREV, V8, P525, DOI 10.1097/00008469-199912000-00008
   Brooks JD, 2001, CANCER EPIDEM BIOMAR, V10, P949
   Cohen JH, 2000, JNCI-J NATL CANCER I, V92, P61, DOI 10.1093/jnci/92.1.61
   Engel LS, 2002, AM J EPIDEMIOL, V156, P95, DOI 10.1093/aje/kwf018
   Freudenheim JL, 1996, JNCI-J NATL CANCER I, V88, P340, DOI 10.1093/jnci/88.6.340
   Geisler SA, 2001, AM J EPIDEMIOL, V154, P95, DOI 10.1093/aje/154.2.95
   Giovannucci E, 2003, CANCER EPIDEM BIOMAR, V12, P1403
   GRAHAM S, 1991, AM J EPIDEMIOL, V134, P552, DOI 10.1093/oxfordjournals.aje.a116129
   HECHT SS, 1995, J CELL BIOCHEM, V0, P195
   Hsing AW, 2001, EPIDEMIOL REV, V23, P3, DOI 10.1093/oxfordjournals.epirev.a000792
   Jain MG, 1999, NUTR CANCER, V34, P173, DOI 10.1207/S15327914NC3402_8
   Kolonel LN, 2000, CANCER EPIDEM BIOMAR, V9, P795
   Kooiman GG, 2000, PROSTATE CANCER P D, V3, P256, DOI 10.1038/sj.pcan.4500489
   Kote-Jarai Z, 2001, PHARMACOGENETICS, V11, P325, DOI 10.1097/00008571-200106000-00007
   Kristal AR, 2004, CANCER EPIDEM BIOMAR, V13, P1265
   Kristal AR, 2002, NUTR CANCER, V42, P1, DOI 10.1207/S15327914NC421_1
   LEMARCHAND L, 1991, AM J EPIDEMIOL, V133, P215
   Lin HJ, 1998, CANCER EPIDEM BIOMAR, V7, P647
   London SJ, 2000, LANCET, V356, P724, DOI 10.1016/S0140-6736(00)02631-3
   Mohr LC, 2003, ANTICANCER RES, V23, P2111
   Murata M, 1998, JPN J CLIN ONCOL, V28, P657, DOI 10.1093/jjco/28.11.657
   PEMBLE S, 1994, BIOCHEM J, V300, P271, DOI 10.1042/bj3000271
   Rebbeck TR, 1999, CANCER EPIDEM BIOMAR, V8, P283
   Schuurman AG, 1998, CANCER EPIDEM BIOMAR, V7, P673
   Slattery ML, 2000, INT J CANCER, V87, P728, DOI 10.1002/1097-0215(20000901)87:5<728::AID-IJC16>3.0.CO;2-G
   Spitz MR, 2000, CANCER EPIDEM BIOMAR, V9, P1017
   Srivastava SK, 2003, CARCINOGENESIS, V24, P1665, DOI 10.1093/carcin/bgg123
   Villeneuve PJ, 1999, CANCER CAUSE CONTROL, V10, P355, DOI 10.1023/A:1008958103865
   *WHO EXP COMM, 2004, WHO TECHN REP SER, V854, P0
   Xiao D, 2003, CARCINOGENESIS, V24, P891, DOI 10.1093/carcin/bgg023
   Ye LX, 2001, CARCINOGENESIS, V22, P1987, DOI 10.1093/carcin/22.12.1987
   ZHANG Y, 1908, CARCINOGENESIS, V22, P425
   ZHANG YS, 1994, CANCER RES, V54, P0
   Zhang YS, 1998, CANCER RES, V58, P4632
   Zhao B, 2001, CANCER EPIDEM BIOMAR, V10, P1063
NR 39
TC 159
Z9 182
U1 2
U2 15
PU ROUTLEDGE JOURNALS, TAYLOR & FRANCIS LTD
PI ABINGDON
PA 2-4 PARK SQUARE, MILTON PARK, ABINGDON OX14 4RN, OXON, ENGLAND
SN 0163-5581
EI 1532-7914
J9 NUTR CANCER
JI Nutr. Cancer
PD JUN 15
PY 2004
VL 50
IS 2
BP 206
EP 213
DI 10.1207/s15327914nc5002_11
PG 8
WC Oncology; Nutrition & Dietetics
SC Oncology; Nutrition & Dietetics
GA 889PK
UT WOS:000226454700011
PM 15623468
DA 2025-02-23
ER

PT J
AU Rodriguez, T
   Altieri, A
   Chatenoud, L
   Gallus, S
   Bosetti, C
   Negri, E
   Franceschi, S
   Levi, F
   Talamini, R
   La Vecchia, C
AF Rodriguez, T
   Altieri, A
   Chatenoud, L
   Gallus, S
   Bosetti, C
   Negri, E
   Franceschi, S
   Levi, F
   Talamini, R
   La Vecchia, C
TI Risk factors for oral and pharyngeal cancer in young adults
SO ORAL ONCOLOGY
LA English
DT Article
DE oral cancer; pharyngeal cancer; alcohol drinking; tobacco; risk factors; case-control studies
ID squamous-cell carcinoma; attributable risk; dietary factors; alcohol; cavity; smoking; tobacco; epidemiology; consumption; nonsmokers
AB Mortality from oral cancer has been rising in the young in several areas of the world until the early 1990s. We analysed data from two case-control studies from Italy and Switzerland including 137 cases of oral and pharyngeal cancer below age 46 and 298 hospital controls. The multivariate odds ratios (OR) were 20.7 for heavy smokers and 4.9 for heavy drinkers. The combination of high tobacco and alcohol consumption led to an OR of over 48. Body mass index (OR=0.28, for the highest tertile), high consumption of coffee (OR=0.25), fresh vegetables (011=039), fruit (OR=0.73) and beta-carotene (OR=0.48) were inversely related to risk. Tobacco accounted for 77% of all cancer cases in this population, alcohol for 52%, low vegetable consumption for 52%, and the combination of the three factors for 85%. (C) 2003 Elsevier Ltd. All rights reserved.
C1 Ist Ric Farmacol Mario Negri, I-20157 Milan, Italy.
   Univ Publ Navarra, Dept Ciencias Salud, Pamplona 31008, Spain.
   Univ Autonoma San Luis Potosi, Fac Med, San Luis Potosi 78210, Mexico.
   Int Agcy Res Canc, F-69732 Lyon, France.
   CHUV Falaises 1, Inst Univ Med Sociale & Prevent, Registre Vaudois Tumeurs, CH-1011 Lausanne, Switzerland.
   Ctr Riferimento Oncol, Serv Epidemiol, I-33081 Aviano, PN, Italy.
   Univ Milan, Ist Stat Med & Biometria, I-20133 Milan, Italy.
C3 Istituto di Ricerche Farmacologiche Mario Negri IRCCS; Universidad Publica de Navarra; Universidad Autonoma de San Luis Potosi; World Health Organization; International Agency for Research on Cancer (IARC); University of Lausanne; Centre Hospitalier Universitaire Vaudois (CHUV); IRCCS Aviano (CRO); University of Milan
RP Ist Ric Farmacol Mario Negri, Via Eritrea 62, I-20157 Milan, Italy.
EM altieri@marionegri.it
CR BLOT WJ, 1988, CANCER RES, V48, P3282
   Bosetti C, 2001, ANN ONCOL, V12, P327, DOI 10.1023/A:1011180524985
   Breslow N E, 1980, IARC SCI PUBL, V0, P5
   BRUZZI P, 1985, AM J EPIDEMIOL, V122, P904, DOI 10.1093/oxfordjournals.aje.a114174
   Daglia M, 2000, J AGR FOOD CHEM, V48, P1449, DOI 10.1021/jf990510g
   DAvanzo B, 1996, EPIDEMIOLOGY, V7, P312, DOI 10.1097/00001648-199605000-00018
   DECARLI A, 1987, NUTRITION AND CANCER, V10, P29
   FERRARONI M, 1989, INT J EPIDEMIOL, V18, P556, DOI 10.1093/ije/18.3.556
   Franceschi S, 1999, INT J CANCER, V83, P1, DOI 10.1002/(SICI)1097-0215(19990924)83:1<1::AID-IJC1>3.0.CO;2-8
   Franceschi S, 2001, ANN ONCOL, V12, P331, DOI 10.1023/A:1011191809335
   Franceschi S, 1999, BRIT J CANCER, V80, P614, DOI 10.1038/sj.bjc.6690400
   GRUPTA PC, 1999, J INDIAN MED ASSOC, V97, P370
   LaVecchia C, 1997, ORAL ONCOL, V33, P302
   Levi F, 1999, EUR J CANCER, V35, P1477, DOI 10.1016/S0959-8049(99)00154-9
   Lissowska J, 2003, EUR J CANCER PREV, V12, P25, DOI 10.1097/00008469-200302000-00005
   Llewellyn CD, 2003, ORAL ONCOL, V39, P106, DOI 10.1016/S1368-8375(02)00026-X
   Llewellyn CD, 2001, ORAL ONCOL, V37, P401, DOI 10.1016/S1368-8375(00)00135-4
   Macfarlane GJ, 1996, J EPIDEMIOL COMMUN H, V50, P636, DOI 10.1136/jech.50.6.636
   Mackenzie J, 2000, ORAL ONCOL, V36, P387, DOI 10.1016/S1368-8375(00)00009-9
   MCLAUGHLIN JK, 1988, JNCI-J NATL CANCER I, V80, P1237, DOI 10.1093/jnci/80.15.1237
   NEGRI E, 1993, CANCER EPIDEM BIOMAR, V2, P189
   Salvini S, 1998, BANCA DATI DI COMPOSIZIONEDEGLIALIMENTI PER STUDIEPIDEMIOLOGICI IN ITALIA. ED, V0, P0
   Schantz SP, 2002, ARCH OTOLARYNGOL, V128, P268, DOI 10.1001/archotol.128.3.268
   Scully C, 2000, ORAL ONCOL, V36, P311, DOI 10.1016/S1368-8375(00)00021-X
   STENSVOLD I, 1994, CANCER CAUSE CONTROL, V5, P401, DOI 10.1007/BF01694753
   Takezaki T, 1996, JPN J CANCER RES, V87, P555, DOI 10.1111/j.1349-7006.1996.tb00259.x
   Talamini R, 1998, J NATL CANCER I, V90, P1901, DOI 10.1093/jnci/90.24.1901
   TALAMINI R, 1990, INT J CANCER, V46, P391, DOI 10.1002/ijc.2910460310
   Tavani A, 2003, ORAL ONCOL, V39, P695, DOI 10.1016/S1368-8375(03)00081-2
   TSUKUDA M, 1993, JPN J CANCER RES, V84, P748, DOI 10.1111/j.1349-7006.1993.tb02039.x
   Zain RB, 2001, ORAL ONCOL, V37, P205, DOI 10.1016/S1368-8375(00)00133-0
NR 31
TC 118
Z9 138
U1 1
U2 20
PU ELSEVIER
PI AMSTERDAM
PA RADARWEG 29, 1043 NX AMSTERDAM, NETHERLANDS
SN 1368-8375
EI 1879-0593
J9 ORAL ONCOL
JI Oral Oncol.
PD FEB 15
PY 2004
VL 40
IS 2
BP 207
EP 213
DI 10.1016/j.oraloncology.2003.08.014
PG 7
WC Oncology; Dentistry, Oral Surgery & Medicine
SC Oncology; Dentistry, Oral Surgery & Medicine
GA 766WV
UT WOS:000188399100014
PM 14693246
DA 2025-02-23
ER

PT J
AU Ma, J
   Giovannucci, E
   Pollak, M
   Leavitt, A
   Tao, YZ
   Gaziano, JM
   Stampfer, MJ
AF Ma, J
   Giovannucci, E
   Pollak, M
   Leavitt, A
   Tao, YZ
   Gaziano, JM
   Stampfer, MJ
TI A prospective study of plasma C-peptide and colorectal cancer risk in men
SO JNCI-JOURNAL OF THE NATIONAL CANCER INSTITUTE
LA English
DT Article
ID growth-factor-i; aberrant crypt foci; colon-cancer; insulin-resistance; diabetes-mellitus; physical-activity; caloric restriction; glucose-tolerance; dietary patterns; factor (igf)-i
AB Background: Colorectal cancer and type 2 diabetes share many risk factors, and hyperinsulinemia appears to be associated with an increased risk of colorectal cancer. We used the concentration of plasma C-peptide (an indicator of insulin production) to determine whether insulin and insulin resistance are associated with the risk of developing colorectal cancer. Methods: We conducted a nested case-control study in the Physicians' Health Study. Plasma samples were collected from 14 916 cancer-free men from August 1982 through December 1984. Plasma C-peptide concentration, measured with an enzyme-linked immunosorbent assay, was available for 176 case patients who developed incident colorectal cancer through December 31, 1995, and 294 age- and smoking status-matched control subjects. Information on four other insulin resistance-related factors at baseline was obtained. We used conditional logistic regression models to investigate associations. All statistical tests were two-sided. Results: Plasma C-peptide concentration was positively associated with age, body mass index (BMI), and number of insulin resistance-related factors, and it was inversely associated with fasting time before the blood draw, alcohol consumption, and vigorous exercise. An increased concentration of plasma C-peptide was statistically significantly associated with an increased risk of colorectal cancer (relative risk [RR] for the highest versus lowest quintile of plasma C-peptide = 2.7, 95% confidence interval [CI] = 1.2 to 6.2; P-trend = .047), after adjusting for age, smoking status, fasting, BMI, alcohol consumption, vigorous exercise, and aspirin assignment in the Physicians' Health Study. The association became even stronger when the analysis was further adjusted for factors related to insulin resistance other than insulin levels (RR for the highest versus lowest quintile = 3.4, 95% CI = 1.4 to 8.3; P-trend = .02) or when data from case patients who were diagnosed during the first 5 years of follow-up were excluded (RR for the highest versus the lowest quintile = 3.4, 95% CI = 1.3 to 8.8; P-trend = .03). Adjusting for plasma levels of insulin-like growth factor I (IGF-I) and its binding protein 3 (IGFBP-3) did not materially change the results. There was apparent modification of risk by BMI, insulin resistance-related factors, or vigorous exercise. Conclusion: Elevated insulin production, as reflected by elevated concentrations of plasma C-peptide, may predict the risk of developing colorectal cancer, independently of BMI, factors related to insulin resistance, or levels of IGF-I and IGFBP-3.
C1 Brigham & Womens Hosp, Dept Med, Channing Lab, Boston, MA 02115 USA.
   Brigham & Womens Hosp, Dept Med, Div Prevent Med, Boston, MA 02115 USA.
   Brigham & Womens Hosp, Dept Med, Div Aging, Boston, MA 02115 USA.
   Harvard Univ, Sch Med, Boston, MA 02115 USA.
   Harvard Univ, Sch Publ Hlth, Dept Nutr, Boston, MA 02115 USA.
   Harvard Univ, Sch Publ Hlth, Dept Epidemiol, Boston, MA 02115 USA.
   Jewish Gen Hosp, Lady Davis Res Inst, Dept Med, Canc Prevent Res Unit, Montreal, PQ, Canada.
   Jewish Gen Hosp, Lady Davis Res Inst, Dept Oncol, Canc Prevent Res Unit, Montreal, PQ, Canada.
   McGill Univ, Montreal, PQ, Canada.
   VA Boston Healthcare Syst, Moss Vet Epidemiol Res & Informat Ctr, Boston, MA USA.
C3 Harvard University; Harvard University Medical Affiliates; Brigham & Women's Hospital; Harvard University; Harvard University Medical Affiliates; Brigham & Women's Hospital; Harvard University; Harvard University Medical Affiliates; Brigham & Women's Hospital; Harvard University; Harvard Medical School; Harvard University; Harvard T.H. Chan School of Public Health; Harvard University; Harvard T.H. Chan School of Public Health; McGill University; McGill University; McGill University; Harvard University; Harvard University Medical Affiliates; US Department of Veterans Affairs; Veterans Health Administration (VHA); VA Boston Healthcare System
RP Brigham & Womens Hosp, Dept Med, Channing Lab, 181 Longwood Ave, Boston, MA 02115 USA.
EM jing.ma@channing.harvard.edu
FU NCI NIH HHS [CA70817, CA58684, CA42182, CA78293, CA90598, R01 CA097193] Funding Source: Medline
CR Berger B, 2000, SCAND J CLIN LAB INV, V60, P687, DOI 10.1080/00365510050216411
   BONSER AM, 1984, CRC CR REV CL LAB SC, V19, P297, DOI 10.3109/10408368409165766
   Bruce WR, 2000, NUTR CANCER, V37, P19, DOI 10.1207/S15327914NC3701_2
   Chan JM, 1998, SCIENCE, V279, P563, DOI 10.1126/science.279.5350.563
   Colangelo LA, 2002, CANCER EPIDEM BIOMAR, V11, P385
   FABER OK, 1978, DIABETES, V27, P207, DOI 10.2337/diab.27.1.S207
   FACCHINI F, 1994, DIABETES CARE, V17, P115, DOI 10.2337/diacare.17.2.115
   FIELD JB, 1973, ANNU REV MED, V24, P309, DOI 10.1146/annurev.me.24.020173.001521
   Fung TT, 2001, AM J CLIN NUTR, V73, P61
   Gillman MW, 2001, JAMA-J AM MED ASSOC, V285, P2461, DOI 10.1001/jama.285.19.2461
   GIOVANNUCCI E, 1995, ANN INTERN MED, V122, P327, DOI 10.7326/0003-4819-122-5-199503010-00002
   GIOVANNUCCI E, 1995, CANCER CAUSE CONTROL, V6, P164, DOI 10.1007/BF00052777
   Giovannucci E, 2001, J NUTR, V131, P3109S, DOI 10.1093/jn/131.11.3109S
   Hankinson SE, 1998, LANCET, V351, P1393, DOI 10.1016/S0140-6736(97)10384-1
   HENNEKENS CH, 1989, NEW ENGL J MED, V321, P129, DOI 10.1056/nejm198907203210301
   Hu FB, 1999, JNCI-J NATL CANCER I, V91, P542, DOI 10.1093/jnci/91.6.542
   JACKSON RA, 1982, J CLIN ENDOCR METAB, V55, P840, DOI 10.1210/jcem-55-5-840
   Kaaks R, 2002, IARC SCI PUBL, V156, P289
   Kaaks R, 2000, JNCI-J NATL CANCER I, V92, P1592, DOI 10.1093/jnci/92.19.1592
   Kiechl S, 1996, BRIT MED J, V313, P1040
   Koohestani N, 1998, CARCINOGENESIS, V19, P1679, DOI 10.1093/carcin/19.9.1679
   KUMAR SP, 1990, CANCER RES, V50, P5761
   La Vecchia C, 1997, CANCER EPIDEM BIOMAR, V6, P1007
   LASKO CM, 1995, CANCER EPIDEM BIOMAR, V4, P49
   LeRoith D, 1997, NEW ENGL J MED, V336, P633, DOI 10.1056/NEJM199702273360907
   LILLIOJA S, 1993, NEW ENGL J MED, V329, P1988, DOI 10.1056/NEJM199312303292703
   Ma J, 1999, J NATL CANCER I, V91, P620, DOI 10.1093/jnci/91.7.620
   Martinez ME, 1997, J NATL CANCER I, V89, P948, DOI 10.1093/jnci/89.13.948
   MCKEOWNEYSSEN G, 1994, CANCER EPIDEM BIOMAR, V3, P687
   Miele C, 2000, J BIOL CHEM, V275, P21695, DOI 10.1074/jbc.M000805200
   MOLLER DE, 1991, NEW ENGL J MED, V325, P938
   Mukherjee P, 1999, JNCI-J NATL CANCER I, V91, P512, DOI 10.1093/jnci/91.6.512
   Murphy TK, 2000, AM J EPIDEMIOL, V152, P847, DOI 10.1093/aje/152.9.847
   Nilsen TIL, 2001, BRIT J CANCER, V84, P417, DOI 10.1054/bjoc.2000.1582
   Platz EA, 2000, CANCER CAUSE CONTROL, V11, P579, DOI 10.1023/A:1008999232442
   RANDALL E, 1992, NUTR CANCER, V18, P265, DOI 10.1080/01635589209514227
   REAVEN GM, 1988, DIABETES, V37, P1595, DOI 10.2337/diabetes.37.12.1595
   Rigler R, 1999, P NATL ACAD SCI USA, V96, P13318, DOI 10.1073/pnas.96.23.13318
   Ryan AS, 2000, SPORTS MED, V30, P327, DOI 10.2165/00007256-200030050-00002
   Salmeron J, 1997, DIABETES CARE, V20, P545, DOI 10.2337/diacare.20.4.545
   Schoen RE, 1999, JNCI-J NATL CANCER I, V91, P1147, DOI 10.1093/jnci/91.13.1147
   Slattery ML, 1998, AM J EPIDEMIOL, V148, P4, DOI 10.1093/aje/148.1.4-a
   SMITH GD, 1992, AM J EPIDEMIOL, V136, P1110, DOI 10.1093/oxfordjournals.aje.a116576
   STEINBACH G, 1994, CANCER RES, V54, P1194
   SUIKKARI AM, 1988, J CLIN ENDOCR METAB, V66, P266, DOI 10.1210/jcem-66-2-266
   Tang ZC, 1996, NUTR CANCER, V25, P151, DOI 10.1080/01635589609514437
   Tran TT, 1996, CANCER EPIDEM BIOMAR, V5, P1013
   Tran TT, 2003, CANCER EPIDEM BIOMAR, V12, P47
   Trevisan M, 2001, CANCER EPIDEM BIOMAR, V10, P937
   Will JC, 1998, AM J EPIDEMIOL, V147, P816, DOI 10.1093/oxfordjournals.aje.a009534
   Wolever TMS, 1996, J NUTR, V126, P2807
NR 51
TC 257
Z9 277
U1 0
U2 2
PU OXFORD UNIV PRESS INC
PI CARY
PA JOURNALS DEPT, 2001 EVANS RD, CARY, NC 27513 USA
SN 0027-8874
EI 1460-2105
J9 JNCI-J NATL CANCER I
JI JNCI-J. Natl. Cancer Inst.
PD APR 7
PY 2004
VL 96
IS 7
BP 546
EP 553
DI 10.1093/jnci/djh082
PG 8
WC Oncology
SC Oncology
GA 810LF
UT WOS:000220705100011
PM 15069117
DA 2025-02-23
ER

PT J
AU Zhang, M
   Xie, X
   Lee, AH
   Binns, CW
AF Zhang, M
   Xie, X
   Lee, AH
   Binns, CW
TI Soy and isoflavone intake are associated with reduced risk of ovarian cancer in Southeast China
SO NUTRITION AND CANCER-AN INTERNATIONAL JOURNAL
LA English
DT Article
ID dietary assessment; physical-activity; phyto-estrogens; breast-cancer; in-vitro; women; consumption; metabolism
AB To investigate whether intake of soy and isoflavones has an inverse association with ovarian cancer risk, a case-control study was conducted in Hangzhou, China. Cases were 254 patients with histologically confirmed epithelial ovarian cancer The 652 controls comprised 340 hospital visitors, 261 non-neoplastic hospital outpatients, and 51 women recruited from the community. Habitual dietary intakes including 9 soy foods were measured by face-to-face interview using a validated and reliable food-frequency questionnaire. Unconditional logistic regression analyses were used to estimate odds ratios (ORs) and 95% confidence intervals (CIs) accounting for age, demographic characteristics, hormonal factors, and total energy intake. Intake of soy and isoflavones was inversely related to the risk of ovarian cancer Compared with the highest versus the lowest quartile intake, the ORs were 0.50 (95% CI = 0.31-0.82) for total soy foods and 0.51 (95% CI = 0.31-0.85) for isoflavones. Among subgroups of soy foods and isoflavones, the ORs for soybeans, bean curd, daidzein, genistein, and glycitein were 0.35 (95% CI = 0.22-0.58), 0.49 (95% CI = 0.29-0.81), 0.52 (95% CI = 0.31-0.87), 0.50 (95% CI = 0.30-0.84), and 0.59 (95% CI = 0.35-0.97), respectively.
C1 Curtin Univ Technol, Sch Publ Hlth, Perth, WA 6001, Australia.
   Zhejiang Univ, Womens Hosp, Sch Med, Hangzhou, Peoples R China.
   Univ Western Australia, Sch Populat Hlth, Crawley, WA 6009, Australia.
C3 Curtin University; Zhejiang University; University of Western Australia
RP Univ Western Australia, Sch Populat Hlth, 35 Stirling Highway, Perth, WA 6009, Australia.
EM minzhang@sph.uwa.edu.au
CR ADLERCREUTZ CHT, 1995, J NUTR, V125, PS757, DOI 10.1093/jn/125.3_Suppl.757S
   Adlercreutz H, 2002, LANCET ONCOL, V3, P364, DOI 10.1016/S1470-2045(02)00777-5
   ADLERCREUTZ H, 1990, SCAND J CLIN LAB INV, V50, P3, DOI 10.3109/00365519009085798
   Adlercreutz H, 1997, ANN MED, V29, P95, DOI 10.3109/07853899709113696
   Bingham SA, 1998, BRIT J NUTR, V79, P393, DOI 10.1079/BJN19980068
   Cotran RS, 1999, ROBBINS PATHOLOGIC B, V0, P0
   FRAZIER AL, 1995, CANCER CAUSE CONTROL, V6, P499, DOI 10.1007/BF00054157
   Ge Keyou, 1995, ACTA NUTRIMENTA SINICA, V17, P123
   Greenlee RT, 2000, CA-CANCER J CLIN, V50, P7, DOI 10.3322/canjclin.50.1.7
   Horn-Ross PL, 2003, J NATL CANCER I, V95, P1158, DOI 10.1093/jnci/djg015
   Horn-Ross PL, 2000, CANCER CAUSE CONTROL, V11, P289, DOI 10.1023/A:1008995606699
   Ji BT, 1998, INT J CANCER, V76, P659, DOI 10.1002/(SICI)1097-0215(19980529)76:5<659::AID-IJC8>3.0.CO;2-P
   Kristensen GB, 1997, LANCET, V349, P113, DOI 10.1016/S0140-6736(96)06071-0
   Kumar NB, 2002, CANCER-AM CANCER SOC, V94, P1166, DOI 10.1002/cncr.10320
   La Vecchia C, 2001, EUR J CANCER PREV, V10, P125, DOI 10.1097/00008469-200104000-00002
   Lee MM, 2003, CANCER EPIDEM BIOMAR, V12, P665
   Lu LJW, 2000, CANCER RES, V60, P4112
   Maskarinec G, 1998, CANCER EPIDEM BIOMAR, V7, P613
   MESSINA MJ, 1994, NUTR CANCER, V21, P113, DOI 10.1080/01635589409514310
   MOLTENI A, 1995, J NUTR, V125, PS751, DOI 10.1093/jn/125.3_Suppl.751S
   Shu XO, 2001, CANCER EPIDEM BIOMAR, V10, P483
   *SPSS CORP, 2000, SPSS WIND REL 10, V0, P0
   Stewart BW, 2003, WORLD CANCER REPORT, V0, P0
   THOMPSON FE, 1994, J NUTR, V124, PS2245, DOI 10.1093/jn/124.suppl_11.2245s
   Verkasalo PK, 2001, BRIT J NUTR, V86, P415, DOI 10.1079/BJN2001424
   WHITTEMORE AS, 1990, JNCI-J NATL CANCER I, V82, P915, DOI 10.1093/jnci/82.11.915
   *WHO, 2002, CANC EP DAT, V0, P0
   Wu AH, 2004, CARCINOGENESIS, V25, P77, DOI 10.1093/carcin/bgg189
   Xu X, 1998, CANCER EPIDEM BIOMAR, V7, P1101
   YAMAMOTO S, 2003, JNCI, V985, P906
   Zhang M, 2003, INT J CANCER, V105, P838, DOI 10.1002/ijc.11165
   Zhang M, 2002, CANCER EPIDEM BIOMAR, V11, P713
NR 34
TC 57
Z9 64
U1 0
U2 13
PU ROUTLEDGE JOURNALS, TAYLOR & FRANCIS LTD
PI ABINGDON
PA 2-4 PARK SQUARE, MILTON PARK, ABINGDON OX14 4RN, OXON, ENGLAND
SN 0163-5581
EI 1532-7914
J9 NUTR CANCER
JI Nutr. Cancer
PD JUN 15
PY 2004
VL 49
IS 2
BP 125
EP 130
DI 10.1207/s15327914nc4902_2
PG 6
WC Oncology; Nutrition & Dietetics
SC Oncology; Nutrition & Dietetics
GA 869ZY
UT WOS:000225025000002
PM 15489204
DA 2025-02-23
ER

PT J
AU Hoshiyama, Y
   Kawaguchi, T
   Miura, Y
   Mizoue, T
   Tokui, N
   Yatsuya, H
   Sakata, K
   Kondo, T
   Kikuchi, S
   Toyoshima, H
   Hayakawa, N
   Tamakoshi, A
   Ohno, Y
   Yoshimura, T
AF Hoshiyama, Y
   Kawaguchi, T
   Miura, Y
   Mizoue, T
   Tokui, N
   Yatsuya, H
   Sakata, K
   Kondo, T
   Kikuchi, S
   Toyoshima, H
   Hayakawa, N
   Tamakoshi, A
   Ohno, Y
   Yoshimura, T
TI A nested case-control study of stomach cancer in relation to green tea consumption in Japan
SO BRITISH JOURNAL OF CANCER
LA English
DT Article
DE green tea; stomach cancer; JACC Study
ID gastric-cancer; risk; shanghai; alcohol; death; diet
AB To evaluate whether green tea consumption provides protection against stomach cancer, the relative risks (RRs) were calculated in the Japan Collaborative Study for Evaluation of Cancer Risk, sponsored by the Ministry of Health and Welfare (JACC Study). The study was based on 157 incident cases and 285 controls aged 40-79 years. Cox proportional hazards regression analysis was used to estimate the RRs for stomach cancer. It was found that green tea consumption had no protective effect against stomach cancer. After adjustment for age, smoking status, H. pylori infection, history of peptic ulcer, and family history of stomach cancer along with certain dietary elements, the risks associated with drinking one or two, three or four, five to nine, and 10 or more cups of green tea per day, relative to those of drinking less than one cup per day, were 1.3 (95% confidence interval (CI): 0.6-2.8), 1.0 (95% CI: 0.5-1.9), 0.8 (95% CI: 0.4-1.6), and 1.2 (95% CI: 0.6-2.5), respectively (P for trend=0.899). We found no inverse association between green tea consumption and the risk of stomach cancer.
C1 Showa Univ, Sch Med, Dept Publ Hlth, Shinagawa Ku, Tokyo 1428555, Japan.
   Saitama Univ, Dept Nursing, Saitama, Japan.
   Univ Occupat & Environm Hlth, Inst Ind Ecol Sci, Dept Clin Epidemiol, Fukuoka, Japan.
   Nagoya Univ, Grad Sch Med, Program Hlth & Community Med, Dept Publ Hlth Hlth Informat Dynam, Nagoya, Aichi, Japan.
   Wakayama Med Univ, Dept Publ Hlth, Wakayama, Japan.
   Aichi Med Univ, Dept Publ Hlth, Aichi, Japan.
   Hiroshima Univ, Res Inst Radiat Biol & Med, Dept Epidemiol, Hiroshima, Japan.
   Nagoya Univ, Grad Sch Med, Dept Prevent Med Biostat & Med Decis Making, Program Hlth & Community Med, Nagoya, Aichi, Japan.
C3 Showa University; Saitama University; University of Occupational & Environmental Health - Japan; Nagoya University; Wakayama Medical University; Aichi Medical University; Hiroshima University; Nagoya University
RP Showa Univ, Sch Med, Dept Publ Hlth, Shinagawa Ku, 1-5-8 Hatanodai, Tokyo 1428555, Japan.
EM yhkiss@med.showa-u.ac.jp
CR Asaka M, 1997, GASTROENTEROLOGY, V113, PS56, DOI 10.1016/S0016-5085(97)80013-3
   BOEING H, 1991, J CANCER RES CLIN, V117, P133, DOI 10.1007/BF01613137
   COX DR, 1972, J R STAT SOC B, V34, P187
   Galanis DJ, 1998, INT J EPIDEMIOL, V27, P173, DOI 10.1093/ije/27.2.173
   HOSHIYAMA Y, 1992, CANCER CAUSE CONTROL, V3, P441, DOI 10.1007/BF00051357
   Hoshiyama Y, 2002, BRIT J CANCER, V87, P309, DOI 10.1038/sj.bjc.6600487
   Inoue M, 1998, CANCER CAUSE CONTROL, V9, P209, DOI 10.1023/A:1008890529261
   Ji BT, 1996, CANCER, V77, P2449, DOI 10.1002/(SICI)1097-0142(19960615)77:12<2449::AID-CNCR6>3.3.CO;2-X
   KONO S, 1988, JPN J CANCER RES, V79, P1067, DOI 10.1111/j.1349-7006.1988.tb01528.x
   *MIN AGR FOR FISH, 1999, ANN REP STAT NAT FAR, V0, P0
   *MIN HLTH WELF JAP, 2000, VIT STAT JAP 1998, V0, P0
   Nagano J, 2001, CANCER CAUSE CONTROL, V12, P501, DOI 10.1023/A:1011297326696
   Nakachi K, 2000, BIOFACTORS, V13, P49, DOI 10.1002/biof.5520130109
   Parkin DM, 1999, CA-CANCER J CLIN, V49, P33, DOI 10.3322/canjclin.49.1.33
   *SAS I INC, 1983, SUGI SUPPL LIB US GU, V0, P0
   Setiawan VW, 2001, INT J CANCER, V92, P600, DOI 10.1002/ijc.1231
   Sun CL, 2002, CARCINOGENESIS, V23, P1497, DOI 10.1093/carcin/23.9.1497
   Tsubono Y, 2001, NEW ENGL J MED, V344, P632, DOI 10.1056/NEJM200103013440903
   [World Cancer Research Fund American Institute for Cancer Research], 1997, FOOD NUTR PREV CANC, V0, P0
   Yang CS, 1998, CANCER EPIDEM BIOMAR, V7, P351
   Yatsuya H, 2002, INT J CANCER, V97, P688, DOI 10.1002/ijc.10101
   YU GP, 1995, CANCER CAUSE CONTROL, V6, P532, DOI 10.1007/BF00054162
   YU GP, 1991, CANCER CAUSE CONTROL, V2, P169, DOI 10.1007/BF00056210
NR 23
TC 34
Z9 35
U1 0
U2 6
PU SPRINGERNATURE
PI LONDON
PA CAMPUS, 4 CRINAN ST, LONDON, N1 9XW, ENGLAND
SN 0007-0920
EI 1532-1827
J9 BRIT J CANCER
JI Br. J. Cancer
PD JAN 1
PY 2004
VL 90
IS 1
BP 135
EP 138
DI 10.1038/sj.bjc.6601512
PG 4
WC Oncology
SC Oncology
GA 763PY
UT WOS:000188096500024
PM 14710220
DA 2025-02-23
ER

PT J
AU Cantwell, M
   Mittl, B
   Curtin, J
   Carroll, R
   Potischman, N
   Caporaso, N
   Sinha, R
AF Cantwell, M
   Mittl, B
   Curtin, J
   Carroll, R
   Potischman, N
   Caporaso, N
   Sinha, R
TI Relative validity of a food frequency questionnaire with a meat-cooking and heterocyclic amine module
SO CANCER EPIDEMIOLOGY BIOMARKERS & PREVENTION
LA English
DT Article
ID grilled red meat; well-done; colorectal adenomas; varying degrees; united-states; colon cancer; risk; validation; mutagens; chicken
AB The nutrient and heterocyclic amine (HCA) intake of 165 healthy participants was assessed using a self-administered food frequency questionnaire (FFQ), which included a meat-cooking practices module. A database containing the HCA [2-amino-3,8-dimethylimadazo [4,541 quinoxaline (MeIQx) and 2-amino-1-methyl-6-phenylimadazo [4,5-b] pyridine (PhIP)] composition of various types of meat, cooked by different methods and to varying degrees, was developed and validated in conjunction with this module. The relative validity of dietary and HCA intake estimated by the FFQ was investigated using multiple food diaries (3 sets of 4 nonconsecutive day diaries completed over a 3-month period) as the reference method. Crude correlation coefficients of HCA intake assessed by the FFQ and food diaries were 0.43 [95% confidence interval (CI) 0.30-0.55] for MeIQx and 0.22 (95% CI 0.07-0.36) for PhIP intake. Deattenuated correlations were 0.60 (95% CI 0.49-0.69) and 0.36 (95% CI 0.22-0.49), respectively. Absolute MeIQx and PhIP intake was, however, underestimated by the FFQ (21.9 and 78.1 ng/day) compared with the food diaries (34.9 and 263.8 ng/day). The FFQ underestimated total red meat intake, the percentage of consumers, and the median intake of roast/baked and microwaved red meat. PhIP intake was severely underestimated by the FFQ and was most likely because of an underestimation of the percentage of people who cooked chicken using PhIP-producing cooking methods such as broiling and pan-frying. Additionally, the FFQ overestimated the percentage of consumers of baked chicken, a cooking method that produces less PUP. In conclusion, although the FFQ and meat module underestimated absolute MeIQx and PhIP intake, its ability to rank individuals according to intake was acceptable.
C1 NCI, Nutr Epidemiol Branch, Div Canc Epidemiol & Genet, NIH, Rockville, MD 20852 USA.
   NCI, Div Canc Control & Populat Sci, NIH, Rockville, MD 20852 USA.
   NCI, Div Canc Epidemiol & Genet, NIH, Rockville, MD 20852 USA.
   Westat Corp, Rockville, MD USA.
   Informat Management Serv Inc, Silver Spring, MD USA.
   Texas A&M Univ, Dept Stat, College Stn, TX 77843 USA.
C3 National Institutes of Health (NIH) - USA; NIH National Cancer Institute (NCI); NIH National Cancer Institute- Division of Cancer Epidemiology & Genetics; National Institutes of Health (NIH) - USA; NIH National Cancer Institute (NCI); NIH Division of Cancer Control & Population Sciences; National Institutes of Health (NIH) - USA; NIH National Cancer Institute (NCI); NIH National Cancer Institute- Division of Cancer Epidemiology & Genetics; Westat; Information Management Services, Inc.; Texas A&M University System; Texas A&M University College Station
RP NCI, Nutr Epidemiol Branch, Div Canc Epidemiol & Genet, NIH, Execut Plaza S,Room 3034,6120 Execut Blvd, Rockville, MD 20852 USA.
FU National Cancer Institute [ZIACP010127] Funding Source: NIH RePORTER
CR ALTMAN DG, 1983, J ROY STAT SOC D-STA, V32, P307, DOI 10.2307/2987937
   AMES BN, 1975, MUTAT RES, V31, P347, DOI 10.1016/0165-1161(75)90046-1
   BLOCK G, 1986, AM J EPIDEMIOL, V124, P453, DOI 10.1093/oxfordjournals.aje.a114416
   Block G, 1990, EPIDEMIOLOGY, V1, P58, DOI 10.1097/00001648-199001000-00013
   DEVERDIER MG, 1991, INT J CANCER, V49, P520, DOI 10.1002/ijc.2910490408
   FELTON JS, 1994, FOOD CHEM TOXICOL, V32, P897, DOI 10.1016/0278-6915(94)90087-6
   GROOTENHUIS PA, 1995, J CLIN EPIDEMIOL, V48, P859, DOI 10.1016/0895-4356(95)00013-T
   Ito N, 1997, MUTAT RES-FUND MOL M, V376, P107, DOI 10.1016/S0027-5107(97)00032-8
   Keating GA, 2000, CANCER CAUSE CONTROL, V11, P731, DOI 10.1023/A:1008935407971
   KNEKT P, 1994, INT J CANCER, V59, P756, DOI 10.1002/ijc.2910590608
   Knize MG, 1998, J AGR FOOD CHEM, V46, P4648, DOI 10.1021/jf980639a
   Kroke A, 1999, AM J CLIN NUTR, V70, P439
   *NCI, 1993, HHHQ DIETSYS AN SOFT, V0, P0
   Norat T, 2001, NUTR REV, V59, P37, DOI 10.1111/j.1753-4887.2001.tb06974.x
   Norrish AE, 1999, JNCI-J NATL CANCER I, V91, P2038, DOI 10.1093/jnci/91.23.2038
   Ocke MC, 1997, INT J EPIDEMIOL, V26, PS49, DOI 10.1093/ije/26.suppl_1.S49
   RIMM EB, 1992, AM J EPIDEMIOL, V135, P1114, DOI 10.1093/oxfordjournals.aje.a116211
   Salmon CP, 1997, FOOD CHEM TOXICOL, V35, P433, DOI 10.1016/S0278-6915(97)00020-3
   SCHIFFMAN MH, 1990, AM J EPIDEMIOL, V131, P376, DOI 10.1093/oxfordjournals.aje.a115508
   Sinha R, 1999, CANCER LETT, V143, P189, DOI 10.1016/S0304-3835(99)00123-8
   Sinha R, 1998, CANCER CAUSE CONTROL, V9, P621, DOI 10.1023/A:1008805525525
   Sinha R, 1999, CANCER RES, V59, P4320
   Sinha R, 2001, CANCER EPIDEM BIOMAR, V10, P559
   Sinha R, 1998, FOOD CHEM TOXICOL, V36, P279, DOI 10.1016/S0278-6915(97)00162-2
   Sinha R, 1998, FOOD CHEM TOXICOL, V36, P289, DOI 10.1016/S0278-6915(97)00159-2
   SINHA R, 1995, CANCER RES, V55, P4516
   SKOG K, 1993, FOOD CHEM TOXICOL, V31, P655, DOI 10.1016/0278-6915(93)90049-5
   Stillwell WG, 1999, CANCER LETT, V143, P145, DOI 10.1016/S0304-3835(99)00144-5
   Subar AF, 2001, AM J EPIDEMIOL, V154, P1089, DOI 10.1093/aje/154.12.1089
   WAKABAYASHI K, 1992, CANCER RES, V52, P0
   WILLETT W, 1990, NUTRITIONAL EPIDEMIO, V0, P272
   WILLETT WC, 1990, NEW ENGL J MED, V323, P1664, DOI 10.1056/NEJM199012133232404
   WILLETT WC, 1985, AM J EPIDEMIOL, V122, P51, DOI 10.1093/oxfordjournals.aje.a114086
   Wirfält AKE, 1998, AM J EPIDEMIOL, V148, P1148, DOI 10.1093/oxfordjournals.aje.a009599
NR 34
TC 57
Z9 63
U1 0
U2 4
PU AMER ASSOC CANCER RESEARCH
PI PHILADELPHIA
PA 615 CHESTNUT ST, 17TH FLOOR, PHILADELPHIA, PA 19106-4404 USA
SN 1055-9965
EI 1538-7755
J9 CANCER EPIDEM BIOMAR
JI Cancer Epidemiol. Biomarkers Prev.
PD FEB 15
PY 2004
VL 13
IS 2
BP 293
EP 298
DI 10.1158/1055-9965.EPI-270-2
PG 6
WC Oncology; Public, Environmental & Occupational Health
SC Oncology; Public, Environmental & Occupational Health
GA 774XG
UT WOS:000189011200018
PM 14973110
DA 2025-02-23
ER

PT J
AU Laso, N
   Mas, S
   Lafuente, MJ
   Casterad, X
   Trias, M
   Ballesta, A
   Molina, R
   Salas, J
   Ascaso, C
   Zheng, SC
   Wiencke, JK
   Lafuente, A
AF Laso, N
   Mas, S
   Lafuente, MJ
   Casterad, X
   Trias, M
   Ballesta, A
   Molina, R
   Salas, J
   Ascaso, C
   Zheng, SC
   Wiencke, JK
   Lafuente, A
TI Decrease in specific micronutrient intake in colorectal cancer patients with tumors presenting Ki-<i>ras</i> mutation
SO ANTICANCER RESEARCH
LA English
DT Article
DE colorectal cancer risk; Ki-ras; diet; vitamin A; thiamine; vitamin D; iron
ID colon-cancer; prognostic value; gene-mutations; dependent risk; sequence; protooncogene; epidemiology; retinoids; carcinoma; adenomas
AB Background: The diversity of the Mediterranean diet and the heterogeneity of acquired genetic alterations in colorectal cancer (CRC) led us to examine the possible association between dietary factors and mutations, such as Ki-ras mutations, in genes implicated in the pathogenesis of these neoplasms. Patients and Methods: The study was based on 246 cases and 296 controls. For the molecular study only 117 patients with Ki-ras tumor expression were included. Dietary patterns were assessed using a semi-quantitative food frequency questionnaire. Results: Patients with Ki-ras mutations in codon 12 (K12) consumed significantly less vitamin A (p = 0.02), B1 (p = 0.01), D (p = 0.02) and iron (p = 0.03) than controls, whereas patients without these mutations had similar intakes of these nutrients to controls. The consumption of fiber, folate, vitamin E and potassium was lower in the two subgroups of patients (K12-positive or -negative) than in controls. Mutation in codon 13 was not associated with any nutrient deficit. Conclusion: These results support previous findings that certain micronutrients protect against colorectal neoplasia and emphasize the importance of considering the different molecular forms of CRC as etiologically distinct diseases.
C1 Univ Barcelona, Sch Med, Dept Pharmacol, IDIBAPS, Barcelona 08036, Spain.
   Univ Barcelona, Sch Med, Dept Stat, IDIBAPS, Barcelona 08036, Spain.
   Hosp Santa Creu & Sant Pau, Dept Surg, Barcelona 08025, Spain.
   Hosp Clin Barcelona, Clin Chem Dept, Barcelona 08036, Spain.
   Univ Rovira & Virgili, Sch Med, Nutr Unit, Reus, Spain.
   Univ Calif San Francisco, Sch Med, Dept Epidemiol & Biostat, Lab Mol Epidemiol, San Francisco, CA 94143 USA.
C3 University of Barcelona; Hospital Clinic de Barcelona; IDIBAPS; University of Barcelona; Hospital Clinic de Barcelona; IDIBAPS; Hospital of Santa Creu i Sant Pau; University of Barcelona; Hospital Clinic de Barcelona; Universitat Rovira i Virgili; University of California System; University of California San Francisco
RP Univ Barcelona, Sch Med, Dept Pharmacol, IDIBAPS, Casanova 143, Barcelona 08036, Spain.
EM amalia@medicina.ub.es
FU NIEHS NIH HHS [ES 04704, ES 06717] Funding Source: Medline
CR AGUILAR M, 1991, DIETETICA PROGRAMA N, V0, P0
   Altucci L, 2001, NAT REV CANCER, V1, P181, DOI 10.1038/35106036
   AMES BN, 1983, SCIENCE, V221, P1256, DOI 10.1126/science.6351251
   Andreyev HJN, 1998, J NATL CANCER I, V90, P675, DOI 10.1093/jnci/90.9.675
   ANDUJAR MM, 1990, TABLAS COMPOSICION A, V0, P0
   Bautista D, 1997, CANCER EPIDEM BIOMAR, V6, P57
   BENITO E, 1991, INT J CANCER, V49, P161, DOI 10.1002/ijc.2910490202
   BOS JL, 1987, NATURE, V327, P293, DOI 10.1038/327293a0
   BOS JL, 1989, CANCER RES, V49, P4682
   BOSTICK RM, 1993, CANCER RES, V53, P4230
   BUFILL JA, 1990, ANN INTERN MED, V113, P779, DOI 10.7326/0003-4819-113-10-779
   BURKITT DP, 1969, LANCET, V2, P1229, DOI 10.1016/S0140-6736(69)90757-0
   Comin-Anduix B, 2001, EUR J BIOCHEM, V268, P4177, DOI 10.1046/j.1432-1327.2001.02329.x
   Custer L, 1999, BIOCHEMISTRY-US, V38, P569, DOI 10.1021/bi9813330
   DEVESA SS, 1993, CANCER-AM CANCER SOC, V71, P3819, DOI 10.1002/1097-0142(19930615)71:12<3819::AID-CNCR2820711206>3.0.CO;2-L
   Dove-Edwin I, 2001, ALIMENT PHARM THER, V15, P323, DOI 10.1046/j.1365-2036.2001.00934.x
   FEARON ER, 1994, ADV INTERNAL MED, V39, P123
   FEARON ER, 1990, CELL, V61, P759, DOI 10.1016/0092-8674(90)90186-I
   FERRARONI M, 1994, BRIT J CANCER, V70, P1150, DOI 10.1038/bjc.1994.463
   FREUDENHEIM JL, 1990, AM J EPIDEMIOL, V131, P612, DOI 10.1093/oxfordjournals.aje.a115545
   GARLAND C, 1979, INT J EPIDEMIOL, V27, P155
   Giovannucci E, 2003, J WOMEN HEALTH GEN-B, V12, P173, DOI 10.1089/154099903321576574
   Giovannucci E, 1998, ANN INTERN MED, V129, P517, DOI 10.7326/0003-4819-129-7-199810010-00002
   Harris PJ, 1999, MUTAT RES-GEN TOX EN, V443, P95, DOI 10.1016/S1383-5742(99)00013-7
   JACOBSON DR, 1994, ONCOGENE, V9, P553
   Jedrychowski W, 2002, MED SCI MONITOR, V8, P0
   JIMENEZ A, 1988, TABLA COMPOSICION AL, V0, P0
   KAMIYA H, 1995, CARCINOGENESIS, V16, P883, DOI 10.1093/carcin/16.4.883
   La Vecchia C, 2002, INT J CANCER, V102, P545, DOI 10.1002/ijc.10720
   Lafuente MJ, 2000, CARCINOGENESIS, V21, P1813, DOI 10.1093/carcin/21.10.1813
   Laso N, 2002, ANTICANCER RES, V22, P3399
   LIPKIN M, 1995, J CELL BIOCHEM, V0, P65
   LONGNECKER MP, 1992, JNCI-J NATL CANCER I, V84, P430, DOI 10.1093/jnci/84.6.430
   Martínez ME, 1999, CANCER RES, V59, P5181
   MARTINMORENO JM, 1993, INT J EPIDEMIOL, V22, P512, DOI 10.1093/ije/22.3.512
   Matton N, 1999, CARCINOGENESIS, V20, P1417, DOI 10.1093/carcin/20.8.1417
   Nelson HH, 1999, J NATL CANCER I, V91, P2032, DOI 10.1093/jnci/91.23.2032
   POTTER JD, 1993, EPIDEMIOL REV, V15, P499, DOI 10.1093/oxfordjournals.epirev.a036132
   Pritchard RS, 1996, CANCER EPIDEM BIOMAR, V5, P897
   Rashid A, 1999, GUT, V44, P826, DOI 10.1136/gut.44.6.826
   Roninson IB, 2003, J CELL BIOCHEM, V88, P83, DOI 10.1002/jcb.10320
   Ross JA, 1999, MUTAT RES-FUND MOL M, V424, P155, DOI 10.1016/S0027-5107(99)00016-0
   Slattery ML, 1996, CANCER, V78, P1666, DOI 10.1002/(SICI)1097-0142(19961015)78:8<1666::AID-CNCR5>3.0.CO;2-C
   Slattery ML, 2000, CANCER RES, V60, P6935
   Tortola S, 1999, J CLIN ONCOL, V17, P1375, DOI 10.1200/JCO.1999.17.5.1375
   VOGELSTEIN B, 1988, NEW ENGL J MED, V319, P525, DOI 10.1056/NEJM198809013190901
   Wurzelmann JI, 1996, CANCER EPIDEM BIOMAR, V5, P503
NR 47
TC 12
Z9 14
U1 0
U2 2
PU INT INST ANTICANCER RESEARCH
PI ATHENS
PA EDITORIAL OFFICE 1ST KM KAPANDRITIOU-KALAMOU RD KAPANDRITI, PO BOX 22, ATHENS 19014, GREECE
SN 0250-7005
EI 1791-7530
J9 ANTICANCER RES
JI Anticancer Res.
PD MAY-JUN 15
PY 2004
VL 24
IS 3B
BP 2011
EP 2020
DI 
PG 10
WC Oncology
SC Oncology
GA 839AZ
UT WOS:000222757000031
PM 15274393
DA 2025-02-23
ER

PT J
AU Wark, PA
   Grubben, MJAL
   Peters, WHM
   Nagengast, FM
   Kampman, E
   Kok, FJ
   van 't Veer, P
AF Wark, PA
   Grubben, MJAL
   Peters, WHM
   Nagengast, FM
   Kampman, E
   Kok, FJ
   van 't Veer, P
TI Habitual consumption of fruits and vegetables:: associations with human rectal glutathione <i>S</i>-transferase
SO CARCINOGENESIS
LA English
DT Article
ID colorectal-cancer; brussels-sprouts; citrus limonoids; d-limonene; expression; induction; colon; oltipraz; broccoli; enzymes
AB The glutathione (GSH)/glutathione S-transferase (GST) system is an important detoxification system in the gastrointestinal tract. A high activity of this system may benefit cancer prevention. The aim of the study was to assess whether habitual consumption of fruits and vegetables, especially citrus fruits and brassica and allium vegetables, is positively associated with parameters reflecting the activity of the GSH/GST enzyme system in human rectal mucosa. GST enzyme activity, GST isoenzyme levels of GST-alpha (A1-1, A1-2 and A2-2), -mu (M1-1) and -pi (P1-1), and GSH levels were measured in rectal biopsies from 94 subjects. Diet, lifestyle, GSTM1 and GSTT1 null polymorphisms were assessed. Mean GST enzyme activity was 237 nmol/min/mg protein (SD = 79). Consumption of citrus fruits was positively associated with GST enzyme activity [difference between high and low consumption: 28.9 (95% confidence interval (CI) = 9.3-48.6) nmol/min/mg protein], but was not associated with the other parameters. A positive association with brassica vegetables was found among carriers of the GSTM1-plus genotype [difference between high and low consumption: 22.6 (95% CI = 0.2-45.0) nmol/min/mg protein], but not among GSTM1-null individuals (-25.8 nmol/min/mg protein, 95% CI = -63.3-11.8). This is in line with a positive association between consumption of brassica vegetables and GSTM isoenzyme level [difference between high and low consumption: 67.5%, 95% CI = (6.8-162.7)]. Consumption of allium vegetables was not associated with GST enzyme activity, but negatively with GSTP1-1 levels [difference between high and low consumption: -23.3%, 95% CI = (-35.5; -8.6)]. Associations were similar among those with the GSTT1-plus and GSTT1-null genotype. In conclusion, variations in habitual consumption of fruits, particularly citrus fruits, and of vegetables, in particular brassica vegetables, among those with the GSTM1-plus genotype, may contribute to variations in human rectal GST enzyme activity.
C1 Univ Wageningen & Res Ctr, Div Human Nutr, Wageningen, Netherlands.
   Univ Med Ctr Nijmegen, Dept Gastroenterol & Hepatol, Nijmegen, Netherlands.
C3 Wageningen University & Research; Radboud University Nijmegen
RP Univ Wageningen & Res Ctr, Div Human Nutr, Wageningen, Netherlands.
EM pieter.vantveer@wur.nl
CR Arand M, 1996, ANAL BIOCHEM, V236, P184, DOI 10.1006/abio.1996.0153
   Benson AB, 2000, CLIN CANCER RES, V6, P3870
   BOGAARDS JJP, 1994, CARCINOGENESIS, V15, P1073, DOI 10.1093/carcin/15.5.1073
   Clapper ML, 1997, CLIN CANCER RES, V3, P25
   Coles BF, 2002, ARCH BIOCHEM BIOPHYS, V403, P270, DOI 10.1016/S0003-9861(02)00226-6
   Cotton SC, 2000, AM J EPIDEMIOL, V151, P7, DOI 10.1093/oxfordjournals.aje.a010124
   Eaton DL, 1999, TOXICOL SCI, V49, P156, DOI 10.1093/toxsci/49.2.156
   Ebert MN, 2003, CARCINOGENESIS, V24, P1637, DOI 10.1093/carcin/bgg122
   Fahey JW, 1997, P NATL ACAD SCI USA, V94, P10367, DOI 10.1073/pnas.94.19.10367
   FAHEY RC, 1987, METHOD ENZYMOL, V143, P85
   Grubben MJAL, 2001, SCAND J GASTROENTERO, V36, P68, DOI 10.1080/003655201753265479
   Habig W H, 1981, METHODS ENZYMOL, V77, P398
   Hakim IA, 2002, PUBLIC HEALTH NUTR, V5, P939, DOI 10.1079/PHN2002371
   Hasegawa S, 1996, FOOD REV INT, V12, P413, DOI 10.1080/87559129609541089
   Hayes JD, 1995, CRIT REV BIOCHEM MOL, V30, P445, DOI 10.3109/10409239509083491
   Hoensch H, 2002, GUT, V50, P235, DOI 10.1136/gut.50.2.235
   HOENSCH HP, 1981, HEPATO-GASTROENTEROL, V28, P221
   Kall MA, 1997, CANCER LETT, V114, P169, DOI 10.1016/S0304-3835(97)04652-1
   LAM LKT, 1989, NUTR CANCER, V12, P43, DOI 10.1080/01635588909513999
   Lampe JW, 2000, CARCINOGENESIS, V21, P1157, DOI 10.1093/carcin/21.6.1157
   Lampe JW, 2000, CANCER EPIDEM BIOMAR, V9, P787
   LONG JS, 1997, REGRESSION MODELS CA, V7, P187
   LOWRY OH, 1951, J BIOL CHEM, V193, P265
   Mithen RF, 2000, J SCI FOOD AGR, V80, P967, DOI 10.1002/(SICI)1097-0010(20000515)80:7<967::AID-JSFA597>3.0.CO;2-V
   NIJHOFF WA, 1993, INT J ONCOL, V3, P1131
   NIJHOFF WA, 1995, CARCINOGENESIS, V16, P955, DOI 10.1093/carcin/16.4.955
   NIJHOFF WA, 1995, CARCINOGENESIS, V16, P2125, DOI 10.1093/carcin/16.9.2125
   Ocke MC, 1997, INT J EPIDEMIOL, V26, PS37, DOI 10.1093/ije/26.suppl_1.S37
   ODwyer PJ, 1996, J CLIN INVEST, V98, P1210, DOI 10.1172/JCI118904
   Ogawa K, 2000, J AGR FOOD CHEM, V48, P1763, DOI 10.1021/jf9905525
   PAOLINI M, 1995, CARCINOGENESIS, V16, P971, DOI 10.1093/carcin/16.4.971
   Persson I, 2000, CANCER CAUSE CONTROL, V11, P359, DOI 10.1023/A:1008969625846
   PETERS WHM, 1993, BRIT J CANCER, V67, P1413, DOI 10.1038/bjc.1993.262
   PETERS WHM, 1991, GUT, V32, P408, DOI 10.1136/gut.32.4.408
   Roediger WEW, 1997, GUT, V41, P731, DOI 10.1136/gut.41.6.731
   Steinkellner H, 2000, ROY SOC CH, V0, PP193, DOI 10.1533/9781845698188.4.193
   Steinmetz KA, 1996, J AM DIET ASSOC, V96, P1027, DOI 10.1016/S0002-8223(96)00273-8
   Szarka CE, 2001, CANCER DETECT PREV, V25, P352
   SZARKA CE, 1995, CANCER RES, V55, P2789
   t Hoen PAC, 2002, BIOCHEM PHARMACOL, V63, P1843, DOI 10.1016/S0006-2952(02)00987-5
   Talalay P, 1995, TOXICOL LETT, V82-3, P173, DOI 10.1016/0378-4274(95)03553-2
   Tanaka T, 1998, CANCER RES, V58, P2550
   van Lieshout EMM, 1998, BBA-GEN SUBJECTS, V1379, P325, DOI 10.1016/S0304-4165(97)00112-8
   VASEN HFA, 1991, DIS COLON RECTUM, V34, P424, DOI 10.1007/BF02053699
   Voskuil DW, 2002, EUR J CANCER, V38, P2300, DOI 10.1016/S0959-8049(02)00455-0
   Willett WC, 1998, NUTRITIONAL EPIDEMIOLOGY: MONOGRAPHS IN EPIDEMIOLOGY AND BIOSTATISTICS, V2nd, P0
NR 47
TC 27
Z9 30
U1 0
U2 3
PU OXFORD UNIV PRESS
PI OXFORD
PA GREAT CLARENDON ST, OXFORD OX2 6DP, ENGLAND
SN 0143-3334
EI 1460-2180
J9 CARCINOGENESIS
JI Carcinogenesis
PD NOV 15
PY 2004
VL 25
IS 11
BP 2135
EP 2142
DI 10.1093/carcin/bgh238
PG 8
WC Oncology
SC Oncology
GA 873AO
UT WOS:000225251200013
PM 15284178
DA 2025-02-23
ER

PT J
AU Yuan, H
   Liddle, FJ
   Mahajan, S
   Frank, DA
AF Yuan, H
   Liddle, FJ
   Mahajan, S
   Frank, DA
TI IL-6-induced survival of colorectal carcinoma cells is inhibited by butyrate through down-regulation of the IL-6 receptor
SO CARCINOGENESIS
LA English
DT Article
ID large-bowel cancer; chain fatty-acids; dietary fiber; transcription factors; signal transducer; multiple-myeloma; sodium-butyrate; melanoma-cells; oncostatin-m; interleukin-6
AB Colorectal carcinoma cells are characterized by over-expression of IL-6 and the IL-6 receptor, an autocrine loop that promotes the development of many tumors. To determine the importance of this pathway, we examined the role that IL-6 plays in the biology of 228 and RKO colorectal tumor cells. IL-6 induced prominent tyrosine phosphorylation of the transcription factor STAT1 in both cell types. Furthermore, IL-6 exerts functional effects in these cells in that it inhibited apoptosis induced by Fas ligation, and up-regulated Bcl-xl, a STAT target gene, which can promote cell survival. Butyrate, a compound formed in the intestines of people who consume a high-fiber diet, may confer protection against the development of colorectal cancer. Given the potential importance of IL-6 in the pathogenesis of colorectal tumors, we tested the hypothesis that butyrate acts by inhibiting IL-6-induced signaling events in colorectal carcinoma cells. Following treatment with butyrate, the activation of STAT1 in response to IL-6, but not interferon-gamma, was completely lost. Butyrate induced a prominent decrease of mRNA and cell surface expression of the IL-6 receptor alpha (IL-6Ralpha) chain. Introduction of a soluble form of the IL-6Ralpha chain restored IL-6-induced STAT1 activation and resistance to apoptosis of butyrate treated cells. These experiments indicate that IL-6 may play an important role in the pathogenesis of colorectal cancers, and that butyrate may exert its protective effect by specifically blocking IL-6-induced signaling events.
C1 Harvard Univ, Sch Med, Dana Farber Canc Inst, Dept Med Oncol, Boston, MA 02115 USA.
   Harvard Univ, Sch Med, Dept Med, Boston, MA 02115 USA.
   Brigham & Womens Hosp, Boston, MA 02115 USA.
C3 Harvard University; Harvard Medical School; Harvard University Medical Affiliates; Dana-Farber Cancer Institute; Harvard University; Harvard Medical School; Harvard University; Harvard University Medical Affiliates; Brigham & Women's Hospital
RP Harvard Univ, Sch Med, Dana Farber Canc Inst, Dept Med Oncol, 44 Binney St, Boston, MA 02115 USA.
EM david_frank@dfci.harvard.edu
CR BARNARD JA, 1993, CELL GROWTH DIFFER, V4, P495
   BARUT B, 1993, J CLIN INVEST, V92, P2346, DOI 10.1172/JCI116839
   Battle TE, 2003, BLOOD, V102, P3016, DOI 10.1182/blood-2002-09-2972
   Bingham SA, 2003, LANCET, V361, P1496, DOI 10.1016/S0140-6736(03)13174-1
   Bonni A, 1997, SCIENCE, V278, P477, DOI 10.1126/science.278.5337.477
   BORSELLINO N, 1995, CANCER RES, V55, P4633
   BROWN TJ, 1991, J IMMUNOL, V147, P2175
   BURKITT DP, 1971, CANCER, V28, P3, DOI 10.1002/1097-0142(197107)28:1<3::AID-CNCR2820280104>3.0.CO;2-N
   CAMPISI J, 1982, P NATL ACAD SCI-BIOL, V79, P436, DOI 10.1073/pnas.79.2.436
   Chauhan D, 1997, BLOOD, V89, P227, DOI 10.1182/blood.V89.1.227.227_227_234
   CHUNG YS, 1985, CANCER RES, V45, P2976
   CUMMINGS JH, 1987, GUT, V28, P1221, DOI 10.1136/gut.28.10.1221
   DARNELL JE, 1994, SCIENCE, V264, P1415, DOI 10.1126/science.8197455
   Frank DA, 1999, NAT MED, V5, P444, DOI 10.1038/7445
   Frank DA, 1999, MOL MED, V5, P432
   Frank DA, 1996, PERSPECT DEV NEUROBI, V4, P3
   FRANK DA, 1995, P NATL ACAD SCI USA, V92, P7779, DOI 10.1073/pnas.92.17.7779
   Frank David A, 2003, CANCER TREAT RES, V115, P267
   Fuchs CS, 1999, NEW ENGL J MED, V340, P169, DOI 10.1056/NEJM199901213400301
   Fujio Y, 1997, J CLIN INVEST, V99, P2898, DOI 10.1172/JCI119484
   HAGUE A, 1993, INT J CANCER, V55, P498, DOI 10.1002/ijc.2910550329
   HEERDT BG, 1994, CANCER RES, V54, P3288
   HOWE GR, 1992, J NATL CANCER I, V84, P1887, DOI 10.1093/jnci/84.24.1887
   IHLE JN, 1995, TRENDS GENET, V11, P69, DOI 10.1016/S0168-9525(00)89000-9
   Ihle JN, 1996, CELL, V84, P331, DOI 10.1016/S0092-8674(00)81277-5
   Jenab S, 1996, ENDOCRINOLOGY, V137, P4738, DOI 10.1210/en.137.11.4738
   KLEIN B, 1995, BLOOD, V85, P863, DOI 10.1182/blood.V85.4.863.bloodjournal854863
   LEVY Y, 1991, J CLIN INVEST, V88, P696, DOI 10.1172/JCI115355
   Lin TS, 2000, ONCOGENE, V19, P2496, DOI 10.1038/sj.onc.1203486
   LU C, 1992, P NATL ACAD SCI USA, V89, P9215, DOI 10.1073/pnas.89.19.9215
   MIZUTANI Y, 1995, CANCER RES, V55, P590
   NATHAN DF, 1990, EXP CELL RES, V190, P76, DOI 10.1016/0014-4827(90)90146-2
   Ogawa H, 2003, BIOCHEM BIOPH RES CO, V309, P512, DOI 10.1016/j.bbrc.2003.08.026
   Peppard JV, 1996, J BIOL CHEM, V271, P7281, DOI 10.1074/jbc.271.13.7281
   Peters U, 2003, LANCET, V361, P1491, DOI 10.1016/S0140-6736(03)13173-X
   REDDY BS, 1978, CANCER-AM CANCER SOC, V42, P2832, DOI 10.1002/1097-0142(197812)42:6<2832::AID-CNCR2820420644>3.0.CO;2-L
   ROBERTSON MJ, 1995, LEUKEMIA LYMPHOMA, V17, P51, DOI 10.3109/10428199509051703
   SAVINO R, 1994, EMBO J, V13, P5863, DOI 10.1002/j.1460-2075.1994.tb06931.x
   SAVINO R, 1994, EMBO J, V13, P1357, DOI 10.1002/j.1460-2075.1994.tb06389.x
   SCWARZE MMK, 1995, CANCER RES, V55, P2262
   SEYMOUR JF, 1995, J CLIN ONCOL, V13, P575, DOI 10.1200/JCO.1995.13.3.575
   SHIROTA K, 1990, VIRCHOWS ARCH B, V58, P303
   SILVANI A, 1995, CANCER RES, V55, P2200
   TAGA T, 1989, CELL, V58, P573, DOI 10.1016/0092-8674(89)90438-8
   TROCK B, 1990, JNCI-J NATL CANCER I, V82, P650, DOI 10.1093/jnci/82.8.650
   Vaziri C, 1998, CELL GROWTH DIFFER, V9, P465
   WEGENKA UM, 1993, MOL CELL BIOL, V13, P276, DOI 10.1128/MCB.13.1.276
   Yin L, 2001, J BIOL CHEM, V276, P44641, DOI 10.1074/jbc.M105170200
   YUAN JP, 1994, MOL CELL BIOL, V14, P1657, DOI 10.1128/MCB.14.3.1657
NR 49
TC 24
Z9 27
U1 0
U2 6
PU OXFORD UNIV PRESS
PI OXFORD
PA GREAT CLARENDON ST, OXFORD OX2 6DP, ENGLAND
SN 0143-3334
EI 1460-2180
J9 CARCINOGENESIS
JI Carcinogenesis
PD NOV 15
PY 2004
VL 25
IS 11
BP 2247
EP 2255
DI 10.1093/carcin/bgh246
PG 9
WC Oncology
SC Oncology
GA 873AO
UT WOS:000225251200028
PM 15284182
DA 2025-02-23
ER

PT J
AU Millen, AE
   Tucker, MA
   Hartge, P
   Halpern, A
   Elder, DE
   Guerry, D
   Holly, EA
   Sagebiel, RW
   Potischman, N
AF Millen, AE
   Tucker, MA
   Hartge, P
   Halpern, A
   Elder, DE
   Guerry, D
   Holly, EA
   Sagebiel, RW
   Potischman, N
TI Diet and melanoma in a case-control study
SO CANCER EPIDEMIOLOGY BIOMARKERS & PREVENTION
LA English
DT Article
ID cutaneous malignant-melanoma; alpha-tocopherol; vitamin-e; beta-carotene; 1,25-dihydroxyvitamin d-3; dysplastic nevi; human-skin; cancer; risk; alcohol
AB Background: Malignant melanoma has been one of the most rapidly increasing cancers within the United States with few modifiable risk factors. This study investigates risk related to dietary factors, which are potentially modifiable. Methods: Newly diagnosed patients with melanoma (n = 502) were recruited from pigment lesion clinics and controls (n = 565) were recruited from outpatient clinics. To investigate the relationship between melanoma and dietary factors in this case-control study, study subjects were requested to complete a food frequency questionnaire, which assessed diet over the previous year. Using logistic regression, odds ratios (ORs) for melanoma were computed for nutrient and alcohol intake. Results: Persons in high versus low quintiles of energy-adjusted vitamin D, a-carotene, P-carotene, cryptoxanthin, lutein, and lycopene had significantly reduced risk for melanoma (ORs less than or equal to 0.67), which remained after adjustment for presence of dysplastic nevi, education, and skin response to repeated sun exposure. Addition of micronutrients from supplements did not add an additional reduction in risk. High alcohol consumption was associated with an increased risk for melanoma, which remained after adjustment for confounders [OR (95% confidence interval) in highest versus lowest quintiles, 1.65 (1.09-2.49)]. Conclusions: Diets consisting of foods rich in vitamin D and carotenoids and low in alcohol may be associated with a reduction in risk for melanoma. These analyses should be repeated in large, prospective studies.
C1 NCI, Appl Res Program, Div Canc Control & Populat Sci, Bethesda, MD 20892 USA.
   NCI, Div Canc Epidemiol & Genet, Bethesda, MD 20892 USA.
   Mem Sloan Kettering Canc Ctr, Dermatol Serv, New York, NY 10021 USA.
   Univ Penn, Pigmented Les Study Grp, Philadelphia, PA 19104 USA.
   Univ Calif San Francisco, Dept Epidemiol, San Francisco, CA 94143 USA.
   Univ Calif San Francisco, Melanoma Clin, San Francisco, CA 94143 USA.
C3 National Institutes of Health (NIH) - USA; NIH National Cancer Institute (NCI); NIH Division of Cancer Control & Population Sciences; National Institutes of Health (NIH) - USA; NIH National Cancer Institute (NCI); NIH National Cancer Institute- Division of Cancer Epidemiology & Genetics; Memorial Sloan Kettering Cancer Center; University of Pennsylvania; University of California System; University of California San Francisco; University of California System; University of California San Francisco
RP NCI, Appl Res Program, Div Canc Control & Populat Sci, 6130 Execut Blvd,MSC 7344, Bethesda, MD 20892 USA.
EM millena@mail.nih.gov
FU National Cancer Institute [ZIACP005803] Funding Source: NIH RePORTER
CR ADAM O, 1984, AM J CLIN NUTR, V40, P763, DOI 10.1093/ajcn/40.4.763
   Anstey AV, 2002, CLIN EXP DERMATOL, V27, P170, DOI 10.1046/j.1365-2230.2002.01040.x
   Armstrong B, 1996, CANCER EPIDEMIOLOGY AND PREVENTION, V0, P1282
   Bain C, 1993, ANN EPIDEMIOL, V3, P235, DOI 10.1016/1047-2797(93)90024-X
   BLACK AK, 1980, BRIT J CLIN PHARMACO, V10, P453, DOI 10.1111/j.1365-2125.1980.tb01788.x
   Block G, 1990, EPIDEMIOLOGY, V1, P58, DOI 10.1097/00001648-199001000-00013
   Boelsma E, 2001, AM J CLIN NUTR, V73, P853
   BRESLOW RA, 1995, CANCER EPIDEM BIOMAR, V4, P837
   COLSTON K, 1981, ENDOCRINOLOGY, V108, P1083, DOI 10.1210/endo-108-3-1083
   COMSTOCK GW, 1991, AM J CLIN NUTR, V53, PS260, DOI 10.1093/ajcn/53.1.260S
   Danielsson C, 1998, CELL DEATH DIFFER, V5, P946, DOI 10.1038/sj.cdd.4400437
   Danielsson C, 1999, INT J CANCER, V81, P467, DOI 10.1002/(SICI)1097-0215(19990505)81:3<467::AID-IJC22>3.0.CO;2-2
   DARR D, 1994, J INVEST DERMATOL, V102, P671, DOI 10.1111/1523-1747.ep12374036
   *DCCPS, 2003, SURV RES PROGR CANC, V0, P0
   Evans SRT, 1996, J SURG RES, V61, P127, DOI 10.1006/jsre.1996.0092
   Fears TR, 2002, CANCER RES, V62, P3992
   Feskanich D, 2003, BRIT J CANCER, V88, P1381, DOI 10.1038/sj.bjc.6600882
   Fraser M C, 1991, SEMIN ONCOL NURS, V7, P2, DOI 10.1016/0749-2081(91)90050-Y
   Fuchs J, 1998, FREE RADICAL BIO MED, V25, P1006, DOI 10.1016/S0891-5849(98)00132-4
   Green A, 1986, RECENT RESULTS CANCER RES, V102, P76
   HARTGE P, 1995, CANCER EPIDEM BIOMAR, V4, P37
   Heinrich U, 2003, J NUTR, V133, P98, DOI 10.1093/jn/133.1.98
   Holman C D, 1986, RECENT RESULTS CANCER RES, V102, P18
   Jemal A, 2003, CA-CANCER J CLIN, V53, P5, DOI 10.3322/canjclin.53.1.5
   KIRKPATRICK CS, 1994, AM J EPIDEMIOL, V139, P869, DOI 10.1093/oxfordjournals.aje.a117093
   KNEKT P, 1991, AM J EPIDEMIOL, V134, P356, DOI 10.1093/oxfordjournals.aje.a116097
   Lee J, 2000, P SOC EXP BIOL MED, V223, P170, DOI 10.1046/j.1525-1373.2000.22323.x
   MACKIE BS, 1974, MED J AUSTRALIA, V1, P810
   Manson JE, 2000, EPIDEMIOLOGY, V11, P728, DOI 10.1097/00001648-200011000-00021
   MONTALDO PG, 1991, INT J CANCER, V81, P262
   *NATL CANC I, 1997, DIETSY REF HHQ DIETS, V0, P0
   NICHAMAN MZ, 1967, AM J CLIN NUTR, V20, P1070, DOI 10.1093/ajcn/20.10.1070
   OSTERLIND A, 1988, INT J CANCER, V42, P825, DOI 10.1002/ijc.2910420604
   Podczaski E, 2002, CLIN OBSTET GYNECOL, V45, P830, DOI 10.1097/00003081-200209000-00030
   Rosdahl I, 1997, MELANOMA RES, V7, P267, DOI 10.1097/00008390-199708000-00001
   SEARLES JS, 1995, J STUD ALCOHOL, V56, P375, DOI 10.15288/jsa.1995.56.375
   Stahl W, 2000, AM J CLIN NUTR, V71, P795, DOI 10.1093/ajcn/71.3.795
   Stahl W, 2002, SKIN PHARMACOL APPL, V15, P291, DOI 10.1159/000064532
   STRYKER WS, 1990, AM J EPIDEMIOL, V131, P597, DOI 10.1093/oxfordjournals.aje.a115544
   Tucker MA, 1997, JAMA-J AM MED ASSOC, V277, P1439, DOI 10.1001/jama.277.18.1439
   Tucker MA, 2003, ONCOGENE, V22, P3042, DOI 10.1038/sj.onc.1206444
   Veierod MB, 1997, INT J CANCER, V71, P600, DOI 10.1002/(SICI)1097-0215(19970516)71:4<600::AID-IJC15>3.0.CO;2-F
   WEIHRAUCH JL, 1991, HNISPF108, V0, P0
   Willett WC, 1997, AM J CLIN NUTR, V65, P1220, DOI 10.1093/ajcn/65.4.1220S
   Willett WC, 1998, NUTRITIONAL EPIDEMIOLOGY: MONOGRAPHS IN EPIDEMIOLOGY AND BIOSTATISTICS, V2nd, P0
   WILLIAMS RR, 1976, LANCET, V1, P996
   WILLIAMS RR, 1977, JNCI-J NATL CANCER I, V59, P1147, DOI 10.1093/jnci/59.4.1147
   [World Cancer Research Fund American Institute for Cancer Research], 1997, FOOD NUTR PREV CANC, V0, P0
NR 48
TC 134
Z9 151
U1 0
U2 2
PU AMER ASSOC CANCER RESEARCH
PI PHILADELPHIA
PA 615 CHESTNUT ST, 17TH FLOOR, PHILADELPHIA, PA 19106-4404 USA
SN 1055-9965
EI 1538-7755
J9 CANCER EPIDEM BIOMAR
JI Cancer Epidemiol. Biomarkers Prev.
PD JUN 15
PY 2004
VL 13
IS 6
BP 1042
EP 1051
DI 
PG 10
WC Oncology; Public, Environmental & Occupational Health
SC Oncology; Public, Environmental & Occupational Health
GA 826ZL
UT WOS:000221867900021
PM 15184262
DA 2025-02-23
ER

PT J
AU Fernandez, E
   Gallus, S
   La Vecchia, C
   Talamini, R
   Negri, E
   Franceschi, S
AF Fernandez, E
   Gallus, S
   La Vecchia, C
   Talamini, R
   Negri, E
   Franceschi, S
TI Family history and environmental risk factors for colon cancer
SO CANCER EPIDEMIOLOGY BIOMARKERS & PREVENTION
LA English
DT Article
ID nonpolyposis colorectal-cancer; food-frequency questionnaire; major dietary patterns; united-states; women; disease; reproducibility; adenocarcinoma; aggregation; prevention
AB Background: We analyzed the joint effect of environmental risk factors and family history of colorectal cancer on colon cancer. Methods: We used data from a case-control study conducted in northern Italy between 1992 and 1996 including 1225 cases with colon cancer and 4154 controls. We created a weighed risk factor score for the main environmental risk factors in this population (positive family history, high education, low occupational physical activity, high daily meal frequency, low intake of fiber, low intake of calcium, and low intake of beta-carotene). Results: Compared with the reference category (subjects with no family history of colorectal cancer and in the lowest tertile of the risk factor score), the odds ratios of colon cancer were 2.27 [95% confidence interval WD = 1.89-2.73] for subjects without family history and in the highest environmental risk factor score, 3.20 (95% CI = 2.05-5.01) for those with family history and low risk factor score, and 7.08 (95% CI = 4.68-10.71) for those with family history and high risk factor score. The pattern of risk was similar for men and women and no meaningful differences emerged according to subsite within the colon. Conclusions: Family history of colorectal cancer interacts with environmental risk factors of colon cancer.
C1 Hosp Barcelona, Canc Prevent & Control Unit, Inst Catala Oncol, Barcelona 08907, Catalonia, Spain.
   Univ Barcelona, Dept Publ Hlth, Catalonia, Spain.
   Ist Ric Farmacol Mario Negri, Milan, Italy.
   Univ Milan, Ist Stat Med & Biometria, I-20122 Milan, Italy.
   Ctr Riferimento Oncol, Epidemiol Unit, Aviano, Italy.
   IARC, Lyon, France.
C3 Institut Catala d'Oncologia; University of Barcelona; Istituto di Ricerche Farmacologiche Mario Negri IRCCS; University of Milan; IRCCS Aviano (CRO); World Health Organization; International Agency for Research on Cancer (IARC)
RP Fernandez, E (corresponding author), Hosp Barcelona, Canc Prevent & Control Unit, Inst Catala Oncol, Av Gran Via S-N Km 2 7, Barcelona 08907, Catalonia, Spain.
EM efernandez@ico.scs.es
CR AHLBOM A, 1997, J NATL CANCER I, V89, P270
   BUFILL JA, 1990, ANN INTERN MED, V113, P779, DOI 10.7326/0003-4819-113-10-779
   BURT RW, 1995, ANNU REV MED, V46, P371
   DAvanzo B, 1997, EUR J CANCER PREV, V6, P288, DOI 10.1097/00008469-199706000-00005
   Decarli A, 1996, ANN EPIDEMIOL, V6, P110, DOI 10.1016/1047-2797(95)00129-8
   Fernandez E, 1997, BRIT J CANCER, V75, P1381, DOI 10.1038/bjc.1997.234
   Fernandez E, 2002, EPIDEMIOLOGY, V13, P360, DOI 10.1097/00001648-200205000-00019
   FRANCESCHI S, 1993, EUR J CANCER, V29A, P2298, DOI 10.1016/0959-8049(93)90225-5
   Franceschi S, 1998, INT J CANCER, V76, P321, DOI 10.1002/(SICI)1097-0215(19980504)76:3<321::AID-IJC6>3.0.CO;2-X
   Fung T, 2003, ARCH INTERN MED, V163, P309, DOI 10.1001/archinte.163.3.309
   Guo SW, 2000, AM J EPIDEMIOL, V151, P1121, DOI 10.1093/oxfordjournals.aje.a010156
   Hemminki K, 2001, INT J CANCER, V94, P743, DOI 10.1002/ijc.1533
   Hemminki K, 2001, BRIT J CANCER, V84, P969, DOI 10.1054/bjoc.2000.1718
   HWANG SJ, 1994, AM J EPIDEMIOL, V140, P1029, DOI 10.1093/oxfordjournals.aje.a117193
   Iacopetta B, 2002, INT J CANCER, V101, P403, DOI 10.1002/ijc.10635
   Johns LE, 2001, AM J GASTROENTEROL, V96, P2992, DOI 10.1111/j.1572-0241.2001.04677.x
   Katsouyanni K, 1997, EPIDEMIOLOGY, V8, P592, DOI 10.1097/00001648-199709000-00019
   KHOURY MJ, 1988, AM J EPIDEMIOL, V127, P674, DOI 10.1093/oxfordjournals.aje.a114842
   La Vecchia C, 1999, EUR J CANCER PREV, V8, P147, DOI 10.1097/00008469-199904000-00009
   Le Marchand L, 1999, CANCER EPIDEM BIOMAR, V8, P45
   Lynch HT, 1999, J MED GENET, V36, P801
   McMichael A J, 1985, NATL CANCER INST MONOGR, V69, P223
   Negri E, 1998, BRIT J CANCER, V77, P174, DOI 10.1038/bjc.1998.28
   Peto J, 2001, NATURE, V411, P390, DOI 10.1038/35077256
   RodriguezBigas MA, 1997, J NATL CANCER I, V89, P1758, DOI 10.1093/jnci/89.23.1758
   ROTHMAN KJ, 1980, AM J EPIDEMIOL, V112, P467, DOI 10.1093/oxfordjournals.aje.a113015
   Sellers TA, 1998, CANCER CAUSE CONTROL, V9, P357
   Slattery ML, 2000, CANCER CAUSE CONTROL, V11, P1, DOI 10.1023/A:1008913619957
   SLATTERY ML, 1995, CANCER CAUSE CONTROL, V6, P332, DOI 10.1007/BF00051408
   SLATTERY ML, 1994, J NATL CANCER I, V86, P1618, DOI 10.1093/jnci/86.21.1618
   Terry P, 2001, AM J EPIDEMIOL, V154, P1143, DOI 10.1093/aje/154.12.1143
   Vachon CM, 1998, GENET EPIDEMIOL, V15, P553, DOI 10.1002/(SICI)1098-2272(1998)15:6<553::AID-GEPI1>3.0.CO;2-R
   WEISBURGER JH, 1991, SEMIN ONCOL, V18, P316
NR 33
TC 19
Z9 24
U1 0
U2 6
PU AMER ASSOC CANCER RESEARCH
PI PHILADELPHIA
PA 615 CHESTNUT ST, 17TH FLOOR, PHILADELPHIA, PA 19106-4404 USA
SN 1055-9965
EI 
J9 CANCER EPIDEM BIOMAR
JI Cancer Epidemiol. Biomarkers Prev.
PD APR 15
PY 2004
VL 13
IS 4
BP 658
EP 661
DI 
PG 4
WC Oncology; Public, Environmental & Occupational Health
SC Oncology; Public, Environmental & Occupational Health
GA 810SQ
UT WOS:000220724400024
PM 15066934
DA 2025-02-23
ER

PT J
AU Owen, RW
   Haubner, R
   Würtele, G
   Hull, WE
   Spiegelhalder, B
   Bartsch, H
AF Owen, RW
   Haubner, R
   Würtele, G
   Hull, WE
   Spiegelhalder, B
   Bartsch, H
TI Olives and olive oil in cancer prevention
SO EUROPEAN JOURNAL OF CANCER PREVENTION
LA English
DT Article
DE antioxiclants; olives; olive oils; phenolic compounds; reactive oxygen species
ID hydrolyzable phenolic-compounds; dietary-fat; risk; breast; squalene; lignans; acids
AB Epidemiologic studies conducted in the latter part of the twentieth century demonstrate fairly conclusively that the people of the Mediterranean basin enjoy a healthy lifestyle with decreased incidence of degenerative diseases. The data show that populations within Europe that consume the so-called 'Mediterranean diet' have lower incidences of major illnesses such as cancer and cardiovascular disease. Studies have suggested that the health-conferring benefits of the Mediterranean diet are due mainly to a high consumption of fibre, fish, fruits and vegetables. More recent research has focused on other important factors such as olives and olive oil. Obviously fibre (especially wholegrain-derived products), fruits and vegetables supply an important source of dietary antioxidants. What is the contribution from olives and olive oil? Apparently the potential is extremely high but epidemiologic studies rarely investigate consumption of these very important products in-depth, perhaps due to a lack of exact information on the types and amounts of antioxidants present. Recent studies have shown that olives and olive oil contain antioxidants in abundance. Olives (especially those that have not been subjected to the Spanish brining process) contain up to 16g/kg typified by acteosides, hydroxytyrosol, tyrosol and phenyl propionic acids. Olive oil, especially extra virgin, contains smaller amounts of hydroxytyrosol and tyrosol, but also contains secoiridoids and lignans in abundance. Both olives and olive oil contain substantial amounts of other compounds deemed to be anticancer agents (e.g. squalene and terpenoids) as well as the peroxidation-resistant lipid oleic acid. It seems probable that olive and olive oil consumption in southern Europe represents an important contribution to the beneficial effects on health of the Mediterranean diet. () 2004 Williams Wilkins.
C1 German Canc Res Ctr, Div Toxicol & Canc Risk Factors, D-69120 Heidelberg, Germany.
   German Canc Res Ctr, Cent Spect Dept, D-69120 Heidelberg, Germany.
C3 Helmholtz Association; German Cancer Research Center (DKFZ); Helmholtz Association; German Cancer Research Center (DKFZ)
RP German Canc Res Ctr, Div Toxicol & Canc Risk Factors, Neuenheimer Feld 280, D-69120 Heidelberg, Germany.
EM R.Owen@DKFZ-Heidelberg.de
CR ADLERCREUTZ H, 1992, J STEROID BIOCHEM, V41, P331, DOI 10.1016/0960-0760(92)90359-Q
   ANGEROSA F, 1995, J AGR FOOD CHEM, V43, P1802, DOI 10.1021/jf00055a010
   ARMSTRONG B, 1975, INT J CANCER, V15, P617, DOI 10.1002/ijc.2910150411
   Bartsch H, 1999, CARCINOGENESIS, V20, P2209, DOI 10.1093/carcin/20.12.2209
   Bartsch H, 2002, BIOL CHEM, V383, P915, DOI 10.1515/BC.2002.098
   Braga C, 1998, CANCER-AM CANCER SOC, V82, P448, DOI 10.1002/(SICI)1097-0142(19980201)82:3<448::AID-CNCR4>3.0.CO;2-L
   Chan JM, 1998, SEMIN CANCER BIOL, V8, P263, DOI 10.1006/scbi.1998.0075
   GIOVANNUCCI E, 1994, CANCER RES, V54, P2390
   Holmes MD, 1999, JAMA-J AM MED ASSOC, V281, P914, DOI 10.1001/jama.281.10.914
   Kiritsakis AK, 1990, OLIVE OIL, V0, P25 55
   La Vecchia C, 1998, EUR J CANCER PREV, V7, P461, DOI 10.1097/00008469-199812000-00006
   LAVECCHIA C, 1995, CANCER CAUSE CONTROL, V6, P545, DOI 10.1007/BF00054164
   MARTINMORENO JM, 1994, INT J CANCER, V58, P774, DOI 10.1002/ijc.2910580604
   MONTEDORO G, 1993, J AGR FOOD CHEM, V41, P2228, DOI 10.1021/jf00035a076
   MONTEDORO G, 1992, J AGR FOOD CHEM, V40, P1571, DOI 10.1021/jf00021a019
   Newmark HL, 1997, CANCER EPIDEM BIOMAR, V6, P1101
   Owen R W, 2000, LANCET ONCOL, V1, P107, DOI 10.1016/S1470-2045(00)00015-2
   Owen RW, 2000, GUT, V46, P225, DOI 10.1136/gut.46.2.225
   Owen RW, 2000, FOOD CHEM TOXICOL, V38, P647, DOI 10.1016/S0278-6915(00)00061-2
   Owen RW, 2003, FOOD CHEM TOXICOL, V41, P703, DOI 10.1016/S0278-6915(03)00011-5
   Owen RW, 2000, EUR J CANCER, V36, P1235, DOI 10.1016/S0959-8049(00)00103-9
   Owen RW, 2000, CLIN CHEM, V46, P976
   OWEN RW, 2001, WHOLE GRAIN HUMAN HL, V213, P85
   RISCH HA, 1994, J NATL CANCER I, V86, P1409, DOI 10.1093/jnci/86.18.1409
   Ryan D, 1999, J CHROMATOGR A, V855, P529, DOI 10.1016/S0021-9673(99)00719-0
   Thompson LU, 1996, NUTR CANCER, V26, P159, DOI 10.1080/01635589609514472
   TRICHOPOULOU A, 1995, JNCI-J NATL CANCER I, V87, P110, DOI 10.1093/jnci/87.2.110
NR 27
TC 213
Z9 240
U1 1
U2 44
PU LIPPINCOTT WILLIAMS & WILKINS
PI PHILADELPHIA
PA TWO COMMERCE SQ, 2001 MARKET ST, PHILADELPHIA, PA 19103 USA
SN 0959-8278
EI 1473-5709
J9 EUR J CANCER PREV
JI Eur. J. Cancer Prev.
PD AUG 15
PY 2004
VL 13
IS 4
BP 319
EP 326
DI 10.1097/01.cej.0000130221.19480.7e
PG 8
WC Oncology
SC Oncology
GA 848QJ
UT WOS:000223481900012
PM 15554560
DA 2025-02-23
ER

PT J
AU Wogan, GN
   Hecht, SS
   Felton, JS
   Conney, AH
   Loeb, LA
AF Wogan, GN
   Hecht, SS
   Felton, JS
   Conney, AH
   Loeb, LA
TI Environmental and chemical carcinogenesis
SO SEMINARS IN CANCER BIOLOGY
LA English
DT Article
DE aflatoxin; liver cancer; hepatitis viruses; tobacco carcinogens; lung cancer; heterocyclic amines; colon cancer; carcinogen metabolism; genetic polymorphism; mutator phenotype
ID polycyclic aromatic-hydrocarbons; comparative genomic hybridization; republic-of-china; hepatocellular-carcinoma; aflatoxin exposure; mutator phenotype; tumor promotion; beta-carotene; tobacco-smoke; aminoazo dyes
AB People are continuously exposed exogenously to varying amounts of chemicals that have been shown to have carcinogenic or mutagenic properties in experimental systems. Exposure can occur exogenously when these agents are present in food, air or water, and also endogenously when they are products of metabolism or pathophysiologic states such as inflammation. It has been estimated that exposure to environmental chemical carcinogens may contribute significantly to the causation of a sizable fraction, perhaps a majority, of human cancers, when exposures are related to "life-style" factors such as diet, tobacco use, etc. This chapter summarizes several aspects of environmental chemical carcinogenesis that have been extensively studied and illustrates the power of mechanistic investigation combined with molecular epidemiologic approaches in establishing causative linkages between environmental exposures and increased cancer risks. A causative relationship between exposure to aflatoxin, a strongly carcinogenic mold-produced contaminant of dietary staples in Asia and Africa, and elevated risk for primary liver cancer has been demonstrated through the application of well-validated biomarkers in molecular epidemiology. These studies have also identified a striking synergistic interaction between aflatoxin and hepatitis B virus infection in elevating liver cancer risk. Use of tobacco products provides a clear example of cancer causation by a life-style factor involving carcinogen exposure. Tobacco carcinogens and their DNA adducts are central to cancer induction by tobacco products, and the contribution of specific tobacco carcinogens (e.g. PAH and NNK) to tobacco-induced lung cancer, can be evaluated by a weight of evidence approach. Factors considered include presence in tobacco products, carcinogenicity in laboratory animals, human uptake, metabolism and adduct formation, possible role in causing molecular changes in oncogenes or suppressor genes, and other relevant data. This approach can be applied to evaluation of other environmental carcinogens, and the evaluations would be markedly facilitated by prospective epidemiologic studies incorporating phenotypic carcinogen-specific biomarkers. Heterocyclic amines represent an important class of carcinogens in foods. They are mutagens and carcinogens at numerous organ sites in experimental animals, are produced when meats are heated above 180 degreesC for long periods. Four of these compounds can consistently be identified in well-done meat products from the North American diet, and although a causal linkage has not been established, a majority of epidemiology studies have linked consumption of well-done meat products to cancer of the colon, breast and stomach. Studies employing molecular biomarkers suggest that individuals may differ in their susceptibility to these carcinogens, and genetic polymorphisms may contribute to this variability. Heterocyclic amines, like most other chemical carcinogens, are not carcinogenic per se but must be metabolized by a family of cytochrome P450 enzymes to chemically reactive electrophiles prior to reacting with DNA to initiate a carcinogenic response. These same cytochrome P450 enzymes-as well as enzymes that act on the metabolic products of the cytochromes P450 (e.g. glucuronyl transferase, glutathione S-transferase and others)-also metabolize chemicals by inactivation pathways, and the relative amounts of activation and detoxification will determine whether a chemical is carcinogenic. Because both genetic and environmental factors influence the levels of enzymes that metabolically activate and detoxify chemicals, they can also influence carcinogenic risk. Many of the phenotypes of cancer cells can be the result of mutations, i.e., changes in the nucleotide sequence of DNA that accumulate as tumors progress. These can arise as a result of DNA damage or by the incorporation of non-complementary nucleotides during DNA synthetic processes. Based upon the disparity between the infrequency of spontaneous mutations and the large numbers of mutations reported in human tumors, it has been postulated that cancers must exhibit a mutator phenotype, which would represent an early event in cancer progression. A mutator phenotype could be generated by mutations in genes that normally function to guarantee genetic stability. These mutations presumably arise via DNA damage by environmental or endogenous agents, but it remains to be determined whether the acquisition of a mutator phenotype is a necessary event during tumor progression. (C) 2004 Elsevier Ltd. All rights reserved.
C1 MIT, Biol Engn Div, Cambridge, MA 02139 USA.
   Univ Minnesota, Ctr Canc, Minneapolis, MN 55455 USA.
   Lawrence Livermore Natl Lab, Biol & Biotechnol Res Program, Livermore, CA 94551 USA.
   Rutgers State Univ, Ernest Mario Sch Pharm, Susan Lehman Cullman Lab Canc Res, Dept Biol Chem, Piscataway, NJ 08854 USA.
   Univ Washington, Dept Pathol, Seattle, WA 98195 USA.
C3 Massachusetts Institute of Technology (MIT); University of Minnesota System; University of Minnesota Twin Cities; United States Department of Energy (DOE); Lawrence Livermore National Laboratory; Rutgers University System; Rutgers University New Brunswick; University of Washington; University of Washington Seattle
RP MIT, Biol Engn Div, Room 26-009,77 Massachusetts Ave, Cambridge, MA 02139 USA.
EM wogan@mit.edu; hecht002@umn.edu; felton1@llnl.gov; aconney@rci.rutgers.edu; laloeb@u.washington.edu
FU NCI NIH HHS [CA80993, CA80759, CA81301, CA84087, P01CA55861, P30CA93373, CA94709, CA92025, P01CA88961, CA49756] Funding Source: Medline; NIEHS NIH HHS [P01ES06052, ES11045] Funding Source: Medline
CR AMES BN, 1995, P NATL ACAD SCI USA, V92, P5258, DOI 10.1073/pnas.92.12.5258
   [Anonymous], 1983, IARC MONOGRAPHS EVAL, V0, P33
   Baron JA, 2003, JNCI-J NATL CANCER I, V95, P717, DOI 10.1093/jnci/95.10.717
   Bosch F X, 1988, IARC SCI PUBL, V0, P427
   Cervantes RB, 2002, P NATL ACAD SCI USA, V99, P3586, DOI 10.1073/pnas.062527199
   Cleaver JE, 1989, METABOLIC BASIS F IN, V0, P2949
   CONNEY AH, 1956, CANCER RES, V16, P450
   CONNEY AH, 1982, CANCER RES, V42, P4875
   Conney AH, 2003, ANNU REV PHARMACOL, V43, P1, DOI 10.1146/annurev.pharmtox.43.100901.135754
   Conney AH, 1997, P SOC EXP BIOL MED, V216, P234, DOI 10.3181/00379727-216-44173
   Conney AH, 1979, INDUCTION DRUG METAB, V0, P583
   DEUTSCHWENZEL RP, 1983, JNCI-J NATL CANCER I, V71, P539
   DIGIOVANNI J, 1980, POLYNUCLEAR AROMATIC, V0, P935
   DIGIOVANNI J, 1979, POLYNUCLEAR AROMATIC, V0, P553
   Duesberg P, 1998, P NATL ACAD SCI USA, V95, P13692, DOI 10.1073/pnas.95.23.13692
   Goldsby RE, 2002, P NATL ACAD SCI USA, V99, P15560, DOI 10.1073/pnas.232340999
   GREENBLATT MS, 1994, CANCER RES, V54, P4855
   Groopman JD, 1999, CARCINOGENESIS, V20, P1, DOI 10.1093/carcin/20.1.1
   Hanahan D, 2000, CELL, V100, P57, DOI 10.1016/S0092-8674(00)81683-9
   HECHT SS, 1988, CARCINOGENESIS, V9, P875, DOI 10.1093/carcin/9.6.875
   Hecht SS, 1998, CHEM RES TOXICOL, V11, P559, DOI 10.1021/tx980005y
   Hecht SS, 2002, CARCINOGENESIS, V23, P907, DOI 10.1093/carcin/23.6.907
   Hecht SS, 2003, NAT REV CANCER, V3, P733, DOI 10.1038/nrc1190
   Hecht SS, 1999, JNCI-J NATL CANCER I, V91, P1194, DOI 10.1093/jnci/91.14.1194
   Hoffmann D, 1978, POLYCYCLIC HYDROCARBONS AND CANCER, V0, P85
   Ingelman-Sundberg M, 2001, DRUG METAB DISPOS, V29, P570
   *INT AG RES CANC, 1993, INT AG RES CANC MON, V0, P0
   *INT AG RES CANC, 2004, INT AG RES CANC MON, V0, P0
   *INT AG RES CANC, 1994, INT AG RES CANC MON, V0, P0
   International Agency for Research on Cancer, 1985, IARC MON EV CARC RIS, V0, P37
   JACKSON AL, 2001, MUTAT RES, V477, P187
   KALLIONIEMI A, 1994, P NATL ACAD SCI USA, V91, P2156, DOI 10.1073/pnas.91.6.2156
   Kew MC, 1998, RES VIROLOGY, V149, P257, DOI 10.1016/S0923-2516(99)89003-7
   Klein CA, 1999, P NATL ACAD SCI USA, V96, P4494, DOI 10.1073/pnas.96.8.4494
   Knudson AG, 1996, J CANCER RES CLIN, V122, P135, DOI 10.1007/BF01366952
   KOCIBA RJ, 1978, TOXICOL APPL PHARM, V46, P279, DOI 10.1016/0041-008X(78)90075-3
   LINDAHL T, 1993, NATURE, V362, P709, DOI 10.1038/362709a0
   Loeb LA, 2001, CANCER RES, V61, P3230
   LOEB LA, 1974, CANCER RES, V34, P2311
   LOEB LA, 1989, CANCER RES, V49, P5489
   MILLER EC, 1958, CANCER RES, V18, P469
   Omenn GS, 1998, ANNU REV PUBL HEALTH, V19, P73, DOI 10.1146/annurev.publhealth.19.1.73
   Perucho M, 1996, BIOL CHEM, V377, P675
   POLAND A, 1982, NATURE, V300, P271, DOI 10.1038/300271a0
   QIAN GS, 1994, CANCER EPIDEM BIOMAR, V3, P3
   RICHARDSON HL, 1952, CANCER RES, V12, P356
   ROSS RK, 1992, LANCET, V339, P943, DOI 10.1016/0140-6736(92)91528-G
   Sun ZT, 1999, HEPATOLOGY, V30, P379, DOI 10.1002/hep.510300204
   Tomlinson I, 1999, NAT MED, V5, P11, DOI 10.1038/4687
   VERMA AK, 1979, CANCER RES, V39, P419
   VERMA AK, 1982, CANCER RES, V42, P3519
   VOGELSTEIN B, 1988, NEW ENGL J MED, V319, P525, DOI 10.1056/NEJM198809013190901
   Wang JS, 1999, JNCI-J NATL CANCER I, V91, P347, DOI 10.1093/jnci/91.4.347
   Wang LY, 1996, INT J CANCER, V67, P620, DOI 10.1002/(SICI)1097-0215(19960904)67:5<620::AID-IJC5>3.0.CO;2-W
   Wang TL, 2002, P NATL ACAD SCI USA, V99, P3076, DOI 10.1073/pnas.261714699
   WEISBURGER JH, 1964, CANCER RES, V24, P475
   WOGAN GN, 1992, CANCER RES, V52, P0
   WOGAN GN, 1992, ENVIRON HEALTH PERSP, V98, P167, DOI 10.2307/3431264
   WOOD AW, 1983, BIOCHEM BIOPH RES CO, V116, P605, DOI 10.1016/0006-291X(83)90567-3
   WOOD AW, 1985, BIOCHEM BIOPH RES CO, V130, P924, DOI 10.1016/0006-291X(85)90505-4
   Wood RD, 2001, SCIENCE, V291, P1284, DOI 10.1126/science.1056154
NR 61
TC 451
Z9 535
U1 2
U2 132
PU ACADEMIC PRESS LTD- ELSEVIER SCIENCE LTD
PI LONDON
PA 24-28 OVAL RD, LONDON NW1 7DX, ENGLAND
SN 1044-579X
EI 1096-3650
J9 SEMIN CANCER BIOL
JI Semin. Cancer Biol.
PD DEC 15
PY 2004
VL 14
IS 6
BP 473
EP 486
DI 10.1016/j.semcancer.2004.06.010
PG 14
WC Oncology
SC Oncology
GA 867MS
UT WOS:000224847300010
PM 15489140
DA 2025-02-23
ER

PT J
AU Frazier, AL
   Li, L
   Cho, EY
   Willett, WC
   Colditz, GA
AF Frazier, AL
   Li, L
   Cho, EY
   Willett, WC
   Colditz, GA
TI Adolescent diet and risk of breast cancer
SO CANCER CAUSES & CONTROL
LA English
DT Article
DE adolescence; breast cancer; diet
ID glycemic index; load; micronutrients; patterns; puberty; events; life
AB Objectives: To investigate the components of adolescent diet that may influence risk of breast cancer as an adult. Methods: Retrospective cohort study among 47,355 participants in the Nurses Health Study II who answered a 131-item food frequency questionnaire about diet during high school. Cox proportional hazards regression was used to estimate relative risks and 95% confidence intervals among incident cases of breast cancer between 1989 (inception of the study) and 1998 (when high school diet was assessed). Results: Intakes of fat and fiber were not significantly related to risk of breast cancer in multivariate analysis, but increased intake of vegetable fat (Q(5) versus Q(1) multivariate RR = 0.58, 95% CI (0.38-0.86); test for trend p = 0.005) and vitamin E (Q(5) versus Q(1) multivariate RR = 0.61, 95% CI (0.42-0.89); test for trend p = 0.003) were associated with a lower risk. A higher dietary glycemic index (Q(5) versus Q(1) multivariate RR = 1.47, 95% CI (1.04-2.08); test for trend p = 0.01) was associated with increased risk of breast cancer. Conclusions: The apparent protective effects of vegetable fat and vitamin E and adverse effect of high glycemic foods on risk of breast cancer need confirmation in prospective analyses.
C1 Harvard Univ, Sch Med, Dana Farber Canc Inst, Div Pediat Oncol, Cambridge, MA 02138 USA.
   Harvard Univ, Sch Med, Brigham & Womens Hosp, Dept Med,Channing Lab, Cambridge, MA 02138 USA.
   Harvard Univ, Sch Publ Hlth, Dept Nutr, Cambridge, MA 02138 USA.
   Harvard Univ, Sch Publ Hlth, Dept Epidemiol, Cambridge, MA 02138 USA.
C3 Harvard University; Harvard University Medical Affiliates; Dana-Farber Cancer Institute; Harvard University; Harvard University Medical Affiliates; Brigham & Women's Hospital; Harvard University; Harvard T.H. Chan School of Public Health; Harvard University; Harvard T.H. Chan School of Public Health
RP Channing Labs, 181 Longwood Ave, Boston, MA 02115 USA.
EM lindsay.frazier@chan-ning.harvard.edu
FU NCI NIH HHS [CA50385] Funding Source: Medline
CR ADAMS CF, 1975, HDB USDA, V456, P0
   Apter D, 1996, EUR J CANCER PREV, V5, P476
   ARTS CJM, 1992, ACTA ENDOCRINOL-COP, V126, P451, DOI 10.1530/acta.0.1260451
   Augustin LSA, 2001, ANN ONCOL, V12, P1533, DOI 10.1023/A:1013176129380
   BUELL P, 1973, J NATL CANCER I, V51, P1479, DOI 10.1093/jnci/51.5.1479
   Cho EY, 2003, JNCI-J NATL CANCER I, V95, P1079, DOI 10.1093/jnci/95.14.1079
   COLDITZ GA, 1995, CANCER EPIDEM BIOMAR, V4, P567
   *DEP AGR ARS, 2001, SR14 ARS DEP AGR, V0, P0
   Dial S, 1995, TOCOPHEROLS TOCOTRIE, V0, P327
   ENGELMAN RW, 1994, CANCER RES, V54, P5724
   Franceschi S, 1996, LANCET, V347, P1351, DOI 10.1016/S0140-6736(96)91008-9
   Franceschi S, 2001, ANN ONCOL, V12, P173, DOI 10.1023/A:1008304128577
   FRAZIER AL, 1995, CANCER CAUSE CONTROL, V6, P499, DOI 10.1007/BF00054157
   Frazier AL, 2003, BREAST CANCER RES, V5, PR59, DOI 10.1186/bcr583
   FRIEDENREICH CM, 1992, EPIDEMIOL REV, V14, P177, DOI 10.1093/oxfordjournals.epirev.a036086
   HISLOP TG, 1986, CANCER DETECT PREV, V9, P47
   Holland G, 1991, COMPOSITION FOODS, V0, P0
   JENKINS DJA, 1981, AM J CLIN NUTR, V34, P362, DOI 10.1093/ajcn/34.3.362
   Kleinbaum DG, 1988, APPL REGRESSION ANAL, V2nd, P102
   KLINE K, 1998, VITAMIN E MECH ACTIO, V0, P0
   Levi F, 2001, INT J CANCER, V91, P260, DOI 10.1002/1097-0215(200002)9999:9999<::AID-IJC1041>3.3.CO;2-R
   Malafa MP, 2000, J SURG RES, V93, P163, DOI 10.1006/jsre.2000.5948
   MARSHALL WA, 1969, ARCH DIS CHILD, V44, P291, DOI 10.1136/adc.44.235.291
   Michaud DS, 2002, J NATL CANCER I, V94, P1293, DOI 10.1093/jnci/94.17.1293
   Negri E, 1996, INT J CANCER, V65, P140, DOI 10.1002/(SICI)1097-0215(19960117)65:2<140::AID-IJC3>3.0.CO;2-Z
   Nilsen TIL, 2001, BRIT J CANCER, V85, P959, DOI 10.1054/bjoc.2001.1946
   Pollak M, 2000, EUR J CANCER, V36, P1224, DOI 10.1016/S0959-8049(00)00102-7
   Potischman N, 1998, J NATL CANCER I, V90, P226, DOI 10.1093/jnci/90.3.226
   PRYOR M, 1989, CANCER RES, V49, P2161
   RUSSELL M, 1982, FETAL ALCOHOL SYNDRO, V2, P1
   RUSSO J, 1987, LAB INVEST, V57, P112
   Schedin PJ, 1997, NUTRITION, V13, P924, DOI 10.1016/S0899-9007(97)00262-1
   Schernhammer ES, 2003, MED INTELL UNIT, V0, P317
   Shu XO, 2001, CANCER EPIDEM BIOMAR, V10, P483
   TOKUNAGA M, 1994, RADIAT RES, V138, P209, DOI 10.2307/3578591
   Tretli S, 1996, CANCER CAUSE CONTROL, V7, P507, DOI 10.1007/BF00051882
   WILLETT W, 1986, AM J EPIDEMIOL, V124, P17, DOI 10.1093/oxfordjournals.aje.a114366
   Willett WC, 2001, J INTERN MED, V249, P395, DOI 10.1046/j.1365-2796.2001.00822.x
   Willett WC, 1998, NUTRITIONAL EPIDEMIOLOGY: MONOGRAPHS IN EPIDEMIOLOGY AND BIOSTATISTICS, V2nd, P0
   Wolever T M, 1990, WORLD REV NUTR DIET, V62, P120
   WOLEVER TMS, 1994, AM J CLIN NUTR, V59, P1265, DOI 10.1093/ajcn/59.6.1265
   Wu AH, 2002, CARCINOGENESIS, V23, P1491, DOI 10.1093/carcin/23.9.1491
   ZIEGLER RG, 1993, JNCI-J NATL CANCER I, V85, P1819, DOI 10.1093/jnci/85.22.1819
NR 43
TC 102
Z9 114
U1 2
U2 13
PU SPRINGER
PI DORDRECHT
PA VAN GODEWIJCKSTRAAT 30, 3311 GZ DORDRECHT, NETHERLANDS
SN 0957-5243
EI 1573-7225
J9 CANCER CAUSE CONTROL
JI Cancer Causes Control
PD FEB 15
PY 2004
VL 15
IS 1
BP 73
EP 82
DI 10.1023/B:CACO.0000016617.57120.df
PG 10
WC Oncology; Public, Environmental & Occupational Health
SC Oncology; Public, Environmental & Occupational Health
GA 774YY
UT WOS:000189015000009
PM 14970737
DA 2025-02-23
ER

PT J
AU Sako, A
   Kitayama, J
   Kaisaki, S
   Nagawa, H
AF Sako, A
   Kitayama, J
   Kaisaki, S
   Nagawa, H
TI Hyperlipidemia is a risk factor for lymphatic metastasis in superficial esophageal carcinoma
SO CANCER LETTERS
LA English
DT Article
DE superficial esophageal cancer; lymphatic metastasis; hyperlipidemia
ID squamous-cell carcinoma; low-density-lipoprotein; human-endothelial-cells; serum-cholesterol levels; colon-cancer cells; prognostic-factors; proliferative activity; induced apoptosis; poor-prognosis; dietary-fat
AB Although increased dietary fat or cholesterol has been reported to be a risk factor for the development of certain cancers, the effect of the serum lipid level on tumor metastasis has not been well documented. Fasting serum levels of total cholesterol (TC) and triglycerides (TG) were examined in 54 patients with superficial esophageal cancer (SEC) invading lamia musucularis or submucosal layer who underwent esophagectomy with classical lymphadenectomy. The association between lymph node metastasis and the preoperative serum lipid levels as well as the pathological findings was retrospectively analyzed. The levels of TC and TG were significantly higher in 18 node-positive than in 36 node-negative patients (TC: 205.4 +/- 38.9 vs. 174.5 +/- 26.8 mg/dl, P < 0.01; TG: 152.0 +/- 68.5 vs. 88.7 +/- 28.6 mg/dl, P < 0.001). Patients with hypercholesterolemia (TC greater than or equal to 220 mg/dl) and hypertriglyceridemia (TG greater than or equal to 150 mg/dl) showed extremely high rates of nodal metastasis (80 and 91 %, respectively), that were significantly higher than those of patients with normal lipid levels (P < 0.01 and P < 0.001). When hyperlipidemia was defined as the presence of either hypertriglyceridemia or hypercholesterolemia, hyperlipidemia was an independent risk factor for nodal metastasis in SEC. Elevated serum lipid levels might bring favorable circumstances for the development of lymph node metastasis in the early stage of EC. Hyperlipidemia might prompt us to perform more studies to investigate possible metastasis. (C) 2003 Elsevier Ireland Ltd. All rights reserved.
C1 Univ Tokyo, Dept Surg, Div Surg Oncol, Bunkyo Ku, Tokyo 1138655, Japan.
C3 University of Tokyo
RP Sako, A (corresponding author), Univ Tokyo, Dept Surg, Div Surg Oncol, Bunkyo Ku, Hongo 7-3-1, Tokyo 1138655, Japan.
EM sakou-dis@h.u-tokyo.ac.jp
CR Agarwal B, 1999, GASTROENTEROLOGY, V117, P838, DOI 10.1016/S0016-5085(99)70342-2
   AKIYAMA H, 1981, ANN SURG, V194, P438, DOI 10.1097/00000658-198110000-00007
   BIGLER RD, 1990, P NATL ACAD SCI USA, V87, P4981, DOI 10.1073/pnas.87.13.4981
   Chino O, 1998, J SURG ONCOL, V67, P18, DOI 10.1002/(SICI)1096-9098(199801)67:1<18::AID-JSO4>3.0.CO;2-P
   Conio M, 2001, GASTROINTEST ENDOSC, V54, P668
   Dimitroulakos J, 2001, CLIN CANCER RES, V7, P158
   Eloubeidi MA, 2002, CANCER-AM CANCER SOC, V95, P1434, DOI 10.1002/cncr.10868
   Endo M, 1997, DIS ESOPHAGUS, V10, P155
   Erickson JR, 2001, PROSTAG OTH LIPID M, V64, P63, DOI 10.1016/S0090-6980(01)00100-9
   ESFAHANI M, 1993, BIOCHIM BIOPHYS ACTA, V1149, P217, DOI 10.1016/0005-2736(93)90204-D
   Feleszko W, 2000, CLIN CANCER RES, V6, P1198
   Fujita H, 2001, WORLD J SURG, V25, P424, DOI 10.1007/s002680020053
   GAL D, 1981, INT J CANCER, V28, P315, DOI 10.1002/ijc.2910280310
   GAZIANO JM, 1995, J NATL CANCER I, V87, P1427, DOI 10.1093/jnci/87.19.1427
   GEBUHRER V, 1995, BIOCHEM J, V306, P293, DOI 10.1042/bj3060293
   HALLER H, 1995, HYPERTENSION, V25, P511, DOI 10.1161/01.HYP.25.4.511
   Hawk MA, 1996, CANCER LETT, V109, P217, DOI 10.1016/S0304-3835(96)04465-5
   Henning B, 2001, J AM COLL NUTR, V20, P97, DOI 10.1080/07315724.2001.10719021
   HENRIKSSON P, 1989, LANCET, V2, P1178
   HIATT RA, 1982, JNCI-J NATL CANCER I, V68, P885
   HOLLAND JA, 1988, AM J PATHOL, V132, P474
   Howe GR, 1997, CANCER CAUSE CONTROL, V8, P215, DOI 10.1023/A:1018476414781
   Huang MC, 2002, BBA-MOL CELL BIOL L, V1582, P161, DOI 10.1016/S1388-1981(02)00151-8
   Ikeda Y, 1996, ANN THORAC SURG, V62, P835, DOI 10.1016/S0003-4975(96)00392-X
   JANI JP, 1993, INVAS METAST, V13, P314
   *JAP SOC ES DIS, 2001, JAP SOC ES DIS, V0, P0
   Kawamura T, 1996, CANCER, V77, P843, DOI 10.1002/(SICI)1097-0142(19960301)77:5<843::AID-CNCR6>3.0.CO;2-F
   KITAYAMA HKJ, 2003, IN PRESS BR J SURG, V0, P0
   KORT WJ, 1989, CLIN EXP METASTAS, V7, P517, DOI 10.1007/BF01753812
   Kusama T, 2002, GASTROENTEROLOGY, V122, P308, DOI 10.1053/gast.2002.31093
   Kwak B, 2000, NAT MED, V6, P1399, DOI 10.1038/82219
   Matsumoto M, 2001, ANN SURG ONCOL, V8, P598, DOI 10.1007/s10434-001-0598-z
   MCCARTHY BM, 1987, J LIPID RES, V28, P1067
   Mehta N, 1998, CLIN EXP METASTAS, V16, P587, DOI 10.1023/A:1006548902592
   Munford RS, 2001, NEW ENGL J MED, V344, P2016, DOI 10.1056/NEJM200106283442609
   Nakajima Y, 2002, JPN J CANCER RES, V93, P305, DOI 10.1111/j.1349-7006.2002.tb02173.x
   NOMURA AMY, 1991, J NATL CANCER I, V83, P1403, DOI 10.1093/jnci/83.19.1403
   Osugi H, 2002, BRIT J SURG, V89, P909, DOI 10.1046/j.1365-2168.2002.02109.x
   Rader DJ, 2000, CURR OPIN LIPIDOL, V11, P141, DOI 10.1097/00041433-200004000-00006
   Redl H, 1994, ARZNEIMITTEL-FORSCHUNG, V44, P443
   SHERWIN RW, 1987, JAMA-J AM MED ASSOC, V257, P943
   STEWARTPHILLIPS JL, 1991, INT J IMMUNOPHARMACO, V13, P325, DOI 10.1016/0192-0561(91)90001-N
   SUMI S, 1992, GASTROENTEROLOGY, V103, P982, DOI 10.1016/0016-5085(92)90032-T
   Tachibana M, 1997, AM J SURG, V174, P49, DOI 10.1016/S0002-9610(97)00046-9
   THUN MJ, 1991, NEW ENGL J MED, V325, P1593, DOI 10.1056/NEJM199112053252301
   VANDERWAL AC, 1992, AM J PATHOL, V141, P1427
   VITOLS S, 1994, BLOOD, V84, P2689
   Watanabe M, 2000, BRIT J CANCER, V83, P609, DOI 10.1054/bjoc.2000.1288
   Yamamoto H, 2001, CLIN CANCER RES, V7, P896
   Yamamoto H, 2001, CANCER-AM CANCER SOC, V91, P1324, DOI 10.1002/1097-0142(20010401)91:7<1324::AID-CNCR1135>3.0.CO;2-2
   Yuan Y, 2001, BBA-MOL CELL BIOL L, V1534, P139, DOI 10.1016/S1388-1981(01)00188-3
NR 51
TC 25
Z9 27
U1 0
U2 2
PU ELSEVIER SCI IRELAND LTD
PI CLARE
PA CUSTOMER RELATIONS MANAGER, BAY 15, SHANNON INDUSTRIAL ESTATE CO, CLARE, IRELAND
SN 0304-3835
EI 
J9 CANCER LETT
JI Cancer Lett.
PD MAY 10
PY 2004
VL 208
IS 1
BP 43
EP 49
DI 10.1016/j.canlet.2003.11.010
PG 7
WC Oncology
SC Oncology
GA 820ED
UT WOS:000221369000003
PM 15105044
DA 2025-02-23
ER

PT J
AU Stattin, P
   Bylund, A
   Biessy, C
   Kaaks, R
   Hallmans, G
   Adlercreutz, H
AF Stattin, P
   Bylund, A
   Biessy, C
   Kaaks, R
   Hallmans, G
   Adlercreutz, H
TI Prospective study of plasma enterolactone and prostate cancer risk (Sweden)
SO CANCER CAUSES & CONTROL
LA English
DT Article
DE enterolactone; nested case-control study; plasma; prostate cancer risk
ID time-resolved fluoroimmunoassay; serum enterolactone; in-vitro; rye bran; growth; adenocarcinoma; intervention; lignans; men; soy
AB Objectives: Enterolactone, a phytoestrogen produced by the intestinal microflora from precursors in plant foods, has been postulated to protect against hormone-dependent cancers. We studied the association between plasma enterolactone and risk of prostate cancer. Methods: In the Northern Sweden Health and Disease Cohort, enterolactone concentrations were measured by time-resolved fluoroimmunoassay in plasma taken from 265 men who were diagnosed with prostate cancer at a mean time of 5 years after blood collection, and in plasma from 525 control men, matched for age and date of blood collection. Results: There was no significant association between quartiles of plasma enterolactone and risk of prostate cancer. Odds ratios for prostate cancer, estimated by conditional logistic regression for increasing concentrations of enterolactone in quartiles were 1.00 (referent), 0.81 (95% confidence interval 0.52-1.27), 1.03 (0.67-1.58), and 1.22 (0.80-1.86). Adjustments for body mass index (BMI), smoking status and stratification for age, lag time, storage time and tumour characteristics did not materially alter risk estimates. Men with very low enterolactone levels, however, had significantly higher risk of prostate cancer, odds ratio for bottom decile versus all other deciles was 1.68 (1.03-2.74). Conclusions: Our results do not support the hypothesis that enterolactone formed from dietary lignans protects against prostate cancer.
C1 Umea Univ Hosp, Dept Surg & Perioperat Sci Urol & Androl, S-90185 Umea, Sweden.
   Umea Univ Hosp, Dept Community Med & Rehabil Geriatr Med, S-90185 Umea, Sweden.
   Umea Univ Hosp, Dept Publ Hlth & Clin Med Nutr Res, S-90185 Umea, Sweden.
   Int Agcy Res Canc, Hormones & Canc Grp, F-69372 Lyon, France.
   Univ Helsinki, Inst Prevent Med Nutr & Canc, Folkhalsan Res Ctr, Helsinki, Finland.
   Univ Helsinki, Dept Clin Chem, Helsinki, Finland.
C3 Umea University; Umea University; Umea University; World Health Organization; International Agency for Research on Cancer (IARC); University of Helsinki; Folkhalsan Research Center; University of Helsinki
RP Umea Univ Hosp, Dept Surg & Perioperat Sci Urol & Androl, S-90185 Umea, Sweden.
EM par.stattin@urologi.umu.se
CR ADLERCREUTZ A, 1998, REPROD DEV TOXICOLOG, V0, P299
   ADLERCREUTZ H, 1992, J STEROID BIOCHEM, V41, P331, DOI 10.1016/0960-0760(92)90359-Q
   Adlercreutz H, 1998, ANAL BIOCHEM, V265, P208, DOI 10.1006/abio.1998.2886
   Adlercreutz H, 1997, ANN MED, V29, P95, DOI 10.3109/07853899709113696
   *BANTA BOOK GROUP, 1997, PROST FOOD NUTR PREV, V0, P310
   Bianchini F, 2002, LANCET ONCOL, V3, P565, DOI 10.1016/S1470-2045(02)00849-5
   Bingham SA, 1998, BRIT J NUTR, V79, P393, DOI 10.1079/BJN19980068
   Bylund A, 2003, EUR J CANCER PREV, V12, P407, DOI 10.1097/00008469-200310000-00010
   Bylund A, 2000, PROSTATE, V42, P304, DOI 10.1002/(SICI)1097-0045(20000301)42:4<304::AID-PROS8>3.0.CO;2-Z
   Calle EE, 2003, NEW ENGL J MED, V348, P1625, DOI 10.1056/NEJMoa021423
   CARY E, 1989, SAS STAT US GUID VER, V0, P0
   De Marzo AM, 1999, AM J PATHOL, V155, P1985, DOI 10.1016/S0002-9440(10)65517-4
   Demark-Wahnefried W, 2001, UROLOGY, V58, P47, DOI 10.1016/S0090-4295(01)01014-7
   Heinonen S, 2001, J AGR FOOD CHEM, V49, P3178, DOI 10.1021/jf010038a
   Hultén K, 2002, EUR J NUTR, V41, P168, DOI 10.1007/s00394-002-0373-3
   Kaaks R, 2000, PROSTATE CANCER P D, V3, P157, DOI 10.1038/sj.pcan.4500421
   Key TJ, 2004, INT J CANCER, V109, P119, DOI 10.1002/ijc.11671
   Kilkkinen A, 2003, CANCER EPIDEM BIOMAR, V12, P1209
   Kilkkinen A, 2002, AM J EPIDEMIOL, V155, P472, DOI 10.1093/aje/155.5.472
   Kilkkinen A, 2001, AM J CLIN NUTR, V73, P1094
   Landström M, 1998, PROSTATE, V36, P151, DOI 10.1002/(SICI)1097-0045(19980801)36:3<151::AID-PROS2>3.0.CO;2-K
   Owen RW, 2000, CLIN CHEM, V46, P976
   Saarinen NM, 2000, NUTR CANCER, V36, P207, DOI 10.1207/S15327914NC3602_10
   Saarinen NM, 2002, MOL CANCER THER, V1, P869
   Stattin P, 2000, J NATL CANCER I, V92, P1910, DOI 10.1093/jnci/92.23.1910
   Stattin P, 2004, INT J CANCER, V108, P418, DOI 10.1002/ijc.11572
   Stattin P, 2002, INT J CANCER, V99, P124, DOI 10.1002/ijc.10313
   Stattin P, 2001, J CLIN ENDOCR METAB, V86, P1341, DOI 10.1210/jc.86.3.1341
   Stumpf K, 2000, CANCER EPIDEM BIOMAR, V9, P1369
   Stumpf K, 2000, ANAL BIOCHEM, V284, P153, DOI 10.1006/abio.2000.4655
   Weinehall L, 1998, SCAND J PRIM HEALTH, V16, P171
   Zeleniuch-Jacquotte A, 1998, CANCER EPIDEM BIOMAR, V7, P885
NR 33
TC 27
Z9 28
U1 0
U2 3
PU SPRINGER
PI DORDRECHT
PA VAN GODEWIJCKSTRAAT 30, 3311 GZ DORDRECHT, NETHERLANDS
SN 0957-5243
EI 1573-7225
J9 CANCER CAUSE CONTROL
JI Cancer Causes Control
PD DEC 15
PY 2004
VL 15
IS 10
BP 1095
EP 1102
DI 10.1007/s10552-004-1480-7
PG 8
WC Oncology; Public, Environmental & Occupational Health
SC Oncology; Public, Environmental & Occupational Health
GA 891LR
UT WOS:000226583100012
PM 15801493
DA 2025-02-23
ER

PT J
AU Qin, LQ
   Xu, JY
   Wang, PY
   Kaneko, T
   Hoshi, K
   Sato, A
AF Qin, LQ
   Xu, JY
   Wang, PY
   Kaneko, T
   Hoshi, K
   Sato, A
TI Milk consumption is a risk factor for prostate cancer: Meta-analysis of case-control studies
SO NUTRITION AND CANCER-AN INTERNATIONAL JOURNAL
LA English
DT Article
DE |
ID dairy-products; breast-cancer; animal products; beta-carotene; dietary-fat; vitamin-d; calcium; cohort; hypothesis; phosphorus
AB Prostate cancer has become the most common cancer among men in the United States. Although milk consumption is considered to be a risk factor in some epidemiological studies, the results are inconsistent. A meta-analysis method was conducted to estimate the combined odds ratio (OR) between milk consumption and prostate cancer from case-control studies published between 1984 and 2003 using commercial software (comprehensive meta-analysis). The combined OR was 1.68 (95% confidence interval = 1.34-2.12) in the 11 published case-control studies. The combined OR varied little by study stratification. Additionally, we evaluated the possible risk factors in milk for prostate cancer In conclusion, we found a positive association between milk consumption and prostate cancer The underlying mechanisms, including fat, calcium, hormones, and other factors, should be investigated further.
C1 Univ Yamanashi, Sch Med, Dept Obstet & Gynecol, Yamanashi 4093898, Japan.
   Univ Yamanashi, Sch Med, Dept Environm Med, Yamanashi 4093898, Japan.
C3 University of Yamanashi; University of Yamanashi
RP Univ Yamanashi, Sch Med, Dept Obstet & Gynecol, Shimoka 1110, Yamanashi 4093898, Japan.
EM shinr@res.yamanashi-med.ac.jp
CR Berndt SI, 2002, UROLOGY, V60, P1118, DOI 10.1016/S0090-4295(02)01991-X
   BERNSTEIN L, 1993, EPIDEMIOL REV, V15, P48, DOI 10.1093/oxfordjournals.epirev.a036116
   Bosetti C, 2000, EUR J CANCER PREV, V9, P119, DOI 10.1097/00008469-200004000-00008
   Bosland M C, 2000, J NATL CANCER INST MONOGR, V0, P39
   BOYD NF, 1993, BRIT J CANCER, V68, P627, DOI 10.1038/bjc.1993.398
   Chan JM, 2000, CANCER CAUSE CONTROL, V11, P859, DOI 10.1023/A:1008947201132
   Chan JM, 2001, AM J CLIN NUTR, V74, P549
   Chan JM, 1998, SCIENCE, V279, P563, DOI 10.1126/science.279.5350.563
   Chan JM, 1998, CANCER CAUSE CONTROL, V9, P559, DOI 10.1023/A:1008823601897
   Coughlin SS, 2000, J CLIN EPIDEMIOL, V53, P367, DOI 10.1016/S0895-4356(99)00179-1
   Deneo-Pellegrini H, 1999, BRIT J CANCER, V80, P591, DOI 10.1038/sj.bjc.6690396
   DERSIMONIAN R, 1986, CONTROL CLIN TRIALS, V7, P177, DOI 10.1016/0197-2456(86)90046-2
   DeStefani E, 1995, TUMORI, V81, P315, DOI 10.1177/030089169508100503
   Egger M, 1997, BMJ-BRIT MED J, V315, P1371, DOI 10.1136/bmj.315.7119.1371
   Ewings P, 1996, BRIT J CANCER, V74, P661, DOI 10.1038/bjc.1996.418
   Ganmaa D, 2002, INT J CANCER, V98, P262, DOI 10.1002/ijc.10185
   Ganmaa D, 2001, MED HYPOTHESES, V57, P510, DOI 10.1054/mehy.2001.1380
   Giovannucci E, 1998, CANCER RES, V58, P442
   GIOVANNUCCI E, 1993, J NATL CANCER I, V85, P1571, DOI 10.1093/jnci/85.19.1571
   Giovannucci E, 1998, CANCER CAUSE CONTROL, V9, P567, DOI 10.1023/A:1008835903714
   Grönberg H, 2003, LANCET, V361, P859, DOI 10.1016/S0140-6736(03)12713-4
   Hayes RB, 1999, CANCER EPIDEM BIOMAR, V8, P25
   HEAP RB, 1979, BRIT VET J, V135, P355, DOI 10.1016/S0007-1935(17)32838-5
   HILL P, 1980, PREV MED, V9, P657, DOI 10.1016/0091-7435(80)90037-7
   HSING AW, 1990, CANCER RES, V50, P6836
   Jain MG, 1999, NUTR CANCER, V34, P173, DOI 10.1207/S15327914NC3402_8
   JOOSSENS JV, 1986, BIOMED PHARMACOTHER, V40, P127
   LAVECCHIA C, 1991, ONCOLOGY, V48, P406
   LEMARCHAND L, 1994, EPIDEMIOLOGY, V5, P276
   METTLIN C, 1989, CANCER-AM CANCER SOC, V64, P605, DOI 10.1002/1097-0142(19890801)64:3<605::AID-CNCR2820640307>3.0.CO;2-I
   Michaud DS, 2001, CANCER CAUSE CONTROL, V12, P557, DOI 10.1023/A:1011256201044
   MILLS PK, 1989, CANCER-AM CANCER SOC, V64, P598, DOI 10.1002/1097-0142(19890801)64:3<598::AID-CNCR2820640306>3.0.CO;2-6
   MISHINA T, 1985, PROSTATE, V6, P423, DOI 10.1002/pros.2990060411
   OHNO Y, 1988, CANCER RES, V48, P1331
   Outwater JL, 1997, MED HYPOTHESES, V48, P453, DOI 10.1016/S0306-9877(97)90110-9
   Parkin DM, 2001, EUR J CANCER, V37, PS4, DOI 10.1016/S0959-8049(01)00267-2
   PARKIN DM, 2002, CANC INCIDENCE 5 CON, V3, P633
   Schuurman AG, 1999, BRIT J CANCER, V80, P1107, DOI 10.1038/sj.bjc.6690472
   SEVERSON RK, 1989, CANCER RES, V49, P1857
   SNOWDON DA, 1984, AM J EPIDEMIOL, V120, P244, DOI 10.1093/oxfordjournals.aje.a113886
   Subar AF, 1998, J AM DIET ASSOC, V98, P537, DOI 10.1016/S0002-8223(98)00122-9
   TALAMINI R, 1992, NUTR CANCER, V18, P277, DOI 10.1080/01635589209514228
   TALAMINI R, 1986, BRIT J CANCER, V53, P817, DOI 10.1038/bjc.1986.138
   Tavani A, 2001, PROSTATE, V48, P118, DOI 10.1002/pros.1087
   Tominaga S, 1997, INT J CANCER, V0, P2
   Tzonou A, 1999, INT J CANCER, V80, P704, DOI 10.1002/(SICI)1097-0215(19990301)80:5<704::AID-IJC13>3.0.CO;2-Z
NR 47
TC 84
Z9 94
U1 0
U2 13
PU ROUTLEDGE JOURNALS, TAYLOR & FRANCIS LTD
PI ABINGDON
PA 2-4 PARK SQUARE, MILTON PARK, ABINGDON OX14 4RN, OXON, ENGLAND
SN 0163-5581
EI 1532-7914
J9 NUTR CANCER
JI Nutr. Cancer
PD JUN 15
PY 2004
VL 48
IS 1
BP 22
EP 27
DI 10.1207/s15327914nc4801_4
PG 6
WC Oncology; Nutrition & Dietetics
SC Oncology; Nutrition & Dietetics
GA 834MT
UT WOS:000222415900004
PM 15203374
DA 2025-02-23
ER

PT J
AU Sahin, K
   Ozercan, R
   Onderci, M
   Sahin, N
   Gursu, MF
   Khachik, F
   Sarkar, FH
   Munkarah, A
   Ali-Fehmi, R
   Kmak, D
   Kucuk, O
AF Sahin, K
   Ozercan, R
   Onderci, M
   Sahin, N
   Gursu, MF
   Khachik, F
   Sarkar, FH
   Munkarah, A
   Ali-Fehmi, R
   Kmak, D
   Kucuk, O
TI Lycopene supplementation prevents the development of spontaneous smooth muscle tumors of the oviduct in Japanese quail
SO NUTRITION AND CANCER-AN INTERNATIONAL JOURNAL
LA English
DT Article
ID gap junctional communication; vivo antioxidant property; cell-cycle progression; growth-factor-i; prostate-cancer; lipid-peroxidation; neoplastic transformation; uterine leiomyomas; tomato consumption; oxidative damage
AB Leiomyomas (fibroids) are benign tumors of the uterus affecting millions of women. Spontaneous leiomyomas of the oviduct are common tumors of the Japanese quail (Coturnix coturnix japonica), which makes it a good animal model for screening potential agents for testing in the prevention and treatment of human m myoma uteri. Because dietary intake of lycopene has been associated with a reduced risk of a variety of human cancers, we investigated the effects of lycopene supplementation on the development of leiomyomas in the oviduct of Japanese quail. We also measured serum levels of oxidative stress markers [,malondialdehyde (MDA) and homocysteine], lycopene, vitamins C, E, and A, and tissue biomarkers Bcl-2 and Bax expression. One hundred twenty quails (6mo old) were assigned to 3 treatment groups consisting of 4 replicates of 10 birds in each group. Birds were fed either a basal diet (group C) or the basal diet supplemented with 100 mg (group L1) or 200 mg (group L2) of lycopene per kilogram of diet. The animals were sacrificed after 285 days and the tumors were identified. Lycopene supplementation decreased the number of leiomyomas compared with control subjects (P = 0.056). The tumors in lycopene-fed birds were smaller than those found in control birds (P = 0.01). There were no significant differences in the expression of tissue Bcl-2 and Bax among the study groups. Serum vitamins C, E, and A increased (P = 0.01), whereas MDA and homocysteine concentrations decreased (P = 0.01) with lycopene supplementation. No measurable lycopene could be detected in the serum of control birds, whereas a dose-dependent increase was observed in the serum of lycopene-supplemented birds. The results indicate that dietary supplementation with lycopene reduces the incidence and Size of spontaneously occurring leiomyoma of the oviduct in the Japanese quail. Clinical trials should be conducted to investigate the efficacy of lycopene supplementation in the prevention and treatment Of uterine leiomyoma in humans.
C1 Firat Univ, Fac Vet Sci, Dept Anim Nutr, TR-231119 Elazig, Turkey.
   Firat Univ, Sch Med, Dept Pathol, TR-231119 Elazig, Turkey.
   Firat Univ, Vet Control & Res Inst, TR-231119 Elazig, Turkey.
   Firat Univ, Sch Med, Dept Biochem, TR-231119 Elazig, Turkey.
   Univ Maryland, JIFSAN, Dept Chem & Biochem, College Pk, MD 20742 USA.
   Wayne State Univ, Karmanos Canc Inst, Detroit, MI 48201 USA.
C3 Firat University; Firat University; Firat University; Ministry of Agriculture & Forestry - Turkey; Firat University; University System of Maryland; University of Maryland College Park; Barbara Ann Karmanos Cancer Institute; Wayne State University
RP Firat Univ, Fac Vet Sci, Dept Anim Nutr, TR-231119 Elazig, Turkey.
EM ksahin@firat.edu.tr; nsahinkm@yahoo.com
CR Agarwal S, 1998, LIPIDS, V33, P981, DOI 10.1007/s11745-998-0295-6
   AMES BN, 1995, P NATL ACAD SCI USA, V92, P5258, DOI 10.1073/pnas.92.12.5258
   AMES BN, 1993, P NATL ACAD SCI USA, V90, P7915, DOI 10.1073/pnas.90.17.7915
   Amir H, 1999, NUTR CANCER, V33, P105, DOI 10.1080/01635589909514756
   ANDERSON WI, 1985, AVIAN DIS, V29, P521, DOI 10.2307/1590515
   ANJUM AD, 1988, RES VET SCI, V45, P341, DOI 10.1016/S0034-5288(18)30962-7
   ANJUM AD, 1989, J COMP PATHOL, V100, P275, DOI 10.1016/0021-9975(89)90105-9
   ANJUM AD, 1988, BRIT POULTRY SCI, V29, P729, DOI 10.1080/00071668808417101
   [Anonymous], 1994, NUTRIENT REQUIREMENT, V0, P0
   [Anonymous], 1999, SAS USERS GUIDE: STATISTICS, V9th, P0
   Association of Official Analytical Chemists, 1990, OFFICIAL METHOD OF ANALYSIS, V15, P0
   BERTRAM JS, 1991, CARCINOGENESIS, V12, P671, DOI 10.1093/carcin/12.4.671
   Bertram JS, 1999, NUTR REV, V57, P182, DOI 10.1111/j.1753-4887.1999.tb06941.x
   Bhuvarahamurthy V, 1996, MOL CELL BIOCHEM, V158, P17
   Bramley PM, 2000, PHYTOCHEMISTRY, V54, P233, DOI 10.1016/S0031-9422(00)00103-5
   Butt MS, 2001, INT J FOOD SCI TECH, V36, P433, DOI 10.1046/j.1365-2621.2001.00477.x
   CERUTTI PA, 1985, SCIENCE, V227, P375, DOI 10.1126/science.2981433
   Chiou JF, 1999, CLIN BIOCHEM, V32, P189, DOI 10.1016/S0009-9120(98)00110-6
   COOKMOZAFFARI PJ, 1979, BRIT J CANCER, V39, P293, DOI 10.1038/bjc.1979.54
   CRAMER SF, 1990, AM J CLIN PATHOL, V94, P435, DOI 10.1093/ajcp/94.4.435
   DI MASCIO P, 1989, ARCH BIOCHEM BIOPHYS, V274, P532, DOI 10.1016/0003-9861(89)90467-0
   FELDMAN WH, 1959, DISEASES POULTRY, V0, P642
   Fleshner NE, 2001, UROLOGY, V57, P90, DOI 10.1016/S0090-4295(00)00949-3
   FOSTER DN, 1989, POULTRY SCI, V68, P1447, DOI 10.3382/ps.0681447
   FRANCESCHI S, 1994, INT J CANCER, V59, P181, DOI 10.1002/ijc.2910590207
   FREI B, 1991, AM J CLIN NUTR, V54, PS1113, DOI 10.1093/ajcn/54.6.1113s
   Giovannucci E, 1999, HORM RES, V51, P34, DOI 10.1159/000053160
   GIOVANNUCCI E, 1995, J NATL CANCER I, V87, P1767, DOI 10.1093/jnci/87.23.1767
   GIOVANNUCCI E, 1995, CANCER, V75, P1766, DOI 10.1002/1097-0142(19950401)75:7+<1766::AID-CNCR2820751604>3.0.CO;2-T
   Gius D, 1999, TOXICOL LETT, V106, P93, DOI 10.1016/S0378-4274(99)00024-7
   GOODCHILD WM, 1979, THESIS U LONDON LOND, V0, P0
   HALLIWELL B, 1994, LANCET, V344, P721, DOI 10.1016/S0140-6736(94)92211-X
   Halliwell B, 1999, FREE RADICALS IN BIOLOGY AND MEDICINE, V3 rd, P617
   HOSSAIN MZ, 1989, CARCINOGENESIS, V10, P1743, DOI 10.1093/carcin/10.9.1743
   Jain CK, 1999, NUTR RES, V19, P1383, DOI 10.1016/S0271-5317(99)00095-0
   Jewell C, 1999, BRIT J NUTR, V81, P235, DOI 10.1017/S0007114599000434
   Karas M, 2000, NUTR CANCER, V36, P101, DOI 10.1207/S15327914NC3601_14
   Khachik F, 1997, ANAL CHEM, V69, P1873, DOI 10.1021/ac961085i
   Khachik F, 2002, INVEST OPHTH VIS SCI, V43, P3383
   KRAJEWSKI S, 1995, CANCER RES, V55, P4471
   Kucuk O, 2002, EXP BIOL MED, V227, P881, DOI 10.1177/153537020222701007
   Kucuk O, 2002, CANCER METAST REV, V21, P111, DOI 10.1023/A:1020809806121
   Kucuk O, 2001, CANCER EPIDEM BIOMAR, V10, P861
   Landis SH, 1999, CA-CANCER J CLIN, V49, P8, DOI 10.3322/canjclin.49.1.8
   Leal M, 1999, TOXICOL LETT, V109, P1, DOI 10.1016/S0378-4274(99)00062-4
   LEVY J, 1995, NUTR CANCER, V24, P257, DOI 10.1080/01635589509514415
   MASOTTI L, 1988, FREE RADICAL BIO MED, V4, P377, DOI 10.1016/0891-5849(88)90089-5
   NESTOR KE, 1991, POULTRY SCI, V70, P2382, DOI 10.3382/ps.0702382
   PALAN PR, 1994, GYNECOL ONCOL, V55, P72, DOI 10.1006/gyno.1994.1250
   Palanduz S, 1999, CELL BIOL TOXICOL, V15, P13, DOI 10.1023/A:1007594421458
   PARAN E, 2001, AM J HYPERTENS, V14, P0
   Perlman H, 1997, CIRCULATION, V95, P981
   PLACER ZA, 1966, ANAL BIOCHEM, V16, P359, DOI 10.1016/0003-2697(66)90167-9
   Porrini M, 2000, J NUTR, V130, P189, DOI 10.1093/jn/130.2.189
   Rao AV, 1999, NUTR CANCER, V33, P159, DOI 10.1207/S15327914NC330207
   Rao AV, 1998, NUTR CANCER, V31, P199, DOI 10.1080/01635589809514703
   Rao AV, 2002, NUTR RES, V22, P1125, DOI 10.1016/S0271-5317(02)00430-X
   Rao AV, 1999, NUTR RES, V19, P305, DOI 10.1016/S0271-5317(98)00193-6
   Reed JC, 1996, J CLIN INVEST, V97, P2403, DOI 10.1172/JCI118684
   Riso P, 1999, AM J CLIN NUTR, V69, P712
   Sahin K, 2003, J NUTR, V133, P1882, DOI 10.1093/jn/133.6.1882
   SHINGWEKAR AG, 1979, CLIN CHIM ACTA, V93, P97, DOI 10.1016/0009-8981(79)90249-3
   TINKLER JH, 1995, NAT MED, V1, P98
   Valsala KV, 1972, KERALA JOURNAL OF VETERINARY SCIENCE, V3, P71
   Wolk A, 1998, J NATL CANCER I, V90, P911, DOI 10.1093/jnci/90.12.911
   Wu XX, 2002, J STEROID BIOCHEM, V80, P77, DOI 10.1016/S0960-0760(01)00177-7
   YAGI K, 1987, CHEM PHYS LIPIDS, V45, P337, DOI 10.1016/0009-3084(87)90071-5
   ZHANG LX, 1991, CARCINOGENESIS, V12, P2109, DOI 10.1093/carcin/12.11.2109
   ZHANG LX, 1992, CANCER RES, V52, P5707
NR 69
TC 35
Z9 40
U1 0
U2 8
PU ROUTLEDGE JOURNALS, TAYLOR & FRANCIS LTD
PI ABINGDON
PA 2-4 PARK SQUARE, MILTON PARK, ABINGDON OX14 4RN, OXON, ENGLAND
SN 0163-5581
EI 1532-7914
J9 NUTR CANCER
JI Nutr. Cancer
PD JUN 15
PY 2004
VL 50
IS 2
BP 181
EP 189
DI 10.1207/s15327914nc5002_8
PG 9
WC Oncology; Nutrition & Dietetics
SC Oncology; Nutrition & Dietetics
GA 889PK
UT WOS:000226454700008
PM 15623465
DA 2025-02-23
ER

PT J
AU Nicodemus, KK
   Sweeney, C
   Folsom, AR
AF Nicodemus, KK
   Sweeney, C
   Folsom, AR
TI Evaluation of dietary, medical and lifestyle risk factors for incident kidney cancer in postmenopausal women
SO INTERNATIONAL JOURNAL OF CANCER
LA English
DT Article
DE kidney cancer; prospective stuty; obesity; diet; nutritional supplements; estrogen; alcohol use
ID renal-cell carcinoma; factor-i receptor; reproductive factors; epithelial-cells; united-states; tobacco use; us adults; obesity; hypertension; expression
AB Kidney cancer incidence rates in the United States have been increasing and are not fully accounted for by better diagnostic techniques. Risk factors in women are incompletely described. A total of 34,637 Iowan women initially free of cancer completed a mailed questionnaire in 1986. Kidney cancer incidence was identified over IS years of follow-up (n = 124) through linkage to a statewide cancer registry. Adjusted for age and other risk factors, kidney cancer was associated positively with maximum adult weight (p for trend = 0.02) and current waist-to-hip ratio (p for trend = 0.002). Compared to nondrinkers, consumers of alcohol of 3.0 or more grams per day had a relative risk (RR) of 0.52 (95% Cl = 0.29-0.92). Total vitamin C intake was associated positively with risk of kidney cancer (p for trend = 0.04), whereas total vitamin E intake was associated negatively with risk (p for trend = 0.002). The few women who used copper supplements had a 6.52-fold increase in risk of kidney cancer (95% Cl = 1.95-21.8). Compared to never users, women who were former users of estrogen had an increased risk of kidney cancer (RR = 1.62; 95% CI = 1.11-2.36), but current users of estrogen were not at a higher risk. Women who were nulliparous or had more than 2 live births were also at increased risk of kidney cancer compared with women who had I or 2 live births. In conclusion, in these postmenopausal women, overweight, particularly central adiposity, was an important risk factor for kidney cancer. Potential risk factors that warrant further exploration were low intake of alcohol and vitamin E, higher intake of vitamin C, nulli- or multiparity and use of copper supplements. (C) 2003 Wiley-Liss, Inc.
C1 Univ Minnesota, Sch Publ Hlth, Div Epidemiol, Minneapolis, MN 55454 USA.
   Johns Hopkins Bloomberg Sch Publ Hlth, Div Epidemiol, Baltimore, MD USA.
C3 University of Minnesota System; University of Minnesota Twin Cities; Johns Hopkins University; Johns Hopkins Bloomberg School of Public Health
RP Folsom, AR (corresponding author), Univ Minnesota, Sch Publ Hlth, Div Epidemiol, 1300 S 2nd St,Suite 300, Minneapolis, MN 55454 USA.
FU NCI NIH HHS [R01 CA39742] Funding Source: Medline
CR *AM I CANC RES, 1979, WOLD CANC RES FUND A, V0, P0
   ASAL NR, 1988, CANCER DETECT PREV, V11, P359
   BENHAMOU S, 1993, INT J CANCER, V55, P32, DOI 10.1002/ijc.2910550107
   Bergström A, 2001, BRIT J CANCER, V85, P984, DOI 10.1038/sj.bjc.6692040
   BOEING H, 1997, Z ERNAHRUNGSWISS, V3, P11
   Calle EE, 2003, NEW ENGL J MED, V348, P1625, DOI 10.1056/NEJMoa021423
   Chen CW, 1996, CANCER LETT, V105, P51, DOI 10.1016/0304-3835(96)04263-2
   Chow WH, 2000, NEW ENGL J MED, V343, P1305, DOI 10.1056/NEJM200011023431804
   Chow WH, 1999, JAMA-J AM MED ASSOC, V281, P1628, DOI 10.1001/jama.281.17.1628
   CHOW WH, 1995, INT J CANCER, V60, P321, DOI 10.1002/ijc.2910600307
   Chow WH, 1996, CANCER EPIDEM BIOMAR, V5, P17
   FASSINA AS, 1990, EUR UROL, V18, P140
   FEUSTEL A, 1986, UROL RES, V14, P105
   Flegal KM, 2002, JAMA-J AM MED ASSOC, V288, P1723, DOI 10.1001/jama.288.14.1723
   Gago-Dominguez M, 1999, CANCER EPIDEM BIOMAR, V8, P999
   GOODMAN MT, 1986, AM J EPIDEMIOL, V124, P926, DOI 10.1093/oxfordjournals.aje.a114482
   GROVE JS, 1991, AM J EPIDEMIOL, V134, P942, DOI 10.1093/oxfordjournals.aje.a116178
   Hardell L, 1994, EUR J CANCER PREV, V3, P45, DOI 10.1097/00008469-199401000-00006
   Heath CW, 1997, AM J EPIDEMIOL, V145, P607, DOI 10.1093/oxfordjournals.aje.a009157
   Hock LM, 2002, J UROLOGY, V167, P57, DOI 10.1016/S0022-5347(05)65382-7
   KREIGER N, 1993, CANCER CAUSE CONTROL, V4, P101, DOI 10.1007/BF00053150
   KUSHI LH, 1988, AM J EPIDEMIOL, V128, P740, DOI 10.1093/oxfordjournals.aje.a115027
   Lambe M, 2002, BRIT J CANCER, V86, P1425, DOI 10.1038/sj.bjc.6600263
   Lee SH, 2001, SCIENCE, V292, P2083, DOI 10.1126/science.1059501
   LINDBLAD P, 1994, CANCER EPIDEM BIOMAR, V3, P631
   Lindblad P, 1997, CANCER EPIDEM BIOMAR, V6, P215
   LINDBLAD P, 1995, INT J CANCER, V61, P192, DOI 10.1002/ijc.2910610209
   Linder Maria C, 1996, AMERICAN JOURNAL OF CLINICAL NUTRITION, V63, P0
   Martin GM, 1996, HUM MOL GENET, V5, P215, DOI 10.1093/hmg/5.2.215
   MCCREDIE M, 1992, CANCER CAUSE CONTROL, V3, P323, DOI 10.1007/BF00146885
   MCLAUGHLIN JK, 1992, INT J CANCER, V52, P562, DOI 10.1002/ijc.2910520411
   MCLAUGHLIN JK, 1984, JNCI-J NATL CANCER I, V72, P275
   MCLAUGHLIN JK, 1995, INT J CANCER, V60, P194, DOI 10.1002/ijc.2910600211
   MELLEMGAARD A, 1994, INT J CANCER, V56, P66
   Mellemgaard A, 1996, EUR J CANCER, V32A, P673, DOI 10.1016/0959-8049(95)00633-8
   MELLEMGAARD A, 1994, CANCER CAUSE CONTROL, V5, P105, DOI 10.1007/BF01830256
   MUNGER RG, 1992, AM J EPIDEMIOL, V136, P192, DOI 10.1093/oxfordjournals.aje.a116485
   MUSCAT JE, 1995, CANCER-AM CANCER SOC, V75, P2552, DOI 10.1002/1097-0142(19950515)75:10<2552::AID-CNCR2820751023>3.0.CO;2-1
   Parker AS, 2002, HUM PATHOL, V33, P801, DOI 10.1053/hupa.2002.126186
   Parker AS, 2002, AM J EPIDEMIOL, V155, P455, DOI 10.1093/aje/155.5.455
   Prineas RJ, 1997, EPIDEMIOLOGY, V8, P31, DOI 10.1097/00001648-199701000-00005
   PRINEAS RJ, 1993, ANN EPIDEMIOL, V269, P483
   Shapiro JA, 1999, AM J EPIDEMIOL, V149, P521
   Shapiro JA, 1999, EPIDEMIOLOGY, V10, P188, DOI 10.1097/00001648-199903000-00019
   Suga K, 2001, JPN J CANCER RES, V92, P127, DOI 10.1111/j.1349-7006.2001.tb01074.x
   TALAMINI R, 1990, CANCER CAUSE CONTROL, V1, P125, DOI 10.1007/BF00053163
   Tanaka Y, 2002, BIOCHEM BIOPH RES CO, V296, P1200, DOI 10.1016/S0006-291X(02)02045-4
   WILLETT WC, 1988, AM J EPIDEMIOL, V127, P188, DOI 10.1093/oxfordjournals.aje.a114780
   Wolf DC, 1998, CARCINOGENESIS, V19, P2043, DOI 10.1093/carcin/19.11.2043
   Wolk A, 1996, INT J CANCER, V65, P67, DOI 10.1002/(SICI)1097-0215(19960103)65:1<67::AID-IJC12>3.0.CO;2-F
   YU MC, 1986, JNCI-J NATL CANCER I, V77, P351
   Yuan JM, 1998, INT J CANCER, V77, P211, DOI 10.1002/(SICI)1097-0215(19980717)77:2<211::AID-IJC7>3.0.CO;2-T
   Zhang DX, 1997, CANCER RES, V57, P2410
NR 53
TC 115
Z9 125
U1 0
U2 7
PU WILEY-LISS
PI NEW YORK
PA DIV JOHN WILEY & SONS INC, 605 THIRD AVE, NEW YORK, NY 10158-0012 USA
SN 0020-7136
EI 
J9 INT J CANCER
JI Int. J. Cancer
PD JAN 1
PY 2004
VL 108
IS 1
BP 115
EP 121
DI 10.1002/ijc.11532
PG 7
WC Oncology
SC Oncology
GA 745YE
UT WOS:000186718300018
PM 14618625
DA 2025-02-23
ER

PT J
AU Hishida, A
   Matsuo, K
   Tajima, K
   Ogura, M
   Kagami, Y
   Taji, H
   Morishima, Y
   Emi, N
   Naoe, T
   Hamajima, N
AF Hishida, A
   Matsuo, K
   Tajima, K
   Ogura, M
   Kagami, Y
   Taji, H
   Morishima, Y
   Emi, N
   Naoe, T
   Hamajima, N
TI Polymorphisms of <i>p53</i> Arg72Pro, <i>p73</i> G4C14-to-A4T14 at exon 2 and <i>p21</i> Ser31Arg and the risk of non-Hodgkin's lymphoma in Japanese
SO LEUKEMIA & LYMPHOMA
LA English
DT Article
DE p53 Ar72Pro polymorphism; p73 dinucleotide polymorphism; p21 Ser31Arg polymorphism; non-Hodgkin's lymphoma; genetic predisposition to disease
ID codon-72 polymorphism; malignant-lymphoma; cancer susceptibility; dietary factors; bladder-cancer; breast-cancer; gene; expression; association; mutations
AB We hypothesized that the polymorphisms in the two p53 family genes ( p53 Arg72Pro and p73 G4C14- to- A4T14 at exon 2 (G4A)) and p21 Ser31Arg polymorphism might modulate the risk of non-Hodgkin's lymphoma, and conducted a hospital-based prevalent case - control study at Aichi Cancer Center Hospital to clarify the association. Risk estimation for each genotype by the unconditional logistic model demonstrated the possible association between the p53 Pro72 allele and the risk of non-Hodgkin's lymphoma in Japanese population(OR = 1.59; 95% CI, 0.99 - 2.57, P= 0.057), although no other significant association was observed. The analyses of statistical interactions between these three polymorphisms ( p73 G4A, p53 Arg72Pro and p21 Ser31Arg polymorphisms) revealed the marginally significant OR for interaction between p53 Arg72Pro and p73 G4A polymorphisms (OR = 2.54; 95% CI, 0.97 - 6.62, P= 0.057). When those without p53 Pro72 and p73 A4T14 alleles were defined as a reference, those with p53 Pro72 and p73 A4T14 alleles demonstrated a significantly higher OR (2.08; 95% CI, 1.11 - 3.90, P= 0.023). Further examination with a sufficiently larger population and other ethnicities are required to confirm our findings.
C1 Nagoya Univ, Dept Mol Med & Clin Sci, Grad Sch Med, Showa Ku, Nagoya, Aichi 4668550, Japan.
   Nagoya Univ, Dept Hematol, Grad Sch Med, Showa Ku, Nagoya, Aichi 4668550, Japan.
   Aichi Canc Ctr, Div Epidemiol, Nagoya, Aichi 464, Japan.
   Aichi Canc Ctr, Div Prevent, Nagoya, Aichi 464, Japan.
   Aichi Canc Ctr, Dept Hematol & Chemotherapy, Nagoya, Aichi 464, Japan.
   Nagoya Univ, Dept Prevent Med Biostat & Med Decis Making, Grad Sch Med, Nagoya, Aichi, Japan.
C3 Nagoya University; Nagoya University; Aichi Cancer Center; Aichi Cancer Center; Aichi Cancer Center; Nagoya University
RP Nagoya Univ, Dept Mol Med & Clin Sci, Grad Sch Med, Showa Ku, Tsurumai Cho 65, Nagoya, Aichi 4668550, Japan.
EM a-hishi@med.nagoya-u.ac.jp
CR Ahomadegbe JC, 2000, ONCOGENE, V19, P5413, DOI 10.1038/sj.onc.1203914
   Andersson S, 2001, BRIT J CANCER, V85, P1153, DOI 10.1054/bjoc.2001.2085
   BROWN LM, 1992, CANCER CAUSE CONTROL, V3, P49, DOI 10.1007/BF00051912
   Chen WC, 2002, UROL ONCOL, V7, P63, DOI 10.1016/S1078-1439(01)00152-1
   Chiu BCH, 1996, JAMA-J AM MED ASSOC, V275, P1315, DOI 10.1001/jama.275.17.1315
   Chow EJ, 2002, AM J EPIDEMIOL, V155, P725, DOI 10.1093/aje/155.8.725
   Davison TS, 1999, J BIOL CHEM, V274, P18709, DOI 10.1074/jbc.274.26.18709
   Di Como CJ, 1999, MOL CELL BIOL, V19, P1438
   Dumont P, 2003, NAT GENET, V33, P357, DOI 10.1038/ng1093
   Fan R, 2000, CANCER EPIDEM BIOMAR, V9, P1037
   FRANCESCHI S, 1989, NUTR CANCER, V12, P333, DOI 10.1080/01635588909514034
   Hachiya T, 1999, GYNECOL ONCOL, V72, P187, DOI 10.1006/gyno.1998.5247
   Hamajima N, 2000, JPN J CANCER RES, V91, P865, DOI 10.1111/j.1349-7006.2000.tb01026.x
   Hamajima N, 2002, CANCER LETT, V181, P81, DOI 10.1016/S0304-3835(02)00041-1
   Hamajima Nobuyuki, 2001, ASIAN PAC J CANCER PREV, V2, P99
   Hishida A, 2003, HAEMATOLOGICA, V88, P159
   Ichikawa A, 1997, NEW ENGL J MED, V337, P529, DOI 10.1056/NEJM199708213370804
   IMAMURA J, 1994, BLOOD, V84, P2412, DOI 10.1182/blood.V84.8.2412.bloodjournal8482412
   Jost CA, 1997, NATURE, V389, P191, DOI 10.1038/38298
   Kaghad M, 1997, CELL, V90, P809, DOI 10.1016/S0092-8674(00)80540-1
   Kawano S, 1999, BLOOD, V94, P1113
   Kawase Haruya, 2003, ASIAN PAC J CANCER PREV, V4, P67
   Kerridge I, 2002, BRIT J HAEMATOL, V118, P477, DOI 10.1046/j.1365-2141.2002.03606.x
   Keshava C, 2002, CANCER EPIDEM BIOMAR, V11, P127
   Kim JH, 2002, JPN J CANCER RES, V93, P471, DOI 10.1111/j.1349-7006.2002.tb01280.x
   Kleihues P, 1997, AM J PATHOL, V150, P1
   Küppers R, 1999, NEW ENGL J MED, V341, P1520
   Li T, 2002, CANCER-AM CANCER SOC, V95, P2571, DOI 10.1002/cncr.11008
   Lukas J, 1997, AM J PATHOL, V150, P167
   Macintyre Elizabeth, 2000, HEMATOLOGY AM SOC HEMATOL EDUC PROGRAM, V0, P180
   Marin MC, 2000, NAT GENET, V25, P47, DOI 10.1038/75586
   MARIN MC, 1994, ONCOGENE, V9, P3107
   Matsuo K, 2001, JPN J CANCER RES, V92, P1011, DOI 10.1111/j.1349-7006.2001.tb01054.x
   Matsuo K, 2001, BLOOD, V97, P3205, DOI 10.1182/blood.V97.10.3205
   MIYASHITA T, 1995, CELL, V80, P293
   NEGRI E, 1991, INT J CANCER, V48, P350, DOI 10.1002/ijc.2910480307
   Nomoto S, 1998, CANCER RES, V58, P1380
   PERSSON B, 1993, CANCER, V72, P1773, DOI 10.1002/1097-0142(19930901)72:5<1773::AID-CNCR2820720542>3.0.CO;2-6
   Pozniak CD, 2000, SCIENCE, V289, P304, DOI 10.1126/science.289.5477.304
   Roh JW, 2001, CANCER LETT, V165, P59, DOI 10.1016/S0304-3835(01)00401-3
   Ryan BM, 2001, BRIT J CANCER, V85, P1499, DOI 10.1054/bjoc.2001.2066
   Sjalander A, 1996, CARCINOGENESIS, V17, P1313, DOI 10.1093/carcin/17.6.1313
   Soulitzis N, 2002, CANCER LETT, V179, P175, DOI 10.1016/S0304-3835(01)00867-9
   Tavani A, 1997, NUTR CANCER, V27, P256, DOI 10.1080/01635589709514535
   Vanasse GJ, 1999, BLOOD, V94, P3997, DOI 10.1182/blood.V94.12.3997.424k44_3997_4010
   WARD MH, 1994, CANCER CAUSE CONTROL, V5, P422, DOI 10.1007/BF01694756
   Zhang SMM, 2000, CANCER EPIDEM BIOMAR, V9, P477
   Zingg JM, 1997, CARCINOGENESIS, V18, P869, DOI 10.1093/carcin/18.5.869
NR 48
TC 32
Z9 36
U1 0
U2 0
PU TAYLOR & FRANCIS LTD
PI ABINGDON
PA 2-4 PARK SQUARE, MILTON PARK, ABINGDON OR14 4RN, OXON, ENGLAND
SN 1042-8194
EI 1029-2403
J9 LEUKEMIA LYMPHOMA
JI Leuk. Lymphoma
PD MAY 15
PY 2004
VL 45
IS 5
BP 957
EP 964
DI 10.1080/10428190310001638878
PG 8
WC Oncology; Hematology
SC Oncology; Hematology
GA 800YP
UT WOS:000220063900013
PM 15291355
DA 2025-02-23
ER

PT J
AU Higginbotham, S
   Zhang, ZF
   Lee, IM
   Cook, NR
   Buring, JE
   Liu, SM
AF Higginbotham, S
   Zhang, ZF
   Lee, IM
   Cook, NR
   Buring, JE
   Liu, SM
TI Dietary glycemic load and breast cancer risk in the Women's Health Study
SO CANCER EPIDEMIOLOGY BIOMARKERS & PREVENTION
LA English
DT Article
ID growth-factor-i; postmenopausal women; insulin-resistance; colorectal-cancer; physical-activity; pooled analysis; index; questionnaire; sensitivity; disease
AB A diet with a high glycemic load (GL) may contribute to a metabolic environment that enhances tumorigenesis. Little is known, however, about whether high glycemic diets increase breast cancer risk in women. We examined the associations between baseline measurements of dietary GL and overall glycemic index (GI) and subsequent breast cancer in a cohort of 39,876 women, ages 45 years or older, participating in the Women's Health study. During a mean of 6.8 years of follow-up there were 946 confirmed cases of breast cancer. We found no association between dietary GL [multivariable-adjusted relative risk (RR), 1.01; confidence interval (CI), 0.76-1.35, comparing extreme quintiles; P for trend = 0.96] or overall GI (corresponding RR, 1.03; CI, 0.84-1.28; P for trend = 0.66) and breast cancer risk in the cohort as a whole. Exploratory analyses stratified by baseline measurements of menopausal status, physical activity, smoking history, alcohol use, and history of diabetes mellitus. hypertension, or hypercholesterolemia showed no significant associations, except in the subgroup of women who were premenopausal and reported low levels of physical activity (GL multivariable-adjusted RR, 2.35; CI, 1.03-5.37; P for trend = 0.07; GI multivariable-adjusted RR, 1.56: CI, 0.88-2.78; P for trend = 0.02, comparing extreme quintiles). Although we did not rind evidence that a high glycemic diet increases overall breast cancer risk, the increase in risk in premenopausal women with low levels of physical activity suggests the possibility that the effects of a high glycemic diet may be modified by lifestyle and hormonal factors. Prospective studies of a larger sample size and longer duration are warranted to confirm our findings.
C1 Harvard Univ, Sch Med, Div Prevent Med, Cambridge, MA 02138 USA.
   Brigham & Womens Hosp, Cambridge, MA 02138 USA.
   Univ Calif Los Angeles, Sch Publ Hlth, Dept Epidemiol, Los Angeles, CA USA.
   Harvard Univ, Sch Publ Hlth, Dept Epidemiol, Boston, MA 02115 USA.
C3 Harvard University; Harvard University; Harvard University Medical Affiliates; Brigham & Women's Hospital; University of California System; University of California Los Angeles; Harvard University; Harvard T.H. Chan School of Public Health
RP Liu, SM (corresponding author), Harvard Univ, Sch Med, Brigham & Womens Hosp, 900 Commonwealth Ave, Boston, MA 02215 USA.
FU National Cancer Institute [T32CA009142] Funding Source: NIH RePORTER; NCI NIH HHS [CA47988, R01 CA047988, T32 CA09142, T32 CA009142] Funding Source: Medline; NHLBI NIH HHS [HL58755, R01 HL043851, HL43851] Funding Source: Medline; NIDDK NIH HHS [DK02767] Funding Source: Medline; NIEHS NIH HHS [R21 ES011667] Funding Source: Medline
CR *AM CANC SOC, 2003, CANC FACTS FIG 2003, V0, P0
   Augustin LSA, 2001, ANN ONCOL, V12, P1533, DOI 10.1023/A:1013176129380
   BRUNING PF, 1992, INT J CANCER, V52, P511, DOI 10.1002/ijc.2910520402
   Davies MJ, 2002, JAMA-J AM MED ASSOC, V287, P2559, DOI 10.1001/jama.287.19.2559
   Del Giudice ME, 1998, BREAST CANCER RES TR, V47, P111, DOI 10.1023/A:1005831013718
   FOSTERPOWELL K, 1995, AM J CLIN NUTR, V62, P871S, DOI 10.1093/ajcn/62.4.871S
   Gaziano JM, 1996, NUTRITION, V12, P583, DOI 10.1016/S0899-9007(96)00184-0
   Giovannucci E, 1999, HORM RES, V51, P34, DOI 10.1159/000053160
   GIOVANNUCCI E, 1995, CANCER CAUSE CONTROL, V6, P164, DOI 10.1007/BF00052777
   Hankinson SE, 1998, LANCET, V351, P1393, DOI 10.1016/S0140-6736(97)10384-1
   JENKINS DJA, 1981, AM J CLIN NUTR, V34, P362, DOI 10.1093/ajcn/34.3.362
   JONAS CR, 2003, BIOMARK PREV, V12, P573
   Kaaks R, 2001, P NUTR SOC, V60, P91, DOI 10.1079/PNS200070
   Kaaks R, 2002, CANCER CAUSE CONTROL, V13, P307, DOI 10.1023/A:1015270324325
   KAZER RR, 1995, INT J CANCER, V62, P403, DOI 10.1002/ijc.2910620408
   Lee IM, 2001, CANCER CAUSE CONTROL, V12, P137, DOI 10.1023/A:1008948125076
   Levi F, 2002, ANN ONCOL, V13, P1688, DOI 10.1093/annonc/mdf261
   Liu SM, 2002, AM J CLIN NUTR, V75, P492, DOI 10.1093/ajcn/75.3.492
   Liu SM, 2000, AM J CLIN NUTR, V71, P1455
   Liu SM, 2001, AM J CLIN NUTR, V73, P560
   MCKEOWNEYSSEN G, 1994, CANCER EPIDEM BIOMAR, V3, P687
   Parkin DM, 1999, INT J CANCER, V80, P827, DOI 10.1002/(SICI)1097-0215(19990315)80:6<827::AID-IJC6>3.0.CO;2-P
   Salmeron J, 1997, JAMA-J AM MED ASSOC, V277, P472, DOI 10.1001/jama.277.6.472
   Salmeron J, 1997, DIABETES CARE, V20, P545, DOI 10.2337/diacare.20.4.545
   Smith-Warner SA, 1998, JAMA-J AM MED ASSOC, V279, P535, DOI 10.1001/jama.279.7.535
   Smith-Warner SA, 2001, JAMA-J AM MED ASSOC, V285, P769, DOI 10.1001/jama.285.6.769
   Toniolo P, 2000, INT J CANCER, V88, P828, DOI 10.1002/1097-0215(20001201)88:5<828::AID-IJC22>3.0.CO;2-8
   WILLETT W, 1998, MONOGRAPHS EPIDEMIOL, V0, P110
   Wolever T M, 1990, WORLD REV NUTR DIET, V62, P120
   WOLF AM, 1994, INT J EPIDEMIOL, V23, P991, DOI 10.1093/ije/23.5.991
   [World Cancer Research Fund American Institute for Cancer Research], 1997, FOOD NUTR PREV CANC, V0, P0
   Zhang SM, 1999, JAMA-J AM MED ASSOC, V281, P1632, DOI 10.1001/jama.281.17.1632
   1998, 1900, P28, V0, P0
NR 33
TC 69
Z9 74
U1 0
U2 1
PU AMER ASSOC CANCER RESEARCH
PI PHILADELPHIA
PA 615 CHESTNUT ST, 17TH FLOOR, PHILADELPHIA, PA 19106-4404 USA
SN 1055-9965
EI 
J9 CANCER EPIDEM BIOMAR
JI Cancer Epidemiol. Biomarkers Prev.
PD JAN 15
PY 2004
VL 13
IS 1
BP 65
EP 70
DI 10.1158/1055-9965.EPI-03-0066
PG 6
WC Oncology; Public, Environmental & Occupational Health
SC Oncology; Public, Environmental & Occupational Health
GA 767KG
UT WOS:000188438300013
PM 14744735
DA 2025-02-23
ER

PT J
AU Hilakivi-Clarke, L
   Cabanes, A
   de Assis, S
   Wang, M
   Khan, G
   Shoemaker, WJ
   Stevens, RG
AF Hilakivi-Clarke, L
   Cabanes, A
   de Assis, S
   Wang, M
   Khan, G
   Shoemaker, WJ
   Stevens, RG
TI <i>In</i> <i>utero</i> alcohol exposure increases mammary tumorigenesis in rats
SO BRITISH JOURNAL OF CANCER
LA English
DT Article
DE in utero exposures; alcohol; breast cancer; oestrogen receptor; mammary gland
ID breast-cancer risk; estrogen-receptor; gland development; prenatal ethanol; consumption; alpha; women; carcinogenesis; progesterone; expression
AB Findings in humans and animal models suggest that in utero hormonal and dietary exposures increase later breast cancer risk. Since alcohol intake by adult women consistently increases their breast cancer risk, we wondered whether maternal alcohol consumption during pregnancy increases female offspring's mammary tumorigenesis. In our study, pregnant female rats were pair-fed isocaloric diets containing either 0 (control), 16 or 25 g alcohol kg(-1) feed between days 7 and 19 of gestation. These alcohol exposures generate blood alcohol levels that correspond to low and moderate alcohol consumption and are lower than those that induce foetal alcohol syndrome. Serum oestradiol levels were elevated in pregnant rats exposed to alcohol (P < 0.003). When adult, female offspring of alcohol-exposed dams developed significantly more 7,12-dimethylbenz[a]anthracene-induced mammary tumours, compared to the controls (tumour multiplicity; mean +/- s.e.m., controls: 2.0 +/- 0.3, 16 g alcohol: 2.7 +/- 0.4 and 25 g alcohol: 3.7 +/- 0.4; P < 0.006). In addition, the mammary epithelial tree of the alcohol-exposed offspring was denser (P < 0.004) and contained more structures that are susceptible for the initiation of breast cancer (P < 0.001). Immunohistochemical assessment indicated that the mammary glands of 22-week-old in utero alcohol-exposed rats contained elevated levels of oestrogen receptor-alpha (P < 0.04) that is consistent with the changes in mammary gland morphology. In summary, maternal alcohol intake during pregnancy increases female offspring's mammary tumorigenesis, perhaps by programming the foetal mammary gland to exhibit persistent alterations in morphology and gene expression. It remains to be determined whether an increase in pregnancy oestradiol levels mediated alcohol's effects on offspring's mammary tumorigenesis. (C) 2004 Cancer Research UK.
C1 Georgetown Univ, Vincent T Lombardi Canc Res Ctr, Washington, DC 20007 USA.
   Georgetown Univ, Dept Oncol, Washington, DC 20007 USA.
   Univ Connecticut, Ctr Hlth, Dept Psychiat, Farmington, CT 06030 USA.
   Univ Connecticut, Ctr Hlth, Dept Community Med, Farmington, CT 06030 USA.
C3 Georgetown University; Georgetown University; University of Connecticut; University of Connecticut
RP Georgetown Univ, Vincent T Lombardi Canc Res Ctr, NRB, Res Bldg,Room W405,3970 Reservoir Rd NW, Washington, DC 20057 USA.
EM clarkel@georgetown.edu
CR BAKER RA, 1995, ALCOHOL CLIN EXP RES, V19, P727, DOI 10.1111/j.1530-0277.1995.tb01574.x
   Beral V, 2002, BRIT J CANCER, V87, P1234, DOI 10.1038/sj.bjc.6600596
   Boyd N F, 2001, CURR ONCOL REP, V3, P314, DOI 10.1007/s11912-001-0083-7
   BRAUN MM, 1995, CANCER CAUSE CONTROL, V6, P519, DOI 10.1007/BF00054160
   CATLIN MC, 1993, ALCOHOL, V10, P109, DOI 10.1016/0741-8329(93)90089-7
   Enger SM, 1999, BRIT J CANCER, V79, P1308, DOI 10.1038/sj.bjc.6690210
   Fan SJ, 2000, CANCER RES, V60, P5635
   Garland M, 1999, CANCER EPIDEM BIOMAR, V8, P1017
   HANKINSON SE, 1995, J NATL CANCER I, V87, P1297, DOI 10.1093/jnci/87.17.1297
   HARVEY EB, 1987, JNCI-J NATL CANCER I, V78, P657
   HIATT RA, 1988, CANCER RES, V48, P2227
   Hilakivi-Clarke L, 2002, J STEROID BIOCHEM, V80, P163, DOI 10.1016/S0960-0760(01)00184-4
   Hilakivi-Clarke L, 2000, CLIN CANCER RES, V6, P305
   HilakiviClarke L, 1997, P NATL ACAD SCI USA, V94, P9372, DOI 10.1073/pnas.94.17.9372
   HilakiviClarke L, 1997, J CELL PHYSIOL, V170, P279, DOI 10.1002/(SICI)1097-4652(199703)170:3<279::AID-JCP9>3.0.CO;2-L
   Hübinette A, 2001, INT J CANCER, V91, P248, DOI 10.1002/1097-0215(200002)9999:9999<::AID-IJC1025>3.3.CO;2-H
   KAPLAN EL, 1958, J AM STAT ASSOC, V53, P457, DOI 10.2307/2281868
   Khan SA, 1998, J NATL CANCER I, V90, P37, DOI 10.1093/jnci/90.1.37
   LAWSON JS, 1999, LANCET, V1718, P354
   LONGNECKER MP, 1995, JNCI-J NATL CANCER I, V87, P923, DOI 10.1093/jnci/87.12.923
   Michels KB, 1996, LANCET, V348, P1542, DOI 10.1016/S0140-6736(96)03102-9
   NANDI S, 1995, P NATL ACAD SCI USA, V92, P3650, DOI 10.1073/pnas.92.9.3650
   Palmer JR, 2002, CANCER CAUSE CONTROL, V13, P753, DOI 10.1023/A:1020254711222
   PETRIDOU E, 1992, ANN EPIDEMIOL, V2, P227
   Purohit V, 2000, ALCOHOL, V22, P123, DOI 10.1016/S0741-8329(00)00124-5
   Russo IH, 1996, ENVIRON HEALTH PERSP, V104, P938, DOI 10.2307/3433143
   RUSSO J, 1987, LAB INVEST, V57, P112
   Saji S, 2000, P NATL ACAD SCI USA, V97, P337, DOI 10.1073/pnas.97.1.337
   Sanderson M, 1996, EPIDEMIOLOGY, V7, P34, DOI 10.1097/00001648-199601000-00007
   Singletary KW, 2001, JAMA-J AM MED ASSOC, V286, P2143, DOI 10.1001/jama.286.17.2143
   Singletary KW, 2001, CANCER LETT, V165, P131, DOI 10.1016/S0304-3835(01)00419-0
   SINGLETARY KW, 1991, NUTR CANCER, V16, P13, DOI 10.1080/01635589109514136
   Smith-Warner SA, 1998, JAMA-J AM MED ASSOC, V279, P535, DOI 10.1001/jama.279.7.535
   *STAT SOFT 1, 1998, COMP PROGR MAN, V0, P0
   Stevens RG, 2001, ALCOHOL ALCOHOLISM, V36, P276, DOI 10.1093/alcalc/36.3.276
   Swanson CA, 1997, EPIDEMIOLOGY, V8, P231, DOI 10.1097/00001648-199705000-00001
   Tonetti DA, 1999, J MAMMARY GLAND BIOL, V4, P401, DOI 10.1023/A:1018722502034
   TRICHOPOULOS D, 1990, LANCET, V335, P939, DOI 10.1016/0140-6736(90)91000-Z
   Vachon CM, 2000, CANCER CAUSE CONTROL, V11, P653, DOI 10.1023/A:1008926607428
   VAVROUSEKJAKUBA EM, 1991, ALCOHOL CLIN EXP RES, V15, P129, DOI 10.1111/j.1530-0277.1991.tb00530.x
   WALKER BE, 1984, JNCI-J NATL CANCER I, V73, P133
   Weiss HA, 1997, EPIDEMIOLOGY, V8, P181, DOI 10.1097/00001648-199703000-00010
   Workman P, 1998, BRIT J CANCER, V77, P1
   Wuu J, 2002, EUR J CANCER PREV, V11, P283, DOI 10.1097/00008469-200206000-00012
   YOUNG TB, 1989, CANCER-AM CANCER SOC, V64, P552, DOI 10.1002/1097-0142(19890715)64:2<552::AID-CNCR2820640233>3.0.CO;2-Y
NR 45
TC 39
Z9 47
U1 0
U2 2
PU NATURE PUBLISHING GROUP
PI LONDON
PA MACMILLAN BUILDING, 4 CRINAN ST, LONDON N1 9XW, ENGLAND
SN 0007-0920
EI 1532-1827
J9 BRIT J CANCER
JI Br. J. Cancer
PD JUN 1
PY 2004
VL 90
IS 11
BP 2225
EP 2231
DI 10.1038/sj.bjc.6601793
PG 7
WC Oncology
SC Oncology
GA 834MR
UT WOS:000222415700032
PM 15150620
DA 2025-02-23
ER

PT J
AU Nowell, S
   Ratnasinghe, DL
   Ambrosone, CB
   Williams, S
   Teague-Ross, T
   Trimble, L
   Runnels, G
   Carrol, A
   Green, B
   Stone, A
   Johnson, D
   Greene, G
   Kadlubar, FF
   Lang, NP
AF Nowell, S
   Ratnasinghe, DL
   Ambrosone, CB
   Williams, S
   Teague-Ross, T
   Trimble, L
   Runnels, G
   Carrol, A
   Green, B
   Stone, A
   Johnson, D
   Greene, G
   Kadlubar, FF
   Lang, NP
TI Association of SULT1A1 phenotype and genotype with prostate cancer risk in African-Americans and Caucasians
SO CANCER EPIDEMIOLOGY BIOMARKERS & PREVENTION
LA English
DT Article
ID heterocyclic amines; breast-cancer; human-platelet; immunohistochemical detection; cytosolic sulfotransferases; sulfation pharmacogenetics; biochemical-property; health-professionals; metabolic-activation; colorectal-cancer
AB Exposure to heterocyclic amines may increase prostate cancer risk. Human sulfotransferase 1A1 (SULT1A1) is involved in the bioactivation of some dietary procarcinogens, including the N-hydroxy metabolite of the food-borne heterocyclic amine, 2-amino-1-methyl-6-phenylimidazo(4,5-b) pyridine. This study compares a polymorphism in the SULT1A1 gene, SULT1A1 enzyme activity, meat consumption, and the risk of prostate cancer in a population based case-control study. Prostate cancer patients (n = 464) and control individuals (n = 459), frequency matched on age and ethnicity, provided informed consent, answered a survey, and provided a blood sample. Platelets were isolated for phenotype analysis, and DNA was isolated from lymphocytes for genotype determination. Meat consumption was assessed using a dietary questionnaire. Caucasians homozygous for the SULT1A1*1 high activity allele were at increased risk for prostate cancer [odds ratio (OR), 1.68; 95% confidence interval (CI), 1.05-2.68] compared with individuals homozygous for the low-activity allele. The association between SULT1A1 genotype and prostate cancer risk in African-Americans did not reach significance (OR, 1.60; 95% CI, 0.46-5.62). When SULT1A1 activity was considered, there was a strong association between increased SULT1A1 activity and prostate cancer risk in Caucasians (OR, 3.04; 95% CI, 1.8-5.1 and OR, 4.96; 95% CI, 3.0-8.3, for the second and third tertiles of SULT1A1 activity, respectively) compared with individuals in the low enzyme activity tertile. A similar association was also found in African-American patients, with ORs of 6.7 and 9.6 for the second and third tertiles of SULT1A1 activity (95% CI, 2.1-21.3 and 2.9-31.3, respectively). When consumption of well-done meat was considered, there was increased risk of prostate cancer (OR, 1.42; 95% CI, 1.01-1.99 and OR, 1.68; 95% CI, 1.20-2.36 for the second and third tertiles, respectively). When SULT1A1 activity was stratified by tertiles of meat consumption, there was greater risk of prostate cancer in the highest tertile of meat consumption. These results indicate that variations in SULT1A1 activity contributes to prostate cancer risk and the magnitude of the association may differ by ethnicity and be modified by meat consumption.
C1 Natl Ctr Toxicol Res, Div Mol Epidemiol, Jefferson, AR 72079 USA.
   Univ Arkansas Med Sci, Dept Pharmacol & Toxicol, Little Rock, AR 72205 USA.
   Cent Arkansas Hlth Care Syst, Little Rock, AR USA.
   Roswell Pk Canc Inst, Div Canc Prevent & Populat Sci, Buffalo, NY 14263 USA.
   Univ Arkansas Med Sci, Coll Med, Dept Surg, Little Rock, AR 72205 USA.
   Arkansas Canc Res Ctr, Little Rock, AR USA.
C3 US Food & Drug Administration (FDA); University of Arkansas System; University of Arkansas Medical Sciences; Roswell Park Comprehensive Cancer Center; University of Arkansas System; University of Arkansas Medical Sciences
RP Nowell, S (corresponding author), Natl Ctr Toxicol Res, Div Mol Epidemiol, 3900 NCTR Rd, Jefferson, AR 72079 USA.
EM snowell@nctr.fda.gov
FU NCI NIH HHS [R01CA55751] Funding Source: Medline; NIA NIH HHS [R01 AG15722-02] Funding Source: Medline
CR *AM CANC SOC, 2002, CANC FACTS FIG 2002, V0, P0
   ANDERSON RJ, 1988, J LAB CLIN MED, V112, P773
   ANDERSON RJ, 1991, J LAB CLIN MED, V118, P500
   Bamber DE, 2001, PHARMACOGENETICS, V11, P679, DOI 10.1097/00008571-200111000-00006
   CAMPBELL NRC, 1986, CLIN INVEST MED, V9, P0
   CAPPIELLO M, 1990, DEV PHARMACOL THERAP, V14, P62, DOI 10.1159/000480940
   Carlini EJ, 2001, PHARMACOGENETICS, V11, P57, DOI 10.1097/00008571-200102000-00007
   CHOU HC, 1995, CANCER RES, V55, P525
   Cui L, 2000, JPN J CANCER RES, V91, P52, DOI 10.1111/j.1349-7006.2000.tb00859.x
   Dooley TP, 2000, BIOCHEM BIOPH RES CO, V277, P236, DOI 10.1006/bbrc.2000.3643
   Dunn J E Jr, 1977, NATL CANCER INST MONOGR, V47, P157
   Falany JL, 1996, CANCER RES, V56, P1551
   Frame LT, 2000, DRUG METAB DISPOS, V28, P1063
   Glatt H, 2001, MUTAT RES-FUND MOL M, V482, P27, DOI 10.1016/S0027-5107(01)00207-X
   Glatt H, 2000, CHEM-BIOL INTERACT, V129, P141, DOI 10.1016/S0009-2797(00)00202-7
   Glatt H, 2000, TOXICOL LETT, V112, P341, DOI 10.1016/S0378-4274(99)00214-3
   Grover PL, 2002, CARCINOGENESIS, V23, P1095, DOI 10.1093/carcin/23.7.1095
   Hayes RB, 1999, CANCER EPIDEM BIOMAR, V8, P25
   Hume R, 1996, HISTOCHEM CELL BIOL, V105, P147, DOI 10.1007/BF01696154
   Ireson CR, 2002, CANCER EPIDEM BIOMAR, V11, P105
   KADERLIK KR, 1994, CARCINOGENESIS, V15, P1711, DOI 10.1093/carcin/15.8.1711
   Kolonel LN, 2001, EPIDEMIOL REV, V23, P72, DOI 10.1093/oxfordjournals.epirev.a000798
   Kolonel LN, 1996, CANCER CAUSE CONTROL, V7, P83, DOI 10.1007/BF00115640
   KUDLACEK PE, 1995, J PHARMACOL EXP THER, V273, P582
   MCMANUS ME, 1989, CARCINOGENESIS, V10, P357, DOI 10.1093/carcin/10.2.357
   MINCHIN RF, 1992, BIOCHEM BIOPH RES CO, V185, P839, DOI 10.1016/0006-291X(92)91703-S
   Muckel E, 2002, FOOD CHEM TOXICOL, V40, P1063, DOI 10.1016/S0278-6915(02)00032-7
   MUIR CS, 1991, ACTA ONCOL, V30, P133, DOI 10.3109/02841869109092336
   MULDER GJ, 1977, BIOCHEM PHARMACOL, V26, P189, DOI 10.1016/0006-2952(77)90301-X
   NAGAO M, 1983, BIOCHEM BIOPH RES CO, V114, P626, DOI 10.1016/0006-291X(83)90826-4
   Norrish AE, 1999, JNCI-J NATL CANCER I, V91, P2038, DOI 10.1093/jnci/91.23.2038
   Nowell S, 2002, MUTAT RES-FUND MOL M, V506, P175, DOI 10.1016/S0027-5107(02)00164-1
   Nowell S, 2000, PHARMACOGENETICS, V10, P789, DOI 10.1097/00008571-200012000-00004
   Ozawa S, 1998, CHEM-BIOL INTERACT, V109, P237, DOI 10.1016/S0009-2797(97)00135-X
   Platz EA, 2000, J UROLOGY, V163, P490, DOI 10.1016/S0022-5347(05)67909-8
   Platz EA, 2000, JNCI-J NATL CANCER I, V92, P2009, DOI 10.1093/jnci/92.24.2009
   PRENTICE RL, 1990, CANCER CAUSE CONTROL, V1, P81, DOI 10.1007/BF00053187
   Raftogianis RB, 1997, BIOCHEM BIOPH RES CO, V239, P298, DOI 10.1006/bbrc.1997.7466
   REITER C, 1983, N-S ARCH PHARMACOL, V324, P140, DOI 10.1007/BF00497020
   RENSKERS KJ, 1980, J NEUROCHEM, V34, P1362, DOI 10.1111/j.1471-4159.1980.tb11216.x
   Rossman AY, 1996, MYCOLOGIA, V88, P1, DOI 10.2307/3760780
   Seth P, 2000, CANCER RES, V60, P6859
   Shirai T, 2002, MUTAT RES-FUND MOL M, V506, P129, DOI 10.1016/S0027-5107(02)00159-8
   Shirai T, 1997, CANCER RES, V57, P195
   Sinha R, 2000, JNCI-J NATL CANCER I, V92, P1352, DOI 10.1093/jnci/92.16.1352
   Spink BC, 2000, CARCINOGENESIS, V21, P1947, DOI 10.1093/carcin/21.11.1947
   Steiner M, 2000, ARCH TOXICOL, V74, P222, DOI 10.1007/s002040000118
   SUGIMURA T, 1985, MUTAT RES, V150, P33, DOI 10.1016/0027-5107(85)90098-3
   SUNDARAM RS, 1989, CLIN PHARMACOL THER, V46, P501, DOI 10.1038/clpt.1989.178
   TURTELTAUB KW, 1990, CARCINOGENESIS, V11, P941, DOI 10.1093/carcin/11.6.941
   Vaidyanathan JB, 2002, DRUG METAB DISPOS, V30, P897, DOI 10.1124/dmd.30.8.897
   Wang YF, 2002, LUNG CANCER, V35, P137, DOI 10.1016/S0169-5002(01)00406-8
   Williams JA, 2000, CARCINOGENESIS, V21, P1683, DOI 10.1093/carcin/21.9.1683
   Wong CF, 2002, CLIN EXP PHARMACOL P, V29, P754, DOI 10.1046/j.1440-1681.2002.03738.x
   YOUNG WF, 1985, J NEUROCHEM, V44, P1131, DOI 10.1111/j.1471-4159.1985.tb08734.x
   Zheng W, 2001, CANCER EPIDEM BIOMAR, V10, P89
   ZOU JY, 1990, J NEUROCHEM, V55, P1154, DOI 10.1111/j.1471-4159.1990.tb03119.x
NR 57
TC 70
Z9 83
U1 0
U2 3
PU AMER ASSOC CANCER RESEARCH
PI PHILADELPHIA
PA 615 CHESTNUT ST, 17TH FLOOR, PHILADELPHIA, PA 19106-4404 USA
SN 1055-9965
EI 
J9 CANCER EPIDEM BIOMAR
JI Cancer Epidemiol. Biomarkers Prev.
PD FEB 15
PY 2004
VL 13
IS 2
BP 270
EP 276
DI 10.1158/1055-9965.EPI-03-0047
PG 7
WC Oncology; Public, Environmental & Occupational Health
SC Oncology; Public, Environmental & Occupational Health
GA 774XG
UT WOS:000189011200014
PM 14973106
DA 2025-02-23
ER

PT J
AU Senesse, P
   Méance, S
   Cottet, V
   Faivre, J
   Boutron-Ruault, MC
AF Senesse, P
   Méance, S
   Cottet, V
   Faivre, J
   Boutron-Ruault, MC
TI High dietary iron and copper and risk of colorectal cancer:: A case-control study in Burgundy, France
SO NUTRITION AND CANCER-AN INTERNATIONAL JOURNAL
LA English
DT Article
ID growth-factor-i; alpha-tocopherol; beta-carotene; vitamin-d; fiber; calcium; colon; recurrence; adenoma; folate
AB Several hypotheses have been proposed for colorectal carcinogenesis, including formation of free radicals. A case-control study compared nutrient intake in 171 colorectal cancer cases versus 309 general population controls, using a detailed face-to-face food history questionnaire. A food composition table enabled us to determine the mean composition of the diet in macro- and micronutrients. Dietary intakes were separately categorized into quartiles by gender Logistic regression models were adjusted for age, sex, energy, exercise, and body mass index. High energy, copper iron, and vitamin E intakes were associated with an overall increased risk of colorectal cancer The odds ratios associated with the fourth quartile of intake were 2.3 (95% confidence interval, 1.3-4.0), 2.4 (1.3-4.6), 2.2 (1.1-4.7), and 1.8 (1.0-3.4) for energy, copper iron, and vitamin E, respectively. There were no significant associations with dietary fiber, folate, calcium, or antioxidant vitamins other than vitamin E. These findings regarding iron and copper suggest that free radicals play an important role in colorectal carcinogenesis, while the findings regarding vitamin E are so far unexplained.
C1 Conservatoire Natl Arts & Metiers, Inst Sci & Tech Nutr & Alimentat, F-75003 Paris, France.
   Registre Bourguignon Canc Digest, Fac Med, F-21033 Dijon, France.
C3 heSam Universite; Conservatoire National Arts & Metiers (CNAM); Universite de Bourgogne; Institut Agro; AgroSup Dijon
RP Conservatoire Natl Arts & Metiers, Inst Sci & Tech Nutr & Alimentat, 5 Rue Vertbois, F-75003 Paris, France.
EM boutron@cnam.fr
CR Albanes D, 2000, CANCER CAUSE CONTROL, V11, P197, DOI 10.1023/A:1008936214087
   Alberts DS, 2000, NEW ENGL J MED, V342, P1156, DOI 10.1056/NEJM200004203421602
   Alpha-Tocopherol Beta Carotene Cancer Prevention Study Group, 1994, N ENGL J MED, V330, P1029, DOI 10.1056/NEJM199404143301501
   BABBS CF, 1990, FREE RADICAL BIO MED, V8, P191, DOI 10.1016/0891-5849(90)90091-V
   Baron JA, 1999, ANN NY ACAD SCI, V889, P138, DOI 10.1111/j.1749-6632.1999.tb08731.x
   BergsmaKadijk JA, 1996, EPIDEMIOLOGY, V7, P590, DOI 10.1097/00001648-199611000-00005
   Bingham SA, 2003, LANCET, V361, P1496, DOI 10.1016/S0140-6736(03)13174-1
   Bonithon-Kopp C, 2000, LANCET, V356, P1300, DOI 10.1016/S0140-6736(00)02813-0
   BOUTRON MC, 1989, NUTR CANCER, V12, P83, DOI 10.1080/01635588909514005
   Boutron-Ruault MC, 2001, NUTR CANCER, V39, P50, DOI 10.1207/S15327914nc391_7
   Boutron-Ruault MC, 1999, EUR J CANCER PREV, V8, P229, DOI 10.1097/00008469-199906000-00011
   Buzard Gregory S, 2000, JOURNAL OF ENVIRONMENTAL PATHOLOGY TOXICOLOGY AND ONCOLOGY, V19, P179
   Davis CD, 2000, CANCER LETT, V159, P57, DOI 10.1016/S0304-3835(00)00531-0
   Fuchs CS, 1999, NEW ENGL J MED, V340, P169, DOI 10.1056/NEJM199901213400301
   Giovannucci E, 2000, CANCER EPIDEM BIOMAR, V9, P345
   Giovannucci E, 2002, J NUTR, V132, P2350S, DOI 10.1093/jn/132.8.2350S
   Goldhaber SB, 2003, REGUL TOXICOL PHARM, V38, P232, DOI 10.1016/S0273-2300(02)00020-X
   Howe GR, 1997, CANCER CAUSE CONTROL, V8, P215, DOI 10.1023/A:1018476414781
   HOWE GR, 1992, J NATL CANCER I, V84, P1887, DOI 10.1093/jnci/84.24.1887
   Institute of Medicine, 2001, DIETARY REFERENCE IN, V0, P0
   Kaaks R, 2002, CANCER CAUSE CONTROL, V13, P307, DOI 10.1023/A:1015270324325
   Kampman E, 2000, CANCER CAUSE CONTROL, V11, P459, DOI 10.1023/A:1008914108739
   La Vecchia C, 2002, INT J CANCER, V102, P545, DOI 10.1002/ijc.10720
   Le Leu RK, 2000, CARCINOGENESIS, V21, P2261, DOI 10.1093/carcin/21.12.2261
   LIEUBRAYBORNET B, 1995, FOOD COMPOSITION TAB, V0, P0
   Martínez ME, 1998, CANCER EPIDEM BIOMAR, V7, P163
   Michels KB, 2000, JNCI-J NATL CANCER I, V92, P1740, DOI 10.1093/jnci/92.21.1740
   Nelson RL, 2001, NUTR REV, V59, P140, DOI 10.1111/j.1753-4887.2001.tb07002.x
   Nomura AMY, 2003, AM J EPIDEMIOL, V158, P424, DOI 10.1093/aje/kwg176
   Omenn GS, 1996, NEW ENGL J MED, V334, P1150, DOI 10.1056/NEJM199605023341802
   Saygili EI, 2003, J TOXICOL ENV HEAL A, V66, P411, DOI 10.1080/15287390306448
   Schatzkin A, 2000, NEW ENGL J MED, V342, P1149, DOI 10.1056/NEJM200004203421601
   TOTH B, 1983, JNCI-J NATL CANCER I, V70, P1107
   Yamashita N, 1998, CHEM RES TOXICOL, V11, P855, DOI 10.1021/tx970129v
NR 34
TC 54
Z9 58
U1 0
U2 3
PU ROUTLEDGE JOURNALS, TAYLOR & FRANCIS LTD
PI ABINGDON
PA 2-4 PARK SQUARE, MILTON PARK, ABINGDON OX14 4RN, OXON, ENGLAND
SN 0163-5581
EI 1532-7914
J9 NUTR CANCER
JI Nutr. Cancer
PD JUN 15
PY 2004
VL 49
IS 1
BP 66
EP 71
DI 10.1207/s15327914nc4901_9
PG 6
WC Oncology; Nutrition & Dietetics
SC Oncology; Nutrition & Dietetics
GA 856VH
UT WOS:000224072800009
PM 15456637
DA 2025-02-23
ER

PT J
AU Mathew, A
   Peters, U
   Chatterjee, N
   Kulldorff, M
   Sinha, R
AF Mathew, A
   Peters, U
   Chatterjee, N
   Kulldorff, M
   Sinha, R
TI Fat, fiber, fruits, vegetables, and risk of colorectal adenomas
SO INTERNATIONAL JOURNAL OF CANCER
LA English
DT Article
DE colorectal adenoma; unsaturated fat; saturated fat; red meat fat; white meat fat; fiber; fruits and vegetables
ID dietary fiber; colon-cancer; polyps; meat; consumption; macronutrients; calcium; foods
AB A case-control study was conducted at the National Naval Medical Center (Maryland, USA) from 1994 to 1996 to investigate the possible association between dietary factors and colorectal adenomas. Cases (n = 239) were subjects diagnosed with adenomas (146 new and 93 recurrent) by sigmoidoscopy or colonoscopy. Those with no evidence of adenomas found by sigmoidoscopy were recruited as controls (n = 228). Dietary variables, assessed by a 100-item food frequency questionnaire, were analyzed by the logistic regression model, which was adjusted for age, gender and total energy intake. Variables of fat intake were further adjusted for red meat intake. An increased risk of 7% [odds ratio (OR): 1.07; 95% confidence interval (95% Cl): 0.94-1.22] per 5% energy/day from total fat was observed. Every additional 5% unit of oleic acid intake/day significantly increased the adenoma risk by 115% (OR: 2.15; 95% CI: 1.05-4.39). Red meat fat increased the risk by 20% (OR: 1.20; 95% CI: 0.71-2.04), and white meat fat decreased the risk by 67% (OR: 0.33; 95% CI: 0.19-0.95) for every additional 5% unit of respective intake/day. Risk decreased by 41% (OR: 039; 95% CI: 0.41-0.86) for every additional 5% unit of fiber intake/day. Vegetable [OR per 100 g of vegetable intake/day: 0.83, 95% CI: 0.67-1.04] and fruit (OR per 100 g of fruit intake/day: 0.92, 95% CI: 0.82-1.03) intake showed an inverse association, and the results are suggestive of an association with the risk for adenomas. In conclusion, a strong positive association between oleic acid intake and colorectal adenoma risk was observed. This is likely to be an indicator of "unhealthy" food (meat, dairy, margarine, mayonnaise, sweet baked food) consumption in this population. Increased intake of dietary fiber was associated with a moderately decreased risk of adenomas. (C) 2003 Wiley-Liss, Inc.
C1 NCI, Div Canc Epidemiol & Genet, Rockville, MD USA.
   Univ Connecticut, Sch Med, Div Epidemiol & Biostat, Farmington, CT USA.
C3 National Institutes of Health (NIH) - USA; NIH National Cancer Institute (NCI); NIH National Cancer Institute- Division of Cancer Epidemiology & Genetics; University of Connecticut
RP Reg Canc Ctr, Div Epidemiol & Clin Res, Trivandrum 695011, Kerala, India.
EM amathew@rcctvm.org
FU National Cancer Institute [ZIACP010127] Funding Source: NIH RePORTER
CR *AM CANC SOC, 2000, CANC FACTS FIG, V0, P1
   AMES BN, 1983, SCIENCE, V221, P1256, DOI 10.1126/science.6351251
   Breuer-Katschinski B, 2001, DIGEST DIS SCI, V46, P86, DOI 10.1023/A:1005519920643
   Caderni G, 1999, CANCER EPIDEM BIOMAR, V8, P219
   Fuchs CS, 1999, NEW ENGL J MED, V340, P169, DOI 10.1056/NEJM199901213400301
   Gaard M, 1996, EUR J CANCER PREV, V5, P445
   GIOVANNUCCI E, 1994, CANCER RES, V54, P2390
   Haile RW, 1997, INT J CANCER, V73, P497, DOI 10.1002/(SICI)1097-0215(19971114)73:4<497::AID-IJC7>3.0.CO;2-V
   Hastie T, 1990, GEN ADDITIVE MODELS, V0, P0, DOI DOI 10.1214/ss/1177013604
   Hosmer DSL, 1989, APPLIED LOGISTIC REGRESSION, V0, P0
   KIPNIS V, 1993, AM J EPIDEMIOL, V137, P1376, DOI 10.1093/oxfordjournals.aje.a116647
   KONO S, 1993, JPN J CANCER RES, V84, P13, DOI 10.1111/j.1349-7006.1993.tb02777.x
   Kulldorff M, 2000, INT J EPIDEMIOL, V29, P1060, DOI 10.1093/ije/29.6.1060
   Lev R, 1990, ADENOMATOUS POLYPS OF THE COLON: PATHOBIOLOGICAL AND CLINICAL FEATURES, V0, P0
   Lipworth L, 1997, PREV MED, V26, P181, DOI 10.1006/pmed.1996.9977
   LITTLE J, 1993, BRIT J CANCER, V67, P177, DOI 10.1038/bjc.1993.31
   Lubin F, 1997, CANCER EPIDEM BIOMAR, V6, P79
   MACOUARTMOULIN G, 1987, INT J CANCER, V40, P179, DOI 10.1002/ijc.2910400209
   Martinez ME, 1996, EPIDEMIOLOGY, V7, P264, DOI 10.1097/00001648-199605000-00008
   McKelvey W, 1999, CANCER EPIDEM BIOMAR, V8, P519
   McKelvey W, 2000, EPIDEMIOLOGY, V11, P469, DOI 10.1097/00001648-200007000-00018
   Michels KB, 2000, JNCI-J NATL CANCER I, V92, P1740, DOI 10.1093/jnci/92.21.1740
   NEUGUT AI, 1993, CANCER EPIDEM BIOMAR, V2, P159
   NEUGUT AI, 1993, ANN INTERN MED, V118, P91, DOI 10.7326/0003-4819-118-2-199301150-00002
   Peters U, 2001, CANCER EPIDEM BIOMAR, V10, P1267
   Pietinen P, 1999, CANCER CAUSE CONTROL, V10, P387, DOI 10.1023/A:1008962219408
   Platz EA, 1997, CANCER EPIDEM BIOMAR, V6, P661
   POTTER JD, 1993, EPIDEMIOL REV, V15, P499, DOI 10.1093/oxfordjournals.epirev.a036132
   ProbstHensch NM, 1997, CANCER CAUSE CONTROL, V8, P175, DOI 10.1023/A:1018416128894
   SANDLER RS, 1993, JNCI-J NATL CANCER I, V85, P884, DOI 10.1093/jnci/85.11.884
   Sinha R, 1999, CANCER RES, V59, P4320
   Slattery ML, 1997, INT J CANCER, V73, P670, DOI 10.1002/(SICI)1097-0215(19971127)73:5<670::AID-IJC10>3.0.CO;2-A
   SMUCKER R, 1989, AM J EPIDEMIOL, V129, P445, DOI 10.1093/oxfordjournals.aje.a115149
   STEINMETZ KA, 1991, CANCER CAUSE CONTROL, V2, P427, DOI 10.1007/BF00054304
   SUZUKI K, 1981, NATURE, V294, P453, DOI 10.1038/294453a0
   Terry P, 2001, JNCI-J NATL CANCER I, V93, P525, DOI 10.1093/jnci/93.7.525
   Velie E, 2000, JNCI-J NATL CANCER I, V92, P833, DOI 10.1093/jnci/92.10.833
   Voorrips LE, 2000, AM J EPIDEMIOL, V152, P1081, DOI 10.1093/aje/152.11.1081
   WILLET W, 1990, NUTR EPIDEMIOLOGY, V0, P0
NR 40
TC 64
Z9 77
U1 0
U2 7
PU WILEY
PI HOBOKEN
PA 111 RIVER ST, HOBOKEN 07030-5774, NJ USA
SN 0020-7136
EI 1097-0215
J9 INT J CANCER
JI Int. J. Cancer
PD JAN 10
PY 2004
VL 108
IS 2
BP 287
EP 292
DI 10.1002/ijc.10984
PG 6
WC Oncology
SC Oncology
GA 753GX
UT WOS:000187224600019
PM 14639617
DA 2025-02-23
ER

PT J
AU Oh, K
   Willett, WC
   Fuchs, CS
   Giovannucci, EL
AF Oh, K
   Willett, WC
   Fuchs, CS
   Giovannucci, EL
TI Glycemic index, glycemic load, and carbohydrate intake in relation to risk of distal colorectal adenoma in women
SO CANCER EPIDEMIOLOGY BIOMARKERS & PREVENTION
LA English
DT Article
ID body-mass index; density-lipoprotein cholesterol; dependent diabetes-mellitus; colon-cancer; physical-activity; united-states; postmenopausal women; serum triglycerides; nutritional factors; insulin-resistance
AB Case-control studies and a cohort study have shown inconsistent associations between a high glycemic index or a high glycemic load and risk of colorectal cancer. These dietary variables have not been examined in relation to risk of colorectal adenoma. We thus examined the associations between dietary glycemic index, glycemic load, and carbohydrate intake with risk of adenoma of the distal colon or rectum among 34,428 US women who were initially free of cancer or polyps, who completed a semi-quantitative food-frequency questionnaire in 1980, and who underwent endoscopy from 1980 through 1998. 1,715 adenoma cases (704 large adenomas, 894 small adenomas, 1,277 distal colon adenomas, and 504 rectal adenomas) were documented during 18 years of follow-up. Dietary glycemic index, glycemic load, and carbohydrate intake were not related to risk of total colorectal adenoma after adjustment for age and established risk factors [relative risk (RR) for extreme quintiles of glycemic index = 1.11, 95% confidence interval (CI) 0.94-1.32, P for trend = 0.66; RR for glycemic load = 0.92, 95% Cl 0.76-1.11, P for trend = 0.63; RR for carbohydrate intake = 0.90, 95% CI 0.73-1.11, P for trend = 0.64]. In addition, no significant associations were found for large or small adenoma, distal colon or rectal adenoma, or across strata of body mass index. Our findings do not support the hypothesis that a high glycemic index diet, a high glycemic load diet, or high carbohydrate intake overall are associated with risk of colorectal adenoma.
C1 Harvard Univ, Sch Publ Hlth, Dept Nutr, Boston, MA 02115 USA.
   Harvard Univ, Sch Publ Hlth, Dept Epidemiol, Boston, MA 02115 USA.
   Harvard Univ, Sch Med, Dept Med, Channing Lab, Boston, MA 02115 USA.
   Brigham & Womens Hosp, Boston, MA 02115 USA.
   Dana Farber Canc Inst, Dept Adult Oncol, Boston, MA 02115 USA.
C3 Harvard University; Harvard T.H. Chan School of Public Health; Harvard University; Harvard T.H. Chan School of Public Health; Harvard University; Harvard Medical School; Harvard University; Brigham & Women's Hospital; Harvard University; Dana-Farber Cancer Institute
RP Harvard Univ, Sch Publ Hlth, Dept Nutr & Epidemiol, 665 Huntington Ave, Boston, MA 02115 USA.
EM edward.giovannucci@channing.harvard.edu
FU NCI NIH HHS [CA 87969, CA 55075] Funding Source: Medline
CR Almendingen K, 2001, AM J GASTROENTEROL, V96, P2238, DOI 10.1016/S0002-9270(01)02505-9
   Augustin LS, 2002, EUR J CLIN NUTR, V56, P1049, DOI 10.1038/sj.ejcn.1601454
   BENITO E, 1993, INT J CANCER, V55, P213, DOI 10.1002/ijc.2910550208
   Bird CL, 1998, AM J EPIDEMIOL, V147, P670, DOI 10.1093/oxfordjournals.aje.a009508
   Bird CL, 1996, CANCER EPIDEM BIOMAR, V5, P607
   Boutron-Ruault MC, 2001, NUTR CANCER, V39, P50, DOI 10.1207/S15327914nc391_7
   Caderni G, 1997, NUTR CANCER, V28, P146, DOI 10.1080/01635589709514567
   Colangelo LA, 2002, CANCER EPIDEM BIOMAR, V11, P385
   COLDITZ GA, 1991, AM J CLIN NUTR, V54, P49, DOI 10.1093/ajcn/54.1.49
   Corpet DE, 1998, NUTR CANCER, V32, P29, DOI 10.1080/01635589809514713
   Ford ES, 2001, ARCH INTERN MED, V161, P572, DOI 10.1001/archinte.161.4.572
   Franceschi S, 2001, ANN ONCOL, V12, P173, DOI 10.1023/A:1008304128577
   GARG A, 1994, JAMA-J AM MED ASSOC, V271, P1421, DOI 10.1001/jama.271.18.1421
   Ghadirian P, 1997, CANCER-AM CANCER SOC, V80, P858, DOI 10.1002/(SICI)1097-0142(19970901)80:5<858::AID-CNCR5>3.0.CO;2-H
   GIOVANNUCCI E, 1993, J NATL CANCER I, V85, P875, DOI 10.1093/jnci/85.11.875
   Giovannucci E, 1996, CANCER CAUSE CONTROL, V7, P253, DOI 10.1007/BF00051301
   GIOVANNUCCI E, 1995, CANCER CAUSE CONTROL, V6, P164, DOI 10.1007/BF00052777
   Giovannucci E, 2001, J NUTR, V131, P3109S, DOI 10.1093/jn/131.11.3109S
   GIOVANNUCCI E, 1992, JNCI-J NATL CANCER I, V84, P91, DOI 10.1093/jnci/84.2.91
   Higginbotham S, 2004, JNCI-J NATL CANCER I, V96, P229, DOI 10.1093/jnci/djh020
   HOFF G, 1986, SCAND J GASTROENTERO, V21, P199, DOI 10.3109/00365528609034647
   JENKINS DJA, 1987, AM J CLIN NUTR, V46, P968, DOI 10.1093/ajcn/46.6.968
   Jeppesen J, 1997, AM J CLIN NUTR, V65, P1027, DOI 10.1093/ajcn/65.4.1027
   Kato I, 1997, NUTR CANCER, V28, P276, DOI 10.1080/01635589709514588
   Liu SM, 2000, AM J CLIN NUTR, V71, P1455
   Liu SM, 2001, AM J CLIN NUTR, V73, P560
   Ludwig DS, 2002, JAMA-J AM MED ASSOC, V287, P2414, DOI 10.1001/jama.287.18.2414
   Manus B, 1997, EUR J CANCER PREV, V6, P38, DOI 10.1097/00008469-199702000-00007
   Marques-Lopes I, 2001, AM J CLIN NUTR, V73, P253
   Martinez ME, 1997, J NATL CANCER I, V89, P948, DOI 10.1093/jnci/89.13.948
   MCKEOWNEYSSEN G, 1994, CANCER EPIDEM BIOMAR, V3, P687
   MENSINK RP, 1992, ARTERIOSCLER THROMB, V12, P911, DOI 10.1161/01.ATV.12.8.911
   MILLER DK, 1994, J FOOD SCI, V59, P747, DOI 10.1111/j.1365-2621.1994.tb08118.x
   Murphy TK, 2000, AM J EPIDEMIOL, V152, P847, DOI 10.1093/aje/152.9.847
   NEUGUT AI, 1993, ANN INTERN MED, V118, P91, DOI 10.7326/0003-4819-118-2-199301150-00002
   NEUGUT AI, 1991, J NATL CANCER I, V83, P359, DOI 10.1093/jnci/83.5.359
   Nilsen TIL, 2001, BRIT J CANCER, V84, P417, DOI 10.1054/bjoc.2000.1582
   Salmeron J, 1997, JAMA-J AM MED ASSOC, V277, P472, DOI 10.1001/jama.277.6.472
   Salmeron J, 1997, DIABETES CARE, V20, P545, DOI 10.2337/diacare.20.4.545
   SANDLER RS, 1993, JNCI-J NATL CANCER I, V85, P884, DOI 10.1093/jnci/85.11.884
   Saydah SH, 2003, CANCER EPIDEM BIOMAR, V12, P412
   Saydah SH, 2003, AM J EPIDEMIOL, V157, P1092, DOI 10.1093/aje/kwg100
   Schoen RE, 1999, JNCI-J NATL CANCER I, V91, P1147, DOI 10.1093/jnci/91.13.1147
   Slattery ML, 1997, CANCER EPIDEM BIOMAR, V6, P677
   Slattery ML, 2003, CANCER CAUSE CONTROL, V14, P75, DOI 10.1023/A:1022545017867
   STAMPFER MJ, 1984, AM J EPIDEMIOL, V119, P837, DOI 10.1093/oxfordjournals.aje.a113804
   STEMMERMANN GN, 1988, AM J CLIN NUTR, V47, P312, DOI 10.1093/ajcn/47.2.312
   Terry PD, 2003, JNCI-J NATL CANCER I, V95, P914, DOI 10.1093/jnci/95.12.914
   Trevisan M, 2001, CANCER EPIDEM BIOMAR, V10, P937
   Tulinius H, 1997, CANCER EPIDEM BIOMAR, V6, P863
   WILLETT W, 1986, AM J EPIDEMIOL, V124, P17, DOI 10.1093/oxfordjournals.aje.a114366
   WILLETT WC, 1988, AM J EPIDEMIOL, V127, P188, DOI 10.1093/oxfordjournals.aje.a114780
   Yamada K, 1998, INT J EPIDEMIOL, V27, P794, DOI 10.1093/ije/27.5.794
NR 53
TC 37
Z9 41
U1 0
U2 0
PU AMER ASSOC CANCER RESEARCH
PI PHILADELPHIA
PA 615 CHESTNUT ST, 17TH FLOOR, PHILADELPHIA, PA 19106-4404 USA
SN 1055-9965
EI 1538-7755
J9 CANCER EPIDEM BIOMAR
JI Cancer Epidemiol. Biomarkers Prev.
PD JUL 15
PY 2004
VL 13
IS 7
BP 1192
EP +
DI 
PG 8
WC Oncology; Public, Environmental & Occupational Health
SC Oncology; Public, Environmental & Occupational Health
GA 836EW
UT WOS:000222539400014
PM 15247130
DA 2025-02-23
ER

PT J
AU Sonoda, T
   Nagata, Y
   Mori, M
   Miyanaga, N
   Takashima, N
   Okumura, K
   Goto, K
   Naito, S
   Fujimoto, K
   Hirao, Y
   Takahashi, A
   Tsukamoto, T
   Fujioka, T
   Akaza, H
AF Sonoda, T
   Nagata, Y
   Mori, M
   Miyanaga, N
   Takashima, N
   Okumura, K
   Goto, K
   Naito, S
   Fujimoto, K
   Hirao, Y
   Takahashi, A
   Tsukamoto, T
   Fujioka, T
   Akaza, H
TI A case-control study of diet and prostate cancer in Japan: possible protective effect of traditional Japanese diet
SO CANCER SCIENCE
LA English
DT Article
ID growth-factor-i; united-states; risk-factors; cell-lines; green tea; physical-activity; fish consumption; carcinoma-cells; body-size; men
AB The age-adjusted incidence of prostate cancer is low in Japan, and it has been suggested that the traditional Japanese diet, which includes many soy products, plays a preventive role against prostate cancer. We performed a case-control study on dietary factors and prostate cancer in order to assess the hypothesis that the traditional Japanese diet reduces the risk of prostate cancer. Four geographical areas (lbaraki, Fukuoka, Nara, and Hokkaido) of Japan were selected for the survey. Average daily intake of food from 5 years before the diagnosis was measured by means of a semi-quantitative food frequency questionnaire. We studied 140 cases and 140 individually age (+/-5 years)-matched hospital controls for analysis. Estimates of age-adjusted odds ratios (ORs) and linear trends were calculated by conditional logistic regression models with adjustment for cigarette smoking and total energy intake as confounding factors. Consumption of fish, all soybean products, tofu (bean curds), and natto (fermented soy-beans) was associated with decreased risk. ORs of the fourth vs. first quartile and 95% confidence intervals (95%Cls) were 0.45 (0.20-1.02) for fish, 0.53 (0.24-1.14) for all soybean products, 0.47 (0.20-1.08) for tofu, and 0.25 (0.05-1.24) for natto. Consumption of fish and natto showed significantly decreasing linear trends for risk (P<0.05). Consumption of meat was significantly associated with increased risk (the OR of the second vs. first quartile was 2.19, 95%CI 1.00-4.81). Consumption of milk, fruits, all vegetables, green-yellow vegetables, and tomatoes showed no association. Our results provide support to the hypothesis that the traditional Japanese diet, which is rich in soybean products and fish, might be protective against prostate cancer.
C1 Sapporo Med Univ, Sch Med, Dept Publ Hlth, Chuo Ku, Sapporo, Hokkaido 0608556, Japan.
   Sapporo Med Univ, Sch Med, Dept Urol, Chuo Ku, Sapporo, Hokkaido 0608556, Japan.
   Univ Tsukuba, Inst Clin Med, Dept Urol, Tsukuba, Ibaraki 3058575, Japan.
   Kyushu Univ, Fac Med, Dept Urol, Higashi Ku, Fukuoka 8128582, Japan.
   Nara Med Univ, Dept Urol, Kashihara, Nara 6348521, Japan.
   Iwate Med Univ, Sch Med, Dept Urol, Morioka, Iwate 0208505, Japan.
C3 Sapporo Medical University; Sapporo Medical University; University of Tsukuba; Kyushu University; Nara Medical University; Iwate Medical University
RP Sapporo Med Univ, Sch Med, Dept Publ Hlth, Chuo Ku, South 1 West 17, Sapporo, Hokkaido 0608556, Japan.
EM tsonoda@sapmed.ac.jp
CR ADAMI HO, 2002, PROSTATE CANC, V0, P402
   ADLERCREUTZ H, 1993, LANCET, V342, P1209, DOI 10.1016/0140-6736(93)92188-Y
   ADLERCREUTZ H, 1991, AM J CLIN NUTR, V54, P1093, DOI 10.1093/ajcn/54.6.1093
   Andersson SO, 1997, JNCI-J NATL CANCER I, V89, P385, DOI 10.1093/jnci/89.5.385
   Arnarsson A, 2002, DEV OPHTHALMOL, V35, P12
   Augustsson K, 2003, CANCER EPIDEM BIOMAR, V12, P64
   Bairati I, 1998, J UROLOGY, V159, P1271, DOI 10.1016/S0022-5347(01)63579-1
   Cai XY, 2001, PROSTATE, V49, P1, DOI 10.1002/pros.1112
   Calsina G, 2002, J CLIN PERIODONTOL, V29, P771
   Cerhan JR, 1997, CANCER CAUSE CONTROL, V8, P229, DOI 10.1023/A:1018428531619
   Chan JM, 1998, SCIENCE, V279, P563, DOI 10.1126/science.279.5350.563
   Choi YH, 2000, JPN J CANCER RES, V91, P164, DOI 10.1111/j.1349-7006.2000.tb00928.x
   Davis JN, 1998, NUTR CANCER, V32, P123, DOI 10.1080/01635589809514730
   Delcourt C, 2000, AM J EPIDEMIOL, V151, P497
   Deneo-Pellegrini H, 1999, BRIT J CANCER, V80, P591, DOI 10.1038/sj.bjc.6690396
   Ellison LF, 2000, EUR J CANCER PREV, V9, P125, DOI 10.1097/00008469-200004000-00009
   Ewings P, 1996, BRIT J CANCER, V74, P661, DOI 10.1038/bjc.1996.418
   Fair WR, 1997, UROLOGY, V50, P840, DOI 10.1016/S0090-4295(97)00339-7
   Fernandez E, 1999, AM J CLIN NUTR, V70, P85
   FINCHAM SM, 1990, PROSTATE, V17, P189, DOI 10.1002/pros.2990170303
   Gann PH, 1999, CANCER RES, V59, P1225
   Ghadirian P, 1996, CANCER CAUSE CONTROL, V7, P428, DOI 10.1007/BF00052669
   Giovannucci E, 2002, JNCI-J NATL CANCER I, V94, P391, DOI 10.1093/jnci/94.5.391
   GIOVANNUCCI E, 1995, J NATL CANCER I, V87, P1767, DOI 10.1093/jnci/87.23.1767
   Gupta S, 2000, TOXICOL APPL PHARM, V164, P82, DOI 10.1006/taap.1999.8885
   Hayes RB, 1999, CANCER EPIDEM BIOMAR, V8, P25
   HIATT RA, 1994, CANCER CAUSE CONTROL, V5, P66, DOI 10.1007/BF01830728
   HORM JW, 1984, SEER PROGRAM CANC IN, V0, P0
   Hsieh LJ, 2003, UROLOGY, V61, P297, DOI 10.1016/S0090-4295(02)02120-9
   HSING AW, 1990, CANCER RES, V50, P6836
   Jacobsen BK, 1998, CANCER CAUSE CONTROL, V9, P553, DOI 10.1023/A:1008819500080
   Jain MG, 1998, INT J CANCER, V78, P707, DOI 10.1002/(SICI)1097-0215(19981209)78:6<707::AID-IJC7>3.0.CO;2-2
   Jain MG, 1999, NUTR CANCER, V34, P173, DOI 10.1207/S15327914NC3402_8
   JANSEN OM, 1996, CANC EPIDEMIOLOGY PR, V0, P290
   Jarred RA, 2002, CANCER EPIDEM BIOMAR, V11, P1689
   Jatoi A, 2003, CANCER-AM CANCER SOC, V97, P1442, DOI 10.1002/cncr.11200
   Kampa M, 2000, NUTR CANCER, V37, P223, DOI 10.1207/S15327914NC372_16
   Key TJA, 1997, BRIT J CANCER, V76, P678, DOI 10.1038/bjc.1997.445
   Kolonel LN, 2000, CANCER EPIDEM BIOMAR, V9, P795
   Krejci Charlene B, 2000, GENERAL DENTISTRY, V48, P430
   Kristal AR, 2002, CANCER EPIDEM BIOMAR, V11, P719
   Lamartiniere CA, 2002, J NUTR, V132, P552S, DOI 10.1093/jn/132.3.552S
   LIAO SS, 1995, CANCER LETT, V96, P239, DOI 10.1016/0304-3835(95)03948-V
   Lyn-Cook BD, 1999, NUTR CANCER, V35, P80, DOI 10.1207/S1532791480-86
   Meyer F, 1997, NUTR CANCER, V29, P120, DOI 10.1080/01635589709514612
   Meyer F, 1999, CANCER CAUSE CONTROL, V10, P245, DOI 10.1023/A:1008913307947
   MILLS PK, 1989, CANCER-AM CANCER SOC, V64, P598, DOI 10.1002/1097-0142(19890801)64:3<598::AID-CNCR2820640306>3.0.CO;2-6
   MISHINA T, 1985, PROSTATE, V6, P423, DOI 10.1002/pros.2990060411
   Morton MS, 2002, J NUTR, V132, P3168, DOI 10.1093/jn/131.10.3168
   OHNO Y, 1988, CANCER RES, V48, P1331
   OISHI K, 1988, PROSTATE, V12, P179, DOI 10.1002/pros.2990120208
   Onozawa M, 1999, JPN J CANCER RES, V90, P393, DOI 10.1111/j.1349-7006.1999.tb00760.x
   Paschka AG, 1998, CANCER LETT, V130, P1, DOI 10.1016/S0304-3835(98)00084-6
   Platz EA, 2002, J NUTR, V132, P3471S, DOI 10.1093/jn/132.11.3471S
   Putnam SD, 2000, ANN EPIDEMIOL, V10, P361, DOI 10.1016/S1047-2797(00)00057-0
   Rice L, 2002, PROSTATE, V52, P201, DOI 10.1002/pros.10100
   ROHAN TE, 1995, CANCER CAUSE CONTROL, V6, P145, DOI 10.1007/BF00052775
   Rose DP, 1999, PHARMACOL THERAPEUT, V83, P217, DOI 10.1016/S0163-7258(99)00026-1
   SEVERSON RK, 1989, CANCER RES, V49, P1857
   Sharpe CR, 2002, EUR J CANCER PREV, V11, P497, DOI 10.1097/00008469-200210000-00013
   Shen JC, 2000, MOL CARCINOGEN, V29, P92, DOI 10.1002/1098-2744(200010)29:2<92::AID-MC6>3.0.CO;2-Q
   Shimizu H, 1999, JPN J CLIN ONCOL, V29, P38, DOI 10.1093/jjco/29.1.38
   Stattin P, 2000, J NATL CANCER I, V92, P1910, DOI 10.1093/jnci/92.23.1910
   TALAMINI R, 1992, NUTR CANCER, V18, P277, DOI 10.1080/01635589209514228
   TAVANI A, 1994, NUTR CANCER, V21, P25, DOI 10.1080/01635589409514301
   Terry P, 2001, LANCET, V357, P1764, DOI 10.1016/S0140-6736(00)04889-3
   TODA T, 1997, FOODS FOOD INGRED J, V172, P83
   Tomar SL, 2000, J PERIODONTOL, V71, P743, DOI 10.1902/jop.2000.71.5.743
   VANDERGULDEN JWJ, 1994, BRIT J UROL, V73, P382
   Villeneuve PJ, 1999, CANCER CAUSE CONTROL, V10, P355, DOI 10.1023/A:1008958103865
   Vlajinac HD, 1997, EUR J CANCER, V33, P101, DOI 10.1016/S0959-8049(96)00373-5
   WHITTEMORE AS, 1995, JNCI-J NATL CANCER I, V87, P652, DOI 10.1093/jnci/87.9.652
   WILLCOX BJ, 1995, AM J CLIN NUTR, V61, P901
   Willett WC, 1997, AM J CLIN NUTR, V65, P1220, DOI 10.1093/ajcn/65.4.1220S
   Xiang H, 2002, NUTR CANCER, V42, P224, DOI 10.1207/S15327914NC422_12
   Yang YJ, 1999, CLIN BIOCHEM, V32, P405, DOI 10.1016/S0009-9120(99)00036-3
   Yi MA, 2002, NUTR CANCER, V42, P206, DOI 10.1207/S15327914NC422_9
   Yu H, 2000, JNCI-J NATL CANCER I, V92, P1472, DOI 10.1093/jnci/92.18.1472
   YU H, 1988, PROSTATE, V13, P317, DOI 10.1002/pros.2990130407
   Zhou JR, 2002, PROSTATE, V53, P143, DOI 10.1002/pros.10141
NR 80
TC 132
Z9 155
U1 0
U2 17
PU WILEY
PI HOBOKEN
PA 111 RIVER ST, HOBOKEN 07030-5774, NJ USA
SN 1349-7006
EI 
J9 CANCER SCI
JI Cancer Sci.
PD MAR 15
PY 2004
VL 95
IS 3
BP 238
EP 242
DI 10.1111/j.1349-7006.2004.tb02209.x
PG 5
WC Oncology
SC Oncology
GA 804ZE
UT WOS:000220335800007
PM 15016323
DA 2025-02-23
ER

PT J
AU Kobayashi, M
   Tsubono, Y
   Otani, T
   Hanaoka, T
   Sobue, T
   Tsugane, S
AF Kobayashi, M
   Tsubono, Y
   Otani, T
   Hanaoka, T
   Sobue, T
   Tsugane, S
TI Fish, long-chain n-3 polyunsaturated fatty acids, and risk of colorectal cancer in middle-aged Japanese: the JPHC study
SO NUTRITION AND CANCER-AN INTERNATIONAL JOURNAL
LA English
DT Article
ID colon-cancer; meat consumption; subsequent risk; dietary factors; gastric-cancer; follow-up; cohort; men; breast; foods
AB Although long-chain n-3 polyunsaturated fatty acids (Ln-3 PUFA), which are abundant in fish, have shown protective effects on colorectal cancer in laboratory Studies, epidemiological studies to date have not been consistent. We evaluated the relationship of consumption of fish and Ln-3 PUFA to the colon and rectal cancer risk in the two cohorts of the Japan Public Health Center-based prospective study of 42,525 men and 46,133 women. Dietary and other exposure data were obtained between 1990 and 1994. Through December 1999, 705 cases of colon and rectal cancer were documented. When data from the two cohorts were pooled, multivariable relative risks (RRs) for the highest quartile compared with the lowest quartile of fish consumption were 1.07 (95% confidence interval, CI = 0.77-1.48) for colon cancer and 0.95 (95% CI = 0.63-1.43)for rectal cancer with no dose-risk trend. RRs for the highest quartile compared with the lowest quartile of eicosapentaenoic acid consumption were 1.05 (95% CI = 0.76-1.46) for colon cancer and 0.91 (95% CI = 0.60-1.38) for rectal cancer with no dose-risk trend. This study does not support the role of fish and Ln-3 PUFA in the etiology of colon and rectal cancer in this population whose fish consumption was high and the variation in Ln-3 PUFA consumption was large.
C1 Natl Canc Ctr, Epidemiol & Prevent Div, Res Ctr Canc Prevent & Screening, Chuo Ku, Tokyo 1040045, Japan.
   Showagakuin Jr Coll, Dept Hlth Care & Nutr, Ichikawa, Japan.
   Tohoku Univ, Sch Publ Policy, Sendai, Miyagi 980, Japan.
   Natl Canc Ctr, Stat & Canc Control Div, Res Ctr Canc Prevent & Screening, Tokyo 104, Japan.
C3 National Cancer Center - Japan; Tohoku University; National Cancer Center - Japan
RP Natl Canc Ctr, Epidemiol & Prevent Div, Res Ctr Canc Prevent & Screening, Chuo Ku, 5-1-1 Tsukiji, Tokyo 1040045, Japan.
EM stsugane@ncc.go.jp
CR ABOUELELA SH, 1989, CANCER RES, V49, P1434
   Almendingen K, 2001, EUR J CANCER PREV, V10, P395, DOI 10.1097/00008469-200110000-00003
   Badawi AF, 1998, CARCINOGENESIS, V19, P905, DOI 10.1093/carcin/19.5.905
   BARTRAM HP, 1995, EUR J CANCER PREV, V4, P231, DOI 10.1097/00008469-199506000-00004
   BARTRAM HP, 1993, GASTROENTEROLOGY, V105, P1317, DOI 10.1016/0016-5085(93)90135-Y
   Bartsch H, 1999, CARCINOGENESIS, V20, P2209, DOI 10.1093/carcin/20.12.2209
   BIDOLI E, 1992, INT J CANCER, V50, P223, DOI 10.1002/ijc.2910500211
   Boutron-Ruault MC, 1999, EUR J CANCER PREV, V8, P229, DOI 10.1097/00008469-199906000-00011
   CAVE WT, 1991, FASEB J, V5, P2160, DOI 10.1096/fasebj.5.8.1673664
   CENTONZE S, 1994, NUTR CANCER, V21, P233, DOI 10.1080/01635589409514322
   DALES LG, 1979, AM J EPIDEMIOL, V109, P132, DOI 10.1093/oxfordjournals.aje.a112668
   de Deckere EAM, 1999, EUR J CANCER PREV, V8, P213, DOI 10.1097/00008469-199906000-00009
   DESCHNER EE, 1990, CANCER-AM CANCER SOC, V66, P2350, DOI 10.1002/1097-0142(19901201)66:11<2350::AID-CNCR2820661117>3.0.CO;2-6
   DOLECEK TA, 1991, WORLD REV NUTR DIET, V66, P205
   DOLECEK TA, 1992, P SOC EXP BIOL MED, V200, P177, DOI 10.3181/00379727-200-43413
   *EBCTSC GROUP, 1990, TREATM EARL BREAST C, V0, P0
   Fan YY, 2003, CARCINOGENESIS, V24, P1541, DOI 10.1093/carcin/bgg110
   Franceschi S, 1997, INT J CANCER, V72, P56, DOI 10.1002/(SICI)1097-0215(19970703)72:1<56::AID-IJC8>3.0.CO;2-3
   Gaard M, 1996, EUR J CANCER PREV, V5, P445
   GIOVANNUCCI E, 1994, CANCER RES, V54, P2390
   GOLDBOHM RA, 1994, CANCER RES, V54, P718
   Hanaoka T, 2002, INT J CANCER, V100, P71, DOI 10.1002/ijc.10437
   Hill MJ, 1999, EUR J CANCER PREV, V8, P0
   HIRAYAMA T, 1994, JAPANESE STUDIES DIE, V0, P0
   Hsing AW, 1998, INT J CANCER, V77, P549, DOI 10.1002/(SICI)1097-0215(19980812)77:4<549::AID-IJC13>3.0.CO;2-1
   KAMPMAN E, 1995, CANCER CAUSE CONTROL, V6, P225, DOI 10.1007/BF00051794
   Kato I, 1997, NUTR CANCER, V28, P276, DOI 10.1080/01635589709514588
   Knekt P, 1999, INT J CANCER, V80, P852, DOI 10.1002/(SICI)1097-0215(19990315)80:6<852::AID-IJC9>3.0.CO;2-S
   Kobayashi M, 2002, INT J CANCER, V102, P39, DOI 10.1002/ijc.10659
   Kobayashi M, 2001, EUR J CLIN NUTR, V55, P643, DOI 10.1038/sj.ejcn.1601194
   Kobayashi M, 1999, JPN J CANCER RES, V90, P914, DOI 10.1111/j.1349-7006.1999.tb00835.x
   Kune S, 1987, NUTR CANCER, V9, P21
   LAVECCHIA C, 1988, INT J CANCER, V41, P492, DOI 10.1002/ijc.2910410404
   LeMarchand L, 1997, CANCER CAUSE CONTROL, V8, P637, DOI 10.1023/A:1018406716115
   MACOUARTMOULIN G, 1987, INT J CANCER, V40, P179, DOI 10.1002/ijc.2910400209
   Nair J, 1997, CANCER EPIDEM BIOMAR, V6, P597
   Nkondjock A, 2003, INT J EPIDEMIOL, V32, P200, DOI 10.1093/ije/dyg048
   Noguchi M, 1997, BRIT J CANCER, V75, P348, DOI 10.1038/bjc.1997.57
   Otani T, 2003, CANCER EPIDEM BIOMAR, V12, P1492
   PETERS RK, 1992, CANCER CAUSE CONTROL, V3, P457, DOI 10.1007/BF00051359
   Pietinen P, 1999, CANCER CAUSE CONTROL, V10, P387, DOI 10.1023/A:1008962219408
   Rose DP, 1999, PHARMACOL THERAPEUT, V83, P217, DOI 10.1016/S0163-7258(99)00026-1
   *SAS STAT, 1999, US GUID VERS 8, V2, P0
   Schloss I, 1997, S AFR MED J, V87, P152
   Singh J, 1997, CANCER RES, V57, P3465
   Slattery ML, 1997, CANCER CAUSE CONTROL, V8, P872, DOI 10.1023/A:1018416412906
   STEINMETZ KA, 1993, INT J CANCER, V53, P720, DOI 10.1002/ijc.2910530503
   Terry P, 2001, CANCER EPIDEM BIOMAR, V10, P913
   Terry PD, 2003, AM J CLIN NUTR, V77, P532, DOI 10.1093/ajcn/77.3.532
   Tiemersma EW, 2002, CANCER CAUSE CONTROL, V13, P383, DOI 10.1023/A:1015236701054
   TISDALE MJ, 1993, PROSTAG LEUKOTR ESS, V48, P105, DOI 10.1016/0952-3278(93)90017-Q
   Tsai WS, 1998, J GASTROENTEROL, V33, P206, DOI 10.1007/s005350050071
   Tsubono Y, 2003, J EPIDEMIOL, V13, P0
   Tsubono Y, 2001, ANN EPIDEMIOL, V11, P213, DOI 10.1016/S1047-2797(00)00215-5
   Tsugane S, 2004, BRIT J CANCER, V90, P128, DOI 10.1038/sj.bjc.6601511
   Tsugane S, 2001, J EPIDEMIOL, V11, P0
   Tsugane S, 2001, J EPIDEMIOL, V11, P0
   TUYNS AJ, 1988, NUTR CANCER, V11, P189, DOI 10.1080/01635588809513986
   *WHO, 2003, WHO WORLD CANC REP, V0, P0
   WILLETT WC, 1990, NEW ENGL J MED, V323, P1664, DOI 10.1056/NEJM199012133232404
NR 61
TC 60
Z9 65
U1 0
U2 2
PU ROUTLEDGE JOURNALS, TAYLOR & FRANCIS LTD
PI ABINGDON
PA 2-4 PARK SQUARE, MILTON PARK, ABINGDON OX14 4RN, OXON, ENGLAND
SN 0163-5581
EI 1532-7914
J9 NUTR CANCER
JI Nutr. Cancer
PD JUN 15
PY 2004
VL 49
IS 1
BP 32
EP 40
DI 10.1207/s15327914nc4901_5
PG 9
WC Oncology; Nutrition & Dietetics
SC Oncology; Nutrition & Dietetics
GA 856VH
UT WOS:000224072800005
PM 15456633
DA 2025-02-23
ER

PT J
AU Liu, Y
   Sobue, T
   Otani, T
   Tsugane, S
AF Liu, Y
   Sobue, T
   Otani, T
   Tsugane, S
TI Vegetables, fruit consumption and risk of lung cancer among middle-aged Japanese men and women: JPHC study
SO CANCER CAUSES & CONTROL
LA English
DT Article
DE lung cancer; non-adenocarcinoma; prospective study; smoking; vegetable and fruit consumption
ID beta-carotene; dietary factors; cohort; smoking; health
AB Objective: To investigate the association between vegetable and fruit consumption and incidence of lung cancer. Methods: Self-administered questionnaires were used to assess diet in two large population-based cohorts with 42,224 and 51,114 subjects in 1990 and 1993, respectively. After ten and seven years of follow-up, we ascertained 428 newly diagnosed case of lung cancer. Relative risk (RR) estimates were calculated using the Cox proportional hazards model with pooling of estimates from the two cohorts. Results: Total vegetable and fruit intake was not associated with lowered risk of lung cancer, with RR approximating unity. The null relation between vegetable and fruit consumption and lung cancer incidence was consistent across strata of smoking status (never or ever smokers). When dividing lung cancers into adenocarcinoma and non-adenocarcinoma, risk for middle and high intakes of vegetables only, fruit only, and vegetables and fruit combined were all below one for non-adenocarcinoma and above one for adenocarcinoma, although no statistically significant differences were noted. Similar patterns of results were found when the two cohorts were analyzed separately. Conclusions: Contrary to popular belief, our results suggest that vegetables and fruit do not appear to confer protection from lung cancer.
C1 Natl Canc Ctr, Stat & Canc Control Div, Chuo Ku, Tokyo 1040045, Japan.
C3 National Cancer Center - Japan
RP Natl Canc Ctr, Stat & Canc Control Div, Chuo Ku, 5-1-1 Tsukiji, Tokyo 1040045, Japan.
EM tsobue@ncc.go.jp
CR ALAVANJA MCR, 1993, J NATL CANCER I, V85, P1906, DOI 10.1093/jnci/85.23.1906
   Alpha-Tocopherol Beta Carotene Cancer Prevention Study Group, 1994, N ENGL J MED, V330, P1029, DOI 10.1056/NEJM199404143301501
   Arts ICW, 2001, INT J CANCER, V92, P298, DOI 10.1002/1097-0215(200102)9999:9999<::AID-IJC1187>3.0.CO;2-8
   *ASS HAWS, 2000, J HLTH WELFARE STATE, V736, P90
   Axelsson G, 1996, INT J EPIDEMIOL, V25, P32, DOI 10.1093/ije/25.1.32
   Brennan P, 2000, CANCER CAUSE CONTROL, V11, P49, DOI 10.1023/A:1008909519435
   Caicoya M, 2002, MED CLIN-BARCELONA, V119, P206, DOI 10.1016/S0025-7753(02)73365-4
   CHOW WH, 1992, CANCER CAUSE CONTROL, V3, P247, DOI 10.1007/BF00124258
   Fahey MT, 2003, PUBLIC HEALTH NUTR, V6, P385, DOI 10.1079/PHN2002438
   Feskanich D, 2000, JNCI-J NATL CANCER I, V92, P1812, DOI 10.1093/jnci/92.22.1812
   FUND ALF, 1997, FOOD NUTR PREVENTION, V0, P0
   Jansen MCJF, 2001, INT J CANCER, V92, P913, DOI 10.1002/ijc.1278
   Knekt P, 1997, AM J EPIDEMIOL, V146, P223, DOI 10.1093/oxfordjournals.aje.a009257
   Knekt P, 1999, J NATL CANCER I, V91, P182, DOI 10.1093/jnci/91.2.182
   Koo LC, 1997, INT J CANCER, V0, P22
   KREBSSMITH SM, 1995, J NUTR EDUC, V27, P80, DOI 10.1016/S0022-3182(12)80346-3
   Kubík A, 2001, NEOPLASMA, V48, P262
   MAYNE ST, 1994, J NATL CANCER I, V86, P33, DOI 10.1093/jnci/86.1.33
   Michels KB, 2000, JNCI-J NATL CANCER I, V92, P1740, DOI 10.1093/jnci/92.21.1740
   Nyberg F, 1998, INT J CANCER, V78, P430, DOI 10.1002/(SICI)1097-0215(19981109)78:4<430::AID-IJC7>3.0.CO;2-V
   Ocke MC, 1997, AM J EPIDEMIOL, V145, P358, DOI 10.1093/oxfordjournals.aje.a009113
   Omenn GS, 1996, J NATL CANCER I, V88, P1550, DOI 10.1093/jnci/88.21.1550
   Ozasa K, 2001, JPN J CANCER RES, V92, P1259, DOI 10.1111/j.1349-7006.2001.tb02148.x
   Pillow PC, 1997, NUTR CANCER, V29, P169, DOI 10.1080/01635589709514620
   *RCOHAN, 2000, NAT NUTR SURV JAP 19, V0, P0
   Riboli E, 2003, AM J CLIN NUTR, V78, P559S, DOI 10.1093/ajcn/78.3.559S
   SHIBATA A, 1992, BRIT J CANCER, V66, P673, DOI 10.1038/bjc.1992.336
   Smith-Warner SA, 2003, INT J CANCER, V107, P1001, DOI 10.1002/ijc.11490
   Sobue T, 2002, INT J CANCER, V99, P245, DOI 10.1002/ijc.10308
   SUZUKI I, 1994, LUNG CANCER-J IASLC, V11, P179, DOI 10.1016/0169-5002(94)90538-X
   Takezaki T, 2001, BRIT J CANCER, V84, P1199, DOI 10.1054/bjoc.2001.1722
   Tsubono Y, 2001, ANN EPIDEMIOL, V11, P213, DOI 10.1016/S1047-2797(00)00215-5
   Tsugane S, 2001, J EPIDEMIOL, V11, P0
   Voorrips LE, 2000, CANCER CAUSE CONTROL, V11, P101, DOI 10.1023/A:1008906706084
   Wright ME, 2003, CANCER CAUSE CONTROL, V14, P85, DOI 10.1023/A:1022565601937
   ZIEGLER RG, 1986, AM J EPIDEMIOL, V123, P1080, DOI 10.1093/oxfordjournals.aje.a114336
NR 37
TC 40
Z9 42
U1 0
U2 8
PU SPRINGER
PI DORDRECHT
PA VAN GODEWIJCKSTRAAT 30, 3311 GZ DORDRECHT, NETHERLANDS
SN 0957-5243
EI 1573-7225
J9 CANCER CAUSE CONTROL
JI Cancer Causes Control
PD MAY 15
PY 2004
VL 15
IS 4
BP 349
EP 357
DI 10.1023/B:CACO.0000027507.22124.20
PG 9
WC Oncology; Public, Environmental & Occupational Health
SC Oncology; Public, Environmental & Occupational Health
GA 820BB
UT WOS:000221360300003
PM 15141136
DA 2025-02-23
ER

PT J
AU Almendingen, K
   Hofstad, B
   Vatn, MH
AF Almendingen, K
   Hofstad, B
   Vatn, MH
TI Dietary habits and growth and recurrence of colorectal adenomas: Results from a three-year endoscopic follow-up study
SO NUTRITION AND CANCER-AN INTERNATIONAL JOURNAL
LA English
DT Article
ID unresected polyps; in-situ; risk-factors; colon; cancer; fiber; epidemiology; increase; calcium; food
AB Diet has been associated with sporadic colorectal cancer (CRC) risk. The relationship to the growth rate of adenomas is largely unknown. Previous analyses of our cohort of polyp cases have shown 1) indicators of a healthy diet were inversely associated with adenoma occurrence, 2) diet was related to the fecal profile, 3) obesity was positively associated with adenoma growth, 4) familial predisposition of CRC was positively associated with adenoma growth, and 5) intervention with calcium and antioxidants was not associated with adenoma growth. The present aim was to study the effects of diet on growth and recurrence of adenomas. Data were collected from a 3-yr polyp growth and intervention study. Polyps larger than 9 mm were removed, whereas the remainder and newly discovered polyps smaller than 10 mm were left in situ for 3 yr Diet was assessed by a 5-day dietary record by weighing (DR) and food-frequency questionnaire (FFQ). Weak inverse associations were found only between adenoma growth and fruits and berries (adjusted odds ratio, aOR = 0.3; 95% CI = 0.1-0.9) and carbohydrates (aOR = 0.1; 95% CI = 0.1-0.6; both only DR data) and between adenoma recurrence and vegetables (crude odds ratio, cOR = 0.4; 95% CI = 0.1-0.9; only FFQ data). Taken together the present and previous findings from this cohort may indicate an early role for dietary factors in CRC development.
C1 Univ Hosp Oslo, Rikshosp, Dept Med, Oslo, Norway.
   Ullevaal Univ Hosp, Dept Med, Oslo, Norway.
C3 University of Oslo; National Hospital Norway; University of Oslo
RP Univ Hosp Oslo, Rikshosp, Dept Med, Oslo, Norway.
EM kari.almendingen@labmed.uio.no
CR Alberts DS, 2000, NEW ENGL J MED, V342, P1156, DOI 10.1056/NEJM200004203421602
   Almendingen K, 2003, GUT, V52, P747, DOI 10.1136/gut.52.5.747
   Almendingen K, 2002, SCAND J GASTROENTERO, V37, P80, DOI 10.1080/003655202753387400
   Almendingen K, 2001, AM J GASTROENTEROL, V96, P2238, DOI 10.1016/S0002-9270(01)02505-9
   Almendingen K, 2001, EUR J CLIN NUTR, V55, P374, DOI 10.1038/sj.ejcn.1601166
   Almendingen K, 2001, EUR J CANCER PREV, V10, P395, DOI 10.1097/00008469-200110000-00003
   Almendingen K, 2000, EUR J CANCER PREV, V9, P193, DOI 10.1097/00008469-200006000-00008
   Baron JA, 1999, ANN NY ACAD SCI, V889, P138, DOI 10.1111/j.1749-6632.1999.tb08731.x
   BINGHAM SA, 1994, BRIT J NUTR, V72, P619, DOI 10.1079/BJN19940064
   Bonithon-Kopp C, 2000, LANCET, V356, P1300, DOI 10.1016/S0140-6736(00)02813-0
   BoutronRuault MC, 1996, NUTR CANCER, V26, P337, DOI 10.1080/01635589609514489
   Bruce WR, 2000, CANCER EPIDEM BIOMAR, V9, P1271
   CLAUSEN MR, 1991, GUT, V32, P923, DOI 10.1136/gut.32.8.923
   *COMA, 1998, REP WORK GROUP DIET, V0, P0
   Faivre J, 1997, EUR J CANCER PREV, V6, P127
   FAIVRE J, 1987, CAUSATION PREVENTION, V0, P0
   FREUDENHEIM JL, 1991, INT J EPIDEMIOL, V20, P368, DOI 10.1093/ije/20.2.368
   Gaard M, 1996, EUR J CANCER PREV, V5, P445
   HOFF G, 1986, SCAND J GASTROENTERO, V21, P853, DOI 10.3109/00365528609011130
   HOFF G, 1988, SCAND J GASTROENTERO, V23, P1253, DOI 10.3109/00365528809090201
   HOFF G, 1985, SCAND J GASTROENTERO, V20, P356, DOI 10.3109/00365528509091664
   HOFSTAD B, 1994, SCAND J GASTROENTERO, V29, P640, DOI 10.3109/00365529409092485
   Hofstad B, 1996, GUT, V39, P449, DOI 10.1136/gut.39.3.449
   Hofstad B, 1997, GASTROINTEST ENDOSC CLIN N AM, V7, P345
   HOFSTAD B, 1992, SCAND J GASTROENTERO, V27, P59, DOI 10.3109/00365529209011168
   Hofstad B, 1998, DIGESTION, V59, P148, DOI 10.1159/000007480
   Hofstad B, 1992, EUR J CANCER PREV, V1, P415, DOI 10.1097/00008469-199210000-00004
   Howe GR, 1997, CANCER CAUSE CONTROL, V8, P215, DOI 10.1023/A:1018476414781
   Jass J, 1989, WHO INT HISTOLOGICAL, V0, P29
   Johansson G, 1998, PUBLIC HEALTH NUTR, V1, P199, DOI 10.1079/PHN19980031
   Johansson L, 1996, EUR J CLIN NUTR, V50, P277
   Key TJ, 2002, LANCET, V360, P861, DOI 10.1016/S0140-6736(02)09958-0
   La Vecchia C, 2001, EUR J CANCER PREV, V10, P177, DOI 10.1097/00008469-200104000-00013
   LARSEN S, 1991, PHARMACEUTICAL MEDICINE (LONDON), V5, P97
   Michels KB, 2000, JNCI-J NATL CANCER I, V92, P1740, DOI 10.1093/jnci/92.21.1740
   MOLLER B, 2002, EUR J CANCER PREV, V11, P27
   MORSON B, 1974, P ROY SOC MED, V67, P451, DOI 10.1177/00359157740676P115
   *NAT NUTR COUNC, 1996, SCAND J NUTR, V40, P161
   Schatzkin A, 2000, NEW ENGL J MED, V342, P1149, DOI 10.1056/NEJM200004203421601
   Scheppach W, 1999, EUR J CANCER PREV, V8, P57, DOI 10.1097/00008469-199902000-00008
   Senesse P, 2002, NUTR CANCER, V44, P7, DOI 10.1207/S15327914NC441_2
   VOGELSTEIN B, 1988, NEW ENGL J MED, V319, P525, DOI 10.1056/NEJM198809013190901
   *WHO, 1997, WORLD HLTH REP 1996, V0, P0
   *WHO, 1997, OB PREV MAWN GLOB EP, V0, P0
   WILLETT W, 1991, NUTR EPIDEMIOLOGY, V0, P0
NR 46
TC 25
Z9 31
U1 0
U2 3
PU ROUTLEDGE JOURNALS, TAYLOR & FRANCIS LTD
PI ABINGDON
PA 2-4 PARK SQUARE, MILTON PARK, ABINGDON OX14 4RN, OXON, ENGLAND
SN 0163-5581
EI 1532-7914
J9 NUTR CANCER
JI Nutr. Cancer
PD JUN 15
PY 2004
VL 49
IS 2
BP 131
EP 138
DI 10.1207/s15327914nc4902_3
PG 8
WC Oncology; Nutrition & Dietetics
SC Oncology; Nutrition & Dietetics
GA 869ZY
UT WOS:000225025000003
PM 15489205
DA 2025-02-23
ER

PT J
AU Kono, S
AF Kono, S
TI Secular trend of colon cancer incidence and mortality in relation to fat and meat intake in Japan
SO EUROPEAN JOURNAL OF CANCER PREVENTION
LA English
DT Article
DE colon cancer; fat; meat; secular trend
ID colorectal-cancer; risk; epidemiology; metaanalysis; consumption; cohort; acids
AB Mortality from colon cancer has rapidly increased in the past decades in Japan, and the increase has generally been ascribed to the Westernized diet characterized by a high intake of fat and meat However, fat and meat consumption in Japan stopped increasing in the 1970s. The secular trend of colon cancer incidence and mortality was examined in relation to changing patterns of the consumption of selected foods and nutrients and other related factors in Japan, focusing on the relationship with fat and meat consumption. The incidence and mortality rates of colon cancer both increased almost linearly on a log scale until the early 1990s, the increase then ceasing. The temporal change in fat and meat intake coincided with the incidence of colon cancer approximately 20 years later. Although figures for the consumption of red meat was not available in the early years, red meat accounted for 70-80% of the total meat intake in the mid 1960s and thereafter. Cereal consumption showed a continuous decrease even after the 1970s, that of vegetables showing no marked change. The current observation adds to evidence that red meat intake is an important determinant of colon cancer risk. (C) 2004 Lippincott Williams Wilkins.
C1 Kyushu Univ, Fac Med Sci, Dept Prevent Med, Fukuoka, Japan.
C3 Kyushu University
RP Kono, S (corresponding author), Kyushu Univ, Fac Med Sci, Dept Prevent Med, Fukuoka, Japan.
EM skono@phealth.med.kyushu-u.ac.jp
CR Ajiki W, 2002, JPN J CLIN ONCOL, V32, P318
   Beral V, 2002, LANCET, V360, P942, DOI 10.1016/S0140-6736(02)11032-4
   Boyle P, 2000, BRIT MED J, V321, P805, DOI 10.1136/bmj.321.7264.805
   CAYGILL CPJ, 1995, EUR J CANCER PREV, V4, P329, DOI 10.1097/00008469-199508000-00008
   DeCosse J J, 1993, EUR J CANCER PREV, V2, P105, DOI 10.1097/00008469-199303000-00003
   Flood A, 2003, AM J EPIDEMIOL, V158, P59, DOI 10.1093/aje/kwg099
   Giovannucci E, 2001, CANCER EPIDEM BIOMAR, V10, P725
   Grimes DA, 2002, LANCET, V359, P57, DOI 10.1016/S0140-6736(02)07283-5
   Hill MJ, 2001, EUR J CANCER PREV, V10, P183, DOI 10.1097/00008469-200104000-00014
   *JAP MIN HLTH WELF, 2002, VIT STAT JAP 2000, V0, P0
   *JAP MIN HLTH WELF, 2002, ANN REP NAT NUTR SUR, V0, P0
   *JAP TOB INC, 2002, NAT SURV SMOK, V0, P0
   Kolonel LN, 2000, AM J EPIDEMIOL, V151, P346, DOI 10.1093/oxfordjournals.aje.a010213
   Kono S, 2000, EUR J CANCER PREV, V9, P363, DOI 10.1097/00008469-200010000-00011
   Kono S, 1996, GANN MONOGR CANC RES, V44, P29
   LONGNECKER MP, 1990, CANCER CAUSE CONTROL, V1, P59, DOI 10.1007/BF00053184
   Messina M, 1998, BAILLIERE CLIN ENDOC, V12, P707, DOI 10.1016/S0950-351X(98)80012-8
   MUNAKATA A, 1995, J EPIDEMIOL, V5, P205
   *NAT TAX ADM AG, 2002, NAT TAX AG MAN STAT, V0, P0
   Nkondjock A, 2003, INT J EPIDEMIOL, V32, P200, DOI 10.1093/ije/dyg048
   Norat T, 2002, INT J CANCER, V98, P241, DOI 10.1002/ijc.10126
   Parkin DM, 2002, CANC INCIDENCE 5 CON, V155, P0
   Scheppach W, 1999, EUR J CANCER PREV, V8, P57, DOI 10.1097/00008469-199902000-00008
   SHEPPACH W, 1997, EUR J CANCER PREV, V8, P57
   Smith GD, 2003, INT J EPIDEMIOL, V32, P1, DOI 10.1093/ije/dyg070
   Thun MJ, 2002, JNCI-J NATL CANCER I, V94, P252, DOI 10.1093/jnci/94.4.252
   TOMINAGA S, 1999, MONOGRAPH CANC RES, V47, P0
   [World Cancer Research Fund American Institute for Cancer Research], 1997, FOOD NUTR PREV CANC, V0, P0
   Ziegler R G, 1986, IMPORTANT ADV ONCOL, V0, P209
NR 29
TC 87
Z9 96
U1 0
U2 5
PU LIPPINCOTT WILLIAMS & WILKINS
PI PHILADELPHIA
PA 530 WALNUT ST, PHILADELPHIA, PA 19106-3621 USA
SN 0959-8278
EI 
J9 EUR J CANCER PREV
JI Eur. J. Cancer Prev.
PD APR 15
PY 2004
VL 13
IS 2
BP 127
EP 132
DI 10.1097/00008469-200404000-00006
PG 6
WC Oncology
SC Oncology
GA 815ND
UT WOS:000221048100006
PM 15100579
DA 2025-02-23
ER

PT J
AU Larsson, SC
   Giovannucci, E
   Wolk, A
AF Larsson, SC
   Giovannucci, E
   Wolk, A
TI Dietary folate intake and incidence of ovarian cancer: The Swedish Mammography Cohort
SO JNCI-JOURNAL OF THE NATIONAL CANCER INSTITUTE
LA English
DT Article
ID breast-cancer; alkylating-agents; colon-cancer; risk; deficiency; alcohol; dna; cells; hypomethylation; carcinogenesis
AB Background: Mounting evidence suggests that a low intake of the water-soluble B vitamin folate is associated with breast and colorectal carcinogenesis, especially among alcohol drinkers. However, epidemiologic data specifically linking folate intake to ovarian cancer risk are limited. Methods: We examined the association between dietary folate intake (i.e., folate from food sources) and the incidence of total epithelial ovarian cancer and its subtypes by analyzing data from the Swedish Mammography Cohort, a population-based prospective cohort of 61084 women, aged 38-76 years, who, at baseline (i.e., from 1987 to 1990), were cancer-free and had completed a food-frequency questionnaire. Through June 30, 2003, 266 incident cases of invasive epithelial ovarian cancer were diagnosed. We used Cox proportional hazards models to estimate multivariable relative risks (RRs) of ovarian cancer with 95% confidence intervals (CIs). All statistical tests were two-sided. Results: Overall, dietary folate intake was weakly inversely associated with total epithelial ovarian cancer risk (RR for highest versus lowest quartile of intake = 0.67, 95% CI = 0.43 to 1.04; P-trend =.08). Among women who consumed more than 20 g of alcohol (approximately two drinks) per week, there was a strong inverse association between dietary folate intake and total epithelial ovarian cancer risk (RR for highest versus lowest quartile of intake = 0.26, 95% CI = 0.11 to 0.60; P-trend = .001), but among women who consumed 20 g or less of alcohol per week, there was no such association (RR for highest versus lowest quartile of intake = 1.00, 95% CI = 0.59 to 1.70; P-trend = .80). The absolute risk of epithelial ovarian cancer for the lowest three quartiles versus the highest quartile of folate intake was 8 per 100 000 personyears (95% CI = 0 to 16 per 100000 person-years) overall and 26 per 100 000 person-years (95% CI = 10 to 42 per 100 000 person-years) among those who consumed more than 20 g of alcohol per week. The association between dietary folate intake and cancer risk did not vary substantially among subtypes of epithelial ovarian cancer. Conclusion: A high dietary folate intake may play a role in reducing the risk of ovarian cancer, especially among women who consume alcohol.
C1 Karolinska Inst, Natl Inst Environm Med, Div Nutr Epidemiol, SE-17177 Stockholm, Sweden.
   Harvard Univ, Sch Med, Boston, MA USA.
   Brigham & Womens Hosp, Dept Med, Channing Lab, Boston, MA USA.
   Harvard Univ, Sch Publ Hlth, Dept Nutr, Boston, MA 02115 USA.
   Harvard Univ, Sch Publ Hlth, Dept Epidemiol, Boston, MA 02115 USA.
C3 Karolinska Institutet; Harvard University; Harvard Medical School; Harvard University; Harvard University Medical Affiliates; Brigham & Women's Hospital; Harvard University; Harvard T.H. Chan School of Public Health; Harvard University; Harvard T.H. Chan School of Public Health
RP Karolinska Inst, Natl Inst Environm Med, Div Nutr Epidemiol, POB 210, SE-17177 Stockholm, Sweden.
EM alicja.wolk@imm.ki.se
CR BAGGOTT JE, 1992, JNCI-J NATL CANCER I, V84, P1740, DOI 10.1093/jnci/84.22.1740
   Bergstrom L, 1991, VAR FODA, V43, P439
   Bidoli E, 2001, ANN ONCOL, V12, P1589, DOI 10.1023/A:1013124112542
   Blount BC, 1997, P NATL ACAD SCI USA, V94, P3290, DOI 10.1073/pnas.94.7.3290
   Branda RF, 1997, CANCER RES, V57, P2586
   BRANDA RF, 1993, CANCER RES, V53, P5401
   Chen RZ, 1998, NATURE, V395, P89, DOI 10.1038/25779
   Choi SW, 2000, J NUTR, V130, P129, DOI 10.1093/jn/130.2.129
   Counts JL, 1995, TOXICOL LETT, V82-3, P663, DOI 10.1016/0378-4274(95)03512-5
   FREUDENHEIM JL, 1991, INT J EPIDEMIOL, V20, P368, DOI 10.1093/ije/20.2.368
   GIOVANNUCCI E, 1995, JNCI-J NATL CANCER I, V87, P265, DOI 10.1093/jnci/87.4.265
   Gras E, 2001, CANCER-AM CANCER SOC, V92, P2829, DOI 10.1002/1097-0142(20011201)92:11<2829::AID-CNCR10094>3.0.CO;2-3
   HILLMAN RS, 1982, ANNU REV MED, V33, P345, DOI 10.1146/annurev.me.33.020182.002021
   Jiang R, 2003, AM J EPIDEMIOL, V158, P760, DOI 10.1093/aje/kwg221
   Kamen B, 1997, SEMIN ONCOL S18, V24, P0
   Kim YI, 2003, J NUTR, V133, P3731S, DOI 10.1093/jn/133.11.3731S
   Kim YI, 1996, GUT, V39, P732, DOI 10.1136/gut.39.5.732
   Kushi LH, 1999, AM J EPIDEMIOL, V149, P21, DOI 10.1093/oxfordjournals.aje.a009723
   La Vecchia C, 2002, INT J CANCER, V102, P545, DOI 10.1002/ijc.10720
   *LIVSM, 1997, SVENSK NAR, V0, P6
   MATTSSON B, 1984, ACTA RADIOL ONCOL, V23, P305, DOI 10.3109/02841868409136026
   McCann SE, 2003, J NUTR, V133, P1937, DOI 10.1093/jn/133.6.1937
   Messerer M, 2001, J INTERN MED, V250, P160, DOI 10.1046/j.1365-2796.2001.00872.x
   Negri E, 2000, J NATL CANCER I, V92, P1270, DOI 10.1093/jnci/92.15.1270-a
   Pogribny IP, 1997, CANCER LETT, V115, P31, DOI 10.1016/S0304-3835(97)04708-3
   Rohan TE, 2000, J NATL CANCER I, V92, P266, DOI 10.1093/jnci/92.3.266
   Salazar-Martinez E, 2002, ONCOLOGY-BASEL, V63, P151, DOI 10.1159/000063814
   Sellers TA, 2001, EPIDEMIOLOGY, V12, P420, DOI 10.1097/00001648-200107000-00012
   Song J, 2000, CANCER RES, V60, P3191
   WICKRAMASINGHE SN, 1994, BLOOD, V83, P1656
   WILLETT W, 1986, AM J EPIDEMIOL, V124, P17, DOI 10.1093/oxfordjournals.aje.a114366
   Zhang SM, 2003, J NATL CANCER I, V95, P373, DOI 10.1093/jnci/95.5.373
   Zhang SM, 1999, JAMA-J AM MED ASSOC, V281, P1632, DOI 10.1001/jama.281.17.1632
NR 33
TC 63
Z9 67
U1 0
U2 4
PU OXFORD UNIV PRESS INC
PI CARY
PA JOURNALS DEPT, 2001 EVANS RD, CARY, NC 27513 USA
SN 0027-8874
EI 1460-2105
J9 JNCI-J NATL CANCER I
JI JNCI-J. Natl. Cancer Inst.
PD MAR 3
PY 2004
VL 96
IS 5
BP 396
EP 402
DI 10.1093/jnci/djh061
PG 7
WC Oncology
SC Oncology
GA 801IV
UT WOS:000220090500012
PM 14996861
DA 2025-02-23
ER

PT J
AU Laaksonen, DE
   Laukkanen, JA
   Niskanen, L
   Nyyssönen, K
   Rissanen, TH
   Voutilainen, S
   Pukkala, E
   Hakkarainen, A
   Salonen, JT
AF Laaksonen, DE
   Laukkanen, JA
   Niskanen, L
   Nyyssönen, K
   Rissanen, TH
   Voutilainen, S
   Pukkala, E
   Hakkarainen, A
   Salonen, JT
TI Serum linoleic and total polyunsaturated fatty acids in relation to prostate and other cancers:: A population-based cohort study
SO INTERNATIONAL JOURNAL OF CANCER
LA English
DT Article
DE prostate cancer; polyunsaturated fatty acids; linoleic acid; diet; prospective studies
ID heart-disease-risk; middle-aged men; dietary-fat; cardiorespiratory fitness; myocardial-infarction; physical-activity; acute coronary; finland; quality; events
AB Dietary and serum fatty acid composition has been implicated in the pathogenesis of prostate and other cancers, but findings have been conflicting. Cohort studies reporting serum fatty acid composition are lacking. We assessed the association of fatty acid composition determined from dietary records and serum with incident cancer of the prostate and any site in a population-based cohort of 2,002 middle-aged Finnish men who were free of cancer at baseline and during the first 4 years of follow-up. During 12.6 years of follow-up, 46 men developed prostate cancer and 151 any cancer. Men with proportions of serum nonesterified (risk ratio (RR) 0.28; 95% confidence intervals (CI) 0.12-0.66] and esterified linoleic acid (RR 0.37; 95% CI = 0.16-0.86) and total polyunsaturated fatty acids (RR 0.30; 95% CI = 0.12-0.71) in the upper third were less than 1/3 as likely to develop prostate cancer during follow-up. Adjustment for possible confounders like socioeconomic status, physical activity, obesity and insulin concentrations did not attenuate the association. Similar but weaker associations with any cancer were found. Dietary linoleic acid intake also tended to be inversely associated with incident prostate cancer (age-adjusted RR for the upper vs. lower third 0.55; 95% CI = 0.26-1.14, p for the trend 0.097). Substitution of linoleic acid for saturated fat in middle-aged men consuming a high saturated-fat diet may decrease the risk of prostate and other cancers, although it is possible that some of the effect may be mediated by nutrients closely associated with vegetable fats. (C) 2004 Wiley-Liss, Inc.
C1 Univ Kuopio, Publ Hlth Res Inst, FIN-70211 Kuopio, Finland.
   Univ Kuopio, Dept Physiol, FIN-70211 Kuopio, Finland.
   Univ Kuopio, Dept Publ Hlth & Gen Practice, FIN-70211 Kuopio, Finland.
   Univ Kuopio, Dept Med, FIN-70211 Kuopio, Finland.
   Finnish Canc Registry, Inst Stat & Epidemiol Canc Res, FIN-00170 Helsinki, Finland.
   Inner Savo Hlth Ctr, Suonenjoki, Finland.
C3 University of Eastern Finland; University of Eastern Finland; University of Eastern Finland; University of Eastern Finland; Finnish Cancer Registry
RP Univ Kuopio, Publ Hlth Res Inst, POB 1627, FIN-70211 Kuopio, Finland.
EM Jukka.Salonen@uku.fi
FU NHLBI NIH HHS [HL44199] Funding Source: Medline
CR Chan JM, 2001, AM J CLIN NUTR, V74, P549
   DELEENHEER AP, 1979, J CHROMATOGR, V162, P408, DOI 10.1016/S0378-4347(00)81528-5
   DWYER JT, 1997, AM J CLIN NUTR, V66, P0
   GANN PH, 1994, J NATL CANCER I, V86, P281, DOI 10.1093/jnci/86.4.281
   GIOVANNUCCI E, 1993, J NATL CANCER I, V85, P1571, DOI 10.1093/jnci/85.19.1571
   Halliwell KJ, 1996, J LIPID RES, V37, P1842
   Harvei S, 1997, INT J CANCER, V71, P545, DOI 10.1002/(SICI)1097-0215(19970516)71:4<545::AID-IJC7>3.0.CO;2-U
   Laaksonen DE, 2002, DIABETIC MED, V19, P456, DOI 10.1046/j.1464-5491.2002.00707.x
   Lakka HM, 2000, ARCH INTERN MED, V160, P1160, DOI 10.1001/archinte.160.8.1160
   LAKKA TA, 1994, NEW ENGL J MED, V330, P1549, DOI 10.1056/NEJM199406023302201
   LAKKA TA, 1992, INT J EPIDEMIOL, V21, P467, DOI 10.1093/ije/21.3.467
   Lissner L, 1998, P NUTR SOC, V57, P333, DOI 10.1079/PNS19980048
   Lynch J, 1996, ARCH INTERN MED, V156, P1307, DOI 10.1001/archinte.156.12.1307
   LYNCH JW, 1994, LANCET, V343, P524, DOI 10.1016/S0140-6736(94)91468-0
   MA J, 1995, AM J CLIN NUTR, V62, P564, DOI 10.1093/ajcn/62.3.564
   NIKKARI T, 1995, ANN MED, V27, P491, DOI 10.3109/07853899709002458
   Pariza MW, 1997, AM J CLIN NUTR, V66, P1539
   Pearson TA, 2002, CIRCULATION, V106, P388, DOI 10.1161/01.CIR.0000020190.45892.75
   Pietinen P, 1996, PREV MED, V25, P243, DOI 10.1006/pmed.1996.0053
   Rissanen T, 2000, CIRCULATION, V102, P2677, DOI 10.1161/01.CIR.102.22.2677
   Rose DP, 1997, AM J CLIN NUTR, V66, P1513
   SALONEN JT, 1988, ANN CLIN RES, V20, P46
   SALONEN JT, 1992, CIRCULATION, V86, P803, DOI 10.1161/01.CIR.86.3.803
   Schuurman AG, 1999, CANCER, V86, P1019, DOI 10.1002/(SICI)1097-0142(19990915)86:6<1019::AID-CNCR18>3.0.CO;2-H
   Simon JA, 1996, AM J EPIDEMIOL, V144, P325, DOI 10.1093/oxfordjournals.aje.a008933
   TEPPO L, 1994, ACTA ONCOL, V33, P365, DOI 10.3109/02841869409098430
   Williams BA, 2002, ANIM LEARN BEHAV, V30, P1, DOI 10.3758/BF03192905
   Yli-Jama P, 2001, EUR J INTERN MED, V12, P107, DOI 10.1016/S0953-6205(01)00119-4
   Zhou JR, 1997, AM J CLIN NUTR, V66, P1572
   Zock PL, 1998, AM J CLIN NUTR, V68, P142, DOI 10.1093/ajcn/68.1.142
   ZUREIK M, 1995, BMJ-BRIT MED J, V311, P1251, DOI 10.1136/bmj.311.7015.1251
NR 32
TC 38
Z9 40
U1 0
U2 9
PU WILEY
PI HOBOKEN
PA 111 RIVER ST, HOBOKEN 07030-5774, NJ USA
SN 0020-7136
EI 1097-0215
J9 INT J CANCER
JI Int. J. Cancer
PD SEP 1
PY 2004
VL 111
IS 3
BP 444
EP 450
DI 10.1002/ijc.11614
PG 7
WC Oncology
SC Oncology
GA 842BA
UT WOS:000222976200019
PM 15221975
DA 2025-02-23
ER

PT J
AU Saikali, J
   Picard, C
   Freitas, M
   Holt, PR
AF Saikali, J
   Picard, C
   Freitas, M
   Holt, PR
TI Fermented milks, probiotic cultures, and colon cancer
SO NUTRITION AND CANCER-AN INTERNATIONAL JOURNAL
LA English
DT Article
ID aberrant crypt foci; epithelial-cell proliferation; lactic-acid bacteria; casei strain shirota; fat dairy foods; bifidobacterium-longum; lactobacillus-acidophilus; colorectal-cancer; vitamin-d; antimutagenic property
AB Colorectal cancer (CRC) is a major cause of death from cancer in the Western world. Approximately 70% of CRC is associated with environmental factors, probably mainly the diet. There is interest in the potential protective role offermented milks containing probiotic cultures against CRC This article analyzes the existing datafrom human, animal, and in vitro studies that explore whether consumption of milks fermented with probiotic cultures could play a role in colon cancer risk reduction. Cohort studies have jailed to detect significant effects, but most case-control studies favor a protective role of fermented milks against colon cancer Interventional studies have shown a shift of intermediate markers of CRC risk in human subjects from a high- to low-risk pattern after ingestion of fermented milks or probiotics. Animal studies consistently show a reduction in chemically induced colorectal tumor incidence and aberrant crypt formation accompanying probiotic administration. In vitro studies also provide evidence of protection, and permit a better understanding of active compounds involved, and of the mechanisms underlying their anticarcinogenic effects. Probiotics may beneficially modulate several major intestinal functions: detoxification, colonic fermentation, transit, and immune status, which may accompany the development of colon cancer Although the evidence is not conclusive and much further research is required, the data reviewed constitute a promising body of evidence supporting the protective role of milks fermented with probiotic cultures in colon cancer risk reduction.
C1 Inst Canc Prevent, New York, NY 10018 USA.
   Danone Vitapole, Nutr Res, F-91767 Palaiseau, France.
C3 Danone Nutricia
RP Inst Canc Prevent, 390 5th Ave,3rd Fl, New York, NY 10018 USA.
EM pholt@ifcp.us
CR ABDELALI H, 1995, NUTR CANCER, V24, P121, DOI 10.1080/01635589509514400
   ANDERSSON HE, 1991, MED NUT, V27, P300
   Arimochi H, 1997, BIOCHEM BIOPH RES CO, V238, P753, DOI 10.1006/bbrc.1997.7384
   ARMSTRONG B, 1975, INT J CANCER, V15, P617, DOI 10.1002/ijc.2910150411
   Bakalinsky AT, 1996, MUTAT RES-FUND MOL M, V350, P199, DOI 10.1016/0027-5107(95)00113-1
   Balansky R, 1999, CANCER LETT, V147, P125, DOI 10.1016/S0304-3835(99)00287-6
   BARICAULT L, 1995, CARCINOGENESIS, V16, P245, DOI 10.1093/carcin/16.2.245
   BARTRAM HP, 1994, AM J CLIN NUTR, V59, P428, DOI 10.1093/ajcn/59.2.428
   BIASCO G, 1991, ITAL J GASTROENTEROL, V23, P142
   BIRD RP, 1995, CANCER LETT, V93, P55, DOI 10.1016/0304-3835(95)03788-X
   BODANA AR, 1990, J DAIRY SCI, V73, P3379, DOI 10.3168/jds.S0022-0302(90)79033-9
   Bolognani F, 2001, EUR J NUTR, V40, P293, DOI 10.1007/s394-001-8359-7
   Bouhnik Y, 1996, EUR J CLIN NUTR, V50, P269
   Boutron MC, 1996, BRIT J CANCER, V74, P145, DOI 10.1038/bjc.1996.330
   Boutron-Ruault MC, 1999, EUR J CANCER PREV, V8, P229, DOI 10.1097/00008469-199906000-00011
   Bouvier M, 2001, BIOSCIENCE AND MICROFLORA, V20, P43
   Brady LJ, 2000, J NUTR, V130, P410S, DOI 10.1093/jn/130.2.410S
   Burns A J, 2000, CURR ISSUES INTEST MICROBIOL, V1, P13
   CASSAND P, 1994, J DAIRY RES, V61, P545, DOI 10.1017/S0022029900028478
   Challa A, 1997, CARCINOGENESIS, V18, P517, DOI 10.1093/carcin/18.3.517
   Chaplin MF, 1998, J ROY SOC HEALTH, V118, P53, DOI 10.1177/146642409811800111
   EBRINGER L, 1995, WORLD J MICROB BIOT, V11, P294, DOI 10.1007/BF00367102
   ELO S, 1991, LETT APPL MICROBIOL, V13, P154, DOI 10.1111/j.1472-765X.1991.tb00595.x
   Femia AP, 2002, CARCINOGENESIS, V23, P1953, DOI 10.1093/carcin/23.11.1953
   Fukui M, 2001, ONCOL REP, V8, P1073
   Gallaher DD, 1999, J NUTR, V129, P1483S, DOI 10.1093/jn/129.7.1483S
   Gallaher DD, 1996, J NUTR, V126, P1362, DOI 10.1093/jn/126.5.1362
   Ganjam LS, 1997, J DAIRY SCI, V80, P2325, DOI 10.3168/jds.S0022-0302(97)76183-6
   GARLAND CF, 1980, INT J EPIDEMIOL, V9, P227, DOI 10.1093/ije/9.3.227
   GOLDIN BR, 1984, JNCI-J NATL CANCER I, V73, P689
   Goldin BR, 1996, NUTR CANCER, V25, P197, DOI 10.1080/01635589609514442
   GOLDIN BR, 1984, AM J CLIN NUTR, V39, P756, DOI 10.1093/ajcn/39.5.756
   GOLDIN BR, 1980, JNCI-J NATL CANCER I, V64, P263, DOI 10.1093/jnci/64.2.263
   Grubben MJAL, 2001, SCAND J GASTROENTERO, V36, P68, DOI 10.1080/003655201753265479
   HAENSZEL W, 1973, J NATL CANCER I, V51, P1765, DOI 10.1093/jnci/51.6.1765
   HAYATSU H, 1993, CANCER LETT, V73, P173, DOI 10.1016/0304-3835(93)90261-7
   Holt PR, 2002, CANCER EPIDEM BIOMAR, V11, P113
   Holt PR, 2001, NUTR CANCER, V41, P150, DOI 10.1207/S15327914NC41-1&2_21
   Holt PR, 1998, JAMA-J AM MED ASSOC, V280, P1074, DOI 10.1001/jama.280.12.1074
   Holt PR, 1999, J AM COLL NUTR, V18, P379S, DOI 10.1080/07315724.1999.10718902
   HOSONO A, 1986, J DAIRY SCI, V69, P2237, DOI 10.3168/jds.S0022-0302(86)80662-2
   Jan G, 2002, CELL DEATH DIFFER, V9, P179, DOI 10.1038/sj.cdd.4400935
   KAMPMAN E, 1994, CANCER RES, V54, P3186
   KAMPMAN E, 1994, AM J EPIDEMIOL, V139, P16, DOI 10.1093/oxfordjournals.aje.a116931
   KAMPMAN E, 1994, INT J CANCER, V59, P170, DOI 10.1002/ijc.2910590205
   KATO I, 1994, INT J IMMUNOPHARMACO, V16, P29, DOI 10.1016/0192-0561(94)90116-3
   KOO M, 1991, NUTR CANCER, V16, P249, DOI 10.1080/01635589109514163
   KULKARNI N, 1994, P SOC EXP BIOL MED, V207, P278, DOI 10.3181/00379727-207-43817
   Lankaputhra WEV, 1998, MUTAT RES-FUND MOL M, V397, P169, DOI 10.1016/S0027-5107(97)00208-X
   LEE H, 1995, MICROBIOL ALIMENTS N, V13, P241
   LIDBECK A, 1987, SCAND J INFECT DIS, V19, P531, DOI 10.3109/00365548709032419
   LIDBECK A, 1991, MICROBIAL ECOLOGY IN HEALTH AND DISEASE, V4, P81, DOI 10.3109/08910609109140267
   Lidbeck A, 1992, EUR J CANCER PREV, V1, P341, DOI 10.1097/00008469-199208000-00002
   LING WH, 1994, J NUTR, V124, P18, DOI 10.1093/jn/124.1.18
   LING WH, 1992, ANN NUTR METAB, V36, P162, DOI 10.1159/000177712
   LIPKIN M, 1974, CANCER, V34, P878, DOI 10.1002/1097-0142(197409)34:3+<878::AID-CNCR2820340715>3.0.CO;2-R
   Marteau P, 2002, ALIMENT PHARM THER, V16, P587, DOI 10.1046/j.1365-2036.2002.01188.x
   MARTEAU P, 1990, AM J CLIN NUTR, V52, P685, DOI 10.1093/ajcn/52.4.685
   McIntosh G H, 1996, ASIA PAC J CLIN NUTR, V5, P48
   McIntosh GH, 1999, NUTR CANCER, V35, P153, DOI 10.1207/S15327914NC352_9
   Meance Severine, 2001, MICROBIAL ECOLOGY IN HEALTH AND DISEASE, V13, P217, DOI 10.1080/089106001753341291
   NADATHUR SR, 1994, J DAIRY SCI, V77, P3287, DOI 10.3168/jds.S0022-0302(94)77269-6
   Norat T, 2003, EUR J CLIN NUTR, V57, P1, DOI 10.1038/sj.ejcn.1601522
   Ohno K, 2001, J EXP CLIN CANC RES, V20, P51
   ORRHAGE K, 1994, MUTAT RES-FUND MOL M, V311, P239, DOI 10.1016/0027-5107(94)90182-1
   PEDROSA MC, 1995, AM J CLIN NUTR, V61, P353, DOI 10.1093/ajcn/61.2.353
   Perdigón G, 1998, J DAIRY RES, V65, P129, DOI 10.1017/S0022029997002604
   Perdigón G, 2002, EUR J CLIN NUTR, V56, PS65, DOI 10.1038/sj.ejcn.1601490
   PETERS RK, 1992, CANCER CAUSE CONTROL, V3, P457, DOI 10.1007/BF00051359
   PHILLIPS RL, 1980, JNCI-J NATL CANCER I, V65, P1097
   PoolZobel BL, 1996, NUTR CANCER, V26, P365, DOI 10.1080/01635589609514492
   RAFTER JJ, 1995, SCAND J GASTROENTERO, V30, P497, DOI 10.3109/00365529509089779
   Rajendran R, 1998, CAN J MICROBIOL, V44, P109, DOI 10.1139/cjm-44-2-109
   Rao CV, 1999, INT J ONCOL, V14, P939
   REDDY BS, 1993, CANCER RES, V53, P3914
   Reid G, 2003, J CLIN GASTROENTEROL, V37, P105, DOI 10.1097/00004836-200308000-00004
   RENNER HW, 1991, MUTAT RES, V262, P239, DOI 10.1016/0165-7992(91)90090-Q
   Romond MB, 1998, J DAIRY SCI, V81, P1229, DOI 10.3168/jds.S0022-0302(98)75683-8
   Rowland IR, 1998, CARCINOGENESIS, V19, P281, DOI 10.1093/carcin/19.2.281
   Salminen S, 1998, BRIT J NUTR, V80, PS147, DOI 10.1079/BJN19980108
   Senesse P, 2002, NUTR CANCER, V44, P7, DOI 10.1207/S15327914NC441_2
   Singh J, 1997, CARCINOGENESIS, V18, P833, DOI 10.1093/carcin/18.4.833
   Spanhaak S, 1998, EUR J CLIN NUTR, V52, P899, DOI 10.1038/sj.ejcn.1600663
   Sreekumar O, 1998, CAN J MICROBIOL, V44, P1029, DOI 10.1139/cjm-44-11-1029
   Tavan E, 2002, CARCINOGENESIS, V23, P477, DOI 10.1093/carcin/23.3.477
   TAVAN E, 2001, THESIS U BORDEAU FRA, V0, P0
   Van Loo J, 2001, NUTR METAB CARDIOVASC DIS, V11, P87
   Wollowski I, 1999, J NUTR, V129, P77, DOI 10.1093/jn/129.1.77
   XUE BZ, 1991, J DAIRY SCI, V74, P1477, DOI 10.3168/jds.S0022-0302(91)78306-9
   Yamazaki K, 2000, ONCOL REP, V7, P977
   YOUNG TB, 1988, INT J CANCER, V42, P167, DOI 10.1002/ijc.2910420205
   Zsivkovits M, 2003, CARCINOGENESIS, V24, P1913, DOI 10.1093/carcin/bgg167
NR 92
TC 63
Z9 82
U1 0
U2 27
PU ROUTLEDGE JOURNALS, TAYLOR & FRANCIS LTD
PI ABINGDON
PA 2-4 PARK SQUARE, MILTON PARK, ABINGDON OX14 4RN, OXON, ENGLAND
SN 0163-5581
EI 1532-7914
J9 NUTR CANCER
JI Nutr. Cancer
PD JUN 15
PY 2004
VL 49
IS 1
BP 14
EP 24
DI 10.1207/s15327914nc4901_3
PG 11
WC Oncology; Nutrition & Dietetics
SC Oncology; Nutrition & Dietetics
GA 856VH
UT WOS:000224072800003
PM 15456631
DA 2025-02-23
ER

PT J
AU Slattery, ML
   Murtaugh, M
   Caan, B
   Ma, KN
   Wolff, R
   Samowitz, W
AF Slattery, ML
   Murtaugh, M
   Caan, B
   Ma, KN
   Wolff, R
   Samowitz, W
TI Associations between BMI, energy intake, energy expenditure, <i>VDR</i> genotype and colon and rectal cancers (United States)
SO CANCER CAUSES & CONTROL
LA English
DT Article
DE BMI; body size; colorectal cancer; energy balance; energy expenditure; energy intake; physical activity; VDR
ID vitamin-d-receptor; growth-factor-i; insulin secretory capacity; colorectal-cancer; physical-activity; body-size; gene polymorphisms; binding protein-3; dietary calcium; risk-factors
AB Components of energy balance are important elements associated with colorectal cancer risk. In this study we examine the association between VDR genotypes, BMI, physical activity, and energy intake and risk of colorectal cancer. Data from a population-based case-control study of colon (1174 cases and 1174 controls) and rectal (785 cases and 1000 controls) cancer was used to evaluate the associations. The Bsm1, polyA, and Fok1 VDR polymorphisms were evaluated. For colon cancer, those who are obese were at greater risk of colon cancer if they had the SS or BB (OR=3.50; 95% CI=1.75-7.03; p interaction 0.03) or. (OR=2.62; 95% CI=1.15-5.99; p interaction 0.12/) VDR genotypes. On the other hand, those who were least physically active were at greater risk of colon cancer if they had the. VDR genotype (OR=3.46; 95% CI=1.58-7.58; p interaction 0.05. The association between energy intake and colon cancer appears to be driven more by energy intake than Bsm1 or polyA VDR genotypes, although there was a significant interaction between the Fok1 VDR polymorphism and energy intake and risk of both colon and rectal cancer (p interaction 0.01 for colon and 0.04 for rectal). These data suggest a relationship between VDR genotype and factors related to energy balance in modifying colorectal cancer risk.
C1 Univ Utah, Hlth Res Ctr, Salt Lake City, UT 84108 USA.
   Kaiser Permanente Med Res Program, Oakland, CA USA.
   Univ Utah, Dept Surg Pathol, Salt Lake City, UT USA.
C3 Utah System of Higher Education; University of Utah; Kaiser Permanente; Utah System of Higher Education; University of Utah
RP Dept Family, 375 Chipeta Way,Suite A, Salt Lake City, UT 84108 USA.
EM Marty.Slattery@hrc.utah.edu
FU NCI NIH HHS [CA48998, R01 CA048998, R01 CA085846, N01-PC-67000, R01 CA048998-10, CA85846, R01 CA085846-06] Funding Source: Medline
CR ADACHI R, 2003, MOL ENDOCRINOL, V0, P0
   BARGERLUX MJ, 1995, CALCIFIED TISSUE INT, V57, P161, DOI 10.1007/BF00298438
   BONADONNA RC, 1990, METABOLISM, V39, P452, DOI 10.1016/0026-0495(90)90002-T
   BOSTICK RM, 1994, CANCER CAUSE CONTROL, V5, P38, DOI 10.1007/BF01830725
   Caan BJ, 1998, INT J OBESITY, V22, P178, DOI 10.1038/sj.ijo.0800561
   Chokkalingam AP, 2001, CANCER RES, V61, P4333
   Curran JE, 1999, INT J CANCER, V83, P723, DOI 10.1002/(SICI)1097-0215(19991210)83:6<723::AID-IJC4>3.0.CO;2-3
   EDWARDS S, 1994, AM J EPIDEMIOL, V140, P1020, DOI 10.1093/oxfordjournals.aje.a117192
   Friedenreich CM, 2002, J NUTR, V132, P3456S, DOI 10.1093/jn/132.11.3456S
   Gerber M, 1999, EUR J CANCER PREV, V8, P77, DOI 10.1097/00008469-199904000-00002
   Giovannucci E, 1999, HORM RES, V51, P34, DOI 10.1159/000053160
   GIOVANNUCCI E, 1995, ANN INTERN MED, V122, P327, DOI 10.7326/0003-4819-122-5-199503010-00002
   HANSEN BC, 1995, DIABETES CARE, V18, P0
   HOSMER DW, 1992, EPIDEMIOLOGY, V3, P452, DOI 10.1097/00001648-199209000-00012
   Ingles SA, 1997, J NATL CANCER I, V89, P166, DOI 10.1093/jnci/89.2.166
   Ingles SA, 1997, CANCER EPIDEM BIOMAR, V6, P93
   Ingles SA, 2001, CANCER CAUSE CONTROL, V12, P607, DOI 10.1023/A:1011292002475
   Kaaks R, 2001, P NUTR SOC, V60, P91, DOI 10.1079/PNS200070
   Kim HS, 2001, CANCER EPIDEM BIOMAR, V10, P869
   KRITCHEVSKY D, 1986, LIPIDS, V21, P272, DOI 10.1007/BF02536411
   LeMarchand L, 1997, CANCER RES, V57, P4787
   LIU TH, 1994, J DESIGN MANUFACTURI, V4, P1
   Ma J, 2000, GROWTH HORM IGF RES, V10, PS28, DOI 10.1016/S1096-6374(00)90013-3
   Martinez ME, 1997, J NATL CANCER I, V89, P948, DOI 10.1093/jnci/89.13.948
   MCDONALD A, 1991, J AM DIET ASSOC, V91, P1104
   MCTIERNAN A, 1995, CANCER CAUSE CONTROL, V9, P487
   Nanda K, 1999, OBSTET GYNECOL, V93, P880, DOI 10.1016/S0029-7844(98)00424-4
   Ogunkolade BW, 2002, DIABETES, V51, P2294, DOI 10.2337/diabetes.51.7.2294
   Ortlepp JR, 2003, DIABETIC MED, V20, P451, DOI 10.1046/j.1464-5491.2003.00971.x
   Peters U, 2001, CANCER EPIDEM BIOMAR, V10, P1267
   REDDY BS, 1987, PREV MED, V16, P460, DOI 10.1016/0091-7435(87)90058-2
   Russo A, 1998, INT J CANCER, V78, P161, DOI 10.1002/(SICI)1097-0215(19981005)78:2<161::AID-IJC7>3.0.CO;2-X
   Sandhu MS, 2002, J NATL CANCER I, V94, P972
   SHAKOORI AR, 1994, J CELL BIOCHEM, V55, P218, DOI 10.1002/jcb.240550209
   Slattery ML, 1998, CANCER EPIDEM BIOMAR, V7, P1079
   SLATTERY ML, 1994, J AM DIET ASSOC, V94, P761, DOI 10.1016/0002-8223(94)91944-5
   Slattery ML, 1997, CANCER RES, V57, P75
   Slattery ML, 2003, CANCER CAUSE CONTROL, V14, P75, DOI 10.1023/A:1022545017867
   Slattery ML, 2004, INT J CANCER, V111, P750, DOI 10.1002/ijc.20330
   Slattery ML, 1997, AM J EPIDEMIOL, V145, P199, DOI 10.1093/oxfordjournals.aje.a009092
   Slattery ML, 2001, CANCER CAUSE CONTROL, V12, P359, DOI 10.1023/A:1011280518278
   Slattery ML, 1997, ANN EPIDEMIOL, V7, P137, DOI 10.1016/S1047-2797(96)00129-9
   Staal A, 1996, MOL ENDOCRINOL, V10, P1444, DOI 10.1210/me.10.11.1444
   STEINBACH G, 1993, CANCER RES, V53, P2745
   Terry PD, 2002, GUT, V51, P191, DOI 10.1136/gut.51.2.191
   THUN MJ, 1992, JNCI-J NATL CANCER I, V84, P1491, DOI 10.1093/jnci/84.19.1491
   Tsuritani I, 1998, HORM RES, V50, P315, DOI 10.1159/000023297
   WILLETT W, 1986, AM J EPIDEMIOL, V124, P17, DOI 10.1093/oxfordjournals.aje.a114366
   Wong HL, 2003, CARCINOGENESIS, V24, P1091, DOI 10.1093/carcin/bgg059
   Ye WZ, 2001, EUR J ENDOCRINOL, V145, P181, DOI 10.1530/eje.0.1450181
   Zeitz U, 2003, FASEB J, V17, P509, DOI 10.1096/fj.02-0424fje
NR 51
TC 50
Z9 55
U1 0
U2 6
PU SPRINGER
PI DORDRECHT
PA VAN GODEWIJCKSTRAAT 30, 3311 GZ DORDRECHT, NETHERLANDS
SN 0957-5243
EI 1573-7225
J9 CANCER CAUSE CONTROL
JI Cancer Causes Control
PD NOV 15
PY 2004
VL 15
IS 9
BP 863
EP 872
DI 10.1007/s10552-004-1048-6
PG 10
WC Oncology; Public, Environmental & Occupational Health
SC Oncology; Public, Environmental & Occupational Health
GA 876AW
UT WOS:000225468700002
PM 15577288
DA 2025-02-23
ER

PT J
AU Chao, A
   Connell, CJ
   Jacobs, EJ
   McCullough, ML
   Patel, AV
   Calle, EE
   Cokkinides, VE
   Thun, MJ
AF Chao, A
   Connell, CJ
   Jacobs, EJ
   McCullough, ML
   Patel, AV
   Calle, EE
   Cokkinides, VE
   Thun, MJ
TI Amount, type, and timing of recreational physical activity in relation to colon and rectal cancer in older adults: the cancer prevention study II nutrition cohort
SO CANCER EPIDEMIOLOGY BIOMARKERS & PREVENTION
LA English
DT Article
ID women united-states; c-reactive protein; colorectal-cancer; risk-factors; energy-intake; dietary habits; water-intake; life-style; body-size; obesity
AB Physical activity has consistently been associated with lower risk of colon cancer, but information is limited on the amount, type, and timing of activities. The relationship between physical activity and rectal cancer is unclear. We examined characteristics of recreational physical activity in relation to colon and rectal cancer in the Cancer Prevention Study 11 Nutrition Cohort of 70,403 men and 80,771 women (median age, 63 years); 940 colon and 390 rectal cancers were identified from enrollment in 1992 to 1993 through August 1999. The multivariate-adjusted rate ratios (95% confidence intervals) associated with any recreational physical activity compared with none were 0.87 (0.71-1.06) for colon cancer and 0.70 (0.53-0.93) for rectal cancer. Colon cancer risk decreased significantly with increasing total hours (P for trend without reference group = 0.007) and metabolic equivalent hours (P for trend = 0.006) per week of activities. No clear decrease in rectal cancer risk was seen with increasing hours per week of physical activity. Rate ratios (95% confidence intervals) were 0.72 (0.52-0.98) for <2 hours, 0.68 (0.47-0.97) for 2 to 3 hours, 0.59 (0.41-0.83) for 4 to 6 hours, and 0.83 (0.59-1.16) for greater than or equal to7 hours per week of physical activity compared with none. Past exercise, as reported in 1982, was not associated with risk of either colon or rectal cancer. We conclude that increasing amounts of time spent at recreational physical activity are associated with substantially lower risk of colon cancer and that recreational physical activity is associated with lower risk of rectal cancer in older men and women.
C1 Amer Canc Soc, Epidemiol & Surveillance Res, Atlanta, GA 30329 USA.
C3 American Cancer Society
RP Amer Canc Soc, Epidemiol & Surveillance Res, 1599 Clifton Rd NE, Atlanta, GA 30329 USA.
EM annchao@zamnet.zm
FU NCI NIH HHS [K07CA75062] Funding Source: Medline
CR Ainsworth BE, 2000, MED SCI SPORT EXER, V32, PS498, DOI 10.1097/00005768-200009001-00009
   ALBANES D, 1989, AM J PUBLIC HEALTH, V79, P744, DOI 10.2105/AJPH.79.6.744
   BALLARDBARBASH R, 1990, CANCER RES, V50, P3610
   Bergmann MM, 1998, AM J EPIDEMIOL, V147, P556
   Block G, 1990, EPIDEMIOLOGY, V1, P58, DOI 10.1097/00001648-199001000-00013
   BOSTICK RM, 1994, CANCER CAUSE CONTROL, V5, P38, DOI 10.1007/BF01830725
   Boutron-Ruault MC, 2001, NUTR CANCER, V39, P50, DOI 10.1207/S15327914nc391_7
   Calle EE, 2002, CANCER-AM CANCER SOC, V94, P2490, DOI 10.1002/cncr.101970.abs
   Colbert LH, 2001, CANCER EPIDEM BIOMAR, V10, P265
   Colbert LH, 2002, CANCER CAUSE CONTROL, V13, P445, DOI 10.1023/A:1015736524447
   Colditz GA, 1997, CANCER CAUSE CONTROL, V8, P649, DOI 10.1023/A:1018458700185
   Das UN, 2001, NUTRITION, V17, P953, DOI 10.1016/S0899-9007(01)00672-4
   DEVERDIER MG, 1990, INT J CANCER, V46, P985, DOI 10.1002/ijc.2910460606
   Dukas L, 2000, AM J EPIDEMIOL, V151, P958, DOI 10.1093/oxfordjournals.aje.a010139
   ECKMANN L, 1993, GASTROENTEROLOGY, V105, P1689, DOI 10.1016/0016-5085(93)91064-O
   Enger SM, 1997, BRIT J CANCER, V75, P740, DOI 10.1038/bjc.1997.131
   Ford ES, 2002, EPIDEMIOLOGY, V13, P561, DOI 10.1097/00001648-200209000-00012
   Friedenreich CM, 2001, CANCER EPIDEM BIOMAR, V10, P287
   Garrouste F, 2002, CELL DEATH DIFFER, V9, P768, DOI 10.1038/sj.cdd.4401022
   Geffken DF, 2001, AM J EPIDEMIOL, V153, P242, DOI 10.1093/aje/153.3.242
   GERHARDSSON M, 1988, INT J EPIDEMIOL, V17, P743, DOI 10.1093/ije/17.4.743
   GIOVANNUCCI E, 1995, ANN INTERN MED, V122, P327, DOI 10.7326/0003-4819-122-5-199503010-00002
   Giovannucci E, 1996, CANCER CAUSE CONTROL, V7, P253, DOI 10.1007/BF00051301
   GIOVANNUCCI E, 1995, CANCER CAUSE CONTROL, V6, P164, DOI 10.1007/BF00052777
   Hak AE, 1999, ARTERIOSCL THROM VAS, V19, P1986, DOI 10.1161/01.ATV.19.8.1986
   International Agency for Research on Cancer (IARC)-World Health Organization, 2002, IARC HDB CANC PREV W, V6, P0
   Irwin ML, 2000, DIABETES CARE, V23, P449, DOI 10.2337/diacare.23.4.449
   Kaaks R, 2002, ANN NY ACAD SCI, V963, P268
   KOHRT WM, 2001, GENDER PHYS ACTIVITY, V0, P217
   KONO S, 1991, J CLIN EPIDEMIOL, V44, P1255, DOI 10.1016/0895-4356(91)90158-6
   KUNE GA, 1990, NUTR CANCER, V13, P9, DOI 10.1080/01635589009514041
   Lee IM, 1997, CANCER CAUSE CONTROL, V8, P568, DOI 10.1023/A:1018438228410
   LEE IM, 1991, J NATL CANCER I, V83, P1324, DOI 10.1093/jnci/83.18.1324
   LeMarchand L, 1997, CANCER RES, V57, P4787
   Levi F, 1999, EUR J CANCER PREV, V8, P487, DOI 10.1097/00008469-199912000-00003
   LITTLE J, 1993, BRIT J CANCER, V67, P172, DOI 10.1038/bjc.1993.30
   LONGNECKER MP, 1995, INT J EPIDEMIOL, V24, P42, DOI 10.1093/ije/24.1.42
   Lubin F, 1997, CANCER EPIDEM BIOMAR, V6, P79
   MACLENNAN R, 1978, AM J CLIN NUTR, V31, PS239, DOI 10.1093/ajcn/31.10.S239
   Mao Y, 2003, INT J CANCER, V105, P831, DOI 10.1002/ijc.11159
   MARCUS PM, 1994, CANCER EPIDEM BIOMAR, V3, P641
   Martinez ME, 1997, J NATL CANCER I, V89, P948, DOI 10.1093/jnci/89.13.948
   Nilsen TIL, 2001, BRIT J CANCER, V84, P417, DOI 10.1054/bjoc.2000.1582
   Ostrowski K, 1999, J PHYSIOL-LONDON, V515, P287, DOI 10.1111/j.1469-7793.1999.287ad.x
   Panja A, 1998, J IMMUNOL, V161, P3675
   SANDLER RS, 1995, EPIDEMIOLOGY, V6, P602, DOI 10.1097/00001648-199511000-00007
   SEVERSON RK, 1989, AM J EPIDEMIOL, V130, P522, DOI 10.1093/oxfordjournals.aje.a115366
   Shannon J, 1996, CANCER EPIDEM BIOMAR, V5, P495
   Slattery ML, 1997, CANCER RES, V57, P75
   SLATTERY ML, 1988, AM J EPIDEMIOL, V128, P989
   Slattery ML, 2003, AM J EPIDEMIOL, V158, P214, DOI 10.1093/aje/kwg134
   Slattery ML, 1997, ANN EPIDEMIOL, V7, P137, DOI 10.1016/S1047-2797(96)00129-9
   Steindorf K, 2000, EUR J CANCER PREV, V9, P309, DOI 10.1097/00008469-200010000-00004
   Strong SA, 1998, GASTROENTEROLOGY, V114, P1244, DOI 10.1016/S0016-5085(98)70431-7
   Tang RP, 1999, INT J CANCER, V82, P484, DOI 10.1002/(SICI)1097-0215(19990812)82:4<484::AID-IJC3>3.0.CO;2-A
   Tavani A, 1999, BRIT J CANCER, V79, P1912, DOI 10.1038/sj.bjc.6690304
   THUN MJ, 1992, JNCI-J NATL CANCER I, V84, P1491, DOI 10.1093/jnci/84.19.1491
   Thune I, 1996, BRIT J CANCER, V73, P1134, DOI 10.1038/bjc.1996.218
   Walker KZ, 1999, DIABETES CARE, V22, P555, DOI 10.2337/diacare.22.4.555
   Wannamethee SG, 2001, BRIT J CANCER, V85, P1311, DOI 10.1054/bjoc.2001.2096
   White E, 1996, AM J EPIDEMIOL, V144, P42, DOI 10.1093/oxfordjournals.aje.a008853
   WHITTEMORE AS, 1990, JNCI-J NATL CANCER I, V82, P915, DOI 10.1093/jnci/82.11.915
   Will JC, 1998, AM J EPIDEMIOL, V147, P816, DOI 10.1093/oxfordjournals.aje.a009534
   Williams D A, 2001, J NATL CANCER INST MONOGR, V0, P26
   WU AH, 1987, BRIT J CANCER, V55, P687, DOI 10.1038/bjc.1987.140
NR 66
TC 120
Z9 139
U1 0
U2 9
PU AMER ASSOC CANCER RESEARCH
PI PHILADELPHIA
PA 615 CHESTNUT ST, 17TH FLOOR, PHILADELPHIA, PA 19106-4404 USA
SN 1055-9965
EI 1538-7755
J9 CANCER EPIDEM BIOMAR
JI Cancer Epidemiol. Biomarkers Prev.
PD DEC 15
PY 2004
VL 13
IS 12
BP 2187
EP 2195
DI 
PG 9
WC Oncology; Public, Environmental & Occupational Health
SC Oncology; Public, Environmental & Occupational Health
GA 884IC
UT WOS:000226077100030
PM 15598779
DA 2025-02-23
ER

PT J
AU Keighley, MRB
   O'Morain, C
   Giacosa, A
   Ashorn, M
   Burroughs, A
   Crespi, M
   Delvaux, M
   Faivre, J
   Hagenmuller, F
   Lamy, V
   Manger, F
   Mills, HT
   Neumann, C
   Nowak, A
   Pehrsson, A
   Smits, S
   Spencer, K
AF Keighley, MRB
   O'Morain, C
   Giacosa, A
   Ashorn, M
   Burroughs, A
   Crespi, M
   Delvaux, M
   Faivre, J
   Hagenmuller, F
   Lamy, V
   Manger, F
   Mills, HT
   Neumann, C
   Nowak, A
   Pehrsson, A
   Smits, S
   Spencer, K
TI Public awareness of risk factors and screening for colorectal cancer in Europe
SO EUROPEAN JOURNAL OF CANCER PREVENTION
LA English
DT Article
DE colorectal cancer; public awareness; screening
ID randomized controlled-trial
AB Colorectal cancer (CRC) is the commonest site for malignancy in Europe. The Commissioner for Health wishes to promote screening for colorectal, breast and cervical cancer in Europe. The aim of this study was to assess public knowledge of CRC in Europe and likely take up of free screening. To this end 20 710 members of the public from 21 European countries were interviewed by means of a regular survey amongst consumers (Omnibus survey) using 13 stem questions. Forty-eight per cent thought the population were at equal risk of CRC, only 57% were aware of age and 54% of family history as risk factors. Although 70% were aware of dietary factors, only 30% knew that lack of exercise might be a risk factor. Only 51% had knowledge of CIRC screening but 75% were 'very, or 'quite interested, in taking up faecal occult blood (FOB) screening if offered free. Barriers to screening were lack of awareness of risk (31 W, youth (22%) and an un-anaesthetic test (19%). There was a big cultural difference in willingness of the public to discuss bowel symptoms: there was a major barrier in Finland (91%), Britain (84%), Luxembourg (82%), Poland (81%) and Portugal (80%); less of a barrier in Spain (49%), Italy (44%) and Iceland (39%). In conclusion, the challenge of achieving high compliance for CRC screening must be a major objective amongst EU member states and non-aligned countries of Europe in the next decade, because it is known that the non-compliant group are those at greatest risk of death from CRC. This study has shown that awareness of CRC is low in Europe and that an educational programme will be essential to achieve high compliance for CRC screening as a means of reducing deaths from bowel cancer. (C) 2004 Lippincott Williams Wilkins.
C1 Univ Birmingham, Queen Elizabeth Hosp, Dept Surg, Birmingham B15 2TH, W Midlands, England.
   Tallaght Hosp, Dublin, Ireland.
   Natl Inst Canc Res, Genoa, Italy.
   Univ Tampere, FIN-33101 Tampere, Finland.
   Royal Free Hosp, London NW3 2QG, England.
   Natl Canc Inst Regina Elena, Rome, Italy.
   CHU Rangueil, F-31054 Toulouse, France.
   INSERM, EPI 0106, Registre Bourguignon Tumeurs Digest, Dijon, France.
   Allgemeines Krankenhaus Altona, Hamburg, Germany.
   L Warynski Silesian Med Acad, Katowice, Poland.
   Univ Rotterdam Hosp, Rotterdam, Netherlands.
   OLYMPUS Europa, Hamburg, Germany.
C3 University of Birmingham; Trinity College Dublin; University of Genoa; IRCCS AOU San Martino IST; University of London; University College London; Royal Free London NHS Foundation Trust; UCL Medical School; CHU de Toulouse; Universite de Toulouse; Universite Toulouse III - Paul Sabatier; Institut National de la Sante et de la Recherche Medicale (Inserm); Asklepios Klinik Altona; Medical University Silesia; Erasmus University Rotterdam; Erasmus MC; Olympus Corporation
RP Keighley, MRB (corresponding author), Univ Birmingham, Queen Elizabeth Hosp, Dept Surg, Birmingham B15 2TH, W Midlands, England.
EM Michael.keighley@uhb.nhs.uk
CR ALEXANDER F, 2003, UK COLORECTAL CANC S, V0, P0
   Atkin W, 1999, BRIT MED J, V319, P1212, DOI 10.1136/bmj.319.7219.1212
   BLALOCK SJ, 1990, HEALTH PSYCHOL, V9, P792, DOI 10.1037/0278-6133.9.6.792
   Hardcastle JD, 1996, LANCET, V348, P1472, DOI 10.1016/S0140-6736(96)03386-7
   Jorgensen OD, 2002, GUT, V50, P29, DOI 10.1136/gut.50.1.29
   KRONBORG O, 2004, IN PRESS SCAND J GAS, V0, P0
   Leslie A, 2002, BRIT J SURG, V89, P845, DOI 10.1046/j.1365-2168.2002.02120.x
   Lieberman DA, 2000, NEW ENGL J MED, V343, P162, DOI 10.1056/NEJM200007203430301
   Lund JN, 2001, GUT, V49, P91, DOI 10.1136/gut.49.1.91
   MAYBERRY JF, 2002, LANCET, V359, P1291
   *NHS UK, 2004, COMPL RAT UK, V0, P0
   Parkin DM, 2001, INT J CANCER, V94, P153, DOI 10.1002/ijc.1440
   Rhodes JM, 2000, GUT, V46, P746, DOI 10.1136/gut.46.6.746
   Robinson MHE, 1999, GUT, V45, P588, DOI 10.1136/gut.45.4.588
   Scholefield JH, 2002, GUT, V50, P840, DOI 10.1136/gut.50.6.840
   Tazi M A, 1997, J MED SCREEN, V4, P147
NR 16
TC 92
Z9 95
U1 0
U2 9
PU LIPPINCOTT WILLIAMS & WILKINS
PI PHILADELPHIA
PA 530 WALNUT ST, PHILADELPHIA, PA 19106-3621 USA
SN 0959-8278
EI 
J9 EUR J CANCER PREV
JI Eur. J. Cancer Prev.
PD AUG 15
PY 2004
VL 13
IS 4
BP 257
EP 262
DI 10.1097/01.cej.0000136575.01493.9b
PG 6
WC Oncology
SC Oncology
GA 848QJ
UT WOS:000223481900004
PM 15554552
DA 2025-02-23
ER

PT J
AU Dalessandri, KM
   Firestone, GL
   Fitch, MD
   Bradlow, HL
   Bjeldanes, LF
AF Dalessandri, KM
   Firestone, GL
   Fitch, MD
   Bradlow, HL
   Bjeldanes, LF
TI Pilot study:: Effect of 3,3′-diindolylmethane supplements on urinary hormone metabolites in postmenopausal women with a history of early-stage breast cancer
SO NUTRITION AND CANCER-AN INTERNATIONAL JOURNAL
LA English
DT Article
ID aryl-hydrocarbon receptor; apoptotic cell-death; estrogen metabolites; estradiol metabolism; signaling pathways; cycle arrest; indole-3-carbinol; risk; expression; diindolylmethane
AB Dietary indoles, present in Brassica plants such as cabbage, broccoli, and Brussels sprouts, have been shown to provide potential protection against hormone-dependent cancers. 3,3'-Diindolylmethane (DIM) is under study as one of the main protective indole metabolites. Postmenopausal women aged 50-70 yr from Marin County, California, with a history of early-stage breast cancer, were screened for interest and eligibility in this pilot study on the effect of absorbable DIM (BioResponse-DIM(R)) supplements on urinary hormone metabolites. The treatment group received daily DIM (108 mg DIM/day) supplements for 30 days, and the control group received a placebo capsule daily for 30 days. Urinary metabolite analysis included 2-hydroxyestrone (2-OHE1), 16-alpha hydroxyestrone (16alpha-OHE1), DIM, estrone (E-1), estradiol (E-2), estriol (E-3), 6beta-hydroxycortisol (6beta-OHC) and cortisol in the first morning urine sample before intervention and 31 days after intervention. Nineteen women completed the study, for a total of 10 in the treatment group and 9 in the placebo group. DIM-treated subjects, relative to placebo, showed a significant increase in levels of 2-OHE, (P = 0.020), DIM(P = 0.045), and cortisol(P = 0.039), anda nonsignificant increase of47% in the 2-OHE/16alpha-OHE1 ratio from 1.46 to 2.14 (P = 0.059). In this pilot study, DIM increased the 2-hydroxylation of estrogen urinary metabolites.
C1 Univ Calif Berkeley, Dept Mol & Cell Biol, Berkeley, CA 94720 USA.
   Stanford Univ, Dept Surg, Stanford, CA 94305 USA.
   Hackensack Univ, Med Ctr, David & Alice Jurist Inst Res, Hackensack, NJ 07601 USA.
   Univ Calif Berkeley, Dept Nutrit Sci & Toxicol, Berkeley, CA 94720 USA.
C3 University of California System; University of California Berkeley; Stanford University; Hackensack University Medical Center; University of California System; University of California Berkeley
RP Univ Calif Berkeley, Dept Mol & Cell Biol, 119 Morgan Hall,MC 3104, Berkeley, CA 94720 USA.
EM lfb@nature.berkeley.edu
CR Arneson D, 1999, PROC AM ASSOC CANCER RES, V40, P2833
   Auborn KJ, 2002, ANTIVIR THER, V7, P1
   Bell MC, 2000, GYNECOL ONCOL, V78, P123, DOI 10.1006/gyno.2000.5847
   Benabadji SH, 2004, ACTA PHARMACOL SIN, V25, P666
   BRADLOW HL, 1991, CARCINOGENESIS, V12, P1571, DOI 10.1093/carcin/12.9.1571
   Bradlow HL, 2002, ANN NY ACAD SCI, V963, P247
   BRESNICK E, 1990, CARCINOGENESIS, V11, P1159, DOI 10.1093/carcin/11.7.1159
   Chen I, 1998, CARCINOGENESIS, V19, P1631, DOI 10.1093/carcin/19.9.1631
   Chen I, 1996, BIOCHEM PHARMACOL, V51, P1069, DOI 10.1016/0006-2952(96)00060-3
   Clarke CA, 2002, BREAST CANCER RES, V4, P0, DOI 10.1186/bcr458
   Cover CM, 1998, J BIOL CHEM, V273, P3838, DOI 10.1074/jbc.273.7.3838
   Cover CM, 1999, CANCER RES, V59, P1244
   Elfving S, 1980, ANN CLIN RES, VSuppl 28, P1
   FENWICK GR, 1983, CRC CR REV FOOD SCI, V18, P123, DOI 10.1080/10408398209527361
   Firestone GL, 2003, J NUTR, V133, P2448S, DOI 10.1093/jn/133.7.2448S
   Fowke JH, 2000, CANCER EPIDEM BIOMAR, V9, P773
   Galteau MM, 2003, EUR J CLIN PHARMACOL, V59, P713, DOI 10.1007/s00228-003-0690-3
   GRUBBS CJ, 1995, ANTICANCER RES, V15, P709
   Hestermann EV, 2003, MOL CELL BIOL, V23, P7920, DOI 10.1128/MCB.23.21.7920-7925.2003
   Ho GH, 1998, ANNALS ACADEMY OF MEDICINE SINGAPORE, V27, P294
   Hong C, 2002, BIOCHEM PHARMACOL, V63, P1085, DOI 10.1016/S0006-2952(02)00856-0
   Hong CB, 2002, CARCINOGENESIS, V23, P1297, DOI 10.1093/carcin/23.8.1297
   Kabat GC, 1997, CANCER EPIDEM BIOMAR, V6, P505
   Kall MA, 1996, CARCINOGENESIS, V17, P793, DOI 10.1093/carcin/17.4.793
   Kelloff GJ, 2000, J NUTR, V130, P467S, DOI 10.1093/jn/130.2.467S
   Key TJ, 2003, J NATL CANCER I, V95, P1218, DOI 10.1093/jnci/djg022
   KLUG TL, 1994, STEROIDS, V59, P648, DOI 10.1016/0039-128X(94)90021-3
   Le HT, 2003, J BIOL CHEM, V278, P21136, DOI 10.1074/jbc.M300588200
   Leibelt DA, 2003, TOXICOL SCI, V74, P10, DOI 10.1093/toxsci/kfg103
   Leong H, 2004, MOL ENDOCRINOL, V18, P291, DOI 10.1210/me.2003-0196
   Leong HY, 2001, CARCINOGENESIS, V22, P1809, DOI 10.1093/carcin/22.11.1809
   Li YW, 2003, J NUTR, V133, P1011, DOI 10.1093/jn/133.4.1011
   Lin YX, 1999, J CLIN PHARMACOL, V39, P578, DOI 10.1177/00912709922008182
   Meilahn EN, 1998, BRIT J CANCER, V78, P1250, DOI 10.1038/bjc.1998.663
   Meng QH, 2000, BREAST CANCER RES TR, V63, P147, DOI 10.1023/A:1006495824158
   Michnovicz JJ, 1997, JNCI-J NATL CANCER I, V89, P718, DOI 10.1093/jnci/89.10.718
   Muti P, 2000, EPIDEMIOLOGY, V11, P635, DOI 10.1097/00001648-200011000-00004
   Parkin DR, 2004, CANCER DETECT PREV, V28, P72, DOI 10.1016/j.cdp.2003.11.006
   PasagianMacaulay A, 1996, STEROIDS, V61, P461, DOI 10.1016/0039-128X(96)00089-X
   Rahman KMW, 2000, ONCOGENE, V19, P5764, DOI 10.1038/sj.onc.1203959
   Rahman KMW, 2003, NUTR CANCER, V45, P101, DOI 10.1207/S15327914NC4501_12
   Safe S, 2002, INT J ONCOL, V20, P1123
   Sarkar FH, 2003, J NUTR, V133, P2434S, DOI 10.1093/jn/133.7.2434S
   SCHNEIDER J, 1984, J BIOL CHEM, V259, P4840
   SCHNEIDER J, 1982, P NATL ACAD SCI-BIOL, V79, P3047, DOI 10.1073/pnas.79.9.3047
   SEPKOVIC DW, 1994, STEROIDS, V59, P318, DOI 10.1016/0039-128X(94)90120-1
   Sepkovic DW, 2001, NUTR CANCER, V41, P57, DOI 10.1080/01635581.2001.9680612
   Staub RE, 2002, CHEM RES TOXICOL, V15, P101, DOI 10.1021/tx010056m
   Stresser DM, 2000, DRUG METAB DISPOS, V28, P1440
   Taioli E, 1999, CANCER DETECT PREV, V23, P232, DOI 10.1046/j.1525-1500.1999.09912.x
   TIWARI RK, 1994, J NATL CANCER I, V86, P126, DOI 10.1093/jnci/86.2.126
   Ursin G, 1999, J NATL CANCER I, V91, P1067, DOI 10.1093/jnci/91.12.1067
   WIATRAK BJ, 2003, CURR OPIN OTOLARYNGO, V16, P433
   Wong GYC, 1997, J CELL BIOCHEM, V0, P111
   ZELIGS MA, 2002, P AM ASSOC CANC RES, V42, P644
   Zheng W, 2001, CANCER EPIDEM BIOMAR, V10, P237
NR 56
TC 82
Z9 96
U1 0
U2 11
PU ROUTLEDGE JOURNALS, TAYLOR & FRANCIS LTD
PI ABINGDON
PA 2-4 PARK SQUARE, MILTON PARK, ABINGDON OX14 4RN, OXON, ENGLAND
SN 0163-5581
EI 1532-7914
J9 NUTR CANCER
JI Nutr. Cancer
PD JUN 15
PY 2004
VL 50
IS 2
BP 161
EP 167
DI 10.1207/s15327914nc5002_5
PG 7
WC Oncology; Nutrition & Dietetics
SC Oncology; Nutrition & Dietetics
GA 889PK
UT WOS:000226454700005
PM 15623462
DA 2025-02-23
ER

PT J
AU Littman, AJ
   White, E
   Jackson, LA
   Thornquist, MD
   Gaydos, CA
   Goodman, GE
   Vaughan, TL
AF Littman, AJ
   White, E
   Jackson, LA
   Thornquist, MD
   Gaydos, CA
   Goodman, GE
   Vaughan, TL
TI <i>Chiamydia pneumoniae</i> infection and risk of lung cancer
SO CANCER EPIDEMIOLOGY BIOMARKERS & PREVENTION
LA English
DT Article
ID retinol efficacy trial; chlamydia-pneumoniae; immunoglobulin-a; beta-carotene; association; smoking; caret; cells; seropositivity; apoptosis
AB Infection with Chlamydia pneumoniae may be associated with an increased risk of lung cancer. We conducted a matched case-control study.(508 pairs) nested within a large prospective study to investigate whether IgA antibody titers to C. pneumoniae measured by the microimmunofluorescence test are associated with lung cancer risk after controlling for confounders. Individuals with antibody titers greater than or equal to16 had 1.2 times the risk of lung cancer (95% confidence interval, 0.9-1.6) compared to those with lower titers. There was a significant trend (P = 0.007) of increasing odds ratios with, increasing IgA titers primarily due to an odds ratio of 2.8 (95% confidence interval, 1.1-6.7) associated with titers greater than or equal to256. Lung cancer risk associated with IgA titers greater than or equal to16 was stronger among former smokers. To better understand predictors of IgA seropositivity, we also examined demographic, lifestyle, dietary, and medical correlates of IgA titers greater than or equal to16 among controls. Those with race not classified as White or Black were more likely to have IgA titers greater than or equal to16; there were no significant differences in seropositivity by smoking behaviors. In summary, the adjusted odds ratio for lung cancer associated with IgA titers greater than or equal to16 was compatible with a weakly positive association, although nondifferential measurement error of antibody titers may have resulted in a conservative bias. Future studies using precise measures of chronic C. pneumoniae status are needed to better determine the role of this organism in the etiology of lung cancer.
C1 Univ Washington, Fred Hutchinson Canc Res Ctr, Div Publ Hlth Sci, Seattle, WA 98195 USA.
   Univ Washington, Dept Epidemiol, Seattle, WA 98195 USA.
   Ctr Hlth Studies, Hlth Cooperat, Seattle, WA USA.
   Johns Hopkins Univ, Div Infect Dis, Baltimore, MD 21218 USA.
   Swedish Canc Inst, Seattle, WA USA.
C3 Fred Hutchinson Cancer Center; University of Washington; University of Washington Seattle; University of Washington; University of Washington Seattle; Johns Hopkins University; Swedish Cancer Institute; Swedish Medical Center
RP Littman, AJ (corresponding author), Univ Washington, Fred Hutchinson Canc Res Ctr, Div Publ Hlth Sci, 1100 Fairview Ave N,M4-B402,POB 19024, Seattle, WA 98195 USA.
EM alittman@fhcrc.org
CR [Anonymous], 1998, OXFORD SCHOLARSHIP O, V0, P0
   Anttila T, 2003, INT J CANCER, V107, P681, DOI 10.1002/ijc.11353
   Björkholm B, 2003, J INTERN MED, V253, P102, DOI 10.1046/j.1365-2796.2003.01119.x
   BLOCK G, 1990, J CLIN EPIDEMIOL, V43, P1327, DOI 10.1016/0895-4356(90)90099-B
   Cassell GH, 1998, EMERG INFECT DIS, V4, P475, DOI 10.3201/eid0403.980339
   Fan T, 1998, J EXP MED, V187, P487, DOI 10.1084/jem.187.4.487
   Fritz A, 2013, INT CLASSIFICATION D, V3rd, P0, DOI 10.32388/5xg1qe
   Gaydos CA, 2000, J INFECT DIS, V181, PS473, DOI 10.1086/315612
   Geng YM, 2000, J IMMUNOL, V164, P5522, DOI 10.4049/jimmunol.164.10.5522
   HAHN DL, 1992, ARTERIOSCLER THROMB, V12, P945, DOI 10.1161/01.ATV.12.8.945
   Jackson LA, 2000, CANCER EPIDEM BIOMAR, V9, P1263
   KARVONEN M, 1994, INT J EPIDEMIOL, V23, P1315, DOI 10.1093/ije/23.6.1315
   Kocazeybek B, 2003, J MED MICROBIOL, V52, P721, DOI 10.1099/jmm.0.04845-0
   Koyi H, 1999, APMIS, V107, P828, DOI 10.1111/j.1699-0463.1999.tb01478.x
   Koyi H, 2001, APMIS, V109, P572, DOI 10.1034/j.1600-0463.2001.d01-177.x
   Laurila AL, 1997, INT J CANCER, V74, P31, DOI 10.1002/(SICI)1097-0215(19970220)74:1<31::AID-IJC6>3.0.CO;2-1
   Leffondré K, 2002, AM J EPIDEMIOL, V156, P813, DOI 10.1093/aje/kwf122
   Littman AJ, 2004, CLIN DIAGN LAB IMMUN, V11, P615, DOI 10.1128/CDLI.11.3.615-617.2004
   MESTECKY J, 1987, ADV IMMUNOL, V40, P153, DOI 10.1016/S0065-2776(08)60240-0
   Omenn GS, 1996, J NATL CANCER I, V88, P1550, DOI 10.1093/jnci/88.21.1550
   Omenn GS, 1996, IARC SCI PUBL, V0, P67
   PRESTONMARTIN S, 1990, CANCER RES, V50, P7415
   SAIKKU P, 1992, ANN INTERN MED, V116, P273, DOI 10.7326/0003-4819-116-4-273
   Sipponen P, 2002, J GASTROENTEROL, V37, P39, DOI 10.1007/BF02990098
   TAVARE CJ, 1995, STAT MED, V14, P1307, DOI 10.1002/sim.4780141204
   THORNQUIST MD, 1993, CONTROL CLIN TRIALS, V14, P308, DOI 10.1016/0197-2456(93)90228-6
   Wang SP, 2000, J INFECT DIS, V181, PS421, DOI 10.1086/315622
NR 27
TC 73
Z9 86
U1 0
U2 2
PU AMER ASSOC CANCER RESEARCH
PI PHILADELPHIA
PA 615 CHESTNUT ST, 17TH FLOOR, PHILADELPHIA, PA 19106-4404 USA
SN 1055-9965
EI 
J9 CANCER EPIDEM BIOMAR
JI Cancer Epidemiol. Biomarkers Prev.
PD OCT 15
PY 2004
VL 13
IS 10
BP 1624
EP 1630
DI 
PG 7
WC Oncology; Public, Environmental & Occupational Health
SC Oncology; Public, Environmental & Occupational Health
GA 861YE
UT WOS:000224453700013
PM 15466979
DA 2025-02-23
ER

PT J
AU Freedman, M
AF Freedman, M
TI Improved small volume lung cancer detection with computer-aided detection: Database characteristics and imaging of response to breast cancer risk reduction strategies
SO APPLICATIONS OF BIOINFORMATICS IN CANCER DETECTION
LA English
DT Article; Proceedings Paper
DE computer-aided detection; cancer; database; breast risk reduction; imaging biomarkers
AB Computer-aided detection (CAD) and diagnosis (CADx) of in vivo imaging studies are important tools based on bioinformatics. Currently, there are two diseases for which the United States Food and Drug Administration (FDA) has given premarket approval (PMA): the detection of signs consistent with lung cancer on chest radiographs and breast cancer on mammograms. There are systems for other diseases and other types of images under development; however, this process depends on the availability of an accurate database. The author helped in the development of the databases for such systems and management of the clinical trial that resulted in the FDA-PMA of the system that detects findings consistent with lung cancer. The characteristics of the database used will be described. Further, a woman's risk of developing breast cancer differs from those of other women. Risk can be high, average, or low. There are now pharmaceuticals that decrease the risk that women, as a group, will develop breast cancer and it has been suggested that dietary changes could have similar effects. The pharmaceutical agents, though, have some associated side effects, and it is clinically important to determine whether these agents have decreased an individual woman's risk of breast cancer. In vivo imaging biomarkers of risk and successful risk reduction are therefore sought, but the information on possible in vivo imaging biomarkers is less mature than activities in CAD. Bioinformatics will be an important contributor to this in vivo imaging biomarker development.
C1 Georgetown Univ, Med Ctr, ISIS Imaging Sci & Informat Syst Res Ctr, Div Canc Genet & Epidemiol,Dept Oncol, Washington, DC 20057 USA.
   Georgetown Univ, Med Ctr, ISIS Imaging Sci & Informat Syst Res Ctr, Div Adv Canc Imaging, Washington, DC 20057 USA.
C3 Georgetown University; Georgetown University
RP Georgetown Univ, Med Ctr, ISIS Imaging Sci & Informat Syst Res Ctr, Div Canc Genet & Epidemiol,Dept Oncol, Box 20057, Washington, DC 20057 USA.
EM freedmmt@georgetown.edu
CR AUSTIN JHM, 1992, RADIOLOGY, V182, P115, DOI 10.1148/radiology.182.1.1727272
   Freedman M, 2001, J NATL CANCER I, V93, P51, DOI 10.1093/jnci/93.1.51
   HEELAN RT, 1984, RADIOLOGY, V151, P289, DOI 10.1148/radiology.151.2.6324279
   Huang K, 2002, P SOC PHOTO-OPT INS, V4684, P424, DOI 10.1117/12.467184
   Quekel LGBA, 1999, CHEST, V115, P720, DOI 10.1378/chest.115.3.720
   Srikanchana R, 2002, PROC SPIE, V4684, P923, DOI 10.1117/12.467045
   STITIK FP, 1978, RADIOL CLIN N AM, V16, P347
   STITIK FP, 1985, SCREENING CANC, V0, P163
NR 8
TC 4
Z9 5
U1 0
U2 4
PU NEW YORK ACAD SCIENCES
PI NEW YORK
PA 2 EAST 63RD ST, NEW YORK, NY 10021 USA
SN 0077-8923
EI 
J9 ANN NY ACAD SCI
JI Ann.NY Acad.Sci.
PD JUN 15
PY 2004
VL 1020
IS 
BP 175
EP 189
DI 10.1196/annals.1310.016
PG 15
WC Biochemical Research Methods; Biotechnology & Applied Microbiology; Oncology; Computer Science, Interdisciplinary Applications; Multidisciplinary Sciences
SC Biochemistry & Molecular Biology; Biotechnology & Applied Microbiology; Oncology; Computer Science; Science & Technology - Other Topics
GA BAH03
UT WOS:000222177400015
PM 15208192
DA 2025-02-23
ER

PT J
AU Parazzini, F
   Chiaffarino, F
   Negri, E
   Surace, M
   Benzi, G
   Franceschi, S
   Fedele, L
   La Vecchia, C
AF Parazzini, F
   Chiaffarino, F
   Negri, E
   Surace, M
   Benzi, G
   Franceschi, S
   Fedele, L
   La Vecchia, C
TI Risk factors for different histological types of ovarian cancer
SO INTERNATIONAL JOURNAL OF GYNECOLOGICAL CANCER
LA English
DT Article
DE diet; histology; hormonal factor; ovarian cancer; risk factors
ID noncontraceptive estrogen use; oral-contraceptives
AB Various histological types of ovarian cancer may develop from different etiological aspects. Data separated by histological subtypes collected in the framework of a large case-control study on ovarian cancer conducted in Italy were analyzed. The cases were women below the age of 75 years, admitted to a network of hospitals in Milan. Cases were grouped into four categories by histological type: mucinous tumor (n = 52), serous tumor (n = 680), endometrioid tumor (n = 41), and other histologies including clear-cell and undifferentiated epithelial tumors (n = 50). Controls were 2758 patients admitted to the same network of hospitals for a wide spectrum of acute, nongynecological, non-hormone-related, non-neoplastic conditions. In comparison with nulliparae, the risk of serous, endometrioid, and other histologies of ovarian cancer tended to be lower in parous women, but the odds ratios (OR) were above unity for mucinous ovarian cancer. Oral contraceptive use was associated with OR lower than unity for serous (OR = 0.7) and endometrioid (OR = 0.8) ovarian cancers but not for mucinous (OR = 1.4) and other histologies (OR = 1.6). Finally, our results on dietary fat intake did not show substantial differences in all histological types of ovarian cancer.
C1 Ist Ric Farmacol Mario Negri, I-20157 Milan, Italy.
   Univ Milan, Clin Ostet Ginecol 1, Milan, Italy.
   Int Agcy Res Canc, F-69372 Lyon, France.
   Univ Milan, Clin Ostet Ginecol, Osped S Paolo, Milan, Italy.
   Millersville Univ, Ist Stat Med & Biometria, Milan, Italy.
C3 Istituto di Ricerche Farmacologiche Mario Negri IRCCS; University of Milan; World Health Organization; International Agency for Research on Cancer (IARC); University of Milan
RP Parazzini, F (corresponding author), Ist Ric Farmacol Mario Negri, Via Eritrea 62, I-20157 Milan, Italy.
EM parazzini@marionegri.it
CR Baker RJ, 1978, THE GLIM SYSTEM RELEASE 3, V0, P0
   CRAMER DW, 1982, NEW ENGL J MED, V307, P1047, DOI 10.1056/NEJM198210213071703
   DAvanzo B, 1997, EUR J CANCER PREV, V6, P288, DOI 10.1097/00008469-199706000-00005
   KAUFMAN DW, 1989, AM J EPIDEMIOL, V130, P1142, DOI 10.1093/oxfordjournals.aje.a115441
   Koper NP, 1996, OBSTET GYNECOL, V88, P387, DOI 10.1016/0029-7844(96)00198-6
   KVALE G, 1988, INT J CANCER, V42, P246, DOI 10.1002/ijc.2910420217
   La Vecchia C, 1999, EUR J CANCER PREV, V8, P297
   LAVECCHIA C, 1982, J NATL CANCER I, V69, P1207
   LEVI F, 1993, ANN ONCOL, V4, P289, DOI 10.1093/oxfordjournals.annonc.a058484
   PARAZZINI F, 1992, AM J EPIDEMIOL, V135, P35, DOI 10.1093/oxfordjournals.aje.a116199
   PARAZZINI F, 1991, GYNECOL ONCOL, V43, P9, DOI 10.1016/0090-8258(91)90003-N
   Parazzini F, 1997, HUM REPROD, V12, P2159, DOI 10.1093/humrep/12.10.2159
   Risch HA, 1996, AM J EPIDEMIOL, V144, P363, DOI 10.1093/oxfordjournals.aje.a008937
   SCULLY RE, 1977, AM J PATHOL, V87, P686
   THOMAS DB, 1989, INT J EPIDEMIOL, V18, P538
   WEISS NS, 1982, JNCI-J NATL CANCER I, V68, P95
   WHITTEMORE AS, 1992, AM J EPIDEMIOL, V136, P1184, DOI 10.1093/oxfordjournals.aje.a116427
   Wittenberg L, 1999, EPIDEMIOLOGY, V10, P761, DOI 10.1097/00001648-199911000-00018
   Zhang J, 1999, BRIT J CANCER, V81, P152, DOI 10.1038/sj.bjc.6690665
NR 19
TC 34
Z9 42
U1 0
U2 2
PU BLACKWELL PUBLISHING INC
PI MALDEN
PA 350 MAIN ST, MALDEN, MA 02148 USA
SN 1048-891X
EI 
J9 INT J GYNECOL CANCER
JI Int. J. Gynecol. Cancer
PD MAY-JUN 15
PY 2004
VL 14
IS 3
BP 431
EP 436
DI 10.1111/j.1048-891x.2004.14302.x
PG 6
WC Oncology; Obstetrics & Gynecology
SC Oncology; Obstetrics & Gynecology
GA 825YJ
UT WOS:000221794500003
PM 15228415
DA 2025-02-23
ER

PT J
AU Gaertner, RRW
   Trpeski, L
   Johnson, KC
AF Gaertner, RRW
   Trpeski, L
   Johnson, KC
TI A case-control study of occupational risk factors for bladder cancer in Canada
SO CANCER CAUSES & CONTROL
LA English
DT Article
DE bladder neoplasms; case-control studies; human; occupational diseases
ID cohort mortality; coffee; men; surveillance; firefighters; metaanalysis; consumption; exposures; industry; smoking
AB Objective: To investigate occupational risk factors for bladder cancer in seven Canadian provinces. Methods: We analysed a population-based case-control dataset of 887 individuals with incident, histologically confirmed bladder cancer between 1994 and 1997. Controls (2847) frequency matched for age and gender were surveyed in 1996. Questionnaires were returned by about 60% of subjects. Odds ratios (ORs) for occupations and self-reported exposures were adjusted for province, age, race, smoking, and several dietary factors, using unconditional logistic regression. Results: Statistically significant increased risks were observed among men employed as hairdressers (OR = 3.42; 1.09-10.8), primary metal workers (OR = 2.40; 1.29-4.50), miners (OR = 1.94; 1.18-3.17), and automechanics (OR = 1.69; 1.02-2.82). Primary metal workers and automechanics showed evidence of an employment duration-response trend. Modest elevated risks that were not significant were also observed for male government inspectors, printers, firefighters, general labourers, and welders. A duration-response trend was evident for government inspectors and general labourers. For females, significant elevations were observed among lumber processors (OR = 8.78; 1.28-60.1), general labourers (OR = 2.18; 1.05-4.52), nurses (OR = 1.54; 1.03-2.31), and general clerks (OR = 1.48; 1.01-2.17). The latter showed a positive duration-response trend. Conclusions: This study found a statistically significant excess risk of bladder cancer, with a duration-response trend, among male primary metal workers and automechanics, and female office workers engaged in general clerical duties.
C1 Workpl Safety & Insurance Board, Med & Occupat Dis Policy Branch, Toronto, ON M5V 3J1, Canada.
   Hlth Canada, Ctr Chron Dis Prevent & Control, Surveillance & Risk Assessment Div, Populat & Publ Hlth Branch, Ottawa, ON K1A 0K9, Canada.
C3 Health Canada
RP Workpl Safety & Insurance Board, Med & Occupat Dis Policy Branch, 200 Front St W, Toronto, ON M5V 3J1, Canada.
EM reimar_gaertner@wsib.on.ca
CR Andersen A, 1999, SCAND J WORK ENV HEA, V25, P1
   ANTONCULVER H, 1992, AM J EPIDEMIOL, V136, P89, DOI 10.1093/oxfordjournals.aje.a116424
   Baris D, 2001, AM J IND MED, V39, P463, DOI 10.1002/ajim.1040
   BAXTER PJ, 1986, BRIT J IND MED, V43, P44
   Boffetta P, 1997, CANCER CAUSE CONTROL, V8, P444, DOI 10.1023/A:1018465507029
   Boffetta P, 2001, EPIDEMIOLOGY, V12, P125, DOI 10.1097/00001648-200101000-00021
   Bray I, 2000, INT J CANCER, V87, P122, DOI 10.1002/1097-0215(20000701)87:1<122::AID-IJC18>3.0.CO;2-W
   Brown LM, 2002, J OCCUP ENVIRON MED, V44, P258
   BURNS PB, 1991, CANCER CAUSE CONTROL, V2, P371, DOI 10.1007/BF00054297
   COGGON D, 1986, JNCI-J NATL CANCER I, V72, P61
   COHEN AJ, 1900, P253, V0, P0
   Cohen SM, 2000, SCAND J UROL NEPHROL, V34, P105, DOI 10.1080/00365590050509869
   Czene K, 2003, INT J CANCER, V105, P108, DOI 10.1002/ijc.11040
   DEMERS PA, 1994, CANCER CAUSE CONTROL, V5, P129, DOI 10.1007/BF01830258
   Doll R, 1981, CAUSES CANC QUANTITA, V0, P0
   Faggiano F, 1997, IARC SCI PUBL, V0, P65
   Gaertner RRW, 2002, OCCUP ENVIRON MED, V59, P655, DOI 10.1136/oem.59.10.655
   GONZALEZ CA, 1989, INT J EPIDEMIOL, V18, P569, DOI 10.1093/ije/18.3.569
   Heinrich J, 2000, SOZ PRAVENTIV MED, V45, P106, DOI 10.1007/BF01299281
   Hosmer W, 2000, APPLIED LOGISTIC REGRESSION, VSecond, P0, DOI 10.1002/0471722146
   International Agency for Research on Cancer (IARC), 1993, OCCUPATIONAL EXPOSUR, V57, P0
   Johansson SL, 1997, SEMIN SURG ONCOL, V13, P291
   Johnson KC, 1998, ENVIRONMETRICS, V9, P495, DOI 10.1002/(SICI)1099-095X(199809/10)9:5<495::AID-ENV318>3.0.CO;2-H
   Kogevinas M, 1998, OCCUP ENVIRON MED, V55, P1, DOI 10.1136/oem.55.1.1
   Kogevinas M, 2003, CANCER CAUSE CONTROL, V14, P907, DOI 10.1023/B:CACO.0000007962.19066.9c
   KOGEVINAS M, 2002, TXB CANC EPIDEMIOLOG, V0, P454
   La Vecchia C, 1999, IARC SCI PUBL, V0, P139
   Ma FC, 1998, J OCCUP ENVIRON MED, V40, P1134
   MALKER HSR, 1987, CANCER RES, V47, P6763
   MOMAS I, 1994, EUR J EPIDEMIOL, V10, P599, DOI 10.1007/BF01719579
   MOOLGAVKAR SH, 1981, JNCI-J NATL CANCER I, V67, P15
   MULLER J, 1986, STUDY MORTALITY ONTA, V0, P0
   Parkes R, 2000, ANN EPIDEMIOL, V10, P117, DOI 10.1016/S1047-2797(99)00047-2
   Pesch B, 2000, INT J EPIDEMIOL, V29, P238, DOI 10.1093/ije/29.2.238
   PIRASTU S, 1996, ANN I SUPER SANITA, V32, P3
   Porru S, 1996, OCCUP ENVIRON MED, V53, P6, DOI 10.1136/oem.53.1.6
   Riboli E, 2003, AM J CLIN NUTR, V78, P559S, DOI 10.1093/ajcn/78.3.559S
   RISCH HA, 1988, BRIT J IND MED, V45, P361
   Sala M, 2000, CANCER CAUSE CONTROL, V11, P925, DOI 10.1023/A:1026524014954
   SCHOENBERG JB, 1984, JNCI-J NATL CANCER I, V72, P973
   Silverman D, 1996, CANC EPIDEMIOLOGY PR, V0, P1156
   SILVERMAN DT, 1990, AM J EPIDEMIOL, V132, P453, DOI 10.1093/oxfordjournals.aje.a115680
   SILVERMAN DT, 1989, JNCI-J NATL CANCER I, V81, P1472, DOI 10.1093/jnci/81.19.1472
   Sorahan T, 1998, BRIT J UROL, V82, P25
   STEENLAND K, 1987, AM J EPIDEMIOL, V126, P247, DOI 10.1093/aje/126.2.247
   STEENLAND K, 1995, AM J IND MED, V27, P217, DOI 10.1002/ajim.4700270207
   Steenland K, 1999, OCCUP ENVIRON MED, V56, P315, DOI 10.1136/oem.56.5.315
   Steinmaus CM, 2000, AM J EPIDEMIOL, V151, P693, DOI 10.1093/oxfordjournals.aje.a010264
   t Manneje A, 1999, CANCER CAUSE CONTROL, V10, P209
   Tavani A, 2000, EUR J CANCER PREV, V9, P241, DOI 10.1097/00008469-200008000-00004
   TERSTEGGE CW, 1995, J OCCUP ENVIRON MED, V1, P303
   Teschke K, 1997, OCCUP ENVIRON MED, V54, P443, DOI 10.1136/oem.54.6.443
   VINEIS P, 1986, SCAND J WORK ENV HEA, V12, P55, DOI 10.5271/sjweh.2174
   Zeegers MPA, 2001, INT J EPIDEMIOL, V30, P353, DOI 10.1093/ije/30.2.353
NR 56
TC 55
Z9 58
U1 0
U2 12
PU SPRINGER
PI DORDRECHT
PA VAN GODEWIJCKSTRAAT 30, 3311 GZ DORDRECHT, NETHERLANDS
SN 0957-5243
EI 1573-7225
J9 CANCER CAUSE CONTROL
JI Cancer Causes Control
PD DEC 15
PY 2004
VL 15
IS 10
BP 1007
EP 1019
DI 10.1007/s10552-004-1448-7
PG 13
WC Oncology; Public, Environmental & Occupational Health
SC Oncology; Public, Environmental & Occupational Health
GA 891LR
UT WOS:000226583100004
PM 15801485
DA 2025-02-23
ER

PT J
AU Kilkkinen, A
   Virtamo, J
   Vartiamen, E
   Sankila, R
   Virtanen, MJ
   Adlercreutz, H
   Pietinen, P
AF Kilkkinen, A
   Virtamo, J
   Vartiamen, E
   Sankila, R
   Virtanen, MJ
   Adlercreutz, H
   Pietinen, P
TI Serum enterolactone concentration is not associated with breast cancer risk in a nested case-control study
SO INTERNATIONAL JOURNAL OF CANCER
LA English
DT Article
DE breast cancer; biomarkers; diet; lignans; prevention; prospective study
ID time-resolved fluoroimmunoassay; asian-american women; plasma enterolactone; isoflavonoid phytoestrogens; premenopausal women; dietary lignans; phyto-estrogens; united-states; flaxseed; finland
AB The lignan enterolactone produced by the intestinal microflora from dietary precursors has been hypothesized to protect against hormone-dependent cancers. We conducted a nested case-control study to examine the relationship between serum enterolactone concentration and risk of breast cancer. Enterolactone concentrations were measured by time-resolved fluoroimmunoassay in serum collected at 4 independent cross-sectional population surveys from 206 women with breast cancer diagnosed during follow-up (mean 8.0 years) and from 215 controls frequency-matched to cases by study cohort, 5-year age group and study area. Mean serum enterolactone concentration (nmol/l) did not significantly differ between case and control subjects [25.2 (SD 22.2) vs. 24.0 (SD 21.3), respectively]. Odds ratios for breast cancer risk estimated by conditional logistic regression for increasing concentration of enterolactone in quartiles were 1.00 (referent), 1.67 (95% CI 0.95-2.95), 1.71 (95% CI 0.96-3.06) and 1.30 (95% CI 0.73-2.31), and p for trend was 0.48. Our findings do not support the hypothesis that high serum enterolactone concentration is associated with reduced risk of breast cancer. (C) 2003 Wiley-Liss, Inc.
C1 Natl Publ Hlth Inst, Dept Epidemiol & Hlth Promot, SF-00300 Helsinki, Finland.
   Finnish Canc Registry, FIN-00170 Helsinki, Finland.
   Folkhalsan Res Ctr, Inst Prevent Med Nutr & Canc, Helsinki, Finland.
   Univ Helsinki, Div Clin Chem, Helsinki, Finland.
C3 Finland National Institute for Health & Welfare; Finnish Cancer Registry; Folkhalsan Research Center; University of Helsinki
RP Kilkkinen, A (corresponding author), Natl Publ Hlth Inst, Dept Epidemiol & Hlth Promot, Mannerheimintie 166, SF-00300 Helsinki, Finland.
CR Adlercreutz H, 2002, LANCET ONCOL, V3, P364, DOI 10.1016/S1470-2045(02)00777-5
   ADLERCREUTZ H, 1993, J STEROID BIOCHEM, V44, P147, DOI 10.1016/0960-0760(93)90022-O
   ADLERCREUTZ H, 1982, LANCET, V2, P1295
   Adlercreutz H, 1998, ANAL BIOCHEM, V265, P208, DOI 10.1006/abio.1998.2886
   BORRIELLO SP, 1985, J APPL BACTERIOL, V58, P37, DOI 10.1111/j.1365-2672.1985.tb01427.x
   Dabrosin C, 2002, CANCER LETT, V185, P31, DOI 10.1016/S0304-3835(02)00239-2
   Dai Q, 2002, CANCER EPIDEM BIOMAR, V11, P815
   Deapen D, 2002, INT J CANCER, V99, P747, DOI 10.1002/ijc.10415
   den Tonkelaar I, 2001, CANCER EPIDEM BIOMAR, V10, P223
   DOLL R, 1981, JNCI-J NATL CANCER I, V66, P1191, DOI 10.1093/jnci/66.6.1192
   EVANS BAJ, 1995, J ENDOCRINOL, V147, P295, DOI 10.1677/joe.0.1470295
   Haggans CJ, 2000, CANCER EPIDEM BIOMAR, V9, P719
   Horn-Ross PL, 2001, AM J EPIDEMIOL, V154, P434, DOI 10.1093/aje/154.5.434
   Horn-Ross PL, 2002, CANCER CAUSE CONTROL, V13, P407, DOI 10.1023/A:1015786030864
   Hultén K, 2002, EUR J NUTR, V41, P168, DOI 10.1007/s00394-002-0373-3
   Ingram D, 1997, LANCET, V350, P990, DOI 10.1016/S0140-6736(97)01339-1
   Key TJ, 2001, LANCET ONCOL, V2, P133, DOI 10.1016/S1470-2045(00)00254-0
   Kilkkinen A, 2002, AM J EPIDEMIOL, V155, P472, DOI 10.1093/aje/155.5.472
   Kilkkinen A, 2001, AM J CLIN NUTR, V73, P1094
   Kitts DD, 1999, MOL CELL BIOCHEM, V202, P91, DOI 10.1023/A:1007022329660
   LAMPE JW, 1994, AM J CLIN NUTR, V60, P122, DOI 10.1093/ajcn/60.1.122
   LUOTO R, 1994, AM J EPIDEMIOL, V139, P64, DOI 10.1093/oxfordjournals.aje.a116936
   Mazur W, 1998, BAILLIERE CLIN ENDOC, V12, P729, DOI 10.1016/S0950-351X(98)80013-X
   McCann SE, 2002, J NUTR, V132, P3036, DOI 10.1093/jn/131.10.3036
   Parkin DM, 1999, INT J CANCER, V80, P827, DOI 10.1002/(SICI)1097-0215(19990315)80:6<827::AID-IJC6>3.0.CO;2-P
   Peeters PHM, 2003, BREAST CANCER RES TR, V77, P171, DOI 10.1023/A:1021381101632
   PHIPPS WR, 1993, J CLIN ENDOCR METAB, V77, P1215, DOI 10.1210/jc.77.5.1215
   Pietinen P, 2001, CANCER EPIDEM BIOMAR, V10, P339
   Saarinen NM, 2002, MOL CANCER THER, V1, P869
   SETCHELL KDR, 1981, LANCET, V2, P4
   STANFORD JL, 1995, EPIDEMIOLOGY, V6, P181, DOI 10.1097/00001648-199503000-00017
   Stumpf K, 2003, CLIN CHEM, V49, P178, DOI 10.1373/49.1.178
   Stumpf K, 2000, ANAL BIOCHEM, V284, P153, DOI 10.1006/abio.2000.4655
   TEPPO L, 1994, ACTA ONCOL, V33, P365, DOI 10.3109/02841869409098430
   Thompson LU, 1998, BAILLIERE CLIN ENDOC, V12, P691, DOI 10.1016/S0950-351X(98)80011-6
   THOMPSON LU, 1991, NUTR CANCER, V16, P43, DOI 10.1080/01635589109514139
   Vartiainen E, 2000, INT J EPIDEMIOL, V29, P49, DOI 10.1093/ije/29.1.49
   Willett WC, 2001, J INTERN MED, V249, P395, DOI 10.1046/j.1365-2796.2001.00822.x
   Zeleniuch-Jacquotte A, 1998, CANCER EPIDEM BIOMAR, V7, P885
   ZIEGLER RG, 1993, JNCI-J NATL CANCER I, V85, P1819, DOI 10.1093/jnci/85.22.1819
NR 40
TC 71
Z9 77
U1 0
U2 5
PU WILEY-LISS
PI NEW YORK
PA DIV JOHN WILEY & SONS INC, 605 THIRD AVE, NEW YORK, NY 10158-0012 USA
SN 0020-7136
EI 
J9 INT J CANCER
JI Int. J. Cancer
PD JAN 10
PY 2004
VL 108
IS 2
BP 277
EP 280
DI 10.1002/ijc.11519
PG 4
WC Oncology
SC Oncology
GA 753GX
UT WOS:000187224600017
PM 14639615
DA 2025-02-23
ER

PT J
AU Levi, F
   Lucchini, F
   Negri, E
   Zatonski, W
   Boyle, P
   La Vecchia, C
AF Levi, F
   Lucchini, F
   Negri, E
   Zatonski, W
   Boyle, P
   La Vecchia, C
TI Trends in cancer mortality in the European Union and accession countries, 1980-2000
SO ANNALS OF ONCOLOGY
LA English
DT Article
DE cancer; Europe; mortality; time trends
ID c virus; metaanalysis; epidemic; patterns; alcohol; health; risk
AB Cancer mortality rates and trends over the period 1980-2000 for accession countries to the European Union (EU) in May 2004, which include a total of 75 million inhabitants, were abstracted from the World Health Organization (WHO) database, together with, for comparative purposes, those of the current EU. Total cancer mortality for men was 166/100000 in the EU, but ranged between 195 (Lithuania) and 269/100000 (Hungary) in central and eastern European accession countries. This excess related to most cancer sites, including lung and other tobacco-related neoplasms, but also stomach, intestines and liver, and a few neoplasms amenable to treatment, such as testis, Hodgkin's disease and leukaemias. Overall cancer mortality for women was 95/100000 in the EU, and ranged between 100 and 110/100 000 in several central and eastern European countries, and up to 120/100000 in the Czech Republic and 138/100000 in Hungary. The latter two countries had a substantial excess in female mortality for lung cancer, but also for several other sites. Furthermore, for stomach and especially (cervix) uteri, female rates were substantially higher in central and eastern European accession countries. Over the last two decades, trends in mortality were systematically less favourable in accession countries than in the EU. Most of the unfavourable patterns and trends in cancer mortality in accession countries are due to recognised, and hence potentially avoidable, causes of cancer, including tobacco, alcohol, dietary habits, pollution and hepatitis B, plus inadequate screening, diagnosis and treatment. Consequently, the application of available knowledge on cancer prevention, diagnosis and treatment may substantially reduce the disadvantage now registered in the cancer mortality of central and eastern European accession countries.
C1 Inst Univ Med Sociale & Prevent, Canc Epidemiol Unit, CH-1011 Lausanne, Switzerland.
   Inst Univ Med Sociale & Prevent, Canc Registries Vaud, CH-1011 Lausanne, Switzerland.
   Inst Univ Med Sociale & Prevent, Canc Registries Neuchatel, CH-1011 Lausanne, Switzerland.
   Ist Ric Farmacol Mario Negri, Lab Epidemiol, Milan, Italy.
   Maria Sklodowska Curie Mem Canc Ctr, Dept Canc Epidemiol & Prevent, Warsaw, Poland.
   Inst Oncol, Warsaw, Poland.
   Int Agcy Res Canc, F-69372 Lyon, France.
   Univ Milan, Ist Stat Med & Biometria, I-20122 Milan, Italy.
C3 Istituto di Ricerche Farmacologiche Mario Negri IRCCS; Maria Sklodowska-Curie National Research Institute of Oncology; Maria Sklodowska-Curie National Research Institute of Oncology; World Health Organization; International Agency for Research on Cancer (IARC); University of Milan
RP Inst Univ Med Sociale & Prevent, Canc Epidemiol Unit, CHUV Falaises 1, CH-1011 Lausanne, Switzerland.
EM Fabio.Levi@int.hospvd.ch
CR Antunes JLF, 2003, EUR J CANCER PREV, V12, P367, DOI 10.1097/00008469-200310000-00004
   Bagnardi V, 2001, BRIT J CANCER, V85, P1700, DOI 10.1054/bjoc.2001.2140
   BARRA S, 1990, INT J CANCER, V46, P1017, DOI 10.1002/ijc.2910460612
   Bosetti C, 2003, CANCER EPIDEM BIOMAR, V12, P1091
   Boyle P, 1989, RECENT RESULTS CANCER RES, V114, P41
   Boyle P, 2004, LANCET ONCOL, V5, P56, DOI 10.1016/S1470-2045(03)01325-1
   Boyle P, 2003, ANN ONCOL, V14, P973, DOI 10.1093/annonc/mdg305
   Bray F, 2004, EUR J CANCER, V40, P96, DOI 10.1016/j.ejca.2003.08.005
   Chen ZM, 2003, INT J CANCER, V107, P106, DOI 10.1002/ijc.11342
   Colombo M, 1999, SEMIN LIVER DIS, V19, P263, DOI 10.1055/s-2007-1007116
   DAY GL, 1994, INT J CANCER, V59, P319, DOI 10.1002/ijc.2910590305
   Donato F, 1998, INT J CANCER, V75, P347, DOI 10.1002/(SICI)1097-0215(19980130)75:3<347::AID-IJC4>3.0.CO;2-2
   Fernandez E, 2000, EUR J CANCER PREV, V9, P99, DOI 10.1097/00008469-200004000-00005
   FRANCESCHI S, 1993, JAMA-J AM MED ASSOC, V270, P1196
   Goldacre MJ, 2004, BRIT J CANCER, V90, P1019, DOI 10.1038/sj.bjc.6601633
   Janssens JP, 2003, EUR J CANCER PREV, V12, P353, DOI 10.1097/00008469-200310000-00001
   Lai CL, 2003, LANCET, V362, P2089, DOI 10.1016/S0140-6736(03)15108-2
   Levi F, 2000, EUR J CANCER, V36, P2266, DOI 10.1016/S0959-8049(00)00346-4
   Levi F, 2000, LEUKEMIA, V14, P1980, DOI 10.1038/sj.leu.2401915
   Levi F, 2004, INT J CANCER, V110, P155, DOI 10.1002/ijc.20097
   Levi F, 2004, ANN ONCOL, V15, P338, DOI 10.1093/annonc/mdh057
   Levi F, 2003, INT J CANCER, V105, P574, DOI 10.1002/ijc.11131
   Levi F, 2003, ANN ONCOL, V14, P490, DOI 10.1093/annonc/mdg110
   Levi F, 2003, J NATL CANCER I, V95, P631, DOI 10.1093/jnci/95.8.631-a
   Levi F, 2002, BRIT J CANCER, V87, P291, DOI 10.1038/sj.bjc.6600452
   Levi F, 2001, BRIT MED J, V322, P798
   Levi F, 2001, EUR J CANCER, V37, P1409, DOI 10.1016/S0959-8049(01)00144-7
   PERCY C, 1981, AM J PUBLIC HEALTH, V71, P242, DOI 10.2105/AJPH.71.3.242
   Poynard T, 2003, LANCET, V362, P2095, DOI 10.1016/S0140-6736(03)15109-4
   Quinn MJ, 2003, ANN ONCOL, V14, P1148, DOI 10.1093/annonc/mdg307
   Trichopoulou A, 2000, CANCER EPIDEM BIOMAR, V9, P869
   *WHO, 2003, WHO MORT DAT, V0, P0
   Zatonski W, 1998, J EPIDEMIOL COMMUN H, V52, P766, DOI 10.1136/jech.52.12.766
NR 33
TC 55
Z9 60
U1 0
U2 2
PU ELSEVIER
PI AMSTERDAM
PA RADARWEG 29, 1043 NX AMSTERDAM, NETHERLANDS
SN 0923-7534
EI 1569-8041
J9 ANN ONCOL
JI Ann. Oncol.
PD SEP 15
PY 2004
VL 15
IS 9
BP 1425
EP 1431
DI 10.1093/annonc/mdh346
PG 7
WC Oncology
SC Oncology
GA 853ZD
UT WOS:000223868600017
PM 15319250
DA 2025-02-23
ER

PT J
AU Costello, LC
   Feng, P
   Milon, B
   Tan, M
   Franklin, RB
AF Costello, LC
   Feng, P
   Milon, B
   Tan, M
   Franklin, RB
TI Role of zinc in the pathogenesis and treatment of prostate cancer: critical issues to resolve
SO PROSTATE CANCER AND PROSTATIC DISEASES
LA English
DT Article
DE zinc; prostate cancer; zinc transporters; prostate epithelial cells; apoptosis; citrate oxidation
ID citrate metabolism; uptake transporter; epithelial-cells; supplement use; risk; diet; apoptogenesis; testosterone; absorption; malignancy
AB The most consistent and persistent biochemical characteristic of prostate cancer (PCa) is the marked decrease in zinc and citrate levels in the malignant cells. This relationship provides compelling evidence that the lost ability of the malignant cells to accumulate zinc is an important factor in the development and progression of prostate malignancy. In addition, this relationship provides a rational basis for the concept that restoration of high zinc levels in malignant cells could be efficacious in the treatment and prevention of PCa. Epidemiological studies regarding dietary zinc effects on PCa have been conflicting and confusing. The purpose of this presentation is to present a current state of information regarding zinc relationships in the pathogenesis and treatment of PCa. We also hope to bring more attention to the medical and research community of the critical need for concerted clinical and basic research regarding zinc and PCa.
C1 Univ Maryland, Sch Dent, Dept Biomed Sci, Baltimore, MD 21201 USA.
   Univ Maryland, Greenebaum Canc Ctr, Div Biostat, Baltimore, MD 21201 USA.
C3 University System of Maryland; University of Maryland Baltimore; University System of Maryland; University of Maryland Baltimore
RP Univ Maryland, Sch Dent, Dept Biomed Sci, 666 W Baltimore St, Baltimore, MD 21201 USA.
EM lcc@dental.umaryland.edu
FU NCI NIH HHS [CA71207, R01 CA079903, R01 CA071207, R01 CA093443, CA93443, CA79903] Funding Source: Medline; NIDDK NIH HHS [R01 DK042839, DK42839] Funding Source: Medline
CR Andersson SO, 1996, INT J CANCER, V68, P716
   COOPER JF, 1964, J UROLOGY, V92, P533, DOI 10.1016/S0022-5347(17)64003-5
   Costello L, 2002, ENCY CANC, V3, P167
   Costello LC, 2000, ONCOLOGY-BASEL, V59, P269, DOI 10.1159/000012183
   Costello LC, 1999, PROSTATE, V38, P237, DOI 10.1002/(SICI)1097-0045(19990215)38:3<237::AID-PROS8>3.0.CO;2-O
   Costello LC, 1999, J BIOL CHEM, V274, P17499, DOI 10.1074/jbc.274.25.17499
   Costello LC, 1997, J BIOL CHEM, V272, P28875, DOI 10.1074/jbc.272.46.28875
   Costello LC, 1998, PROSTATE, V35, P285, DOI 10.1002/(SICI)1097-0045(19980601)35:4<285::AID-PROS8>3.0.CO;2-F
   COSTELLO LC, 2001, ONCOL SPECTR, V2, P452
   Feng P, 2000, MOL UROL, V4, P31
   Feng P, 2003, ANN NY ACAD SCI, V1010, P316, DOI 10.1196/annals.1299.056
   Feng P, 2002, PROSTATE, V52, P311, DOI 10.1002/pros.10128
   FEUSTEL A, 1986, PROSTATE, V8, P75, DOI 10.1002/pros.2990080109
   Franklin RB, 2003, J INORG BIOCHEM, V96, P435, DOI 10.1016/S0162-0134(03)00249-6
   HABIB FK, 1979, BRIT J CANCER, V39, P700, DOI 10.1038/bjc.1979.123
   Key TJA, 1997, BRIT J CANCER, V76, P678, DOI 10.1038/bjc.1997.445
   King JC, 2000, J NUTR, V130, P1360S, DOI 10.1093/jn/130.5.1360S
   KOLONEL LN, 1988, AM J EPIDEMIOL, V127, P999, DOI 10.1093/oxfordjournals.aje.a114903
   Kolonel LN, 1996, CANCER CAUSE CONTROL, V7, P83, DOI 10.1007/BF00115640
   Krebs NF, 2000, J NUTR, V130, P1374S, DOI 10.1093/jn/130.5.1374S
   KREBS NF, 2000, J NUTR, V130, P0
   Kristal AR, 1999, CANCER EPIDEM BIOMAR, V8, P887
   Leitzmann MF, 2003, J NATL CANCER I, V95, P1004, DOI 10.1093/jnci/95.13.1004
   Liang JY, 1999, PROSTATE, V40, P200
   Liney GP, 1997, MAGN RESON IMAGING, V15, P1177, DOI 10.1016/S0730-725X(97)00182-3
   Liu Y, 1997, PROSTATE, V30, P26, DOI 10.1002/(SICI)1097-0045(19970101)30:1<26::AID-PROS4>3.0.CO;2-J
   Lönnerdal B, 2000, J NUTR, V130, P1378S, DOI 10.1093/jn/130.5.1378S
   Mocchegiani E, 2000, BIOGERONTOLOGY, V1, P133, DOI 10.1023/A:1010095930854
   OGUNLEWE JO, 1989, CANCER-AM CANCER SOC, V63, P1388, DOI 10.1002/1097-0142(19890401)63:7<1388::AID-CNCR2820630725>3.0.CO;2-M
   Platz EA, 2001, EPIDEMIOL REV, V23, P93, DOI 10.1093/oxfordjournals.epirev.a000801
   Rishi I, 2003, APPL IMMUNOHISTO M M, V11, P253
   Thomas JA, 1999, NUTR REV, V57, P95, DOI 10.1111/j.1753-4887.1999.tb06932.x
   Vlajinac HD, 1997, EUR J CANCER, V33, P101, DOI 10.1016/S0959-8049(96)00373-5
   WEST DW, 1991, CANCER CAUSE CONTROL, V2, P85, DOI 10.1007/BF00053126
   WHELAN P, 1983, BRIT J UROL, V55, P525, DOI 10.1111/j.1464-410X.1983.tb03362.x
   Zaichick VYe, 1997, INTERNATIONAL UROLOGY AND NEPHROLOGY, V29, P565, DOI 10.1007/BF02552202
NR 36
TC 147
Z9 174
U1 0
U2 16
PU NATURE PUBLISHING GROUP
PI LONDON
PA MACMILLAN BUILDING, 4 CRINAN ST, LONDON N1 9XW, ENGLAND
SN 1365-7852
EI 1476-5608
J9 PROSTATE CANCER P D
JI Prostate Cancer Prostatic Dis.
PD JUN 15
PY 2004
VL 7
IS 2
BP 111
EP 117
DI 10.1038/sj.pcan.4500712
PG 7
WC Oncology; Urology & Nephrology
SC Oncology; Urology & Nephrology
GA 837TM
UT WOS:000222663200005
PM 15175662
DA 2025-02-23
ER

PT J
AU Tsugane, S
   Sasazuki, S
   Kobayashi, M
   Sasaki, S
AF Tsugane, S
   Sasazuki, S
   Kobayashi, M
   Sasaki, S
TI Salt and salted food intake and subsequent risk of gastric cancer among middle-aged Japanese men and women
SO BRITISH JOURNAL OF CANCER
LA English
DT Article
DE diet; prospective studies; salts; stomach neoplasms
ID helicobacter-pylori infection; stomach-cancer; alcohol-consumption; sodium-chloride; follow-up; cohort i; population; mortality; diet; cigarettes
AB Evidence on the association between salt intake and gastric cancer is sparse, especially in prospective studies. We conducted a population-based prospective study in Japan, where the majority of men has been infected with Helicobacter pylori. A total of 18 684 men and 20 381 women aged 40-59 years who reported their dietary habits and did not report any serious disease at baseline were followed from 1990 to 2001. A total of 486 cases, 358 men and 128 women, with histologically confirmed gastric cancer were documented among them. The quintile category of salt intake was dose-dependently associated with gastric cancer risk in men after adjusting for potential confounding factors (P for trend <0.001), while a trend was not clear in women (P for trend = 0.48). Although stratification by study area, with varied salt intake and gastric cancer incidence, attenuated the observed clear associations with salt and salted foods, the frequency categories of highly salted foods such as salted fish roe and salted fish preserves were strongly associated with the risk in both sexes. Restriction of salt and salted food intake is a practical strategy to prevent gastric cancer in areas with high risk.
C1 Natl Canc Ctr, Res Inst E, Epidemiol & Biostat Div, Kashiwa, Chiba 2778577, Japan.
C3 National Cancer Center - Japan
RP Tsugane, S (corresponding author), Natl Canc Ctr, Res Inst E, Epidemiol & Biostat Div, 6-5-1 Kashiwanoha, Kashiwa, Chiba 2778577, Japan.
CR Ajiki W, 2002, JPN J CLIN ONCOL, V32, P318
   [Anonymous], 1997, WORLD HLTH REP 1997, V0, P0
   BLASER MJ, 1990, J INFECT DIS, V161, P626, DOI 10.1093/infdis/161.4.626
   Fox JG, 1999, CANCER RES, V59, P4823
   HOSHIYAMA Y, 1992, CANCER CAUSE CONTROL, V3, P441, DOI 10.1007/BF00051357
   Huang JQ, 1998, GASTROENTEROLOGY, V114, P1169, DOI 10.1016/S0016-5085(98)70422-6
   International Agency for Research on Cancer, 1994, IARC MON EV CARC RIS, V61, P0
   Joossens JV, 1996, INT J EPIDEMIOL, V25, P494, DOI 10.1093/ije/25.3.494
   KATO I, 1992, JPN J CANCER RES, V83, P568, DOI 10.1111/j.1349-7006.1992.tb00127.x
   KNELLER RW, 1991, CANCER, V68, P672, DOI 10.1002/1097-0142(19910801)68:3<672::AID-CNCR2820680339>3.0.CO;2-T
   Kobayashi M, 2002, INT J CANCER, V102, P39, DOI 10.1002/ijc.10659
   Kono S, 1996, CANCER CAUSE CONTROL, V7, P41, DOI 10.1007/BF00115637
   LAUREN P, 1965, ACTA PATHOL MIC SC, V64, P31, DOI 10.1111/apm.1965.64.1.31
   LIU K, 1979, AM J EPIDEMIOL, V110, P219, DOI 10.1093/oxfordjournals.aje.a112806
   NOMURA A, 1990, CANCER RES, V50, P627
   Sasazuki S, 2002, INT J CANCER, V101, P560, DOI 10.1002/ijc.10649
   *SCI TECHN AG, 1982, STAND TABL FOOD COMP, V0, P0
   TAJIMA K, 1985, JPN J CANCER RES, V76, P705
   Takahashi M, 1985, PRINCESS TAKAMATSU SYMP, V16, P169
   TATEMATSU M, 1975, J NATL CANCER I, V55, P101, DOI 10.1093/jnci/55.1.101
   TAYLOR DN, 1991, EPIDEMIOL REV, V13, P42, DOI 10.1093/oxfordjournals.epirev.a036078
   Tsubono Y, 1997, NUTR CANCER, V27, P60, DOI 10.1080/01635589709514502
   Tsubono Y, 2003, J EPIDEMIOL, V13, P0
   TSUGANE S, 1994, JPN J CANCER RES, V85, P474, DOI 10.1111/j.1349-7006.1994.tb02382.x
   TSUGANE S, 1991, CANCER CAUSE CONTROL, V2, P165, DOI 10.1007/BF00056209
   Tsugane S, 1999, AM J EPIDEMIOL, V150, P1201, DOI 10.1093/oxfordjournals.aje.a009946
   Tsugane S, 2003, J EPIDEMIOL, V13, P0
   Tsugane S, 2001, J EPIDEMIOL, V11, P0
   Tsugane S, 2001, J EPIDEMIOL, V11, P0
   TSUGANE S, 1992, ENVIRON HEALTH PERSP, V98, P207, DOI 10.2307/3431272
   Tsugane S, 1992, J. EPIDEMIOL, V2, P75, DOI 10.2188/jea.2.75
   WATANABE T, 1982, TOHOKU J EXP MED, V137, P305, DOI 10.1620/tjem.137.305
   Webb PM, 2001, GUT, V49, P347, DOI 10.1136/gut.49.3.347
   WHO, 2003, WHO TECHNICAL REPORT SERIES, V0, P0
NR 36
TC 217
Z9 242
U1 0
U2 33
PU NATURE PUBLISHING GROUP
PI LONDON
PA MACMILLAN BUILDING, 4 CRINAN ST, LONDON N1 9XW, ENGLAND
SN 0007-0920
EI 
J9 BRIT J CANCER
JI Br. J. Cancer
PD JAN 1
PY 2004
VL 90
IS 1
BP 128
EP 134
DI 10.1038/sj.bjc.6601511
PG 7
WC Oncology
SC Oncology
GA 763PY
UT WOS:000188096500023
PM 14710219
DA 2025-02-23
ER

PT J
AU Linseisen, J
   Piller, R
   Hermann, S
   Chang-Claude, J
AF Linseisen, J
   Piller, R
   Hermann, S
   Chang-Claude, J
TI Dietary phytoestrogen intake and premenopausal breast cancer risk in a German case-control study
SO INTERNATIONAL JOURNAL OF CANCER
LA English
DT Article
DE dietary intake; phytoestrogen; isoflavonoid; plant lignan; mammalian lignan; breast cancer; premenopausal women
ID urinary estrogen metabolites; food group intake; serum enterolactone; phyto-estrogens; age 50; postmenopausal women; relative validity; genistein content; soy intake; in-vitro
AB A diet high in isoflavonoids (soy) is associated with lower breast cancer risk in Asian populations. Due to the low soy intake, dietary lignans may be the more important phytoestrogen class in Western populations. We used a population-based case-control study of breast cancer by age 50 in southern Germany to evaluate the association between dietary intake of different phytoestrogens and premenopausal breast cancer risk. Dietary information was collected from 278 premenopausal cases and 666 age-matched controls, using a validated FFQ. Using multivariate logistic regression, the highest vs. lowest intake quartiles of daidzein and genistein yielded significantly reduced ORs (95% CI) for breast cancer risk of 0.62 (0.40-0.95) and 0.47 (0.29-0.74), respectively. The protective effects of daidzein and genistein were found only for hormone receptor-positive tumors. High intake of other isoflavonoids, e.g., formorionetin and biochanin A, as well as the sum of isoflavonoids were not associated with a decrease in risk. Breast cancer risk significantly decreased with a high intake of the plant lignan matairesinol (OR = 0.58, 95% CI 0.37-0.94) but not secoisolariciresinol or the sum of plant lignans. However, both estimated mammalian lignans, enterodiol and enterolactone, were inversely associated with breast cancer risk, with ORs (95% CI) of 0.61 (0.39-0.98) and 0.57 (0.35-0.92), respectively. No effect was found for total phytoestrogen intake. Our results suggest an important role of dietary intake of daidzein and genistein, despite low levels, as well as of matairesinol and mammalian lignans to reduce premenopausal breast cancer risk in this study population. (C) 2004 Wiley-Liss, Inc.
C1 Tech Univ Munich, Unit Human Nutr & Canc Prevent, D-85350 Freising Weihenstephan, Germany.
   Deutsch Krebsforschungszentrum, Dept Clin Epidemiol, D-6900 Heidelberg, Germany.
C3 Technical University of Munich; Helmholtz Association; German Cancer Research Center (DKFZ)
RP Tech Univ Munich, Unit Human Nutr & Canc Prevent, Alate Akad 16, D-85350 Freising Weihenstephan, Germany.
EM j.linseisen@wzw.tum.de
CR ADLERCREUTZ H, 1990, SCAND J CLIN LAB INV, V50, P3, DOI 10.3109/00365519009085798
   Adlercreutz H, 1997, ANN MED, V29, P95, DOI 10.3109/07853899709113696
   ADLERCREUTZ H, 2003, J STEROID BIOCHEM, V1803, P1
   Arai Y, 2000, J EPIDEMIOL, V10, P127
   Benassayag C, 2002, J CHROMATOGR B, V777, P233, DOI 10.1016/S1570-0232(02)00340-9
   Berrino F, 2001, CANCER EPIDEM BIOMAR, V10, P25
   Bingham SA, 1998, BRIT J NUTR, V79, P393, DOI 10.1079/BJN19980068
   BohlscheidThomas S, 1997, INT J EPIDEMIOL, V26, PS71, DOI 10.1093/ije/26.suppl_1.S71
   BohlscheidThomas S, 1997, INT J EPIDEMIOL, V26, PS59, DOI 10.1093/ije/26.suppl_1.S59
   Boker LK, 2002, J NUTR, V132, P1319, DOI 10.1093/jn/132.6.1319
   Brandstetter BR, 1999, ANN NUTR METAB, V43, P246, DOI 10.1159/000012791
   Chang-Claude J, 2000, CANCER CAUSE CONTROL, V11, P687, DOI 10.1023/A:1008907901087
   Dai Q, 2002, CANCER EPIDEM BIOMAR, V11, P815
   de Kleijn MJJ, 2001, J NUTR, V131, P1826
   den Tonkelaar I, 2001, CANCER EPIDEM BIOMAR, V10, P223
   Dorgan JF, 2002, JNCI-J NATL CANCER I, V94, P606
   Fletcher RJ, 2003, BRIT J NUTR, V89, PS39, DOI 10.1079/BJN2002795
   FRANKE AA, 1995, P SOC EXP BIOL MED, V208, P18, DOI 10.3181/00379727-208-43826
   Haggans CJ, 1999, NUTR CANCER, V33, P188, DOI 10.1207/S15327914NC330211
   Haggans CJ, 2000, CANCER EPIDEM BIOMAR, V9, P719
   Heinonen S, 2001, J AGR FOOD CHEM, V49, P3178, DOI 10.1021/jf010038a
   Hendrich S, 2002, J CHROMATOGR B, V777, P203, DOI 10.1016/S1570-0232(02)00347-1
   Hermann S, 2002, NUTR CANCER, V44, P23, DOI 10.1207/S15327914NC441_4
   Horn-Ross PL, 2001, AM J EPIDEMIOL, V154, P434, DOI 10.1093/aje/154.5.434
   Horn-Ross PL, 2002, CANCER CAUSE CONTROL, V13, P407, DOI 10.1023/A:1015786030864
   Horn-Ross PL, 2000, CANCER CAUSE CONTROL, V11, P289, DOI 10.1023/A:1008995606699
   Hultén K, 2002, EUR J NUTR, V41, P168, DOI 10.1007/s00394-002-0373-3
   Ingram D, 1997, LANCET, V350, P990, DOI 10.1016/S0140-6736(97)01339-1
   Kilkkinen A, 2003, J NUTR, V133, P1830, DOI 10.1093/jn/133.6.1830
   Kilkkinen A, 2002, AM J EPIDEMIOL, V155, P472, DOI 10.1093/aje/155.5.472
   Kilkkinen A, 2001, AM J CLIN NUTR, V73, P1094
   Kirk CJ, 2001, BIOCHEM SOC T, V29, P209, DOI 10.1042/BST0290209
   Kropp S, 2001, AM J EPIDEMIOL, V154, P624, DOI 10.1093/aje/154.7.624
   Kumar NB, 2002, CANCER-AM CANCER SOC, V94, P1166, DOI 10.1002/cncr.10320
   Kurzer MS, 2002, J NUTR, V132, P570S, DOI 10.1093/jn/132.3.570S
   Lamartiniere CA, 2002, J NUTR, V132, P552S, DOI 10.1093/jn/132.3.552S
   Lampe JW, 2003, J NUTR, V133, P956S, DOI 10.1093/jn/133.3.956S
   Lapcík O, 1998, STEROIDS, V63, P14, DOI 10.1016/S0039-128X(97)00104-9
   Liggins J, 2000, BRIT J NUTR, V84, P717
   Liggins J, 2000, J NUTR BIOCHEM, V11, P326, DOI 10.1016/S0955-2863(00)00085-1
   Liggins J, 2002, EUR J CLIN NUTR, V56, P961, DOI 10.1038/sj.ejcn.1601419
   Mazur W, 1998, BAILLIERE CLIN ENDOC, V12, P729, DOI 10.1016/S0950-351X(98)80013-X
   Mazur W, 1998, PURE APPL CHEM, V70, P1759, DOI 10.1351/pac199870091759
   Mazur W, 1996, ANAL BIOCHEM, V233, P169, DOI 10.1006/abio.1996.0025
   Mazur WM, 2000, BRIT J NUTR, V83, P381
   Mazur WM, 1998, BRIT J NUTR, V79, P37, DOI 10.1079/BJN19980007
   Mazur WM, 1998, J NUTR BIOCHEM, V9, P193, DOI 10.1016/S0955-2863(97)00184-8
   MESSINA M, 1995, AM J CLIN NUTR, V62, P645, DOI 10.1093/ajcn/62.3.645
   MESSINA MJ, 1994, NUTR CANCER, V21, P113, DOI 10.1080/01635589409514310
   Murkies A, 2000, MENOPAUSE, V7, P289, DOI 10.1097/00042192-200007050-00003
   Peeters PHM, 2003, BREAST CANCER RES TR, V77, P171, DOI 10.1023/A:1021381101632
   Pietinen P, 2001, CANCER EPIDEM BIOMAR, V10, P339
   Raffaelli B, 2002, J CHROMATOGR B, V777, P29, DOI 10.1016/S1570-0232(02)00092-2
   Setchell KDR, 2002, J NUTR, V132, P3577, DOI 10.1093/jn/132.12.3577
   SETCHELL KDR, 1984, AM J CLIN NUTR, V40, P569, DOI 10.1093/ajcn/40.3.569
   Setchell KDR, 2001, J NUTR, V131, P1362S, DOI 10.1093/jn/131.4.1362S
   Stumpf K, 2000, CANCER EPIDEM BIOMAR, V9, P1369
   THOMPSON LU, 1991, NUTR CANCER, V16, P43, DOI 10.1080/01635589109514139
   Valsta LM, 2003, BRIT J NUTR, V89, PS31, DOI 10.1079/BJN2002794
   van Erp-Baart MAJ, 2003, BRIT J NUTR, V89, PS25, DOI 10.1079/BJN2002793
   Wang LQ, 2002, J CHROMATOGR B, V777, P289, DOI 10.1016/S1570-0232(02)00281-7
   Wu AH, 2002, CARCINOGENESIS, V23, P1491, DOI 10.1093/carcin/23.9.1491
   Xu X, 2000, CANCER EPIDEM BIOMAR, V9, P781
   Yamamoto S, 2003, J NATL CANCER I, V95, P906, DOI 10.1093/jnci/95.12.906
   Zheng W, 1999, CANCER EPIDEM BIOMAR, V8, P35
NR 65
TC 126
Z9 140
U1 0
U2 13
PU WILEY
PI HOBOKEN
PA 111 RIVER ST, HOBOKEN 07030-5774, NJ USA
SN 0020-7136
EI 1097-0215
J9 INT J CANCER
JI Int. J. Cancer
PD JUN 10
PY 2004
VL 110
IS 2
BP 284
EP 290
DI 10.1002/ijc.20119
PG 7
WC Oncology
SC Oncology
GA 817ML
UT WOS:000221181500020
PM 15069695
DA 2025-02-23
ER

PT J
AU van der Logt, EMJ
   Bergevoet, SM
   Roelofs, HMJ
   van Hooijdonk, Z
   Morsche, RHMT
   Wobbes, T
   de Kok, JB
   Nagengast, FM
   Peters, WHM
AF van der Logt, EMJ
   Bergevoet, SM
   Roelofs, HMJ
   van Hooijdonk, Z
   Morsche, RHMT
   Wobbes, T
   de Kok, JB
   Nagengast, FM
   Peters, WHM
TI Genetic polymorphisms in UDP-glucuronosyltransferases and glutathione <i>S</i>-transferases and colorectal cancer risk
SO CARCINOGENESIS
LA English
DT Article
ID gilberts-syndrome; colon-cancer; lung-cancer; functional-characterization; gastrointestinal-tract; substrate-specificity; heterocyclic amines; dietary carcinogens; cigarette-smoking; susceptibility
AB Colorectal cancer (CRC) is one of the most common malignancies in the Western world showing an increasing incidence, and has been associated with genetic and lifestyle factors. Individual susceptibility to CRC may be due partly to variations in detoxification capacity in the gastrointestinal tract. Genetic polymorphisms in detoxification enzymes may result in variations in detoxification activities, which subsequently might influence the levels of toxic/carcinogenic compounds, and this may influence the risk for CRC. To determine whether genetic polymorphisms in detoxification enzymes predispose to the development of CRC, 371 patients with sporadic CRC and 415 healthy controls were genotyped for polymorphisms in the important detoxification enzymes UDP-glucuronosyltransferase UGT1A1, UGT1A6, UGT1A7 and UGT1A8, and glutathione S-transferase GSTA1, GSTM1, GSTP1 and GSTT1. Patients and controls were all of Caucasian origin. DNA was isolated from either blood or tissue and tested by polymerase chain reaction followed by restriction fragment length polymorphism analyses. Logistic regression analyses showed significant age- and gender-adjusted risks for CRC associated with variant genotypes of UGT1A6 [OR 1.5, 95% (confidence interval) CI 1.03-2.3] and UGT1A7 (OR 2.4, 95% CI 1.3-4.6), whereas no associations were found between CRC and the other polymorphic genes as mentioned above. In conclusion, the data suggest that the presence of variant UGT1A6 and UGT1A7 genotypes with expected reduced enzyme activities, might enhance susceptibility to CRC.
C1 Radboud Univ Nijmegen Med Ctr, Dept Gastroenterol, Nijmegen, Netherlands.
   Radboud Univ Nijmegen Med Ctr, Dept Surg, Nijmegen, Netherlands.
   Radboud Univ Nijmegen Med Ctr, Dept Clin Chem, Nijmegen, Netherlands.
C3 Radboud University Nijmegen; Radboud University Nijmegen; Radboud University Nijmegen
RP Radboud Univ Nijmegen Med Ctr, Dept Gastroenterol, Nijmegen, Netherlands.
EM w.peters@mdl.umcn.nl
CR AMES BN, 1983, SCIENCE, V221, P1256, DOI 10.1126/science.6351251
   Basu NK, 2004, J BIOL CHEM, V279, P1429, DOI 10.1074/jbc.M306439200
   Beutler E, 1998, P NATL ACAD SCI USA, V95, P8170, DOI 10.1073/pnas.95.14.8170
   Bigler J, 2001, CANCER RES, V61, P3566
   BOSMA PJ, 1995, NEW ENGL J MED, V333, P1171, DOI 10.1056/NEJM199511023331802
   Bray F, 2002, EUR J CANCER, V38, P99, DOI 10.1016/S0959-8049(01)00350-1
   BROCKMOLLER J, 1993, CANCER RES, V53, P1004
   Burchell B, 1999, J GASTROEN HEPATOL, V14, P960, DOI 10.1046/j.1440-1746.1999.01984.x
   Butler LM, 2003, AM J EPIDEMIOL, V157, P434, DOI 10.1093/aje/kwf221
   Butler WJ, 2001, J GASTROEN HEPATOL, V16, P631, DOI 10.1046/j.1440-1746.2001.02501.x
   Ciotti M, 1997, PHARMACOGENETICS, V7, P485, DOI 10.1097/00008571-199712000-00007
   Coles B, 2001, MUTAT RES-FUND MOL M, V482, P3, DOI 10.1016/S0027-5107(01)00187-7
   Coles BF, 2002, ARCH BIOCHEM BIOPHYS, V403, P270, DOI 10.1016/S0003-9861(02)00226-6
   Coles BF, 2001, PHARMACOGENETICS, V11, P663, DOI 10.1097/00008571-200111000-00004
   de Jong MM, 2002, CANCER EPIDEM BIOMAR, V11, P1332
   Giovannucci E, 2001, CANCER EPIDEM BIOMAR, V10, P725
   Greenwald P, 2001, EUR J CANCER, V37, P948, DOI 10.1016/S0959-8049(01)00070-3
   Guillemette C, 2001, CANCER EPIDEM BIOMAR, V10, P711
   GUILLEMINAULT C, 2000, SLEEP MED, V1, P1
   HARDING D, 1988, P NATL ACAD SCI USA, V85, P8381, DOI 10.1073/pnas.85.22.8381
   Harries LW, 1997, CARCINOGENESIS, V18, P641, DOI 10.1093/carcin/18.4.641
   Harris MJ, 1998, PHARMACOGENETICS, V8, P27, DOI 10.1097/00008571-199802000-00004
   Hayes JD, 1995, CRIT REV BIOCHEM MOL, V30, P445, DOI 10.3109/10409239509083491
   Hayes JD, 2000, PHARMACOLOGY, V61, P154, DOI 10.1159/000028396
   Hecht SS, 2002, LANCET ONCOL, V3, P461, DOI 10.1016/S1470-2045(02)00815-X
   Houlston RS, 2001, GASTROENTEROLOGY, V121, P282, DOI 10.1053/gast.2001.26265
   Houlston RS, 1996, INHERITED PREDISPOSITION TO CANCER, V1st, P208
   Huang YH, 2002, PHARMACOGENETICS, V12, P287, DOI 10.1097/00008571-200206000-00004
   Jinno H, 2003, J PHARMACOL EXP THER, V306, P688, DOI 10.1124/jpet.103.051250
   Köhle C, 2003, BIOCHEM PHARMACOL, V65, P1521, DOI 10.1016/S0006-2952(03)00074-1
   Lampe JW, 1999, PHARMACOGENETICS, V9, P341, DOI 10.1097/00008571-199906000-00009
   Lampe JW, 2002, J NUTR, V132, P2991, DOI 10.1093/jn/131.10.2991
   Lin HJ, 1998, CANCER EPIDEM BIOMAR, V7, P647
   Loktionov A, 2001, CARCINOGENESIS, V22, P1053, DOI 10.1093/carcin/22.7.1053
   London SJ, 2000, LANCET, V356, P724, DOI 10.1016/S0140-6736(00)02631-3
   Mackenzie PI, 1997, PHARMACOGENETICS, V7, P255, DOI 10.1097/00008571-199708000-00001
   Maniatis T, 1982, MOLECULAR CLONING, V0, P545
   Miners JO, 2002, TOXICOLOGY, V181, P453, DOI 10.1016/S0300-483X(02)00449-3
   Monaghan G, 1996, LANCET, V347, P578, DOI 10.1016/S0140-6736(96)91273-8
   Ockenga J, 2003, GASTROENTEROLOGY, V124, P1802, DOI 10.1016/S0016-5085(03)00294-4
   ORZECHOWSKI A, 1994, CARCINOGENESIS, V15, P1549, DOI 10.1093/carcin/15.8.1549
   OWENS IS, 1995, PROG NUCLEIC ACID RE, V51, P305, DOI 10.1016/S0079-6603(08)60882-X
   PEMBLE S, 1994, BIOCHEM J, V300, P271, DOI 10.1042/bj3000271
   Peters WHM, 2003, J HEPATOL, V38, P3, DOI 10.1016/S0168-8278(02)00306-9
   Pfeifer GP, 2002, ONCOGENE, V21, P7435, DOI 10.1038/sj.onc.1205803
   Raijmakers MTM, 2000, J HEPATOL, V33, P348, DOI 10.1016/S0168-8278(00)80268-8
   Sachse C, 2002, CARCINOGENESIS, V23, P1839, DOI 10.1093/carcin/23.11.1839
   Sandhu MS, 2001, CANCER EPIDEM BIOMAR, V10, P439
   Seidegard J, 1997, ENVIRON HEALTH PERSP, V105, P791, DOI 10.1289/ehp.97105s4791
   Seow A, 2002, CARCINOGENESIS, V23, P2055, DOI 10.1093/carcin/23.12.2055
   Slattery ML, 2000, INT J CANCER, V87, P728, DOI 10.1002/1097-0215(20000901)87:5<728::AID-IJC16>3.0.CO;2-G
   Strassburg CP, 2002, GUT, V50, P851, DOI 10.1136/gut.50.6.851
   Strassburg CP, 1998, J BIOL CHEM, V273, P8719, DOI 10.1074/jbc.273.15.8719
   Tukey RH, 2001, MOL PHARMACOL, V59, P405, DOI 10.1124/mol.59.3.405
   Tukey RH, 2000, ANNU REV PHARMACOL, V40, P581, DOI 10.1146/annurev.pharmtox.40.1.581
   Tukey RH, 2002, MOL PHARMACOL, V62, P446, DOI 10.1124/mol.62.3.446
   van Lieshout EMM, 1999, CANCER RES, V59, P586
   Villeneuve L, 2003, J PHARMACOL EXP THER, V307, P117, DOI 10.1124/jpet.103.054072
   Vogel A, 2002, Z GASTROENTEROL, V40, P497, DOI 10.1055/s-2002-32805
   Vogel A, 2001, GASTROENTEROLOGY, V121, P1136, DOI 10.1053/gast.2001.28655
   Watson MA, 1998, CARCINOGENESIS, V19, P275, DOI 10.1093/carcin/19.2.275
   Welfare M, 1999, CANCER EPIDEM BIOMAR, V8, P289
   *WHO, 1997, FOOD NUTR PREV CANC, V0, P0
   Yueh MF, 2001, CARCINOGENESIS, V22, P943, DOI 10.1093/carcin/22.6.943
   ZHONG S, 1993, CARCINOGENESIS, V14, P1821, DOI 10.1093/carcin/14.9.1821
NR 65
TC 86
Z9 88
U1 0
U2 0
PU OXFORD UNIV PRESS
PI OXFORD
PA GREAT CLARENDON ST, OXFORD OX2 6DP, ENGLAND
SN 0143-3334
EI 1460-2180
J9 CARCINOGENESIS
JI Carcinogenesis
PD DEC 15
PY 2004
VL 25
IS 12
BP 2407
EP 2415
DI 10.1093/carcin/bgh251
PG 9
WC Oncology
SC Oncology
GA 876XK
UT WOS:000225531900015
PM 15319294
DA 2025-02-23
ER

PT J
AU Tavani, A
   La Vecchia, C
AF Tavani, A
   La Vecchia, C
TI Coffee, decaffeinated coffee, tea and cancer of the colon and rectum: a review of epidemiological studies, 1990-2003
SO CANCER CAUSES & CONTROL
LA English
DT Article
DE coffee; decaffeinated coffee; tea; colorectal cancer; risk
ID methylxanthine-containing beverages; colorectal-cancer; green tea; cardiovascular-disease; prospective cohort; dietary habits; risk-factors; food groups; black tea; consumption
AB The literature from 1990 to 2003 on the relation between coffee, decaffeinated coffee, tea and colorectal cancer risk has been reviewed. For the relation with coffee, three cohort ( 517 total cases) and nine case-control studies ( 7555 cases) analysed colon cancer; three cohort ( 307 cases) and four case-control studies ( 2704 cases) rectal cancer; six case-control studies ( 854 cases) colorectal cancer. For colon cancer most case-control studies found risk estimates below unity; the results are less clear for cohort studies. No relation emerged for rectal cancer. A meta-analysis, including five cohort and twelve case-control studies, reported a pooled relative risk of 0.76 (significant). Any methodological artefact is unlikely to account for the consistent inverse association in different countries and settings. Plausible biological explanations include coffee-related reductions of cholesterol, bile acids and neutral sterol secretion in the colon; antimutagenic properties of selected coffee components; increased colonic motility. Decaffeinated coffee was not related to either colon or rectal cancer in three case-control studies. No overall association between tea and either colon or rectal cancer risk emerged in seven cohort ( 1756 total cases of colon, 759 of rectal and 60 of colorectal cancer) and 12 case-control studies ( 8058 cases of colon, 4865 of rectal, 604 of colorectal cancer).
C1 Mario Negri Inst Pharmacol Res, I-20157 Milan, Italy.
   Univ Milan, Ist Stat Med & Biometria, I-20122 Milan, Italy.
C3 Istituto di Ricerche Farmacologiche Mario Negri IRCCS; University of Milan
RP Mario Negri Inst Pharmacol Res, Via Eritrea 62, I-20157 Milan, Italy.
EM tavani@marionegri.it
CR Anese M, 2003, J AGR FOOD CHEM, V51, P942, DOI 10.1021/jf025859+
   [Anonymous], 1991, IARC MON EV CARC RIS, V0, P0
   Arab L, 2003, J NUTR, V133, P3310S, DOI 10.1093/jn/133.10.3310S
   Arts ICW, 2002, CANCER CAUSE CONTROL, V13, P373, DOI 10.1023/A:1015290131096
   BARON JA, 1994, CANCER EPIDEM BIOMAR, V3, P565
   Baron JA, 1997, CANCER EPIDEM BIOMAR, V6, P7
   Boutron-Ruault MC, 1999, EUR J CANCER PREV, V8, P229, DOI 10.1097/00008469-199906000-00011
   BROWN SR, 1990, GUT, V31, P450, DOI 10.1136/gut.31.4.450
   Cavin C, 2002, FOOD CHEM TOXICOL, V40, P1155, DOI 10.1016/S0278-6915(02)00029-7
   CENTONZE S, 1994, NUTR CANCER, V21, P233, DOI 10.1080/01635589409514322
   Cerhan JR, 2001, NUTR CANCER, V41, P33, DOI 10.1207/S15327914NC41-1&2_4
   Chung FL, 2003, J NUTR, V133, P3268S, DOI 10.1093/jn/133.10.3268S
   Daglia M, 2000, J AGR FOOD CHEM, V48, P1449, DOI 10.1021/jf990510g
   Dukas L, 2000, CANCER CAUSE CONTROL, V11, P907, DOI 10.1023/A:1026559624330
   Favero A, 1998, NUTR CANCER, V30, P182, DOI 10.1080/01635589809514661
   FREDRIKSON M, 1995, INT J ONCOL, V7, P133
   Giovannucci E, 1998, AM J EPIDEMIOL, V147, P1043, DOI 10.1093/oxfordjournals.aje.a009398
   Goldbohm RA, 1996, JNCI-J NATL CANCER I, V88, P93, DOI 10.1093/jnci/88.2.93
   GROBBEE DE, 1990, NEW ENGL J MED, V323, P1026, DOI 10.1056/NEJM199010113231504
   Hartman TJ, 1998, NUTR CANCER, V31, P41, DOI 10.1080/01635589809514676
   Ilyasova D, 2003, CANCER CAUSE CONTROL, V14, P767, DOI 10.1023/A:1026371307954
   ILYasova D, 2003, ANN EPIDEMIOL, V13, P405, DOI 10.1016/S1047-2797(02)00459-3
   Inoue M, 1998, CANCER CAUSE CONTROL, V9, P209, DOI 10.1023/A:1008890529261
   Ji BT, 1997, INT J CANCER, V70, P255, DOI 10.1002/(SICI)1097-0215(19970127)70:3<255::AID-IJC1>3.0.CO;2-W
   Kohlmeier L, 1997, NUTR CANCER, V27, P1, DOI 10.1080/01635589709514494
   Levi F, 1999, BRIT J CANCER, V79, P1283, DOI 10.1038/sj.bjc.6690206
   Munoz SE, 1998, EUR J CANCER PREV, V7, P207, DOI 10.1097/00008469-199806000-00005
   Nagano J, 2001, CANCER CAUSE CONTROL, V12, P501, DOI 10.1023/A:1011297326696
   Nakachi K, 2000, BIOFACTORS, V13, P49, DOI 10.1002/biof.5520130109
   OLSEN J, 1993, INT J EPIDEMIOL, V22, P398, DOI 10.1093/ije/22.3.398
   PETERS RK, 1992, CANCER CAUSE CONTROL, V3, P457, DOI 10.1007/BF00051359
   Pischetsrieder M, 1998, J AGR FOOD CHEM, V46, P2945, DOI 10.1021/jf980118n
   POTTER JD, 1992, JAMA-J AM MED ASSOC, V268, P1573
   Shannon J, 1996, CANCER EPIDEM BIOMAR, V5, P495
   Slattery M L, 1990, EPIDEMIOLOGY, V1, P141, DOI 10.1097/00001648-199003000-00010
   Slattery ML, 1999, INT J CANCER, V81, P199, DOI 10.1002/(SICI)1097-0215(19990412)81:2<199::AID-IJC6>3.0.CO;2-7
   STENSVOLD I, 1994, CANCER CAUSE CONTROL, V5, P401, DOI 10.1007/BF01694753
   Su LJ, 2002, PUBLIC HEALTH NUTR, V5, P419, DOI 10.1079/PHN2001314
   Tavani A, 1997, INT J CANCER, V73, P193, DOI 10.1002/(SICI)1097-0215(19971009)73:2<193::AID-IJC5>3.0.CO;2-R
   Terry P, 2001, NUTR CANCER, V39, P176, DOI 10.1207/S15327914nc392_3
   Terry P, 2001, GUT, V49, P87, DOI 10.1136/gut.49.1.87
   Woolcott CG, 2002, EUR J CANCER PREV, V11, P137, DOI 10.1097/00008469-200204000-00005
   Zhang B, 2002, CANCER INVEST, V20, P458, DOI 10.1081/CNV-120002145
   Zheng W, 1996, AM J EPIDEMIOL, V144, P175, DOI 10.1093/oxfordjournals.aje.a008905
NR 44
TC 77
Z9 81
U1 0
U2 9
PU SPRINGER
PI DORDRECHT
PA VAN GODEWIJCKSTRAAT 30, 3311 GZ DORDRECHT, NETHERLANDS
SN 0957-5243
EI 1573-7225
J9 CANCER CAUSE CONTROL
JI Cancer Causes Control
PD OCT 15
PY 2004
VL 15
IS 8
BP 743
EP 757
DI 10.1023/B:CACO.0000043415.28319.c1
PG 15
WC Oncology; Public, Environmental & Occupational Health
SC Oncology; Public, Environmental & Occupational Health
GA 857YZ
UT WOS:000224158300001
PM 15456988
DA 2025-02-23
ER

PT J
AU Poullis, A
   Foster, R
   Shetty, A
   Fagerhol, MK
   Mendall, MA
AF Poullis, A
   Foster, R
   Shetty, A
   Fagerhol, MK
   Mendall, MA
TI Bowel inflammation as measured by fecal calprotectin: A link between lifestyle factors and colorectal cancer risk
SO CANCER EPIDEMIOLOGY BIOMARKERS & PREVENTION
LA English
DT Article
ID c-reactive protein; ulcerative-colitis; potential role; disease; marker; population; statistics; obesity; colon
AB The mechanisms by which the lifestyle risk factors obesity, physical inactivity, and low fiber intake predispose to colorectal cancer (CRC) are unclear. Chronic bowel inflammation predisposes to malignancy in cases of inflammatory bowel disease. Many lifestyle risk factors for CRC are associated with evidence of systemic inflammation as indicated by circulating levels of C-reactive protein (CRP), but it is unknown how this relates to inflammation at tissue level. Little is known about the degree of bowel inflammation in general population and the factors that affect it. Therefore, we aimed to assess the relation of levels of bowel inflammation in the general population and lifestyle risk factors for CRC, and to additionally assess whether these associations, if present, were attenuated by controlling for evidence of systemic inflammation. Average CRC risk subjects (320) of either sex aged 50-70 were recruited in South London. A stool sample was provided for calprotectin measurement (a marker of bowel inflammation), serum for CRP, and a detailed dietary and lifestyle questionnaire completed. There was a significant positive relationship between fecal calprotectin and increasing age (P = 0.002), obesity (P = 0.04), physical inactivity (P = 0.01), and an inverse relationship with fiber intake (P = 0.02) and vegetable consumption (P = 0.04). The relationship with obesity was attenuated by controlling for serum CRP. Fecal calprotectin levels are associated with lifestyle risk factors for colorectal cancer. Low-level asymptomatic bowel inflammation may be the link between lifestyle and the pathogenesis of CRC, and circulating proinflammatory cytokines may be part of the mechanism for this link.
C1 Mayday Univ Hosp, Surrey CR7 7YE, England.
   St George Hosp, Sch Med, GEM Div, London, England.
   Ullevaal Univ Hosp, Dept Immunol & Transfus Med, Oslo, Norway.
C3 Croydon University Hospital; City St Georges, University of London; University of Oslo
RP Mayday Univ Hosp, London Rd,Thornton Heath, Surrey CR7 7YE, England.
EM Mike.Mendall@mayday.nhs.uk
CR Balkwill F, 2001, LANCET, V357, P539, DOI 10.1016/S0140-6736(00)04046-0
   BARGEN JA, 1994, DIS COLON RECTUM, V37, P727
   Bergström A, 2001, INT J CANCER, V91, P421, DOI 10.1002/1097-0215(200002)9999:9999<::AID-IJC1053>3.0.CO;2-T
   Burke F, 1996, CYTOKINE, V8, P578, DOI 10.1006/cyto.1996.0077
   BURKITT DP, 1971, CANCER, V28, P3, DOI 10.1002/1097-0142(197107)28:1<3::AID-CNCR2820280104>3.0.CO;2-N
   Burns E A, 2000, CANCER CONTROL, V7, P513
   Cook DG, 2000, ATHEROSCLEROSIS, V149, P139, DOI 10.1016/S0021-9150(99)00312-3
   CROSSLEY JR, 1977, BRIT MED J, V1, P428, DOI 10.1136/bmj.1.6058.428-a
   Darsow U, 2001, CURR OPIN ALLERGY CL, V1, P435, DOI 10.1097/00130832-200110000-00009
   Eaden J, 2000, ALIMENT PHARM THERAP, V14, P145
   El-Omar EM, 2000, NATURE, V404, P398, DOI 10.1038/35006081
   Geffken DF, 2001, AM J EPIDEMIOL, V153, P242, DOI 10.1093/aje/153.3.242
   Giovannucci E, 2001, J NUTR, V131, P3109S, DOI 10.1093/jn/131.11.3109S
   HARDWICK JC, 2001, GUT, V49, P0
   Hudson JD, 1999, J EXP MED, V190, P1375, DOI 10.1084/jem.190.10.1375
   Jaiswal M, 2000, CANCER RES, V60, P184
   Jemal A, 2003, CA-CANCER J CLIN, V53, P5, DOI 10.3322/canjclin.53.1.5
   Ji BT, 1998, CANCER EPIDEM BIOMAR, V7, P661
   Kronborg O, 2000, GUT, V46, P795, DOI 10.1136/gut.46.6.795
   Landis SH, 1998, CA-CANCER J CLIN, V48, P6, DOI 10.3322/canjclin.48.1.6
   Lieberman DA, 2001, NEW ENGL J MED, V345, P555, DOI 10.1056/NEJMoa010328
   MCMICHAEL AJ, 1988, CANCER RES, V48, P751
   Mendall MA, 1997, HEART, V78, P273, DOI 10.1136/hrt.78.3.273
   Mendall MA, 1996, BRIT MED J, V312, P1061
   NAYLOR MS, 1993, J CLIN INVEST, V91, P2194, DOI 10.1172/JCI116446
   OByrne KJ, 2000, EUR J CANCER, V36, P151, DOI 10.1016/S0959-8049(99)00241-5
   OBRYNE KJ, 2001, BRIT J CANCER, V85, P473
   *OFF POP CENS SURV, 1993, SER MBI, V19, P0
   Potter JD, 1996, CANCER CAUSE CONTROL, V7, P127, DOI 10.1007/BF00115644
   Poullis A, 2002, ALIMENT PHARM THER, V16, P675, DOI 10.1046/j.1365-2036.2002.01196.x
   Rhodes JM, 2002, TRENDS MOL MED, V8, P10, DOI 10.1016/S1471-4914(01)02194-3
   ROE L, 1994, FAM PRACT, V11, P375, DOI 10.1093/fampra/11.4.375
   Roseth AG, 1999, SCAND J GASTROENTERO, V34, P50
   Roseth AG, 1997, DIGESTION, V58, P176, DOI 10.1159/000201441
   ROSETH AG, 1993, SCAND J GASTROENTERO, V28, P1073, DOI 10.3109/00365529309098312
   Steptoe A, 2003, HEALTH PSYCHOL, V22, P148, DOI 10.1037/0278-6133.22.2.148
   Summerton CB, 2002, EUR J GASTROEN HEPAT, V14, P841, DOI 10.1097/00042737-200208000-00005
   THUN MJ, 1991, NEW ENGL J MED, V325, P1593, DOI 10.1056/NEJM199112053252301
   Thune I, 2001, MED SCI SPORT EXER, V33, PS530, DOI 10.1097/00005768-200106001-00025
   Tibble JA, 1999, GUT, V45, P362, DOI 10.1136/gut.45.3.362
   TOMINAGA S, 1994, CANC MORTALITY MORBI, V0, P0
   Yudkin JS, 2000, ATHEROSCLEROSIS, V148, P209, DOI 10.1016/S0021-9150(99)00463-3
   Yudkin JS, 1999, ARTERIOSCL THROM VAS, V19, P972, DOI 10.1161/01.ATV.19.4.972
NR 43
TC 180
Z9 194
U1 0
U2 14
PU AMER ASSOC CANCER RESEARCH
PI PHILADELPHIA
PA 615 CHESTNUT ST, 17TH FLOOR, PHILADELPHIA, PA 19106-4404 USA
SN 1055-9965
EI 1538-7755
J9 CANCER EPIDEM BIOMAR
JI Cancer Epidemiol. Biomarkers Prev.
PD FEB 15
PY 2004
VL 13
IS 2
BP 279
EP 284
DI 10.1158/1055-9965.EPI-03-0160
PG 6
WC Oncology; Public, Environmental & Occupational Health
SC Oncology; Public, Environmental & Occupational Health
GA 774XG
UT WOS:000189011200016
PM 14973103
DA 2025-02-23
ER

PT J
AU Purdue, MP
   Bassani, DG
   Klar, NS
   Sloan, M
   Kreiger, N
AF Purdue, MP
   Bassani, DG
   Klar, NS
   Sloan, M
   Kreiger, N
TI Dietary factors and risk of non-Hodgkin lymphoma by histologic subtype: A case-control analysis
SO CANCER EPIDEMIOLOGY BIOMARKERS & PREVENTION
LA English
DT Article
ID working formulation; drinking-water; agricultural practices; united-states; older women; cancer-risk; consumption; nitrate; tissue; virus
AB There is speculation that etiologic heterogeneity exists among tumors classified as non-Hodgkin lymphoma (NHL), although it is not known whether diet-related associations vary between tumor subgroups. We analyzed data on 1,642 NHL cases and 5,039 controls aged 20 to 74 years from a population-based case-control study conducted in eight Canadian provinces to explore associations between dietary factors and NHL by histologic subtype. Dietary information was collected using a 69-item food frequency questionnaire. Tumors were categorized into histologic subtypes using the contents of pathology reports from the original histopathologic review of diagnostic material. Odds ratios (OR) relating consumption of dietary factors (divided into three categories) to each NHL subtype (diffuse, follicular, small lymphocytic, high grade, peripheral T cell, and unspecified lymphomas) were calculated using polytomous logistic regression. We found an increased risk of NHL with high (versus low) intake of processed meat (OR, 1.49), cheese (OR, 1.38), eggs (OR, 1.49), and dessert foods (OR, 1.24). Positive associations with NHL were also found for high consumption of total fat (OR, 1.28), saturated fat (OR, 1.29), and monounsaturated fat (OR, 1.27). Associations for consumption of some vegetables and fats were found to differ between lymphoma subtypes. Given the large number of diet/subtype comparisons done, however, the possibility that this heterogeneity arose by chance cannot be ruled out. In conclusion, these findings generally do not support the existence of etiologic heterogeneity between histologic subtypes of NHL in their associations with components of dietary intake.
C1 Canc Care Ontario, Div Prevent Oncol, Toronto, ON, Canada.
   Univ Toronto, Fac Med, Dept Publ Hlth Sci, Toronto, ON, Canada.
   Univ Toronto, Fac Med, Dept Nutr Sci, Toronto, ON, Canada.
   Univ Fed Pelotas, Postgrad Program Epidemiol, Pelotas, Brazil.
C3 Cancer Care Ontario; University of Toronto; University of Toronto; Universidade Federal de Pelotas
RP NCI, Div Canc Epidemiol & Genet, 6120 Execut Blvd,EPS 8121,MSC 7240, Bethesda, MD 20892 USA.
EM purduem@mail.nih.gov
CR [Anonymous], 1977, MANUAL OF THE INTERNATIONAL CLASSIFICATION OF DISEASES, V0, P0
   [Anonymous], 1976, ICDO: INTERNATIONAL CLASSIFICATION OF DISEASES FOR ONCOLOGY, V0, P0
   BANKS PM, 1990, SEMIN ONCOL, V17, P683
   BERAL V, 1991, LANCET, V337, P805, DOI 10.1016/0140-6736(91)92513-2
   BLOCK G, 1990, EPIDEMIOLOGY, V1, P64
   CAMERON RG, 1986, CANCER LETT, V30, P175, DOI 10.1016/0304-3835(86)90086-8
   CERHAN JR, 1997, JNCI-J NATL CANCER I, V89, P816
   Chiu BCH, 1999, BRIT J CANCER, V80, P1476, DOI 10.1038/sj.bjc.6690547
   Chiu BCH, 1996, JAMA-J AM MED ASSOC, V275, P1315, DOI 10.1001/jama.275.17.1315
   CLEGHORN FR, 1995, JNCI-J NATL CANCER I, V87, P1009, DOI 10.1093/jnci/87.13.1009
   CUNNINGHAM AS, 1976, LANCET, V2, P1184
   DAVIS S, 1992, CANCER RES, V52, P0
   De Stefani E, 1998, LEUKEMIA RES, V22, P445, DOI 10.1016/S0145-2126(97)00194-X
   DICK F, 1985, AM J EPIDEMIOL, V122, P542
   DICK FR, 1987, JNCI-J NATL CANCER I, V78, P675
   ELAYACHI N, 1990, CANCER LETT, V49, P217, DOI 10.1016/0304-3835(90)90162-Q
   FERLAY J, 2003, IARCCRGTOOLS CONVERS, V0, P0
   Fernandez E, 1999, AM J CLIN NUTR, V70, P85
   FRANCESCHI S, 1989, NUTR CANCER, V12, P333, DOI 10.1080/01635588909514034
   Freedman DM, 2000, ARCH ENVIRON HEALTH, V55, P326, DOI 10.1080/00039890009604024
   GANGOLLI SD, 1994, EUR J PHARM-ENVIRON, V292, P1, DOI 10.1016/0926-6917(94)90022-1
   Groves FD, 2000, JNCI-J NATL CANCER I, V92, P1240, DOI 10.1093/jnci/92.15.1240
   *HLTH WELF CAN, 1988, NUTR VAL SOM COMM FO, V0, P0
   HOAR SK, 1986, JAMA-J AM MED ASSOC, V256, P1141, DOI 10.1001/jama.256.9.1141
   HOOVER R, 1973, LANCET, V2, P55
   HOOVER RN, 1992, CANCER RES, V52, P0
   IARC, 1993, SOME NATURALLY OCCURRING SUBSTANCES: FOOD ITEMS AND CONSTITUENTS, V0, P0
   *IARC, 1997, EPST VIR KAP SARC HE, V70, P82
   JAFFE E, 2004, ANN ONCOL, V9, P0
   Johnson K C, 2000, CHRONIC DIS CAN, V21, P34
   JOSE DG, 1973, J EXP MED, V137, P1, DOI 10.1084/jem.137.1.1
   KINLEN LJ, 1979, BRIT MED J, V2, P1461, DOI 10.1136/bmj.2.6203.1461
   LeRoith D, 2003, CANCER LETT, V195, P127, DOI 10.1016/S0304-3835(03)00159-9
   Liebowitz D, 1998, NEW ENGL J MED, V338, P1413, DOI 10.1056/NEJM199805143382003
   MCKEOWNEYSSEN GE, 1985, J CHRON DIS, V38, P559, DOI 10.1016/0021-9681(85)90044-X
   MIRVISH SS, 1987, JNCI-J NATL CANCER I, V78, P387
   MORRISON HI, 1994, SCAND J WORK ENV HEA, V20, P42, DOI 10.5271/sjweh.1430
   NATAZUKA T, 1994, BRIT MED J, V309, P1269, DOI 10.1136/bmj.309.6964.1269
   NEGRI E, 1991, INT J CANCER, V48, P350, DOI 10.1002/ijc.2910480307
   NEIMAN RS, 1992, HEMATOL PATHOL, V6, P61
   NEWELL GR, 1987, CANCER-AM CANCER SOC, V59, P857, DOI 10.1002/1097-0142(19870215)59:4<857::AID-CNCR2820590433>3.0.CO;2-E
   RABKIN CS, 1991, INT J CANCER, V47, P692, DOI 10.1002/ijc.2910470511
   ROSENBERG SA, 1982, CANCER, V49, P2112
   ROSS MH, 1965, J NUTR, V87, P245, DOI 10.1093/jn/87.3.245
   Scherr PA, 1996, CANC EPIDEMIOLOGY PR, V0, P920
   *STAT CORP, 1999, STAT STAT SOFTW, V0, P0
   Tavani A, 2000, EUR J CANCER PREV, V9, P59, DOI 10.1097/00008469-200002000-00008
   Tavani A, 1997, NUTR CANCER, V27, P256, DOI 10.1080/01635589709514535
   URSIN G, 1990, BRIT J CANCER, V61, P454, DOI 10.1038/bjc.1990.100
   WARD MH, 1994, CANCER CAUSE CONTROL, V5, P422, DOI 10.1007/BF01694756
   Ward MH, 1996, EPIDEMIOLOGY, V7, P465, DOI 10.1097/00001648-199609000-00002
   WIGLE DT, 1990, JNCI-J NATL CANCER I, V82, P575, DOI 10.1093/jnci/82.7.575
   Willett WC, 1997, AM J CLIN NUTR, V65, P1220, DOI 10.1093/ajcn/65.4.1220S
   Willett WC, 1998, NUTRITIONAL EPIDEMIOLOGY: MONOGRAPHS IN EPIDEMIOLOGY AND BIOSTATISTICS, V2nd, P0
   Wotherspoon AC, 1998, ANNU REV MED, V49, P289
   Zahm S H, 1990, EPIDEMIOLOGY, V1, P349, DOI 10.1097/00001648-199009000-00004
   Zhang SM, 1999, JNCI-J NATL CANCER I, V91, P1751, DOI 10.1093/jnci/91.20.1751
   Zhang SMM, 2000, CANCER EPIDEM BIOMAR, V9, P477
NR 59
TC 68
Z9 69
U1 0
U2 6
PU AMER ASSOC CANCER RESEARCH
PI PHILADELPHIA
PA 615 CHESTNUT ST, 17TH FLOOR, PHILADELPHIA, PA 19106-4404 USA
SN 1055-9965
EI 1538-7755
J9 CANCER EPIDEM BIOMAR
JI Cancer Epidemiol. Biomarkers Prev.
PD OCT 15
PY 2004
VL 13
IS 10
BP 1665
EP 1676
DI 
PG 12
WC Oncology; Public, Environmental & Occupational Health
SC Oncology; Public, Environmental & Occupational Health
GA 861YE
UT WOS:000224453700019
PM 15466985
DA 2025-02-23
ER

PT J
AU Koh, WP
   Yuan, JM
   van den Berg, D
   Lee, HP
   Yu, MC
AF Koh, WP
   Yuan, JM
   van den Berg, D
   Lee, HP
   Yu, MC
TI Interaction between <i>cyclooxygenase-2</i> gene polymorphism and dietary n-6 polyunsaturated fatty acids on colon cancer risk:: The Singapore Chinese Health Study
SO BRITISH JOURNAL OF CANCER
LA English
DT Article
DE cyclooxygenase-2; n-6 polyunsaturated fatty acids; colon cancer; Chinese
ID colorectal-cancer; growth-factor; prospective cohort; expression; prostaglandins; carcinogenesis; synthase-2; promoter; cells; modulation
AB This case-control study of 310 colorectal cancer cases and 1177 controls in a nested prospective, population-based cohort of Singapore Chinese subjects found a statistically significant association between the cyclooxygenase (COX)-2 -765G > C gene polymorphism and colon cancer risk among high consumers of dietary n-6 polyunsaturated fatty acids (odds ratio = 2.38, 95% confidence interval = 1.23-4.59).
C1 Natl Univ Singapore, Dept Community Occupat & Family Med, Singapore 117597, Singapore.
   Univ So Calif, Keck Sch Med, USC Norris Comprehens Canc Ctr, Los Angeles, CA USA.
C3 National University of Singapore; University of Southern California; University Southern California Hospital
RP Natl Univ Singapore, Dept Community Occupat & Family Med, Singapore 117597, Singapore.
EM cofkwp@nus.edu.sg
FU NCI NIH HHS [R35 CA 53890, R01 CA 80205, R01 CA055069, R35 CA053890, R01 CA 55069, R01 CA080205] Funding Source: Medline
CR [Anonymous], 2000, CANC INCIDENCE SINGA, V0, P0
   Breslow NE, 1980, STAT METHODS CANC RE, VI, P32
   Cao Y, 2002, J CELL PHYSIOL, V190, P279, DOI 10.1002/jcp.10068
   Coffey RJ, 1997, P NATL ACAD SCI USA, V94, P657, DOI 10.1073/pnas.94.2.657
   COWLEN MS, 1993, BIOCHIM BIOPHYS ACTA, V1174, P234, DOI 10.1016/0167-4781(93)90192-G
   Dermott JM, 1999, ONCOGENE, V18, P7185, DOI 10.1038/sj.onc.1203345
   Dubois RN, 1998, FASEB J, V12, P1063, DOI 10.1096/fasebj.12.12.1063
   EBERHART CE, 1995, GASTROENTEROLOGY, V109, P285, DOI 10.1016/0016-5085(95)90296-1
   Flood A, 2003, AM J EPIDEMIOL, V158, P59, DOI 10.1093/aje/kwg099
   Giovannucci E, 1997, AM J CLIN NUTR, V66, P1564
   HANDLER JA, 1990, J BIOL CHEM, V265, P3669
   Hankin JH, 2001, NUTR CANCER, V39, P187, DOI 10.1207/S15327914nc392_5
   KARGMAN SL, 1995, CANCER RES, V55, P2556
   Koh WP, 2003, CANCER RES, V63, P573
   KOSAKA T, 1994, EUR J BIOCHEM, V221, P889, DOI 10.1111/j.1432-1033.1994.tb18804.x
   Papafili A, 2002, ARTERIOSCL THROM VAS, V22, P1631, DOI 10.1161/01.ATV.0000030340.80207.C5
   Parkin DM, 2002, CANC INCIDENCE 5 CON, V155, P0
   REDDY BS, 1984, JNCI-J NATL CANCER I, V72, P745
   Sandhu MS, 2001, CANCER EPIDEM BIOMAR, V10, P439
   SANO H, 1995, CANCER RES, V55, P3785
   SCHNEIDER S, 2003, P AN M AM SOC CLIN, V22, P652
   Singh J, 1997, CANCER RES, V57, P3465
   Stoehlmacher J, 2003, SEMIN ONCOL, V30, P10, DOI 10.1016/S0093-7754(03)00120-9
   TAZAWA R, 1994, BIOCHEM BIOPH RES CO, V203, P190, DOI 10.1006/bbrc.1994.2167
   Tomatis L, 1990, IARC SCI PUBLICATION, V100, P0
   Woutersen RA, 1999, MUTAT RES-GEN TOX EN, V443, P111, DOI 10.1016/S1383-5742(99)00014-9
   Yang XH, 1997, BBA-GENE STRUCT EXPR, V1350, P287, DOI 10.1016/S0167-4781(96)00225-4
   ZHAO LP, 1991, NUTR CANCER, V15, P169, DOI 10.1080/01635589109514124
   Zock PL, 1998, AM J CLIN NUTR, V68, P142, DOI 10.1093/ajcn/68.1.142
NR 29
TC 90
Z9 98
U1 0
U2 1
PU NATURE PUBLISHING GROUP
PI LONDON
PA MACMILLAN BUILDING, 4 CRINAN ST, LONDON N1 9XW, ENGLAND
SN 0007-0920
EI 1532-1827
J9 BRIT J CANCER
JI Br. J. Cancer
PD MAY 4
PY 2004
VL 90
IS 9
BP 1760
EP 1764
DI 10.1038/sj.bjc.6601797
PG 5
WC Oncology
SC Oncology
GA 816SJ
UT WOS:000221129300014
PM 15150618
DA 2025-02-23
ER

PT J
AU Izumi, S
   Imai, K
   Nakachi, K
AF Izumi, S
   Imai, K
   Nakachi, K
TI Excess concordance of cancer incidence and lifestyles in married couples (Japan): survival analysis of paired rate data
SO CANCER CAUSES & CONTROL
LA English
DT Article
DE cohort study; spouses; survival analysis; tobacco smoking; alcohol drinking
ID failure time data; husband-wife; spouses; drinking; risks; diet
AB Objective: A population-based cohort study was conducted to examine concordance of cancer incidence and lifestyle in married couples. Methods: Cancer incidence from I September 1986 to 30 June 2000 was followed for a baseline cohort of 2601 community-living married couples aged 40-84 years who were cancer-free and had completed an epidemiologic questionnaire in 1986 in Saitama, Japan. We computed age-adjusted cross-ratios: spouse-with/spouse-without rate ratios as a measure of association for paired rate data, using a bivariate survival analysis method. Results: Concordance of lifestyles for couples was high for dietary habits, and low for smoking and alcohol habits. During the 14 year follow-up, 464 cancer cases occurred (husbands only: 279, wives only: 119, both: 33 couples). Wives whose husbands developed cancer were at an increased risk of developing cancer themselves, compared with those whose husbands had not had cancer (CR: 1.70, 95 % CI: 1.12-2.58). Mean age at diagnosis was 68.2 years for husbands and 66.0 years for wives. And correlation of cancer incidence was further seen among couples who shared habits of smoking and/or drinking. Conclusions: Our data suggest that shared lifestyles including smoking and drinking habits are associated with an excess concordance of cancer incidence among married couples.
C1 Radiat Effects Res Fdn, Dept Stat, Minami Ku, Hiroshima 7320815, Japan.
   Radiat Effects Res Fdn, Dept Radiobiol Mol Epidemiol, Minami Ku, Hiroshima 7320815, Japan.
C3 Radiation Effects Research Foundation - Japan; Radiation Effects Research Foundation - Japan
RP Radiat Effects Res Fdn, Dept Stat, Minami Ku, 5-2 Hijiyama Pk, Hiroshima 7320815, Japan.
EM izumi@rerf.or.jp
CR [Anonymous], 1977, INT CLASS DIS, V0, P0
   CHEN WY, 1961, JNCI-J NATL CANCER I, V27, P875
   CLAYTON DG, 1978, BIOMETRIKA, V65, P141, DOI 10.1093/biomet/65.1.141
   Czene K, 2002, INT J CANCER, V99, P260, DOI 10.1002/ijc.10332
   Friedman GD, 1999, CANCER, V86, P2413, DOI 10.1002/(SICI)1097-0142(19991201)86:11<2413::AID-CNCR32>3.3.CO;2-A
   Hemminki K, 2002, BRIT J CANCER, V86, P1737, DOI 10.1038/sj.bjc.6600302
   Hemminki K, 2001, GENET EPIDEMIOL, V20, P247, DOI 10.1002/1098-2272(200102)20:2<247::AID-GEPI7>3.0.CO;2-U
   Houlston RS, 1996, GENETICS COMMON CANC, V0, P0
   Hsu L, 1999, BIOMETRIKA, V86, P743, DOI 10.1093/biomet/86.4.743
   Imai K, 2000, LANCET, V356, P1795, DOI 10.1016/S0140-6736(00)03231-1
   Imai K, 1997, PREV MED, V26, P769, DOI 10.1006/pmed.1997.0242
   KATO I, 1990, JPN J CANCER RES, V81, P584, DOI 10.1111/j.1349-7006.1990.tb02613.x
   KATO I, 1987, JPN J PUBLIC HLTH, V34, P692
   Key TJ, 2002, LANCET, V360, P861, DOI 10.1016/S0140-6736(02)09958-0
   KOLONEL LN, 1981, AM J CLIN NUTR, V34, P99, DOI 10.1093/ajcn/34.1.99
   Lichtenstein P, 2000, NEW ENGL J MED, V343, P78, DOI 10.1056/NEJM200007133430201
   MANFREDI OL, 1968, J AM GERIATR SOC, V16, P680, DOI 10.1111/j.1532-5415.1968.tb01277.x
   Manson MM, 2003, TRENDS MOL MED, V9, P11, DOI 10.1016/S1471-4914(02)00002-3
   NIELSEN GG, 1992, SCAND J STAT, V19, P25
   Peto J, 2001, NATURE, V411, P390, DOI 10.1038/35077256
   Shih JH, 1995, BIOMETRICS, V51, P1384, DOI 10.2307/2533269
   Therneau TM, 2000, MODELING SURVIVAL DATA: EXTENDING THE COX MODEL, V0, P0, DOI DOI 10.1007/978-1-4757-3294-8
   WALACH N, 1973, JAMA-J AM MED ASSOC, V226, P201, DOI 10.1001/jama.1973.03230020047030
   Walach N, 1998, CANCER-AM CANCER SOC, V82, P180, DOI 10.1002/(SICI)1097-0142(19980101)82:1<180::AID-CNCR23>3.0.CO;2-Y
   WEI LJ, 1989, J AM STAT ASSOC, V84, P1065, DOI 10.2307/2290084
   Willemsen G, 2003, BMJ-BRIT MED J, V326, P396
NR 26
TC 9
Z9 10
U1 0
U2 1
PU SPRINGER
PI DORDRECHT
PA VAN GODEWIJCKSTRAAT 30, 3311 GZ DORDRECHT, NETHERLANDS
SN 0957-5243
EI 1573-7225
J9 CANCER CAUSE CONTROL
JI Cancer Causes Control
PD AUG 15
PY 2004
VL 15
IS 6
BP 551
EP 558
DI 10.1023/B:CACO.0000036162.86921.09
PG 8
WC Oncology; Public, Environmental & Occupational Health
SC Oncology; Public, Environmental & Occupational Health
GA 850NX
UT WOS:000223620800003
PM 15280634
DA 2025-02-23
ER

PT J
AU Clipp, EC
   Carver, EH
   Pollak, KI
   Puleo, E
   Emmons, KM
   Onken, J
   Farraye, FA
   McBride, CM
AF Clipp, EC
   Carver, EH
   Pollak, KI
   Puleo, E
   Emmons, KM
   Onken, J
   Farraye, FA
   McBride, CM
TI Age-related vulnerabilities of older adults with colon adenomas - Evidence from project prevent
SO CANCER
LA English
DT Article
DE aging; colorectal carcinoma risk; adenomatous colon polyp; colon adenoma; cancer control
ID colorectal-cancer; cigarette-smoking; physical-activity; dietary heme; risk-factors; red meat; surveillance; alcohol; tobacco; folate
AB BACKGROUND. This report addresses the interface between cancer and aging in the context of colorectal carcinoma (CRC), the second leading cause of cancer death in the U.S. overall and the first leading cause among individuals age 75 years. Because polyp risk increases with age, interventions' to prevent recurrent polyps among older adults likely would reduce CRC morbidity and mortality. METHODS. Data for this study derive from Project Prevent, a multisite, randomized controlled trial designed to reduce behavioral risk factors for CRC among 1247 adults who underwent the removal of greater than or equal to1 adenomatous colon polyps. Middle-aged and older patients were compared on key cognitive-behavioral mechanisms associated with CRC risk and established age-related factors associated with adverse health outcomes. Relations between cognitive-behavioral mechanisms and age-related vulnerability factors identified subgroups of older polyp patients that may have an enhanced risk for CRC. RESULTS. Compared with middle-aged patients, older patients were less concerned about developing CRC, less motivated to reduce their risk, and less confident that their behavior change efforts would succeed. As expected, they also reported more age-related physical, social, and economic vulnerabilities, as expected. Evidence for enhanced CRC risk was found for older patients with multiple comorbid conditions, low social support for change, and perceptions of income inadequacy. CONCLUSIONS. The presence of age-related vulnerability factors may enhance the risk of CRC among older cancer patients by creating barriers to behavioral change. Efforts to reduce the cancer burden in older populations will require attention beyond early detection and surveillance to interventions that account for the unique physical and psychosocial characteristics of older adults. [See editorial on pages 000-000, this issue.] (C) 2004 American Cancer Society.
C1 Duke Univ, Med Ctr, Sch Nursing, Durham, NC 27710 USA.
   Duke Univ, Med Ctr, Dept Med, Durham, NC USA.
   Duke Univ, Med Ctr, Duke Comprehens Canc Ctr, Canc Prevent Detect & Control Res Program, Durham, NC USA.
   Vet Adm Med Ctr, Geriatr Res Educ & Clin Ctr, Durham, NC USA.
   Duke Univ, Med Ctr, Dept Community & Family Med, Durham, NC USA.
   Harvard Univ, Sch Publ Hlth, Dana Farber Canc Inst, Ctr Community Based Res, Boston, MA 02115 USA.
   Boston Med Ctr, Gastroenterol Sect, Boston, MA USA.
   Boston Univ, Sch Med, Dept Med, Boston, MA 02118 USA.
C3 Duke University; Duke University; Duke University; Geriatric Research Education & Clinical Center; US Department of Veterans Affairs; Veterans Health Administration (VHA); Duke University; Harvard University; Harvard T.H. Chan School of Public Health; Harvard University Medical Affiliates; Dana-Farber Cancer Institute; Boston Medical Center; Boston University
RP Duke Univ, Med Ctr, Sch Nursing, Box 3322, Durham, NC 27710 USA.
EM clipp003@mc.duke.edu
FU NCI NIH HHS [R01 CA74000-02, CA81191] Funding Source: Medline; NIA NIH HHS [AG11268] Funding Source: Medline; NINR NIH HHS [1P20NR07795-01] Funding Source: Medline
CR [Anonymous], 1996, PHYSICAL ACTIVITY AND HEALTH: A REPORT OF THE SURGEON GENERAL, V0, P0
   Bandura A, 1986, SOCIAL FDN THOUGHT A, V0, P0, DOI DOI 10.5465/AMR.1987.4306538
   BESDINE RW, 1997, GERIATRIC MED, V0, P155
   Bingham SA, 1999, P NUTR SOC, V58, P243, DOI 10.1017/S0029665199000336
   Bond JH, 2000, AM J GASTROENTEROL, V95, P3053
   BOUTRON MC, 1995, AM J EPIDEMIOL, V141, P1038
   Breslow L, 1996, AM J HEALTH PROMOT, V10, P253, DOI 10.4278/0890-1171-10.4.253
   CASSILETH BR, 1986, MED PEDIATR ONCOL, V14, P251, DOI 10.1002/mpo.2950140503
   Citarda F, 2001, GUT, V48, P812, DOI 10.1136/gut.48.6.812
   COHEN HJ, 1995, SEMIN ONCOL, V22, P1
   COHEN HJ, 1997, GERIATRIC MED, V0, P229
   Demark-Wahnefried W, 2000, CANCER-AM CANCER SOC, V88, P674, DOI 10.1002/(SICI)1097-0142(20000201)88:3<674::AID-CNCR26>3.0.CO;2-R
   Edwards BK, 2002, CANCER-AM CANCER SOC, V94, P2766, DOI 10.1002/cncr.10593
   EMMONS KM, 1994, PREV MED, V23, P481, DOI 10.1006/pmed.1994.1066
   FAGERSTROM KO, 1978, ADDICT BEHAV, V3, P235, DOI 10.1016/0306-4603(78)90024-2
   FILLENBAUM GG, 1988, MULTIDINENSIONAL FUN, V0, P0
   French SA, 1996, HEALTH PSYCHOL, V15, P448, DOI 10.1037/0278-6133.15.6.448
   GANZ PA, 1985, J AM GERIATR SOC, V33, P429, DOI 10.1111/j.1532-5415.1985.tb07154.x
   Giovannucci E, 1998, ANN INTERN MED, V129, P517, DOI 10.7326/0003-4819-129-7-199810010-00002
   GIOVANNUCCI E, 1994, J NATL CANCER I, V86, P192, DOI 10.1093/jnci/86.3.192
   Giovannucci E, 2001, CANCER EPIDEM BIOMAR, V10, P725
   Janz NK, 2002, HEALTH BEHAVIOR AND HEALTH EDUCATION, V3rd, P45
   GLYNN SA, 1994, NUTR CANCER, V22, P101, DOI 10.1080/01635589409514336
   MARTINEZ ME, 1995, JNCI-J NATL CANCER I, V87, P274, DOI 10.1093/jnci/87.4.274
   MCLEROY KR, 1988, HEALTH EDUC QUART, V15, P351, DOI 10.1177/109019818801500401
   Negri E, 1999, INT J CANCER, V82, P171, DOI 10.1002/(SICI)1097-0215(19990719)82:2<171::AID-IJC3>3.0.CO;2-T
   POLICH JM, 1998, NIAAA TREATMENT HDB, V4, P457
   PRINDIVILLE SA, 2000, BAS CLIN ON, V23, P41
   PROCHASKA JO, 1983, J CONSULT CLIN PSYCH, V51, P390, DOI 10.1037//0022-006X.51.3.390
   Rosenstock IM, 1974, HEALTH EDUCATION MONOGRAPHS, V2, P328, DOI 10.1177/109019817400200403
   Satariano WA, 2000, CANC ELDERLY, V1, P486
   SCHATZKIN A, 1995, J NATL CANCER I, V87, P1733, DOI 10.1093/jnci/87.23.1733
   Serdula MK, 1996, EPIDEMIOLOGY, V7, P161, DOI 10.1097/00001648-199603000-00010
   Sesink ALA, 2001, CARCINOGENESIS, V22, P1653, DOI 10.1093/carcin/22.10.1653
   Sesink ALA, 2000, CARCINOGENESIS, V21, P1909, DOI 10.1093/carcin/21.10.1909
   Stewart AL, 1997, ARTHRIT CARE RES, V10, P395, DOI 10.1002/art.1790100607
   Stewart AL, 2001, J GERONTOL A-BIOL, V56, PM465, DOI 10.1093/gerona/56.8.M465
   WEINSTEIN ND, 1980, J PERS SOC PSYCHOL, V39, P806, DOI 10.1037/0022-3514.39.5.806
   WEINSTEIN ND, 1988, HEALTH PSYCHOL, V7, P355, DOI 10.1037/0278-6133.7.4.355
   Willett WC, 2001, CANCER EPIDEM BIOMAR, V10, P3
   WINAWER SJ, 1993, NEW ENGL J MED, V328, P901, DOI 10.1056/NEJM199304013281301
   WINAWER SJ, 1995, CANC PREVENTION CONT, V0, P537
   Yood MU, 2003, ARCH INTERN MED, V163, P422, DOI 10.1001/archinte.163.4.422
NR 43
TC 18
Z9 19
U1 0
U2 4
PU WILEY
PI HOBOKEN
PA 111 RIVER ST, HOBOKEN 07030-5774, NJ USA
SN 0008-543X
EI 1097-0142
J9 CANCER-AM CANCER SOC
JI Cancer
PD MAR 1
PY 2004
VL 100
IS 5
BP 1085
EP 1094
DI 10.1002/cncr.20082
PG 10
WC Oncology
SC Oncology
GA 775XB
UT WOS:000189085000027
PM 14983506
DA 2025-02-23
ER

PT J
AU Saadatian-Elahi, M
   Norat, T
   Goudable, J
   Riboli, E
AF Saadatian-Elahi, M
   Norat, T
   Goudable, J
   Riboli, E
TI Biomarkers of dietary fatty acid intake and the risk of breast cancer: A meta-analysis
SO INTERNATIONAL JOURNAL OF CANCER
LA English
DT Article
DE breast cancer; biomarkers; fatty acid
ID junctional intercellular communication; adipose-tissue; serum phospholipids; cholesteryl esters; murine model; olive oil; lipids; cells; association; expression
AB The use of the fatty acid composition of adipose tissue, erythrocyte membranes, serum and plasma as biological markers of fatty acid intake was recently introduced in epidemiological studies. The biomarkers of fatty acid intake have the advantage of providing quantitative measurement independent of energy intake and of the subject's memory. We performed a meta-analysis of published results of epidemiological studies of the composition of fatty acids in biological samples and breast cancer risk. The analysis was based on 3 cohort and 7 case-control studies including 2,031 cases and 2,334 controls. The summary statistic used was the average of the relative risk estimated for each level of the fatty acid on study, weighted by the inverse of its variance. Random effect models were assumed when the test for heterogeneity was significant. Overall relative risks were estimated for studies including pre- and post-menopausal breast cancer and separately for post-menopausal women. In cohort studies, a significant protective effect was found for total n-3 polyunsaturated fatty acids, while total monounsaturated fatty acids, oleic acid (C18:1 n-9c) and palmitic acid (C16:0) were significantly associated with an increase of breast cancer risk. Total saturated fatty acids were significantly associated with breast cancer risk in cohort studies only in postmenopausal women. For case-control studies, the only finding was for alpha linolenic acid (C18:3, n-3), which showed an inverse association bordering on statistical significance. The findings of cohort studies fit well with hypotheses derived from experimental animal studies. More epidemiological cohort studies that integrate biological markers of dietary fatty acid intake are needed in order to determine the contribution of different types of fatty acids in the etiology of breast cancer. (C) 2004 Wiley-Liss, Inc.
C1 Int Agcy Res Canc, F-69372 Lyon, France.
   Hop Edouard Herriot, Biochim Lab, Lyon, France.
C3 World Health Organization; International Agency for Research on Cancer (IARC); CHU Lyon
RP Int Agcy Res Canc, 150 Cours Albert Thomas, F-69372 Lyon, France.
EM saadatian@iarc.fr
CR [Anonymous], 1997, FOOD NUTR PREV CANC, V0, P0
   Bartsch H, 1999, CARCINOGENESIS, V20, P2209, DOI 10.1093/carcin/20.12.2209
   Bougnoux P, 1999, CURR OPIN CLIN NUTR METAB CARE, V2, P121, DOI 10.1097/00075197-199903000-00005
   Boyd NF, 2003, BRIT J CANCER, V89, P1672, DOI 10.1038/sj.bjc.6601314
   Cave WT, 1996, NUTRITION, V12, P0
   Chajès V, 1999, INT J CANCER, V83, P585, DOI 10.1002/(SICI)1097-0215(19991126)83:5<585::AID-IJC2>3.0.CO;2-Z
   ClavelChapelon F, 1997, CANCER DETECT PREV, V21, P426
   COHEN LA, 1993, LIPIDS, V28, P449, DOI 10.1007/BF02535944
   Connolly JM, 1999, NUTR CANCER, V35, P44, DOI 10.1207/S1532791444-49
   DAYTON S, 1966, J LIPID RES, V7, P103
   DEALANIZ MJT, 1994, MOL CELL BIOCHEM, V137, P85, DOI 10.1007/BF00926043
   DEHAAN LHJ, 1994, CARCINOGENESIS, V15, P253, DOI 10.1093/carcin/15.2.253
   DOUGHERTY RM, 1987, AM J CLIN NUTR, V45, P443, DOI 10.1093/ajcn/45.2.443
   EID A, 1988, NUTR CANCER, V11, P173, DOI 10.1080/01635588809513984
   Fay MP, 1997, CANCER RES, V57, P3979
   FERMOR BF, 1992, EUR J CANCER, V28A, P1143, DOI 10.1016/0959-8049(92)90475-H
   FREEDMAN LS, 1994, ADV EXP MED BIOL, V364, P93
   HABIB NA, 1987, BRIT J CANCER, V56, P455, DOI 10.1038/bjc.1987.223
   Hayashi T, 1997, CANCER LETT, V112, P103, DOI 10.1016/S0304-3835(96)04553-3
   Holmes MD, 1999, JAMA-J AM MED ASSOC, V281, P914, DOI 10.1001/jama.281.10.914
   HOWE GR, 1990, JNCI-J NATL CANCER I, V82, P561, DOI 10.1093/jnci/82.7.561
   Hunter DJ, 1996, NEW ENGL J MED, V334, P356, DOI 10.1056/NEJM199602083340603
   Ip C, 1997, AM J CLIN NUTR, V66, P1523
   IP C, 1993, PREV MED, V22, P728, DOI 10.1006/pmed.1993.1067
   Klein V, 2000, EUR J CANCER, V36, P335, DOI 10.1016/S0959-8049(99)00254-3
   Kohlmeier L, 1997, CANCER EPIDEM BIOMAR, V6, P705
   Kundu N, 2001, INT J CANCER, V93, P681, DOI 10.1002/ijc.1397
   LAVECCHIA C, 1995, CANCER CAUSE CONTROL, V6, P545, DOI 10.1007/BF00054164
   LONDON SJ, 1993, JNCI-J NATL CANCER I, V85, P785, DOI 10.1093/jnci/85.10.785
   Lu JX, 1997, MOL CARCINOGEN, V20, P204, DOI 10.1002/(SICI)1098-2744(199710)20:2<204::AID-MC7>3.0.CO;2-M
   Lupulescu A, 1996, PROSTAG LEUKOTR ESS, V54, P83, DOI 10.1016/S0952-3278(96)90064-2
   Maillard V, 2002, INT J CANCER, V98, P78, DOI 10.1002/ijc.10130
   MARZO I, 1995, BBA-LIPID LIPID MET, V1257, P140, DOI 10.1016/0005-2760(95)00064-J
   MELCHERT HU, 1987, ATHEROSCLEROSIS, V65, P159, DOI 10.1016/0021-9150(87)90017-7
   Morecki S, 1998, INT J CANCER, V75, P894, DOI 10.1002/(SICI)1097-0215(19980316)75:6<894::AID-IJC12>3.0.CO;2-3
   Newmark HL, 1999, ANN NY ACAD SCI, V889, P193, DOI 10.1111/j.1749-6632.1999.tb08735.x
   Pala V, 2001, J NATL CANCER I, V93, P1088, DOI 10.1093/jnci/93.14.1088
   PETREK JA, 1994, J NATL CANCER I, V86, P53, DOI 10.1093/jnci/86.1.53
   Prentice RL, 1996, J NATL CANCER I, V88, P1738, DOI 10.1093/jnci/88.23.1738
   RIBOLI E, 1987, CANCER SURV, V6, P685
   Rogers AE, 1997, J NUTR, V127, PS933, DOI 10.1093/jn/127.5.933S
   Rose DP, 1997, AM J CLIN NUTR, V66, P1513
   Saadatian-Elahi M, 2002, CANCER EPIDEM BIOMAR, V11, P1353
   Simonsen N, 1998, AM J EPIDEMIOL, V147, P342
   Simonsen NR, 1998, AM J CLIN NUTR, V68, P134, DOI 10.1093/ajcn/68.1.134
   Smith-Warner SA, 2001, INT J CANCER, V92, P767, DOI 10.1002/1097-0215(20010601)92:5<767::AID-IJC1247>3.0.CO;2-0
   Stoll BA, 1998, EUR J CANCER, V34, P1852, DOI 10.1016/S0959-8049(98)00204-4
   VATTEN LJ, 1993, EUR J CANCER, V29A, P532, DOI 10.1016/S0959-8049(05)80146-7
   WELSCH CW, 1992, CANCER RES, V52, P0
   Willett WC, 1997, AM J CLIN NUTR, V66, P1557
   WILLETT WC, 1994, CANCER-AM CANCER SOC, V74, P1085, DOI 10.1002/1097-0142(19940801)74:3+<1085::AID-CNCR2820741517>3.0.CO;2-M
   Wolk A, 1998, ARCH INTERN MED, V158, P41, DOI 10.1001/archinte.158.1.41
   Wu AH, 1999, J NATL CANCER I, V91, P529, DOI 10.1093/jnci/91.6.529
   Wynder EL, 1997, JNCI-J NATL CANCER I, V89, P766, DOI 10.1093/jnci/89.11.766
   ZARIDZE DG, 1990, INT J CANCER, V45, P807, DOI 10.1002/ijc.2910450502
   Zeleniuch-Jacquotte A, 2000, EUR J CLIN NUTR, V54, P367, DOI 10.1038/sj.ejcn.1600964
   Zhu BT, 1998, CARCINOGENESIS, V19, P1, DOI 10.1093/carcin/19.1.1
   ZIEGLER RG, 1993, JNCI-J NATL CANCER I, V85, P1819, DOI 10.1093/jnci/85.22.1819
   Zock PL, 1998, AM J CLIN NUTR, V68, P142, DOI 10.1093/ajcn/68.1.142
   Zock PL, 1997, AM J EPIDEMIOL, V145, P1114, DOI 10.1093/oxfordjournals.aje.a009074
NR 60
TC 116
Z9 130
U1 1
U2 21
PU WILEY
PI HOBOKEN
PA 111 RIVER ST, HOBOKEN 07030-5774, NJ USA
SN 0020-7136
EI 1097-0215
J9 INT J CANCER
JI Int. J. Cancer
PD SEP 10
PY 2004
VL 111
IS 4
BP 584
EP 591
DI 10.1002/ijc.20284
PG 8
WC Oncology
SC Oncology
GA 844UL
UT WOS:000223186000016
PM 15239137
DA 2025-02-23
ER

PT J
AU Devi, BCR
   Pisani, P
   Tang, TS
   Parkin, DM
AF Devi, BCR
   Pisani, P
   Tang, TS
   Parkin, DM
TI High incidence of nasopharyngeal carcinoma in native people of Sarawak, Borneo Island
SO CANCER EPIDEMIOLOGY BIOMARKERS & PREVENTION
LA English
DT Article
ID malaysia; chinese; cancer; hla; susceptibility; epidemiology; locus; risk
AB Nasopharyngeal cancer (NPC) is generally a rare malignancy with a few well-known exceptions, notably South-East China. In this article, we describe evidence of a high risk of NPC in the population of Sarawak State, Malaysia, and particularly in one native ethnic group. Sarawak State is one of the two provinces of Malaysia located on the island of Borneo. The native population (71.6%) includes the Iban, Malay, Bidayuh, Melanau, and diverse smaller ethnic groups. The Chinese are the largest nonindigenous group (27.5%). We identified 392 newly diagnosed cases (292 males and 100 females) of NPC in 1996-1998 in Malaysian citizens, permanent residents of Sarawak. Age-standardized rates by sex and ethnic group were compared with the highest rates in the world. The age-adjusted rate (ASR) in Sarawak residents was 13.5/100,000 [95% confidence interval (CI) 12.2-15.0] and 6.2/100,000 (95% CI 5.7-6.7) in males and females, respectively. The risk in the Bidayuh people was 2.3-fold (M) and 1.9-fold (F) higher than the Sarawak average, and about 50% higher than that in Hong Kong-the highest recorded by any population-based registry for the same period. Local dietary habits, environmental exposures, and genetic susceptibility deserve investigation in this population.
C1 Sarawak Gen Hosp, Kuching, Sarawak, Malaysia.
   IARC, Unit Descript Epidemiol, Lyon, France.
C3 World Health Organization; International Agency for Research on Cancer (IARC)
RP Int Agcy Res Canc, 150 Cours Albert Thomas, F-69372 Lyon, France.
EM pisam@iarc.fr
CR [Anonymous], 2002, GLOBAL BURDEN DIS 20, V0, P0
   [Anonymous], 1992, IARC SCIENTIFIC PUBLICATIONS, V0, P0
   Armstrong R W, 1977, NATL CANCER INST MONOGR, V47, P135
   ARMSTRONG RW, 1974, BRIT J CANCER, V30, P86, DOI 10.1038/bjc.1974.116
   ARMSTRONG RW, 1979, BRIT J CANCER, V40, P557, DOI 10.1038/bjc.1979.221
   Armstrong RW, 1998, INT J CANCER, V77, P228, DOI 10.1002/(SICI)1097-0215(19980717)77:2<228::AID-IJC11>3.0.CO;2-7
   BUELL P, 1974, CANCER RES, V34, P1189
   *CENTR STAT OFF MA, 1994, POP DISTR BAS DEM CH, V0, P0
   *CENTR STAT OFF MA, 2002, POP DISTR BAS DEM CH, V0, P0
   CHAN SH, 1985, BRIT J CANCER, V51, P389, DOI 10.1038/bjc.1985.52
   CLAYTON D, 1996, STAT MODELS EPIDEMIO, V0, P139
   Doll R, 1966, CANC INCIDENCE 5 CON, V0, P0
   Fang J, 1996, INT J EPIDEMIOL, V25, P907, DOI 10.1093/ije/25.5.907
   Geddes William, 1954, THE LAND DAYAKS OF SARAWAK: A REPORT ON A SOCIAL ECONOMIC SURVEY OF THE LAND DAYAKS OF SARAWAK PRESENTED TO THE COLONIAL SOCIAL SCIENCE RESEARCH COUNCIL, V0, P0
   Goldsmith DB, 2002, CLIN OTOLARYNGOL, V27, P61, DOI 10.1046/j.0307-7772.2001.00529.x
   *IARC, 1998, IARC MON, V70, P0
   *IARC, 2003, IARC MON, V83, P0
   Lu CC, 2003, INT J CANCER, V103, P745, DOI 10.1002/ijc.10861
   LU SJ, 1990, NATURE, V346, P470, DOI 10.1038/346470a0
   Muir C S, 1967, J LARYNGOL OTOL, V81, P197, DOI 10.1017/S0022215100066950
   Parkin DM, 1997, INT J CANCER, V70, P654, DOI 10.1002/(SICI)1097-0215(19970317)70:6<654::AID-IJC5>3.0.CO;2-U
   Parkin DM, 2003, CANCER INCIDENCE IN FIVE CONTINENTS, Volume VIII, P0
   PERCY C, 1991, ICD0 INT CLASS DIS O, V0, P0
   PRASAD U, 1992, CANCER CAUSE CONTROL, V3, P179, DOI 10.1007/BF00051659
   PRATHAP K, 1983, NASOPHARYNGEAL CARCI, V0, P55
   ROSS RK, 1991, BRIT J CANCER, V64, P185, DOI 10.1038/bjc.1991.267
   TARONE RE, 1990, CANCER RES, V50, P3186
   *WCRF PAN, 1997, FOOD NUTR PREV CANC, V0, P110
   YADAV M, 1984, CLIN ONCOL-US, V10, P353
   Yu MC, 2002, SEMIN CANCER BIOL, V12, P421, DOI 10.1016/S1044579X02000858
NR 31
TC 69
Z9 82
U1 0
U2 3
PU AMER ASSOC CANCER RESEARCH
PI PHILADELPHIA
PA 615 CHESTNUT ST, 17TH FLOOR, PHILADELPHIA, PA 19106-4404 USA
SN 1055-9965
EI 1538-7755
J9 CANCER EPIDEM BIOMAR
JI Cancer Epidemiol. Biomarkers Prev.
PD MAR 15
PY 2004
VL 13
IS 3
BP 482
EP 486
DI 
PG 5
WC Oncology; Public, Environmental & Occupational Health
SC Oncology; Public, Environmental & Occupational Health
GA 801FE
UT WOS:000220081000023
PM 15006927
DA 2025-02-23
ER

PT J
AU Cai, H
   Hudson, EA
   Mann, P
   Verschoyle, RD
   Greaves, P
   Manson, MM
   Steward, WP
   Gescher, AJ
AF Cai, H
   Hudson, EA
   Mann, P
   Verschoyle, RD
   Greaves, P
   Manson, MM
   Steward, WP
   Gescher, AJ
TI Growth-inhibitory and cell cycle-arresting properties of the rice bran constituent tricin in human-derived breast cancer cells <i>in vitro</i> and in nude mice <i>in vivo</i>
SO BRITISH JOURNAL OF CANCER
LA English
DT Article
DE chemoprevention; cell cycle arrest; flavonoids; nude mice; rice bran
ID genistein; flavonoids; risk; pharmacokinetics; plasma
AB Tricin, a flavone found in rice bran, inhibits the growth of human-derived malignant MDA-MB-468 breast tumour cells at submicromolar concentrations. As part of the exploration of tricin as a potential cancer chemopreventive agent, we investigated the duration and cell cycle specificity of growth inhibition elicited by tricin in vitro and the effect of tricin on the development of MDA-MB-468 tumours grown in immune-compromised MF-1 mice in vivo. Preincubation of MDA-MB-468 cells with tricin ( 1 - 40 muM) for 72 h compromised cell growth after tricin removal, and such irreversibility was not observed in human breast-derived nonmalignant HBL-100 cells. Tricin (greater than or equal to5 muM) arrested MDA-MB-468 cells in the G2/M phase of the cell cycle without inducing apoptosis as adjudged by annexin V staining. In nude mice consumption of tricin with the diet (0.2%, ww(-1)) from 1 week prior to MDA-MB- 468 cell implantation failed to impede tumour development. Steady-state levels of tricin in plasma, breast tumour tissue and intestinal mucosa, as measured by HPLC, were 0.13 muM and 0.11 and 63 nmol g(-1), respectively. Cells were exposed to tricin (0.11, 1.1 or 11 muM) in vitro for 72 h and then implanted into mice. The volume of tumours in animals bearing cells pre-exposed to 11 muM tricin was less than a third of that in mice with control cells, while tumours from cells incubated with 0.1 or 1.1 muM tricin were indistinguishable from controls. These results suggest that the potent breast tumour cell growth-inhibitory activity of tricin in vitro does not directly translate into activity in the nude mouse bearing the MDA MB-468 tumour. While the results do not support the notion that tricin is a promising candidate for breast cancer chemoprevention, its high levels in the gastrointestinal tract after dietary intake render exploration of its ability to prevent colorectal carcinogenesis propitious.
C1 Univ Leicester, Dept Canc Studies & Mol Med, Canc Biomarkers & Prevent Grp, Leicester LE2 7LX, Leics, England.
   Univ Leicester, MRC, Toxicol Unit, Leicester LE1 9HN, Leics, England.
C3 University of Leicester; University of Leicester
RP Univ Leicester, Dept Canc Studies & Mol Med, Canc Biomarkers & Prevent Grp, Leicester LE2 7LX, Leics, England.
EM ag15@le.ac.uk
CR Cai H, 2003, BIOMED CHROMATOGR, V17, P435, DOI 10.1002/bmc.260
   Constantinou AI, 1996, ANTICANCER RES, V16, P3293
   Constantinou AI, 1998, AM J CLIN NUTR, V68, P1426S, DOI 10.1093/ajcn/68.6.1426S
   Ferry DR, 1996, CLIN CANCER RES, V2, P659
   Havsteen BH, 2002, PHARMACOL THERAPEUT, V96, P67, DOI 10.1016/S0163-7258(02)00298-X
   Hudson EA, 2000, CANCER EPIDEM BIOMAR, V9, P1163
   JACOBS DR, 1995, NUTR CANCER, V24, P221, DOI 10.1080/01635589509514411
   Jain MG, 1999, NUTR CANCER, V34, P173, DOI 10.1207/S15327914NC3402_8
   Kasum CM, 2002, INT J CANCER, V99, P267, DOI 10.1002/ijc.10341
   Katyama M, 2002, ONCOL REP, V9, P817
   LAMARTINIERE CA, 1995, P SOC EXP BIOL MED, V208, P120
   LAMARTINIERE CA, 1995, CARCINOGENESIS, V16, P2833, DOI 10.1093/carcin/16.11.2833
   Le Marchand L, 2002, BIOMED PHARMACOTHER, V56, P296, DOI 10.1016/S0753-3322(02)00186-5
   LEE KH, 1981, J NAT PROD, V44, P530, DOI 10.1021/np50017a003
   Manson MM, 2003, TRENDS MOL MED, V9, P11, DOI 10.1016/S1471-4914(02)00002-3
   Mitchell JH, 1998, ARCH BIOCHEM BIOPHYS, V360, P142, DOI 10.1006/abbi.1998.0951
   Nicodemus KK, 2001, CANCER CAUSE CONTROL, V12, P917, DOI 10.1023/A:1013746719385
   Raso GM, 2001, LIFE SCI, V68, P921, DOI 10.1016/S0024-3205(00)00999-1
   RiceEvans CA, 1996, FREE RADICAL BIO MED, V20, P933, DOI 10.1016/0891-5849(95)02227-9
   SMIGEL K, 1992, J NATL CANCER I, V84, P80, DOI 10.1093/jnci/84.2.80
   Strick R, 2000, P NATL ACAD SCI USA, V97, P4790, DOI 10.1073/pnas.070061297
   SUPKO JG, 1995, INT J ONCOL, V7, P847
   Talalay P, 1995, TOXICOL LETT, V82-3, P173, DOI 10.1016/0378-4274(95)03553-2
   Workman P, 1998, BRIT J CANCER, V77, P1
   Yin F, 2001, ANTICANCER RES, V21, P413
NR 25
TC 70
Z9 85
U1 0
U2 12
PU NATURE PUBLISHING GROUP
PI LONDON
PA MACMILLAN BUILDING, 4 CRINAN ST, LONDON N1 9XW, ENGLAND
SN 0007-0920
EI 1532-1827
J9 BRIT J CANCER
JI Br. J. Cancer
PD OCT 4
PY 2004
VL 91
IS 7
BP 1364
EP 1371
DI 10.1038/sj.bjc.6602124
PG 8
WC Oncology
SC Oncology
GA 859GC
UT WOS:000224250400021
PM 15316567
DA 2025-02-23
ER

PT J
AU Jenab, M
   Ferrari, P
   Slimani, N
   Norat, T
   Casagrande, C
   Overad, K
   Olsen, A
   Stripp, C
   Tjonneland, A
   Boutron-Ruault, MC
   Clavel-Chapelon, F
   Kesse, E
   Nieters, A
   Bergmann, M
   Boeing, H
   Naska, A
   Trichopoulou, A
   Palli, D
   Krogh, V
   Celentano, E
   Tumino, R
   Sacerdote, C
   Bueno-de-Mesquita, HB
   Ocké, MC
   Peeters, PHM
   Engeset, D
   Quirós, JR
   González, CA
   Martínez, C
   Chirlaque, MD
   Ardanaz, E
   Dorronsoro, M
   Wallström, P
   Palmqvist, R
   Van Guelpen, B
   Bingham, S
   Joaquin, MAS
   Saracci, R
   Kaaks, R
   Riboli, E
AF Jenab, M
   Ferrari, P
   Slimani, N
   Norat, T
   Casagrande, C
   Overad, K
   Olsen, A
   Stripp, C
   Tjonneland, A
   Boutron-Ruault, MC
   Clavel-Chapelon, F
   Kesse, E
   Nieters, A
   Bergmann, M
   Boeing, H
   Naska, A
   Trichopoulou, A
   Palli, D
   Krogh, V
   Celentano, E
   Tumino, R
   Sacerdote, C
   Bueno-de-Mesquita, HB
   Ocké, MC
   Peeters, PHM
   Engeset, D
   Quirós, JR
   González, CA
   Martínez, C
   Chirlaque, MD
   Ardanaz, E
   Dorronsoro, M
   Wallström, P
   Palmqvist, R
   Van Guelpen, B
   Bingham, S
   Joaquin, MAS
   Saracci, R
   Kaaks, R
   Riboli, E
TI Association of nut and seed intake with colorectal cancer risk in the European Prospective Investigation into Cancer and Nutrition
SO CANCER EPIDEMIOLOGY BIOMARKERS & PREVENTION
LA English
DT Article
ID dietary-intake measurements; coronary-heart-disease; prostate-cancer; epic project; colon-cancer; epidemiology; consumption; calibration; population; cohort
AB A link between unsaturated fatty acids or phytonutrients and reduced risk of colorectal cancer has been suggested. However, the effects of higher intake of dietary sources of these nutrients, such as the nuts and seeds food group, are less clear. The objective of this study was to determine the effects of nut and seed intake on colorectal cancer risk within the European Prospective Investigation into Cancer and Nutrition study, a large prospective cohort study involving 10 European countries. Total nut and seed intake was determined from country-specific dietary questionnaires. The data set included 478,040 subjects (141,988 men, 336,052 women) with a total of 855 (327 men, 528 women) colon and 474 (215 men, 259 women) rectal cancer cases. A multivariate Cox proportional hazards model, stratified by center and controlled for fruit intake, dietary fiber, energy, height, weight, sex, age, physical activity, and smoking, was used. The data show no association between higher intake of nuts and seeds and risk of colorectal, colon, and rectal cancers in men and women combined, but a significant inverse association was observed in subgroup analyses for colon cancer in women at the highest (>6.2 g/d) versus the lowest (nonconsumers; hazard ratio, 0.69;, 95% confidence interval, 0.50-0.95) category of intake and for the linear effect of log-transformed intake (hazard ratio, 0.89; 95% confidence interval, 0.80-0.98), with no associations in men. It is not evident from this data why there may be a stronger association in women or why it may be limited to the colon, suggesting that much, further research is necessary.
C1 WHO, IARC, Nutr & Hormones Grp, F-69372 Lyon 08, France.
   Univ Aarhus, Dept Epidemiol & Social Med, Aarhus, Denmark.
   Aalborg Hosp, Dept Clin Epidemiol, Aarhus, Denmark.
   Aarhus Univ Hosp, Dept Clin Epidemiol, Aarhus, Denmark.
   Danish Canc Soc, Inst Canc Epidemiol, Copenhagen, Denmark.
   Inst Gustave Roussy, INSERM, U521, F-94805 Villejuif, France.
   Conservatoire Natl Arts & Metiers, Inst Sci & Tech Nutr & Alimentat, INSERM U557, F-75003 Paris, France.
   German Canc Res Ctr, Div Clin Epidemiol, D-6900 Heidelberg, Germany.
   Deutsch Inst Ernahrungsforsch, Potsdam, Germany.
   Univ Athens, Sch Med, GR-11527 Athens, Greece.
   Sci Inst Tuscany, Canc Res & Prevent Ctr CSPO, Mol & Nutrit Epidemiol Unit, Florence, Italy.
   Natl Canc Inst, I-20133 Milan, Italy.
   Inst Nazl Tumori Napoli, Naples, Italy.
   Azienda Osped Civile M P Arezzo, Canc Registry, Ragusa, Italy.
   Univ Turin, Turin, Italy.
   CPO Piemonte, Turin, Italy.
   Natl Inst Publ Hlth & Environm, Ctr Nutr & Hlth, NL-3720 BA Bilthoven, Netherlands.
   Univ Utrecht, Med Ctr, Julius Ctr Nutr & Primary Care, Utrecht, Netherlands.
   Univ Tromso, Inst Community Med, Tromso, Norway.
   Consejeria Salud & Serv Sanitarios Asturias, Secc Informac Sanitaria, Asturias, Spain.
   Catalan Inst Oncol, Dept Epidemiol, Barcelona, Spain.
   Andalusian Sch Publ Hlth, Granada, Spain.
   Consejeria Sanidad & Consumo, Serv Epidemiol, Murcia, Spain.
   Inst Publ Hlth, Navarra, Spain.
   Dept Publ Hlth Guipuzkoa, San Sebastian, Spain.
   Malmo Univ Hosp, Med Res Ctr, Malmo, Sweden.
   Umea Univ, Dept Med Biosci Pathol, S-90187 Umea, Sweden.
   MRC, Dunn Human Nutr Unit, Cambridge, England.
   Univ Oxford, Epidemiol Unit, Canc Res UK, Oxford OX1 2JD, England.
C3 World Health Organization; International Agency for Research on Cancer (IARC); Aarhus University; Aalborg University; Aalborg University Hospital; Aarhus University; Aarhus University; Danish Cancer Society; UNICANCER; Gustave Roussy; Institut National de la Sante et de la Recherche Medicale (Inserm); Institut National de la Sante et de la Recherche Medicale (Inserm); heSam Universite; Conservatoire National Arts & Metiers (CNAM); Helmholtz Association; German Cancer Research Center (DKFZ); Leibniz Association; Deutsches Institut fur Ernahrungsforschung Potsdam-Rehbrucke (DIfE); Athens Medical School; National & Kapodistrian University of Athens; Fondazione IRCCS Istituto Nazionale Tumori Milan; Civile M.P. Arezzo Hospital; University of Turin; Centro di Riferimento per Epidemiologia e la Prevenzione Oncologica in Piemonte; Netherlands National Institute for Public Health & the Environment; Utrecht University; UiT The Arctic University of Tromso; Institut Catala d'Oncologia; Escuela Andaluza de Salud Publica; Public Health Institute of Navarra; Lund University; Skane University Hospital; Umea University; UK Research & Innovation (UKRI); Medical Research Council UK (MRC); MRC Human Nutrition Research; University of Oxford; Cancer Research UK
RP WHO, IARC, Nutr & Hormones Grp, 150 Cours Albert Thomas, F-69372 Lyon 08, France.
EM jenab@iarc.fr
CR Bingham SA, 2003, LANCET, V361, P1496, DOI 10.1016/S0140-6736(03)13174-1
   BohlscheidThomas S, 1997, INT J EPIDEMIOL, V26, PS59, DOI 10.1093/ije/26.suppl_1.S59
   Boker LK, 2002, J NUTR, V132, P1319, DOI 10.1093/jn/132.6.1319
   Borugian MJ, 2002, CANCER EPIDEM BIOMAR, V11, P187
   Davis PA, 2001, CANCER LETT, V165, P27, DOI 10.1016/S0304-3835(01)00425-6
   Day N E, 2002, IARC SCI PUBL, V156, P5
   Di Leo A, 2001, CURRENT DRUG TARGETS - IMMUNE ENDOCRINE AND METABOLIC DISORDERS, V1, P1
   Dreher ML, 1996, NUTR REV, V54, P241, DOI 10.1111/j.1753-4887.1996.tb03941.x
   FRASER GE, 1992, ARCH INTERN MED, V152, P1416, DOI 10.1001/archinte.152.7.1416
   GRAHAM S, 1978, JNCI-J NATL CANCER I, V61, P709
   Hebert JR, 1998, JNCI-J NATL CANCER I, V90, P1637, DOI 10.1093/jnci/90.21.1637
   HU FB, 1996, BMJ-BRIT MED J, V317, P1341
   HU JF, 1991, INT J EPIDEMIOL, V20, P362, DOI 10.1093/ije/20.2.362
   Jain MG, 1999, NUTR CANCER, V34, P173, DOI 10.1207/S15327914NC3402_8
   Kaaks R, 1997, INT J EPIDEMIOL, V26, PS15, DOI 10.1093/ije/26.suppl_1.S15
   Kaaks R, 1997, INT J EPIDEMIOL, V26, PS26, DOI 10.1093/ije/26.suppl_1.S26
   Kris-Etherton PM, 2002, AM J MED, V113, P71, DOI 10.1016/S0002-9343(01)00995-0
   Kune S, 1987, NUTR CANCER, V9, P21
   Liggins J, 2000, J NUTR BIOCHEM, V11, P326, DOI 10.1016/S0955-2863(00)00085-1
   McCashland TM, 2001, AM J GASTROENTEROL, V96, P882, DOI 10.1111/j.1572-0241.2001.03638.x
   MILLS PK, 1989, CANCER-AM CANCER SOC, V64, P598, DOI 10.1002/1097-0142(19890801)64:3<598::AID-CNCR2820640306>3.0.CO;2-6
   Nakaji S, 2003, INT J COLORECTAL DIS, V18, P481, DOI 10.1007/s00384-003-0485-0
   Ocke MC, 1997, INT J EPIDEMIOL, V26, PS37, DOI 10.1093/ije/26.suppl_1.S37
   PETERS RK, 1992, CANCER CAUSE CONTROL, V3, P457, DOI 10.1007/BF00051359
   PHILLIPS RL, 1985, JNCI-J NATL CANCER I, V74, P307
   PICKLE LW, 1984, CANCER RES, V44, P363
   POTTER JD, 1993, EPIDEMIOL REV, V15, P499, DOI 10.1093/oxfordjournals.epirev.a036132
   PRINEAS RJ, 1993, NEW ENGL J MED, V329, P359
   Riboli E, 2002, PUBLIC HEALTH NUTR, V5, P1113, DOI 10.1079/PHN2002394
   Riboli E, 1997, INT J EPIDEMIOL, V26, PS6, DOI 10.1093/ije/26.suppl_1.S6
   SILVA ID, 1993, AM J EPIDEMIOL, V138, P10, DOI 10.1093/oxfordjournals.aje.a116773
   Singh PN, 1998, AM J EPIDEMIOL, V148, P761, DOI 10.1093/oxfordjournals.aje.a009697
   Slimani N, 2002, PUBLIC HEALTH NUTR, V5, P1125, DOI 10.1079/PHN2002395
   SORIGUER FJ, 1995, ACTA OBSTET GYN SCAN, V74, P455, DOI 10.3109/00016349509024409
   WU K, 2002, J NATL CANCER I, V94, P347
NR 35
TC 87
Z9 94
U1 0
U2 12
PU AMER ASSOC CANCER RESEARCH
PI PHILADELPHIA
PA 615 CHESTNUT ST, 17TH FLOOR, PHILADELPHIA, PA 19106-4404 USA
SN 1055-9965
EI 1538-7755
J9 CANCER EPIDEM BIOMAR
JI Cancer Epidemiol. Biomarkers Prev.
PD OCT 15
PY 2004
VL 13
IS 10
BP 1595
EP 1603
DI 
PG 9
WC Oncology; Public, Environmental & Occupational Health
SC Oncology; Public, Environmental & Occupational Health
GA 861YE
UT WOS:000224453700009
PM 15466975
DA 2025-02-23
ER

PT J
AU Cho, E
   Smith-Warner, SA
   Spiegelman, D
   Beeson, WL
   van den Brandt, PA
   Colditz, GA
   Folsom, AR
   Fraser, GE
   Freudenheim, JL
   Giovannucci, E
   Goldbohm, RA
   Graham, S
   Miller, AB
   Pietinen, P
   Potter, JD
   Rohan, TE
   Terry, P
   Toniolo, P
   Virtanen, MJ
   Willett, WC
   Wolk, A
   Wu, K
   Yaun, SS
   Zeleniuch-Jacquotte, A
   Hunter, DJ
AF Cho, E
   Smith-Warner, SA
   Spiegelman, D
   Beeson, WL
   van den Brandt, PA
   Colditz, GA
   Folsom, AR
   Fraser, GE
   Freudenheim, JL
   Giovannucci, E
   Goldbohm, RA
   Graham, S
   Miller, AB
   Pietinen, P
   Potter, JD
   Rohan, TE
   Terry, P
   Toniolo, P
   Virtanen, MJ
   Willett, WC
   Wolk, A
   Wu, K
   Yaun, SS
   Zeleniuch-Jacquotte, A
   Hunter, DJ
TI Dairy foods, calcium, and colorectal cancer: A pooled analysis of 10 cohort studies
SO JNCI-JOURNAL OF THE NATIONAL CANCER INSTITUTE
LA English
DT Article
ID epithelial-cell proliferation; colon-cancer; vitamin-d; dietary calcium; breast-cancer; frequency questionnaire; older women; high-risk; supplementation; prevention
AB Background. Studies in animals have suggested that calcium may reduce the risk of colorectal cancer. However, results from epidemiologic studies of intake of calcium or dairy foods and colorectal cancer risk have been inconclusive. Methods: We pooled the primary data from 10 cohort studies in five countries that assessed usual dietary intake by using a validated food frequency questionnaire at baseline. For most studies, follow-up was extended beyond that in the original publication. The studies included 534 536 individuals, among whom 4992 incident cases of colorectal cancer were diagnosed between 6 and 16 years of follow-up. Pooled multivariable relative risks for categories of milk intake and quintiles of calcium intake and 95% confidence intervals (CIs) were calculated. All statistical tests were two-sided. Results: Milk intake was related to a reduced risk of colorectal cancer. Compared with the lowest category of intake (<70 g/day), relative risks of colorectal cancer for increasing categories (70-174, 175-249, and greater than or equal to250 g/day) of milk intake were 0.94 (95% CI = 0.86 to 1.02), 0.88 (95% CI = 0.81 to 0.96), and 0.85 (95% CI = 0.78 to 0.94), respectively (P-trend<.001). Calcium intake was also inversely related to the risk of colorectal cancer. The relative risk for the highest versus the lowest quintile of intake was 0.86 (95% CI = 0.78 to 0.95; P-trend = .02) for dietary calcium and 0.78 (95% CI = 0.69 to 0.88; P-trend<.001) for total calcium (combining dietary and supplemental sources). These results were consistent across studies and sex. The inverse association for milk was limited to cancers of the distal colon (P-trend<.001) and rectum (P-trend = .02). Conclusion: Higher consumption of milk and calcium is associated with a lower risk of colorectal cancer.
C1 Harvard Univ, Sch Med, Channing Lab, Boston, MA 02115 USA.
   Brigham & Womens Hosp, Dept Med, Channing Lab, Boston, MA 02115 USA.
   Harvard Univ, Sch Publ Hlth, Dept Nutr, Boston, MA 02115 USA.
   Harvard Univ, Sch Publ Hlth, Dept Epidemiol, Boston, MA 02115 USA.
   Harvard Univ, Sch Publ Hlth, Dept Biostat, Boston, MA 02115 USA.
   Loma Linda Univ, Ctr Hlth Res, Sch Med, Loma Linda, CA USA.
   Maastricht Univ, Dept Epidemiol, Maastricht, Netherlands.
   Harvard Ctr Canc Prevent, Boston, MA USA.
   Univ Minnesota, Sch Publ Hlth, Div Epidemiol, Minneapolis, MN 55455 USA.
   SUNY Buffalo, Dept Social & Prevent Med, Buffalo, NY USA.
   TNO, Nutr & Food Res Inst, Dept Epidemiol, Zeist, Netherlands.
   Univ Toronto, Fac Med, Dept Publ Hlth Sci, Toronto, ON, Canada.
   Natl Publ Hlth Inst, Dept Epidemiol & Hlth Promot, Helsinki, Finland.
   Fred Hutchinson Canc Res Ctr, Canc Prevent Res Program, Seattle, WA USA.
   Albert Einstein Coll Med, Dept Epidemiol & Populat Hlth, Bronx, NY 10467 USA.
   Natl Inst Environm Hlth Sci, Epidemiol Branch, Res Triangle Pk, NC USA.
   NYU, Dept Obstet Gynecol, Sch Med, New York, NY USA.
   Natl Inst Environm Med, Div Nutr Epidemiol, Stockholm, Sweden.
   NYU, Sch Med, Nelson Inst Environm Med & Kaplan Canc Ctr, New York, NY USA.
C3 Harvard University; Harvard Medical School; Harvard University; Harvard University Medical Affiliates; Brigham & Women's Hospital; Harvard University; Harvard T.H. Chan School of Public Health; Harvard University; Harvard T.H. Chan School of Public Health; Harvard University; Harvard T.H. Chan School of Public Health; Loma Linda University; Maastricht University; Harvard University; University of Minnesota System; University of Minnesota Twin Cities; State University of New York (SUNY) System; University at Buffalo, SUNY; Netherlands Organization Applied Science Research; University of Toronto; Finland National Institute for Health & Welfare; Fred Hutchinson Cancer Center; Montefiore Medical Center; Albert Einstein College of Medicine; Yeshiva University; National Institutes of Health (NIH) - USA; NIH National Institute of Environmental Health Sciences (NIEHS); New York University; New York University
RP Harvard Univ, Sch Med, Channing Lab, 181 Longwood Ave, Boston, MA 02115 USA.
EM eunyoung.cho@channing.harvard.edu
FU NCI NIH HHS [CA78548, CA55075] Funding Source: Medline
CR ANDERSON TW, 1988, INTRO MULTIVARIATE S, V0, P0
   Baron JA, 1999, NEW ENGL J MED, V340, P101, DOI 10.1056/NEJM199901143400204
   BARON JA, 1995, JNCI-J NATL CANCER I, V87, P1303, DOI 10.1093/jnci/87.17.1303
   BergsmaKadijk JA, 1996, EPIDEMIOLOGY, V7, P590, DOI 10.1097/00001648-199611000-00005
   Bonithon-Kopp C, 2000, LANCET, V356, P1300, DOI 10.1016/S0140-6736(00)02813-0
   BOSTICK RM, 1993, AM J EPIDEMIOL, V137, P1302, DOI 10.1093/oxfordjournals.aje.a116640
   BOSTICK RM, 1995, JNCI-J NATL CANCER I, V87, P1307, DOI 10.1093/jnci/87.17.1307
   BUFILL JA, 1990, ANN INTERN MED, V113, P779, DOI 10.7326/0003-4819-113-10-779
   Cho EY, 2004, ANN INTERN MED, V140, P603, DOI 10.7326/0003-4819-140-8-200404200-00007
   COCHRAN WG, 1954, BIOMETRICS, V10, P101, DOI 10.2307/3001666
   DERSIMONIAN R, 1986, CONTROL CLIN TRIALS, V7, P177, DOI 10.1016/0197-2456(86)90046-2
   DURRLEMAN S, 1989, STAT MED, V8, P551, DOI 10.1002/sim.4780080504
   Garland CF, 1999, ANN NY ACAD SCI, V889, P107, DOI 10.1111/j.1749-6632.1999.tb08728.x
   GARLAND CF, 1980, INT J EPIDEMIOL, V9, P227, DOI 10.1093/ije/9.3.227
   GOLDBOHM RA, 1994, EUR J CLIN NUTR, V48, P253
   GRAHAM S, 1992, AM J EPIDEMIOL, V136, P1327, DOI 10.1093/oxfordjournals.aje.a116445
   GREGOIRE RC, 1989, GUT, V30, P376, DOI 10.1136/gut.30.3.376
   Holt PR, 1998, JAMA-J AM MED ASSOC, V280, P1074, DOI 10.1001/jama.280.12.1074
   Hunter DJ, 1996, NEW ENGL J MED, V334, P356, DOI 10.1056/NEJM199602083340603
   Jain M, 1996, AM J EPIDEMIOL, V143, P953, DOI 10.1093/oxfordjournals.aje.a008839
   KAMPMAN E, 1994, CANCER RES, V54, P3186
   Kato I, 1997, NUTR CANCER, V28, P276, DOI 10.1080/01635589709514588
   Kearney J, 1996, AM J EPIDEMIOL, V143, P907, DOI 10.1093/oxfordjournals.aje.a008834
   KLEIBEUKER JH, 1993, BRIT J CANCER, V67, P500, DOI 10.1038/bjc.1993.93
   Lamprecht SA, 2001, ANN NY ACAD SCI, V952, P73, DOI 10.1111/j.1749-6632.2001.tb02729.x
   LIPKIN M, 1985, NEW ENGL J MED, V313, P1381, DOI 10.1056/NEJM198511283132203
   Lipkin M, 1999, ANN NY ACAD SCI, V889, P120, DOI 10.1111/j.1749-6632.1999.tb08729.x
   MacDonald HB, 2000, J AM COLL NUTR, V19, P111S, DOI 10.1080/07315724.2000.10718082
   Martínez ME, 1998, CANCER EPIDEM BIOMAR, V7, P163
   MCMICHAEL AJ, 1985, JNCI-J NATL CANCER I, V75, P185
   MUNGER RG, 1992, AM J EPIDEMIOL, V136, P192, DOI 10.1093/oxfordjournals.aje.a116485
   Norat T, 2003, EUR J CLIN NUTR, V57, P1, DOI 10.1038/sj.ejcn.1601522
   PETERS RK, 1992, CANCER CAUSE CONTROL, V3, P457, DOI 10.1007/BF00051359
   Pietinen P, 1999, CANCER CAUSE CONTROL, V10, P387, DOI 10.1023/A:1008962219408
   Potter JD, 1996, CANCER CAUSE CONTROL, V7, P127, DOI 10.1007/BF00115644
   PRENTICE RL, 1986, BIOMETRIKA, V73, P1
   PRENTICE RL, 1978, BIOMETRICS, V34, P541, DOI 10.2307/2530374
   RIMM EB, 1992, AM J EPIDEMIOL, V135, P1114, DOI 10.1093/oxfordjournals.aje.a116211
   ROZEN P, 1989, GUT, V30, P650, DOI 10.1136/gut.30.5.650
   SAS Institute, 1991, SAS STAT SOFTW PHREG, V0, P0
   Sellers TA, 1998, CANCER CAUSE CONTROL, V9, P357
   Singh PN, 1998, AM J EPIDEMIOL, V148, P761, DOI 10.1093/oxfordjournals.aje.a009697
   Slattery ML, 1999, AM J EPIDEMIOL, V150, P869, DOI 10.1093/oxfordjournals.aje.a010092
   SMITH PL, 1979, AM STAT, V33, P57, DOI 10.2307/2683222
   STEMMERMANN GN, 1990, DIS COLON RECTUM, V33, P190, DOI 10.1007/BF02134177
   STERN HS, 1990, SURGERY, V108, P528
   Stram DO, 1996, BIOMETRICS, V52, P536, DOI 10.2307/2532893
   Subar AF, 1998, J AM DIET ASSOC, V98, P537, DOI 10.1016/S0002-8223(98)00122-9
   Terry P, 2002, INT J CANCER, V97, P864, DOI 10.1002/ijc.10138
   Terry P, 2002, NUTR CANCER, V43, P39, DOI 10.1207/S15327914NC431_4
   Tsuda H, 2000, MUTAT RES-REV MUTAT, V462, P227, DOI 10.1016/S1383-5742(00)00040-5
   vanBoekel MAJS, 1997, CANCER LETT, V114, P85, DOI 10.1016/S0304-3835(97)04630-2
   WARGOVICH MJ, 1992, GASTROENTEROLOGY, V103, P92, DOI 10.1016/0016-5085(92)91100-I
   WILLETT W, 1986, AM J EPIDEMIOL, V124, P17, DOI 10.1093/oxfordjournals.aje.a114366
   [World Cancer Research Fund American Institute for Cancer Research], 1997, FOOD NUTR PREV CANC, V0, P0
   World Health Organizatio (WHO), 2003, WORLD CANC REP, V0, P0
   Wu K, 2002, JNCI-J NATL CANCER I, V94, P437, DOI 10.1093/jnci/94.6.437
   YOUNG TB, 1988, INT J CANCER, V42, P167, DOI 10.1002/ijc.2910420205
   Zheng W, 1998, CANCER EPIDEM BIOMAR, V7, P221
NR 60
TC 394
Z9 455
U1 0
U2 24
PU OXFORD UNIV PRESS INC
PI CARY
PA JOURNALS DEPT, 2001 EVANS RD, CARY, NC 27513 USA
SN 0027-8874
EI 1460-2105
J9 JNCI-J NATL CANCER I
JI JNCI-J. Natl. Cancer Inst.
PD JUL 7
PY 2004
VL 96
IS 13
BP 1015
EP 1022
DI 10.1093/jnci/djh185
PG 8
WC Oncology
SC Oncology
GA 835QO
UT WOS:000222500800012
PM 15240785
DA 2025-02-23
ER

PT J
AU Sieri, S
   Krogh, V
   Pala, V
   Muti, P
   Micheli, A
   Evangelista, A
   Tagliabue, G
   Berrino, F
AF Sieri, S
   Krogh, V
   Pala, V
   Muti, P
   Micheli, A
   Evangelista, A
   Tagliabue, G
   Berrino, F
TI Dietary patterns and risk of breast cancer in the ORDET cohort
SO CANCER EPIDEMIOLOGY BIOMARKERS & PREVENTION
LA English
DT Article
ID nutritional epidemiology; postmenopausal women; colorectal-cancer; nutrient intake; vegetables; metaanalysis; disease; fruits; men
AB The aim of this study was to evaluate the association between dietary patterns and risk of developing breast cancer in an Italian cohort. Women volunteers were recruited from 1987 to 1992 from residents in Varese province, northern Italy, an area covered by a cancer registry. Participants completed a semi quantitative food frequency questionnaire, and anthropometric and other data were collected systematically. Using nutritional data from 8984 women with an average follow up of 9.5 years and 207 incident cases of breast cancer, we conducted an exploratory factor analysis to identify major dietary patterns. Four dietary patterns, which explained 30% of the variance, emerged: salad vegetables (mainly consisting of raw vegetables and olive oil); western (mainly consisting of potatoes, red meat, eggs and butter); canteen (pasta and tomato sauce); and prudent (cooked vegetables, pulses, and fish, with negative loading on wines and spirits). After adjustment for potential confounders, only the salad vegetables pattern was associated with significantly lower (34-35%) breast cancer incidence (RR = 0.66, CI95% = 0.47+/-0.95 comparing highest with lowest tertile) with a significant linear trend (P = 0.016). Women with body mass index <25 had an even greater risk reduction in the highest tertile of the salad vegetables pattern (>50% less risk than the lowest tertile, RR = 0.39, CI95% = 0.22-0.69) with a significant trend (P = 0.001); whereas women with body mass index greater than or equal to25 had no protective effect for the consumption of salad vegetables. These findings suggest that a diet rich in raw vegetables and olive oil protects against breast cancer.
C1 Ist Nazl Tumori, Unita Operat Epidemiol, Milan, Italy.
   SUNY Buffalo, Dept Social & Prevent Med, Buffalo, NY 14260 USA.
   Ist Nazl Tumori, Unita Operat Registro Tumori, Milan, Italy.
C3 Fondazione IRCCS Istituto Nazionale Tumori Milan; State University of New York (SUNY) System; University at Buffalo, SUNY; Fondazione IRCCS Istituto Nazionale Tumori Milan
RP Natl Canc Inst, Epidemiol Unit, Via G Venezian 1, I-20133 Milan, Italy.
EM sieri@istitutotumori.mi.it
CR ANUDO A, 2002, PUBLIC HEALTH NUTR, V5, P1179
   BERNSTEIN L, 1993, EPIDEMIOL REV, V15, P48, DOI 10.1093/oxfordjournals.epirev.a036116
   Berrino F, 1996, JNCI-J NATL CANCER I, V88, P291, DOI 10.1093/jnci/88.5.291
   BINGHAM SA, 1994, BRIT J NUTR, V72, P619, DOI 10.1079/BJN19940064
   CAMERON E, 1979, CANCER RES, V39, P663
   CATTELL RB, 1966, MULTIVAR BEHAV RES, V1, P245, DOI 10.1207/s15327906mbr0102_10
   COOPER AJL, 1983, ANNU REV BIOCHEM, V52, P187, DOI 10.1146/annurev.bi.52.070183.001155
   Franceschi S, 1995, INT J CANCER, V63, P785, DOI 10.1002/ijc.2910630606
   Freudenheim JL, 1996, JNCI-J NATL CANCER I, V88, P340, DOI 10.1093/jnci/88.6.340
   Fung T, 2003, ARCH INTERN MED, V163, P309, DOI 10.1001/archinte.163.3.309
   Gandini S, 2000, EUR J CANCER, V36, P636, DOI 10.1016/S0959-8049(00)00022-8
   Handa K, 2002, PUBLIC HEALTH NUTR, V5, P757, DOI 10.1079/PHN2002347
   Hu FB, 2000, AM J CLIN NUTR, V72, P912
   Hu FB, 2002, CURR OPIN LIPIDOL, V13, P3, DOI 10.1097/00041433-200202000-00002
   KATSOUYANNI K, 1986, INT J CANCER, V38, P815, DOI 10.1002/ijc.2910380606
   KEEN H, 1979, BMJ-BRIT MED J, V1, P655, DOI 10.1136/bmj.1.6164.655
   Key TJ, 2001, LANCET ONCOL, V2, P133, DOI 10.1016/S1470-2045(00)00254-0
   Key TJ, 2002, LANCET, V360, P861, DOI 10.1016/S0140-6736(02)09958-0
   KLEIBAUM DG, 1988, APPL REGRESSION ANAL, V0, P0
   Landa M C, 1994, EUR J CANCER PREV, V3, P313, DOI 10.1097/00008469-199407000-00003
   Markaki I, 2003, EUR J CANCER, V39, P1912, DOI 10.1016/S0959-8049(03)00432-5
   Martinez ME, 1998, AM J EPIDEMIOL, V148, P17, DOI 10.1093/oxfordjournals.aje.a009552
   Mason J B, 1996, ONCOLOGY (WILLISTON PARK), V10, P1727
   Palli D, 2001, CANCER CAUSE CONTROL, V12, P163, DOI 10.1023/A:1008970310963
   RANDALL E, 1990, AM J CLIN NUTR, V52, P739, DOI 10.1093/ajcn/52.4.739
   Schulze Matthias B, 2002, CURR ATHEROSCLER REP, V4, P462, DOI 10.1007/s11883-002-0051-1
   Sieri S, 2002, NUTR CANCER, V42, P10, DOI 10.1207/S15327914NC421_2
   SIMARD A, 1990, CANCER DETECT PREV, V14, P567
   Slattery ML, 1998, AM J EPIDEMIOL, V148, P4, DOI 10.1093/aje/148.1.4-a
   Smith-Warner SA, 2001, JAMA-J AM MED ASSOC, V285, P769, DOI 10.1001/jama.285.6.769
   STEINMETZ KA, 1991, CANCER CAUSE CONTROL, V2, P427, DOI 10.1007/BF00054304
   Terry P, 2001, CANCER EPIDEM BIOMAR, V10, P1281
   Terry P, 2001, AM J EPIDEMIOL, V154, P1143, DOI 10.1093/aje/154.12.1143
   TONIOLO PG, 1995, JNCI-J NATL CANCER I, V87, P190, DOI 10.1093/jnci/87.3.190
   URSIN G, 1995, EPIDEMIOLOGY, V6, P137, DOI 10.1097/00001648-199503000-00009
   van Dam RM, 2002, ANN INTERN MED, V136, P201, DOI 10.7326/0003-4819-136-3-200202050-00008
   [World Cancer Research Fund American Institute for Cancer Research], 1997, FOOD NUTR PREV CANC, V0, P0
   ZEMLA B, 1984, NUTRITION AND CANCER, V6, P187, DOI 10.1080/01635588509513823
   Zhuo X G, 1999, J EPIDEMIOL, V9, P275
NR 39
TC 134
Z9 144
U1 0
U2 10
PU AMER ASSOC CANCER RESEARCH
PI PHILADELPHIA
PA 615 CHESTNUT ST, 17TH FLOOR, PHILADELPHIA, PA 19106-4404 USA
SN 1055-9965
EI 1538-7755
J9 CANCER EPIDEM BIOMAR
JI Cancer Epidemiol. Biomarkers Prev.
PD APR 15
PY 2004
VL 13
IS 4
BP 567
EP 572
DI 
PG 6
WC Oncology; Public, Environmental & Occupational Health
SC Oncology; Public, Environmental & Occupational Health
GA 810SQ
UT WOS:000220724400011
PM 15066921
DA 2025-02-23
ER

PT J
AU Mattisson, I
   Wirfält, E
   Johansson, U
   Gullberg, B
   Olsson, H
   Berglund, G
AF Mattisson, I
   Wirfält, E
   Johansson, U
   Gullberg, B
   Olsson, H
   Berglund, G
TI Intakes of plant foods, fibre and fat and risk of breast cancer -: a prospective study in the Malmo Diet and Cancer cohort
SO BRITISH JOURNAL OF CANCER
LA English
DT Article
DE fat; fibre; plant foods; postmenopausal breast cancer; prospective study
ID physical-activity; questionnaire; nutrition; validity; insulin
AB The objective of this study was to investigate prospectively the associations between intakes of plant foods, fibre and relative fat and risk of breast cancer in a subsample of 11 726 postmenopausal women in the Malmo Diet and Cancer cohort. Data were obtained by an interview-based diet history method, a structured questionnaire, anthropometrical measurements and national and regional cancer registries. During 89 602 person-years of follow-up, 342 incident cases were documented. Cox regression analysis examined breast cancer risks adjusted for potential confounders. High fibre intakes were associated with a lower risk of postmenopausal breast cancer, incidence rate ratio=0.58, 95% CI: 0.40, 0.84, for the highest quintile of fibre intake compared to the lowest quintile. The combination high fibre-low fat had the lowest risk when examining the effect in each cell of cross-classified tertiles of fibre and fat intakes. An interaction (P=0.049) was found between fibre- and fat-tertiles. There was no significant association between breast cancer risk and intakes of any of the plant food subgroups. These findings support the hypothesis that a dietary pattern characterised by high fibre and low fat intakes is associated with a lower risk of postmenopausal breast cancer.
C1 Lund Univ, Malmo Univ Hosp, Dept Med Surg & Orthopaed, SE-20502 Malmo, Sweden.
   Lund Univ, Malmo Univ Hosp, Dept Community Med, SE-20502 Malmo, Sweden.
   Lund Univ, Dept Oncol, SE-22185 Lund, Sweden.
C3 Lund University; Skane University Hospital; Lund University; Skane University Hospital; Lund University
RP UMAS, Malmo Diet & Canc Study, Entrance 59, SE-20502 Malmo, Sweden.
EM irene.mattisson@smi.mas.lu.se
CR Adlercreutz H, 2002, LANCET ONCOL, V3, P364, DOI 10.1016/S1470-2045(02)00777-5
   Agudo A, 2002, PUBLIC HEALTH NUTR, V5, P1179, DOI 10.1079/PHN2002398
   Black AE, 2000, INT J OBESITY, V24, P1119, DOI 10.1038/sj.ijo.0801376
   BLACK AE, 1991, EUR J CLIN NUTR, V45, P583
   Cassidy A, 2000, J SCI FOOD AGR, V80, P1044, DOI 10.1002/(SICI)1097-0010(20000515)80:7<1044::AID-JSFA586>3.0.CO;2-N
   Cohen LA, 1999, ANTICANCER RES, V19, P3685
   Elmstahl S, 1996, EUR J CLIN NUTR, V50, P143
   FAO/WHO/UNU, 1985, TECHN REP SER WHO, V0, P0
   Gandini S, 2000, EUR J CANCER, V36, P636, DOI 10.1016/S0959-8049(00)00022-8
   Gerber M, 1998, EUR J CANCER PREV, V7, PS63, DOI 10.1097/00008469-199805000-00010
   Haftenberger M, 2002, PUBLIC HEALTH NUTR, V5, P1163, DOI 10.1079/PHN2002397
   HOWE GR, 1990, JNCI-J NATL CANCER I, V82, P561, DOI 10.1093/jnci/82.7.561
   Kaaks R, 1996, CANCER CAUSE CONTROL, V7, P605, DOI 10.1007/BF00051703
   Lee MM, 2000, ANNU REV NUTR, V20, P221, DOI 10.1146/annurev.nutr.20.1.221
   Manjer J, 2002, SCAND J PUBLIC HEALT, V30, P103, DOI 10.1080/14034940210133771
   Mattisson I, 2003, PUBLIC HEALTH NUTR, V6, P559, DOI 10.1079/PHN2003474
   Mattisson I, 2001, EUR J CLIN NUTR, V55, P452, DOI 10.1038/sj.ejcn.1601205
   MATTISSON I, 2003, HIGH FAT ALCOHOL INT, V0, P0
   Merlo J, 2000, AM J EPIDEMIOL, V152, P788, DOI 10.1093/aje/152.8.788
   MORABIA A, 1992, INT J EPIDEMIOL, V21, P222, DOI 10.1093/ije/21.2.222
   *NORD MIN, 1996, NORD NAR 1996, V0, P28
   Parr AJ, 2000, J SCI FOOD AGR, V80, P985, DOI 10.1002/(SICI)1097-0010(20000515)80:7<985::AID-JSFA572>3.0.CO;2-7
   Peeters PHM, 2003, BREAST CANCER RES TR, V77, P171, DOI 10.1023/A:1021381101632
   POTTER JD, 1997, FOOD NUTR PREVENTION, V0, P252
   Riboli E, 1997, INT J EPIDEMIOL, V26, PS161, DOI 10.1093/ije/26.suppl_1.S161
   RICHARDSON MT, 1994, J CLIN EPIDEMIOL, V47, P271, DOI 10.1016/0895-4356(94)90008-6
   ROHAN TE, 1993, CANCER CAUSE CONTROL, V4, P29, DOI 10.1007/BF00051711
   Slavin JL, 2000, J AM COLL NUTR, V19, P300S, DOI 10.1080/07315724.2000.10718964
   Smith-Warner SA, 2001, JAMA-J AM MED ASSOC, V285, P769, DOI 10.1001/jama.285.6.769
   Stoll BA, 1999, EUR J CLIN NUTR, V53, P83, DOI 10.1038/sj.ejcn.1600700
   Stoll BA, 1996, INT J OBESITY, V20, P389
   TAYLOR HL, 1978, J CHRON DIS, V31, P741, DOI 10.1016/0021-9681(78)90058-9
   VANTVEER P, 1991, INT J CANCER, V47, P649, DOI 10.1002/ijc.2910470503
   WILLETT WC, 1992, JAMA-J AM MED ASSOC, V268, P2037, DOI 10.1001/jama.268.15.2037
   Willett WC, 2001, J INTERN MED, V249, P395, DOI 10.1046/j.1365-2796.2001.00822.x
   Wirfält E, 2002, CANCER CAUSE CONTROL, V13, P883, DOI 10.1023/A:1021922917489
   WIRFALT E, 2003, 5 INT C DIET ASS MET, V0, P0
   Wirfält E, 2002, NUTR J, V1, P0, DOI 10.1186/1475-2891-1-3
   YUAN JM, 1995, BRIT J CANCER, V71, P1353, DOI 10.1038/bjc.1995.263
NR 39
TC 58
Z9 69
U1 0
U2 5
PU SPRINGERNATURE
PI LONDON
PA CAMPUS, 4 CRINAN ST, LONDON, N1 9XW, ENGLAND
SN 0007-0920
EI 1532-1827
J9 BRIT J CANCER
JI Br. J. Cancer
PD JAN 1
PY 2004
VL 90
IS 1
BP 122
EP 127
DI 10.1038/sj.bjc.6601516
PG 6
WC Oncology
SC Oncology
GA 763PY
UT WOS:000188096500022
PM 14710218
DA 2025-02-23
ER

PT J
AU Turner, F
   Smith, G
   Sachse, C
   Lightfoot, T
   Garner, RC
   Wolf, CR
   Forman, D
   Bishop, DT
   Barrett, JH
AF Turner, F
   Smith, G
   Sachse, C
   Lightfoot, T
   Garner, RC
   Wolf, CR
   Forman, D
   Bishop, DT
   Barrett, JH
TI Vegetable, fruit and meat consumption and potential risk modifying genes in relation to colorectal cancer
SO INTERNATIONAL JOURNAL OF CANCER
LA English
DT Article
DE diet; colorectal cancer; metabolic polymorphisms
ID food frequency questionnaire; dietary carcinogens; cruciferous vegetables; epidemiologic evidence; transferase gstt1; dna-adducts; broccoli; colon; populations; prevalence
AB Epidemiological evidence shows high red meat consumption to increase the risk of colorectal cancer, while the consumption of fruit and vegetables has been shown to be protective. Many genes have been identified that encode for enzymes involved in the metabolism of dietary carcinogens or anti-carcinogens. A study of 500 incident colorectal cancer cases and population controls, matched for age, sex and general practitioner, was conducted in the United Kingdom to investigate whether 6 such genes (CYP1A1, GSTT1, GSTM1, GSTP1, EPHX1 and NQO1) modify the relationship between diet and disease risk. Usual diet was estimated using a detailed questionnaire administered by interview. Fruit and vegetable consumption were both found to protect against colorectal cancer, while overall meat and red meat consumption were found to increase risk. There was some evidence of interaction between GSTT1 and vegetable consumption (p=0.006, not adjusted for multiple tests) but no evidence of interaction with GSTM1. The protective effect of vegetables was only seen in those with deficient or intermediate GSTT1 predicted phenotype [OR 0.3, 95% confidence interval (0.1, 0.6), and OR 0.6 (0.4, 0.96), OR 1.4 (0.3, 2.4) for those with fast phenotype], and a similar result was observed for cruciferous vegetables. There was also weak evidence of interaction between red meat intake and GSTT1 (p=0.06), GSTP1 (p=0.16, with p=0.02 after adjustment for potential confounders) and NQO1 predicted phenotype (p=0.01). Because of the multiple hypotheses tested in our study, these findings require independent confirmation. (C) 2004 Wiley-Liss, Inc.
C1 St James Univ Hosp, Canc Res UK Clin Ctr, Genet Epidemiol Div, Leeds LS9 7TF, W Yorkshire, England.
   Canc Res UK Mol Pharmacol Unit, Dundee, Scotland.
   Univ York, York YO10 5DD, N Yorkshire, England.
   Univ Leeds, Leeds, W Yorkshire, England.
C3 University of Leeds; Saint James's University Hospital; Cancer Research UK; University of Dundee; University of York - UK; University of Leeds
RP Turner, F (corresponding author), St James Univ Hosp, Canc Res UK Clin Ctr, Genet Epidemiol Div, Canc Genet Bldg,Beckett St, Leeds LS9 7TF, W Yorkshire, England.
EM faye.turner@cancer.org.uk
CR Alexandrov K, 2002, CARCINOGENESIS, V23, P1969, DOI 10.1093/carcin/23.12.1969
   Barrett JH, 2003, CARCINOGENESIS, V24, P275, DOI 10.1093/carcin/24.2.275
   Bonnesen C, 2001, CANCER RES, V61, P6120
   Calvert C, 1997, EUR J CLIN NUTR, V51, P708, DOI 10.1038/sj.ejcn.1600480
   De Roos AJ, 2003, CANCER EPIDEM BIOMAR, V12, P14
   FERLAY J, 2001, CLOBOCAN 2000 CANC I, V0, P0
   FESKANICH D, 1993, J AM DIET ASSOC, V93, P790, DOI 10.1016/0002-8223(93)91754-E
   Garte S, 2001, CANCER EPIDEM BIOMAR, V10, P1239
   JOSEPH P, 1994, P NATL ACAD SCI USA, V91, P8413, DOI 10.1073/pnas.91.18.8413
   Kaaks R, 1997, INT J EPIDEMIOL, V26, PS26, DOI 10.1093/ije/26.suppl_1.S26
   Kim YI, 2001, NUTR REV, V59, P394
   Lin HJ, 1998, CANCER EPIDEM BIOMAR, V7, P647
   Lin HJ, 2002, PHARMACOGENETICS, V12, P175, DOI 10.1097/00008571-200203000-00011
   Michels KB, 2000, JNCI-J NATL CANCER I, V92, P1740, DOI 10.1093/jnci/92.21.1740
   MULLEN BJ, 1984, AM J CLIN NUTR, V39, P136, DOI 10.1093/ajcn/39.1.136
   Norat T, 2002, INT J CANCER, V98, P241, DOI 10.1002/ijc.10126
   Norat T, 2001, NUTR REV, V59, P37, DOI 10.1111/j.1753-4887.2001.tb06974.x
   Potter JD, 1999, JNCI-J NATL CANCER I, V91, P916, DOI 10.1093/jnci/91.11.916
   Sachse C, 2002, CARCINOGENESIS, V23, P1839, DOI 10.1093/carcin/23.11.1839
   Sandhu MS, 2001, CANCER EPIDEM BIOMAR, V10, P439
   SANYAL S, 2003, CARCINOGENESIS ADV A, V0, P0
   Schwarz D, 2001, CARCINOGENESIS, V22, P453, DOI 10.1093/carcin/22.3.453
[truncated: 896,490 more chars]
