# Supplementary material for: Global impact of dietary risks on cancers: burdens across regions from 1990 to 2021 and the projection to 2035
Source: Front Nutr. 2025 Jul 4;12:1585305. doi: 10.3389/fnut.2025.1585305 (PMC12271164; doi:10.3389/fnut.2025.1585305)
Supplement: Supplementary file 1 [file Data_Sheet_1.zip › Supplementary data/Fig 1/download2005u234.txt]

PT J
AU Kállay, E
   Bises, G
   Bajna, E
   Bieglmayer, C
   Gerdenitsch, W
   Steffan, I
   Kato, S
   Armbrecht, HJ
   Cross, HS
AF Kállay, E
   Bises, G
   Bajna, E
   Bieglmayer, C
   Gerdenitsch, W
   Steffan, I
   Kato, S
   Armbrecht, HJ
   Cross, HS
TI Colon-specific regulation of vitamin D hydroxylases -: a possible approach for tumor prevention
SO CARCINOGENESIS
LA English
DT Article
ID d-3-24-hydroxylase messenger-rna; calcium-sensing receptor; mineral ion homeostasis; parathyroid-hormone; 25-hydroxyvitamin d-3-1-alpha-hydroxylase; 1,25-dihydroxyvitamin d-3; caco-2 cells; cancer cells; d metabolism; 1-alpha,25-dihydroxyvitamin d-3
AB Epidemiological data suggest a protective role of calcium and vitamin D against colorectal tumor pathogenesis. 1,25-dihydroxyvitamin D-3 (1,25-D-3) is a key determinant of calcium homeostasis, cell proliferation and differentiation. Calcium in the intestinal lumen functions as a growth regulator and may prevent cancer by direct reduction of colonocyte proliferation. While calcium or vitamin D can counteract proliferation by itself, they could also interact if nutritional calcium were to modulate colonic vitamin D synthesis. In this paper we demonstrate that colonic and renal vitamin D hydroxylases are regulated independently. When mice were fed a modified AIN-76 diet containing low dietary calcium (0.1 or 0.04%) fecal calcium content was as low as 5% of that found in mice on a 0.9% calcium containing diet. Low fecal calcium concentration enhanced proliferating cell nuclear antigen expression in the colon mucosa and reduced that of the cyclin dependent kinase inhibitor p21. While low dietary calcium did not affect colonic expression of VDR or 25-hydroxyvitamin D-3 1 alpha-hydroxylase (CYP27B1) mRNA, it influenced their renal expression in the expected manner by elevating the CYP27B1 expression and reducing VDR and 25-hydroxyvitamin D-3 24-hydroxylase (CYP24) expression. In contrast, low calcium diets significantly augmented colonic CYP24 mRNA expression, but only in the ascending colon. This might result in reduced colonic accumulation of 1,25-D-3 during hyperproliferation caused by low dietary calcium and might support site-specific tumorigenesis. The important realization that low dietary calcium by itself is a risk factor for colorectal carcinogenesis and that colonic and renal vitamin D hydroxylases indeed are regulated differently from each other will provide novel approaches for colon cancer prevention.
C1 Med Univ Vienna, Dept Pathophysiol, A-1090 Vienna, Austria.
   Med Univ Vienna, Dept Med & Chem Lab Diagnost, A-1090 Vienna, Austria.
   Med Univ Vienna, Ctr Anim Care, A-1090 Vienna, Austria.
   Univ Vienna, Inst Analyt Chem, A-1090 Vienna, Austria.
   Kyoto Univ, Grad Sch Med, Dept Pathol & Biol Dis, Kyoto, Japan.
   St Louis Vet Adm Med Ctr, Ctr Geriatr Res Educ & Clin, St Louis, MO 63125 USA.
C3 Medical University of Vienna; Medical University of Vienna; Medical University of Vienna; University of Vienna; Kyoto University; Geriatric Research Education & Clinical Center
RP Med Univ Vienna, Dept Pathophysiol, Wahringer Guertel 18-20, A-1090 Vienna, Austria.
EM heide.cross@meduniwien.ac.at
CR Amling M, 1999, ENDOCRINOLOGY, V140, P4982, DOI 10.1210/en.140.11.4982
   Armbrecht HJ, 2001, J ENDOCRINOL, V169, P145, DOI 10.1677/joe.0.1690145
   Bareis P, 2002, EXP CELL RES, V276, P320, DOI 10.1006/excr.2002.5528
   Bareis P, 2001, BIOCHEM BIOPH RES CO, V285, P1012, DOI 10.1006/bbrc.2001.5289
   Bises G, 2004, J HISTOCHEM CYTOCHEM, V52, P985, DOI 10.1369/jhc.4B6271.2004
   Cheng JB, 2003, J BIOL CHEM, V278, P38084, DOI 10.1074/jbc.M307028200
   Cho E, 2004, JNCI-J NATL CANCER I, V96, P1015, DOI 10.1093/jnci/djh185
   Cross HS, 2004, J NUTR, V134, P1207S, DOI 10.1093/jn/134.5.1207S
   Cross HS, 2001, STEROIDS, V66, P287, DOI 10.1016/S0039-128X(00)00153-7
   Cross HS, 1997, J STEROID BIOCHEM, V62, P21, DOI 10.1016/S0960-0760(97)00020-4
   CROSS HS, 1993, N-S ARCH PHARMACOL, V347, P105
   DELUCA HF, 1976, ANNU REV BIOCHEM, V45, P631, DOI 10.1146/annurev.bi.45.070176.003215
   Demers C, 1997, J MOL ENDOCRINOL, V18, P37, DOI 10.1677/jme.0.0180037
   Feskanich D, 2004, CANCER EPIDEM BIOMAR, V13, P1502
   Garland CF, 1999, ANN NY ACAD SCI, V889, P107, DOI 10.1111/j.1749-6632.1999.tb08728.x
   GARLAND CF, 1989, LANCET, V2, P1176, DOI 10.1016/s0140-6736(89)91789-3
   GARLAND CF, 1991, AM J CLIN NUTR, V54, P193
   Gartel AL, 1999, EXP CELL RES, V246, P280, DOI 10.1006/excr.1998.4319
   Grant WB, 2003, RECENT RESULTS CANC, V164, P371
   Grau MV, 2003, J NATL CANCER I, V95, P1765, DOI 10.1093/jnci/djg110
   HENRY HL, 1984, ANNU REV NUTR, V4, P493, DOI 10.1146/annurev.nu.04.070184.002425
   Holick MF, 2003, J CELL BIOCHEM, V88, P296, DOI 10.1002/jcb.10338
   Jensen SS, 2001, MOL ENDOCRINOL, V15, P1370, DOI 10.1210/me.15.8.1370
   Kallay E, 1997, BIOCHEM BIOPH RES CO, V232, P80, DOI 10.1006/bbrc.1997.6225
   Kállay E, 2002, J NUTR, V132, P3490S, DOI 10.1093/jn/132.11.3490S
   Kallay E, 2001, CARCINOGENESIS, V22, P1429, DOI 10.1093/carcin/22.9.1429
   Kállay E, 2000, CANCER DETECT PREV, V24, P127
   Kudlacek S, 2003, EUR J CLIN INVEST, V33, P323, DOI 10.1046/j.1365-2362.2003.01127.x
   LEMAY J, 1995, J BONE MINER RES, V10, P1148
   Li YC, 1997, P NATL ACAD SCI USA, V94, P9831, DOI 10.1073/pnas.94.18.9831
   Li YC, 1998, ENDOCRINOLOGY, V139, P4391, DOI 10.1210/en.139.10.4391
   Murayama A, 1999, ENDOCRINOLOGY, V140, P2224, DOI 10.1210/en.140.5.2224
   Neugut AI, 1998, CANCER EPIDEM BIOMAR, V7, P243
   NEWMARK HL, 1991, AM J CLIN NUTR, V54, PS209, DOI 10.1093/ajcn/54.1.209S
   OHYAMA Y, 1994, J BIOL CHEM, V269, P10545
   Pálmer HG, 2001, J CELL BIOL, V154, P369, DOI 10.1083/jcb.200102028
   Sawada N, 2000, BIOCHEM BIOPH RES CO, V273, P977, DOI 10.1006/bbrc.2000.3050
   SHABAHANG M, 1994, CANCER RES, V54, P4057
   SHINKI T, 1992, J BIOL CHEM, V267, P13757
   TANAKA Y, 1981, ANAL BIOCHEM, V110, P102, DOI 10.1016/0003-2697(81)90118-4
   Tangrea J, 1997, CANCER CAUSE CONTROL, V8, P615, DOI 10.1023/A:1018450531136
   Tuohimaa P, 2004, INT J CANCER, V108, P104, DOI 10.1002/ijc.11375
   Yang WC, 2005, AM J PATHOL, V166, P1239, DOI 10.1016/S0002-9440(10)62342-5
   Yang WC, 2001, CANCER RES, V61, P565
   Yoshizawa T, 1997, NAT GENET, V16, P391, DOI 10.1038/ng0897-391
   ZIEROLD C, 1994, P NATL ACAD SCI USA, V91, P900, DOI 10.1073/pnas.91.3.900
   Zierold C, 2003, J CELL BIOCHEM, V88, P234, DOI 10.1002/jcb.10341
   Zierold C, 2001, P NATL ACAD SCI USA, V98, P13572, DOI 10.1073/pnas.241516798
NR 48
TC 57
Z9 60
U1 0
U2 3
PU OXFORD UNIV PRESS
PI OXFORD
PA GREAT CLARENDON ST, OXFORD OX2 6DP, ENGLAND
SN 0143-3334
EI 1460-2180
J9 CARCINOGENESIS
JI Carcinogenesis
PD SEP 15
PY 2005
VL 26
IS 9
BP 1581
EP 1589
DI 10.1093/carcin/bgi124
PG 9
WC Oncology
SC Oncology
GA 958UD
UT WOS:000231472800013
PM 15905206
DA 2025-02-23
ER

PT J
AU Touvier, M
   Kesse, E
   Clavel-Chapelon, F
   Boutron-Ruault, MC
AF Touvier, M
   Kesse, E
   Clavel-Chapelon, F
   Boutron-Ruault, MC
TI Dual association of β-carotene with risk of tobacco-related cancers in a cohort of French women
SO JNCI-JOURNAL OF THE NATIONAL CANCER INSTITUTE
LA English
DT Article
ID lung-cancer; cardiovascular-disease; alpha-tocopherol; antioxidant supplements; dietary carotenoids; randomized-trial; male smokers; follow-up; nutrition; mortality
AB Background: Intervention studies have demonstrated that, in smokers, P-carotene supplements had a deleterious effect on risk of lung cancer and may have a deleterious effect on digestive cancers as well. We investigated a potential interaction between P-carotene intake and smoking on the risk of tobacco-related cancers in women. Methods: A total of 59 910 women from the French Etude Epidemiologique de Femmes de la Mutuelle Generale de I'Education Nationale (E3N) prospective investigation were studied from 1994. After a median follow-up of 7.4 years, 700 women had developed cancers known to be associated with smoking. Diet, supplement use, and smoking status at baseline were assessed by self-report. beta-carotene intake was classified into four groups: first (low intake), second, and third tertiles of dietary intake, and use of supplements (high intake). Unadjusted and multi-variable Cox proportional hazards models were used to calculate hazard ratios and 95% confidence intervals (CIs) for cancer risk. All statistical tests were two-sided. Results: Among never smokers, multivariable hazard ratios of all smoking-related cancers were 0.72 (95% CI = 0.57 to 0.92), 0.80 (95% CI = 0.64 to 1.01), and 0.44 (95% CI = 0.18 to 1.07) for the second and third tertiles of dietary intake, and high beta-carotene intake, respectively, compared with low intake (P-trend =.03). Among ever smokers, multivariable hazard ratios were 1.43 (95% CI = 1.05 to 1.96),1.20 (95% CI = 0.86 to 1.67), and 2.14 (95% CI = 1.16 to 3.97) for the second and third tertiles of dietary intake, and high P-carotene intake, respectively, compared with low intake (P-trend = -09)Tests for interaction between beta-carotene intake and smoking were statistically significant (P-trend =.017). In this population, the absolute rates over 10 years in those with low and high beta-carotene intake were 181.8 and 81.7 cases per 10 000 women in never smokers and 174.0 and 368.3 cases per 10000 women in ever smokers. Conclusions: beta-carotene intake was inversely associated with risk of tobacco-related cancers among nonsmokers with a statistically significant dose-dependent relationship, whereas high beta-carotene intake was directly associated with risk among smokers.
C1 Inst Gustave Roussy, INSERM, Equipe E3N, F-94805 Villejuif, France.
C3 Institut National de la Sante et de la Recherche Medicale (Inserm); UNICANCER; Gustave Roussy
RP Inst Gustave Roussy, INSERM, Equipe E3N, 39 Rue Camille Desmoulins, F-94805 Villejuif, France.
EM boutron@igr.fr
CR Albanes D, 1996, J NATL CANCER I, V88, P1560, DOI 10.1093/jnci/88.21.1560
   Arab L, 2001, EPIDEMIOL REV, V23, P211, DOI 10.1093/oxfordjournals.epirev.a000803
   Baron JA, 2003, JNCI-J NATL CANCER I, V95, P717, DOI 10.1093/jnci/95.10.717
   Bjelakovic G, 2004, LANCET, V364, P1219, DOI 10.1016/S0140-6736(04)17138-9
   BLOCK G, 1994, AM J CLIN NUTR, V59, P232S, DOI 10.1093/ajcn/59.1.232S
   BLOT WJ, 1993, JNCI-J NATL CANCER I, V85, P1483, DOI 10.1093/jnci/85.18.1483
   Clavel-Chapelon F, 1997, EUR J CANCER PREV, V6, P473, DOI 10.1097/00008469-199710000-00007
   Correa P, 2000, JNCI-J NATL CANCER I, V92, P1881, DOI 10.1093/jnci/92.23.1881
   Duffield-Lillico AJ, 2004, JNCI-J NATL CANCER I, V96, P1729, DOI 10.1093/jnci/djh344
   Favier J C, 1995, REPERTOIRE GENERAL DES ALIMENTS- TABLE DE COMPOSITION, V0, P0
   Goodman GE, 2004, J NATL CANCER I, V96, P1743, DOI 10.1093/jnci/djh320
   Goodman MT, 2001, CANCER EPIDEM BIOMAR, V10, P209
   Greenwald Peter, 2003, J NATL CANCER INST, V95, P0
   HEINONEN OP, 1994, NEW ENGL J MED, V330, P1029
   Hennekens CH, 1996, NEW ENGL J MED, V334, P1145, DOI 10.1056/NEJM199605023341801
   Hercberg S, 2004, ARCH INTERN MED, V164, P2335, DOI 10.1001/archinte.164.21.2335
   Knudsen N, 2002, J ENDOCRINOL, V175, P571, DOI 10.1677/joe.0.1750571
   Knudsen VK, 2002, PUBLIC HEALTH NUTR, V5, P463, DOI 10.1079/PHN2001276
   Lee IM, 1999, J NATL CANCER I, V91, P2102, DOI 10.1093/jnci/91.24.2102
   Lotan R, 1999, J NATL CANCER I, V91, P7, DOI 10.1093/jnci/91.1.7
   LUCAS F, 1995, J HUM NUTR DIET, V8, P65, DOI 10.1111/j.1365-277X.1995.tb00296.x
   Malila N, 2002, CANCER CAUSE CONTROL, V13, P617, DOI 10.1023/A:1019556227014
   Männistö S, 2004, CANCER EPIDEM BIOMAR, V13, P40, DOI 10.1158/1055-9965.EPI-038-3
   Nkondjock A, 2004, INT J CANCER, V110, P110, DOI 10.1002/ijc.20066
   Omenn GS, 1996, NEW ENGL J MED, V334, P1150, DOI 10.1056/NEJM199605023341802
   Palli D, 2004, CARCINOGENESIS, V25, P577, DOI 10.1093/carcin/bgh033
   Palozza P, 2005, J NUTR, V135, P129, DOI 10.1093/jn/135.1.129
   Palozza P, 2004, CARCINOGENESIS, V25, P1315, DOI 10.1093/carcin/bgh142
   Palozza P, 2003, MOL ASPECTS MED, V24, P353, DOI 10.1016/S0098-2997(03)00031-1
   Paolini M, 2003, MUTAT RES-REV MUTAT, V543, P195, DOI 10.1016/S1383-5742(03)00002-4
   Patterson RE, 1998, CANCER EPIDEM BIOMAR, V7, P79
   Riboli E, 2002, PUBLIC HEALTH NUTR, V5, P1113, DOI 10.1079/PHN2002394
   Russell RM, 2004, J NUTR, V134, P262S, DOI 10.1093/jn/134.1.262S
   Schatzkin A, 2004, JNCI-J NATL CANCER I, V96, P1564, DOI 10.1093/jnci/djh329
   Stein CJ, 2004, BRIT J CANCER, V90, P299, DOI 10.1038/sj.bjc.6601509
   Touvier M, 2005, INT J VITAM NUTR RES, V75, P201, DOI 10.1024/0300-9831.75.3.201
   VanLiere MJ, 1997, INT J EPIDEMIOL, V26, PS128, DOI 10.1093/ije/26.suppl_1.S128
   Vineis P, 2003, CARCINOGENESIS, V24, P1, DOI 10.1093/carcin/24.1.1
   Virtamo J, 2003, JAMA-J AM MED ASSOC, V290, P476, DOI 10.1001/jama.290.4.476
   Welch RW, 1999, NUTR CANCER, V34, P167, DOI 10.1207/S15327914NC3402_7
NR 40
TC 78
Z9 81
U1 0
U2 6
PU OXFORD UNIV PRESS INC
PI CARY
PA JOURNALS DEPT, 2001 EVANS RD, CARY, NC 27513 USA
SN 0027-8874
EI 1460-2105
J9 JNCI-J NATL CANCER I
JI JNCI-J. Natl. Cancer Inst.
PD SEP 21
PY 2005
VL 97
IS 18
BP 1338
EP 1344
DI 10.1093/jnci/dji276
PG 7
WC Oncology
SC Oncology
GA 969YV
UT WOS:000232273000008
PM 16174855
DA 2025-02-23
ER

PT J
AU Cottet, V
   Bonithon-Kopp, C
   Kronborg, O
   Santos, L
   Andreatta, R
   Boutron-Ruault, MC
   Faivre, J
AF Cottet, V
   Bonithon-Kopp, C
   Kronborg, O
   Santos, L
   Andreatta, R
   Boutron-Ruault, MC
   Faivre, J
TI Dietary patterns and the risk of colorectal adenoma recurrence in a European intervention trial
SO EUROPEAN JOURNAL OF CANCER PREVENTION
LA English
DT Article
DE colorectal adenomas; dietary patterns; Mediterranean diet; principal component analysis; recurrence
ID high-fiber diet; physical-activity; alcohol-consumption; cancer risk; olive oil; prospective cohort; meat consumption; energy-intake; low-fat; colon
AB The relations between individual foods and nutrients to colorectal tumours are conflicting. Few studies have taken into account the interdependence between individual components of diet and their possible interactions. The aim of the study was to examine the associations between dietary patterns and the risk of colorectal adenoma recurrence in the European fibre-calcium intervention trial. Among the 640 patients with confirmed adenomas at the index colonoscopy, 592 had an initial dietary assessment using a diet history questionnaire. The present analysis was restricted to 277 men and 165 women without history of adenoma prior to the index colonoscopy and who completed the study. The main end point was the 3-year recurrence of adenomas. Principal component analysis was used to identify dietary patterns from 50 food groups. Ninety-two patients presented new colorectal adenomas at the 3-year colonoscopy (65 men and 27 women). In men, three meaningful dietary patterns emerged from analysis, explaining 21.3% of variability. They were called 'Mediterranean', 'Sweets and snacks' and 'High fat and proteins' patterns. None of them were significantly related to the overall recurrence of colorectal adenomas either in univariate or multivariate analyses. Among women, the 'Mediterranean', the 'Western' and the 'Snacks' patterns explained 21.9% of variability. The 'Mediterranean' pattern characterized by a high consumption of olive oil, vegetables, fruit, fish and lean meat significantly reduced adenoma recurrence [second tertile: adjusted odds ratio (OR) = 0.50, 95% confidence interval (CI) = 0.18-1.42; third tertile: adjusted OR = 0.30, 95% CI = 0.09-0.98; P for linear trend = 0.04]. The 'Western' and 'Snacks' patterns were not associated with recurrence among women. In conclusion, this study suggests that the Mediterranean dietary pattern may reduce the recurrence of colorectal adenomas, at least in women. These exploratory results need to be confirmed by larger studies. (C) 2005 Lippincott Williams Wilkins.
C1 Fac Med Dijon, INSERM, Registre Bourguignon Canc Digest, F-21079 Dijon, France.
   Odense Univ Hosp, Dept Surg Gastroenterol, DK-5000 Odense, Denmark.
   Hosp Univ Coimbra, Serv Med 1, Coimbra, Portugal.
   Natl Inst Canc Res, Genoa, Italy.
   INSERM, CNAM, ISTNA, U557, Paris, France.
C3 Universite de Bourgogne; Institut Agro; AgroSup Dijon; Institut National de la Sante et de la Recherche Medicale (Inserm); University of Southern Denmark; Odense University Hospital; Universidade de Coimbra; Centro Hospitalar e Universitario de Coimbra (CHUC); University of Genoa; IRCCS AOU San Martino IST; heSam Universite; Conservatoire National Arts & Metiers (CNAM); Institut National de la Sante et de la Recherche Medicale (Inserm)
RP Fac Med Dijon, INSERM, Registre Bourguignon Canc Digest, EPI 01-06,BP 87900, F-21079 Dijon, France.
EM bonithon@u-bourgogne.fr
CR Alberts DS, 2000, NEW ENGL J MED, V342, P1156, DOI 10.1056/NEJM200004203421602
   [Anonymous], 1997, FOOD, V0, P0
   Bagnardi V, 2001, ALCOHOL RES HEALTH, V25, P263
   Balder HF, 2003, J NUTR, V133, P4246, DOI 10.1093/jn/133.12.4246
   Baron JA, 1997, CANCER EPIDEM BIOMAR, V6, P7
   Bingham SA, 2003, LANCET, V361, P1496, DOI 10.1016/S0140-6736(03)13174-1
   Bonithon-Kopp C, 2000, LANCET, V356, P1300, DOI 10.1016/S0140-6736(00)02813-0
   BOUTRON MC, 1989, NUTR CANCER, V12, P83, DOI 10.1080/01635588909514005
   Boutron-Ruault MC, 2001, NUTR CANCER, V39, P50, DOI 10.1207/S15327914nc391_7
   Braga C, 1998, CANCER-AM CANCER SOC, V82, P448, DOI 10.1002/(SICI)1097-0142(19980201)82:3<448::AID-CNCR4>3.0.CO;2-L
   CENTONZE S, 1994, NUTR CANCER, V21, P233, DOI 10.1080/01635589409514322
   Colbert LH, 2001, CANCER EPIDEM BIOMAR, V10, P265
   DAmicis A, 1999, ADV EXP MED BIOL, V472, P67
   Enger SM, 1997, BRIT J CANCER, V75, P740, DOI 10.1038/bjc.1997.131
   Faivre J, 1993, EUR J CANCER PREV, V2 Suppl 2, P99, DOI 10.1097/00008469-199306000-00017
   Flood A, 2003, AM J EPIDEMIOL, V158, P59, DOI 10.1093/aje/kwg099
   Fung T, 2003, ARCH INTERN MED, V163, P309, DOI 10.1001/archinte.163.3.309
   Fung TT, 2001, ARCH INTERN MED, V161, P1857, DOI 10.1001/archinte.161.15.1857
   Fung TT, 2001, AM J CLIN NUTR, V73, P61
   GEXFABRY M, 1988, INT J EPIDEMIOL, V17, P548, DOI 10.1093/ije/17.3.548
   Giovannucci E, 1996, CANCER CAUSE CONTROL, V7, P253, DOI 10.1007/BF00051301
   Giovannucci E, 1998, AM J EPIDEMIOL, V147, P1043, DOI 10.1093/oxfordjournals.aje.a009398
   Haile RW, 1997, INT J CANCER, V73, P497, DOI 10.1002/(SICI)1097-0215(19971114)73:4<497::AID-IJC7>3.0.CO;2-V
   Howe GR, 1997, CANCER CAUSE CONTROL, V8, P215, DOI 10.1023/A:1018476414781
   Järvinen R, 2001, BRIT J CANCER, V85, P357, DOI 10.1054/bjoc.2001.1906
   KUNE GA, 1992, NUTR CANCER, V18, P97, DOI 10.1080/01635589209514210
   LIEUBRAYBORNET B, 1995, FOOD COPMPOSITION TA, V0, P0
   LITTLE J, 1993, BRIT J CANCER, V67, P172, DOI 10.1038/bjc.1993.30
   McCann SE, 2001, PUBLIC HEALTH NUTR, V4, P989, DOI 10.1079/PHN2001168
   MCKEOWNEYSSEN GE, 1994, J CLIN EPIDEMIOL, V47, P525, DOI 10.1016/0895-4356(94)90299-2
   Norat T, 2002, INT J CANCER, V98, P241, DOI 10.1002/ijc.10126
   Osler M, 2001, BRIT J NUTR, V85, P219, DOI 10.1079/BJN2000240
   Pedersen A, 2003, GUT, V52, P861, DOI 10.1136/gut.52.6.861
   Peters U, 2003, LANCET, V361, P1491, DOI 10.1016/S0140-6736(03)13173-X
   Potter JD, 1999, JNCI-J NATL CANCER I, V91, P916, DOI 10.1093/jnci/91.11.916
   RANDALL E, 1992, NUTR CANCER, V18, P265, DOI 10.1080/01635589209514227
   Sandhu MS, 2001, CANCER EPIDEM BIOMAR, V10, P439
   SANDLER RS, 1993, GASTROENTEROLOGY, V104, P1445, DOI 10.1016/0016-5085(93)90354-F
   Schatzkin A, 2000, NEW ENGL J MED, V342, P1149, DOI 10.1056/NEJM200004203421601
   Senesse P, 2002, NUTR CANCER, V44, P7, DOI 10.1207/S15327914NC441_2
   Sharpe CR, 2002, CANCER CAUSE CONTROL, V13, P483, DOI 10.1023/A:1015700415808
   Slattery ML, 1998, AM J EPIDEMIOL, V148, P4, DOI 10.1093/aje/148.1.4-a
   Stoneham M, 2000, J EPIDEMIOL COMMUN H, V54, P756, DOI 10.1136/jech.54.10.756
   Terry P, 2001, AM J EPIDEMIOL, V154, P1143, DOI 10.1093/aje/154.12.1143
   van Dam RM, 2002, ANN INTERN MED, V136, P201, DOI 10.7326/0003-4819-136-3-200202050-00008
   Yoon H, 2000, EUR J CANCER PREV, V9, P151, DOI 10.1097/00008469-200006000-00003
NR 46
TC 46
Z9 53
U1 0
U2 13
PU LIPPINCOTT WILLIAMS & WILKINS
PI PHILADELPHIA
PA TWO COMMERCE SQ, 2001 MARKET ST, PHILADELPHIA, PA 19103 USA
SN 0959-8278
EI 1473-5709
J9 EUR J CANCER PREV
JI Eur. J. Cancer Prev.
PD FEB 15
PY 2005
VL 14
IS 1
BP 21
EP 29
DI 10.1097/00008469-200502000-00004
PG 9
WC Oncology
SC Oncology
GA 901QX
UT WOS:000227298100004
PM 15677892
DA 2025-02-23
ER

PT J
AU Chang, XF
   Tou, JC
   Hong, CB
   Kim, HA
   Riby, JE
   Firestone, GL
   Bjeldanes, LF
AF Chang, XF
   Tou, JC
   Hong, CB
   Kim, HA
   Riby, JE
   Firestone, GL
   Bjeldanes, LF
TI 3,3'-Diindolylmethane inhibits angiogenesis and the growth of transplantable human breast carcinoma in athymic mice
SO CARCINOGENESIS
LA English
DT Article
ID capillary-like structures; cyclin-dependent kinases; human-endothelial cells; tumor angiogenesis; antiangiogenic therapy; basement-membrane; tnp-470 agm-1470; cancer-cells; green tea; phase-i
AB Studies have linked the consumption of broccoli and other cruciferous vegetables to a reduced risk of breast cancer. The phytochemical indole-3-carbinol (I3C), present in cruciferous vegetables, and its major acid-catalyzed reaction product 3,3'-diindolylmethane (DIM) have bioactivities relevant to the inhibition of carcinogenesis. In this study, the effect of DIM on angiogenesis and tumorigenesis in a rodent model was investigated. We found that DIM produced a concentration-dependent decrease in proliferation, migration, invasion and capillary tube formation of cultured human umbilical vein endothelial cells (HUVECs). Consistent with its antiproliferative effect, which was significant at only 5 mu M DIM, this indole caused a G(1) cell cycle arrest in actively proliferating HUVECs. Furthermore, DIM downregulated the expression of cyclin-dependent kinases 2 and 6 (CDK2, CDK6), and upregulated the expression of CDK inhibitor, p27(Kip1), in HUVECs. We observed further in a complementary in vivo Matrigel plug angiogenesis assay that, compared with vehicle control, neovascularization was inhibited up to 76% following the administration of 5 mg/kg DIM to female C57BL/6 mice. Finally, this dose of DIM also inhibited the growth of human MCF-7 cell tumor xenografts by up to 64% in female athymic (nu/nu) mice, compared with the vehicle control. This is the first study to show that DIM can strongly inhibit the development of human breast tumor in a xenograft model and to provide evidence for the antiangiogenic properties of this dietary indole.
C1 Univ Calif Berkeley, Dept Nutr Sci & Toxicol, Berkeley, CA 94720 USA.
   Univ Calif Berkeley, Dept Mol & Cell Biol, Berkeley, CA 94720 USA.
C3 University of California System; University of California Berkeley; University of California System; University of California Berkeley
RP Univ Calif Berkeley, Dept Nutr Sci & Toxicol, 119 Morgan Hall, Berkeley, CA 94720 USA.
EM lfb@nature.berkeley.edu
FU NCI NIH HHS [R01 CA102360, R01 CA102360-01A1, CA69056] Funding Source: Medline
CR ABE J, 1994, CANCER RES, V54, P3407
   Bailar JC, 1997, NEW ENGL J MED, V336, P1569, DOI 10.1056/NEJM199705293362206
   Bhargava P, 1999, CLIN CANCER RES, V5, P1989
   BJELDANES LF, 1991, P NATL ACAD SCI USA, V88, P9543, DOI 10.1073/pnas.88.21.9543
   Boehm T, 1997, NATURE, V390, P404, DOI 10.1038/37126
   BRADFIELD CA, 1987, J TOXICOL ENV HEALTH, V21, P311, DOI 10.1080/15287398709531021
   Bråkenhielm E, 2001, FASEB J, V15, P1798, DOI 10.1096/fj.01-0028fje
   Chen I, 1998, CARCINOGENESIS, V19, P1631, DOI 10.1093/carcin/19.9.1631
   Cirri L, 1999, INT J BIOL MARKER, V14, P263, DOI 10.1177/172460089901400412
   ELDEIRY WS, 1993, CELL, V75, P817, DOI 10.1016/0092-8674(93)90500-P
   FOLKMAN J, 1971, NEW ENGL J MED, V285, P1182
   FOLKMAN J, 1992, J BIOL CHEM, V267, P10931
   FOLKMAN J, 1975, ANN INTERN MED, V82, P96, DOI 10.7326/0003-4819-82-1-96
   FOLKMAN J, 1995, NAT MED, V1, P27, DOI 10.1038/nm0195-27
   Folkman J, 1995, NEW ENGL J MED, V333, P1757, DOI 10.1056/NEJM199512283332608
   FOTSIS T, 1995, J NUTR, V125, PS790, DOI 10.1093/jn/125.suppl_3.790S
   Garbisa S, 1999, NAT MED, V5, P1216, DOI 10.1038/15145
   Gentilini G, 1999, BLOOD, V93, P25, DOI 10.1182/blood.V93.1.25.401a47_25_33
   GRANT DS, 1989, CELL, V58, P933, DOI 10.1016/0092-8674(89)90945-8
   GROSE KR, 1992, CHEM RES TOXICOL, V5, P188, DOI 10.1021/tx00026a007
   HOLMGREN L, 1995, NAT MED, V1, P149, DOI 10.1038/nm0295-149
   Hong CB, 2002, CARCINOGENESIS, V23, P1297, DOI 10.1093/carcin/23.8.1297
   HORI A, 1994, BIOCHEM BIOPH RES CO, V204, P1067, DOI 10.1006/bbrc.1994.2571
   INGBER D, 1990, NATURE, V348, P555, DOI 10.1038/348555a0
   KERBEL RS, 1991, BIOESSAYS, V13, P31, DOI 10.1002/bies.950130106
   Klohs WD, 1999, CURR OPIN BIOTECH, V10, P544, DOI 10.1016/S0958-1669(99)00033-6
   KUBOTA Y, 1988, J CELL BIOL, V107, P1589, DOI 10.1083/jcb.107.4.1589
   Kudelka AP, 1997, CLIN CANCER RES, V3, P1501
   KUSAKA M, 1994, BRIT J CANCER, V69, P212, DOI 10.1038/bjc.1994.41
   Leong HY, 2001, CARCINOGENESIS, V22, P1809, DOI 10.1093/carcin/22.11.1809
   LUKAS J, 1995, MOL CELL BIOL, V15, P2600
   MAIONE TE, 1990, SCIENCE, V247, P77, DOI 10.1126/science.1688470
   McDougal A, 2000, CANCER LETT, V151, P169, DOI 10.1016/S0304-3835(99)00406-1
   MOORE KS, 1993, P NATL ACAD SCI USA, V90, P1354, DOI 10.1073/pnas.90.4.1354
   MORGAN DO, 1995, NATURE, V374, P131, DOI 10.1038/374131a0
   OHTSUBO M, 1995, MOL CELL BIOL, V15, P2612
   PARDEE AB, 1989, SCIENCE, V246, P603, DOI 10.1126/science.2683075
   PASSANITI A, 1992, LAB INVEST, V67, P519
   PILI R, 1995, CANCER RES, V55, P2920
   POLYAK K, 1994, GENE DEV, V8, P9, DOI 10.1101/gad.8.1.9
   REED M, 1994, SPILL SCI TECHNOL B, V1, P69, DOI 10.1016/1353-2561(94)90009-4
   SHERR CJ, 1995, GENE DEV, V9, P1149, DOI 10.1101/gad.9.10.1149
   Sherr CJ, 1999, GENE DEV, V13, P1501, DOI 10.1101/gad.13.12.1501
   SHERR CJ, 1994, CELL, V79, P551, DOI 10.1016/0092-8674(94)90540-1
   STOKER M, 1968, INT J CANCER, V3, P683, DOI 10.1002/ijc.2910030517
   Tang FY, 2001, NUTR CANCER, V41, P119, DOI 10.1207/S15327914NC41-1&2_17
   TOMAYKO MM, 1989, CANCER CHEMOTH PHARM, V24, P148, DOI 10.1007/BF00300234
   Zhou JR, 1999, J NUTR, V129, P1628, DOI 10.1093/jn/129.9.1628
NR 48
TC 126
Z9 153
U1 0
U2 5
PU OXFORD UNIV PRESS
PI OXFORD
PA GREAT CLARENDON ST, OXFORD OX2 6DP, ENGLAND
SN 0143-3334
EI 1460-2180
J9 CARCINOGENESIS
JI Carcinogenesis
PD APR 15
PY 2005
VL 26
IS 4
BP 771
EP 778
DI 10.1093/carcin/bgi018
PG 8
WC Oncology
SC Oncology
GA 911BR
UT WOS:000227976700008
PM 15661811
DA 2025-02-23
ER

PT J
AU Sharp, GB
   Lagarde, F
   Mizuno, T
   Sauvaget, C
   Fukuhara, T
   Allen, N
   Suzuki, G
   Tokuoka, S
AF Sharp, GB
   Lagarde, F
   Mizuno, T
   Sauvaget, C
   Fukuhara, T
   Allen, N
   Suzuki, G
   Tokuoka, S
TI Relationship of hepatocellular carcinoma to soya food consumption: A cohort-based, case-control study in Japan
SO INTERNATIONAL JOURNAL OF CANCER
LA English
DT Article
DE soya; isoflavone; hepatitis b virus; hepatitis c virus; hepatocellular carcinoma
ID atomic-bomb survivors; primary liver-cancer; hepatitis-b; premenopausal women; testosterone levels; serum testosterone; breast-cancer; risk; isoflavones; genistein
AB To determine if the risk of hepatocellular carcinoma (HCC) is reduced by consumption of soya foods, we conducted a case-control study within a cohort of Japanese A-bomb survivors. We compared the prediagnosis consumption of isoflavone-rich miso soup and tofu to HCC risk, adjusting for hepatitis B (HBV) and C (HCV) viral infections, the major HCC risk factors in this population. The study included 176 pathologist-confirmed cases of HCC diagnosed in 1964-1988 and 560 controls who died of diseases other than liver cancer. We examined dietary information collected at least 2 years before diagnosis or death and tissue-based measures of viral hepatitis. Using logistic regression, crude ORs were 0.5 (95% CI 0.29-0.95) and 0.5 (95% CI 0.20-0.99) for high vs. low miso soup and tofu intake, respectively. Adjusting for year of birth, sex, HBV, HCV and other factors, the OR for miso soup was unchanged at 0.5 (95% CI 0.14-1.55), and miso results were similar when ORs were recalculated separately for earlier and later birth cohorts to assess consistency of results. The adjusted OR for tofu was 0.9 (95% CI 0.20-3.51). We also found a statistically significant (p < 0.0001) interaction between sex and HCV, with risk of HCC being substantially higher for women. We conclude that consumption of miso soup and other soya foods may reduce HCC risk. (c) 2005 Wiley-Liss, Inc.
C1 Radiat Effects Res Fdn, Dept Epidemiol, Hiroshima, Japan.
   Natl Acad Sci, Washington, DC 20418 USA.
   Radiat Effects Res Fdn, Dept Stat, Hiroshima, Japan.
   Radiat Effects Res Fdn, Dept Radiobiol & Mol Epidemiol, Hiroshima, Japan.
   Hiroshima Prefectural Hosp, Dept Pathol, Hiroshima, Japan.
   Univ Oxford, Canc Res UK, Epidemiol Unit, Oxford, England.
   Radiat Effects Res Fdn, Dept Clin Studies, Hiroshima, Japan.
C3 Radiation Effects Research Foundation - Japan; National Academies of Sciences, Engineering & Medicine; Radiation Effects Research Foundation - Japan; Radiation Effects Research Foundation - Japan; Cancer Research UK; University of Oxford; Radiation Effects Research Foundation - Japan
RP Sharp, GB (corresponding author), NIAID, Epidemiol Branch, Basic Sci Program, Div AIDS,NIH, 3700-B Rockledge Dr,Rm 4103, Bethesda, MD 20892 USA.
EM gsharp@niaid.nih.gov
FU NCPDCID CDC HHS [NCI-4893-8-001] Funding Source: Medline
CR Adlercreutz H, 2002, J STEROID BIOCHEM, V83, P113, DOI 10.1016/S0960-0760(02)00273-X
   CASSIDY A, 1994, AM J CLIN NUTR, V60, P333, DOI 10.1093/ajcn/60.3.333
   Chao Y, 1996, CANCER, V77, P635, DOI 10.1002/(SICI)1097-0142(19960215)77:4<635::AID-CNCR8>3.3.CO;2-I
   Chiba T, 1996, AM J GASTROENTEROL, V91, P1195
   De Maria N, 2002, MOL CELL ENDOCRINOL, V193, P59
   Donato F, 1998, INT J CANCER, V75, P347, DOI 10.1002/(SICI)1097-0215(19980130)75:3<347::AID-IJC4>3.0.CO;2-2
   EL SH, 1999, NEW ENGL J MED, V340, P745
   FARINATI F, 1995, EUR J GASTROEN HEPAT, V7, P145
   FOTSIS T, 1995, J NUTR, V125, PS790, DOI 10.1093/jn/125.suppl_3.790S
   Fukuhara T, 2001, J RADIAT RES, V42, P117, DOI 10.1269/jrr.42.117
   Gallo C, 1998, LANCET, V352, P17
   GIBSON JB, 1978, INT HISTOLOGICAL CLA, V0, P0
   GOODMAN MT, 1995, EPIDEMIOLOGY, V6, P36, DOI 10.1097/00001648-199501000-00008
   Grimaldi C, 1998, J CLIN ONCOL, V16, P411, DOI 10.1200/JCO.1998.16.2.411
   HSING AW, 1992, CANCER CAUSE CONTROL, V3, P43, DOI 10.1007/BF00051911
   Iwamoto KS, 1996, AM J PATHOL, V149, P399
   Kang LP, 2001, ACTA PHARMACOL SIN, V22, P793
   Kumar NB, 2002, CANCER-AM CANCER SOC, V94, P1166, DOI 10.1002/cncr.10320
   LEE HP, 1991, LANCET, V337, P1197, DOI 10.1016/0140-6736(91)92867-2
   Lei B, 2002, MOL CELL ENDOCRINOL, V193, P81, DOI 10.1016/S0303-7207(02)00099-0
   MABUCHI K, 1994, RADIAT RES, V137, PS1, DOI 10.2307/3578891
   Mizuno T, 1998, DIAGN MOL PATHOL, V7, P202, DOI 10.1097/00019606-199808000-00004
   MOKHTAR NM, 1988, EUR J CANCER CLIN ON, V24, P403, DOI 10.1016/S0277-5379(98)90009-8
   Moriya K, 1998, NAT MED, V4, P1065, DOI 10.1038/2053
   Morton MS, 2002, J NUTR, V132, P3168, DOI 10.1093/jn/131.10.3168
   Mucci LA, 2001, BRIT J OBSTET GYNAEC, V108, P291
   NAGASUE N, 1985, GASTROENTEROLOGY, V88, P768, DOI 10.1016/0016-5085(85)90149-0
   Park JH, 2001, INT J ONCOL, V18, P997
   Peeters P H M, 2002, IARC SCI PUBL, V156, P331
   Pike ACW, 1999, EMBO J, V18, P4608, DOI 10.1093/emboj/18.17.4608
   Preston DL, 2003, RADIAT RES, V160, P381, DOI 10.1667/RR3049
   Sauvaget Catherine, 2002, J EPIDEMIOL, V12, P394
   Sharp GB, 2001, INT J CANCER, V93, P751, DOI 10.1002/ijc.1390
   SHIKATA T, 1974, JPN J EXP MED, V44, P25
   Sonoda T, 2004, CANCER SCI, V95, P238, DOI 10.1111/j.1349-7006.2004.tb02209.x
   Su SJ, 2003, NUTR CANCER, V45, P113, DOI 10.1207/S15327914NC4501_13
   Tanaka K, 2000, CANCER RES, V60, P5106
   TAVANI A, 1993, BRIT J CANCER, V67, P635, DOI 10.1038/bjc.1993.116
   TRICHOPOULOS D, 1992, CANCER CAUSE CONTROL, V3, P3, DOI 10.1007/BF00051905
   VESSELINOVITCH SD, 1967, CANCER RES, V27, P1788
   Villa E, 1998, HEPATOLOGY, V27, P983, DOI 10.1002/hep.510270413
   Xu WH, 2004, BMJ-BRIT MED J, V328, P1285, DOI 10.1136/bmj.38093.646215.AE
   Yager J D, 2000, J NATL CANCER INST MONOGR, V0, P67
   YU MW, 1993, CANCER RES, V53, P790
   Yu MW, 2001, J NATL CANCER I, V93, P1644, DOI 10.1093/jnci/93.21.1644
   Yu MW, 2000, J NATL CANCER I, V92, P2023, DOI 10.1093/jnci/92.24.2023
NR 46
TC 48
Z9 51
U1 0
U2 3
PU WILEY-LISS
PI HOBOKEN
PA DIV JOHN WILEY & SONS INC, 111 RIVER ST, HOBOKEN, NJ 07030 USA
SN 0020-7136
EI 
J9 INT J CANCER
JI Int. J. Cancer
PD JUN 10
PY 2005
VL 115
IS 2
BP 290
EP 295
DI 10.1002/ijc.20897
PG 6
WC Oncology
SC Oncology
GA 920ZJ
UT WOS:000228733700016
PM 15688396
DA 2025-02-23
ER

PT J
AU Gunter, MJ
   Probst-Hensch, NM
   Cortessis, VK
   Kulldorff, M
   Haile, RW
   Sinha, R
AF Gunter, MJ
   Probst-Hensch, NM
   Cortessis, VK
   Kulldorff, M
   Haile, RW
   Sinha, R
TI Meat intake, cooking-related mutagens and risk of colorectal adenoma in a sigmoidoscopy-based case-control study
SO CARCINOGENESIS
LA English
DT Article
ID heterocyclic amine content; varying degrees; n-nitrosation; well-done; red meat; cancer; consumption; diet; carcinogen; exposure
AB Reported habits of red meat consumption, particularly red meat that has been cooked to the degree termed 'well-done', is a positive risk factor for colorectal cancer. Under high, pyrolytic temperatures, heterocyclic amines (HCA) and benzo[a]pyrene (BP) molecules can form inside and on the surface of red meat, respectively. These compounds are precursors that are metabolically converted to compounds known to act as mutagens and carcinogens in animal models, yet their role in human colorectal carcinogenesis remains to be clarified. We investigated whether intake of these compounds is associated with risk of colorectal adenoma in the context of a polyp-screening study conducted in Southern California. Using a database of individual HCAs and BP in meats of various types and subjected to specified methods and degrees of cooking, we estimated nanogram consumption of 2-amino-1-methyl-6-phenylimidazo[4,5-b]pyridine, 2-amino-3,4,8-trimethylimidazo[4,5-f] quinoxaline, 2-amino-3,8-dimethylimidazo[4,5-f]quinoxaline and benzo[a]pyrene (BP). We observed a 6% increased risk of large (>1 cm) adenoma per 10 ng/day consumption of BP [OR = 1.06 (95% CI, 1.00-1.12), P (trend) = 0.04]. A major source of BP is red meat exposed to a naked flame, as occurs during the barbecuing process. Consistent with this finding an incremental increase of 10 g of barbecued red meat per day was associated with a 29% increased risk of large adenoma [OR = 1.29 (95% CI, 1.02-1.63), P (trend) = 0.04]. Individuals in the top quintile of barbecued red meat intake were at increased risk of large adenoma [OR = 1.90 (95% CI, 1.04-3.45)], compared with never consuming barbecued red meat. The consumption of oven-broiled red meat was inversely related to adenoma risk compared with non-consumers [OR = 0.49 (95% CI, 0.28-0.85)]. We did not identify any association with consumption of individual HCAs and colorectal adenoma risk. These results support the hypothesis that BP contributes to colorectal carcinogenesis.
C1 NCI, Div Canc Epidemiol & Genet, NIH, EPS, Rockville, MD 20852 USA.
   Univ Zurich, Canc Registry, Dept Mol Epidemiol, CH-8091 Zurich, Switzerland.
   Univ So Calif, Keck Sch Med, Dept Prevent Med, Los Angeles, CA 90089 USA.
   Harvard Univ, Sch Med, Dept Ambulatory Care & Prevent, Boston, MA 02215 USA.
   Harvard Pilgrim Hlth Care, Boston, MA 02215 USA.
C3 National Institutes of Health (NIH) - USA; NIH National Cancer Institute (NCI); NIH National Cancer Institute- Division of Cancer Epidemiology & Genetics; University of Zurich; University of Southern California; Harvard University; Harvard Medical School; Harvard Pilgrim Health Care
RP NCI, Div Canc Epidemiol & Genet, NIH, EPS, 6120 Execut Blvd, Rockville, MD 20852 USA.
EM gunterm@mail.nih.gov
CR Cortessis V, 2001, CANCER RES, V61, P2381
   DEVERDIER MG, 1991, INT J CANCER, V49, P520, DOI 10.1002/ijc.2910490408
   GELBOIN HV, 1980, PHYSIOL REV, V60, P1107, DOI 10.1152/physrev.1980.60.4.1107
   GIOVANNUCCI E, 1992, JNCI-J NATL CANCER I, V84, P91, DOI 10.1093/jnci/84.2.91
   Hughes R, 2001, CARCINOGENESIS, V22, P199, DOI 10.1093/carcin/22.1.199
   ITO N, 1991, CARCINOGENESIS, V12, P1503, DOI 10.1093/carcin/12.8.1503
   MACQUARTMOULIN G, 1986, INT J CANCER, V38, P183, DOI 10.1002/ijc.2910380207
   MIRVISH SS, 1995, CANCER LETT, V93, P17, DOI 10.1016/0304-3835(95)03786-V
   MUSCAT JE, 1994, AM J PUBLIC HEALTH, V84, P856, DOI 10.2105/AJPH.84.5.856
   NEUGUT AI, 1993, ANN INTERN MED, V118, P91, DOI 10.7326/0003-4819-118-2-199301150-00002
   PETERS RK, 1989, CANCER RES, V49, P5459
   ProbstHensch NM, 1997, CANCER CAUSE CONTROL, V8, P175, DOI 10.1023/A:1018416128894
   RIGDON RH, 1966, TEX REP BIOL MED, V24, P195
   ROTHMAN N, 1993, ENVIRON HEALTH PERSP, V99, P265, DOI 10.2307/3431497
   Sandhu MS, 2001, CANCER EPIDEM BIOMAR, V10, P439
   SANDLER RS, 1993, JNCI-J NATL CANCER I, V85, P884, DOI 10.1093/jnci/85.11.884
   Sinha R, 1997, MUTAT RES-FUND MOL M, V376, P195, DOI 10.1016/S0027-5107(97)00043-2
   Sinha R, 1999, CANCER RES, V59, P4320
   Sinha R, 2001, CANCER EPIDEM BIOMAR, V10, P559
   Sinha R, 1998, FOOD CHEM TOXICOL, V36, P279, DOI 10.1016/S0278-6915(97)00162-2
   Sinha R, 1998, FOOD CHEM TOXICOL, V36, P289, DOI 10.1016/S0278-6915(97)00159-2
   SINHA R, 1995, CANCER RES, V55, P4516
NR 22
TC 76
Z9 87
U1 0
U2 4
PU OXFORD UNIV PRESS
PI OXFORD
PA GREAT CLARENDON ST, OXFORD OX2 6DP, ENGLAND
SN 0143-3334
EI 1460-2180
J9 CARCINOGENESIS
JI Carcinogenesis
PD MAR 15
PY 2005
VL 26
IS 3
BP 637
EP 642
DI 10.1093/carcin/bgh350
PG 6
WC Oncology
SC Oncology
GA 900VM
UT WOS:000227242400016
PM 15579480
DA 2025-02-23
ER

PT J
AU Tijhuis, MJ
   Wark, PA
   Aarts, JMMJG
   Visker, MHPW
   Nagengast, FM
   Kok, FJ
   Kampman, E
AF Tijhuis, MJ
   Wark, PA
   Aarts, JMMJG
   Visker, MHPW
   Nagengast, FM
   Kok, FJ
   Kampman, E
TI <i>GSTP1</i> and <i>GSTA1</i> polymorphisms interact with cruciferous vegetable intake in colorectal adenoma risk
SO CANCER EPIDEMIOLOGY BIOMARKERS & PREVENTION
LA English
DT Article
ID glutathione s-transferases; brassica vegetables; colon-cancer; dietary isothiocyanates; genetic polymorphisms; human-lymphocytes; prostate-cancer; rectal cancers; consumption; fruit
AB The possible interplay between cruciferous vegetable consumption, functional genetic variations in glutathione S-transferases (GST) M1, T1, P1, and A1, and colorectal adenomas, was investigated in a Dutch case-control study. The GSTM1 and GSTT1 deletion polymorphisms, and the single nucleotide polymorphisms in GSTP1 (A313G) and in GSTA1 (C-69T) were assessed among 746 cases who developed colorectal adenomas and 698 endoscopy-based controls without any type of colorectal polyps. High and low cruciferous vegetable consumption was defined based on a median split in the control group. High consumption was slightly positively associated with colorectal adenomas [odds ratio (OR) 1.15; 95% confidence interval, 0.92-1.44]. For GSTP1, a positive association with higher cruciferous vegetable intake was only apparent in individuals with the low-activity GSTP1 genotype (GG genotype, OR 1.94; 95% confidence interval, 1.02-3.69). This interaction was more pronounced in men, with higher age and with higher meat intake. The GSTA1 polymorphism may have a modifying role as well: the OR for higher intake compared with lower intake was 1.57 (0.93-2.65) for individuals homozygous for the low expression variant (TT genotype). This seemed to be stronger with younger age and higher red meat intake. Cruciferous vegetable consumption and the combined GSTA1 and GSTP1 genotypes showed a statistically significant interaction (P = 0.034). The GSTM1 and GSTT1 genotypes did not seem to modify the association between cruciferous vegetable intake and colorectal adenomas. In conclusion, GSTP1 and GSTA1 genotypes might modulate the association between cruciferous vegetable intake and colorectal adenomas.
C1 Univ Wageningen, Div Human Nutr, NL-6700 EV Wageningen, Netherlands.
   Univ Wageningen, Div Toxicol, NL-6700 EV Wageningen, Netherlands.
   Radboud Univ Nijmegen, Nigmegen Med Ctr, Dept Gastroenterol, Nijmegen, Netherlands.
C3 Wageningen University & Research; Wageningen University & Research; Radboud University Nijmegen
RP Univ Wageningen, Div Human Nutr, POB 8129, NL-6700 EV Wageningen, Netherlands.
EM Ellen.Kampman@wur.nl
CR [Anonymous], 1998, RESULTATEN VOEDSELCO, V0, P0
   Arand M, 1996, ANAL BIOCHEM, V236, P184, DOI 10.1006/abio.1996.0153
   Coles BF, 2002, ARCH BIOCHEM BIOPHYS, V403, P270, DOI 10.1016/S0003-9861(02)00226-6
   Coles BF, 2001, PHARMACOGENETICS, V11, P663, DOI 10.1097/00008571-200111000-00004
   Cotton SC, 2000, AM J EPIDEMIOL, V151, P7, DOI 10.1093/oxfordjournals.aje.a010124
   Deneo-Pellegrini H, 2002, EUR J CANCER PREV, V11, P369, DOI 10.1097/00008469-200208000-00009
   Fahey JW, 2001, PHYTOCHEMISTRY, V56, P5, DOI 10.1016/S0031-9422(00)00316-2
   FEARON ER, 1990, CELL, V61, P759, DOI 10.1016/0092-8674(90)90186-I
   Fowke JH, 2003, CANCER EPIDEM BIOMAR, V12, P1536
   Hamajima Nobuyuki, 2002, ASIAN PAC J CANCER PREV, V3, P197
   Harries LW, 1997, CARCINOGENESIS, V18, P641, DOI 10.1093/carcin/18.4.641
   Hayes JD, 2005, ANNU REV PHARMACOL, V45, P51, DOI 10.1146/annurev.pharmtox.45.120403.095857
   Hecht SS, 1999, J NUTR, V129, P768S, DOI 10.1093/jn/129.3.768S
   Holst B, 2004, NAT PROD REP, V21, P425, DOI 10.1039/b204039p
   Johansson AS, 1998, J MOL BIOL, V278, P687, DOI 10.1006/jmbi.1998.1708
   JOHNSON I, 2000, CT973029 FAIR, V0, P0
   Johnson IT, 2002, INT J VITAM NUTR RES, V72, P26, DOI 10.1024/0300-9831.72.1.26
   Kassie F, 1996, CHEM-BIOL INTERACT, V102, P1, DOI 10.1016/0009-2797(96)03728-3
   Kassie F, 2000, CHEM-BIOL INTERACT, V127, P163, DOI 10.1016/S0009-2797(00)00178-2
   Ketterer B, 1998, CANCER EPIDEM BIOMAR, V7, P645
   Kim YS, 2005, J NUTR BIOCHEM, V16, P65, DOI 10.1016/j.jnutbio.2004.10.007
   KOLM RH, 1995, BIOCHEM J, V311, P453, DOI 10.1042/bj3110453
   Komiya Y, 2005, J CANCER RES CLIN, V131, P238, DOI 10.1007/s00432-004-0634-z
   Lampe JW, 2000, CARCINOGENESIS, V21, P1157, DOI 10.1093/carcin/21.6.1157
   Lampe JW, 2000, CANCER EPIDEM BIOMAR, V9, P787
   LIN DX, 1994, CANCER RES, V54, P4920
   Lin HJ, 1998, CANCER EPIDEM BIOMAR, V7, P647
   Lin HJ, 2002, PHARMACOGENETICS, V12, P175, DOI 10.1097/00008571-200203000-00011
   Magagnotti C, 2003, INT J CANCER, V107, P878, DOI 10.1002/ijc.11492
   MEYER DJ, 1995, BIOCHEM J, V306, P565, DOI 10.1042/bj3060565
   Michels KB, 2000, JNCI-J NATL CANCER I, V92, P1740, DOI 10.1093/jnci/92.21.1740
   Moore LE, 2005, CANCER EPIDEM BIOMAR, V14, P1823, DOI 10.1158/1055-9965.EPI-05-0037
   Morel F, 2002, PHARMACOGENETICS, V12, P277, DOI 10.1097/00008571-200206000-00003
   NIJHOFF WA, 1995, CARCINOGENESIS, V16, P2125, DOI 10.1093/carcin/16.9.2125
   Ocke MC, 1997, INT J EPIDEMIOL, V26, PS37, DOI 10.1093/ije/26.suppl_1.S37
   Parkin DM, 2004, ONCOGENE, V23, P6329, DOI 10.1038/sj.onc.1207726
   PEIPINS LA, 1994, EPIDEMIOL REV, V16, P273, DOI 10.1093/oxfordjournals.epirev.a036154
   Pietinen P, 1999, CANCER CAUSE CONTROL, V10, P387, DOI 10.1023/A:1008962219408
   Probst-Hensch NM, 1998, CANCER EPIDEM BIOMAR, V7, P635
   Rowe JD, 1997, BIOCHEM J, V325, P481, DOI 10.1042/bj3250481
   Seow A, 2002, CARCINOGENESIS, V23, P2055, DOI 10.1093/carcin/23.12.2055
   Seow A, 1998, CANCER EPIDEM BIOMAR, V7, P775
   Slattery ML, 2000, INT J CANCER, V87, P728, DOI 10.1002/1097-0215(20000901)87:5<728::AID-IJC16>3.0.CO;2-G
   Smith-Warner SA, 2002, AM J EPIDEMIOL, V155, P1104, DOI 10.1093/aje/155.12.1104
   Steinkellner H, 2001, MUTAT RES-FUND MOL M, V480, P285, DOI 10.1016/S0027-5107(01)00188-9
   STEINMETZ KA, 1994, AM J EPIDEMIOL, V139, P1
   Sweeney C, 2002, TOXICOLOGY, V181, P83, DOI 10.1016/S0300-483X(02)00259-7
   Thornalley PJ, 2002, ANTI-CANCER DRUG, V13, P331, DOI 10.1097/00001813-200204000-00001
   Tiemersma EW, 2003, CANCER EPIDEM BIOMAR, V12, P419
   Turner F, 2004, INT J CANCER, V112, P259, DOI 10.1002/ijc.20404
   van den Donk M, 2005, CANCER EPIDEM BIOMAR, V14, P1562, DOI 10.1158/1055-9965.EPI-04-0419
   van Lieshout EMM, 1998, CARCINOGENESIS, V19, P1873, DOI 10.1093/carcin/19.10.1873
   Verhoeven DTH, 1996, CANCER EPIDEM BIOMAR, V5, P733
   Willett WC, 1995, ENVIRON HEALTH PERSP, V103, P165, DOI 10.1289/ehp.95103s8165
   Witte JS, 1996, AM J EPIDEMIOL, V144, P1015, DOI 10.1093/oxfordjournals.aje.a008872
   ZHANG YS, 1995, BIOCHEM BIOPH RES CO, V206, P748, DOI 10.1006/bbrc.1995.1106
NR 56
TC 42
Z9 46
U1 0
U2 1
PU AMER ASSOC CANCER RESEARCH
PI PHILADELPHIA
PA 615 CHESTNUT ST, 17TH FLOOR, PHILADELPHIA, PA 19106-4404 USA
SN 1055-9965
EI 1538-7755
J9 CANCER EPIDEM BIOMAR
JI Cancer Epidemiol. Biomarkers Prev.
PD DEC 15
PY 2005
VL 14
IS 12
BP 2943
EP 2951
DI 10.1158/1055-9965.EPI-05-0591
PG 9
WC Oncology; Public, Environmental & Occupational Health
SC Oncology; Public, Environmental & Occupational Health
GA 994UB
UT WOS:000234055600020
PM 16365014
DA 2025-02-23
ER

PT J
AU Silvera, SAN
   Jain, M
   Howe, GR
   Miller, AB
   Rohan, TE
AF Silvera, SAN
   Jain, M
   Howe, GR
   Miller, AB
   Rohan, TE
TI Dietary carbohydrates and breast cancer risk: A prospective study of the roles of overall glycemic index and glycemic load
SO INTERNATIONAL JOURNAL OF CANCER
LA English
DT Article
DE breast neoplasms; glycemic index; glycemic load; prospective cohort; National Breast Screening Study (NBSS)
ID insulin-resistance; plasma-insulin; questionnaire; women; fiber; serum; foods
AB We examined breast cancer risk in association with overall glycemic index (GI), glycemic load (GL), and dietary carbohydrate and sugar intake in a prospective cohort of 49,613 Canadian women enrolled in the National Breast Screening Study who completed a self-administered food frequency questionnaire between 1980 and 1985. Linkages to national mortality and cancer databases yielded data on deaths and cancer incidence, with follow-up ending between 1998 and 2000. During a mean follow-up of 16.6 years, we observed 1,461 incident breast cancer cases. GI, GL, total carbohydrate and total sugar intake were not associated with breast cancer risk in the total cohort. However, there was evidence of effect modification of the association between GI and breast cancer risk by menopausal status (p = 0.01), the hazard ratio for the highest versus the lowest quintile level of GI being 0.78 (95% CI = 0.52-1.16; P-trend = 0.12) in premenopausal women and 1.87 (95 % CI = 1.18-2.97; P-trend = 0.01) in postmenopausal women. The associations between GI and GL were not modified by body mass index (BMI) or by vigorous physical activity among pre- or postmenopausal women. Similarly, the associations between GI/GL and risk in postmenopausal women were not modified by BMI, vigorous physical activity, or ever use of hormone replacement therapy (HRT), although the associations were slightly stronger among those who reported no vigorous physical activity (P-trend = 0.02), among those who reported ever using HRT (P-trend = 0.02) and among normal-weight women (BMI < 25 kg/m(2); P-trend = 0.03). Our data suggest that consumption of diets with high GI values may be associated with increased risk of breast cancer among postmenopausal women, possibly more so among subgroups defined by participation in vigorous physical activity, ever use of HRT and those who are not overweight. (C) 2004 Wiley-Liss, Inc.
C1 Albert Einstein Coll Med, Dept Epidemiol & Populat Hlth, Bronx, NY 10461 USA.
   Univ Toronto, Dept Publ Hlth Sci, Toronto, ON, Canada.
   Columbia Univ, Sch Publ Hlth, Dept Epidemiol, New York, NY 10027 USA.
C3 Montefiore Medical Center; Albert Einstein College of Medicine; Yeshiva University; University of Toronto; Columbia University
RP Albert Einstein Coll Med, Dept Epidemiol & Populat Hlth, 1300 Morris Pk Ave,Room 1301, Bronx, NY 10461 USA.
EM ssilvera@aecom.yu.edu
CR Augustin LSA, 2001, ANN ONCOL, V12, P1533, DOI 10.1023/A:1013176129380
   Borghouts LB, 2000, INT J SPORTS MED, V21, P1, DOI 10.1055/s-2000-8847
   BRUNING PF, 1992, INT J CANCER, V52, P511, DOI 10.1002/ijc.2910520402
   BYRNES SE, 1995, J NUTR, V125, P1430
   Cho E, 2003, CANCER EPIDEM BIOMAR, V12, P1153
   FOLSOM AR, 2003, CANCER EPIDEM BIOMAR, V12, P573
   Foster-Powell K, 2002, AM J CLIN NUTR, V76, P5, DOI 10.1093/ajcn/76.1.5
   GEIER A, 1992, IN VITRO CELL DEV-AN, V28A, P415
   Giovannucci E, 2001, J NUTR, V131, P3109S, DOI 10.1093/jn/131.11.3109S
   GROSS GE, 1984, CANCER RES, V44, P3570
   Higginbotham S, 2004, CANCER EPIDEM BIOMAR, V13, P65, DOI 10.1158/1055-9965.EPI-03-0066
   Holmes MD, 2004, AM J EPIDEMIOL, V159, P732, DOI 10.1093/aje/kwh112
   Holt SHA, 1997, AM J CLIN NUTR, V66, P1264, DOI 10.1093/ajcn/66.5.1264
   IONESCUTIRGOVISTE C, 1983, DIABETOLOGIA, V24, P80, DOI 10.1007/BF00297385
   Jain M, 1997, BREAST CANCER RES TR, V42, P43, DOI 10.1023/A:1005798124538
   JAIN MG, 1982, AM J CLIN NUTR, V36, P931, DOI 10.1093/ajcn/36.5.931
   Jenkins DJA, 2002, AM J CLIN NUTR, V76, P266S, DOI 10.1093/ajcn/76.1.266S
   JENKINS DJA, 1988, AM J CLIN NUTR, V48, P248, DOI 10.1093/ajcn/48.2.248
   Jonas CR, 2003, CANCER EPIDEM BIOMAR, V12, P573
   Kaaks R, 2002, ANN NY ACAD SCI, V963, P268
   Kelley DE, 1999, MED SCI SPORT EXER, V31, PS619, DOI 10.1097/00005768-199911001-00021
   Lawlor DA, 2004, CANCER CAUSE CONTROL, V15, P267, DOI 10.1023/B:CACO.0000024225.14618.a8
   Liu SM, 2001, AM J CLIN NUTR, V73, P560
   Ludwig DS, 2000, J NUTR, V130, P280S, DOI 10.1093/jn/130.2.280S
   MILLER AB, 1992, CAN MED ASSOC J, V147, P1459
   MORGAN RW, 1978, AM J EPIDEMIOL, V107, P488, DOI 10.1093/oxfordjournals.aje.a112568
   Nestler JE, 1996, NEW ENGL J MED, V335, P617, DOI 10.1056/NEJM199608293350902
   Plymate S R, 1988, STEROIDS, V52, P339, DOI 10.1016/0039-128X(88)90136-5
   PORETSKY L, 1987, ENDOCR REV, V8, P132, DOI 10.1210/edrv-8-2-132
   PREZIOSI P, 1993, J CLIN ENDOCR METAB, V76, P283, DOI 10.1210/jc.76.2.283
   Rohan TE, 1998, JNCI-J NATL CANCER I, V90, P1262, DOI 10.1093/jnci/90.17.1262
   Romieu I, 2004, CANCER EPIDEM BIOMAR, V13, P1283
   Rothman KJ, 1998, MODERN EPIDEMIOLOGY, Vsecond, P0
   Terry P, 2002, NUTR CANCER, V42, P167, DOI 10.1207/S15327914NC422_3
   WILLETT W, 1986, AM J EPIDEMIOL, V124, P17, DOI 10.1093/oxfordjournals.aje.a114366
   Willett W, 1998, NUTRITIONAL EPIDEMIO, V0, P0
NR 36
TC 88
Z9 99
U1 0
U2 9
PU WILEY
PI HOBOKEN
PA 111 RIVER ST, HOBOKEN 07030-5774, NJ USA
SN 0020-7136
EI 1097-0215
J9 INT J CANCER
JI Int. J. Cancer
PD APR 20
PY 2005
VL 114
IS 4
BP 653
EP 658
DI 10.1002/ijc.20796
PG 6
WC Oncology
SC Oncology
GA 904YV
UT WOS:000227535400021
PM 15609324
DA 2025-02-23
ER

PT J
AU Wei, EK
   Giovannucci, E
   Fuchs, CS
   Willett, WC
   Mantzoros, CS
AF Wei, EK
   Giovannucci, E
   Fuchs, CS
   Willett, WC
   Mantzoros, CS
TI Low plasma adiponectin levels and risk of colorectal cancer in men: A prospective study
SO JNCI-JOURNAL OF THE NATIONAL CANCER INSTITUTE
LA English
DT Article
ID growth-factor-i; food frequency questionnaire; body-fat distribution; insulin sensitivity; colon-cancer; physical-activity; igf-i; endometrial cancer; metabolic syndrome; diabetes-mellitus
AB Background. Adiponectin is an insulin-sensitizing hormone secreted by adipocytes. Levels of adiponectin are inversely associated with adiposity and insulin resistance. Because both adiposity and insulin resistance have been associated with risk of colorectal cancer, we hypothesized that adiponectin is associated with colorectal carcinogenesis. Methods: We evaluated the association between adiponectin and colorectal cancer among 18 225 men in the Health Professionals Follow-up Study who provided blood samples in 1994. Between blood collection and January 31, 2002, 179 incident colorectal cancer cases occurred. Each case patient was matched to two control subjects on year of birth and date of blood draw. Information on lifestyle factors and diet was collected using biennial questionnaires and food frequency questionnaires. Logistic regression models were used to estimate relative risks (RRs) and confidence intervals (CIs). All statistical tests were two-sided. Results: We observed a statistically significant inverse association between plasma adiponectin levels and risk of colorectal cancer (for the highest quintile [Q5] versus the lowest quintile [Q1], RR = 0.42, 95% CI = 0.23 to 0.78; P-trend = .01). The association was only slightly attenuated after adjustment for body mass index (Q5 versus Q1, RR = 0.48, 95% CI = 0.25 to 0-90; P-trend = .04) or for body mass index and other major risk factors for colorectal cancer (family history, physical activity, multivitamin use, smoking, alcohol, aspirin use, history of endoscopy, dietary calcium, folate, vitamin E, and vitamin D; Q5 versus Q1, multivariable RR = 0.50, 95% CI = 0.26 to 0.97; P-trend = .08). Relative risks were not linear in any of the analyses; the second quintile had a lower relative risk than the lowest quintile, but further decreases in risk were not evident with increasing levels of adiponectin. Conclusions: In this prospective nested case-control study, men with low plasma adiponectin levels had a higher risk of colorectal cancer than men with higher levels. More prospective observational studies, particularly in women, and mechanistic studies are required to fully understand the relationship between adiponectin and carcinogenesis.
C1 Brigham & Womens Hosp, Dept Med, Channing Lab, Boston, MA USA.
   Harvard Univ, Sch Med, Boston, MA USA.
   Harvard Univ, Sch Publ Hlth, Dept Epidemiol, Boston, MA 02115 USA.
   Harvard Univ, Sch Publ Hlth, Dept Nutr, Boston, MA 02115 USA.
   Dana Farber Canc Inst, Dept Med Oncol, Boston, MA 02115 USA.
   Beth Israel Deaconess Med Ctr, Dept Med, Div Endocrinol Diabet & Metab, Boston, MA 02215 USA.
C3 Harvard University; Harvard University Medical Affiliates; Brigham & Women's Hospital; Harvard University; Harvard Medical School; Harvard University; Harvard T.H. Chan School of Public Health; Harvard University; Harvard T.H. Chan School of Public Health; Harvard University; Harvard University Medical Affiliates; Dana-Farber Cancer Institute; Harvard University; Harvard University Medical Affiliates; Beth Israel Deaconess Medical Center
RP Channing Labs, 181 Longwood Ave,3rd Floor, Boston, MA 02115 USA.
EM esther.wei@channing.harvard.edu
FU NCI NIH HHS [T32 CA 090001, CA 58785, CA 055075] Funding Source: Medline
CR Arita Y, 1999, BIOCHEM BIOPH RES CO, V257, P79, DOI 10.1006/bbrc.1999.0255
   Bråkenhielm E, 2004, P NATL ACAD SCI USA, V101, P2476, DOI 10.1073/pnas.0308671100
   Caan BJ, 1998, INT J OBESITY, V22, P178, DOI 10.1038/sj.ijo.0800561
   Carey VJ, 1997, AM J EPIDEMIOL, V145, P614, DOI 10.1093/oxfordjournals.aje.a009158
   Chasan-Taber L, 2002, MED SCI SPORT EXER, V34, P987, DOI 10.1097/00005768-200206000-00013
   Cnop M, 2003, DIABETOLOGIA, V46, P459, DOI 10.1007/s00125-003-1074-z
   Dal Maso L, 2004, J CLIN ENDOCR METAB, V89, P1160, DOI 10.1210/jc.2003-031716
   Díez JJ, 2003, EUR J ENDOCRINOL, V148, P293, DOI 10.1530/eje.0.1480293
   Giovannucci E, 2000, CANCER EPIDEM BIOMAR, V9, P345
   GIOVANNUCCI E, 1995, ANN INTERN MED, V122, P327, DOI 10.7326/0003-4819-122-5-199503010-00002
   Giovannucci E, 2001, J NUTR, V131, P3109S, DOI 10.1093/jn/131.11.3109S
   Hu FB, 1999, JNCI-J NATL CANCER I, V91, P542, DOI 10.1093/jnci/91.6.542
   Ishikawa M, 2005, CLIN CANCER RES, V11, P466
   Kubota N, 2002, J BIOL CHEM, V277, P25863, DOI 10.1074/jbc.C200251200
   Luo ZJ, 2005, TRENDS PHARMACOL SCI, V26, P69, DOI 10.1016/j.tips.2004.12.011
   Ma J, 2004, JNCI-J NATL CANCER I, V96, P546, DOI 10.1093/jnci/djh082
   Ma J, 2000, GROWTH HORM IGF RES, V10, PS28, DOI 10.1016/S1096-6374(00)90013-3
   Maeda N, 2002, NAT MED, V8, P731, DOI 10.1038/nm724
   Manousos O, 1999, INT J CANCER, V83, P15, DOI 10.1002/(SICI)1097-0215(19990924)83:1<15::AID-IJC4>3.0.CO;2-Y
   Mantzoros C, 2004, J CLIN ENDOCR METAB, V89, P1102, DOI 10.1210/jc.2003-031804
   Martinez ME, 1997, J NATL CANCER I, V89, P948, DOI 10.1093/jnci/89.13.948
   Moschos SJ, 2002, ONCOLOGY-BASEL, V63, P317, DOI 10.1159/000066230
   Pajvani UB, 2003, J BIOL CHEM, V278, P9073, DOI 10.1074/jbc.M207198200
   Pajvani UB, 2004, J BIOL CHEM, V279, P12152, DOI 10.1074/jbc.M311113200
   Petridou E, 2003, J CLIN ENDOCR METAB, V88, P993, DOI 10.1210/jc.2002-021209
   Pischon T, 2003, CLIN CHEM, V49, P650, DOI 10.1373/49.4.650
   Pischon T, 2004, JAMA-J AM MED ASSOC, V291, P1730, DOI 10.1001/jama.291.14.1730
   Pollak MN, 2004, NAT REV CANCER, V4, P505, DOI 10.1038/nrc1387
   Rimm E B, 1990, EPIDEMIOLOGY, V1, P466, DOI 10.1097/00001648-199011000-00009
   RIMM EB, 1992, AM J EPIDEMIOL, V135, P1114, DOI 10.1093/oxfordjournals.aje.a116211
   ROSNER B, 1983, TECHNOMETRICS, V25, P165, DOI 10.2307/1268549
   Sandhu MS, 2002, J NATL CANCER I, V94, P972
   SCHERER PE, 1995, J BIOL CHEM, V270, P26746, DOI 10.1074/jbc.270.45.26746
   Shetty GK, 2004, DIABETES CARE, V27, P2450, DOI 10.2337/diacare.27.10.2450
   Skibber JM, 2001, CANC PRINCIPLES PRAC, V0, P1230
   Thamer C, 2004, DIABETOLOGIA, V47, P1303, DOI 10.1007/s00125-004-1430-7
   Trujillo ME, 2005, J INTERN MED, V257, P167, DOI 10.1111/j.1365-2796.2004.01426.x
   Tschritter O, 2003, DIABETES, V52, P239, DOI 10.2337/diabetes.52.2.239
   Wei EK, 2005, CANCER EPIDEM BIOMAR, V14, P850, DOI 10.1158/1055-9965.EPI-04-0661
   WILLETT WC, 1985, AM J EPIDEMIOL, V122, P51, DOI 10.1093/oxfordjournals.aje.a114086
   Yokota T, 2000, BLOOD, V96, P1723, DOI 10.1182/blood.V96.5.1723
NR 41
TC 398
Z9 441
U1 0
U2 18
PU OXFORD UNIV PRESS INC
PI CARY
PA JOURNALS DEPT, 2001 EVANS RD, CARY, NC 27513 USA
SN 0027-8874
EI 1460-2105
J9 JNCI-J NATL CANCER I
JI JNCI-J. Natl. Cancer Inst.
PD NOV 16
PY 2005
VL 97
IS 22
BP 1688
EP 1694
DI 10.1093/jnci/dji376
PG 7
WC Oncology
SC Oncology
GA 985DM
UT WOS:000233356300012
PM 16288122
DA 2025-02-23
ER

PT J
AU Norat, T
   Bingham, S
   Ferrari, P
   Slimani, N
   Jenab, M
   Mazuir, M
   Overvad, K
   Olsen, A
   Tjonneland, A
   Clavel, F
   Boutron-Ruault, MC
   Kesse, E
   Boeing, H
   Bergmann, MM
   Nieters, A
   Linseisen, J
   Trichopoulou, A
   Trichopoulos, D
   Tountas, Y
   Berrino, F
   Palli, D
   Panico, S
   Tumino, R
   Vineis, P
   Bueno-De-Mesquita, HB
   Peeters, PHM
   Engeset, D
   Lund, E
   Skeie, G
   Ardanaz, E
   González, C
   Navarro, C
   Quirós, JR
   Sanchez, MJ
   Berglund, G
   Mattisson, I
   Hallmans, G
   Palmqvist, R
   Day, NE
   Khaw, KT
   Key, TJ
   San Joaquin, M
   Hémon, B
   Saracci, R
   Kaaks, R
   Riboli, E
AF Norat, T
   Bingham, S
   Ferrari, P
   Slimani, N
   Jenab, M
   Mazuir, M
   Overvad, K
   Olsen, A
   Tjonneland, A
   Clavel, F
   Boutron-Ruault, MC
   Kesse, E
   Boeing, H
   Bergmann, MM
   Nieters, A
   Linseisen, J
   Trichopoulou, A
   Trichopoulos, D
   Tountas, Y
   Berrino, F
   Palli, D
   Panico, S
   Tumino, R
   Vineis, P
   Bueno-De-Mesquita, HB
   Peeters, PHM
   Engeset, D
   Lund, E
   Skeie, G
   Ardanaz, E
   González, C
   Navarro, C
   Quirós, JR
   Sanchez, MJ
   Berglund, G
   Mattisson, I
   Hallmans, G
   Palmqvist, R
   Day, NE
   Khaw, KT
   Key, TJ
   San Joaquin, M
   Hémon, B
   Saracci, R
   Kaaks, R
   Riboli, E
TI Meat, fish, and colorectal cancer risk:: The European prospective investigation into cancer and nutrition
SO JOURNAL OF THE NATIONAL CANCER INSTITUTE
LA English
DT Article
ID colon-cancer; prospective cohort; red meat; genetic susceptibility; dietary carcinogens; epic calibration; dose-response; n-nitrosation; united-states; energy-intake
AB Background. Current evidence suggests that high red meat intake is associated with increased colorectal cancer risk. High fish intake may be associated with a decreased risk, but the existing evidence is less convincing. Methods: We prospectively followed 478040 men and women from 10 European countries who were free of cancer at enrollment between 1992 and 1998. Information on diet and lifestyle was collected at baseline. After a mean follow-up of 4.8 years, 1329 incident colorectal cancers were documented. We examined the relationship between intakes of red and processed meat, poultry, and fish and colorectal cancer risk using a proportional hazards model adjusted for age, sex, energy (nonfat and fat sources), height, weight, work-related physical activity, smoking status, dietary fiber and folate, and alcohol consumption, stratified by center. A calibration substudy based on 36994 subjects was used to correct hazard ratios (HRs) and 95% confidence intervals (CIs) for diet measurement errors. All statistical tests were two-sided. Results: Colorectal cancer risk was positively associated with intake of red and processed meat (highest [> 160 g/day] versus lowest [< 20 g/day] intake, HR = 1.35, 95% CI = 0.96 to 1.88; P-trend = .03) and inversely associated with intake of fish (> 80 g/day versus < 10 g/day, HR = 0.69, 95% CI = 0.54 to 0.88; P-trend < .001), but was not related to poultry intake. Correcting for measurement error strengthened the associations between colorectal cancer and red and processed meat intake (per 100-g increase HR = 1.25, 95% CI = 1.09 to 1.41, P-trend = .001 and HR = 1.55, 95% CI = 1.19 to 2.02, P-trend = .001 before and after calibration, respectively) and for fish (per 100 g increase HR = 0.70, 95% CI = 0.57 to 0.87, P-trend < .001 and HR = 0.46, 95% CI = 0.27 to 0.77, P-trend = .003; before and after correction, respectively). In this study population, the absolute risk of development of colorectal cancer within 10 years for a study subject aged 50 years was 1.71% for the highest category of red and processed meat intake and 1.28% for the lowest category of intake and was 1.86% for subjects in the lowest category of fish intake and 1.28% for subjects in the highest category of fish intake. Conclusions: Our data confirm that colorectal cancer risk is positively associated with high consumption of red and processed meat and support an inverse association with fish intake.
C1 Int Agcy Res Canc, Nutr & Hormones Grp, F-69372 Lyon, France.
   MRC, Dunn Human Nutr Unit, Cambridge, England.
   Aalborg Hosp, Dept Clin Epidemiol, Aalborg, Denmark.
   Univ Aarhus, Aarhus Univ Hosp, Dept Epidemiol & Social Med, DK-8000 Aarhus, Denmark.
   Danish Canc Soc, Inst Canc Epidemiol, Copenhagen, Denmark.
   Inst Gustave Roussy, INSERM U521, Villejuif, France.
   German Inst Human Nutr, Rehbrucke, Germany.
   Deutsch Krebsforschungszentrum, Div Clin Epidemiol, D-6900 Heidelberg, Germany.
   Univ Athens, Sch Med, Dept Hyg & Epidemiol, GR-10679 Athens, Greece.
   Ist Nazl Tumori, Epidemiol Unit, I-20133 Milan, Italy.
   Sci Inst Tuscany, Canc Res & Prevent Ctr, Mol & Nutr Epidemiol Unit, Florence, Italy.
   Univ Naples Federico II, Dept Clin & Expt Med, Naples, Italy.
   Azienda Osped Civile MP, Canc Registry, Ragusa, Italy.
   Univ Turin, I-10124 Turin, Italy.
   Univ London Imperial Coll Sci Technol & Med, London SW7 2AZ, England.
   Natl Inst Publ Hlth & Environm, Ctr Nutr & Hlth, NL-3720 BA Bilthoven, Netherlands.
   Univ Utrecht, Med Ctr, Julius Ctr Hlth Sci & Primary Care, Utrecht, Netherlands.
   Univ Tromso, Inst Community Med, N-9001 Tromso, Norway.
   Catalan Inst Oncol, Dept Epidemiol, Barcelona, Spain.
   Hlth Council Murcia, Dept Epidemiol, Murcia, Spain.
   Inst Publ Hlth Navarra, Pamplona, Spain.
   Publ Hlth & Hlth Planning Directorate, Granada, Spain.
   Andalusian Sch Publ Hlth, Granada, Spain.
   Lund Univ, Malmo Diet & Canc Study, S-22100 Lund, Sweden.
   Umea Univ, Dept Nutrit Res, S-90187 Umea, Sweden.
   Umea Univ, Dept Med Biosci, S-90187 Umea, Sweden.
   Strangeways Res Lab, Cambridge CB1 4RN, England.
   Univ Cambridge, Clin Gerontol Unit, Cambridge CB2 1TN, England.
   Univ Oxford, Canc Res UK Epidemiol Unit, Oxford OX1 2JD, England.
C3 World Health Organization; International Agency for Research on Cancer (IARC); UK Research & Innovation (UKRI); Medical Research Council UK (MRC); MRC Human Nutrition Research; Aalborg University; Aalborg University Hospital; Aarhus University; Danish Cancer Society; Institut National de la Sante et de la Recherche Medicale (Inserm); UNICANCER; Gustave Roussy; Leibniz Association; Deutsches Institut fur Ernahrungsforschung Potsdam-Rehbrucke (DIfE); Helmholtz Association; German Cancer Research Center (DKFZ); National & Kapodistrian University of Athens; Athens Medical School; Fondazione IRCCS Istituto Nazionale Tumori Milan; University of Naples Federico II; Civile M.P. Arezzo Hospital; University of Turin; Imperial College London; Netherlands National Institute for Public Health & the Environment; Utrecht University; UiT The Arctic University of Tromso; Institut Catala d'Oncologia; Murcia Regional Health Council; Public Health Institute of Navarra; Escuela Andaluza de Salud Publica; Lund University; Umea University; Umea University; University of Cambridge; Cancer Research UK; University of Oxford
RP Riboli, E (corresponding author), Int Agcy Res Canc, Nutr & Hormones Grp, 150 Cours Albert Thomas, F-69372 Lyon, France.
EM riboli@iarc.fr
FU Wellcome Trust Funding Source: Medline
CR [Anonymous], 1997, FOOD NUTR PREV CANC, V0, P0
   [Anonymous], 1997, INT J EPIDEMIOL S1, V26, P0
   Bingham S, 2004, NAT REV CANCER, V4, P206, DOI 10.1038/nrc1298
   Bingham SA, 2002, J NUTR, V132, P3522S, DOI 10.1093/jn/132.11.3522S
   Bingham SA, 2003, LANCET, V361, P1496, DOI 10.1016/S0140-6736(03)13174-1
   BOSTICK RM, 1994, CANCER CAUSE CONTROL, V5, P38, DOI 10.1007/BF01830725
   Chao A, 2005, JAMA-J AM MED ASSOC, V293, P172, DOI 10.1001/jama.293.2.172
   Cross AJ, 2003, CANCER RES, V63, P2358
   Day NE, 2001, INT J EPIDEMIOL, V30, P309, DOI 10.1093/ije/30.2.309
   English DR, 2004, CANCER EPIDEM BIOMAR, V13, P1509
   Ferrari P, 2002, PUBLIC HEALTH NUTR, V5, P1329, DOI 10.1079/PHN2002409
   Ferrari P, 2004, AM J EPIDEMIOL, V160, P814, DOI 10.1093/aje/kwh280
   Flood A, 2003, AM J EPIDEMIOL, V158, P59, DOI 10.1093/aje/kwg099
   Gaard M, 1996, EUR J CANCER PREV, V5, P445
   GIOVANNUCCI E, 1994, CANCER RES, V54, P2390
   GOLDBOHM RA, 1994, CANCER RES, V54, P718
   Greenland S, 1998, MODERN EPIDEMIOLOGY, V0, P53
   Hsing AW, 1998, INT J CANCER, V77, P549, DOI 10.1002/(SICI)1097-0215(19980812)77:4<549::AID-IJC13>3.0.CO;2-1
   Jakes RW, 2004, INT J EPIDEMIOL, V33, P1382, DOI 10.1093/ije/dyh181
   KAAKS R, 1994, AM J CLIN NUTR, V59, P245S, DOI 10.1093/ajcn/59.1.245S
   KAAKS R, 1995, AM J EPIDEMIOL, V142, P548, DOI 10.1093/oxfordjournals.aje.a117673
   Kampman E, 1999, CANCER EPIDEM BIOMAR, V8, P15
   Kato I, 1997, NUTR CANCER, V28, P276, DOI 10.1080/01635589709514588
   Kipnis V, 2002, PUBLIC HEALTH NUTR, V5, P915, DOI 10.1079/PHN2002383
   Kipnis V, 1999, AM J EPIDEMIOL, V150, P642, DOI 10.1093/oxfordjournals.aje.a010063
   Kobayashi M, 2004, NUTR CANCER, V49, P32, DOI 10.1207/s15327914nc4901_5
   LANG NP, 1994, CANCER EPIDEM BIOMAR, V3, P675
   Larsson SC, 2004, AM J CLIN NUTR, V79, P935
   Larsson SC, 2005, INT J CANCER, V113, P829, DOI 10.1002/ijc.20658
   Linseisen J, 2002, PUBLIC HEALTH NUTR, V5, P1243, DOI 10.1079/PHN2002402
   Murtaugh MA, 2005, J NUTR, V135, P179, DOI 10.1093/jn/135.2.179
   Norat T, 2002, INT J CANCER, V98, P241, DOI 10.1002/ijc.10126
   Pietinen P, 1999, CANCER CAUSE CONTROL, V10, P387, DOI 10.1023/A:1008962219408
   Riboli E, 2002, PUBLIC HEALTH NUTR, V5, P1113, DOI 10.1079/PHN2002394
   Roberts-Thomson IC, 1999, EUR J CANCER PREV, V8, P207, DOI 10.1097/00008469-199906000-00008
   Rohrmann S, 2002, EUR J CLIN NUTR, V56, P1216, DOI 10.1038/sj.ejcn.1601494
   Rosner B, 2001, AM J EPIDEMIOL, V154, P827, DOI 10.1093/aje/154.9.827
   Sachse C, 2002, CARCINOGENESIS, V23, P1839, DOI 10.1093/carcin/23.11.1839
   Sandhu MS, 2001, CANCER EPIDEM BIOMAR, V10, P439
   Singh PN, 1998, AM J EPIDEMIOL, V148, P761, DOI 10.1093/oxfordjournals.aje.a009697
   Slimani N, 2002, PUBLIC HEALTH NUTR, V5, P1125, DOI 10.1079/PHN2002395
   Slimani N, 2003, CANCER EPIDEM BIOMAR, V12, P784
   Sugimura T, 2000, CARCINOGENESIS, V21, P387, DOI 10.1093/carcin/21.3.387
   Tiemersma EW, 2002, CANCER CAUSE CONTROL, V13, P383, DOI 10.1023/A:1015236701054
   Wei EK, 2004, INT J CANCER, V108, P433, DOI 10.1002/ijc.11540
   Welch AA, 2002, PUBLIC HEALTH NUTR, V5, P1273, DOI 10.1079/PHN2002404
   Willett W, 2001, INT J EPIDEMIOL, V30, P317, DOI 10.1093/ije/30.2.317
   WILLETT WC, 1990, NEW ENGL J MED, V323, P1664, DOI 10.1056/NEJM199012133232404
   Willett WC, 2002, SCIENCE, V296, P695, DOI 10.1126/science.1071055
   2003, 1900, V53, V0, P201
NR 50
TC 633
Z9 705
U1 1
U2 140
PU OXFORD UNIV PRESS INC
PI CARY
PA JOURNALS DEPT, 2001 EVANS RD, CARY, NC 27513 USA
SN 0027-8874
EI 
J9 J NATL CANCER I
JI J. Natl. Cancer Inst.
PD JUN 15
PY 2005
VL 97
IS 12
BP 906
EP 916
DI 10.1093/jnci/dji164
PG 11
WC Oncology
SC Oncology
GA 937FA
UT WOS:000229908800012
PM 15956652
DA 2025-02-23
ER

PT J
AU Lee, DH
   Jacobs, DR
AF Lee, DH
   Jacobs, DR
TI Interaction among heme iron, zinc, and supplemental vitamin C intake on the risk of lung cancer: Iowa Women's Health Study
SO NUTRITION AND CANCER-AN INTERNATIONAL JOURNAL
LA English
DT Article
ID free-radicals; in-vivo; alcohol-consumption; dietary-fat; prooxidant; questionnaire; association; ascorbate; proteins; overload
AB Redox-active iron present at physiological levels in the pulmonary epithelial lining fluid may lead to damage of lung tissue under some circumstances. For example, factors that increase potential for oxidative stress, such as higher intake of heme iron or higher intake of vitamin C in the presence of high intake of iron, might increase the risk of lung cancer, whereas higher intake of the antioxidant zinc might decrease that risk. During 16 yr of follow-up, 34,708 postmenopausal women, aged 55-69 yr at baseline who completed a food-frequency questionnaire for the Iowa Women's Health Study, were followed for 700 incident lung cancers. When subjects were stratified by intake of vitamin C supplements, among women who took vitamin C supplements of > 500 mg/day. after adjusting for age, total energy intake, cigarette smoking, alcohol consumption, and dietary zinc or dietary heme iron intake, relative risks across categories of dietary heme iron intake were 1.0, 0.85, 0.93, 1.32, 1.70, and 3.77 (P for trend = 0.05; P for interaction = 0.08), whereas corresponding figures for dietary zinc intake were 1.0, 1.15, 0.71, 0.84, 0.61, and 0.11 (P for trend = 0.12; P for interaction = 0.04). The strength of the associations of heme iron and zinc intake with lung cancer appeared to be stronger with increasing levels of vitamin C supplement intake. Our results suggest that high dietary heme iron intake may increase the risk of lung cancer, whereas high dietary zinc may decrease the risk of lung cancer among postmenopausal women who consume high-dose vitamin C supplements. This finding may be of particular importance to smokers, for whom vitamin C supplementation is a common recommendation.
C1 Univ Minnesota, Div Epidemiol & Community Hlth, Sch Publ Hlth, Minneapolis, MN 55455 USA.
   Kyungpook Natl Univ, Dept Prevent Med, Coll Med, Taegu, South Korea.
   Univ Oslo, Dept Nutr, Oslo, Norway.
C3 University of Minnesota System; University of Minnesota Twin Cities; Kyungpook National University (KNU); University of Oslo
RP Univ Minnesota, Div Epidemiol & Community Hlth, Sch Publ Hlth, 1300 S 2nd St,Suite 300, Minneapolis, MN 55455 USA.
EM jacobs@epi.umn.edu
FU NCI NIH HHS [R01 CA39742] Funding Source: Medline
CR Boontaveeyuwat Naiyana, 2001, JOURNAL OF THE MEDICAL ASSOCIATION OF THAILAND, V84, P1131
   Buettner GR, 1996, RADIAT RES, V145, P532, DOI 10.2307/3579271
   CARPENTER CE, 1992, CRIT REV FOOD SCI, V31, P333, DOI 10.1080/10408399209527576
   Carr A, 1999, FASEB J, V13, P1007, DOI 10.1096/fasebj.13.9.1007
   Conte D, 1996, J BIOL CHEM, V271, P5125
   Eastwood MA, 1999, QJM-MON J ASSOC PHYS, V92, P527, DOI 10.1093/qjmed/92.9.527
   Fletcher LM, 1999, J GASTROEN HEPATOL, V14, P202, DOI 10.1046/j.1440-1746.1999.01836.x
   GAPSTUR SM, 1992, AM J EPIDEMIOL, V136, P1221, DOI 10.1093/oxfordjournals.aje.a116430
   Ghio AJ, 1998, EXP LUNG RES, V24, P219, DOI 10.3109/01902149809099584
   Gutteridge JMC, 1996, BIOCHEM BIOPH RES CO, V220, P1024, DOI 10.1006/bbrc.1996.0518
   Gutteridge JMC, 2001, FREE RADICAL RES, V34, P439, DOI 10.1080/10715760100300381
   HERBERT V, 1994, AM J CLIN NUTR, V60, P157, DOI 10.1093/ajcn/60.2.157
   Huang X, 2003, MUTAT RES-FUND MOL M, V533, P153, DOI 10.1016/j.mrfmmm.2003.08.023
   Kang SA, 1998, FREE RADICAL RES, V28, P93, DOI 10.3109/10715769809097880
   Lee DH, 2005, AM J CLIN NUTR, V81, P787, DOI 10.1093/ajcn/81.4.787
   Lee DH, 2004, JNCI-J NATL CANCER I, V96, P403, DOI 10.1093/jnci/djh047
   Lee DH, 2004, DIABETOLOGIA, V47, P185, DOI 10.1007/s00125-003-1307-1
   Mark L, 1999, AM J PHYSIOL-LUNG C, V276, PL491, DOI 10.1152/ajplung.1999.276.3.L491
   Martra G, 2003, CHEM RES TOXICOL, V16, P328, DOI 10.1021/tx0200515
   McCord JM, 1998, SEMIN HEMATOL, V35, P5
   Milman N, 2000, ANN HEMATOL, V79, P612, DOI 10.1007/s002770000209
   MONSEN ER, 1982, J AM DIET ASSOC, V80, P307
   MUNGER RG, 1992, AM J EPIDEMIOL, V136, P192, DOI 10.1093/oxfordjournals.aje.a116485
   Nakaji S, 2003, EUR J EPIDEMIOL, V18, P381
   OBrien T, 2002, BIOCHEMISTRY-US, V41, P12529, DOI 10.1021/bi020452j
   Podmore ID, 1998, NATURE, V392, P559, DOI 10.1038/33308
   Ponka P, 1998, SEMIN HEMATOL, V35, P35
   Powell SR, 2000, J NUTR, V130, P1447S, DOI 10.1093/jn/130.5.1447S
   Quievryn G, 2002, BIOCHEMISTRY-US, V41, P3156, DOI 10.1021/bi011942z
   Sarkar B, 1995, NUTRITION, V11, P646
   Smith-Warner SA, 2002, CANCER EPIDEM BIOMAR, V11, P987
   Toyokuni S, 1996, FREE RADICAL BIO MED, V20, P553, DOI 10.1016/0891-5849(95)02111-6
   WILLETT WC, 1988, AM J EPIDEMIOL, V127, P188, DOI 10.1093/oxfordjournals.aje.a114780
   WYNDER EL, 1987, JNCI-J NATL CANCER I, V79, P631
   XIE JX, 1991, CANCER CAUSE CONTROL, V2, P79, DOI 10.1007/BF00053125
NR 37
TC 27
Z9 29
U1 0
U2 6
PU ROUTLEDGE JOURNALS, TAYLOR & FRANCIS LTD
PI ABINGDON
PA 2-4 PARK SQUARE, MILTON PARK, ABINGDON OX14 4RN, OXON, ENGLAND
SN 0163-5581
EI 1532-7914
J9 NUTR CANCER
JI Nutr. Cancer
PD JUN 15
PY 2005
VL 52
IS 2
BP 130
EP 137
DI 10.1207/s15327914nc5202_3
PG 8
WC Oncology; Nutrition & Dietetics
SC Oncology; Nutrition & Dietetics
GA 979BE
UT WOS:000232916300003
PM 16201844
DA 2025-02-23
ER

PT J
AU Berrino, F
   Pasanisi, P
   Bellati, C
   Venturelli, E
   Krogh, V
   Mastroianni, A
   Berselli, E
   Muti, P
   Secreto, G
AF Berrino, F
   Pasanisi, P
   Bellati, C
   Venturelli, E
   Krogh, V
   Mastroianni, A
   Berselli, E
   Muti, P
   Secreto, G
TI Serum testosterone levels and breast cancer recurrence
SO INTERNATIONAL JOURNAL OF CANCER
LA English
DT Article
DE breast cancer; recurrences; testosterone
ID fasting insulin; weight change; women; androgens; mastectomy; nutrition; hormones; risk
AB Prospective studies show that high serum levels of androgens and estrogens are associated with increased incidence of postmenopausal breast cancer. The aim of the present analysis was to study the prognostic value of serum testosterone, estradiol and related factors in postmenopausal breast cancer patients. One hundred and ten patients without clinical recurrence were included in the study. After 5.5 years of follow-up, 31 patients developed distant metastasis (16), local relapse (4), or contralateral breast cancer (11). The risk of adverse events in relation to hormone level was examined by Cox' proportional hazard modeling, adjusting for hormone receptor status and stage at diagnosis. Body mass index and serum levels of testosterone, estradiol and glucose were significantly higher in patients who recurred than those who did not. The hazard ratios were 1.8 (95 % Cl = 0.5- 6.3) for the middle and 7.2 (95% Cl = 2.4-21.4) for the upper tertiles of baseline testosterone distribution. Other hormones had only minor influence on prognosis. High testosterone predicts breast cancer recurrence. Further studies are required to determine whether dietary or other medical intervention to reduce testosterone can reduce the recurrence of breast cancer.
C1 Ist Nazl Tumori, Dept Prevent & Predict Med, I-20133 Milan, Italy.
   Ist Nazl Tumori, Unit Lab Med, I-20133 Milan, Italy.
   Ist Nazl Tumori, Dept Med, I-20133 Milan, Italy.
   SUNY Buffalo, Dept Social & Prevent Med, Buffalo, NY 14260 USA.
C3 Fondazione IRCCS Istituto Nazionale Tumori Milan; Fondazione IRCCS Istituto Nazionale Tumori Milan; Fondazione IRCCS Istituto Nazionale Tumori Milan; State University of New York (SUNY) System; University at Buffalo, SUNY
RP Ist Nazl Tumori, Dept Prevent & Predict Med, Via Venezian 1, I-20133 Milan, Italy.
EM berrino@istitutotumori.mi.it
CR [Anonymous], 1996, LANCET, V348, P1189
   Berrino F, 2002, IARC SCI PUBL, V156, P439
   Berrino F, 2001, CANCER EPIDEM BIOMAR, V10, P25
   CAMORIANO JK, 1990, J CLIN ONCOL, V8, P1327, DOI 10.1200/JCO.1990.8.8.1327
   Chlebowski RT, 2002, J CLIN ONCOL, V20, P1128, DOI 10.1200/JCO.20.4.1128
   Clarke M, 1998, LANCET, V351, P1451
   Dorgan JF, 2002, JNCI-J NATL CANCER I, V94, P606
   Fisher B, 1998, J NATL CANCER I, V90, P1371, DOI 10.1093/jnci/90.18.1371
   Goodwin PJ, 2002, J CLIN ONCOL, V20, P42, DOI 10.1200/JCO.20.1.42
   GRATTAROLA R, 1975, AM J OBSTET GYNECOL, V121, P169, DOI 10.1016/0002-9378(75)90633-X
   JAMES V H T, 1987, STEROIDS, V50, P269, DOI 10.1016/0039-128X(83)90077-6
   Jernström H, 1999, J WOMEN HEALTH GEN-B, V8, P1265, DOI 10.1089/jwh.1.1999.8.1265
   Kaaks R, 1996, CANCER CAUSE CONTROL, V7, P605, DOI 10.1007/BF00051703
   Muti P, 2002, CANCER EPIDEM BIOMAR, V11, P1361
   PORETSKY L, 1987, ENDOCR REV, V8, P132, DOI 10.1210/edrv-8-2-132
   Rock CL, 2002, J CLIN ONCOL, V20, P3302, DOI 10.1200/JCO.2002.03.008
   SECRETO G, 1983, CANCER RES, V43, P3408
   SECRETO G, 1994, ANTICANCER RES, V14, P2113
   SIITERI PK, 1987, AM J CLIN NUTR, V45, P277, DOI 10.1093/ajcn/45.1.277
   TRICHOPOULOS D, 1972, JNCI-J NATL CANCER I, V48, P605
   Vainio H, 2002, WEIGHT CONTROL PHYS, V0, P0
NR 21
TC 74
Z9 75
U1 0
U2 3
PU WILEY
PI HOBOKEN
PA 111 RIVER ST, HOBOKEN 07030-5774, NJ USA
SN 0020-7136
EI 1097-0215
J9 INT J CANCER
JI Int. J. Cancer
PD JAN 20
PY 2005
VL 113
IS 3
BP 499
EP 502
DI 10.1002/ijc.20582
PG 4
WC Oncology
SC Oncology
GA 881WR
UT WOS:000225900600023
PM 15455345
DA 2025-02-23
ER

PT J
AU Pakiz, B
   Flatt, SW
   Mills, KC
   Jordan, LJ
   Carethers, JM
   Rock, CL
AF Pakiz, B
   Flatt, SW
   Mills, KC
   Jordan, LJ
   Carethers, JM
   Rock, CL
TI Quality of life and diet intervention in individuals at risk for recurrence of colorectal adenomas
SO PSYCHO-ONCOLOGY
LA English
DT Article
ID randomized-trial; cancer; epidemiology; cholesterol; prevention; biology; fruit; death
AB The effect of participation in a diet intervention study on self-reported quality of life (QOL) with subjects at risk of recurrence of colorectal adenomas was explored in 77 men and women, aged 18-80 years, with a history of adenomatous polyps. Participants were randomly assigned to intervention and control groups and followed for 1 year. Dietary goals for the intervention group included reduced intake of fat and increased intakes of fiber, calcium, and vegetables and fruit. Diet counseling was provided by telephone. Anthropometric measurements were obtained and dietary intakes were assessed at baseline and 6 and 12 months. The quality of life factors questionnaire (QF), designed to explore the absolute effects of the diet intervention on participants' perceived QOL, was administered at baseline and study end. Based on repeated 24-h dietary recalls, the intervention group reported significantly higher consumption of vegetables, fruit, low-fat dairy products, fiber, and calcium at 12 months. There were no significant differences in total QF scores for the two groups at study end, and no significant changes within groups between baseline and study end. Findings suggest that even though the intervention participants made significant modifications in their eating behavior, these changes did not impact their perceived QOL negatively. Copyright (C) 2004 John Wiley Sons, Ltd.
C1 Univ Calif San Diego, Dept Family & Prevent Med, La Jolla, CA 92093 USA.
   Univ Calif San Diego, Dept Med, San Diego, CA USA.
C3 University of California System; University of California San Diego; University of California System; University of California San Diego
RP Univ Calif San Diego, Dept Family & Prevent Med, 9500 Gilman Dr, La Jolla, CA 92093 USA.
EM bpakiz@ucsd.edu
FU NCI NIH HHS [P01 CA72092, R01 CA090231-04, P01 CA072092, R01 CA090231] Funding Source: Medline
CR Anderson G, 1998, CONTROL CLIN TRIALS, V19, P61
   Bandura A, 1986, SOCIAL FDN THOUGHT A, V0, P0, DOI DOI 10.5465/AMR.1987.4306538
   Barr JT, 2003, J AM DIET ASSOC, V103, P177, DOI 10.1053/jada.2003.50058
   BRAUNWALD E, 2001, HARRISONS PRINCIPLES, V0, P1354
   Corle DK, 2001, ANN BEHAV MED, V23, P198, DOI 10.1207/S15324796ABM2303_7
   CUMMINGS P, 1994, ANN INTERN MED, V120, P848, DOI 10.7326/0003-4819-120-10-199405150-00006
   Dwyer JT, 2001, J NUTR, V131, P3074S, DOI 10.1093/jn/131.11.3074S
   GREENWALD P, 1992, CANCER, V70, P1206, DOI 10.1002/1097-0142(19920901)70:3+<1206::AID-CNCR2820701504>3.0.CO;2-J
   HELLENIUS ML, 1995, QUAL LIFE RES, V4, P13, DOI 10.1007/BF00434378
   Jemal A, 2004, CA-CANCER J CLIN, V54, P8, DOI 10.3322/canjclin.54.1.8
   McCarron DA, 1997, ARCH INTERN MED, V157, P169, DOI 10.1001/archinte.157.2.169
   Metz JA, 2000, ARCH INTERN MED, V160, P2150, DOI 10.1001/archinte.160.14.2150
   PEKKANEN J, 1989, ARCH INTERN MED, V149, P1589, DOI 10.1001/archinte.149.7.1589
   Pierce JP, 2002, CONTROL CLIN TRIALS, V23, P728, DOI 10.1016/S0197-2456(02)00241-6
   Pierce JP, 1997, NUTR CANCER, V28, P282, DOI 10.1080/01635589709514589
   PLAISTED CS, 1999, J AM DIET ASSOC, V8, P84
   Polsinelli ML, 1998, J AM DIET ASSOC, V98, P194, DOI 10.1016/S0002-8223(98)00048-0
   POTTER JD, 1992, JAMA-J AM MED ASSOC, V268, P1573
   Sanders C, 1998, BRIT MED J, V317, P1191, DOI 10.1136/bmj.317.7167.1191
   Sandler RS, 1996, GASTROENTEROL CLIN N, V25, P717, DOI 10.1016/S0889-8553(05)70271-5
   SCHLETTWEINGSELL D, 1992, AM J CLIN NUTR, V55, P1263
   Sköldstam L, 2003, ANN RHEUM DIS, V62, P208, DOI 10.1136/ard.62.3.208
   Smith-Warner SA, 2000, CANCER EPIDEM BIOMAR, V9, P307
   Toobert DJ, 2003, DIABETES CARE, V26, P2288, DOI 10.2337/diacare.26.8.2288
   *USDHHS, 2002, HLTH PEOPL 2010 HLTH, V0, P2010
   VARGAS PA, 1992, CANCER-AM CANCER SOC, V70, P1229, DOI 10.1002/1097-0142(19920901)70:3+<1229::AID-CNCR2820701507>3.0.CO;2-#
   Weed DL, 1997, PREV MED, V26, PS37, DOI 10.1006/pmed.1997.0208
   [World Cancer Research Fund American Institute for Cancer Research], 1997, FOOD NUTR PREV CANC, V0, P0
NR 28
TC 13
Z9 17
U1 1
U2 3
PU WILEY
PI HOBOKEN
PA 111 RIVER ST, HOBOKEN 07030-5774, NJ USA
SN 1057-9249
EI 1099-1611
J9 PSYCHO-ONCOLOGY
JI Psycho-Oncol.
PD FEB 15
PY 2005
VL 14
IS 2
BP 85
EP 93
DI 10.1002/pon.822
PG 9
WC Oncology; Psychology; Psychology, Multidisciplinary; Social Sciences, Biomedical
SC Oncology; Psychology; Biomedical Social Sciences
GA 897YT
UT WOS:000227043500001
PM 15386785
DA 2025-02-23
ER

PT J
AU Bosetti, C
   Spertini, L
   Parpinel, M
   Gnagnarella, P
   Lagiou, P
   Negri, E
   Franceschi, S
   Montella, M
   Peterson, J
   Dwyer, J
   Giacosa, A
   La Vecchia, C
AF Bosetti, C
   Spertini, L
   Parpinel, M
   Gnagnarella, P
   Lagiou, P
   Negri, E
   Franceschi, S
   Montella, M
   Peterson, J
   Dwyer, J
   Giacosa, A
   La Vecchia, C
TI Flavonoids and breast cancer risk in Italy
SO CANCER EPIDEMIOLOGY BIOMARKERS & PREVENTION
LA English
DT Article
ID food-frequency questionnaire; dietary phytoestrogen intake; urinary-excretion; genistein content; phyto-estrogens; lung-cancer; women; consumption; population; nutrition
AB Few epidemiologic studies have investigated the potential relation between flavonoids and breast cancer risk. We have applied recently published data on the composition of foods and beverages in terms of six principal classes of flavonoids (i.e., flavanones, flavan-3-ols, flavonols, flavones, anthocyanidines, and isoflavones) on dietary information collected in a large-case control study of breast cancer conducted in Italy between 1991 and 1994. The study included 2,569 women with incident, histologically confirmed breast cancer, and 2,588 hospital controls. Odds ratios (OR) and 95% confidence intervals were estimated by multiple logistic regression models. After allowance for major confounding factors and energy intake, a reduced risk of breast cancer was found for increasing intake of flavones (OR, 0.81, for the highest versus the lowest quintile; P-trend, 0.02), and flavonols (OR, 0.80; P-trend, 0.06). No significant association was found for other flavonoids, including flavanones (OR, 0.95), flavan-3-ols (OR, 0.86), anthocyanidins (OR, 1.09), as well as for isoflavones (OR, 1.05). The findings of this large study of an inverse association between flavones and breast cancer risk confirm the results of a Greek study.
C1 Ist Ric Farmacol Mario Negri, I-20157 Milan, Italy.
   Ctr Riferimento Oncol, Unita Epidemiol & Biostat, I-33081 Aviano, PN, Italy.
   Policlin Univ Udine, Inst Igiene Epidemiol, Udine, Italy.
   Ist Europeo Oncol, Div Epidemiol & Biostat, Milan, Italy.
   Univ Athens, Sch Med, Dept Hyg & Epidemiol, GR-11527 Athens, Greece.
   Int Agcy Res Canc, F-69372 Lyon, France.
   Ist Tumori Fdn Pascale, Serv Epidemiol, Naples, Italy.
   Tufts Univ New England Med Ctr, Frances Stern Nutr Ctr, Boston, MA USA.
   Tufts Univ, Sch Med, Boston, MA 02111 USA.
   Tufts Univ, Sch Nutr, Boston, MA 02111 USA.
   Tufts Univ, Jean Mayer USDA Human Nutr Res Ctr Aging, Boston, MA 02111 USA.
   Ist Nazl Ric Canc, I-16132 Genoa, Italy.
   Univ Milan, Ist Stat Med & Biometria, I-20122 Milan, Italy.
C3 Istituto di Ricerche Farmacologiche Mario Negri IRCCS; IRCCS Aviano (CRO); University of Udine; IRCCS European Institute of Oncology (IEO); National & Kapodistrian University of Athens; Athens Medical School; World Health Organization; International Agency for Research on Cancer (IARC); IRCCS Fondazione Pascale; Tufts Medical Center; Tufts University; Tufts University; Tufts University; United States Department of Agriculture (USDA); University of Genoa; IRCCS AOU San Martino IST; University of Milan
RP Ist Ric Farmacol Mario Negri, Via Eritrea 62, I-20157 Milan, Italy.
EM bosetti@marionegri.it
CR Adlercreutz H, 2002, LANCET ONCOL, V3, P364, DOI 10.1016/S1470-2045(02)00777-5
   Agudo A, 2002, PUBLIC HEALTH NUTR, V5, P1179, DOI 10.1079/PHN2002398
   [Anonymous], 2002, IOW STAT U DAT IS CO, V0, P0
   Barnes S, 1996, ADV EXP MED BIOL, V401, P87
   Bosetti C, 2002, CURR OPIN OBSTET GYN, V14, P13, DOI 10.1097/00001703-200202000-00003
   Breslow N E, 1980, IARC SCI PUBL, V0, P5
   Dai Q, 2002, CANCER EPIDEM BIOMAR, V11, P815
   Decarli A, 1996, ANN EPIDEMIOL, V6, P110, DOI 10.1016/1047-2797(95)00129-8
   den Tonkelaar I, 2001, CANCER EPIDEM BIOMAR, V10, P223
   FRANCESCHI S, 1993, EUR J CANCER, V29A, P2298, DOI 10.1016/0959-8049(93)90225-5
   Franceschi S, 1995, INT J CANCER, V63, P785, DOI 10.1002/ijc.2910630606
   Franke AA, 1998, ADV EXP MED BIOL, V439, P237
   Grace PB, 2004, CANCER EPIDEM BIOMAR, V13, P698
   HERTOG MGL, 1994, NUTR CANCER, V22, P175, DOI 10.1080/01635589409514342
   Hollman PCH, 1996, BIOCHEM SOC T, V24, P785, DOI 10.1042/bst0240785
   Horn-Ross PL, 2001, AM J EPIDEMIOL, V154, P434, DOI 10.1093/aje/154.5.434
   Horn-Ross PL, 2002, CANCER CAUSE CONTROL, V13, P407, DOI 10.1023/A:1015786030864
   Ingram D, 1997, LANCET, V350, P990, DOI 10.1016/S0140-6736(97)01339-1
   KANDASWAMI C, 1992, ANTI-CANCER DRUG, V3, P525, DOI 10.1097/00001813-199210000-00013
   Keinan-Boker L, 2004, AM J CLIN NUTR, V79, P282
   Knekt P, 2002, AM J CLIN NUTR, V76, P560, DOI 10.1093/ajcn/76.3.560
   Knekt P, 1997, AM J EPIDEMIOL, V146, P223, DOI 10.1093/oxfordjournals.aje.a009257
   La Vecchia C, 1998, EPIDEMIOLOGY, V9, P208
   Lagiou P, 2004, NUTR CANCER, V49, P139, DOI 10.1207/s15327914nc4902_4
   Lagiou P, 2004, CANCER CAUSE CONTROL, V15, P67, DOI 10.1023/B:CACO.0000016619.18041.b0
   Liggins J, 2000, BRIT J NUTR, V84, P717
   Liggins J, 2000, J NUTR BIOCHEM, V11, P326, DOI 10.1016/S0955-2863(00)00085-1
   Liggins J, 2002, EUR J CLIN NUTR, V56, P961, DOI 10.1038/sj.ejcn.1601419
   Linseisen J, 2004, INT J CANCER, V110, P284, DOI 10.1002/ijc.20119
   Mezzetti M, 1998, J NATL CANCER I, V90, P389, DOI 10.1093/jnci/90.5.389
   Murkies A, 2000, MENOPAUSE, V7, P289, DOI 10.1097/00042192-200007050-00003
   Nijveldt RJ, 2001, AM J CLIN NUTR, V74, P418
   Peeters PHM, 2003, BREAST CANCER RES TR, V77, P171, DOI 10.1023/A:1021381101632
   Peterson J, 2003, BRIT J CANCER, V89, P1255, DOI 10.1038/sj.bjc.6601271
   Peterson J, 1998, NUTR RES, V18, P1995, DOI 10.1016/S0271-5317(98)00169-9
   Salvini Simonetta, 1996, JOURNAL OF FOOD COMPOSITION AND ANALYSIS, V9, P57, DOI 10.1006/jfca.1996.0007
   Silva ID, 2004, CANCER CAUSE CONTROL, V15, P805, DOI 10.1023/B:CACO.0000043431.85706.d8
   SMITHWARNER SA, 2001, JAMA-J AM MED ASSOC, V285, P799
   So FV, 1997, CANCER LETT, V120, P245
   STONER GD, 1995, J CELL BIOCHEM, V0, P169
   Takahashi T, 1998, BIOSCI BIOTECH BIOCH, V62, P2199, DOI 10.1271/bbb.62.2199
   Tavani A, 1997, INT J CANCER, V70, P159, DOI 10.1002/(SICI)1097-0215(19970117)70:2<159::AID-IJC4>3.0.CO;2-W
   Trichopoulou A, 2003, INT J VITAM NUTR RES, V73, P63, DOI 10.1024/0300-9831.73.2.63
   WILLETT W, 1986, AM J EPIDEMIOL, V124, P17, DOI 10.1093/oxfordjournals.aje.a114366
   *WORLD CANC RES FU, 1997, WORLD CANC RES FUND, V0, P0
   Yamamoto S, 2003, J NATL CANCER I, V95, P906, DOI 10.1093/jnci/95.12.906
   Zheng W, 1999, CANCER EPIDEM BIOMAR, V8, P35
NR 48
TC 141
Z9 153
U1 0
U2 13
PU AMER ASSOC CANCER RESEARCH
PI PHILADELPHIA
PA 615 CHESTNUT ST, 17TH FLOOR, PHILADELPHIA, PA 19106-4404 USA
SN 1055-9965
EI 1538-7755
J9 CANCER EPIDEM BIOMAR
JI Cancer Epidemiol. Biomarkers Prev.
PD APR 15
PY 2005
VL 14
IS 4
BP 805
EP 808
DI 10.1158/1055-9965.EPI-04-0838
PG 4
WC Oncology; Public, Environmental & Occupational Health
SC Oncology; Public, Environmental & Occupational Health
GA 915ZS
UT WOS:000228351300008
PM 15824147
DA 2025-02-23
ER

PT J
AU Spector, LG
   Xie, Y
   Robison, LL
   Heerema, NA
   Hilden, JM
   Lange, B
   Felix, CA
   Davies, SM
   Slavin, J
   Potter, JD
   Blair, CK
   Reaman, GH
   Ross, JA
AF Spector, LG
   Xie, Y
   Robison, LL
   Heerema, NA
   Hilden, JM
   Lange, B
   Felix, CA
   Davies, SM
   Slavin, J
   Potter, JD
   Blair, CK
   Reaman, GH
   Ross, JA
TI Maternal diet and infant leukemia: The DNA topoisomerase II inhibitor hypothesis: A report from the Children's Oncology Group
SO CANCER EPIDEMIOLOGY BIOMARKERS & PREVENTION
LA English
DT Article
ID acute lymphoblastic-leukemia; acute myeloid-leukemia; united-states; mll gene; cleavage; cancer; epipodophyllotoxins; classification; flavonoids; adults
AB Background: The MLL 11q23 translocation arises in utero and is present in 75% of infant leukemias. That MLL+ acute myeloid leukemia (AML) can arise following chemotherapy with DNA topoisomerase 11 (DNAt2) inhibitors suggests that these substances, which also occur naturally in foods, may contribute toward infant leukemia. We hypothesized that maternal consumption of dietary DNAt2 inhibitors during pregnancy would increase the risk of infant leukemia, particularly AML(MLL+). Methods: This Children's Oncology Group case-control study consisted of 240 incident cases of infant acute leukemia [AML and acute lymphoblastic leukemia (ALL)] diagnosed during 1996 to 2002 and 255 random digit dialed controls. Maternal diet during pregnancy was determined through a food frequency questionnaire. An index of specific foods identified a priori to contain DNAt2 inhibitors as well as vegetables and fruits were created and analyzed using unconditional logistic regression. Results: There was little evidence of an association between the specific DNAt2 index and leukemia overall and by subtype. An exception was AML(MLL+); odds ratios (95% confidence intervals) comparing the second to fourth quartiles to the first were 1.9 (0.5-7.0), 2.1 (0.6-7.7), and 3.2 (0.9-11.9), respectively (P for trend = 0.10). For the vegetable and fruit index, there were significant or near-significant inverse linear trends for all leukemias combined, ALL(MLL+), and AML(MLL-). Conclusion: Overall, maternal consumption of fresh vegetables and fruits during pregnancy was associated with a decreased risk of infant leukemia, particularly MLL+. However, for AML(MLL+) cases, maternal consumption of specific DNAt2 inhibitors seemed to increase risk. Although based on small numbers, these data provide some support for distinct etiologic pathways in infant leukemia.
C1 Univ Minnesota, Dept Pediat, Div Pediat Epidemiol & Clin Res, Minneapolis, MN 55455 USA.
   Univ Minnesota, Ctr Canc, Minneapolis, MN USA.
   Ohio State Univ, Columbus, OH 43210 USA.
   Cleveland Clin, Childrens Hosp, Cleveland, OH 44106 USA.
   Childrens Hosp Philadelphia, Philadelphia, PA 19104 USA.
   Childrens Hosp, Med Ctr, Cincinnati, OH 45229 USA.
   Univ Minnesota, Dept Food Sci & Nutr, St Paul, MN 55108 USA.
   Fred Hutchinson Canc Res Ctr, Seattle, WA 98104 USA.
   Childrens Natl Med Ctr, Washington, DC 20010 USA.
C3 University of Minnesota System; University of Minnesota Twin Cities; University of Minnesota System; University of Minnesota Twin Cities; University System of Ohio; Ohio State University; Cleveland Clinic Foundation; University of Pennsylvania; Pennsylvania Medicine; Childrens Hospital of Philadelphia; Cincinnati Children's Hospital Medical Center; University of Minnesota System; University of Minnesota Twin Cities; Fred Hutchinson Cancer Center; Children's National Health System
RP Univ Minnesota, Dept Pediat, Div Pediat Epidemiol & Clin Res, 420 Delaware St,SE MMC 715, Minneapolis, MN 55455 USA.
EM spector@epi.umn.edu
FU NCI NIH HHS [CA79940, R01 CA079940] Funding Source: Medline
CR Andersen MK, 2001, BRIT J HAEMATOL, V114, P539, DOI 10.1046/j.1365-2141.2001.03000.x
   AUSTIN CA, 1992, BIOCHEM J, V282, P883, DOI 10.1042/bj2820883
   Behm FG, 1996, BLOOD, V87, P2870, DOI 10.1182/blood.V87.7.2870.bloodjournal8772870
   BENNETT JM, 1981, BRIT J HAEMATOL, V47, P553, DOI 10.1111/j.1365-2141.1981.tb02684.x
   BENNETT JM, 1985, ANN INTERN MED, V103, P620, DOI 10.7326/0003-4819-103-4-620
   Bunin GR, 2001, AM J EPIDEMIOL, V154, P1136, DOI 10.1093/aje/154.12.1136
   CIMINO G, 1993, BLOOD, V82, P544
   Ernst P, 2002, CURR OPIN HEMATOL, V9, P282, DOI 10.1097/00062752-200207000-00004
   FELIX CA, 1995, CANCER RES, V55, P4287
   FLANDERS WD, 1995, INT J EPIDEMIOL, V24, P1, DOI 10.1093/ije/24.1.1
   Fortune JM, 2000, PROG NUCLEIC ACID RE, V64, P221, DOI 10.1016/S0079-6603(00)64006-0
   Gale KB, 1997, P NATL ACAD SCI USA, V94, P13950, DOI 10.1073/pnas.94.25.13950
   GEWIRTZ DA, 1991, BIOCHEM PHARMACOL, V42, P2253, DOI 10.1016/0006-2952(91)90227-V
   Greaves MF, 2003, BLOOD, V102, P2321, DOI 10.1182/blood-2002-12-3817
   Gurney JG, 2001, CANCER INVEST, V19, P630, DOI 10.1081/CNV-100104291
   KUMAR L, 1993, LANCET, V342, P819, DOI 10.1016/0140-6736(93)92692-M
   Li RW, 2000, AM J PUBLIC HEALTH, V90, P777, DOI 10.2105/AJPH.90.5.777
   Long B H, 1992, SEMIN ONCOL, V19, P3
   MALDONADO G, 1993, AM J EPIDEMIOL, V138, P923, DOI 10.1093/oxfordjournals.aje.a116813
   McDonald TA, 2001, LEUKEMIA, V15, P10, DOI 10.1038/sj.leu.2401981
   POTTER J, 1997, FOOD, V0, P0
   PUI CH, 1990, BLOOD, V76, P1449
   PUI CH, 1991, NEW ENGL J MED, V325, P1682, DOI 10.1056/NEJM199112123252402
   Riboli E, 2003, AM J CLIN NUTR, V78, P559S, DOI 10.1093/ajcn/78.3.559S
   Ries LAG, 2003, SEER CANC STAT REV 1, V0, P0
   ROBISON LL, 1984, AM J EPIDEMIOL, V120, P164, DOI 10.1093/oxfordjournals.aje.a113866
   ROSS JA, 1994, J NATL CANCER I, V86, P1678, DOI 10.1093/jnci/86.22.1678
   Ross JA, 1996, CANCER CAUSE CONTROL, V7, P581, DOI 10.1007/BF00051700
   Ross JA, 2002, ANNU REV NUTR, V22, P19, DOI 10.1146/annurev.nutr.22.111401.144957
   Ross JA, 1996, CANCER, V77, P201, DOI 10.1002/(SICI)1097-0142(19960101)77:1<201::AID-CNCR32>3.0.CO;2-7
   Slattery Martha L, 1995, ANNALS OF EPIDEMIOLOGY, V5, P245, DOI 10.1016/1047-2797(94)00113-8
   Smith MT, 2002, BLOOD, V100, P4590, DOI 10.1182/blood-2001-12-0264
   Strick R, 2000, P NATL ACAD SCI USA, V97, P4790, DOI 10.1073/pnas.070061297
   Thompson B, 1999, J AM DIET ASSOC, V99, P1241, DOI 10.1016/S0002-8223(99)00306-5
   Wiemels JL, 1999, CANCER RES, V59, P4095
   Willett WC, 1997, AM J CLIN NUTR, V65, P1220, DOI 10.1093/ajcn/65.4.1220S
   YAMASHITA Y, 1990, BIOCHEM PHARMACOL, V39, P737
   Zandvliet DWJ, 1996, BBA-GENE STRUCT EXPR, V1307, P239, DOI 10.1016/0167-4781(96)00063-2
NR 38
TC 142
Z9 162
U1 0
U2 10
PU AMER ASSOC CANCER RESEARCH
PI PHILADELPHIA
PA 615 CHESTNUT ST, 17TH FLOOR, PHILADELPHIA, PA 19106-4404 USA
SN 1055-9965
EI 1538-7755
J9 CANCER EPIDEM BIOMAR
JI Cancer Epidemiol. Biomarkers Prev.
PD MAR 15
PY 2005
VL 14
IS 3
BP 651
EP 655
DI 10.1158/1055-9965.EPI-04-0602
PG 5
WC Oncology; Public, Environmental & Occupational Health
SC Oncology; Public, Environmental & Occupational Health
GA 905CS
UT WOS:000227545900020
PM 15767345
DA 2025-02-23
ER

PT J
AU Diergaarde, B
   Tiemersma, EW
   Braam, H
   van Muijen, GNP
   Nagengast, FM
   Kok, FJ
   Kampman, E
AF Diergaarde, B
   Tiemersma, EW
   Braam, H
   van Muijen, GNP
   Nagengast, FM
   Kok, FJ
   Kampman, E
TI Dietary factors and truncating <i>APC</i> mutations in sporadic colorectal adenomas
SO INTERNATIONAL JOURNAL OF CANCER
LA English
DT Article
DE colorectal adenomas; diet; APC; sporadic mutations
ID beta-catenin; somatic mutation; colon carcinomas; microsatellite instability; cancer; tumors; polyposis; ras; tumorigenesis; model
AB Inactivating mutations in APC are thought to be early, initiating events in colorectal carcinogenesis. To gain insight into the relationship between diet and inactivating APC mutations, we evaluated associations between dietary factors and the occurrence of these mutations in a Dutch case-control study of sporadic colorectal adenomas (278 cases; 414 polyp-free controls). Direct-sequencing was used to screen adenomas for mutations in the mutation cluster region of APC; truncating mutations were detected in 161 (58%) of the adenomas. Red meat consumption was significantly differently related to polyps with truncating APC mutation (APC(+) polyps) compared to polyps without truncating APC mutation (APC(-) polyps) (highest vs. lowest tertile, odds ratio [OR] = 0.5, 95% confidence interval [CI] = 0.3-1.0). High intake of red meat and fat seemed to increase the risk of APC(-) polyps only (APC+ vs. controls: red meat, OR = 1.0, 95% CI = 0.6-1.6; fat, OR = 1.1, 95% CI = 0.6-1.9; APC- vs. controls: red meat, OR = 1.8, 95% CI = 1.0 -3.1; fat, OR = 1.9, 95% CI = 1.0 -3.7). Intake of carbohydrates was inversely associated with both polyp groups, most noticeably with APC(-) polyps. Most other evaluated dietary factors were not distinctively associated with a specific APC status. None of the dietary factors was specifically associated with a particular type of truncating APC mutation. Our data suggest that red meat and fat may increase the risk of APC(-) polyps in particular, whereas carbohydrates may especially decrease the risk of APC(-) polyps. However, most examined dietary factors do not appear to be specifically associated with the occurrence of truncating APC mutations in colorectal adenomas but seem to affect both pathways equally. (C) 2004 Wiley-Liss, Inc.
C1 Univ Wageningen & Res Ctr, Div Human Nutr & Epidemiol, NL-6700 EV Wageningen, Netherlands.
   UMC St Radboud, Dept Pathol, Nijmegen, Netherlands.
   UMC St Radboud, Dept Gastroenterol, Nijmegen, Netherlands.
C3 Wageningen University & Research; Radboud University Nijmegen; Radboud University Nijmegen
RP Univ Wageningen & Res Ctr, Div Human Nutr & Epidemiol, POB 8129, NL-6700 EV Wageningen, Netherlands.
EM ellen.kampman@wur.nl
CR [Anonymous], 1997, FOOD, V0, P0
   Crabtree M, 2003, ONCOGENE, V22, P4257, DOI 10.1038/sj.onc.1206471
   Diergaarde B, 2003, CANCER EPIDEM BIOMAR, V12, P1130
   Diergaarde B, 2003, CARCINOGENESIS, V24, P283, DOI 10.1093/carcin/24.2.283
   Esteller M, 2000, CANCER RES, V60, P4366
   FEARON ER, 1990, CELL, V61, P759, DOI 10.1016/0092-8674(90)90186-I
   Fodde R, 2001, NAT REV CANCER, V1, P55, DOI 10.1038/35094067
   HILTUNEN MO, 1997, INT J CANCER, V70, P664
   KAKIUCHI H, 1995, P NATL ACAD SCI USA, V92, P910, DOI 10.1073/pnas.92.3.910
   Kampman E, 2000, CARCINOGENESIS, V21, P307, DOI 10.1093/carcin/21.2.307
   Korinek V, 1997, SCIENCE, V275, P1784, DOI 10.1126/science.275.5307.1784
   Lamlum H, 1999, NAT MED, V5, P1071, DOI 10.1038/12511
   Martínez ME, 1999, CANCER RES, V59, P5181
   MIYAKI M, 1994, CANCER RES, V54, P3011
   Miyoshi Yasuo, 1992, HUMAN MOLECULAR GENETICS, V1, P229
   Morin PJ, 1997, SCIENCE, V275, P1787, DOI 10.1126/science.275.5307.1787
   Norat T, 2001, NUTR REV, V59, P37, DOI 10.1111/j.1753-4887.2001.tb06974.x
   Ocke MC, 1997, INT J EPIDEMIOL, V26, PS37, DOI 10.1093/ije/26.suppl_1.S37
   Platz EA, 1997, CANCER EPIDEM BIOMAR, V6, P661
   Potter JD, 1999, JNCI-J NATL CANCER I, V91, P916, DOI 10.1093/jnci/91.11.916
   POWELL SM, 1992, NATURE, V359, P235, DOI 10.1038/359235a0
   Rowan AJ, 2000, P NATL ACAD SCI USA, V97, P3352, DOI 10.1073/pnas.97.7.3352
   Samowitz WS, 1999, CANCER RES, V59, P1442
   SANDHU MS, 2001, CANCER EPIDEM BIOMAR, V10, P39
   Schlesselman JJ, 1982, CASE CONTROL STUDIES, V0, P0
   Slattery ML, 2001, INT J CANCER, V93, P601, DOI 10.1002/ijc.1370
   Slattery ML, 2000, CANCER RES, V60, P6935
   Smith G, 2002, P NATL ACAD SCI USA, V99, P9433, DOI 10.1073/pnas.122612899
   Smith-Warner SA, 2002, AM J EPIDEMIOL, V155, P1104, DOI 10.1093/aje/155.12.1104
   Smits R, 2000, GENE CHROMOSOME CANC, V29, P229, DOI 10.1002/1098-2264(2000)9999:9999<::AID-GCC1033>3.0.CO;2-R
   Smits R, 1999, GENE DEV, V13, P1309, DOI 10.1101/gad.13.10.1309
   Tiemersma EW, 2003, CANCER EPIDEM BIOMAR, V12, P419
   Willert K, 1998, CURR OPIN GENET DEV, V8, P95, DOI 10.1016/S0959-437X(98)80068-3
   Willett WC, 1997, AM J CLIN NUTR, V65, P1220, DOI 10.1093/ajcn/65.4.1220S
NR 35
TC 25
Z9 25
U1 0
U2 4
PU WILEY
PI HOBOKEN
PA 111 RIVER ST, HOBOKEN 07030-5774, NJ USA
SN 0020-7136
EI 1097-0215
J9 INT J CANCER
JI Int. J. Cancer
PD JAN 1
PY 2005
VL 113
IS 1
BP 126
EP 132
DI 10.1002/ijc.20533
PG 7
WC Oncology
SC Oncology
GA 871GA
UT WOS:000225116600017
PM 15386431
DA 2025-02-23
ER

PT J
AU Li, M
   Zhang, Z
   Hill, DL
   Chen, XB
   Wang, H
   Zhang, RW
AF Li, M
   Zhang, Z
   Hill, DL
   Chen, XB
   Wang, H
   Zhang, RW
TI Genistein, a dietary isoflavone, down-regulates the MDM2 oncogene at both transcriptional and posttranslational levels
SO CANCER RESEARCH
LA English
DT Article
ID in-vivo activity; breast-cancer; prostate-cancer; gene-expression; dna-damage; apoptosis; vitro; risk; soy; inhibition
AB Although genistein has chemopreventive effects in several human malignancies, including cancers of the breast, colon, and prostate, the mechanisms of action are not fully understood. Herein we report novel mechanisms whereby genistein down-regulates the MDM2 oncogene, perhaps explaining some of its anticancer activities. In a dose- and time-dependent manner, genistein reduced MDM2 protein and mRNA levels in human cell lines of breast, colon, and prostate cancer; primary fibroblasts; and breast epithelial cells. The inhibitory effects were found at both transcriptional and posttranslational levels and were independent of tyrosine kinase pathways. We found that the NFAT transcription site in the region between - 132 and +33 in the MDM2 P2 promoter was responsive to genistein. At the posttranslational level, genistein induced ubiquitination of MDM2, which led to its degradation. Additionally, genistein induced apoptosis and G(2) arrest and inhibited proliferation in a variety of human cancer cell lines, regardless of p53 status. We further showed that MDM2 overexpression abrogated genistein-induced apoptosis in vitro and that genistein inhibited MDM2 expression and tumor growth in PC3 xenografts. In conclusion, genistein directly down-regulates the MDM2 oncogene, representing a novel mechanism of its action that may have implications for its chemopreventive and chemotherapeutic effects.
C1 Univ Alabama Birmingham, Dept Pharmacol & Toxicol, Div Clin Pharmacol, Birmingham, AL 35294 USA.
   Univ Alabama Birmingham, Dept Cell Biol, Birmingham, AL 35294 USA.
   Univ Alabama Birmingham, Ctr Comprehens Canc, Birmingham, AL 35294 USA.
C3 University of Alabama System; University of Alabama Birmingham; University of Alabama System; University of Alabama Birmingham; University of Alabama System; University of Alabama Birmingham
RP Univ Alabama Birmingham, Dept Pharmacol & Toxicol, Div Clin Pharmacol, VH 113,Box 600,1670 Univ Blvd, Birmingham, AL 35294 USA.
EM ruiwen.zhang@ccc.uab.edu
FU NCI NIH HHS [R01 CA112029, R01CA 80698] Funding Source: Medline
CR Barnes S, 2002, ADV EXP MED BIOL, V505, P77
   BARNES S, 1995, J NUTR, V125, PS777, DOI 10.1093/jn/125.3_Suppl.777S
   BARNES S, 1990, PROG CLIN BIOL RES, V347, P239
   Cai QY, 1997, CANCER LETT, V119, P99, DOI 10.1016/S0304-3835(97)00261-9
   Chen LH, 1998, P NATL ACAD SCI USA, V95, P195, DOI 10.1073/pnas.95.1.195
   Choi YH, 2000, JPN J CANCER RES, V91, P164, DOI 10.1111/j.1349-7006.2000.tb00928.x
   COWARD L, 1993, J AGR FOOD CHEM, V41, P1961, DOI 10.1021/jf00035a027
   DOLL R, 1981, JNCI-J NATL CANCER I, V66, P1191, DOI 10.1093/jnci/66.6.1192
   Fang SY, 2000, J BIOL CHEM, V275, P8945, DOI 10.1074/jbc.275.12.8945
   Fearnhead HO, 1998, P NATL ACAD SCI USA, V95, P13664, DOI 10.1073/pnas.95.23.13664
   Fournier DB, 1998, CANCER EPIDEM BIOMAR, V7, P1055
   Ganguli G, 2003, MOL CANCER RES, V1, P1027
   HAWRYLEWICZ EJ, 1991, J NUTR, V121, P1693, DOI 10.1093/jn/121.10.1693
   Holzmann K, 2004, CANCER RES, V64, P4428, DOI 10.1158/0008-5472.CAN-04-0431
   Horsley V, 2002, J CELL BIOL, V156, P771, DOI 10.1083/jcb.200111073
   Huang J, 2002, HUM BRAIN MAPP, V15, P39, DOI 10.1002/hbm.1060
   Hui L, 2004, MOL CELL BIOL, V24, P5677, DOI 10.1128/MCB.24.13.5677-5686.2004
   Jauliac S, 2002, NAT CELL BIOL, V4, P540, DOI 10.1038/ncb816
   Kállay E, 2002, J NUTR, V132, P3490S, DOI 10.1093/jn/132.11.3490S
   Kang CM, 2004, CARCINOGENESIS, V25, P123, DOI 10.1093/carcin/bgg187
   Kinyamu HK, 2003, MOL CELL BIOL, V23, P5867, DOI 10.1128/MCB.23.16.5867-5881.2003
   Krishnan HB, 1998, CROP SCI, V38, P1052, DOI 10.2135/cropsci1998.0011183X003800040028x
   Lamartiniere CA, 2002, J NUTR, V132, P552S, DOI 10.1093/jn/132.3.552S
   Li YW, 1999, ONCOGENE, V18, P3166, DOI 10.1038/sj.onc.1202650
   Li YW, 2004, NEOPLASIA, V6, P354, DOI 10.1593/neo.03478
   Meek DW, 2003, MOL CANCER RES, V1, P1017
   MESSINA MJ, 1994, NUTR CANCER, V21, P113, DOI 10.1080/01635589409514310
   Neal JW, 2003, J BIOL CHEM, V278, P17246, DOI 10.1074/jbc.M300528200
   Ohtsuka T, 2004, NAT CELL BIOL, V6, P121, DOI 10.1038/ncb1087
   Perry ME, 2004, MOL CANCER RES, V2, P9
   Qi JS, 1999, MOL CELL BIOL, V19, P864
   Ries S, 2000, CELL, V103, P321, DOI 10.1016/S0092-8674(00)00123-9
   Shu XO, 2001, CANCER EPIDEM BIOMAR, V10, P483
   STEELE VE, 1995, J NUTR, V125, PS713, DOI 10.1093/jn/125.3_Suppl.713S
   Takimoto CH, 2003, CANCER EPIDEM BIOMAR, V12, P1213
   Tamura S, 2003, PIGM CELL RES, V16, P470, DOI 10.1034/j.1600-0749.2003.00068.x
   Wang H, 2003, PROSTATE, V54, P194, DOI 10.1002/pros.10187
   Wang H, 2002, MOL MED, V8, P185, DOI 10.1007/BF03402011
   Wang H, 2001, CLIN CANCER RES, V7, P3613
   Wang J, 2004, MOL CELL ENDOCRINOL, V219, P171, DOI 10.1016/j.mce.2003.12.018
   Wang J, 2002, CANCER LETT, V186, P11, DOI 10.1016/S0304-3835(01)00811-4
   Wu AH, 1996, CANCER EPIDEM BIOMAR, V5, P901
   WU XW, 1993, GENE DEV, V7, P1126, DOI 10.1101/gad.7.7a.1126
   Xu J, 2001, J CELL BIOCHEM, V82, P78, DOI 10.1002/jcb.1147
   Zeng SX, 2003, J BIOL CHEM, V278, P7453, DOI 10.1074/jbc.M209030200
   Zhang M, 2004, NUTR CANCER, V49, P125, DOI 10.1207/s15327914nc4902_2
   Zhang RW, 2000, CURR PHARM DESIGN, V6, P393, DOI 10.2174/1381612003400911
   Zhang Z, 2003, P NATL ACAD SCI USA, V100, P11636, DOI 10.1073/pnas.1934692100
NR 48
TC 109
Z9 122
U1 0
U2 6
PU AMER ASSOC CANCER RESEARCH
PI PHILADELPHIA
PA 615 CHESTNUT ST, 17TH FLOOR, PHILADELPHIA, PA 19106-4404 USA
SN 0008-5472
EI 1538-7445
J9 CANCER RES
JI Cancer Res.
PD SEP 15
PY 2005
VL 65
IS 18
BP 8200
EP 8208
DI 10.1158/0008-5472.CAN-05-1302
PG 9
WC Oncology
SC Oncology
GA 964AQ
UT WOS:000231848800020
PM 16166295
DA 2025-02-23
ER

PT J
AU Pahlavan, PS
   Jensen, K
AF Pahlavan, PS
   Jensen, K
TI A short impact of epidemiological features of colorectal cancer in Iran
SO TUMORI JOURNAL
LA English
DT Article; Proceedings Paper
DE colorectal cancer; epidemiology; Iran
ID statistics; carcinoma
AB Aims and background. The incidence of colorectal cancer varies from one country to another although the variation is not much different in neighboring countries. Even in one country there is no relevant variation in incidence from one province to another. A study of different provinces in a vast developing country, Iran, was performed to determine the incidence of colorectal cancer. Methods. Information from cancer registries of four provinces in the north, north-west and central-south of Iran regarding colorectal cancer was gathered for analysis. A total of 1628 cases with colorectal cancer in a total population of 6,435,549 was identified. Results and conclusions. In all provinces, there were more male than female patients with colorectal cancer. The study also showed that the incidence of the disease in young patients was higher than expected. Except for Israel because of genetic factors, these provinces showed one of the highest ASR among Asian countries. This finding probably indicates more westernization in the Iranian diet with a genetic influence. Some social habits including dietary and tobacco smoking may also influence the incidence of colorectal cancer in the Iranian population. Community-related risk factors need further investigation, especially in the high-risk Northern part of the country.
C1 Heidelberg Univ, Dept Physiol & Pathophysiol, D-69120 Heidelberg, Germany.
   Heidelberg Univ, Dept Med Biometry, D-69120 Heidelberg, Germany.
C3 Ruprecht Karls University Heidelberg; Ruprecht Karls University Heidelberg
RP Heidelberg Univ, Dept Physiol & Pathophysiol, Neuenheimer Feld 236, D-69120 Heidelberg, Germany.
EM payam.pahlavan@physiologie.uni-heidelberg.de
CR Ayyub MI, 2002, SAUDI MED J, V23, P160
   Brown MO, 1998, INT J EPIDEMIOL, V27, P388, DOI 10.1093/ije/27.3.388
   CICEK Y, 1993, ACTA CHIR BELG, V0, P258
   Grothey A, 2001, CURR OPIN ONCOL, V13, P275, DOI 10.1097/00001622-200107000-00011
   HAGHIGHI P, 1977, CANCER-AM CANCER SOC, V39, P274, DOI 10.1002/1097-0142(197701)39:1<274::AID-CNCR2820390142>3.0.CO;2-1
   JENSEN OM, 1991, CANC REGISTRATION PR, V0, P131
   MIRMADJLESSI SH, 1985, AM J GASTROENTEROL, V80, P862
   Pahlavan PS, 2004, J CLIN ONCOL, V22, P0
   Parker SL, 1997, CA-CANCER J CLIN, V47, P5, DOI 10.3322/canjclin.47.1.5
   PARKIN DM, 2002, IARC SCI PUBL, V8, P1
   Sadjadi A, 2003, INT J CANCER, V107, P113, DOI 10.1002/ijc.11359
   SCHOTTENFELD D, 1981, CANCER S, V1, P1095
   SILVERBERG E, 1989, CA-CANCER J CLIN, V39, P3
   VAKILI C, 1976, SURGERY, V79, P118
   Wu XC, 2001, CANCER-AM CANCER SOC, V92, P2547, DOI 10.1002/1097-0142(20011115)92:10<2547::AID-CNCR1606>3.0.CO;2-K
NR 15
TC 8
Z9 8
U1 1
U2 1
PU SAGE PUBLICATIONS LTD
PI LONDON
PA 1 OLIVERS YARD, 55 CITY ROAD, LONDON EC1Y 1SP, ENGLAND
SN 0300-8916
EI 2038-2529
J9 TUMORI J
JI Tumori J.
PD JUL-AUG 15
PY 2005
VL 91
IS 4
BP 291
EP 294
DI 10.1177/030089160509100401
PG 4
WC Oncology
SC Oncology
GA 967YQ
UT WOS:000232127800001
PM 16277091
DA 2025-02-23
ER

PT J
AU McCann, SE
   Ambrosone, CB
   Moysich, KB
   Brasure, J
   Marshall, JR
   Freudenheim, JL
   Wilkinson, GS
   Graham, S
AF McCann, SE
   Ambrosone, CB
   Moysich, KB
   Brasure, J
   Marshall, JR
   Freudenheim, JL
   Wilkinson, GS
   Graham, S
TI Intakes of selected nutrients, foods, and phytochemicals and prostate cancer risk in western New York
SO NUTRITION AND CANCER-AN INTERNATIONAL JOURNAL
LA English
DT Article
ID diet; phytosterols; antioxidants; vegetables; disease; cohort
AB A number of epidemiological studies have suggested that diet may affect the etiology of prostate cancer, but few have investigated the impact of phytochemical intakes on this cancer We conducted a case-control study of diet and prostate cancer in western New York involving 433 men with primary, histologically confirmed prostate cancer and 538 population-based controls, frequency matched to cases on age and county of residence. Diet was assessed with a detailed food-frequency questionnaire. We calculated daily intakes of nutrients and the phytochemicals P-sitosterol, campesterol, stigmasterol, total phytosterols, total lignan precursors, quercetin, and kaempferol based on published food composition data. Odds ratios (ORs) and 95% confidence intervals (CIs) describing the association of prostate cancer risk with selected nutrients, phytochemicals, and food groups were estimated with unconditional logistic regression. Compared with men in the lowest quartile of intake, reduced risks were observed for men in the highest quartile of intake of vitamin C (OR = 0.49; 95% CI = 0.33-0.74), beta-carotene (OR = 0.53; 95% CI = 0.36-0.79), alpha-carotene (OR = 0.67; 95% CI = 0.47-0.97), lutein (OR = 0.55; 95% CI = 0.37-0.81), lycopene (OR = 0.62; 95% CI = 0.42-0.92), total lignan precursors (OR = 0.66; 95% CI = 0.47-0.94), quercetin (OR = 0. 64; 95% CI = 0.44-0.92), and total vegetables (OR = 0.53; 95% CI = 0.36-0.79), but weak increased risks were observed for snacks and sweets (OR = 1.46; 95% CI = 0.95-2.23). Estimates associated with nutrients and phytochemicals were attenuated after adjustment for total vegetable intake. Nevertheless, our results support the hypothesis that a phytochemical-rich, plant-based diet is of importance in reducing risks of hormone-related neoplasms.
C1 New York State Dept Hlth, Roswell Pk Canc Inst, Div Canc Prevent & Populat Sci, Dept Epidemiol, Buffalo, NY 14263 USA.
   SUNY Buffalo, Dept Social & Prevent Med, Buffalo, NY 14263 USA.
   i3 Magnifi, Auburndale, MA 02644 USA.
C3 Roswell Park Comprehensive Cancer Center; State University of New York (SUNY) System; University at Buffalo, SUNY
RP New York State Dept Hlth, Roswell Pk Canc Inst, Div Canc Prevent & Populat Sci, Dept Epidemiol, Elm & Carlton St, Buffalo, NY 14263 USA.
EM susan.mccann@roswellpark.org
CR Adlercreutz H, 2000, J NUTR, V130, P658S, DOI 10.1093/jn/130.3.658S
   Awad AB, 2001, EUR J CANCER PREV, V10, P507, DOI 10.1097/00008469-200112000-00005
   Chan JM, 2001, EPIDEMIOL REV, V23, P82, DOI 10.1093/oxfordjournals.epirev.a000799
   Dagnelie PC, 2004, BJU INT, V93, P1139, DOI 10.1111/j.1464-410X.2004.04795.x
   de Jong A, 2003, J NUTR BIOCHEM, V14, P362, DOI 10.1016/S0955-2863(03)00002-0
   de Kleijn MJJ, 2001, J NUTR, V131, P1826
   Ewings P, 1996, BRIT J CANCER, V74, P661, DOI 10.1038/bjc.1996.418
   GIOVANNUCCI E, 1995, J NATL CANCER I, V87, P1767, DOI 10.1093/jnci/87.23.1767
   GRAHAM S, 1983, JNCI-J NATL CANCER I, V70, P687
   Jain MG, 1999, NUTR CANCER, V34, P173, DOI 10.1207/S15327914NC3402_8
   Joseph MA, 2004, NUTR CANCER, V50, P206, DOI 10.1207/s15327914nc5002_11
   Key TJA, 1997, BRIT J CANCER, V76, P678, DOI 10.1038/bjc.1997.445
   King A, 1999, J AM DIET ASSOC, V99, P213, DOI 10.1016/S0002-8223(99)00051-6
   Knekt P, 2002, AM J CLIN NUTR, V76, P560, DOI 10.1093/ajcn/76.3.560
   LING WH, 1995, LIFE SCI, V57, P195, DOI 10.1016/0024-3205(95)00263-6
   Mazur W, 2000, NUTRITION, V16, P654, DOI 10.1016/S0899-9007(00)00333-6
   Middleton E, 2000, PHARMACOL REV, V52, P673
   MILLS PK, 1989, CANCER-AM CANCER SOC, V64, P598, DOI 10.1002/1097-0142(19890801)64:3<598::AID-CNCR2820640306>3.0.CO;2-6
   Norrish AE, 2000, AM J EPIDEMIOL, V151, P119, DOI 10.1093/oxfordjournals.aje.a010176
   Pillow PC, 1999, NUTR CANCER, V33, P3, DOI 10.1080/01635589909514742
   SCHUMAN LM, 1982, TRENDS CANC INCIDENC, V0, P0
   Strom SS, 1999, NUTR CANCER, V33, P20, DOI 10.1080/01635589909514743
   Temple NJ, 2000, NUTR RES, V20, P449, DOI 10.1016/S0271-5317(00)00138-X
   United States Department of Agriculture, 2003, DAT FLAV CONT SEL FO, V0, P0
   *USDA, 1975, USDA AGR HDB, V456, P0
   *USDA, 1976, COMP FOODS, V0, P0
   Willett WC, 1995, ENVIRON HEALTH PERSP, V103, P165, DOI 10.1289/ehp.95103s8165
   Willett WC, 1998, NUTRITIONAL EPIDEMIOLOGY: MONOGRAPHS IN EPIDEMIOLOGY AND BIOSTATISTICS, V2nd, P0
NR 28
TC 123
Z9 137
U1 0
U2 12
PU ROUTLEDGE JOURNALS, TAYLOR & FRANCIS LTD
PI ABINGDON
PA 2-4 PARK SQUARE, MILTON PARK, ABINGDON OX14 4RN, OXON, ENGLAND
SN 0163-5581
EI 1532-7914
J9 NUTR CANCER
JI Nutr. Cancer
PD JUN 15
PY 2005
VL 53
IS 1
BP 33
EP 41
DI 10.1207/s15327914nc5301_4
PG 9
WC Oncology; Nutrition & Dietetics
SC Oncology; Nutrition & Dietetics
GA 001PG
UT WOS:000234548200004
PM 16351504
DA 2025-02-23
ER

PT J
AU Astorg, P
AF Astorg, P
TI Dietary fatty acids and colorectal and prostate cancers: epidemioloigical studies
SO BULLETIN DU CANCER
LA French
DT Article
DE colorectal cancer; prostate cancer; fatty acids; epidemiology
ID colon-cancer; meat consumption; fish consumption; french-canadians; adipose-tissue; food groups; nutritional factors; risk-factors; vitamin-d; energy
AB Objective. This study reviews epidemiological works having studied the associations of dietary fatty acids., especially of n-6 or n-3 polyunsaturated fatty acids (PUFA), with the risks of colorectal and prostate cancers. Methods. The epidemiological studies reviewed were those having tested the association of colorectal and prostate cancer risk with the dietary intake or the blood or adipose tissue levels of fatty acids, especially of n-6 and n-3 PUFA., and with the dietary intake of fish and seafood. Results. Most studies based on a dietary questionnaire did not find any association of the risk of colorectal cancer with the consumption of either total fatty acids or any particular fatty acid, after adjustment for total energy intake had been made. A few studies suggest that trans fatty acid consumption could increase colorectal cancer risk. Most studies based either on a dietary questionnaire or on biomarkers, did not find any association of total, saturated or monounsaturated fatty acid, as well as of linoleic or arachidonic acids, with prostate cancer risk, after adjustment for total energy intake, Most studies failed to find an association of prostate cancer risk with fish or long-chain n-3 PUFA intake, hut recent cohort studies did find an inverse association of fish consumption with the risk of the latest stages of prostate cancer, In contrast, alpha-linolenic acid intake was associated with an increase of prostate cancer risk in a majority of epidemiological studies, but other studies did not find this association, This latter point might be of concern, and needs to be clarified by other results, especially those of ongoing prospective studies.
C1 CNAM, INRA, UMR 557, INSERM, F-75003 Paris, France.
C3 Institut National de la Sante et de la Recherche Medicale (Inserm); INRAE; heSam Universite; Conservatoire National Arts & Metiers (CNAM)
RP CNAM, INRA, UMR 557, INSERM, 5 Rue Vertbois, F-75003 Paris, France.
EM pierre.astorg@cnam.fr
CR Andersson SO, 1996, INT J CANCER, V68, P716
   Augustsson K, 2003, CANCER EPIDEM BIOMAR, V12, P64
   Bakker N, 1997, INT J CANCER, V72, P587, DOI 10.1002/(SICI)1097-0215(19970807)72:4<587::AID-IJC6>3.0.CO;2-M
   BERRY EM, 1986, JNCI-J NATL CANCER I, V77, P93
   BOSTICK RM, 1994, CANCER CAUSE CONTROL, V5, P38, DOI 10.1007/BF01830725
   Boutron-Ruault MC, 1999, EUR J CANCER PREV, V8, P229, DOI 10.1097/00008469-199906000-00011
   Breuer-Katschinski B, 2001, DIGEST DIS SCI, V46, P86, DOI 10.1023/A:1005519920643
   Chan JM, 2001, EPIDEMIOL REV, V23, P87, DOI 10.1093/oxfordjournals.epirev.a000800
   Chiu BCH, 2003, CANCER EPIDEM BIOMAR, V12, P201
   Chyou PH, 1996, ANN EPIDEMIOL, V6, P276, DOI 10.1016/S1047-2797(96)00047-6
   De Stéfani E, 2000, CANCER EPIDEM BIOMAR, V9, P335
   Deneo-Pellegrini H, 1999, BRIT J CANCER, V80, P591, DOI 10.1038/sj.bjc.6690396
   Fernandez E, 1999, AM J CLIN NUTR, V70, P85
   Franceschi S, 1998, INT J CANCER, V76, P321, DOI 10.1002/(SICI)1097-0215(19980504)76:3<321::AID-IJC6>3.0.CO;2-X
   Franceschi S, 1997, INT J CANCER, V72, P56, DOI 10.1002/(SICI)1097-0215(19970703)72:1<56::AID-IJC8>3.0.CO;2-3
   Gaard M, 1996, EUR J CANCER PREV, V5, P445
   GANN PH, 1994, J NATL CANCER I, V86, P281, DOI 10.1093/jnci/86.4.281
   Ghadirian P, 1996, CANCER CAUSE CONTROL, V7, P428, DOI 10.1007/BF00052669
   Ghadirian P, 1997, CANCER-AM CANCER SOC, V80, P858, DOI 10.1002/(SICI)1097-0142(19970901)80:5<858::AID-CNCR5>3.0.CO;2-H
   GIOVANNUCCI E, 1992, JNCI-J NATL CANCER I, V84, P91, DOI 10.1093/jnci/84.2.91
   GIOVANNUCCI E, 1993, J NATL CANCER I, V85, P1571, DOI 10.1093/jnci/85.19.1571
   GIOVANNUCCI E, 1994, CANCER RES, V54, P2390
   Giovannucci E, 1997, AM J CLIN NUTR, V66, P1564
   Godley PA, 1996, CANCER EPIDEM BIOMAR, V5, P889
   GOLDBOHM RA, 1994, CANCER RES, V54, P718
   Haile RW, 1997, INT J CANCER, V73, P497, DOI 10.1002/(SICI)1097-0215(19971114)73:4<497::AID-IJC7>3.0.CO;2-V
   Harvei S, 1997, INT J CANCER, V71, P545, DOI 10.1002/(SICI)1097-0215(19970516)71:4<545::AID-IJC7>3.0.CO;2-U
   Howe GR, 1997, CANCER CAUSE CONTROL, V8, P215, DOI 10.1023/A:1018476414781
   Järvinen R, 2001, BRIT J CANCER, V85, P357, DOI 10.1054/bjoc.2001.1906
   Kampman E, 1999, CANCER EPIDEM BIOMAR, V8, P15
   Kato I, 1997, NUTR CANCER, V28, P276, DOI 10.1080/01635589709514588
   Key TJA, 1997, BRIT J CANCER, V76, P678, DOI 10.1038/bjc.1997.445
   Knekt P, 1999, INT J CANCER, V80, P852, DOI 10.1002/(SICI)1097-0215(19990315)80:6<852::AID-IJC9>3.0.CO;2-S
   Kolonel LN, 2001, EPIDEMIOL REV, V23, P72, DOI 10.1093/oxfordjournals.epirev.a000798
   Kolonel LN, 1999, JNCI-J NATL CANCER I, V91, P414, DOI 10.1093/jnci/91.5.414
   Kristal AR, 2002, CANCER EPIDEM BIOMAR, V11, P719
   LeMarchand L, 1997, CANCER CAUSE CONTROL, V8, P637, DOI 10.1023/A:1018406716115
   Levi F, 1999, BRIT J CANCER, V79, P1283, DOI 10.1038/sj.bjc.6690206
   Ma J, 2001, J NATL CANCER I, V93, P1330, DOI 10.1093/jnci/93.17.1330
   Mamalakis G, 2002, PROSTAG LEUKOTR ESS, V66, P467, DOI 10.1054/plef.2002.0384
   McKelvey W, 1999, CANCER EPIDEM BIOMAR, V8, P519
   Meyer F, 1997, NUTR CANCER, V29, P120, DOI 10.1080/01635589709514612
   Michaud DS, 2001, CANCER CAUSE CONTROL, V12, P557, DOI 10.1023/A:1011256201044
   MILLS PK, 1989, CANCER-AM CANCER SOC, V64, P598, DOI 10.1002/1097-0142(19890801)64:3<598::AID-CNCR2820640306>3.0.CO;2-6
   MISHINA T, 1985, PROSTATE, V6, P423, DOI 10.1002/pros.2990060411
   Nagata C, 2001, DIS COLON RECTUM, V44, P105, DOI 10.1007/BF02234831
   Navarro A, 2003, NUTRITION, V19, P7, DOI 10.1016/S0899-9007(02)00832-8
   NEOPTOLEMOS JP, 1988, BRIT J CANCER, V58, P575, DOI 10.1038/bjc.1988.262
   Newcomer LM, 2001, PROSTATE, V47, P262
   Nkondjock A, 2003, INT J EPIDEMIOL, V32, P200, DOI 10.1093/ije/dyg048
   Norat T, 2002, INT J CANCER, V98, P241, DOI 10.1002/ijc.10126
   Norrish AE, 1999, BRIT J CANCER, V81, P1238, DOI 10.1038/sj.bjc.6690835
   Pietinen P, 1999, CANCER CAUSE CONTROL, V10, P387, DOI 10.1023/A:1008962219408
   Platz EA, 2002, J NUTR, V132, P3471S, DOI 10.1093/jn/132.11.3471S
   Ramon JM, 2000, CANCER CAUSE CONTROL, V11, P679, DOI 10.1023/A:1008924116552
   ROHAN TE, 1995, CANCER CAUSE CONTROL, V6, P145, DOI 10.1007/BF00052775
   Schuurman AG, 1999, BRIT J CANCER, V80, P1107, DOI 10.1038/sj.bjc.6690472
   Schuurman AG, 1999, CANCER, V86, P1019, DOI 10.1002/(SICI)1097-0142(19990915)86:6<1019::AID-CNCR18>3.0.CO;2-H
   Seow A, 2002, CANCER-AM CANCER SOC, V95, P2390, DOI 10.1002/cncr.10971
   SEVERSON RK, 1989, CANCER RES, V49, P1857
   Slattery ML, 1997, INT J CANCER, V73, P670, DOI 10.1002/(SICI)1097-0215(19971127)73:5<670::AID-IJC10>3.0.CO;2-A
   Slattery ML, 1997, AM J EPIDEMIOL, V145, P199, DOI 10.1093/oxfordjournals.aje.a009092
   Slattery ML, 2001, NUTR CANCER, V39, P170, DOI 10.1207/S15327914nc392_2
   TALAMINI R, 1992, NUTR CANCER, V18, P277, DOI 10.1080/01635589209514228
   Tavani A, 2003, INT J CANCER, V105, P113, DOI 10.1002/ijc.11018
   Terry P, 2001, LANCET, V357, P1764, DOI 10.1016/S0140-6736(00)04889-3
   Terry P, 2001, CANCER EPIDEM BIOMAR, V10, P913
   Tzonou A, 1999, INT J CANCER, V80, P704, DOI 10.1002/(SICI)1097-0215(19990301)80:5<704::AID-IJC13>3.0.CO;2-Z
   WILLETT WC, 1990, NEW ENGL J MED, V323, P1664, DOI 10.1056/NEJM199012133232404
   Yang CX, 2003, EUR J CANCER PREV, V12, P109, DOI 10.1097/00008469-200304000-00004
   Yang YJ, 1999, CLIN BIOCHEM, V32, P405, DOI 10.1016/S0009-9120(99)00036-3
   Zhang B, 2002, CANCER INVEST, V20, P458, DOI 10.1081/CNV-120002145
NR 72
TC 12
Z9 17
U1 0
U2 6
PU JOHN LIBBEY EUROTEXT LTD
PI ARCUEIL
PA 30, RUE BERTHOLLET, BATIMENT A, 94110 ARCUEIL, FRANCE
SN 0007-4551
EI 1769-6917
J9 B CANCER
JI Bull. Cancer
PD JUL-AUG 15
PY 2005
VL 92
IS 7-8
BP 670
EP 684
DI 
PG 15
WC Oncology
SC Oncology
GA 959XV
UT WOS:000231553700011
PM 16123006
DA 2025-02-23
ER

PT J
AU Wallace, K
   Baron, JA
   Karagas, MR
   Cole, BF
   Byers, T
   Beach, MA
   Pearson, LH
   Burke, CA
   Silverman, WB
   Sandler, RS
AF Wallace, K
   Baron, JA
   Karagas, MR
   Cole, BF
   Byers, T
   Beach, MA
   Pearson, LH
   Burke, CA
   Silverman, WB
   Sandler, RS
TI The association of physical activity and body mass index with the risk of large bowel polyps
SO CANCER EPIDEMIOLOGY BIOMARKERS & PREVENTION
LA English
DT Article
ID middle-aged men; colorectal adenomas; sigmoid colon; weight-gain; obesity; cancer; diet; reliability; prevention; questionnaire
AB Purpose and Method: Several studies have suggested that physical inactivity and obesity increase the risk for colorectal neoplasia. In this study, we investigated the association of physical activity and body mass index (BMI) with the risk of different types of large bowel polyps. We did an observational analysis nested within a randomized double-blind placebo-controlled chemoprevention trial among patients with one or more recently resected histologically confirmed colorectal adenoma. Nine hundred thirty patients were randomized to calcium (1,200 mg/d, as carbonate) or placebo. Follow-up colonoscopies were conducted approximately 1 and 4 years after the qualifying examination. At study entry, we obtained each subject's current body weight and height, which we used to calculate BMI. After the second study colonoscopy, we asked subjects questions about their leisure time physical activity. Seven hundred eighty-seven subjects completed at least part of the physical activity questionnaire. Results: We found no association between measures of physical activity or BMI and tubular adenomas or hyperplastic polyps. However, among men, there were strong inverse associations observed between physical activity and advanced neoplastic polyps. Compared with men whose total daily energy expenditure was in the lowest tertile, those in the highest tertile had a risk ratio of 0.35 (95% confidence interval, 17-0.72); there was no similar reduction observed among women (risk ratio, 1.21; 95% confidence interval, 0.364.03; P for interaction = 0.04). Data Interpretations: We found a significant inverse relationship between several measures of physical activity and risk of advanced colorectal neoplasms, particularly among men. No associations were found between BMI and hyperplastic polyps, tubular adenomas, or advanced neoplastic polyps.
C1 Dartmouth Hitchcock Med Ctr, Dept Med, Lebanon, NH 03766 USA.
   Dartmouth Hitchcock Med Ctr, Dept Community & Family Med, Lebanon, NH 03766 USA.
   Dartmouth Hitchcock Med Ctr, Dept Anesthesia, Lebanon, NH 03766 USA.
   Univ Colorado, Hlth Sci Ctr, Dept Prevent Med & Biometr, Denver, CO 80202 USA.
   Cleveland Clin Fdn, Dept Gastroenterol & Hepatol, Cleveland, OH 44195 USA.
   Univ Iowa, Dept Med, Iowa City, IA USA.
   Univ N Carolina, Dept Med, Chapel Hill, NC USA.
C3 Dartmouth College; Dartmouth College; Dartmouth College; University of Colorado System; University of Colorado Denver; University of Colorado Anschutz Medical Campus; Cleveland Clinic Foundation; University of Iowa; University of North Carolina; University of North Carolina Chapel Hill
RP Suite 300,46 Centerra Pkway, Lebanon, NH 03756 USA.
EM john.a.baron@dartmouth.edu
FU NCI NIH HHS [CA23108, CA46927-11, CA37287] Funding Source: Medline
CR AINSWORTH BE, 1993, J CLIN EPIDEMIOL, V46, P1403, DOI 10.1016/0895-4356(93)90140-V
   Albanes D, 1990, EPIDEMIOLOGY, V1, P65, DOI 10.1097/00001648-199001000-00014
   Almendingen K, 2001, AM J GASTROENTEROL, V96, P2238, DOI 10.1016/S0002-9270(01)02505-9
   Baron JA, 1999, NEW ENGL J MED, V340, P101, DOI 10.1056/NEJM199901143400204
   BAYERDORFFER E, 1993, GASTROENTEROLOGY, V104, P137, DOI 10.1016/0016-5085(93)90845-4
   BENITO E, 1993, INT J CANCER, V55, P213, DOI 10.1002/ijc.2910550208
   Bird CL, 1998, AM J EPIDEMIOL, V147, P670, DOI 10.1093/oxfordjournals.aje.a009508
   BLAIR SN, 1991, AM J EPIDEMIOL, V133, P266, DOI 10.1093/oxfordjournals.aje.a115871
   BLOCK G, 1986, AM J EPIDEMIOL, V124, P453, DOI 10.1093/oxfordjournals.aje.a114416
   Bo M, 2004, METABOLISM, V53, P984, DOI 10.1016/j.metabol.2003.12.009
   Boutron-Ruault MC, 2001, NUTR CANCER, V39, P50, DOI 10.1207/S15327914nc391_7
   Colbert LH, 2002, CANCER CAUSE CONTROL, V13, P445, DOI 10.1023/A:1015736524447
   Davidow AL, 1996, CANCER EPIDEM BIOMAR, V5, P313
   Enger SM, 1997, BRIT J CANCER, V75, P740, DOI 10.1038/bjc.1997.131
   Erhart JG, 2002, EUR J NUTR, V41, P35, DOI 10.1007/s003940200004
   Erlinger TP, 2004, JAMA-J AM MED ASSOC, V291, P585, DOI 10.1001/jama.291.5.585
   Falkner KL, 1999, AM J EPIDEMIOL, V150, P195
   Friedenreich CM, 2002, J NUTR, V132, P3456S, DOI 10.1093/jn/132.11.3456S
   Friedenreich CM, 1998, MED SCI SPORT EXER, V30, P266, DOI 10.1097/00005768-199802000-00015
   Friedenreich CM, 2001, CANCER EPIDEM BIOMAR, V10, P287
   GIOVANNUCCI E, 1995, ANN INTERN MED, V122, P327, DOI 10.7326/0003-4819-122-5-199503010-00002
   Giovannucci E, 2003, J WOMEN HEALTH GEN-B, V12, P173, DOI 10.1089/154099903321576574
   Giovannucci E, 1996, CANCER CAUSE CONTROL, V7, P253, DOI 10.1007/BF00051301
   GIOVANNUCCI E, 1995, CANCER CAUSE CONTROL, V6, P164, DOI 10.1007/BF00052777
   Hauret KG, 2004, AM J EPIDEMIOL, V159, P983, DOI 10.1093/aje/kwh130
   HILL MJ, 1978, LANCET, V1, P245, DOI 10.1016/S0140-6736(78)90487-7
   HONJO S, 1995, JPN J CANCER RES, V86, P1019, DOI 10.1111/j.1349-7006.1995.tb03015.x
   Jass J, 1989, INTERNATIONAL HISTOLOGICAL CLASSIFICATION OF TUMOURS, V0, PP5, DOI 10.1007/978-3-642-83693-0
   KATO I, 1990, JPN J CANCER RES, V81, P1101, DOI 10.1111/j.1349-7006.1990.tb02520.x
   Kono S, 1999, JPN J CANCER RES, V90, P805, DOI 10.1111/j.1349-7006.1999.tb00819.x
   KONO S, 1991, J CLIN EPIDEMIOL, V44, P1255, DOI 10.1016/0895-4356(91)90158-6
   LAPORTE RE, 1982, J CHRON DIS, V35, P787, DOI 10.1016/0021-9681(82)90090-X
   LITTLE J, 1993, BRIT J CANCER, V67, P177, DOI 10.1038/bjc.1993.31
   Lubin F, 1997, CANCER EPIDEM BIOMAR, V6, P79
   Martinez ME, 1997, GASTROENTEROLOGY, V113, P423, DOI 10.1053/gast.1997.v113.pm9247459
   Morimoto LM, 2002, CANCER EPIDEM BIOMAR, V11, P1012
   Morson B C, 1974, PROC INST MED CHIC, V30, P145
   Murphy TK, 2000, AM J EPIDEMIOL, V152, P847, DOI 10.1093/aje/152.9.847
   Neugut AI, 1996, CANCER-AM CANCER SOC, V78, P723, DOI 10.1002/(SICI)1097-0142(19960815)78:4<723::AID-CNCR5>3.0.CO;2-F
   NEUGUT AI, 1991, J NATL CANCER I, V83, P359, DOI 10.1093/jnci/83.5.359
   PAFFENBARGER RS, 1978, AM J EPIDEMIOL, V108, P161, DOI 10.1093/oxfordjournals.aje.a112608
   REDDY BS, 1988, CANCER RES, V48, P7079
   Reuben DB, 2003, J AM GERIATR SOC, V51, P1125, DOI 10.1046/j.1532-5415.2003.51380.x
   Rexrode KM, 2003, ANN EPIDEMIOL, V13, P674, DOI 10.1016/S1047-2797(03)00053-X
   Rothenbacher D, 2003, ARCH INTERN MED, V163, P1200, DOI 10.1001/archinte.163.10.1200
   SALLIS JF, 1985, AM J EPIDEMIOL, V121, P91, DOI 10.1093/oxfordjournals.aje.a113987
   SANDLER RS, 1995, EPIDEMIOLOGY, V6, P602, DOI 10.1097/00001648-199511000-00007
   SHINCHI K, 1994, JPN J CANCER RES, V85, P479, DOI 10.1111/j.1349-7006.1994.tb02383.x
   SICONOLFI SF, 1985, AM J EPIDEMIOL, V122, P101, DOI 10.1093/oxfordjournals.aje.a114068
   Slattery Martha L, 1995, ANNALS OF EPIDEMIOLOGY, V5, P292, DOI 10.1016/1047-2797(94)00095-B
   Slattery ML, 2004, SPORTS MED, V34, P239, DOI 10.2165/00007256-200434040-00004
   STEMMERMANN GN, 1988, AM J CLIN NUTR, V47, P312, DOI 10.1093/ajcn/47.2.312
   Terry MB, 2002, CANCER EPIDEM BIOMAR, V11, P622
   Thorling E B, 1993, EUR J CANCER PREV, V2, P77, DOI 10.1097/00008469-199301000-00012
   WASHBURN RA, 1991, J CLIN EPIDEMIOL, V44, P1319, DOI 10.1016/0895-4356(91)90093-O
   WHO, 2000, TECHNICAL REPORT SERIES, V894, P253
   Willett W, 1998, NUTRITIONAL EPIDEMIOLOGY, V2nd, P74
   Yudkin JS, 2003, INT J OBESITY, V27, PS25, DOI 10.1038/sj.ijo.0802496
NR 58
TC 51
Z9 58
U1 0
U2 4
PU AMER ASSOC CANCER RESEARCH
PI PHILADELPHIA
PA 615 CHESTNUT ST, 17TH FLOOR, PHILADELPHIA, PA 19106-4404 USA
SN 1055-9965
EI 1538-7755
J9 CANCER EPIDEM BIOMAR
JI Cancer Epidemiol. Biomarkers Prev.
PD SEP 15
PY 2005
VL 14
IS 9
BP 2082
EP 2086
DI 10.1158/1055-9965.EPI-04-0757
PG 5
WC Oncology; Public, Environmental & Occupational Health
SC Oncology; Public, Environmental & Occupational Health
GA 965SU
UT WOS:000231971400005
PM 16172213
DA 2025-02-23
ER

PT J
AU Chan, AO
   Soliman, AS
   Zhang, Q
   Rashid, A
   Bedeir, A
   Houlihan, PS
   Mokhtar, N
   Al-Masri, N
   Ozbek, U
   Yaghan, R
   Kandilci, A
   Omar, S
   Kapran, Y
   Dizdaroglu, F
   Bondy, ML
   Amos, CI
   Issa, JP
   Levin, B
   Hamilton, SR
AF Chan, AO
   Soliman, AS
   Zhang, Q
   Rashid, A
   Bedeir, A
   Houlihan, PS
   Mokhtar, N
   Al-Masri, N
   Ozbek, U
   Yaghan, R
   Kandilci, A
   Omar, S
   Kapran, Y
   Dizdaroglu, F
   Bondy, ML
   Amos, CI
   Issa, JP
   Levin, B
   Hamilton, SR
TI Differing DNA methylation patterns and gene mutation frequencies in colorectal carcinomas from Middle Eastern countries
SO CLINICAL CANCER RESEARCH
LA English
DT Article
ID cpg island methylation; cell lung-cancer; colon tumors; microsatellite instability; environmental exposures; dietary-intake; p53 mutations; risk-factors; phenotype; age
AB Purpose: The epidemiology of colorectal carcinoma is well known to differ among countries but the molecular characteristics are usually assumed to be similar. International differences in molecular pathology have not been studied extensively but have implications for the management of patients in different countries and of immigrant patients. Experimental Design: We evaluated the CpG island methylator phenotype pathway characterized by concordant methylation of gene promoters that often silences transcription of the genes, the microsatellite instability pathway, and K-ras and p53 gene status in 247 colorectal carcinomas from the three selected Middle Eastern countries of Egypt, Jordan, and Turkey. Results: Colorectal carcinoma from Egypt had the lowest frequencies of methylation. In multinomial logistic regression analysis, Jordanian colorectal carcinoma more frequently had methylation involving the p16 tumor suppressor gene (odds ratio, 3.5; 95% confidence interval, 1.2-10.6; P = 0.023) and MINT31 locus (odds ratio, 2.3; 95% confidence interval, 1.0-5.1; P = 0.041). The K-ras proto-oncogene was more frequently mutated in colorectal carcinoma from Turkey (odds ratio, 2.9; 95% confidence interval, 1.2-6.7; P = 0.016), but p53 overexpression was more common in both Jordanian and Turkish colorectal carcinoma than in Egyptian cases (odds ratio, 2.5; 95% confidence interval, 1.2-5.5; P = 0.019; and odds ratio, 3.6; 95% confidence interval, 1.8-7.1; P = 0.0003, respectively). The findings in Turkish colorectal carcinoma were most similar to those reported for Western cases. Conclusions: Colorectal carcinoma from Middle Eastern countries have differing gene methylation patterns and mutation frequencies that indicate dissimilar molecular pathogenesis, probably reflecting different environmental exposures.These molecular differences could affect prevention strategies, therapeutic efficacy, and transferability of clinical trial results.
C1 Univ Texas, MD Anderson Canc Ctr, Div Pathol & Lab Med, Dept Pathol, Houston, TX 77030 USA.
   Univ Texas, MD Anderson Canc Ctr, Dept Epidemiol, Houston, TX 77030 USA.
   Univ Texas, MD Anderson Canc Ctr, Div Canc Prevent, Houston, TX 77030 USA.
   Univ Texas, MD Anderson Canc Ctr, Dept Leukemia, Div Canc Med, Houston, TX 77030 USA.
   Univ Michigan, Sch Publ Hlth, Dept Epidemiol, Ann Arbor, MI 48109 USA.
   Cairo Univ, Dept Pathol, Cairo, Egypt.
   Cairo Univ, Dept Surg Oncol, Natl Canc Inst, Cairo, Egypt.
   Jordan Univ Sci & Technol, Dept Pathol, Irbid, Jordan.
   Jordan Univ Sci & Technol, Dept Surg, Irbid, Jordan.
   Istanbul Univ, Dept Genet, Inst Expt Med, Istanbul, Turkey.
   Istanbul Univ, Fac Med, Dept Pathol, Istanbul, Turkey.
   Univ Hong Kong, Dept Med, Hong Kong, Hong Kong, Peoples R China.
C3 University of Texas System; UTMD Anderson Cancer Center; University of Texas System; UTMD Anderson Cancer Center; University of Texas System; UTMD Anderson Cancer Center; University of Texas System; UTMD Anderson Cancer Center; University of Michigan System; University of Michigan; Egyptian Knowledge Bank (EKB); Cairo University; Egyptian Knowledge Bank (EKB); National Cancer Institute - Egypt; Cairo University; Jordan University of Science & Technology; Jordan University of Science & Technology; Istanbul University; Istanbul University; University of Hong Kong
RP Univ Texas, MD Anderson Canc Ctr, Div Pathol & Lab Med, Dept Pathol, 1515 Holcombe Blvd,Unit 85, Houston, TX 77030 USA.
EM shamilto@mdanderson.org
FU NCI NIH HHS [CA16672, CA81632] Funding Source: Medline; PHS HHS [K07090241] Funding Source: Medline
CR Abou-Zeid AA, 2002, DIS COLON RECTUM, V45, P1255, DOI 10.1007/s10350-004-6401-z
   Adekunle O O, 1986, SCAND J GASTROENTEROL SUPPL, V124, P183
   AlJaberi TM, 1997, DIS COLON RECTUM, V40, P1089, DOI 10.1007/BF02050935
   Anwar S, 2004, BRIT J SURG, V91, P1275, DOI 10.1002/bjs.4737
   Atta AH, 1998, J ETHNOPHARMACOL, V60, P117, DOI 10.1016/S0378-8741(97)00137-2
   BAAS IO, 1994, J PATHOL, V172, P5, DOI 10.1002/path.1711720104
   BHARGAVA DK, 1988, DIS COLON RECTUM, V31, P692, DOI 10.1007/BF02552585
   Chan AOO, 2002, AM J PATHOL, V160, P529, DOI 10.1016/S0002-9440(10)64872-9
   DAJANI YF, 1980, CANCER-AM CANCER SOC, V46, P420, DOI 10.1002/1097-0142(19800715)46:2<420::AID-CNCR2820460236>3.0.CO;2-1
   Grady WM, 2004, CANCER METAST REV, V23, P11, DOI 10.1023/A:1025861527711
   Grem JL, 2005, SEMIN ONCOL, V32, P120, DOI 10.1053/j.seminoncol.2004.09.027
   ISBISTER WH, 1992, AUST NZ J SURG, V62, P468, DOI 10.1111/j.1445-2197.1992.tb07227.x
   Ishibe N, 2001, CANCER INVEST, V19, P524, DOI 10.1081/CNV-100103850
   Issa JP, 2004, NAT REV CANCER, V4, P988, DOI 10.1038/nrc1507
   Issa JPJ, 2001, CANCER RES, V61, P3573
   Kim DH, 2001, CANCER RES, V61, P3419
   Martínez ME, 1999, CANCER RES, V59, P5181
   McLeod Howard L, 2003, CANCER CHEMOTHER BIOL RESPONSE MODIF, V21, P791
   Munro AJ, 2005, BRIT J CANCER, V92, P434, DOI 10.1038/sj.bjc.6602358
   Nozoe T, 2000, J SURG ONCOL, V75, P103, DOI 10.1002/1096-9098(200010)75:2<103::AID-JSO6>3.0.CO;2-C
   Parkin DM, 2004, ONCOGENE, V23, P6329, DOI 10.1038/sj.onc.1207726
   Shen LL, 2002, J NATL CANCER I, V94, P755, DOI 10.1093/jnci/94.10.755
   Slattery ML, 2001, INT J CANCER, V93, P601, DOI 10.1002/ijc.1370
   Slattery ML, 2002, CANCER EPIDEM BIOMAR, V11, P541
   Slattery ML, 2000, CANCER RES, V60, P6935
   Soliman AS, 1997, INT J CANCER, V71, P26, DOI 10.1002/(SICI)1097-0215(19970328)71:1<26::AID-IJC6>3.0.CO;2-5
   Soliman AS, 2001, BRIT J CANCER, V85, P1037, DOI 10.1054/bjoc.2001.1838
   Soliman AS, 1997, ARCH ENVIRON HEALTH, V52, P409, DOI 10.1080/00039899709602219
   Toyooka S, 2003, INT J CANCER, V103, P153, DOI 10.1002/ijc.10787
   Toyota M, 2000, P NATL ACAD SCI USA, V97, P710, DOI 10.1073/pnas.97.2.710
   Toyota M, 1999, P NATL ACAD SCI USA, V96, P8681, DOI 10.1073/pnas.96.15.8681
   Tukan SK, 1998, INT J FOOD SCI NUTR, V49, P225, DOI 10.3109/09637489809086416
   Umar A, 2004, J NATL CANCER I, V96, P261, DOI 10.1093/jnci/djh034
   Veigl ML, 1998, P NATL ACAD SCI USA, V95, P8698, DOI 10.1073/pnas.95.15.8698
   Voskuil DW, 1999, INT J CANCER, V81, P675, DOI 10.1002/(SICI)1097-0215(19990531)81:5<675::AID-IJC1>3.0.CO;2-6
   Westra Jantine L, 2004, CLIN COLORECTAL CANCER, V4, P252, DOI 10.3816/CCC.2004.n.024
   Whelan S L, 1992, IARC SCI PUBL, V0, P178
NR 37
TC 39
Z9 43
U1 0
U2 7
PU AMER ASSOC CANCER RESEARCH
PI PHILADELPHIA
PA 615 CHESTNUT ST, 17TH FLOOR, PHILADELPHIA, PA 19106-4404 USA
SN 1078-0432
EI 1557-3265
J9 CLIN CANCER RES
JI Clin. Cancer Res.
PD DEC 1
PY 2005
VL 11
IS 23
BP 8281
EP 8287
DI 10.1158/1078-0432.CCR-05-1000
PG 7
WC Oncology
SC Oncology
GA 989VF
UT WOS:000233701300010
PM 16322286
DA 2025-02-23
ER

PT J
AU Thomson, CA
   Giuliano, AR
   Shaw, JW
   Rock, CL
   Ritenbaugh, CK
   Hakim, IA
   Hollenbach, KA
   Alberts, DS
   Pierce, JP
AF Thomson, CA
   Giuliano, AR
   Shaw, JW
   Rock, CL
   Ritenbaugh, CK
   Hakim, IA
   Hollenbach, KA
   Alberts, DS
   Pierce, JP
TI Diet and biomarkers of oxidative damage in women previously treated for breast cancer
SO NUTRITION AND CANCER-AN INTERNATIONAL JOURNAL
LA English
DT Article
ID environmental tobacco-smoke; dna-damage; vitamin-e; urinary-excretion; randomized trial; oxygen radicals; blood-cells; stress; fruit; supplementation
AB This study sought to evaluate the relationship between dietary intake of fat, polyunsaturated fat, saturated fat, arachidonic acid, and selected dietary antioxidants and levels of oxidative damage as measured by urinary levels of 8-hydroxy-2'-deoxyguanosine (8-OHdG) and 8-epi-prostaglandin F2 alpha (8-iso-PGF2 alpha) in women previously treated for breast cancer Two hundred two study subjects participating in the Women's Healthy Eating and Living (WHEL) study were included in this ancillary study. Dietary intakes and concentrations of urinary 8-OHdG and 8-iso-PGF2a were measured at baseline and 12 mo in the 179 women included in the analytical cohort. Study subjects demonstrated a significant reduction in dietary total, polyunsaturated, and saturated fat intake and a significant increase in vitamins E and C and beta-carotene intake from baseline to 12 mo. Linear mixed-models analysis using baseline and Year 1 data indicated that vitamin E intake was inversely associated with both 8-OHdG and 8-iso-PM alpha. 8-Iso-PGF2 alpha is increased with increased body mass index (BMI) and polyunsaturated fatty acid (PUFA) intake, indicating an increase in lipid peroxidation with greater BMI and higher PUFA intake. 8-OHdG was inversely related to age but positively related to arachidonic acid, indicating an increase in DNA damage with higher intake of arachidonic acid (meat). The results of this nested case-controlled study provide potential mechanisms by which a high fruit and vegetable, low-fat diet might reduce the recurrence rate of or early-stage breast cancer.
C1 Univ Arizona, Dept Nutr Sci, Tucson, AZ 85721 USA.
   Univ Arizona, Arizona Canc Ctr, Canc Prevent & Control, Tucson, AZ 85721 USA.
   Univ Arizona, Coll Publ Hlth, Tucson, AZ 85724 USA.
   Univ S Florida, H Lee Moffit Canc Ctr & Res Inst, Dept Interdisciplinary Oncol, Tampa, FL 33612 USA.
   NCI, Div Canc Control & Populat Sci, Tobacco Control Res Branch, Bethesda, MD 20892 USA.
   Univ Calif San Diego, Rebecca & John Moores Canc Ctr, Canc Prevent & Control Program, Dept Family & Prevent Med, La Jolla, CA 92093 USA.
   Univ Arizona, Coll Med, Dept Family & Community Med, Tucson, AZ 85724 USA.
C3 University of Arizona; Arizona Center Cancer Care; University of Arizona; University of Arizona; State University System of Florida; University of South Florida; National Institutes of Health (NIH) - USA; NIH National Cancer Institute (NCI); NIH Division of Cancer Control & Population Sciences; University of California System; University of California San Diego; University of Arizona
RP Univ Arizona, Dept Nutr Sci, Tucson, AZ 85721 USA.
EM cthomson@email.arizona.edu
CR ADELMAN R, 1988, P NATL ACAD SCI USA, V85, P2706, DOI 10.1073/pnas.85.8.2706
   *AM CANC SOC, 2003, CANC FACTS FIG 2003, V0, P0
   AMES BN, 1983, SCIENCE, V221, P1256, DOI 10.1126/science.6351251
   Ames BN, 2001, MUTAT RES-FUND MOL M, V475, P7, DOI 10.1016/S0027-5107(01)00070-7
   Bandura A, 1977, SOCIAL LEARNING THEO, V0, P0, DOI DOI 10.1891/0889-8391.13.2.158
   Belsley DA, 2005, REGRESSION DIAGNOSTI, V0, P0
   BESSHO T, 1993, J BIOL CHEM, V268, P19416
   BREUSCH TS, 1980, REV ECON STUD, V47, P239, DOI 10.2307/2297111
   Bub A, 2003, J NUTR BIOCHEM, V14, P90, DOI 10.1016/S0955-2863(02)00255-3
   CERUTTI PA, 1985, SCIENCE, V227, P375, DOI 10.1126/science.2981433
   Choi SW, 2004, MUTAT RES-FUND MOL M, V551, P109, DOI 10.1016/j.mrfmmm.2004.03.006
   Collins A, 2002, MUTAGENESIS, V17, P489, DOI 10.1093/mutage/17.6.489
   Collins AR, 2003, CARCINOGENESIS, V24, P511, DOI 10.1093/carcin/24.3.511
   Cooke MS, 2000, FREE RADICAL RES, V32, P381, DOI 10.1080/10715760000300391
   DAGOSTINR, 1973, BIOMETRIKA, V60, P613, DOI 10.1093/biomet/60.3.613
   DAGOSTINO RB, 1990, AM STAT, V44, P316, DOI 10.2307/2684359
   Djuric Z, 1998, J AM DIET ASSOC, V98, P524, DOI 10.1016/S0002-8223(98)00119-9
   DJURIC Z, 1991, J NATL CANCER I, V83, P766, DOI 10.1093/jnci/83.11.766
   DOLL R, 1981, JNCI-J NATL CANCER I, V66, P1191, DOI 10.1093/jnci/66.6.1192
   Efron B, 1993, INTRO BOOTSTRAP, V0, P0, DOI DOI 10.1007/978-1-4899-4541-9
   FEARON ER, 1990, CELL, V61, P759, DOI 10.1016/0092-8674(90)90186-I
   FISHER KD, 1985, AM J CLIN NUTR, V42, P1318
   Frenkel K, 1992, EXP DERMATOL, V1, P242, DOI 10.1111/j.1600-0625.1992.tb00083.x
   Gackowski D, 2002, INT J CANCER, V101, P395, DOI 10.1002/ijc.10610
   Giovannelli L, 2002, CARCINOGENESIS, V23, P1483, DOI 10.1093/carcin/23.9.1483
   GROOPMAN JD, 1994, ADV EXP MED BIOL, V354, P149
   Halligan PW, 1991, NEUROPSYCHOLOGICAL REHABILITATION, V1, P281, DOI 10.1080/09602019108402259
   Halliwell B, 2000, AM J CLIN NUTR, V72, P1082
   Halliwell B, 2002, FREE RADICAL BIO MED, V32, P968, DOI 10.1016/S0891-5849(02)00808-0
   HAUSMAN JA, 1978, ECONOMETRICA, V46, P1251, DOI 10.2307/1913827
   Howard DJ, 1998, CANCER EPIDEM BIOMAR, V7, P141
   Huang HE, 2000, CANCER EPIDEM BIOMAR, V9, P647
   Huang YL, 1999, CLIN BIOCHEM, V32, P131, DOI 10.1016/S0009-9120(98)00096-4
   Huber, 1967, P 5 BERK S MATH STAT, V1, P0
   JACKSON JH, 1994, ENV HLTH PERSPEC S10, V102, P0
   Kasai H, 1997, MUTAT RES-REV MUTAT, V387, P147, DOI 10.1016/S1383-5742(97)00035-5
   KASAI H, 1986, CARCINOGENESIS, V7, P1849, DOI 10.1093/carcin/7.11.1849
   Krajcovicová-Kudlácková M, 2004, NEOPLASMA, V51, P30
   Lasheras C, 2003, J AM DIET ASSOC, V103, P1480, DOI 10.1016/j.jada.2003.08.023
   Lee CYJ, 2000, J NUTR, V130, P2932, DOI 10.1093/jn/130.12.2932
   LOFT S, 1992, CARCINOGENESIS, V13, P2241, DOI 10.1093/carcin/13.12.2241
   Marnett LJ, 2000, CARCINOGENESIS, V21, P361, DOI 10.1093/carcin/21.3.361
   Moller P, 2004, MUTAT RES-FUND MOL M, V551, P119, DOI 10.1016/j.mrfmmm.2004.02.020
   Moller P, 2004, MUTAT RES-FUND MOL M, V551, P79, DOI 10.1016/j.mrfmmm.2004.02.018
   Moller P, 2003, CANCER EPIDEM BIOMAR, V12, P1016
   Moller P, 2002, AM J CLIN NUTR, V76, P303, DOI 10.1093/ajcn/76.2.303
   Mure K, 1996, PREV MED, V25, P569, DOI 10.1006/pmed.1996.0091
   Musarrat J, 1996, EUR J CANCER, V32A, P1209, DOI 10.1016/0959-8049(96)00031-7
   Newman VA, 2005, J AM DIET ASSOC, V105, P382, DOI 10.1016/j.jada.2004.12.008
   Olinski R, 2002, FREE RADICAL BIO MED, V33, P192, DOI 10.1016/S0891-5849(02)00878-X
   PARK EM, 1992, P NATL ACAD SCI USA, V89, P3375, DOI 10.1073/pnas.89.8.3375
   Park YK, 2004, MUTAT RES-FUND MOL M, V546, P103, DOI 10.1016/j.mrfmmm.2003.06.001
   Pierce JP, 2002, CONTROL CLIN TRIALS, V23, P728, DOI 10.1016/S0197-2456(02)00241-6
   Pierce JP, 1997, NUTR CANCER, V28, P282, DOI 10.1080/01635589709514589
   PoolZobel BL, 1997, CARCINOGENESIS, V18, P1847, DOI 10.1093/carcin/18.9.1847
   Porkkala-Sarataho E, 2000, ARTERIOSCL THROM VAS, V20, P2087, DOI 10.1161/01.ATV.20.9.2087
   Prieme H, 1997, AM J CLIN NUTR, V65, P503, DOI 10.1093/ajcn/65.2.503
   RAMSEY JB, 1969, J ROY STAT SOC B, V31, P350
   Ritenbaugh C, 1997, CANCER EPIDEM BIOMAR, V6, P347
   Saintot M, 2002, INT J CANCER, V97, P574, DOI 10.1002/ijc.10099
   SHIGENAGA MK, 1991, FREE RADICAL BIO MED, V10, P211, DOI 10.1016/0891-5849(91)90078-H
   SIMIC MG, 1991, MUTAT RES, V250, P17, DOI 10.1016/0027-5107(91)90158-K
   Smith MJ, 1999, NUTR RES, V19, P1507, DOI 10.1016/S0271-5317(99)00107-4
   Smolková B, 2004, MUTAT RES-FUND MOL M, V551, P135, DOI 10.1016/j.mrfmmm.2004.02.021
   SUZUKI J, 1995, FREE RADICAL BIO MED, V18, P431, DOI 10.1016/0891-5849(94)00152-A
   Thompson HJ, 1999, CARCINOGENESIS, V20, P2261, DOI 10.1093/carcin/20.12.2261
   Thomson CA, 2002, J AM DIET ASSOC, V102, P801, DOI 10.1016/S0002-8223(02)90180-X
   *USDA, 1999, USDA NUTR DAT STAND, V0, P0
   van Zeeland AA, 1999, MUTAT RES-GEN TOX EN, V439, P249, DOI 10.1016/S1383-5718(98)00192-2
   VERHAGEN H, 1995, CARCINOGENESIS, V16, P969, DOI 10.1093/carcin/16.4.969
   WANG ZY, 1995, J PHARMACOL EXP THER, V275, P94
   Wani G, 1998, CANCER LETT, V125, P123, DOI 10.1016/S0304-3835(97)00507-7
   WHITE H, 1980, ECONOMETRICA, V48, P817, DOI 10.2307/1912934
   Witherell HL, 1998, CANCER EPIDEM BIOMAR, V7, P91
   Wu LL, 2004, CLIN CHIM ACTA, V339, P1, DOI 10.1016/j.cccn.2003.09.010
   YIN BY, 1995, FREE RADICAL BIO MED, V18, P1023, DOI 10.1016/0891-5849(95)00003-G
   Yoshida R, 2002, CANCER EPIDEM BIOMAR, V11, P1076
NR 77
TC 27
Z9 30
U1 0
U2 3
PU ROUTLEDGE JOURNALS, TAYLOR & FRANCIS LTD
PI ABINGDON
PA 2-4 PARK SQUARE, MILTON PARK, ABINGDON OX14 4RN, OXON, ENGLAND
SN 0163-5581
EI 1532-7914
J9 NUTR CANCER
JI Nutr. Cancer
PD JUN 15
PY 2005
VL 51
IS 2
BP 146
EP 154
DI 10.1207/s15327914nc5102_4
PG 9
WC Oncology; Nutrition & Dietetics
SC Oncology; Nutrition & Dietetics
GA 926XR
UT WOS:000229157500004
PM 15860436
DA 2025-02-23
ER

PT J
AU Fang, MZ
   Jin, Z
   Wang, YM
   Liao, J
   Yang, GY
   Wang, LD
   Yang, CS
AF Fang, MZ
   Jin, Z
   Wang, YM
   Liao, J
   Yang, GY
   Wang, LD
   Yang, CS
TI Promoter hypermethylation and inactivation of <i>O</i><SUP>6</SUP>-methylguanine-DNA methyltransferase in esophageal squamous cell carcinomas and its reactivation in cell lines
SO INTERNATIONAL JOURNAL OF ONCOLOGY
LA English
DT Article
DE hypermethylation; MGMT; ESCC; DNA methyltransferase; KYSE 510 cells
ID dna-repair gene; tumor-suppressor gene; high-risk populations; o6-methylguanine-dna methyltransferase; messenger-rna; colorectal tumorigenesis; precancerous lesions; transgenic mice; ras oncogene; lung-cancer
AB The purpose of this study was to characterize the role of DNA hypermethylation in the loss of expression of O-6-methylguanine-DNA methyltransferase (MGMT) during the development of esophageal squamous cell carcinoma (ESCC) and to investigate its reactivation in cell lines. Samples were collected from Linzhou City of the Henan province in northern China, a high-risk area of this disease. The hypermethylation of promoter CpG islands of the MGMT gene was examined by methylation-specific PCR in ESCC,and neighboring non-tumorous tissues, as well as in laser capture microdissected samples with normal epithelium, basal cell hyperplasia (BCH), and dysplasia (DYS). The MGMT mRNA and protein expression were determined with RT-PCR and immunohistochemistry, respectively. Five of 17 (29%) normal, 10 of 20 (50%) BCH, 8 of 12 (67%) DYS, and 13 of 18 (72%) ESCC samples had DNA hypermethylation in the MGMT promoter region, showing a gradual increase with the progression of carcinogenesis. The frequency of the loss of MGMT mRNA and protein expression progressively decreased from normal to BCH, DYS, and ESCC, and it was highly correlated with MGMT Promoter hypermethylation according to Fisher's exact tests. When each individual sample was considered concordance between DNA hypermethylation and the loss of expression of MGMT was also observed. In samples from the same patient, if hypermethylation was detected in earlier lesions, it was usually observed in more severe lesions. In the ESCC cell line KYSE 510, treatment with a DNA methyltransferase inhibitor, 2'-deoxy-5-azacytidine partially reversed the CpG hypermethylation status and restored mRNA expression of the MGMT gene. Similar reactivation of' MGMT gene by dietary polyphenols, epigallocatechin-3-gallate and genistein, has also been observed. The results suggest that the DNA hypermethylation of MGMT is an Important mechanism for MGMT gene silencing in the development of ESCC, and this epigenetic event may be prevented or reversed by these polyphenols for the prevention of carcinogenesis.
C1 Rutgers State Univ, Ernest Mario Sch Pharm, Dept Biol Chem, Susan Lehman Cullman Lab Canc Res, Piscataway, NJ 08854 USA.
C3 Rutgers University System; Rutgers University New Brunswick
RP Yang, CS (corresponding author), Rutgers State Univ, Ernest Mario Sch Pharm, Dept Biol Chem, Susan Lehman Cullman Lab Canc Res, 164 Frelinghuysen Rd, Piscataway, NJ 08854 USA.
EM csyang@rci.rutgers.edu
CR BARCH DH, 1991, CARCINOGENESIS, V12, P2373, DOI 10.1093/carcin/12.12.2373
   Boffetta P, 2003, WORLD CANCER REPORT, V0, P0
   Carvalho B, 2003, EUR J CANCER, V39, P1222, DOI 10.1016/S0959-8049(03)00177-1
   Christman JK, 2002, ONCOGENE, V21, P5483, DOI 10.1038/sj.onc.1205699
   CITRON M, 1991, CANCER RES, V51, P4131
   CITRON M, 1992, J NATL CANCER I, V84, P337, DOI 10.1093/jnci/84.5.337
   DAY RS, 1980, NATURE, V288, P724, DOI 10.1038/288724a0
   DUMENCO LL, 1993, SCIENCE, V259, P219, DOI 10.1126/science.8421782
   Eads CA, 2001, CANCER RES, V61, P3410
   Esteller M, 2001, CANCER RES, V61, P4689
   Esteller M, 1999, CANCER RES, V59, P793
   Esteller M, 2000, CANCER RES, V60, P2368
   Fang MZ, 2003, CANCER RES, V63, P7563
   FLATAU E, 1984, MOL CELL BIOL, V4, P2098, DOI 10.1128/MCB.4.10.2098
   FORNACE AJ, 1990, CANCER RES, V50, P7908
   GAO HK, 1994, CANCER RES, V54, P4342
   Herman JG, 1996, P NATL ACAD SCI USA, V93, P9821, DOI 10.1073/pnas.93.18.9821
   Issa JPJ, 2001, CANCER RES, V61, P3573
   Kitajima Yoshihiko, 2003, GASTRIC CANCER, V6, P86
   KROES RA, 1995, CARCINOGENESIS, V16, P2255, DOI 10.1093/carcin/16.9.2255
   Liu LL, 1999, CARCINOGENESIS, V20, P279, DOI 10.1093/carcin/20.2.279
   Nakamura M, 2001, CARCINOGENESIS, V22, P1715, DOI 10.1093/carcin/22.10.1715
   Nie Y, 2001, CARCINOGENESIS, V22, P1615, DOI 10.1093/carcin/22.10.1615
   Oue N, 2001, INT J CANCER, V93, P805, DOI 10.1002/ijc.1403
   Palmisano WA, 2000, CANCER RES, V60, P5954
   Park K H, 1997, KOREAN J OPHTHALMOL, V11, P1
   PEGG AE, 1992, FASEB J, V6, P2302, DOI 10.1096/fasebj.6.6.1544541
   PEGG AE, 1995, PROG NUCLEIC ACID RE, V51, P167, DOI 10.1016/S0079-6603(08)60879-X
   PIEPER RO, 1990, CANCER COMMUN-US, V2, P13, DOI 10.3727/095535490820874812
   Pulling LC, 2003, CANCER RES, V63, P4842
   QIU SL, 1988, CANCER-AM CANCER SOC, V62, P551, DOI 10.1002/1097-0142(19880801)62:3<551::AID-CNCR2820620319>3.0.CO;2-Y
   Shi ST, 1999, CARCINOGENESIS, V20, P591, DOI 10.1093/carcin/20.4.591
   Silber JR, 1998, CANCER RES, V58, P1068
   SILBER JR, 1993, CANCER RES, V53, P3416
   Wang JS, 2002, LEUKEMIA RES, V26, P281, DOI 10.1016/S0145-2126(01)00111-4
   Wang L D, 1992, ZHONGHUA ZHONG LIU ZA ZHI, V14, P94
   WANG LD, 1993, CANCER RES, V53, P1783
   Wolf P, 2001, CANCER RES, V61, P8113
   YANG CS, 1980, CANCER RES, V40, P33
   ZAIDI NH, 1995, CARCINOGENESIS, V16, P451, DOI 10.1093/carcin/16.3.451
   Zhang L, 2003, CARCINOGENESIS, V24, P1039, DOI 10.1093/carcin/bgg062
NR 41
TC 68
Z9 79
U1 0
U2 13
PU PROFESSOR D A SPANDIDOS
PI ATHENS
PA 1, S MERKOURI ST, EDITORIAL OFFICE,, ATHENS 116 35, GREECE
SN 1019-6439
EI 
J9 INT J ONCOL
JI Int. J. Oncol.
PD MAR 15
PY 2005
VL 26
IS 3
BP 615
EP 622
DI 
PG 8
WC Oncology
SC Oncology
GA 898TQ
UT WOS:000227099500006
PM 15703815
DA 2025-02-23
ER

PT J
AU Tasevska, N
   Runswick, SA
   McTaggart, A
   Bingham, SA
AF Tasevska, N
   Runswick, SA
   McTaggart, A
   Bingham, SA
TI Urinary sucrose and fructose as biomarkers for sugar consumption
SO CANCER EPIDEMIOLOGY BIOMARKERS & PREVENTION
LA English
DT Article
ID food frequency questionnaire; colorectal-cancer; glycemic load; breast-cancer; pancreatic-cancer; nutrient intake; 7-day diary; risk; nitrogen; women
AB The use of 24-hour urinary sucrose and fructose as potential biomarkers for sugars consumption was investigated in two studies of 21 healthy participants living in a volunteer suite where dietary intake was known and all specimens collected. The dose-response was assessed in 12 males using a randomized crossover design of three diets containing constant levels of 63, 143, and 264 g of sugars for 10 days each. Both sugars and sucrose intake were significantly correlated with the sum of sucrose and fructose concentration in urine (0.888; P < 0.001). To assess effects with volunteers consuming their habitual varying diets, seven males and six females were fed their usual diet (assessed beforehand from four consecutive self-completed 7-day food diaries) for 30 days under controlled conditions in the volunteer suite. The mean (+/- SD) calculated total sugars intake was 202 +/- 69 g/d, 41% from sucrose. Mean (+/- SD) urinary sucrose and fructose were 36.6 +/- 16.6 and 61.8 +/- 61.3 mg/d, respectively. The sum of sucrose and fructose in urine was significantly correlated with sugars (0.841; P < 0.001) and sucrose intake (0.773; P = 0.002). In the regression, 200 g of sugars intake predicted 100 mg of sucrose and fructose in urine. The correlation between individual means of randomized 16 days of sugars intake and 8 days of sugars excretion data (as used in validation studies) remained as high as that obtained with the means of 30-day measurements and the regression estimates were very similar. Twenty-four-hour urinary sucrose and fructose could be grouped into a new category of biomarkers, predictive biomarkers, that can be used in studies determining the structure of dietary measurement error in free living individuals and to relate sugars intake to disease risk.
C1 MRC, Dunn Clin Nutr Ctr, Dunn Human Nutr Unit, Cambridge CB2 2DH, England.
   Univ Cambridge, Strangeways Res Lab, Inst Publ Hlth, Cambridge, England.
C3 UK Research & Innovation (UKRI); Medical Research Council UK (MRC); MRC Human Nutrition Research; University of Cambridge
RP MRC, Dunn Clin Nutr Ctr, Dunn Human Nutr Unit, Wellcome Trust Med Res Council Bldg, Cambridge CB2 2DH, England.
EM sar@mrc-dunn.cam.ac.uk
CR Augustin LSA, 2003, INT J CANCER, V105, P404, DOI 10.1002/ijc.11089
   Augustin LSA, 2001, ANN ONCOL, V12, P1533, DOI 10.1023/A:1013176129380
   Bergmeyer HU, 1974, METHODS OF ENZYMATIC ANALYSIS, V0, P0
   BINGHAM S, 1983, CLIN SCI, V64, P629, DOI 10.1042/cs0640629
   BINGHAM SA, 1985, AM J CLIN NUTR, V42, P1276, DOI 10.1093/ajcn/42.6.1276
   Bingham SA, 2002, PUBLIC HEALTH NUTR, V5, P821, DOI 10.1079/PHN2002368
   BINGHAM SA, 1995, BRIT J NUTR, V73, P531, DOI 10.1079/BJN19950057
   Bjarnason I, 1996, GUT, V39, P374, DOI 10.1136/gut.39.3.374
   Ceriello A, 1999, METABOLISM, V48, P1503, DOI 10.1016/S0026-0495(99)90237-8
   Day NE, 2001, INT J EPIDEMIOL, V30, P309, DOI 10.1093/ije/30.2.309
   DEANE N, 1955, J CLIN INVEST, V34, P681, DOI 10.1172/JCI103118
   ELMER AW, 1939, ACTA MED SCAND, V101, P596
   *FOR SOFTW LTD, 1991, SOFTW F DIET 5 WIND, V0, P0
   Franceschi S, 2001, ANN ONCOL, V12, P173, DOI 10.1023/A:1008304128577
   GREENFIELD H, 1992, FOOD COMPOSITION DATA, V0, P0
   GREGORY J, 1990, DIETARY NUTR SURVEY, V0, P75
   HEDERSON L, 2003, NATL DIET NUTR SURVE, V2, P0
   Holmes MD, 2004, AM J EPIDEMIOL, V159, P732, DOI 10.1093/aje/kwh112
   HOWE GR, 1992, INT J CANCER, V51, P365, DOI 10.1002/ijc.2910510306
   Kaaks R, 2001, P NUTR SOC, V60, P91, DOI 10.1079/PNS200070
   KAAKS R, 1997, IARC SCI PUBL, V143, P103
   Khaw KT, 2004, CANCER EPIDEM BIOMAR, V13, P915
   Kipnis V, 2002, PUBLIC HEALTH NUTR, V5, P915, DOI 10.1079/PHN2002383
   Krebs-Smith SM, 2000, EUR J CLIN NUTR, V54, P281, DOI 10.1038/sj.ejcn.1600936
   LAVECCHIA C, 1993, INT J CANCER, V55, P386
   Levi F, 2002, ANN ONCOL, V13, P369, DOI 10.1093/annonc/mdf110
   Luceri C, 1996, CANCER EPIDEM BIOMAR, V5, P167
   MENZIES IS, 1974, BIOCHEM SOC T, V2, P1042, DOI 10.1042/bst0021042
   Michaud DS, 2002, J NATL CANCER I, V94, P1293, DOI 10.1093/jnci/94.17.1293
   Moerman CJ, 1997, EUR J CANCER PREV, V6, P139
   NAKAMURA H, 1972, CLIN CHIM ACTA, V39, P397, DOI 10.1016/0009-8981(72)90055-1
   NELSON M, 1989, AM J CLIN NUTR, V50, P155, DOI 10.1093/ajcn/50.1.155
   Peto J, 2001, NATURE, V411, P390, DOI 10.1038/35077256
   PHE, 2021, MCCANCE WIDDOWSONS C, V0, P0
   Poppitt SD, 1998, INT J OBESITY, V22, P303, DOI 10.1038/sj.ijo.0800584
   Saris WH, 2003, AM J CLIN NUTR, V78, P850S, DOI 10.1093/ajcn/78.4.850S
   Schatzkin A, 2003, INT J EPIDEMIOL, V32, P1054, DOI 10.1093/ije/dyg264
   SCHOELLER DA, 1988, J NUTR, V118, P1278, DOI 10.1093/jn/118.11.1278
   STROM BL, 1995, CANCER, V76, P1747, DOI 10.1002/1097-0142(19951115)76:10<1747::AID-CNCR2820761011>3.0.CO;2-L
   SUTHERLAND LR, 1994, LANCET, V343, P998, DOI 10.1016/S0140-6736(94)90125-2
   Terry PD, 2003, JNCI-J NATL CANCER I, V95, P914, DOI 10.1093/jnci/95.12.914
   Tzonou A, 1996, BRIT J CANCER, V73, P1284, DOI 10.1038/bjc.1996.246
   VANTVEER P, 1993, EUR J CLIN NUTR, V47, P0
   Wareham NJ, 2003, PUBLIC HEALTH NUTR, V6, P407, DOI 10.1079/PHN2002439
   Welch AA, 2001, PUBLIC HEALTH NUTR, V4, P1253, DOI 10.1079/PHN2001196
   Witte JS, 1997, BREAST CANCER RES TR, V42, P243, DOI 10.1023/A:1005710211184
NR 46
TC 121
Z9 135
U1 0
U2 13
PU AMER ASSOC CANCER RESEARCH
PI PHILADELPHIA
PA 615 CHESTNUT ST, 17TH FLOOR, PHILADELPHIA, PA 19106-4404 USA
SN 1055-9965
EI 1538-7755
J9 CANCER EPIDEM BIOMAR
JI Cancer Epidemiol. Biomarkers Prev.
PD MAY 15
PY 2005
VL 14
IS 5
BP 1287
EP 1294
DI 10.1158/1055-9965.EPI-04-0827
PG 8
WC Oncology; Public, Environmental & Occupational Health
SC Oncology; Public, Environmental & Occupational Health
GA 925DP
UT WOS:000229032000040
PM 15894688
DA 2025-02-23
ER

PT J
AU Kirk, GD
   Lesi, OA
   Mendy, M
   Szymanska, K
   Whittle, H
   Goedert, JJ
   Hainaut, P
   Montesano, R
AF Kirk, GD
   Lesi, OA
   Mendy, M
   Szymanska, K
   Whittle, H
   Goedert, JJ
   Hainaut, P
   Montesano, R
TI 249<SUP>ser</SUP> TP53 mutation in plasma DNA, hepatitis B viral infection, and risk of hepatocellular carcinoma
SO ONCOGENE
LA English
DT Article
DE hepatocellular carcinoma; aflatoxin; hepatitis B virus; TP53 gene; plasma DNA
ID aflatoxin-albumin adducts; circulating nucleic-acids; liver-cancer risk; republic-of-china; west-africa; p53 gene; molecular pathogenesis; virus-infection; stem-cells; e-antigen
AB Hepatocellular carcinoma (HCC) from regions with high dietary exposure to aflatoxins and endemic for hepatitis B virus (HBV) often contain a specific mutation at codon 249 in TP53 (249(ser); AGG to AGT, Arg to Ser). This mutation is also detectable in circulating cell-free DNA from the plasma of HCC patients and healthy subjects in these regions. We have examined the joint effect of plasma 249(ser) and HBV infection in a case-control study design involving 348 control, 98 cirrhotic, and 186 HCC participants from The Gambia, West Africa, an area of high HCC incidence. The 249(ser) mutation was detected in 3.5% of controls, 15.3% of cirrhotics, and 39.8% of HCC cases (adjusted odds ratios (OR): 4.83, (95% confidence interval (CI): 1.71-13.7) for cirrhosis and 20.3 (8.19-50.0) for HCC). HBsAg positivity along with plasma 249(ser) was observed in 45/183 (24.6%) HCC cases compared to only one (0.3%) control. Risk for HCC was associated with markers of HBV alone (OR: 10.0, 95% CI: 5.16-19.6), 249(ser) alone (OR: 13.2, 95% CI: 4.99-35.0), and both markers present (OR: 399, 95% CI: 48.6-3270). These results suggest a multiplicative effect on HCC risk resulting from the mutational effect of aflatoxin on TP53, as monitored by detection of plasma 249(ser), with concomitant chronic infection with HBV.
C1 Johns Hopkins Bloomberg Sch Publ Hlth, Infect Dis Epidemiol Program, Dept Epidemiol, Baltimore, MD 21205 USA.
   Gambia Hepatitis Intervent Study, Banjul, Gambia.
   NCI, Viral Epidemiol Branch, Div Canc Epidemiol & Genet, Bethesda, MD 20892 USA.
   MRC Labs, Banjul, Gambia.
   Int Agcy Res Canc, F-69372 Lyon, France.
C3 Johns Hopkins University; Johns Hopkins Bloomberg School of Public Health; National Institutes of Health (NIH) - USA; NIH National Cancer Institute (NCI); NIH National Cancer Institute- Division of Cancer Epidemiology & Genetics; MRC Laboratory Molecular Biology; World Health Organization; International Agency for Research on Cancer (IARC)
RP Kirk, GD (corresponding author), Johns Hopkins Bloomberg Sch Publ Hlth, Infect Dis Epidemiol Program, Dept Epidemiol, 615 N Wolfe St,E-6533, Baltimore, MD 21205 USA.
EM gkirk@jhsph.edu
FU National Cancer Institute [ZIACP010176] Funding Source: NIH RePORTER
CR AGUILAR F, 1994, SCIENCE, V264, P1317, DOI 10.1126/science.8191284
   Anker P, 2003, INT J CANCER, V103, P149, DOI 10.1002/ijc.10791
   [Anonymous], 2002, MON EV CARC RISKS HU, V0, P0
   AUTRUP H, 1987, CANCER RES, V47, P3430
   Bah E, 2001, BRIT J CANCER, V84, P1207, DOI 10.1054/bjoc.2001.1730
   BANNASCH P, 1995, CANCER RES, V55, P3318
   Bréchot C, 2000, SEMIN CANCER BIOL, V10, P211, DOI 10.1006/scbi.2000.0321
   BRESSAC B, 1991, NATURE, V350, P429, DOI 10.1038/350429a0
   Chen CJ, 1996, HEPATOLOGY, V24, P38, DOI 10.1002/hep.510240108
   COURSAGET P, 1993, BRIT J CANCER, V67, P1395, DOI 10.1038/bjc.1993.258
   Friedler A, 2003, J BIOL CHEM, V278, P24108, DOI 10.1074/jbc.M302458200
   Ghebranious N, 1998, HEPATOLOGY, V27, P967, DOI 10.1002/hep.510270411
   Groopman JD, 1996, PROG CLIN BIOL RES, V395, P211
   HAGEN TM, 1994, P NATL ACAD SCI USA, V91, P12808, DOI 10.1073/pnas.91.26.12808
   Hainaut P, 2000, ADV CANCER RES, V77, P81
   Hudson Geoffrey J, 1992, NATURAL TOXINS, V1, P100, DOI 10.1002/nt.2620010208
   Hussain SP, 2000, MUTAT RES-REV MUTAT, V462, P311, DOI 10.1016/S1383-5742(00)00015-6
   *IARC, 1994, MON EV CARC RISKS HU, V59, P0
   Jackson PE, 2003, CARCINOGENESIS, V24, P1657, DOI 10.1093/carcin/bgg101
   Jackson PE, 1999, BEST PRACT RES CL GA, V13, P545, DOI 10.1053/bega.1999.0047
   Jackson PE, 2001, CANCER RES, V61, P33
   Kirk GD, 2004, HEPATOLOGY, V39, P211, DOI 10.1002/hep.20027
   Kirk GD, 2000, JNCI-J NATL CANCER I, V92, P148, DOI 10.1093/jnci/92.2.148
   Liang TJ, 2002, NEW ENGL J MED, V347, P208, DOI 10.1056/NEJMe020060
   LIN DY, 1993, J CLIN ULTRASOUND, V21, P303, DOI 10.1002/jcu.1870210502
   Liu MC, 2002, SEMIN ONCOL, V29, P246, DOI 10.1053/sonc.2002.32900
   Mandishona E, 1998, HEPATOLOGY, V27, P1563, DOI 10.1002/hep.510270614
   Mendy ME, 1999, BRIT J BIOMED SCI, V56, P34
   MENDY ME, 1998, BRIT J BIOMED SCI, V55, P92
   Montesano R, 1997, JNCI-J NATL CANCER I, V89, P1844, DOI 10.1093/jnci/89.24.1844
   Olubuyide I O, 1993, AFR J MED MED SCI, V22, P89
   Omer RE, 2001, CANCER CAUSE CONTROL, V12, P23, DOI 10.1023/A:1008943200826
   Omer RE, 1998, NUTR CANCER, V32, P174, DOI 10.1080/01635589809514737
   OZTURK M, 1991, LANCET, V338, P1356, DOI 10.1016/0140-6736(91)92236-U
   Payne RJH, 1996, P NATL ACAD SCI USA, V93, P6542, DOI 10.1073/pnas.93.13.6542
   Pisani P, 1997, CANCER EPIDEM BIOMAR, V6, P387
   PONCHEL F, 1994, CANCER RES, V54, P2064
   QIAN GS, 1994, CANCER EPIDEM BIOMAR, V3, P3
   SELL S, 1993, INT J DEV BIOL, V37, P189
   Smela ME, 2002, P NATL ACAD SCI USA, V99, P6655, DOI 10.1073/pnas.102167699
   Smela ME, 2001, CARCINOGENESIS, V22, P535, DOI 10.1093/carcin/22.4.535
   Stern MC, 2001, CANCER EPIDEM BIOMAR, V10, P617
   Strain AJ, 2000, GUT, V46, P743, DOI 10.1136/gut.46.6.743
   Sun ZT, 1999, HEPATOLOGY, V30, P379, DOI 10.1002/hep.510300204
   Szymanska K, 2004, INT J CANCER, V110, P374, DOI 10.1002/ijc.20103
   Taback B, 2004, CURR OPIN MOL THER, V6, P273
   Thorgeirsson S S, 1995, PRINCESS TAKAMATSU SYMP, V25, P163
   Thorgeirsson SS, 2002, NAT GENET, V31, P339, DOI 10.1038/ng0802-339
   Turner PC, 2000, TROP MED INT HEALTH, V5, P837, DOI 10.1046/j.1365-3156.2000.00664.x
   VALLMAYANS M, 1990, LANCET, V336, P1107
   van Rensburg S J, 1990, J ENVIRON PATHOL TOXICOL ONCOL, V10, P11
   Wang LY, 1996, INT J CANCER, V67, P620, DOI 10.1002/(SICI)1097-0215(19960904)67:5<620::AID-IJC5>3.0.CO;2-W
   Wang XW, 2002, TOXICOLOGY, V181, P43, DOI 10.1016/S0300-483X(02)00253-6
   WHITTLE H, 1990, J INFECT DIS, V161, P1112, DOI 10.1093/infdis/161.6.1112
   Wild CP, 1996, CANCER EPIDEM BIOMAR, V5, P179
   Wild CP, 2000, INT J CANCER, V86, P1, DOI 10.1002/(SICI)1097-0215(20000401)86:1<1::AID-IJC1>3.0.CO;2-I
   WILD CP, 1990, CARCINOGENESIS, V11, P2271, DOI 10.1093/carcin/11.12.2271
   WILD CP, 1992, CANCER EPIDEM BIOMAR, V1, P229
   WILD CP, 1987, INT J CANCER, V40, P328, DOI 10.1002/ijc.2910400308
   WILD CP, 1992, TOXICOL LETT, V64-5, P455, DOI 10.1016/0378-4274(92)90219-A
   Wogan GN, 2000, SEMIN CANCER BIOL, V10, P201, DOI 10.1006/scbi.2000.0320
   Wu TL, 2002, CLIN CHIM ACTA, V321, P77, DOI 10.1016/S0009-8981(02)00091-8
   Yan R Q, 1989, ZHONGHUA BING LI XUE ZA ZHI, V18, P19
   Yang HI, 2002, NEW ENGL J MED, V347, P168, DOI 10.1056/NEJMoa013215
NR 64
TC 117
Z9 128
U1 0
U2 5
PU NATURE PUBLISHING GROUP
PI LONDON
PA MACMILLAN BUILDING, 4 CRINAN ST, LONDON N1 9XW, ENGLAND
SN 0950-9232
EI 
J9 ONCOGENE
JI Oncogene
PD SEP 15
PY 2005
VL 24
IS 38
BP 5858
EP 5867
DI 10.1038/sj.onc.1208732
PG 10
WC Biochemistry & Molecular Biology; Oncology; Cell Biology; Genetics & Heredity
SC Biochemistry & Molecular Biology; Oncology; Cell Biology; Genetics & Heredity
GA 960KW
UT WOS:000231590400008
PM 16007211
DA 2025-02-23
ER

PT J
AU Meyskens, FL
   Szabo, E
AF Meyskens, FL
   Szabo, E
TI Diet and cancer: The disconnect between epidemiology and randomized clinical trials
SO CANCER EPIDEMIOLOGY BIOMARKERS & PREVENTION
LA English
DT Article; Proceedings Paper
ID calcium supplementation; beta-carotene; colon-cancer; vitamin-d; prevention; nutrition; folate; risk
AB Dietary epidemiology has been highly successful in identifying the responsible agent in many diseases, including scurvy, pellagra, blindness, and spinal bifida. Case-control, cohort, and ecologic observational studies have consistently associated increased consumption of fruits and vegetables with a decreased risk for a wide variety of epithelial cancers and, in many cases, specific dietary components seem to decrease the risk for a wide array of epithelial cancers. Over time, there has been enthusiasm for one or another compounds, such as carotene in the past and folate currently. Despite the success of translating similar epidemiologic observations to clinical benefit in other areas of medicine via the crucible of the randomized clinical trial, this strategy has not been nearly as successful for cancer. We propose that the inability of nutritional epidemiology to identify effective chemopreventive strategies is not just a problem of quantitation, but rather that the discipline is usually qualitatively incapable of identifying a dietary compound(s) that will be efficacious. One needs to consider the following basic questions in trying to understand why nutritional epidemiology has not been translated into progress in cancer prevention: Why do fruits and vegetable show a consistent protective effect against many epithelial cancers in epidemiologic studies? Once a specific dietary compound is identified as protective in observational studies, why do most subsequent observational studies confirm the effect? Why are dietary epidemiology observations frequently not confirmed by the randomized clinical trial? We call the identified problems "fishing with only one bait" and the "four-legged stool problem." The considerations identified in this analysis offer a number of possible solutions to puzzling findings: (a) Fruits and vegetables consistently show a protective effect against cancer in observational studies because they represent the entire "biological action package." (b) Dietary compounds show a protective effect in observational studies, but not in clinical trials, because this is an inevitable consequence of one compound being falsely identified as the active agent in a system in which multiple agents or multiple interacting regulatory molecules underlie the biological effect. The consequences are serious for trying to use epidemiology to identify effective nutritional compounds. The major conclusion has to be as follows: Supplementation with single dietary compounds is rarely going to be as effective as epidemiologic studies suggest; it is the biological action package that determines efficacy. Options for how we should move forward will be discussed. Dietary observational epidemiology is complex and involves many biases and confounders. We need to be more critical in the design of large randomized trials based on observational epidemiology or analysis. Rules of evidence are frequently ignored or misunderstood although the limitations of observational epidemiology are analogous to the problems associated with discovery-based research and biomarker identification. We need to be much more self-critical in the important and critical assessment of dietary compounds and their role in cancer prevention given the very high appeal for this approach both within the lay and scientific communities.
C1 Univ Calif Irvine, Chao Family Comprehens Canc Ctr, Dept Med, Orange, CA 92668 USA.
   Univ Calif Irvine, Chao Family Comprehens Canc Ctr, Dept Biol Chem, Orange, CA 92668 USA.
   NCI, Div Canc Prevent, NIH, Bethesda, MD 20892 USA.
C3 University of California System; University of California Irvine; University of California System; University of California Irvine; National Institutes of Health (NIH) - USA; NIH National Cancer Institute (NCI)
RP Univ Calif Irvine, Chao Family Comprehens Canc Ctr, Dept Med, Bldg 44,Route 81,101 City Dr, Orange, CA 92668 USA.
EM flmeyske@uci.edu
FU NCI NIH HHS [CA-62203] Funding Source: Medline; National Cancer Institute [P30CA062203] Funding Source: NIH RePORTER
CR *B CAR CANC PREV S, 1994, NEW ENGL J MED, V330, P1029
   BLOT WJ, 1993, JNCI-J NATL CANCER I, V85, P1483, DOI 10.1093/jnci/85.18.1483
   Bounous G, 2003, ANTICANCER RES, V23, P1411
   Christensen D, 2004, J NATL CANCER I, V96, P822, DOI 10.1093/jnci/96.11.822
   Correa P, 2000, JNCI-J NATL CANCER I, V92, P1881, DOI 10.1093/jnci/92.23.1881
   Giovannucci E, 1998, ANN INTERN MED, V129, P517, DOI 10.7326/0003-4819-129-7-199810010-00002
   Grau MV, 2003, J NATL CANCER I, V95, P1765, DOI 10.1093/jnci/djg110
   Hung HC, 2004, JNCI-J NATL CANCER I, V96, P1577, DOI 10.1093/jnci/djh296
   Ioannidis JPA, 2001, JAMA-J AM MED ASSOC, V286, P821, DOI 10.1001/jama.286.7.821
   Key T, 2004, PUBLIC HEALTH NUTR, V7, P187, DOI 10.1079/PHN2003588
   Lamprecht SA, 2003, NAT REV CANCER, V3, P601, DOI 10.1038/nrc1144
   Lamson D W, 2001, ALTERN MED REV, V6, P7
   Meyskens FL, 2005, RECENT RESULTS CANC, V166, P113
   Omenn GS, 1996, NEW ENGL J MED, V334, P1150, DOI 10.1056/NEJM199605023341802
   PETO R, 1981, NATURE, V290, P201, DOI 10.1038/290201a0
   Prentice RL, 2004, JNCI-J NATL CANCER I, V96, P1276, DOI 10.1093/jnci/djh240
   Riboli E, 2003, AM J CLIN NUTR, V78, P559S, DOI 10.1093/ajcn/78.3.559S
   Rock CL, 1998, HEMATOL ONCOL CLIN N, V12, P975, DOI 10.1016/S0889-8588(05)70037-X
   Ruffin M T 4th, 2001, CURR ONCOL REP, V3, P306, DOI 10.1007/s11912-001-0082-8
   Wallace K, 2004, JNCI-J NATL CANCER I, V96, P921, DOI 10.1093/jnci/djh165
NR 20
TC 94
Z9 100
U1 0
U2 12
PU AMER ASSOC CANCER RESEARCH
PI PHILADELPHIA
PA 615 CHESTNUT ST, 17TH FLOOR, PHILADELPHIA, PA 19106-4404 USA
SN 1055-9965
EI 1538-7755
J9 CANCER EPIDEM BIOMAR
JI Cancer Epidemiol. Biomarkers Prev.
PD JUN 15
PY 2005
VL 14
IS 6
BP 1366
EP 1369
DI 10.1158/1055-9965.EPI-04-0666
PG 4
WC Oncology; Public, Environmental & Occupational Health
SC Oncology; Public, Environmental & Occupational Health
GA 935GB
UT WOS:000229766600008
PM 15941942
DA 2025-02-23
ER

PT J
AU Mommers, M
   Schouten, LJ
   Goldbohm, RA
   van den Brandt, PA
AF Mommers, M
   Schouten, LJ
   Goldbohm, RA
   van den Brandt, PA
TI Consumption of vegetables and fruits and risk of ovarian carcinoma - Results from The Netherlands Cohort Study on Diet and Cancer
SO CANCER
LA English
DT Article
DE ovarian neoplasm; etiology; vegetables; fruits; cohort study
ID scale prospective cohort; carotenoids; nutrients
AB BACKGROUND. To the authors' knowledge, only a few prospective studies to date have investigated the correlation between vegetable and fruit consumption and the risk of ovarian carcinoma and their results have been inconclusive. METHODS. Vegetable and fruit intake was assessed in relation to ovarian carcinoma, among 62,573 postmenopausal women participating in The Netherlands Cohort Study on Diet and Cancer. Women reported on dietary habits and on other risk factors for cancer in a self-administered questionnaire in 1986. Follow-up of cancer was implemented by annual record linkage with The Netherlands Cancer Registry and a pathology register. After 11.3 years of follow-up, data regarding 252 incident invasive epithelial ovarian carcinoma cases and of 2216 subcohort members were available for case-cohort analyses. RESULTS. Multivariable-adjusted rate ratios (RR) of ovarian carcinoma for women in the highest compared with the lowest quintile of intake (RRQ5 (vs.) (Q1)) were 0.98 (95% confidence interval [95% CI], 0.61-1.58) for total vegetables and 1.11 (95% CI, 0.70-1.78) for total fruit. The RRQ5 (vs.) (Q1) values of ovarian carcinoma with intake of cooked vegetables, raw vegetables, brassicas, legumes, cooked leafy vegetables, and raw leafy vegetables were 1.35 (95% CI, 0.83-2.21), 0.75 (95% CI, 0.48-1.18), 1.42 (95% CI, 0.88-2.29), 0.93 (95% CI, 0.60-1.44), 1.05 (95% CI, 0.66-1.67), and 1.23 (95% CI, 0.75-2.02), respectively. With the exception of raw endive (multivariable-adjusted RR, 0.24; 95% CI, 0.07-0.78), none of the individual vegetable or fruit items showed a statistically significant association with ovarian carcinoma. CONCLUSIONS. The results of the current study did not support a significant association between vegetable or fruit consumption and ovarian carcinoma risk in a cohort of postmenopausal women.
C1 Maastricht Univ, Dept Epidemiol, NUTRIM, NL-6200 MD Maastricht, Netherlands.
   TNO, Nutr & Food Res, Dept Nutrit Epidemiol, NL-3700 AJ Zeist, Netherlands.
C3 Maastricht University; Netherlands Organization Applied Science Research
RP Maastricht Univ, Dept Epidemiol, NUTRIM, POB 616, NL-6200 MD Maastricht, Netherlands.
EM Monique.Mommers@epid.unimaas.nl
CR Bosetti C, 2001, INT J CANCER, V93, P911, DOI 10.1002/ijc.1422
   Chen VW, 2003, CANCER, V97, P2631, DOI 10.1002/cncr.11345
   Cleves MA, 2002, INTRO SURVIVAL ANAL, V0, P0
   COX DR, 1972, J R STAT SOC B, V34, P187
   CRAMER DW, 1983, JNCI-J NATL CANCER I, V71, P717
   Cramer DW, 2001, INT J CANCER, V94, P128, DOI 10.1002/ijc.1435
   Fairfield KM, 2001, CANCER, V92, P2318, DOI 10.1002/1097-0142(20011101)92:9<2318::AID-CNCR1578>3.0.CO;2-7
   FERLAY J, 1999, IARC CANCERBASE, V4, P0
   GOLDBOHM RA, 1994, EUR J CLIN NUTR, V48, P253
   Goldbohm RA, 1994, TIJDSCHR SOC GEZONDH, V72, P80
   Kushi LH, 1999, AM J EPIDEMIOL, V149, P21, DOI 10.1093/oxfordjournals.aje.a009723
   Lampe JW, 1999, AM J CLIN NUTR, V70, P475S, DOI 10.1093/ajcn/70.3.475s
   Larsson SC, 2004, BRIT J CANCER, V90, P2167, DOI 10.1038/sj.bjc.6601872
   LAVECCHIA C, 1987, J NATL CANCER I, V79, P663
   LIN DY, 1989, J AM STAT ASSOC, V84, P1074, DOI 10.2307/2290085
   McCann SE, 2003, J NUTR, V133, P1937, DOI 10.1093/jn/133.6.1937
   McCann SE, 2001, NUTR CANCER, V39, P19, DOI 10.1207/S15327914nc391_3
   Ness RB, 1999, JNCI-J NATL CANCER I, V91, P1459, DOI 10.1093/jnci/91.17.1459
   Pan SY, 2004, CANCER EPIDEM BIOMAR, V13, P1521
   Schatzkin A, 2004, JNCI-J NATL CANCER I, V96, P1564, DOI 10.1093/jnci/djh329
   SCHOENFELD D, 1982, BIOMETRIKA, V69, P239, DOI 10.1093/biomet/69.1.239
   Tavani A, 2004, GYNECOL ONCOL, V92, P922, DOI 10.1016/j.ygyno.2003.11.038
   Vachon CM, 2002, EPIDEMIOLOGY, V13, P66, DOI 10.1097/00001648-200201000-00011
   Vainio H, 2003, IARC HANDBOOK OF CANCER PREVENTION, V8, P0
   VANDENBRANDT PA, 1990, INT J EPIDEMIOL, V19, P553
   VANDENBRANDT PA, 1990, J CLIN EPIDEMIOL, V43, P285, DOI 10.1016/0895-4356(90)90009-E
   Voorrips LE, 2000, AM J EPIDEMIOL, V152, P1081, DOI 10.1093/aje/152.11.1081
   Voorrips LE, 2000, CANCER CAUSE CONTROL, V11, P101, DOI 10.1023/A:1008906706084
   Zhang M, 2002, BRIT J CANCER, V86, P712, DOI 10.1038/sj.bjc.6600085
NR 29
TC 23
Z9 28
U1 0
U2 4
PU WILEY
PI HOBOKEN
PA 111 RIVER ST, HOBOKEN 07030-5774, NJ USA
SN 0008-543X
EI 1097-0142
J9 CANCER-AM CANCER SOC
JI Cancer
PD OCT 1
PY 2005
VL 104
IS 7
BP 1512
EP 1519
DI 10.1002/cncr.21332
PG 8
WC Oncology
SC Oncology
GA 966EA
UT WOS:000232001200022
PM 16104037
DA 2025-02-23
ER

PT J
AU Woodson, K
   Weisenberger, DJ
   Campan, M
   Laird, PW
   Tangrea, J
   Johnson, LL
   Schatzkin, A
   Lanza, E
AF Woodson, K
   Weisenberger, DJ
   Campan, M
   Laird, PW
   Tangrea, J
   Johnson, LL
   Schatzkin, A
   Lanza, E
TI Gene-specific methylation and subsequent risk of colorectal adenomas among participants of the polyp prevention trial
SO CANCER EPIDEMIOLOGY BIOMARKERS & PREVENTION
LA English
DT Article
ID cpg island methylation; aberrant methylation; er-alpha; estrogen; hypermethylation; profiles; cancer; beta
AB Hypermethylation of tumor suppressor and other regulatory genes is thought to play an important role in colorectal neoplasia and tumorigenesis. This study examined the association between gene methylation status in baseline adenomas and subsequent adenoma recurrence in a randomized dietary intervention study, the Polyp Prevention Trial. The methylation status of four genes [CDKN2A (p16), PTGS2 (COX2), ESR1 (ER-alpha), and PGR(PR)] was determined by MethyLight in 284 baseline adenomas from 196 trial participants. The association of gene methylation with recurrence was determined using logistic regression models. Gene methylation was evaluated as percent of methylated reference, a measure of methylation of each gene relative to control DNA. ESR1methylation status was inversely associated with adenoma recurrence, odds ratio = 0.36 (95% confidence interval, 0.15-0.88; P = 0.02) for the highest compared with the lowest quartile of the ESR1methylation. Further, ESR1 methylation status was inversely associated with the recurrence of multiple adenomas, advanced adenomas, and the recurrence of adenomas in the proximal but not distal bowel. No association between CDKN2A, PTGS2, or PGR methylation and adenoma recurrence was observed. These data suggest that ESR1 methylation may play a role in subsequent adenoma recurrence.
C1 NCI, Canc Res Ctr, Canc Prevent Studies Branch, Bethesda, MD 20892 USA.
   NCI, Basic Res Lab, Canc Res Ctr, Bethesda, MD 20892 USA.
   NCI, Nutr Epidemiol Branch, Div Canc Epidemiol & Genet, Bethesda, MD 20892 USA.
   Univ So Calif, Keck Sch Med, Dept Surg & Biochem & Mol Biol, Los Angeles, CA USA.
C3 National Institutes of Health (NIH) - USA; NIH National Cancer Institute (NCI); National Institutes of Health (NIH) - USA; NIH National Cancer Institute (NCI); National Institutes of Health (NIH) - USA; NIH National Cancer Institute (NCI); NIH National Cancer Institute- Division of Cancer Epidemiology & Genetics; University of Southern California
RP NCI, Canc Res Ctr, Canc Prevent Studies Branch, Bethesda, MD 20892 USA.
EM kw114v@nih.gov
FU NCI NIH HHS [R01 CA075090] Funding Source: Medline
CR Bariol C, 2003, AM J PATHOL, V162, P1361, DOI 10.1016/S0002-9440(10)63932-6
   Eads CA, 2000, NUCLEIC ACIDS RES, V28, P0, DOI 10.1093/nar/28.8.e32
   Foley EF, 2000, CANCER RES, V60, P245
   Hawkins N, 2002, GASTROENTEROLOGY, V122, P1376, DOI 10.1053/gast.2002.32997
   ISSA JPJ, 1994, NAT GENET, V7, P536, DOI 10.1038/ng0894-536
   Kinzler KW, 1996, CELL, V87, P159, DOI 10.1016/S0092-8674(00)81333-1
   Lee S, 2004, LAB INVEST, V84, P884, DOI 10.1038/labinvest.3700108
   LIPKIN M, 1988, ADV CANCER RES, V50, P1, DOI 10.1016/S0065-230X(08)60433-9
   Liu ZJ, 2003, LIFE SCI, V73, P1963, DOI 10.1016/S0024-3205(03)00544-7
   Rashid A, 2001, AM J PATHOL, V159, P1129, DOI 10.1016/S0002-9440(10)61789-0
   Ricciardiello L, 2003, CANCER RES, V63, P787
   Schatzkin A, 2000, NEW ENGL J MED, V342, P1149, DOI 10.1056/NEJM200004203421601
   Schatzkin A, 1996, CANCER EPIDEM BIOMAR, V5, P375
   SINGH S, 1993, GUT, V34, P611, DOI 10.1136/gut.34.5.611
   Suter CM, 2004, INT J COLORECTAL DIS, V19, P95, DOI 10.1007/s00384-003-0539-3
   Toyota M, 2000, CANCER RES, V60, P4044
   Toyota M, 2000, P NATL ACAD SCI USA, V97, P710, DOI 10.1073/pnas.97.2.710
   Toyota M, 1999, P NATL ACAD SCI USA, V96, P8681, DOI 10.1073/pnas.96.15.8681
   Weyant MJ, 2001, CANCER RES, V61, P2547
   Widschwendter A, 2004, CLIN CANCER RES, V10, P565, DOI 10.1158/1078-0432.CCR-0825-03
   Widschwendter M, 2004, CANCER RES, V64, P3807, DOI 10.1158/0008-5472.CAN-03-3852
   Wiencke JK, 1999, CANCER EPIDEM BIOMAR, V8, P501
   Xiong ZG, 2001, CANCER EPIDEM BIOMAR, V10, P799
NR 23
TC 16
Z9 18
U1 0
U2 0
PU AMER ASSOC CANCER RESEARCH
PI PHILADELPHIA
PA 615 CHESTNUT ST, 17TH FLOOR, PHILADELPHIA, PA 19106-4404 USA
SN 1055-9965
EI 1538-7755
J9 CANCER EPIDEM BIOMAR
JI Cancer Epidemiol. Biomarkers Prev.
PD MAY 15
PY 2005
VL 14
IS 5
BP 1219
EP 1223
DI 10.1158/1055-9965.EPI-04-0726
PG 5
WC Oncology; Public, Environmental & Occupational Health
SC Oncology; Public, Environmental & Occupational Health
GA 925DP
UT WOS:000229032000027
PM 15894675
DA 2025-02-23
ER

PT J
AU Imaoka, T
   Nishimura, M
   Teramoto, A
   Nishimura, Y
   Ootawara, M
   Osada, H
   Kakinuma, S
   Maekawa, A
   Shimada, Y
AF Imaoka, T
   Nishimura, M
   Teramoto, A
   Nishimura, Y
   Ootawara, M
   Osada, H
   Kakinuma, S
   Maekawa, A
   Shimada, Y
TI Cooperative induction of rat mammary cancer by radiation and 1-methyl-1-nitrosourea via the oncogenic pathways involving c-Myc activation and H-<i>ras</i> mutation
SO INTERNATIONAL JOURNAL OF CANCER
LA English
DT Article
DE combined exposure; carcinogenesis; ionizing radiation; 1-methyl-1-nitrosourea; mammary cancer; H-ras; mutation
ID atomic-bomb survivors; female breast-cancer; epithelial-cells; neoplastic transformation; ionizing-radiation; combined exposures; hodgkins-disease; uranium miners; health-risks; dietary-fat
AB Humans are continually exposed to various environmental carcinogens. Cancers may arise as a result of exposure to carcinogenic chemicals, ionizing radiation or a combination thereof. However, the mechanism of combined carcinogenesis has been only deduced from oncogenic actions of individual agents. Here, we analyzed experimental mammary carcinogenesis caused by a combination of radiation and a chemical carcinogen, 1-methyl-1-nitrosourea (MNU). Seven-week-old female Sprague-Dawley rats were divided into 4 groups: control, gamma-irradiated (2 Gy), MNU-treated (40 mg/ kg, i.p.) and combined treatment of radiation with subsequent MNU after 3 days. Rats with palpable tumors were sacrificed at 50 weeks of age to collect tumors for histologic typing and mutational analysis of the H-ras gene codon 12. The combined treatment induced adenocarcinomas, but not fibroadenomas, more efficiently than radiation or MNU alone. The H-ras mutation was not seen in radiation-induced carcinomas and was specific to MNU-induced carcinomas in individually treated groups. In the combined treatment group, H-ras-mutated, but not nonmutated, tumors were more frequent and developed significantly earlier than in the MNU-treated group. Significantly higher numbers of cells were stained for activated c-Myc protein in gamma-ray- and combined treatment-induced cancers than in MNU-induced cancers. These results indicate that combined exposure to the 2 carcinogens elicits an unexpected cooperativity in which pre-irradiation enhances mammary carcinogenesis predominantly through the oncogenic pathway involving H-ras, possibly by synergism with c-Myc activation. (c) 2005 Wiley-Liss, Inc.
C1 Res Ctr Radiat Safety, Natl Inst Radiol Sci, Inage Ku, Chiba 2638555, Japan.
   Sasaki Inst, Dept Pathol, Tokyo, Japan.
C3 National Institutes for Quantum Science & Technology
RP Res Ctr Radiat Safety, Natl Inst Radiol Sci, Inage Ku, 4-9-1 Anagawa, Chiba 2638555, Japan.
EM i-imaoka@nirs.go.jp; y_shimad@nirs.go.jp
CR Adnane J, 2000, ONCOGENE, V19, P5338, DOI 10.1038/sj.onc.1203956
   Akita Y, 1970, RAD EFFECTS DEV EGGS, V0, P0
   Andarawewa KL, 2003, CANCER RES, V63, P5844
   Barcellos-Hoff MH, 2000, CANCER RES, V60, P1254
   Barcellos-Hoff MH, 2001, RADIAT RES, V156, P618, DOI 10.1667/0033-7587(2001)156[0618:ESTTMA]2.0.CO;2
   BARCELLOSHOFF MH, 1993, CANCER RES, V53, P3880
   Bearss DJ, 2002, CANCER RES, V62, P2077
   Bhatia S, 1996, NEW ENGL J MED, V334, P745, DOI 10.1056/NEJM199603213341201
   Burkart W, 1997, SCI TOTAL ENVIRON, V205, P51, DOI 10.1016/S0048-9697(97)00095-8
   Burkart W, 1998, MUTAT RES-REV MUTAT, V411, P119, DOI 10.1016/S1383-5742(98)00011-8
   Campbell SL, 1998, ONCOGENE, V17, P1395, DOI 10.1038/sj.onc.1202174
   CARDIFF RD, 1991, AM J PATHOL, V139, P495
   Carmichael A, 2003, EUR J SURG ONCOL, V29, P475, DOI 10.1016/S0748-7983(03)00010-6
   Cha RS, 1996, CARCINOGENESIS, V17, P2519, DOI 10.1093/carcin/17.11.2519
   Chen WCG, 2001, RISK ANAL, V21, P25, DOI 10.1111/0272-4332.t01-1-211085
   COHEN LA, 1986, JNCI-J NATL CANCER I, V77, P33
   FELBER M, 1992, RADIAT RES, V131, P297, DOI 10.2307/3578419
   FINNEY RE, 1993, SCIENCE, V260, P1524, DOI 10.1126/science.8502998
   HANCOCK SL, 1993, J NATL CANCER I, V85, P25, DOI 10.1093/jnci/85.1.25
   HILDRETH NG, 1989, NEW ENGL J MED, V321, P1281, DOI 10.1056/NEJM198911093211901
   HOLTZMAN S, 1981, JNCI-J NATL CANCER I, V67, P455
   HOLTZMAN S, 1979, JNCI-J NATL CANCER I, V63, P1071
   Hornung RW, 1998, HEALTH PHYS, V74, P12, DOI 10.1097/00004032-199801000-00002
   Jones JM, 1999, CELL GROWTH DIFFER, V10, P213
   LI F, 1994, INT J CANCER, V59, P560, DOI 10.1002/ijc.2910590421
   Little MP, 1999, RADIAT RES, V151, P218, DOI 10.2307/3579773
   LU JX, 1995, NUTR CANCER, V23, P283, DOI 10.1080/01635589509514382
   Medina D, 2000, METHODS IN MAMMARY GLAND BIOLOGY AND BREAST CANCER RESEARCH, V0, PP31, DOI 10.1007/978-1-4615-4295-73
   MOHR U, 1993, INT CLASSIFICATION I, V122, P0
   Park CC, 2000, MOL MED TODAY, V6, P324, DOI 10.1016/S1357-4310(00)01756-1
   Roberts-Thomson SJ, 1997, MOL CARCINOGEN, V20, P348, DOI 10.1002/(SICI)1098-2744(199712)20:4<348::AID-MC4>3.0.CO;2-F
   Roy D, 2003, INT J CANCER, V103, P730, DOI 10.1002/ijc.10895
   SEGALOFF A, 1971, CANCER RES, V31, P166
   SINN E, 1987, CELL, V49, P465, DOI 10.1016/0092-8674(87)90449-1
   STREFFER C, 1987, INT J RADIAT BIOL, V51, P961, DOI 10.1080/09553008714551261
   SUKUMAR S, 1983, NATURE, V306, P658, DOI 10.1038/306658a0
   Thompson TA, 2002, ONCOGENE, V21, P2797, DOI 10.1038/sj.onc.1205391
   TOFTGARD R, 1985, CARCINOGENESIS, V6, P655, DOI 10.1093/carcin/6.4.655
   TOKUNAGA M, 1987, RADIAT RES, V112, P243, DOI 10.2307/3577254
   TOKUNAGA M, 1994, RADIAT RES, V138, P209, DOI 10.2307/3578591
   *UNSCEAR, 2000, SOURC EFF ION RAD 19, V0, P0
   WHITTEMORE AS, 1983, JNCI-J NATL CANCER I, V71, P489
   ZARBL H, 1985, NATURE, V315, P382, DOI 10.1038/315382a0
NR 43
TC 21
Z9 21
U1 0
U2 3
PU WILEY
PI HOBOKEN
PA 111 RIVER ST, HOBOKEN 07030-5774, NJ USA
SN 0020-7136
EI 1097-0215
J9 INT J CANCER
JI Int. J. Cancer
PD JUN 10
PY 2005
VL 115
IS 2
BP 187
EP 193
DI 10.1002/ijc.20904
PG 7
WC Oncology
SC Oncology
GA 920ZJ
UT WOS:000228733700003
PM 15688392
DA 2025-02-23
ER

PT J
AU Rogers, IS
   Gunnell, D
   Emmett, PM
   Glynn, LR
   Dunger, DB
   Holly, JM
AF Rogers, IS
   Gunnell, D
   Emmett, PM
   Glynn, LR
   Dunger, DB
   Holly, JM
TI Cross-sectional associations of diet and insulin-like growth factor levels in 7-to 8-year-old children
SO CANCER EPIDEMIOLOGY BIOMARKERS & PREVENTION
LA English
DT Article
ID factor-i; prostate-cancer; igf-i; circulating concentrations; binding protein-3; heart-disease; leg length; risk; population; men
AB Background: The insulin-like growth factors (IGF) are polypeptide hormones which are associated with several adult diseases including cancer and coronary heart disease. The dietary determinants of circulating levels of components of the IGF system are of interest, as these may mediate some of the effects of diet on later health. However, few studies have examined the relationship between diet and IGF levels in children. Objective: To investigate associations between diet and IGF-I and IGFBP-3 levels in 7- to 8-year-old children. Methods: This study used subjects participating in the Avon Longitudinal Study of Parents and Children. Diet was assessed using a 3-day unweighed food diary. Confounding variables considered were maternal education, housing tenure, birthweight, and body mass index. Results: Complete information on dietary intakes, IGF levels, and all confounding variables were available for 521 children (287 boys). IGF-I was positively associated with intakes of protein, magnesium, zinc, calcium, potassium, and phosphorus, and IGFBP-3 was positively associated with energy. The IGF-I/IGFBP-3 ratio was positively associated with intakes of protein, zinc, and phosphorus. There was some evidence that the dietary determinants of the IGF system differed between the sexes. None of the foods examined were strongly associated with IGF levels, in particular, there was no association with red meat or vegetable intake. Conclusion: These data suggest that the IGF axis in children is affected by diet. This may provide a mechanism whereby childhood diet could have a long-term effect on risk of chronic disease.
C1 Univ Bristol, Div Community Med, Unit Paediat & Perinatal Epidemiol, Bristol BS8 1TQ, Avon, England.
   Univ Bristol, Dept Social Med, Bristol, Avon, England.
   Univ Bristol, Div Surg, Bristol, Avon, England.
   Univ Cambridge, Addenbrookes Hosp, Dept Paediat, Cambridge, England.
C3 University of Bristol; University of Bristol; University of Bristol; Cambridge University Hospitals NHS Foundation Trust; Addenbrooke's Hospital; University of Cambridge
RP Univ Bristol, Div Community Med, Unit Paediat & Perinatal Epidemiol, 24 Tyndall Ave, Bristol BS8 1TQ, Avon, England.
EM Imogen.Rogers@bristol.ac.uk
CR Allen NE, 2002, CANCER EPIDEM BIOMAR, V11, P1441
   [Anonymous], 1997, FOOD NUTR PREV CANC, V0, P0
   BINGHAM SA, 1994, BRIT J NUTR, V72, P619, DOI 10.1079/BJN19940064
   Butler AA, 2001, ANNU REV PHYSIOL, V63, P141, DOI 10.1146/annurev.physiol.63.1.141
   Chan JM, 1998, SCIENCE, V279, P563, DOI 10.1126/science.279.5350.563
   Chan JM, 2001, EPIDEMIOL REV, V23, P82, DOI 10.1093/oxfordjournals.epirev.a000799
   Chan W, 1995, MCCANCE WIDDOWSONS S, V0, P0
   CHAN W, 1994, MCCANCE WIDDOWSONS S, V0, P0
   Darling-Raedeke M, 1998, J AM COLL NUTR, V17, P392, DOI 10.1080/07315724.1998.10718782
   Devine A, 1998, AM J CLIN NUTR, V68, P200, DOI 10.1093/ajcn/68.1.200
   Giovannucci E, 2001, J NUTR, V131, P3109S, DOI 10.1093/jn/131.11.3109S
   Giovannucci E, 2003, CANCER EPIDEM BIOMAR, V12, P84
   GOLDEN MHN, 1991, ACTA PAEDIATR SCAND, V0, P95
   Golden Michael HN, 1996, JOURNAL OF NUTRITIONAL AND ENVIRONMENTAL MEDICINE (ABINGDON), V6, P301, DOI 10.3109/13590849609007256
   Gunnell D, 2001, EPIDEMIOL REV, V23, P313, DOI 10.1093/oxfordjournals.epirev.a000809
   Gunnell D, 2003, BRIT J CANCER, V88, P1682, DOI 10.1038/sj.bjc.6600946
   Hankinson SE, 1998, LANCET, V351, P1393, DOI 10.1016/S0140-6736(97)10384-1
   Heald AH, 2003, PUBLIC HEALTH NUTR, V6, P175, DOI 10.1079/PHN2002414
   HILTZ RL, 1978, J PEDIATR, V92, P153
   Holland B, 1991, MCCANCE WIDDOWSONS C, V5th, P0
   HOLLAND B, 1991, MCCANCE WIDDOWSONS S, V0, P0
   Holland B, 1992, MCCANCE WIDDOWSONS S, V0, P0
   Holland B, 1988, MCCANCE WIDDOWSONS S, V0, P0
   Holmes MD, 2002, CANCER EPIDEM BIOMAR, V11, P852
   Juul A, 2002, CIRCULATION, V106, P939, DOI 10.1161/01.CIR.0000027563.44593.CC
   JUUL A, 1995, J CLIN ENDOCR METAB, V80, P2534, DOI 10.1210/jc.80.8.2534
   Kaklamani VG, 1999, J CLIN ONCOL, V17, P3291, DOI 10.1200/JCO.1999.17.10.3291
   Leitzmann MF, 2003, J NATL CANCER I, V95, P1004, DOI 10.1093/jnci/95.13.1004
   Lemmey A, 2001, J RHEUMATOL, V28, P29
   Ma J, 2001, J NATL CANCER I, V93, P1330, DOI 10.1093/jnci/93.17.1330
   Mucci LA, 2001, BJU INT, V87, P814, DOI 10.1046/j.1464-410x.2001.02191.x
   NELSON M, 1989, AM J CLIN NUTR, V50, P155, DOI 10.1093/ajcn/50.1.155
   Ness AR, 1997, INT J EPIDEMIOL, V26, P1, DOI 10.1093/ije/26.1.1
   Ninh NX, 1996, AM J CLIN NUTR, V63, P514, DOI 10.1093/ajcn/63.4.514
   North K, 2000, EUR J CLIN NUTR, V54, P73, DOI 10.1038/sj.ejcn.1600896
   Oliver SE, 2004, INT J CANCER, V108, P887, DOI 10.1002/ijc.11631
   Price GM, 1995, J HUM NUTR DIET, V8, P417, DOI 10.1111/j.1365-277X.1995.tb00337.x
   Renehan AG, 2004, LANCET, V363, P1346, DOI 10.1016/S0140-6736(04)16044-3
   Rogers I, 2003, EUR J CLIN NUTR, V57, P854, DOI 10.1038/sj.ejcn.1601619
   RUDMAN D, 1990, NEW ENGL J MED, V323, P1, DOI 10.1056/NEJM199007053230101
   Sandhu MS, 2002, LANCET, V359, P1740, DOI 10.1016/S0140-6736(02)08655-5
   Signorello LB, 2000, EUR J CANCER PREV, V9, P173, DOI 10.1097/00008469-200006000-00005
   Smith GD, 2001, J EPIDEMIOL COMMUN H, V55, P867, DOI 10.1136/jech.55.12.867
   THISSEN JP, 1994, ENDOCR REV, V15, P80, DOI 10.1210/er.15.1.80
   Torun B, 1996, EUR J CLIN NUTR, V50, P0
   WILLETT W, 1998, NUTR EPIDEMIOLOGY, V0, P414
   Willett WC, 1998, NUTRITIONAL EPIDEMIOLOGY: MONOGRAPHS IN EPIDEMIOLOGY AND BIOSTATISTICS, V2nd, P0
   Yu H, 2000, JNCI-J NATL CANCER I, V92, P1472, DOI 10.1093/jnci/92.18.1472
NR 51
TC 44
Z9 45
U1 0
U2 1
PU AMER ASSOC CANCER RESEARCH
PI PHILADELPHIA
PA 615 CHESTNUT ST, 17TH FLOOR, PHILADELPHIA, PA 19106-4404 USA
SN 1055-9965
EI 1538-7755
J9 CANCER EPIDEM BIOMAR
JI Cancer Epidemiol. Biomarkers Prev.
PD JAN 15
PY 2005
VL 14
IS 1
BP 204
EP 212
DI 
PG 9
WC Oncology; Public, Environmental & Occupational Health
SC Oncology; Public, Environmental & Occupational Health
GA 890TP
UT WOS:000226534000028
PM 15668496
DA 2025-02-23
ER

PT J
AU Raju, J
   Swamy, MV
   Cooma, I
   Patlolla, JMR
   Pittman, B
   Reddy, BS
   Steele, VE
   Rao, CV
AF Raju, J
   Swamy, MV
   Cooma, I
   Patlolla, JMR
   Pittman, B
   Reddy, BS
   Steele, VE
   Rao, CV
TI Low doses of β-carotene and lutein inhibit AOM-induced rat colonic ACF formation but high doses augment ACF incidence
SO INTERNATIONAL JOURNAL OF CANCER
LA English
DT Article
DE colon cancer; aberrant crypt foci; chemoprevention; beta-carotene; lutein
ID aberrant crypt foci; dietary carotenoids; lung-cancer; vitamin-a; colorectal-cancer; serum carotenoids; risk; carcinogenesis; azoxymethane; micronutrients
AB Epidemiological studies suggest that carotenoids such as beta-carotene and lutein play an important role in reducing the risk for several cancers. However, in colon cancer there is ambiguity with regard to the role of these compounds in that both preventive effects and tumor promotion have been observed. In the present study we observed that male F344 rats were able to tolerate up to 2,500 ppm of beta-carotene as well as of lutein. We have then assessed the chemopreventive efficacy of beta-carotene and lutein at dose levels of similar to4 and 8% of the 2,500 ppm tolerated dose (TD) and also similar to40 and 80% of the TD on azoxymethane (AOM)-induced colon carcinogenesis, using aberrant crypt foci (ACF) as a surrogate biomarker for colon cancer. Throughout the experiments, 5-week-old male F344 rats were fed the control diet (modified AIN-76A) or experimental diets containing 100 or 200 ppm (similar to4 or 8% of the 2,500 ppm TD), or 1,000 or 2,000 ppm (similar to40 or 80% of the 2,500 ppm TD) of beta-carotene and lutein (n=10 rats/group). After 2 weeks on the experimental or control diets, all animals were injected with AOM (15 mg/kg body wt., once weekly for 2 weeks). At 14 weeks of age, all rats were killed, and their colons were evaluated for ACF. Administration of 100 or 200 ppm of beta-carotene inhibited AOM-induced total colonic ACF formation by 24% (p<0.01) and 36% (p<0.001), respectively, whereas lutein at 200 ppm produced a 27% inhibition (p<0.01) yet had no significant effect at the 100 ppm dose level. Surprisingly, administration of 1,000 or 2,000 ppm of beta-carotene and lutein increased colonic ACF formation in a dose-dependent manner, i.e., to 124% and 144% for the former and 110% and 159% for the latter. These results clearly suggest that further studies are warranted to determine whether the increase in ACF incidence by high doses of beta-carotene and lutein will also lead to an increase in tumor outcome. Taken together these data indicate that the chemopreventive activity of beta-carotene and lutein against colon carcinogenesis depends on the dose level. (C) 2004 Wiley-Liss, Inc.
C1 Amer Hlth Fdn, Ctr Canc, Inst Canc Prevent, Chemoprevent Program, Valhalla, NY 10595 USA.
   Amer Hlth Fdn, Ctr Canc, Inst Canc Prevent, Biostat Facil, Valhalla, NY 10595 USA.
   NCI, Div Canc Prevent & Control, Bethesda, MD 20892 USA.
C3 American Health Foundation; American Health Foundation; National Institutes of Health (NIH) - USA; NIH National Cancer Institute (NCI)
RP Univ Oklahoma, Hlth Sci Ctr, Dept Med, Heam Onc Sect, POB 26901,920 Stanton L Yound Blvd, Oklahoma City, OK 73104 USA.
FU NCI NIH HHS [CA65108] Funding Source: Medline
CR Alpha-Tocopherol Beta Carotene Cancer Prevention Study Group, 1994, N ENGL J MED, V330, P1029, DOI 10.1056/NEJM199404143301501
   Appel MJ, 1996, CARCINOGENESIS, V17, P1411, DOI 10.1093/carcin/17.7.1411
   BENDICH A, 1989, FASEB J, V3, P1927, DOI 10.1096/fasebj.3.8.2656356
   Bendich A, 2004, J NUTR, V134, P225S, DOI 10.1093/jn/134.1.225S
   BERTRAM JS, 1995, AM J CLIN NUTR, V62, P1327
   ,, 1977, JOURNAL OF NUTRITION, V107, P1340
   BIRD RP, 1987, CANCER LETT, V37, P147, DOI 10.1016/0304-3835(87)90157-1
   Bird RP, 2000, TOXICOL LETT, V112, P395, DOI 10.1016/S0378-4274(99)00261-1
   Bruce WR, 2000, CANCER EPIDEM BIOMAR, V9, P1271
   BURTON GW, 1984, SCIENCE, V224, P569, DOI 10.1126/science.6710156
   CHEN LC, 1993, CARCINOGENESIS, V14, P713, DOI 10.1093/carcin/14.4.713
   Chew BP, 2004, J NUTR, V134, P257S, DOI 10.1093/jn/134.1.257S
   Corpet DE, 2002, NUTR CANCER, V43, P1, DOI 10.1207/S15327914NC431_1
   Dorgan JF, 1998, CANCER CAUSE CONTROL, V9, P89, DOI 10.1023/A:1008857521992
   Food and Nutrition Board, 2000, DIETARY REFERENCE INTAKES FOR VITAMIN C, Vitamin E, P0
   Giovannucci E, 2002, GASTROENTEROL CLIN N, V31, P925, DOI 10.1016/S0889-8553(02)00057-2
   GOODMAN DS, 1966, J BIOL CHEM, V241, P1929
   Granado F, 2003, BRIT J NUTR, V90, P487, DOI 10.1079/BJN2003927
   Hennekens CH, 1996, NEW ENGL J MED, V334, P1145, DOI 10.1056/NEJM199605023341801
   Holick CN, 2002, AM J EPIDEMIOL, V156, P536, DOI 10.1093/aje/kwf072
   Hughes DA, 2001, NUTRITION, V17, P823, DOI 10.1016/S0899-9007(01)00638-4
   Ito Y, 2003, CANCER SCI, V94, P57, DOI 10.1111/j.1349-7006.2003.tb01352.x
   Jain MG, 2000, EUR J EPIDEMIOL, V16, P899, DOI 10.1023/A:1011012621990
   Jemal A, 2003, CA-CANCER J CLIN, V53, P5, DOI 10.3322/canjclin.53.1.5
   JONES RC, 1989, J NUTR, V119, P508, DOI 10.1093/jn/119.3.508
   Kim WS, 2001, INVEST NEW DRUG, V19, P81, DOI 10.1023/A:1006481423298
   Komaki C, 1996, CARCINOGENESIS, V17, P1897, DOI 10.1093/carcin/17.9.1897
   Krinsky NI, 2001, NUTRITION, V17, P815, DOI 10.1016/S0899-9007(01)00651-7
   Landrum JT, 2001, ARCH BIOCHEM BIOPHYS, V385, P28, DOI 10.1006/abbi.2000.2171
   Lee CM, 1999, J NUTR, V129, P2271, DOI 10.1093/jn/129.12.2271
   Levi F, 2000, EUR J CANCER, V36, P2115, DOI 10.1016/S0959-8049(00)00195-7
   MAIANI G, 1995, NUTR CANCER, V24, P23, DOI 10.1080/01635589509514390
   Männistö S, 2004, CANCER EPIDEM BIOMAR, V13, P40, DOI 10.1158/1055-9965.EPI-038-3
   Martin KR, 1996, J NUTR, V126, P2098, DOI 10.1093/jn/126.9.2098
   Michaud DS, 2000, AM J CLIN NUTR, V72, P990
   Moreno FS, 2002, NUTR CANCER, V44, P80, DOI 10.1207/S15327914NC441_11
   Nair S, 2001, AM J GASTROENTEROL, V96, P3400, DOI 10.1111/j.1572-0241.2001.05341.x
   Narisawa T, 1996, CANCER LETT, V107, P137, DOI 10.1016/0304-3835(96)04354-6
   Nomura AMY, 1997, CANCER EPIDEM BIOMAR, V6, P407
   OLSON JA, 1965, P NATL ACAD SCI USA, V54, P1364, DOI 10.1073/pnas.54.5.1364
   Omenn GS, 1996, NEW ENGL J MED, V334, P1150, DOI 10.1056/NEJM199605023341802
   Palozza P, 2003, NUTR CANCER, V47, P76, DOI 10.1207/s15327914nc4701_10
   Palozza P, 2003, J NUTR, V133, P381, DOI 10.1093/jn/133.2.381
   Paolini M, 1999, NATURE, V398, P760, DOI 10.1038/19655
   Paolini M, 2001, CARCINOGENESIS, V22, P1483, DOI 10.1093/carcin/22.9.1483
   Park JS, 1998, J NUTR, V128, P1650, DOI 10.1093/jn/128.10.1650
   PRETLOW TP, 1992, CARCINOGENESIS, V13, P1509, DOI 10.1093/carcin/13.9.1509
   Rijken PJ, 1999, CARCINOGENESIS, V20, P2267, DOI 10.1093/carcin/20.12.2267
   Russell RM, 2004, J NUTR, V134, P262S, DOI 10.1093/jn/134.1.262S
   Slattery ML, 2000, AM J CLIN NUTR, V71, P575
   STEINEL HH, 1990, CANCER LETT, V51, P163, DOI 10.1016/0304-3835(90)90052-Y
   SULGADOOLORIS SC, 2002, LIFE SCI, V71, P717
   TANAKA T, 1994, CANCER RES, V54, P4653
   TEMPLE NJ, 1987, JNCI-J NATL CANCER I, V78, P1211
   Wang XD, 1999, J NATL CANCER I, V91, P60, DOI 10.1093/jnci/91.1.60
   Young AJ, 2001, ARCH BIOCHEM BIOPHYS, V385, P20, DOI 10.1006/abbi.2000.2149
   Zhang SM, 1999, JNCI-J NATL CANCER I, V91, P547, DOI 10.1093/jnci/91.6.547
NR 57
TC 29
Z9 32
U1 0
U2 4
PU WILEY
PI HOBOKEN
PA 111 RIVER ST, HOBOKEN 07030-5774, NJ USA
SN 0020-7136
EI 1097-0215
J9 INT J CANCER
JI Int. J. Cancer
PD FEB 20
PY 2005
VL 113
IS 5
BP 798
EP 802
DI 10.1002/ijc.20640
PG 5
WC Oncology
SC Oncology
GA 887HE
UT WOS:000226295700015
PM 15499611
DA 2025-02-23
ER

PT J
AU John, EM
   Phipps, AI
   Davis, A
   Koo, J
AF John, EM
   Phipps, AI
   Davis, A
   Koo, J
TI Migration history, acculturation, and breast cancer risk in Hispanic women
SO CANCER EPIDEMIOLOGY BIOMARKERS & PREVENTION
LA English
DT Article
ID new-south-wales; mexican-american women; asian migrants; incidence patterns; dietary-intake; united-states; los-angeles; population; mortality; immigrants
AB Background: Migrant studies have shown that breast cancer risk increases in women who move from countries with low incidence rates to countries with high rates. We examined the influence of migration history and acculturation on breast cancer risk in Hispanic women ages 35 to 79 years. Methods: In a population-based case-control study conducted in the San Francisco Bay Area, information on migration history, language usage, and other risk factors for breast cancer was collected through an in-person interview for 991 cases and 1,285 controls. Results: Breast cancer risk was 50% lower in foreign-born Hispanics than U.S.-born Hispanics. Risk increased with increasing duration of residence in the United States, decreasing age at migration, and increasing acculturation. Among long-term foreign-born residents, risk was lower among Hispanics who moved to the United States at age >= 20 years and those who spoke mostly Spanish. The difference in risk between third-generation or higher-generation Hispanics and recent migrants from rural areas was similar to 6-fold in postmenopausal women and 4-fold in premenopausal women. Adjustment for differences in the distribution of breast cancer risk factors greatly attenuated the associations with migration patterns in premenopausal women; reduced risks remained only in those who resided in the United States for < 10 years or migrated at age >= 30 years. In postmenopausal women, a 25% to 30% lower risk remained among long-term residents and those who migrated to the United States before age 20 years. Conclusions: These findings suggest the importance of yet unidentified protective factors among both recent premenopausal migrants and postmenopausal migrants.
C1 No Calif Canc Ctr, Fremont, CA 94538 USA.
RP No Calif Canc Ctr, Suite 300,2201 Walnut Ave, Fremont, CA 94538 USA.
EM ejohn@nccc.org
FU NCI NIH HHS [CA 63446, R01 CA063446-04, N01 CN 65107, CA 77305, R01 CA063446] Funding Source: Medline
CR Balzi D, 1993, IARC SCI PUBL, V0, P193
   BERNSTEIN L, 1993, IARC SCI PUBL, V123, P67
   BLACK SA, 1993, AM J PUBLIC HEALTH, V83, P890, DOI 10.2105/AJPH.83.6.890
   BLOCK G, 1986, AM J EPIDEMIOL, V124, P453, DOI 10.1093/oxfordjournals.aje.a114416
   Boyd NF, 1998, CANCER EPIDEM BIOMAR, V7, P1133
   Bray F, 2004, BREAST CANCER RES, V6, P229, DOI 10.1186/bcr932
   BUELL P, 1973, J NATL CANCER I, V51, P1479, DOI 10.1093/jnci/51.5.1479
   Chlebowski RT, 2005, JNCI-J NATL CANCER I, V97, P439, DOI 10.1093/jnci/dji064
   Crespo CJ, 2001, AM J PUBLIC HEALTH, V91, P1254, DOI 10.2105/AJPH.91.8.1254
   Cuellar I, 1980, HISPANIC J BEHAV SCI, V2, P199, DOI 10.1177/07399863950173001
   Deapen D, 2002, INT J CANCER, V99, P747, DOI 10.1002/ijc.10415
   Dorgan JF, 2002, JNCI-J NATL CANCER I, V94, P606
   Frazier AL, 2004, CANCER CAUSE CONTROL, V15, P73, DOI 10.1023/B:CACO.0000016617.57120.df
   Gilliland FD, 1998, AM J EPIDEMIOL, V148, P683, DOI 10.1093/aje/148.7.683
   GRULICH AE, 1995, BRIT J CANCER, V71, P400, DOI 10.1038/bjc.1995.82
   GUENDELMAN S, 1995, AM J PUBLIC HEALTH, V85, P20, DOI 10.2105/AJPH.85.1.20
   HAZUDA HP, 1988, SOC SCI QUART, V69, P687
   Hedeen AN, 2001, AM J PUBLIC HEALTH, V91, P122
   Hemminki K, 2002, INT J CANCER, V99, P218, DOI 10.1002/ijc.10322
   Iscovich J, 1998, CANCER CAUSE CONTROL, V9, P29, DOI 10.1023/A:1008893102428
   John EM, 2003, CANCER EPIDEM BIOMAR, V12, P1143
   KLIEWER EV, 1995, J NATL CANCER I, V87, P1154, DOI 10.1093/jnci/87.15.1154
   Kwong S L, 2001, CANCER IN CALIFORNIA: 1988-1999, V0, P0
   Le GM, 2002, INT J CANCER, V102, P412, DOI 10.1002/ijc.10725
   MARIN G, 1987, HISPANIC J BEHAV SCI, V9, P183, DOI 10.1177/07399863870092005
   Mayberry Robert M, 1994, ETHNICITY AND DISEASE, V4, P41
   McCredie M, 1998, RECENT RES CANCER, V154, P298
   McCredie M, 1999, INT J CANCER, V83, P179, DOI 10.1002/(SICI)1097-0215(19991008)83:2<179::AID-IJC6>3.0.CO;2-1
   McCredie M, 1999, BRIT J CANCER, V79, P1277, DOI 10.1038/sj.bjc.6690205
   MENCK HR, 1977, J NATL CANCER I, V47, P103
   Monroe KR, 2003, NUTR CANCER, V45, P133, DOI 10.1207/S15327914NC4502_01
   OMalley AS, 1999, AM J PUBLIC HEALTH, V89, P219, DOI 10.2105/AJPH.89.2.219
   Otero-Sabogal R, 1995, J NATL CANCER INST MONOGR, V0, P73
   Parkin DM, 1996, EUR J CANCER, V32A, P761, DOI 10.1016/0959-8049(96)00062-7
   PARKIN DM, 1990, INT J CANCER, V45, P614, DOI 10.1002/ijc.2910450407
   Peragallo N P, 2000, INT NURS REV, V47, P38, DOI 10.1046/j.1466-7657.2000.00005.x
   PEREZSTABLE EJ, 1994, AM J PUBLIC HEALTH, V84, P971, DOI 10.2105/AJPH.84.6.971
   Pike MC, 2002, CANCER EPIDEM BIOMAR, V11, P795
   SHIMIZU H, 1991, BRIT J CANCER, V63, P963, DOI 10.1038/bjc.1991.210
   STANFORD JL, 1995, EPIDEMIOLOGY, V6, P181, DOI 10.1097/00001648-199503000-00017
   Steinitz R, 1989, IARC SCI PUBL, V0, P1
   Stewart SL, 1999, AM J EPIDEMIOL, V149, P1063, DOI 10.1093/oxfordjournals.aje.a009752
   Suarez L, 1995, J NATL CANCER INST MONOGR, V0, P41
   THOMAS DB, 1987, CANCER RES, V47, P5771
   Thomas DB, 1996, CANCER EPIDEMIOLOGY AND PREVENTION, V2nd, P236
   TYCZYNSKI J, 1994, EUR J CANCER, V30A, P478, DOI 10.1016/0959-8049(94)90423-5
   Verkasalo PK, 2001, CANCER CAUSE CONTROL, V12, P47, DOI 10.1023/A:1008929714862
   WAKSBERG J, 1978, J AM STAT ASSOC, V73, P40, DOI 10.2307/2286513
   Willett W, 1990, NUTR EPIDEMIOLOGY, V0, P273
   Winter H, 1999, BRIT J CANCER, V79, P645, DOI 10.1038/sj.bjc.6690102
   ZIEGLER RG, 1993, JNCI-J NATL CANCER I, V85, P1819, DOI 10.1093/jnci/85.22.1819
NR 53
TC 171
Z9 200
U1 0
U2 12
PU AMER ASSOC CANCER RESEARCH
PI PHILADELPHIA
PA 615 CHESTNUT ST, 17TH FLOOR, PHILADELPHIA, PA 19106-4404 USA
SN 1055-9965
EI 1538-7755
J9 CANCER EPIDEM BIOMAR
JI Cancer Epidemiol. Biomarkers Prev.
PD DEC 15
PY 2005
VL 14
IS 12
BP 2905
EP 2913
DI 10.1158/1055-9965.EPI-05-0483
PG 9
WC Oncology; Public, Environmental & Occupational Health
SC Oncology; Public, Environmental & Occupational Health
GA 994UB
UT WOS:000234055600014
PM 16365008
DA 2025-02-23
ER

PT J
AU Sauvaget, C
   Lagarde, F
   Nagano, J
   Soda, M
   Koyama, K
   Kodama, K
AF Sauvaget, C
   Lagarde, F
   Nagano, J
   Soda, M
   Koyama, K
   Kodama, K
TI Lifestyle factors, radiation and gastric cancer in atomic-bomb survivors (Japan)
SO CANCER CAUSES & CONTROL
LA English
DT Article
DE gastric cancer; radiation exposure; smoking; diet; Japanese prospective study
ID stomach-cancer; alcohol-consumption; histologic type; risk; mortality; population; subsite; smoking; habits; diet
AB Objective: To examine the association between the incidence of gastric cancer and lifestyle factors such as cigarette smoking, alcohol drinking, and diet as well as atomic bomb radiation exposure. Methods: Longitudinal study including 38,576 atomic-bomb survivors in Hiroshima and Nagasaki, Japan, followed-up between 1980 and 1999. Individual radiation dose was estimated according to the Dosimetry System 1986 (DS86). Lifestyle determinants were based on the responses to a mail survey sent at baseline. 1270 incident carcinomas of gastric cancer were identified during the 485,575 person-years of follow-up. Poisson regression was used to estimate incidence rate ratios. Results: Ionizing radiation exposure, male gender, age, and smoking were significantly associated with an increased risk of stomach cancer. No association was suggested between the frequency of consumption of fruit, vegetables, green tea, and soy products and gastric cancer. Conclusions: In this Japanese population, although radiation and smoking were strong determinants of stomach cancer, no supportive evidence could be shown for the effect of dietary factors.
C1 Radiat Effects Res Fdn, Dept Epidemiol, Hiroshima 7320815, Japan.
   Radiat Effects Res Fdn, Dept Stat, Hiroshima, Japan.
   Kyushu Univ, Inst Hlth Sci, Fukuoka 812, Japan.
   Radiat Effects Res Fdn, Dept Epidemiol, Nagasaki, Japan.
C3 Radiation Effects Research Foundation - Japan; Radiation Effects Research Foundation - Japan; Kyushu University; Radiation Effects Research Foundation - Japan
RP Sauvaget, C (corresponding author), Radiat Effects Res Fdn, Dept Epidemiol, 5-2 Hijiyama Pk, Hiroshima 7320815, Japan.
EM sauvaget@rerf.jp
CR ADAM YG, 1989, SURG GYNECOL OBSTET, V169, P371
   AKIBA S, 1994, ENVIRON HEALTH PERSP, V102, P15, DOI 10.1289/ehp.94102s815
   Corella D, 2001, HEPATO-GASTROENTEROL, V48, P1537
   *FDN PROM CANC RES, 2003, CANC STAT JAP, V0, P0
   INOUE M, 1994, INT J CANCER, V56, P494, DOI 10.1002/ijc.2910560407
   *JAP EP ASS CANC, 1998, SIT SPEC CANC LIF FO, V0, P0
   Kamineni A, 1999, CANCER CAUSE CONTROL, V10, P77, DOI 10.1023/A:1008849014992
   KATO I, 1992, JPN J CANCER RES, V83, P568, DOI 10.1111/j.1349-7006.1992.tb00127.x
   KATO I, 1992, JPN J CANCER RES, V83, P1137, DOI 10.1111/j.1349-7006.1992.tb02736.x
   Kelley DR, 2003, F I SER INT AFF, V1, P1
   KNELLER RW, 1991, CANCER, V68, P672, DOI 10.1002/1097-0142(19910801)68:3<672::AID-CNCR2820680339>3.0.CO;2-T
   Kono S, 1996, CANCER CAUSE CONTROL, V7, P41, DOI 10.1007/BF00115637
   KONO S, 1988, JPN J CANCER RES, V79, P1067, DOI 10.1111/j.1349-7006.1988.tb01528.x
   Kuroishi T, 2003, JPN J CLIN ONCOL, V33, P241
   Lagarde F, 2003, RADIAT PROT DOSIM, V104, P297, DOI 10.1093/oxfordjournals.rpd.a006193
   Lee SA, 2003, J EPIDEMIOL, V13, P162, DOI 10.2188/jea.13.162
   MABUCHI K, 1994, RADIAT RES, V137, PS1, DOI 10.2307/3578891
   MATSUURA H, 1984, J RADIAT RES, V25, P111, DOI 10.1269/jrr.25.111
   Nagano J, 2000, INT J CANCER, V86, P132, DOI 10.1002/(SICI)1097-0215(20000401)86:1<132::AID-IJC21>3.0.CO;2-M
   Nagata C, 2002, BRIT J CANCER, V87, P31, DOI 10.1038/sj.bjc.6600349
   Neugut AI, 1996, SEMIN ONCOL, V23, P281
   NOMURA A, 1990, CANCER RES, V50, P627
   PIERCE DA, 1990, RADIAT RES, V123, P275, DOI 10.2307/3577733
   Pierce DA, 1996, RADIAT RES, V146, P1, DOI 10.2307/3579391
   Preston DL, 2003, RADIAT RES, V160, P381, DOI 10.1667/RR3049
   Preston DL, 1993, EPICURE USERS GUIDE, V0, P0
   ROESH WC, 1987, FINAL REPORT REASSES, V0, P0
   Ron E, 1994, RADIAT RES, V137, P98
   Sasazuki S, 2002, INT J CANCER, V101, P560, DOI 10.1002/ijc.10649
   Sauvaget C, 2004, MUTAT RES-FUND MOL M, V551, P145, DOI 10.1016/j.mrfmmm.2004.01.014
   Sauvaget C, 2003, BRIT J CANCER, V88, P689, DOI 10.1038/sj.bjc.6600775
   Sauvaget Catherine, 2002, J EPIDEMIOL, V12, P394
   THOMPSON DE, 1994, RADIAT RES, V137, PS17, DOI 10.2307/3578892
   [World Cancer Research Fund American Institute for Cancer Research], 1997, FOOD NUTR PREV CANC, V0, P0
   Ye WM, 1999, INT J CANCER, V83, P223, DOI 10.1002/(SICI)1097-0215(19991008)83:2<223::AID-IJC13>3.3.CO;2-D
NR 38
TC 57
Z9 63
U1 0
U2 8
PU SPRINGER
PI DORDRECHT
PA VAN GODEWIJCKSTRAAT 30, 3311 GZ DORDRECHT, NETHERLANDS
SN 0957-5243
EI 
J9 CANCER CAUSE CONTROL
JI Cancer Causes Control
PD SEP 15
PY 2005
VL 16
IS 7
BP 773
EP 780
DI 10.1007/s10552-005-5385-x
PG 8
WC Oncology; Public, Environmental & Occupational Health
SC Oncology; Public, Environmental & Occupational Health
GA 955IY
UT WOS:000231220800001
PM 16132787
DA 2025-02-23
ER

PT J
AU Vis, EH
   Geerse, GJ
   Klaassens, ES
   van Boekel, MAJS
   Alink, GM
AF Vis, EH
   Geerse, GJ
   Klaassens, ES
   van Boekel, MAJS
   Alink, GM
TI Possible mechanisms behind the differential effects of soy protein and casein feedings on colon cancer biomarkers in the rat
SO NUTRITION AND CANCER-AN INTERNATIONAL JOURNAL
LA English
DT Article
ID dietary soybean protein; cell-proliferation; bile-acids; saponin content; carcinogenesis; methionine; calcium; methylation; consumption; absorption
AB In the present studies, several hypotheses were tested to explain previously reported differential effects of soy and casein on colon cancer biomarkers like cell proliferation, fecal fat, fecal bile acid, alkaline phosphatase, and magnesium excretion in rats. In Study 1, the effect of methionine, a limiting amino acid in soy protein and an amino acid that is thought to have a marked effect on colonic cell proliferation, was tested. It was concluded that methionine up to 1% in the diet had no effect on cell proliferation, using the H-3-thymidine assay. The same study revealed that fecal alkaline phosphatase excretion is a good marker for colonic epithelial damage and fecal magnesium excretion is not. In Study 2, the hypothesis was tested that soy fractions enriched with isoflavones and saponins may increase fat excretion and so influence colonic cell proliferation in rats. It was indeed shown that soy protein isolate and an ethanolic extract from soy protein isolate slightly increased fecal fat excretion (up to 1.7-fold). However, fecal water bile acid and free fatty acid concentrations were decreased after feeding soy protein-based diets compared with casein, and no difference in fecal alkaline phosphatase excretion was observed. In Study 3, the lytic potential of soy saponins and the interaction between saponins and some lytic bile acids were tested in vitro. Data suggest a Protective effect from soy saponins by reducing lytic activity of cholic acid The overall conclusion is that soy protein compared with casein influences several colon cancer risk parameters, indicating a more protective rather than a stimulating effect on colon cancer risk.
C1 Wageningen Univ, Chair Toxicol, Dept Agrotechnol & Food Sci, NL-6700 EA Wageningen, Netherlands.
   Wageningen Univ, Dept Agrotechnol & Food Sci, Prod Design & Qual Management Grp, NL-6700 EV Wageningen, Netherlands.
C3 Wageningen University & Research; Wageningen University & Research
RP Wageningen Univ, Chair Toxicol, Dept Agrotechnol & Food Sci, POB 8000, NL-6700 EA Wageningen, Netherlands.
EM gerrit.alink@wur.nl
CR [Anonymous], 1997, FOOD NUTR PREV CANC, V0, P0
   ,, 1977, JOURNAL OF NUTRITION, V107, P1340
   BRINK EJ, 1991, J NUTR, V121, P1374, DOI 10.1093/jn/121.9.1374
   BRINK EJ, 1992, J NUTR, V122, P1910, DOI 10.1093/jn/122.9.1910
   BULL AW, 1983, CARCINOGENESIS, V4, P207, DOI 10.1093/carcin/4.2.207
   Chaplin MF, 1998, J ROY SOC HEALTH, V118, P53, DOI 10.1177/146642409811800111
   CLINTON SK, 1979, NUTR REP INT, V20, P335
   COHEN SM, 1991, CANCER RES, V51, P6493
   COHEN SM, 1990, SCIENCE, V249, P1007, DOI 10.1126/science.2204108
   COLEMAN R, 1979, BIOCHEM J, V178, P201, DOI 10.1042/bj1780201
   Coward L, 1996, CLIN CHIM ACTA, V247, P121, DOI 10.1016/0009-8981(95)06242-4
   DUBOIS M, 1956, ANAL CHEM, V28, P350, DOI 10.1038/168167a0
   Duranton B, 1999, CARCINOGENESIS, V20, P493, DOI 10.1093/carcin/20.3.493
   Duris I, 1996, HEPATO-GASTROENTEROL, V43, P152
   FENWICK DE, 1981, J SCI FOOD AGR, V32, P273, DOI 10.1002/jsfa.2740320311
   Fournier DB, 1998, CANCER EPIDEM BIOMAR, V7, P1055
   FRANKS AA, 1998, PSEBM, V217, P0
   GIOVANNUCCI E, 1995, JNCI-J NATL CANCER I, V87, P265, DOI 10.1093/jnci/87.4.265
   GIOVANNUCCI E, 1993, J NATL CANCER I, V85, P875, DOI 10.1093/jnci/85.11.875
   GOVERS MJAP, 1993, GUT, V34, P365, DOI 10.1136/gut.34.3.365
   GOVERS MJAP, 1993, J NUTR, V123, P1709, DOI 10.1093/jn/123.10.1709
   Hakkak R, 2001, CANCER LETT, V166, P27, DOI 10.1016/S0304-3835(01)00441-4
   Henry RJ, 1974, CLINICAL CHEMISTRY: PRINCIPLES AND TECHNIQUES, V2nd, P0
   IRELAND PA, 1986, J SCI FOOD AGR, V37, P694, DOI 10.1002/jsfa.2740370715
   Jones P A, 1990, ADV CANCER RES, V54, P1, DOI 10.1016/S0065-230X(08)60806-4
   KUDOU S, 1991, AGR BIOL CHEM TOKYO, V55, P2227, DOI 10.1080/00021369.1991.10870966
   LAPRE JA, 1993, CANCER RES, V53, P784
   MASHIGE F, 1976, CLIN CHIM ACTA, V70, P79, DOI 10.1016/0009-8981(76)90007-3
   MCINTOSH GH, 1995, J NUTR, V125, P809
   NARISAWA T, 1974, JNCI-J NATL CANCER I, V53, P1093, DOI 10.1093/jnci/53.4.1093
   *NAT RES COUNC SUB, 1995, NUTR REQ LAB AN NAT, V0, P0
   PRESTONMARTIN S, 1990, CANCER RES, V50, P7415
   RAFTER JJ, 1987, AM J CLIN NUTR, V45, P559, DOI 10.1093/ajcn/45.3.559
   RAO AV, 1995, J NUTR, V125, PS717, DOI 10.1093/jn/125.3_Suppl.717S
   REDDY BS, 1976, JNCI-J NATL CANCER I, V57, P567, DOI 10.1093/jnci/57.3.567
   REDDY BS, 1981, CANCER RES, V41, P3766
   Sesink ALA, 1999, CANCER RES, V59, P5704
   Slattery ML, 1997, NUTR CANCER, V28, P52, DOI 10.1080/01635589709514553
   Thiagarajan D, 1999, FASEB J, V13, P0
   TURBERVILLE C, 1971, BIOCHEM J, V124, P725, DOI 10.1042/bj1240725
NR 42
TC 10
Z9 13
U1 1
U2 7
PU ROUTLEDGE JOURNALS, TAYLOR & FRANCIS LTD
PI ABINGDON
PA 2-4 PARK SQUARE, MILTON PARK, ABINGDON OX14 4RN, OXON, ENGLAND
SN 0163-5581
EI 1532-7914
J9 NUTR CANCER
JI Nutr. Cancer
PD JUN 15
PY 2005
VL 51
IS 1
BP 37
EP 44
DI 10.1207/s15327914nc5101_6
PG 8
WC Oncology; Nutrition & Dietetics
SC Oncology; Nutrition & Dietetics
GA 907WK
UT WOS:000227748600006
PM 15749628
DA 2025-02-23
ER

PT J
AU Yang, YQ
   Gallaher, DA
AF Yang, YQ
   Gallaher, DA
TI Effect of dried plums on colon cancer risk factors in rats
SO NUTRITION AND CANCER-AN INTERNATIONAL JOURNAL
LA English
DT Article
ID aberrant crypt foci; beta-glucuronidase activity; oxidative dna-damage; bile-acid metabolism; dietary fiber; deoxycholic-acid; colorectal-cancer; lithocholic acid; chlorogenic acid; cholic-acid
AB Dried plums (that is, prunes) are a fruit that show promise as a food to lower colon cancer risk, based on their high content of dietary fiber and polyphenolics. In this study, we have examined the effect of diets containing dried plums on the number of colonic precancerous lesions (aberrant crypts, ACs), fecal bile acid concentration, and cecal bacterial enzyme activities related to colon cancer risk. Rats were fed one of four diets: a basal diet (a modified AIN-93G diet), a low-concentration dried plum diet (LCDP 4.75% dried plum powder), a high-concentration dried plum diet (HCDP 9.5% dried plum powder), or a diet matched to the carbohydrate content of the HCDP diet (CH-M)for 10 days. All animals were then administered azoxymethane (15 mg/kg, s.c., given two times, 1 wk apart) and fed their respective diets for 9 additional weeks. The number of AC foci (ACF), large ACF (>3 AC/ACF), or ACF multiplicity (AC/ACF) did not differ among the four groups. When compared with the basal diet, rats fed the LCDP diet had significantly lower concentrations of total fecal bile acids, deoxycholic acid, and hyodeoxycholic acid. Rats fed the HCDP diet had significantly lower fecal concentrations of lithocholic acid and hyodeoxycholic acid. The LCDP and HCDP diets significantly decreased the cecal activity of 7 alpha-dehydroxylase, and the LCDP also had lower beta-glucuronidase activity. The LCDP HCDP and CH-M groups had significantly greater cecal nitroreductase activities than the basal group. There was a significant correlation between 7a-dehydroxylase activity and fecal lithocholic acid concentration. Compared with the basal diet, both the LCDP and HCDP diets greatly increased cecal supernatant oxygen radical absorbance capacity (ORAC). These results suggest that, although dried plums did not reduce ACF number they favorably altered other colon cancer risk factors.
C1 Univ Minnesota, Dept Food Sci & Nutr, St Paul, MN 55108 USA.
C3 University of Minnesota System; University of Minnesota Twin Cities
RP Univ Minnesota, Dept Food Sci & Nutr, 1334 Eckles Ave, St Paul, MN 55108 USA.
EM dgallahe@che.umn.edu
CR Abrahamse SL, 1999, CARCINOGENESIS, V20, P629, DOI 10.1093/carcin/20.4.629
   Allgayer H, 2002, CANCER DETECT PREV, V26, P85, DOI 10.1016/S0361-090X(02)00008-9
   BABBS CF, 1990, FREE RADICAL BIO MED, V8, P191, DOI 10.1016/0891-5849(90)90091-V
   Baijal PK, 1998, NUTR CANCER, V31, P81, DOI 10.1080/01635589809514685
   Baijal PK, 1998, CAN J PHYSIOL PHARM, V76, P1095, DOI 10.1139/cjpp-76-12-1095
   Ballongue J, 1997, SCAND J GASTROENTERO, V32, P41, DOI 10.1080/00365521.1997.11720716
   BIRD RP, 1987, CANCER LETT, V37, P147, DOI 10.1016/0304-3835(87)90157-1
   Bird RP, 2000, TOXICOL LETT, V112, P395, DOI 10.1016/S0378-4274(99)00261-1
   CAO GH, 1993, FREE RADICAL BIO MED, V14, P303, DOI 10.1016/0891-5849(93)90027-R
   Carroll CC, 2002, MUTAT RES-FUND MOL M, V501, P79, DOI 10.1016/S0027-5107(02)00018-0
   Choudhury R, 1999, FREE RADICAL BIO MED, V27, P278, DOI 10.1016/S0891-5849(99)00054-4
   Chuyen NV, 1998, ADV EXP MED BIOL, V434, P213
   Coleman LJ, 2002, J NUTR, V132, P2312, DOI 10.1093/jn/132.8.2312
   Davies MJ, 1999, CARCINOGENESIS, V20, P927, DOI 10.1093/carcin/20.6.927
   de Kok TMCM, 2000, MUTAT RES-REV MUTAT, V463, P53, DOI 10.1016/S1383-5742(00)00003-X
   Debruyne PR, 2001, MUTAT RES-FUND MOL M, V480, P359, DOI 10.1016/S0027-5107(01)00195-6
   Donovan JL, 1998, J AGR FOOD CHEM, V46, P1247, DOI 10.1021/jf970831x
   Edwards BK, 2002, CANCER-AM CANCER SOC, V94, P2766, DOI 10.1002/cncr.10593
   Erhardt JG, 1997, J NUTR, V127, P706, DOI 10.1093/jn/127.5.706
   Exon JH, 1998, J TOXICOL ENV HEAL A, V53, P375, DOI 10.1080/009841098159231
   Fang NB, 2002, J AGR FOOD CHEM, V50, P3579, DOI 10.1021/jf0201327
   FREEMAN HJ, 1986, CANCER RES, V46, P5529
   GALLAHER DD, 1995, NUTR CANCER, V23, P63, DOI 10.1080/01635589509514362
   GALLAHER DD, 1990, J NUTR, V120, P1320, DOI 10.1093/jn/120.11.1320
   Glei M, 2002, MUTAT RES-GEN TOX EN, V519, P151, DOI 10.1016/S1383-5718(02)00135-3
   Glinghammar B, 2002, CARCINOGENESIS, V23, P839, DOI 10.1093/carcin/23.5.839
   Halvorsen B, 2000, BIOCHEM J, V349, P189, DOI 10.1042/0264-6021:3490189
   Harris GK, 2001, NUTR CANCER, V40, P125, DOI 10.1207/S15327914NC402_8
   Hu Y, 2002, CARCINOGENESIS, V23, P1131, DOI 10.1093/carcin/23.7.1131
   Huycke MM, 2004, EXP BIOL MED, V229, P586, DOI 10.1177/153537020422900702
   Huycke MM, 2002, CARCINOGENESIS, V23, P529, DOI 10.1093/carcin/23.3.529
   Jenab M, 1996, CARCINOGENESIS, V17, P1343, DOI 10.1093/carcin/17.6.1343
   Jenab M, 1999, NUTR CANCER, V33, P154, DOI 10.1207/S15327914NC330206
   Kim DH, 2001, ARCH PHARM RES, V24, P564, DOI 10.1007/BF02975166
   Kim DO, 2003, J AGR FOOD CHEM, V51, P6509, DOI 10.1021/jf0343074
   Kitahara M, 2001, INT J SYST EVOL MICR, V51, P39, DOI 10.1099/00207713-51-1-39
   Kozoni V, 2000, CARCINOGENESIS, V21, P999, DOI 10.1093/carcin/21.5.999
   KULKARNI N, 1994, P SOC EXP BIOL MED, V207, P278, DOI 10.3181/00379727-207-43817
   LOCKET PL, 1989, LIPIDS, V24, P221, DOI 10.1007/BF02535238
   Lodovici M, 2000, FOOD CHEM TOXICOL, V38, P1085, DOI 10.1016/S0278-6915(00)00109-5
   Lupton Joanne R, 1999, AMERICAN JOURNAL OF MEDICINE, V106, P24S, DOI 10.1016/S0002-9343(98)00343-X
   Matsumoto H, 1996, CANCER LETT, V104, P205, DOI 10.1016/0304-3835(96)04248-6
   MCCOY EC, 1981, ENVIRON MUTAGEN, V3, P421, DOI 10.1002/em.2860030403
   McIntosh GH, 2001, J NUTR, V131, P127, DOI 10.1093/jn/131.1.127
   Murata M, 1999, BIOCHEMISTRY-US, V38, P7624, DOI 10.1021/bi982906b
   Nakatani N, 2000, J AGR FOOD CHEM, V48, P5512, DOI 10.1021/jf000422s
   Nalini N, 1998, J ETHNOPHARMACOL, V62, P15, DOI 10.1016/S0378-8741(98)00007-5
   Narahara H, 2000, INT J CANCER, V88, P157, DOI 10.1002/1097-0215(20001015)88:2<157::AID-IJC2>3.0.CO;2-B
   Piga A, 2003, J AGR FOOD CHEM, V51, P3675, DOI 10.1021/jf021207+
   PoolZobel BL, 1997, MUTAT RES-FUND MOL M, V375, P105, DOI 10.1016/S0027-5107(97)00006-7
   Qiao DH, 2000, J BIOL CHEM, V275, P15090, DOI 10.1074/jbc.M908890199
   Qiao DH, 2001, CARCINOGENESIS, V22, P957, DOI 10.1093/carcin/22.6.957
   RAFII F, 1991, APPL ENVIRON MICROB, V57, P962, DOI 10.1128/AEM.57.4.962-968.1991
   Rao CV, 1998, CARCINOGENESIS, V19, P1815, DOI 10.1093/carcin/19.10.1815
   Reddy BS, 1996, CANCER RES, V56, P2314
   REDDY BS, 1992, GASTROENTEROLOGY, V102, P1475, DOI 10.1016/0016-5085(92)91704-8
   REEVES PG, 1993, J NUTR, V123, P1939, DOI 10.1093/jn/123.11.1939
   Seraj MJ, 1997, CANCER LETT, V115, P97, DOI 10.1016/S0304-3835(97)04719-8
   SHELTAWY MJ, 1975, CLIN CHIM ACTA, V64, P127, DOI 10.1016/0009-8981(75)90194-1
   Stacewicz-Sapuntzakis M, 2001, CRIT REV FOOD SCI, V41, P251, DOI 10.1080/20014091091814
   STELLWAG EJ, 1979, J LIPID RES, V20, P325
   Takeoka GR, 2003, J AGR FOOD CHEM, V51, P496, DOI 10.1021/jf020660i
   Thomas LA, 2001, GUT, V49, P835, DOI 10.1136/gut.49.6.835
   TINKER LF, 1991, AM J CLIN NUTR, V53, P1259, DOI 10.1093/ajcn/53.5.1259
   TUDEK B, 1989, CANCER RES, V49, P1236
   WISE A, 1982, XENOBIOTICA, V12, P111, DOI 10.3109/00498258209046784
NR 67
TC 19
Z9 22
U1 0
U2 3
PU ROUTLEDGE JOURNALS, TAYLOR & FRANCIS LTD
PI ABINGDON
PA 2-4 PARK SQUARE, MILTON PARK, ABINGDON OX14 4RN, OXON, ENGLAND
SN 0163-5581
EI 1532-7914
J9 NUTR CANCER
JI Nutr. Cancer
PD JUN 15
PY 2005
VL 53
IS 1
BP 117
EP 125
DI 10.1207/s15327914nc5301_14
PG 9
WC Oncology; Nutrition & Dietetics
SC Oncology; Nutrition & Dietetics
GA 001PG
UT WOS:000234548200014
PM 16351514
DA 2025-02-23
ER

PT J
AU Xiao, F
   Crissey, MAS
   Lynch, JP
   Kaestner, KH
   Silberg, DG
   Suh, E
AF Xiao, F
   Crissey, MAS
   Lynch, JP
   Kaestner, KH
   Silberg, DG
   Suh, E
TI Intestinal metaplasia with a high salt diet induces epithelial proliferation and alters cell composition in the gastric mucosa of mice
SO CANCER BIOLOGY & THERAPY
LA English
DT Article
DE Cdx2; transgenic mice; intestinal metaplasia; high salt; gastric cancer; gastric mucosa
ID helicobacter-pylori infection; ectopic expression; cancer; risk; cdx2; hyperplasia; stomach
AB Intestinal metaplasia of the gastric mucosa is an important component in the pathway to adenocarcinoma. The mechanisms that induce the progression from intestinal metaplasia to cancer have not been elucidated. High dietary salt has been known as one of the risk factors for gastric cancer development in humans. Therefore, we investigated the role of high salt diet on gastric epithelial cell proliferation and differentiation, using our mouse model that ectopically expressed Cdx2 homeodomain transcription factor and induced an intestinal metaplastic phenotype in the gastric epithelia. Sixty Cdx2 transgenic and sixty age-matched wild-type littermates were studied. Fifty-percent Cdx2 transgenic and wild type mice were administered a high-salt diet and the other fifty-percent was fed a standard diet starting at 12 weeks after birth. At 10, 20 and 40 weeks after initiation of the diets, histopathological changes were determined by Hemotoxylin and Eosin, alcian blue, and periodic acid-Schiff (PAS) staining. Cell types and cell kinetics were assessed by immunohistochemistry. At 52 weeks, significant alterations in pathology were observed in the Cdx2 transgenic mice fed a high-salt diet, including elongation of gastric pits, reduction of the glandular zone in the gastric corpus, and deepening of glands in the antrum. In the Cdx2 transgenic mice fed a high salt diet, the parietal and chief cells were significantly decreased in the gastric corpus. A significant increase in cell proliferation and apoptosis in the corpus and antrum were observed in Cdx2 transgenic mice fed a high-salt diet as compared to wild-type littermates. Taken together, these data implicate that intestinal metaplasia in concert with a high-salt diet induces epithelial proliferation, apoptosis, and alters cellular types in the gastric mucosa of mice. Alteration in the composition of the gastric epithelium may play a role in influencing the microenvironment to engender susceptibility to carcinogens.
C1 Univ Penn, Div Gastroenterol, Dept Med, Sch Med, Philadelphia, PA 19104 USA.
   Univ Penn, Sch Med, Dept Genet, Philadelphia, PA 19104 USA.
C3 University of Pennsylvania; University of Pennsylvania
RP Univ Penn, Div Gastroenterol, Dept Med, Sch Med, CRB 600,415 Curie Blvd, Philadelphia, PA 19104 USA.
EM suher@mail.med.upenn.edu
FU NIDDK NIH HHS [R01-DK46704, P30-DK-50306, R01-DK59539] Funding Source: Medline
CR Asaka M, 1997, GASTROENTEROLOGY, V113, PS56, DOI 10.1016/S0016-5085(97)80013-3
   Bai YQ, 2002, CANCER LETT, V176, P47, DOI 10.1016/S0304-3835(01)00753-4
   Bergin IL, 2003, DIGEST DIS SCI, V48, P475, DOI 10.1023/A:1022524313355
   Brembeck FH, 2003, CANCER RES, V63, P2005
   CHARNLEY G, 1985, CANCER RES, V45, P5608
   CORREA P, 1992, CANCER RES, V52, P6735
   De Stefani Eduardo, 2004, GASTRIC CANCER, V7, P211, DOI 10.1007/s10120-004-0295-2
   FILIPE MI, 1979, INVEST CELL PATHOL, V2, P195
   Forman D, 1998, GUT, V43, PS33, DOI 10.1136/gut.43.2008.S33
   Fox JG, 1999, CANCER RES, V59, P4823
   Ito H, 1997, INT J CANCER, V71, P556, DOI 10.1002/(SICI)1097-0215(19970516)71:4<556::AID-IJC9>3.0.CO;2-T
   Kim BW, 2004, PEPTIDES, V25, P779, DOI 10.1016/j.peptides.2003.12.021
   KODAMA M, 1984, NUTRITION AND CANCER, V6, P135, DOI 10.1080/01635588509513817
   Leung WK, 2002, J PATHOL, V197, P582, DOI 10.1002/path.1147
   Leung WK, 2002, ALIMENT PHARM THER, V16, P1209, DOI 10.1046/j.1365-2036.2002.01300.x
   Lorentz O, 1999, ONCOGENE, V18, P87, DOI 10.1038/sj.onc.1202280
   Mallo GV, 1998, J BIOL CHEM, V273, P14030, DOI 10.1074/jbc.273.22.14030
   May FEB, 1997, J PATHOL, V183, P4
   Mutoh H, 2004, CANCER RES, V64, P7740, DOI 10.1158/0008-5472.CAN-04-1617
   Mutoh H, 2002, BIOCHEM BIOPH RES CO, V294, P470, DOI 10.1016/S0006-291X(02)00480-1
   Oshima H, 2004, EMBO J, V23, P1669, DOI 10.1038/sj.emboj.7600170
   Shiotani A, 2004, ALIMENT PHARM THERAP, V20, P48, DOI 10.1111/j.1365-2036.2004.01978.x
   Silberg DG, 1997, GASTROENTEROLOGY, V113, P478, DOI 10.1053/gast.1997.v113.pm9247467
   Silberg DG, 2002, GASTROENTEROLOGY, V122, P689, DOI 10.1053/gast.2002.31902
   Suh E, 1996, MOL CELL BIOL, V16, P619
   TAJIMA K, 1985, JPN J CANCER RES, V76, P705
   Tsugane S, 2004, BRIT J CANCER, V90, P128, DOI 10.1038/sj.bjc.6601511
   TUYNS AJ, 1992, INT J CANCER, V51, P1, DOI 10.1002/ijc.2910510102
   Xiao F, 2001, ALIMENT PHARM THER, V15, P875, DOI 10.1046/j.1365-2036.2001.00965.x
   YOU WC, 1988, CANCER RES, V48, P3518
   Yuasa Y, 2003, NAT REV CANCER, V3, P592, DOI 10.1038/nrc1141
NR 31
TC 8
Z9 8
U1 1
U2 4
PU TAYLOR & FRANCIS INC
PI PHILADELPHIA
PA 530 WALNUT STREET, STE 850, PHILADELPHIA, PA 19106 USA
SN 1538-4047
EI 1555-8576
J9 CANCER BIOL THER
JI Cancer Biol. Ther.
PD JUN 15
PY 2005
VL 4
IS 6
BP 669
EP 675
DI 10.4161/cbt.4.6.1734
PG 7
WC Oncology
SC Oncology
GA 022GE
UT WOS:000236042600025
PM 15970710
DA 2025-02-23
ER

PT J
AU Reed, GA
   Peterson, KS
   Smith, HJ
   Gray, JC
   Sullivan, DK
   Mayo, MS
   Crowell, JA
   Hurwitz, A
AF Reed, GA
   Peterson, KS
   Smith, HJ
   Gray, JC
   Sullivan, DK
   Mayo, MS
   Crowell, JA
   Hurwitz, A
TI A phase I study of indole-3-carbinol in women: Tolerability and effects
SO CANCER EPIDEMIOLOGY BIOMARKERS & PREVENTION
LA English
DT Article
ID breast-cancer; mammary carcinogenesis; estrogen metabolism; dietary indoles; dt-diaphorase; rainbow-trout; chemoprevention; induction; caffeine; inhibition
AB We completed a phase I trial of indole-3-carbinol (13C) in 17 women (I postmenopausal and 16 premenopausal) from a high-risk breast cancer cohort. After a 4-week placebo run-in period, subjects ingested 400 mg 13C daily for 4 weeks followed by a 4-week period of 800 mg 13C daily. These chronic doses were tolerated well by all subjects. Hormonal variables were measured near the end of the placebo and dosing periods, including determination of the urinary 2-hydroxyestrone/16 alpha-hydroxyestrone ratio. Measurements were made during the follicular phase for premenopausal women. Serum estradiol, progesterone, luteinizing hormone, follicle-stimulating hormone, and sex hormone binding globulin showed no significant changes in response to 13C. Caffeine was used to probe for cytochrome P450 1A2 (CYP1A2), N-acetyltransferase-2 (NAT-2), and xanthine oxidase. Comparing the results from the placebo and the 800 mg daily dose period, CYP1A2 was elevated by 13C in 94% of the subjects, with a mean increase of 4.1-fold. In subjects with high NAT-2 activities, these were decreased to 11% by 13C administration but not altered if NAT-2 activity was initially low. Xanthine oxidase was not affected. Lymphocyte glutathione S-transferase activity was increased by 69% in response to 13C. The apparent induction of CYP1A2 was mirrored by a 66% increase in the urinary 2-hydroxyestrone/16 alpha-hydroxyestrone ratio in response to 13C. The maximal increase was observed with the 400 mg daily dose of 13C, with no further increase found at 800 mg daily. If the ratio of hydroxylated estrone metabolites is a biomarker for chemoprevention, as suggested, then 400 mg 13C daily will elicit a maximal protective effect.
C1 Univ Kansas, Med Ctr, Dept Med, Kansas City, KS 66160 USA.
   Univ Kansas, Med Ctr, Dept Pharmacol, Kansas City, KS 66160 USA.
   Univ Kansas, Med Ctr, Dept Therapeut, Kansas City, KS 66160 USA.
   Univ Kansas, Med Ctr, Dept Nutr & Dietet, Kansas City, KS 66160 USA.
   Univ Kansas, Med Ctr, Ctr Biostat & Adv Informat, Kansas City, KS 66160 USA.
   Univ Kansas, Med Ctr, Kansas Mason Canc Res Ctr, Kansas City, KS 66160 USA.
   NCI, Div Chemoprevent, Bethesda, MD 20892 USA.
C3 University of Kansas; University of Kansas Medical Center; University of Kansas; University of Kansas Medical Center; University of Kansas; University of Kansas Medical Center; University of Kansas; University of Kansas Medical Center; University of Kansas; University of Kansas Medical Center; University of Kansas; University of Kansas Medical Center; National Institutes of Health (NIH) - USA; NIH National Cancer Institute (NCI)
RP Univ Kansas, Med Ctr, Dept Med, 3901 Rainbow Blvd,MS 1018, Kansas City, KS 66160 USA.
EM greed@kumc.edu
FU NCI NIH HHS [N01-CN55121] Funding Source: Medline
CR Ashok BT, 2001, NUTR CANCER, V41, P180, DOI 10.1207/S15327914NC41-1&2_25
   Auborn KJ, 2003, J NUTR, V133, P2470S, DOI 10.1093/jn/133.7.2470S
   Bell MC, 2000, GYNECOL ONCOL, V78, P123, DOI 10.1006/gyno.2000.5847
   Bonnesen C, 2001, CANCER RES, V61, P6120
   BRADLOW HL, 1991, CARCINOGENESIS, V12, P1571, DOI 10.1093/carcin/12.9.1571
   Bradlow HL, 1998, STEROIDS, V63, P406, DOI 10.1016/S0039-128X(98)00041-5
   Cashman JR, 1999, BIOCHEM PHARMACOL, V58, P1047, DOI 10.1016/S0006-2952(99)00166-5
   Castagnetta LAM, 2002, CLIN CANCER RES, V8, P3146
   Chinni SR, 2002, CLIN CANCER RES, V8, P1228
   CHUNG FL, 1993, ANN NY ACAD SCI, V686, P186, DOI 10.1111/j.1749-6632.1993.tb39174.x
   ElBayoumy K, 1996, ANTICANCER RES, V16, P2709
   EVANS WE, 1989, CLIN PHARMACOL THER, V45, P568, DOI 10.1038/clpt.1989.74
   Firestone GL, 2003, J NUTR, V133, P2448S, DOI 10.1093/jn/133.7.2448S
   FONG AT, 1988, TOXICOL APPL PHARM, V96, P93, DOI 10.1016/0041-008X(88)90251-7
   GAIL MH, 1989, JNCI-J NATL CANCER I, V81, P1879, DOI 10.1093/jnci/81.24.1879
   GORDON GB, 1991, CARCINOGENESIS, V12, P2393, DOI 10.1093/carcin/12.12.2393
   GRUBBS CJ, 1995, ANTICANCER RES, V15, P709
   Gupta E, 1995, CLIN CANCER RES, V1, P1133
   Hodnick WF, 1997, ANAL BIOCHEM, V252, P165, DOI 10.1006/abio.1997.2313
   JIN L, 1991, CANCER RES, V59, P3991
   Kashuba ADM, 1998, CLIN PHARMACOL THER, V64, P257, DOI 10.1016/S0009-9236(98)90174-6
   Kashuba ADM, 1998, CLIN PHARMACOL THER, V63, P540, DOI 10.1016/S0009-9236(98)90105-9
   Katchamart S, 2000, DRUG METAB DISPOS, V28, P930
   Kelloff GJ, 2000, J NUTR, V130, P467S, DOI 10.1093/jn/130.2.467S
   KOJIMA T, 1994, CANCER RES, V54, P1446
   Kovacs SJ, 1998, CLIN PHARMACOL THER, V63, P617, DOI 10.1016/S0009-9236(98)90084-4
   Lang DH, 2000, BRIT J CLIN PHARMACO, V50, P311, DOI 10.1046/j.1365-2125.2000.00265.x
   Lawrence JA, 2000, J CELL BIOCHEM, V0, P103
   Manson MM, 1997, CARCINOGENESIS, V18, P1729, DOI 10.1093/carcin/18.9.1729
   Mori H, 1999, CANCER LETT, V143, P195, DOI 10.1016/S0304-3835(99)00124-X
   Muti P, 2000, EPIDEMIOLOGY, V11, P635, DOI 10.1097/00001648-200011000-00004
   Nho CW, 2001, TOXICOL APPL PHARM, V174, P146, DOI 10.1006/taap.2001.9207
   NIXON JE, 1984, CARCINOGENESIS, V5, P615, DOI 10.1093/carcin/5.5.615
   Osborne MP, 1999, SURG CLIN N AM, V79, P1207, DOI 10.1016/S0039-6109(05)70069-4
   Park CS, 1999, PHARMACOGENETICS, V9, P155
   Parkinson A, 2001, CASARETT AND DOULLS TOXICOLOGY: THE BASIC SCIENCE OF POISONS, V9th, P113
   Rahman KMW, 2002, J STEROID BIOCHEM, V80, P191, DOI 10.1016/S0960-0760(01)00186-8
   Ritter CL, 2001, CAN J PHYSIOL PHARM, V79, P519, DOI 10.1139/cjpp-79-6-519
   Rosen CA, 2004, J VOICE, V18, P248, DOI 10.1016/j.jvoice.2003.05.005
   Ross D, 2004, METHOD ENZYMOL, V382, P115
   Sarkar FH, 2003, J NUTR, V133, P2434S, DOI 10.1093/jn/133.7.2434S
   Shertzer H G, 2000, DRUG METABOL DRUG INTERACT, V17, P159
   Sheweita SA, 2003, CURR DRUG METAB, V4, P45, DOI 10.2174/1389200033336919
   WATTENBERG LW, 1978, CANCER RES, V38, P1410
   Yuan F, 1999, ANTICANCER RES, V19, P1673
   Zhu BT, 1998, CARCINOGENESIS, V19, P1, DOI 10.1093/carcin/19.1.1
NR 46
TC 115
Z9 136
U1 0
U2 4
PU AMER ASSOC CANCER RESEARCH
PI PHILADELPHIA
PA 615 CHESTNUT ST, 17TH FLOOR, PHILADELPHIA, PA 19106-4404 USA
SN 1055-9965
EI 1538-7755
J9 CANCER EPIDEM BIOMAR
JI Cancer Epidemiol. Biomarkers Prev.
PD AUG 15
PY 2005
VL 14
IS 8
BP 1953
EP 1960
DI 10.1158/1055-9965.EPI-05-0121
PG 8
WC Oncology; Public, Environmental & Occupational Health
SC Oncology; Public, Environmental & Occupational Health
GA 954ZZ
UT WOS:000231195600021
PM 16103443
DA 2025-02-23
ER

PT J
AU Abnet, CC
   Lai, B
   Qiao, YL
   Vogt, S
   Luo, XM
   Taylor, PR
   Dong, ZW
   Mark, SD
   Dawsey, SM
AF Abnet, CC
   Lai, B
   Qiao, YL
   Vogt, S
   Luo, XM
   Taylor, PR
   Dong, ZW
   Mark, SD
   Dawsey, SM
TI Zinc concentration in esophageal biopsy specimens measured by x-ray fluorescence and esophageal cancer risk
SO JNCI-JOURNAL OF THE NATIONAL CANCER INSTITUTE
LA English
DT Article
ID cell-proliferation; gastric cancers; deficient rats; dietary zinc; induction
AB Background. In rodents, zinc deficiency potentiates the effects of certain nitrosamines that act as esophageal carcinogens. Studies of the association between zinc and esophageal squamous cell carcinoma in humans have been hampered by plasmazinchomeostasis, which obscures individual differences in total zinc stores, and by the uncertainty regarding zinc bioavailability when estimating dietary zinc intake because phytate from whole grains effectively prohibits zinc absorption. By using baseline tissue biopsy specimens collected in a prospective observational study, we determined the association between incident esophageal squamous cell carcinoma and baseline element concentrations in tissue sections from residents of Linzhou, China, participating in a nutrition intervention trial. Methods: We used x-ray fluorescence spectroscopy to measure zinc, copper, iron, nickel, and sulfur concentrations in single 5-mum-thick sections from formalin-fixed, paraffin-embedded esophageal biopsy specimens collected in 1985 from 60 eventual case and 72 control subjects. Subjects were matched on baseline histology and followed for 16 years. We used Cox proportional hazards models to estimate the hazard ratios (HRs) and 95% confidence intervals (CIs) for the association between each element and risk of incident esophageal cancer. All statistical tests were two-sided. Results: The risk of developing esophageal cancer was much lower for subjects in the highest quartile of esophageal tissue zinc concentration compared with those in the lowest quartile (HR = 0.21, 95% CI = 0.065 to 0.68). The association was statistically significant across quartiles (P-trend =.015). Individuals in the highest quartile of sulfur concentration had a lower risk of esophageal cancer than individuals in the lowest quartile (HR = 0.29, 95% CI = 0.095 to 0.85), but the association across quartiles was not statistically significant (P-trend = .081). There was no association between copper, iron, or nickel concentrations and risk of esophageal cancer. Conclusion: High tissue zinc concentration was strongly associated with a reduced risk of developing esophageal squamous cell carcinoma. X-ray fluorescence spectroscopy can be used to assess relationships among concentrations of both nutritional and toxic elements and disease risk in banked tissue specimens.
C1 NCI, NIH, Canc Prevent Studies Branch, Canc Res Ctr, Bethesda, MD 20892 USA.
   Argonne Natl Lab, Expt Facil Div, Argonne, IL 60439 USA.
   Chinese Acad Med Sci, Dept Canc Epidemiol, Beijing 100037, Peoples R China.
   NCI, Biostat Branch, Div Canc Epidemiol & Genet, Bethesda, MD 20892 USA.
C3 National Institutes of Health (NIH) - USA; NIH National Cancer Institute (NCI); United States Department of Energy (DOE); Argonne National Laboratory; Chinese Academy of Medical Sciences - Peking Union Medical College; National Institutes of Health (NIH) - USA; NIH National Cancer Institute (NCI); NIH National Cancer Institute- Division of Cancer Epidemiology & Genetics
RP NCI, NIH, Canc Prevent Studies Branch, Canc Res Ctr, 6116 Execut Blvd,Rm 705, Bethesda, MD 20892 USA.
EM qiaoy@public.bta.net.cn
FU NCI NIH HHS [N01-CP-40540, N01-SC-91030] Funding Source: Medline; PHS HHS [263-MQ-822420, 263-MQ-731789] Funding Source: Medline
CR Andersen PK, 2012, STAT MODELS BASED CO, V0, P0
   BARCH DH, 1992, GASTROENTEROLOGY, V103, P800, DOI 10.1016/0016-5085(92)90009-N
   DAWSEY SM, 1994, CANCER, V73, P2027, DOI 10.1002/1097-0142(19940415)73:8<2027::AID-CNCR2820730803>3.0.CO;2-3
   FAN C, 1992, EPIDEMIOLOGY, V3, P402, DOI 10.1097/00001648-199209000-00004
   FONG LYY, 1988, CANCER LETT, V42, P217, DOI 10.1016/0304-3835(88)90308-4
   Fong LYY, 1999, CANCER LETT, V143, P63, DOI 10.1016/S0304-3835(99)00191-3
   Fong LYY, 1997, CARCINOGENESIS, V18, P1477, DOI 10.1093/carcin/18.8.1477
   Fong LYY, 2001, JNCI-J NATL CANCER I, V93, P1525, DOI 10.1093/jnci/93.20.1525
   FONG LYY, 1978, JNCI-J NATL CANCER I, V61, P145, DOI 10.1093/jnci/61.1.145
   Henke BL, 1993, X-RAY INTERACTIONS: PHOTOABSORPTION, V0, P181
   Hu G G, 1982, ZHONGGUO YI XUE KE XUE YUAN XUE BAO, V4, P178
   Hunter D, 1998, NUTR EPIDEMIOLOGY, VSecond, P174, DOI 10.1093/ACPR0F:OSO/9780195122978.003.09
   Ihaka R, 1996, J COMPUTATIONAL GRAP, V5, P299, DOI 10.2307/1390807
   Li B, 1993, ANN EPIDEMIOL, V3, P577, DOI 10.1016/1047-2797(93)90078-I
   Li K, 2002, INT J CANCER, V102, P271, DOI 10.1002/jhc.10706
   Lönnerdal B, 2000, J NUTR, V130, P1378S, DOI 10.1093/jn/130.5.1378S
   Mark SD, 2000, J NATL CANCER I, V92, P1753, DOI 10.1093/jnci/92.21.1753
   MARK SD, 2003, R S PLUS CODE PI EST, V0, P0
   MARK SD, 2004, IN PRESS J AM STAT A, V0, P0
   MARK SD, 2003, 2003 P AM STAT ASS S, V0, P2675
   ROGERS MAM, 1993, CANCER EPIDEM BIOMAR, V2, P305
   SANDSTROM B, 1985, J NUTR, V115, P411, DOI 10.1093/jn/115.3.411
   Taylor PR, 2003, J NATL CANCER I, V95, P1414, DOI 10.1093/jnci/djg044
   *US DEP HHS PUBL H, 2002, 10 REP CARC, V0, P0
   Van Greiken RE, 2002, HDB XRAY SPECTROMETR, V2nd, P0
   ZHENG SF, 1980, CANC RES PREV TREAT, V7, P4
NR 26
TC 134
Z9 188
U1 2
U2 13
PU OXFORD UNIV PRESS INC
PI CARY
PA JOURNALS DEPT, 2001 EVANS RD, CARY, NC 27513 USA
SN 0027-8874
EI 1460-2105
J9 JNCI-J NATL CANCER I
JI JNCI-J. Natl. Cancer Inst.
PD FEB 16
PY 2005
VL 97
IS 4
BP 301
EP 306
DI 10.1093/jnci/dji042
PG 6
WC Oncology
SC Oncology
GA 898WW
UT WOS:000227107900013
PM 15713965
DA 2025-02-23
ER

PT J
AU Ulrich, CM
   Curtin, K
   Potter, JD
   Bigler, J
   Caan, B
   Slattery, ML
AF Ulrich, CM
   Curtin, K
   Potter, JD
   Bigler, J
   Caan, B
   Slattery, ML
TI Polymorphisms in the reduced folate carrier, thymidylate synthase, or methionine synthase and risk of colon cancer
SO CANCER EPIDEMIOLOGY BIOMARKERS & PREVENTION
LA English
DT Article
ID methylenetetrahydrofolate reductase polymorphism; hormone replacement therapy; plasma homocysteine; d919g polymorphism; mthfr polymorphism; mathematical-model; colorectal adenoma; common mutation; genomic dna; gene
AB Folate metabolism supports the synthesis of nucleotides as well as the transfer of methyl groups. Polymorphisms in folate-metabolizing enzymes have been shown to affect risk of colorectal neoplasia and other malignancies. Using data from a population-based incident case-control study (1,600 cases and 1,962 controls), we investigated associations between genetic variants in the reduced folate carrier (RFC), thymidylate synthase (TS), methionine synthase (MTR), and 5,10-methylenetetrahydrofolate reductase (MTHFR) and colon cancer risk. The TS enhancer region (TSER) variant was associated with a reduced risk among men [2rpt/2rpt versus 3rpt/3rpt wild-type; odds ratio (OR), 0.7; 95% confidence interval, 0.6-0.98] but not women. When combined genotypes for both TS polymorphisms (TSER and 3'-untranslated region 1494delITTAAAG) were evaluated, ORs for variant genotypes were generally below 1.0, with statistically significantly reduced risks among women. Neither MTR D919G nor RFC 80G>A polymorphisms were associated with altered colon cancer risk. Because folate metabolism is characterized by interrelated reactions, we evaluated gene-gene interactions. Genotypes resulting in reduced MTHFR activity in conjunction with low TS expression were associated with a reduced risk of colon cancer. When dietary intakes were taken into account, individuals with at least one variant TSER allele (3rpt/2rpt or 2rpt/2rpt) were at reduced risk in the presence of a low folate intake. This study supports findings from adenoma studies indicating that purine synthesis may be a relevant biological mechanism linking folate metabolism to colon cancer risk. A pathway-based approach to data analysis is needed to help discern the independent and combined effects of dietary intakes and genetic variability in folate metabolism.
C1 Fred Hutchinson Canc Res Ctr, Canc Res Ctr, Canc Prevent Program, Seattle, WA 98109 USA.
   Univ Utah, Hlth Sci Ctr, Salt Lake City, UT USA.
   Kaiser Permanente Med Care Program, Div Res, Oakland, CA 94611 USA.
C3 Fred Hutchinson Cancer Center; Utah System of Higher Education; University of Utah; Kaiser Permanente
RP Fred Hutchinson Canc Res Ctr, Canc Res Ctr, Canc Prevent Program, 1100 Fairview Ave N,M4-B402, Seattle, WA 98109 USA.
EM nulrich@fhcrc.org
FU NCI NIH HHS [R01 CA048998, R01 CA048998-12A2, R01 CA 59045, R01 CA 48998] Funding Source: Medline
CR ANTONY AC, 1992, BLOOD, V79, P2807
   Bagley PJ, 1998, P NATL ACAD SCI USA, V95, P13217, DOI 10.1073/pnas.95.22.13217
   Baylin SB, 1998, ADV CANCER RES, V72, P141
   Chango A, 2000, MOL GENET METAB, V70, P310, DOI 10.1006/mgme.2000.3034
   Chen J, 1998, CARCINOGENESIS, V19, P2129, DOI 10.1093/carcin/19.12.2129
   Chen J, 2003, CANCER EPIDEM BIOMAR, V12, P958
   Chen J, 2001, ATHEROSCLEROSIS, V154, P667, DOI 10.1016/S0021-9150(00)00469-X
   Choi SW, 2000, J NUTR, V130, P129, DOI 10.1093/jn/130.2.129
   Curtin K, 2004, CANCER EPIDEM BIOMAR, V13, P285, DOI 10.1158/1055-9965.EPI-03-0083
   De Bree A, 2002, PHARMACOL REV, V54, P599, DOI 10.1124/pr.54.4.599
   Duthie SJ, 1999, BRIT MED BULL, V55, P578, DOI 10.1258/0007142991902646
   EDWARDS S, 1994, AM J EPIDEMIOL, V140, P1020, DOI 10.1093/oxfordjournals.aje.a117192
   EXCOFFIER L, 1995, MOL BIOL EVOL, V12, P921
   FROSST P, 1995, NAT GENET, V10, P111, DOI 10.1038/ng0595-111
   Giovannucci E, 2002, J NUTR, V132, P2350S, DOI 10.1093/jn/132.8.2350S
   Goode EL, 2004, CANCER EPIDEM BIOMAR, V13, P157, DOI 10.1158/1055-9965.EPI-03-0097
   Harmon DL, 1999, GENET EPIDEMIOL, V17, P298, DOI 10.1002/(SICI)1098-2272(199911)17:4<298::AID-GEPI5>3.0.CO;2-V
   HORIE N, 1995, CELL STRUCT FUNCT, V20, P191, DOI 10.1247/csf.20.191
   HOSMER DW, 1992, EPIDEMIOLOGY, V3, P452, DOI 10.1097/00001648-199209000-00012
   Houlston RS, 2001, GASTROENTEROLOGY, V121, P282, DOI 10.1053/gast.2001.26265
   Issa JP, 2004, NAT REV CANCER, V4, P988, DOI 10.1038/nrc1507
   ISSA JPJ, 1994, NAT GENET, V7, P536, DOI 10.1038/ng0894-536
   Jacques PF, 2003, ATHEROSCLEROSIS, V166, P49, DOI 10.1016/S0021-9150(02)00204-6
   James SJ, 2004, AM J CLIN NUTR, V80, P1611, DOI 10.1093/ajcn/80.6.1611
   Kampman E, 1999, CANCER EPIDEM BIOMAR, V8, P15
   Laird PW, 2005, HUM MOL GENET, V14, PR65, DOI 10.1093/hmg/ddi113
   Laverdière C, 2002, BLOOD, V100, P3832, DOI 10.1182/blood.V100.10.3832
   Leclerc D, 1998, P NATL ACAD SCI USA, V95, P3059, DOI 10.1073/pnas.95.6.3059
   LINDAHL T, 1972, BIOCHEMISTRY-US, V11, P3610, DOI 10.1021/bi00769a018
   Liu Kiang, 1994, ETHNICITY AND DISEASE, V4, P15
   Ma J, 1999, CANCER EPIDEM BIOMAR, V8, P825
   Ma J, 1997, CANCER RES, V57, P1098
   Mandola MV, 2004, PHARMACOGENETICS, V14, P319, DOI 10.1097/00008571-200405000-00007
   Maohua Le, 2002, SMARANDACHE NOTIONS JOURNAL, V13, P239
   Marugame T, 2003, INT J EPIDEMIOL, V32, P64, DOI 10.1093/ije/dyg004
   Mijatovic V, 2001, CLIN CHEM LAB MED, V39, P764, DOI 10.1515/CCLM.2001.127
   Nakamura J, 1999, CANCER RES, V59, P2522
   Nijhout HF, 2004, J BIOL CHEM, V279, P55008, DOI 10.1074/jbc.M410818200
   Nurk E, 2004, AM J MED, V117, P26, DOI 10.1016/j.amjmed.2004.01.019
   OLeary VB, 2002, AM J MED GENET, V107, P151, DOI 10.1002/ajmg.10121
   Pufulete M, 2003, GASTROENTEROLOGY, V124, P1240, DOI 10.1016/S0016-5085(03)00279-8
   Pullarkat ST, 2001, PHARMACOGENOMICS JOURNAL, V1, P65
   Quinlivan EP, 2005, J NUTR, V135, P389, DOI 10.1093/jn/135.3.389
   Reed MC, 2004, J THEOR BIOL, V226, P33, DOI 10.1016/j.jtbi.2003.08.001
   Schwahn B, 2001, AM J PHARMACOGENOMICS, V1, P189, DOI 10.2165/00129785-200101030-00004
   Skibola CF, 2002, BLOOD, V99, P3786, DOI 10.1182/blood.V99.10.3786
   Skibola CF, 1999, P NATL ACAD SCI USA, V96, P12810, DOI 10.1073/pnas.96.22.12810
   Skibola CF, 2004, BLOOD, V104, P2155, DOI 10.1182/blood-2004-02-0557
   Slattery Martha L, 1995, ANNALS OF EPIDEMIOLOGY, V5, P245, DOI 10.1016/1047-2797(94)00113-8
   SLATTERY ML, 1994, J AM DIET ASSOC, V94, P761, DOI 10.1016/0002-8223(94)91944-5
   Slattery ML, 1999, CANCER EPIDEM BIOMAR, V8, P513
   Smolders RGV, 2002, MATURITAS, V41, P105, DOI 10.1016/S0378-5122(01)00280-8
   Somekawa Y, 2002, FERTIL STERIL, V77, P481, DOI 10.1016/S0015-0282(01)03228-9
   Stram DO, 2003, HUM HERED, V55, P27, DOI 10.1159/000071807
   Thomas DC, 2005, CANCER EPIDEM BIOMAR, V14, P557, DOI 10.1158/1055-9965.EPI-14-3-EDB
   Trinh BN, 2002, HUM GENET, V111, P299, DOI 10.1007/s00439-002-0779-2
   Ulrich CM, 1999, CANCER EPIDEM BIOMAR, V8, P659
   Ulrich CM, 2002, CANCER RES, V62, P3361
   Ulrich CM, 2002, PHARMACOGENOMICS, V3, P299, DOI 10.1517/14622416.3.3.299
   Ulrich CM, 2000, CANCER EPIDEM BIOMAR, V9, P1381
   ULRICH CM, 2002, BRIT J CANCER, V86, P22
   Ulvik A, 2004, CANCER EPIDEM BIOMAR, V13, P2175
   Van Baal WM, 1999, OBSTET GYNECOL, V94, P485, DOI 10.1016/S0029-7844(99)00412-3
   vanderPut NMJ, 1997, QJM-INT J MED, V90, P511, DOI 10.1093/qjmed/90.8.511
   WAGNER C, 1995, BIOCH ROLE FOLATE CE, V0, P0
   Whetstine JR, 2001, CLIN CANCER RES, V7, P3416
   Wiemels JL, 2001, P NATL ACAD SCI USA, V98, P4004, DOI 10.1073/pnas.061408298
NR 68
TC 103
Z9 113
U1 0
U2 4
PU AMER ASSOC CANCER RESEARCH
PI PHILADELPHIA
PA 615 CHESTNUT ST, 17TH FLOOR, PHILADELPHIA, PA 19106-4404 USA
SN 1055-9965
EI 1538-7755
J9 CANCER EPIDEM BIOMAR
JI Cancer Epidemiol. Biomarkers Prev.
PD NOV 15
PY 2005
VL 14
IS 11
BP 2509
EP 2516
DI 10.1158/1055-9965.EPI-05-0261
PG 8
WC Oncology; Public, Environmental & Occupational Health
SC Oncology; Public, Environmental & Occupational Health
GA 985BM
UT WOS:000233351100009
PM 16284371
DA 2025-02-23
ER

PT J
AU Ikeda, Y
   Cho, YM
   Takahashi, S
   Tang, MX
   Asamoto, M
   Ogawa, K
   Shirai, T
AF Ikeda, Y
   Cho, YM
   Takahashi, S
   Tang, MX
   Asamoto, M
   Ogawa, K
   Shirai, T
TI Equivocal impact of transplacental and lactational exposure to a food-derived carcinogen, 2-amino-1-methyl-6-phenylimidazo[4,5-b] pyridine, on prostate and colon lesion development in F344 rats
SO CANCER LETTERS
LA English
DT Article
DE 2-amino-1-methyl-6-phenylimidazo[4,5-b]pyridine; maternal exposure; prostate cancer; rat
ID heterocyclic amine intake; sprague-dawley rats; 2-amino-1-methyl-6-phenylimidazo<4,5-b>pyridine phip; dna-adducts; cooked foods; cancer-risk; breast-milk; mammary; meat; population
AB The carcinogenic potential of maternal dietary exposure to 2-amino-1-methyl-6-phenylimidazo[4,5-b]pyridine (PhIP) was investigated with the focus on the prostate and mammary glands and colons of the offspring. PhIP-DNA adducts were immunohistochemically detected in all three organs of 3-week-old animals after dams had received 200 ppm PhIP in the diet from 4 weeks before mating to weaning. The sites were essentially the same as in adult rats, suggesting that the distribution of bioactivating enzymes for PhIP do not differ greatly. Ki-67 labeling indices were increased only in the colons of the female offspring at 3-weeks of age. Development of preneoplastic and neoplastic lesions in the prostate and colon was not enhanced when the rats were maintained on PhIP-free diet until 63 weeks of age, except for significant increase in multiplicity of aberrant crypt foci in the females. The present findings indicate that PhIP exposure via placenta and breast milk may be important but that high doses and long periods may be necessary for tumor development. (c) 2004 Elsevier Ireland Ltd. All rights reserved.
C1 Nagoya City Univ, Grad Sch Med Sci, Dept Expt Pathol & Tumor Biol, Mizuho Ku, Nagoya, Aichi 4678601, Japan.
C3 Nagoya City University
RP Nagoya City Univ, Grad Sch Med Sci, Dept Expt Pathol & Tumor Biol, Mizuho Ku, 1 Kawasumi,Mizuho Cho, Nagoya, Aichi 4678601, Japan.
EM sattak@med.nagoya-cu.ac.jp
CR Augustsson K, 1997, CARCINOGENESIS, V18, P1931, DOI 10.1093/carcin/18.10.1931
   Bogen KT, 2001, J EXPO ANAL ENV EPID, V11, P155, DOI 10.1038/sj.jea.7500158
   BRITTEBO EB, 1994, FOOD CHEM TOXICOL, V32, P717, DOI 10.1016/S0278-6915(09)80004-5
   Byrne C, 1998, CANCER EPIDEM BIOMAR, V7, P523
   DAVIS CD, 1994, J NATL CANCER I, V86, P1065, DOI 10.1093/jnci/86.14.1065
   DeBruin LS, 2001, CHEM RES TOXICOL, V14, P1523, DOI 10.1021/tx015556u
   DEVERDIER MG, 1991, INT J CANCER, V49, P520, DOI 10.1002/ijc.2910490408
   FELTON JS, 1986, CARCINOGENESIS, V7, P1081, DOI 10.1093/carcin/7.7.1081
   Fukushima S, 2004, TOXICOL SCI, V80, P109, DOI 10.1093/toxsci/kfh104
   GHOSHAL A, 1993, CARCINOGENESIS, V14, P2199, DOI 10.1093/carcin/14.11.2199
   Gorlewska-Roberts K, 2002, ENVIRON MOL MUTAGEN, V39, P184, DOI 10.1002/em.10060
   Hagiwara A, 1999, JPN J CANCER RES, V90, P399, DOI 10.1111/j.1349-7006.1999.tb00761.x
   HASEGAWA R, 1995, CANCER RES, V55, P4333
   HASEGAWA R, 1993, CARCINOGENESIS, V14, P2553, DOI 10.1093/carcin/14.12.2553
   Ikeda Y, 1999, TOXICOL PATHOL, V27, P628, DOI 10.1177/019262339902700603
   Imaida K, 1996, JPN J CANCER RES, V87, P1116, DOI 10.1111/j.1349-7006.1996.tb03120.x
   Ito N, 1997, MUTAT RES-FUND MOL M, V376, P107, DOI 10.1016/S0027-5107(97)00032-8
   ITO N, 1991, CARCINOGENESIS, V12, P1503, DOI 10.1093/carcin/12.8.1503
   KADERLIK KR, 1994, CARCINOGENESIS, V15, P1703, DOI 10.1093/carcin/15.8.1703
   Keating GA, 2004, J CHROMATOGR B, V802, P127, DOI 10.1016/j.jchromb.2003.10.047
   Kobayashi M, 2002, MUTAT RES-FUND MOL M, V506, P233, DOI 10.1016/S0027-5107(02)00170-7
   LAYTON DW, 1995, CARCINOGENESIS, V16, P39, DOI 10.1093/carcin/16.1.39
   LYON JL, 1988, AM J EPIDEMIOL, V128, P1000
   Malfatti MA, 1996, CANCER RES, V56, P2550
   PELUSO M, 1991, CARCINOGENESIS, V12, P713, DOI 10.1093/carcin/12.4.713
   Peto J, 2001, NATURE, V411, P390, DOI 10.1038/35077256
   Rao CV, 1996, CANCER RES, V56, P3395
   ROSE DP, 1986, CANCER-AM CANCER SOC, V58, P2363, DOI 10.1002/1097-0142(19861201)58:11<2363::AID-CNCR2820581102>3.0.CO;2-#
   Shirai T, 1997, CANCER RES, V57, P195
   Sinha R, 2000, JNCI-J NATL CANCER I, V92, P1352, DOI 10.1093/jnci/92.16.1352
   Sinha R, 2000, CANCER RES, V60, P3753
   Sinha R, 2001, CANCER EPIDEM BIOMAR, V10, P559
   Stillwell WG, 1997, CANCER RES, V57, P3457
   Sugimura T, 2004, CANCER SCI, V95, P290, DOI 10.1111/j.1349-7006.2004.tb03205.x
   Takahashi S, 1998, CANCER RES, V58, P4307
   USHIYAMA H, 1991, CARCINOGENESIS, V12, P1417, DOI 10.1093/carcin/12.8.1417
   WAKABAYASHI K, 1993, ENVIRON HEALTH PERSP, V99, P129, DOI 10.2307/3431468
   Zimmerli B, 2001, FOOD ADDIT CONTAM A, V18, P533, DOI 10.1080/02652030110035084
NR 38
TC 4
Z9 4
U1 0
U2 1
PU ELSEVIER IRELAND LTD
PI CLARE
PA ELSEVIER HOUSE, BROOKVALE PLAZA, EAST PARK SHANNON, CO, CLARE, 00000, IRELAND
SN 0304-3835
EI 1872-7980
J9 CANCER LETT
JI Cancer Lett.
PD JUN 16
PY 2005
VL 224
IS 1
BP 23
EP 30
DI 10.1016/j.canlet.2004.10.040
PG 8
WC Oncology
SC Oncology
GA 934UR
UT WOS:000229734800002
PM 15911098
DA 2025-02-23
ER

PT J
AU Nkondjock, A
   Krewski, D
   Johnson, KC
   Ghadirian, P
AF Nkondjock, A
   Krewski, D
   Johnson, KC
   Ghadirian, P
TI Dietary patterns and risk of pancreatic cancer
SO INTERNATIONAL JOURNAL OF CANCER
LA English
DT Article
DE dietary pattern; pancreatic cancer; case-control study; prevention
ID francophone-community; nutritional factors; colorectal-cancer; montreal; epidemiology; carotenoids; program; habits; cells; meat
AB To investigate associations between broad dietary patterns and pancreatic cancer risk, we conducted a case-control study of 585 histologically confirmed pancreatic cancer cases and 4,779 population-based controls in 8 Canadian provinces between 1994 and 1997. Dietary intake was assessed using a FFQ. Major dietary patterns were identified by factor analysis. Unconditional logistic regression was used to describe associations between dietary pattern scores and risk of pancreatic cancer. Three dietary patterns were identified: Western, characterized by high intake of processed meats, sweets and desserts, refined grains and potatoes; fruits and vegetables, characterized by high intake of fresh fruits and cruciferous vegetables; drinker, characterized by high consumption of liquor, wine and beer. After adjustment for age, BMI, smoking, physical activity, province, educational attainment and total energy intake, the fruits and vegetables pattern was associated with a 49% reduction in pancreatic risk among men (OR = 0.519 95% CI 0.29-0.90, p = 0.004) when comparing the highest and lowest quartiles of dietary pattern scores. No significant relationship was observed with the Western and drinker patterns. Although the response rate for eligible, recruited subjects was relatively low, our results suggest that the fruits and vegetables dietary pattern reduces pancreatic cancer risk among men. (C) 2004 Wiley-Liss, Inc.
C1 CHUM Hotel Dieu, Res Ctr, Epidemiol Res Unit, Montreal, PQ, Canada.
   Univ Montreal, Fac Med, Dept Nutr, Montreal, PQ H3C 3J7, Canada.
   Univ Ottawa, Inst Populat Hlth, McLaughlin Ctr Populat Hlth Risk Assessment, Ottawa, ON, Canada.
   Ctr Chron Dis Prevent & Control, Surveillance & Risk Assessment Div, Populat & Publ Hlth Branch, Ottawa, ON, Canada.
C3 Universite de Montreal; Universite de Montreal; University of Ottawa
RP CHUM Hotel Dieu, Res Ctr, Epidemiol Res Unit, Pavillon Masson,3850 St Urbain St, Montreal, PQ, Canada.
EM parviz.ghadirian@umontreal.ca
CR Anderson KE, 2002, MUTAT RES-FUND MOL M, V506, P225, DOI 10.1016/S0027-5107(02)00169-0
   [Anonymous], 1999, MODERN NUTR HLTH DIS, V0, P0
   Block G, 1990, EPIDEMIOLOGY, V1, P58, DOI 10.1097/00001648-199001000-00013
   BORCH K, 1988, WORLD J SURG, V12, P866, DOI 10.1007/BF01655502
   Boyle P, 1996, INT J CANCER, V67, P63, DOI 10.1002/(SICI)1097-0215(19960703)67:1<63::AID-IJC12>3.0.CO;2-D
   Breast Canc Linkage Consortium, 1999, JNCI-J NATL CANCER I, V91, P1310
   Chatfield C, 1980, INTRO MULTIVARIATE A, V0, P0
   Cooper DA, 1999, NUTR REV, V57, P201, DOI 10.1111/j.1753-4887.1999.tb06944.x
   DAM RM, 2002, ANN INTERN MED, V136, P201
   EVERHART J, 1995, JAMA-J AM MED ASSOC, V273, P1605, DOI 10.1001/jama.273.20.1605
   FALK RT, 1988, AM J EPIDEMIOL, V128, P324, DOI 10.1093/oxfordjournals.aje.a114972
   Fung T, 2003, ARCH INTERN MED, V163, P309, DOI 10.1001/archinte.163.3.309
   Gammon MD, 1998, AM J EPIDEMIOL, V147, P273
   GHADIRIAN P, 1991, INT J CANCER, V47, P1, DOI 10.1002/ijc.2910470102
   Ghadirian P, 2003, CANCER DETECT PREV, V27, P87, DOI 10.1016/S0361-090X(03)00002-3
   GHADIRIAN P, 1991, INT J PANCREATOL, V10, P183
   GHADIRIAN P, 1995, CANCER EPIDEM BIOMAR, V4, P895
   GRUBBS CJ, 1995, ANTICANCER RES, V15, P709
   Hamel E, 1996, BIOCHEM PHARMACOL, V51, P53, DOI 10.1016/0006-2952(95)02156-6
   HOWE GR, 1992, INT J CANCER, V51, P365, DOI 10.1002/ijc.2910510306
   Inoue M, 2003, INT J EPIDEMIOL, V32, P257, DOI 10.1093/ije/dyg062
   JI BT, 1995, CANCER EPIDEM BIOMAR, V4, P885
   Karlson BM, 1997, GASTROENTEROLOGY, V113, P587, DOI 10.1053/gast.1997.v113.pm9247480
   Katdare M, 1998, ONCOL REP, V5, P311
   Kim J-O, 1978, FACTOR ANALYSIS: STATISTICAL METHODS AND PRACTICAL ISSUES, V0, P0
   KOMOROWSKI RA, 1986, DIS COLON RECTUM, V29, P55, DOI 10.1007/BF02555290
   LOWENFELS AB, 1993, NEW ENGL J MED, V328, P1433, DOI 10.1056/NEJM199305203282001
   Michaud DS, 2003, AM J EPIDEMIOL, V157, P1115, DOI 10.1093/aje/kwg098
   Ohba S, 1996, INT J PANCREATOL, V20, P37
   Phelan CM, 1996, NAT GENET, V13, P120, DOI 10.1038/ng0596-120
   Ries LA, 2004, SEER CANCER STATISTICS REVIEW, V0, P0
   Risch HA, 2003, JNCI-J NATL CANCER I, V95, P948, DOI 10.1093/jnci/95.13.948
   Silverman DT, 1998, JNCI-J NATL CANCER I, V90, P1710, DOI 10.1093/jnci/90.22.1710
   SPIGELMAN AD, 1991, BRIT J SURG, V78, P979, DOI 10.1002/bjs.1800780828
   *SPSS, 1999, MAN BAS V 10 APPL GU, V0, P0
   STEWART BW, 2003, WORLD CANC REPORT, V0, P248
   Stolzenberg-Solomon RZ, 2002, AM J EPIDEMIOL, V155, P783, DOI 10.1093/aje/155.9.783
   Taioli E, 1997, CANCER EPIDEM BIOMAR, V6, P517
   Terry P, 2001, AM J EPIDEMIOL, V154, P1143, DOI 10.1093/aje/154.12.1143
   Villeneuve PJ, 2000, EUR J CANCER PREV, V9, P49, DOI 10.1097/00008469-200002000-00007
   Willet WC, 1998, NURSES HEALTH STUDY DIETARY QUESTIONNAIRE: APPENDIX 51: NUTRITIONAL EPIDEMIOLOGY, V2nd ed., P95
   [World Cancer Research Fund American Institute for Cancer Research], 1997, FOOD NUTR PREV CANC, V0, P0
   ZHANG LX, 1991, CARCINOGENESIS, V12, P2109, DOI 10.1093/carcin/12.11.2109
   ZHENG W, 1993, CANCER CAUSE CONTROL, V4, P361, DOI 10.1007/BF00051339
NR 45
TC 60
Z9 69
U1 0
U2 6
PU WILEY
PI HOBOKEN
PA 111 RIVER ST, HOBOKEN 07030-5774, NJ USA
SN 0020-7136
EI 1097-0215
J9 INT J CANCER
JI Int. J. Cancer
PD MAY 1
PY 2005
VL 114
IS 5
BP 817
EP 823
DI 10.1002/ijc.20800
PG 7
WC Oncology
SC Oncology
GA 904YX
UT WOS:000227535600016
PM 15609315
DA 2025-02-23
ER

PT J
AU Bruce, WR
   Cirocco, M
   Giacca, A
   Kim, YI
   Marcon, N
   Minkin, S
AF Bruce, WR
   Cirocco, M
   Giacca, A
   Kim, YI
   Marcon, N
   Minkin, S
TI A pilot randomised controlled trial to reduce colorectal cancer risk markers associated with B-vitamin deficiency, insulin resistance and colonic inflammation
SO BRITISH JOURNAL OF CANCER
LA English
DT Article
DE homocysteine; folate; insulin; free fatty acids; triacylglycerol; calprotectin; C-reactive protein; n-3 fatty acids; calcium
ID aberrant crypt foci; c-reactive protein; serum total homocysteine; fecal calprotectin; life-style; plasma homocysteine; ulcerative-colitis; glucose-tolerance; fatty-acids; dietary-fat
AB Colorectal cancer risk is associated with biochemical markers for B-vitamin deficiency, insulin resistance and colonic inflammation, suggesting that these three conditions are each involved in colon carcinogenesis. We expected that dietary supplements of folic acid, n-3 fatty acids and calcium would reduce the markers and thus possibly cancer risk. We therefore randomised 98 participants, with previous colonic polyps or intramucosal carcinomas, to a combined treatment of supplementary folic acid, fish oil and calcium carbonate, or placebos for 28 days. Blood and faecal samples were obtained prior to and at the conclusion of the intervention and analysed for plasma folate, homocysteine, insulin, free fatty acids, triglycerides and faecal calprotectin. In addition, plasma vitamin B-12, thiamin, glucose and C-reactive protein were assessed. Our supplemental strategy modestly affected some of the biomarkers associated with folate metabolism and insulin resistance, but had no effect on those associated with colonic inflammation. This pilot study demonstrates the feasibility and practicality of clinical trials aimed at reducing diet-related biochemical risk markers for colon cancer. We suggest that long-term intervention studies with tumour-related end points should be undertaken when the intervention agents used are found effective in short-term biochemical risk marker trials.
C1 Univ Toronto, Dept Nutr Sci, Toronto, ON M5S 2E3, Canada.
   St Michaels Hosp, Div Gastroenterol, Toronto, ON M3B 3R8, Canada.
   Univ Toronto, Dept Physiol, Toronto, ON M5S 1A8, Canada.
   Univ Toronto, Dept Med, Toronto, ON M5S 1A8, Canada.
   Univ Toronto, Dept Publ Hlth Sci, Toronto, ON M5S 1A8, Canada.
C3 University of Toronto; University of Toronto; Saint Michaels Hospital Toronto; University of Toronto; University of Toronto; University of Toronto
RP Univ Toronto, Dept Nutr Sci, 150 Coll St, Toronto, ON M5S 2E3, Canada.
EM wr.bruce@utoronto.ca
CR Alberts DS, 2000, NEW ENGL J MED, V342, P1156, DOI 10.1056/NEJM200004203421602
   Bakker SJL, 1997, DIABETOLOGIA, V40, P741
   Bakker SJL, 1998, DIABETOLOGIA, V41, P1168, DOI 10.1007/s001250051047
   Baron JA, 1999, NEW ENGL J MED, V340, P101, DOI 10.1056/NEJM199901143400204
   Bartsch H, 1999, CARCINOGENESIS, V20, P2209, DOI 10.1093/carcin/20.12.2209
   BIASCO G, 1995, CANCER, V75, P2045, DOI 10.1002/1097-0142(19950415)75:8<2045::AID-CNCR2820750803>3.0.CO;2-X
   Bonithon-Kopp C, 2000, LANCET, V356, P1300, DOI 10.1016/S0140-6736(00)02813-0
   Bruce WR, 2000, NUTR CANCER, V37, P19, DOI 10.1207/S15327914NC3701_2
   BRUCE WR, 1981, CANCER-AM CANCER SOC, V47, P1121, DOI 10.1002/1097-0142(19810301)47:5+<1121::AID-CNCR2820471310>3.0.CO;2-K
   Bruce WR, 2003, CANCER LETT, V202, P125, DOI 10.1016/j.canlet.2003.08.005
   Connelly PW, 2003, INT J OBESITY, V27, P347, DOI 10.1038/sj.ijo.0802239
   Corpet DE, 2002, NUTR CANCER, V43, P1, DOI 10.1207/S15327914NC431_1
   Cravo M, 1994, EUR J CANCER PREV, V3, P473, DOI 10.1097/00008469-199411000-00004
   DEFRONZO RA, 1991, DIABETES CARE, V14, P173, DOI 10.2337/diacare.14.3.173
   Erlinger TP, 2004, JAMA-J AM MED ASSOC, V291, P585, DOI 10.1001/jama.291.5.585
   Fenech MF, 1997, CARCINOGENESIS, V18, P1329, DOI 10.1093/carcin/18.7.1329
   Friso S, 2001, CIRCULATION, V103, P2788
   GILLEN CD, 1994, GUT, V35, P1590, DOI 10.1136/gut.35.11.1590
   GIOVANNUCCI E, 1995, CANCER CAUSE CONTROL, V6, P164, DOI 10.1007/BF00052777
   Giovannucci E, 2002, J NUTR, V132, P2350S, DOI 10.1093/jn/132.8.2350S
   GREENBERG ER, 1994, NEW ENGL J MED, V331, P141, DOI 10.1056/NEJM199407213310301
   James MJ, 2000, AM J CLIN NUTR, V71, P343S, DOI 10.1093/ajcn/71.1.343s
   Kaaks R, 2000, JNCI-J NATL CANCER I, V92, P1592, DOI 10.1093/jnci/92.19.1592
   Karlsson PC, 2005, CANCER LETT, V223, P203, DOI 10.1016/j.canlet.2004.10.029
   Kim YI, 1998, AM J CLIN NUTR, V68, P866, DOI 10.1093/ajcn/68.4.866
   Kim YI, 1998, NUTR REV, V56, P275
   Kim YI, 1999, J NUTR BIOCHEM, V10, P66, DOI 10.1016/S0955-2863(98)00074-6
   Kim YI, 1996, GUT, V39, P732, DOI 10.1136/gut.39.5.732
   Kim YI, 2001, AM J GASTROENTEROL, V96, P184, DOI 10.1111/j.1572-0241.2001.03474.x
   Knowler WC, 2002, NEW ENGL J MED, V346, P393, DOI 10.1056/nejmoa012512
   Konings EJM, 2002, CANCER-AM CANCER SOC, V95, P1421, DOI 10.1002/cncr.10866
   Koohestani N, 1998, CARCINOGENESIS, V19, P1679, DOI 10.1093/carcin/19.9.1679
   Kristinsson J, 1998, DIS COLON RECTUM, V41, P316, DOI 10.1007/BF02237485
   Kristinsson J, 1999, SCAND J GASTROENTERO, V34, P1216, DOI 10.1080/003655299750024733
   Kronborg O, 2000, GUT, V46, P795, DOI 10.1136/gut.46.6.795
   Lovegrove JA, 2004, AM J CLIN NUTR, V79, P974
   MACLENNAN R, 1995, J NATL CANCER I, V87, P1760, DOI 10.1093/jnci/87.23.1760
   Martínez ME, 2004, AM J CLIN NUTR, V79, P691
   Matsubara K, 2003, J NUTR BIOCHEM, V14, P246, DOI 10.1016/S0955-2863(03)00009-3
   MCKEOWNEYSSEN G, 1994, CANCER EPIDEM BIOMAR, V3, P687
   Moxon D, 2005, CLIN GASTROENTEROL H, V3, P271, DOI 10.1016/S1542-3565(04)00623-8
   Newmark HL, 2001, CARCINOGENESIS, V22, P1871, DOI 10.1093/carcin/22.11.1871
   NEWMARK HL, 1984, JNCI-J NATL CANCER I, V72, P1323
   Okayasu I, 2002, J GASTROEN HEPATOL, V17, P1078, DOI 10.1046/j.1440-1746.2002.02853.x
   Paulsen JE, 1998, PHARMACOL TOXICOL, V82, P28, DOI 10.1111/j.1600-0773.1998.tb01394.x
   Poullis A, 2004, CANCER EPIDEM BIOMAR, V13, P279, DOI 10.1158/1055-9965.EPI-03-0160
   Ray JG, 2000, CLIN BIOCHEM, V33, P337, DOI 10.1016/S0009-9120(00)00083-7
   Ridker PM, 2004, CIRCULATION, V109, P2818, DOI 10.1161/01.CIR.0000132467.45278.59
   ROSETH AG, 1992, SCAND J GASTROENTERO, V27, P793, DOI 10.3109/00365529209011186
   Rudolph RE, 2005, CANCER EPIDEM BIOMAR, V14, P605, DOI 10.1158/1055-9965.EPI-04-0058
   Schatzkin A, 2000, NEW ENGL J MED, V342, P1149, DOI 10.1056/NEJM200004203421601
   SELHUB J, 1993, JAMA-J AM MED ASSOC, V270, P2693, DOI 10.1001/jama.270.22.2693
   Selhub J, 1999, ANN INTERN MED, V131, P331, DOI 10.7326/0003-4819-131-5-199909070-00003
   Shangari N, 2003, BIOCHEM SOC T, V31, P1390, DOI 10.1042/BST0311390
   Soler AP, 1999, CARCINOGENESIS, V20, P1425, DOI 10.1093/carcin/20.8.1425
   *STAND COMM SCI EV, 1999, DIET REF INT THIAM R, V0, P196
   Stark KD, 2000, AM J CLIN NUTR, V72, P389
   STEMMERMANN GN, 1986, INT J CANCER, V38, P789, DOI 10.1002/ijc.2910380602
   Storlien LH, 2000, BRIT J NUTR, V83, P0
   STORLIEN LH, 1991, DIABETES, V40, P280, DOI 10.2337/diabetes.40.2.280
   Tran TT, 1996, CANCER EPIDEM BIOMAR, V5, P1013
   Tran TT, 2003, CANCER EPIDEM BIOMAR, V12, P47
   WARGOVICH MJ, 1983, CARCINOGENESIS, V4, P1205, DOI 10.1093/carcin/4.9.1205
   WARGOVICH MJ, 1990, CANCER LETT, V53, P17, DOI 10.1016/0304-3835(90)90005-I
   Whincup PH, 1999, HEART, V82, P448, DOI 10.1136/hrt.82.4.448
NR 66
TC 13
Z9 17
U1 0
U2 5
PU SPRINGERNATURE
PI LONDON
PA CAMPUS, 4 CRINAN ST, LONDON, N1 9XW, ENGLAND
SN 0007-0920
EI 1532-1827
J9 BRIT J CANCER
JI Br. J. Cancer
PD SEP 19
PY 2005
VL 93
IS 6
BP 639
EP 646
DI 10.1038/sj.bjc.6602770
PG 8
WC Oncology
SC Oncology
GA 963VY
UT WOS:000231835500006
PM 16136044
DA 2025-02-23
ER

PT J
AU Rashidkhani, B
   Lindblad, P
   Wolk, A
AF Rashidkhani, B
   Lindblad, P
   Wolk, A
TI Fruits, vegetables and risk of renal cell carcinoma: A prospective study of Swedish women
SO INTERNATIONAL JOURNAL OF CANCER
LA English
DT Article
DE renal cell carcinoma; diet; vegetable; fruit; cohort study
ID anti proliferative activity; cruciferous vegetables; tobacco use; cancer; antioxidant; obesity; diet; epidemiology; hypertension; germany
AB Findings of epidemiologic studies on the relationship between fruit and vegetable consumption and renal cell carcinoma (RCC) risk have been inconclusive. To study the association between fruits and vegetables and risk of RCC in a population-based prospective cohort study of Swedish women, we collected dietary information from 61,000 women age 40-76 years by a food-frequency questionnaire. During 13.4 years of follow-up 122 women developed RCC. Cox proportional hazards models were used to estimate relative risks (RR) with 95% confidence interval (0). Women consuming 5 or more servings of fruit and vegetables daily had a relative risk of 0.59 (95% CI = 0.26-1.34) in comparison to them consuming less than once daily. When fruits and vegetables were examined separately, those who consumed more than 75 servings per month of fruits or vegetables had multivariate relative risk of 0.59 (95% CI = 0.27-1.25) and 0.60 (95% CI = 0.31-1.17) respectively, compared to those consuming 11 or less servings per month. Within the group of fruits, the strongest inverse association was observed for banana (p = 0.07 by Wald test). The risk of RCC increased monotonically with increasing intake frequencies of fruit juice (p-value for trend = 0.10). Within the group of vegetables, the strongest inverse association was observed for root vegetables (p = 0.03 by Wald test). The risk of RCC decreased with increasing consumption frequencies of white cabbage (P for trend = 0.07). Frequent consumption of salad vegetables (once or more per day) decreased the risk by 40% (RR = 0.60; 95% CI = 0.30-1.22), in comparison to no consumption. Our results suggested that high consumption of fruits and vegetables might be associated with reduced risk of RCC.
C1 Karolinska Inst, Natl Inst Environm Med IMM, Div Nutr Epidemiol, SE-17177 Stockholm, Sweden.
   Sundsvall Hosp, Dept Urol, Sundsvall, Sweden.
C3 Karolinska Institutet
RP Rashidkhani, B (corresponding author), Karolinska Inst, Natl Inst Environm Med IMM, Div Nutr Epidemiol, POB 210, SE-17177 Stockholm, Sweden.
EM Bahram.Rashidkhani@imm.ki.se
CR ASAL NR, 1988, CANCER DETECT PREV, V11, P359
   BERGSTROM LKE, 1991, VAR FODA, V43, P0
   Boeing H, 1997, Z ERNAHRUNGSWISS, V36, P3, DOI 10.1007/BF01618893
   Chow WH, 2000, NEW ENGL J MED, V343, P1305, DOI 10.1056/NEJM200011023431804
   COX DR, 1972, J R STAT ASS, V5, P568
   DeneoPellegrini H, 1996, NUTR CANCER, V25, P297, DOI 10.1080/01635589609514453
   DESCHNER EE, 1991, CARCINOGENESIS, V12, P1193, DOI 10.1093/carcin/12.7.1193
   Ferlay J, 2001, GLOBOCAN 2000 CANC I, V0, P0
   FRASER GE, 1990, INT J EPIDEMIOL, V19, P832, DOI 10.1093/ije/19.4.832
   Handa K, 2002, PUBLIC HEALTH NUTR, V5, P757, DOI 10.1079/PHN2002347
   Hemminki K, 2002, INT J CANCER, V99, P229, DOI 10.1002/ijc.10323
   HILLS CA, 1996, STAT MODELS EPIDEMIO, V0, P0
   KUSKOWSKAWOLK A, 1989, INT J OBESITY, V13, P441
   Lindblad P, 1999, DIABETOLOGIA, V42, P107, DOI 10.1007/s001250051122
   Liu M, 2002, J AGR FOOD CHEM, V50, P2926, DOI 10.1021/jf0111209
   Maclure M, 1990, EPIDEMIOLOGY, V1, P430, DOI 10.1097/00001648-199011000-00004
   MATTSSON B, 1984, ACTA RADIOL ONCOL, V23, P305, DOI 10.3109/02841868409136026
   MCLAUGHLIN JK, 1992, INT J CANCER, V52, P562, DOI 10.1002/ijc.2910520411
   MCLAUGHLIN JK, 1995, INT J CANCER, V60, P194, DOI 10.1002/ijc.2910600211
   MELLEMGAARD A, 1994, CANCER CAUSE CONTROL, V5, P105, DOI 10.1007/BF01830256
   Murillo G, 2001, NUTR CANCER, V41, P17, DOI 10.1207/S15327914NC41-1&2_2
   MUSCAT JE, 1995, CANCER-AM CANCER SOC, V75, P2552, DOI 10.1002/1097-0142(19950515)75:10<2552::AID-CNCR2820751023>3.0.CO;2-1
   NEGRI E, 1991, INT J CANCER, V48, P350, DOI 10.1002/ijc.2910480307
   Prineas RJ, 1997, EPIDEMIOLOGY, V8, P31, DOI 10.1097/00001648-199701000-00005
   SCHLEHOFER B, 1995, INT J EPIDEMIOL, V24, P51, DOI 10.1093/ije/24.1.51
   STEINMETZ KA, 1991, CANCER CAUSE CONTROL, V2, P427, DOI 10.1007/BF00054304
   Sun J, 2002, J AGR FOOD CHEM, V50, P7449, DOI 10.1021/jf0207530
   *SWED BOARD AGR, 1998, 19888 SWED BOARD AGR, V0, P0
   TALAMINI R, 1990, CANCER CAUSE CONTROL, V1, P125, DOI 10.1007/BF00053163
   Tavani A, 1997, J NEPHROL, V10, P93
   Wang H, 1996, J AGR FOOD CHEM, V44, P701, DOI 10.1021/jf950579y
   Wolk A, 1996, INT J CANCER, V65, P67, DOI 10.1002/(SICI)1097-0215(19960103)65:1<67::AID-IJC12>3.0.CO;2-F
   Xiao D, 2003, CARCINOGENESIS, V24, P891, DOI 10.1093/carcin/bgg023
   Yuan JM, 1998, INT J CANCER, V77, P211, DOI 10.1002/(SICI)1097-0215(19980717)77:2<211::AID-IJC7>3.0.CO;2-T
NR 34
TC 73
Z9 80
U1 0
U2 6
PU WILEY-LISS
PI HOBOKEN
PA DIV JOHN WILEY & SONS INC, 111 RIVER ST, HOBOKEN, NJ 07030 USA
SN 0020-7136
EI 
J9 INT J CANCER
JI Int. J. Cancer
PD JAN 20
PY 2005
VL 113
IS 3
BP 451
EP 455
DI 10.1002/ijc.20577
PG 5
WC Oncology
SC Oncology
GA 881WR
UT WOS:000225900600016
PM 15455348
DA 2025-02-23
ER

PT J
AU Conaway, CC
   Wang, CX
   Pittman, B
   Yang, YM
   Schwartz, JE
   Tian, DF
   McIntee, EJ
   Hecht, SS
   Chung, FL
AF Conaway, CC
   Wang, CX
   Pittman, B
   Yang, YM
   Schwartz, JE
   Tian, DF
   McIntee, EJ
   Hecht, SS
   Chung, FL
TI Phenethyl isothiocyanate and sulforaphane and their <i>N</i>-acetylcysteine conjugates inhibit malignant progression of lung adenomas induced by tobacco carcinogens in A/J mice
SO CANCER RESEARCH
LA English
DT Article
ID chemopreventive agents; cancer risk; mouse lung; induced apoptosis; fischer rats; tumorigenesis; cells; identification; polymorphisms; metabolism
AB We have shown previously that naturally occurring isothiocyanates derived from cruciferous vegetables and their N-acetylcysteine conjugates inhibit lung adenoma formation induced by tobacco carcinogens in A/J mice at the postinitiation stage. The tumor-inhibitory activity by these compounds is linked with activation of activator protein and induction of apoptosis in lung tissues, suggesting that these compounds may also inhibit the development of adenomas to adenocarcinomas in lung. In this study, the chemopreventive activity of phenethyl isothiocyanate and sulforaphane and their N-acetylcysteine conjugates during progression of lung adenomas to malignant tumors was investigated in A/J mice. Mice were divided into 14 groups and treated with a mixture of 3 mu mol benzo(a)pyrene [B(a)P] and 3 mu mol 4-(methylnitrosamino)-1-(3-pyridyl)-1-butanone (NNK) given by gavage once weekly for 8 weeks. Twenty weeks after the beginning of carcinogen administration, a total of 20 mice in the treatment groups were sacrificed with an average yield of 7.3 +/- 4.5 lung adenomas per mouse. The remaining mice in each group were fed diets containing phenethyl isothiocyanate (3 and 1.5 mmol/kg diet), sulforaphane (3 and 1.5 mmol/kg diet), phenethyl isothiocyanate-N-acetylcysteine (8 and 4 mmol/kg diet), sulforaphane-N-acetylcysteine (8 and 4 mmol/kg diet) during weeks 21 to 42. Four mice in each of the high-dose treatment groups were sacrificed during weeks 28 and 36 and the bioassay was terminated during week 42; lung tissues were harvested for histopathologic examination of tumors and for cell proliferation (proliferating cell nuclear antigen) and apoptosis (caspase-3) assays using immunohistochemical staining. At termination, the incidence of adenocarcinoma in the 3 mmol/kg diet phenethyl isothiocyanate group and 8 mmol/kg diet phenethyl isothiocyanate-N-acetylcysteine group was reduced to 19% and 13%, respectively, compared with 42% in the carcinogen-treated control group. At the lower doses, phenethyl isothiocyanate and its N-acetylcysteine conjugate also inhibited the incidences of lung adenocarcinoma, however, the decreases were not statistically significant. The lung tumor incidences in groups treated with sulforaphane-N-acetylcysteine in the diet were also significantly reduced to 11% or 16%. Furthermore, the malignant lung tumor multiplicity was significantly reduced from 1.0 tumor/ mouse in the carcinogen-treated control group to 0.3 in the sulforaphane low-dose group, 0.3 and 0.4 in the two sulforaphane-N-acetylcysteine groups, and 0.4 in the phenethyl isothiocyanate high-dose group. The malignant tumor multiplicities in other treatment groups were also reduced (0.5-0.8 tumors/mouse), but not significantly. Unlike lung adenocarcinomas, both incidences and multiplicities of lung adenomas were not much affected by treatment with isothiocyanates or their conjugates. Immunohistochemical examination of the lung tumors from all time points indicated that significant reduction in proliferating cell nuclear antigen and induction of apoptosis (terminal nucleotidyl transferase-mediated nick end labeling and caspase-3) were observed in the isothiocyanate and isothiocyanate-N-acetylcysteine-treated groups that showed inhibition of the development of lung adenocarcinomas. The results of the study provide a basis for future evaluation of the potential of phenethyl isothiocyanate and sulforaphane and their conjugates as chemopreventive agents in smokers and ex-smokers with early lung lesions.
C1 Georgetown Univ, Med Ctr, Lombardi Comprehens Canc Ctr, Washington, DC 20057 USA.
   Amer Hlth Fdn, Ctr Canc, Inst Canc Prevent, Valhalla, NY 10595 USA.
   New York Med Coll, Brander Canc Res Inst, Hawthorne, NY USA.
   Univ Illinois, Med Ctr, Chicago, IL USA.
   Univ Minnesota, Ctr Canc, Minneapolis, MN USA.
C3 Georgetown University; American Health Foundation; New York Medical College; University of Illinois System; University of Illinois Chicago; University of Illinois Chicago Hospital; University of Minnesota System; University of Minnesota Twin Cities
RP Georgetown Univ, Med Ctr, Lombardi Comprehens Canc Ctr, 3800 Reservoir Rd,LL Room S128A,Box 571469, Washington, DC 20057 USA.
EM flc6@georgetown.edu
FU NCI NIH HHS [CA46535] Funding Source: Medline
CR BECHER H, 1991, CANCER CAUSE CONTROL, V2, P381, DOI 10.1007/BF00054298
   BELINSKY SA, 1992, CANCER RES, V52, P3164
   BELINSKY SA, 1993, CANCER RES, V53, P410
   Burns DM, 2000, AM J HEALTH PROMOT, V14, P357, DOI 10.4278/0890-1171-14.6.357
   *CDCP NAT CTR HLTH, 2003, US MORT PUBL US DAT, V0, P0
   Chiao JW, 2002, INT J ONCOL, V20, P631
   Chung FL, 2000, CARCINOGENESIS, V21, P2287, DOI 10.1093/carcin/21.12.2287
   Chung FL, 2001, EXP LUNG RES, V27, P319, DOI 10.1080/019021401300054082
   Chung FL, 1996, CANCER RES, V56, P772
   Conaway CC, 2001, CHEM RES TOXICOL, V14, P1170, DOI 10.1021/tx010029w
   Conaway CC, 2002, CURR DRUG METAB, V3, P233, DOI 10.2174/1389200023337496
   DUNNETT CW, 1955, J AM STAT ASSOC, V50, P1096, DOI 10.2307/2281208
   EKLIND KI, 1990, CARCINOGENESIS, V11, P2033, DOI 10.1093/carcin/11.11.2033
   Estensen RD, 2004, CARCINOGENESIS, V25, P197, DOI 10.1093/carcin/bgg196
   FENWICK GR, 1983, CRC CR REV FOOD SCI, V18, P123, DOI 10.1080/10408398209527361
   FLEISS JL, 1986, DESIGN ANAL CLIN EXP, V0, P220
   FOLEY JF, 1991, EXP LUNG RES, V17, P157, DOI 10.3109/01902149109064408
   Fowke JH, 2003, CANCER RES, V63, P3980
   Gamet-Payrastre L, 2000, CANCER RES, V60, P1426
   GAVRIELI Y, 1992, J CELL BIOL, V119, P493, DOI 10.1083/jcb.119.3.493
   GUO ZY, 1992, CARCINOGENESIS, V13, P2205, DOI 10.1093/carcin/13.12.2205
   Haedicke W, 2003, BIOTECHNIQUES, V35, P164, DOI 10.2144/03351md04
   HECHT S S, 1977, BEITRAEGE ZUR TABAKFORSCHUNG, V9, P1
   HECHT SS, 1995, J CELL BIOCHEM, V0, P195
   HECHT SS, 1994, CARCINOGENESIS, V15, P2721, DOI 10.1093/carcin/15.12.2721
   HIGGINS IT, 1988, CANCER-AM CANCER SOC, V62, P2397, DOI 10.1002/1097-0142(19881201)62:11<2397::AID-CNCR2820621125>3.0.CO;2-5
   HOCHBERG Y, 1987, MULTIPLE COMP PROCED, V0, P3
   HOFFMANN D, 1990, HDB EXPT PHARM, V94, P63
   Hu R, 2003, CARCINOGENESIS, V24, P1361, DOI 10.1093/carcin/bgg092
   Huang CS, 1998, CANCER RES, V58, P4102
   Izzotti A, 2001, CANCER RES, V61, P2472
   Jackson SJT, 2004, CARCINOGENESIS, V25, P219, DOI 10.1093/carcin/bgg192
   JIAO D, 1992, CANCER EPIDEM BIOMAR, V1, P383
   KAPLAN EL, 1958, J AM STAT ASSOC, V135, P185
   Kassahun K, 1997, CHEM RES TOXICOL, V10, P1228, DOI 10.1021/tx970080t
   Kelley MJ, 2003, CHEST, V123, P50S, DOI 10.1378/chest.123.1_suppl.50S
   Kim DJ, 2000, BIOFACTORS, V13, P95, DOI 10.1002/biof.5520130116
   Lin HJ, 1998, CANCER EPIDEM BIOMAR, V7, P647
   LIN JM, 1993, CANCER LETT, V74, P151, DOI 10.1016/0304-3835(93)90237-4
   London SJ, 2000, LANCET, V356, P724, DOI 10.1016/S0140-6736(00)02631-3
   Myzak MC, 2004, CANCER RES, V64, P5767, DOI 10.1158/0008-5472.CAN-04-1326
   *NCI, 2001, 015025 NIH PUBL, V0, P0
   NICHOLSON DW, 1995, NATURE, V376, P37, DOI 10.1038/376037a0
   OShaughnessy JA, 2002, CLIN CANCER RES, V8, P314
   Pereira MA, 2002, CARCINOGENESIS, V23, P1185, DOI 10.1093/carcin/23.7.1185
   Pitot HC, 2001, CASARETT DOULLS TOXICOLOGY, V0, P241
   Pullar JM, 2004, CARCINOGENESIS, V25, P765, DOI 10.1093/carcin/bgh063
   Schenk WA, 1997, CHEM-EUR J, V3, P713, DOI 10.1002/chem.19970030510
   Schiller JH, 2002, NEW ENGL J MED, V346, P92, DOI 10.1056/NEJMoa011954
   SCHMID H, 1948, HELV CHIM ACTA, V31, P1497, DOI 10.1002/hlca.19480310608
   Schwartz JL, 2003, ORAL ONCOL, V39, P842, DOI 10.1016/S1368-8375(03)00107-6
   Seow A, 2002, CARCINOGENESIS, V23, P2055, DOI 10.1093/carcin/23.12.2055
   Spitz MR, 2000, CANCER EPIDEM BIOMAR, V9, P1017
   WATTENBERG LW, 1977, JNCI-J NATL CANCER I, V58, P395, DOI 10.1093/jnci/58.2.395
   WHITESELL JK, 1994, J ORG CHEM, V59, P597, DOI 10.1021/jo00082a016
   Xiao D, 2002, CANCER RES, V62, P3615
   Xu K, 2001, BRIT J CANCER, V84, P670, DOI 10.1054/bjoc.2000.1636
   YANG CS, 1994, CANCER RES, V54, P0
   Yang CS, 1998, EXP LUNG RES, V24, P629, DOI 10.3109/01902149809087391
   Yang YM, 2002, CANCER RES, V62, P2
   Yang YM, 2005, CANCER RES, V65, P8538, DOI 10.1158/0008-5472.CAN-05-0236
   Yu R, 1998, CANCER RES, V58, P402
   ZHANG YS, 1994, CANCER RES, V54, P0
   Zhao B, 2001, CANCER EPIDEM BIOMAR, V10, P1063
NR 64
TC 202
Z9 237
U1 0
U2 16
PU AMER ASSOC CANCER RESEARCH
PI PHILADELPHIA
PA 615 CHESTNUT ST, 17TH FLOOR, PHILADELPHIA, PA 19106-4404 USA
SN 0008-5472
EI 1538-7445
J9 CANCER RES
JI Cancer Res.
PD SEP 15
PY 2005
VL 65
IS 18
BP 8548
EP 8557
DI 10.1158/0008-5472.CAN-05-0237
PG 10
WC Oncology
SC Oncology
GA 964AQ
UT WOS:000231848800061
PM 16166336
DA 2025-02-23
ER

PT J
AU Boutron-Ruault, MC
   Marteau, P
   Lavergne-Slove, A
   Myara, A
   Gerhardt, MF
   Franchisseur, C
   Bornet, F
AF Boutron-Ruault, Marie-Christine
   Marteau, Philippe
   Lavergne-Slove, Anne
   Myara, Anne
   Gerhardt, Marie-France
   Franchisseur, Claire
   Bornet, Francis
TI Effects of a 3-mo consumption of short-chain fructo-oligosaccharides on parameters of colorectal carcinogenesis in patients with or without small or large colorectal adenomas
SO NUTRITION AND CANCER-AN INTERNATIONAL JOURNAL
LA English
DT Article
ID increases fecal bifidobacteria; bile-acids; ursodeoxycholic acid; cell-proliferation; resistant starch; genetic polymorphisms; colonic fermentation; dietary fiber; rectal mucosa; cancer risk
AB Intervention studies of colorectal adenoma recurrence have demonstrated the need for surrogate markers of the cancer risk. Short-chain fructo-oligosaccharides (sc-FOS) have protective actions on colon carcinogenesis in animal models. We investigated differences in biological markers between adenoma and adenoma-free subjects, before and after 3 mo of daily intake of 10 g sc-FOS, within a multicenter study. After a full colonoscopy, 3 groups were studied at baseline and after 3 mo: 26 subjects with small colorectal adenoma(s), 18 with large adenoma(s), and 30 with no adenoma. At baseline, the mean fecal butyrate concentration was significantly lower in the adenoma groups than in the adenoma-free group (12.01 +/- 5.08 vs. 17.28 +/- 7.34 mmol/g dry weight) but was significantly increased in that group after 3-mo ingestion of sc-FOS (15.7 +/- 8.0 mmol/g; P = 0.02). In subjects without adenoma, sc-FOS ingestion was associated with a decrease in fecal lithocholic acid (P = 0.02) and an increase in cholic acid (P = 0.02), chenodeoxycholic acid (P = 0.04), total primary bile acids (P = 0.03), and ursodeoxycholic acid (P = 0.05). Fecal pH, blood parameters, and crypt cell proliferation were not significantly modified by sc-FOS ingestion in either group. In subjects with and without adenoma, sc-FOS affects some aspects of the colonic environment, which may be involved in prevention of colorectal neoplasia.
C1 Inst Gustave Roussy, EMT, Nutr Hormones & Canc Unit, E3N, F-94805 Villejuif, France.
   Hop Europeen Georges Pompidou, AP HP, Paris, France.
   Hop Lariboisiere, Serv Anatomopathol, F-75010 Paris, France.
   Hop St Joseph, Serv Biochim, F-75674 Paris 14, France.
   NUTRI HEALTH SA, F-92500 Rueil Malmaison, France.
C3 UNICANCER; Gustave Roussy; Assistance Publique Hopitaux Paris (APHP); Universite Paris Cite; Hopital Universitaire Europeen Georges-Pompidou - APHP; Universite Paris Cite; Assistance Publique Hopitaux Paris (APHP); Hopital Universitaire Lariboisiere-Fernand-Widal - APHP; Universite Paris Cite; Hopital Paris Saint-Joseph
RP Boutron-Ruault, MC (corresponding author), Inst Gustave Roussy, EMT, Nutr Hormones & Canc Unit, E3N, 39 Rue Camille Desmoulins, F-94805 Villejuif, France.
EM boutron@igr.fr
CR Alberts DS, 2000, NEW ENGL J MED, V342, P1156, DOI 10.1056/NEJM200004203421602
   BAYERDORFFER E, 1995, GUT, V36, P268, DOI 10.1136/gut.36.2.268
   BAYERDORFFER E, 1993, GASTROENTEROLOGY, V104, P145, DOI 10.1016/0016-5085(93)90846-5
   Bingham SA, 2003, LANCET, V361, P1496, DOI 10.1016/S0140-6736(03)13174-1
   Bouhnik Y, 1999, J NUTR, V129, P113, DOI 10.1093/jn/129.1.113
   Bouhnik Y, 1996, NUTR CANCER, V26, P21, DOI 10.1080/01635589609514459
   Bouhnik Y, 1997, J NUTR, V127, P444, DOI 10.1093/jn/127.3.444
   BOUTRON MC, 1995, AM J EPIDEMIOL, V141, P1038
   BRIET F, 1995, EUR J CLIN NUTR, V49, P501
   Byers T, 2000, NEW ENGL J MED, V342, P1206, DOI 10.1056/NEJM200004203421609
   Chaplin MF, 1998, J ROY SOC HEALTH, V118, P53, DOI 10.1177/146642409811800111
   CLAUSEN MR, 1991, GUT, V32, P923, DOI 10.1136/gut.32.8.923
   Courillon F, 1997, EUR J CLIN CHEM CLIN, V35, P919
   DArgenio G, 1999, ADV EXP MED BIOL, V472, P149
   Grubben MJAL, 2001, DIGEST DIS SCI, V46, P750, DOI 10.1023/A:1010787931002
   Haines A, 2000, EUR J CANCER PREV, V9, P317, DOI 10.1097/00008469-200010000-00005
   HILL MJ, 1978, LANCET, V1, P245, DOI 10.1016/S0140-6736(78)90487-7
   HILL MJ, 1991, EUROPEAN JOURNAL OF CANCER PREVENTION, VOL 1, P0
   HOFMANN AF, 1994, SCAND J GASTROENTERO, V29, P1, DOI 10.3109/00365529409103618
   Hylla S, 1998, AM J CLIN NUTR, V67, P136, DOI 10.1093/ajcn/67.1.136
   IMRAY CHE, 1992, GUT, V33, P1239, DOI 10.1136/gut.33.9.1239
   Kaaks R, 2000, JNCI-J NATL CANCER I, V92, P1592, DOI 10.1093/jnci/92.19.1592
   Khare S, 2003, CANCER RES, V63, P3517
   Le Blay G, 1999, J NUTR, V129, P2231, DOI 10.1093/jn/129.12.2231
   LIPKIN M, 1987, CANCER LETT, V37, P153, DOI 10.1016/0304-3835(87)90158-3
   Little J, 2002, EUR J CANCER PREV, V11, P105, DOI 10.1097/00008469-200202000-00016
   MARTEAU P, 1990, HEPATOLOGY, V12, P1206, DOI 10.1002/hep.1840120521
   MCKEOWNEYSSEN G, 1994, CANCER EPIDEM BIOMAR, V3, P687
   Meance S, 2003, DIGEST DIS SCI, V48, P1751, DOI 10.1023/A:1025443012049
   Michels KB, 2005, CANCER EPIDEM BIOMAR, V14, P842, DOI 10.1158/1055-9965.EPI-04-0544
   Owen R W, 1992, EUR J CANCER PREV, V1, P105, DOI 10.1097/00008469-199202000-00003
   PAGANELLI GM, 1991, CANCER LETT, V59, P221, DOI 10.1016/0304-3835(91)90144-7
   Pardi DS, 2003, GASTROENTEROLOGY, V124, P889, DOI 10.1053/gast.2003.50156
   Park SK, 2000, J KOREAN MED SCI, V15, P690, DOI 10.3346/jkms.2000.15.6.690
   Perrin P, 2001, GUT, V48, P53, DOI 10.1136/gut.48.1.53
   Pierre F, 1999, CARCINOGENESIS, V20, P1953, DOI 10.1093/carcin/20.10.1953
   Rafter J, 1987, SCAND J GASTROENTEROL SUPPL, V129, P245
   Rafter JJ, 2002, BRIT J NUTR, V88, PS219, DOI 10.1079/BJN2002686
   RISIO M, 1991, CANCER RES, V51, P1917
   RONCUCCI L, 1993, DIS COLON RECTUM, V36, P227, DOI 10.1007/BF02053502
   Roy P, 1999, EUR J CANCER PREV, V8, P409, DOI 10.1097/00008469-199910000-00006
   Rozen P, 1992, EUR J CANCER PREV, V1, P215, DOI 10.1097/00008469-199204000-00002
   Russo GL, 1999, ADV EXP MED BIOL, V472, P131
   Sandler RS, 2003, NEW ENGL J MED, V348, P883, DOI 10.1056/NEJMoa021633
   Schatzkin A, 2000, NEW ENGL J MED, V342, P1149, DOI 10.1056/NEJM200004203421601
   Serfaty L, 2003, HEPATOLOGY, V38, P203, DOI 10.1053/jhep.2003.50311
   SETCHELL KDR, 1983, J LIPID RES, V24, P1085
   Tangrea JA, 2003, CANCER CAUSE CONTROL, V14, P403, DOI 10.1023/A:1024990617158
   TERPSTRA OT, 1987, GASTROENTEROLOGY, V92, P704, DOI 10.1016/0016-5085(87)90021-7
   van Gorkom BAP, 2002, NUTR CANCER, V43, P31, DOI 10.1207/S15327914NC431_3
   Wang W, 2001, CANCER EPIDEM BIOMAR, V10, P931
   WEAVER GA, 1988, GUT, V29, P1539, DOI 10.1136/gut.29.11.1539
NR 52
TC 53
Z9 58
U1 0
U2 9
PU ROUTLEDGE JOURNALS, TAYLOR & FRANCIS LTD
PI ABINGDON
PA 2-4 PARK SQUARE, MILTON PARK, ABINGDON OX14 4RN, OXON, ENGLAND
SN 0163-5581
EI 1532-7914
J9 NUTR CANCER
JI Nutr. Cancer
PD JUN 15
PY 2005
VL 53
IS 2
BP 160
EP 168
DI 10.1207/s15327914nc5302_5
PG 9
WC Oncology; Nutrition & Dietetics
SC Oncology; Nutrition & Dietetics
GA 041DL
UT WOS:000237433400005
PM 16573377
DA 2025-02-23
ER

PT J
AU Olivo, SE
   Hilakivi-Clarke, L
AF Olivo, SE
   Hilakivi-Clarke, L
TI Opposing effects of prepubertal low- and high-fat <i>n</i>-3 polyunsaturated fatty acid diets on rat mammary tumorigenesis
SO CARCINOGENESIS
LA English
DT Article
ID breast-cancer risk; lipid-peroxidation; adolescent diet; eicosapentaenoic acid; docosahexaenoic acid; adipose-tissue; apoptosis; cells; fish; cyclooxygenase-2
AB To determine whether dietary fat intake during childhood affects the later risk of developing breast cancer, we fed prepubertal rats between post-natal days 5 and 25 a low (16% energy) or high-fat (39% energy) diet composed mainly of n-6 or n-3 polyunsaturated fatty acids (PUFAs) originating either from corn oil or menhaden oil, respectively, in the ratios of 16-17:1 (n-6 PUFA diets) or 2-3:1 (n-3 PUFA diets). We also examined whether changes in risk are associated with perturbations in biological processes previously linked to fatty acid intake and breast cancer. Mammary tumorigenesis was induced by treating 50-day-old rats with the carcinogen 7,12-dimethylbenz[a]anthracene. When compared with the reference low-fat n-6 PUFA diet, prepubertal exposure to the low-fat n-3 PUFA diet decreased, whereas a high-fat n-3 PUFA diet increased mammary tumor incidence; the high-fat n-6 PUFA diet had no effect. Both the low and high-fat n-3 PUFA diets induced mammary epithelial differentiation by reducing the number of terminal end buds (TEBs) and increasing the presence of lobulo-alveolar structures. They also increased lipid peroxidation and reduced cyclooxygenase-2 activity. Prepubertal exposure to the low-fat n-3 PUFA diet increased apoptosis, determined using TUNEL assay, and reduced cell proliferation, determined using PCNA staining. In marked contrast, prepubertal exposure to the high-fat n-3 PUFA diet induced cell proliferation and inhibited apoptosis in the TEBs and lobular structures. The latter is consistent with the finding that pAkt, a survival factor that inhibits apoptosis, was elevated in their mammary glands. In summary, although prepubertal exposure to a low-fat n-3 PUFA diet reduced later mammary tumorigenesis in rats, high levels of this fatty acid can have adverse effects on the prepubertal mammary gland and increase subsequent breast cancer risk.
C1 Georgetown Univ, Lombardi Comprehens Canc Ctr, Washington, DC USA.
C3 Georgetown University
RP Georgetown Univ, Lombardi Comprehens Canc Ctr, 3970 Reservoir Rd NW, Washington, DC USA.
EM clarkel@georgetown.edu
FU NCI NIH HHS [5 R01 CA89950, 1 U54 CA100970] Funding Source: Medline
CR Anderson D, 1996, MUTAT RES-FUND MOL M, V350, P103, DOI 10.1016/0027-5107(95)00096-8
   Ando K, 2000, LIPIDS, V35, P401, DOI 10.1007/s11745-000-538-6
   Arita K, 2001, BIOCHEM PHARMACOL, V62, P821, DOI 10.1016/S0006-2952(01)00723-7
   Badawi AF, 1998, CARCINOGENESIS, V19, P905, DOI 10.1093/carcin/19.5.905
   Baer HJ, 2003, CANCER EPIDEM BIOMAR, V12, P1159
   Bhatia S, 1996, NEW ENGL J MED, V334, P745, DOI 10.1056/NEJM199603213341201
   Boyd NF, 2003, BRIT J CANCER, V89, P1672, DOI 10.1038/sj.bjc.6601314
   CAYGILL CPJ, 1995, EUR J CANCER PREV, V4, P329, DOI 10.1097/00008469-199508000-00008
   COHEN LA, 1993, LIPIDS, V28, P449, DOI 10.1007/BF02535944
   COLDITZ GA, 1995, CANCER EPIDEM BIOMAR, V4, P567
   Das UN, 1999, PROSTAG LEUKOTR ESS, V61, P157, DOI 10.1054/plef.1999.0085
   deGraffenried LA, 2003, ANN ONCOL, V14, P1051, DOI 10.1093/annonc/mdg291
   Franke TF, 2003, ONCOGENE, V22, P8983, DOI 10.1038/sj.onc.1207115
   Frazier AL, 2003, BREAST CANCER RES, V5, PR59, DOI 10.1186/bcr583
   Goodstine SL, 2003, J NUTR, V133, P1409
   Harris RE, 2000, CANCER RES, V60, P2101
   Hilakivi-Clarke L, 2002, CLIN CANCER RES, V8, P3601
   HilakiviClarke L, 1997, P NATL ACAD SCI USA, V94, P9372, DOI 10.1073/pnas.94.17.9372
   HILDRETH NG, 1989, NEW ENGL J MED, V321, P1281, DOI 10.1056/NEJM198911093211901
   Igarashi M, 2000, BIOCHEM BIOPH RES CO, V270, P649, DOI 10.1006/bbrc.2000.2484
   KAIZER L, 1989, NUTR CANCER, V12, P61, DOI 10.1080/01635588909514002
   KAPLAN EL, 1958, J AM STAT ASSOC, V53, P457, DOI 10.2307/2281868
   Key TJ, 1999, BRIT J CANCER, V81, P1248, DOI 10.1038/sj.bjc.6690837
   Klein V, 2000, EUR J CANCER, V36, P335, DOI 10.1016/S0959-8049(99)00254-3
   Liu CH, 2001, J BIOL CHEM, V276, P18563, DOI 10.1074/jbc.M010787200
   LUND E, 1993, CANCER CAUSE CONTROL, V4, P283
   Maillard V, 2002, INT J CANCER, V98, P78, DOI 10.1002/ijc.10130
   Marnett LJ, 2002, TOXICOLOGY, V181, P219, DOI 10.1016/S0300-483X(02)00448-1
   MARSHALL WA, 1969, ARCH DIS CHILD, V44, P291, DOI 10.1136/adc.44.235.291
   PIKE MC, 1983, NATURE, V303, P767, DOI 10.1038/303767a0
   Potischman N, 1998, J NATL CANCER I, V90, P226, DOI 10.1093/jnci/90.3.226
   PRYOR M, 1989, CANCER RES, V49, P2161
   ROSE DP, 1995, JNCI-J NATL CANCER I, V87, P587, DOI 10.1093/jnci/87.8.587
   ROSE DP, 1993, JNCI-J NATL CANCER I, V85, P1743, DOI 10.1093/jnci/85.21.1743
   ROSNER B, 1994, AM J EPIDEMIOL, V139, P819, DOI 10.1093/oxfordjournals.aje.a117079
   RUSSO J, 1987, LAB INVEST, V57, P112
   Sasaki T, 1998, NUTR CANCER, V30, P137, DOI 10.1080/01635589809514653
   Saste MD, 1998, J NUTR, V128, P740, DOI 10.1093/jn/128.4.740
   Singh J, 1997, CANCER RES, V57, P3465
   Smith-Warner SA, 2001, INT J CANCER, V92, P767, DOI 10.1002/1097-0215(20010601)92:5<767::AID-IJC1247>3.0.CO;2-0
   *STATSOFT I, 1998, COMP PROGR MAN, V0, P0
   Stripp C, 2003, J NUTR, V133, P3664, DOI 10.1093/jn/133.11.3664
   ZHU ZR, 1995, NUTR CANCER, V24, P151, DOI 10.1080/01635589509514403
   ZIEGLER RG, 1993, JNCI-J NATL CANCER I, V85, P1819, DOI 10.1093/jnci/85.22.1819
NR 44
TC 65
Z9 76
U1 0
U2 3
PU OXFORD UNIV PRESS
PI OXFORD
PA GREAT CLARENDON ST, OXFORD OX2 6DP, ENGLAND
SN 0143-3334
EI 1460-2180
J9 CARCINOGENESIS
JI Carcinogenesis
PD SEP 15
PY 2005
VL 26
IS 9
BP 1563
EP 1572
DI 10.1093/carcin/bgi118
PG 10
WC Oncology
SC Oncology
GA 958UD
UT WOS:000231472800011
PM 15888492
DA 2025-02-23
ER

PT J
AU van der Meer-van Kraaij, C
   Kramer, E
   Jonker-Termont, D
   Katan, MB
   van der Meer, R
   Keijer, J
AF van der Meer-van Kraaij, C
   Kramer, E
   Jonker-Termont, D
   Katan, MB
   van der Meer, R
   Keijer, J
TI Differential gene expression in rat colon by dietary heme and calcium
SO CARCINOGENESIS
LA English
DT Article
ID carbonic-anhydrase-i; amyloid-p component; red meat; colorectal-cancer; protein; cells; glycoprotein; pentraxins; colitis; cloning
AB Dietary heme and calcium are alleged modulators of colon cancer risk. Little is known about the molecular and cellular changes in the colon epithelium that are induced by consumption of these unabsorbed nutrients. In this nutrigenomics study, we fed rats high- and low-calcium diets with or without heme. In agreement with previous studies, we found that dietary heme increased the cytotoxicity of fecal water in the colon and elevated epithelial proliferation, a risk factor in colon carcinogenesis. Calcium reduced cytotoxicity and inhibits heme-induced effects. Among 365 colon-expressed genes, we could identify 10 diet-modulated genes that show >2-fold altered expression, of which several are related to colon cell turnover and disease. Mucosal pentraxin (Mptx) was the strongest differentially expressed gene, similar to10-fold down-regulated by dietary heme and 3-fold up-regulated by calcium. cDNA microarray and quantitative PCR analysis show that calcium significantly inhibits the effects of heme, which correlates with the physiological effects. Our results indicate that Mptx expression is related to colonic cell turnover, and that Mptx might be a marker for diet-modulated mucosal integrity. We also show that Mptx expression is restricted to the intestine, and occurs predominantly in the colon.
C1 Wageningen Ctr Food Sci, NL-6700 AN Wageningen, Netherlands.
   Inst Food Safety, RIKILT, NL-6700 AE Wageningen, Netherlands.
   NIZO Food Res, NL-6710 BA Ede, Netherlands.
C3 Wageningen University & Research; Wageningen University & Research; NIZO Food Research
RP Wageningen Ctr Food Sci, POB 557, NL-6700 AN Wageningen, Netherlands.
EM jaap.keijer@wur.nl
CR Bekku S, 1998, RES EXP MED, V198, P175, DOI 10.1007/s004330050101
   Blanchard RK, 2001, P NATL ACAD SCI USA, V98, P13507, DOI 10.1073/pnas.251532498
   Blatch GL, 1999, BIOESSAYS, V21, P932, DOI 10.1002/(SICI)1521-1878(199911)21:11<932::AID-BIES5>3.0.CO;2-N
   Bustin SA, 2002, J MOL ENDOCRINOL, V29, P0, DOI 10.1677/jme.0.0290023
   CHANDLER JS, 1991, J BIOL CHEM, V266, P11932
   Cheng H, 1996, ANAT REC, V244, P327
   DuClos TW, 1996, MOL BIOL REP, V23, P253, DOI 10.1007/BF00351177
   Familian A, 2001, J IMMUNOL, V167, P647, DOI 10.4049/jimmunol.167.2.647
   Fonti R, 1998, DIGEST DIS SCI, V43, P2086
   GEWURZ H, 1995, CURR OPIN IMMUNOL, V7, P54, DOI 10.1016/0952-7915(95)80029-8
   Goodman Adam R, 1996, CYTOKINE AND GROWTH FACTOR REVIEWS, V7, P191, DOI 10.1016/1359-6101(96)00019-6
   GRUBBS FE, 1972, TECHNOMETRICS, V14, P847, DOI 10.2307/1267134
   Ino Y, 2002, P NATL ACAD SCI USA, V99, P365, DOI 10.1073/pnas.012425299
   Kinzler KW, 1996, CELL, V87, P159, DOI 10.1016/S0092-8674(00)81333-1
   Komiya T, 1998, BIOCHEM BIOPH RES CO, V251, P759, DOI 10.1006/bbrc.1998.9513
   Lamprecht SA, 2003, NAT REV CANCER, V3, P601, DOI 10.1038/nrc1144
   Merrie AEH, 2003, DIS COLON RECTUM, V46, P221, DOI 10.1007/s10350-004-6527-z
   Mollenhauer J, 2000, CANCER RES, V60, P1704
   MORRISON BW, 1995, J BIOL CHEM, V270, P2176, DOI 10.1074/jbc.270.5.2176
   Norat T, 2002, INT J CANCER, V98, P241, DOI 10.1002/ijc.10126
   Peavy TR, 2003, BIOCHEMISTRY-US, V42, P12761, DOI 10.1021/bi035314o
   Reeves PG, 1993, AIN 93 PURIFIED DIET, V0, P0
   Renes IB, 2002, INT J COLORECTAL DIS, V17, P317, DOI 10.1007/s00384-002-0409-4
   Sesink ALA, 2001, CARCINOGENESIS, V22, P1653, DOI 10.1093/carcin/22.10.1653
   Sesink ALA, 1999, CANCER RES, V59, P5704
   Sesink ALA, 2000, CARCINOGENESIS, V21, P1909, DOI 10.1093/carcin/21.10.1909
   Van der Meer-Van Kraaij C, 2003, FASEB J, V17, P1277, DOI 10.1096/fj.02-1036com
   WILLETT WC, 1990, NEW ENGL J MED, V323, P1664, DOI 10.1056/NEJM199012133232404
NR 28
TC 30
Z9 34
U1 0
U2 7
PU OXFORD UNIV PRESS
PI OXFORD
PA GREAT CLARENDON ST, OXFORD OX2 6DP, ENGLAND
SN 0143-3334
EI 1460-2180
J9 CARCINOGENESIS
JI Carcinogenesis
PD JAN 15
PY 2005
VL 26
IS 1
BP 73
EP 79
DI 10.1093/carcin/bgh288
PG 7
WC Oncology
SC Oncology
GA 885WB
UT WOS:000226186800009
PM 15539406
DA 2025-02-23
ER

PT J
AU Schabath, MB
   Spitz, MR
   Lerner, SP
   Pillow, PC
   Hernandez, LM
   Delclos, GL
   Grossman, HB
   Wu, XF
AF Schabath, Matthew B.
   Spitz, Margaret R.
   Lerner, Seth P.
   Pillow, Patricia C.
   Hernandez, Ladia M.
   Delclos, George L.
   Grossman, H. Barton
   Wu, Xifeng
TI Case-control analysis of dietary folate and risk of bladder cancer
SO NUTRITION AND CANCER-AN INTERNATIONAL JOURNAL
LA English
DT Article
ID chemoprevention; carcinogenesis; consumption; prevention; smoking
AB Dietary folate, a water-soluble B vitamin found in a variety of fruits and vegetables, is of particular interest as a chemopreventive agent due to its role in DNA methylation and DNA synthesis and repair We hypothesized that individuals with low folate intake would be at an increased risk for bladder cancer Using an ongoing case-control study we assessed dietary folate in 409 incident bladder cancer patients and 451 healthy control subjects. A food-frequency questionnaire was used to estimate naturally occurring food folate (mu g/kcal/day), dietary folate equivalents (DFE) from food sources (,mu g DFE/kcal/day), and DFE from all sources (mu g DFE/kcal/day). Unconditional logistic regression analyses were used to estimate odds ratios (ORs) and 95% confidence intervals (CIs). Bladder cancer patients reported a statistically significant lower intake of folate than control subjects for food folate and DFE from food sources (P < 0.001) but not for DFE from all sources (P = 0.061). In the highest quartile of food folate intake there was a 54% reduced risk for bladder cancer (OR = 0.46; 95% Cl = 0.29-0.73) after adjusting forage, gender, ethnicity, smoking, and total energy intake. Similarly, the highest quartile of intake was associated with a 59% reduced risk for DFE from food sources (OR = 0.41; 95% CI = 0.26-0.65) and a 35% reduced risk for DFE from all sources (OR = 0.65; 95% Cl = 0.42-1.00). In the joint-effects analyses using never smokers with high folate intake as the reference group (OR = 1.0), heavy smokers with low food folate intake had a 2.31-fold (95% CI = 1.11-4.82) increased risk, whereas heavy smokers with high folate intake had a reduced OR of 1.31 (95% CI = 0.53-3.26). Although the ORs were not statistically significant, light smokers and high folate intake exhibited a protective effect (OR = 0.62; 95% CI = 0.20-1.94), whereas an increased risk was observed for light smoking and low folate intake (OR = 1.41; 95% CI = 0.57-3.45). These patterns were consistent for the joint effects of smoking and DFE from food sources and DFE from all sources. In summary, high intake of dietary folate was associated with an overall decrease in bladder cancer risk. These data may have important implications for cancer prevention; however large, hypothesis-driven, population-based clinical trials will be required to confirm these findings.
C1 Univ Texas, MD Anderson Canc Ctr, Dept Epidemiol, Unit 1340, Houston, TX 77230 USA.
   Baylor Coll Med, Scott Dept Urol, Houston, TX 77030 USA.
   Methodist Hosp, Houston, TX 77030 USA.
   Univ Texas, Hlth Sci Ctr, Sch Publ Hlth, Houston, TX 77230 USA.
   Univ Texas, MD Anderson Canc Ctr, Dept Urol, Houston, TX 77230 USA.
C3 University of Texas System; UTMD Anderson Cancer Center; Baylor College of Medicine; Houston Methodist; University of Texas System; University of Texas Health Science Center Houston; University of Texas School Public Health; University of Texas System; UTMD Anderson Cancer Center
RP Wu, XF (corresponding author), Univ Texas, MD Anderson Canc Ctr, Dept Epidemiol, Unit 1340, POB 301439, Houston, TX 77230 USA.
EM xwu@mdanderson.org
FU NCI NIH HHS [CA 74880, CA 91846, R25 CA 57730, CA 86390] Funding Source: Medline
CR Ames BN, 2001, MUTAT RES-FUND MOL M, V475, P7, DOI 10.1016/S0027-5107(01)00070-7
   BLOCK G, 1986, AM J EPIDEMIOL, V124, P453, DOI 10.1093/oxfordjournals.aje.a114416
   BLOCK G, 1994, AM J EPIDEMIOL, V139, P1190, DOI 10.1093/oxfordjournals.aje.a116965
   Choi SW, 2000, J NUTR, V130, P129, DOI 10.1093/jn/130.2.129
   Duthie SJ, 2002, J NUTR, V132, P2444S, DOI 10.1093/jn/132.8.2444S
   Eichholzer M, 2001, SWISS MED WKLY, V131, P539
   Friso S, 2002, J NUTR, V132, P2382S, DOI 10.1093/jn/132.8.2382S
   Hartman AM, 1996, NUTR CANCER, V25, P305, DOI 10.1080/01635589609514454
   HEBERT JR, 1990, EUR J CLIN NUTR, V44, P185
   HELZLSOUER KJ, 1989, CANCER RES, V49, P6144
   Kamat AM, 1999, J UROLOGY, V161, P1748, DOI 10.1016/S0022-5347(05)68793-9
   Kamat AM, 2002, UROL CLIN N AM, V29, P157, DOI 10.1016/S0094-0143(02)00022-8
   Kim Y, 1999, NUTR REV, V57, P314
   Kim YI, 1999, J NUTR BIOCHEM, V10, P66, DOI 10.1016/S0955-2863(98)00074-6
   Mayne ST, 2002, J NUTR, V132, P3467S, DOI 10.1093/jn/132.11.3467S
   Michaud DS, 2000, AM J EPIDEMIOL, V152, P1145, DOI 10.1093/aje/152.12.1145
   Molloy A M, 2001, PUBLIC HEALTH NUTR, V4, P601
   Negri E, 2001, EUR J CANCER PREV, V10, P7, DOI 10.1097/00008469-200102000-00002
   Schabath MB, 2004, J NUTR, V134, P3362, DOI 10.1093/jn/134.12.3362
   Shen HB, 2003, CANCER EPIDEM BIOMAR, V12, P980
   Steinmaus CM, 2000, AM J EPIDEMIOL, V151, P693, DOI 10.1093/oxfordjournals.aje.a010264
   *USDA AGR RES SERV, 1998, CONT SURV FOOD INT I, V0, P0
   *USDA AGR RES SERV, 2004, PYR SERV DAT USDA SU, V0, P0
   USDA Agricultural Research Service, 2001, USDA NUTR DAT STAND, V0, P0
   Wattenberg LW, 1996, PREV MED, V25, P44, DOI 10.1006/pmed.1996.0015
   Willet W, 1998, NUTR EPIDEMIOLOGY, VSecond, P0
   Zeegers MPA, 2004, WORLD J UROL, V21, P392, DOI 10.1007/s00345-003-0382-8
   Zeegers MPA, 2001, CANCER EPIDEM BIOMAR, V10, P1121
NR 28
TC 31
Z9 32
U1 0
U2 3
PU ROUTLEDGE JOURNALS, TAYLOR & FRANCIS LTD
PI ABINGDON
PA 2-4 PARK SQUARE, MILTON PARK, ABINGDON OX14 4RN, OXON, ENGLAND
SN 0163-5581
EI 1532-7914
J9 NUTR CANCER
JI Nutr. Cancer
PD JUN 15
PY 2005
VL 53
IS 2
BP 144
EP 151
DI 10.1207/s15327914nc5302_3
PG 8
WC Oncology; Nutrition & Dietetics
SC Oncology; Nutrition & Dietetics
GA 041DL
UT WOS:000237433400003
PM 16573375
DA 2025-02-23
ER

PT J
AU Wakai, K
   Suzuki, K
   Ito, Y
   Kojima, M
   Tamakoshi, K
   Watanabe, Y
   Toyoshima, H
   Hayakawa, N
   Hashimoto, S
   Tokudome, S
   Suzuki, S
   Kawado, M
   Ozasa, K
   Tamakoshi, A
AF Wakai, K
   Suzuki, K
   Ito, Y
   Kojima, M
   Tamakoshi, K
   Watanabe, Y
   Toyoshima, H
   Hayakawa, N
   Hashimoto, S
   Tokudome, S
   Suzuki, S
   Kawado, M
   Ozasa, K
   Tamakoshi, A
TI Serum carotenoids, retinol, and tocopherols, and colorectal cancer risk in a Japanese cohort: Effect modification by sex for carotenoids
SO NUTRITION AND CANCER-AN INTERNATIONAL JOURNAL
LA English
DT Article
ID beta-carotene; alpha-tocopherol; colon-cancer; adenomatous polyps; rectal-cancer; dietary; alcohol; micronutrients; population; smoking
AB To examine associations of serum carotenoids, retinol, and tocopherols with colorectal cancer risk, we conducted a case-control study nested within the Japan Collaborative Cohort Study. These micronutrients were measured in prediagnostic serum samples from 116 men and women who developed colorectal cancer during an 8-yr follow-up period and from 298. matched controls. In men, the higher level of serum total carotenoids was associated with a decreased risk: The multivariate-adjusted odds ratio (OR) for the highest vs. the lowest tertile was 0.34 (95% confidence interval [CI] = 0.11-1.00; trend P over tertiles = 0.040). In women, the higher levels of alpha- and beta-carotenes and total carotenoids were instead related to an increased risk: The corresponding ORs were 4.72 (95% C1 = 1.29-17.3), 2.00 (0.70-5.73), and 2.47 (0.73-8.34), respectively (trend P = 0.007, 0.040, and 0.064, respectively). We also found a somewhat decreasing risk with increased serum retinol in all subjects and alpha-tocopherol in men: The ORs (95% CI) for the highest tertiles were 0.29 (0.11-0.78; trend P over tertiles = 0.010) and 0.29 (0.07-1.17; trend P = 0.098), respectively. The effects of some carotenoids on colorectal cancer risk may be modified by sex or by factors associated with sex, including smoking and drinking habits.
C1 Aichi Canc Ctr, Res Inst, Div Epidemiol & Prevent, Chikusa Ku, Nagoya, Aichi 4648681, Japan.
   Nagoya Univ, Grad Sch med, Dept Prevent Med Biostat & Med Decis Making, Nagoya, Aichi 4668550, Japan.
   Fujita Hlth Univ, Sch Hlth Sci, Dept Publ Hlth, Toyoake, Aichi 4701192, Japan.
   Nagoya City Univ, Grad Sch Med Sci, Dept Hlth Promot & Prevent Med, Nagoya, Aichi 4678601, Japan.
   Nagoya Univ, Grad Sch Med, Dept Publ Hlth Hlth Informat Dynam, Nagoya, Aichi 4668550, Japan.
   Kyoto Prefectural Univ Med, Grad Sch Med Sci, Dept Epidemiol Community Hlth & Med, Kyoto 6028566, Japan.
   Hiroshima Univ, Res inst Radiat Biol & Med, Dept Epidemiol, Hiroshima 7348553, Japan.
   Fujita Hlth Univ, Sch Med, Dept Hyg, Toyoake, Aichi 4701192, Japan.
   Nagoya Univ, Grad Sch med, Dept Prevent Med Biostat & Med Decis Making, Nagoya, Aichi 4668550, Japan.
C3 Aichi Cancer Center; Nagoya University; Fujita Health University; Nagoya City University; Nagoya University; Kyoto Prefectural University of Medicine; Hiroshima University; Fujita Health University; Nagoya University
RP Aichi Canc Ctr, Res Inst, Div Epidemiol & Prevent, Chikusa Ku, 1-1 Kanokoden, Nagoya, Aichi 4648681, Japan.
EM wakai@aichi-cc.jp
CR Albanes D, 2000, CANCER CAUSE CONTROL, V11, P197, DOI 10.1023/A:1008936214087
   Baron JA, 2003, JNCI-J NATL CANCER I, V95, P717, DOI 10.1093/jnci/95.10.717
   Breslow N, 1980, STAT METHODS CANC RE, V0, P248
   Breuer-Katschinski B, 2001, DIGESTION, V63, P43, DOI 10.1159/000051871
   Chiu BCH, 2003, CANCER EPIDEM BIOMAR, V12, P201
   EDF R&D, 2019, SAS/STAT USERS GUIDE. VER 8.1, V0, P0
   Erhardt JG, 2003, AM J CLIN NUTR, V78, P1219, DOI 10.1093/ajcn/78.6.1219
   FERRARONI M, 1994, BRIT J CANCER, V70, P1150, DOI 10.1038/bjc.1994.463
   Flood A, 2002, AM J CLIN NUTR, V75, P936, DOI 10.1093/ajcn/75.5.936
   Forman MR, 1996, AM J CLIN NUTR, V64, P559, DOI 10.1093/ajcn/64.4.559
   Fukao A, 1996, INT J EPIDEMIOL, V25, P300, DOI 10.1093/ije/25.2.300
   GIOVANNUCCI E, 1995, JNCI-J NATL CANCER I, V87, P265, DOI 10.1093/jnci/87.4.265
   HANSSON LE, 1994, INT J CANCER, V57, P26, DOI 10.1002/ijc.2910570106
   Ingles SA, 1998, CANCER RES, V58, P661
   ITO Y, 1990, CLIN CHIM ACTA, V194, P131, DOI 10.1016/0009-8981(90)90128-F
   Kim YI, 2001, NUTR REV, V59, P394
   Kune S, 1987, NUTR CANCER, V9, P21
   Levi F, 2000, EUR J CANCER, V36, P2115, DOI 10.1016/S0959-8049(00)00195-7
   LONGNECKER MP, 1992, JNCI-J NATL CANCER I, V84, P430, DOI 10.1093/jnci/84.6.430
   Malila N, 2002, EUR J CLIN NUTR, V56, P615, DOI 10.1038/sj.ejcn.1601366
   Michels KB, 2000, JNCI-J NATL CANCER I, V92, P1740, DOI 10.1093/jnci/92.21.1740
   Murtaugh MA, 2004, AM J EPIDEMIOL, V159, P32, DOI 10.1093/aje/kwh013
   Ohno Y, 2001, J EPIDEMIOL, V11, P144
   Ozasa K, 2001, JPN J CANCER RES, V92, P1259, DOI 10.1111/j.1349-7006.2001.tb02148.x
   Palozza P, 1998, NUTR REV, V56, P257, DOI 10.1111/j.1753-4887.1998.tb01762.x
   Parkin D, 2002, IARC SCI PUBLICATION, VVIII, P0
   PETERS RK, 1992, CANCER CAUSE CONTROL, V3, P457, DOI 10.1007/BF00051359
   Rock CL, 1999, J NUTR, V129, P855, DOI 10.1093/jn/129.4.855
   Russell RM, 2004, J NUTR, V134, P262S, DOI 10.1093/jn/134.1.262S
   Satia-Abouta J, 2003, CANCER EPIDEM BIOMAR, V12, P747
   Schlecht NF, 1999, AM J EPIDEMIOL, V150, P1129, DOI 10.1093/oxfordjournals.aje.a009938
   Shikany JM, 1997, AM J EPIDEMIOL, V145, P552, DOI 10.1093/oxfordjournals.aje.a009144
   Simone F, 2002, EUR J CLIN NUTR, V56, P546, DOI 10.1038/sj.ejcn.1601354
   Terry P, 2002, NUTR CANCER, V42, P167, DOI 10.1207/S15327914NC422_3
   Wakai K, 2003, J EPIDEMIOL, V13, P323, DOI 10.2188/jea.13.323
   WU AH, 1987, BRIT J CANCER, V55, P687, DOI 10.1038/bjc.1987.140
   ZARIDZE D, 1993, EUR J CANCER, V29A, P112, DOI 10.1016/0959-8049(93)90586-5
   Zheng W, 1998, CANCER EPIDEM BIOMAR, V7, P221
NR 39
TC 28
Z9 30
U1 0
U2 5
PU ROUTLEDGE JOURNALS, TAYLOR & FRANCIS LTD
PI ABINGDON
PA 2-4 PARK SQUARE, MILTON PARK, ABINGDON OX14 4RN, OXON, ENGLAND
SN 0163-5581
EI 1532-7914
J9 NUTR CANCER
JI Nutr. Cancer
PD JUN 15
PY 2005
VL 51
IS 1
BP 13
EP 24
DI 10.1207/s15327914nc5101_3
PG 12
WC Oncology; Nutrition & Dietetics
SC Oncology; Nutrition & Dietetics
GA 907WK
UT WOS:000227748600003
PM 15749625
DA 2025-02-23
ER

PT J
AU Kelley, MJ
   Glaser, EM
   Hemdon, JE
   Becker, F
   Bhagat, R
   Zhang, YJ
   Santella, RM
   Carmella, SG
   Hecht, SS
   Gallot, L
   Schilder, L
   Crowell, JA
   Perloff, M
   Folz, RJ
   Bergan, RC
AF Kelley, MJ
   Glaser, EM
   Hemdon, JE
   Becker, F
   Bhagat, R
   Zhang, YJ
   Santella, RM
   Carmella, SG
   Hecht, SS
   Gallot, L
   Schilder, L
   Crowell, JA
   Perloff, M
   Folz, RJ
   Bergan, RC
TI Safety and efficacy of weekly oral oltipraz in chronic smokers
SO CANCER EPIDEMIOLOGY BIOMARKERS & PREVENTION
LA English
DT Article
ID hydrocarbon-dna adducts; lung-cancer; breast-cancer; smoking; glutathione; risk; blood; cells; chemoprevention; inhibition
AB Cigarette smoking is thought to contribute to carcinogenesis by formation of DNA adducts of tobacco smoke constituents leading to genotoxic damage. The dithiolethione, oltipraz, is a putative cancer chemopreventive agent that induces phase II detoxifying enzymes in preclinical models and reduces aflatoxin adducts in humans living in areas with high dietary levels. To determine if oltipraz could reduce adduct levels of tobacco smoke constituents in the lungs and other target organs, chronic smokers were enrolled to one of three arms: 400 or 200 mg/wk oral oltipraz or placebo. Endobronchial tissue and bronchoalveolar lavage were done before and after 12 weeks of drug treatment; peripheral blood, urine, and oral saline rinse were also collected. Toxicity was assessed every 4 weeks. Fifty-nine of the 77 enrolled subjects completed the study. Of those receiving oltipraz, 15% experienced grade 2/3 toxicity, which was predominantly gastrointestinal. All subject withdrawals occurred in the oltipraz groups. There was no significant difference between pre- and postpolycyclic aromatic hydrocarbon-DNA adduct levels in lung epithelial cells measured by immunoperoxidase staining between treatment and placebo groups. Likewise, no significant differences were found in polycyclic aromatic hydrocarbon or benzo(a)pyrene-7,8-diol-9,10-epoxide adducts measured in blood, oral lining cells, or bladder lining cells. There was also no increase in mRNA or enzymatic activity of phase 11 enzymes and no change in glutathione levels. Thus, despite moderate drug-related toxicity, there was no significant effect on pharmacodynamic or surrogate risk biomarkers. Other agents with lower toxicity and greater activity to induce phase 11 enzymes are needed to definitively test the detoxification-induction paradigm in smokers.
C1 Duke Univ, Vet Affairs Hosp, Dept Med, Durham, NC 27705 USA.
   NCI, Div Canc Prevent, Rockville, MD USA.
   Columbia Univ, Dept Environm Hlth Sci, Mailman Sch Publ Hlth, New York, NY USA.
   Univ Minnesota, Minneapolis, MN USA.
   Northwestern Univ, Sch Med, Div Hematol Oncol, Chicago, IL USA.
   Northwestern Univ, Robert H Lurie Canc Ctr, Chicago, IL USA.
C3 Duke University; National Institutes of Health (NIH) - USA; NIH National Cancer Institute (NCI); Columbia University; University of Minnesota System; University of Minnesota Twin Cities; Northwestern University; Northwestern University; Robert H. Lurie Comprehensive Cancer Center
RP Duke Univ, Vet Affairs Hosp, Dept Med, 508 Fulton St, Durham, NC 27705 USA.
EM kelleym@duke.edu
FU NCI NIH HHS [N01CN95135] Funding Source: Medline; NCRR NIH HHS [M01 RR00048, M01 RR00030] Funding Source: Medline; NIEHS NIH HHS [P30 ES09089, P30 ES009089] Funding Source: Medline
CR Abushamaa AM, 2002, AM J PHYSIOL-LUNG C, V283, PL336, DOI 10.1152/ajplung.00012.2002
   Arif JM, 1998, CARCINOGENESIS, V19, P1515, DOI 10.1093/carcin/19.8.1515
   Benhamou S, 2002, CARCINOGENESIS, V23, P1343, DOI 10.1093/carcin/23.8.1343
   Benson AB, 2000, CLIN CANCER RES, V6, P3870
   Breathnach OS, 2001, J CLIN ONCOL, V19, P1734, DOI 10.1200/JCO.2001.19.6.1734
   Camoirano A, 2001, CANCER EPIDEM BIOMAR, V10, P775
   COMSTOCK KE, 1990, NUCLEIC ACIDS RES, V18, P3670, DOI 10.1093/nar/18.12.3670
   Crapo J D, 1978, METHODS ENZYMOL, V53, P382
   CUZICK J, 1990, INT J CANCER, V45, P673, DOI 10.1002/ijc.2910450417
   Dickey C, 1997, RISK ANAL, V17, P649, DOI 10.1111/j.1539-6924.1997.tb00905.x
   Gammon MD, 2002, CANCER EPIDEM BIOMAR, V11, P677
   GARNER RC, 1990, IARC SCI PUBL, V104, P421
   Gupta E, 1995, CLIN CANCER RES, V1, P1133
   Hecht S S, 2001, IARC SCI PUBL, V154, P245
   Hecht SS, 1999, JNCI-J NATL CANCER I, V91, P1194, DOI 10.1093/jnci/91.14.1194
   Houlston RS, 1999, CANCER EPIDEM BIOMAR, V8, P675
   Jemal A, 2004, CA-CANCER J CLIN, V54, P8, DOI 10.3322/canjclin.54.1.8
   Kelley MJ, 2003, CHEST, V123, P50S, DOI 10.1378/chest.123.1_suppl.50S
   KENSLER TW, 1995, J CELL BIOCHEM, V0, P101
   KENSLER TW, 1987, CANCER RES, V47, P4271
   Kensler TW, 1997, ENVIRON HEALTH PERSP, V105, P965, DOI 10.2307/3433311
   Kriek E, 1998, MUTAT RES-FUND MOL M, V400, P215, DOI 10.1016/S0027-5107(98)00065-7
   Li ZQ, 1994, JOURNAL OF ENVIRONMENTAL PATHOLOGY TOXICOLOGY AND ONCOLOGY, V13, P133
   MCWILLIAMS JE, 1995, CANCER EPIDEM BIOMAR, V4, P589
   MELIKIAN AA, 1990, CHEM RES TOXICOL, V3, P139, DOI 10.1021/tx00014a009
   ODwyer PJ, 1996, J CLIN INVEST, V98, P1210, DOI 10.1172/JCI118904
   PARONI R, 1995, CLIN CHEM, V41, P448
   Patz EF, 2000, NEW ENGL J MED, V343, P1627, DOI 10.1056/NEJM200011303432208
   Phillips DH, 2002, CARCINOGENESIS, V23, P1979, DOI 10.1093/carcin/23.12.1979
   PHILLIPS DH, 1990, INT J CANCER, V46, P569, DOI 10.1002/ijc.2910460403
   Romano G, 1999, CANCER EPIDEM BIOMAR, V8, P91
   Schwartz GN, 1998, ANTISENSE NUCLEIC A, V8, P329, DOI 10.1089/oli.1.1998.8.329
   Smith WA, 1999, MUTAT RES-FUND MOL M, V425, P143, DOI 10.1016/S0027-5107(98)00244-9
   Szarka CE, 2001, CANCER DETECT PREV, V25, P352
   TANG DL, 1995, CANCER EPIDEM BIOMAR, V4, P341
   Van Schooten FJ, 2002, CANCER EPIDEM BIOMAR, V11, P167
   Wang JS, 1999, JNCI-J NATL CANCER I, V91, P347, DOI 10.1093/jnci/91.4.347
   Westman EC, 1997, ARCH INTERN MED, V157, P335, DOI 10.1001/archinte.157.3.335
   Wiencke JK, 1999, J NATL CANCER I, V91, P614, DOI 10.1093/jnci/91.7.614
   Willey James C, 2004, V258, V0, P13
   Zhang YJ, 1998, ATHEROSCLEROSIS, V140, P325, DOI 10.1016/S0021-9150(98)00136-1
NR 41
TC 28
Z9 33
U1 0
U2 5
PU AMER ASSOC CANCER RESEARCH
PI PHILADELPHIA
PA 615 CHESTNUT ST, 17TH FLOOR, PHILADELPHIA, PA 19106-4404 USA
SN 1055-9965
EI 1538-7755
J9 CANCER EPIDEM BIOMAR
JI Cancer Epidemiol. Biomarkers Prev.
PD APR 15
PY 2005
VL 14
IS 4
BP 892
EP 899
DI 10.1158/1055-9965.EPI-04-0585
PG 8
WC Oncology; Public, Environmental & Occupational Health
SC Oncology; Public, Environmental & Occupational Health
GA 915ZS
UT WOS:000228351300022
PM 15824161
DA 2025-02-23
ER

PT J
AU Zachara, BA
   Szewczyk-Golec, K
   Tyloch, J
   Wolski, Z
   Szylberg, T
   Stepien, S
   Kwiatkowski, S
   Bloch-Bogu-Slawska, E
   Wasowicz, W
AF Zachara, BA
   Szewczyk-Golec, K
   Tyloch, J
   Wolski, Z
   Szylberg, T
   Stepien, S
   Kwiatkowski, S
   Bloch-Bogu-Slawska, E
   Wasowicz, W
TI Blood and tissue selenium concentrations and glutathione peroxidase activities in patients with prostate cancer and benign prostate hyperplasia
SO NEOPLASMA
LA English
DT Article
DE selenium; glutathione peroxidase; blood; plasma; prostate cancer; benign prostate hyperplasia
ID serum selenium; dietary selenium; risk; supplementation; plasma; prevention; nutrition; carcinoma; level; age
AB Prostate cancer (PC) is the most common cancer in men and a leading cause of cancer death. Prostatic gland accumulates reasonably high amount of selenium (Se), the element that prevents the development of PC. It is hypothesized that some selenoproteins inhibit the transformation of normal prostate epithelium into neoplasm. We studied Se levels in whole blood, plasma and prostate of 32 PC and 40 benign prostate hyperplasia (BPH) patients and in the control group composed of 39 healthy subjects. The selenoenzyme glutathione peroxidase (GSH-Px) was also measured in the patients' red cells, plasma and prostate tissue. Se concentration in whole blood and plasma in both groups of patients was lower as compared with controls, while in prostate gland it was significantly higher in PC than in BPH patients and controls. Red cell GSH-Px activity was the same in PC patients and controls but significantly lower in BPH patients. Plasma GSH-Px activity was significantly lower in PC patients than in the control group, and prostate GSH-Px activity was significantly lower in PC patients as compared with BPH patients. Since Se has anticancer properties, it is very likely that its low level in blood may facilitate the development of cancer. A higher level of Se in prostate of PC patients has no influence on GSH-Px activity in the gland.
C1 Nofer Inst Occupat Med, Dept Toxicol & Carcinogenesis, Lodz, Poland.
   Med Univ Bydgoszcz, Dept Biochem, Bydgoszcz, Poland.
   Med Univ Bydgoszcz, Dept Urol, Bydgoszcz, Poland.
   Mil Clin Hosp, Dept Urol, Bydgoszcz, Poland.
   Municipal Hosp, Dept Urol, Inowroclaw, Poland.
   Med Univ Bydgoszcz, Dept Forens Med, Bydgoszcz, Poland.
C3 Nofer Institute of Occupational Medicine; Nicolaus Copernicus University; Ludwik Rydygier Collegium Medicum; Nicolaus Copernicus University; Ludwik Rydygier Collegium Medicum; Nicolaus Copernicus University; Ludwik Rydygier Collegium Medicum
RP Nofer Inst Occupat Med, Dept Toxicol & Carcinogenesis, Lodz, Poland.
EM bronzach@yahoo.com
CR Arnold WN, 2003, BIOL TRACE ELEM RES, V91, P277, DOI 10.1385/BTER:91:3:277
   BEDWAL RS, 1993, MED HYPOTHESES, V41, P150, DOI 10.1016/0306-9877(93)90062-U
   Behne D, 2001, ANNU REV NUTR, V21, P453, DOI 10.1146/annurev.nutr.21.1.453
   Behne D, 1997, BIOMED ENVIRON SCI, V10, P340
   Boyle P, 1996, EUR UROL, V29, P3
   Brooks JD, 2001, J UROLOGY, V166, P2034, DOI 10.1016/S0022-5347(05)65500-0
   Calvo A, 2002, CANCER RES, V62, P5325
   Clark LC, 1998, BRIT J UROL, V81, P730
   Clark LC, 1996, JAMA-J AM MED ASSOC, V276, P1957, DOI 10.1001/jama.276.24.1957
   Cohen LA, 2002, ANN NY ACAD SCI, V963, P148
   Combs GF, 1998, PHARMACOL THERAPEUT, V79, P179, DOI 10.1016/S0163-7258(98)00014-X
   Combs GF, 2004, BRIT J CANCER, V91, P195, DOI 10.1038/sj.bjc.6601974
   Dagnelie PC, 2004, BJU INT, V93, P1139, DOI 10.1111/j.1464-410X.2004.04795.x
   Duffield-Lillico AJ, 2003, BJU INT, V91, P608, DOI 10.1046/j.1464-410X.2003.04167.x
   Ghatak S, 1996, BIOCHEM BIOPH RES CO, V222, P362, DOI 10.1006/bbrc.1996.0749
   Ghosh J, 2004, BIOCHEM BIOPH RES CO, V315, P624, DOI 10.1016/j.bbrc.2004.01.100
   Gianduzzo TRJ, 2003, J UROLOGY, V170, P870, DOI 10.1097/01.ju.0000081052.51707.cf
   Greenlee RT, 2000, CA-CANCER J CLIN, V50, P7, DOI 10.3322/canjclin.50.1.7
   Grönberg H, 2003, LANCET, V361, P859, DOI 10.1016/S0140-6736(03)12713-4
   HARDELL L, 1995, EUR J CANCER PREV, V4, P91, DOI 10.1097/00008469-199502000-00009
   Kafai MR, 2003, J TRACE ELEM MED BIO, V17, P13, DOI 10.1016/S0946-672X(03)80040-8
   Klein Eric A, 2004, JOURNAL OF UROLOGY, V171, PS50, DOI 10.1097/01.ju.0000107837.66277.e9
   Kumaraswamy E, 2000, J BIOL CHEM, V275, P35540, DOI 10.1074/jbc.M004014200
   LANE HW, 1983, P SOC EXP BIOL MED, V173, P87, DOI 10.3181/00379727-173-41614
   Laskiewicz Janusz, 2003, FOLIA MED CRACOV, V44, P159
   LI H, 2004, J NATL CANCER I, V96, P645
   Lipsky K, 2004, UROLOGY, V63, P912, DOI 10.1016/j.urology.2003.12.028
   LOWRY OH, 1951, J BIOL CHEM, V193, P265
   Maciag A, 1998, MENGEN SPURENELEMENT, V0, P498
   MCADAM PA, 1984, BIOL TRACE ELEM RES, V6, P3, DOI 10.1007/BF02918316
   MILNER JA, 1984, J AGR FOOD CHEM, V32, P436, DOI 10.1021/jf00123a004
   Moyad MA, 2002, UROLOGY, V59, P4, DOI 10.1016/S0090-4295(01)01170-0
   Nomura AMY, 2000, CANCER EPIDEM BIOMAR, V9, P883
   Nyman DW, 2004, CANCER DETECT PREV, V28, P8, DOI 10.1016/j.cdp.2003.11.002
   PAGLIA DE, 1967, J LAB CLIN MED, V70, P158
   Ripple MO, 1997, JNCI-J NATL CANCER I, V89, P40, DOI 10.1093/jnci/89.1.40
   Ripple MO, 1999, JNCI-J NATL CANCER I, V91, P1227, DOI 10.1093/jnci/91.14.1227
   RIZK SL, 1984, CANCER RES, V44, P5390
   Sabé R, 2002, J TRACE ELEM MED BIO, V16, P231, DOI 10.1016/S0946-672X(02)80050-5
   SCHRAUZER GN, 1976, BIOINORG CHEM, V5, P275, DOI 10.1016/S0006-3061(00)82026-8
   Shamberger RJ, 1983, BIOCH SELENIUM, V0, P0
   SHAMBERGER RJ, 1969, CAN MED ASSOC J, V100, P682
   TORUN M, 1995, TRACE ELEM ELECTROLY, V12, P186
   van den Brandt PA, 2003, CANCER EPIDEM BIOMAR, V12, P866
   Vogt TM, 2003, INT J CANCER, V103, P664, DOI 10.1002/ijc.10866
   Waters DJ, 2003, J NATL CANCER I, V95, P237, DOI 10.1093/jnci/95.3.237
   WATKINSON JH, 1966, ANAL CHEM, V38, P92
   Whanger PD, 2004, BRIT J NUTR, V91, P11, DOI 10.1079/BJN20031015
   WILLETT WC, 1983, LANCET, V2, P130, DOI 10.1016/S0140-6736(83)90116-2
   Willis MS, 2003, CLIN CHIM ACTA, V330, P57, DOI 10.1016/S0009-8981(03)00048-2
   Yilmaz MI, 2004, BIOL TRACE ELEM RES, V98, P13, DOI 10.1385/BTER:98:1:13
   Yoshizawa K, 1998, JNCI-J NATL CANCER I, V90, P1219, DOI 10.1093/jnci/90.16.1219
   Zachara BA, 1997, LUNG, V175, P321, DOI 10.1007/PL00007578
   ZACHARA BA, 1992, J TRACE ELEM ELECT H, V6, P137
   Zachara BA, 2001, ARCH ENVIRON HEALTH, V56, P461, DOI 10.1080/00039890109604483
   ZACHARA BA, 2000, UROL POL, V53, P143
   ZACHARA BA, 1989, ELEMENTS HLTH DIS, V0, P501
NR 57
TC 33
Z9 40
U1 0
U2 7
PU AEPRESS SRO
PI BRATISLAVA
PA BAJZOVA 7, BRATISLAVA, 821 08, SLOVAKIA
SN 0028-2685
EI 1338-4317
J9 NEOPLASMA
JI Neoplasma
PD JUN 15
PY 2005
VL 52
IS 3
BP 248
EP 254
DI 
PG 7
WC Oncology
SC Oncology
GA 928GI
UT WOS:000229259000011
PM 15875088
DA 2025-02-23
ER

PT J
AU Kuang, SY
   Lekawanvijit, S
   Maneekarn, N
   Thongsawat, S
   Brodovicz, K
   Nelson, K
   Groopman, JD
AF Kuang, SY
   Lekawanvijit, S
   Maneekarn, N
   Thongsawat, S
   Brodovicz, K
   Nelson, K
   Groopman, JD
TI Hepatitis B 1762<SUP>T</SUP>/1764<SUP>A</SUP> mutations, hepatitis C infection, and codon 249 <i>p53</i> mutations in hepatocellular carcinomas from Thailand
SO CANCER EPIDEMIOLOGY BIOMARKERS & PREVENTION
LA English
DT Article
ID core promoter mutations; molecular pathogenesis; aflatoxin exposure; virus; dna; plasma; precore; serum; risk; epidemiology
AB Hepatocellular carcinoma is one of the leading causes of cancer death worldwide. The etiology of liver cancer is multifactorial, and infection with hepatitis B virus (HBV), whose pathogenesis is exacerbated by the acquisition of mutations that accelerate carcinogenesis, or hepatitis C virus (HCV) and dietary exposure to aflatoxin B-1 all contribute to elevating one's risk for this disease. In this study, we sought to determine the contributions of these agents by measuring the occurrence of an HBV 1762(T)/1764(A) double mutation, an aflatoxin-specific 249(G-->T) mutation of the p53 gene, and HCV in plasma of 34 HCC cases and 68 age- and gender-matched controls, and in 25 liver tumors from northern Thailand. In total, 14 cases, 5 controls, and 19 tumors had detectable levels of HBV DNA. All 14 cases, 2 controls (2.9%), and 17 tumors (89.5%) were positive for the HBV double mutation. Nine cases (26.5%), 10 controls (14.7%), and 6 tumors (24%) were positive for the p53 mutation. Five cases (14.7%), no controls, and 4 tumors (16%) had both mutations. The median age of HCC diagnosis in these 5 cases was 34 years versus 51 years for other cases. Five cases (14.7%) and 1 control (1.5%) were HCV enzyme immunoassay positive. Thus, specific HBV, HCV, and aflatoxin biomarkers reveal the complexity of risks contributing to HCC in northern Thailand and suggest further application of these biomarkers as intermediate end points in prevention, intervention trials, and etiologic investigations.
C1 Johns Hopkins Bloomberg Sch Publ Hlth, Baltimore, MD 21205 USA.
   Chiang Mai Univ, Fac Med, Chiang Mai 50000, Thailand.
C3 Johns Hopkins University; Johns Hopkins Bloomberg School of Public Health; Chiang Mai University
RP Johns Hopkins Bloomberg Sch Publ Hlth, 615 N Wolfe St, Baltimore, MD 21205 USA.
EM jgroopma@jhsph.edu
FU NIDA NIH HHS [U01 DA013032] Funding Source: Medline; NIEHS NIH HHS [P30 ES 03819, P01 ES06052] Funding Source: Medline
CR Anker P, 1999, CANCER METAST REV, V18, P65, DOI 10.1023/A:1006260319913
   Arbuthnot P, 2000, J GASTROEN HEPATOL, V15, P357, DOI 10.1046/j.1440-1746.2000.02069.x
   Arbuthnot P, 2001, INT J EXP PATHOL, V82, P77, DOI 10.1046/j.1365-2613.2001.00178.x
   Baptista M, 1999, HEPATOLOGY, V29, P946, DOI 10.1002/hep.510290336
   Block TM, 2003, ONCOGENE, V22, P5093, DOI 10.1038/sj.onc.1206557
   Broderick AL, 2003, SEMIN LIVER DIS, V23, P59, DOI 10.1055/s-2003-37585
   Cho SW, 1999, J KOREAN MED SCI, V14, P424, DOI 10.3346/jkms.1999.14.4.424
   Ding X, 2003, JPN J INFECT DIS, V56, P12
   François G, 2001, VACCINE, V19, P3799, DOI 10.1016/S0264-410X(01)00108-6
   Hadziyannis SJ, 2001, HEPATOLOGY, V34, P617, DOI 10.1053/jhep.2001.27834
   Hannoun C, 2000, J GEN VIROL, V81, P75, DOI 10.1099/0022-1317-81-1-75
   HOLLSTEIN MC, 1993, INT J CANCER, V53, P51, DOI 10.1002/ijc.2910530111
   Hou JL, 1999, LIVER, V19, P411, DOI 10.1111/j.1478-3231.1999.tb00070.x
   Jackson PE, 2001, CANCER RES, V61, P33
   JACKSON PE, 2003, CARCINOGENESIS, V24, P1
   Johnson P J, 2001, CLIN LIVER DIS, V5, P145, DOI 10.1016/S1089-3261(05)70158-6
   Johnson PJ, 1999, J GASTROEN HEPATOL, V14, PS32, DOI 10.1046/j.1440-1746.1999.01873.x
   Kensler TW, 2003, NAT REV CANCER, V3, P321, DOI 10.1038/nrc1076
   Kew MC, 2002, TOXICOLOGY, V181, P35, DOI 10.1016/S0300-483X(02)00251-2
   Kuang SY, 2004, P NATL ACAD SCI USA, V101, P3575, DOI 10.1073/pnas.0308232100
   Lee WM, 1997, NEW ENGL J MED, V337, P1733, DOI 10.1056/NEJM199712113372406
   Li J, 1999, J VIROL, V73, P1239, DOI 10.1128/JVI.73.2.1239-1244.1999
   Lindh M, 1999, J INFECT DIS, V179, P775, DOI 10.1086/314688
   Locarnini S, 2003, SEMIN LIVER DIS, V23, P5, DOI 10.1055/s-2003-37587
   Merican I, 2000, J GASTROEN HEPATOL, V15, P1356, DOI 10.1046/j.1440-1746.2000.0150121356.x
   Nawroz H, 1996, NAT MED, V2, P1035, DOI 10.1038/nm0996-1035
   Netski DM, 2004, J CLIN MICROBIOL, V42, P1631, DOI 10.1128/JCM.42.4.1631-1636.2004
   Okuda K, 2002, J GASTROEN HEPATOL, V17, P401, DOI 10.1046/j.1440-1746.2002.02734.x
   Parekh S, 2003, J VIROL, V77, P6601, DOI 10.1128/JVI.77.12.6601-6612.2003
   Poynard T, 2003, LANCET, V362, P2095, DOI 10.1016/S0140-6736(03)15109-4
   QIAN GS, 1994, CANCER EPIDEM BIOMAR, V3, P3
   Ray SC, 2000, J INFECT DIS, V182, P698, DOI 10.1086/315786
   ROSS RK, 1992, LANCET, V339, P943, DOI 10.1016/0140-6736(92)91528-G
   Seeger C, 2000, MICROBIOL MOL BIOL R, V64, P51, DOI 10.1128/MMBR.64.1.51-68.2000
   Tangkijvanich P, 2000, SOUTHEAST ASIAN J TROP MED PUBLIC HEALTH, V31, P627
   Theamboonlers Apiradee, 1999, SOUTHEAST ASIAN JOURNAL OF TROPICAL MEDICINE AND PUBLIC HEALTH, V30, P750
   Thorgeirsson SS, 2002, NAT GENET, V31, P339, DOI 10.1038/ng0802-339
   Wang LY, 1996, INT J CANCER, V67, P620, DOI 10.1002/(SICI)1097-0215(19960904)67:5<620::AID-IJC5>3.0.CO;2-W
   Wang XW, 2002, TOXICOLOGY, V181, P43, DOI 10.1016/S0300-483X(02)00253-6
   Wong IHN, 1999, CANCER RES, V59, P71
   Wong IHN, 2001, ANN NY ACAD SCI, V945, P36
   Yamada T, 1998, CLIN CANCER RES, V4, P1527
   Yotsuyanagi H, 2002, J HEPATOL, V37, P355, DOI 10.1016/S0168-8278(02)00180-0
   Yuen MF, 2003, HEPATOLOGY, V37, P562, DOI 10.1053/jhep.2003.50098
NR 45
TC 44
Z9 53
U1 0
U2 3
PU AMER ASSOC CANCER RESEARCH
PI PHILADELPHIA
PA 615 CHESTNUT ST, 17TH FLOOR, PHILADELPHIA, PA 19106-4404 USA
SN 1055-9965
EI 1538-7755
J9 CANCER EPIDEM BIOMAR
JI Cancer Epidemiol. Biomarkers Prev.
PD FEB 15
PY 2005
VL 14
IS 2
BP 380
EP 384
DI 10.1158/1055-9965.EPI-04-0380
PG 5
WC Oncology; Public, Environmental & Occupational Health
SC Oncology; Public, Environmental & Occupational Health
GA 898ZD
UT WOS:000227113800014
PM 15734961
DA 2025-02-23
ER

PT J
AU Hartman, TJ
   Yu, BB
   Albert, PS
   Slattery, ML
   Paskett, E
   Kikendall, JW
   Iber, F
   Brewer, BK
   Schatzkin, A
   Lanza, E
AF Hartman, TJ
   Yu, BB
   Albert, PS
   Slattery, ML
   Paskett, E
   Kikendall, JW
   Iber, F
   Brewer, BK
   Schatzkin, A
   Lanza, E
TI Does nonsteroidal anti-inflammatory drug use modify the effect of a low-fat, high-fiber diet on recurrence of colorectal adenomas?
SO CANCER EPIDEMIOLOGY BIOMARKERS & PREVENTION
LA English
DT Article
ID colon-cancer; physical-activity; prevention; trial; risk; intervention; acids
AB The Polyp Prevention Trial was designed to evaluate the effects of a high-fiber (18 g/1,000 kcal), high-fruit and -vegetable (3.5 servings/1,000 kcal), low-fat (20% energy) diet on recurrence of adenomatous polyps. Participants >= 35 years of age, with histologically confirmed colorectal adenoma(s) removed in the prior 6 months, were randomized to the intervention or control group. Demographic, dietary, and clinical information, including use of nonsteroidal anti-inflammatory drugs (NSAID), was collected at baseline and four annual visits. Adenoma recurrence was found in 754 of 1,905 participants and was not significantly different between groups. NSAID use was associated with a significant reduction in recurrence [odds ratio (OR), 0.77; 95% confidence interval (95% CI), 0.63-0.95]. In this analysis, NSAIDs modified the association between the intervention and recurrence at baseline (P = 0.02) and throughout the trial (P = 0.008). Among participants who did not use NSAIDs, the intervention was in the protective direction but did not achieve statistical significance (OR, 0.87; 95% CI, 0.69-1.09). The intervention was protective among males who did not use NSAIDs at baseline (OR, 0.71; 95% CI, 0.54-0.94), but not among NSAIDs users (OR, 1.09; 95% CI, 0.74-1.62). For females, corresponding OR estimates were 1.28 (95% CI, 0.86-1.90) and 2.30 (95% CI, 1.24-4.27), respectively. The protective association observed for NSAID use was stronger among control (OR, 0.63; 95% CI, 0.47-0.84) than for intervention group participants (OR, 0.97; 95% CI, 0.74-1.28). These results should be interpreted cautiously given that they may have arisen by chance in the course of examining multiple associations and Polyp Prevention Trial study participants were not randomly assigned to both dietary intervention and NSAID use. Nevertheless, our results suggest that adopting a low-fat, high-fiber diet rich in fruits and vegetables may lower the risk of colorectal adenoma recurrence among individuals who do not regularly use NSAIDs.
C1 Penn State Univ, Dept Nutr Sci, University Pk, PA 16802 USA.
   Informat Management Serv Inc, Rockville, MD USA.
   Westat Corp, Rockville, MD USA.
   NCI, Biometr Res Branch, Div Canc Treatment & Diagnosis, Ctr Canc Res, Bethesda, MD 20892 USA.
   NCI, Nutr Epidemiol Branch, Div Epidemiol & Genet, Canc Res Ctr, Bethesda, MD 20892 USA.
   NCI, Lab Canc Prevent, Canc Res Ctr, Bethesda, MD 20892 USA.
   Univ Utah, Salt Lake City, UT USA.
   Ohio State Univ, Columbus, OH 43210 USA.
   Natl Naval Med Ctr, Washington, DC USA.
   Vet Affairs Edward Hines Jr Hosp, Vet Affairs Med Ctr, Hines, IL USA.
C3 Pennsylvania Commonwealth System of Higher Education (PCSHE); Pennsylvania State University; Pennsylvania State University - University Park; Information Management Services, Inc.; Westat; National Institutes of Health (NIH) - USA; NIH National Cancer Institute (NCI); National Institutes of Health (NIH) - USA; NIH National Cancer Institute (NCI); National Institutes of Health (NIH) - USA; NIH National Cancer Institute (NCI); Utah System of Higher Education; University of Utah; University System of Ohio; Ohio State University; US Department of Veterans Affairs; Veterans Health Administration (VHA); Edward Hines Jr. VA Hospital
RP Penn State Univ, Dept Nutr Sci, 5A Henderson Bldg, University Pk, PA 16802 USA.
EM tjh9@psu.edu
CR Alberts DS, 2000, NEW ENGL J MED, V342, P1156, DOI 10.1056/NEJM200004203421602
   Asano TK, 2004, DIS COLON RECTUM, V47, P665, DOI 10.1007/s10350-003-0111-9
   Baron JA, 1999, NEW ENGL J MED, V340, P101, DOI 10.1056/NEJM199901143400204
   Baron JA, 2000, ANNU REV MED, V51, P511, DOI 10.1146/annurev.med.51.1.511
   BLOCK G, 1990, J CLIN EPIDEMIOL, V43, P1327, DOI 10.1016/0895-4356(90)90099-B
   DuBois RN, 1996, GASTROENTEROL CLIN N, V25, P773, DOI 10.1016/S0889-8553(05)70274-0
   Hauret KG, 2004, AM J EPIDEMIOL, V159, P983, DOI 10.1093/aje/kwh130
   Koh WP, 2004, BRIT J CANCER, V90, P1760, DOI 10.1038/sj.bjc.6601797
   Lanza E, 2001, AM J CLIN NUTR, V74, P387
   Lanza E, 1996, CANCER EPIDEM BIOMAR, V5, P385
   MACLENNAN R, 1995, J NATL CANCER I, V87, P1760, DOI 10.1093/jnci/87.23.1760
   SAS Institute Incorp., 1996, SAS/STAT USERS GUIDE, V0, P0
   Schatzkin A, 2000, NEW ENGL J MED, V342, P1149, DOI 10.1056/NEJM200004203421601
   Schatzkin A, 1996, CANCER EPIDEM BIOMAR, V5, P375
   Slattery ML, 2002, MED SCI SPORT EXER, V34, P913, DOI 10.1097/00005768-200206000-00002
   Slattery ML, 2001, NUTR CANCER, V39, P170, DOI 10.1207/S15327914nc392_2
   Tangrea JA, 2003, CANCER CAUSE CONTROL, V14, P403, DOI 10.1023/A:1024990617158
   Wu K, 2002, JNCI-J NATL CANCER I, V94, P437, DOI 10.1093/jnci/94.6.437
NR 19
TC 12
Z9 16
U1 0
U2 2
PU AMER ASSOC CANCER RESEARCH
PI PHILADELPHIA
PA 615 CHESTNUT ST, 17TH FLOOR, PHILADELPHIA, PA 19106-4404 USA
SN 1055-9965
EI 1538-7755
J9 CANCER EPIDEM BIOMAR
JI Cancer Epidemiol. Biomarkers Prev.
PD OCT 15
PY 2005
VL 14
IS 10
BP 2359
EP 2365
DI 10.1158/1055-9965.EPI-05-0333
PG 7
WC Oncology; Public, Environmental & Occupational Health
SC Oncology; Public, Environmental & Occupational Health
GA 972SL
UT WOS:000232473400013
PM 16214917
DA 2025-02-23
ER

PT J
AU Chan, JM
   Gann, PH
   Giovannucci, EL
AF Chan, JM
   Gann, PH
   Giovannucci, EL
TI Role of diet in prostate cancer development and progression
SO JOURNAL OF CLINICAL ONCOLOGY
LA English
DT Article; Proceedings Paper
ID growth-factor-i; food-frequency questionnaire; marine fatty-acids; vitamin-e; beta-carotene; alpha-tocopherol; subsequent risk; selenium levels; dairy-products; calcium supplementation
AB Increasing evidence supports the important role of nutrition in cancer prevention, including prevention of prostate cancer. In this review, we summarize data for some of the most consistently observed dietary associations for prostate cancer incidence, briefly consider possible postdiagnostic effects of nutrition on prostate cancer progression/survival, discuss new but limited data on diet-gene interactions, and comment on current areas of controversy for future research focus. Potential protective dietary elements include tomatoes/lycopene,other carotenoids, cruciferous vegetables, vitamin E, selenium, fish/marine omega-3 fatty acids, soy, isoflavones and polyphenols; whereas milk, dairy, calcium, zinc at high doses, saturated fat, grilled meats, and heterocyclic amines may increase risk. It is important to note that randomized clinical trial data exist only for vitamin E, calcium, beta-carotene, and selenium (all of which suggest inverse or no association). Several genes, such as MnSOD, XRCC1, and GST, may modify the association of specific nutrients and foods with prostate cancer risk-, and further research is warranted to confirm these initial observed relationships. Until further clinical trial data are available on specific supplements and prostate cancer prevention, it would be prudent to emphasize a diet consisting of a wide variety of plant-based foods and fish; this is similar to what is recommended (and what is more well established) for the primary prevention of heart disease.
C1 Univ Calif San Francisco, Dept Epidemiol & Biostat, San Francisco, CA 94143 USA.
   Univ Calif San Francisco, Dept Urol, San Francisco, CA 94143 USA.
   Northwestern Univ, Dept Prevent Med, Feinberg Sch Med, Evanston, IL USA.
   Brigham & Womens Hosp, Channing Lab, Dept Med, Boston, MA 02115 USA.
   Harvard Univ, Sch Med, Boston, MA USA.
   Harvard Univ, Sch Publ Hlth, Dept Nutr & Epidemiol, Boston, MA 02115 USA.
C3 University of California System; University of California San Francisco; University of California System; University of California San Francisco; Northwestern University; Feinberg School of Medicine; Harvard University; Harvard University Medical Affiliates; Brigham & Women's Hospital; Harvard University; Harvard Medical School; Harvard University; Harvard T.H. Chan School of Public Health
RP Univ Calif San Francisco, Dept Epidemiol & Biostat, 1600 Divisadero St,Box 1695, San Francisco, CA 94143 USA.
EM june@uorg.ucsf.edu
CR Adhami VM, 2004, CANCER RES, V64, P8715, DOI 10.1158/0008-5472.CAN-04-2840
   Allen NE, 2004, BRIT J CANCER, V90, P1392, DOI 10.1038/sj.bjc.6601701
   Allen NE, 2000, BRIT J CANCER, V83, P95, DOI 10.1054/bjoc.2000.1509
   Aronson AJ, 2001, UROLOGY, V58, P283, DOI 10.1016/S0090-4295(01)01116-5
   ASCHERIO A, 1992, J NUTR, V122, P1792, DOI 10.1093/jn/122.9.1792
   Augustsson K, 2003, CANCER EPIDEM BIOMAR, V12, P64
   Barnard RJ, 2003, PROSTATE, V56, P201, DOI 10.1002/pros.10251
   Baron JA, 2005, CANCER EPIDEM BIOMAR, V14, P586, DOI 10.1158/1055-9965.EPI-04-0319
   BEER TM, 2005, WORLD J UROL, V27, P535
   Bogen KT, 2001, J EXPO ANAL ENV EPID, V11, P155, DOI 10.1038/sj.jea.7500158
   BRAVO MP, 1991, UROL INT, V46, P163, DOI 10.1159/000282124
   Brooks JD, 2001, J UROLOGY, V166, P2034, DOI 10.1016/S0022-5347(05)65500-0
   Campbell IA, 2004, THORAX, V59, P761, DOI 10.1136/thx.2003.013839
   Chan JM, 1999, CANCER EPIDEM BIOMAR, V8, P893
   Chan JM, 2001, EPIDEMIOL REV, V23, P87, DOI 10.1093/oxfordjournals.epirev.a000800
   Chan JM, 2002, J NATL CANCER I, V94, P1099
   CHAUDRY AA, 1994, INT J CANCER, V57, P176, DOI 10.1002/ijc.2910570208
   Chen LW, 2001, JNCI-J NATL CANCER I, V93, P1872, DOI 10.1093/jnci/93.24.1872
   Chen YF, 2001, INT J CANCER, V91, P41, DOI 10.1002/1097-0215(20010101)91:1<41::AID-IJC1009>3.0.CO;2-2
   Chung BH, 2001, CARCINOGENESIS, V22, P1201, DOI 10.1093/carcin/22.8.1201
   Clinton SK, 1996, CANCER EPIDEM BIOMAR, V5, P823
   Cohen JH, 2000, JNCI-J NATL CANCER I, V92, P61, DOI 10.1093/jnci/92.1.61
   Combs G F Jr, 1997, MED KLIN (MUNICH), V92 Suppl 3, P42
   Combs GF, 1997, BIOMED ENVIRON SCI, V10, P227
   Combs GF, 2004, BRIT J CANCER, V91, P195, DOI 10.1038/sj.bjc.6601974
   Cook NR, 1999, CANCER, V86, P1783, DOI 10.1002/(SICI)1097-0142(19991101)86:9<1783::AID-CNCR21>3.0.CO;2-N
   Corcoran NM, 2004, J UROLOGY, V171, P907, DOI 10.1097/01.ju.0000092859.16817.8e
   De Stéfani E, 2000, CANCER EPIDEM BIOMAR, V9, P335
   Deneo-Pellegrini H, 1999, BRIT J CANCER, V80, P591, DOI 10.1038/sj.bjc.6690396
   DeStefani E, 1995, TUMORI, V81, P315, DOI 10.1177/030089169508100503
   DI MASCIO P, 1989, ARCH BIOCHEM BIOPHYS, V274, P532, DOI 10.1016/0003-9861(89)90467-0
   Duffield-Lillico AJ, 2003, BJU INT, V91, P608, DOI 10.1046/j.1464-410X.2003.04167.x
   Eichholzer M, 1996, INT J CANCER, V66, P145, DOI 10.1002/(SICI)1097-0215(19960410)66:2<145::AID-IJC1>3.0.CO;2-2
   Ellison LF, 2000, EUR J CANCER PREV, V9, P125, DOI 10.1097/00008469-200004000-00009
   Etminan M, 2004, CANCER EPIDEM BIOMAR, V13, P340
   Ewings P, 1996, BRIT J CANCER, V74, P661, DOI 10.1038/bjc.1996.418
   Gann PH, 1999, CANCER RES, V59, P1225
   GANN PH, 1994, J NATL CANCER I, V86, P281, DOI 10.1093/jnci/86.4.281
   Garikapaty VPS, 2005, ONCOL REP, V13, P89
   Ghadirian P, 2000, CANCER DETECT PREV, V24, P305
   Giovannucci E, 1998, CANCER RES, V58, P442
   Giovannucci E, 2003, CANCER EPIDEM BIOMAR, V12, P1403
   GIOVANNUCCI E, 1993, J NATL CANCER I, V85, P1571, DOI 10.1093/jnci/85.19.1571
   Giovannucci E, 2002, JNCI-J NATL CANCER I, V94, P391, DOI 10.1093/jnci/94.5.391
   GIOVANNUCCI E, 1995, J NATL CANCER I, V87, P1767, DOI 10.1093/jnci/87.23.1767
   Giovannucci E, 2000, JNCI-J NATL CANCER I, V92, P1966, DOI 10.1093/jnci/92.24.1966
   Giovannucci E, 2005, CANCER CAUSE CONTROL, V16, P83, DOI 10.1007/s10552-004-1661-4
   Godley PA, 1996, CANCER EPIDEM BIOMAR, V5, P889
   Goode EL, 2002, CANCER EPIDEM BIOMAR, V11, P1513
   Goodman GE, 2003, CANCER EPIDEM BIOMAR, V12, P518
   GRAHAM S, 1983, JNCI-J NATL CANCER I, V70, P687
   Grant AM, 2005, LANCET, V365, P1621, DOI 10.1016/S0140-6736(05)63013-9
   Habito RC, 2000, BRIT J NUTR, V84, P557, DOI 10.1017/S0007114500001872
   Hartman TJ, 1998, CANCER EPIDEM BIOMAR, V7, P335
   Hartman TJ, 2005, J NUTR, V135, P252
   Harvei S, 1997, INT J CANCER, V71, P545, DOI 10.1002/(SICI)1097-0215(19970516)71:4<545::AID-IJC7>3.0.CO;2-U
   HAYES RB, 1988, CANCER-AM CANCER SOC, V62, P2021, DOI 10.1002/1097-0142(19881101)62:9<2021::AID-CNCR2820620925>3.0.CO;2-R
   Hayes RB, 1999, CANCER EPIDEM BIOMAR, V8, P25
   Hebert JR, 1998, JNCI-J NATL CANCER I, V90, P1637, DOI 10.1093/jnci/90.21.1637
   Heinonen OP, 1998, J NATL CANCER I, V90, P440, DOI 10.1093/jnci/90.6.440
   Helzlsouer KJ, 2000, J NATL CANCER I, V92, P2018, DOI 10.1093/jnci/92.24.2018
   Holzbeierlein JM, 2005, CURR OPIN UROL, V15, P17, DOI 10.1097/00042307-200501000-00005
   Hou Z, 2004, MUTAT RES-FUND MOL M, V555, P3, DOI 10.1016/j.mrfmmm.2004.06.040
   HSING AW, 1990, JNCI-J NATL CANCER I, V82, P941, DOI 10.1093/jnci/82.11.941
   Huang HY, 2003, AM J EPIDEMIOL, V157, P335, DOI 10.1093/aje/kwf210
   Hughes-Fulford M, 2001, CARCINOGENESIS, V22, P701, DOI 10.1093/carcin/22.5.701
   HURSTING SD, 1990, PREV MED, V19, P242, DOI 10.1016/0091-7435(90)90025-F
   Jacobsen BK, 1998, CANCER CAUSE CONTROL, V9, P553, DOI 10.1023/A:1008819500080
   Jain MG, 1998, INT J CANCER, V78, P707, DOI 10.1002/(SICI)1097-0215(19981209)78:6<707::AID-IJC7>3.0.CO;2-2
   Jain MG, 1999, NUTR CANCER, V34, P173, DOI 10.1207/S15327914NC3402_8
   Jarrard DF, 2005, ARCH OPHTHALMOL-CHIC, V123, P102, DOI 10.1001/archopht.123.1.102
   Jian L, 2004, INT J CANCER, V108, P130, DOI 10.1002/ijc.11550
   Jiang Q, 2001, AM J CLIN NUTR, V74, P714
   Joseph MA, 2004, NUTR CANCER, V50, P206, DOI 10.1207/s15327914nc5002_11
   KAPLAN LA, 1990, CLIN PHYSIOL BIOCH, V8, P1
   KAPLAN LA, 1987, CLIN PHYSIOL BIOCH, V5, P297
   KARMALI RA, 1987, AM J CLIN NUTR, V45, P225, DOI 10.1093/ajcn/45.1.225
   Karunasinghe N, 2004, CANCER EPIDEM BIOMAR, V13, P391
   Kassoff A, 2001, ARCH OPHTHALMOL-CHIC, V119, P1417, DOI 10.1001/archopht.119.10.1417
   Keating GA, 2000, CANCER CAUSE CONTROL, V11, P731, DOI 10.1023/A:1008935407971
   Key T, 2004, PUBLIC HEALTH NUTR, V7, P187, DOI 10.1079/PHN2003588
   Key TJA, 1997, BRIT J CANCER, V76, P678, DOI 10.1038/bjc.1997.445
   Klein EA, 2004, ANN NY ACAD SCI, V1031, P234, DOI 10.1196/annals.1331.023
   KOBAYASHI N, 2004, AACR FRONT CANC PREV, V0, P0
   KOLONEL LN, 1988, AM J EPIDEMIOL, V127, P999, DOI 10.1093/oxfordjournals.aje.a114903
   KOLONEL LN, 1983, CANCER RES, V43, P2397
   Kolonel LN, 2000, CANCER EPIDEM BIOMAR, V9, P795
   Kristal AR, 2002, CANCER EPIDEM BIOMAR, V11, P719
   Kroke A, 1999, AM J CLIN NUTR, V70, P439
   Krupski TL, 2004, CANCER-AM CANCER SOC, V101, P541, DOI 10.1002/cncr.20388
   Kucuk O, 2002, EXP BIOL MED, V227, P881, DOI 10.1177/153537020222701007
   Larsen ER, 2004, J BONE MINER RES, V19, P370, DOI 10.1359/JBMR.0301240
   LAVECCHIA C, 1991, ONCOLOGY, V48, P406
   LE ML, 1994, EPIDEMIOLOGY, V5, P276
   Lee MM, 1998, CANCER CAUSE CONTROL, V9, P545, DOI 10.1023/A:1008840105531
   Lee MM, 2003, CANCER EPIDEM BIOMAR, V12, P665
   Leitzmann MF, 2003, J NATL CANCER I, V95, P1004, DOI 10.1093/jnci/95.13.1004
   LEMARCHAND L, 1991, AM J EPIDEMIOL, V133, P215
   Li HJ, 2004, JNCI-J NATL CANCER I, V96, P696, DOI 10.1093/jnci/djh125
   Li HJ, 2005, CANCER RES, V65, P2498, DOI 10.1158/0008-5472.CAN-04-3535
   Liang JY, 1999, PROSTATE, V40, P200
   Lippman SM, 2005, JNCI-J NATL CANCER I, V97, P94, DOI 10.1093/jnci/dji009
   Lonn E, 2005, JAMA-J AM MED ASSOC, V293, P1338, DOI 10.1001/jama.293.11.1338
   Lu QY, 2001, CANCER EPIDEM BIOMAR, V10, P749
   Martínez ME, 2005, RECENT RESULTS CANC, V166, P177
   Mayne ST, 2003, J NUTR, V133, P933S, DOI 10.1093/jn/133.3.933S
   METTLIN C, 1989, CANCER-AM CANCER SOC, V64, P605, DOI 10.1002/1097-0142(19890801)64:3<605::AID-CNCR2820640307>3.0.CO;2-I
   Meyer F, 1999, CANCER CAUSE CONTROL, V10, P245, DOI 10.1023/A:1008913307947
   Miller ER, 2005, ANN INTERN MED, V142, P37, DOI 10.7326/0003-4819-142-1-200501040-00110
   Nelson M A, 1999, SEMIN UROL ONCOL, V17, P91
   Ngo TH, 2003, CLIN CANCER RES, V9, P2734
   Nomura AMY, 2000, CANCER EPIDEM BIOMAR, V9, P883
   Nomura AMY, 1997, CANCER EPIDEM BIOMAR, V6, P487
   Nomura AMY, 2004, CANCER EPIDEM BIOMAR, V13, P2277
   Norrish AE, 1999, JNCI-J NATL CANCER I, V91, P2038, DOI 10.1093/jnci/91.23.2038
   Norrish AE, 1999, BRIT J CANCER, V81, P1238, DOI 10.1038/sj.bjc.6690835
   Peacock M, 2000, J CLIN ENDOCR METAB, V85, P3011, DOI 10.1210/jc.85.9.3011
   Platz EA, 2004, AM J EPIDEMIOL, V159, P444, DOI 10.1093/aje/kwh062
   Pollak MN, 2004, NAT REV CANCER, V4, P505, DOI 10.1038/nrc1387
   Qin LQ, 2004, NUTR CANCER, V48, P22, DOI 10.1207/s15327914nc4801_4
   Ramon JM, 2000, CANCER CAUSE CONTROL, V11, P679, DOI 10.1023/A:1008924116552
   RIMM EB, 1992, AM J EPIDEMIOL, V135, P1114, DOI 10.1093/oxfordjournals.aje.a116211
   Rodriguez C, 2004, CANCER EPIDEM BIOMAR, V13, P378
   Rodriguez C, 2003, CANCER EPIDEM BIOMAR, V12, P597
   ROSE DP, 1991, PROSTATE, V18, P243, DOI 10.1002/pros.2990180306
   Rybicki BA, 2004, CANCER EPIDEM BIOMAR, V13, P23, DOI 10.1158/1055-9965.EPI-03-0053
   Schoonen WM, 2005, INT J CANCER, V113, P133, DOI 10.1002/ijc.20528
   Schuurman AG, 1999, BRIT J CANCER, V80, P1107, DOI 10.1038/sj.bjc.6690472
   Schuurman AG, 1998, CANCER EPIDEM BIOMAR, V7, P673
   Schuurman AG, 2002, CANCER CAUSE CONTROL, V13, P573, DOI 10.1023/A:1016332208339
   SEVERSON RK, 1989, CANCER RES, V49, P1857
   Singh SV, 2005, J BIOL CHEM, V280, P19911, DOI 10.1074/jbc.M412443200
   SLATTERY ML, 1993, CANCER CAUSE CONTROL, V4, P559, DOI 10.1007/BF00052432
   SLATTERY ML, 1990, AM J CLIN NUTR, V52, P752, DOI 10.1093/ajcn/52.4.752
   Sonoda T, 2004, CANCER SCI, V95, P238, DOI 10.1111/j.1349-7006.2004.tb02209.x
   Strom SS, 1999, NUTR CANCER, V33, P20, DOI 10.1080/01635589909514743
   Stuart GR, 2000, CANCER RES, V60, P266
   TALAMINI R, 1992, NUTR CANCER, V18, P277, DOI 10.1080/01635589209514228
   Terry P, 2001, LANCET, V357, P1764, DOI 10.1016/S0140-6736(00)04889-3
   Terry PD, 2003, AM J CLIN NUTR, V77, P532, DOI 10.1093/ajcn/77.3.532
   Thomas J A, 1999, MODEM NUTRITION IN HEALTH AND DISEASE, V9th, P751
   Tjandrawinata RR, 1997, ADV EXP MED BIOL, V407, P163
   Tzonou A, 1999, INT J CANCER, V80, P704, DOI 10.1002/(SICI)1097-0215(19990301)80:5<704::AID-IJC13>3.0.CO;2-Z
   van den Brandt PA, 2003, CANCER EPIDEM BIOMAR, V12, P866
   van Gils CH, 2002, CANCER EPIDEM BIOMAR, V11, P1279
   Veierod MB, 1997, INT J CANCER, V73, P634, DOI 10.1002/(SICI)1097-0215(19971127)73:5<634::AID-IJC4>3.0.CO;2-Y
   Venkataraman S, 2005, ONCOGENE, V24, P77, DOI 10.1038/sj.onc.1208145
   Venkataraman S, 2004, FREE RADICAL RES, V38, P1119, DOI 10.1080/10715760400010470
   Venkateswaran V, 2004, CANCER RES, V64, P5891, DOI 10.1158/0008-5472.CAN-04-0690
   Villeneuve PJ, 1999, CANCER CAUSE CONTROL, V10, P355, DOI 10.1023/A:1008958103865
   Vlajinac HD, 1997, EUR J CANCER, V33, P101, DOI 10.1016/S0959-8049(96)00373-5
   Vogt TM, 2002, AM J EPIDEMIOL, V155, P1023, DOI 10.1093/aje/155.11.1023
   Wallace K, 2004, JNCI-J NATL CANCER I, V96, P921, DOI 10.1093/jnci/djh165
   Waters DJ, 2003, J NATL CANCER I, V95, P237, DOI 10.1093/jnci/95.3.237
   WEBBER MM, 1985, BIOCHEM BIOPH RES CO, V130, P603, DOI 10.1016/0006-291X(85)90459-0
   WEST DW, 1991, CANCER CAUSE CONTROL, V2, P85, DOI 10.1007/BF00053126
   WHITTEMORE AS, 1995, JNCI-J NATL CANCER I, V87, P652, DOI 10.1093/jnci/87.9.652
   Woodson K, 2003, CANCER CAUSE CONTROL, V14, P513, DOI 10.1023/A:1024840823328
   Wu K, 2002, JNCI-J NATL CANCER I, V94, P437, DOI 10.1093/jnci/94.6.437
   Wu KN, 2004, CANCER EPIDEM BIOMAR, V13, P260, DOI 10.1158/1055-9965.EPI-03-0012
   Yoshizawa K, 1998, JNCI-J NATL CANCER I, V90, P1219, DOI 10.1093/jnci/90.16.1219
NR 162
TC 277
Z9 319
U1 1
U2 49
PU AMER SOC CLINICAL ONCOLOGY
PI ALEXANDRIA
PA 2318 MILL ROAD, STE 800, ALEXANDRIA, VA 22314 USA
SN 0732-183X
EI 1527-7755
J9 J CLIN ONCOL
JI J. Clin. Oncol.
PD NOV 10
PY 2005
VL 23
IS 32
BP 8152
EP 8160
DI 10.1200/JCO.2005.03.1492
PG 9
WC Oncology
SC Oncology
GA 984NQ
UT WOS:000233312000003
PM 16278466
DA 2025-02-23
ER

PT J
AU Madlensky, L
   Flatt, SW
   Bardwell, WA
   Rock, CL
   Pierce, JP
AF Madlensky, L
   Flatt, SW
   Bardwell, WA
   Rock, CL
   Pierce, JP
TI Is family history related to preventive health behaviors and medical management in breast cancer patients?
SO BREAST CANCER RESEARCH AND TREATMENT
LA English
DT Article; Proceedings Paper
DE breast cancer; family history; health behaviors; lifestyle; medical management
ID bilateral prophylactic mastectomy; brca2 mutations; ovarian-cancer; risk; women; recommendations; attitudes; prostate; carriers; needs
AB Introduction. Women diagnosed with breast cancer who also have a family history of the disease are at increased risk of developing additional primary breast or ovarian cancers. We investigated whether a relationship exists between family history and health behaviors in a cross-sectional study of breast cancer survivors. Methods. Participants in the Women's Healthy Eating and Living (WHEL) Study ( a randomized trial designed to test the effect of a plant-based diet on breast cancer recurrence) completed baseline questionnaires about their family history and health behaviors. Medical records and self-reports provided treatment data. Participants were defined as having a family history (FH+) if they met specific family history criteria ( n = 195), and were compared with women having no family history (FH-) of breast cancer ( n = 1736). Results. The mean age of breast cancer diagnosis was 51.2 years for both groups, but FH+ women were more likely to be diagnosed before age 40. FH+ and FH) women had similar dietary patterns, alcohol intake, exercise patterns, body mass index and smoking histories. However, FH+ women were more likely to have undergone prophylactic contralateral mastectomy ( OR = 3.6, 95% CI = 2.2 - 6.2) and bilateral oophorectomy ( OR = 1.6; 95% CI = 1.0 - 2.3) following diagnosis, adjusted for age and time since diagnosis. The FH+ and FH) groups had similar patterns of use of anti-estrogen medications and frequency of medical follow-up. Conclusions. Breast cancer survivors with a strong family history of breast cancer are more likely to undergo surgical preventive measures to reduce their risk of additional cancer, but do not report undertaking more preventive lifestyle behaviors compared to breast cancer survivors without a family history.
C1 Univ Calif San Diego, Ctr Canc, La Jolla, CA 92093 USA.
   Univ Calif San Diego, Dept Psychiat, La Jolla, CA 92093 USA.
C3 University of California System; University of California San Diego; University of California System; University of California San Diego
RP Madlensky, L (corresponding author), Univ Calif San Diego, Ctr Canc, 95000 Gilman Dr, La Jolla, CA 92093 USA.
EM Imadlensky@ucsd.edu
FU NCI NIH HHS [CA69375] Funding Source: Medline; NCRR NIH HHS [M01-RR0070, M01-RR00827, M01-RR00079] Funding Source: Medline
CR Ainsworth BE, 2000, MED SCI SPORT EXER, V32, PS498, DOI 10.1097/00005768-200009001-00009
   Bergfeldt K, 2002, LANCET, V360, P891, DOI 10.1016/S0140-6736(02)11023-3
   Burke W, 1997, JAMA-J AM MED ASSOC, V277, P997, DOI 10.1001/jama.277.12.997
   Carpenter CL, 2003, INT J CANCER, V106, P96, DOI 10.1002/ijc.11186
   Chabner E, 1998, J CLIN ONCOL, V16, P2045, DOI 10.1200/JCO.1998.16.6.2045
   Chalmers K, 2003, EUR J CANCER CARE, V12, P81, DOI 10.1046/j.1365-2354.2003.00330.x
   Demark-Wahnefried W, 2000, CANCER-AM CANCER SOC, V88, P674, DOI 10.1002/(SICI)1097-0142(20000201)88:3<674::AID-CNCR26>3.0.CO;2-R
   Di Prospero LS, 2001, CAN MED ASSOC J, V164, P1005
   DiGianni LM, 2003, CANCER EPIDEM BIOMAR, V12, P321
   Eisinger F, 1998, ANN ONCOL, V9, P939, DOI 10.1023/A:1008389021382
   Emmons KM, 2000, CANCER EPIDEM BIOMAR, V9, P89
   Goodwin PJ, 2000, BREAST CANCER RES TR, V62, P19, DOI 10.1023/A:1006470206271
   Hartmann LC, 2001, JNCI-J NATL CANCER I, V93, P1633, DOI 10.1093/jnci/93.21.1633
   Hunt K, 2000, HEALTH EDUC RES, V15, P131, DOI 10.1093/her/15.2.131
   Kristeller JL, 1996, PREV MED, V25, P162, DOI 10.1006/pmed.1996.0042
   Pierce JP, 2002, CONTROL CLIN TRIALS, V23, P728, DOI 10.1016/S0197-2456(02)00241-6
   Rebbeck TR, 2002, NEW ENGL J MED, V346, P1616, DOI 10.1056/NEJMoa012158
   Rebbeck TR, 2004, J CLIN ONCOL, V22, P1055, DOI 10.1200/JCO.2004.04.188
   SELLERS TA, 1994, J NATL CANCER I, V86, P1860, DOI 10.1093/jnci/86.24.1860
   Stewart DE, 2001, PSYCHO-ONCOLOGY, V10, P179, DOI 10.1002/pon.497
   Theis B, 1994, EUR J CANCER PREV, V3, P321, DOI 10.1097/00008469-199407000-00004
   Thomson CA, 2002, J AM DIET ASSOC, V102, P801, DOI 10.1016/S0002-8223(02)90180-X
   Vachon CM, 2001, CANCER, V92, P240, DOI 10.1002/1097-0142(20010715)92:2<240::AID-CNCR1315>3.0.CO;2-I
NR 23
TC 18
Z9 21
U1 0
U2 7
PU SPRINGER
PI NEW YORK
PA 233 SPRING STREET, NEW YORK, NY 10013 USA
SN 0167-6806
EI 
J9 BREAST CANCER RES TR
JI Breast Cancer Res. Treat.
PD MAR 15
PY 2005
VL 90
IS 1
BP 47
EP 54
DI 10.1007/s10549-004-2626-8
PG 8
WC Oncology
SC Oncology
GA 907FU
UT WOS:000227702000007
PM 15770526
DA 2025-02-23
ER

PT J
AU Levi, F
   Pasche, C
   Lucchini, F
   Ghidoni, R
   Ferraroni, M
   La Vecchia, C
AF Levi, F
   Pasche, C
   Lucchini, F
   Ghidoni, R
   Ferraroni, M
   La Vecchia, C
TI Resveratrol and breast cancer risk
SO EUROPEAN JOURNAL OF CANCER PREVENTION
LA English
DT Article
DE breast cancer; case-control study; diet; epidemiology; humans; micronutrients; neoplasms; resveratrol; Switzerland
ID cell-lines; red wine; growth; expression; apoptosis; mechanism; alcohol; arrest; grapes; vaud
AB Resveratrol is a non-flavonoid polyphenol that has attracted attention as a potential anticancer agent in vitro and in vivo, but scanty epidemiological data are available. We have therefore analysed the relation between dietary intake of resveratrol and breast cancer risk using data from a case-control study conducted between 1993 and 2003 in the Swiss Canton of Vaud on 369 cases and 602 controls. Compared with the lowest tertile of total resveratrol intake, the multivariate odds ratios (OR) were 0.50 for the intermediate and 0.39 for the highest tertile, and the trend in risk was significant. A significant inverse association was observed for resveratrol from grapes (OR = 0.64 and 0.55), but not for wine. The inverse relation between resveratrol and breast cancer risk was not explained by several potential confounding factors, including detailed allowance for alcohol intake, nor attributable to a non-specific favourable effect of fruit on breast cancer risk. (c) 2005 Lippincott Williams & Wilkins.
C1 Inst Univ Med Sociale & Prevent, Registre Vaudois Tumeurs, CH-1011 Lausanne, Switzerland.
   Inst Univ Med Sociale & Prevent, Canc Epidemiol Unit, CH-1005 Lausanne, Switzerland.
   San Paolo Univ, Biochem & Mol Biol Lab, I-20142 Milan, Italy.
   Univ Milan, Ist Stat Med & Biometria, I-20133 Milan, Italy.
   Mario Negri Inst Pharmacol Res, I-20157 Milan, Italy.
C3 University of Milan; Istituto di Ricerche Farmacologiche Mario Negri IRCCS
RP Levi, F (corresponding author), Inst Univ Med Sociale & Prevent, Registre Vaudois Tumeurs, CHU Vaudois Falaises 1, CH-1011 Lausanne, Switzerland.
EM fabio.levi@hospvd.ch
CR Bhat KPL, 2001, CANCER RES, V61, P7456
   Bianchini F, 2003, EUR J CANCER PREV, V12, P417, DOI 10.1097/00008469-200310000-00011
   Bosetti C, 2003, BRIT J CANCER, V88, P672, DOI 10.1038/sj.bjc.6600820
   Bove K, 2002, BIOCHEM BIOPH RES CO, V291, P1001, DOI 10.1006/bbrc.2002.6554
   Breslow NE, 1980, STAT METHODS CANC RE, VI, P32
   Damianaki A, 2000, J CELL BIOCHEM, V78, P429, DOI 10.1002/1097-4644(20000901)78:3<429::AID-JCB8>3.0.CO;2-M
   Ferraroni M, 1996, INT J EPIDEMIOL, V25, P775, DOI 10.1093/ije/25.4.775
   Fontecave M, 1998, FEBS LETT, V421, P277, DOI 10.1016/S0014-5793(97)01572-X
   Franceschi S, 1995, INT J CANCER, V63, P785, DOI 10.1002/ijc.2910630606
   Frémont L, 2000, LIFE SCI, V66, P663, DOI 10.1016/S0024-3205(99)00410-5
   Henderson BE, 1996, CANC EPIDEMIOLOGY PR, V0, P1022
   Hsieh TC, 1999, INT J ONCOL, V15, P245
   Hsieh TC, 1999, EXP CELL RES, V249, P109, DOI 10.1006/excr.1999.4471
   Jang MS, 1997, SCIENCE, V275, P218, DOI 10.1126/science.275.5297.218
   Joe AK, 2002, CLIN CANCER RES, V8, P893
   Kopp P, 1998, EUR J ENDOCRINOL, V138, P619, DOI 10.1530/eje.0.1380619
   LANGCAKE P, 1976, PHYSIOL PLANT PATHOL, V9, P77, DOI 10.1016/0048-4059(76)90077-1
   Levi F, 1996, EUR J CANCER, V32A, P2108, DOI 10.1016/S0959-8049(96)00229-8
   LEVI F, 1993, NUTR CANCER, V19, P327, DOI 10.1080/01635589309514263
   Levi F, 2001, INT J CANCER, V91, P260, DOI 10.1002/1097-0215(200002)9999:9999<::AID-IJC1041>3.3.CO;2-R
   Levi F, 1996, EUR J CANCER PREV, V5, P259, DOI 10.1097/00008469-199608000-00006
   Mahyar-Roemer M, 2002, BMC CANCER, V2, P0, DOI 10.1186/1471-2407-2-27
   Mgbonyebi OP, 1998, INT J ONCOL, V12, P865
   Nakagawa H, 2001, J CANCER RES CLIN, V127, P258, DOI 10.1007/s004320000190
   Narayanan BA, 2003, INT J CANCER, V104, P204, DOI 10.1002/ijc.10932
   Opipari AW, 2004, CANCER RES, V64, P696, DOI 10.1158/0008-5472.CAN-03-2404
   Pozo-Guisado E, 2004, INT J CANCER, V109, P167, DOI 10.1002/ijc.11720
   Scarlatti F, 2003, FASEB J, V17, P2339, DOI 10.1096/fj.03-0292fje
   Schneider Y, 2000, CANCER LETT, V158, P85, DOI 10.1016/S0304-3835(00)00511-5
   Stewart JR, 1999, BIOCHEMISTRY-US, V38, P13244, DOI 10.1021/bi990875u
   Tessitore L, 2000, CARCINOGENESIS, V21, P1619, DOI 10.1093/carcin/21.8.1619
   Tinhofer I, 2001, FASEB J, V15, P1613, DOI 10.1096/fj.00-0675fje
   WILLETT W, 1986, AM J EPIDEMIOL, V124, P17, DOI 10.1093/oxfordjournals.aje.a114366
NR 33
TC 102
Z9 114
U1 1
U2 16
PU LIPPINCOTT WILLIAMS & WILKINS
PI PHILADELPHIA
PA 530 WALNUT ST, PHILADELPHIA, PA 19106-3621 USA
SN 0959-8278
EI 
J9 EUR J CANCER PREV
JI Eur. J. Cancer Prev.
PD APR 15
PY 2005
VL 14
IS 2
BP 139
EP 142
DI 10.1097/00008469-200504000-00009
PG 4
WC Oncology
SC Oncology
GA 919ML
UT WOS:000228622000009
PM 15785317
DA 2025-02-23
ER

PT J
AU Gong, ZH
   Xie, DW
   Deng, ZL
   Bostick, RM
   Muga, SJ
   Hurley, TG
   Hebert, JR
AF Gong, ZH
   Xie, DW
   Deng, ZL
   Bostick, RM
   Muga, SJ
   Hurley, TG
   Hebert, JR
TI The PPARγ Pro12Ala polymorphism and risk for incident sporadic colorectal adenomas
SO CARCINOGENESIS
LA English
DT Article
ID activated-receptor-gamma; necrosis-factor-alpha; vitamin-d; dietary calcium; colon-cancer; insulin; association; expression; growth; gene
AB Peroxisome proliferator-activated receptor gamma (PPARgamma), a member of the nuclear hormone receptor superfamily initially shown to be a key regulator of fat cell differentiation, can inhibit cell growth and induce apoptosis in colon cell lines. There are heterozygous loss of function mutations in the gene encoding PPARgamma in tumors from similar to10% of human colon cancer patients. A common structural polymorphism has been detected in the PPARgamma gene at codon 12 (Pro12Ala). We investigated the hypothesis that the PPARgamma Pro12Ala polymorphism is associated with colorectal adenoma risk in a recently concluded case-control study of incident sporadic colorectal adenomas (163 cases and 212 controls). The multivariate-adjusted odds ratio (OR) for incident sporadic colorectal adenoma was 0.65 (95% CI 0.39-1.09) for those with the Pro12Ala or Ala12Ala genotype compared with those with the Pro12Pro genotype. Multivariate-adjusted inverse associations with the Ala12 variant were more pronounced among those who were female (OR 0.36, 95% CI 0.18-0.75) or did not take non-steroidal anti-inflammatory drugs (OR 0.38, 95% CI 0.14-1.00). Marginally significant results were observed among those with a lower waist:hip ratio (OR 0.52, 95% CI 0.24-1.12) or a lower body mass index (OR 0.46, 95% 0.20-1.05). Smoking was a very strong risk factor (OR 2.34, 95%CI 1.37-4.02) for colorectal adenoma among those with the wild-type (Pro12Ala) genotype, but not those with the Ala12 variant (OR 0.86, 95%CI 0.35-2.09). Larger studies are needed to validate these results, which suggest that the PPARgamma Pro12Ala polymorphism may interact with other factors to protect against colorectal adenoma.
C1 Univ S Carolina, Arnold Sch Publ Hlth, Dept Epidemiol & Biostat, Columbia, SC 29203 USA.
   S Carolina Canc Ctr, Columbia, SC USA.
   Emory Univ, Dept Epidemiol, Rollins Sch Publ Hlth, Atlanta, GA 30322 USA.
   Univ S Carolina, Sch Med, Dept Pathol, Columbia, SC 29208 USA.
   Med Univ S Carolina, Hollings Canc Ctr, Charleston, SC 29425 USA.
C3 University of South Carolina System; University of South Carolina Columbia; Emory University; Rollins School Public Health; University of South Carolina System; University of South Carolina Columbia; Medical University of South Carolina
RP Univ S Carolina, Arnold Sch Publ Hlth, Dept Epidemiol & Biostat, 14 Richland Med Pk,Suite 500, Columbia, SC 29203 USA.
EM dawen.xie@palmettohealth.org
FU NCI NIH HHS [R01CA-51932] Funding Source: Medline; NCRR NIH HHS [RR017698] Funding Source: Medline
CR *AM CANC SOC, 2003, CANC FACTS FIG 2003, V0, P0
   Ardlie KG, 2002, AM J HUM GENET, V71, P304, DOI 10.1086/341719
   Berger J, 2002, ANNU REV MED, V53, P409, DOI 10.1146/annurev.med.53.082901.104018
   Boyapati SM, 2003, CANCER EPIDEM BIOMAR, V12, P631
   Brockman JA, 1998, GASTROENTEROLOGY, V115, P1049, DOI 10.1016/S0016-5085(98)70072-1
   Bruce WR, 2000, NUTR CANCER, V37, P19, DOI 10.1207/S15327914NC3701_2
   Davies KM, 2000, J CLIN ENDOCR METAB, V85, P4635, DOI 10.1210/jc.85.12.4635
   Debril MB, 2001, J MOL MED, V79, P30, DOI 10.1007/s001090000145
   Deeb SS, 1998, NAT GENET, V20, P284, DOI 10.1038/3099
   Doney ASF, 2004, DIABETOLOGIA, V47, P555, DOI 10.1007/s00125-003-1323-1
   DREYER C, 1992, CELL, V68, P879, DOI 10.1016/0092-8674(92)90031-7
   DuBois RN, 1998, CARCINOGENESIS, V19, P49, DOI 10.1093/carcin/19.1.49
   Fajas L, 1997, J BIOL CHEM, V272, P18779, DOI 10.1074/jbc.272.30.18779
   Fajas L, 2001, J MOL ENDOCRINOL, V27, P1, DOI 10.1677/jme.0.0270001
   FORMAN BM, 1995, CELL, V83, P803, DOI 10.1016/0092-8674(95)90193-0
   Giovannucci E, 1999, HORM RES, V51, P34, DOI 10.1159/000053160
   GIOVANNUCCI E, 1995, CANCER CAUSE CONTROL, V6, P164, DOI 10.1007/BF00052777
   Grady WM, 2002, ANNU REV GENOM HUM G, V3, P101, DOI 10.1146/annurev.genom.3.022502.103043
   Greenlee RT, 2000, CA-CANCER J CLIN, V50, P7, DOI 10.3322/canjclin.50.1.7
   Gupta RA, 2001, J BIOL CHEM, V276, P29681, DOI 10.1074/jbc.M103779200
   Gurnell M, 2003, CLIN ENDOCRINOL, V59, P267, DOI 10.1046/j.1365-2265.2003.01767.x
   Hara K, 2000, BIOCHEM BIOPH RES CO, V271, P212, DOI 10.1006/bbrc.2000.2605
   Hébert JR, 2001, ANN EPIDEMIOL, V11, P417, DOI 10.1016/S1047-2797(01)00212-5
   Hebert JR, 2002, ANN EPIDEMIOL, V12, P577, DOI 10.1016/S1047-2797(01)00297-6
   HEBERT JR, 1988, AM J CLIN NUTR, V47, P1068, DOI 10.1093/ajcn/47.6.1068
   HOTAMISLIGIL GS, 1993, SCIENCE, V259, P87, DOI 10.1126/science.7678183
   Kaaks R, 2001, P NUTR SOC, V60, P91, DOI 10.1079/PNS200070
   Kelly KA, 1998, ENDOCRINOLOGY, V139, P2622, DOI 10.1210/en.139.5.2622
   Kipnis V, 2001, AM J EPIDEMIOL, V153, P394, DOI 10.1093/aje/153.4.394
   Komninou D, 2003, EXP BIOL MED, V228, P396, DOI 10.1177/153537020322800410
   Landi S, 2003, CANCER RES, V63, P3560
   Latruffe N, 1997, BIOCHIMIE, V79, P81, DOI 10.1016/S0300-9084(97)81496-4
   Mansen A, 1996, BIOCHEM BIOPH RES CO, V222, P844, DOI 10.1006/bbrc.1996.0832
   McCullough ML, 2003, CANCER CAUSE CONTROL, V14, P1, DOI 10.1023/A:1022591007673
   Memisoglu A, 2003, DIABETES CARE, V26, P2915, DOI 10.2337/diacare.26.10.2915
   Mendez M, 2003, HYPERTENSION, V42, P844, DOI 10.1161/01.HYP.0000085332.69777.D1
   OBRIEN MJ, 1990, GASTROENTEROLOGY, V98, P371, DOI 10.1016/0016-5085(90)90827-N
   Parkin D M, 1992, IARC SCI PUBL, V0, P45
   Penman ID, 2000, J CLIN PATHOL, V53, P302, DOI 10.1136/jcp.53.4.302
   Pereira M A, 1997, MED SCI SPORTS EXERC, V29, P0
   Potter JD, 1999, JNCI-J NATL CANCER I, V91, P916, DOI 10.1093/jnci/91.11.916
   Robitaille J, 2003, CLIN GENET, V63, P109, DOI 10.1034/j.1399-0004.2003.00026.x
   Sarraf P, 1998, NAT MED, V4, P1046, DOI 10.1038/2030
   Sarraf P, 1999, MOL CELL, V3, P799, DOI 10.1016/S1097-2765(01)80012-5
   Shimada T, 2002, GUT, V50, P658, DOI 10.1136/gut.50.5.658
   Smith MR, 2002, INVEST NEW DRUG, V20, P195, DOI 10.1023/A:1015670126203
   Stumvoll M, 2002, DIABETOLOGIA, V45, P152
   Stumvoll M, 2002, DIABETES, V51, P2341, DOI 10.2337/diabetes.51.8.2341
   Swarbrick MM, 2001, EUR J ENDOCRINOL, V144, P277, DOI 10.1530/eje.0.1440277
   Tanaka T, 2001, CANCER RES, V61, P2424
   Terry P, 2002, NUTR CANCER, V43, P39, DOI 10.1207/S15327914NC431_4
   Tomita S, 2002, INT J MOL MED, V9, P485
   WILLETT WC, 1985, AM J EPIDEMIOL, V122, P51, DOI 10.1093/oxfordjournals.aje.a114086
   Willson TM, 2001, ANNU REV BIOCHEM, V70, P341, DOI 10.1146/annurev.biochem.70.1.341
   Yee LD, 1999, INT J ONCOL, V15, P967
   Zemel MB, 2000, FASEB J, V14, P1132, DOI 10.1096/fasebj.14.9.1132
NR 56
TC 36
Z9 44
U1 0
U2 3
PU OXFORD UNIV PRESS
PI OXFORD
PA GREAT CLARENDON ST, OXFORD OX2 6DP, ENGLAND
SN 0143-3334
EI 1460-2180
J9 CARCINOGENESIS
JI Carcinogenesis
PD MAR 15
PY 2005
VL 26
IS 3
BP 579
EP 585
DI 10.1093/carcin/bgh343
PG 7
WC Oncology
SC Oncology
GA 900VM
UT WOS:000227242400009
PM 15564289
DA 2025-02-23
ER

PT J
AU Li, WJ
   Ray, RM
   Lampe, JW
   Lin, MG
   Gao, DL
   Wu, CY
   Nelson, ZC
   Fitzgibbons, ED
   Horner, N
   Hu, YW
   Shannon, J
   Satia, JA
   Patterson, RE
   Stalsberg, H
   Thomas, DB
AF Li, WJ
   Ray, RM
   Lampe, JW
   Lin, MG
   Gao, DL
   Wu, CY
   Nelson, ZC
   Fitzgibbons, ED
   Horner, N
   Hu, YW
   Shannon, J
   Satia, JA
   Patterson, RE
   Stalsberg, H
   Thomas, DB
TI Dietary and other risk factors in women having fibrocystic breast conditions with and without concurrent breast cancer: A nested case-control study in Shanghai, China
SO INTERNATIONAL JOURNAL OF CANCER
LA English
DT Article
DE breast cancer; fibrocystic breast conditions; risk factors; diet; fruits; vegetables
ID menopausal status; randomized trial; self-examination; asian-americans; subsequent risk; soyfood intake; vitamin-c; disease; vegetables; resveratrol
AB Risk of breast cancer is increased in women with proliferative benign breast conditions. Most of these conditions, however, do not progress to breast cancer. The purpose of our study was to identify factors possibly associated with this progression. Women with proliferative fibrocystic breast conditions alone (214), and women with proliferative fibrocystic breast conditions and concurrent breast cancer (130). were compared to each other, and each of these groups of women were also compared to 1,070 controls; and 176 women with non-proliferative benign breast conditions alone, and 155 also with breast cancer, were similarly compared. All study subjects were selected from a cohort of women enrolled in a trial of breast self-examination in Shanghai. Women were interviewed to ascertain information on suspected risk factors for breast cancer and dietary habits. Conditional logistic regression was used to estimate adjusted odds ratios (OR) and 95% confidence intervals (CI). Increased risks of both proliferative fibrocystic breast conditions alone, and with breast cancer, were associated with low parity, a prior benign breast lump and breast cancer in a first-degree relative. Decreasing trends in the risk of both conditions with increasing intake of fruits and vegetables were observed. No factors were significantly associated with risk of breast cancer relative to risk of proliferative changes. Similar, but in some instances weaker, associations were observed for non-proliferative fibrocystic conditions with and without breast cancer. The possible risk or protective factors that were observed in our study most likely alter the risk of breast cancer at an early stage in the carcinogenic process, and probably do not alter risk of progression from proliferative fibrocystic breast conditions to breast cancer. (c) 2005 Wiley-Liss. Inc.
C1 Fred Hutchinson Canc Res Ctr, Div Publ Hlth Sci, Seattle, WA 98109 USA.
   Univ Washington, Dept Epidemiol, Seattle, WA 98195 USA.
   Portland VA Med Ctr, Portland, OR USA.
   Zhong Shan Hosp Canc Ctr, Dept Epidemiol, Shanghai, Peoples R China.
   Shi Dong Hosp, Shanghai, Peoples R China.
   Univ N Carolina, Chapel Hill, NC USA.
   Univ Tromso, Inst Med Biol, Tromso, Norway.
C3 Fred Hutchinson Cancer Center; University of Washington; University of Washington Seattle; US Department of Veterans Affairs; Veterans Health Administration (VHA); Portland VA Medical Center; Fudan University; University of North Carolina; University of North Carolina Chapel Hill; UiT The Arctic University of Tromso
RP Fred Hutchinson Canc Res Ctr, Div Publ Hlth Sci, 1100 Fairview Ave N,M4-B874, Seattle, WA 98109 USA.
EM dbthomas@fhcrc.org
FU NCI NIH HHS [1 R01-CA75332] Funding Source: Medline
CR Aaman TB, 1997, INT J CANCER, V71, P333, DOI 10.1002/(SICI)1097-0215(19970502)71:3<333::AID-IJC4>3.3.CO;2-O
   [Anonymous], 1900, DOI 10.1097/00002030-199912240-00009, V0, P0
   BRINTON LA, 1990, ANN NY ACAD SCI, V586, P266, DOI 10.1111/j.1749-6632.1990.tb17815.x
   CAMPBELL TC, 1994, AM J CLIN NUTR, V59, P1153S, DOI 10.1093/ajcn/59.5.1153S
   CARTER CL, 1988, AM J EPIDEMIOL, V128, P467, DOI 10.1093/oxfordjournals.aje.a114995
   *CHIN AC MED SCI, 1991, FOOD COMP TABL, V0, P0
   Cohen JH, 2000, JNCI-J NATL CANCER I, V92, P61, DOI 10.1093/jnci/92.1.61
   Dai Q, 2001, BRIT J CANCER, V85, P372, DOI 10.1054/bjoc.2001.1873
   Dong ZG, 2003, MUTAT RES-FUND MOL M, V523, P145, DOI 10.1016/S0027-5107(02)00330-5
   DUPONT WD, 1993, CANCER, V71, P1258, DOI 10.1002/1097-0142(19930215)71:4<1258::AID-CNCR2820710415>3.0.CO;2-I
   DUPONT WD, 1985, NEW ENGL J MED, V312, P146, DOI 10.1056/NEJM198501173120303
   DUPONT WD, 1987, AM J EPIDEMIOL, V125, P769, DOI 10.1093/oxfordjournals.aje.a114594
   Frankenfeld CL, 2004, PUBLIC HEALTH NUTR, V7, P765, DOI 10.1079/PHN2004614
   Freudenheim JL, 1996, JNCI-J NATL CANCER I, V88, P340, DOI 10.1093/jnci/88.6.340
   Galván-Portillo M, 2002, NUTR CANCER, V43, P133, DOI 10.1207/S15327914NC432_3
   Gandini S, 2000, EUR J CANCER, V36, P636, DOI 10.1016/S0959-8049(00)00022-8
   HIROSE K, 1995, JPN J CANCER RES, V86, P146, DOI 10.1111/j.1349-7006.1995.tb03032.x
   HISLOP TG, 1990, AM J EPIDEMIOL, V131, P263, DOI 10.1093/oxfordjournals.aje.a115496
   HISLOP TG, 1988, CAN MED ASSOC J, V138, P424
   HUNTER DJ, 1993, NEW ENGL J MED, V329, P234, DOI 10.1056/NEJM199307223290403
   HUTCHINSON WB, 1980, JNCI-J NATL CANCER I, V65, P13
   INGRAM DM, 1991, BRIT J CANCER, V64, P187, DOI 10.1038/bjc.1991.268
   Jang MS, 1997, SCIENCE, V275, P218, DOI 10.1126/science.275.5297.218
   KATSOUYANNI K, 1986, INT J CANCER, V38, P815, DOI 10.1002/ijc.2910380606
   Key TJ, 1999, BRIT J CANCER, V81, P1248, DOI 10.1038/sj.bjc.6690837
   La Vecchia C, 1987, NUTR CANCER, V10, P205
   Lampe JW, 1999, AM J CLIN NUTR, V70, P475S, DOI 10.1093/ajcn/70.3.475s
   LEE HP, 1992, CANCER CAUSE CONTROL, V3, P313, DOI 10.1007/BF00146884
   LEE HP, 1991, LANCET, V337, P1197, DOI 10.1016/0140-6736(91)92867-2
   Lee Marion M, 1994, ANNALS OF EPIDEMIOLOGY, V4, P188, DOI 10.1016/1047-2797(94)90096-5
   LONDON SJ, 1992, JAMA-J AM MED ASSOC, V267, P941, DOI 10.1001/jama.267.7.941
   Malin AS, 2003, INT J CANCER, V105, P413, DOI 10.1002/ijc.11088
   Milner JA, 2001, NUTR CANCER, V41, P1, DOI 10.1207/S15327914NC41-1&2_1
   Minami Y, 1999, JPN J CANCER RES, V90, P600, DOI 10.1111/j.1349-7006.1999.tb00789.x
   MOOLGAVKAR SH, 1980, JNCI-J NATL CANCER I, V65, P559
   NOMURA A, 1978, AM J CLIN NUTR, V31, P2020, DOI 10.1093/ajcn/31.11.2020
   Potischman N, 1999, INT J CANCER, V82, P315, DOI 10.1002/(SICI)1097-0215(19990730)82:3<315::AID-IJC1>3.0.CO;2-N
   PRESTONMARTIN S, 1990, CANCER RES, V50, P7415
   Savouret JF, 2002, BIOMED PHARMACOTHER, V56, P84, DOI 10.1016/S0753-3322(01)00158-5
   SHIBATA A, 1992, BRIT J CANCER, V66, P673, DOI 10.1038/bjc.1992.336
   Shu XO, 2001, CANCER EPIDEM BIOMAR, V10, P483
   Smith-Warner SA, 2001, JAMA-J AM MED ASSOC, V285, P769, DOI 10.1001/jama.285.6.769
   STEINMETZ KA, 1991, CANCER CAUSE CONTROL, V2, P325, DOI 10.1007/BF00051672
   Subbaramaiah K, 1998, J BIOL CHEM, V273, P21875, DOI 10.1074/jbc.273.34.21875
   Thomas DB, 1997, JNCI-J NATL CANCER I, V89, P355, DOI 10.1093/jnci/89.5.355
   Thomas DB, 2002, JNCI-J NATL CANCER I, V94, P1445, DOI 10.1093/jnci/94.19.1445
   Weisburger JH, 1999, FOOD CHEM TOXICOL, V37, P943, DOI 10.1016/S0278-6915(99)00086-1
   WHITTEMORE AS, 1990, JNCI-J NATL CANCER I, V82, P915, DOI 10.1093/jnci/82.11.915
   Willett WC, 1998, NUTRITIONAL EPIDEMIOLOGY, V2nd, P0, DOI 10.1093/acprof:oso/9780195122978.001.0001
   Wu AH, 1996, CANCER EPIDEM BIOMAR, V5, P901
   Wu AH, 2002, CARCINOGENESIS, V23, P1491, DOI 10.1093/carcin/23.9.1491
   You Wei-Cheng, 2002, J CANCER EPIDEMIOL PREV, V7, P143
   YUAN JM, 1995, BRIT J CANCER, V71, P1353, DOI 10.1038/bjc.1995.263
NR 53
TC 32
Z9 33
U1 0
U2 10
PU WILEY
PI HOBOKEN
PA 111 RIVER ST, HOBOKEN 07030-5774, NJ USA
SN 0020-7136
EI 1097-0215
J9 INT J CANCER
JI Int. J. Cancer
PD JUL 20
PY 2005
VL 115
IS 6
BP 981
EP 993
DI 10.1002/ijc.20964
PG 13
WC Oncology
SC Oncology
GA 934EM
UT WOS:000229689700018
PM 15723298
DA 2025-02-23
ER

PT J
AU Kesse, E
   Boutron-Ruault, MC
   Norat, T
   Riboli, E
   Clavel-Chapelon, F
AF Kesse, E
   Boutron-Ruault, MC
   Norat, T
   Riboli, E
   Clavel-Chapelon, F
TI Dietary calcium, phosphorus, vitamin D, dairy products and the risk of colorectal adenoma and cancer among French women of the E3N-EPIC prospective study
SO INTERNATIONAL JOURNAL OF CANCER
LA English
DT Article
DE colorectal cancer; colorectal adenoma; calcium; vitamin D; phosphorus; dairy product
ID colon-cancer; epidemiologic evidence; united-states; prevention; cohort; polyps; foods; men; supplementation; carcinogenesis
AB A protective effect of calcium and/or dairy products on colorectal cancer has been reported in epidemiological studies but the findings are considered inconsistent. In particular, it is unclear whether they act at a particular step of the adenoma-carcinoma sequence. To investigate the effect of dairy product consumption and dietary calcium, vitamin D and phosphorus intake on the adenoma-carcinoma sequence in the French E3N-EPIC prospective study. The population for the study of risk factors for adenomas was composed of 516 adenoma cases, including 175 high-risk adenomas, and of 4,804 polyp-free subjects confirmed by colonoscopy. The population for the colorectal cancer study was composed of 172 cases and 67,312 cancer-free subjects. Diet was assessed using a self-administered questionnaire completed at baseline. There was a trend of decreasing risk of both adenoma (P-trend= 0.04) and cancer (P-trend=0.08) with increasing calcium intake, with RRs for adenoma and cancer of 0.80 (IC 95% = 0.62-1.03) and 0.72 (95% CI=0.47-1.10), respectively, in the fourth quartile compared to the first. A protective effect of dairy products on adenoma (RRQ4 vs. Q(I) = 0.80, 95 % CI = 0.62-1.05, P-trend = 0.04) was observed and of milk consumption on colorectal cancer (RRQ4 (vs.) (Q1) = 0.54, 95 % CI = 0.33-0.89, P-trend = 0.09), although the latter did not reach significance. Phosphorus intake also decreased the risk of adenoma (RRQ4 (vs. Q1) =0.70, 95% CI=0.54-0.90, P-trend= 0.005). No vitamin D effect was identified. Our data support the hypothesis that calcium, dairy products and phosphorus exert a protective effect at certain steps of the adenoma-carcinoma sequence. (c) 2005 Wiley-Liss, Inc.
C1 Inst Gustave Roussy, INSERM, Equipe E3N EPIC, F-94805 Villejuif, France.
   CNAM, INSERM, U557, Inst Sci & Tech Alimentat Nutr, Paris, France.
   Int Agcy Res Canc, Nutr Canc Unit, F-69372 Lyon, France.
C3 Institut National de la Sante et de la Recherche Medicale (Inserm); UNICANCER; Gustave Roussy; Institut National de la Sante et de la Recherche Medicale (Inserm); heSam Universite; Conservatoire National Arts & Metiers (CNAM); World Health Organization; International Agency for Research on Cancer (IARC)
RP Inst Gustave Roussy, INSERM, Equipe E3N EPIC, 39 Rue Camille Desmoulins, F-94805 Villejuif, France.
EM clavel@igr.fr
CR Baron JA, 1999, NEW ENGL J MED, V340, P101, DOI 10.1056/NEJM199901143400204
   BEDENNE L, 1992, CANCER, V69, P883, DOI 10.1002/1097-0142(19920215)69:4<883::AID-CNCR2820690408>3.0.CO;2-B
   BergsmaKadijk JA, 1996, EPIDEMIOLOGY, V7, P590, DOI 10.1097/00001648-199611000-00005
   Bonithon-Kopp C, 2000, LANCET, V356, P1300, DOI 10.1016/S0140-6736(00)02813-0
   Boutron MC, 1996, BRIT J CANCER, V74, P145, DOI 10.1038/bjc.1996.330
   Cho E, 2004, JNCI-J NATL CANCER I, V96, P1015, DOI 10.1093/jnci/djh185
   Clavel-Chapelon F, 1997, EUR J CANCER PREV, V6, P473, DOI 10.1097/00008469-199710000-00007
   *CNERNA CNRS, 2000, APP NUTR CONS POUR P, V0, P0
   Favier J C, 1995, REPERTOIRE GENERAL DES ALIMENTS- TABLE DE COMPOSITION, V0, P0
   Ghadirian P, 1997, CANCER-AM CANCER SOC, V80, P858, DOI 10.1002/(SICI)1097-0142(19970901)80:5<858::AID-CNCR5>3.0.CO;2-H
   Holt PR, 1999, J AM COLL NUTR, V18, P379S, DOI 10.1080/07315724.1999.10718902
   Järvinen R, 2001, EUR J CLIN NUTR, V55, P1000, DOI 10.1038/sj.ejcn.1601260
   Kampman E, 2000, CANCER CAUSE CONTROL, V11, P459, DOI 10.1023/A:1008914108739
   KAMPMAN E, 1994, AM J EPIDEMIOL, V139, P16, DOI 10.1093/oxfordjournals.aje.a116931
   Kim HS, 2001, CANCER EPIDEM BIOMAR, V10, P869
   Lamprecht SA, 2003, NAT REV CANCER, V3, P601, DOI 10.1038/nrc1144
   Levi F, 2000, EUR J CANCER, V36, P2115, DOI 10.1016/S0959-8049(00)00195-7
   Lipkin M, 1999, ANNU REV NUTR, V19, P545, DOI 10.1146/annurev.nutr.19.1.545
   LUCAS F, 1995, J HUM NUTR DIET, V8, P65, DOI 10.1111/j.1365-277X.1995.tb00296.x
   Marcus PM, 1998, INT J EPIDEMIOL, V27, P788, DOI 10.1093/ije/27.5.788
   Martin F, 1981, CANCER DETECT PREV, V4, P407
   Martínez ME, 1998, CANCER EPIDEM BIOMAR, V7, P163
   Martinez ME, 1996, EPIDEMIOLOGY, V7, P264, DOI 10.1097/00001648-199605000-00008
   McCullough ML, 2003, CANCER CAUSE CONTROL, V14, P1, DOI 10.1023/A:1022591007673
   NEUGUT AI, 1993, CANCER EPIDEM BIOMAR, V2, P159
   NEWMARK HL, 1984, JNCI-J NATL CANCER I, V72, P1323
   Norat T, 2003, EUR J CLIN NUTR, V57, P1, DOI 10.1038/sj.ejcn.1601522
   Pietinen P, 1999, CANCER CAUSE CONTROL, V10, P387, DOI 10.1023/A:1008962219408
   RIBOLI E, 1992, ANN ONCOL, V3, P783, DOI 10.1093/oxfordjournals.annonc.a058097
   VANDERMEER R, 1991, EUROPEAN JOURNAL OF CANCER PREVENTION, VOL 1, P0
   VanLiere MJ, 1997, INT J EPIDEMIOL, V26, PS128, DOI 10.1093/ije/26.suppl_1.S128
   Wallace K, 2004, JNCI-J NATL CANCER I, V96, P921, DOI 10.1093/jnci/djh165
   WILLETT W, 1986, AM J EPIDEMIOL, V124, P17, DOI 10.1093/oxfordjournals.aje.a114366
   Wu K, 2002, JNCI-J NATL CANCER I, V94, P437, DOI 10.1093/jnci/94.6.437
   Yoon H, 2000, EUR J CANCER PREV, V9, P151, DOI 10.1097/00008469-200006000-00003
NR 35
TC 103
Z9 114
U1 0
U2 12
PU WILEY
PI HOBOKEN
PA 111 RIVER ST, HOBOKEN 07030-5774, NJ USA
SN 0020-7136
EI 1097-0215
J9 INT J CANCER
JI Int. J. Cancer
PD OCT 20
PY 2005
VL 117
IS 1
BP 137
EP 144
DI 10.1002/ijc.21148
PG 8
WC Oncology
SC Oncology
GA 961CG
UT WOS:000231638900017
PM 15880532
DA 2025-02-23
ER

PT J
AU Walker, M
   Aronson, KJ
   King, W
   Wilson, JWL
   Fan, WL
   Heaton, JPW
   MacNeily, A
   Nickel, JC
   Morales, A
AF Walker, M
   Aronson, KJ
   King, W
   Wilson, JWL
   Fan, WL
   Heaton, JPW
   MacNeily, A
   Nickel, JC
   Morales, A
TI Dietary patterns and risk of prostate cancer in Ontario, Canada
SO INTERNATIONAL JOURNAL OF CANCER
LA English
DT Article
DE diet; dietary pattern; factor analysis; prostate cancer; grant sponsor; Canadian institutes of health research; grant sponsor; Astra-Zeneca
ID colon-cancer; animal products; nutrient intake; united-states; vitamin-d; food use; nutrition; calcium; health; epidemiology
AB Dietary patterns reflect combinations of dietary exposures, and here we examine these in relation to prostate cancer risk. In a case-control study, 80 incident primary prostate cancer cases and 334 urology clinic controls were enrolled from 1997 through 1999 in Kingston, Ontario, Canada. Food-frequency questionnaires were completed prior to diagnosis and assessed intake in the 1-year period 2-3 years prior to enrollment. Among controls, dietary intake was used in principal components analyses to identify patterns that were then evaluated with all subjects in relation to prostate cancer risk using unconditional logistic regression, controlling for age. Four dietary patterns were identified: Healthy Living, Traditional Western, Processed and Beverages. Increased prostate cancer risk is apparent in relation,to the Processed pattern, composed of processed meats, red meats, organ meats, refined grains, white bread, onions and tomatoes, vegetable oil and juice, soft drinks and bottled water. The OR for the highest fertile compared to baseline is 2.75 (95% CI 1.40-5.39), with a dose-response pattern (trend test p < 0.0035). Our results suggest that a dietary pattern including refined grain products, processed meats and red and organ meats contributes to increased prostate cancer risk. Since dietary information was collected before subjects knew their diagnosis, recall bias was avoided. (c) 2005 Wiley-Liss, Inc.
C1 Queens Univ, Canc Res Inst, Div Canc Care & Epidemiol, Dept Community Hlth & Epidemiol, Kingston, ON K7L 3N6, Canada.
   Queens Univ, Kingston Gen Hosp, Dept Urol, Kingston, ON, Canada.
   Univ British Columbia, Dept Surg & Head, Div Pediat Urol, Vancouver, BC V5Z 1M9, Canada.
   British Columbia Childrens Hosp, John Balfour Urol Ctr, Vancouver, BC V6H 3V4, Canada.
C3 Queens University - Canada; Queens University - Canada; Queens University Hospital; University of British Columbia; BC Childrens Hospital; University of British Columbia
RP Queens Univ, Canc Res Inst, Div Canc Care & Epidemiol, Dept Community Hlth & Epidemiol, Kingston, ON K7L 3N6, Canada.
EM aronson@post.queensu.ca
CR [Anonymous], 1979, ADV FACTOR ANAL STRU, V0, P0
   Brault DubucM, 1994, NUTRITIVE VALUE OF FOODS, V2nd, P0
   BYERS T, 1985, AM J EPIDEMIOL, V122, P41, DOI 10.1093/oxfordjournals.aje.a114085
   Chan JM, 1998, SCIENCE, V279, P563, DOI 10.1126/science.279.5350.563
   Chan JM, 1998, CANCER CAUSE CONTROL, V9, P559, DOI 10.1023/A:1008823601897
   Clinton SK, 1998, ANNU REV NUTR, V18, P413, DOI 10.1146/annurev.nutr.18.1.413
   Cody Liza, 1997, MUSCLEBOUND, V0, P0
   *DEP HLTH, 1998, NUTR ASPECTS DEV CAN, V0, P0
   Ganmaa D, 2002, INT J CANCER, V98, P262, DOI 10.1002/ijc.10185
   Ghadirian P, 1996, CANCER CAUSE CONTROL, V7, P428, DOI 10.1007/BF00052669
   Giles G, 1997, INT J CANCER, V0, P13
   Giovannucci E, 1998, CANCER RES, V58, P442
   Giovannucci E, 1998, CANCER CAUSE CONTROL, V9, P567, DOI 10.1023/A:1008835903714
   Gorsuch R, 1983, FACTOR ANAL, V0, P0
   Gunnell D, 2003, BRIT J CANCER, V88, P1682, DOI 10.1038/sj.bjc.6600946
   Heaney RP, 1999, J AM DIET ASSOC, V99, P1228, DOI 10.1016/S0002-8223(99)00302-8
   HEBERT JR, 1991, NUTR CANCER, V15, P107, DOI 10.1080/01635589109514118
   HEBERT JR, 1988, AM J CLIN NUTR, V47, P1068, DOI 10.1093/ajcn/47.6.1068
   Hsieh LJ, 2003, UROLOGY, V61, P297, DOI 10.1016/S0090-4295(02)02120-9
   Hu FB, 1999, AM J CLIN NUTR, V69, P243
   Jacobsen BK, 1998, CANCER CAUSE CONTROL, V9, P553, DOI 10.1023/A:1008819500080
   Joliffe I T, 1992, STAT METHODS MED RES, V1, P69, DOI 10.1177/096228029200100105
   Kim JO, 1978, INTRODUCTION TO FACTOR ANALYSIS: WHAT IT IS AND HOW TO DO IT, V0, P0
   Kolonel LN, 2001, EPIDEMIOL REV, V23, P72, DOI 10.1093/oxfordjournals.epirev.a000798
   Kolonel LN, 1996, CANCER CAUSE CONTROL, V7, P83, DOI 10.1007/BF00115640
   Lee MM, 1998, CANCER CAUSE CONTROL, V9, P545, DOI 10.1023/A:1008840105531
   Martinez ME, 1998, AM J EPIDEMIOL, V148, P17, DOI 10.1093/oxfordjournals.aje.a009552
   Meyer F, 1997, NUTR CANCER, V29, P120, DOI 10.1080/01635589709514612
   Meyer F, 1999, CANCER CAUSE CONTROL, V10, P245, DOI 10.1023/A:1008913307947
   Michaud DS, 2001, CANCER CAUSE CONTROL, V12, P557, DOI 10.1023/A:1011256201044
   *NATL CANC I CAN, 2004, CAN CANC STAT, V0, P0
   Pandian SS, 1999, J ROY COLL SURG EDIN, V44, P352
   Peto J, 2001, NATURE, V411, P390, DOI 10.1038/35077256
   RANDALL E, 1992, NUTR CANCER, V18, P265, DOI 10.1080/01635589209514227
   RANDALL E, 1990, AM J CLIN NUTR, V52, P739, DOI 10.1093/ajcn/52.4.739
   RANDALL E, 1985, J AM DIET ASSOC, V85, P830
   RANDALL E, 1989, J AM DIET ASSOC, V89, P1070
   RANDALL E, 1991, NUTR CANCER, V16, P135, DOI 10.1080/01635589109514151
   Rothman KJ, 1998, MODERN EPIDEMIOLOGY, V2nd, P231
   SAAL FS, 1995, PHYSL REPROD, V0, P1213
   *SAS I, 1996, STAT AN SYST, V0, P0
   Schuurman AG, 1999, BRIT J CANCER, V80, P1107, DOI 10.1038/sj.bjc.6690472
   SEVERSON RK, 1989, CANCER RES, V49, P1857
   SIMON HB, 2002, HARV MENS HLTH WATCH, V7, P8
   Slattery ML, 1999, AM J EPIDEMIOL, V150, P869, DOI 10.1093/oxfordjournals.aje.a010092
   Slattery ML, 1998, AM J EPIDEMIOL, V148, P4, DOI 10.1093/aje/148.1.4-a
   SNOWDON DA, 1984, AM J EPIDEMIOL, V120, P244, DOI 10.1093/oxfordjournals.aje.a113886
   TALAMINI R, 1986, BRIT J CANCER, V53, P817, DOI 10.1038/bjc.1986.138
   Terry P, 2001, CANCER EPIDEM BIOMAR, V10, P1281
   Terry P, 2001, AM J EPIDEMIOL, V154, P1143, DOI 10.1093/aje/154.12.1143
   Tseng M, 2004, CANCER EPIDEM BIOMAR, V13, P71, DOI 10.1158/1055-9965.EPI-03-0076
   Villeneuve PJ, 1999, CANCER CAUSE CONTROL, V10, P355, DOI 10.1023/A:1008958103865
   Willett WC, 1997, AM J CLIN NUTR, V66, P1557
   Willett WC, 1997, SALUD PUBLICA MEXICO, V39, P298
   Wolk A, 1998, J NATL CANCER I, V90, P911, DOI 10.1093/jnci/90.12.911
   Yip I, 1996, ADV EXP MED BIOL, V399, P173
   Yip I, 1999, UROL CLIN N AM, V26, P403, DOI 10.1016/S0094-0143(05)70079-3
NR 58
TC 63
Z9 73
U1 0
U2 6
PU WILEY
PI HOBOKEN
PA 111 RIVER ST, HOBOKEN 07030-5774, NJ USA
SN 0020-7136
EI 1097-0215
J9 INT J CANCER
JI Int. J. Cancer
PD SEP 10
PY 2005
VL 116
IS 4
BP 592
EP 598
DI 10.1002/ijc.21112
PG 7
WC Oncology
SC Oncology
GA 951MV
UT WOS:000230935500014
PM 15825170
DA 2025-02-23
ER

PT J
AU Otani, T
   Iwasaki, M
   Hanaoka, T
   Kobayashi, M
   Ishibara, J
   Natsukawa, S
   Shaura, K
   Koizumi, Y
   Kasuga, Y
   Yoshimura, K
   Yoshida, T
   Tsugane, S
AF Otani, T
   Iwasaki, M
   Hanaoka, T
   Kobayashi, M
   Ishibara, J
   Natsukawa, S
   Shaura, K
   Koizumi, Y
   Kasuga, Y
   Yoshimura, K
   Yoshida, T
   Tsugane, S
TI Folate, vitamin B<sub>6</sub>, vitamin B<sub>12</sub>, and vitamin B<sub>2</sub> intake, genetic polymorphisms of related enzymes, and risk of colorectal cancer in a hospital-based case-control study in Japan
SO NUTRITION AND CANCER-AN INTERNATIONAL JOURNAL
LA English
DT Article
ID food frequency questionnaire; follow-up survey; methylenetetrahydrofolate reductase polymorphism; methionine synthase gene; colon-cancer; aldehyde dehydrogenase; cohort-i; common mutation; dietary records; mthfr c677t
[truncated: 1,110,945 more chars]
