# Supplementary material for: Global impact of dietary risks on cancers: burdens across regions from 1990 to 2021 and the projection to 2035
Source: Front Nutr. 2025 Jul 4;12:1585305. doi: 10.3389/fnut.2025.1585305 (PMC12271164; doi:10.3389/fnut.2025.1585305)
Supplement: Supplementary file 1 [file Data_Sheet_1.zip › Supplementary data/Fig 1/download2006u240.txt]

PT J
AU Jenab, M
   Riboli, E
   Ferrari, P
   Friesen, M
   Sabate, J
   Norat, T
   Slimani, N
   Tjonneland, A
   Olsen, A
   Overvad, K
   Boutron-Ruault, MC
   Clavel-Chapelon, F
   Boeing, H
   Schulz, M
   Linseisen, J
   Nagel, G
   Trichopoulou, A
   Naska, A
   Oikonomou, E
   Berrino, F
   Panico, S
   Palli, D
   Sacerdote, C
   Tumino, R
   Peeters, PH
   Numans, ME
   Bueno-de-Mesquita, HB
   Büchner, FL
   Lund, E
   Pera, G
   Chirlaque, MD
   Sánchez, MJ
   Arriola, L
   Barricarte, A
   Quirós, JR
   Johansson, I
   Johansson, A
   Berglund, G
   Bingham, S
   Khaw, KT
   Allen, N
   Key, T
   Carneiro, F
   Save, V
   Del Giudice, G
   Plebani, M
   Kaaks, R
   Gonzalez, CA
AF Jenab, M.
   Riboli, E.
   Ferrari, P.
   Friesen, M.
   Sabate, J.
   Norat, T.
   Slimani, N.
   Tjonneland, A.
   Olsen, A.
   Overvad, K.
   Boutron-Ruault, M-C
   Clavel-Chapelon, F.
   Boeing, H.
   Schulz, M.
   Linseisen, J.
   Nagel, G.
   Trichopoulou, A.
   Naska, A.
   Oikonomou, E.
   Berrino, F.
   Panico, S.
   Palli, D.
   Sacerdote, C.
   Tumino, R.
   Peeters, P. H.
   Numans, M. E.
   Bueno-de-Mesquita, H. B.
   Buechner, F. L.
   Lund, E.
   Pera, G.
   Chirlaque, M. D.
   Sanchez, M-J
   Arriola, L.
   Barricarte, A.
   Quiros, J. R.
   Johansson, I.
   Johansson, A.
   Berglund, G.
   Bingham, S.
   Khaw, K-T
   Allen, N.
   Key, T.
   Carneiro, F.
   Save, V.
   Del Giudice, G.
   Plebani, M.
   Kaaks, R.
   Gonzalez, C. A.
TI Plasma and dietary carotenoid, retinol and tocopherol levels and the risk of gastric adenocarcinomas in the European prospective investigation into cancer and nutrition
SO BRITISH JOURNAL OF CANCER
LA English
DT Article
DE carotenoids; tocopherol; retinol; gastric cancer; diet; EPIC
ID helicobacter-pylori infection; alpha-tocopherol; beta-carotene; antioxidant vitamins; diffuse types; follow-up; serum; esophageal; mortality; association
AB Despite declining incidence rates, gastric cancer (GC) is a major cause of death worldwide. Its aetiology may involve dietary antioxidant micronutrients such as carotenoids and tocopherols. The objective of this study was to determine the association of plasma levels of seven common carotenoids, their total plasma concentration, retinol and alpha- and gamma-tocopherol, with the risk of gastric adenocarcinoma in a case-control study nested within the European Prospective Investigation into Cancer and Nutrition (EPIC), a large cohort involving 10 countries. A secondary objective was to determine the association of total sum of carotenoids, retinol and alpha-tocopherol on GCs by anatomical subsite (cardia/noncardia) and histological subtype (diffuse/intestinal). Analytes were measured by high-performance liquid chromatography in prediagnostic plasma from 244 GC cases and 645 controls matched by age, gender, study centre and date of blood donation. Conditional logistic regression models adjusted by body mass index, total energy intake, smoking and Helicobacter pylori infection status were used to estimate relative cancer risks. After an average 3.2 years of follow-up, a negative association with GC risk was observed in the highest vs the lowest quartiles of plasma beta-cryptoxanthin (odds ratio (OR) = 0.53, 95% confidence intervals (CI) = 0.30-0.94, P-trend = 0.006), zeaxanthin (OR = 0.39, 95% CI = 0.22-0.69, P-trend = 0.005), retinol (OR = 0.55, 95% CI = 0.33-0.93, P-trend 0.005) and lipid-unadjusted alpha-tocopherol (OR = 0.59, 95% CI 0.37-0.94, P-trend = 0.022). For all analytes, no heterogeneity of risk estimates or significant associations were observed by anatomical subsite. In the diffuse histological subtype, an inverse association was observed with the highest vs lowest quartile of lipid-unadjusted alpha-tocopherol (OR = 0.26, 95% CI = 0.11-0.65, P-trend = 0.003). These results show that higher plasma concentrations of some carotenoids, retinol and alpha-tocopherol are associated with reduced risk of GC.
C1 IARC WHO, Nutr & Hormones Grp, Lyon, France.
   Loma Linda Univ, Dept Nutr, Loma Linda, CA 92350 USA.
   Danish Canc Soc, Inst Canc Epidemiol, Copenhagen, Denmark.
   Aarhus Univ Hosp, Aalborg Hosp, Dept Clin Epidemiol, Aalborg, Denmark.
   Inst Gustave Roussy, INSERM, Dept ERI 20, Villejuif, France.
   German Inst Human Nutr, Dept Epidemiol, Potsdam, Germany.
   Deutsch Krebsforschungszentrum, Dept Clin Epidemiol, D-6900 Heidelberg, Germany.
   Univ Athens, Sch Med, Dept Hyg & Epidemiol, GR-11527 Athens, Greece.
   Ist Nazl Tumori, Epidemiol Unit, I-20133 Milan, Italy.
   Univ Naples Federico II, Dept Clin & Expt Med, Naples, Italy.
   CSPO Sci Inst Tuscany, Mol & Nutr Epidemiol Unit, Florence, Italy.
   Univ Turin, Turin, Italy.
   CPO Piemonte, Turin, Italy.
   Azienda Osped Civile MP Arezzo, Canc Registry, Ragusa, Italy.
   Univ Utrecht, Med Ctr, Julius Ctr Hlth Sci & Primary Care, Utrecht, Netherlands.
   Natl Inst Publ Hlth & Environm, Ctr Nutr & Hlth, NL-3720 BA Bilthoven, Netherlands.
   Univ Tromso, Inst Community Med, Tromso, Norway.
   Catalan Inst Oncol, ICO IDIBELL, Dept Epidemiol, Barcelona, Spain.
   Consejeria San & Consumo, Serv Epidemiol, Murcia, Spain.
   Andalusian Sch Publ Hlth, Granada, Spain.
   Publ Hlth Dept Guipuzkoa, San Sebastian, Spain.
   Publ Hlth Inst Navarra, Pamplona, Spain.
   Consejena Salud & Serv Sanitarios Asturias, Secc Informat Sanitaria, Asturias, Spain.
   Umea Univ, Fac Med, Dept Odontol, Umea, Sweden.
   Karolinska Inst, Dept Med Epidemiol, Stockholm, Sweden.
   Univ Cambridge, Dept Publ Hlth & Primary Care, Ctr Nutr & Canc Prevent & Survival, Cambridge, England.
   Univ Cambridge, Clin Gerontol Unit, Cambridge, England.
   Univ Oxford, Canc Epidemiol Unit, Oxford, England.
   Univ Porto, Inst Mol Pathol & Immunol, P-4100 Oporto, Portugal.
   Med Fac Porto HS Joao, Oporto, Portugal.
   Addenbrookes Hosp, Dept Histopathol, Cambridge CB2 2QQ, England.
   Novartis Vaccines, Res Ctr, Siena, Italy.
   Azienda Osped Padova, Serv Med Lab, Padua, Italy.
C3 World Health Organization; International Agency for Research on Cancer (IARC); Loma Linda University; Danish Cancer Society; Aarhus University; Aalborg University; Aalborg University Hospital; Institut National de la Sante et de la Recherche Medicale (Inserm); UNICANCER; Gustave Roussy; Leibniz Association; Deutsches Institut fur Ernahrungsforschung Potsdam-Rehbrucke (DIfE); Helmholtz Association; German Cancer Research Center (DKFZ); Athens Medical School; National & Kapodistrian University of Athens; Fondazione IRCCS Istituto Nazionale Tumori Milan; University of Naples Federico II; University of Turin; Centro di Riferimento per Epidemiologia e la Prevenzione Oncologica in Piemonte; Civile M.P. Arezzo Hospital; Utrecht University; Netherlands National Institute for Public Health & the Environment; UiT The Arctic University of Tromso; Institut d'Investigacio Biomedica de Bellvitge (IDIBELL); Institut Catala d'Oncologia; Escuela Andaluza de Salud Publica; Public Health Institute of Navarra; Umea University; Karolinska Institutet; University of Cambridge; University of Cambridge; University of Oxford; Universidade do Porto; Sao Joao Hospital; University of Cambridge; Cambridge University Hospitals NHS Foundation Trust; Addenbrooke's Hospital; Novartis; Novartis Italy; University of Padua; Azienda Ospedaliera - Universita di Padova
RP Jenab, M (corresponding author), IARC WHO, Nutr & Hormones Grp, Lyon, France.
EM Jenab@iarc.fr
FU Medical Research Council [G0401527] Funding Source: Medline; Wellcome Trust Funding Source: Medline
CR Abnet CC, 2003, CANCER CAUSE CONTROL, V14, P645, DOI 10.1023/A:1025619608851
   Al-Delaimy WK, 2005, EUR J CLIN NUTR, V59, P1397, DOI 10.1038/sj.ejcn.1602253
   Al-Delaimy WK, 2005, EUR J CLIN NUTR, V59, P1387, DOI 10.1038/sj.ejcn.1602252
   Annibale B, 2002, DIGEST LIVER DIS, V34, PS72, DOI 10.1016/S1590-8658(02)80170-0
   BLOT WJ, 1995, AM J CLIN NUTR, V62, P1424, DOI 10.1093/ajcn/62.6.1424S
   BOEING H, 1991, CANCER CAUSE CONTROL, V2, P227, DOI 10.1007/BF00052138
   Botterweck AAM, 2000, INT J EPIDEMIOL, V29, P645, DOI 10.1093/ije/29.4.645
   Botterweck AAM, 2000, CANCER-AM CANCER SOC, V88, P737, DOI 10.1002/(SICI)1097-0142(20000215)88:4<737::AID-CNCR2>3.0.CO;2-H
   BUIATTI E, 1990, INT J CANCER, V45, P896, DOI 10.1002/ijc.2910450520
   BUIATTI E, 1991, INT J CANCER, V48, P369, DOI 10.1002/ijc.2910480310
   Chajès V, 1999, INT J CANCER, V83, P585, DOI 10.1002/(SICI)1097-0215(19991126)83:5<585::AID-IJC2>3.0.CO;2-Z
   Chen HL, 2002, NUTR CANCER, V42, P33, DOI 10.1207/S15327914NC421_5
   CHYOU PH, 1990, CANCER RES, V50, P7501
   Corley DA, 2004, J NATL CANCER I, V96, P1383, DOI 10.1093/jnci/djh265
   Correa P, 1998, ALIMENT PHARM THERAP, V12, P73, DOI 10.1111/j.1365-2036.1998.00006.x
   Correa P, 2000, JNCI-J NATL CANCER I, V92, P1881, DOI 10.1093/jnci/92.23.1881
   CORREA P, 1994, CANCER RES, V54, P0
   Donaldson MS, 2004, NUTR J, V3, P0, DOI 10.1186/1475-2891-3-19
   Eichholzer M, 1996, INT J CANCER, V66, P145, DOI 10.1002/(SICI)1097-0215(19960410)66:2<145::AID-IJC1>3.0.CO;2-2
   Ekström AM, 2000, INT J CANCER, V87, P133, DOI 10.1002/1097-0215(20000701)87:1<133::AID-IJC20>3.0.CO;2-E
   Engel LS, 2003, J NATL CANCER I, V95, P1404, DOI 10.1093/jnci/djg047
   Garcia-Closas R, 1999, CANCER CAUSE CONTROL, V10, P71, DOI 10.1023/A:1008867108960
   GONZALEZ CA, 1994, AM J EPIDEMIOL, V139, P466, DOI 10.1093/oxfordjournals.aje.a117029
   González CA, 2006, INT J CANCER, V118, P2559, DOI 10.1002/ijc.21678
   González CA, 2003, INT J CANCER, V107, P629, DOI 10.1002/ijc.11426
   Greenland S, 1998, MODERN EPIDEMIOLOGY, V0, P53
   HANKINSON SE, 1989, CLIN CHEM, V35, P2313
   HANSSON LE, 1993, GASTROENTEROLOGY, V105, P1098, DOI 10.1016/0016-5085(93)90954-B
   HANSSON LE, 1994, INT J CANCER, V57, P638, DOI 10.1002/ijc.2910570505
   HANSSON LE, 1993, INT J CANCER, V54, P402, DOI 10.1002/ijc.2910540309
   Harrison LE, 1997, CANCER-AM CANCER SOC, V80, P1021
   Hennekens CH, 1996, NEW ENGL J MED, V334, P1145, DOI 10.1056/NEJM199605023341801
   Kelley JR, 2003, J CLIN EPIDEMIOL, V56, P1, DOI 10.1016/S0895-4356(02)00534-6
   Key T, 1996, CANCER EPIDEM BIOMAR, V5, P811
   LAUREN PA, 1993, CANCER-AM CANCER SOC, V71, P2926, DOI 10.1002/1097-0142(19930515)71:10<2926::AID-CNCR2820711007>3.0.CO;2-X
   NOMURA AMY, 1995, JPN J CANCER RES, V86, P916, DOI 10.1111/j.1349-7006.1995.tb03001.x
   Nouraie M, 2005, CANCER EPIDEM BIOMAR, V14, P2087, DOI 10.1158/1055-9965.EPI-05-0038
   OCKE MC, 1995, INT J CANCER, V61, P480, DOI 10.1002/ijc.2910610409
   PARSONNET J, 1991, NEW ENGL J MED, V325, P1127, DOI 10.1056/NEJM199110173251603
   Riboli E, 2003, AM J CLIN NUTR, V78, P559S, DOI 10.1093/ajcn/78.3.559S
   Riboli E, 2002, PUBLIC HEALTH NUTR, V5, P1113, DOI 10.1079/PHN2002394
   Riboli E, 1997, INT J EPIDEMIOL, V26, PS6, DOI 10.1093/ije/26.suppl_1.S6
   SPORN MB, 1983, CANCER RES, V43, P3034
   STAHELIN HB, 1991, AM J EPIDEMIOL, V133, P766
   Steghens JP, 1997, J CHROMATOGR B, V694, P71, DOI 10.1016/S0378-4347(97)00140-0
   Taylor PR, 2003, J NATL CANCER I, V95, P1414, DOI 10.1093/jnci/djg044
   Touvier M, 2005, JNCI-J NATL CANCER I, V97, P1338, DOI 10.1093/jnci/dji276
   Tsubono Y, 1999, NUTR CANCER, V34, P56, DOI 10.1207/S15327914NC340108
   vanPoppel G, 1997, CANCER LETT, V114, P195, DOI 10.1016/S0304-3835(97)04662-4
   Varis K, 1998, SCAND J GASTROENTERO, V33, P294, DOI 10.1080/00365529850170892
   WILLETT WC, 1983, AM J CLIN NUTR, V38, P631, DOI 10.1093/ajcn/38.4.631
   WILLETT WC, 1984, NEW ENGL J MED, V310, P430, DOI 10.1056/NEJM198402163100705
   Willett WC, 1998, NUTRITIONAL EPIDEMIOLOGY: MONOGRAPHS IN EPIDEMIOLOGY AND BIOSTATISTICS, V2nd, P0
   Woodward N, 2001, EUR J GASTROEN HEPAT, V13, P233, DOI 10.1097/00042737-200103000-00003
   *WORLD CANC RES FU, 1997, FOOD RES PREV CANC G, V0, P0
   You WC, 2000, J NATL CANCER I, V92, P1607, DOI 10.1093/jnci/92.19.1607
   Yuan JM, 2004, CANCER EPIDEM BIOMAR, V13, P1772
   Zhang ZW, 2000, EUR J GASTROEN HEPAT, V12, P497, DOI 10.1097/00042737-200012050-00004
   ZHENG W, 1995, AM J EPIDEMIOL, V142, P955, DOI 10.1093/oxfordjournals.aje.a117743
NR 60
TC 104
Z9 111
U1 0
U2 9
PU NATURE PUBLISHING GROUP
PI LONDON
PA MACMILLAN BUILDING, 4 CRINAN ST, LONDON N1 9XW, ENGLAND
SN 0007-0920
EI 1532-1827
J9 BRIT J CANCER
JI Br. J. Cancer
PD AUG 7
PY 2006
VL 95
IS 3
BP 406
EP 415
DI 10.1038/sj.bjc.6603266
PG 10
WC Oncology
SC Oncology
GA 071JZ
UT WOS:000239599400026
PM 16832408
DA 2025-02-23
ER

PT J
AU Connelly-Frost, A
   Poole, C
   Satia, JA
   Kupper, LL
   Millikan, RC
   Sandler, RS
AF Connelly-Frost, A
   Poole, C
   Satia, JA
   Kupper, LL
   Millikan, RC
   Sandler, RS
TI Selenium, apoptosis, and colorectal adenomas
SO CANCER EPIDEMIOLOGY BIOMARKERS & PREVENTION
LA English
DT Article
ID prediagnostic serum selenium; cancer prevention; toenail selenium; oxidative stress; sodium selenite; cell-death; risk; prevalence; induction; selenomethionine
AB Background: Selenium is an essential trace element found in cereals, wheat, dairy products, meat, and fish. This micronutrient may prevent carcinogenesis through several biochemical pathways; one suggested pathway is enhanced apoptosis. Objectives: The relation between selenium and colorectal adenomas was evaluated because the colorectal adenoma is the established precursor lesion of most colorectal cancers. Apoptosis was a pathway of interest because decreased apoptosis has been associated with an increased prevalence of adenomas. Our objectives were as follows: to investigate the association between (a) selenium and colorectal adenomas and W selenium and apoptosis. Methods: The study population was assembled for the Diet and Health Study III (n = 803), a cross-sectional study conducted at the University of North Carolina Hospital (Chapel Hill, NC). There were 451 participants in the analysis of selenium and adenoma prevalence and 35 participants in the analysis of selenium and apoptosis Selenium was measured from serum collected at the time of colonoscopy. Apoptosis was measured in biopsies from normal rectal epithelium obtained during the colonoscopy procedure. Results: Participants in the highest fifth of serum selenium were less likely to have adenomas in comparison with those in the lowest fifth (prevalence ratio, 0.6; 95% confidence interval, 0.4-1.1). Selenium and apoptosis (> 2.76 cells percrypt) were not strongly related, but results collectively suggested a roughly inverse association. Conclusions: High selenium was associated with a reduced prevalence of colorectal adenomas. Apoptosis, however, did not seem to be the mechanism by which selenium was related to adenoma prevalence in our data.
C1 Univ N Carolina, Sch Med, Dept Epidemiol, Chapel Hill, NC USA.
   Univ N Carolina, Sch Med, Dept Nutr, Chapel Hill, NC USA.
   Univ N Carolina, Sch Med, Dept Biostat, Chapel Hill, NC USA.
   Univ N Carolina, Sch Med, Dept Med, Chapel Hill, NC USA.
   Univ N Carolina, Sch Med, Ctr Gastrointest Biol & Dis, Chapel Hill, NC USA.
   Amgen Inc, Dept Global Epidemiol, Thousand Oaks, CA USA.
C3 University of North Carolina; University of North Carolina Chapel Hill; University of North Carolina School of Medicine; University of North Carolina School of Medicine; University of North Carolina; University of North Carolina Chapel Hill; University of North Carolina; University of North Carolina Chapel Hill; University of North Carolina School of Medicine; University of North Carolina; University of North Carolina Chapel Hill; University of North Carolina School of Medicine; University of North Carolina School of Medicine; University of North Carolina; University of North Carolina Chapel Hill; Amgen
RP R Stuart Dickson Inst Hlth Studies, 720 E Morehead St, Charlotte, NC 28232 USA.
EM aconnell@email.unc.edu
FU NCI NIH HHS [R03 CA101132, R01 CA44684] Funding Source: Medline; NIDDK NIH HHS [P30 DK34987] Funding Source: Medline; NIEHS NIH HHS [P30 ES10126] Funding Source: Medline
CR Alaejos MS, 2000, NUTRITION, V16, P376, DOI 10.1016/S0899-9007(99)00296-8
   *AM CANC SOC INC, 2004, CANC FACTS FIG, V0, P0
   [Anonymous], 2000, DIETARY REFERENCE INTAKES FOR VITAMIN C, Vitamin E, P0
   Barros Aluisio J D, 2003, BMC MED RES METHODOL, V3, P21, DOI 10.1186/1471-2288-3-21
   BLAIR SN, 1985, AM J EPIDEMIOL, V122, P794, DOI 10.1093/oxfordjournals.aje.a114163
   BLOCK G, 1986, AM J EPIDEMIOL, V124, P453, DOI 10.1093/oxfordjournals.aje.a114416
   Boyle P, 1983, ECOL DIS, V2, P241
   CLARK LC, 1993, CANCER EPIDEM BIOMAR, V2, P41
   Clark LC, 1996, JAMA-J AM MED ASSOC, V276, P1957, DOI 10.1001/jama.276.24.1957
   Combs GF, 1998, PHARMACOL THERAPEUT, V79, P179, DOI 10.1016/S0163-7258(98)00014-X
   Combs GF, 2001, ADV EXP MED BIOL, V492, P107
   Day D W, 1978, MAJOR PROBL PATHOL, V10, P58
   DWORKIN BM, 1988, AM J GASTROENTEROL, V83, P748
   Early DS, 2002, AM J GASTROENTEROL, V97, P745, DOI 10.1111/j.1572-0241.2002.05558.x
   Fernández-Bañares F, 2002, AM J GASTROENTEROL, V97, P2103, DOI 10.1111/j.1572-0241.2002.05930.x
   Fleming J, 2001, NUTR CANCER, V40, P42, DOI 10.1207/S15327914NC401_9
   Ganther HE, 2001, ADV EXP MED BIOL, V492, P119
   GARLAND M, 1995, J NATL CANCER I, V87, P497, DOI 10.1093/jnci/87.7.497
   GERBER AM, 1991, AM J PUBLIC HEALTH, V81, P1608, DOI 10.2105/AJPH.81.12.1608
   Ghadirian P, 2000, CANCER DETECT PREV, V24, P305
   Ghose A, 2001, BIOFACTORS, V14, P127, DOI 10.1002/biof.5520140117
   Ghose A, 2001, CANCER RES, V61, P7479
   Hanahan D, 2000, CELL, V100, P57, DOI 10.1016/S0092-8674(00)81683-9
   Hengartner MO, 2000, NATURE, V407, P770, DOI 10.1038/35037710
   Ip C, 1998, J NUTR, V128, P1845, DOI 10.1093/jn/128.11.1845
   Ip C, 2002, CANCER METAST REV, V21, P281, DOI 10.1023/A:1021263027659
   Jacobs ET, 2004, J NATL CANCER I, V96, P1669, DOI 10.1093/jnci/djh310
   JACOBSON BE, 1988, CLIN CHEM, V34, P709
   JANSSON B, 1985, CANCER DETECT PREV, V8, P341
   Kaufmann SH, 2001, TRENDS CELL BIOL, V11, P526, DOI 10.1016/S0962-8924(01)02173-0
   KNEKT P, 1988, INT J CANCER, V42, P846, DOI 10.1002/ijc.2910420609
   KOK FJ, 1987, AM J EPIDEMIOL, V125, P12, DOI 10.1093/oxfordjournals.aje.a114493
   LANFEAR J, 1994, CARCINOGENESIS, V15, P1387, DOI 10.1093/carcin/15.7.1387
   Longtin R, 2003, J NATL CANCER I, V95, P98, DOI 10.1093/jnci/95.2.98
   LU JX, 1994, BIOCHEM PHARMACOL, V47, P1531, DOI 10.1016/0006-2952(94)90528-2
   Lu JX, 2001, ADV EXP MED BIOL, V492, P131
   Martin C, 2002, GASTROENTEROLOGY, V123, P1770, DOI 10.1053/gast.2002.37053
   MASON AC, 1988, TRACE MINERALS FOODS, V0, P325
   MIKACDEVIC M, 1992, BIOL TRACE ELEM RES, V33, P87, DOI 10.1007/BF02783996
   MILLER AB, 1982, CANCER-AM CANCER SOC, V50, P2533
   NELSON RL, 1995, DIS COLON RECTUM, V38, P1306, DOI 10.1007/BF02049157
   Niskar AS, 2003, BIOL TRACE ELEM RES, V91, P1, DOI 10.1385/BTER:91:1:1
   NOMURA A, 1987, JNCI-J NATL CANCER I, V79, P103
   Parkin DM, 2004, ONCOGENE, V23, P6329, DOI 10.1038/sj.onc.1207726
   POOLE C, 1989, THESIS HARVARD SCH P, V0, P0
   Que F, 1997, ADV PHARMACOL, V41, P409, DOI 10.1016/S1054-3589(08)61067-4
   Redman C, 1997, CARCINOGENESIS, V18, P1195, DOI 10.1093/carcin/18.6.1195
   Redman C, 1998, CANCER LETT, V125, P103, DOI 10.1016/S0304-3835(97)00497-7
   Reis LA, 2001, SEER CANC STAT REV 1, V0, P0
   Russo MW, 1997, NUTR CANCER, V28, P125, DOI 10.1080/01635589709514563
   SALONEN JT, 1984, AM J EPIDEMIOL, V120, P342, DOI 10.1093/oxfordjournals.aje.a113898
   Schatzkin A, 2002, NAT REV CANCER, V2, P19, DOI 10.1038/nrc702
   SCHOBER SE, 1987, AM J EPIDEMIOL, V126, P1033, DOI 10.1093/oxfordjournals.aje.a114742
   Shen HM, 1999, INT J CANCER, V81, P820, DOI 10.1002/(SICI)1097-0215(19990531)81:5<820::AID-IJC25>3.0.CO;2-F
   Sjöström J, 2001, BRIT MED J, V322, P1538, DOI 10.1136/bmj.322.7301.1538
   Skov T, 1998, INT J EPIDEMIOL, V27, P91, DOI 10.1093/ije/27.1.91
   Stewart MS, 1997, CANCER LETT, V117, P35, DOI 10.1016/S0304-3835(97)00212-7
   Stewart MS, 1999, FREE RADICAL BIO MED, V26, P42, DOI 10.1016/S0891-5849(98)00147-6
   Sunde R, 2000, BIOCH PHYSL ASPECTS, V0, P782
   Thompson ML, 1998, OCCUP ENVIRON MED, V55, P272, DOI 10.1136/oem.55.4.272
   VANDENBRANDT PA, 1993, J NATL CANCER I, V85, P224
   Vander AJ, 2001, HUMAN PHYSIOLOGY: THE MECHANISMS OF BODY FUNCTION, VEighth, P0
   Wallace K, 2003, CANCER EPIDEM BIOMAR, V12, P464
   Waters DJ, 2003, J NATL CANCER I, V95, P237, DOI 10.1093/jnci/95.3.237
   WILLETT WC, 1983, LANCET, V2, P130, DOI 10.1016/S0140-6736(83)90116-2
   Wong BCY, 1999, BIOMED PHARMACOTHER, V53, P315, DOI 10.1016/S0753-3322(00)88503-0
   Zhong WX, 2001, CANCER RES, V61, P7071
NR 67
TC 23
Z9 31
U1 0
U2 5
PU AMER ASSOC CANCER RESEARCH
PI PHILADELPHIA
PA 615 CHESTNUT ST, 17TH FLOOR, PHILADELPHIA, PA 19106-4404 USA
SN 1055-9965
EI 1538-7755
J9 CANCER EPIDEM BIOMAR
JI Cancer Epidemiol. Biomarkers Prev.
PD MAR 15
PY 2006
VL 15
IS 3
BP 486
EP 493
DI 10.1158/1055-9965.EPI-05-0759
PG 8
WC Oncology; Public, Environmental & Occupational Health
SC Oncology; Public, Environmental & Occupational Health
GA 024AV
UT WOS:000236168200016
PM 16537706
DA 2025-02-23
ER

PT J
AU Habib, SL
   Said, B
   Awad, AT
   Mostafa, MH
   Shank, RC
AF Habib, Samy L.
   Said, Boctor
   Awad, Ahmed T.
   Mostafa, H. Mostafa
   Shank, Ronald C.
TI Novel adenine adducts, N<SUP>7</SUP>-guanine-AFB<sub>1</sub> adducts, and p53 mutations in patients with schistosomiasis and aflatoxin exposure
SO CANCER DETECTION AND PREVENTION
LA English
DT Article
DE novel adenine-adducts; N-7-guanine-AFB(1)adducts; P53 mutation; schistosomiasis; Synergism; aflatoxin B-1; S. mansoni; S. hematobium; cytochrome P-450; PCR
ID hepatitis-b virus; hepatocellular-carcinoma; liver-cancer; risk-factors; b-1; metabolism; infection; mice; dna
AB Introduction: The most frequent mutation in human hepatocellular carcinoma (HCC) in populations exposed to a high dietary intake of aflatoxin B-1 (AFB(1)) is a mutation in codon 249 of the p53 gene. Schistosomiasis is known to cause p53 mutation. We hypothesized that the combination of schistosomiasis and aflatoxin B I increases the incidence of p53 gene mutation. Methods: Liver tissue from 21 patients with schistosomiasis and 5 patients without schistosomiasis were analyzed for occurrence of mutations of the p53 gene and levels of N-7-guanine-AFB(1) adducts. Results: The presence of mutations in codon 249 of p53 gene was higher in patients infected with Schistosoma haematobium (S. haematobium) than in those infected with Schistosoma mansoni (S. mansoni) or a combination of both strains (p < 0.01), compared to control subjects. No mutations were detected in p53 gene in liver DNA from schistosomiasis-free patients. Significant amounts of N-7-guanine-AFB(1) adducts and novel adenine-adducts (p < 0.01) were detected in patients with schistosomiasis, mostly in patients infected with S. haematobiton or a combination of both strains, compared to control subjects. Conclusion: These data suggest that schistosormasis and exposure to aflatoxin B-1 act synergistically to increase the incidence of p53 gene mutation. The increase in p53 mutations may enhance progression of HCC at an early age in patients with schistosomiasis. (c) 2006 International Society for Preventive Oncology. Published by Elsevier Ltd. All rights reserved.
C1 Univ Calif Irvine, Coll Med, Dept Community & Environm Med, Irvine, CA 92697 USA.
   Univ Alexandria, Coll Med, Dept Surg, Alexandria, Egypt.
   Univ Alexandria, Inst Grad Studies & Res, Alexandria, Egypt.
C3 University of California System; University of California Irvine; Egyptian Knowledge Bank (EKB); Alexandria University; Egyptian Knowledge Bank (EKB); Alexandria University
RP Habib, SL (corresponding author), Univ Texas, Hlth Sci Ctr, Dept Med, Div Nephrol, MSC 7882,7703 Floyd Curl Dr, San Antonio, TX 78229 USA.
EM habib@uthscsa.edu
CR ABDELRAHIM AY, 2001, DIG DIS, V4, P288
   ALAASER AA, 1978, EUR J CANCER, V15, P573
   Angelico M, 1997, J HEPATOL, V26, P236, DOI 10.1016/S0168-8278(97)80036-0
   [Anonymous], 1994, IARC MONOGR EVAL CARCINOG RISKS HUM, V61, P45
   Awney HA, 2002, TOXICOLOGY, V172, P143, DOI 10.1016/S0300-483X(01)00545-5
   BADAWI AF, 1995, EUR J CANCER PREV, V4, P45, DOI 10.1097/00008469-199502000-00004
   BAERTSCHI SW, 1988, J AM CHEM SOC, V110, P7929, DOI 10.1021/ja00231a083
   Bedwani R, 1996, INT J CANCER, V68, P688, DOI 10.1002/1097-0215(19961127)68:5<688::AID-IJC2910680502>3.0.CO;2-3
   Bosch FX, 1999, SEMIN LIVER DIS, V19, P271, DOI 10.1055/s-2007-1007117
   Chen X, 2002, MOL BIOL CELL, V13, P1929, DOI 10.1091/mbc.02-02-0023
   COURSAGET P, 1993, BRIT J CANCER, V67, P1395, DOI 10.1038/bjc.1993.258
   Denissenko MF, 1998, ONCOGENE, V17, P3007, DOI 10.1038/sj.onc.1202214
   DOMINGO EO, 1967, AM J PATHOL, V51, P307
   El-Kafrawy SA, 2005, INT J HYG ENVIR HEAL, V208, P263, DOI 10.1016/j.ijheh.2005.02.002
   ELKNOBBY T, 2000, AM J TROP MED HYG S2, V2, P88
   ESSIGMANN JM, 1977, P NATL ACAD SCI USA, V74, P1870, DOI 10.1073/pnas.74.5.1870
   Evans AA, 2002, CANCER EPIDEM BIOMAR, V11, P369
   GROOPMAN JD, 1985, P NATL ACAD SCI USA, V82, P6492, DOI 10.1073/pnas.82.19.6492
   Habib Samy L, 1998, JOURNAL OF THE MEDICAL RESEARCH INSTITUTE, V19, P61
   Habib SL, 1996, ONCOL REP, V3, P769
   HABIB SL, 1988, TOXICOL LETT, V41, P69
   Halim AB, 1999, AM J TROP MED HYG, V60, P915, DOI 10.4269/ajtmh.1999.60.915
   HASHEM M, 1961, J EGYPT MED ASSOC, V44, P598
   HICKS RM, 1980, BRIT J CANCER, V42, P730, DOI 10.1038/bjc.1980.308
   HOLLSTEIN MC, 2005, CANCER EPIDEM BIOMAR, V12, P2956
   INABA Y, 1984, INT J EPIDEMIOL, V13, P408, DOI 10.1093/ije/13.4.408
   IYER RS, 1994, J AM CHEM SOC, V116, P1603, DOI 10.1021/ja00084a001
   Jackson PE, 2001, CANCER RES, V61, P33
   Jin Y, 2002, HEPATOL RES, V24, P379, DOI 10.1016/S1386-6346(02)00135-3
   Kirk GD, 2000, JNCI-J NATL CANCER I, V92, P148, DOI 10.1093/jnci/92.2.148
   Liu H, 2002, WORLD J GASTROENTERO, V8, P480, DOI 10.3748/wjg.v8.i3.480
   Mace K, 1997, CARCINOGENESIS, V18, P1291, DOI 10.1093/carcin/18.7.1291
   MASSEY TE, 1995, P SOC EXP BIOL MED, V208, P213, DOI 10.3181/00379727-208-43852A
   MICHELSON MK, 1993, AM J TROP MED HYG, V49, P76, DOI 10.4269/ajtmh.1993.49.76
   Montesano R, 1997, JNCI-J NATL CANCER I, V89, P1844, DOI 10.1093/jnci/89.24.1844
   NAKASHIMA T, 1975, CANCER, V36, P1483, DOI 10.1002/1097-0142(197510)36:4<1483::AID-CNCR2820360441>3.0.CO;2-9
   Nayak S, 2001, ANALYST, V126, P179, DOI 10.1039/b005778i
   Nooman ZM, 2000, AM J TROP MED HYG, V62, P35, DOI 10.4269/ajtmh.2000.62.35
   NOUH MS, 1990, E AFR MED J, V67, P139
   Offer H, 2001, CANCER RES, V61, P88
   Okuda K, 2000, J HEPATOL, V32, P225, DOI 10.1016/S0168-8278(00)80428-6
   Parkin DM, 1999, INT J CANCER, V80, P827, DOI 10.1002/(SICI)1097-0215(19990315)80:6<827::AID-IJC6>3.0.CO;2-P
   PEERS F, 1987, INT J CANCER, V39, P545, DOI 10.1002/ijc.2910390502
   PISANI P, 1993, INT J CANCER, V55, P891, DOI 10.1002/ijc.2910550604
   RESSAC B, 1991, NATURE, V6317, P29
   Saeed HM, 2002, FEBS LETT, V519, P205, DOI 10.1016/S0014-5793(02)02755-2
   Selim MI, 1996, J AOAC INT, V79, P1124
   SHEWEITA SA, 1995, ONCOL REP, V2, P155
   Shimizu Y, 1999, INT J CANCER, V82, P187, DOI 10.1002/(SICI)1097-0215(19990719)82:2<187::AID-IJC6>3.0.CO;2-1
   Sotomayor RE, 2003, TOXICOL SCI, V73, P329, DOI 10.1093/toxsci/kfg076
   STRAUSS MW, 1990, CURRENT PROTOCOLS S, V9, P0
   VANROSENBURG SL, 1985, BRIT J CANCER, V51, P317
   Wang JS, 1999, MUTAT RES-FUND MOL M, V424, P167, DOI 10.1016/S0027-5107(99)00017-2
   WARREN W, 1995, CARCINOGENESIS, V16, P1181, DOI 10.1093/carcin/16.5.1181
   WOGAN GN, 1992, CANCER RES, V52, P0
   Yu MW, 1997, J HEPATOL, V27, P320, DOI 10.1016/S0168-8278(97)80178-X
   Yu MW, 1996, CANCER EPIDEM BIOMAR, V5, P613
NR 57
TC 21
Z9 23
U1 0
U2 5
PU ELSEVIER SCI LTD
PI OXFORD
PA THE BOULEVARD, LANGFORD LANE, KIDLINGTON, OXFORD OX5 1GB, OXON, ENGLAND
SN 0361-090X
EI 
J9 CANCER DETECT PREV
JI Cancer Detect. Prev.
PD JUN 15
PY 2006
VL 30
IS 6
BP 491
EP 498
DI 10.1016/j.cdp.2006.10.006
PG 8
WC Oncology
SC Oncology
GA 122AI
UT WOS:000243197700002
PM 17113242
DA 2025-02-23
ER

PT J
AU Herman-Antosiewicz, A
   Johnson, DE
   Singh, SV
AF Herman-Antosiewicz, Anna
   Johnson, Daniel E.
   Singh, Shivendra V.
TI Sulforaphane causes autophagy to inhibit release of cytochrome <i>c</i> and apoptosis in human prostate cancer cells
SO CANCER RESEARCH
LA English
DT Article
ID malignant glioma-cells; cycle arrest; phenethyl isothiocyanate; death; induction; mechanism; risk; broccoli; protein; beclin
AB The present study reports a novel response to sulforaphane, a highly promising anticancer constituent of several edible cruciferous vegetables, in PC-3 and LNCaP human prostate cancer cells involving induction of autophagy. Exposure of PC-3 and LNCaP cells to sulforaphane resulted in several specific features characteristic of autophagy, including appearance of membranous vacuoles in the cytoplasm as revealed by transmission electron microscopy and formation of acidic vesicular organelles as revealed by fluorescence microscopy following staining with the lysosomotropic agent acridine orange. The salforaphane-induced autophagy was associated with up-regulation, processing, and recruitment to autophagosomes of microtubule-associated protein I light chain 3 (LC3), which is a mammalian homologue of the yeast autophagy regulating protein Apg8/Aut7p. Treatment of cells with a specific inhibitor of autophagy (3-methyladenine) attenuated localization of LC3 to autophagosomes but exacerbated cytosolic release of cytochrome c as well as apoptotic cell death as revealed by analysis of subdiploid fraction and cytoplasmic histone-associated. DNA fragmentation. In conclusion, the present study indicates that induction of autophagy represents a defense mechanism against sulforaphane-induced apoptosis in human prostate cancer cells. To the best of our knowledge, the present study is the first published report to convincingly document induction of autophagy by an isothiocyanate class of dietary chemopreventive agent.
C1 Univ Pittsburgh, Inst Canc, Sch Med, Pittsburgh, PA 15213 USA.
   Univ Pittsburgh, Dept Pharmacol, Sch Med, Pittsburgh, PA 15213 USA.
C3 Pennsylvania Commonwealth System of Higher Education (PCSHE); University of Pittsburgh; Pennsylvania Commonwealth System of Higher Education (PCSHE); University of Pittsburgh
RP Singh, SV (corresponding author), Univ Pittsburgh, Inst Canc, Sch Med, 232A Hillman Canc Ctr Res Pavil,5117 Ctr Ave, Pittsburgh, PA 15213 USA.
EM singhs@upmc.edu
FU NCI NIH HHS [CA101753, CA115498] Funding Source: Medline
CR Abeliovich H, 2000, J CELL BIOL, V151, P1025, DOI 10.1083/jcb.151.5.1025
   Ambrosone CB, 2004, J NUTR, V134, P1134, DOI 10.1093/jn/134.5.1134
   Barcelo S, 1996, CARCINOGENESIS, V17, P277, DOI 10.1093/carcin/17.2.277
   Brooks JD, 2001, CANCER EPIDEM BIOMAR, V10, P949
   Bursch W, 1996, CARCINOGENESIS, V17, P1595, DOI 10.1093/carcin/17.8.1595
   Chau YP, 2003, HISTOL HISTOPATHOL, V18, P715, DOI 10.14670/HH-18.715
   Chi SJ, 1999, ONCOGENE, V18, P2281, DOI 10.1038/sj.onc.1202538
   Choi S, 2005, CANCER RES, V65, P2035, DOI 10.1158/0008-5472.CAN-04-3616
   Chung FL, 2000, CARCINOGENESIS, V21, P2287, DOI 10.1093/carcin/21.12.2287
   Cohen JH, 2000, JNCI-J NATL CANCER I, V92, P61, DOI 10.1093/jnci/92.1.61
   Cuervo AM, 2004, MOL CELL BIOCHEM, V263, P55, DOI 10.1023/B:MCBI.0000041848.57020.57
   Daido S, 2004, CANCER RES, V64, P4286, DOI 10.1158/0008-5472.CAN-03-3084
   deGrey ADNJ, 1997, BIOESSAYS, V19, P161, DOI 10.1002/bies.950190211
   Ellington AA, 2006, CARCINOGENESIS, V27, P298, DOI 10.1093/carcin/bgi214
   Fahey JW, 2001, PHYTOCHEMISTRY, V56, P5, DOI 10.1016/S0031-9422(00)00316-2
   Fahey JW, 2002, P NATL ACAD SCI USA, V99, P7610, DOI 10.1073/pnas.112203099
   Fimognari C, 2002, CARCINOGENESIS, V23, P581, DOI 10.1093/carcin/23.4.581
   Gamet-Payrastre L, 2000, CANCER RES, V60, P1426
   Hecht SS, 2000, DRUG METAB REV, V32, P395, DOI 10.1081/DMR-100102342
   Huang CS, 1998, CANCER RES, V58, P4102
   Inbal B, 2002, J CELL BIOL, V157, P455, DOI 10.1083/jcb.200109094
   Jackson SJT, 2004, CARCINOGENESIS, V25, P219, DOI 10.1093/carcin/bgg192
   Jia L, 1997, BRIT J HAEMATOL, V98, P673, DOI 10.1046/j.1365-2141.1997.2623081.x
   Kabeya Y, 2000, EMBO J, V19, P5720, DOI 10.1093/emboj/19.21.5720
   Kanzawa T, 2003, CANCER RES, V63, P2103
   Kanzawa T, 2004, CELL DEATH DIFFER, V11, P448, DOI 10.1038/sj.cdd.4401359
   Kihara A, 2001, EMBO REP, V2, P330, DOI 10.1093/embo-reports/kve061
   Klionsky DJ, 2005, J CELL SCI, V118, P7, DOI 10.1242/jcs.01620
   Lemasters JJ, 1998, BBA-BIOENERGETICS, V1366, P177, DOI 10.1016/S0005-2728(98)00112-1
   Liang XH, 1998, J VIROL, V72, P8586, DOI 10.1128/JVI.72.11.8586-8596.1998
   Lum JJ, 2005, NAT REV MOL CELL BIO, V6, P439, DOI 10.1038/nrm1660
   Meijer AJ, 2004, INT J BIOCHEM CELL B, V36, P2445, DOI 10.1016/j.biocel.2004.02.002
   Myzak MC, 2004, CANCER RES, V64, P5767, DOI 10.1158/0008-5472.CAN-04-1326
   Ogier-Denis E, 2003, BBA-REV CANCER, V1603, P113, DOI 10.1016/S0304-419X(03)00004-0
   Ogier-Denis E, 2000, J BIOL CHEM, V275, P39090, DOI 10.1074/jbc.M006198200
   Ohsumi Y, 2001, NAT REV MOL CELL BIO, V2, P211, DOI 10.1038/35056522
   Paglin S, 2001, CANCER RES, V61, P439
   Pattingre S, 2005, CELL, V122, P927, DOI 10.1016/j.cell.2005.07.002
   SEGLEN PO, 1992, EXPERIENTIA, V48, P158, DOI 10.1007/BF01923509
   Singh AV, 2004, CARCINOGENESIS, V25, P83, DOI 10.1093/carcin/bgg178
   Singh SV, 2005, J BIOL CHEM, V280, P19911, DOI 10.1074/jbc.M412443200
   Singh SV, 2004, J BIOL CHEM, V279, P25813, DOI 10.1074/jbc.M313538200
   Takeuchi H, 2005, CANCER RES, V65, P3336, DOI 10.1158/0008-5472.CAN-04-3640
   Verhoeven DTH, 1996, CANCER EPIDEM BIOMAR, V5, P733
   Wang LG, 2004, INT J ONCOL, V24, P187
   WATKINS SC, 1987, J NEUROL SCI, V82, P181, DOI 10.1016/0022-510X(87)90017-7
   Zhang SMM, 2000, CANCER EPIDEM BIOMAR, V9, P477
   ZHANG YS, 1992, P NATL ACAD SCI USA, V89, P2399, DOI 10.1073/pnas.89.6.2399
   ZHANG YS, 1994, P NATL ACAD SCI USA, V91, P3147, DOI 10.1073/pnas.91.8.3147
NR 49
TC 274
Z9 309
U1 0
U2 24
PU AMER ASSOC CANCER RESEARCH
PI PHILADELPHIA
PA 615 CHESTNUT ST, 17TH FLOOR, PHILADELPHIA, PA 19106-4404 USA
SN 0008-5472
EI 1538-7445
J9 CANCER RES
JI Cancer Res.
PD JUN 1
PY 2006
VL 66
IS 11
BP 5828
EP 5835
DI 10.1158/0008-5472.CAN-06-0139
PG 8
WC Oncology
SC Oncology
GA 049GC
UT WOS:000238003100039
PM 16740722
DA 2025-02-23
ER

PT J
AU Kuriki, K
   Hirose, K
   Matsuo, K
   Wakai, K
   Ito, H
   Kanemitsu, Y
   Hirai, T
   Kato, T
   Hamajima, N
   Takezaki, T
   Suzuki, T
   Saito, T
   Tanaka, R
   Tajima, K
AF Kuriki, Kiyonori
   Hirose, Kaoru
   Matsuo, Keitaro
   Wakai, Kenji
   Ito, Hidemi
   Kanemitsu, Yukihide
   Hirai, Takashi
   Kato, Tomoyuki
   Hamajima, Nobuyuki
   Takezaki, Toshiro
   Suzuki, Takeshi
   Saito, Toshiko
   Tanaka, Rie
   Tajima, Kazuo
TI Meat, milk, saturated fatty acids, the <i>Pro12Ala</i> and <i>C161T</i> polymorphisms of the <i>PPAR</i>γ gene and colorectal cancer risk in Japanese
SO CANCER SCIENCE
LA English
DT Article
ID activated receptor-gamma; food frequency questionnaire; middle-aged japanese; insulin sensitivity; colon-cancer; dietary-fat; body-mass; ppar-gamma-2; population; expression
AB The peroxisome proliferator-activated receptor gamma (PPAR gamma) gene plays important roles in energy homeostasis. To examine interactions between consumption of foods and fatty acids and the Pro12Ala and C161T (His447His) polymorphisms for colorectal cancer, we performed two case-control studies in Japanese. In study 1, there were 128 colorectal cancer cases and 238 non-cancer controls, and in study 2 there were 257 cases and 771 (age- and sex-matched) non-cancer controls. Assessment of food and nutrients consumption in study 1 was via a nine-item questionnaire, while in study 2 assessment of consumption was according to a more detailed semiquantitative food frequency questionnaire. Consumption of foods and fatty acids was divided into low, moderate and high groups. The overall frequency of the Ala allele was < 4%, and the frequencies of the Pro/Pro + C/C and Pro/Pro + (C/T + T/T) genotypes were 70-73% and 20-26%, respectively. Compared with subjects with low meat intake and the Pro/Pro + C/C genotype, those with high meat consumption and the same genotype had a stronger increased risk in study 1 [OR, 2.88; 95% CI, 1.14-7.30; P for trend = 0.02], but a positive association with processed meat consumption was greatest in those with the Pro/Pro + (C/T + T/T) genotype (P for trend = 0.05) in study 2. Likewise, high consumption of saturated fatty acids and milk appeared to confer marginal increased risk and stronger decreased risk, respectively, in those with the Pro/Pro and Pro/Pro + C/C genotypes (OR, 1.35 and 0.65; 95% CI, 0.93-1.96 and 0.43-1.00; P for trend = 0.10 and 0.06). Further large-scale studies are needed to determine colorectal cancer risk according to relationships between the PPAR gamma gene polymorphisms and dietary intakes of meat, processed meat, milk and saturated fatty acids in Japanese with very low frequency of the Ala allele.
C1 Aichi Canc Ctr, Res Inst, Div Epidemiol & Prevent, Chikusa Ku, Nagoya, Aichi 4648681, Japan.
   Aichi Canc Ctr Hosp, Dept Surg Gastroenterol, Chikusa Ku, Nagoya, Aichi 4648681, Japan.
   Nagoya Univ, Grad Sch Med, Dept Prevent Med Biostat & Med Decis Making, Showa Ku, Nagoya, Aichi 4668550, Japan.
   Kagoshima Univ, Grad Sch Med & Dent Sci, Dept Int Isl & Community Med, Kagoshima 8908520, Japan.
   Aichi Canc Ctr Hosp, Div Clin Labs, Chikusa Ku, Nagoya, Aichi 4648681, Japan.
C3 Aichi Cancer Center; Aichi Cancer Center; Nagoya University; Kagoshima University; Aichi Cancer Center
RP Kuriki, K (corresponding author), Aichi Canc Ctr, Res Inst, Div Epidemiol & Prevent, Chikusa Ku, 1-1 Kanokoden, Nagoya, Aichi 4648681, Japan.
EM kkuriki@aichi-cc.jp
CR Auwerx J, 2002, AM J PHYSIOL-GASTR L, V282, PG581, DOI 10.1152/ajpgi.00508.2001
   Auwerx J, 1999, DIABETOLOGIA, V42, P1033, DOI 10.1007/s001250051268
   Barrett JC, 2005, BIOINFORMATICS, V21, P263, DOI 10.1093/bioinformatics/bth457
   Chen GG, 2002, LIFE SCI, V70, P2631, DOI 10.1016/S0024-3205(02)01510-2
   Cho E, 2004, JNCI-J NATL CANCER I, V96, P1015, DOI 10.1093/jnci/djh185
   Deeb SS, 1998, NAT GENET, V20, P284, DOI 10.1038/3099
   DuBois RN, 1998, CARCINOGENESIS, V19, P49, DOI 10.1093/carcin/19.1.49
   Fajas L, 1997, J BIOL CHEM, V272, P18779, DOI 10.1074/jbc.272.30.18779
   FIELD CJ, 1988, BIOCHEM J, V253, P417, DOI 10.1042/bj2530417
   GOTO C, 2006, SCAND J NUTR, V50, P70
   Hamajima N, 2000, JPN J CANCER RES, V91, P865, DOI 10.1111/j.1349-7006.2000.tb01026.x
   HAMAJIMA N, 1995, J EPIDEMIOL, V5, P99
   Hamajima Nobuyuki, 2001, ASIAN PAC J CANCER PREV, V2, P99
   Hara K, 2000, BIOCHEM BIOPH RES CO, V271, P212, DOI 10.1006/bbrc.2000.2605
   Inoue M, 1997, J CLIN EPIDEMIOL, V50, P69, DOI 10.1016/S0895-4356(96)00297-1
   Jiang J, 2005, CANCER SCI, V96, P507, DOI 10.1111/j.1349-7006.2005.00072.x
   Kersten S, 2000, NATURE, V405, P421, DOI 10.1038/35013000
   Kliewer SA, 2001, RECENT PROG HORM RES, V56, P239, DOI 10.1210/rp.56.1.239
   Koeffler HP, 2003, CLIN CANCER RES, V9, P1
   Kojima M, 2004, NUTR CANCER, V50, P23, DOI 10.1207/s15327914nc5001_4
   Kubota N, 1999, MOL CELL, V4, P597, DOI 10.1016/S1097-2765(00)80210-5
   Kuriki K, 2005, NUTR CANCER, V51, P170, DOI 10.1207/s15327914nc5102_7
   Kuriki Kiyonori, 2004, ASIAN PAC J CANCER PREV, V5, P28
   Landi S, 2003, CANCER RES, V63, P3560
   Lefebvre AM, 1998, NAT MED, V4, P1053, DOI 10.1038/2036
   Luan J, 2001, DIABETES, V50, P686, DOI 10.2337/diabetes.50.3.686
   Ma J, 2001, J NATL CANCER I, V93, P1330, DOI 10.1093/jnci/93.17.1330
   Martin G, 1997, J BIOL CHEM, V272, P28210, DOI 10.1074/jbc.272.45.28210
   Meirhaeghe A, 1998, HUM MOL GENET, V7, P435, DOI 10.1093/hmg/7.3.435
   Memisoglu A, 2003, HUM MOL GENET, V12, P2923, DOI 10.1093/hmg/ddg318
   *MIN HLTH LAB WELF, 2002, KOK EIYO NO GENJ, V0, P0
   Mori Y, 1998, BIOCHEM BIOPH RES CO, V251, P195, DOI 10.1006/bbrc.1998.9421
   Murtaugh MA, 2005, CANCER EPIDEM BIOMAR, V14, P1224, DOI 10.1158/1055-9965.EPI-04-0681
   Nemoto M, 2002, DIABETES RES CLIN PR, V57, P131, DOI 10.1016/S0168-8227(02)00027-X
   Osawa E, 2003, GASTROENTEROLOGY, V124, P361, DOI 10.1053/gast.2003.50067
   Parkin D, 2002, IARC SCI PUBLICATION, VVIII, P0
   Rocchi S, 2000, BRIT J NUTR, V84, PS223, DOI 10.1079/096582197388581
   Saez E, 1998, NAT MED, V4, P1058, DOI 10.1038/2042
   Sarraf P, 1998, NAT MED, V4, P1046, DOI 10.1038/2030
   Siezen CLE, 2005, CARCINOGENESIS, V26, P449, DOI 10.1093/carcin/bgh336
   Slattery ML, 2005, NUTR CANCER, V51, P155, DOI 10.1207/s15327914nc5102_5
   Stephens M, 2001, AM J HUM GENET, V68, P978, DOI 10.1086/319501
   Tanaka T, 2001, CANCER RES, V61, P2424
   Tokudome S, 1998, JPN J CLIN ONCOL, V28, P679, DOI 10.1093/jjco/28.11.679
   Tokudome Shinkan, 2004, ASIAN PAC J CANCER PREV, V5, P40
   Tokudome Y, 2005, J EPIDEMIOL, V15, P135, DOI 10.2188/jea.15.135
   Tokudome Y, 1999, J EPIDEMIOL, V9, P78
   TONTONOZ P, 1994, CELL, V79, P1147, DOI 10.1016/0092-8674(94)90006-X
   Valve R, 1999, J CLIN ENDOCR METAB, V84, P3708, DOI 10.1210/jc.84.10.3708
   Vamecq J, 1999, LANCET, V354, P141, DOI 10.1016/S0140-6736(98)10364-1
   Vanden HeuvelJP, 1999, J NUTR, V129, P575
   Wang XL, 1999, CARDIOVASC RES, V44, P588, DOI 10.1016/S0008-6363(99)00256-4
   Werman A, 1997, J BIOL CHEM, V272, P20230, DOI 10.1074/jbc.272.32.20230
   Yanase T, 1997, BIOCHEM BIOPH RES CO, V233, P320, DOI 10.1006/bbrc.1997.6446
   Yang CX, 2005, CARCINOGENESIS, V26, P1285, DOI 10.1093/carcin/bgi076
   Yen CJ, 1997, BIOCHEM BIOPH RES CO, V241, P270, DOI 10.1006/bbrc.1997.7798
NR 57
TC 25
Z9 27
U1 0
U2 3
PU BLACKWELL PUBLISHING
PI OXFORD
PA 9600 GARSINGTON RD, OXFORD OX4 2DQ, OXON, ENGLAND
SN 1347-9032
EI 
J9 CANCER SCI
JI Cancer Sci.
PD NOV 15
PY 2006
VL 97
IS 11
BP 1226
EP 1235
DI 10.1111/j.1349-7006.2006.00314.x
PG 10
WC Oncology
SC Oncology
GA 086GB
UT WOS:000240660700014
PM 16965392
DA 2025-02-23
ER

PT J
AU Singh, AV
   Franke, AA
   Blackburn, GL
   Zhou, JR
AF Singh, AV
   Franke, AA
   Blackburn, GL
   Zhou, JR
TI Soy phytochemicals prevent orthotopic growth and metastasis of bladder cancer in mice by alterations of cancer cell proliferation and apoptosis and tumor angiogenesis
SO CANCER RESEARCH
LA English
DT Article
ID increased risk; dietary soy; in-vitro; genistein; epidemiology; inhibition; excretion; women; men; phytoestrogens
AB A role of dietary bioactive components in bladder cancer prevention is biologically plausible because most substances or metabolites are excreted through the urinary tract and are consequently in direct contact with the mucosa of the bladder. We first determined antigrowth activity of genistein against poorly differentiated 253J B-V human bladder cancer cells in vitro. Genistein inhibited the cell growth in a time- and dose-dependent manner via G2-M arrest, down-regulation of nuclear factor kappa B (NF-kappa B), and induction of apoptosis. We also evaluated both genistin, which is a natural form of genistein, and the isoflavone-rich soy phytochemical concentrate (SPC) on the growth and metastasis of 253J B-V tumors in an orthotopic tumor model. Mice treated with genistin and SPC had reduced final tumor weights by 56% (P < 0.05) and 52% (P < 0.05), respectively, associated with induction of tumor cell apoptosis and inhibition of tumor angiogenesis in vivo. In addition, SPC treatment, but not genistin treatment, significantly inhibited lung metastases by 95% (P < 0.01) associated with significant down-regulation of NF-kappa B expression in tumor tissues and reduction of circulating insulin-like growth factor-I levels, suggesting that SPC may contain other bioactive ingredients that have antimetastatic activity. The results from our studies suggest that further clinical investigation should be warranted to apply soy phytochemicals, such as SPC, as a potent prevention regimen for bladder cancer progression. This orthotopic human bladder tumor model also provides a clinically relevant experimental tool for assessing potential preventive activity of other dietary components against bladder tumor growth and metastasis.
C1 Harvard Univ, Sch Med, Beth Israel Deaconess Med Ctr, Dept Surg,Nutr Metab Lab, Boston, MA 02215 USA.
   Univ Hawaii, Canc Res Ctr Hawaii, Honolulu, HI 96813 USA.
C3 Harvard University; Harvard Medical School; Harvard University Medical Affiliates; Beth Israel Deaconess Medical Center; Cancer Research Center of Hawaii; University of Hawaii System
RP Harvard Univ, Sch Med, Beth Israel Deaconess Med Ctr, Dept Surg,Nutr Metab Lab, Burlington 5,330 Brookline Ave, Boston, MA 02215 USA.
EM jrzhou@bidmc.harvard.edu
FU NCI NIH HHS [R03 CA112640-01, R03 CA 112640, R01 CA092546-01A2, R01 CA092546, R01 CA 92546, R03 CA112640] Funding Source: Medline; NIDDK NIH HHS [P30 DK040561-11, P30 DK040561] Funding Source: Medline
CR ADLERCREUTZ H, 1995, J STEROID BIOCHEM, V52, P97, DOI 10.1016/0960-0760(94)00146-D
   ADLERCREUTZ H, 1991, AM J CLIN NUTR, V54, P1093, DOI 10.1093/ajcn/54.6.1093
   AKIYAMA T, 1987, J BIOL CHEM, V262, P5592
   Blair RM, 2003, J NUTR, V133, P2262, DOI 10.1093/jn/133.7.2262
   DINNEY CPN, 1995, J UROLOGY, V154, P1532, DOI 10.1016/S0022-5347(01)66923-4
   DUNN JE, 1975, CANCER RES, V35, P3240
   Fotsis T, 1997, CANCER RES, V57, P2916
   Franke AA, 2002, J CHROMATOGR B, V777, P45, DOI 10.1016/S1570-0232(02)00216-7
   HENEY NM, 1983, J UROLOGY, V130, P1083, DOI 10.1016/S0022-5347(17)51695-X
   KELLY GE, 1993, CLIN CHIM ACTA, V223, P9, DOI 10.1016/0009-8981(93)90058-C
   KENNEDY AR, 1995, J NUTR, V125, PS733, DOI 10.1093/jn/125.3_Suppl.733S
   KIRKMAN LM, 1995, NUTR CANCER, V24, P1, DOI 10.1080/01635589509514388
   Levy AP, 1996, J BIOL CHEM, V271, P2746, DOI 10.1074/jbc.271.5.2746
   Lu CM, 1999, UROLOGY, V54, P823, DOI 10.1016/S0090-4295(99)00281-2
   Lu LJW, 1996, NUTR CANCER, V26, P289, DOI 10.1080/01635589609514485
   MESSINA MJ, 1994, NUTR CANCER, V21, P113, DOI 10.1080/01635589409514310
   Nakata S, 1995, HINYOKIKA KIYO, V41, P969
   PANEAU C, 1992, ANN UROL, V26, P281
   SILVERMAN DT, 1992, HEMATOL ONCOL CLIN N, V6, P1
   Steel R, 1992, PRINCIPLES PROCEDURE, V0, P0
   Su SJ, 2005, BIOCHEM PHARMACOL, V69, P307, DOI 10.1016/j.bcp.2004.09.025
   Su SJ, 2000, CLIN CANCER RES, V6, P230
   Sun CL, 2004, INT J CANCER, V112, P319, DOI 10.1002/ijc.20384
   Sun CL, 2002, CANCER EPIDEM BIOMAR, V11, P1674
   Theodorescu D, 1998, INT J CANCER, V78, P775, DOI 10.1002/(SICI)1097-0215(19981209)78:6<775::AID-IJC16>3.3.CO;2-7
   XU X, 1994, J NUTR, V124, P825, DOI 10.1093/jn/124.6.825
   Zhou JR, 1999, J NUTR, V129, P1628, DOI 10.1093/jn/129.9.1628
   Zhou JR, 2004, INT J CANCER, V110, P800, DOI 10.1002/ijc.20206
   Zhou JR, 2002, PROSTATE, V53, P143, DOI 10.1002/pros.10141
   Zhou JR, 1998, CANCER RES, V58, P5231
NR 31
TC 98
Z9 109
U1 0
U2 7
PU AMER ASSOC CANCER RESEARCH
PI PHILADELPHIA
PA 615 CHESTNUT ST, 17TH FLOOR, PHILADELPHIA, PA 19106-4404 USA
SN 0008-5472
EI 1538-7445
J9 CANCER RES
JI Cancer Res.
PD FEB 1
PY 2006
VL 66
IS 3
BP 1851
EP 1858
DI 10.1158/0008-5472.CAN-05-1332
PG 8
WC Oncology
SC Oncology
GA 009FD
UT WOS:000235095900074
PM 16452247
DA 2025-02-23
ER

PT J
AU Boeing, H
   Dietrich, T
   Hoffmann, K
   Pischon, T
   Ferrari, P
   Lahmann, PH
   Boutron-Ruault, MC
   Clavel-Chapelon, F
   Allen, N
   Key, T
   Skeie, G
   Lund, E
   Olsen, A
   Tjonneland, A
   Overvad, K
   Jensen, MK
   Rohrmann, S
   Linseisen, J
   Trichopoulou, A
   Bamia, C
   Psaltopoulou, T
   Weinehall, L
   Johansson, I
   Sánchez, MJ
   Jakszyn, P
   Ardanaz, E
   Amiano, P
   Chirlaque, MD
   Quirós, JR
   Wirfalt, E
   Berglund, G
   Peeters, PH
   van Gils, CH
   Bueno-de-Mesquita, HB
   Büchner, FL
   Berrino, F
   Palli, D
   Sacerdote, C
   Tumino, R
   Panico, S
   Bingham, S
   Khaw, KT
   Slimani, N
   Norat, T
   Jenab, M
   Riboli, E
AF Boeing, Heiner
   Dietrich, Thomas
   Hoffmann, Kurt
   Pischon, Tobias
   Ferrari, Pietro
   Lahmann, Petra H.
   Boutron-Ruault, Marie Christine
   Clavel-Chapelon, Francoise
   Allen, Naomi
   Key, Tim
   Skeie, Guri
   Lund, Eiliv
   Olsen, Anja
   Tjonneland, Anne
   Overvad, Kim
   Jensen, Majken K.
   Rohrmann, Sabine
   Linseisen, Jakob
   Trichopoulou, Antonia
   Bamia, Christina
   Psaltopoulou, Theodora
   Weinehall, Lars
   Johansson, Ingegerd
   Sanchez, Maria-Jose
   Jakszyn, Paula
   Ardanaz, Eva
   Amiano, Pilar
   Chirlaque, Maria Dolores
   Quiros, J. Ramon
   Wirfalt, Elisabet
   Berglund, Goran
   Peeters, Petra H.
   van Gils, Carla H.
   Bueno-de-Mesquita, H. Bas
   Buchner, Frederike L.
   Berrino, Franco
   Palli, Domenico
   Sacerdote, Carlotta
   Tumino, Rosario
   Panico, Salvatore
   Bingham, Sheila
   Khaw, Kay-Tee
   Slimani, Nadia
   Norat, Teresa
   Jenab, Mazda
   Riboli, Elio
TI Intake of fruits and vegetables and risk of cancer of the upper aero-digestive tract:: the prospective EPIC-study
SO CANCER CAUSES & CONTROL
LA English
DT Article
DE upper aero-digestive cancer; fruits and vegetables; root vegetables; prospective study; EPIC; relative risk
ID european country; nutrition; consumption; calibration; alcohol; cohort; men
AB Epidemiologic studies suggest that a high intake of fruits and vegetables is associated with decreased risk of cancers of the upper aero-digestive tract. We studied data from 345,904 subjects of the prospective European Investigation into Cancer and Nutrition (EPIC) recruited in seven European countries, who had completed a dietary questionnaire in 1992-1998. During 2,182,560 person years of observation 352 histologically verified incident squamous cell cancer (SCC) cases (255 males; 97 females) of the oral cavity, pharynx, larynx, and esophagus were identified. Linear and restricted cubic spline Cox regressions were fitted on variables of intake of fruits and vegetables and adjusted for potential confounders. We observed a significant inverse association with combined total fruits and vegetables intake (estimated relative risk (RR) = 0.91; 95% confidence interval (95% CI) 0.83-1.00 per 80 g/d of consumption), and nearly significant inverse associations in separate analyses with total fruits and total vegetables intake (RR: 0.97 (95% CI: 0.92-1.02) and RR = 0.89 (95% CI: 0.78-1.02) per 40 g/d of consumption). Overall, vegetable subgroups were not related to risk with the exception of intake of root vegetables in men. Restricted cubic spline regression did not improve the linear model fits except for total fruits and vegetables and total fruits with a significant decrease in risk at low intake levels (< 120 g/d) for fruits. Dietary recommendations should consider the potential benefit of increasing fruits and vegetables consumption for reducing the risk of cancers of the upper aero-digestive tract, particularly at low intake.
C1 German Inst Human Nutr Potsdam Rehbrucke, D-14558 Nuthetal, Germany.
   Int Agcy Res Canc, Nutr & Hormones Grp, Lyon, France.
   Inst Gustave Roussy, INSERM, U521, Villejuif, France.
   Univ Oxford, Canc Res UK Epidemiol Unit, Oxford, England.
   Univ Tromso, Inst Community Med, Tromso, Norway.
   Danish Canc Soc, Inst Canc Epidemiol, Copenhagen, Denmark.
   Aalborg Hosp, Dept Clin Epidemiol, Aarhus, Denmark.
   Univ Aarhus, Aarhus Univ Hosp, Dept Epidemiol & Social Med, Aarhus, Denmark.
   German Canc Res Ctr, Div Clin Epidemiol, Heidelberg, Germany.
   Univ Athens, Sch Med, Dept Hyg & Epidemiol, Athens, Greece.
   Umea Univ, Dept Nutrit Res, Umea, Sweden.
   Umea Univ, Dept Med Biosci, Umea, Sweden.
   Andalusian Sch Publ Hlth, Granada, Spain.
   Catalan Inst Oncol, Dept Epidemiol, Barcelona, Spain.
   Publ Hlth Inst Navarra, Pamplona, Spain.
   Hlth Dept Basque Country, San Sebastian, Spain.
   Murcia Hlth Council, Dept Epidemiol, Murcia, Spain.
   Council Hlth & Social Affairs Asturias, Oviedo, Spain.
   Lund Univ, Dept Clin Sci, Malmo Diet & Canc Study, Malmo, Sweden.
   Dunn Human Nutr Unit, Cambridge, England.
   Univ Cambridge, Clin Gerontol Unit, Cambridge, England.
   Univ Naples Federico II, Dept Clin & Expt Med, Naples, Italy.
   Canc Registry, Azienda Osped Civile MP Arezzo, Ragusa, Italy.
   Univ Turin, Turin, Italy.
   CSPO, Sci Inst Tuscany, Mol & Nutrit Epidemiol Unit, Florence, Italy.
C3 Leibniz Association; Deutsches Institut fur Ernahrungsforschung Potsdam-Rehbrucke (DIfE); World Health Organization; International Agency for Research on Cancer (IARC); Institut National de la Sante et de la Recherche Medicale (Inserm); UNICANCER; Gustave Roussy; University of Oxford; Cancer Research UK; UiT The Arctic University of Tromso; Danish Cancer Society; Aalborg University; Aalborg University Hospital; Aarhus University; Aarhus University; Helmholtz Association; German Cancer Research Center (DKFZ); National & Kapodistrian University of Athens; Athens Medical School; Umea University; Umea University; Escuela Andaluza de Salud Publica; Institut Catala d'Oncologia; Public Health Institute of Navarra; Murcia Regional Health Council; Lund University; UK Research & Innovation (UKRI); Medical Research Council UK (MRC); MRC Human Nutrition Research; University of Cambridge; University of Naples Federico II; Civile M.P. Arezzo Hospital; University of Turin
RP Boeing, H (corresponding author), German Inst Human Nutr Potsdam Rehbrucke, Arthur Scheunert Allee 114-116, D-14558 Nuthetal, Germany.
EM boeing@mail.dife.de
FU Medical Research Council [G0401527] Funding Source: Medline
CR Agudo A, 2002, PUBLIC HEALTH NUTR, V5, P1179, DOI 10.1079/PHN2002398
   Austin DF, 1996, CANCER EPIDEMIOLOGY AND PREVENTION, V0, P619
   Blot WJ, 1996, CANC EPIDEMIOLOGY PR, V0, P666
   Boeing H, 2002, IARC SCI PUBL, V156, P151
   CHYOU PH, 1995, INT J CANCER, V60, P616, DOI 10.1002/ijc.2910600508
   *DEP HLTH ROHASS, 1991, REF VAL FOOD EN NUTR, V41, P0
   FERLAY J, 2004, GLOBOCAN 2002 VERSIO, V0, P0
   Ferrari P, 2004, AM J EPIDEMIOL, V160, P814, DOI 10.1093/aje/kwh280
   FERRARI P, 2002, PUBL HTLH NUTR, V5, P1243
   GUO WD, 1994, INT J EPIDEMIOL, V23, P444, DOI 10.1093/ije/23.3.444
   Hirayama T, 1991, LIFE-STYLE AND MORTALITY. A LARGE-SCALE CENSUS-BASED COHORT STUDY IN JAPAN, V47, P1637, DOI 10.2307/2532426
   IARC, 2003, HDB CANC PREV, V8, P0
   KAAKS R, 1995, AM J EPIDEMIOL, V142, P548, DOI 10.1093/oxfordjournals.aje.a117673
   Kasum CM, 2002, INT J CANCER, V99, P267, DOI 10.1002/ijc.10341
   Kjaerheim K, 1998, CANCER CAUSE CONTROL, V9, P99, DOI 10.1023/A:1008809706062
   Klipstein-Grobuschl K, 2002, PUBLIC HEALTH NUTR, V5, P1297, DOI 10.1079/PHN2002406
   Munoz N, 1996, CANC EPIDEMIOLOGY PR, V0, P681
   Riboli E, 2002, PUBLIC HEALTH NUTR, V5, P1113, DOI 10.1079/PHN2002394
   Sauvaget C, 2003, STROKE, V34, P2355, DOI 10.1161/01.STR.0000089293.29739.97
   Slimani N, 2002, PUBLIC HEALTH NUTR, V5, P1125, DOI 10.1079/PHN2002395
   Slimani N, 2000, EUR J CLIN NUTR, V54, P900, DOI 10.1038/sj.ejcn.1601107
   TUYNS A J, 1987, NUTRITION AND CANCER, V9, P81
   van Gils CH, 2005, JAMA-J AM MED ASSOC, V293, P183, DOI 10.1001/jama.293.2.183
NR 24
TC 93
Z9 99
U1 0
U2 11
PU SPRINGER
PI DORDRECHT
PA VAN GODEWIJCKSTRAAT 30, 3311 GZ DORDRECHT, NETHERLANDS
SN 0957-5243
EI 
J9 CANCER CAUSE CONTROL
JI Cancer Causes Control
PD SEP 15
PY 2006
VL 17
IS 7
BP 957
EP 969
DI 10.1007/s10552-006-0036-4
PG 13
WC Oncology; Public, Environmental & Occupational Health
SC Oncology; Public, Environmental & Occupational Health
GA 063SO
UT WOS:000239040100010
PM 16841263
DA 2025-02-23
ER

PT J
AU Jackson, FLC
AF Jackson, Fatimah L. C.
TI Illuminating cancer health disparities using ethnogenetic layering (EL) and phenotype segregation network analysis (PSNA)
SO JOURNAL OF CANCER EDUCATION
LA English
DT Article; Proceedings Paper
ID human cytochrome-p450 enzymes; prostate-cancer; united-states; breast-cancer; safrole; stroke; risk; mortality; nigerians; americans
AB Background. Resolving cancer health disparities continues to befuddle simplistic racial models. The racial groups alluded to in biomedicine, public health, and epidemiology are often profoundly substructured. Methods. EL and PSNA are computational assisted techniques that focus on microethnic group (MEG) substructure. Results. Geographical variations in cancer may be due to differences in MEG ancestry or similar environmental exposures to a recognized carcinogen. Examples include breast and prostate cancers in the Chesapeake Bay region and Bight of Biafra biological ancestry, hypertension and stroke in the Carolina Coast region and Central African biological ancestry, and pancreatic cancer in the Mississippi Delta region and dietary/medicinal exposure to safrol from Sassafras albidum.
C1 Univ Maryland, Dept Anthropol, GMRG, Biol Anthropol Res Lab, College Pk, MD 20742 USA.
C3 University System of Maryland; University of Maryland College Park
RP Jackson, FLC (corresponding author), Univ Maryland, Dept Anthropol, GMRG, Biol Anthropol Res Lab, 1111 Woods Hall, College Pk, MD 20742 USA.
EM fatimah@umd.edu
CR Adesunkanmi ARK, 2006, BREAST, V15, P399, DOI 10.1016/j.breast.2005.06.008
   Angwafo F, 2003, PROSTATE CANCER P D, V6, P34, DOI 10.1038/sj.pcan.4500587
   Angwafo F F, 1994, BULL CANCER RADIOTHER, V81, P155
   Angwafo FF, 1998, J NATL MED ASSOC, V90, P0
   Anyanwu S N, 2000, WEST AFR J MED, V19, P120
   Bostwick DG, 2004, CANCER-AM CANCER SOC, V101, P2371, DOI 10.1002/cncr.20408
   Carlson M, 1997, J AOAC INT, V80, P1023
   Chang KJ, 2005, CANCER, V103, P349, DOI 10.1002/cncr.20771
   Crawford ED, 2003, UROLOGY, V62, P3, DOI 10.1016/j.urology.2003.10.013
   Eltis David, 1999, ATLANTIC SLAVE TRADE, V0, P0
   Gogo-Abite M, 2005, NIGER J MED, V14, P72
   GOMEZ MA, 1998, EXDHANGING OUR COUNT, V0, P0
   GUKAS ID, 2005, AFR J MED, V24, P209
   Haines J D Jr, 1996, J OKLA STATE MED ASSOC, V89, P326
   Hajjar I, 2003, J NUTR, V133, P211, DOI 10.1093/jn/133.1.211
   HEYMAN A, 1976, STROKE, V7, P41, DOI 10.1161/01.STR.7.1.41
   HILKER D M, 1981, NUTRITION AND CANCER, V2, P217
   HOWARD G, 1995, STROKE, V26, P1153, DOI 10.1161/01.STR.26.7.1153
   Ikpatt OF, 2002, ANTICANCER RES, V22, P3005
   Jackson Fatimah LC, 2003, JOURNAL OF CHILDRENS HEALTH, V1, P369, DOI 10.3109/15417060390254355
   Jackson FL, 2004, BRIT MED BULL, V69, P215, DOI 10.1093/bmb/ldh012
   Jamerson Kenneth A, 2004, J CLIN HYPERTENS (GREENWICH), V6, P4, DOI 10.1111/j.1524-6175.2004.03563.x
   Jatoi I, 2005, J CLIN ONCOL, V23, P7836, DOI 10.1200/JCO.2004.01.0421
   Jones Randy A, 2005, J NATL BLACK NURSES ASSOC, V16, P55
   Kamdem DP, 1995, PLANTA MED, V61, P574, DOI 10.1055/s-2006-959379
   KAPADIA GJ, 1978, J NATL CANCER I, V60, P683, DOI 10.1093/jnci/60.3.683
   Kaufman JS, 2001, AM J EPIDEMIOL, V154, P291, DOI 10.1093/aje/154.4.291
   Knox M L, 1998, S C NURSE (1994), V5, P16
   Lackland DT, 1999, HYPERTENSION, V34, P57, DOI 10.1161/01.HYP.34.1.57
   Lackland DT, 1999, AM J MED SCI, V318, P365, DOI 10.1097/00000441-199912000-00002
   Martin B, 2003, UROLOGY, V61, P375, DOI 10.1016/S0090-4295(02)02246-X
   MBAKOP A, 1992, B CANCER, V79, P1101
   MILLER JA, 1983, BRIT J CANCER, V48, P1, DOI 10.1038/bjc.1983.151
   Ogunbiyi JO, 1999, J NATL MED ASSOC, V91, P159
   Osegbe DN, 1997, J UROLOGY, V157, P1340, DOI 10.1016/S0022-5347(01)64966-8
   Perry HM, 1998, HYPERTENSION, V31, P771, DOI 10.1161/01.HYP.31.3.771
   SAIF MW, 2005, JOP, V10, P246
   Silverman DT, 2003, EPIDEMIOLOGY, V14, P45, DOI 10.1097/00001648-200301000-00013
   Ueng YF, 2005, FOOD CHEM TOXICOL, V43, P707, DOI 10.1016/j.fct.2005.01.008
   Ueng YF, 2004, CHEM RES TOXICOL, V17, P1151, DOI 10.1021/tx030055p
   Ukoli F, 2003, INT J UROL, V10, P315, DOI 10.1046/j.1442-2042.2003.00633.x
   Wiens JJ, 2004, AM NAT, V163, P914, DOI 10.1086/386552
   WING S, 1988, STROKE, V19, P1507, DOI 10.1161/01.STR.19.12.1507
NR 43
TC 7
Z9 9
U1 0
U2 4
PU SPRINGER
PI NEW YORK
PA 233 SPRING ST, NEW YORK, NY 10013 USA
SN 0885-8195
EI 1543-0154
J9 J CANCER EDUC
JI J. Cancer Educ.
PD SPR 15
PY 2006
VL 21
IS 1
BP S69
EP S79
DI 10.1207/s15430154jce2101s_13
PG 11
WC Oncology; Education, Scientific Disciplines; Public, Environmental & Occupational Health
SC Oncology; Education & Educational Research; Public, Environmental & Occupational Health
GA 086QR
UT WOS:000240688600013
PM 17020506
DA 2025-02-23
ER

PT J
AU Barnard, RJ
   Gonzalez, JH
   Liva, ME
   Ngo, TH
AF Barnard, R. James
   Gonzalez, Jenny Hong
   Liva, Maud E.
   Ngo, Tung H.
TI Effects of a low-fat, high-fiber diet and exercise program on breast cancer risk factors in vivo and tumor cell growth and apoptosis in vitro
SO NUTRITION AND CANCER-AN INTERNATIONAL JOURNAL
LA English
DT Article
ID hormone replacement therapy; postmenopausal women; circulating levels; binding globulin; factor system; insulin; expression; glucose; intervention; reduction
AB The present study investigated the effects of a diet and exercise intervention on known breast cancer (BCa) risk factors, including estrogen, obesity, insulin, and insulin-like growth factor-I (IGF-I), in overweight/obese, postmenopausal women. In addition, using the subjects' pre- and postintervention serum in vitro, serum-stimulated growth and apoptosis of three estrogen receptor-positive BCa cell lines were studied. The women where placed on a low-fat (10-15% k-cal), high-fiber (30-40 g per 1,000 kcal/day) diet and attended daily exercise classes for 2 wk. Serum estradiol was reduced in the women on hormone treatment (HT; n = 28 as well as those not on HT (n = 10). Serum insulin and IGF-I were significantly reduced in all women, whereas IGF bindingprotein-1 was increased significantly. In vitro growth of the BCa cell lines was reduced by 6.6% for the MCF-7 cells, 9.9% for the ZR-75-1 cells, and 18.5% for the T-47D cells. Apoptosis was increased by 20% in the ZR-75-1 cells, 23% in the MCF-7 cells, and30% in the T-47D cells (n = 12). These results show that a very-low-fat, high-fiber diet combined with daily exercise results in major reductions in risk factors for BCa while subjects remained overweight/obese. These in vivo serum changes slowed the growth and induced apoptosis in serum-stimulated BCa cell lines in vitro.
C1 Univ Calif Los Angeles, Dept Physiol Sci, Los Angeles, CA 90095 USA.
C3 University of California System; University of California Los Angeles
RP Barnard, RJ (corresponding author), Univ Calif Los Angeles, Dept Physiol Sci, 621 Charles E Young Dr So, Los Angeles, CA 90095 USA.
EM jbarnard@physci.ucla.edu
CR [Anonymous], 2005, CANC FACTS FIG, V0, P0
   ARMSTRONG B, 1975, INT J CANCER, V15, P617, DOI 10.1002/ijc.2910150411
   ARTEAGA CL, 1989, CANCER RES, V49, P6237
   BAGGA D, 1995, CANCER, V76, P2491, DOI 10.1002/1097-0142(19951215)76:12<2491::AID-CNCR2820761213>3.0.CO;2-R
   Dumitrescu RG, 2005, J CELL MOL MED, V9, P208, DOI 10.1111/j.1582-4934.2005.tb00350.x
   Dupont J, 2001, J CLIN PATHOL-MOL PA, V54, P149, DOI 10.1136/mp.54.3.149
   Fletcher O, 2005, CANCER EPIDEM BIOMAR, V14, P2
   Forman MR, 2004, ANNU REV NUTR, V24, P223, DOI 10.1146/annurev.nutr.24.012003.132315
   FREEDMAN LS, 1990, CANCER RES, V50, P5710
   GOLDIN BR, 1982, NEW ENGL J MED, V307, P1542, DOI 10.1056/NEJM198212163072502
   Goodwin PJ, 2002, J CLIN ONCOL, V20, P42, DOI 10.1200/JCO.20.1.42
   Goodyear LJ, 1998, ANNU REV MED, V49, P235, DOI 10.1146/annurev.med.49.1.235
   Greenlee RT, 2000, CA-CANCER J CLIN, V50, P7, DOI 10.3322/canjclin.50.1.7
   Hankinson SE, 2004, BREAST CANCER RES, V6, P213, DOI 10.1186/bcr921
   Harvie M, 2003, OBES REV, V4, P157, DOI 10.1046/j.1467-789X.2003.00108.x
   HEBER D, 1991, NUTRITION, V7, P137
   Holmes MD, 2005, JAMA-J AM MED ASSOC, V293, P2479, DOI 10.1001/jama.293.20.2479
   HOWE GR, 1990, JNCI, V8, P561
   Humphries KH, 2003, CAN MED ASSOC J, V168, P1001
   Hunter DJ, 1996, NEW ENGL J MED, V334, P356, DOI 10.1056/NEJM199602083340603
   JAIN M, 1994, J NATL CANCER I, V86, P1390, DOI 10.1093/jnci/86.18.1390
   Keinan-Boker L, 2003, INT J CANCER, V106, P90, DOI 10.1002/ijc.11193
   Lai A, 2001, J BIOL CHEM, V276, P25823, DOI 10.1074/jbc.M100925200
   Lansang MC, 2001, AM J HYPERTENS, V14, P51, DOI 10.1016/S0895-7061(00)01229-2
   Lee AV, 1999, MOL ENDOCRINOL, V13, P787, DOI 10.1210/me.13.5.787
   LeRoith D, 2003, CANCER LETT, V195, P127, DOI 10.1016/S0304-3835(03)00159-9
   Leung PS, 2004, J APPL PHYSIOL, V96, P450, DOI 10.1152/japplphysiol.00871.2003
   Malin A, 2005, CANCER EPIDEM BIOMAR, V14, P1496, DOI 10.1158/1055-9965.EPI-04-0880
   Malin A, 2004, CANCER-AM CANCER SOC, V100, P694, DOI 10.1002/cncr.20023
   McTernan PG, 2000, INT J OBESITY, V24, P875, DOI 10.1038/sj.ijo.0801254
   MILAZZO G, 1992, CANCER RES, V52, P3924
   Muti P, 2002, CANCER EPIDEM BIOMAR, V11, P1361
   Ngo TH, 2002, CANCER CAUSE CONTROL, V13, P929, DOI 10.1023/A:1021911517010
   PIKE MC, 1993, EPIDEMIOL REV, V15, P17, DOI 10.1093/oxfordjournals.epirev.a036102
   PLYMATE SR, 1990, METABOLISM, V39, P967, DOI 10.1016/0026-0495(90)90309-Z
   PRENTICE R, 1990, JNCI-J NATL CANCER I, V82, P129, DOI 10.1093/jnci/82.2.129
   Rock CL, 2004, J CLIN ONCOL, V22, P2379, DOI 10.1200/JCO.2004.09.025
   ROSE DP, 1987, JNCI-J NATL CANCER I, V78, P623
   Rosenau F, 2004, CHEMBIOCHEM, V5, P153, DOI 10.1002/cbic.200300761
   Sachdev D, 2001, ENDOCR-RELAT CANCER, V8, P197, DOI 10.1677/erc.0.0080197
   Staren ED, 2004, AM J SURG, V188, P136, DOI 10.1016/j.amjsurg.2003.12.063
   Stephenson GD, 2003, NUTR CANCER, V45, P1, DOI 10.1207/S15327914NC4501_1
   THISSEN JP, 1994, ENDOCR REV, V15, P80, DOI 10.1210/er.15.1.80
   Thune I, 2001, MED SCI SPORT EXER, V33, PS530, DOI 10.1097/00005768-200106001-00025
   Tymchuk CN, 2000, NUTR CANCER, V38, P158, DOI 10.1207/S15327914NC382_3
   URSIN G, 1994, CANCER SURV, V20, P241
   Wegge JK, 2004, METABOLISM, V53, P377, DOI 10.1016/j.metabol.2003.10.016
   Wolf I, 2005, LANCET ONCOL, V6, P103, DOI 10.1016/S1470-2045(05)01736-5
   WOODS MN, 1989, AM J CLIN NUTR, V49, P1179, DOI 10.1093/ajcn/49.6.1179
   Zhang XH, 2002, CANCER RES, V62, P4369
   ZIEGLER RG, 1993, JNCI-J NATL CANCER I, V85, P1819, DOI 10.1093/jnci/85.22.1819
NR 51
TC 35
Z9 41
U1 0
U2 12
PU ROUTLEDGE JOURNALS, TAYLOR & FRANCIS LTD
PI ABINGDON
PA 2-4 PARK SQUARE, MILTON PARK, ABINGDON OX14 4RN, OXON, ENGLAND
SN 0163-5581
EI 1532-7914
J9 NUTR CANCER
JI Nutr. Cancer
PD JUN 15
PY 2006
VL 55
IS 1
BP 28
EP 34
DI 10.1207/s15327914nc5501_4
PG 7
WC Oncology; Nutrition & Dietetics
SC Oncology; Nutrition & Dietetics
GA 086GO
UT WOS:000240662000004
PM 16965238
DA 2025-02-23
ER

PT J
AU Shin, A
   Li, H
   Shu, XO
   Yang, G
   Gao, YT
   Zheng, W
AF Shin, Aesun
   Li, Honglan
   Shu, Xiao-Ou
   Yang, Gong
   Gao, Yu-Tang
   Zheng, Wei
TI Dietary intake of calcium, fiber and other micronutrients in relation to colorectal cancer risk: Results from the Shanghai Women's Health Study
SO INTERNATIONAL JOURNAL OF CANCER
LA English
DT Article
DE antioxidants; calcium; colorectal neoplasms; dietary fiber; micronutrients
ID colon-cancer; vitamin-d; adenoma recurrence; randomized-trial; pooled analysis; united-states; prevention; supplementation; nutrition; cohort
AB We evaluated the associations of dietary intake of calcium, fiber and vitamins with colorectal cancer risk in a population-based prospective cohort study conducted among Chinese women in Shanghai. Subjects were recruited in urban Shanghai from March 1997 to May 2000. All subjects were interviewed in-person to obtain information on demographic and lifestyle factors and anthropometric measurement was conducted. Usual dietary intake, using a validated food frequency questionnaire was assessed at the baseline survey. After following a total of 73,314 women for a median of 5.74 years, 283 incident colorectal cancer cases were recorded. Excluding the first 2 years of follow-up, a high intake of calcium was associated with a decreased risk of colorectal cancer. Comparing the highest quintile of nutrients intake to the lowest, the adjusted relative risk for colorectal cancer was 0.6 (P value for trend = 0.023) for calcium. No apparent associations were found for fiber, total vitamin A, carotene, vitamins B1, B2, B3, C and E with colorectal cancer risk. Our results suggest that calcium may be protective against colorectal cancer development even at a lower consumption level compared to Western populations. (c) 2006 Wiley-Liss, Inc.
C1 Vanderbilt Univ, Med Ctr, Ctr Hlth Serv Res, Dept Med, Nashville, TN 37232 USA.
   Vanderbilt Univ, Med Ctr, Vanderbilt Ingram Canc Ctr, Nashville, TN 37232 USA.
   Shanghai Canc Inst, Dept Epidemiol, Shanghai, Peoples R China.
C3 Vanderbilt University; Vanderbilt University; Shanghai Jiao Tong University
RP Zheng, W (corresponding author), Vanderbilt Univ, Med Ctr, Ctr Hlth Serv Res, Dept Med, Med Ctr N,S-1121,1161 21st Ave S, Nashville, TN 37232 USA.
EM wei.zheng@vanderbilt.edu
FU NCI NIH HHS [R01 CA70867] Funding Source: Medline
CR AMES BN, 1995, P NATL ACAD SCI USA, V92, P5258, DOI 10.1073/pnas.92.12.5258
   BergsmaKadijk JA, 1996, EPIDEMIOLOGY, V7, P590, DOI 10.1097/00001648-199611000-00005
   Bingham SA, 2003, LANCET, V361, P1496, DOI 10.1016/S0140-6736(03)13174-1
   Bjelakovic G, 2004, LANCET, V364, P1219, DOI 10.1016/S0140-6736(04)17138-9
   Bonithon-Kopp C, 2000, LANCET, V356, P1300, DOI 10.1016/S0140-6736(00)02813-0
   BOSTICK RM, 1993, CANCER RES, V53, P4230
   Byers T, 2002, CA-CANCER J CLIN, V52, P92, DOI 10.3322/canjclin.52.2.92
   Chen Chun-Ming, 1996, BIOMEDICAL AND ENVIRONMENTAL SCIENCES, V9, P81
   *CHIN AC MED SCI, 1991, CHIN FOOD COMP TABL, V0, P0
   Cho E, 2004, JNCI-J NATL CANCER I, V96, P1015, DOI 10.1093/jnci/djh185
   Courtney EDJ, 2004, ALIMENT PHARM THER, V19, P1, DOI 10.1046/j.1365-2036.2003.01806.x
   Giovannucci E, 2005, CANCER CAUSE CONTROL, V16, P83, DOI 10.1007/s10552-004-1661-4
   Hartman TJ, 2005, J NUTR, V135, P252
   HEILBRUN LK, 1989, INT J CANCER, V44, P1, DOI 10.1002/ijc.2910440102
   *IARC, 2005, CANC INC 5 CONT, V0, P0
   Ishikawa H, 2005, INT J CANCER, V116, P762, DOI 10.1002/ijc.21115
   Jacobs EJ, 2001, CANCER EPIDEM BIOMAR, V10, P17
   Jacobs ET, 2002, JNCI-J NATL CANCER I, V94, P1620, DOI 10.1093/jnci/94.21.1620
   Jacobs ET, 2002, CANCER EPIDEM BIOMAR, V11, P906
   Ji BT, 1998, CANCER EPIDEM BIOMAR, V7, P661
   Kato I, 1997, NUTR CANCER, V28, P276, DOI 10.1080/01635589709514588
   Kesse E, 2005, INT J CANCER, V117, P137, DOI 10.1002/ijc.21148
   Kim YI, 2000, GASTROENTEROLOGY, V118, P1235, DOI 10.1016/S0016-5085(00)70377-5
   Korn EL, 1997, AM J EPIDEMIOL, V145, P72
   Lamprecht SA, 2003, NAT REV CANCER, V3, P601, DOI 10.1038/nrc1144
   Larsson SC, 2005, JNCI-J NATL CANCER I, V97, P1679, DOI 10.1093/jnci/dji375
   Malila N, 2002, EUR J CLIN NUTR, V56, P615, DOI 10.1038/sj.ejcn.1601366
   Martínez ME, 1998, CANCER EPIDEM BIOMAR, V7, P163
   Michels KB, 2005, CANCER EPIDEM BIOMAR, V14, P842, DOI 10.1158/1055-9965.EPI-04-0544
   Murtaugh MA, 2004, AM J EPIDEMIOL, V159, P32, DOI 10.1093/aje/kwh013
   NEWMARK HL, 1984, JNCI-J NATL CANCER I, V72, P1323
   Park Y, 2005, JAMA-J AM MED ASSOC, V294, P2849, DOI 10.1001/jama.294.22.2849
   Sellers TA, 1998, CANCER CAUSE CONTROL, V9, P357
   Shu XO, 2004, EUR J CLIN NUTR, V58, P17, DOI 10.1038/sj.ejcn.1601738
   STEINMETZ KA, 1994, AM J EPIDEMIOL, V139, P1
   Subar AF, 1998, J AM DIET ASSOC, V98, P537, DOI 10.1016/S0002-8223(98)00122-9
   Wactawski-Wende J, 2006, NEW ENGL J MED, V354, P684, DOI 10.1056/NEJMoa055222
   Wallace K, 2004, JNCI-J NATL CANCER I, V96, P921, DOI 10.1093/jnci/djh165
   Wu K, 2002, CANCER EPIDEM BIOMAR, V11, P1298
   You, 2000, ANN EPIDEMIOL, V10, P469, DOI 10.1016/S1047-2797(00)00098-3
   Zheng W, 2005, AM J EPIDEMIOL, V162, P1123, DOI 10.1093/aje/kwi322
NR 41
TC 70
Z9 77
U1 0
U2 15
PU WILEY-LISS
PI HOBOKEN
PA DIV JOHN WILEY & SONS INC, 111 RIVER ST, HOBOKEN, NJ 07030 USA
SN 0020-7136
EI 
J9 INT J CANCER
JI Int. J. Cancer
PD DEC 15
PY 2006
VL 119
IS 12
BP 2938
EP 2942
DI 10.1002/ijc.22196
PG 5
WC Oncology
SC Oncology
GA 109KV
UT WOS:000242307800028
PM 17019716
DA 2025-02-23
ER

PT J
AU Talamini, R
   Polesel, J
   Montella, M
   Dal Maso, L
   Crovatto, M
   Crispo, A
   Spina, M
   Canzonieri, V
   La Vecchia, C
   Franceschi, S
AF Talamini, R
   Polesel, J
   Montella, M
   Dal Maso, L
   Crovatto, M
   Crispo, A
   Spina, M
   Canzonieri, V
   La Vecchia, C
   Franceschi, S
TI Food groups and risk of non-Hodgkin lymphoma: A multicenter, case-control study in Italy
SO INTERNATIONAL JOURNAL OF CANCER
LA English
DT Article
DE case-control study; risk factors; non-Hodgkin lymphoma; diet; glycemic load
ID hepatitis-c virus; growth-factor system; dietary factors; frequency questionnaire; medical history; glycemic index; cancer; protein; fat; susceptibility
AB Incidence of non-Hodgkin lymphoma (NHL) has been rising worldwide, but the reasons are undefined. Dietary habits may play a role in the etiology of NHL by influencing the metabolic pathways of several cells of the immune system. This case-control study investigated the relation between food consumption and NHL risk. Between 1999 and 2002, we conducted a hospital-based case-control study on NHL in 2 areas of Italy. Cases were 190 patients (median age 58 years) with incident NHL admitted to specialized and general hospitals. Controls were 484 patients (median age 63 years) with acute non-neoplastic conditions admitted to the same hospitals network of cases. A validated food-frequency questionnaire was used to assess habitual diet 2 years before interview. Unconditional multiple logistic regression was used to estimate the odds ratios (OR) and the corresponding 95% confidence intervals (CI), with allowance for energy intake, according to the residual model. Consumption of highest versus lowest quartile of pasta/rice (OR = 1.87,95% CI: 1.04-3.36) and cheese (OR = 1.66, 95% CI: 0.98-2.83) were associated with a significantly increased NHL risk. Inverse association was found for vegetables (OR = 0.49, 95% CI: 0.28-0.87), fruits (OR = 0.51, 95% CI: 0.304.85), and egg consumption (OR = 0.59, 95% CI: 0.36-0.97). The association of pasta/rice was also supported by an increased risk of high glycemic load levels (OR = 1.86, 95% CI: 1.04-3.32). In conclusion, our results suggested that diet could affect NHL risk. (c) 2005 Wiley-Liss, Inc.
C1 Ctr Riferimento Oncol, Unita Epidemiol & Biostat, I-33081 Aviano, PN, Italy.
   Fdn Pascale, Ist Tumori, Serv Epidemiol, I-80100 Naples, Italy.
   Osped S Maria degli Angeli, Dipartimento Med Lab, I-33170 Pordenone, Italy.
   Ctr Riferimento Oncol, Div Med Oncol A, I-33081 Aviano, PN, Italy.
   Ctr Riferimento Oncol, Div Anat Patol, I-33081 Aviano, PN, Italy.
   Ist Ric Farmacol Mario Negri, I-20157 Milan, Italy.
   Univ Milan, Ist Stat Med & Biometria, I-20122 Milan, Italy.
   Int Agcy Res Canc, F-69372 Lyon 08, France.
C3 IRCCS Aviano (CRO); IRCCS Fondazione Pascale; IRCCS Aviano (CRO); IRCCS Aviano (CRO); Istituto di Ricerche Farmacologiche Mario Negri IRCCS; University of Milan; World Health Organization; International Agency for Research on Cancer (IARC)
RP Ctr Riferimento Oncol, Unita Epidemiol & Biostat, Via Pedemontana Occ 12, I-33081 Aviano, PN, Italy.
EM talaminir@cro.it
CR Augustin LS, 2002, EUR J CLIN NUTR, V56, P1049, DOI 10.1038/sj.ejcn.1601454
   Augustin LSA, 2004, INT J CANCER, V112, P446, DOI 10.1002/ijc.20416
   Breslow NE, 1980, ANAL CASE CONTROL ST, V0, P0
   Brighenti F, 1992, G ITAL NUTR CLIN PREV, V1, P79
   Calder PC, 2002, BRIT J NUTR, V88, PS165, DOI 10.1079/BJN2002682
   CAMERON RG, 1986, CANCER LETT, V30, P175, DOI 10.1016/0304-3835(86)90086-8
   Cerhan JR, 1997, J NATL CANCER I, V89, P314, DOI 10.1093/jnci/89.4.314
   Chang ET, 2005, CANCER EPIDEM BIOMAR, V14, P512, DOI 10.1158/1055-9965.EPI-04-0451
   Chiu BCH, 1996, JAMA-J AM MED ASSOC, V275, P1315, DOI 10.1001/jama.275.17.1315
   Clarke CA, 2001, AIDS, V15, P1913, DOI 10.1097/00002030-200109280-00035
   Collins AR, 2004, MUTAT RES-FUND MOL M, V551, P1, DOI 10.1016/j.mrfmmm.2004.05.001
   CUNNINGHAM AS, 1976, LANCET, V2, P1184
   Dal Maso L, 2004, ONCOLOGY-BASEL, V67, P225, DOI 10.1159/000081322
   De Stefani E, 1998, LEUKEMIA RES, V22, P445, DOI 10.1016/S0145-2126(97)00194-X
   De Vita S, 1998, BRIT J CANCER, V77, P2032, DOI 10.1038/bjc.1998.338
   Decarli A, 1996, ANN EPIDEMIOL, V6, P110, DOI 10.1016/1047-2797(95)00129-8
   ELAYACHI N, 1990, CANCER LETT, V49, P217, DOI 10.1016/0304-3835(90)90162-Q
   Fernandez E, 1999, AM J CLIN NUTR, V70, P85
   FOSTERPOWELL K, 1995, AM J CLIN NUTR, V62, P871S, DOI 10.1093/ajcn/62.4.871S
   FRANCESCHI S, 1993, EUR J CANCER, V29A, P2298, DOI 10.1016/0959-8049(93)90225-5
   FRANCESCHI S, 1989, NUTR CANCER, V12, P333, DOI 10.1080/01635588909514034
   Fritschi L, 2004, CANCER EPIDEM BIOMAR, V13, P532
   JOSE DG, 1973, CANCER RES, V33, P807
   La Vecchia C, 1999, INT J CANCER, V82, P151, DOI 10.1002/(SICI)1097-0215(19990702)82:1<151::AID-IJC25>3.0.CO;2-9
   LeRoith D, 2003, CANCER LETT, V195, P127, DOI 10.1016/S0304-3835(03)00159-9
   Levi F, 2002, LEUKEMIA RES, V26, P903, DOI 10.1016/S0145-2126(02)00031-0
   Matsuo K, 2001, JPN J CANCER RES, V92, P1011, DOI 10.1111/j.1349-7006.2001.tb01054.x
   Mele A, 2003, BLOOD, V102, P996, DOI 10.1182/blood-2002-10-3230
   Müller AMS, 2005, ANN HEMATOL, V84, P1, DOI 10.1007/s00277-004-0939-7
   NATAZUKA T, 1994, BRIT MED J, V309, P1269, DOI 10.1136/bmj.309.6964.1269
   Negri E, 2004, INT J CANCER, V111, P1, DOI 10.1002/ijc.20205
   PEARCE N, 1992, CANCER RES, V52, P0
   Percy C, 1990, INTERNATIONAL CLASSIFICATION OF DISEASES FOR ONCOLOGY, V2nd, P0
   Purdue MP, 2004, CANCER EPIDEM BIOMAR, V13, P1665
   ROSS MH, 1965, J NUTR, V87, P245, DOI 10.1093/jn/87.3.245
   SALVINI S, 1998, BANCA COMP ALIMENTI, V0, P0
   SHIMON I, 1995, LEUKEMIA RES, V19, P233, DOI 10.1016/0145-2126(94)00133-U
   Talamini R, 2004, INT J CANCER, V110, P380, DOI 10.1002/ijc.20137
   Tavani A, 2000, EUR J CANCER PREV, V9, P59, DOI 10.1097/00008469-200002000-00008
   Tavani A, 1997, NUTR CANCER, V27, P256, DOI 10.1080/01635589709514535
   URSIN G, 1990, BRIT J CANCER, V61, P454, DOI 10.1038/bjc.1990.100
   WARD MH, 1994, CANCER CAUSE CONTROL, V5, P422, DOI 10.1007/BF01694756
   WILLETT W, 1986, AM J EPIDEMIOL, V124, P17, DOI 10.1093/oxfordjournals.aje.a114366
   ZAHM SH, 1992, CANCER RES, V52, P0
   Zhang SM, 1999, JNCI-J NATL CANCER I, V91, P1751, DOI 10.1093/jnci/91.20.1751
   Zhang SMM, 2000, CANCER EPIDEM BIOMAR, V9, P477
   Zheng TZ, 2004, AM J EPIDEMIOL, V159, P454, DOI 10.1093/aje/kwh067
NR 47
TC 43
Z9 48
U1 0
U2 1
PU WILEY
PI HOBOKEN
PA 111 RIVER ST, HOBOKEN 07030-5774, NJ USA
SN 0020-7136
EI 1097-0215
J9 INT J CANCER
JI Int. J. Cancer
PD JUN 1
PY 2006
VL 118
IS 11
BP 2871
EP 2876
DI 10.1002/ijc.21737
PG 6
WC Oncology
SC Oncology
GA 035VH
UT WOS:000237029300032
PM 16385566
DA 2025-02-23
ER

PT J
AU Milner, JA
AF Milner, John A.
TI Diet and cancer: Facts and controversies
SO NUTRITION AND CANCER-AN INTERNATIONAL JOURNAL
LA English
DT Article; Proceedings Paper
ID selenium supplementation; nutritional prevention; molecular targets; prostate-cancer; gene-expression; beta-carotene; lung-cancer; risk; metabolomics; nutrigenomics
AB Evidence continues to mount that dietary components are important determinants of cancer risk and tumor behavior Although these linkages are fascinating, numerous inconsistencies are also evident in the literature. Although multifactorial, these discrepancies likely reflect variation in the ability of food constituents to reach and/or modify critical molecular targets. Genetic polymorphisms can alter the response to dietary components (nutrigenetic effect) by influencing the absorption, metabolism, or site of action. Likewise, variation in DNA methylation patterns and other epigenomic events that influence overall gene expression can influence the biological response to food components and vice versa. Fluctuations in the ability of food components to increase or depress gene expression (nutritional transcriptomic effect) may also account for some of the inconsistencies in the response to foods. Functional proteomic studies that capture all of the proteins produced by a species and link them to physiological significance within the cell will be fundamental to understanding the relationship between dietary interventions, proteome changes, and cancer Although a bioactive food component may influence a number of key molecular events that are involved with cancer prevention, to do so it must achieve an effective concentration within the target site, be in the correct metabolic form, and bring about a change in one or more small molecular weight signals in the cellular milleau (metabolomic effects). Fundamental to assessing and evaluating the significance of the interrelationships among bioactive food components with nutrigenetics, nutritional epigenomics, nutritional transcriptomics, proteomics, and metabolomics is knowledge about the appropriate tissue/cell or surrogate to evaluate and validated biomarkers that reflect changes in each. As the era of molecular nutrition grows, a greater understanding about the role of foods and their components on cancer risk and tumor behavior will surely unfold. Such information will be critical in the development of effective preemptive approaches to reduce the cancer burden.
C1 NCI, Nutr Sci Res Grp, Div Canc Prevent, NIH,Dept Hlth & Human Serv, Bethesda, MD 20892 USA.
C3 National Institutes of Health (NIH) - USA; NIH National Cancer Institute (NCI)
RP Milner, JA (corresponding author), NCI, Nutr Sci Res Grp, Div Canc Prevent, NIH,Dept Hlth & Human Serv, 6130 Execut Blvd,Suite 3164, Bethesda, MD 20892 USA.
EM milnerj@mail.nih.gov
CR Abrial C, 2006, BREAST, V15, P9, DOI 10.1016/j.breast.2005.07.009
   Allegrucci C, 2005, REPROD TOXICOL, V20, P353, DOI 10.1016/j.reprotox.2005.04.010
   Chen MS, 2005, CANCER-AM CANCER SOC, V104, P2895, DOI 10.1002/cncr.21501
   Chuwa EWL, 2006, BRIT J SURG, V93, P3, DOI 10.1002/bjs.5249
   Clark LC, 1996, JAMA-J AM MED ASSOC, V276, P1957, DOI 10.1001/jama.276.24.1957
   Clarke SD, 2002, ANN NY ACAD SCI, V967, P283, DOI 10.1111/j.1749-6632.2002.tb04284.x
   Cooney CA, 2002, J NUTR, V132, P0
   Dashwood RH, 2006, CARCINOGENESIS, V27, P344, DOI 10.1093/carcin/bgi253
   Davis CD, 2005, J NUTR, V135, P2694, DOI 10.1093/jn/135.11.2694
   Davis CD, 2004, MUTAT RES-FUND MOL M, V551, P51, DOI 10.1016/j.mrfmmm.2004.01.012
   Dinkova-Kostova AT, 2002, P NATL ACAD SCI USA, V99, P11908, DOI 10.1073/pnas.172398899
   Diwadkar-Navsariwala V, 2004, J NUTR, V134, P2899, DOI 10.1093/jn/134.11.2899
   DOLL R, 1981, JNCI-J NATL CANCER I, V66, P1191, DOI 10.1093/jnci/66.6.1192
   Dong Y, 2002, CANCER RES, V62, P708
   Druesne N, 2004, CARCINOGENESIS, V25, P1227, DOI 10.1093/carcin/bgh123
   Flaherty Keith T, 2006, CURR ONCOL REP, V8, P90, DOI 10.1007/s11912-006-0042-4
   Fong LYY, 1997, CARCINOGENESIS, V18, P1477, DOI 10.1093/carcin/18.8.1477
   Forman MR, 2004, ANNU REV NUTR, V24, P223, DOI 10.1146/annurev.nutr.24.012003.132315
   German JB, 2005, J AM DIET ASSOC, V105, P1425, DOI 10.1016/j.jada.2005.06.006
   Go VLW, 2005, J NUTR, V135, P3016S, DOI 10.1093/jn/135.12.3016S
   Hanahan D, 2000, CELL, V100, P57, DOI 10.1016/S0092-8674(00)81683-9
   Healy ZR, 2005, P NATL ACAD SCI USA, V102, P14010, DOI 10.1073/pnas.0506620102
   Hegele RA, 1997, NUTR RES, V17, P1229, DOI 10.1016/S0271-5317(97)00106-1
   HEINONEN OP, 1994, NEW ENGL J MED, V330, P1029
   HILL AB, 1965, P ROY SOC MED, V58, P295, DOI 10.1177/003591576505800503
   Jain S, 2004, FRONT BIOSCI-LANDMRK, V9, P3167, DOI 10.2741/1470
   Kaput J, 2005, ANN NY ACAD SCI, V1055, P64, DOI 10.1196/annals.1323.011
   Kim K, 2006, BMC BIOINFORMATICS, V7, P0, DOI 10.1186/1471-2105-7-35
   Lelliott CJ, 2005, FASEB J, V19, P1108, DOI 10.1096/fj.04-3196com
   MacLean CH, 2006, JAMA-J AM MED ASSOC, V295, P403, DOI 10.1001/jama.295.4.403
   Martin KR, 2006, EXP BIOL MED, V231, P117
   Mentor-Marcel R, 2005, J NUTR, V135, P989, DOI 10.1093/jn/135.5.989
   Meyskens FL, 2005, CANCER EPIDEM BIOMAR, V14, P1366, DOI 10.1158/1055-9965.EPI-04-0666
   Milner JA, 2006, J NUTR, V136, P827S, DOI 10.1093/jn/136.3.727S
   Milner JA, 2004, J NUTR, V134, P2492S, DOI 10.1093/jn/134.9.2492S
   Mitchell BL, 2005, PROTEOMICS, V5, P2238, DOI 10.1002/pmic.200401099
   Nguyen ML, 1998, P SOC EXP BIOL MED, V218, P101, DOI 10.3181/00379727-218-44274
   Ordovas JM, 2006, AM J CLIN NUTR, V83, P0
   Parkin DM, 2005, CA-CANCER J CLIN, V55, P74, DOI 10.3322/canjclin.55.2.74
   Pogribny IP, 2006, CARCINOGENESIS, V0, P0
   Rapuri PB, 2001, AM J CLIN NUTR, V74, P694
   Ratnasinghe D, 2000, CANCER RES, V60, P6381
   Reid ME, 2002, CANCER EPIDEM BIOMAR, V11, P1285
   Reid ME, 2006, INT J CANCER, V118, P1777, DOI 10.1002/ijc.21529
   Robbins RJ, 2005, J MED FOOD, V8, P204, DOI 10.1089/jmf.2005.8.204
   Ross SA, 2003, ANN NY ACAD SCI, V983, P197, DOI 10.1111/j.1749-6632.2003.tb05974.x
   Shi HL, 2004, OMICS, V8, P197, DOI 10.1089/omi.2004.8.197
   Touvier M, 2005, JNCI-J NATL CANCER I, V97, P1338, DOI 10.1093/jnci/dji276
   Trujillo E, 2006, J AM DIET ASSOC, V106, P403, DOI 10.1016/j.jada.2005.12.002
   Truswell AS, 2005, EUR J CLIN NUTR, V59, PS150, DOI 10.1038/sj.ejcn.1602189
   Uauy R, 2005, J NUTR, V135, P2934S, DOI 10.1093/jn/135.12.2934S
   Uematsu F, 2005, CANCER SCI, V96, P414, DOI 10.1111/j.1349-7006.2005.00069.x
   Vasir JK, 2005, TECHNOL CANCER RES T, V4, P363, DOI 10.1177/153303460500400405
   Venkateswaran V, 2004, CANCER RES, V64, P5891, DOI 10.1158/0008-5472.CAN-04-0690
   von Eschenbach AC, 2005, CANCER-AM CANCER SOC, V104, P2903, DOI 10.1002/cncr.21513
   von Eschenbach AC, 2003, J NATL MED ASSOC, V95, P637
   Waterland RA, 2004, NUTRITION, V20, P63, DOI 10.1016/j.nut.2003.09.011
   Waters DJ, 2005, CARCINOGENESIS, V26, P1256, DOI 10.1093/carcin/bgi077
   Watkins SM, 2004, CURR OPIN DRUG DISC, V7, P112
   Watkins SM, 2002, J LIPID RES, V43, P1809, DOI 10.1194/jlr.M200169-JLR200
   Wenzel U, 2004, PROTEOMICS, V4, P2160, DOI 10.1002/pmic.200300726
   Wong HL, 2003, CARCINOGENESIS, V24, P1091, DOI 10.1093/carcin/bgg059
   WYNDER EL, 1977, JNCI-J NATL CANCER I, V58, P825, DOI 10.1093/jnci/58.4.825
   Yang WC, 2001, CANCER RES, V61, P565
   Zeisel SH, 2005, J NUTR, V135, P1613, DOI 10.1093/jn/135.7.1613
NR 65
TC 37
Z9 43
U1 1
U2 18
PU ROUTLEDGE JOURNALS, TAYLOR & FRANCIS LTD
PI ABINGDON
PA 2-4 PARK SQUARE, MILTON PARK, ABINGDON OX14 4RN, OXON, ENGLAND
SN 0163-5581
EI 1532-7914
J9 NUTR CANCER
JI Nutr. Cancer
PD JUN 15
PY 2006
VL 56
IS 2
BP 216
EP 224
DI 10.1207/s15327914nc5602_13
PG 9
WC Oncology; Nutrition & Dietetics
SC Oncology; Nutrition & Dietetics
GA 146BG
UT WOS:000244908900013
PM 17474868
DA 2025-02-23
ER

PT J
AU Suzuki, T
   Wakai, K
   Matsuo, K
   Hirose, K
   Ito, H
   Kuriki, K
   Sato, S
   Ueda, R
   Hasegawa, Y
   Tajima, K
AF Suzuki, Takeshi
   Wakai, Kenji
   Matsuo, Keitaro
   Hirose, Kaoru
   Ito, Hidemi
   Kuriki, Kiyonori
   Sato, Shigeki
   Ueda, Ryuzo
   Hasegawa, Yasuhisa
   Tajima, Kazuo
TI Effect of dietary antioxidants and risk of oral, pharyngeal and laryngeal squamous cell carcinoma according to smoking and drinking habits
SO CANCER SCIENCE
LA English
DT Article
ID beta-carotene supplementation; food frequency questionnaire; human-papillomavirus; lung-cancer; alpha-tocopherol; randomized-trial; neck-cancer; alcohol; head; japan
AB Several intervention trials and prospective studies have reported that beta-carotene supplementation is not associated with a decreased risk of several cancers among smokers and drinkers, and that it may even have adverse effects in these groups. The relationship between dietary antioxidant intake and the risk of head and neck squamous cell carcinoma (HNSCC) has been examined intensively, but little is known about the effects of antioxidants on HNSCC with respect to smoking and drinking habits. Here, we conducted a case-control study of 385 histologically confirmed cases of HNSCC (193 oral, 132 pharyngeal and 60 laryngeal), excluding nasal and paranasal cancer, and 1925 age-matched and sex-matched cancer-free outpatient controls using data from the Hospital-based Epidemiologic Research Program at Aichi Cancer Center, Japan. The intake of nutrients and food groups was assessed with a food frequency questionnaire, and multivariate-adjusted odds ratios for cancer were estimated for smoking and drinking habits using logistic models. The results showed an overall inverse association between the intake of dietary antioxidants, including carotene, and vitamins C and E, and risk of HNSCC. The protective effect of these antioxidants was seen in both men and women. High consumption of antioxidants was associated with a decreased risk of HNSCC among smokers, drinkers and those with both smoking and drinking habits. These findings suggest that dietary antioxidant intake prevents HNSCC in smokers and drinkers.
C1 Aichi Canc Ctr, Inst Res, Div Epidemiol & Prevent, Chikusa Ku, Nagoya, Aichi 4548681, Japan.
   Aichi Canc Ctr Hosp, Div Head & Neck Surg, Chikusa Ku, Nagoya, Aichi 4548681, Japan.
   Nagoya City Univ, Grad Sch Med Sci, Dept Internal Med & Mol Sci, Mizuho Ku, Nagoya, Aichi 4678601, Japan.
C3 Aichi Cancer Center; Aichi Cancer Center; Nagoya City University
RP Suzuki, T (corresponding author), Aichi Canc Ctr, Inst Res, Div Epidemiol & Prevent, Chikusa Ku, Nagoya, Aichi 4548681, Japan.
EM t-suzuki@aichi-cc.jp
CR AHMED S, 1994, AM J CLIN NUTR, V60, P430, DOI 10.1093/ajcn/60.3.430
   Alpha-Tocopherol Beta Carotene Cancer Prevention Study Group, 1994, N ENGL J MED, V330, P1029, DOI 10.1056/NEJM199404143301501
   AMES BN, 1995, P NATL ACAD SCI USA, V92, P5258, DOI 10.1073/pnas.92.12.5258
   Arab L, 2001, EPIDEMIOL REV, V23, P211, DOI 10.1093/oxfordjournals.epirev.a000803
   Bairati I, 2005, J CLIN ONCOL, V23, P5805, DOI 10.1200/JCO.2005.05.514
   BARONE J, 1992, NUTR CANCER, V18, P31, DOI 10.1080/01635589209514202
   BLOT WJ, 1988, CANCER RES, V48, P3282
   CHURCH DF, 1985, ENVIRON HEALTH PERSP, V64, P111, DOI 10.2307/3430003
   DESTEFANI E, 1987, CANCER-AM CANCER SOC, V60, P3087, DOI 10.1002/1097-0142(19871215)60:12<3087::AID-CNCR2820601238>3.0.CO;2-6
   Esteve J, 1996, CANCER CAUSE CONTROL, V7, P240, DOI 10.1007/BF00051300
   Farrow DC, 1998, INT J CANCER, V78, P675, DOI 10.1002/(SICI)1097-0215(19981209)78:6<675::AID-IJC2>3.0.CO;2-J
   FEIG DI, 1994, CANCER RES, V54, P0
   FRANCESCHI S, 1990, CANCER RES, V50, P6502
   FREUDENHEIM JL, 1992, NUTR CANCER, V17, P33, DOI 10.1080/01635589209514171
   GAREWAL HS, 1990, J CLIN ONCOL, V8, P1715, DOI 10.1200/JCO.1990.8.10.1715
   GRAHAM S, 1981, AM J EPIDEMIOL, V113, P675, DOI 10.1093/oxfordjournals.aje.a113147
   HAMAJIMA N, 1995, J EPIDEMIOL, V5, P99
   Hamajima Nobuyuki, 2001, ASIAN PAC J CANCER PREV, V2, P99
   Hennekens CH, 1996, NEW ENGL J MED, V334, P1145, DOI 10.1056/NEJM199605023341801
   Herrero R, 2003, JNCI-J NATL CANCER I, V95, P1772, DOI 10.1093/jnci/djg107
   Hirose K, 2005, BRIT J CANCER, V93, P15, DOI 10.1038/sj.bjc.6602659
   Holick CN, 2002, AM J EPIDEMIOL, V156, P536, DOI 10.1093/aje/kwf072
   Inoue M, 2003, INT J EPIDEMIOL, V32, P257, DOI 10.1093/ije/dyg062
   Inoue M, 1997, J CLIN EPIDEMIOL, V50, P69, DOI 10.1016/S0895-4356(96)00297-1
   INOUE M, 1995, CANCER CAUSE CONTROL, V6, P14, DOI 10.1007/BF00051676
   Liu C, 2003, J NUTR, V133, P173, DOI 10.1093/jn/133.1.173
   Liu Y, 1999, J BIOL CHEM, V274, P24819, DOI 10.1074/jbc.274.35.24819
   MACKERRAS D, 1988, AM J EPIDEMIOL, V128, P980
   Malila N, 2002, CANCER CAUSE CONTROL, V13, P617, DOI 10.1023/A:1019556227014
   Marangon K, 1998, AM J CLIN NUTR, V67, P231, DOI 10.1093/ajcn/67.2.231
   Matsuo K, 2001, JPN J CANCER RES, V92, P1011, DOI 10.1111/j.1349-7006.2001.tb01054.x
   Mayne ST, 2001, CANCER RES, V61, P1457
   McCullough ML, 2004, ONCOGENE, V23, P6349, DOI 10.1038/sj.onc.1207716
   MCLAUGHLIN JK, 1988, JNCI-J NATL CANCER I, V80, P1237, DOI 10.1093/jnci/80.15.1237
   Mork J, 2001, NEW ENGL J MED, V344, P1125, DOI 10.1056/NEJM200104123441503
   MUFTI SI, 1993, ALCOHOL ALCOHOLISM, V28, P621
   Negri E, 2000, INT J CANCER, V86, P122, DOI 10.1002/(SICI)1097-0215(20000401)86:1<122::AID-IJC19>3.0.CO;2-2
   NOTANI P N, 1987, NUTRITION AND CANCER, V10, P103
   Omenn GS, 1996, J NATL CANCER I, V88, P1550, DOI 10.1093/jnci/88.21.1550
   Omenn GS, 1996, NEW ENGL J MED, V334, P1150, DOI 10.1056/NEJM199605023341802
   Pelucchi C, 2003, ANN ONCOL, V14, P1677, DOI 10.1093/annonc/mdg448
   ROSSING MA, 1989, INT J CANCER, V44, P593, DOI 10.1002/ijc.2910440406
   *SCI TECHN AG, 1989, FATT AC CHOL VIT E C, V0, P0
   *SCI TECHN AG JAP, 1982, STAND TABL FOOD COMP, V0, P0
   *SCI TECHN AG JAP, 1993, STAND TABL FOOD COMP, V0, P0
   STEINMETZ KA, 1991, CANCER CAUSE CONTROL, V2, P427, DOI 10.1007/BF00054304
   Tajima Kazuo, 2000, ASIAN PAC J CANCER PREV, V1, P35
   Talamini R, 2000, BRIT J CANCER, V83, P1238, DOI 10.1054/bjoc.2000.1398
   Tokudome S, 1998, JPN J CLIN ONCOL, V28, P679, DOI 10.1093/jjco/28.11.679
   Tokudome Shinkan, 2004, ASIAN PAC J CANCER PREV, V5, P40
   Tokudome Y, 2005, J EPIDEMIOL, V15, P135, DOI 10.2188/jea.15.135
   Toma S, 2003, ONCOL REP, V10, P1895
   Touvier M, 2005, JNCI-J NATL CANCER I, V97, P1338, DOI 10.1093/jnci/dji276
   Wang XD, 1999, J NATL CANCER I, V91, P60, DOI 10.1093/jnci/91.1.60
   WILLETT W, 1986, AM J EPIDEMIOL, V124, P17, DOI 10.1093/oxfordjournals.aje.a114366
   WINN DM, 1984, CANCER RES, V44, P1216
NR 57
TC 43
Z9 50
U1 0
U2 4
PU WILEY
PI HOBOKEN
PA 111 RIVER ST, HOBOKEN 07030-5774, NJ USA
SN 1347-9032
EI 1349-7006
J9 CANCER SCI
JI Cancer Sci.
PD AUG 15
PY 2006
VL 97
IS 8
BP 760
EP 767
DI 10.1111/j.1349-7006.2006.00232.x
PG 8
WC Oncology
SC Oncology
GA 059OV
UT WOS:000238743000012
PM 16800818
DA 2025-02-23
ER

PT J
AU Pischon, T
   Lahmann, PH
   Boeing, H
   Friedenreich, C
   Norat, T
   Tjonneland, A
   Halkjaer, J
   Overvad, K
   Clavel-Chapelon, F
   Boutron-Ruault, MC
   Guernec, G
   Bergmann, MM
   Linseisen, J
   Becker, N
   Trichopoulou, A
   Trichopoulos, D
   Sieri, S
   Palli, D
   Tumino, R
   Vineis, P
   Panico, S
   Peeters, PHM
   Bueno-De-Mesquita, HB
   Boshuizen, HC
   Van Guelpen, B
   Palmqvist, R
   Berglund, G
   Gonzalez, CA
   Dorronsoro, M
   Barricarte, A
   Navarro, C
   Martinez, C
   Quiros, JR
   Roddam, A
   Allen, N
   Bingham, S
   Khaw, KT
   Ferrari, P
   Kaaks, R
   Slimani, N
   Riboli, E
AF Pischon, Tobias
   Lahmann, Petra H.
   Boeing, Heiner
   Friedenreich, Christine
   Norat, Teresa
   Tjonneland, Anne
   Halkjaer, Jytte
   Overvad, Kim
   Clavel-Chapelon, Francoise
   Boutron-Ruault, Marie-Christine
   Guernec, Gregory
   Bergmann, Manuela M.
   Linseisen, Jakob
   Becker, Nikolaus
   Trichopoulou, Antonia
   Trichopoulos, Dimitrios
   Sieri, Sabina
   Palli, Domenico
   Tumino, Rosario
   Vineis, Paolo
   Panico, Salvatore
   Peeters, Petra H. M.
   Bueno-de-Mesquita, H. Bas
   Boshuizen, Hendriek C.
   Van Guelpen, Bethany
   Palmqvist, Richard
   Berglund, Goeran
   Gonzalez, Carlos Alberto
   Dorronsoro, Miren
   Barricarte, Aurelio
   Navarro, Carmen
   Martinez, Carmen
   Quiros, J. Ramon
   Roddam, Andrew
   Allen, Naomi
   Bingham, Sheila
   Khaw, Kay-Tee
   Ferrari, Pietro
   Kaaks, Rudof
   Slimani, Nadia
   Riboli, Elio
TI Body size and risk of colon and rectal cancer in the European prospective investigation into cancer and nutrition (EPIC)
SO JOURNAL OF THE NATIONAL CANCER INSTITUTE
LA English
DT Article
ID growth-factor-i; randomized controlled-trial; dietary assessment methods; estrogen plus progestin; women united-states; colorectal-cancer; mass index; physical-activity; postmenopausal women; waist circumference
AB Background: Body weight and body mass index (BMI) are positively related to risk of colon cancer in men, whereas weak or no associations exist in women. This discrepancy may be related to differences in fat distribution between sexes or to the use of hormone replacement therapy (HRT) in women. Methods: We used multivariable adjusted Cox proportional hazards models to examine the association between anthropometric measures and risks of colon and rectal cancer among 368 277 men and women who were free of cancer at baseline from nine countries of the European Prospective Investigation Into Cancer and Nutrition. All statistical tests were two-sided. Results: During 6.1 years of follow-up, we identified 984 and 586 patients with colon and rectal cancer, respectively. Body weight and BMI were statistically significantly associated with colon cancer risk in men (highest versus lowest quintile of BMI, relative risk [RR] = 1.55, 95% confidence interval [CI] = 1.12 to 2.15; P-trend =.006) but not in women. In contrast, comparisons of the highest to the lowest quintile showed that several anthropometric measures, including waist circumference (men, RR = 1.39,95% CI = 1.01 to 1.93; P-trend = .001; women, RR = 1.48, 95% CI = 1.08 to 2.03; P-trend =.008), waist-to-hip ratio (WHR; men, RR = 1.51, 95% CI = 1.06 to 2.15; P-trend =.006; women, RR = 1.52, 95% CI = 1.12 to 2.05; P-trend =.002), and height (men, RR = 1.40, 95% CI = 0.99 to 1.98; P-trend =.04; women, RR = 1.79, 95% CI = 1.30 to 2.46; P-trend <.001) were related to colon cancer risk in both sexes. The estimated absolute risk of developing colon cancer within 5 years was 203 and 131 cases per 100 000 men and 129 and 86 cases per 100000 women in the highest and lowest quintiles of WHR, respectively. Upon further stratification, no association of waist circumference and WHR with risk of colon cancer was observed among postmenopausal women who used HRT. None of the anthropometric measures was statistically significantly related to rectal cancer. Conclusions: Waist circumference and WHR, indicators of abdominal obesity, were strongly associated with colon cancer risk in men and women in this population. The association of abdominal obesity with colon cancer risk may vary depending on HRT use in postmenopausal women; however, these findings require confirmation in future studies.
C1 German Inst Human Nutr, Dept Epidemiol, Potsdam, Germany.
   Alberta Canc Board, Div Populat Hlth & Informat, Calgary, AB, Canada.
   Int Agcy Res Canc, F-69372 Lyon, France.
   Danish Canc Soc, Inst Canc Epidemiol, Copenhagen, Denmark.
   Aarhus Univ Hosp, Aalborg Hosp, Dept Clin Epidemiol, Aalborg, Denmark.
   Inst Gustave Roussy, INSERM, U521, F-94805 Villejuif, France.
   German Canc Res Ctr, Div Clin Epidemiol, D-6900 Heidelberg, Germany.
   Univ Athens, Sch Med, Dept Hyg & Epidemiol, GR-11527 Athens, Greece.
   Natl Canc Inst, Epidemiol Unit, I-20133 Milan, Italy.
   CSPO Sci Inst Tuscany, Mol & Nutr Epidemiol Unit, Florence, Italy.
   Azienda Osped Civile MP Arezzo, Canc Registry, Ragusa, Italy.
   Univ London Imperial Coll Sci Technol & Med, London SW7 2AZ, England.
   Univ Turin, Turin, Italy.
   Univ Naples, Dipartimento Med Clin & Sperimentale, Naples, Italy.
   Univ Utrecht, Med Ctr, Julius Ctr Hlth Sci & Primary Care, Utrecht, Netherlands.
   Natl Inst Publ Hlth & Environm, Ctr Nutr & Hlth, NL-3720 BA Bilthoven, Netherlands.
   Natl Inst Publ Hlth & Environm, Ctr Informat Technol & Informat, NL-3720 BA Bilthoven, Netherlands.
   Umea Univ, Dept Med Biosci, Umea, Sweden.
   Lund Univ, Dept Med, Malmo, Sweden.
   IDIBELL, Catalan Inst Oncol, Dept Epidemiol, Barcelona, Spain.
   Dept Publ Hlth Guipuzkoa, San Sebastian, Spain.
   Publ Hlth Inst Navarra, Pamplona, Spain.
   Murcia Hlth Council, Dept Epidemiol, Murcia, Spain.
   Escuela Andaluza Salud Publ, Granada, Spain.
   Publ Hlth & Hlth Planning Directorate, Hlth Informat Unit, Asturias, Spain.
   Univ Oxford, Canc Res UK Epidemiol Unit, Oxford, England.
   MRC, Dunn Human Nutr Unit, Cambridge, England.
   Univ Cambridge, Sch Clin Med, Dept Publ Hlth & Primary Care, Cambridge, England.
C3 Leibniz Association; Deutsches Institut fur Ernahrungsforschung Potsdam-Rehbrucke (DIfE); Alberta Cancer Board; World Health Organization; International Agency for Research on Cancer (IARC); Danish Cancer Society; Aarhus University; Aalborg University; Aalborg University Hospital; UNICANCER; Gustave Roussy; Institut National de la Sante et de la Recherche Medicale (Inserm); Helmholtz Association; German Cancer Research Center (DKFZ); National & Kapodistrian University of Athens; Athens Medical School; Fondazione IRCCS Istituto Nazionale Tumori Milan; Civile M.P. Arezzo Hospital; Imperial College London; University of Turin; University of Naples Federico II; Utrecht University; Netherlands National Institute for Public Health & the Environment; Netherlands National Institute for Public Health & the Environment; Umea University; Lund University; Institut d'Investigacio Biomedica de Bellvitge (IDIBELL); University of Barcelona; Institut Catala d'Oncologia; Public Health Institute of Navarra; Murcia Regional Health Council; Escuela Andaluza de Salud Publica; University of Oxford; Cancer Research UK; UK Research & Innovation (UKRI); Medical Research Council UK (MRC); MRC Human Nutrition Research; University of Cambridge
RP Pischon, T (corresponding author), German Inst Human Nutr, DIfE Potsdam Rehbruecke, Dept Epidemiol, Arthur Scheunert Allee 114-116, D-14558 Nuthetal, Germany.
EM pischon@mail.dife.de
FU Medical Research Council [G0401527] Funding Source: Medline
CR AARONSON SA, 1991, SCIENCE, V254, P1146, DOI 10.1126/science.1659742
   AINSWORTH BE, 1993, MED SCI SPORT EXER, V25, P71, DOI 10.1249/00005768-199301000-00011
   ALBANES D, 1988, JNCI-J NATL CANCER I, V80, P772, DOI 10.1093/jnci/80.10.772
   Anderson GL, 2004, JAMA-J AM MED ASSOC, V291, P1701, DOI 10.1001/jama.291.14.1701
   [Anonymous], 2001, SYSTEMATIC REV HLTH, V0, P0, DOI DOI 10.1002/9780470693926.CH15
   Banks E, 2002, IARC SCI PUBL, V156, P301
   BINGHAM SA, 1994, BRIT J NUTR, V72, P619, DOI 10.1079/BJN19940064
   BOSTICK RM, 1994, CANCER CAUSE CONTROL, V5, P38, DOI 10.1007/BF01830725
   Bråkenhielm E, 2004, P NATL ACAD SCI USA, V101, P2476, DOI 10.1073/pnas.0308671100
   Byers T, 2002, CA-CANCER J CLIN, V52, P92, DOI 10.3322/canjclin.52.2.92
   Caan BJ, 1998, INT J OBESITY, V22, P178, DOI 10.1038/sj.ijo.0800561
   Chlebowski RT, 2004, NEW ENGL J MED, V350, P991, DOI 10.1056/NEJMoa032071
   CHUTE CG, 1991, CANCER CAUSE CONTROL, V2, P117, DOI 10.1007/BF00053131
   Chyou PH, 1996, ANN EPIDEMIOL, V6, P276, DOI 10.1016/S1047-2797(96)00047-6
   Deharveng G, 1999, EUR J CLIN NUTR, V53, P60, DOI 10.1038/sj.ejcn.1600677
   DEVERDIER MG, 1990, INT J CANCER, V46, P832, DOI 10.1002/ijc.2910460514
   DIETZ AT, 1995, CANCER CAUSE CONTROL, V6, P30, DOI 10.1007/BF00051678
   Engeland A, 2005, CANCER CAUSE CONTROL, V16, P987, DOI 10.1007/s10552-005-3638-3
   Ford ES, 1999, AM J EPIDEMIOL, V150, P390
   Frankel S, 1998, BMJ-BRIT MED J, V316, P499, DOI 10.1136/bmj.316.7130.499
   GARFINKEL L, 1985, ANN INTERN MED, V103, P1034, DOI 10.7326/0003-4819-103-6-1034
   GIOVANNUCCI E, 1995, ANN INTERN MED, V122, P327, DOI 10.7326/0003-4819-122-5-199503010-00002
   Giovannucci E, 2003, J WOMEN HEALTH GEN-B, V12, P173, DOI 10.1089/154099903321576574
   Giovannucci E, 2001, J NUTR, V131, P3109S, DOI 10.1093/jn/131.11.3109S
   Giovannucci E, 2004, INT J EPIDEMIOL, V33, P217, DOI 10.1093/ije/dyh020
   Giovannucci E, 2002, GUT, V51, P147, DOI 10.1136/gut.51.2.147
   GRAHAM S, 1988, AM J EPIDEMIOL, V128, P490, DOI 10.1093/oxfordjournals.aje.a114997
   Haftenberger M, 2002, PUBLIC HEALTH NUTR, V5, P1147, DOI 10.1079/PHN2002396
   Hardwick JCH, 2001, GASTROENTEROLOGY, V121, P79, DOI 10.1053/gast.2001.25490
   Hu FB, 1999, JNCI-J NATL CANCER I, V91, P542, DOI 10.1093/jnci/91.6.542
   ISSA JPJ, 1994, NAT GENET, V7, P536, DOI 10.1038/ng0894-536
   JUUL A, 1995, J CLIN ENDOCR METAB, V80, P2534, DOI 10.1210/jc.80.8.2534
   Kaaks R, 2001, P NUTR SOC, V60, P91, DOI 10.1079/PNS200070
   KROTKIEWSKI M, 1983, J CLIN INVEST, V72, P1150, DOI 10.1172/JCI111040
   KUNE GA, 1990, NUTR CANCER, V13, P9, DOI 10.1080/01635589009514041
   Lahmann PH, 2004, INT J CANCER, V111, P762, DOI 10.1002/ijc.20315
   LEAN MEJ, 1995, BRIT MED J, V311, P158, DOI 10.1136/bmj.311.6998.158
   LEE IM, 1992, J NATL CANCER I, V84, P1326, DOI 10.1093/jnci/84.17.1326
   LeMarchand L, 1997, CANCER RES, V57, P4787
   LEMARCHAND L, 1992, CANCER CAUSE CONTROL, V3, P349, DOI 10.1007/BF00146888
   Lin J, 2004, CANCER CAUSE CONTROL, V15, P581, DOI 10.1023/B:CACO.0000036168.23351.f1
   Lonnqvist F, 1997, ARTERIOSCL THROM VAS, V17, P1472, DOI 10.1161/01.ATV.17.7.1472
   MacInnis RJ, 2004, CANCER EPIDEM BIOMAR, V13, P553
   Margetts BM, 1997, INT J EPIDEMIOL, V26, PS1, DOI 10.1093/ije/26.suppl_1.S1
   Martinez ME, 1997, J NATL CANCER I, V89, P948, DOI 10.1093/jnci/89.13.948
   Matano Y, 2005, AM J GASTROENTEROL, V100, P1154, DOI 10.1111/j.1572-0241.2005.40808.x
   MCKEOWNEYSSEN G, 1994, CANCER EPIDEM BIOMAR, V3, P687
   Moore LL, 2004, INT J OBESITY, V28, P559, DOI 10.1038/sj.ijo.0802606
   Murphy TK, 2000, AM J EPIDEMIOL, V152, P847, DOI 10.1093/aje/152.9.847
   MUST A, 1992, NEW ENGL J MED, V327, P1350, DOI 10.1056/NEJM199211053271904
   Nelson HD, 2002, JAMA-J AM MED ASSOC, V288, P872, DOI 10.1001/jama.288.7.872
   NOMURA A, 1985, JNCI-J NATL CANCER I, V74, P319
   Okasha M, 2002, BEST PRACT RES CL EN, V16, P225, DOI 10.1053/beem.2002.0204
   PHILLIPS RL, 1985, JNCI-J NATL CANCER I, V74, P307
   Pi-Sunyer FX, 2002, OBES RES, V10, P97S, DOI 10.1038/oby.2002.202
   Renehan AG, 2003, HORM METAB RES, V35, P712
   Renehan AG, 2004, LANCET, V363, P1346, DOI 10.1016/S0140-6736(04)16044-3
   Riboli E, 2002, PUBLIC HEALTH NUTR, V5, P1113, DOI 10.1079/PHN2002394
   ROSS MH, 1971, J NATL CANCER I, V47, P1095
   Rossouw JE, 2002, JAMA-J AM MED ASSOC, V288, P321, DOI 10.1001/jama.288.3.321
   Russo A, 1998, INT J CANCER, V78, P161, DOI 10.1002/(SICI)1097-0215(19981005)78:2<161::AID-IJC7>3.0.CO;2-X
   Sandhu MS, 2002, J NATL CANCER I, V94, P972
   Schoen RE, 1999, JNCI-J NATL CANCER I, V91, P1147, DOI 10.1093/jnci/91.13.1147
   Seow A, 2006, JNCI-J NATL CANCER I, V98, P135, DOI 10.1093/jnci/djj015
   Slattery ML, 2001, CANCER RES, V61, P126
   Slattery ML, 1997, CANCER RES, V57, P75
   Slattery ML, 2003, CANCER CAUSE CONTROL, V14, P75, DOI 10.1023/A:1022545017867
   Spencer EA, 2002, PUBLIC HEALTH NUTR, V5, P561, DOI 10.1079/PHN2001322
   Stattin P, 2004, INT J CANCER, V109, P149, DOI 10.1002/ijc.11668
   Stattin P, 2003, ONCOL REP, V10, P2015
   Terry P, 2001, BRIT J CANCER, V85, P346, DOI 10.1054/bjoc.2001.1894
   Terry PD, 2002, GUT, V51, P191, DOI 10.1136/gut.51.2.191
   THUN MJ, 1992, JNCI-J NATL CANCER I, V84, P1491, DOI 10.1093/jnci/84.19.1491
   Wei EK, 2005, JNCI-J NATL CANCER I, V97, P1688, DOI 10.1093/jnci/dji376
   Weindruch R, 1997, NEW ENGL J MED, V337, P986, DOI 10.1056/NEJM199710023371407
   WEST DW, 1989, AM J EPIDEMIOL, V130, P883, DOI 10.1093/oxfordjournals.aje.a115421
   WU AH, 1987, BRIT J CANCER, V55, P687, DOI 10.1038/bjc.1987.140
   Wu YP, 2002, CANCER RES, V62, P1030
   2000, 1900, V894, V0, P1
NR 80
TC 414
Z9 453
U1 2
U2 37
PU OXFORD UNIV PRESS INC
PI CARY
PA JOURNALS DEPT, 2001 EVANS RD, CARY, NC 27513 USA
SN 0027-8874
EI 
J9 J NATL CANCER I
JI J. Natl. Cancer Inst.
PD JUL 5
PY 2006
VL 98
IS 13
BP 920
EP 931
DI 10.1093/jnci/djj246
PG 12
WC Oncology
SC Oncology
GA 060QX
UT WOS:000238817800010
PM 16818856
DA 2025-02-23
ER

PT J
AU Gabriel, HE
   Liu, ZH
   Crott, JW
   Choi, SW
   Song, BC
   Mason, JB
   Johnson, EJ
AF Gabriel, Helen E.
   Liu, Zhenhua
   Crott, Jimmy W.
   Choi, Sang-Woon
   Song, Byeng Chun
   Mason, Joel B.
   Johnson, Elizabeth J.
TI A comparison of carotenoids, retinoids, and tocopherols in the serum and buccal mucosa of chronic cigarette smokers versus nonsmokers
SO CANCER EPIDEMIOLOGY BIOMARKERS & PREVENTION
LA English
DT Article
ID vitamin-c status; alpha-tocopherol; beta-carotene; antioxidant vitamins; alcohol-consumption; lipid-peroxidation; gamma-tocopherol; menstrual-cycle; dietary-intake; smoking status
AB Background: Cigarette smoking, a major risk factor for oropharyngeal cancer, is reported to alter oral levels of carotenoids and tocopherols. Such effects may be important because these nutrients, as well as retinoids, are putative chemoprotective agents. Objectives: To determine whether chronic smoking is associated with altered concentrations of these nutrients in serum and buccal mucosa; to distinguish whether such effects are ascribable to diet; and to determine whether oral concentrations of these nutrients correlate with a putative biomarker of oral cancer risk. Methods: Serum and buccal mucosal cells (BMC) were analyzed for these nutrients and for BMC micronuclei in smokers (n = 35) and nonsmokers (n = 21). Results: General linear regression with adjustments for dietary intake showed that smokers possess lower serum concentrations of beta- and alpha-carotene, cryptoxanthin, lutein, and zeaxanthin (P <= 0.01) and a significantly higher serum gamma-tocopherol (P = 0.03). In BMCs, smokers had significantly lower concentrations of beta- and alpha-carotene, lycopene, and alpha-tocopherol (P < 0.05) but significantly higher gamma-tocopherol (P < 0.01). Among nonsmokers, many serum carotenoid concentrations correlated with concentrations of the corresponding nutrient in BMCs whereas no such correlations existed among smokers. BMC micronuclei did not correlate with the oral concentration of any micronutrient. Conclusions: Chronic cigarette smokers have lower concentrations of many dietary antioxidants in serum and BMCs compared with nonsmokers, an effect which is not entirely ascribable to diet. Nevertheless, the lack of concordance between oral concentrations of these nutrients and genetic damage in the BMCs of smokers does not support a protective role for these nutrients in oral carcinogenesis.
C1 Tufts Univ, Jean Mayers US Dept Agr, Human Nutr Res Ctr Aging, Boston, MA 02111 USA.
   Konkuk Univ, Seoul, South Korea.
   Vitamins & Carcinogenesis Lab, Boston, MA USA.
   Carotenoids & Hlth Lab, Boston, MA USA.
C3 Tufts University; United States Department of Agriculture (USDA); Konkuk University
RP Johnson, EJ (corresponding author), Tufts Univ, Jean Mayers US Dept Agr, Human Nutr Res Ctr Aging, 711 Washington St, Boston, MA 02111 USA.
EM elizabeth.johnson@tufts.edu
FU NCI NIH HHS [K05 CA100048, U54 CA100971] Funding Source: Medline
CR Al-Delaimy WK, 2005, EUR J CLIN NUTR, V59, P1387, DOI 10.1038/sj.ejcn.1602252
   Altieri A, 2004, ORAL ONCOL, V40, P904, DOI 10.1016/j.oraloncology.2004.04.005
   Brabin L, 2004, J REPROD MED, V49, P41
   Bruno RS, 2005, J NUTR, V135, P671, DOI 10.1093/jn/135.4.671
   Burri BJ, 2004, ARCH BIOCHEM BIOPHYS, V430, P110, DOI 10.1016/j.abb.2004.04.028
   Capaccio P, 2005, J LARYNGOL OTOL, V119, P371, DOI 10.1258/0022215053945831
   Casartelli G, 2000, ANAL QUANT CYTOL, V22, P486
   Chainani-Wu N, 2002, NUTR CANCER, V44, P104, DOI 10.1207/S15327914NC4402_01
   Cho EY, 2003, CANCER EPIDEM BIOMAR, V12, P713
   Dallongeville J, 1998, J NUTR, V128, P1450
   DAVIS RA, 1986, J CHROMATOGR SCI, V24, P134, DOI 10.1093/chromsci/24.4.134
   DI MASCIO P, 1989, ARCH BIOCHEM BIOPHYS, V274, P532, DOI 10.1016/0003-9861(89)90467-0
   Dietrich M, 2003, AM J CLIN NUTR, V77, P160, DOI 10.1093/ajcn/77.1.160
   Evans P, 2001, BRIT J NUTR, V85, PS67, DOI 10.1079/BJN2000296
   Forman MR, 1996, AM J CLIN NUTR, V64, P559, DOI 10.1093/ajcn/64.4.559
   FRANCESCHI S, 1991, INT J CANCER, V47, P20, DOI 10.1002/ijc.2910470105
   FREI B, 1991, BIOCHEM J, V277, P133, DOI 10.1042/bj2770133
   Gabriel HE, 2006, AM J CLIN NUTR, V83, P835, DOI 10.1093/ajcn/83.4.835
   Galan P, 2005, EUR J CLIN NUTR, V59, P1181, DOI 10.1038/sj.ejcn.1602230
   Handelman GJ, 1996, AM J CLIN NUTR, V63, P559, DOI 10.1093/ajcn/63.4.559
   Hurst JS, 2004, BIOFACTORS, V20, P23, DOI 10.1002/biof.5520200103
   JARVINEN R, 1994, J EPIDEMIOL COMMUN H, V48, P549, DOI 10.1136/jech.48.6.549
   Jiang Q, 2001, AM J CLIN NUTR, V74, P714
   Johnson EJ, 2002, HDB ANTIOXIDANTS, V0, P265
   Landi S, 1999, MUTAGENESIS, V14, P581, DOI 10.1093/mutage/14.6.581
   Lanza E, 1998, J NUTR, V128, P1150, DOI 10.1093/jn/128.7.1150
   Li N, 1999, P SOC EXP BIOL MED, V220, P218, DOI 10.1046/j.1525-1373.1999.d01-37.x
   Lodovici M, 2005, CANCER EPIDEM BIOMAR, V14, P2975, DOI 10.1158/1055-9965.EPI-04-0906
   Lykkesfeldt J, 2000, AM J CLIN NUTR, V71, P530
   Ma J, 2000, AM J CLIN NUTR, V71, P774, DOI 10.1093/ajcn/71.3.774
   MANGELS AR, 1993, J AM DIET ASSOC, V93, P284, DOI 10.1016/0002-8223(93)91553-3
   Marangon K, 1998, AM J CLIN NUTR, V67, P231, DOI 10.1093/ajcn/67.2.231
   MEZZETTI A, 1995, ATHEROSCLEROSIS, V112, P91, DOI 10.1016/0021-9150(94)05403-6
   Michaud DS, 1998, CANCER EPIDEM BIOMAR, V7, P283
   Neuhouser ML, 2001, J NUTR, V131, P2184, DOI 10.1093/jn/131.8.2184
   NORKUS EP, 1987, ANN NY ACAD SCI, V498, P500, DOI 10.1111/j.1749-6632.1987.tb23793.x
   PARKER RS, 1989, J NUTR, V119, P101, DOI 10.1093/jn/119.1.101
   PENG YM, 1995, NUTR CANCER, V23, P233, DOI 10.1080/01635589509514378
   Peters ES, 2005, CANCER EPIDEM BIOMAR, V14, P476, DOI 10.1158/1055-9965.EPI-04-0431
   Phillips ELR, 2000, ANN EPIDEMIOL, V10, P417, DOI 10.1016/S1047-2797(00)00064-8
   PRYOR W A, 1987, BRITISH JOURNAL OF CANCER, V55, P19
   ROSS MA, 1995, EUR J CLIN NUTR, V49, P861
   SCHECTMAN G, 1989, AM J PUBLIC HEALTH, V79, P158, DOI 10.2105/AJPH.79.2.158
   STRYKER WS, 1988, AM J EPIDEMIOL, V127, P283, DOI 10.1093/oxfordjournals.aje.a114804
   SWEENEY JP, 1970, J ASSOC OFF ANA CHEM, V53, P937
   Titenko-Holland N, 1998, MUTAT RES-GEN TOX EN, V417, P101, DOI 10.1016/S1383-5718(98)00104-1
   TSUCHIYA M, 1993, RETINOIDS PROGR RES, V0, P525
   USDA, 1998, USDA NCC CAR DAT US, V0, P0
   Wallström P, 2001, AM J CLIN NUTR, V73, P777
   Wei W, 2001, AM J PUBLIC HEALTH, V91, P258, DOI 10.2105/AJPH.91.2.258
   White E, 2001, ANN EPIDEMIOL, V11, P136, DOI 10.1016/S1047-2797(00)00189-7
   Yeum K J, 1998, J NUTR HEALTH AGING, V2, P79
   Yeum KJ, 1996, AM J CLIN NUTR, V64, P594, DOI 10.1093/ajcn/64.4.594
   ZHENG W, 1992, AM J EPIDEMIOL, V136, P178, DOI 10.1093/oxfordjournals.aje.a116484
   ZHENG W, 1993, EUR J CANC B, V29, P0
NR 55
TC 42
Z9 46
U1 0
U2 1
PU AMER ASSOC CANCER RESEARCH
PI PHILADELPHIA
PA 615 CHESTNUT ST, 17TH FLOOR, PHILADELPHIA, PA 19106-4404 USA
SN 1055-9965
EI 1538-7755
J9 CANCER EPIDEM BIOMAR
JI Cancer Epidemiol. Biomarkers Prev.
PD MAY 15
PY 2006
VL 15
IS 5
BP 993
EP 999
DI 10.1158/1055-9965.EPI-05-0664
PG 7
WC Oncology; Public, Environmental & Occupational Health
SC Oncology; Public, Environmental & Occupational Health
GA 044ZU
UT WOS:000237713200026
PM 16702382
DA 2025-02-23
ER

PT J
AU Lee, AH
   Ingraham, SE
   Kopp, M
   Foraida, MI
   Jazieh, AR
AF Lee, AH
   Ingraham, SE
   Kopp, M
   Foraida, MI
   Jazieh, AR
TI The incidence of potential interactions between dietary supplements and prescription medications in cancer patients at a Veterans Administration Hospital
SO AMERICAN JOURNAL OF CLINICAL ONCOLOGY-CANCER CLINICAL TRIALS
LA English
DT Article
DE dietary supplements; drug interaction; veterans
ID alternative therapy; herbal products; united-states; medicine
AB Objective: The concurrent use of dietary supplements and prescription medications is common among patients with cancer. This study examines potential interactions between dietary supplements and prescription medications in a Veteran Hospital cancer population. Methods: Eligible patients seen at the Hematology/Oncology clinic at the Veterans Administration Medical Center in Cincinnati, OH, were administered a survey to determine their use of dietary supplements. Medication profiles were compiled from patients' medical charts and pharmacy records. It was also noted whether supplementation was previously documented. Potential interactions between dietary supplements and prescription medications were identified from a literature search of documented interactions. Several demographic factors, including age, race, marital status, education and income, were assessed for differences between patients found to be at risk for interactions and those for whom no risks were identified. Results: Dietary supplements were used by 61% of patients. Multivitamins were the most common supplement (80.3%) followed by minerals (40.6%) and herbal preparations (24.8%). Of the 121 patients taking supplements, 65 patients (54%) reported taking more than one. A potential risk for interaction between dietary supplement and prescription medication was identified in 12% of patients taking supplementations. Three patients were at risk for multiple interactions. Veterans who were not currently married were more likely to be at risk for interactions (P = 0.024). Only 28% of patients taking dietary supplements had this supplementation documented in their medical record. Conclusion: Dietary supplementation by a veteran cancer population is common. Interactions between the supplement and prescription medication is a potential problem. Patient-physician discussion and documentation of these issues should be systematically addressed.
C1 Univ Med Ctr Princeton, Princeton, NJ USA.
   Ohio State Univ, Dept Pediat, Columbus, OH 43210 USA.
   William Jennings Bryan Dorn VA Med Ctr Columbia, Columbia, SC USA.
   Univ Pittsburgh, Dept Surg, Pittsburgh, PA USA.
   Univ Cincinnati, Dept Med, Cincinnati, OH 45221 USA.
C3 University System of Ohio; Ohio State University; Pennsylvania Commonwealth System of Higher Education (PCSHE); University of Pittsburgh; University System of Ohio; University of Cincinnati
RP 234 Goodman Ave, Cincinnati, OH 45267 USA.
EM jazichar@uc.edu
FU NIGMS NIH HHS [GM63483] Funding Source: Medline
CR Abebe W, 2002, J CLIN PHARM THER, V27, P391, DOI 10.1046/j.1365-2710.2002.00444.x
   Astin JA, 1998, JAMA-J AM MED ASSOC, V279, P1548, DOI 10.1001/jama.279.19.1548
   Block Keith I, 2002, INTEGR CANCER THER, V1, P83, DOI 10.1177/1534735402001001007
   Blumenthal M, 1998, COMPLETE COMMISSION, V0, P0
   Brown JK, 2003, CA-CANCER J CLIN, V53, P268, DOI 10.3322/canjclin.53.5.268
   EISENBERG DM, 1993, NEW ENGL J MED, V328, P246, DOI 10.1056/NEJM199301283280406
   Eisenberg DM, 1998, JAMA-J AM MED ASSOC, V280, P1569, DOI 10.1001/jama.280.18.1569
   FETOW CW, 1999, COMPLEMENTARY ALTERN, V0, P0
   Fugh-Berman A, 2000, LANCET, V355, P134, DOI 10.1016/S0140-6736(99)06457-0
   Hall JD, 2003, BJU INT, V91, P603, DOI 10.1046/j.1464-410X.2003.04181.x
   Harkness R, 2000, PHARM FASCP S BRATMA, V0, P0
   Heck AM, 2000, AM J HEALTH-SYST PH, V57, P1221, DOI 10.1093/ajhp/57.13.1221
   Holzman D, 1997, J NATL CANCER I, V89, P683, DOI 10.1093/jnci/89.10.683
   Johnston BA, 1997, HERBALGRAM, V40, P49
   Lazar JS, 1997, PRIMARY CARE, V24, P699, DOI 10.1016/S0095-4543(05)70305-5
   Ly J, 2002, AM J HEALTH-SYST PH, V59, P1759, DOI 10.1093/ajhp/59.18.1759
   Marrone CM, 1999, ANN PHARMACOTHER, V33, P1359, DOI 10.1345/aph.19097
   Metz JM, 2001, CANCER J, V7, P149
   Miller LG, 2000, PHARMACOTHERAPY, V20, P877, DOI 10.1592/phco.20.9.877.35200
   Miller LG, 1998, ARCH INTERN MED, V158, P2200, DOI 10.1001/archinte.158.20.2200
   Newall CA, 1996, HERBAL MED GUIDE HLT, V0, P0
   Norman HA, 2003, J NUTR, V133, P3794S, DOI 10.1093/jn/133.11.3794S
   Oneschuk D, 1998, J PALLIATIVE CARE, V14, P21, DOI 10.1177/082585979801400404
   Schaffer DM, 2003, J AM DIET ASSOC, V103, P1500, DOI 10.1016/j.jada.2003.08.026
   Skidmore-Roth L, 2001, MOSBYS HDB HERBS NAT, V0, P0
   Smolinske S C, 1999, J AM MED WOMENS ASSOC (1972), V54, P191
NR 28
TC 32
Z9 38
U1 0
U2 1
PU LIPPINCOTT WILLIAMS & WILKINS
PI PHILADELPHIA
PA TWO COMMERCE SQ, 2001 MARKET ST, PHILADELPHIA, PA 19103 USA
SN 0277-3732
EI 1537-453X
J9 AM J CLIN ONCOL-CANC
JI Am. J. Clin. Oncol.-Cancer Clin. Trials
PD APR 15
PY 2006
VL 29
IS 2
BP 178
EP 182
DI 10.1097/01.coc.0000209369.44100.25
PG 5
WC Oncology
SC Oncology
GA 031PC
UT WOS:000236715500015
PM 16601439
DA 2025-02-23
ER

PT J
AU Veeriah, S
   Kautenburger, T
   Habermann, N
   Sauer, J
   Dietrich, H
   Will, F
   Pool-Zobel, BL
AF Veeriah, S
   Kautenburger, T
   Habermann, N
   Sauer, J
   Dietrich, H
   Will, F
   Pool-Zobel, BL
TI Apple flavonoids inhibit growth of HT29 human colon cancer cells and modulate expression of genes involved in the biotransformation of xenobiotics
SO MOLECULAR CARCINOGENESIS
LA English
DT Article
DE apple flavonoids; colon cancer chemoprevention; cDNA-microarray; biotransformation enzymes; HT29 colon cells
ID dietary flavonoids; phenolic-compounds; hydrogen-peroxide; quercetin; activation; induction; enzymes; protein; damage; phase
AB Flavonoids from fruits and vegetables probably reduce risks of diseases associated with oxidative stress, including cancer. Apples contain significant amounts of flavonoids with antioxidative potential. The objectives of this study were to investigate such compounds for properties associated with reduction of cancer risks. We report herein that apple flavonoids from an apple extract (AE) inhibit colon cancer cell growth and significantly modulate expression of genes related to xenobiotic metabolism. HT29 cells were treated with AE at concentrations delivering 5-50 mu M of one of the major ingredients, phloridzin ("phloridzin-equivalents," Ph.E), to the cell culture medium, with a synthetic flavonoid mixture mimicking the composition of the AE or with 5-100 mu M individual flavonoids. HT29 cell growth was inhibited by the complex extract and by the mixture. HT29 cells were treated with nontoxic doses of the AE (30 pM, Ph.E) and after 24 h total RNA was isolated to elucidate patterns of gene expression using a human cDNA-microarray (SuperArray (R)) spotted with 96 genes of drug metabolism. Treatment with AE resulted in an upregulation of several genes (GSTP1, GSTT2, MGST2, CYP4F3, CHST5, CHST6 and CHST7) and downregulation of EPHX7, in comparison to the medium controls. The enhanced transcriptional activity of GSTP1 and GSTT2 genes was confirmed with real-time qRT-PCR. On the basis of the pattern of differential gene expression found here, we conclude that apple flavonoids modulate toxicological defense against colon cancer risk factors. In addition to the inhibition of tumor cell proliferation, this could be a mechanism of cancer risk reduction. (c) 2005 Wiley-Liss, Inc.
C1 Univ Jena, Biol Pharmaceut Fac, Inst Nutrit Sci, Dept Nutrit Toxicol, D-07743 Jena, Germany.
   Inst Oenol & Beverage Res, Dept Wine Anal & Beverage Res, Geisenheim, Germany.
C3 Friedrich Schiller University of Jena
RP Univ Jena, Biol Pharmaceut Fac, Inst Nutrit Sci, Dept Nutrit Toxicol, Dornburger Str 25, D-07743 Jena, Germany.
CR Aherne SA, 2000, NUTR CANCER, V38, P106, DOI 10.1207/S15327914NC381_15
   Alonso-Salces RM, 2004, J AGR FOOD CHEM, V52, P2938, DOI 10.1021/jf035416l
   Bal DG, 1999, CA-CANCER J CLIN, V49, P327, DOI 10.3322/canjclin.49.6.327
   Bandoniene D, 2002, J AGR FOOD CHEM, V50, P2482, DOI 10.1021/jf011475s
   BLOCK G, 1992, NUTR CANCER, V18, P1, DOI 10.1080/01635589209514201
   Boyer J, 2004, NUTR J, V3, P0, DOI 10.1186/1475-2891-3-5
   Briviba K, 2002, J NUTR, V132, P2814, DOI 10.1093/jn/132.9.2814
   Chinnici F, 2004, J AGR FOOD CHEM, V52, P3, DOI 10.1021/jf030459n
   Clapper ML, 1998, CHEM-BIOL INTERACT, V112, P377, DOI 10.1016/S0009-2797(97)00174-9
   Eberhardt MV, 2000, NATURE, V405, P903, DOI 10.1038/35016148
   Ebert MN, 2003, CARCINOGENESIS, V24, P1637, DOI 10.1093/carcin/bgg122
   Ebert MN, 2001, NUTR CANCER, V41, P156, DOI 10.1207/S15327914NC41-1&2_22
   Fogh J, 1975, HUMAN TUMOR CELLS IN, V0, PP115, DOI 10.1007/978-1-4757-1647-45
   Hermann-Kunz E, 1999, BRIT J NUTR, V81, PS61, DOI 10.1017/S0007114599000914
   HOSOKAWA N, 1990, INT J CANCER, V45, P1119, DOI 10.1002/ijc.2910450622
   HUSSAIN SR, 1997, PHYTOCHEMISTRY, V26, P2489
   Jemal Ahmedin, 2011, CA CANCER J CLIN, V61, P69, DOI 10.3322/caac.20107
   Knekt P, 1997, AM J EPIDEMIOL, V146, P223, DOI 10.1093/oxfordjournals.aje.a009257
   Kuntz S, 1999, EUR J NUTR, V38, P133, DOI 10.1007/s003940050054
   Kuo SM, 1996, CANCER LETT, V110, P41, DOI 10.1016/S0304-3835(96)04458-8
   Kuo SM, 2002, ADV EXP MED BIOL, V505, P191
   Kwak MK, 2001, MUTAT RES-FUND MOL M, V480, P305, DOI 10.1016/S0027-5107(01)00190-7
   Lapidot T, 2002, J AGR FOOD CHEM, V50, P3156, DOI 10.1021/jf011522g
   LE QV, 2004, J LIPID RES, V45, P1445
   Lee KW, 2003, J AGR FOOD CHEM, V51, P6516, DOI 10.1021/jf034475w
   Lin JK, 2002, ARCH PHARM RES, V25, P561, DOI 10.1007/BF02976924
   Liu RH, 2003, J AGR FOOD CHEM, V51, P1718, DOI 10.1021/jf026162r
   Long LH, 2000, BIOCHEM BIOPH RES CO, V273, P50, DOI 10.1006/bbrc.2000.2895
   Lowik MRH, 1998, INTERNATIONAL JOURNAL OF FOOD SCIENCES AND NUTRITION, V49, P0
   MASSAAD L, 1992, CANCER RES, V52, P6567
   Meinl W, 2002, PHARMACOGENETICS, V12, P677, DOI 10.1097/00008571-200212000-00002
   Nelson KC, 2002, INVEST OPHTH VIS SCI, V43, P3550
   Noda S, 2003, BIOCHEM BIOPH RES CO, V303, P105, DOI 10.1016/S0006-291X(03)00306-1
   Petri N, 2003, DRUG METAB DISPOS, V31, P805, DOI 10.1124/dmd.31.6.805
   Pfaffl MW, 2002, NUCLEIC ACIDS RES, V30, P0, DOI 10.1093/nar/30.9.e36
   Pool-Zobel BL, 2005, CARCINOGENESIS, V26, P1064, DOI 10.1093/carcin/bgi059
   Pool-Zobel BL, 2000, CARCINOGENESIS, V21, P1247, DOI 10.1093/carcin/21.6.1247
   POOLZOBEL BL, 2005, IN PRESS MUTAT RES, V0, P0
   RICEEVANS CA, 1995, FREE RADICAL RES, V22, P375, DOI 10.3109/10715769509145649
   Schieber A, 2001, J CHROMATOGR A, V910, P265, DOI 10.1016/S0021-9673(00)01217-6
   Shen F, 1997, ONCOL RES, V9, P597
   Shen SC, 2003, J CELL BIOCHEM, V89, P1044, DOI 10.1002/jcb.10559
   Sugatani J, 2004, BIOCHEM PHARMACOL, V67, P989, DOI 10.1016/j.bcp.2003.11.002
   Talalay P, 2003, ADV ENZYME REGUL, V43, P121, DOI 10.1016/S0065-2571(02)00038-9
   Talalay P, 2000, BIOFACTORS, V12, P5, DOI 10.1002/biof.5520120102
   Tanaka Takuji, 2001, ASIAN PAC J CANCER PREV, V2, P165
   vanderSluis AA, 1997, CANCER LETT, V114, P107, DOI 10.1016/S0304-3835(97)04637-5
   Walle T, 2004, FREE RADICAL BIO MED, V36, P829, DOI 10.1016/j.freeradbiomed.2004.01.002
   Will F, 2000, EUR FOOD RES TECHNOL, V211, P291, DOI 10.1007/s002170000171
   Windmill KF, 1997, MUTAT RES-FUND MOL M, V376, P153, DOI 10.1016/S0027-5107(97)00038-9
   Witte JS, 1996, AM J EPIDEMIOL, V144, P1015, DOI 10.1093/oxfordjournals.aje.a008872
   YANAGIHARA K, 1993, CANCER RES, V53, P5815
   YOSHIDA M, 1992, CANCER RES, V52, P6676
   Zhu QS, 2004, J BIOL CHEM, V279, P29902, DOI 10.1074/jbc.M400438200
NR 54
TC 118
Z9 134
U1 0
U2 21
PU WILEY
PI HOBOKEN
PA 111 RIVER ST, HOBOKEN 07030-5774, NJ USA
SN 0899-1987
EI 1098-2744
J9 MOL CARCINOGEN
JI Mol. Carcinog.
PD MAR 15
PY 2006
VL 45
IS 3
BP 164
EP 174
DI 10.1002/mc.20158
PG 11
WC Biochemistry & Molecular Biology; Oncology
SC Biochemistry & Molecular Biology; Oncology
GA 018UY
UT WOS:000235791500003
PM 16369997
DA 2025-02-23
ER

PT J
AU Hughes, MC
   van der Pols, JC
   Marks, GC
   Green, AC
AF Hughes, Maria Celia
   van der Pols, Jolieke C.
   Marks, Geoffrey C.
   Green, Adele C.
TI Food intake and risk of squamous cell carcinoma of the skin in a community: The Nambour skin cancer cohort study
SO INTERNATIONAL JOURNAL OF CANCER
LA English
DT Article
DE squamous cell carcinoma; skin neoplasms; diet; food; vegetables
ID growth-factor-i; basal-cell; australian population; personal characteristics; frequency questionnaire; ultraviolet-light; controlled-trial; immune-response; prevention; insulin
AB There is some evidence that dietary factors may modify the risk of squamous cell carcinoma (SCC) of the skin, but the association between food intake and SCC has not been evaluated prospectively. We examined the association between food intake and SCC incidence among 1,056 randomly selected adults living in an Australian sub-tropical community. Measurement-error corrected estimates of intake in 15 food groups were defined from a validated food frequency questionnaire in 1992. Associations with SCC risk were assessed using Poisson and negative binomial regression to the persons affected and tumour counts, respectively, based on incident, histologically confirmed tumours occurring between 1992 and 2002. After multivariable adjustment, none of the food groups was significantly associated with SCC risk. Stratified analysis in participants with a past history of skin cancer showed a decreased risk of SCC tumours for high intakes of green leafy vegetables (RR = 0.45, 95% CI = 0.22-0.91; p for trend = 0.02) and an increased risk for high intake of unmodified dairy products (RR = 2.53, 95% CI: 1.15-5.54; p for trend = 0.03). Food intake was not associated with SCC risk in persons who had no past history of skin cancer. These findings suggest that consumption of green leafy vegetables may help prevent development of subsequent SCCs of the skin among people with previous skin cancer and that consumption of unmodified dairy products, such as whole milk, cheese and yoghurt, may increase SCC risk in susceptible persons. (c) 2006 Wiley-Liss, Inc.
C1 PO Royal Brisbane Hosp, Queensland Inst Med Res, Canc & Populat Studies Grp, Queensland 4029, Australia.
   Univ Queensland, Sch Populat Hlth, Longitudinal Studies Unit, St Lucia, Qld 4067, Australia.
   Univ Queensland, Australian Ctr Int & Trop Hlth & Nutr, St Lucia, Qld 4067, Australia.
C3 QIMR Berghofer Medical Research Institute; Royal Brisbane & Women's Hospital; University of Queensland; University of Queensland
RP Hughes, MC (corresponding author), PO Royal Brisbane Hosp, Queensland Inst Med Res, Canc & Populat Studies Grp, Queensland 4029, Australia.
EM maricel.hughes@qimr.edu.au
CR BLACK HS, 1992, PHOTOCHEM PHOTOBIOL, V56, P195, DOI 10.1111/j.1751-1097.1992.tb02147.x
   BLACK HS, 1995, INT J CANCER, V62, P165, DOI 10.1002/ijc.2910620210
   Bohm F, 1998, J PHOTOCH PHOTOBIO B, V44, P211, DOI 10.1016/S1011-1344(98)00146-8
   Diepgen TL, 2002, BRIT J DERMATOL, V146, P1, DOI 10.1046/j.1365-2133.146.s61.2.x
   DiGiovanni J, 2000, CANCER RES, V60, P1561
   Eedy DJ, 2000, BRIT J DERMATOL, V142, P397, DOI 10.1046/j.1365-2133.2000.03346.x
   Festa F, 2005, MUTAT RES-FUND MOL M, V574, P105, DOI 10.1016/j.mrfmmm.2005.01.026
   GARDNER W, 1995, PSYCHOL BULL, V118, P392, DOI 10.1037/0033-2909.118.3.392
   Geller AC, 2002, JAMA-J AM MED ASSOC, V288, P1719, DOI 10.1001/jama.288.14.1719
   Giovannucci E, 2003, CANCER EPIDEM BIOMAR, V12, P84
   Green A, 1999, LANCET, V354, P723, DOI 10.1016/S0140-6736(98)12168-2
   GREEN A, 1990, INT J CANCER, V46, P356, DOI 10.1002/ijc.2910460303
   GREEN A, 1988, J AM ACAD DERMATOL, V19, P1045, DOI 10.1016/S0190-9622(88)70270-4
   GREEN A, 1994, CONTROL CLIN TRIALS, V15, P512, DOI 10.1016/0197-2456(94)90008-6
   Green A, 1996, AM J EPIDEMIOL, V144, P1034, DOI 10.1093/oxfordjournals.aje.a008875
   GRODSTEIN F, 1995, J NATL CANCER I, V87, P1061, DOI 10.1093/jnci/87.14.1061
   Hakim IA, 2000, CANCER EPIDEM BIOMAR, V9, P727
   Hoppe C, 2004, AM J CLIN NUTR, V80, P447, DOI 10.1093/ajcn/80.2.447
   *IARC WORK GROUP E, 1992, IARC MON EV CARC RIS, V55, P0
   Jaax S, 1997, NUTR CANCER, V27, P150, DOI 10.1080/01635589709514517
   Joseph AK, 2001, DERMATOL SURG, V27, P955, DOI 10.1046/j.1524-4725.2001.01106.x
   Kaaks R, 2005, INT J CANCER, V116, P662, DOI 10.1002/ijc.21027
   Katiyar S K, 1996, WORLD REV NUTR DIET, V79, P154
   KUNE GA, 1992, NUTR CANCER, V18, P237, DOI 10.1080/01635589209514224
   Marcil I, 2000, ARCH DERMATOL, V136, P1524, DOI 10.1001/archderm.136.12.1524
   Marks GC, 2006, PUBLIC HEALTH NUTR, V9, P394, DOI 10.1079/PHN2006839
   Marks GC, 2006, J NUTR, V136, P459, DOI 10.1093/jn/136.2.459
   McCann SE, 2001, PUBLIC HEALTH NUTR, V4, P989, DOI 10.1079/PHN2001168
   McCarty MF, 2004, INT J EPIDEMIOL, V33, P908, DOI 10.1093/ije/dyh265
   McNaughton SA, 2005, CANCER EPIDEM BIOMAR, V14, P1596, DOI 10.1158/1055-9965.EPI-05-0026
   Moon TE, 1997, CANCER EPIDEM BIOMAR, V6, P949
   NACHBAR F, 1995, J MOL MED, V73, P7, DOI 10.1007/BF00203614
   *NCCI NONM SKIN CA, 2003, NAT CANC CONTR IN, V51, P0
   PENCE BC, 1994, J INVEST DERMATOL, V102, P759, DOI 10.1111/1523-1747.ep12377571
   Pollard J, 2001, APPETITE, V37, P71, DOI 10.1006/appe.2001.0415
   Powers HJ, 2005, J NUTR, V135, P2960S, DOI 10.1093/jn/135.12.2960S
   Raasch BA, 2002, INT J DERMATOL, V41, P652, DOI 10.1046/j.1365-4362.2002.01573.x
   RACKETT SC, 1993, J AM ACAD DERMATOL, V29, P447, DOI 10.1016/0190-9622(93)70210-K
   Ramos J, 2004, CANCER EPIDEM BIOMAR, V13, P2006
   Reeve VE, 1996, CANCER LETT, V108, P271, DOI 10.1016/S0304-3835(96)04460-6
   Santmyire BR, 2001, CANCER-AM CANCER SOC, V92, P1315, DOI 10.1002/1097-0142(20010901)92:5<1315::AID-CNCR1453>3.0.CO;2-I
   Sies H, 2004, ANNU REV NUTR, V24, P173, DOI 10.1146/annurev.nutr.24.012003.132320
   Steenvoorden DPT, 1997, J PHOTOCH PHOTOBIO B, V41, P1, DOI 10.1016/S1011-1344(97)00081-X
   Steinmetz KA, 1996, J AM DIET ASSOC, V96, P1027, DOI 10.1016/S0002-8223(96)00273-8
   Strickland FM, 1997, CLIN PLAST SURG, V24, P637
   Takeshita K, 2004, J INVEST DERMATOL, V122, P1463, DOI 10.1111/j.0022-202X.2004.22601.x
   TOUVIER M, 2006, EUR J NUTR, V0, P0
   Valery PC, 2004, J INVEST DERM SYMP P, V9, P148, DOI 10.1046/j.1087-0024.2003.09114.x
   Wang LE, 2005, JNCI-J NATL CANCER I, V97, P1822, DOI 10.1093/jnci/dji429
   Wei HC, 1999, FREE RADICAL BIO MED, V26, P1427, DOI 10.1016/S0891-5849(99)00005-2
   Willett WC, 1998, NUTRITIONAL EPIDEMIOLOGY: MONOGRAPHS IN EPIDEMIOLOGY AND BIOSTATISTICS, V2nd, P0
   [World Cancer Research Fund American Institute for Cancer Research], 1997, FOOD NUTR PREV CANC, V0, P0
   Zou GY, 2004, AM J EPIDEMIOL, V159, P702, DOI 10.1093/aje/kwh090
   ,, 1996, AUSTRALIAN JOURNAL OF NUTRITION AND DIETETICS, V53, P53
NR 54
TC 39
Z9 47
U1 0
U2 1
PU WILEY-LISS
PI HOBOKEN
PA DIV JOHN WILEY & SONS INC, 111 RIVER ST, HOBOKEN, NJ 07030 USA
SN 0020-7136
EI 
J9 INT J CANCER
JI Int. J. Cancer
PD OCT 15
PY 2006
VL 119
IS 8
BP 1953
EP 1960
DI 10.1002/ijc.22061
PG 8
WC Oncology
SC Oncology
GA 084EF
UT WOS:000240514100028
PM 16721782
DA 2025-02-23
ER

PT J
AU Chan, JM
   Holick, CN
   Leitzmann, MF
   Rimm, EB
   Willett, WC
   Stampfer, MJ
   Giovannucci, EL
AF Chan, JM
   Holick, CN
   Leitzmann, MF
   Rimm, EB
   Willett, WC
   Stampfer, MJ
   Giovannucci, EL
TI Diet after diagnosis and the risk of prostate cancer progression, recurrence, and death (United States)
SO CANCER CAUSES & CONTROL
LA English
DT Article
DE diet; epidemiology; progression; prostate cancer; survivors
ID food frequency questionnaire; growth-factor-i; randomized clinical-trial; radical prostatectomy; dairy-products; fatty-acids; tomato products; eicosapentaenoic acid; natural-history; antigen era
AB Objectives We examined post-diagnostic diet and risk of cancer progression in a cohort of men with prostate cancer from the Health Professionals Follow-up Study. Methods We observed 392 progression outcomes among 1,202 men diagnosed with incident localized/regional prostate cancer between 1986 and 1996. Men completed prospective dietary surveys before and after diagnosis and were followed through 2000. We examined post-diagnostic consumption of red meat, grains, vegetables, fruits, milk, tomatoes, tomato sauce, and fish as predictors of progression using Cox proportional hazard regression models adjusted for total energy, age, clinical factors, and pre-diagnostic diet. Results Men in the highest versus lowest quartile of post-diagnostic fish consumption had a multivariate hazard ratio (HR) of progression of 0.73 (95% CI 0.52-1.02); the comparable HR for tomato sauce was 0.56 (95% CI 0.38-0.82). We observed inverse linear relationships for fish and tomato sauce and risk of progression (HR = 0.83, p-value = 0.006 and HR = 0.80, p-value = 0.04 for a two serving/week increase of fish and tomato sauce, respectively). Milk and fresh tomato consumption were associated with small elevations in risk. Conclusions These data suggest that diet after diagnosis may influence the clinical course of prostate cancer, and fish and tomato sauce may offer some protection against disease progression.
C1 Univ Calif San Francisco, Dept Epidemiol & Biostat, San Francisco, CA 94143 USA.
   Univ Calif San Francisco, Dept Urol, San Francisco, CA 94143 USA.
   Harvard Univ, Sch Publ Hlth, Dept Nutr, Boston, MA 02115 USA.
   Harvard Univ, Sch Publ Hlth, Dept Epidemiol, Boston, MA 02115 USA.
   NCI, Nutr Epidemiol Branch, Div Canc Epidemiol & Genet, NIH,DHHS, Bethesda, MD 20892 USA.
   Harvard Univ, Sch Med, Boston, MA USA.
   Brigham & Womens Hosp, Dept Med, Channing Lab, Boston, MA USA.
C3 University of California System; University of California San Francisco; University of California System; University of California San Francisco; Harvard University; Harvard T.H. Chan School of Public Health; Harvard University; Harvard T.H. Chan School of Public Health; National Institutes of Health (NIH) - USA; NIH National Cancer Institute (NCI); NIH National Cancer Institute- Division of Cancer Epidemiology & Genetics; Harvard University; Harvard Medical School; Harvard University; Harvard University Medical Affiliates; Brigham & Women's Hospital
RP Univ Calif San Francisco, Dept Epidemiol & Biostat, Room A622, San Francisco, CA 94143 USA.
EM june@uorg.ucsf.edu
FU NCI NIH HHS [5T 32 CA 09001-26, P50 CA89520, CA 55075] Funding Source: Medline; NHLBI NIH HHS [HL 35464] Funding Source: Medline; NIDDK NIH HHS [P30 DK040561-11] Funding Source: Medline
CR Allen CM, 2003, NUTR CANCER, V47, P48, DOI 10.1207/s15327914nc4701_6
   *AM SOC THER RAD O, 1997, J RAD ONCOL BIOL PHY, V37, P1035
   Augustsson K, 2003, CANCER EPIDEM BIOMAR, V12, P64
   Baron JA, 2005, CANCER EPIDEM BIOMAR, V14, P586, DOI 10.1158/1055-9965.EPI-04-0319
   Bosetti C, 2004, INT J CANCER, V110, P424, DOI 10.1002/ijc.20142
   Chan JM, 2001, EPIDEMIOL REV, V23, P87, DOI 10.1093/oxfordjournals.epirev.a000800
   Chan JM, 2001, AM J CLIN NUTR, V74, P549
   Chan JM, 2002, J NATL CANCER I, V94, P1099
   Chan JM, 2001, EPIDEMIOL REV, V23, P82, DOI 10.1093/oxfordjournals.epirev.a000799
   Chan JM, 1998, CANCER CAUSE CONTROL, V9, P559, DOI 10.1023/A:1008823601897
   Chen LW, 2001, JNCI-J NATL CANCER I, V93, P1872, DOI 10.1093/jnci/93.24.1872
   Chung BH, 2001, CARCINOGENESIS, V22, P1201, DOI 10.1093/carcin/22.8.1201
   DAmico AV, 2002, CANCER, V95, P281, DOI 10.1002/cncr.10657
   Etminan M, 2004, CANCER EPIDEM BIOMAR, V13, P340
   FESKANICH D, 1993, J AM DIET ASSOC, V93, P790, DOI 10.1016/0002-8223(93)91754-E
   Giovannucci E, 1998, CANCER RES, V58, P442
   Giovannucci E, 2003, CANCER EPIDEM BIOMAR, V12, P1403
   Giovannucci E, 1999, JNCI-J NATL CANCER I, V91, P317, DOI 10.1093/jnci/91.4.317
   Giovannucci E, 2003, CANCER EPIDEM BIOMAR, V12, P84
   Giovannucci E, 2002, EXP BIOL MED, V227, P852, DOI 10.1177/153537020222701003
   Giovannucci E, 2002, JNCI-J NATL CANCER I, V94, P391, DOI 10.1093/jnci/94.5.391
   Graefen M, 2002, J CLIN ONCOL, V20, P3206, DOI 10.1200/JCO.2002.12.019
   Heaney RP, 1999, J AM DIET ASSOC, V99, P1228, DOI 10.1016/S0002-8223(99)00302-8
   Hodge AM, 2004, CANCER CAUSE CONTROL, V15, P11, DOI 10.1023/B:CACO.0000016568.25127.10
   Holmes MD, 2002, CANCER EPIDEM BIOMAR, V11, P852
   Hsing AW, 2002, J NATL CANCER I, V94, P1648, DOI 10.1093/jnci/94.21.1648
   Johansson JE, 2004, JAMA-J AM MED ASSOC, V291, P2713, DOI 10.1001/jama.291.22.2713
   KARMALI RA, 1987, AM J CLIN NUTR, V45, P225, DOI 10.1093/ajcn/45.1.225
   Khuntia D, 2004, CANCER-AM CANCER SOC, V100, P1283, DOI 10.1002/cncr.20093
   Kucuk O, 2001, CANCER EPIDEM BIOMAR, V10, P861
   Leitzmann MF, 2004, AM J CLIN NUTR, V80, P204
   Michaud DS, 2001, CANCER CAUSE CONTROL, V12, P557, DOI 10.1023/A:1011256201044
   Nelson WG, 2003, NEW ENGL J MED, V349, P366, DOI 10.1056/NEJMra021562
   Palakurthi SS, 2000, CANCER RES, V60, P2919
   Patterson RE, 2003, J AM DIET ASSOC, V103, P323, DOI 10.1053/jada.2003.50045
   Pound CR, 1999, JAMA-J AM MED ASSOC, V281, P1591, DOI 10.1001/jama.281.17.1591
   RIMM EB, 1992, AM J EPIDEMIOL, V135, P1114, DOI 10.1093/oxfordjournals.aje.a116211
   RIMM EB, 1991, LANCET, V338, P464, DOI 10.1016/0140-6736(91)90542-W
   Rodriguez C, 2003, CANCER EPIDEM BIOMAR, V12, P597
   ROSE DP, 1991, PROSTATE, V18, P243, DOI 10.1002/pros.2990180306
   Sonoda T, 2004, CANCER SCI, V95, P238, DOI 10.1111/j.1349-7006.2004.tb02209.x
   Terry P, 2001, LANCET, V357, P1764, DOI 10.1016/S0140-6736(00)04889-3
   WILLETT WC, 1987, J AM DIET ASSOC, V87, P43
   Winkler MH, 2004, BJU INT, V93, P725, DOI 10.1111/j.1464-410X.2003.04715.x
NR 44
TC 127
Z9 134
U1 0
U2 10
PU SPRINGER
PI DORDRECHT
PA VAN GODEWIJCKSTRAAT 30, 3311 GZ DORDRECHT, NETHERLANDS
SN 0957-5243
EI 1573-7225
J9 CANCER CAUSE CONTROL
JI Cancer Causes Control
PD MAR 15
PY 2006
VL 17
IS 2
BP 199
EP 208
DI 10.1007/s10552-005-0413-4
PG 10
WC Oncology; Public, Environmental & Occupational Health
SC Oncology; Public, Environmental & Occupational Health
GA 004LO
UT WOS:000234754500009
PM 16425098
DA 2025-02-23
ER

PT J
AU Bahmanyar, S
   Ye, WM
AF Bahmanyar, Shahram
   Ye, Weimin
TI Dietary patterns and risk of squamous-cell carcinoma and adenocarcinoma of the esophagus and adenocarcinoma of the gastric cardia: A population-based case-control study in Sweden
SO NUTRITION AND CANCER-AN INTERNATIONAL JOURNAL
LA English
DT Article
ID gastroesophageal-reflux disease; distal stomach; swedish women; united-states; body-mass; cancer; alcohol; obesity; tobacco
AB We conducted a large population-based case-control study in Sweden to examine the association of dietary patterns and the development of cancers from the esophagus or gastroesophageal junction. In total 185 patients with esophageal adenocarcinoma, 165 with esophageal squamous-cell carcinoma, 258 with gastric cardia adenocarcinoma, and 815 randomly selected population controls underwent face-to-face interviews. Exploratory factor analysis was used to identify possible dietary patterns. Multivariate logistic regression with adjustments for age, sex, years of education, body mass index, physical activity, symptomatic gastroesophageal reflux, smoking, and total energy intake was used to estimate odds ratios (ORs) and their 95% confidence intervals (CIs). We identified three major dietary patterns in this population, for example, "healthy diet" (high in vegetables, tomato, fruits, fish, and poultry), "Western diet" (high in processed meat, red meat, sweets, high-fat dairy, and high-fat gravy), and "alcohol drinker" (high in intakes of beer liquor, and French fries). We found that a healthy diet tended to moderately decrease the risk of all three cancers under study, although none of the associations was statistically significant. A high score of Western diet was associated with increased risks of gastric cardia adenocarcinoma (high 3rd tertile vs. low 1st quartile, OR = 1.8, 95% CI = 1.1-2.9, P for trend = 0.04) and esophageal adenocarcinoma (high 3rd tertile vs. low 1st tertile, OR = 1.6, 95% CI = 0.9-3.1, P for trend = 0.13), whereas a dietary pattern characterized by high beer and liquor intake (alcohol drinker) significantly increased the risk of squamous-cell carcinoma of the esophagus (3rd tertile vs. low 1st tertile, OR = 3.5, 95% CI = 1.9-6.3, P for trend < 0.0001). Our study confirms the important role of diet in the carcinogenesis of esophageal and cardia cancer.
C1 Karolinska Inst, Dept Med Epidemiol & Biostat, SE-17177 Stockholm, Sweden.
   Golestan Univ Med Sci, Fac Med, Gorgan, Iran.
C3 Karolinska Institutet; Golestan University of Medical Sciences
RP Ye, WM (corresponding author), Karolinska Inst, Dept Med Epidemiol & Biostat, Box 281, SE-17177 Stockholm, Sweden.
EM weimin.ye@ki.se
FU NCI NIH HHS [R01 CA57947-03] Funding Source: Medline
CR BROWN LM, 1995, J NATL CANCER I, V87, P104, DOI 10.1093/jnci/87.2.104
   Chen HL, 2002, NUTR CANCER, V42, P33, DOI 10.1207/S15327914NC421_5
   Chen HL, 2002, AM J CLIN NUTR, V75, P137, DOI 10.1093/ajcn/75.1.137
   Cheng KK, 2000, BRIT J CANCER, V83, P127
   CHOW WH, 1995, JAMA-J AM MED ASSOC, V274, P474, DOI 10.1001/jama.274.6.474
   Chow WH, 1998, JNCI-J NATL CANCER I, V90, P150, DOI 10.1093/jnci/90.2.150
   Devesa SS, 1998, CANCER, V83, P2049, DOI 10.1002/(SICI)1097-0142(19981115)83:10<2049::AID-CNCR1>3.0.CO;2-2
   Farrow DC, 2000, CANCER CAUSE CONTROL, V11, P231, DOI 10.1023/A:1008913828105
   HANSSON LE, 1993, BRIT J SURG, V80, P374, DOI 10.1002/bjs.1800800338
   Hu FB, 2002, CURR OPIN LIPIDOL, V13, P3, DOI 10.1097/00041433-200202000-00002
   KABAT GC, 1993, CANCER CAUSE CONTROL, V4, P123, DOI 10.1007/BF00053153
   Khani BR, 2004, J NUTR, V134, P1541, DOI 10.1093/jn/134.6.1541
   Kim J-O, 1978, FACTOR ANALYSIS: STATISTICAL METHODS AND PRACTICAL ISSUES, V0, P0
   Lagergren J, 1999, NEW ENGL J MED, V340, P825, DOI 10.1056/NEJM199903183401101
   Lagergren J, 1999, ANN INTERN MED, V130, P883, DOI 10.7326/0003-4819-130-11-199906010-00003
   Mayne ST, 2001, CANCER EPIDEM BIOMAR, V10, P1055
   Nyren O, 2002, TXB CANC EPIDEMIOLOG, V0, P137
   Parkin DM, 1999, INT J CANCER, V80, P827, DOI 10.1002/(SICI)1097-0215(19990315)80:6<827::AID-IJC6>3.0.CO;2-P
   Rashidkhani B, 2005, J NUTR, V135, P1757, DOI 10.1093/jn/135.7.1757
   Slattery ML, 1998, AM J EPIDEMIOL, V148, P4, DOI 10.1093/aje/148.1.4-a
   Terry P, 2001, CANCER EPIDEM BIOMAR, V10, P1281
   Terry P, 2001, AM J EPIDEMIOL, V154, P1143, DOI 10.1093/aje/154.12.1143
   Tzonou A, 1996, INT J CANCER, V68, P300, DOI 10.1002/(SICI)1097-0215(19961104)68:3<300::AID-IJC6>3.0.CO;2-5
   VAUGHAN TL, 1995, CANCER EPIDEM BIOMAR, V4, P85
   Wolk A, 1997, NUTR CANCER, V29, P234, DOI 10.1080/01635589709514630
   Wu AH, 2001, CANCER CAUSE CONTROL, V12, P721, DOI 10.1023/A:1011290704728
   Ye WM, 2001, GASTROENTEROLOGY, V121, P1286, DOI 10.1053/gast.2001.29569
   Zhang ZF, 1997, NUTR CANCER, V27, P298, DOI 10.1080/01635589709514541
NR 28
TC 80
Z9 88
U1 0
U2 9
PU LAWRENCE ERLBAUM ASSOC INC
PI MAHWAH
PA 10 INDUSTRIAL AVE, MAHWAH, NJ 07430-2262 USA
SN 0163-5581
EI 
J9 NUTR CANCER
JI Nutr. Cancer
PD JUN 15
PY 2006
VL 54
IS 2
BP 171
EP 178
DI 10.1207/s15327914nc5402_3
PG 8
WC Oncology; Nutrition & Dietetics
SC Oncology; Nutrition & Dietetics
GA 101LP
UT WOS:000241742600003
PM 16898861
DA 2025-02-23
ER

PT J
AU Singh, RP
   Deep, G
   Chittezhath, M
   Kaur, M
   Dwyer-Nield, LD
   Malkinson, AM
   Agarwal, R
AF Singh, Rana P.
   Deep, Gagan
   Chittezhath, Manesh
   Kaur, Manjinder
   Dwyer-Nield, Lori D.
   Malkinson, Alvin M.
   Agarwal, Rajesh
TI Effect of silibinin on the growth and progression of primary lung tumors in mice
SO JOURNAL OF THE NATIONAL CANCER INSTITUTE
LA English
DT Article
ID nitric-oxide synthase; athymic nude-mice; cancer; angiogenesis; silymarin; mouse; carcinoma; protects; chemoprevention; adenocarcinoma
AB Background: Silibinin, a flavanone from milk thistle, inhibits the growth of tumors in several rodent models. We examined the effects of dietary silibinin on the growth, progression, and angiogenesis of urethane-induced lung tumors in mice. Methods: A/J mice (15 per group) were injected with urethane (1 mg/g body weight) or saline alone and fed normal diets for 2 weeks, after which they were fed diets containing different doses of silibinin (0%-1% [wt/wt] silibinin) for 18 or 27 weeks. Immunohistochemistry and Western blot analysis were used to examine angiogenesis and enzymatic markers of inflammation, proliferation, and apoptosis. All statistical tests were two-sided. Results: Urethane-injected mice exposed to silibinin had statistically significantly lower lung tumor multiplicities than urethane-injected mice fed the control diet lacking silibinin (i.e., control mice). Mice that received urethane and 1% (wt/wt) dietary silibinin for 18 weeks had 93% fewer large (i.e., 1.5-2.5-mm-diameter) lung tumors than control mice (mean number of tumors/mouse: 27 in the urethane group versus 2 in the urethane + 1% silibinin group, difference = 25 tumors/mouse, 95% confidence interval [CI] = 13 to 37 tumors/mouse, P =.005). Lung tumors of silibininfed mice had 41%-74% fewer cells positive for the cell proliferation markers proliferating cell nuclear antigen and cyclin D I than lung tumors of control mice. Tumor microvessel density was reduced by up to 89% with silibinin treatment (e.g., 56 microvessels/400x field in tumors from control mice versus 6 microvessels/400x field in tumors from urethane + 1% silibinin-treated mice [difference = 50 microvessels/400x field, 95% CI = 46 to 54 microvessels/400x field; P <.0011). Silibinin decreased lung tumor expression of vascular endothelial growth factor (VEGF) and of inducible nitric oxide synthase and cyclooxygenase-2, two enzymes that promote lung tumor growth and progression by inducing VEGF expression. Conclusions: Silibinin inhibits lung tumor angiogenesis in an animal model and merits investigation as a chemopreventive agent for suppressing lung cancer progression.
C1 Univ Colorado, Ctr Canc, Sch Pharm, Dept Pharmaceut Sci, Denver, CO 80262 USA.
   Univ Colorado, Hlth Sci Ctr, Denver, CO 80262 USA.
C3 University of Colorado System; University of Colorado Denver; University of Colorado System; University of Colorado Denver; University of Colorado Anschutz Medical Campus
RP Agarwal, R (corresponding author), Univ Colorado, Ctr Canc, Sch Pharm, Dept Pharmaceut Sci, 4200 E 9th Ave,Box C238, Denver, CO 80262 USA.
EM rajesh.agarwal@uchsc.edu
FU NCI NIH HHS [R01 CA33497, R01 CA96361, R01 CA113876-02, R01 CA113876] Funding Source: Medline
CR Agarwal C, 2003, ONCOGENE, V22, P8271, DOI 10.1038/sj.onc.1207158
   Agnantis NJ, 2004, IN VIVO, V18, P481
   [Anonymous], 2000, LUNG CANCER- PRINCIPLES AND PRACTICE, V0, P0
   Bauer AK, 2000, CARCINOGENESIS, V21, P543, DOI 10.1093/carcin/21.4.543
   BENFIELD JR, 1998, PRECLINICAL MODELS L, V0, P247
   Bokemeyer C, 1996, BRIT J CANCER, V74, P2036, DOI 10.1038/bjc.1996.673
   Brown JR, 2004, CLIN CANCER RES, V10, P4266S, DOI 10.1158/1078-0432.CCR-040014
   Bussolati B, 2001, AM J PATHOL, V159, P993, DOI 10.1016/S0002-9440(10)61775-0
   Carmeliet P, 2000, NATURE, V407, P249, DOI 10.1038/35025220
   Chlopcíková A, 2004, PHYTOTHER RES, V18, P107, DOI 10.1002/ptr.1415
   Dudek AZ, 2005, CANCER INVEST, V23, P193, DOI 10.1081/CNV-200055949
   Flaig T, 2005, J CLIN ONCOL S, V23, P4698
   García-Cardeña G, 1998, J NATL CANCER I, V90, P560, DOI 10.1093/jnci/90.8.560
   GIMBRONE MA, 1972, J EXP MED, V136, P261, DOI 10.1084/jem.136.2.261
   Jemal A, 2005, CA-CANCER J CLIN, V55, P10, DOI 10.3322/canjclin.55.1.10
   Kisley LR, 2002, CANCER RES, V62, P6850
   Kohno H, 2002, INT J CANCER, V101, P461, DOI 10.1002/ijc.10625
   Lechner JF, 2000, LUNG CANC PRINCIPLES, V0, P89
   Lee TW, 2003, EUR J CANCER, V39, P1296, DOI 10.1016/S0959-8049(02)00733-5
   Liu CY, 1998, BRIT J CANCER, V78, P534, DOI 10.1038/bjc.1998.528
   MALKINSON AM, 1992, CANCER RES, V52, P0
   Malkinson AM, 2001, LUNG CANCER, V32, P265, DOI 10.1016/S0169-5002(00)00232-4
   Mallikarjuna G, 2004, CANCER RES, V64, P6349, DOI 10.1158/0008-5472.CAN-04-1632
   Mamay CL, 2001, CANCER LETT, V168, P165, DOI 10.1016/S0304-3835(01)00480-3
   Manenti G, 1997, CARCINOGENESIS, V18, P1917, DOI 10.1093/carcin/18.10.1917
   Morbidelli L, 2004, CANC TREAT, V117, P155
   PALMER RMJ, 1987, NATURE, V327, P524, DOI 10.1038/327524a0
   Pepping J, 1999, AM J HEALTH-SYST PH, V56, P1195, DOI 10.1093/ajhp/56.12.1195
   Proctor RN, 2001, NAT REV CANCER, V1, P82, DOI 10.1038/35094091
   Singh RP, 2004, CLIN CANCER RES, V10, P8641, DOI 10.1158/1078-0432.CCR-04-1435
   Singh RP, 2002, CANCER RES, V62, P3063
   Sridhar SS, 2003, LUNG CANCER, V42, PS81, DOI 10.1016/S0169-5002(03)00308-8
   THAETE LG, 1989, CELL TISSUE RES, V256, P167
   Wang MJ, 2002, EUR J NEUROSCI, V16, P2103, DOI 10.1046/j.1460-9568.2002.02290.x
   Wellington K, 2001, BIODRUGS, V15, P465, DOI 10.2165/00063030-200115070-00005
   Winterhalder RC, 2004, ANN ONCOL, V15, P185, DOI 10.1093/annonc/mdh051
   YOU M, 1989, P NATL ACAD SCI USA, V86, P3070, DOI 10.1073/pnas.86.9.3070
   Zhao JF, 1999, CARCINOGENESIS, V20, P2101, DOI 10.1093/carcin/20.11.2101
   Ziche M, 1997, CIRC RES, V80, P845, DOI 10.1161/01.res.80.6.845
NR 39
TC 140
Z9 151
U1 1
U2 15
PU OXFORD UNIV PRESS INC
PI CARY
PA JOURNALS DEPT, 2001 EVANS RD, CARY, NC 27513 USA
SN 0027-8874
EI 
J9 J NATL CANCER I
JI J. Natl. Cancer Inst.
PD JUN 21
PY 2006
VL 98
IS 12
BP 846
EP 855
DI 10.1093/jnci/djj231
PG 10
WC Oncology
SC Oncology
GA 060QW
UT WOS:000238817700010
PM 16788158
DA 2025-02-23
ER

PT J
AU Breedlove, HA
   Smith, AM
   Burk, RF
   Hill, KE
   Shapiro, CL
AF Breedlove, Hollie A.
   Smith, Anne M.
   Burk, Raymond F.
   Hill, Kristina E.
   Shapiro, Charles L.
TI Serum selenium measurements in women with early-stage breast cancer with and without chemotherapy-induced ovarian failure
SO BREAST CANCER RESEARCH AND TREATMENT
LA English
DT Article
DE breast cancer; chemotherapy; estrogen; glutathione peroxidase; ovarian failure; selenium; selenomethionine; selenoprotein P
ID glutathione-peroxidase activity; plasma selenium; selenoprotein-p; adjuvant treatment; toenail selenium; dietary selenium; risk; blood; erythrocytes; chemoprevention
AB Blood selenium has been shown to decline as breast cancer progresses and fluctuate with estrogen. The objective of this study was to determine the effect of estrogen depletion resulting from chemotherapy-induced ovarian failure on serum selenium and selenoproteins in stage I/II premenopausal breast cancer patients. Serum selenium, glutathione peroxidase (GPx) activity, and selenoprotein P (SelP) were measured and a dietary questionnaire was completed at baseline (before chemotherapy) and 6, 12, and 24 months after start of chemotherapy. Twelve months after the start of adjuvant chemotherapy 33 (75%) patients developed ovarian failure (OF) and 11 (25%) retained menstrual function (non-OF). Dietary selenium intake was 30-58% above the Recommended Dietary Allowance for both groups. By six months the mean estradiol (pg/ml) was lower in the OF group than in the non-OF group (32 +/- 5 versus 140 +/- 62 pg/ml, p=0.01) and this difference was maintained at 12 and 24 months. However, there was no differences in serum selenium, GPx activity, or SelP in the OF and non-OF groups at 6, 12, and 24 months. Selenium status in premenopausal breast cancer patients, as measured by serum selenium, GPx and SelP, was within the normal range before and following adjuvant chemotherapy, and was not affected by chemotherapy-induced ovarian failure.
C1 Ohio State Univ, Dept Human Nutr, Columbus, OH 43210 USA.
   Vanderbilt Univ, Sch Med, Div Gastroenterol, Nashville, TN USA.
   Arthur G James Canc Hosp, Div Hematol & Oncol, Columbus, OH USA.
   Ohio State Univ, Richard J Solove Res Inst, Columbus, OH USA.
C3 University System of Ohio; Ohio State University; Vanderbilt University; James Cancer Hospital & Solove Research Institute; University System of Ohio; Ohio State University; James Cancer Hospital & Solove Research Institute; University System of Ohio; Ohio State University
RP Smith, AM (corresponding author), Ohio State Univ, Dept Human Nutr, 325 Campbell Hall,1787 Neil Ave, Columbus, OH 43210 USA.
EM smith.23@osu.edu
FU NCI NIH HHS [R29 CA60050-06] Funding Source: Medline; NIEHS NIH HHS [ES002497] Funding Source: Medline
CR AKESSON B, 1994, BBA-PROTEIN STRUCT M, V1204, P243, DOI 10.1016/0167-4838(94)90014-0
   Alfthan G, 1996, J TRACE ELEM MED BIO, V10, P77, DOI 10.1016/S0946-672X(96)80015-0
   [Anonymous], 2000, DIET REF INT VIT C V, V0, PP284, DOI 10.17226/9810
   AVISSAR N, 1989, BLOOD, V73, P318
   Bernstein BJ, 2001, ONCOLOGY-NY, V15, P1267
   BLOCK G, 1986, AM J EPIDEMIOL, V124, P453, DOI 10.1093/oxfordjournals.aje.a114416
   BLOCK G, 1990, J CLIN EPIDEMIOL, V43, P1327, DOI 10.1016/0895-4356(90)90099-B
   Burk RE, 1998, HEPATOLOGY, V27, P794, DOI 10.1002/hep.510270322
   Burk RF, 2001, BIOFACTORS, V14, P107, DOI 10.1002/biof.5520140115
   CHAITCHIK S, 1988, BIOL TRACE ELEM RES, V15, P205, DOI 10.1007/BF02990137
   Cornstock GW, 1992, AM J EPIDEMIOL, V135, P115
   DEAGEN JT, 1993, ANAL BIOCHEM, V208, P176, DOI 10.1006/abio.1993.1025
   Dorgan JF, 1998, CANCER CAUSE CONTROL, V9, P89, DOI 10.1023/A:1008857521992
   ELBAYOUMY K, 1992, CANCER RES, V52, P2402
   Gao YX, 2000, FRESEN J ANAL CHEM, V367, P60, DOI 10.1007/s002160051599
   Ghadirian P, 2000, CANCER DETECT PREV, V24, P305
   Ha EJ, 2003, J AM COLL NUTR, V22, P43, DOI 10.1080/07315724.2003.10719274
   HARDELL L, 1993, BIOL TRACE ELEM RES, V36, P99, DOI 10.1007/BF02783168
   Hill KE, 1996, J NUTR, V126, P138, DOI 10.1093/jn/126.1.138
   Huang YL, 1999, CLIN BIOCHEM, V32, P131, DOI 10.1016/S0009-9120(98)00096-4
   Ip C, 2000, ANTICANCER RES, V20, P4179
   KUMAR K, 1991, BIOCHEM INT, V25, P371
   LEVANDER OA, 1987, AM J CLIN NUTR, V46, P694, DOI 10.1093/ajcn/46.4.694
   Lopez-Saez JB, 2003, ONCOLOGY-BASEL, V64, P227, DOI 10.1159/000069312
   LOWRY OH, 1951, J BIOL CHEM, V193, P265
   Männistö S, 2000, EUR J CLIN NUTR, V54, P98, DOI 10.1038/sj.ejcn.1600902
   MCCARTHY TP, 1981, J CHROMATOGR, V225, P9, DOI 10.1016/S0378-4347(00)80238-8
   MCCONNELL KP, 1980, J SURG ONCOL, V15, P67, DOI 10.1002/jso.2930150111
   Newman V, 1998, J AM DIET ASSOC, V98, P285, DOI 10.1016/S0002-8223(98)00068-6
   PAGLIA DE, 1967, J LAB CLIN MED, V70, P158
   PLEBAN PA, 1982, CLIN CHEM, V28, P311
   Saito Y, 2002, EUR J BIOCHEM, V269, P5746, DOI 10.1046/j.1432-1033.2002.03298.x
   SALONEN JT, 1984, AM J EPIDEMIOL, V120, P342, DOI 10.1093/oxfordjournals.aje.a113898
   Shapiro CL, 2001, J CLIN ONCOL, V19, P3306, DOI 10.1200/JCO.2001.19.14.3306
   Shapiro CL, 2001, NEW ENGL J MED, V344, P1997, DOI 10.1056/NEJM200106283442607
   SMITH AM, 1995, NUTR RES, V15, P267, DOI 10.1016/0271-5317(95)92591-7
   Smith AM, 2000, BIOL TRACE ELEM RES, V75, P157, DOI 10.1385/BTER:75:1-3:157
   Ujiie S, 2002, TOHOKU J EXP MED, V196, P99, DOI 10.1620/tjem.196.99
   VANTVEER P, 1990, AM J EPIDEMIOL, V131, P987, DOI 10.1093/oxfordjournals.aje.a115619
   VERNIE LN, 1983, CANCER LETT, V18, P283, DOI 10.1016/0304-3835(83)90237-9
   WILLETT WC, 1983, LANCET, V2, P130, DOI 10.1016/S0140-6736(83)90116-2
NR 41
TC 15
Z9 15
U1 0
U2 4
PU SPRINGER
PI NEW YORK
PA 233 SPRING ST, NEW YORK, NY 10013 USA
SN 0167-6806
EI 1573-7217
J9 BREAST CANCER RES TR
JI Breast Cancer Res. Treat.
PD JUN 15
PY 2006
VL 97
IS 3
BP 225
EP 230
DI 10.1007/s10549-005-9012-z
PG 6
WC Oncology
SC Oncology
GA 056BX
UT WOS:000238497100001
PM 16791483
DA 2025-02-23
ER

PT J
AU Koushik, A
   Kraft, P
   Fuchs, CS
   Hankinson, SE
   Willett, WC
   Giovannucci, EL
   Hunter, DJ
AF Koushik, Anita
   Kraft, Peter
   Fuchs, Charles S.
   Hankinson, Susan E.
   Willett, Walter C.
   Giovannucci, Edward L.
   Hunter, David J.
TI Nonsynonymous polymorphisms in genes in the one-carbon metabolism pathway and associations with colorectal cancer
SO CANCER EPIDEMIOLOGY BIOMARKERS & PREVENTION
LA English
DT Article
ID methylenetetrahydrofolate reductase polymorphism; homocysteine methyltransferase bhmt; methionine synthase gene; betaine-homocysteine; colon-cancer; 5,10-methylenetetrahydrofolate reductase; a1298c polymorphisms; vascular-disease; alcohol intake; plasma folate
AB The Ala(222)Val single nucleotide polymorphism (SNP) in the gene for 5,10-methylenetetrahydrofolate reductase (MTHFR), a critical enzyme in one-carbon metabolism, has been associated with colorectal cancer risk. Many enzymes are involved in one-carbon metabolism, and SNPs in the corresponding genes may play a role in colorectal carcinogenesis. We examined 24 nonsynonymous SNPs in 13 genes involved in the one-carbon metabolism pathway in relation to the risk of colorectal cancer in a case-control study nested in the Nurses' Health Study and the Health Professionals Follow-up Study cohorts. Among 376 men and women with colorectal cancer and 849 controls, a reduced risk of colorectal cancer was observed for Val/Val versus Ala carriers of MTHFR Ala(222)Val [odds ratio (OR), 0.66; 95% confidence interval (0), 0.43-1.00]. An increased risk was suggested for the variant carrier genotypes versus homozygous wild-type for betaine hydroxymethyltransferase Arg(239)Gln (OR, 1.40; 95% Cl, 1.07-1.83) and two linked SNPs in methionine synthase reductase, Ser(284) Thr (OR, 1.85; 95% Cl, 1.05-3.27) and Arg(415)Cys (OR, 2.03; 95% CI, 1.15-3.56). The other SNPs were not associated with colorectal cancer risk. Also, none of the SNPs were associated with risk in subgroups of dietary methyl status or were jointly associated with colorectal cancer risk in combination with another SNP, except possibly SNPs in methionine synthase and transcobalamin II. However, these analyses of gene-diet interactions were limited in statistical power. Our results corroborate previous findings for MTHFR Ala(222)Val and suggest that other genes involved in one-carbon metabolism, particularly those that affect DNA methylation, may be associated with colorectal cancer risk.
C1 Brigham & Womens Hosp, Channing Lab, Dept Med, Boston, MA 02115 USA.
   Harvard Univ, Sch Med, Boston, MA USA.
   Harvard Univ, Sch Publ Hlth, Dept Epidemiol, Program Mol & Genet Epidemiol, Boston, MA 02115 USA.
   Harvard Univ, Sch Publ Hlth, Dept Nutr, Program Mol & Genet Epidemiol, Boston, MA 02115 USA.
   Dana Farber Canc Inst, Dept Med Oncol, Boston, MA 02115 USA.
C3 Harvard University; Harvard University Medical Affiliates; Brigham & Women's Hospital; Harvard University; Harvard Medical School; Harvard University; Harvard T.H. Chan School of Public Health; Harvard University; Harvard T.H. Chan School of Public Health; Harvard University; Harvard University Medical Affiliates; Dana-Farber Cancer Institute
RP Hunter, DJ (corresponding author), Brigham & Womens Hosp, Channing Lab, Dept Med, 181 Longwood Ave, Boston, MA 02115 USA.
EM david.hunter@chaming.harvard.edu
FU NCI NIH HHS [P01-CA055075, U54-CA100971, P01-CA087969] Funding Source: Medline
CR Afman LA, 2002, EUR J HUM GENET, V10, P433, DOI 10.1038/sj.ejhg.5200830
   Chen J, 2004, INT J CANCER, V110, P617, DOI 10.1002/ijc.20148
   Chen J, 1998, CARCINOGENESIS, V19, P2129, DOI 10.1093/carcin/19.12.2129
   Chen J, 2002, PHARMACOGENETICS, V12, P339, DOI 10.1097/00008571-200206000-00011
   Chen J, 1996, CANCER RES, V56, P4862
   Cho EY, 2004, ANN INTERN MED, V140, P603, DOI 10.7326/0003-4819-140-8-200404200-00007
   Choi SW, 2002, J NUTR, V132, P2413S, DOI 10.1093/jn/132.8.2413S
   Curtin K, 2004, CANCER EPIDEM BIOMAR, V13, P285, DOI 10.1158/1055-9965.EPI-03-0083
   Delgado-Enciso I, 2001, REV GASTROENTEROL MEX, V66, P32
   Devlin AM, 2000, HUM MOL GENET, V9, P2837, DOI 10.1093/hmg/9.19.2837
   Eichholzer M, 2001, SWISS MED WKLY, V131, P539
   FROSST P, 1995, NAT GENET, V10, P111, DOI 10.1038/ng0595-111
   Giovannucci E, 1998, ANN INTERN MED, V129, P517, DOI 10.7326/0003-4819-129-7-199810010-00002
   Giovannucci E, 2003, CANCER EPIDEM BIOMAR, V12, P970
   Giovannucci E, 2004, J NUTR, V134, P2475S, DOI 10.1093/jn/134.9.2475S
   Giovannucci E, 2002, J NUTR, V132, P2350S, DOI 10.1093/jn/132.8.2350S
   Groff JLGropper, 2000, ADV NUTR HUMAN METAB, V0, P0, DOI DOI 10.1054/clnu.2000.0382
   Halsted CH, 2002, J NUTR, V132, P2367S, DOI 10.1093/jn/132.8.2367S
   Heil SG, 2000, MOL GENET METAB, V71, P511, DOI 10.1006/mgme.2000.3078
   IncSI, 2002, SAS GEN US GUID, V0, P0
   Jiang Qin-ting, 2004, ZHONGHUA LIU XING BING XUE ZA ZHI, V25, P612
   Jiang QT, 2005, CANCER DETECT PREV, V29, P146, DOI 10.1016/j.cdp.2004.11.004
   Keku T, 2002, CANCER EPIDEM BIOMAR, V11, P1611
   Kim DH, 2004, CANCER LETT, V216, P199, DOI 10.1016/j.canlet.2004.08.014
   Kim YI, 2003, J NUTR, V133, P3731S, DOI 10.1093/jn/133.11.3731S
   Kono S, 2005, CANCER SCI, V96, P535, DOI 10.1111/j.1349-7006.2005.00090.x
   Kraft P, 2005, GENET EPIDEMIOL, V28, P261, DOI 10.1002/gepi.20061
   Le Marchand L, 2005, CANCER EPIDEM BIOMAR, V14, P1198, DOI 10.1158/1055-9965.EPI-04-0840
   Livak KJ, 1999, GENET ANAL-BIOMOL E, V14, P143, DOI 10.1016/S1050-3862(98)00019-9
   Ma J, 1999, CANCER EPIDEM BIOMAR, V8, P825
   Ma J, 1997, CANCER RES, V57, P1098
   Maohua Le, 2002, SMARANDACHE NOTIONS JOURNAL, V13, P239
   Marchini J, 2005, NAT GENET, V37, P413, DOI 10.1038/ng1537
   Matsuo K, 2005, CARCINOGENESIS, V26, P2164, DOI 10.1093/carcin/bgi196
   Matsuo Keitaro, 2002, ASIAN PAC J CANCER PREV, V3, P353
   Miller JW, 2002, BLOOD, V100, P718, DOI 10.1182/blood-2002-01-0209
   Morin I, 2003, AM J MED GENET A, V119A, P172, DOI 10.1002/ajmg.a.20115
   Ng PC, 2003, NUCLEIC ACIDS RES, V31, P3812, DOI 10.1093/nar/gkg509
   Nijhout HF, 2006, EPIGENETICS-US, V1, P81, DOI 10.4161/epi.1.2.2677
   Otani T, 2005, NUTR CANCER, V53, P42, DOI 10.1207/s15327914nc5301_5
   Park KS, 1999, GENET TEST, V3, P233, DOI 10.1089/gte.1999.3.233
   Plaschke J, 2003, CANCER LETT, V191, P179, DOI 10.1016/S0304-3835(02)00633-X
   Pufulete M, 2003, GASTROENTEROLOGY, V124, P1240, DOI 10.1016/S0016-5085(03)00279-8
   Ramensky V, 2002, NUCLEIC ACIDS RES, V30, P3894, DOI 10.1093/nar/gkf493
   Sachse C, 2002, CARCINOGENESIS, V23, P1839, DOI 10.1093/carcin/23.11.1839
   Sanjoaquin MA, 2005, INT J CANCER, V113, P825, DOI 10.1002/ijc.20648
   Shannon B, 2002, GUT, V50, P520, DOI 10.1136/gut.50.4.520
   Sharp L, 2004, AM J EPIDEMIOL, V159, P423, DOI 10.1093/aje/kwh066
   Slattery ML, 1999, CANCER EPIDEM BIOMAR, V8, P513
   Stover PJ, 2004, NUTR REV, V62, PS3, DOI 10.1111/j.1753-4887.2004.tb00070.x
   Toffoli G, 2003, CLIN CANCER RES, V9, P743
   Tranah GJ, 2005, CANCER EPIDEM BIOMAR, V14, P863, DOI 10.1158/1055-9965.EPI-04-0687
   Ueland PM, 2005, CLIN CHEM LAB MED, V43, P1069, DOI 10.1515/CCLM.2005.187
   Ulrich CM, 2005, CANCER EPIDEM BIOMAR, V14, P2509, DOI 10.1158/1055-9965.EPI-05-0261
   Ulrich CM, 2006, CANCER EPIDEM BIOMAR, V15, P827, DOI 10.1158/1055-9965.EPI-06-0252
   Ulvik A, 2004, CANCER EPIDEM BIOMAR, V13, P2175
   von Castel-Dunwoody KM, 2005, AM J CLIN NUTR, V81, P1436
   Wang JW, 2006, INT J CANCER, V118, P991, DOI 10.1002/ijc.21438
   Wei EK, 2005, JNCI-J NATL CANCER I, V97, P1688, DOI 10.1093/jnci/dji376
   Weisberg IS, 2003, ATHEROSCLEROSIS, V167, P205, DOI 10.1016/S0021-9150(03)00010-8
   Yin G, 2004, CANCER SCI, V95, P908, DOI 10.1111/j.1349-7006.2004.tb02201.x
   Zhu HP, 2005, AM J MED GENET A, V135A, P274, DOI 10.1002/ajmg.a.30739
NR 62
TC 71
Z9 80
U1 0
U2 6
PU AMER ASSOC CANCER RESEARCH
PI PHILADELPHIA
PA 615 CHESTNUT ST, 17TH FLOOR, PHILADELPHIA, PA 19106-4404 USA
SN 1055-9965
EI 1538-7755
J9 CANCER EPIDEM BIOMAR
JI Cancer Epidemiol. Biomarkers Prev.
PD DEC 15
PY 2006
VL 15
IS 12
BP 2408
EP 2417
DI 10.1158/1055-9965.EPI-06-0624
PG 10
WC Oncology; Public, Environmental & Occupational Health
SC Oncology; Public, Environmental & Occupational Health
GA 119AK
UT WOS:000242984400015
PM 17164363
DA 2025-02-23
ER

PT J
AU Knight, JA
   Vachon, CM
   Vierkant, RA
   Vieth, R
   Cerhan, JR
   Sellers, TA
AF Knight, Julia A.
   Vachon, Celine M.
   Vierkant, Robert A.
   Vieth, Reinhold
   Cerhan, James R.
   Sellers, Thomas A.
TI No association between 25-hydroxyvitamin D and mammographic density
SO CANCER EPIDEMIOLOGY BIOMARKERS & PREVENTION
LA English
DT Article
ID vitamin-d; breast-cancer; follow-up; calcium; diet; risk
AB There is increasing evidence that vitamin D may protect against breast cancer. Some studies have suggested that dietary and supplemental vitamin D is associated with reduced mammographic density, which is highly associated with breast cancer risk, although this evidence is not entirely consistent. We investigated a possible association between circulating 25-hydroxyvitamin D (25OHD), the best indicator of vitamin D status, and quantitative mammographic density in the Minnesota Breast Cancer Family Study. Mean values of mammographic density (both percent and area densities) and circulating levels of 25OHD were compared across categories of covariates using ANOVA. Models were adjusted for age and body mass index, as well as other covariates, and also stratified by dietary calcium intake, menopause, and season. Serum, mammographic density, and questionnaire data were available from 487 women [133 premenopausal and 354 postmenopausal; mean age, 56.4 years (range, 27-85 years] without breast cancer, and for 73%, the blood was drawn within 1 year of their mammogram. No evidence was found for an association between 25OHD and either percent density or total dense area. There was also no evidence for any association when the data were stratified by season of sample (winter and summer) or menopause. However, both percent density and dense area were lowest among those in the highest vitamin D quartile with calcium intake above the median. Unlike some previous reports, vitamin D does not seem to be related to mammographic density in this cohort.
C1 Mt Sinai Hosp, Samuel Lunenfeld Res Inst, Toronto, ON M5G 1X5, Canada.
   Mt Sinai Hosp, Dept Pathol & Lab Med, Toronto, ON M5G 1X5, Canada.
   Mayo Clin, Ctr Canc, Rochester, MN USA.
   H Lee Moffitt Canc Ctr & Res Inst, Tampa, FL USA.
C3 University of Toronto; Sinai Health System Toronto; Lunenfeld Tanenbaum Research Institute; University of Toronto; Sinai Health System Toronto; Lunenfeld Tanenbaum Research Institute; Mayo Clinic; H Lee Moffitt Cancer Center & Research Institute
RP Knight, JA (corresponding author), Mt Sinai Hosp, Samuel Lunenfeld Res Inst, 5th Floor,60 Murray St, Toronto, ON M5G 1X5, Canada.
EM knight@mshri.on.ca
FU NCI NIH HHS [P01 CA82267] Funding Source: Medline
CR Bertone-Johnson ER, 2005, CANCER EPIDEM BIOMAR, V14, P1991, DOI 10.1158/1055-9965.EPI-04-0722
   Bérubé S, 2005, CANCER EPIDEM BIOMAR, V14, P1653, DOI 10.1158/1055-9965.EPI-05-0068
   Bérubé S, 2004, CANCER EPIDEM BIOMAR, V13, P1466
   Bortman P, 2002, BRAZ J MED BIOL RES, V35, P1, DOI 10.1590/S0100-879X2002000100001
   Boyd NF, 2005, LANCET ONCOL, V6, P798, DOI 10.1016/S1470-2045(05)70390-9
   BYNG JW, 1994, PHYS MED BIOL, V39, P1629, DOI 10.1088/0031-9155/39/10/008
   Cerhan JR, 2005, CANCER EPIDEM BIOMAR, V14, P1502, DOI 10.1158/1055-9965.EPI-04-0762
   Colston KW, 2002, ENDOCR-RELAT CANCER, V9, P45, DOI 10.1677/erc.0.0090045
   Diorio C, 2006, CANCER RES, V66, P588, DOI 10.1158/0008-5472.CAN-05-1959
   Friedrich M, 2003, RECENT RES CANCER, V164, P239
   Holick MF, 2003, J CELL BIOCHEM, V88, P296, DOI 10.1002/jcb.10338
   John EM, 1999, CANCER EPIDEM BIOMAR, V8, P399
   Knight JA, 1999, CANCER EPIDEM BIOMAR, V8, P123
   Nagata C, 2005, CANCER EPIDEM BIOMAR, V14, P2877, DOI 10.1158/1055-9965.EPI-05-0160
   Rejnmark L, 2006, SCAND J CLIN LAB INV, V66, P227, DOI 10.1080/00365510600570623
   SELLERS TA, 1995, GENET EPIDEMIOL, V12, P417, DOI 10.1002/gepi.1370120409
   Sellers TA, 1999, CANCER EPIDEM BIOMAR, V8, P1051
   Shin MH, 2002, JNCI-J NATL CANCER I, V94, P1301, DOI 10.1093/jnci/94.17.1301
   Vachon CM, 2000, CANCER EPIDEM BIOMAR, V9, P151
   Vieth R, 1999, AM J CLIN NUTR, V69, P842
   WILLETT WC, 1988, AM J EPIDEMIOL, V127, P188, DOI 10.1093/oxfordjournals.aje.a114780
   Zehnder D, 2001, J CLIN ENDOCR METAB, V86, P888, DOI 10.1210/jc.86.2.888
NR 22
TC 34
Z9 36
U1 0
U2 0
PU AMER ASSOC CANCER RESEARCH
PI PHILADELPHIA
PA 615 CHESTNUT ST, 17TH FLOOR, PHILADELPHIA, PA 19106-4404 USA
SN 1055-9965
EI 1538-7755
J9 CANCER EPIDEM BIOMAR
JI Cancer Epidemiol. Biomarkers Prev.
PD OCT 15
PY 2006
VL 15
IS 10
BP 1988
EP 1992
DI 10.1158/1055-9965.EPI-06-0241
PG 5
WC Oncology; Public, Environmental & Occupational Health
SC Oncology; Public, Environmental & Occupational Health
GA 099SU
UT WOS:000241616800037
PM 17035410
DA 2025-02-23
ER

PT J
AU Rai, A
   Mohapatra, SC
   Shukla, HS
AF Rai, A
   Mohapatra, SC
   Shukla, HS
TI Correlates between vegetable consumption and gallbladder cancer
SO EUROPEAN JOURNAL OF CANCER PREVENTION
LA English
DT Article
DE case-control design; vegetables and cancer; gallbladder cancer; cancer
ID dietary glycemic index; biliary-tract; risk-factors; load; fruit; mechanisms
AB The results of several studies indicate that a diet rich in fresh vegetables protects against several common epithelial neoplasms. This probable effect has been related to specific micronutrients contained in vegetables. In the present case-control study a systematic assessment of the relationship between vegetable intake and the risk of gallbladder cancer has been undertaken. The study is of particular interest in order to better understand the quantifying effect of vegetable consumption with regard to gallbladder cancer. One hundred and fifty-three patients with gallbladder cancer and 153 controls with gallstone disease were included. Each patient's consumption of vegetables was assessed by using a food frequency questionnaire. The frequency of vegetable consumption was divided into three levels: >= 3 days/week, 1-2 days/week and no or rare consumption. Participants were divided into three groups according to the level of vegetable intake. Odds ratios and 95% confidence intervals were computed for subsequent levels of vegetable consumption compared with the high level of consumption. A low consumption of vegetables showed an increase in odds ratio for gallbladder cancer for almost all the vegetables studied. A significant inverse trend was observed for green leafy vegetables and gallbladder cancer. An inverse association was observed for amaranth with an OR of 3.45 for the low vs. high level of consumption. Corresponding values were 2.14 for spinach, 1.86 for bathua, 1.02 for bengalgram leaves, 2.26 for cabbage, 3.06 for fenugreek leaves, 1.95 for mustard leaves and 1.44 for radish leaves. An inverse relationship between the risk of gallbladder cancer and the level of vegetable consumption was observed.
C1 Banaras Hindu Univ, Inst Med Sci, Dept Surg Oncol, Varanasi 221005, Uttar Pradesh, India.
C3 Banaras Hindu University (BHU)
RP Shukla, HS (corresponding author), 7 SKG Colony, Varanasi 221005, Uttar Pradesh, India.
EM harishukla@usa.net
CR Augustin LSA, 2003, INT J CANCER, V105, P404, DOI 10.1002/ijc.11089
   Augustin LSA, 2003, ANN ONCOL, V14, P78, DOI 10.1093/annonc/dkg022
   Augustin LSA, 2001, ANN ONCOL, V12, P1533, DOI 10.1023/A:1013176129380
   BYERS T, 1988, CANCER, V62, P1713, DOI 10.1002/1097-0142(19881015)62:1+<1713::AID-CNCR2820621309>3.0.CO;2-W
   DOLL R, 1981, JNCI-J NATL CANCER I, V66, P1191, DOI 10.1093/jnci/66.6.1192
   Dragsted L O, 1993, PHARMACOL TOXICOL, V72 Suppl 1, P116, DOI 10.1111/j.1600-0773.1993.tb01679.x
   Foster-Powell K, 2002, AM J CLIN NUTR, V76, P5, DOI 10.1093/ajcn/76.1.5
   Franceschi S, 2001, ANN ONCOL, V12, P173, DOI 10.1023/A:1008304128577
   Higginbotham S, 2004, CANCER EPIDEM BIOMAR, V13, P65, DOI 10.1158/1055-9965.EPI-03-0066
   *IARC ASS RES CANC, 1992, CANC INC 5 CONT, V6, P0
   *ICMR, 2001, CONS REP POP BAS CAN, V0, P52
   KATO K, 1989, JPN J CANCER RES, V80, P932, DOI 10.1111/j.1349-7006.1989.tb01629.x
   KAUSHIK SP, 1997, GI SURG ANN, V4, P87
   Knecht A, 1991, JOURNAL OF AEROSOL MEDICINE, V4, P189
   KRINSKY NI, 1991, AM J CLIN NUTR, V53, PS238, DOI 10.1093/ajcn/53.1.238S
   Michaud DS, 2002, J NATL CANCER I, V94, P1293, DOI 10.1093/jnci/94.17.1293
   MOERMAN CJ, 1995, PREV MED, V24, P591, DOI 10.1006/pmed.1995.1094
   NEGRI E, 1991, INT J CANCER, V48, P350, DOI 10.1002/ijc.2910480307
   PITT HA, 1995, CURR PROB SURG, V32, P1, DOI 10.1016/S0011-3840(05)80011-5
   Pool-Zobel BL, 1998, CANCER EPIDEM BIOMAR, V7, P891
   Rai Arundhati, 2004, INDIAN J CANCER, V41, P147
   RAICHT RF, 1980, CANCER RES, V40, P403
   SHUKLA H S, 1981, INDIAN JOURNAL OF CANCER, V18, P198
   Singh RP, 2002, CELL CYCLE, V1, P156, DOI 10.4161/cc.1.3.117
   STEINMETZ KA, 1991, CANCER CAUSE CONTROL, V2, P325, DOI 10.1007/BF00051672
   STEINMETZ KA, 1991, CANCER CAUSE CONTROL, V2, P427, DOI 10.1007/BF00054304
   STROM BL, 1995, CANCER, V76, P1747, DOI 10.1002/1097-0142(19951115)76:10<1747::AID-CNCR2820761011>3.0.CO;2-L
   Wattenberg W, 1986, DIET NUTRITION CANCE, V0, P193
   ZATONSKI WA, 1992, INT J CANCER, V51, P707, DOI 10.1002/ijc.2910510508
NR 29
TC 16
Z9 18
U1 0
U2 7
PU LIPPINCOTT WILLIAMS & WILKINS
PI PHILADELPHIA
PA 530 WALNUT ST, PHILADELPHIA, PA 19106-3621 USA
SN 0959-8278
EI 1473-5709
J9 EUR J CANCER PREV
JI Eur. J. Cancer Prev.
PD APR 15
PY 2006
VL 15
IS 2
BP 134
EP 137
DI 10.1097/01.cej.0000197454.87356.4c
PG 4
WC Oncology
SC Oncology
GA 033QO
UT WOS:000236864100005
PM 16523010
DA 2025-02-23
ER

PT J
AU Brown, MD
   Hart, CA
   Gazi, E
   Bagley, S
   Clarke, NW
AF Brown, MD
   Hart, CA
   Gazi, E
   Bagley, S
   Clarke, NW
TI Promotion of prostatic metastatic migration towards human bone marrow stoma by Omega 6 and its inhibition by Omega 3 PUFAs
SO BRITISH JOURNAL OF CANCER
LA English
DT Article
DE prostate cancer; arachidonic acid; metastasis; bone marrow; Omega 6; Omega 3
ID selective cox-2 inhibitors; arachidonic-acid; fatty-acids; epithelial-cells; united-states; cancer cells; myocardial-infarction; carcinoma-cells; adipose-tissue; breast-cancer
AB Epidemiological studies have shown not only a relationship between the intake of dietary lipids and an increased risk of developing metastatic prostate cancer, but also the type of lipid intake that influences the risk of metastatic prostate cancer. The Omega- 6 polyunsaturated fatty acid, Arachidonic acid, has been shown to enhance the proliferation of malignant prostate epithelial cells and increase the risk of advanced prostate cancer. However, its role in potentiating the migration of cancer cells is unknown. Here we show that arachidonic acid at concentrations <= 5 mu M is a potent stimulator of malignant epithelial cellular invasion, which is able to restore invasion toward hydrocortisone- deprived adipocyte- free human bone marrow stroma completely. This observed invasion is mediated by the arachidonic acid metabolite prostaglandin E-2 and is inhibited by the Omega- 3 poly- unsaturated fatty acids eicosapentaenoic acid and docosahexaenoic acid at a ratio of 1 : 2 Omega- 3 : Omega- 6, and by the COX- 2 inhibitor NS- 398. These results identify a mechanism by which arachidonic acid may potentiate the risk of metastatic migration and secondary implantation in vivo, a risk which can be reduced with the uptake of Omega- 3 poly- unsaturated fatty acids.
C1 Christie Hosp NHS Trust, Canc Res UK Paterson Inst, ProMPT Genito Urinary Canc Res Grp, Manchester M20 4BX, Lancs, England.
   Christie Hosp NHS Trust, Canc Res UK Paterson Inst, Adv Imaging Facil, Manchester M20 4BX, Lancs, England.
   Christie Hosp NHS Trust, Dept Urol, Manchester M20 4BX, Lancs, England.
   Salford Royal Hosp NHST, Dept Urol, Salford M6 8HD, Lancs, England.
C3 Christie NHS Foundation Trust; Christie Hospital; Christie NHS Foundation Trust; Christie Hospital; Christie NHS Foundation Trust; Christie Hospital; Salford Royal NHS Foundation Trust; Salford Royal Hospital
RP Brown, MD (corresponding author), Christie Hosp NHS Trust, Canc Res UK Paterson Inst, ProMPT Genito Urinary Canc Res Grp, Wilmslow Rd, Manchester M20 4BX, Lancs, England.
EM mbrown@picr.man.ac.uk
CR Augustsson K, 2003, CANCER EPIDEM BIOMAR, V12, P64
   Brockman JA, 1998, GASTROENTEROLOGY, V115, P1049, DOI 10.1016/S0016-5085(98)70072-1
   Compston JE, 2002, J ENDOCRINOL, V173, P0, DOI 10.1677/joe.0.1730387
   Coutinho LH, 1993, HAEMOPOIESIS PRACTIC, V0, P75
   Dandekar DS, 2004, CLIN CANCER RES, V10, P8037, DOI 10.1158/1078-0432.CCR-04-1208
   Denizot Y, 1999, MEDIAT INFLAMM, V8, P31, DOI 10.1080/09629359990694
   Denizot Y, 1998, BBA-MOL CELL RES, V1402, P209, DOI 10.1016/S0167-4889(97)00157-2
   DEXTER TM, 1977, J CELL PHYSIOL, V91, P335, DOI 10.1002/jcp.1040910303
   Faas FH, 2003, BJU INT, V92, P551, DOI 10.1046/j.1464-410X.2003.04387.x
   GAO X, 1995, UROLOGY, V46, P227, DOI 10.1016/S0090-4295(99)80198-8
   GEORGE NJR, 1988, LANCET, V1, P494
   Ghosh J, 2004, BIOCHEM BIOPH RES CO, V315, P624, DOI 10.1016/j.bbrc.2004.01.100
   GIOVANNUCCI E, 1993, J NATL CANCER I, V85, P1571, DOI 10.1093/jnci/85.19.1571
   HAENSZEL W, 1968, JNCI-J NATL CANCER I, V40, P43
   HAENSZEL W, 1961, JNCI-J NATL CANCER I, V26, P37
   Harrison N, 2005, CURR MED RES OPIN, V21, P95, DOI 10.1185/030079904X17956
   Hart CA, 2005, BRIT J CANCER, V92, P503, DOI 10.1038/sj.bjc.6602325
   Hart CA, 2002, BRIT J CANCER, V86, P1136, DOI 10.1038/sj/bjc/6600207
   Holub DJ, 2004, MOL CELL BIOCHEM, V263, P217, DOI 10.1023/B:MCBI.0000041863.11248.8d
   HONN KV, 1994, CANCER METAST REV, V13, P365, DOI 10.1007/BF00666105
   Hughes-Fulford M, 2005, CARCINOGENESIS, V26, P1520, DOI 10.1093/carcin/bgi112
   KAIGHN ME, 1979, INVEST UROL, V17, P16
   KARMALI RA, 1987, ANTICANCER RES, V7, P1173
   Krötz F, 2005, J VASC RES, V42, P312, DOI 10.1159/000086459
   Lang SH, 1998, PROSTATE, V34, P203, DOI 10.1002/(SICI)1097-0045(19980215)34:3<203::AID-PROS8>3.0.CO;2-I
   Lanier AP, 1996, CANCER EPIDEM BIOMAR, V5, P749
   Luo C, 2005, ACTA PHARMACOL SIN, V26, P926, DOI 10.1111/j.1745-7254.2005.00150.x
   Mamalakis G, 2002, PROSTAG LEUKOTR ESS, V66, P467, DOI 10.1054/plef.2002.0384
   Marchioli R, 2002, CIRCULATION, V105, P1897, DOI 10.1161/01.CIR.0000014682.14181.F2
   Meunier P, 1971, CLIN ORTHOP RELAT R, V80, P147, DOI 10.1097/00003086-197110000-00021
   Moretti RM, 2004, INT J CANCER, V112, P87, DOI 10.1002/ijc.20387
   Mueller E, 1998, MOL CELL, V1, P465, DOI 10.1016/S1097-2765(00)80047-7
   Nie D, 1998, CANCER RES, V58, P4047
   Norrish AE, 1999, BRIT J CANCER, V81, P1238, DOI 10.1038/sj.bjc.6690835
   OFlaherty JT, 2002, CANCER RES, V62, P6817
   Parkin DM, 2005, CA-CANCER J CLIN, V55, P74, DOI 10.3322/canjclin.55.2.74
   Patel MI, 2005, CLIN CANCER RES, V11, P1999, DOI 10.1158/1078-0432.CCR-04-1877
   RAHIMI N, 1994, DNA CELL BIOL, V13, P1189, DOI 10.1089/dna.1994.13.1189
   Rasband WS, 2005, IMAGEJ, V0, P0
   Rose DP, 1999, PHARMACOL THERAPEUT, V83, P217, DOI 10.1016/S0163-7258(99)00026-1
   Rose DP, 1997, AM J CLIN NUTR, V66, P1513
   ROZMAN C, 1989, EXP HEMATOL, V17, P34
   SCOTT LJ, 2000, PROSTATE CANCER P D, V3, P1136
   Shappell SB, 1999, AM J PATHOL, V155, P235, DOI 10.1016/S0002-9440(10)65117-6
   Shappell SB, 2001, CANCER RES, V61, P497
   SNOWDON DA, 1984, AM J EPIDEMIOL, V120, P244, DOI 10.1093/oxfordjournals.aje.a113886
   Sumida T, 1965, ACTA MED NAGASAKI, V9, P222
   Sun YX, 2003, J CELL BIOCHEM, V89, P462, DOI 10.1002/jcb.10522
   Taichman RS, 2002, CANCER RES, V62, P1832
   Terry P, 2001, LANCET, V357, P1764, DOI 10.1016/S0140-6736(00)04889-3
   Tokuda Y, 2003, BJU INT, V91, P716, DOI 10.1046/j.1464-410X.2003.04218.x
   TOOGOOD IRG, 1980, LEUKEMIA RES, V4, P449, DOI 10.1016/0145-2126(80)90027-2
   WYNDER EL, 1991, CANCER-AM CANCER SOC, V67, P746, DOI 10.1002/1097-0142(19910201)67:3<746::AID-CNCR2820670336>3.0.CO;2-1
   Zangani D, 1999, EXP CELL RES, V247, P399, DOI 10.1006/excr.1998.4373
NR 55
TC 87
Z9 113
U1 0
U2 8
PU NATURE PUBLISHING GROUP
PI LONDON
PA MACMILLAN BUILDING, 4 CRINAN ST, LONDON N1 9XW, ENGLAND
SN 0007-0920
EI 
J9 BRIT J CANCER
JI Br. J. Cancer
PD MAR 27
PY 2006
VL 94
IS 6
BP 842
EP 853
DI 10.1038/sj.bjc.6603030
PG 12
WC Oncology
SC Oncology
GA 024BU
UT WOS:000236170700012
PM 16523199
DA 2025-02-23
ER

PT J
AU Zhai, XJ
   Gao, J
   Hu, ZB
   Tang, JH
   Qin, JW
   Wang, S
   Wang, XC
   Jin, GF
   Liu, JY
   Chen, WS
   Chen, F
   Wang, XR
   Wei, QY
   Shen, HB
AF Zhai, Xiangjun
   Gao, Jun
   Hu, Zhibin
   Tang, Jinhai
   Qin, Jianwei
   Wang, Shui
   Wang, Xuechen
   Jin, Guangfu
   Liu, Jiyong
   Chen, Wenshen
   Chen, Feng
   Wang, Xinru
   Wei, Qingyi
   Shen, Hongbing
TI Polymorphisms in thymidylate synthase gene and susceptibility to breast cancer in a Chinese population: a case-control analysis
SO BMC CANCER
LA English
DT Article
ID serine hydroxymethyltransferase genes; squamous-cell carcinoma; dietary-folate intake; methylenetetrahydrofolate reductase; promoter polymorphisms; colorectal-cancer; gastric-cancer; lung-cancer; risk; region
AB Background: Accumulative evidence suggests that low folate intake is associated with increased risk of breast cancer. Polymorphisms in genes involved in folate metabolism may influence DNA methylation, nucleotide synthesis, and thus individual susceptibility to cancer. Thymidylate synthase ( TYMS) is a key enzyme that participates in folate metabolism and catalyzes the conversion of dUMP to dTMP in the process of DNA synthesis. Two potentially functional polymorphisms [ a 28- bp tandem repeat in the TYMS 5'- untranslated enhanced region ( TSER) and a 6- bp deletion/ insertion in the TYMS 3'- untranslated region ( TS 3'- UTR)] were suggested to be correlated with alteration of thymidylate synthase expression and associated with cancer risk. Methods: To test the hypothesis that polymorphisms of the TYMS gene are associated with risk of breast cancer, we genotyped these two polymorphisms in a case- control study of 432 incident cases with invasive breast cancer and 473 cancer- free controls in a Chinese population. Results: We found that the distribution of TS3'- UTR ( 1494del6) genotype frequencies were significantly different between the cases and controls ( P = 0.026). Compared with the TS3'- UTR del6/ del6 wild- type genotype, a significantly reduced risk was associated with the ins6/ ins6 homozygous variant genotype ( adjusted OR = 0.58, 95% Cl = 0.35 - 0.97) but not the del6/ ins6 genotype ( OR = 1.09, 95% Cl = 0.82 - 1.46). Furthermore, breast cancer risks associated with the TS3'- UTR del6/ del6 genotype were more evident in older women, postmenopausal subjects, individuals with a younger age at first- live birth and individuals with an older age at menarche. However, there was no evidence for an association between the TSER polymorphism and breast cancer risks. Conclusion: These findings suggest that the TS3'- UTR del6 polymorphism may play a role in the etiology of breast cancer. Further larger population- based studies as well as functional evaluation of the variants are warranted to confirm our findings.
C1 Nanjing Med Univ, Lab Reprod Med, Nanjing 210029, Peoples R China.
   Nanjing Med Univ, Sch Publ Hlth, Dept Epidemiol & Biostat, Nanjing 210029, Peoples R China.
   Jiangsu Ctr Dis Prevent & Control, Nanjing 210009, Peoples R China.
   Jiangsu Canc Hosp, Dept Gen Surg, Nanjing 210009, Peoples R China.
   Nanjing Med Univ, Affiliated Hosp 1, Dept Gen Surg, Nanjing 210029, Peoples R China.
   Nanjing Gulou Hosp, Dept Gen Surg, Nanjing 210009, Peoples R China.
   Univ Texas, MD Anderson Canc Ctr, Dept Epidemiol, Houston, TX 77030 USA.
C3 Nanjing Medical University; Nanjing Medical University; Nanjing Medical University; Nanjing Medical University; Nanjing University; University of Texas System; UTMD Anderson Cancer Center
RP Shen, HB (corresponding author), Nanjing Med Univ, Lab Reprod Med, Nanjing 210029, Peoples R China.
EM xjzhai@tom.com; GaoJun@eph.org.cn; bbbb0407@sina.com; tangjinhai_888@tom.com; jwqin2192@sina.com; ws0801@hotmail.com; xcwang168@sina.com; guangfujin@sina.com.cn; liuyam@sina.com.cn; metrischen@126.com; dr.chenfeng@163.com; xrwang@njmu.edu.cn; weiqingyi@yahoo.com; hbshen@njmu.edu.cn
CR Ames BN, 2001, MUTAT RES-FUND MOL M, V475, P7, DOI 10.1016/S0027-5107(01)00070-7
   Blount BC, 1997, P NATL ACAD SCI USA, V94, P3290, DOI 10.1073/pnas.94.7.3290
   Chen J, 2003, CANCER EPIDEM BIOMAR, V12, P958
   Duthie SJ, 1999, BRIT MED BULL, V55, P578, DOI 10.1258/0007142991902646
   Fowler BM, 1998, CANCER EPIDEM BIOMAR, V7, P901
   Graziano F, 2004, INT J CANCER, V112, P1010, DOI 10.1002/ijc.20489
   Grieu F, 2004, ANTICANCER RES, V24, P3215
   Hishida A, 2003, HAEMATOLOGICA, V88, P159
   HORI TA, 1984, CANCER RES, V44, P703
   HORIE N, 1995, CELL STRUCT FUNCT, V20, P191, DOI 10.1247/csf.20.191
   Kawakami K, 1999, ANTICANCER RES, V19, P3249
   Kim YI, 1999, J NUTR BIOCHEM, V10, P66, DOI 10.1016/S0955-2863(98)00074-6
   Mandola MV, 2004, PHARMACOGENETICS, V14, P319, DOI 10.1097/00008571-200405000-00007
   Marsh S, 1999, GENOMICS, V58, P310, DOI 10.1006/geno.1999.5833
   Mason J B, 1996, ONCOLOGY (WILLISTON PARK), V10, P1727
   Matsuo K, 2005, CARCINOGENESIS, V26, P2164, DOI 10.1093/carcin/bgi196
   POGRIBNY IP, 1995, CANCER RES, V55, P1894
   Rohan TE, 2000, J NATL CANCER I, V92, P266, DOI 10.1093/jnci/92.3.266
   Rustum YM, 1997, J CLIN ONCOL, V15, P389, DOI 10.1200/JCO.1997.15.1.389
   Sellers TA, 2001, EPIDEMIOLOGY, V12, P420, DOI 10.1097/00001648-200107000-00012
   Sharp L, 2004, AM J EPIDEMIOL, V159, P423, DOI 10.1093/aje/kwh066
   Shi QL, 2005, CARCINOGENESIS, V26, P649, DOI 10.1093/carcin/bgh351
   Shintani Y, 2003, INT J CANCER, V104, P790, DOI 10.1002/ijc.11014
   Shrubsole MJ, 2001, CANCER RES, V61, P7136
   Skibola CF, 2002, BLOOD, V99, P3786, DOI 10.1182/blood.V99.10.3786
   Stephens M, 2003, AM J HUM GENET, V73, P1162, DOI 10.1086/379378
   Tan W, 2005, CARCINOGENESIS, V26, P1430, DOI 10.1093/carcin/bgi090
   Ulrich CM, 2002, CANCER RES, V62, P3361
   Ulrich CM, 2000, CANCER EPIDEM BIOMAR, V9, P1381
   Wang LD, 2005, DIS ESOPHAGUS, V18, P177, DOI 10.1111/j.1442-2050.2005.00492.x
   Yang L, 2005, CANCER EPIDEM BIOMAR, V14, P243
   Zhang JH, 2004, CARCINOGENESIS, V25, P2479, DOI 10.1093/carcin/bgh247
   Zhang SM, 2003, J NATL CANCER I, V95, P373, DOI 10.1093/jnci/95.5.373
   Zhang ZD, 2005, CARCINOGENESIS, V26, P1764, DOI 10.1093/carcin/bgi143
   Zhang ZD, 2004, CLIN CANCER RES, V10, P7903, DOI 10.1158/1078-0432.CCR-04-0923
NR 35
TC 37
Z9 45
U1 0
U2 8
PU BMC
PI LONDON
PA CAMPUS, 4 CRINAN ST, LONDON N1 9XW, ENGLAND
SN 1471-2407
EI 
J9 BMC CANCER
JI BMC Cancer
PD MAY 25
PY 2006
VL 6
IS 
BP 
EP 
DI 10.1186/1471-2407-6-138
PG 7
WC Oncology
SC Oncology
GA 073KN
UT WOS:000239741800001
PM 16723031
DA 2025-02-23
ER

PT J
AU Hu, R
   Khor, TO
   Shen, GX
   Jeong, WS
   Hebbar, V
   Chen, C
   Xu, CJ
   Reddy, B
   Chada, K
   Kong, ANT
AF Hu, Rong
   Khor, Tin Oo
   Shen, Guoxiang
   Jeong, Woo-Sik
   Hebbar, Vidya
   Chen, Chi
   Xu, Changjiang
   Reddy, Bandaru
   Chada, Kiran
   Kong, Ah-Ng Tony
TI Cancer chemoprevention of intestinal polyposis in ApcMin/+ mice by sulforaphane, a natural product derived from cruciferous vegetable
SO CARCINOGENESIS
LA English
DT Article
ID aberrant crypt foci; cell-cycle arrest; human colon; colorectal carcinomas; beta-catenin; apc(min) mice; nitric-oxide; expression; apoptosis; apc
AB Sulforaphane (SFN) is an isothiocyanate that is present abundantly in widely consumed cruciferous vegetables and has a particularly high content in broccoli and cauliflower. It has been shown to be an effective inhibitor of some carcinogen-induced cancers in rodents. Here, we investigated the chemopreventive efficacy of SFN in the ApcMin/+ mouse model. ApcMin/+ mice were fed with diet supplemented with two different dose levels of SFN (300 and 600 p.p.m.) for 3 weeks. Our results clearly demonstrated that ApcMin/+ mice fed with SFN-supplemented diet developed significantly less and smaller polyps with higher apoptotic and lower proliferative indices in their small intestine, in a SFN dose-dependent manner. In addition, immunohistochemical (IHC) staining of the adenomas indicated that SFN significantly suppressed the expression of phosphorylated c-Jun N-terminal kinase (p-JNK), phosphorylated extracellular signal-regulated kinases (p-ERK) and phosphorylated-Akt (p-Akt), which were found to be highly expressed in the adenomas of ApcMin/+ mice. In contrast, expression of two important biomarkers of the Wnt signaling pathway, beta-catenin and cyclin-D1 was unaffected by SFN treatment. Measurement of SFN and its metabolite SFN-GSH in the small intestine using LC-MS indicates that the concentrations between 3 and 30 nmol/g are required to prevent, or retard adenoma formation in the gastrointestinal tract of ApcMin/+ mice.
C1 Rutgers State Univ, Ernest Mario Sch Pharm, Dept Pharmaceut, Piscataway, NJ 08854 USA.
   Rutgers State Univ, Ernest Mario Sch Pharm, Dept Chem Biol, Piscataway, NJ 08854 USA.
   Univ Med & Dent New Jersey, Robert Wood Johnson Med Sch, Dept Biochem, Piscataway, NJ 08854 USA.
   Inje Univ, Coll Biomed Sci & Engn, Sch Food & Life Sci, Inst Food Sci, Gimhae, Gyeongnam, South Korea.
C3 Rutgers University System; Rutgers University New Brunswick; Rutgers University System; Rutgers University New Brunswick; Rutgers University System; Rutgers University New Brunswick; Rutgers University Biomedical & Health Sciences; Inje University
RP Kong, ANT (corresponding author), Rutgers State Univ, Ernest Mario Sch Pharm, Dept Pharmaceut, Piscataway, NJ 08854 USA.
EM KongT@rci.rutgers.edu
FU NCI NIH HHS [R01 CA073674] Funding Source: Medline
CR Andreyev HJN, 1998, J NATL CANCER I, V90, P675, DOI 10.1093/jnci/90.9.675
   Arber N, 1996, GASTROENTEROLOGY, V110, P669, DOI 10.1053/gast.1996.v110.pm8608874
   Batlle E, 2005, NATURE, V435, P1126, DOI 10.1038/nature03626
   Bonnesen C, 2001, CANCER RES, V61, P6120
   Cheah PY, 2002, CANCER-AM CANCER SOC, V95, P2479, DOI 10.1002/cncr.10986
   Chiao JW, 2002, INT J ONCOL, V20, P631
   Chung FL, 2000, CARCINOGENESIS, V21, P2287, DOI 10.1093/carcin/21.12.2287
   de Bono JS, 2002, BRIT MED BULL, V64, P227, DOI 10.1093/bmb/64.1.227
   Dicuonzo G, 2001, CLIN CANCER RES, V7, P4049
   Dihlmann S, 2005, CARCINOGENESIS, V26, P1503, DOI 10.1093/carcin/bgi120
   Dodelet VC, 2000, ONCOGENE, V19, P5614, DOI 10.1038/sj.onc.1203856
   Endo K, 2000, J HEPATOL, V32, P78, DOI 10.1016/S0168-8278(00)80192-0
   Fahey JW, 2002, P NATL ACAD SCI USA, V99, P7610, DOI 10.1073/pnas.112203099
   Fimognari C, 2002, CARCINOGENESIS, V23, P581, DOI 10.1093/carcin/23.4.581
   Gamet-Payrastre L, 2000, CANCER RES, V60, P1426
   He TC, 1998, SCIENCE, V281, P1509, DOI 10.1126/science.281.5382.1509
   Hecht SS, 2002, CANCER LETT, V187, P87, DOI 10.1016/S0304-3835(02)00410-X
   Hugh TJ, 1999, INT J CANCER, V82, P504, DOI 10.1002/(SICI)1097-0215(19990812)82:4<504::AID-IJC6>3.0.CO;2-6
   Hulit J, 2004, MOL CELL BIOL, V24, P7598, DOI 10.1128/MCB.24.17.7598-7611.2004
   Jackson SJT, 2004, CARCINOGENESIS, V25, P219, DOI 10.1093/carcin/bgg192
   Jeong WS, 2004, PHARM RES-DORDR, V21, P649, DOI 10.1023/B:PHAM.0000022412.69380.d7
   Kassie F, 2003, CARCINOGENESIS, V24, P255, DOI 10.1093/carcin/24.2.255
   Khor TO, 2004, CANCER LETT, V210, P139, DOI 10.1016/j.canlet.2004.01.017
   Licato LL, 1998, DIGEST DIS SCI, V43, P1454, DOI 10.1023/A:1018894227169
   Lin HJ, 1998, CANCER EPIDEM BIOMAR, V7, P647
   Mabley JG, 2004, MUTAT RES-FUND MOL M, V548, P107, DOI 10.1016/j.mrfmmm.2004.01.006
   Moran AE, 2004, J BIOL CHEM, V279, P43261, DOI 10.1074/jbc.M404276200
   Morin PJ, 1996, P NATL ACAD SCI USA, V93, P7950, DOI 10.1073/pnas.93.15.7950
   MOSER AR, 1990, SCIENCE, V247, P322, DOI 10.1126/science.2296722
   Myzak MC, 2006, FASEB J, V20, P506, DOI 10.1096/fj.05-4785fje
   Qian DZ, 2006, CLIN CANCER RES, V12, P634, DOI 10.1158/1078-0432.CCR-05-1132
   Rajnakova A, 1997, CARCINOGENESIS, V18, P1841, DOI 10.1093/carcin/18.9.1841
   SU LK, 1992, SCIENCE, V256, P668, DOI 10.1126/science.1350108
   Tetsu O, 1999, NATURE, V398, P422, DOI 10.1038/18884
   Wang LG, 2004, INT J ONCOL, V24, P187
   Yuan P, 2001, WORLD J GASTROENTERO, V7, P352
   Yun MS, 2005, J CELL SCI, V118, P313, DOI 10.1242/jcs.01601
   ZHANG YS, 1994, P NATL ACAD SCI USA, V91, P3147, DOI 10.1073/pnas.91.8.3147
   Zhu YL, 2005, CARCINOGENESIS, V26, P1207, DOI 10.1093/carcin/bgi069
NR 39
TC 135
Z9 165
U1 0
U2 21
PU OXFORD UNIV PRESS
PI OXFORD
PA GREAT CLARENDON ST, OXFORD OX2 6DP, ENGLAND
SN 0143-3334
EI 
J9 CARCINOGENESIS
JI Carcinogenesis
PD OCT 15
PY 2006
VL 27
IS 10
BP 2038
EP 2046
DI 10.1093/carcin/bgl049
PG 9
WC Oncology
SC Oncology
GA 090CF
UT WOS:000240927500013
PM 16675473
DA 2025-02-23
ER

PT J
AU Lajous, M
   Lazcano-Ponce, E
   Hernandez-Avila, M
   Willett, W
   Romieu, I
AF Lajous, M
   Lazcano-Ponce, E
   Hernandez-Avila, M
   Willett, W
   Romieu, I
TI Folate, vitamin B<sub>6</sub>, and vitamin B<sub>12</sub> intake and the risk of breast cancer among Mexican women
SO CANCER EPIDEMIOLOGY BIOMARKERS & PREVENTION
LA English
DT Article; Proceedings Paper
ID postmenopausal women; dietary-intake; dna; homocysteine; consumption; nutrients; alcohol; micronutrients; epidemiology; vegetables
AB Background: High intake of folate, vitamin B-6r and vitamin B-12 have been hypothesized to lower the risk for breast cancer. We conducted a population-based case-control study to evaluate the risk for breast cancer among Mexican women with relatively low vitamin intakes. Methods: We included 475 women (median age, 53 years; range, 23-87 years) diagnosed with incident breast cancer through six hospitals in Mexico City and interviewed them to obtain data on breast cancer risk factors and their usual diet using a food frequency questionnaire. We selected 1,391 (median age, 49 years; range, 18-82 years) controls from the Mexico City population using a national sampling frame. Results: Compared with women in the lowest quartile, the odds ratio for breast cancer for women in the highest quartile of folate intake was 0.64 [95% confidence intervals (CI), 0.45-0.90; P, test for trend = 0.009] and 0.32 (95% CI, 0.22-0.49; P, test for trend < 0.0001) for vitamin B-12 intake. Among postmenopausal women, intakes of folate and vitamin B-12 were associated with a lower risk of breast cancer and those associations were stronger than among premenopausal women. The inverse association of folate and breast cancer was stronger among women who consumed a high level of vitamin B-12 as compared with women consuming diets low in vitamin B-12. No association was observed for vitamin B-6 intake. Conclusions: In this population, high intakes of folate and vitamin B-12 were independently associated with decreased breast cancer risk, particularly among postmenopausal women.
C1 Inst Nacl Salud Publ, Ctr Populat Hlth Res, Cuernavaca 62508, Morelos, Mexico.
   Harvard Univ, Sch Publ Hlth, Dept Nutr, Cambridge, MA 02138 USA.
   Harvard Univ, Sch Publ Hlth, Dept Epidemiol, Cambridge, MA 02138 USA.
   Harvard Univ, Sch Med, Brigham & Womens Hosp, Dept Med,Channing Lab, Boston, MA USA.
C3 Instituto Nacional de Salud Publica; Harvard University; Harvard T.H. Chan School of Public Health; Harvard University; Harvard T.H. Chan School of Public Health; Harvard University; Harvard Medical School; Harvard University Medical Affiliates; Brigham & Women's Hospital
RP Inst Nacl Salud Publ, Ctr Populat Hlth Res, Av Univ 655, Cuernavaca 62508, Morelos, Mexico.
EM iromieu@correo.insp.mx
CR Allen LH, 2004, NUTR REV, V62, PS29, DOI 10.1111/j.1753-4887.2004.tb00069.x
   BRANDA RF, 1993, CANCER RES, V53, P5401
   BRONFMAN M, 1988, ARCH INVEST MED, V19, P351
   CHAVEZ N, 1992, VALOR NUTR ALIMENTOS, V0, P0
   CHEAH MSC, 1984, JNCI-J NATL CANCER I, V73, P1057
   Cho EY, 2003, CANCER EPIDEM BIOMAR, V12, P713
   *DEP AGR, 1992, COMP FOODS RAW PROC, V0, P0
   Feigelson HS, 2003, CANCER EPIDEM BIOMAR, V12, P161
   Freudenheim JL, 1996, JNCI-J NATL CANCER I, V88, P340, DOI 10.1093/jnci/88.6.340
   FRIEDENREICH CM, 1991, EPIDEMIOLOGY, V2, P424, DOI 10.1097/00001648-199111000-00006
   Gaudet MM, 2004, CANCER EPIDEM BIOMAR, V13, P1485
   GIOVANNUCCI E, 1993, AM J EPIDEMIOL, V137, P502, DOI 10.1093/oxfordjournals.aje.a116703
   GRAHAM S, 1991, AM J EPIDEMIOL, V134, P552, DOI 10.1093/oxfordjournals.aje.a116129
   Hernandez-Avila M, 1998, SALUD PUBLICA MEXICO, V40, P133, DOI 10.1590/S0036-36341998000200005
   HUSSEIN MM, 2005, BRIT J CANCER, V0, P1
   Jacob RA, 1998, J NUTR, V128, P1204, DOI 10.1093/jn/128.7.1204
   Lahmann PH, 2004, INT J CANCER, V111, P762, DOI 10.1002/ijc.20315
   Laufer EM, 2004, EUR J CLIN NUTR, V58, P1518, DOI 10.1038/sj.ejcn.1602002
   Levi F, 2001, INT J CANCER, V91, P260, DOI 10.1002/1097-0215(200002)9999:9999<::AID-IJC1041>3.3.CO;2-R
   LopezRios O, 1997, SALUD PUBLICA MEXICO, V39, P259, DOI 10.1590/S0036-36341997000400003
   Mason JB, 2000, ADV ENZYME REGUL, V40, P127, DOI 10.1016/S0065-2571(99)00037-0
   Negri E, 2000, J NATL CANCER I, V92, P1270, DOI 10.1093/jnci/92.15.1270-a
   Parkin DM, 2001, EUR J CANCER, V37, PS4, DOI 10.1016/S0959-8049(01)00267-2
   Potischman N, 1999, INT J CANCER, V82, P315, DOI 10.1002/(SICI)1097-0215(19990730)82:3<315::AID-IJC1>3.0.CO;2-N
   Rohan TE, 2000, J NATL CANCER I, V92, P266, DOI 10.1093/jnci/92.3.266
   Romieu I, 2004, CANCER EPIDEM BIOMAR, V13, P1283
   Romieu I, 2000, AM J EPIDEMIOL, V152, P363, DOI 10.1093/aje/152.4.363
   Ronco A, 1999, NUTR CANCER, V35, P111, DOI 10.1207/S15327914NC352_3
   SANCAR A, 1994, SCIENCE, V266, P1954, DOI 10.1126/science.7801120
   SELHUB J, 1992, AM J CLIN NUTR, V55, P131, DOI 10.1093/ajcn/55.1.131
   Sellers TA, 2004, CANCER CAUSE CONTROL, V15, P113, DOI 10.1023/B:CACO.0000019471.97208.c6
   Sellers TA, 2001, EPIDEMIOLOGY, V12, P420, DOI 10.1097/00001648-200107000-00012
   Shrubsole MJ, 2004, CANCER EPIDEM BIOMAR, V13, P190, DOI 10.1158/1055-9965.EPI-03-0273
   Shrubsole MJ, 2001, CANCER RES, V61, P7136
   Smith-Warner SA, 1998, JAMA-J AM MED ASSOC, V279, P535, DOI 10.1001/jama.279.7.535
   Stover PJ, 2004, NUTR REV, V62, PS3, DOI 10.1111/j.1753-4887.2004.tb00070.x
   Thorand B, 1998, PUBLIC HEALTH NUTR, V1, P147, DOI 10.1079/PHN19980024
   WAINFAN E, 1989, CANCER RES, V49, P4094
   Wilcken B, 2003, J MED GENET, V40, P619, DOI 10.1136/jmg.40.8.619
   Willett WC, 1998, NUTRITIONAL EPIDEMIOLOGY, V2nd, P0, DOI 10.1093/acprof:oso/9780195122978.001.0001
   Willett WC, 1998, NUTRITIONAL EPIDEMIOLOGY: MONOGRAPHS IN EPIDEMIOLOGY AND BIOSTATISTICS, V2nd, P0
   Wu KN, 1999, CANCER EPIDEM BIOMAR, V8, P209
   Zhang SM, 2003, J NATL CANCER I, V95, P373, DOI 10.1093/jnci/95.5.373
   Zhang SM, 1999, JAMA-J AM MED ASSOC, V281, P1632, DOI 10.1001/jama.281.17.1632
NR 45
TC 102
Z9 112
U1 1
U2 10
PU AMER ASSOC CANCER RESEARCH
PI PHILADELPHIA
PA 615 CHESTNUT ST, 17TH FLOOR, PHILADELPHIA, PA 19106-4404 USA
SN 1055-9965
EI 1538-7755
J9 CANCER EPIDEM BIOMAR
JI Cancer Epidemiol. Biomarkers Prev.
PD MAR 15
PY 2006
VL 15
IS 3
BP 443
EP 448
DI 10.1158/1055-9965.EPI-05-0532
PG 6
WC Oncology; Public, Environmental & Occupational Health
SC Oncology; Public, Environmental & Occupational Health
GA 024AV
UT WOS:000236168200009
PM 16537699
DA 2025-02-23
ER

PT J
AU Kobayashi, N
   Barnard, RJ
   Henning, SM
   Elashoff, D
   Reddy, ST
   Cohen, P
   Leung, P
   Hong-Gonzalez, J
   Freedland, SJ
   Said, J
   Gui, D
   Seeram, NP
   Popoviciu, LM
   Bagga, D
   Heber, D
   Glaspy, JA
   Aronson, WJ
AF Kobayashi, Naoko
   Barnard, R. James
   Henning, Susanne M.
   Elashoff, David
   Reddy, Srinivasa T.
   Cohen, Pinchas
   Leung, Pak
   Hong-Gonzalez, Jenny
   Freedland, Stephen J.
   Said, Jonathan
   Gui, Dorina
   Seeram, Navindra P.
   Popoviciu, Laura M.
   Bagga, Dilprit
   Heber, David
   Glaspy, John A.
   Aronson, William J.
TI Effect of altering dietary ω-6/ω-3 fatty acid ratios on prostate cancer membrane composition, cyclooxygenase-2, and prostaglandin E<sub>2</sub>
SO CLINICAL CANCER RESEARCH
LA English
DT Article
ID nonsteroidal antiinflammatory drugs; messenger-rna; cell-growth; docosahexaenoic acid; tumor-growth; in-vitro; expression; risk; angiogenesis; inhibition
AB Purpose: To determine whether altering the dietary content of omega-6 (n-6) ando)-3 (n-3) polyunsaturated fatty acids affects the growth of androgen-sensitive prostate cancer xenografts, tumor membrane fatty acid composition, and tumor cyclooxygenase-2 and prostaglandin E-2 (PGE(2)) levels. Experimental Design: Individually caged male severe combined immunodeficiency mice were fed isocaloric 20% kcal fat diets with the fat derived either primarily from n-6 fatty acids (n-6 group) or with the fat consisting of n-6 and n-3 fatty acids in a ratio of 1:1 (n-3 group), and injected s.c. with Los Angeles Prostate Cancer 4 (LAPC-4) cells. Tumor volumes and mouse weights were measured weekly, caloric intake was measured 3 days per week, and tumors and serum were harvested at 8 weeks postinjection. Results: Tumor growth rates, final tumor volumes, and serum prostate-specific antigen levels were reduced in the n-3 group relative to the n-6 group. The n-3 group tumors had decreased proliferation (Ki67 staining) and increased apoptosis (terminal nucleotidyl transferase-mediated nick end labeling staining). In vitro proliferation of LAPC-4 cells in medium containing n-3 group serum was reduced by 22% relative to LAPC-4 cells cultured in medium containing serum from the n-6 group. The n-6/n-3 fatty acid ratios in serum and tumor membranes were lower in the n-3 group relative to the n-6 group. In addition, n-3 group tumors had decreased cyclooxygenase-2 protein and mRNA levels, an 83% reduction in PGE(2) levels, and decreased vascular endothelial growth factor expression. Conclusion: These results provide a sound basis for clinical trials evaluating the effect of dietary n-3 fatty acids from fish oil on tumor PGE(2) and membrane fatty acid composition, and serum and tumor biomarkers of progression in men with prostate cancer.
C1 Univ Calif Los Angeles, Dept Urol, Ctr Hlth Sci 66 124, Sch Med, Los Angeles, CA 90095 USA.
   Univ Calif Los Angeles, Sch Med, Dept Biostat, Los Angeles, CA 90095 USA.
   Univ Calif Los Angeles, Sch Med, Div Clin Nutr, Los Angeles, CA 90095 USA.
   Univ Calif Los Angeles, Sch Med, Dept Med, Div Hematol Oncol, Los Angeles, CA 90095 USA.
   Univ Calif Los Angeles, Sch Med, Dept Pediat, Div Pediat Endocrinol, Los Angeles, CA 90095 USA.
   Univ Calif Los Angeles, Sch Med, Dept Pathol, Los Angeles, CA 90095 USA.
   Univ Calif Los Angeles, Dept Physiol Sci, Los Angeles, CA 90095 USA.
   Vet Adm Greater Los Angeles Healthcare Syst, Dept Surg, Urol Sect, Los Angeles, CA USA.
   Boston Univ, Sch Med, Boston, MA 02118 USA.
   Duke Univ, Sch Med, Vet Adm Med Ctr, Dept Surg, Durham, NC USA.
   Duke Univ, Sch Med, Urol Sect, Dept Surg, Durham, NC USA.
   Univ Calif Los Angeles, Sch Med, Dept Cardiol, Los Angeles, CA 90095 USA.
C3 University of California System; University of California Los Angeles; University of California Los Angeles Medical Center; David Geffen School of Medicine at UCLA; University of California System; University of California Los Angeles; University of California Los Angeles Medical Center; David Geffen School of Medicine at UCLA; University of California System; University of California Los Angeles; University of California Los Angeles Medical Center; David Geffen School of Medicine at UCLA; University of California System; University of California Los Angeles; University of California Los Angeles Medical Center; David Geffen School of Medicine at UCLA; University of California System; University of California Los Angeles; University of California Los Angeles Medical Center; David Geffen School of Medicine at UCLA; University of California System; University of California Los Angeles; University of California Los Angeles Medical Center; David Geffen School of Medicine at UCLA; University of California System; University of California Los Angeles; US Department of Veterans Affairs; Veterans Health Administration (VHA); VA Greater Los Angeles Healthcare System; Boston University; US Department of Veterans Affairs; Veterans Health Administration (VHA); Duke University; Duke University; University of California System; University of California Los Angeles; University of California Los Angeles Medical Center; David Geffen School of Medicine at UCLA
RP Aronson, WJ (corresponding author), Univ Calif Los Angeles, Dept Urol, Ctr Hlth Sci 66 124, Sch Med, Box 951738, Los Angeles, CA 90095 USA.
EM waronson@ucla.edu
FU National Cancer Institute [P50CA092131] Funding Source: NIH RePORTER; NCCIH NIH HHS [P50 AT000151, AT00151] Funding Source: Medline; NCI NIH HHS [5P01 CA42710, R01 CA100938, P01 CA042710, 1R01CA100938, P50 CA92131-01A1, P50 CA092131] Funding Source: Medline
CR ABLIN RJ, 1986, ANTICANCER RES, V6, P327
   Anderson KM, 1998, PROSTATE, V37, P161, DOI 10.1002/(SICI)1097-0045(19981101)37:3<161::AID-PROS5>3.0.CO;2-D
   Aronson WJ, 1999, NUTR CANCER, V35, P130, DOI 10.1207/S15327914NC352_6
   Augustsson K, 2003, CANCER EPIDEM BIOMAR, V12, P64
   Bagga D, 2003, P NATL ACAD SCI USA, V100, P1751, DOI 10.1073/pnas.0334211100
   Chung BH, 2001, CARCINOGENESIS, V22, P1201, DOI 10.1093/carcin/22.8.1201
   Craft N, 1999, CANCER RES, V59, P5030
   CULP BR, 1979, PROSTAG LEUKOTR ESS, V3, P269, DOI 10.1016/0161-4630(79)90068-5
   GAO X, 1995, UROLOGY, V46, P227, DOI 10.1016/S0090-4295(99)80198-8
   Ghosh J, 1998, P NATL ACAD SCI USA, V95, P13182, DOI 10.1073/pnas.95.22.13182
   Ghosh J, 1997, BIOCHEM BIOPH RES CO, V235, P418, DOI 10.1006/bbrc.1997.6799
   GIOVANNUCCI E, 1993, J NATL CANCER I, V85, P1571, DOI 10.1093/jnci/85.19.1571
   Gupta S, 2001, CANCER-AM CANCER SOC, V91, P737, DOI 10.1002/1097-0142(20010215)91:4<737::AID-CNCR1059>3.0.CO;2-F
   Gupta S, 2000, PROSTATE, V42, P73, DOI 10.1002/(SICI)1097-0045(20000101)42:1<73::AID-PROS9>3.0.CO;2-G
   Hansen H S, 1983, WORLD REV NUTR DIET, V42, P102
   Herschman HR, 1996, BBA-LIPID LIPID MET, V1299, P125, DOI 10.1016/0005-2760(95)00194-8
   KARMALI RA, 1987, ANTICANCER RES, V7, P1173
   Kirschenbaum A, 2000, UROLOGY, V56, P671, DOI 10.1016/S0090-4295(00)00674-9
   Klein KA, 1997, NAT MED, V3, P402, DOI 10.1038/nm0497-402
   Kris-Etherton PM, 2000, AM J CLIN NUTR, V71, P179S, DOI 10.1093/ajcn/71.1.179S
   Leitzmann MF, 2004, AM J CLIN NUTR, V80, P204
   LEPAGE G, 1986, J LIPID RES, V27, P114
   Levy GN, 1997, FASEB J, V11, P234, DOI 10.1096/fasebj.11.4.9068612
   LIN AH, 1989, J BIOL CHEM, V264, P17379
   Lin Daniel W, 2003, CLIN PROSTATE CANCER, V2, P119, DOI 10.3816/CGC.2003.n.020
   Liu XH, 2000, J UROLOGY, V164, P820, DOI 10.1016/S0022-5347(05)67321-1
   Liu XH, 2002, J BIOL CHEM, V277, P50081, DOI 10.1074/jbc.M201095200
   Mukherjee P, 1999, JNCI-J NATL CANCER I, V91, P512, DOI 10.1093/jnci/91.6.512
   Narayanan BA, 2004, CLIN CANCER RES, V10, P7727, DOI 10.1158/1078-0432.CCR-04-0732
   Narayanan NK, 2005, INT J ONCOL, V26, P785
   Ngo TH, 2003, CLIN CANCER RES, V9, P2734
   Nie D, 1998, CANCER RES, V58, P4047
   Nie DT, 2003, CLIN EXP METASTAS, V20, P657, DOI 10.1023/A:1027302408187
   Nie DT, 2001, CANCER METAST REV, V20, P195, DOI 10.1023/A:1015579209850
   Norrish AE, 1999, BRIT J CANCER, V81, P1238, DOI 10.1038/sj.bjc.6690835
   Pandalai PK, 1996, ANTICANCER RES, V16, P815
   PARIZA MW, 1987, NUTR REV, V45, P1
   ROSE DP, 1988, CARCINOGENESIS, V9, P603, DOI 10.1093/carcin/9.4.603
   ROSE DP, 1991, PROSTATE, V18, P243, DOI 10.1002/pros.2990180306
   Schuurman AG, 1999, CANCER, V86, P1019, DOI 10.1002/(SICI)1097-0142(19990915)86:6<1019::AID-CNCR18>3.0.CO;2-H
   SHAW MW, 1985, AM J REPROD IM MIC, V8, P77
   Subbarayan V, 2001, CANCER RES, V61, P2720
   Sugano M, 2000, AM J CLIN NUTR, V71, P189S, DOI 10.1093/ajcn/71.1.189S
   Terry P, 2001, LANCET, V357, P1764, DOI 10.1016/S0140-6736(00)04889-3
   Tjandrawinata RR, 1997, BRIT J CANCER, V75, P1111, DOI 10.1038/bjc.1997.192
   Wallace Jeanne M, 2002, INTEGR CANCER THER, V1, P7, DOI 10.1177/153473540200100102
   Wang D, 2006, GUT, V55, P115, DOI 10.1136/gut.2004.047100
   Wang WZ, 2005, CLIN CANCER RES, V11, P3250, DOI 10.1158/1078-0432.CCR-04-2405
   Yang PY, 2002, ANAL BIOCHEM, V308, P168, DOI 10.1016/S0003-2697(02)00218-X
   Yoshimura R, 2000, CANCER-AM CANCER SOC, V89, P589, DOI 10.1002/1097-0142(20000801)89:3<589::AID-CNCR14>3.3.CO;2-3
NR 50
TC 138
Z9 166
U1 0
U2 7
PU AMER ASSOC CANCER RESEARCH
PI PHILADELPHIA
PA 615 CHESTNUT ST, 17TH FLOOR, PHILADELPHIA, PA 19106-4404 USA
SN 1078-0432
EI 1557-3265
J9 CLIN CANCER RES
JI Clin. Cancer Res.
PD AUG 1
PY 2006
VL 12
IS 15
BP 4662
EP 4670
DI 10.1158/1078-0432.CCR-06-0459
PG 9
WC Oncology
SC Oncology
GA 073NR
UT WOS:000239750400029
PM 16899616
DA 2025-02-23
ER

PT J
AU Martinez, ME
   Giovannucci, E
   Jiang, R
   Henning, SM
   Jacobs, ET
   Thompson, P
   Smith-Warner, SA
   Alberts, DS
AF Martinez, Maria Elena
   Giovannucci, Edward
   Jiang, Ruiyun
   Henning, Susanne M.
   Jacobs, Elizabeth T.
   Thompson, Patricia
   Smith-Warner, Stephanie A.
   Alberts, David S.
TI Folate fortification, plasma folate, homocysteine and colorectal adenoma recurrence
SO INTERNATIONAL JOURNAL OF CANCER
LA English
DT Article
DE colorectal adenoma; folate; homocysteine
ID folic-acid fortification; serum folate; colonic neoplasia; dietary-folate; cancer risk; deficiency; carcinogenesis; mechanisms; markers; health
AB In 1996, the US Food and Drug Administration mandated the fortification of grain products with folic acid, a nutrient that has been associated with lower risk of colorectal neoplasia. We assessed the relation of plasma folate and homocysteine and colorectal adenoma recurrence separately in 2 studies: the first involved an intervention of a cereal supplement that contained folic acid, wheat bran fiber (WBF), and the second was conducted primarily during postfortification of the food supply using ursodeoxycholic acid (UDCA). Analyses were stratified for multivitamin use. Results show that plasma folate and homocysteine concentrations were associated with adenoma recurrence among nonusers of multivitamins only. Among nonmultivitamin users, the odds ratio [OR] (95% confidence interval [CI]) for those in the highest versus the lowest folate quartile was 0.65 (0.40-1.06) for the WBF study and 0.56 (0.31-1.02) for the UDCA; likewise, individuals in the highest versus the lowest quartile of homocysteine had higher odds of adenoma recurrence, in both the WBF (OR = 2.25; 95% CI = 1.38-3.66) and UDCA (OR = 1.93; 95% CI = 1.07-3.49) populations. Analyses comparing multivitamin users to different plasma folate concentrations among nonusers show that odds of recurrence for supplement users was lower only when compared to nonusers who had lower concentrations. Our results show that higher plasma folate or lower homocysteine levels are associated with lower odds of recurrence among nonusers of multivitamins in both studies. Our finding, suggesting that multivitamins or supplemental folate only benefit individuals with lower plasma folate concentrations, should be taken into consideration when designing and interpreting results of intervention studies. (c) 2006 Wiley-Liss, Inc.
C1 Univ Arizona, Arizona Canc Ctr, Tucson, AZ 85721 USA.
   Univ Arizona, Mel & Enid Zuckerman Coll Publ Hlth, Tucson, AZ 85721 USA.
   Harvard Univ, Sch Publ Hlth, Dept Nutr, Boston, MA 02115 USA.
   Harvard Univ, Sch Publ Hlth, Dept Epidemiol, Boston, MA 02115 USA.
   Harvard Univ, Sch Publ Hlth, Channing Lab, Boston, MA 02115 USA.
   Univ Calif Los Angeles, Ctr Human Nutr, Los Angeles, CA 90024 USA.
   Univ Arizona, Dept Pathol, Tucson, AZ 85721 USA.
   Univ Arizona, Coll Med, Tucson, AZ 85721 USA.
C3 Arizona Center Cancer Care; University of Arizona; University of Arizona; Harvard University; Harvard T.H. Chan School of Public Health; Harvard University; Harvard T.H. Chan School of Public Health; Harvard University; Harvard T.H. Chan School of Public Health; University of California System; University of California Los Angeles; University of Arizona; University of Arizona
RP Martinez, ME (corresponding author), Univ Arizona, Arizona Canc Ctr, POB 245024, Tucson, AZ 85721 USA.
EM emartinez@azcc.arizona.edu
FU NCI NIH HHS [CA42710, CA95060, CA41108, CA23074] Funding Source: Medline
CR Alberts DS, 2005, J NATL CANCER I, V97, P846, DOI 10.1093/jnci/dji144
   Alberts DS, 2000, NEW ENGL J MED, V342, P1156, DOI 10.1056/NEJM200004203421602
   [Anonymous], 1997, CANADA GAZETTE, V131, P3702
   Choi SW, 2002, J NUTR, V132, P2413S, DOI 10.1093/jn/132.8.2413S
   Choi SW, 2000, J NUTR, V130, P129, DOI 10.1093/jn/130.2.129
   Cravo M, 1994, EUR J CANCER PREV, V3, P473, DOI 10.1097/00008469-199411000-00004
   CRAVO ML, 1992, CANCER RES, V52, P5002
   Duthie SJ, 1999, BRIT MED BULL, V55, P578, DOI 10.1258/0007142991902646
   ERVIN RB, 2004, ADV DATA, V349, P1
   Foulke J, 1996, FOLIC ACID FORTIFY U, V0, P0
   Ganji V, 2006, J NUTR, V136, P153, DOI 10.1093/jn/136.1.153
   Glynn SA, 1996, CANCER EPIDEM BIOMAR, V5, P487
   Honein MA, 2001, JAMA-J AM MED ASSOC, V285, P2981, DOI 10.1001/jama.285.23.2981
   Hosmer W, 2000, APPLIED LOGISTIC REGRESSION, VSecond, P0, DOI 10.1002/0471722146
   Jacques PF, 1999, NEW ENGL J MED, V340, P1449, DOI 10.1056/NEJM199905133401901
   Kato I, 1999, BRIT J CANCER, V79, P1917, DOI 10.1038/sj.bjc.6690305
   Kim YI, 2003, J NUTR, V133, P3731S, DOI 10.1093/jn/133.11.3731S
   Kim YI, 1999, J NUTR BIOCHEM, V10, P66, DOI 10.1016/S0955-2863(98)00074-6
   Kim YI, 1996, GUT, V39, P732, DOI 10.1136/gut.39.5.732
   Kim YI, 2001, AM J GASTROENTEROL, V96, P184, DOI 10.1111/j.1572-0241.2001.03474.x
   Kuo K, 1997, CLIN CHEM, V43, P1653
   Lawrence JM, 1999, LANCET, V354, P915, DOI 10.1016/S0140-6736(99)03227-4
   Le Leu RK, 2000, CARCINOGENESIS, V21, P2261, DOI 10.1093/carcin/21.12.2261
   LEWIS CA, 1992, ANN NY ACAD SCI, V669, P360
   LIU S, 2001, BMC PREGNANCY CHILDB, V4, P1
   Martínez ME, 2004, AM J CLIN NUTR, V79, P691
   Martínez ME, 2001, GASTROENTEROLOGY, V120, P1077, DOI 10.1053/gast.2001.23247
   Martínez ME, 2001, J NATL CANCER I, V93, P1764, DOI 10.1093/jnci/93.23.1764
   PASPATIS GA, 1995, DIS COLON RECTUM, V38, P64, DOI 10.1007/BF02053860
   Sanjoaquin MA, 2005, INT J CANCER, V113, P825, DOI 10.1002/ijc.20648
   Song J, 2000, CANCER RES, V60, P5434
   Strain JJ, 2004, P NUTR SOC, V63, P597, DOI 10.1079/PNS2004390
   UELAND PM, 1989, J LAB CLIN MED, V114, P473
   Wei EK, 2005, J NATL CANCER I, V97, P684, DOI 10.1093/jnci/dji116
NR 34
TC 53
Z9 57
U1 2
U2 5
PU WILEY
PI HOBOKEN
PA 111 RIVER ST, HOBOKEN 07030-5774, NJ USA
SN 0020-7136
EI 1097-0215
J9 INT J CANCER
JI Int. J. Cancer
PD SEP 15
PY 2006
VL 119
IS 6
BP 1440
EP 1446
DI 10.1002/ijc.21978
PG 7
WC Oncology
SC Oncology
GA 075ID
UT WOS:000239877200031
PM 16615116
DA 2025-02-23
ER

PT J
AU Wood, CE
   Register, TC
   Franke, AA
   Anthony, MS
   Cline, JM
AF Wood, CE
   Register, TC
   Franke, AA
   Anthony, MS
   Cline, JM
TI Dietary soy isoflavones inhibit estrogen effects in the postmenopausal breast
SO CANCER RESEARCH
LA English
DT Article
ID cancer risk; mammary-gland; endogenous estrogen; reproductive-tract; chinese women; genistein; tamoxifen; hormones; transcription; expression
AB Soy isoflavones are promising dietary agents for prevention of breast cancer. Isoflavones bind estrogen receptors (ER) and may variably act as either estrogen agonists or antagonists depending on the estrogen environment. In this study, we used a postmenopausal primate model to evaluate interactive effects of dietary soy isoflavones and estrogen on risk markers for breast cancer. The experiment followed a randomized factorial design in which 31 ovariectomized adult female cynomolgus monkeys were divided into social groups of three to four animals each and rotated through eight different diets containing the human equivalent of 0, 60, 120, or 240 mg/d soy isoflavones with a dose of oral micronized 17 beta-estradiol (E-2) corresponding to either a low (0.09 mg/d) or a high (0.5 mg/d) postmenopausal estrogen environment. Treatment periods lasted 4 months with a 1-month washout period between diets. The highest isoflavone dose resulted in significantly lower breast proliferation and uterine size in the high-estrogen environment. These effects were accompanied by divergent changes in breast markers of ER activation in which pS2 expression was significantly lower and progesterone receptor expression was significantly higher following the 240 mg isoflavone dose. All isoflavone doses resulted in lower serum estrone and E-2 concentrations in the high-estrogen environment. In contrast, isoflavone treatment had no significant estrogen agonist effects and minimal antagonistic effects in the lower-estrogen environment. These findings show that in the presence of estrogen higher doses of dietary soy isoflavones may alter ER signaling and induce selective antagonistic effects in the breast.
C1 Wake Forest Univ, Sch Med, Comparat Med Clin Res Ctr, Dept Pathol,Sect Comparat Med, Winston Salem, NC 27157 USA.
   Canc Res Ctr Hawaii, Honolulu, HI 96813 USA.
C3 Wake Forest University; Cancer Research Center of Hawaii
RP Wake Forest Univ, Sch Med, Comparat Med Clin Res Ctr, Dept Pathol,Sect Comparat Med, Med Ctr Blvd, Winston Salem, NC 27157 USA.
EM chwood@wfubmc.edu
FU NCCIH NIH HHS [R01 AT 00639] Funding Source: Medline; NCI NIH HHS [P30 CA 71789] Funding Source: Medline; NCRR NIH HHS [T32 RR 07009] Funding Source: Medline
CR Badger TM, 2005, J AM COLL NUTR, V24, P146S, DOI 10.1080/07315724.2005.10719456
   BERRY M, 1989, P NATL ACAD SCI USA, V86, P1218, DOI 10.1073/pnas.86.4.1218
   Bustin SA, 2000, J MOL ENDOCRINOL, V25, P169, DOI 10.1677/jme.0.0250169
   CHENG E, 1953, SCIENCE, V118, P164, DOI 10.1126/science.118.3058.164
   Clarkson TB, 2004, MATURITAS, V49, P79, DOI 10.1016/j.maturitas.2004.06.012
   Clemons M, 2001, NEW ENGL J MED, V344, P276, DOI 10.1056/NEJM200101253440407
   Cline JM, 1998, BREAST CANCER RES TR, V48, P221, DOI 10.1023/A:1005984932268
   Cline JM, 2004, TOXICOL PATHOL, V32, P91, DOI 10.1080/01926230490265902
   Cline JM, 1997, GYNECOL OBSTET INVES, V44, P41
   Constantinou AI, 1998, EUR J CANCER, V34, P1927, DOI 10.1016/S0959-8049(98)00198-1
   Corner GW, 1923, CONTRIB EMBRYOL, V75, P73
   Cummings SR, 2002, JAMA-J AM MED ASSOC, V287, P216, DOI 10.1001/jama.287.2.216
   Dai Q, 2003, CANCER EPIDEM BIOMAR, V12, P497
   de Sousa J A, 2001, BREAST J, V7, P392, DOI 10.1046/j.1524-4741.2001.07603.x
   Dorgan JF, 2002, JNCI-J NATL CANCER I, V94, P606
   Duncan AM, 2000, CANCER EPIDEM BIOMAR, V9, P581
   Fisher B, 1998, J NATL CANCER I, V90, P1371, DOI 10.1093/jnci/90.18.1371
   Foth D, 1998, AM J CLIN NUTR, V68, P1413S, DOI 10.1093/ajcn/68.6.1413S
   Frankenfeld CL, 2004, CANCER EPIDEM BIOMAR, V13, P1156
   Gilardi KVK, 1997, BIOL REPROD, V57, P335, DOI 10.1095/biolreprod57.2.335
   GOULDING H, 1995, HUM PATHOL, V26, P291, DOI 10.1016/0046-8177(95)90060-8
   Ingram D, 1997, LANCET, V350, P990, DOI 10.1016/S0140-6736(97)01339-1
   Ju YH, 2001, J NUTR, V131, P2957, DOI 10.1093/jn/131.11.2957
   Key TJ, 2003, J NATL CANCER I, V95, P1218, DOI 10.1093/jnci/djg022
   Kurzer MS, 2003, J NUTR, V133, P1983S, DOI 10.1093/jn/133.6.1983S
   Lu LJW, 2000, CANCER RES, V60, P4112
   MARTEL C, 1994, MOL CELL ENDOCRINOL, V104, P103, DOI 10.1016/0303-7207(94)90056-6
   Martino S, 2004, J NATL CANCER I, V96, P1751, DOI 10.1093/jnci/djh319
   MIKSICEK RJ, 1994, J STEROID BIOCHEM, V49, P153, DOI 10.1016/0960-0760(94)90005-1
   Missmer SA, 2004, JNCI-J NATL CANCER I, V96, P1856, DOI 10.1093/jnci/djh336
   Motomura K, 1997, ONCOLOGY, V54, P424
   Mueller SO, 2004, TOXICOL SCI, V80, P14, DOI 10.1093/toxsci/kfh147
   Newton KM, 2002, OBSTET GYNECOL, V100, P18, DOI 10.1016/S0029-7844(02)02005-7
   Nichols SM, 2005, HUM REPROD, V20, P79, DOI 10.1093/humrep/deh576
   Nikander E, 2005, FERTIL STERIL, V83, P137, DOI 10.1016/j.fertnstert.2004.09.003
   Petz LN, 2004, MOL ENDOCRINOL, V18, P521, DOI 10.1210/me.2003-0105
   Pike ACW, 1999, EMBO J, V18, P4608, DOI 10.1093/emboj/18.17.4608
   Rossouw JE, 2002, JAMA-J AM MED ASSOC, V288, P321, DOI 10.1001/jama.288.3.321
   Santell RC, 1997, J NUTR, V127, P263, DOI 10.1093/jn/127.2.263
   Schneider K, 2004, REGUL TOXICOL PHARM, V39, P334, DOI 10.1016/j.yrtph.2004.03.001
   Setchell KDR, 2003, J NUTR, V133, P1027, DOI 10.1093/jn/133.4.1027
   Setchell KDR, 2001, J AM COLL NUTR, V20, P354S, DOI 10.1080/07315724.2001.10719168
   Tansey G, 1998, P SOC EXP BIOL MED, V217, P340
   TAVASSOLI FA, 1988, AM J PATHOL, V131, P213
   TSUBURA A, 1991, ACTA ANAT, V140, P287
   VERONESE SM, 1991, AM J CLIN PATHOL, V95, P30, DOI 10.1093/ajcp/95.1.30
   Wang TTY, 1996, CARCINOGENESIS, V17, P271, DOI 10.1093/carcin/17.2.271
   Wood CE, 2004, J CLIN ENDOCR METAB, V89, P3462, DOI 10.1210/jc.2003-032067
   Wu AH, 2002, CANCER EPIDEM BIOMAR, V11, P844
   Wu AH, 2002, CARCINOGENESIS, V23, P1491, DOI 10.1093/carcin/23.9.1491
   Xu WH, 2004, BMJ-BRIT MED J, V328, P1285, DOI 10.1136/bmj.38093.646215.AE
   Xu X, 2000, CANCER EPIDEM BIOMAR, V9, P781
   Yamamoto S, 2003, J NATL CANCER I, V95, P906, DOI 10.1093/jnci/95.12.906
NR 53
TC 57
Z9 67
U1 0
U2 5
PU AMER ASSOC CANCER RESEARCH
PI PHILADELPHIA
PA 615 CHESTNUT ST, 17TH FLOOR, PHILADELPHIA, PA 19106-4404 USA
SN 0008-5472
EI 1538-7445
J9 CANCER RES
JI Cancer Res.
PD JAN 15
PY 2006
VL 66
IS 2
BP 1241
EP 1249
DI 10.1158/0008-5472.CAN-05-2067
PG 9
WC Oncology
SC Oncology
GA 006RQ
UT WOS:000234915100082
PM 16424064
DA 2025-02-23
ER

PT J
AU Larsson, SC
   Bergkvist, L
   Wolk, A
AF Larsson, Susanna C.
   Bergkvist, Leif
   Wolk, Alicja
TI Processed meat consumption, dietary nitrosamines and stomach cancer risk in a cohort of Swedish women
SO INTERNATIONAL JOURNAL OF CANCER
LA English
DT Article
DE cohort studies; diet; gastric cancer; meat; nitrosamines; poultry; prospective studies; stomach cancer
ID heterocyclic amine content; multicenter case-control; n-nitroso compounds; high-salt diet; gastric-cancer; alcohol-consumption; glandular stomach; sodium-chloride; united-states; n-methyl-n'-nitro-n-nitrosoguanidine
AB Processed meat consumption has been associated with ail increased risk of stomach cancer in some epidemiological studies (mainly case-control). Nitrosamines may be responsible for this association, but few studies have directly examined nitrosamine intake in relation to stomach cancer risk. We prospectively investigated the associations between intakes of processed meant. other meats and N-nitrosodimethylamine (the most frequently occurring nitrosamine in foods) with risk of stomach cancer among 61,433 women who were enrolled in the population-based Swedish Mammography Cohort. Information on diet was collected at baseline (between 1987 and 1990) and updated in 1997. During 18 years of follow-up, 156 incident cases of stomach cancer were ascertained. High consumption of processed meat, but not or other meats (i.e.. red meat, fish and poultry), was associated with a statistically significant increased risk 4 stomach cancer. After adjustment for potential confounders, the hazard ratios for the highest compared with the lowest category of intake were 1.66 (95% CI = 1.17-2.4-5) for all processed meats, 1.55 (95% CI = 1.00-2.41) for bacon or side pork, 1.50 (95% CI = 0.93-2.41) for sausage or hotdogs and 1.48 (95% CI= 0.99-2.22) for ham or salami. Stomach cancer risk was 2-fold higher among women in the top quintile of N-nitrosodimethylamine intake when compared with those in the bottom quintile (hazard ratio = 1.96; 95% CI = 1.08-3.58). Our findings suggest that high consumption of processed meat may increase the risk of stomach cancer. Dietary nitrosainines might be responsible for the positive association. (c) 2006 Wiley-Liss, Inc.
C1 Karolinska Inst, Div Nutr Epidemiol, Natl Inst Environm Med, SE-17177 Stockholm, Sweden.
   Cent Hosp Vasteras, Dept Surg, Vasteras, Sweden.
   Cent Hosp Vasteras, Clin Res Ctr, Vasteras, Sweden.
C3 Karolinska Institutet; Vasteras Central Hospital; Vasteras Central Hospital
RP Larsson, SC (corresponding author), Karolinska Inst, Div Nutr Epidemiol, Natl Inst Environm Med, POB 210, SE-17177 Stockholm, Sweden.
EM susanna.larsson@ki.se
CR AMES BN, 1990, SCIENCE, V249, P970, DOI 10.1126/science.2136249
   BARTSCH H, 1988, MUTAT RES, V202, P307, DOI 10.1016/0027-5107(88)90194-7
   BOEING H, 1991, INT J CANCER, V47, P858, DOI 10.1002/ijc.2910470612
   BOEING H, 1991, CANCER CAUSE CONTROL, V2, P227, DOI 10.1007/BF00052138
   CHAMLEY G, 1985, CANCER RES, V45, P5608
   Chen HL, 2002, AM J CLIN NUTR, V75, P137, DOI 10.1093/ajcn/75.1.137
   Cox D, 1984, ANAL SURVIVAL DATA, V0, P0
   De Stefani E, 1998, NUTR CANCER, V30, P158, DOI 10.1080/01635589809514656
   De Stefani Eduardo, 2004, GASTRIC CANCER, V7, P211, DOI 10.1007/s10120-004-0295-2
   Ekström AM, 1999, JNCI-J NATL CANCER I, V91, P786, DOI 10.1093/jnci/91.9.786
   Fox JG, 1999, CANCER RES, V59, P4823
   Galanis DJ, 1998, INT J EPIDEMIOL, V27, P173, DOI 10.1093/ije/27.2.173
   GONZALEZ CA, 1991, INT J CANCER, V49, P513, DOI 10.1002/ijc.2910490407
   GONZALEZ CA, 1994, AM J EPIDEMIOL, V139, P466, DOI 10.1093/oxfordjournals.aje.a117029
   HANSSON LE, 1993, INT J CANCER, V55, P181, DOI 10.1002/ijc.2910550203
   HOSHIYAMA Y, 1992, CANCER CAUSE CONTROL, V3, P441, DOI 10.1007/BF00051357
   HOTCHKISS JH, 1989, CANCER SURV, V8, P295
   *IARC, 1978, IARC MON EV CARC RIS, V17, P1
   Ji BT, 1998, INT J CANCER, V76, P659, DOI 10.1002/(SICI)1097-0215(19980529)76:5<659::AID-IJC8>3.0.CO;2-P
   Knekt P, 1999, INT J CANCER, V80, P852, DOI 10.1002/(SICI)1097-0215(19990315)80:6<852::AID-IJC9>3.0.CO;2-S
   KNELLER RW, 1991, CANCER, V68, P672, DOI 10.1002/1097-0142(19910801)68:3<672::AID-CNCR2820680339>3.0.CO;2-T
   LAVECCHIA C, 1995, EUR J CANCER PREV, V4, P469, DOI 10.1097/00008469-199512000-00005
   LAVECCHIA C, 1987, INT J CANCER, V40, P484, DOI 10.1002/ijc.2910400409
   LEE HH, 1990, ANTICANCER RES, V10, P875
   Lissowska J, 2004, NUTR CANCER, V48, P149, DOI 10.1207/s15327914nc4802_4
   MATTSSON B, 1984, ACTA RADIOL ONCOL, V23, P305, DOI 10.3109/02841868409136026
   McCullough ML, 2001, CANCER EPIDEM BIOMAR, V10, P1201
   NAZARIO CM, 1993, INT J EPIDEMIOL, V22, P790, DOI 10.1093/ije/22.5.790
   Ngoan LT, 2002, BRIT J CANCER, V87, P37, DOI 10.1038/sj.bjc.6600415
   NOMURA A, 1990, CANCER RES, V50, P627
   Nomura AMY, 2003, CANCER CAUSE CONTROL, V14, P547, DOI 10.1023/A:1024887411846
   Osterdahl BG, 1990, VAR FODA, V42, P398
   Osterdahl BG, 1983, VAR FODA, V35, P440
   OSTERDAHL BG, 1988, FOOD ADDIT CONTAM A, V5, P587, DOI 10.1080/02652038809373722
   Parkin DM, 2005, CA-CANCER J CLIN, V55, P74, DOI 10.3322/canjclin.55.2.74
   Pence BC, 1998, NUTR CANCER, V30, P220, DOI 10.1080/01635589809514667
   POBEL D, 1995, EUR J EPIDEMIOL, V11, P67, DOI 10.1007/BF01719947
   RISCH HA, 1985, AM J EPIDEMIOL, V122, P947, DOI 10.1093/oxfordjournals.aje.a114199
   SANCHEZDIEZ A, 1992, EUR J EPIDEMIOL, V8, P233, DOI 10.1007/BF00144806
   Sinha R, 1998, FOOD CHEM TOXICOL, V36, P289, DOI 10.1016/S0278-6915(97)00159-2
   SUGIMURA T, 1967, NATURE, V216, P943, DOI 10.1038/216943a0
   TAKAHASHI M, 1983, GANN, V74, P28
   TAKAHASHI M, 1994, CARCINOGENESIS, V15, P1429, DOI 10.1093/carcin/15.7.1429
   Takezaki T, 2001, JPN J CANCER RES, V92, P1157, DOI 10.1111/j.1349-7006.2001.tb02135.x
   TATEMATSU M, 1975, J NATL CANCER I, V55, P101, DOI 10.1093/jnci/55.1.101
   Tokui N, 2005, J EPIDEMIOL, V15, PS98, DOI 10.2188/jea.15.S98
   TRICKER AR, 1991, MUTAT RES, V259, P277, DOI 10.1016/0165-1218(91)90123-4
   Tsugane S, 2004, BRIT J CANCER, V90, P128, DOI 10.1038/sj.bjc.6601511
   TUYNS AJ, 1992, INT J CANCER, V51, P1, DOI 10.1002/ijc.2910510102
   van den Brandt PA, 2003, CANCER CAUSE CONTROL, V14, P427, DOI 10.1023/A:1024979314124
   Ward MH, 1999, AM J EPIDEMIOL, V149, P925, DOI 10.1093/oxfordjournals.aje.a009736
   Ward MH, 1997, INT J CANCER, V71, P14, DOI 10.1002/(SICI)1097-0215(19970328)71:1<14::AID-IJC4>3.0.CO;2-6
NR 53
TC 88
Z9 99
U1 2
U2 45
PU WILEY-LISS
PI HOBOKEN
PA DIV JOHN WILEY & SONS INC, 111 RIVER ST, HOBOKEN, NJ 07030 USA
SN 0020-7136
EI 
J9 INT J CANCER
JI Int. J. Cancer
PD AUG 15
PY 2006
VL 119
IS 4
BP 915
EP 919
DI 10.1002/ijc.21925
PG 5
WC Oncology
SC Oncology
GA 063AR
UT WOS:000238988800027
PM 16550597
DA 2025-02-23
ER

PT J
AU Bosetti, C
   Bravi, F
   Talamini, R
   Parpinel, M
   Gnagnarella, P
   Negri, E
   Montella, M
   Lagiou, P
   Franceschi, S
   La Vecchia, C
AF Bosetti, Cristina
   Bravi, Francesca
   Talamini, Renato
   Parpinel, Maria
   Gnagnarella, Patrizia
   Negri, Eva
   Montella, Maurizio
   Lagiou, Pagona
   Franceschi, Silvia
   La Vecchia, Carlo
TI Flavonoids and prostate cancer risk: A study in Italy
SO NUTRITION AND CANCER-AN INTERNATIONAL JOURNAL
LA English
DT Article
ID food-frequency questionnaire; dietary flavonoids; genistein content; phyto-estrogens; vegetables; fruits; daidzein; breast; phytoestrogen; consumption
AB Flavonoids have been associated with a reduced risk of lung, digestive tract, and certain hormone-related cancers. With reference to prostate cancer a few epidemiological studies have found an inverse relation with intake of isoflavones, flavonols, and flavones, although the evidence remains limited and inconsistent. The role of six principal classes of flavonoids on prostate cancer was investigated using data from a multicentric case-control study conducted between 1991 and 2002 in Italy. This included 1,294 incident, histologically confirmed carcinomas of the prostate and 1,451 controls admitted to the same hospitals as cases for a wide spectrum of acute, non-neoplastic conditions. The patients' usual diet was assessed using a validated and reproducible food-frequency questionnaire; food and beverage content of six major classes of flavonoids was obtained from the US. Department of Agriculture. No association between prostate cancer risk was found with any of the flavonoids analyzed: the multivariate odds ratios for the highest versus the lowest quintile of intake were 0.96 (95% confidence interval,, CI = 0.75-1.23) for flavanones, 1.3 (95% CI = 1.01-1.69) for flavan-3-ols, 1.23 (95% CI = 0.95-1.61) for flavonols. 1.09 (95% CI = 0.85-1.40) for flavonols, 1.18 (95% CI = 0.91-1.53)for anthocyanidins, 0.98 (95% CI = 0.76-1.26) for isoflavones, and 1.20 (95% CI = 0.92-1.58) for total flavonoids, all nonstatistically significant. Thus, the results of the present study do not support a protective effect of flavonoids on prostate cancer in this Italian population, characterized by a high intake of flavonoid-containing foods (except isoflavone-rich foods).
C1 Mario Negri Inst Pharmacol Res, Lab Epidemiol, I-20157 Milan, Italy.
   Univ Milan, Ist Stat Med & Biometria, I-20122 Milan, Italy.
   Ctr Riferimento Oncol, Unita Epidemiol & Biostat, I-33081 Aviano, PN, Italy.
   Univ Udine, Ist Igiene & Epidemiol, I-33100 Udine, Italy.
   Ist Europeo Oncol, Div Epidemiol & Biostat, Milan, Italy.
   Ist Tumori Fdn Pascale, Serv Epidemiol, Naples, Italy.
   Univ Athens, Sch Med, Dept Hyg & Epidemiol, GR-11527 Athens, Greece.
   Int Agcy Res Canc, F-69372 Lyon, France.
C3 Istituto di Ricerche Farmacologiche Mario Negri IRCCS; University of Milan; IRCCS Aviano (CRO); University of Udine; IRCCS European Institute of Oncology (IEO); IRCCS Fondazione Pascale; National & Kapodistrian University of Athens; Athens Medical School; World Health Organization; International Agency for Research on Cancer (IARC)
RP Bosetti, C (corresponding author), Mario Negri Inst Pharmacol Res, Lab Epidemiol, Via Eritrea 62, I-20157 Milan, Italy.
EM bosetti@marionegri.it
CR Adlercreutz H, 2002, LANCET ONCOL, V3, P364, DOI 10.1016/S1470-2045(02)00777-5
   Adlercreutz H, 2000, J NUTR, V130, P658S, DOI 10.1093/jn/130.3.658S
   Agudo A, 2002, PUBLIC HEALTH NUTR, V5, P1179, DOI 10.1079/PHN2002398
   [Anonymous], 2002, IOW STAT U DAT IS CO, V0, P0
   [Anonymous], 1900, DOI 10.1097/00002030-199912240-00009, V0, P0
   Bosetti C, 2005, CANCER EPIDEM BIOMAR, V14, P805, DOI 10.1158/1055-9965.EPI-04-0838
   Bosetti C, 2004, INT J CANCER, V110, P424, DOI 10.1002/ijc.20142
   Chan JM, 2001, EPIDEMIOL REV, V23, P82, DOI 10.1093/oxfordjournals.epirev.a000799
   Decarli A, 1996, ANN EPIDEMIOL, V6, P110, DOI 10.1016/1047-2797(95)00129-8
   FRANCESCHI S, 1993, EUR J CANCER, V29A, P2298, DOI 10.1016/0959-8049(93)90225-5
   Franke AA, 1998, ADV EXP MED BIOL, V439, P237
   Hedelin M, 2006, CANCER CAUSE CONTROL, V17, P169, DOI 10.1007/s10552-005-0342-2
   Hirvonen T, 2001, CANCER CAUSE CONTROL, V12, P789, DOI 10.1023/A:1012232008016
   Jacobsen BK, 1998, CANCER CAUSE CONTROL, V9, P553, DOI 10.1023/A:1008819500080
   Key TJ, 2004, INT J CANCER, V109, P119, DOI 10.1002/ijc.11671
   Knekt P, 2002, AM J CLIN NUTR, V76, P560, DOI 10.1093/ajcn/76.3.560
   Knekt P, 1997, AM J EPIDEMIOL, V146, P223, DOI 10.1093/oxfordjournals.aje.a009257
   Kolonel LN, 2000, CANCER EPIDEM BIOMAR, V9, P795
   Lagiou P, 2004, CANCER CAUSE CONTROL, V15, P67, DOI 10.1023/B:CACO.0000016619.18041.b0
   Lee MM, 2003, CANCER EPIDEM BIOMAR, V12, P665
   Liggins J, 2000, BRIT J NUTR, V84, P717
   Liggins J, 2000, J NUTR BIOCHEM, V11, P326, DOI 10.1016/S0955-2863(00)00085-1
   Liggins J, 2002, EUR J CLIN NUTR, V56, P961, DOI 10.1038/sj.ejcn.1601419
   Magee PJ, 2004, BRIT J NUTR, V91, P513, DOI 10.1079/BJN20031075
   McCann SE, 2005, NUTR CANCER, V53, P33, DOI 10.1207/s15327914nc5301_4
   Neuhouser ML, 2004, NUTR CANCER, V50, P1, DOI 10.1207/s15327914nc5001_1
   Nijveldt RJ, 2001, AM J CLIN NUTR, V74, P418
   Ozasa K, 2004, CANCER SCI, V95, P65, DOI 10.1111/j.1349-7006.2004.tb03172.x
   Peterson J, 2003, BRIT J CANCER, V89, P1255, DOI 10.1038/sj.bjc.6601271
   Peterson J, 1998, NUTR RES, V18, P1995, DOI 10.1016/S0271-5317(98)00169-9
   Rossi M, 2006, CANCER EPIDEM BIOMAR, V15, P1555, DOI 10.1158/1055-9965.EPI-06-0017
   Salvini S, 1998, BANCA COMPOSIZIONE A, V0, P0
   SEVERSON RK, 1989, CANCER RES, V49, P1857
   Shukla S, 2005, NUTR CANCER, V53, P18, DOI 10.1207/s15327914nc5301_3
   Strom SS, 1999, NUTR CANCER, V33, P20, DOI 10.1080/01635589909514743
   [World Cancer Research Fund American Institute for Cancer Research], 1997, FOOD NUTR PREV CANC, V0, P0
NR 37
TC 53
Z9 63
U1 0
U2 7
PU ROUTLEDGE JOURNALS, TAYLOR & FRANCIS LTD
PI ABINGDON
PA 2-4 PARK SQUARE, MILTON PARK, ABINGDON OX14 4RN, OXON, ENGLAND
SN 0163-5581
EI 1532-7914
J9 NUTR CANCER
JI Nutr. Cancer
PD JUN 15
PY 2006
VL 56
IS 2
BP 123
EP 127
DI 10.1207/s15327914nc5602_1
PG 5
WC Oncology; Nutrition & Dietetics
SC Oncology; Nutrition & Dietetics
GA 146BG
UT WOS:000244908900001
PM 17474856
DA 2025-02-23
ER

PT J
AU Carruba, G
   Granata, OM
   Pala, V
   Campisi, I
   Agostara, B
   Cusimano, R
   Ravazzolo, B
   Traina, A
AF Carruba, Giuseppe
   Granata, Orazia M.
   Pala, Valeria
   Campisi, Ildegarda
   Agostara, Biagio
   Cusimano, Rosanna
   Ravazzolo, Barbara
   Traina, Adele
TI A traditional Mediterranean diet decreases endogenous estrogens in healthy postmenopausal women
SO NUTRITION AND CANCER-AN INTERNATIONAL JOURNAL
LA English
DT Article; Proceedings Paper
ID chromatography-mass-spectrometry; breast-cancer patients; steroidal estrogens; japanese women; estradiol; carcinogenesis; genotoxicity; metabolites; mechanism; patterns
AB Breast cancer incidence and mortality rates are markedly lower in the south than in the north of Europe. This has been ascribed to differences in lifestyle and, notably, dietary habits across European countries. However, little information exists on the influence of different dietary regimens on estrogens and, hence, on breast cancer risk. Here we report results of our MeDiet Project, a randomized, dietary intervention study aimed to assess the effect of a Mediterranean diet on the profiles of endogenous estrogens in healthy postmenopausal women. Out of the 230 women who initially volunteered to participate in the study, 115 were found to be eligible and were enrolled Women were then randomly assigned into an intervention (n = 58) and a control (n = 57) group. Women in the intervention group adhered to a traditional, restricted Mediterranean diet for 6 mo, whereas women in the control group continued to follow their regular diet. Women in the intervention group changed their dietary regimen substantially, and this eventually led to a shift from a prevalent intake of animal fat andproteins to a prevalent intake of vegetable fat and proteins. Regarding urinary estrogens, no significant difference was observed between the intervention and control groups at baseline. After 6 mo, however control women did not show any major change but women in the intervention group exhibited a significant decrease (over 40%) of total estrogen levels (P < 0.02). The largest part of this modification was based on a marked decrease of specific estrogen metabolites, including hydroxy and keto- derivatives of estradiol or estrone. To our knowledge, this is the first report to show that a traditional Mediterranean diet significantly reduces endogenous estrogen. This may eventually lead to identify selected dietary components that more effectively decrease estrogens levels and, hence, provide a basis to develop dietary preventive measures for breast cancer.
C1 ARNAS Civico, Dept Oncol, I-90127 Palermo, Italy.
   Ist Nazl Tumori, Dept Prevent & Predict Med, I-20133 Milan, Italy.
   ASL, Dept Publ Hlth & Epidemiol & Prevent Med, Palermo, Italy.
   ARNAS Civico, Breast Canc Registry, Palermo, Italy.
C3 A.R.N.A.S. Ospedali Civico Di Cristina Benfratelli; Fondazione IRCCS Istituto Nazionale Tumori Milan; A.R.N.A.S. Ospedali Civico Di Cristina Benfratelli
RP Carruba, G (corresponding author), ARNAS Civico, Dept Oncol, Piazzale N Leotta 2, I-90127 Palermo, Italy.
EM lucashbl@unipa.it
CR [Anonymous], 1997, FOOD NUTR PREV CANC, V0, P0
   [Anonymous], 2006, CANC FACTS FIG 2006, V0, P0
   Berrino F, 1996, JNCI-J NATL CANCER I, V88, P291, DOI 10.1093/jnci/88.5.291
   Bradlow HL, 2004, ANN NY ACAD SCI, V1028, P216, DOI 10.1196/annals.1322.027
   Brinton LA, 1997, INT J CANCER, V73, P349, DOI 10.1002/(SICI)1097-0215(19971104)73:3<349::AID-IJC8>3.0.CO;2-#
   Castagnetta L, 2004, ANN NY ACAD SCI, V1028, P233, DOI 10.1196/annals.1321.028
   CASTAGNETTA L, 1990, ANN NY ACAD SCI, V586, P121, DOI 10.1111/j.1749-6632.1990.tb17799.x
   CASTAGNETTA L, 1981, BRIT J CANCER, V44, P670, DOI 10.1038/bjc.1981.252
   CASTAGNETTA L, 1992, BREAST CANC DETECT P, V16, P0
   CASTAGNETTA LA, 1992, STEROIDS, V57, P437, DOI 10.1016/0039-128X(92)90097-S
   Castagnetta LA, 2003, J RHEUMATOL, V30, P2597
   Castagnetta LAM, 2002, CLIN CANCER RES, V8, P3146
   De Lorenzo A, 2001, DIABETES NUTR METAB, V14, P121
   De Lorenzo A, 1999, ANN NY ACAD SCI, V889, P224, DOI 10.1111/j.1749-6632.1999.tb08738.x
   Feigelson HS, 1996, CARCINOGENESIS, V17, P2279, DOI 10.1093/carcin/17.11.2279
   Ferro-Luzzi A, 1989, EUR J CLIN NUTR, V43 Suppl 2, P13
   GOODMAN MJ, 1988, EUR J CANCER CLIN ON, V24, P1855, DOI 10.1016/0277-5379(88)90098-3
   Liehlr JG, 2001, HUM REPROD UPDATE, V7, P273, DOI 10.1093/humupd/7.3.273
   Liehr JG, 2000, ENDOCR REV, V21, P40, DOI 10.1210/er.21.1.40
   Parkin DM, 2005, CA-CANCER J CLIN, V55, P74, DOI 10.3322/canjclin.55.2.74
   Pisani P, 1997, INT J EPIDEMIOL, V26, PS152, DOI 10.1093/ije/26.suppl_1.S152
   Russo J, 2004, TRENDS ENDOCRIN MET, V15, P211, DOI 10.1016/j.tem.2004.05.007
   SIITERI PK, 1986, ANN NY ACAD SCI, V464, P100, DOI 10.1111/j.1749-6632.1986.tb15997.x
   TAKATANI O, 1987, JNCI-J NATL CANCER I, V79, P1199
   THIJSSEN J H H, 1987, STEROIDS, V50, P297, DOI 10.1016/0039-128X(83)90079-X
   TONIOLO PG, 1995, JNCI-J NATL CANCER I, V87, P190, DOI 10.1093/jnci/87.3.190
   VANLANDEGHEM AAJ, 1985, CANCER RES, V45, P2900
   VERMEULEN A, 1989, OESTROGEN HUMAN BREA, V0, P195
   Xu X, 2005, ANAL CHEM, V77, P6646, DOI 10.1021/ac050697c
   Yager JD, 2006, NEW ENGL J MED, V354, P270, DOI 10.1056/NEJMra050776
   Yue W, 2003, J STEROID BIOCHEM, V86, P477, DOI 10.1016/S0960-0760(03)00377-7
   ZIEGLER RG, 1993, JNCI-J NATL CANCER I, V85, P1819, DOI 10.1093/jnci/85.22.1819
NR 32
TC 78
Z9 83
U1 0
U2 6
PU ROUTLEDGE JOURNALS, TAYLOR & FRANCIS LTD
PI ABINGDON
PA 2-4 PARK SQUARE, MILTON PARK, ABINGDON OX14 4RN, OXON, ENGLAND
SN 0163-5581
EI 1532-7914
J9 NUTR CANCER
JI Nutr. Cancer
PD JUN 15
PY 2006
VL 56
IS 2
BP 253
EP 259
DI 10.1207/s15327914nc5602_18
PG 7
WC Oncology; Nutrition & Dietetics
SC Oncology; Nutrition & Dietetics
GA 146BG
UT WOS:000244908900018
PM 17474873
DA 2025-02-23
ER

PT J
AU Vairaktaris, E
   Yapijakis, C
   Kessler, P
   Vylliotis, A
   Ries, J
   Wiltfang, J
   Vassiliou, S
   Derka, S
   Neukam, FW
AF Vairaktaris, E
   Yapijakis, C
   Kessler, P
   Vylliotis, A
   Ries, J
   Wiltfang, J
   Vassiliou, S
   Derka, S
   Neukam, FW
TI Methylenetetrahydrofolate reductase polymorphism and minor increase of risk for oral cancer
SO JOURNAL OF CANCER RESEARCH AND CLINICAL ONCOLOGY
LA English
DT Article
DE methylenetetrahydrofolate reductase; oral cancer; oncogenesis; thrombophilia
ID factor-v-leiden; thrombophilic gene-mutations; prothrombin g20210a; vascular-disease; c677t mutations; common mutation; mthfr; folate; homocysteine; genotype
AB Purpose: We investigated whether the mutant methylenetetrahydrofolate reductase (MTHFR) increases risk for oral cancer. The common germ-line mutation C677T in the MTHFR gene significantly diminishes specific activity of the enzyme, which is responsible for the circulating form of folate. Folate deficiency is associated with increased risk for thrombosis, as well as for several types of cancer, through disruption of DNA methylation, DNA synthesis and deficient DNA repair. Methods: We searched for the C677T mutation by restriction fragment analysis of PCR products in DNA samples of 110 patients with oral squamous cell carcinoma and 120 healthy controls of comparable ethnicity, age and sex. Results: The number of heterozygotes was significantly different in the two groups (P < 0.005), as well as in subgroups of patients with or without a positive family history for cancer, compared to normal controls (P < 0.01 and P < 0.005, respectively). Furthermore, the subgroup of patients with a positive family history for thrombophilia had a significant increase both in the frequencies of mutant alleles (P < 0.01) and heterozygotes (P < 0.001) in comparison to normal controls. Conclusions: The obtained results suggest that the MTHFR mutation is a minor contributing factor in oncogenesis in the oral region, in conjunction with low dietary uptake of folate.
C1 Univ Athens, Sch Med, Dept Maxillofacial Surg, GR-11527 Athens, Greece.
   Bioerevna Res Ctr, Dept Mol Biol & Genet, Athens, Greece.
   Univ Erlangen Nurnberg, Dept Maxillofacial Surg, Nurnberg, Germany.
   Univ Kiel, Dept Maxillofacial Surg, Kiel, Germany.
C3 National & Kapodistrian University of Athens; Athens Medical School; University of Erlangen Nuremberg; University of Kiel
RP Univ Athens, Sch Med, Dept Maxillofacial Surg, GR-11527 Athens, Greece.
EM cyapijakis_ua_gr@yahoo.com
CR Antoniadi T, 1999, AM J HEMATOL, V61, P265, DOI 10.1002/(SICI)1096-8652(199908)61:4<265::AID-AJH8>3.0.CO;2-#
   Bailey LB, 2003, J NUTR, V133, P3748S, DOI 10.1093/jn/133.11.3748S
   Brattström L, 1998, CIRCULATION, V98, P2520, DOI 10.1161/01.CIR.98.23.2520
   Choi SW, 2000, J NUTR, V130, P129, DOI 10.1093/jn/130.2.129
   Dowling NF, 2003, J THROMB HAEMOST, V1, P80, DOI 10.1046/j.1538-7836.2003.00031.x
   FROSST P, 1995, NAT GENET, V10, P111, DOI 10.1038/ng0595-111
   GIOVANNUCCI E, 1995, JNCI-J NATL CANCER I, V87, P265, DOI 10.1093/jnci/87.4.265
   Gudnason V, 1998, ATHEROSCLEROSIS, V136, P347, DOI 10.1016/S0021-9150(97)00237-2
   Isotalo PA, 2000, AM J HUM GENET, V67, P986, DOI 10.1086/303082
   Jacques PF, 1996, CIRCULATION, V93, P7, DOI 10.1161/01.CIR.93.1.7
   JASKIEWICZ K, 1988, ANTICANCER RES, V8, P711
   Jeng YL, 2003, ANTICANCER RES, V23, P5149
   Kim RJ, 2003, AM HEART J, V146, P948, DOI 10.1016/S0002-8703(03)00519-2
   Krajinovic M, 2004, BLOOD, V103, P252, DOI 10.1182/blood-2003-06-1794
   Meglic L, 2003, EUR J OBSTET GYN R B, V111, P157, DOI 10.1016/S0301-2115(03)00212-4
   Nowak-Göttl U, 1999, BLOOD, V93, P1595, DOI 10.1182/blood.V93.5.1595.405k08_1595_1599
   Pauer HU, 2003, ACTA OBSTET GYN SCAN, V82, P942, DOI 10.1034/j.1600-0412.2003.00293.x
   Pihusch R, 2002, CANCER, V94, P3120, DOI 10.1002/cncr.10590
   Ramacciotti E, 2003, THROMB RES, V109, P171, DOI 10.1016/S0049-3848(03)00179-8
   Siemianowicz K, 2003, ONCOL REP, V10, P1341
   Sohn KJ, 2004, JNCI-J NATL CANCER I, V96, P134, DOI 10.1093/jnci/djh015
   Song CY, 2001, CANCER RES, V61, P3272
   Stolzenberg-Solomon RZ, 2003, CANCER EPIDEM BIOMAR, V12, P1222
   Tseng M, 1996, AM J EPIDEMIOL, V144, P1005, DOI 10.1093/oxfordjournals.aje.a008871
   Vairaktaris E, 2005, ANTICANCER RES, V25, P2561
   Wagner C, 1995, FOLATE HLTH DIS, V0, P0
   Weinstein SJ, 2002, J NUTR, V132, P762, DOI 10.1093/jn/132.4.762
   Weisberg I, 1998, MOL GENET METAB, V64, P169, DOI 10.1006/mgme.1998.2714
   Yanamandra K, 2003, BRIT J HAEMATOL, V120, P1094, DOI 10.1046/j.1365-2141.2003.04208_5.x
   Zetterberg H, 2002, EUR J HUM GENET, V10, P579, DOI 10.1038/sj.ejhg.5200863
NR 30
TC 59
Z9 63
U1 0
U2 3
PU SPRINGER
PI NEW YORK
PA ONE NEW YORK PLAZA, SUITE 4600, NEW YORK, NY, UNITED STATES
SN 0171-5216
EI 1432-1335
J9 J CANCER RES CLIN
JI J. Cancer Res. Clin. Oncol.
PD APR 15
PY 2006
VL 132
IS 4
BP 219
EP 222
DI 10.1007/s00432-005-0065-5
PG 4
WC Oncology
SC Oncology
GA 006DF
UT WOS:000234874700003
PM 16365753
DA 2025-02-23
ER

PT J
AU Giovannucci, E
   Liu, Y
   Stampfer, MJ
   Willett, WC
AF Giovannucci, E
   Liu, Y
   Stampfer, MJ
   Willett, WC
TI Prospective study of calcium intake and incident and fatal prostate cancer
SO CANCER EPIDEMIOLOGY BIOMARKERS & PREVENTION
LA English
DT Article
ID male health-professionals; food frequency questionnaire; vitamin-d; dairy-products; united-states; animal products; risk; diet; cohort; 1,25-dihydroxyvitamin-d
AB Prostate cancer is the most common incident cancer and the second leading cause of cancer mortality in U.S. males. Higher milk intake has been relatively consistently associated with an increased risk of prostate cancer, especially advanced prostate cancer. Some data suggest that high intake of calcium might account for this association, but this relationship remains controversial. We hypothesized that high calcium intake, possibly by lowering 1,25(OH)(2) vitamin D levels, is associated with poorer differentiation in prostate cancer and thereby with fatal prostate cancer. We examined calcium intake in relation to prostate cancer risk using data from the Health Professionals Follow-up Study, a prospective cohort study of 47,750 male health professionals with no history of cancer other than nonmelanoma skin cancer at baseline. We assessed total, dietary, and supplementary calcium intake in 1986, 1990, 1994, and 1998, using a validated food frequency questionnaire. We calculated the multivariable relative risk (RR) and 95% confidence intervals (95% CI) using Cox proportional hazards regression. Over 16 years of follow-up, we identified 3,544 total cases of prostate cancer, 523 advanced (extraprostatic) cases, and 312 fatal cases. Higher calcium intake was not appreciably associated with total or nonadvanced prostate cancer but was associated with a higher risk of advanced and fatal prostate cancer [for fatal prostate cancer, compared with men whose long-term calcium intake was 500-749 mg/d (excluding supplement use of < 5 years); those with intakes of 1,500-1,999 mg/d had a RR, 1.87; 95% CI, 1.17-3.01; and those with 2,000 mg/d had a RR, 2.43; 95% CI, 1.32-4.48; P-trend = 0.003]. Dietary calcium and supplementary calcium were independently associated with an increased risk. For high-grade prostate cancer (Gleason >= 7), an association was observed for high versus low calcium intake (RR, 1.89; 95% CI, 1.32-2.71; P-trend = 0.005), but a nonsignificant, inverse association was observed for organ-confined, low-grade prostate cancer (RR, 0.79; 95% CI, 0.50-1.25; P-trend = 0.09). In a sample of this cohort, higher calcium intake was associated with lower circulating 1,25(OH)2 vitamin D levels. Our findings suggest that calcium intakes exceeding 1,500 mg/d may be associated with a decrease in differentiation in prostate cancer and ultimately with a higher risk of advanced and fatal prostate cancer but not with well-differentiated, organ-confined cancers.
C1 Harvard Univ, Sch Publ Hlth, Dept Nutr, Boston, MA 02115 USA.
   Harvard Univ, Sch Publ Hlth, Dept Epidemiol, Boston, MA 02115 USA.
   Harvard Univ, Sch Med, Channing Lab, Dept Med, Boston, MA 02115 USA.
   Brigham & Womens Hosp, Boston, MA 02115 USA.
C3 Harvard University; Harvard T.H. Chan School of Public Health; Harvard University; Harvard T.H. Chan School of Public Health; Harvard University; Harvard Medical School; Harvard University; Harvard University Medical Affiliates; Brigham & Women's Hospital
RP Giovannucci, E (corresponding author), Harvard Univ, Sch Publ Hlth, Dept Nutr, 665 Huntington Ave, Boston, MA 02115 USA.
EM edward.giovannucci@channing.harvard.edu
FU NCI NIH HHS [CA58236, CA 55075] Funding Source: Medline; NHLBI NIH HHS [HL35464] Funding Source: Medline; NIDDK NIH HHS [P30 DK040561, P30 DK040561-11] Funding Source: Medline
CR ARMSTRONG B, 1975, INT J CANCER, V15, P617, DOI 10.1002/ijc.2910150411
   Baron JA, 2005, CANCER EPIDEM BIOMAR, V14, P586, DOI 10.1158/1055-9965.EPI-04-0319
   Berndt SI, 2002, UROLOGY, V60, P1118, DOI 10.1016/S0090-4295(02)01991-X
   BILEZIKIAN JP, 1994, JAMA-J AM MED ASSOC, V272, P1942, DOI 10.1001/jama.1994.03520240070044
   Chan JM, 2000, CANCER CAUSE CONTROL, V11, P859, DOI 10.1023/A:1008947201132
   Chan JM, 2001, AM J CLIN NUTR, V74, P549
   Chan JM, 2002, J NATL CANCER I, V94, P1099
   Chan JM, 1998, CANCER CAUSE CONTROL, V9, P559, DOI 10.1023/A:1008823601897
   ChasanTaber S, 1996, EPIDEMIOLOGY, V7, P81, DOI 10.1097/00001648-199601000-00014
   Chen TC, 2003, J CELL BIOCHEM, V88, P315, DOI 10.1002/jcb.10342
   CORDER EH, 1993, CANCER EPIDEM BIOMAR, V2, P467
   Deneo-Pellegrini H, 1999, BRIT J CANCER, V80, P591, DOI 10.1038/sj.bjc.6690396
   DeStefani E, 1995, TUMORI, V81, P315, DOI 10.1177/030089169508100503
   Ewings P, 1996, BRIT J CANCER, V74, P661, DOI 10.1038/bjc.1996.418
   FESKANICH D, 1993, J AM DIET ASSOC, V93, P790, DOI 10.1016/0002-8223(93)91754-E
   Gann PH, 1996, CANCER EPIDEM BIOMAR, V5, P121
   Giovannucci E, 1998, CANCER RES, V58, P442
   Giovannucci E, 1998, CANCER CAUSE CONTROL, V9, P567, DOI 10.1023/A:1008835903714
   Giovannucci E, 2005, CANCER CAUSE CONTROL, V16, P83, DOI 10.1007/s10552-004-1661-4
   Grant W B, 1999, ALTERN MED REV, V4, P162
   Hayes RB, 1999, CANCER EPIDEM BIOMAR, V8, P25
   Hollis BW, 1996, CLIN CHEM, V42, P586
   HOLLIS BW, 1993, CLIN CHEM, V39, P529
   HSING AW, 1990, CANCER RES, V50, P6836
   Jain MG, 1999, NUTR CANCER, V34, P173, DOI 10.1207/S15327914NC3402_8
   Kristal AR, 2002, CANCER EPIDEM BIOMAR, V11, P719
   LAVECCHIA C, 1991, ONCOLOGY, V48, P406
   LE ML, 1994, EPIDEMIOLOGY, V5, P276
   Leitzmann MF, 2003, J NATL CANCER I, V95, P1004, DOI 10.1093/jnci/95.13.1004
   Lokeshwar BL, 1999, CANCER EPIDEM BIOMAR, V8, P241
   METTLIN C, 1989, CANCER-AM CANCER SOC, V64, P605, DOI 10.1002/1097-0142(19890801)64:3<605::AID-CNCR2820640307>3.0.CO;2-I
   Michaud DS, 2001, CANCER CAUSE CONTROL, V12, P557, DOI 10.1023/A:1011256201044
   MILLER GJ, 1992, CANCER RES, V52, P515
   MILLS PK, 1989, CANCER-AM CANCER SOC, V64, P598, DOI 10.1002/1097-0142(19890801)64:3<598::AID-CNCR2820640306>3.0.CO;2-6
   PEEHL DM, 1994, CANCER RES, V54, P805
   Platz EA, 2004, CANCER CAUSE CONTROL, V15, P255, DOI 10.1023/B:CACO.0000024245.24880.8a
   Platz EA, 2000, JNCI-J NATL CANCER I, V92, P2009, DOI 10.1093/jnci/92.24.2009
   Pound CR, 1999, JAMA-J AM MED ASSOC, V281, P1591, DOI 10.1001/jama.281.17.1591
   Qin LQ, 2004, NUTR CANCER, V48, P22, DOI 10.1207/s15327914nc4801_4
   Rimm E B, 1990, EPIDEMIOLOGY, V1, P466, DOI 10.1097/00001648-199011000-00009
   RIMM EB, 1992, AM J EPIDEMIOL, V135, P1114, DOI 10.1093/oxfordjournals.aje.a116211
   Rodriguez C, 2003, CANCER EPIDEM BIOMAR, V12, P597
   ROSE DP, 1986, CANCER, V58, P2263
   ROTKIN ID, 1977, CANCER TREAT REP, V61, P173
   Schuman LM, 1982, TRENDS CANC INCIDENC, V0, P345
   Schuurman AG, 1999, BRIT J CANCER, V80, P1107, DOI 10.1038/sj.bjc.6690472
   Schwartz GG, 1997, CANCER EPIDEM BIOMAR, V6, P727
   SCHWARTZ GG, 1994, ANTICANCER RES, V14, P1077
   SKOWRONSKI RJ, 1993, ENDOCRINOLOGY, V132, P1952, DOI 10.1210/en.132.5.1952
   Smart CR, 1997, CANCER, V80, P1835, DOI 10.1002/(SICI)1097-0142(19971101)80:9<1835::AID-CNCR23>3.0.CO;2-5
   SNOWDON DA, 1984, AM J EPIDEMIOL, V120, P244, DOI 10.1093/oxfordjournals.aje.a113886
   STAMPFER MJ, 1984, AM J EPIDEMIOL, V119, P837, DOI 10.1093/oxfordjournals.aje.a113804
   TALAMINI R, 1992, NUTR CANCER, V18, P277, DOI 10.1080/01635589209514228
   TALAMINI R, 1986, BRIT J CANCER, V53, P817, DOI 10.1038/bjc.1986.138
   Tavani A, 2001, PROSTATE, V48, P118, DOI 10.1002/pros.1087
   Tseng M, 2005, AM J CLIN NUTR, V81, P1147
   Tzonou A, 1999, INT J CANCER, V80, P704, DOI 10.1002/(SICI)1097-0215(19990301)80:5<704::AID-IJC13>3.0.CO;2-Z
   Veierod MB, 1997, INT J CANCER, V73, P634, DOI 10.1002/(SICI)1097-0215(19971127)73:5<634::AID-IJC4>3.0.CO;2-Y
   Zhang YQ, 2002, AM J MED, V113, P734, DOI 10.1016/S0002-9343(02)01382-7
NR 59
TC 135
Z9 158
U1 0
U2 17
PU AMER ASSOC CANCER RESEARCH
PI PHILADELPHIA
PA 615 CHESTNUT ST, 17TH FLOOR, PHILADELPHIA, PA 19106-4404 USA
SN 1055-9965
EI 
J9 CANCER EPIDEM BIOMAR
JI Cancer Epidemiol. Biomarkers Prev.
PD FEB 15
PY 2006
VL 15
IS 2
BP 203
EP 210
DI 10.1158/1055-9965.EPI-05-0586
PG 8
WC Oncology; Public, Environmental & Occupational Health
SC Oncology; Public, Environmental & Occupational Health
GA 015YJ
UT WOS:000235587200003
PM 16492906
DA 2025-02-23
ER

PT J
AU Toden, S
   Bird, AR
   Topping, DL
   Conlon, MA
AF Toden, Shusuke
   Bird, Anthony R.
   Topping, David L.
   Conlon, Michael A.
TI Resistant starch prevents colonic DNA damage induced by high dietary cooked red meat or casein in rats
SO CANCER BIOLOGY & THERAPY
LA English
DT Article
DE resistant starch; red meat; casein; colon; genotoxicity
ID aberrant crypt foci; preserves normal proliferation; intraluminal butyrate levels; colorectal-cancer risk; mucin-depleted foci; chain fatty-acids; gene-expression; fiber intake; comet assay; cells
AB In a previous study we have shown that high levels of dietary protein ( as casein) result in increased levels of colonic DNA damage, measured by the comet assay, and thinning of the colonic mucus layer in rats when dietary resistant starch (RS) is negligible. Feeding RS abolishes these effects. This study aimed to establish whether a diet high in protein as cooked red meat would have similar effects and whether RS was protective. Rats were fed a diet containing 15% or 25% casein or 25% cooked lean red beef, each with or without the addition of 48% high amylose maize starch ( a rich source of RS) for four weeks. As expected, high dietary casein caused a 2-fold increase in colonic DNA damage compared with a low casein diet and reduced the thickness of the colonic mucus layer by 41%. High levels of cooked meat caused 26% greater DNA damage than the high casein diet but reduced mucus thickness to a similar degree to casein. Addition of RS to the diet abolished the increase in DNA damage and the loss of colonic mucus thickness induced by either high protein diet. Cecal and fecal short chain fatty acid pools were also increased by inclusion of RS in the diet. Because DNA damage is an early step in the initiation of cancer, these findings suggest that increased DNA damage due to high dietary protein as cooked red meat or casein could increase colorectal cancer risk but inclusion of resistant starch in the diet could significantly reduce that risk.
C1 CSIRO Human Nutr, Adelaide, SA 5000, Australia.
   CSIRO Food Futures Natl Res, Flagship, Australia.
   Univ Adelaide, Sch Mol Sci, Discipline Physiol, Adelaide, SA, Australia.
C3 Commonwealth Scientific & Industrial Research Organisation (CSIRO); Commonwealth Scientific & Industrial Research Organisation (CSIRO); University of Adelaide
RP Conlon, MA (corresponding author), CSIRO Human Nutr, POB 10041,Kintore Ave, Adelaide, SA 5000, Australia.
EM michael.conlon@csiro.au
CR Anderson D, 1999, TERATOGEN CARCIN MUT, V19, P137, DOI 10.1002/(SICI)1520-6866(1999)19:2<137::AID-TCM6>3.0.CO;2-2
   Augenlicht L, 2003, ONCOGENE, V22, P4983, DOI 10.1038/sj.onc.1206521
   Bingham SA, 1996, CARCINOGENESIS, V17, P515, DOI 10.1093/carcin/17.3.515
   Birkett A, 1996, AM J CLIN NUTR, V63, P766, DOI 10.1093/ajcn/63.5.766
   BONE E, 1976, AM J CLIN NUTR, V29, P1448, DOI 10.1093/ajcn/29.12.1448
   Brouns F, 2002, TRENDS FOOD SCI TECH, V13, P251, DOI 10.1016/S0924-2244(02)00131-0
   Brownlee IA, 2003, P NUTR SOC, V62, P245, DOI 10.1079/PNS2003206
   BRYAN GT, 1971, AM J CLIN NUTR, V24, P841
   Caderni G, 2003, CANCER RES, V63, P2388
   CASSIDY A, 1994, BRIT J CANCER, V69, P937, DOI 10.1038/bjc.1994.181
   Chao A, 2005, JAMA-J AM MED ASSOC, V293, P172, DOI 10.1001/jama.293.2.172
   Compher C, 1999, JPEN-PARENTER ENTER, V23, P277
   Compher CW, 1999, JPEN-PARENTER ENTER, V23, P269, DOI 10.1177/0148607199023005269
   CUMMINGS JH, 1991, J APPL BACTERIOL, V70, P443, DOI 10.1111/j.1365-2672.1991.tb02739.x
   DWARAKANATH AD, 1995, GUT, V37, P58, DOI 10.1136/gut.37.1.58
   Gaudier E, 2004, AM J PHYSIOL-GASTR L, V287, PG1168, DOI 10.1152/ajpgi.00219.2004
   GIOVANNUCCI E, 1994, ANN MED, V26, P443, DOI 10.3109/07853899409148367
   HAGUE A, 1995, INT J CANCER, V60, P400, DOI 10.1002/ijc.2910600322
   Heerdt BG, 1997, CELL GROWTH DIFFER, V8, P523
   Helma C, 2000, MUTAT RES-GEN TOX EN, V466, P9, DOI 10.1016/S1383-5718(99)00232-6
   Hill MJ, 1997, ANN NY ACAD SCI, V833, P68, DOI 10.1111/j.1749-6632.1997.tb48594.x
   KAKIUCHI H, 1995, P NATL ACAD SCI USA, V92, P910, DOI 10.1073/pnas.92.3.910
   Larsson SC, 2005, INT J CANCER, V113, P829, DOI 10.1002/ijc.20658
   Le Leu RK, 2005, J NUTR, V135, P996, DOI 10.1093/jn/135.5.996
   LIN HC, 1991, J NUTR, V121, P832, DOI 10.1093/jn/121.6.832
   Lupton JR, 2004, J NUTR, V134, P479, DOI 10.1093/jn/134.2.479
   LUPTON JR, 1995, EUR J CANCER PREV, V4, P373, DOI 10.1097/00008469-199510000-00007
   LUPTON JR, 1989, J NUTR, V119, P235, DOI 10.1093/jn/119.2.235
   MCKEOWN-EYSSEN G E, 1985, NUTRITION AND CANCER, V7, P251, DOI 10.1080/01635588509513861
   Medina V, 1997, CANCER RES, V57, P3697
   Morita T, 2005, STARCH-STARKE, V57, P246, DOI 10.1002/star.200400373
   Morita T, 1998, J NUTR, V128, P1156, DOI 10.1093/jn/128.7.1156
   Norat T, 2005, J NATL CANCER I, V97, P906, DOI 10.1093/jnci/dji164
   Norat T, 2002, IARC SCI PUBL, V156, P223
   OHGAKI H, 1986, ENVIRON HEALTH PERSP, V67, P129, DOI 10.2307/3430327
   Pierre F, 2004, J NUTR, V134, P2711, DOI 10.1093/jn/134.10.2711
   POTTER JD, 1993, EPIDEMIOL REV, V15, P499, DOI 10.1093/oxfordjournals.epirev.a036132
   Rieger MA, 1999, CARCINOGENESIS, V20, P2311, DOI 10.1093/carcin/20.12.2311
   Sesink ALA, 1999, CANCER RES, V59, P5704
   SHIAU SY, 1992, J NUTR SCI VITAMINOL, V38, P49, DOI 10.3177/jnsv.38.49
   Singh PN, 1998, AM J EPIDEMIOL, V148, P761, DOI 10.1093/oxfordjournals.aje.a009697
   Steinmetz KA, 1996, J AM DIET ASSOC, V96, P1027, DOI 10.1016/S0002-8223(96)00273-8
   SUGIMURA T, 1983, CANCER RES, V43, P2415
   Toden S, 2005, NUTR CANCER, V51, P45, DOI 10.1207/s15327914nc5101_7
   Topping DL, 2001, PHYSIOL REV, V81, P1031, DOI 10.1152/physrev.2001.81.3.1031
   Topping DL, 1997, J NUTR, V127, P615, DOI 10.1093/jn/127.4.615
   TOPPING DL, 1985, NUTR REP INT, V32, P809
   VANMUNSTER IP, 1994, DIGEST DIS SCI, V39, P834, DOI 10.1007/BF02087431
   VINCE AJ, 1990, BRIT J NUTR, V63, P17, DOI 10.1079/BJN19900088
   WHITEHEAD RH, 1987, IN VITRO CELL DEV B, V23, P436
   WILLETT WC, 1990, NEW ENGL J MED, V323, P1664, DOI 10.1056/NEJM199012133232404
NR 51
TC 95
Z9 105
U1 0
U2 16
PU TAYLOR & FRANCIS INC
PI PHILADELPHIA
PA 530 WALNUT STREET, STE 850, PHILADELPHIA, PA 19106 USA
SN 1538-4047
EI 1555-8576
J9 CANCER BIOL THER
JI Cancer Biol. Ther.
PD MAR 15
PY 2006
VL 5
IS 3
BP 267
EP 272
DI 10.4161/cbt.5.3.2382
PG 6
WC Oncology
SC Oncology
GA 043NU
UT WOS:000237608800012
PM 16410726
DA 2025-02-23
ER

PT J
AU Cai, L
   Mu, LN
   Lu, H
   Lu, QY
   You, NCY
   Yu, SZ
   Le, AD
   Zhao, J
   Zhou, XF
   Marshall, J
   Heber, D
   Zhang, ZF
AF Cai, L
   Mu, LN
   Lu, H
   Lu, QY
   You, NCY
   Yu, SZ
   Le, AD
   Zhao, J
   Zhou, XF
   Marshall, J
   Heber, D
   Zhang, ZF
TI Dietary selenium intake and genetic polymorphisms of the <i>GSTP1</i> and <i>p53</i> genes on the risk of esophageal squamous cell carcinoma
SO CANCER EPIDEMIOLOGY BIOMARKERS & PREVENTION
LA English
DT Article
ID cancer prevention trial; s-transferase p1; codon-72 polymorphism; chinese population; cervical neoplasia; breast-cancer; vitamin-e; susceptibility; chemoprevention; dna
AB Few studies have assessed potential effect modifications by polymorphisms of susceptibility genes on the association between selenium intake and esophageal squamous cell carcinoma (ESCC). We studied the joint effects of dietary selenium and the GSTP1 and p53 polymorphisms on ESCC risk in a population-based case-control study with 218 ESCC cases and 415 controls in Taixing City, China. Dietary selenium intake was estimated from a food frequency questionnaire with 97 food items. GSTP1 and p53 polymorphisms were detected by RFLP-PCR assays. Logistic regression analyses were done to estimate odds ratios (OR) and 95% confidence intervals (95% CI). Reduced ESCC risk was observed among individuals in the highest quartile of dietary selenium intake (adjusted OR, 0.31; 95% CI, 0.13-0.70) with a dose-dependent gradient (P-trend = 0.01). The p53 Introduction Pro/Pro genotype was associated with increased risk of ESCC compared with the Arg/Arg genotype (adjusted OR, 2.02; 95% CI, 1.19-3.42). When combined with selenium consumption, an obvious increased risk was observed among individuals with the p53 Pro/Pro or GSTP1 Ile/Ile genotype with adjusted ORs of 3.19 (95% CI, 1.74-5.84) and 1.90 (95% CI, 1.03-3.51), respectively. Among smokers and alcohol drinkers, elevation of ESCC risk was more prominent among p53 Pro/Pro individuals who consumed a low level of dietary selenium (adjusted OR, 3.59; 95% CI, 1.49-8.66 for smokers and 6.19; 95% CI, 1.83-20.9 for drinkers). Our study suggests that the effect of dietary selenium on the risk of ESCC may be modulated by tobacco smoking, alcohol drinking, and p53 Pro/Pro and GSTP1 Ile/Ile genotypes.
C1 Univ Calif Los Angeles, Sch Publ Hlth, Dept Epidemiol, Los Angeles, CA 90095 USA.
   Univ Calif Los Angeles, Ctr Human Nutr, Sch Med, Los Angeles, CA 90095 USA.
   Univ So Calif, Ctr Craniofacial Mol Biol, Los Angeles, CA 90033 USA.
   Fujian Med Univ, Dept Epidemiol, Fujian, Peoples R China.
   Fudan Univ, Dept Epidemiol, Sch Publ Hlth, Shanghai 200433, Peoples R China.
   Shanghai Pudong CDC, Shanghai, Peoples R China.
   Jiangsu CDC, Dept Chron Dis Prevent, Nanjing, Peoples R China.
   Taixing City Ctr Dis Prevent & Control, Taixing, Jiangsu, Peoples R China.
   Roswell Pk Canc Inst, Buffalo, NY 14263 USA.
C3 University of California System; University of California Los Angeles; University of California System; University of California Los Angeles; University of California Los Angeles Medical Center; David Geffen School of Medicine at UCLA; University of Southern California; Fujian Medical University; Fudan University; Roswell Park Comprehensive Cancer Center
RP Univ Calif Los Angeles, Sch Publ Hlth, Dept Epidemiol, 71-225 CHS,Box 951772,650 Charles Young Dr, Los Angeles, CA 90095 USA.
EM zfzhang@ucla.edu
FU NCI NIH HHS [CA09142] Funding Source: Medline; NIEHS NIH HHS [ES 011667] Funding Source: Medline
CR Agorastos T, 2000, EUR J CANCER PREV, V9, P113, DOI 10.1097/00008469-200004000-00007
   AliOsman F, 1997, J BIOL CHEM, V272, P10004
   BENNETT WP, 1992, CANCER RES, V52, P6092
   BLOT WJ, 1995, AM J CLIN NUTR, V62, P1424, DOI 10.1093/ajcn/62.6.1424S
   Burk Raymond F, 2002, NUTR CLIN CARE, V5, P75, DOI 10.1046/j.1523-5408.2002.00006.x
   Casson AG, 2003, CANCER DETECT PREV, V27, P139, DOI 10.1016/S0361-090X(03)00033-3
   Chen XX, 2000, CARCINOGENESIS, V21, P1531, DOI 10.1093/carcin/21.8.1531
   *CHIN CDC, 2000, FOOD NUTR COMP TABL, V0, P0
   Clark LC, 1998, BRIT J UROL, V81, P730
   Clark LC, 1996, JAMA-J AM MED ASSOC, V276, P1957, DOI 10.1001/jama.276.24.1957
   Diaz-Cano SJ, 1997, DIAGN MOL PATHOL, V6, P342, DOI 10.1097/00019606-199712000-00006
   Djavan Bob, 2004, JOURNAL OF UROLOGY, V171, PS10, DOI 10.1097/01.ju.0000108221.63466.7d
   El-Bayoumy K, 2001, MUTAT RES-FUND MOL M, V475, P123, DOI 10.1016/S0027-5107(01)00075-6
   El-Bayoumy K, 2005, MUTAT RES-FUND MOL M, V591, P224, DOI 10.1016/j.mrfmmm.2005.04.021
   ELBAYOUMY K, 1992, CANCER RES, V52, P2402
   Greenwald P, 2002, CANCER METAST REV, V21, P217, DOI 10.1023/A:1021202709003
   JASKIEWICZ K, 1988, CANCER-AM CANCER SOC, V62, P2635, DOI 10.1002/1097-0142(19881215)62:12<2635::AID-CNCR2820621232>3.0.CO;2-5
   Kafai MR, 2003, J TRACE ELEM MED BIO, V17, P13, DOI 10.1016/S0946-672X(03)80040-8
   Klein Eric A, 2004, JOURNAL OF UROLOGY, V171, PS50, DOI 10.1097/01.ju.0000107837.66277.e9
   Kocdor H, 2005, J TOXICOL ENV HEAL A, V68, P693, DOI 10.1080/15287390590925438
   Koushik A, 2004, CANCER EPIDEM BIOMAR, V13, P11, DOI 10.1158/1055-9965.EPI-083-3
   Lacerda LL, 2005, CANCER GENET CYTOGEN, V160, P160, DOI 10.1016/j.cancergencyto.2004.11.014
   LANE DP, 1993, NATURE, V362, P786, DOI 10.1038/362786a0
   Lee JM, 2000, INT J CANCER, V89, P458, DOI 10.1002/1097-0215(20000920)89:5<458::AID-IJC10>3.0.CO;2-R
   Lee JM, 2005, CLIN CANCER RES, V11, P4749, DOI 10.1158/1078-0432.CCR-04-2333
   Li XX, 2005, J BIOL CHEM, V280, P24245, DOI 10.1074/jbc.M414637200
   Lin DX, 1998, CANCER EPIDEM BIOMAR, V7, P1013
   Lippman SM, 2005, JNCI-J NATL CANCER I, V97, P94, DOI 10.1093/jnci/dji009
   Longtin R, 2003, J NATL CANCER I, V95, P98, DOI 10.1093/jnci/95.2.98
   Lu XM, 2004, WORLD J GASTROENTERO, V10, P2775
   MANNERVIK B, 1992, BIOCHEM J, V282, P305, DOI 10.1042/bj2820305
   Mark SD, 2000, J NATL CANCER I, V92, P1753, DOI 10.1093/jnci/92.21.1753
   MATLASHEWSKI GJ, 1987, MOL CELL BIOL, V7, P961, DOI 10.1128/MCB.7.2.961
   Morita S, 1998, INT J CANCER, V79, P517, DOI 10.1002/(SICI)1097-0215(19981023)79:5<517::AID-IJC12>3.0.CO;2-Z
   Mu LN, 2005, INT J CANCER, V116, P972, DOI 10.1002/ijc.21137
   Nouraie M, 2004, WORLD J GASTROENTERO, V10, P2544, DOI 10.3748/wjg.v10.i17.2544
   Rayman MP, 1997, BRIT MED J, V314, P387, DOI 10.1136/bmj.314.7078.387
   Ryan-Harshman M, 2005, CAN J DIET PRACT RES, V66, P98, DOI 10.3148/66.2.2005.98
   Santos AM, 2005, CANCER GENET CYTOGEN, V159, P143, DOI 10.1016/j.cancergencyto.2004.10.005
   Seo YR, 2002, P NATL ACAD SCI USA, V99, P14548, DOI 10.1073/pnas.212319799
   Shen HB, 2004, ONCOL REP, V11, P1115
   Sinha R, 2004, CURR CANCER DRUG TAR, V4, P13, DOI 10.2174/1568009043481614
   Smith ML, 2004, ANTICANCER RES, V24, P1401
   Soulitzis N, 2002, CANCER LETT, V179, P175, DOI 10.1016/S0304-3835(01)00867-9
   Taylor PR, 2005, J CLIN ONCOL, V23, P333, DOI 10.1200/JCO.2005.06.190
   TAYLOR PR, 1994, CANCER RES, V54, P0
   Thomas M, 1999, MOL CELL BIOL, V19, P1092
   van Lieshout EMM, 1999, CANCER RES, V59, P586
   Wang-Gohrke S, 1998, ANTICANCER RES, V18, P2095
   Wei WQ, 2004, AM J CLIN NUTR, V79, P80
   Willett W, 1998, NUTRITIONAL EPIDEMIOLOGY, V2nd, P74
   Wojtczak Anna, 2003, ACTA POL PHARM, V60, P215
   Xing DY, 2003, ONCOL REP, V10, P1615
   ZHANG YH, 1995, AM J CLIN NUTR, V62, P1477, DOI 10.1093/ajcn/62.6.1477S
   Zhou N, 2003, J BIOL CHEM, V278, P29532, DOI 10.1074/jbc.M301877200
   ZIMNIAK P, 1994, EUR J BIOCHEM, V224, P893, DOI 10.1111/j.1432-1033.1994.00893.x
   Zou XN, 2002, INT J VITAM NUTR RES, V72, P375, DOI 10.1024/0300-9831.72.6.375
NR 57
TC 37
Z9 43
U1 0
U2 2
PU AMER ASSOC CANCER RESEARCH
PI PHILADELPHIA
PA 615 CHESTNUT ST, 17TH FLOOR, PHILADELPHIA, PA 19106-4404 USA
SN 1055-9965
EI 1538-7755
J9 CANCER EPIDEM BIOMAR
JI Cancer Epidemiol. Biomarkers Prev.
PD FEB 15
PY 2006
VL 15
IS 2
BP 294
EP 300
DI 10.1158/1055-9965.EPI-05-0680
PG 7
WC Oncology; Public, Environmental & Occupational Health
SC Oncology; Public, Environmental & Occupational Health
GA 015YJ
UT WOS:000235587200015
PM 16492918
DA 2025-02-23
ER

PT J
AU Piller, R
   Chang-Claude, J
   Linseisen, J
AF Piller, Regina
   Chang-Claude, Jenny
   Linseisen, Jakob
TI Plasma enterolactone and genistein and the risk of premenopausal breast cancer
SO EUROPEAN JOURNAL OF CANCER PREVENTION
LA English
DT Article
DE enterolactone; genistein; plasma; phytoestrogens; isoflavonoids; lignans; breast cancer; premenopausal women
ID time-resolved fluoroimmunoassay; dietary phytoestrogen intake; serum enterolactone; urinary phytoestrogens; phyto-estrogens; spot urine; age 50; women; population; daidzein
AB Background The scientific debate on the role of dietary phytoestrogens for prevention of breast cancer is still ongoing. We previously reported an inverse association between dietary phytoestrogen intake and premenopausal breast cancer risk and now examine the relationship with plasma phytoestrogen concentrations. Methods We measured enterolactone (mammalian lignan) and genistein (isoflavone) concentrations in plasma samples of 220 premenopausal cases and 237 age-matched controls from a population-based case-control study in Germany. Results Median plasma enterolactone concentrations in cases and controls were 6.3 and 9.7 nmol/l, respectively, and median genistein concentrations were 4.5 and 3.7 nmol/l, respectively. Premenopausal breast cancer risk decreased with increasing plasma enterolactone concentrations. Adjusted odds ratios (95% confidence intervals) were 0.42 (0.20-0.90) and 0.38 (0.17-0.85) (P for trend 0.007) for women in the third and fourth quartile of plasma enterolactone compared to those in the lowest quartile. There was no significant association between plasma genistein concentration and premenopausal breast cancer risk. Conclusion Using biomarkers of phytoestrogen intake, we confirmed the strong inverse association between enterolactone and premenopausal breast cancer risk as found with dietary intake estimates. This result gives support to the potential role of mammalian lignans for breast cancer prevention among premenopausal women in Western populations. European Journal of Cancer Prevention 15:225-232 (c) 2006 Lippincott Williams & Wilkins.
C1 German Canc Res Ctr, Dept Clin Epidemiol, D-69120 Heidelberg, Germany.
   Tech Univ Munich, Unit Human Nutr & Canc Prevent, D-8000 Munich, Germany.
C3 Helmholtz Association; German Cancer Research Center (DKFZ); Technical University of Munich
RP Linseisen, J (corresponding author), German Canc Res Ctr, Dept Clin Epidemiol, Neuenheimer Feld 280, D-69120 Heidelberg, Germany.
EM j.linseisen@dkfz.de
CR Adlercreutz H, 1998, ANAL BIOCHEM, V265, P208, DOI 10.1006/abio.1998.2886
   Adlercreutz M, 1998, BAILLIERE CLIN ENDOC, V12, P605, DOI 10.1016/S0950-351X(98)80007-4
   Arai Y, 2000, J EPIDEMIOL, V10, P127
   Benassayag C, 2002, J CHROMATOGR B, V777, P233, DOI 10.1016/S1570-0232(02)00340-9
   Boccardo F, 2004, EUR J CANCER, V40, P84, DOI 10.1016/S0959-8049(03)00576-8
   Chang-Claude J, 2000, CANCER CAUSE CONTROL, V11, P687, DOI 10.1023/A:1008907901087
   Dai Q, 2002, CANCER EPIDEM BIOMAR, V11, P815
   den Tonkelaar I, 2001, CANCER EPIDEM BIOMAR, V10, P223
   Grace PB, 2004, CANCER EPIDEM BIOMAR, V13, P698
   Hausner H, 2004, J NUTR, V134, P1197, DOI 10.1093/jn/134.5.1197
   Heinonen S, 2001, J AGR FOOD CHEM, V49, P3178, DOI 10.1021/jf010038a
   Hermann S, 2002, NUTR CANCER, V44, P23, DOI 10.1207/S15327914NC441_4
   Horn-Ross PL, 2001, AM J EPIDEMIOL, V154, P434, DOI 10.1093/aje/154.5.434
   Horn-Ross PL, 2002, CANCER CAUSE CONTROL, V13, P407, DOI 10.1023/A:1015786030864
   Hultén K, 2002, EUR J NUTR, V41, P168, DOI 10.1007/s00394-002-0373-3
   Ingram D, 1997, LANCET, V350, P990, DOI 10.1016/S0140-6736(97)01339-1
   Keinan-Boker L, 2004, AM J CLIN NUTR, V79, P282
   Kilkkinen A, 2004, INT J CANCER, V108, P277, DOI 10.1002/ijc.11519
   Kilkkinen A, 2002, AM J EPIDEMIOL, V155, P472, DOI 10.1093/aje/155.5.472
   Kilkkinen A, 2001, AM J CLIN NUTR, V73, P1094
   Liggins J, 2000, BRIT J NUTR, V84, P717
   Liggins J, 2000, J NUTR BIOCHEM, V11, P326, DOI 10.1016/S0955-2863(00)00085-1
   Linseisen J, 2004, INT J CANCER, V110, P284, DOI 10.1002/ijc.20119
   Magee PJ, 2004, BRIT J NUTR, V91, P513, DOI 10.1079/BJN20031075
   Mazur W, 1998, BAILLIERE CLIN ENDOC, V12, P729, DOI 10.1016/S0950-351X(98)80013-X
   McCann SE, 2004, INT J CANCER, V111, P440, DOI 10.1002/ijc.20262
   McCann SE, 2002, J NUTR, V132, P3036, DOI 10.1093/jn/131.10.3036
   Morton MS, 2002, J NUTR, V132, P3168, DOI 10.1093/jn/131.10.3168
   Nesbitt PD, 1999, AM J CLIN NUTR, V69, P549
   Pietinen P, 2001, CANCER EPIDEM BIOMAR, V10, P339
   Rowland IR, 2000, NUTR CANCER, V36, P27, DOI 10.1207/S15327914NC3601_5
   Setchell KDR, 2003, J AGR FOOD CHEM, V51, P4146, DOI 10.1021/jf026199b
   Stumpf K, 2003, CLIN CHEM, V49, P178, DOI 10.1373/49.1.178
   Stumpf K, 2000, ANAL BIOCHEM, V284, P153, DOI 10.1006/abio.2000.4655
   Thompson LU, 1997, NUTR CANCER, V27, P26, DOI 10.1080/01635589709514497
   Uehara M, 2000, BIOFACTORS, V12, P217, DOI 10.1002/biof.5520120134
   Valentin-Blasini L, 2003, J EXPO ANAL ENV EPID, V13, P276, DOI 10.1038/sj.jea.7500278
   Verkasalo PK, 2001, BRIT J NUTR, V86, P415, DOI 10.1079/BJN2001424
   Wang GJ, 2000, STEROIDS, V65, P339, DOI 10.1016/S0039-128X(00)00089-1
   WANG HJ, 1994, J AGR FOOD CHEM, V42, P1674, DOI 10.1021/jf00044a017
   Wang LQ, 2002, J CHROMATOGR B, V777, P289, DOI 10.1016/S1570-0232(02)00281-7
   Yamamoto S, 2001, J NUTR, V131, P2741, DOI 10.1093/jn/131.10.2741
   Zeleniuch-Jacquotte A, 2004, BRIT J CANCER, V91, P99, DOI 10.1038/sj.bjc.6601893
   Zeleniuch-Jacquotte A, 1998, CANCER EPIDEM BIOMAR, V7, P885
   Zheng W, 1999, CANCER EPIDEM BIOMAR, V8, P35
   ZIEGLER RG, 1993, JNCI-J NATL CANCER I, V85, P1819, DOI 10.1093/jnci/85.22.1819
NR 46
TC 59
Z9 65
U1 0
U2 5
PU LIPPINCOTT WILLIAMS & WILKINS
PI PHILADELPHIA
PA TWO COMMERCE SQ, 2001 MARKET ST, PHILADELPHIA, PA 19103 USA
SN 0959-8278
EI 1473-5709
J9 EUR J CANCER PREV
JI Eur. J. Cancer Prev.
PD JUN 15
PY 2006
VL 15
IS 3
BP 225
EP 232
DI 10.1097/01.cej.0000197449.56862.75
PG 8
WC Oncology
SC Oncology
GA 053ZU
UT WOS:000238345800007
PM 16679865
DA 2025-02-23
ER

PT J
AU Knock, E
   Deng, LY
   Wu, Q
   Leclerc, D
   Wang, XL
   Rozen, R
AF Knock, Erin
   Deng, Liyuan
   Wu, Qing
   Leclerc, Daniel
   Wang, Xiao-ling
   Rozen, Rima
TI Low dietary folate initiates intestinal tumors in mice, with altered expression of G<sub>2</sub>-M checkpoint regulators <i>Polo-like kinase 1 and cell division cycle 25c</i>
SO CANCER RESEARCH
LA English
DT Article
ID colorectal-cancer; gene-expression; dna methylation; colon-cancer; phosphatase; deficiency; mouse; tumorigenesis; apoptosis; cdc25c
AB Clinical reports have suggested that low dietary folate increases risk for colorectal cancer. Animal studies for investigation of folate and tumorigenesis have used carcinogen induction or mice with germ-line mutations. We have developed a new spontaneous tumor model in which mice, with or without a null allele in a key folate-metabolizing enzyme, methylenetetrahydrofolate reductase (Mthfr), develop intestinal tumors due to low dietary folate alone. On folate-deficient diets, 12.5% of Mthfr(+/+) mice and 28.1% of Mthfr(+/-) mice developed tumors; mice on control diets were negative. Dietary and genotype effects on tumor development were significant. To investigate mechanisms of folate-dependent tumorigenesis, we examined levels of DNA damage and gene expression of two genes involved in DNA damage response and G(2)-M check-point regulation, polo-like kinase 1 (Plk1) and cell division cycle 25c (Cdc25c). Folate deficiency increased DNA damage and decreased expression of both genes (assessed by quantitative reverse transcription-PCR and immunofluorescence) in normal intestine compared with levels in mice on control diets. An immunofluorescence assay for CDC25c activity (phosphorylated CDC2) also found CDC25c activity to be decreased in folate-deficient normal intestine. In tumors, however, Plk1 and Cdc25c mRNA were found to be higher (11- and 3-fold, respectively) compared with normal intestine from folate-deficient mice; immunofluorescence studies of PLK1, CDC25c, and phosphorylated CDC2 supported these findings. Our data suggest that folate deficiency can initiate tumor development, that Mthfr mutation can enhance this phenomenon, and that altered expression of Pik1 and Cdc25c may contribute to folate-dependent intestinal tumorigenesis.
C1 McGill Univ, Montreal Childrens Hosp, Res Inst, Dept Human Genet, Montreal, PQ H3Z 2Z3, Canada.
   McGill Univ, Montreal Childrens Hosp, Res Inst, Dept Pediat, Montreal, PQ H3Z 2Z3, Canada.
C3 McGill University; McGill University
RP Rozen, R (corresponding author), McGill Univ, Montreal Childrens Hosp, Res Inst, Dept Human Genet, 4060 Ste Catherine W,Room 200, Montreal, PQ H3Z 2Z3, Canada.
EM rima.rozen@mcgill.ca
CR Aoyagi Y, 2005, CANCER SCI, V96, P614, DOI 10.1111/j.1349-7006.2005.00086.x
   Banerjee A, 1998, DIS COLON RECTUM, V41, P490, DOI 10.1007/BF02235764
   Baylin SB, 1998, ADV CANCER RES, V72, P141
   Blount BC, 1997, P NATL ACAD SCI USA, V94, P3290, DOI 10.1073/pnas.94.7.3290
   Bollheimer LC, 2005, CRIT REV ONCOL HEMAT, V55, P13, DOI 10.1016/j.critrevonc.2004.12.008
   Chen ZT, 2001, HUM MOL GENET, V10, P433, DOI 10.1093/hmg/10.5.433
   CROTT JW, 2004, MTHFR POLYMORPHISMS, V0, P180
   Eckerdt F, 2005, ONCOGENE, V24, P267, DOI 10.1038/sj.onc.1208273
   Erikson E, 2004, J BIOL CHEM, V279, P32219, DOI 10.1074/jbc.M403840200
   GIOVANNUCCI E, 1995, JNCI-J NATL CANCER I, V87, P265, DOI 10.1093/jnci/87.4.265
   Heijmans BT, 2003, CANCER RES, V63, P1249
   HOLTRICH U, 1994, P NATL ACAD SCI USA, V91, P1736, DOI 10.1073/pnas.91.5.1736
   Hutchins JRA, 2004, CELL CYCLE, V3, P41
   James S, 2004, MTHFR POLYMORPHISMS, V0, P78
   Kinzler KW, 1996, CELL, V87, P159, DOI 10.1016/S0092-8674(00)81333-1
   Krause K, 2001, BIOCHEM BIOPH RES CO, V284, P743, DOI 10.1006/bbrc.2001.5040
   Leclerc D, 2004, J CELL BIOCHEM, V93, P1242, DOI 10.1002/jcb.20236
   Li DQ, 2006, J NUTR, V136, P1774, DOI 10.1093/jn/136.7.1774
   Li DQ, 2005, AM J CLIN NUTR, V82, P188, DOI 10.1093/ajcn/82.1.188
   Liu XQ, 2003, P NATL ACAD SCI USA, V100, P5789, DOI 10.1073/pnas.1031523100
   Macmillan JC, 2001, ANN SURG ONCOL, V8, P729, DOI 10.1007/s10434-001-0729-6
   Pogribny IP, 2000, CANCER RES, V60, P588
   REEVES PG, 1993, J NUTR, V123, P1939, DOI 10.1093/jn/123.11.1939
   Rogakou EP, 1998, J BIOL CHEM, V273, P5858, DOI 10.1074/jbc.273.10.5858
   Sibani S, 2002, CARCINOGENESIS, V23, P61, DOI 10.1093/carcin/23.1.61
   Song J, 2000, CANCER RES, V60, P5434
   Takahashi T, 2003, CANCER SCI, V94, P148, DOI 10.1111/j.1349-7006.2003.tb01411.x
   van Vugt MATM, 2005, ONCOGENE, V24, P2844, DOI 10.1038/sj.onc.1208617
   WAINFAN E, 1992, CANCER RES, V52, P0
   Weichert W, 2005, WORLD J GASTROENTERO, V11, P5644, DOI 10.3748/wjg.v11.i36.5644
NR 30
TC 40
Z9 49
U1 0
U2 1
PU AMER ASSOC CANCER RESEARCH
PI PHILADELPHIA
PA 615 CHESTNUT ST, 17TH FLOOR, PHILADELPHIA, PA 19106-4404 USA
SN 0008-5472
EI 
J9 CANCER RES
JI Cancer Res.
PD NOV 1
PY 2006
VL 66
IS 21
BP 10349
EP 10356
DI 10.1158/0008-5472.CAN-06-2477
PG 8
WC Oncology
SC Oncology
GA 101ZY
UT WOS:000241781600020
PM 17079455
DA 2025-02-23
ER

PT J
AU Kato, I
   Ren, JW
   Visscher, DW
   Djuric, Z
AF Kato, I
   Ren, JW
   Visscher, DW
   Djuric, Z
TI Nutritional predictors for cellular nipple aspirate fluid: Nutrition and breast health study
SO BREAST CANCER RESEARCH AND TREATMENT
LA English
DT Article
DE breast cancer; carotenoids; cytology; dietary fat; nipple aspirate fluid
ID cancer risk; ductal lavage; dietary-fat; mammographic density; vegetable consumption; postmenopausal women; plasma-lipids; united-states; premenopausal; metaanalysis
AB The presence of epithelial cells in breast nipple aspirate fluid (NAF), irrespective of abnormality, has been associated with increased risk of breast cancer in previous studies. We sought to investigate whether the presence of epithelial cells in NAF is associated with nutritional parameters among 71 healthy premenopausal women who participated in the Nutrition and Breast Health Study and provided any samples of NAF during the study. Total of 142 samples which were obtained over a 1-year period of intervention with low-fat and/or high vegetable-fruit diets were available for cytological evaluation. The odds ratios (ORs) and 95% confidence intervals (CIs) for the detection of epithelial cells in NAF were estimated by fitting generalized estimating equations models by quartile level of nutritional parameters. The probability of yielding epithelial cell-positive NAF progressively increased with increasing total fat intake (p=0.001). The OR for the highest quartile level of fat intake, compared with lowest, was 7.22 (95% CI 1.14-45.82). On the other hand, there were a marginally significant inverse association with total fiber intake as well as an weak inverse association with the number of servings of fruit and vegetables. Furthermore, the probability of detecting epithelial cells in NAF decreased with increasing plasma levels of lutein and alpha-carotene (p-values for linear trend; 0.001 and 0.049, respectively). The ORs for the highest versus lowest quartile levels are 0.17 (95% CI 0.04-0.65) and 0.19 (95% CI 0.04-0.91), respectively. These results are generally in support of roles of nutritional factors in breast cancer and thus further studies are warranted.
C1 Wayne State Univ, Sch Med, Barbara Ann Karmanos Canc Inst, Detroit, MI USA.
   Breast Diagnost Ctr, Mayo Clin, Rochester, MN USA.
   Univ Michigan, Dept Family Med, Ann Arbor, MI USA.
C3 Barbara Ann Karmanos Cancer Institute; Wayne State University; Mayo Clinic; University of Michigan System; University of Michigan
RP Kato, I (corresponding author), Karmanos Canc Inst, 110 E Warren Ave, Detroit, MI 48201 USA.
EM katoi@karmanos.org
FU NCI NIH HHS [CA93817, U01 CA72297] Funding Source: Medline
CR Allison PD, 1999, LOGISTIC REGRESSION USING THE SAS SYSTEM: THEORY AND APPLICATION, V0, P179
   Boyd NF, 2000, EUR J CANCER PREV, V9, P15, DOI 10.1097/00008469-200002000-00003
   Boyd NF, 2003, BRIT J CANCER, V89, P1672, DOI 10.1038/sj.bjc.6601314
   BOYD NF, 1995, CANCER EPIDEM BIOMAR, V4, P727
   Boyd NF, 1997, JNCI-J NATL CANCER I, V89, P488, DOI 10.1093/jnci/89.7.488
   BOYD NF, 1989, BRIT J CANCER, V59, P766, DOI 10.1038/bjc.1989.160
   Chaldakov GN, 2003, CURR PHARM DESIGN, V9, P1023, DOI 10.2174/1381612033455152
   Chen G, 2004, NUTR CANCER, V50, P155, DOI 10.1207/s15327914nc5002_4
   Chen G, 2002, CANCER EPIDEM BIOMAR, V11, P1592
   CHLEBOWSKI RT, 2005, P AM SOC CLIN ONC, V10, P0
   Djuric Z, 2005, BREAST J, V11, P92, DOI 10.1111/j.1075-122X.2005.21553.x
   Djuric Z, 2002, NUTR CANCER, V43, P141, DOI 10.1207/S15327914NC432_4
   ERNSTER VL, 1987, JNCI-J NATL CANCER I, V79, P949
   Evron E, 2001, LANCET, V357, P1335, DOI 10.1016/S0140-6736(00)04501-3
   Fowke JH, 2000, CANCER EPIDEM BIOMAR, V9, P773
   Gandini S, 2000, EUR J CANCER, V36, P636, DOI 10.1016/S0959-8049(00)00022-8
   Giammarioli S, 1999, ANN IST SUPER SANITA, V35, P563
   GRUENKE LD, 1987, CANCER RES, V47, P5483
   Hargreaves DF, 1999, J CLIN ENDOCR METAB, V84, P4017, DOI 10.1210/jc.84.11.4017
   Holmes MD, 2004, BREAST CANCER RES, V6, P170, DOI 10.1186/bcr909
   HOWE GR, 1990, JNCI-J NATL CANCER I, V82, P561, DOI 10.1093/jnci/82.7.561
   Iyengar P, 2003, ONCOGENE, V22, P6408, DOI 10.1038/sj.onc.1206737
   KING EB, 1975, AM J CLIN PATHOL, V64, P728
   Klein PM, 2002, ENVIRON MOL MUTAGEN, V39, P127, DOI 10.1002/em.10061
   Kurian AW, 2005, CANCER EPIDEM BIOMAR, V14, P1082, DOI 10.1158/1055-9965.EPI-04-0776
   LEE MM, 1994, CANCER EPIDEM BIOMAR, V3, P33
   LEE MM, 1992, CANCER EPIDEM BIOMAR, V1, P277
   Mattisson I, 2004, BRIT J CANCER, V90, P122, DOI 10.1038/sj.bjc.6601516
   MICOZZI MS, 1989, AM J PUBLIC HEALTH, V79, P73, DOI 10.2105/AJPH.79.1.73
   Petrakis NL, 1996, CANCER EPIDEM BIOMAR, V5, P785
   PETRAKIS NL, 1981, LANCET, V2, P1203
   Sala E, 2000, INT J EPIDEMIOL, V29, P629, DOI 10.1093/ije/29.4.629
   Sauter ER, 1997, BRIT J CANCER, V76, P494, DOI 10.1038/bjc.1997.415
   Slattery ML, 2000, AM J CLIN NUTR, V71, P575
   Tamimi RM, 2005, AM J EPIDEMIOL, V161, P153, DOI 10.1093/aje/kwi030
   Toniolo P, 2001, AM J EPIDEMIOL, V153, P1142, DOI 10.1093/aje/153.12.1142
   Vachon CM, 2000, CANCER CAUSE CONTROL, V11, P653, DOI 10.1023/A:1008926607428
   Wellen KE, 2005, J CLIN INVEST, V115, P1111, DOI 10.1172/JCI200525102
   Wrensch MR, 2001, JNCI-J NATL CANCER I, V93, P1791, DOI 10.1093/jnci/93.23.1791
   WRENSCH MR, 1990, BREAST CANCER RES TR, V15, P39, DOI 10.1007/BF01811888
   Wu AH, 1999, J NATL CANCER I, V91, P529, DOI 10.1093/jnci/91.6.529
   Yonekura Y, 2005, ONCOL REP, V13, P739
NR 42
TC 7
Z9 7
U1 0
U2 1
PU SPRINGER
PI NEW YORK
PA 233 SPRING STREET, NEW YORK, NY 10013 USA
SN 0167-6806
EI 
J9 BREAST CANCER RES TR
JI Breast Cancer Res. Treat.
PD MAY 15
PY 2006
VL 97
IS 1
BP 33
EP 39
DI 10.1007/s10549-005-9084-9
PG 7
WC Oncology
SC Oncology
GA 044BB
UT WOS:000237645900005
PM 16317581
DA 2025-02-23
ER

PT J
AU Masala, G
   Ambrogetti, D
   Assedi, M
   Giorgi, D
   Del Turco, MR
   Palli, D
AF Masala, G
   Ambrogetti, D
   Assedi, M
   Giorgi, D
   Del Turco, MR
   Palli, D
TI Dietary and lifestyle determinants of mammographic breast density. A longitudinal study in a Mediterranean population
SO INTERNATIONAL JOURNAL OF CANCER
LA English
DT Article
DE mammographic density; diet; longitudinal study; vegetables; reproductive history
ID cancer screening-program; parenchymal patterns; risk-factors; olive oil; anthropometric measures; features; fat; association; consumption; vegetables
AB High mammographic breast density (H-MBD) has been associated with increased breast cancer (BC) risk, even after adjustment for established BC risk factors. Only a few studies have examined the influence of diet on MBD. In a longitudinal study in Florence, Italy, we identified about 2,000 women with a mamimgram taken 5 years after enrollment, when detailed information on dietary and lifestyle habits and anthropometric measurements had been collected. Original mammograms have been identified and retrieved (1,668; 83%), and MBD was assessed by 2 experienced readers, according to Wolfe's classification and a semiquantitative scale. By logistic analysis, we compared women with H-MBD (P2 + DY according to Wolfe's classification) with those with low-MBD (NI + PI). H-MBD was confirmed to be inversely associated with BMI, number of children and breast feeding, while it was directly associated with higher educational level, premenopausal status and a previous breast biopsy. In multivariate analyses adjusted for nondietary variables, H-MBD was inversely associated with increasing consumption of vegetables (p for trend = 0.005) and olive oil (p for trend = 0.04). An inverse association was also evident between H-MBD and frequent consumption of cheese and high intakes of P-carotene, vitamin C, calcium and potassium (p for trend <= 0.05). On the other hand, we found a positive association with increasing consumption of wine (p for trend = 0.01). This large longitudinal study, the first carried out in Mediterranean women, suggests that specific dietary components may play a key role in determining MBD in this population, thus possibly modulating BC risk. (c) 2005 Wiley-Liss, Inc.
C1 CSPO, Mol & Nutr Epidemiol Unit, Sci Inst Tuscany, I-50139 Florence, Italy.
   CSPO, Canc Screening Unit, Sci Inst Tuscany, I-50139 Florence, Italy.
   Epidemiol Unit, Lucca, Italy.
RP CSPO, Mol & Nutr Epidemiol Unit, Sci Inst Tuscany, Villa Rose,Via Cosimo Vecchio 2, I-50139 Florence, Italy.
EM d.palli@cspo.it
CR Beral V, 2002, BRIT J CANCER, V87, P1234, DOI 10.1038/sj.bjc.6600596
   Bérubé S, 2004, CANCER EPIDEM BIOMAR, V13, P1466
   Boyd NF, 1998, CANCER EPIDEM BIOMAR, V7, P1133
   Boyd NF, 2000, EUR J CANCER PREV, V9, P15, DOI 10.1097/00008469-200002000-00003
   Boyd NF, 2002, NEW ENGL J MED, V347, P886, DOI 10.1056/NEJMoa013390
   Boyd NF, 1997, JNCI-J NATL CANCER I, V89, P488, DOI 10.1093/jnci/89.7.488
   BOYD NF, 1995, J NATL CANCER I, V87, P670, DOI 10.1093/jnci/87.9.670
   Boyd NF, 1998, BRIT J CANCER, V78, P1233, DOI 10.1038/bjc.1998.660
   BRISSON J, 1984, AM J EPIDEMIOL, V119, P371, DOI 10.1093/oxfordjournals.aje.a113755
   BRISSON J, 1989, AM J EPIDEMIOL, V130, P14, DOI 10.1093/oxfordjournals.aje.a115305
   Byrne C, 2000, CANCER RES, V60, P3744
   GRAM IT, 1995, BRIT J CANCER, V71, P647, DOI 10.1038/bjc.1995.128
   Heng D, 2004, CANCER EPIDEM BIOMAR, V13, P1751
   Kushi L, 2002, AM J MED, V113, P63, DOI 10.1016/S0002-9343(01)00994-9
   LAVECCHIA C, 1995, CANCER CAUSE CONTROL, V6, P545, DOI 10.1007/BF00054164
   MARTINMORENO JM, 1994, INT J CANCER, V58, P774, DOI 10.1002/ijc.2910580604
   Masala G, 2003, TUMORI J, V89, P636, DOI 10.1177/030089160308900607
   Maskarinec G, 2003, INT J CANCER, V107, P991, DOI 10.1002/ijc.11505
   NORDEVANG E, 1993, BREAST CANCER RES TR, V26, P207, DOI 10.1007/BF00665798
   Paci E, 2002, EUR J CANCER, V38, P568, DOI 10.1016/S0959-8049(01)00382-3
   Palli D, 2003, TUMORI, V89, P586, DOI 10.1177/030089160308900602
   PALLI D, 1986, INT J CANCER, V38, P501, DOI 10.1002/ijc.2910380408
   Pankow JS, 1997, J NATL CANCER I, V89, P549, DOI 10.1093/jnci/89.8.549
   Pisani P, 1997, INT J EPIDEMIOL, V26, PS152, DOI 10.1093/ije/26.suppl_1.S152
   Riboli E, 2003, AM J CLIN NUTR, V78, P559S, DOI 10.1093/ajcn/78.3.559S
   Riboli E, 2002, PUBLIC HEALTH NUTR, V5, P1113, DOI 10.1079/PHN2002394
   Sala E, 1999, BRIT J CANCER, V81, P1257, DOI 10.1038/sj.bjc.6690838
   Sala E, 2000, BRIT J CANCER, V83, P121, DOI 10.1054/bjoc.2000.1151
   Sala E, 2000, INT J EPIDEMIOL, V29, P629, DOI 10.1093/ije/29.4.629
   Salvini S, 1998, BANCA DATI DI COMPOSIZIONEDEGLIALIMENTI PER STUDIEPIDEMIOLOGICI IN ITALIA. ED, V0, P0
   Sieri S, 2004, CANCER EPIDEM BIOMAR, V13, P567
   Singletary KW, 2001, JAMA-J AM MED ASSOC, V286, P2143, DOI 10.1001/jama.286.17.2143
   Smith-Warner SA, 2001, JAMA-J AM MED ASSOC, V285, P769, DOI 10.1001/jama.285.6.769
   TRICHOPOULOU A, 1995, JNCI-J NATL CANCER I, V87, P110, DOI 10.1093/jnci/87.2.110
   Vachon CM, 2000, CANCER EPIDEM BIOMAR, V9, P151
   Vachon CM, 2000, CANCER CAUSE CONTROL, V11, P653, DOI 10.1023/A:1008926607428
   van Gils CH, 2005, JAMA-J AM MED ASSOC, V293, P183, DOI 10.1001/jama.293.2.183
   Vrieling A, 2004, CANCER CAUSE CONTROL, V15, P787, DOI 10.1023/B:CACO.0000043429.51915.c6
   Warwick J, 2003, BREAST, V12, P10, DOI 10.1016/S0960-9776(02)00212-6
   Willett WC, 1997, AM J CLIN NUTR, V66, P1557
   WOLFE JN, 1976, AM J ROENTGENOL, V126, P1130, DOI 10.2214/ajr.126.6.1130
   Ziv E, 2003, J NATL CANCER I, V95, P556, DOI 10.1093/jnci/95.7.556
NR 42
TC 94
Z9 100
U1 0
U2 1
PU WILEY
PI HOBOKEN
PA 111 RIVER ST, HOBOKEN 07030-5774, NJ USA
SN 0020-7136
EI 1097-0215
J9 INT J CANCER
JI Int. J. Cancer
PD APR 1
PY 2006
VL 118
IS 7
BP 1782
EP 1789
DI 10.1002/ijc.21558
PG 8
WC Oncology
SC Oncology
GA 024RV
UT WOS:000236214700025
PM 16231317
DA 2025-02-23
ER

PT J
AU Kristal, AR
   Chi, C
   Tangen, CM
   Goodman, PJ
   Etzioni, R
   Thompson, IM
AF Kristal, AR
   Chi, C
   Tangen, CM
   Goodman, PJ
   Etzioni, R
   Thompson, IM
TI Associations of demographic and lifestyle characteristics with prostate-specific antigen (PSA) concentration and rate of PSA increase
SO CANCER
LA English
DT Article
DE benign prostatic hyperplasia; finasteride; high-dose calcium supplements; nutrition; Prostate Cancer Prevention Trial; prostate-specific antigen velocity; weight change
ID body-mass index; vitamin-d; reference ranges; dairy-products; cancer risk; men; age; calcium; obesity; energy
AB BACKGROUND. The objective of this study was to examine whether demographic and lifestyle characteristics are associated with prostate-specific antigen (PSA). levels and the rate of PSA increase (PSA velocity). METHODS. Data for this study came from 3341 participants in the placebo arm of the Prostate Cancer Prevention Trial who, based on biopsies at the end of the. study, were free of prostate carcinoma. Linear regression was used to assess associations of age, race, smoking, body mass index (BMI), physical activity, diet, and supplement use with PSA concentration during the second year of the trial, and linear mixed models were used to assess associations of these factors with PSA velocity (the percentage increase in PSA per year) during 6 years of the trial. RESULTS. Between the group of men ages 50-59 years and the group of men age 70 years and older, mean PSA increased by 0.22 ng/mL, and PSA velocity decreased by 1.2 percentage points (both P < 0.001). The PSA level among men who had a BMI 35 kg/cm(2) was 0.20 ng/mL lower than the PSA level among men who had a BMI < 25 kd/cm(2) (P < 0.001), but BMI was not associated with PSA velocity. PSA velocity was 1.2 percentage points higher in African-American men compared with white men (P = 0.043). Low energy intake and the use of high-dose calcium supplements were associated with significantly lower PSA velocity (both P = 0.05). Weight gain also was associated with lower PSA velocity. CONCLUSIONS. Differences in PSA concentration associated with demographic and lifestyle characteristics were small and were not likely to bias the interpretation of a single PSA test. Age, race, energy intake, calcium supplement use, and weight change were associated with substantial differences in PSA velocity, and the clinical interpretation of PSA velocity may be biased by these factors.
C1 Fred Hutchinson Canc Res Ctr, Seattle, WA 98109 USA.
   Fred Hutchinson Canc Res Ctr, Canc Prevent Program, Seattle, WA 98104 USA.
   Univ Washington, Dept Epidemiol, Seattle, WA 98195 USA.
   Univ Texas, Hlth Sci Ctr, Dept Urol, San Antonio, TX 78285 USA.
C3 Fred Hutchinson Cancer Center; Fred Hutchinson Cancer Center; University of Washington; University of Washington Seattle; University of Texas System; University of Texas Health Science Center at San Antonio
RP Fred Hutchinson Canc Res Ctr, 1100 Fairview Ave N,POB 19024,M4-B402, Seattle, WA 98109 USA.
EM akristal@fhcrc.org
FU NCI NIH HHS [CA18964, 5U10 CA37429] Funding Source: Medline; NIDDK NIH HHS [DK63303] Funding Source: Medline
CR Adams KF, 2004, CANCER EPIDEM BIOMAR, V13, P644
   Ainsworth BE, 2000, MED SCI SPORT EXER, V32, PS498, DOI 10.1097/00005768-200009001-00009
   Andersson SO, 1996, INT J CANCER, V68, P716
   [Anonymous], 2000, ONCOLOGY-BASEL, V14, P267
   Baillargeon J, 2005, CANCER-AM CANCER SOC, V103, P1092, DOI 10.1002/cncr.20856
   Baron JA, 2005, CANCER EPIDEM BIOMAR, V14, P586, DOI 10.1158/1055-9965.EPI-04-0319
   BOSCH JLHR, 1995, PROSTATE, V27, P241, DOI 10.1002/pros.2990270503
   CARTER HB, 1992, CANCER RES, V52, P3323
   CARTER HB, 1992, JAMA-J AM MED ASSOC, V267, P2215, DOI 10.1001/jama.267.16.2215
   Chan JM, 2001, EPIDEMIOL REV, V23, P87, DOI 10.1093/oxfordjournals.epirev.a000800
   Chan JM, 1998, CANCER CAUSE CONTROL, V9, P559, DOI 10.1023/A:1008823601897
   COLLINS GN, 1993, BRIT J UROL, V71, P445, DOI 10.1111/j.1464-410X.1993.tb15990.x
   Cooney KA, 2001, UROLOGY, V57, P91, DOI 10.1016/S0090-4295(00)00873-6
   DeAntoni EP, 1996, UROLOGY, V48, P234, DOI 10.1016/S0090-4295(96)00091-X
   Eastham JA, 2003, UROLOGY, V62, P677, DOI 10.1016/S0090-4295(03)00576-4
   Fang J, 2002, UROLOGY, V59, P889, DOI 10.1016/S0090-4295(02)01646-1
   Farnsworth WE, 1999, PROSTATE, V41, P263, DOI 10.1002/(SICI)1097-0045(19991201)41:4<263::AID-PROS7>3.0.CO;2-0
   Gapstur SM, 2002, CANCER EPIDEM BIOMAR, V11, P1041
   Giovannucci E, 1998, CANCER RES, V58, P442
   Harris A, 2004, ANTICANCER RES, V24, P2551
   Henderson AS, 1998, PSYCHOL MED, V28, P1321, DOI 10.1017/S0033291798007570
   Henderson RJ, 1997, J NATL CANCER I, V89, P134, DOI 10.1093/jnci/89.2.134
   Jenkins DJA, 2003, J UROLOGY, V169, P507, DOI 10.1016/S0022-5347(05)63944-4
   Kristal AR, 2002, CANCER EPIDEM BIOMAR, V11, P719
   Kristal AR, 1994, PROCEEDINGS OF THE 17TH NATIONAL NUTRIENT DATABANK CONFERENCE, V0, P110
   Ku JH, 2003, UROLOGY, V61, P132, DOI 10.1016/S0090-4295(02)02001-0
   Lohman TG, 1991, ANTHROPOMETRIC STANDARDIZATION REFERENCE MANUAL., V0, P0
   MESSERLI FH, 1983, AM J MED, V74, P808, DOI 10.1016/0002-9343(83)91071-9
   Meyer F, 1997, NUTR CANCER, V29, P120, DOI 10.1080/01635589709514612
   Morgan TO, 1996, NEW ENGL J MED, V335, P304, DOI 10.1056/NEJM199608013350502
   *NAT CTR HLTH STAT, 1999, INT CAL SEL NUTR US, V0, P0
   Neuhouser ML, 2001, NUTR CANCER, V39, P12, DOI 10.1207/S15327914nc391_2
   Neuhouser ML, 2001, J NUTR, V131, P2184, DOI 10.1093/jn/131.8.2184
   Neuhouser ML, 1999, CANCER EPIDEM BIOMAR, V8, P721
   OESTERLING JE, 1993, JAMA-J AM MED ASSOC, V270, P860, DOI 10.1001/jama.270.7.860
   Patterson RE, 1999, ANN EPIDEMIOL, V9, P178, DOI 10.1016/S1047-2797(98)00055-6
   Patterson RE, 1998, EPIDEMIOLOGY, V9, P567, DOI 10.1097/00001648-199809000-00017
   Polascik TJ, 1999, J UROLOGY, V162, P293, DOI 10.1016/S0022-5347(05)68543-6
   Preston DM, 2000, UROLOGY, V56, P812, DOI 10.1016/S0090-4295(00)00764-0
   ROHAN TE, 1995, CANCER CAUSE CONTROL, V6, P145, DOI 10.1007/BF00052775
   Satia-Abouta J, 2002, PREV MED, V34, P493, DOI 10.1006/pmed.2002.1018
   SCHAKEL SF, 1988, J AM DIET ASSOC, V88, P1268
   Shike M, 2002, J CLIN ONCOL, V20, P3592, DOI 10.1200/JCO.2002.02.040
   SIROVICH BE, 2005, JAMA-J AM MED ASSOC, V289, P1414
   Subar AF, 2003, AM J EPIDEMIOL, V158, P1, DOI 10.1093/aje/kwg092
   Tariq N, 2000, J UROLOGY, V163, P114, DOI 10.1016/S0022-5347(05)67985-2
   Thompson IM, 2004, NEW ENGL J MED, V350, P2239, DOI 10.1056/NEJMoa031918
   Thompson IM, 2003, NEW ENGL J MED, V349, P215, DOI 10.1056/NEJMoa030660
   Urban D, 2001, J UROLOGY, V165, P294, DOI 10.1097/00005392-200101000-00082
   Vlajinac HD, 1997, EUR J CANCER, V33, P101, DOI 10.1016/S0959-8049(96)00373-5
   YOUNG CYF, 1991, CANCER RES, V51, P3748
NR 51
TC 98
Z9 105
U1 0
U2 0
PU WILEY
PI HOBOKEN
PA 111 RIVER ST, HOBOKEN 07030-5774, NJ USA
SN 0008-543X
EI 1097-0142
J9 CANCER-AM CANCER SOC
JI Cancer
PD JAN 15
PY 2006
VL 106
IS 2
BP 320
EP 328
DI 10.1002/cncr.21603
PG 9
WC Oncology
SC Oncology
GA 002CJ
UT WOS:000234588700011
PM 16342294
DA 2025-02-23
ER

PT J
AU Martin, DN
   Boersma, BJ
   Howe, TM
   Goodman, JE
   Mechanic, LE
   Chanock, SJ
   Ambs, S
AF Martin, Damali N.
   Boersma, Brenda J.
   Howe, Tiffany M.
   Goodman, Julie E.
   Mechanic, Leah E.
   Chanock, Stephen J.
   Ambs, Stefan
TI Association of <i>MTHFR</i> gene polymorphisms with breast cancer survival
SO BMC CANCER
LA English
DT Article
ID methylenetetrahydrofolate reductase gene; single nucleotide polymorphisms; dietary-folate intake; one-carbon metabolism; estrogen-receptor; rheumatoid-arthritis; dna methylation; risk; methotrexate; toxicity
AB Background: Two functional single nucleotide polymorphisms ( SNPs) in the 5,10-methylenetetrahydrofolate reductase ( MTHFR) gene, C677T and A1298C, lead to decreased enzyme activity and affect chemosensitivity of tumor cells. We investigated whether these MTHFR SNPs were associated with breast cancer survival in African- American and Caucasian women. Methods: African- American ( n = 143) and Caucasian ( n = 105) women, who had incident breast cancer with surgery, were recruited between 1993 and 2003 from the greater Baltimore area, Maryland, USA. Kaplan- Meier survival and multivariate Cox proportional hazards regression analyses were used to examine the relationship between MTHFR SNPs and disease- specific survival. Results: We observed opposite effects of the MTHFR polymorphisms A1298C and C677T on breast cancer survival. Carriers of the variant allele at codon 1298 ( A/ C or C/ C) had reduced survival when compared to homozygous carriers of the common A allele [ Hazard ratio ( HR) = 2.05; 95% confidence interval ( CI), 1.05 - 4.00]. In contrast, breast cancer patients with the variant allele at codon 677 ( C/ T or T/ T) had improved survival, albeit not statistically significant, when compared to individuals with the common C/ C genotype ( HR = 0.65; 95% CI, 0.31 - 1.35). The effects were stronger in patients with estrogen receptor- negative tumors ( HR = 2.70; 95% CI, 1.17 - 6.23 for A/ C or C/ C versus A/ A at codon 1298; HR = 0.36; 95% CI, 0.12 - 1.04 for C/ T or T/ T versus C/ C at codon 677). Interactions between the two MTHFR genotypes and race/ ethnicity on breast cancer survival were also observed ( A1298C, p(interaction) = 0.088; C677T, p(interaction) = 0.026). Conclusion: We found that the MTHFR SNPs, C677T and A1298C, were associated with breast cancer survival. The variant alleles had opposite effects on disease outcome in the study population. Race/ ethnicity modified the association between the two SNPs and breast cancer survival.
C1 NCI, Human Carcinogenesis Lab, Ctr Canc Res, NIH, Bethesda, MD 20892 USA.
   NCI, Canc Prevent Fellowship Program, Div Canc Prevent, NIH, Bethesda, MD 20892 USA.
   Gradient Corp, Cambridge, MA USA.
   NCI, Sect Genom Variat, Pediat Oncol Branch,CCR, NIH, Bethesda, MD 20892 USA.
C3 National Institutes of Health (NIH) - USA; NIH National Cancer Institute (NCI); National Institutes of Health (NIH) - USA; NIH National Cancer Institute (NCI); Gradient Corporation; National Institutes of Health (NIH) - USA; NIH Center for Cancer Research (CCR); NIH National Cancer Institute (NCI)
RP Ambs, S (corresponding author), NCI, Human Carcinogenesis Lab, Ctr Canc Res, NIH, Bldg 37, Bethesda, MD 20892 USA.
EM martinda@mail.nih.gov; boersmab@mail.nih.gov; howet@mail.nih.gov; jgoodman@gradientcorp.com; mechanil@mail.nih.gov; chanocks@mail.nih.gov; ambss@mail.nih.gov
FU Intramural NIH HHS Funding Source: Medline
CR Ames BN, 1999, P NATL ACAD SCI USA, V96, P12216, DOI 10.1073/pnas.96.22.12216
   Berkun Y, 2004, ANN RHEUM DIS, V63, P1227, DOI 10.1136/ard.2003.016337
   Blount BC, 1997, P NATL ACAD SCI USA, V94, P3290, DOI 10.1073/pnas.94.7.3290
   Boersma BJ, 2006, J NATL CANCER I, V98, P911, DOI 10.1093/jnci/djj245
   Campbell IG, 2002, BREAST CANCER RES, V4, P0, DOI 10.1186/bcr457
   Chen J, 2002, PHARMACOGENETICS, V12, P339, DOI 10.1097/00008571-200206000-00011
   Chen J, 2005, CANCER RES, V65, P1606, DOI 10.1158/0008-5472.CAN-04-2630
   Chen ZT, 2001, HUM MOL GENET, V10, P433, DOI 10.1093/hmg/10.5.433
   Das PM, 2004, J CLIN ONCOL, V22, P4632, DOI 10.1200/JCO.2004.07.151
   ELLEDGE RM, 1994, J NATL CANCER I, V86, P705, DOI 10.1093/jnci/86.9.705
   Elnakat H, 2004, ADV DRUG DELIVER REV, V56, P1067, DOI 10.1016/j.addr.2004.01.001
   Etienne MC, 2004, BRIT J CANCER, V90, P526, DOI 10.1038/sj.bjc.6601523
   Evans WE, 2002, PHARMACOGENETICS, V12, P181, DOI 10.1097/00008571-200204000-00001
   Ford ES, 1999, AM J CLIN NUTR, V69, P476
   FROSST P, 1995, NAT GENET, V10, P111, DOI 10.1038/ng0595-111
   Gruvberger S, 2001, CANCER RES, V61, P5979
   HILLMAN RS, 1982, ANNU REV MED, V33, P345, DOI 10.1146/annurev.me.33.020182.002021
   HOOIJBERG JH, 2005, CANCER CHEMOTH PHARM, V0, P1
   Justenhoven C, 2005, CANCER EPIDEM BIOMAR, V14, P3015, DOI 10.1158/1055-9965.EPI-05-0592
   Kelley KMM, 2003, CANCER RES, V63, P2820
   Langsenlehner U, 2003, BREAST CANCER RES TR, V81, P169, DOI 10.1023/A:1025752420309
   Le Marchand L, 2004, CANCER EPIDEM BIOMAR, V13, P2071
   Ogino S, 2003, J HUM GENET, V48, P1, DOI 10.1007/s100380300000
   Packer BR, 2004, NUCLEIC ACIDS RES, V32, PD528, DOI 10.1093/nar/gkh005
   Paz MF, 2002, CANCER RES, V62, P4519
   Perry CA, 2004, J NUTR, V134, P1786, DOI 10.1093/jn/134.7.1786
   ROCHMAN H, 1985, CANCER DETECT PREV, V8, P71
   Sellers TA, 2002, NUTR CANCER, V44, P139, DOI 10.1207/S15327914NC4402_03
   Sellers TA, 2001, EPIDEMIOLOGY, V12, P420, DOI 10.1097/00001648-200107000-00012
   Sharp L, 2002, CANCER LETT, V181, P65, DOI 10.1016/S0304-3835(02)00030-7
   Shinozaki M, 2005, CLIN CANCER RES, V11, P2156, DOI 10.1158/1078-0432.CCR-04-1810
   Shrubsole MJ, 2005, BREAST CANCER RES TR, V91, P73, DOI 10.1007/s10549-004-7265-6
   Shrubsole MJ, 2004, CANCER EPIDEM BIOMAR, V13, P190, DOI 10.1158/1055-9965.EPI-03-0273
   Sohn KJ, 2004, JNCI-J NATL CANCER I, V96, P134, DOI 10.1093/jnci/djh015
   Toffoli G, 2000, ANN ONCOL, V11, P373, DOI 10.1023/A:1008337900349
   Toffoli G, 2003, INT J CANCER, V103, P294, DOI 10.1002/ijc.10847
   Ueland PM, 2001, TRENDS PHARMACOL SCI, V22, P195, DOI 10.1016/S0165-6147(00)01675-8
   Urano W, 2002, PHARMACOGENETICS, V12, P183, DOI 10.1097/00008571-200204000-00002
   Weisberg I, 1998, MOL GENET METAB, V64, P169, DOI 10.1006/mgme.1998.2714
   Weisberg IS, 2001, ATHEROSCLEROSIS, V156, P409, DOI 10.1016/S0021-9150(00)00671-7
   Wilson CA, 2004, BREAST CANCER RES, V6, P192, DOI 10.1186/bcr917
   Yamada K, 2001, P NATL ACAD SCI USA, V98, P14853, DOI 10.1073/pnas.261469998
   Zhang SM, 2005, CANCER EPIDEM BIOMAR, V14, P2004, DOI 10.1158/1055-9965.EPI-05-0083
   Zhang SM, 2003, J NATL CANCER I, V95, P373, DOI 10.1093/jnci/95.5.373
NR 44
TC 38
Z9 41
U1 0
U2 0
PU BMC
PI LONDON
PA CAMPUS, 4 CRINAN ST, LONDON N1 9XW, ENGLAND
SN 
EI 1471-2407
J9 BMC CANCER
JI BMC Cancer
PD OCT 27
PY 2006
VL 6
IS 
BP 
EP 
DI 10.1186/1471-2407-6-257
PG 10
WC Oncology
SC Oncology
GA 104VN
UT WOS:000241988800001
PM 17069650
DA 2025-02-23
ER

PT J
AU Benedetti, A
   Parent, ME
   Siemiatycki, J
AF Benedetti, A
   Parent, ME
   Siemiatycki, J
TI Consumption of alcoholic beverages and risk of lung cancer: Results from two case-control studies in montreal, canada
SO CANCER CAUSES & CONTROL
LA English
DT Article
DE alcohol drinking; lung neoplasms; case-control studies
ID proxy respondents; dietary habits; self-reports; drinking; validity; state; wine
AB Objective: To investigate the association between consumption of alcoholic beverages and lung cancer risk. Methods: Data were collected in two population-based case-control studies, conducted in Montreal (Study I - mid-1980s and Study II - mid-1990s). Study I included 699 cases and 507 controls, all males; Study II included 1094 cases and 1468 controls, males and females. In each study group (Study I men, Study II men and Study II women) odds ratios (OR) were estimated for the associations between beer, wine or spirits consumption and lung cancer, while carefully adjusting for smoking and other covariates. The reference category included abstainers and occasional drinkers. Results: For Study I men, lung cancer risk increased with the average number of beers/week consumed (for 1-6 beers/week: OR=1.2, 95% confidence interval (CI): 0.9-1.7; for >= 7 beers/week: OR=1.5, 95% CI: 1.1-2.1). For Study II men, beer consumption appeared harmful only among subjects with low fruit and vegetable consumption. In Study II, wine consumers had low lung cancer risk, particularly those reporting 1-6 glasses/week (women: OR=0.3, 95% CI: 0.2-0.4; men: OR=0.6, 95% CI: 0.4-0.8). Conclusions: Beer consumption increased lung cancer risk, particularly so among men who had relatively low fruit and vegetable consumption. Moderate wine drinkers had decreased lung cancer risk.
C1 CRCHUM Sante Populat, Montreal, PQ H2W 1V1, Canada.
   Univ Quebec, Epidemiol & Biostat Unit, INRS, Inst Armand Frappier, Montreal, PQ H3C 3P8, Canada.
   Univ Montreal, Dept Social & Prevent Med, Montreal, PQ, Canada.
C3 University of Quebec; Institut national de la recherche scientifique (INRS); University of Quebec Montreal; Universite de Montreal
RP CRCHUM Sante Populat, 3rd Floor 3875, Montreal, PQ H2W 1V1, Canada.
EM andrea.benedetti@mail.mcgill.ca
CR Albert AJ, 2003, CHEST, V123, P21
   [Anonymous], 1900, DOI 10.1097/00002030-199912240-00009, V0, P0
   Bandera EV, 1997, CANCER CAUSE CONTROL, V8, P828, DOI 10.1023/A:1018456127018
   BANDERA EV, 1992, CANCER CAUSE CONTROL, V3, P361, DOI 10.1007/BF00146890
   Bandera EV, 2001, CANCER EPIDEM BIOMAR, V10, P813
   Benedetti A, 2004, STAT MED, V23, P3781, DOI 10.1002/sim.2073
   Bhat KPL, 2002, ANN NY ACAD SCI, V957, P210, DOI 10.1111/j.1749-6632.2002.tb02918.x
   Bianchini F, 2003, EUR J CANCER PREV, V12, P417, DOI 10.1097/00008469-200310000-00011
   BOYLE CA, 1992, AM J EPIDEMIOL, V136, P712, DOI 10.1093/oxfordjournals.aje.a116550
   CHAIKELSON JS, 1994, J STUD ALCOHOL, V55, P133, DOI 10.15288/jsa.1994.55.133
   De Stefani E, 2002, LUNG CANCER-J IASLC, V38, P9, DOI 10.1016/S0169-5002(02)00153-8
   Del Boca FK, 2000, ADDICTION, V95, P0
   Del Boca FK, 2003, ADDICTION, V98, P1, DOI 10.1046/j.1359-6357.2003.00586.x
   DESTEFANI E, 1993, CANCER EPIDEM BIOMAR, V2, P21
   Ellison RC, 2002, ANN NY ACAD SCI, V957, P1, DOI 10.1111/j.1749-6632.2002.tb02900.x
   Freudenheim JL, 2005, AM J CLIN NUTR, V82, P657, DOI 10.1093/ajcn/82.3.657
   GERIN M, 1985, J OCCUP ENVIRON MED, V27, P420
   GILPIN EA, 1994, AM J PUBLIC HEALTH, V84, P1576, DOI 10.2105/AJPH.84.10.1576
   GORDON T, 1984, AM J EPIDEMIOL, V120, P97, DOI 10.1093/oxfordjournals.aje.a113879
   GRAHAM P, 1993, AM J EPIDEMIOL, V138, P443, DOI 10.1093/oxfordjournals.aje.a116876
   Hastie TJ, 1990, GAM GEN ADDITIVE MOD, V43, P0
   Hines LM, 2001, POSTGRAD MED J, V77, P747, DOI 10.1136/pmj.77.914.747
   KABAT GC, 1984, CANCER-AM CANCER SOC, V53, P1214, DOI 10.1002/1097-0142(19840301)53:5<1214::AID-CNCR2820530532>3.0.CO;2-8
   KOO LC, 1988, NUTR CANCER, V11, P155, DOI 10.1080/01635588809513983
   Korte JE, 2002, AM J EPIDEMIOL, V155, P496, DOI 10.1093/aje/155.6.496
   Kubík A, 2004, NEOPLASMA, V51, P136
   Kubík AK, 2004, EUR J CANCER PREV, V13, P471, DOI 10.1097/00008469-200412000-00002
   KVALE G, 1983, INT J CANCER, V31, P397, DOI 10.1002/ijc.2910310402
   Leffondré K, 2002, AM J EPIDEMIOL, V156, P813, DOI 10.1093/aje/kwf122
   Meister KA, 2000, CRIT REV CL LAB SCI, V37, P261, DOI 10.1080/10408360091174222
   Nadalin Victoria, 2003, CHRONIC DIS CAN, V24, P1
   Naimi TS, 2005, AM J PREV MED, V28, P369, DOI 10.1016/j.amepre.2005.01.011
   NELSON LM, 1994, EPIDEMIOLOGY, V5, P204, DOI 10.1097/00001648-199403000-00011
   PARKIN DM, 1998, 31 IARC, V0, P0
   Passaro KT, 1997, INT J EPIDEMIOL, V26, P315, DOI 10.1093/ije/26.2.315
   PATRICK DL, 1994, AM J PUBLIC HEALTH, V84, P1086, DOI 10.2105/AJPH.84.7.1086
   POLICH JM, 1982, ADDICT BEHAV, V7, P123, DOI 10.1016/0306-4603(82)90037-5
   POLLACK ES, 1984, NEW ENGL J MED, V310, P617, DOI 10.1056/NEJM198403083101003
   Potter J D, 1992, ANN EPIDEMIOL, V2, P587, DOI 10.1016/1047-2797(92)90003-9
   POTTER JD, 1984, INT J EPIDEMIOL, V13, P240, DOI 10.1093/ije/13.2.240
   Prescott E, 1999, AM J EPIDEMIOL, V149, P463, DOI 10.1093/oxfordjournals.aje.a009834
   Riboli E, 2003, AM J CLIN NUTR, V78, P559S, DOI 10.1093/ajcn/78.3.559S
   Ruano-Ravina A, 2004, THORAX, V59, P981, DOI 10.1136/thx.2003.018861
   SIEMIATYCKI J, 1987, SCAND J WORK ENV HEA, V13, P486, DOI 10.5271/sjweh.2009
   *STAT CAN, 2002, CAN FOOD STAT FOOD S, V2, P0
NR 46
TC 25
Z9 32
U1 0
U2 9
PU SPRINGER
PI DORDRECHT
PA VAN GODEWIJCKSTRAAT 30, 3311 GZ DORDRECHT, NETHERLANDS
SN 0957-5243
EI 1573-7225
J9 CANCER CAUSE CONTROL
JI Cancer Causes Control
PD MAY 15
PY 2006
VL 17
IS 4
BP 469
EP 480
DI 10.1007/s10552-005-0496-y
PG 12
WC Oncology; Public, Environmental & Occupational Health
SC Oncology; Public, Environmental & Occupational Health
GA 030GQ
UT WOS:000236622900012
PM 16596299
DA 2025-02-23
ER

PT J
AU Kuriki, K
   Wakai, K
   Hirose, K
   Matsuo, K
   Ito, H
   Suzuki, T
   Saito, T
   Kanemitsu, Y
   Hirai, T
   Kato, T
   Tatematsu, M
   Tajima, K
AF Kuriki, Kiyonori
   Wakai, Kenji
   Hirose, Kaoru
   Matsuo, Keitaro
   Ito, Hidemi
   Suzuki, Takeshi
   Saito, Toshiko
   Kanemitsu, Yukihide
   Hirai, Takashi
   Kato, Tomoyuki
   Tatematsu, Masae
   Tajima, Kazuo
TI Risk of colorectal cancer is linked to erythrocyte compositions of fatty acids as biomarkers for dietary intakes of fish, fat, and fatty acids
SO CANCER EPIDEMIOLOGY BIOMARKERS & PREVENTION
LA English
DT Article
ID food-frequency questionnaire; japanese female dietitians; middle-aged japanese; breast-cancer; plasma-concentrations; collaborative cohort; stearic-acid; consumption; platelets; membranes
AB Consumption of fish rich in n-3 polyunsaturated fatty acids (PUFAs), such as docosahexaenoic acid, is suggested to reduce colorectal cancer risk through inhibition of the arachidonic acid (AA) cascade related to tumorigenesis and cell proliferation. High intake of saturated fatty acids (SFAs) may increase the risk. To examine associations between colorectal cancer risk and fatty acid compositions in erythrocyte membranes, as biomarkers for dietary intakes of fish, fat, and fatty acids, we conducted a case-control study with 74 incident cases and 221 noncancer controls (matched by age, sex, and season of sample collection). Erythrocyte fatty acids were measured using an accelerated solvent extraction and a gas-liquid chromatography. Colorectal cancer had no association with dietary intakes of meat, fish, fat, and fatty acids. However, the risk was inversely associated with erythrocyte compositions of docosahexaenoic acid, AA, and PUFAs [the highest to the lowest tertile, odds ratios, 0.36, 0.42, and 0.15; 95% confidence intervals, 0.14-0.93, 0.18-0.95, and 0.05-0.46; P-trend < 0.05, respectively] and positively with those of palmitic acid, SFAs, and the ratio of SFAs/PUFAs (odds ratios, 6.46, 8.20, and 9.45; 95% confidence intervals, 2.41-17.26, 2.86-23.52, and 2.84-31.43; P-trend < 0.005, respectively). In conclusion, we could clearly show decreased and increased risks for colorectal cancer related to PUFAs and SFAs compositions in erythrocyte membranes, respectively, but further research is needed to investigate the discrepancy between our findings and the generally accepted role of the AA cascade.
C1 Aichi Canc Ctr, Inst Res, Div Epidemiol & Prevent, Chikusa Ku, Nagoya, Aichi 4648681, Japan.
   Aichi Canc Ctr, Inst Res, Div Oncol Pathol, Nagoya, Aichi 4648681, Japan.
   Nagoya Univ, Grad Sch Med, Dept Epidemiol, Nagoya, Aichi, Japan.
   Aichi Canc Ctr Hosp, Dept Surg Gastroenterol, Nagoya, Aichi, Japan.
C3 Aichi Cancer Center; Aichi Cancer Center; Nagoya University; Aichi Cancer Center
RP Kuriki, K (corresponding author), Aichi Canc Ctr, Inst Res, Div Epidemiol & Prevent, Chikusa Ku, 1-1 Kanokoden, Nagoya, Aichi 4648681, Japan.
EM kkuriki@aichi-cc.jp
CR Arab L, 2003, J NUTR, V133, P925S, DOI 10.1093/jn/133.3.925S
   Baró L, 1998, BRIT J CANCER, V77, P1978, DOI 10.1038/bjc.1998.328
   Busstra MC, 2003, CANCER CAUSE CONTROL, V14, P269, DOI 10.1023/A:1023650201730
   DOUGHERTY RM, 1987, AM J CLIN NUTR, V45, P443, DOI 10.1093/ajcn/45.2.443
   FAN WX, 1990, AM J CLIN NUTR, V52, P1027, DOI 10.1093/ajcn/52.6.1027
   FARQUHAR JW, 1963, J CLIN INVEST, V42, P675, DOI 10.1172/JCI104759
   FEUNEKES GIJ, 1993, AM J CLIN NUTR, V58, P489, DOI 10.1093/ajcn/58.4.489
   Gerster H, 1998, INT J VITAM NUTR RES, V68, P159
   Godley PA, 1996, CANCER EPIDEM BIOMAR, V5, P889
   Goto C, 2006, SCANDINAVIAN JOURNAL OF FOOD & NUTRITION, V50, P77, DOI 10.1080/11026480600568720
   HAMAJIMA N, 1995, J EPIDEMIOL, V5, P99
   HILL MJ, 1991, EUROPEAN JOURNAL OF CANCER PREVENTION, VOL 1, P0
   HUNTER D, 1990, BIOCH INDICATORS DIE, V0, P186
   Inoue M, 1997, J CLIN EPIDEMIOL, V50, P69, DOI 10.1016/S0895-4356(96)00297-1
   James MJ, 2000, AM J CLIN NUTR, V71, P343S, DOI 10.1093/ajcn/71.1.343s
   Jones R, 2003, MOL CELL BIOCHEM, V253, P141
   KELLY SB, 1990, DIS COLON RECTUM, V33, P1026, DOI 10.1007/BF02139217
   Kojima M, 2005, AM J EPIDEMIOL, V161, P462, DOI 10.1093/aje/kwi066
   Kojima M, 2004, NUTR CANCER, V50, P23, DOI 10.1207/s15327914nc5001_4
   Kramer HJ, 1996, BIOCHEM PHARMACOL, V52, P1211, DOI 10.1016/0006-2952(96)00473-X
   Kuriki K, 2005, NUTR CANCER, V51, P170, DOI 10.1207/s15327914nc5102_7
   Kuriki K, 2002, EUR J CLIN NUTR, V56, P524, DOI 10.1038/sj.ejcn.1601344
   Kuriki K, 2003, J NUTR, V133, P3643, DOI 10.1093/jn/133.11.3643
   KURIKI K, 2006, IN PRESS LIPIDS, V0, P0
   Kuriki Kiyonori, 2004, ASIAN PAC J CANCER PREV, V5, P28
   LANDS WEM, 1990, AM J CLIN NUTR, V51, P991, DOI 10.1093/ajcn/51.6.991
   Lin J, 2004, AM J EPIDEMIOL, V160, P1011, DOI 10.1093/aje/kwh319
   NAGAYA T, 1994, ANN CLIN BIOCHEM, V31, P240, DOI 10.1177/000456329403100304
   NEOPTOLEMOS JP, 1990, ANN CLIN BIOCHEM, V27, P38, DOI 10.1177/000456329002700108
   NEOPTOLEMOS JP, 1988, BRIT J CANCER, V58, P575, DOI 10.1038/bjc.1988.262
   Newcomer LM, 2001, PROSTATE, V47, P262
   Norat T, 2005, J NATL CANCER I, V97, P906, DOI 10.1093/jnci/dji164
   Oh K, 2005, CANCER EPIDEM BIOMAR, V14, P835, DOI 10.1158/1055-9965.EPI-04-0545
   Pala V, 2001, J NATL CANCER I, V93, P1088, DOI 10.1093/jnci/93.14.1088
   Parkin D, 2002, IARC SCI PUBLICATION, VVIII, P0
   PICKERING JS, 1995, CANCER RES, V55, P2293
   *RES COUNC SCI TEC, 1982, JAP STAND TABL FOOD, V0, P0
   *RES COUNC SCI TEC, 1994, FOLL STAND TABL FOOD, V0, P0
   Ritch CR, 2004, BJU INT, V93, P1211, DOI 10.1111/j.1464-410X.2004.04841.x
   ROSE HG, 1965, J LIPID RES, V6, P428
   Senesse P, 2002, NUTR CANCER, V44, P7, DOI 10.1207/S15327914NC441_2
   Tajima Kazuo, 2000, ASIAN PAC J CANCER PREV, V1, P35
   Tokudome S, 2002, JPN J CLIN ONCOL, V32, P550, DOI 10.1093/jjco/hyf108
   Tokudome S, 1998, JPN J CLIN ONCOL, V28, P679, DOI 10.1093/jjco/28.11.679
   Tokudome Shinkan, 2004, ASIAN PAC J CANCER PREV, V5, P40
   Tokudome Shinkan, 2000, ASIAN PAC J CANCER PREV, V1, P61
   Tokudome Y, 2005, J EPIDEMIOL, V15, P135, DOI 10.2188/jea.15.135
   Tokudome Y, 2003, EUR J EPIDEMIOL, V18, P945, DOI 10.1023/A:1025898622457
   Tokudome Y, 1999, J EPIDEMIOL, V9, P78
   Vidgren HM, 1997, LIPIDS, V32, P697, DOI 10.1007/s11745-997-0089-x
   Wakai K, 2006, J EPIDEMIOL, V16, P125, DOI 10.2188/jea.16.125
   Wakai K, 2005, J EPIDEMIOL, V15, P211, DOI 10.2188/jea.15.211
   WHO, 2004, LANCET, V363, P902, DOI 10.1016/S0140-6736(03)15268-3
   Wirfält E, 2004, EUR J CLIN NUTR, V58, P761, DOI 10.1038/sj.ejcn.1601874
   Yang CX, 2005, CARCINOGENESIS, V26, P1285, DOI 10.1093/carcin/bgi076
   ZARIDZE DG, 1990, INT J CANCER, V45, P807, DOI 10.1002/ijc.2910450502
   Zhang JJ, 2000, INT J EPIDEMIOL, V29, P615, DOI 10.1093/ije/29.4.615
NR 58
TC 69
Z9 74
U1 0
U2 11
PU AMER ASSOC CANCER RESEARCH
PI PHILADELPHIA
PA 615 CHESTNUT ST, 17TH FLOOR, PHILADELPHIA, PA 19106-4404 USA
SN 1055-9965
EI 1538-7755
J9 CANCER EPIDEM BIOMAR
JI Cancer Epidemiol. Biomarkers Prev.
PD OCT 15
PY 2006
VL 15
IS 10
BP 1791
EP 1798
DI 10.1158/1055-9965.EPI-06-0180
PG 8
WC Oncology; Public, Environmental & Occupational Health
SC Oncology; Public, Environmental & Occupational Health
GA 099SU
UT WOS:000241616800008
PM 17035384
DA 2025-02-23
ER

PT J
AU Szilagyi, A
   Nathwani, U
   Vinokuroff, C
   Correa, JA
   Shrier, I
AF Szilagyi, Andrew
   Nathwani, Usha
   Vinokuroff, Christina
   Correa, Jose A.
   Shrier, Ian
TI Evaluation of relationships among national colorectal cancer mortality rates, genetic lactase non-persistence status, and per capita yearly milk and milk product consumption
SO NUTRITION AND CANCER-AN INTERNATIONAL JOURNAL
LA English
DT Article
ID adult-type hypolactasia; inflammatory-bowel-disease; colon-cancer; epidemiologic evidence; lactose-intolerance; down-regulation; dairy foods; dna-damage; risk; calcium
AB Colorectal cancer (CRC) is one of the leading causes of mortality in Western countries. Its putative pathogenesis revolves around genetic and environmental factors, particularly diet. One of the most studied dietary factors, dairy product intake, is still debated as a protective agent. The role of lactose as a candidate prebiotic (stimulating lactic acid bacteria) and its relation to genetic lactase non-persistence (LNP) status has not been evaluated We undertook a review and analysis of national per capita dairy product consumption, national LNP prevalence, and national CRC mortality rates (CRCM) to determine whether relationships existed among these variables. Data on these three items were obtained from the available literature. A negative binomial regression model was used to compare national LNP status with national CRCM rates for three time periods. Pearson correlation was used to compare national per capita dairy food intake with national CRCM rates for the approximate midpoint time period of reviewed articles. We found that there was a significant positive correlation between per capita dairy food intake and CRCM rates. However, there was also a significant negative correlation between national LNP prevalence and CRCM rates. Population-based studies supported the suggestion that in both homogeneous high and homogeneous low prevalence LNP countries characterized by low and high dairy food intake respectively, dairy food consumption exerted a protective effect against CRC and CRCM rate. Because some population studies contradict the hypotheses that dairy food intake promotes CRC or that LNP status protects against CRC, we hypothesize that dairy food consumption may operate by two distinct mechanisms-one that operates at low doses in LNP subjects and another in high doses in non-LNP subjects.
C1 McGill Univ, Sir Mortimer B Davis Jewish Gen Hosp, Dept Med, Div Gastroenterol, Montreal, PQ H3T 1E2, Canada.
   McGill Univ, Sir Mortimer B Davis Jewish Gen Hosp, Dept Dietics, Montreal, PQ H3T 1E2, Canada.
   McGill Univ, Sir Mortimer B Davis Jewish Gen Hosp, Ctr Clin Epidemiol & Community Studies, Montreal, PQ H3T 1E2, Canada.
   McGill Univ, Dept Math & Stat, Montreal, PQ H3T 1E2, Canada.
   McGill Univ, Sch Med, Montreal, PQ H3T 1E2, Canada.
C3 McGill University; McGill University; McGill University; McGill University; McGill University
RP Szilagyi, A (corresponding author), McGill Univ, Sir Mortimer B Davis Jewish Gen Hosp, Dept Med, Div Gastroenterol, 3755 Cote St Catherine Rd,Room G-327, Montreal, PQ H3T 1E2, Canada.
EM aszilagy@gas.jgh.mcgill.ca
CR ARMSTRONG B, 1975, INT J CANCER, V15, P617, DOI 10.1002/ijc.2910150411
   BOND JH, 1976, GASTROENTEROLOGY, V70, P1058
   Burns A J, 2000, CURR ISSUES INTEST MICROBIOL, V1, P13
   Burns AJ, 2004, MUTAT RES-FUND MOL M, V551, P233, DOI 10.1016/j.mrfmmm.2004.03.010
   Butler LM, 2003, AM J EPIDEMIOL, V157, P434, DOI 10.1093/aje/kwf221
   Cho E, 2004, JNCI-J NATL CANCER I, V96, P1015, DOI 10.1093/jnci/djh185
   CRAMER DW, 1993, DYN NUTR R, V3, P52
   Enattah NS, 2002, NAT GENET, V30, P233, DOI 10.1038/ng826
   FEARON ER, 1990, CELL, V61, P759, DOI 10.1016/0092-8674(90)90186-I
   Flood A, 2003, AM J EPIDEMIOL, V158, P59, DOI 10.1093/aje/kwg099
   GRAHAM S, 1978, JNCI-J NATL CANCER I, V61, P709
   HENEGOURWEN GPV, 1977, GUT, V28, P675
   Hertzler SR, 1996, AM J CLIN NUTR, V64, P232, DOI 10.1093/ajcn/64.2.232
   Holt PR, 1999, J AM COLL NUTR, V18, P379S, DOI 10.1080/07315724.1999.10718902
   ITO M, 1993, MICROB ECOL HEALTH D, V6, P73, DOI 10.3109/08910609309141564
   Järvinen R, 2001, EUR J CLIN NUTR, V55, P1000, DOI 10.1038/sj.ejcn.1601260
   Jemal A, 2003, CA-CANCER J CLIN, V53, P5, DOI 10.3322/canjclin.53.1.5
   Jensen O M, 1982, NUTR CANCER, V4, P5, DOI 10.1080/01635588209513733
   KNOX EG, 1977, BRIT J PREV SOC MED, V31, P71
   KRETCHMER N, 1972, SCI AM, V4, P71
   KRUSE TA, 1988, FEBS LETT, V240, P123, DOI 10.1016/0014-5793(88)80352-1
   MACLENNAN R, 1978, AM J CLIN NUTR, V31, PS239, DOI 10.1093/ajcn/31.10.S239
   MACLENNAN R, 1977, LANCET, V2, P133
   MAIURI L, 1991, GASTROENTEROLOGY, V100, P359, DOI 10.1016/0016-5085(91)90203-W
   Martínez ME, 1998, CANCER EPIDEM BIOMAR, V7, P163
   MARUCHI N, 1977, GANN, V68, P1
   Montgomery EM, 1930, J AM CHEM SOC, V52, P2101, DOI 10.1021/ja01368a060
   NANJI AA, 1986, MED HYPOTHESES, V19, P1, DOI 10.1016/0306-9877(86)90131-3
   Norat T, 2003, EUR J CLIN NUTR, V57, P1, DOI 10.1038/sj.ejcn.1601522
   Rafter J, 2002, BRIT J NUTR, V88, PS89, DOI 10.1079/BJN2002633
   Rasinperä H, 2005, GUT, V54, P643, DOI 10.1136/gut.2004.055939
   Rhodes JM, 2002, TRENDS MOL MED, V8, P10, DOI 10.1016/S1471-4914(01)02194-3
   ROSEN M, 1988, AM J EPIDEMIOL, V127, P42, DOI 10.1093/oxfordjournals.aje.a114789
   Rossi M, 1997, GASTROENTEROLOGY, V112, P1506, DOI 10.1016/S0016-5085(97)70031-3
   Rowland IR, 1996, NUTR CANCER, V26, P37, DOI 10.1080/01635589609514461
   SCRIMSHAW N S, 1988, AMERICAN JOURNAL OF CLINICAL NUTRITION, V48, P1083
   Slattery ML, 1998, AM J EPIDEMIOL, V148, P4, DOI 10.1093/aje/148.1.4-a
   Szilagyi A, 1998, CAN J GASTROENTEROL, V12, P133, DOI 10.1155/1998/402659
   Szilagyi A, 2005, DIGEST DIS SCI, V50, P2178, DOI 10.1007/s10620-005-3028-4
   Szilagyi A, 2002, ALIMENT PHARM THER, V16, P1591, DOI 10.1046/j.1365-2036.2002.01321.x
   Tamura K, 1996, CANCER-AM CANCER SOC, V78, P1187, DOI 10.1002/(SICI)1097-0142(19960915)78:6<1187::AID-CNCR4>3.0.CO;2-7
   TEPPO L, 1979, ISRAEL J MED SCI, V15, P322
   VOGELSTEIN B, 1988, NEW ENGL J MED, V319, P525, DOI 10.1056/NEJM198809013190901
   Wang YX, 1998, GASTROENTEROLOGY, V114, P1230, DOI 10.1016/S0016-5085(98)70429-9
   WILLETT WC, 1990, NEW ENGL J MED, V323, P1664, DOI 10.1056/NEJM199012133232404
   Wollowski I, 2001, AM J CLIN NUTR, V73, P451S, DOI 10.1093/ajcn/73.2.451s
   WYNDER EL, 1977, PREV MED, V6, P567, DOI 10.1016/0091-7435(77)90042-1
   Zhuo X G, 1999, J EPIDEMIOL, V9, P275
   1988, 1900, V38, V0, P18
   1991, 1900, V254, V0, P1
   1997, 1900, V47, V0, P26
   1980, 1900, V30, V0, P34
NR 52
TC 4
Z9 4
U1 0
U2 6
PU ROUTLEDGE JOURNALS, TAYLOR & FRANCIS LTD
PI ABINGDON
PA 2-4 PARK SQUARE, MILTON PARK, ABINGDON OX14 4RN, OXON, ENGLAND
SN 0163-5581
EI 1532-7914
J9 NUTR CANCER
JI Nutr. Cancer
PD JUN 15
PY 2006
VL 55
IS 2
BP 151
EP 156
DI 10.1207/s15327914nc5502_5
PG 6
WC Oncology; Nutrition & Dietetics
SC Oncology; Nutrition & Dietetics
GA 103PP
UT WOS:000241899500005
PM 17044769
DA 2025-02-23
ER

PT J
AU Mucci, LA
   Adami, HO
   Wolk, A
AF Mucci, LA
   Adami, HO
   Wolk, A
TI Prospective study of dietary acrylamide and risk of colorectal cancer among women
SO INTERNATIONAL JOURNAL OF CANCER
LA English
DT Article
DE acrylamide; cohort; colorectal cancer; diet
ID maillard reaction; oncogenicity; association; smoking; foods; rats
AB There has been considerable discourse about whether exposure to acrylamide in foods could increase the risk of human cancer. Acrylamide is classified as a probable human carcinogen, and animal studies have demonstrated an increased incidence of tumors in rats exposed to very high levels. Still, epidemiologic data of the effect of dietary acryamide remain scant. We have undertaken the first prospective study of acrylamide in food and risk of colon and rectal cancers using prospective data from the Swedish Mammography Cohort. The cohort comprised 61,467 women at baseline between 1987 and 1990. Through 2003, the cohort contributed 823,072 person-years, and 504 cases of colon and 237 of rectal cancer occurred. Mean intake of acrylamide through diet was 24.6 mu g/day Q25-70 = 18.7-29.9). Coffee (44%), fried potato products (16%), crisp bread (15%) and other breads (12%) were the greatest contributors. After adjusting for potential confounders, there was no association between estimated acrylamide intake and colorectal cancer. Comparing extreme quintiles, the adjusted relative risks (95% Cl; p for trend) were for colorectal cancer 0.9 (0.7-1.3; p = 0.80), colon cancer 0.9 (0.6-1.4; p = 0.83) and rectal cancer 1.0 (0.6-1.8; p = 0.77). Furthermore, intake of specific food items with elevated acrylamide (e.g., coffee, crisp bread and fried potato products) was not associated with cancer risk. In this large prospective study, we found no evidence that dietary intake of acrylamide is associated with cancers of the colon or rectum. Epidermologic studies play an important role in assessing the possible health effects of acrylamide intake through food. (c) 2005 Wiley-Liss, hic.
C1 Harvard Univ, Sch Med, Channing Lab, Brigham & Womens Hosp, Boston, MA 02115 USA.
   Harvard Univ, Sch Publ Hlth, Dept Epidemiol, Boston, MA 02115 USA.
   Karolinska Inst, Dept Med Epidemiol & Biostat, Stockholm, Sweden.
   Karolinska Inst, Natl Inst Environm Med, Stockholm, Sweden.
C3 Harvard University; Harvard University Medical Affiliates; Brigham & Women's Hospital; Harvard Medical School; Harvard University; Harvard T.H. Chan School of Public Health; Karolinska Institutet; Karolinska Institutet
RP Mucci, LA (corresponding author), Harvard Univ, Sch Med, Channing Lab, Brigham & Womens Hosp, 181 Longwood Ave, Boston, MA 02115 USA.
EM lmucci@hsph.harvard.edu
CR *AM COUNC SCI HLTH, 2005, AM WAR CARC REASS US, V0, P0
   *CTR FOOD SAF APPL, 2002, EXPL DAT ACR FOODS, V0, P0
   Dybing E, 2003, TOXICOL SCI, V75, P7, DOI 10.1093/toxsci/kfg165
   Erdreich LS, 2004, REGUL TOXICOL PHARM, V39, P150, DOI 10.1016/j.yrtph.2003.12.004
   FERLAY F, 2001, GLOBOCAN 2000 CANC I, V0, P0
   Friedman M, 2003, J AGR FOOD CHEM, V51, P4504, DOI 10.1021/jf030204+
   FRIEDMAN MA, 1995, FUND APPL TOXICOL, V27, P95, DOI 10.1006/faat.1995.1112
   GIOVANNUCCI E, 1994, J NATL CANCER I, V86, P183, DOI 10.1093/jnci/86.3.183
   Granath F, 2003, JNCI-J NATL CANCER I, V95, P842, DOI 10.1093/jnci/95.12.842
   IKEDA GJ, 1987, FOOD CHEM TOXICOL, V25, P871, DOI 10.1016/0278-6915(87)90267-5
   International Agency for Research on Cancer, 1994, IARC MON EV CARC RIS, V60, P0
   JOHNSON KA, 1986, TOXICOL APPL PHARM, V85, P154, DOI 10.1016/0041-008X(86)90109-2
   Mottram DS, 2002, NATURE, V419, P448, DOI 10.1038/419448a
   Mucci LA, 2003, BRIT J CANCER, V88, P84, DOI 10.1038/sj.bjc.6600726
   Mucci LA, 2004, INT J CANCER, V109, P774, DOI 10.1002/ijc.20011
   Mucci LA, 2003, BRIT J CANCER, V89, P775, DOI 10.1038/sj.bjc.6601180
   MUCCI LA, 2005, JAMA-J AM MED ASSOC, V293, P1295
   Nyren O, 1996, JNCI-J NATL CANCER I, V88, P1302, DOI 10.1093/jnci/88.18.1302
   Pelucchi C, 2003, INT J CANCER, V105, P558, DOI 10.1002/ijc.11118
   Rudén C, 2004, FOOD CHEM TOXICOL, V42, P335, DOI 10.1016/J.FCT.2003.10.017
   Stadler RH, 2002, NATURE, V419, P449, DOI 10.1038/419449a
   Sumner SCJ, 2003, TOXICOL SCI, V75, P260, DOI 10.1093/toxsci/kfg191
   *SWED CANC REG, 2000, CANC INC SWED 1998, V0, P0
   Vainio H, 2003, EUR J EPIDEMIOL, V18, P1105
   Wei EK, 2004, INT J CANCER, V108, P433, DOI 10.1002/ijc.11540
   Weiss G, 2002, SCIENCE, V297, P27
   *WHO FOOD AGR ORG, 2003, ACR, V0, P0
   Wolk A, 1998, ARCH INTERN MED, V158, P41, DOI 10.1001/archinte.158.1.41
NR 29
TC 82
Z9 92
U1 0
U2 14
PU WILEY-LISS
PI HOBOKEN
PA DIV JOHN WILEY & SONS INC, 111 RIVER ST, HOBOKEN, NJ 07030 USA
SN 0020-7136
EI 
J9 INT J CANCER
JI Int. J. Cancer
PD JAN 1
PY 2006
VL 118
IS 1
BP 169
EP 173
DI 10.1002/ijc.21309
PG 5
WC Oncology
SC Oncology
GA 985KJ
UT WOS:000233376000022
PM 16003738
DA 2025-02-23
ER

PT J
AU Zeleniuch-Jacquotte, A
   Lundin, E
   Micheli, A
   Koenig, KL
   Lenner, P
   Muti, P
   Shore, RE
   Johansson, I
   Krogh, V
   Lukanova, A
   Stattin, P
   Afanasyeva, Y
   Rinaldi, S
   Arslan, AA
   Kaaks, R
   Berrino, F
   Hallmans, G
   Toniolo, P
   Adlercreutz, H
AF Zeleniuch-Jacquotte, Anne
   Lundin, Eva
   Micheli, Andrea
   Koenig, Karen L.
   Lenner, Per
   Muti, Paola
   Shore, Roy E.
   Johansson, Ingegerd
   Krogh, Vittorio
   Lukanova, Annekatrin
   Stattin, Par
   Afanasyeva, Yelena
   Rinaldi, Sabina
   Arslan, Alan A.
   Kaaks, Rudolf
   Berrino, Franco
   Hallmans, Goran
   Toniolo, Paolo
   Adlercreutz, Herman
TI Circulating enterolactone and risk of endometrial cancer
SO INTERNATIONAL JOURNAL OF CANCER
LA English
DT Article
DE endometrial cancer; prospective study; nested case-control study; enterolactone; lignan; phytoestrogen
ID time-resolved fluoroimmunoassay; breast-cancer; postmenopausal women; endogenous estrogens; plasma enterolactone; western diseases; phyto-estrogens; phytoestrogens; lignans; fiber
AB It has been suggested that phytoestrogens protect against hormone-dependent cancers. Lignans are the main class of phytoestrogens in Western diets. We conducted a prospective study of endometrial cancer and circulating levels of the main human lignan, enterolactone. The design was a case-control study nested within 3 prospective cohort studies, in New York, Sweden and Italy. Serum or plasma samples had been collected at enrollment and stored at -80 degrees C. A total of 153 cases, diagnosed a median of 5.3 years after blood donation, and 271 matched controls were included. No difference in circulating enterolactone was observed between cases (median, 19.2 nmol/L) and controls (18.5 nmol/L). Adjusting for body mass index, the odds ratio for the top tertile of enterolactone, as compared to the lowest was 1.2 (95% CI, 0.72.0; p for trend = 0.53). Lack of association was observed in both pre- and postmenopausal women. No correlation was observed between enterolactone and circulating estrogens or SHBG in healthy postmenopausal women. These results do not support a protective role of circulating lignans, in the range of levels observed, against endometrial cancer. (c) 2006 Wiley-Liss, Inc.
C1 NYU, Sch Med, Dept Environm Med, New York, NY 10016 USA.
   NYU, Sch Med, Inst Canc, New York, NY 10016 USA.
   Umea Univ, Dept Med Biosci Pathol, S-90187 Umea, Sweden.
   Ist Nazl Tumori, Epidemiol Unit, I-20133 Milan, Italy.
   Univ Umea Hosp, Dept Oncol, S-90185 Umea, Sweden.
   Natl Canc Inst, Dept Epidemiol, Rome, Italy.
   Umea Univ, Dept Nutr Res, S-90187 Umea, Sweden.
   NYU, Sch Med, Dept Obstet & Gynecol, New York, NY 10016 USA.
   Umea Univ Hosp, Dept Urol & Androl, S-90185 Umea, Sweden.
   Int Agcy Res Canc, F-69372 Lyon, France.
   Univ Helsinki, Folkhalsan Res Ctr, Inst Prevent Med Nutr & Canc, FIN-00014 Helsinki, Finland.
   Univ Helsinki, Dept Clin Chem, FIN-00014 Helsinki, Finland.
C3 New York University; New York University; Umea University; Fondazione IRCCS Istituto Nazionale Tumori Milan; Umea University; Umea University; New York University; Umea University; World Health Organization; International Agency for Research on Cancer (IARC); University of Helsinki; Folkhalsan Research Center; University of Helsinki
RP Zeleniuch-Jacquotte, A (corresponding author), NYU, Sch Med, Dept Environm Med, 650 1st Ave,Room 539, New York, NY 10016 USA.
EM anne.jacquotte@med.nyu.edu
FU NCI NIH HHS [R01 CA34588, R01 CA81212-01, R01 CA81200-01, R03 CA89750, P30 CA16087, R01 CA098661] Funding Source: Medline; NIEHS NIH HHS [ES-000260] Funding Source: Medline
CR ADLERCREUTZ H, 1986, J STEROID BIOCHEM, V25, P791, DOI 10.1016/0022-4731(86)90310-9
   ADLERCREUTZ H, 1982, LANCET, V2, P1295
   ADLERCREUTZ H, 1990, SCAND J CLIN LAB INV, V50, P3, DOI 10.3109/00365519009085798
   Adlercreutz H, 1998, ANAL BIOCHEM, V265, P208, DOI 10.1006/abio.1998.2886
   Adlercreutz H, 1997, ANN MED, V29, P95, DOI 10.3109/07853899709113696
   Arici A, 2004, LANCET, V364, P2081, DOI 10.1016/S0140-6736(04)17565-X
   ARMSTRONG BG, 1990, AM J EPIDEMIOL, V132, P1176, DOI 10.1093/oxfordjournals.aje.a115761
   Berrino F, 1996, JNCI-J NATL CANCER I, V88, P291, DOI 10.1093/jnci/88.5.291
   BORRIELLO SP, 1985, J APPL BACTERIOL, V58, P37, DOI 10.1111/j.1365-2672.1985.tb01427.x
   Breslow NE, 1980, ANAL CASE CONTROL ST, V0, P0
   Goodman MT, 1997, AM J EPIDEMIOL, V146, P294, DOI 10.1093/oxfordjournals.aje.a009270
   Hale GE, 2002, J CLIN ENDOCR METAB, V87, P3, DOI 10.1210/jc.87.1.3
   Horn-Ross PL, 2003, J NATL CANCER I, V95, P1158, DOI 10.1093/jnci/djg015
   Horn-Ross PL, 2000, CANCER CAUSE CONTROL, V11, P289, DOI 10.1023/A:1008995606699
   Kato I, 1999, AM J EPIDEMIOL, V149, P372
   KEY TJA, 1988, BRIT J CANCER, V57, P205, DOI 10.1038/bjc.1988.44
   Kilkkinen A, 2002, AM J EPIDEMIOL, V155, P472, DOI 10.1093/aje/155.5.472
   Kurzer MS, 1997, ANNU REV NUTR, V17, P353, DOI 10.1146/annurev.nutr.17.1.353
   LIANG KY, 1986, BIOMETRIKA, V73, P13, DOI 10.2307/2336267
   Lukanova A, 2004, INT J CANCER, V108, P262, DOI 10.1002/ijc.11544
   Lukanova A, 2004, INT J CANCER, V108, P425, DOI 10.1002/ijc.11529
   Mazur W, 1998, BAILLIERE CLIN ENDOC, V12, P729, DOI 10.1016/S0950-351X(98)80013-X
   Palmqvist R, 2002, GUT, V50, P642, DOI 10.1136/gut.50.5.642
   ROSE DP, 1992, NUTRITION, V8, P47
   SETCHELL KDR, 1981, LANCET, V2, P4
   Stumpf K, 2000, ANAL BIOCHEM, V284, P153, DOI 10.1006/abio.2000.4655
   THOMPSON LU, 1991, NUTR CANCER, V16, P43, DOI 10.1080/01635589109514139
   TONIOLO PG, 1995, JNCI-J NATL CANCER I, V87, P190, DOI 10.1093/jnci/87.3.190
   Unfer V, 2004, FERTIL STERIL, V82, P145, DOI 10.1016/j.fertnstert.2003.11.041
   Xu WH, 2004, BMJ-BRIT MED J, V328, P1285, DOI 10.1136/bmj.38093.646215.AE
   Zeleniuch-Jacquotte A, 2004, BRIT J CANCER, V91, P99, DOI 10.1038/sj.bjc.6601893
   Zeleniuch-Jacquotte A, 1998, CANCER EPIDEM BIOMAR, V7, P885
   Zeleniuch-Jacquotte A, 2001, BRIT J CANCER, V84, P975, DOI 10.1054/bjoc.2001.1704
NR 33
TC 19
Z9 22
U1 0
U2 2
PU WILEY-LISS
PI HOBOKEN
PA DIV JOHN WILEY & SONS INC, 111 RIVER ST, HOBOKEN, NJ 07030 USA
SN 0020-7136
EI 
J9 INT J CANCER
JI Int. J. Cancer
PD NOV 15
PY 2006
VL 119
IS 10
BP 2376
EP 2381
DI 10.1002/ijc.22140
PG 6
WC Oncology
SC Oncology
GA 094EM
UT WOS:000241222300018
PM 16929490
DA 2025-02-23
ER

PT J
AU González, CA
   Jakszyn, P
   Pera, G
   Agudo, A
   Bingham, S
   Palli, D
   Ferrari, P
   Boeing, H
   del Giudice, G
   Plebani, M
   Carneiro, F
   Nesi, G
   Berrino, F
   Sacerdote, C
   Tumino, R
   Panico, S
   Berglund, G
   Simán, H
   Nyrén, O
   Hallmans, G
   Martinez, C
   Dorronsoro, M
   Barricarte, A
   Navarro, C
   Quirós, JR
   Allen, N
   Key, TJ
   Day, NE
   Linseisen, J
   Nagel, G
   Bergmann, MM
   Overvad, K
   Jensen, MK
   Tjonneland, A
   Olsen, A
   Bueno-De-Mesquita, HB
   Ocke, M
   Peeters, PHM
   Numans, ME
   Clavel-Chapelon, F
   Boutron-Ruault, MC
   Trichopoulou, A
   Psaltopoulou, T
   Roukos, D
   Lund, E
   Hemon, B
   Kaaks, R
   Norat, T
   Riboli, E
AF González, CA
   Jakszyn, P
   Pera, G
   Agudo, A
   Bingham, S
   Palli, D
   Ferrari, P
   Boeing, H
   del Giudice, G
   Plebani, M
   Carneiro, F
   Nesi, G
   Berrino, F
   Sacerdote, C
   Tumino, R
   Panico, S
   Berglund, G
   Simán, H
   Nyrén, O
   Hallmans, G
   Martinez, C
   Dorronsoro, M
   Barricarte, A
   Navarro, C
   Quirós, JR
   Allen, N
   Key, TJ
   Day, NE
   Linseisen, J
   Nagel, G
   Bergmann, MM
   Overvad, K
   Jensen, MK
   Tjonneland, A
   Olsen, A
   Bueno-De-Mesquita, HB
   Ocke, M
   Peeters, PHM
   Numans, ME
   Clavel-Chapelon, F
   Boutron-Ruault, MC
   Trichopoulou, A
   Psaltopoulou, T
   Roukos, D
   Lund, E
   Hemon, B
   Kaaks, R
   Norat, T
   Riboli, E
TI Meat intake and risk of stomach and Esophageal adenocarcinoma within the European Prospective Investigation into Cancer and Nutrition (EPIC)
SO JNCI-JOURNAL OF THE NATIONAL CANCER INSTITUTE
LA English
DT Article
ID n-nitroso compounds; gastric-cancer; helicobacter-pylori; dietary factors; cardia; cohort; consumption; japanese; foods; metaanalysis
AB Background. Dietary factors are thought to have an important role in gastric and esophageal carcinogenesis, but evidence from cohort studies for such a role is lacking. We examined the risks of gastric cancer and esophageal adenocarcinoma associated with meat consumption within the European Prospective Investigation Into Cancer and Nutrition (EPIC) cohort. Methods: A total of 521 457 men and women aged 35-70 years in 10 European countries participated in the EPIC cohort. Dietary and lifestyle information was collected at recruitment. Cox proportional hazard models were used to examine associations between meat intake and risks of cardia and gastric noncardia cancers and esophageal adenocarcinoma. Data from a calibration substudy were used to correct hazard ratios (HRs) and 95% confidence intervals (CIs) for diet measurement errors. In a nested case-control study, we examined interactions between Helicobacter pylori infection status (i.e., plasma H. pylori antibodies) and meat intakes. All statistical tests were two-sided. Results: During a mean follow-up of 6.5 years, 330 gastric adenocarcinoma and 65 esophageal adenocarcinomas were diagnosed. Gastric noncardia cancer risk was statistically significantly associated with intakes of total meat (calibrated HR per 100-g/day increase = 3.52, 95%, CI = 1.96 to 6.34), red meat (calibrated HR per 50-g/day increase = 1.73; 95% CI = 1.03 to 2.88), and processed meat (calibrated HR per 50-g/day increase = 2.45; 95% CI = 1.43 to 4.21). The association between the risk of gastric noncardia cancer and total meat intake was especially large in H. pylori-infected subjects (odds ratio per 100-g/day increase = 5.32; 95% CI = 2.10 to 13.4). Intakes of total, red, or processed meat were not associated with the risk of gastric cardia cancer. A positive but non-statistically significant association was observed between esophageal adenocarcinoma cancer risk and total and processed meat intake in the calibrated model. In this study population, the absolute risk of development of gastric adenocarcinoma within 10 years for a study subject aged 60 years was 0.26% for the lowest quartile of total meat intake and 0.33% for the highest quartile of total meat intake. Conclusion: Total, red, and processed meat intakes were associated with an increased risk of gastric noncardia cancer, especially in H. pylori antibody-positive subjects, but not with cardia gastric cancer.
C1 Catalan Inst Oncol, Dept Epidemiol, Barcelona, Spain.
   MRC, Dunn Human Nutr Unit, Cambridge, England.
   CSPO Sci Inst Tuscany, Mol & Nutr Epidemiol Unit, Florence, Italy.
   German Inst Human Nutr, Potsdam, Germany.
   Chiron Vaccines, IRIS Res Ctr, Siena, Italy.
   Azienda Osped Padova, Serv Med Lab, Padua, Italy.
   Univ Porto, Inst Mol Pathol & Immunol, P-4100 Oporto, Portugal.
   Fac Med, Oporto, Portugal.
   Univ Florence, Dept Human Pathol & Oncol, Florence, Italy.
   Ist Nazl Tumori, Epidemiol Unit, I-20133 Milan, Italy.
   Univ Turin, Turin, Italy.
   Azienda Osped Civile MP Arezzo, Canc Registry, Ragusa, Italy.
   Univ Naples Federico II, Compagnia San Paolo, Dipartimento Med Clin & Sperimentale, Naples, Italy.
   Karolinska Inst, Dept Med Epidemiol, Stockholm, Sweden.
   Umea Univ, Dept Nutr Res, Umea, Sweden.
   Andalusian Sch Publ Hlth, Granada, Spain.
   Dept Publ Hlth Guipuzkoa, San Sebastian, Spain.
   Publ Hlth Inst Navarra, Pamplona, Spain.
   Hlth Council Murcia, Dept Epidemiol, Murcia, Spain.
   Publ Hlth & Hlth Planning Directorate, Asturias, Spain.
   Univ Oxford, Canc Epidemiol Unit, Oxford, England.
   Strangeways Res Lab, Cambridge CB1 4RN, England.
   Deutsch Krebsforschungszentrum, Div Clin Epidemiol, D-6900 Heidelberg, Germany.
   Aarhus Univ Hosp, Aalborg Hosp, Dept Clin Epidemiol, Aalborg, Denmark.
   Danish Canc Soc, Inst Canc Epidemiol, Copenhagen, Denmark.
   Natl Inst Publ Hlth & Environm, Ctr Nutr & Hlth, NL-3720 BA Bilthoven, Netherlands.
   Univ Med Ctr, Julius Ctr Hlth Sci & Primary Care, Utrecht, Netherlands.
   Inst Gustave Roussy, INSERM, F-94805 Villejuif, France.
   Univ Athens, Sch Med, Dept Hyg & Epidemiol, Athens, Greece.
   Univ Athens, Univ Ioannina, Sch Med, Athens, Greece.
   Univ Tromso, Inst Community Med, Tromso, Norway.
   Int Agcy Res Canc, Nutr & Hormones Grp, F-69372 Lyon, France.
C3 Institut Catala d'Oncologia; UK Research & Innovation (UKRI); Medical Research Council UK (MRC); MRC Human Nutrition Research; Leibniz Association; Deutsches Institut fur Ernahrungsforschung Potsdam-Rehbrucke (DIfE); Novartis; Novartis Italy; University of Padua; Azienda Ospedaliera - Universita di Padova; Universidade do Porto; Universidade do Porto; University of Florence; Fondazione IRCCS Istituto Nazionale Tumori Milan; University of Turin; Civile M.P. Arezzo Hospital; University of Naples Federico II; Karolinska Institutet; Umea University; Escuela Andaluza de Salud Publica; Public Health Institute of Navarra; Murcia Regional Health Council; University of Oxford; Helmholtz Association; German Cancer Research Center (DKFZ); Aalborg University; Aalborg University Hospital; Aarhus University; Danish Cancer Society; Netherlands National Institute for Public Health & the Environment; Utrecht University; Utrecht University Medical Center; UNICANCER; Gustave Roussy; Institut National de la Sante et de la Recherche Medicale (Inserm); National & Kapodistrian University of Athens; Athens Medical School; National & Kapodistrian University of Athens; Athens Medical School; University of Ioannina; UiT The Arctic University of Tromso; World Health Organization; International Agency for Research on Cancer (IARC)
RP Catalan Inst Oncol, Dept Epidemiol, Barcelona, Spain.
EM cagonzalez@ico.scs.es
FU Wellcome Trust Funding Source: Medline
CR [Anonymous], 1992, INT CLASS DIS 10 REV, V0, P0
   Bartsch H, 1996, EUR J CANCER PREV, V5, P11, DOI 10.1097/00008469-199609001-00003
   Bingham S, 2004, NAT REV CANCER, V4, P206, DOI 10.1038/nrc1298
   Bingham SA, 2002, J NUTR, V132, P3522S, DOI 10.1093/jn/132.11.3522S
   BOEING H, 1991, CANCER CAUSE CONTROL, V2, P227, DOI 10.1007/BF00052138
   Botterweck AAM, 2000, INT J EPIDEMIOL, V29, P645, DOI 10.1093/ije/29.4.645
   Boyd NF, 2003, BRIT J CANCER, V89, P1672, DOI 10.1038/sj.bjc.6601314
   Chen HL, 2002, AM J CLIN NUTR, V75, P137, DOI 10.1093/ajcn/75.1.137
   CORREA P, 1985, JNCI-J NATL CANCER I, V75, P645
   Cross AJ, 2003, CANCER RES, V63, P2358
   Day NE, 2001, INT J EPIDEMIOL, V30, P309, DOI 10.1093/ije/30.2.309
   El-Serag HB, 2002, GUT, V50, P368, DOI 10.1136/gut.50.3.368
   Enzinger PC, 2003, NEW ENGL J MED, V349, P2241, DOI 10.1056/NEJMra035010
   Ferrari P, 2002, PUBLIC HEALTH NUTR, V5, P1329, DOI 10.1079/PHN2002409
   Ferrari P, 2004, AM J EPIDEMIOL, V160, P814, DOI 10.1093/aje/kwh280
   Galanis DJ, 1998, INT J EPIDEMIOL, V27, P173, DOI 10.1093/ije/27.2.173
   Ghiara P, 1997, INFECT IMMUN, V65, P4996, DOI 10.1128/IAI.65.12.4996-5002.1997
   González CA, 2003, INT J CANCER, V107, P629, DOI 10.1002/ijc.11426
   Huang XE, 2000, INT J CANCER, V86, P421, DOI 10.1002/(SICI)1097-0215(20000501)86:3<421::AID-IJC18>3.0.CO;2-Z
   Inoue M, 1996, INT J CANCER, V66, P309, DOI 10.1002/(SICI)1097-0215(19960503)66:3<309::AID-IJC7>3.0.CO;2-2
   Ito LS, 2003, ANN EPIDEMIOL, V13, P24, DOI 10.1016/S1047-2797(02)00269-7
   Ji BT, 1998, INT J CANCER, V76, P659, DOI 10.1002/(SICI)1097-0215(19980529)76:5<659::AID-IJC8>3.0.CO;2-P
   KNELLER RW, 1991, CANCER, V68, P672, DOI 10.1002/1097-0142(19910801)68:3<672::AID-CNCR2820680339>3.0.CO;2-T
   Kolonel LN, 2001, EPIDEMIOL REV, V23, P72, DOI 10.1093/oxfordjournals.epirev.a000798
   LAUREN P, 1965, ACTA PATHOL MIC SC, V64, P31, DOI 10.1111/apm.1965.64.1.31
   Linseisen J, 2002, PUBLIC HEALTH NUTR, V5, P1243, DOI 10.1079/PHN2002402
   Margetts BM, 1997, INT J EPIDEMIOL, V26, PS1, DOI 10.1093/ije/26.suppl_1.S1
   Mathew A, 2000, EUR J CANCER PREV, V9, P89, DOI 10.1097/00008469-200004000-00004
   Mayne ST, 2002, J NUTR, V132, P3467S, DOI 10.1093/jn/132.11.3467S
   McCullough ML, 2001, CANCER EPIDEM BIOMAR, V10, P1201
   MIRVISH SS, 1995, CANCER LETT, V93, P17, DOI 10.1016/0304-3835(95)03786-V
   Ngoan LT, 2002, BRIT J CANCER, V87, P37, DOI 10.1038/sj.bjc.6600415
   Norat T, 2002, INT J CANCER, V98, P241, DOI 10.1002/ijc.10126
   Parkin DM, 2001, EUR J CANCER, V37, PS4, DOI 10.1016/S0959-8049(01)00267-2
   Pérez-Pérez GI, 2000, EUR J GASTROEN HEPAT, V12, P1263, DOI 10.1097/00042737-200012120-00001
   Phillips DH, 1999, MUTAT RES-GEN TOX EN, V443, P139, DOI 10.1016/S1383-5742(99)00016-2
   Pohl H, 2005, J NATL CANCER I, V97, P142, DOI 10.1093/jnci/dji024
   POTTER J, 1997, FOOD, V0, P0
   Riboli E, 2002, PUBLIC HEALTH NUTR, V5, P1113, DOI 10.1079/PHN2002394
   Rohrmann S, 2002, EUR J CLIN NUTR, V56, P1216, DOI 10.1038/sj.ejcn.1601494
   Rosner B, 2001, AM J EPIDEMIOL, V154, P827, DOI 10.1093/aje/154.9.827
   Rothman K, 1998, MODERN EPIDEMIOLOGY, VSecond, P53
   Santesson CG, 1903, SKAND ARCH PHYSIOL, V14, P1
   Skog KI, 1998, FOOD CHEM TOXICOL, V36, P879, DOI 10.1016/S0278-6915(98)00061-1
   Slimani N, 2002, PUBLIC HEALTH NUTR, V5, P1125, DOI 10.1079/PHN2002395
   Tricker AR, 1997, EUR J CANCER PREV, V6, P226, DOI 10.1097/00008469-199706000-00003
   TRICKER AR, 1991, MUTAT RES, V259, P277, DOI 10.1016/0165-1218(91)90123-4
   van den Brandt PA, 2003, CANCER CAUSE CONTROL, V14, P427, DOI 10.1023/A:1024979314124
   Ward MH, 1999, AM J EPIDEMIOL, V149, P925, DOI 10.1093/oxfordjournals.aje.a009736
   Webb PM, 2001, GUT, V49, P347, DOI 10.1136/gut.49.3.347
   Ye WM, 2004, JNCI-J NATL CANCER I, V96, P388, DOI 10.1093/jnci/djh057
   Zhang ZF, 1997, NUTR CANCER, V27, P298, DOI 10.1080/01635589709514541
NR 52
TC 260
Z9 284
U1 0
U2 39
PU OXFORD UNIV PRESS INC
PI CARY
PA JOURNALS DEPT, 2001 EVANS RD, CARY, NC 27513 USA
SN 0027-8874
EI 1460-2105
J9 JNCI-J NATL CANCER I
JI JNCI-J. Natl. Cancer Inst.
PD MAR 1
PY 2006
VL 98
IS 5
BP 345
EP 354
DI 10.1093/jnci/djj071
PG 10
WC Oncology
SC Oncology
GA 024EN
UT WOS:000236178400011
PM 16507831
DA 2025-02-23
ER

PT J
AU Pierce, JP
   Natarajan, L
   Sun, S
   Al-Delaimy, W
   Flatt, SW
   Kealey, S
   Rock, CL
   Thomson, CA
   Newman, VA
   Ritenbaugh, C
   Gold, EB
   Caan, BJ
AF Pierce, John P.
   Natarajan, Loki
   Sun, Shelly
   Al-Delaimy, Wael
   Flatt, Shirley W.
   Kealey, Sheila
   Rock, Cheryl L.
   Thomson, Cynthia A.
   Newman, Vicky A.
   Ritenbaugh, Cheryl
   Gold, Ellen B.
   Caan, Bette J.
TI Increases in plasma carotenoid concentrations in response to a major dietary change in the Women's Healthy Eating and Living study
SO CANCER EPIDEMIOLOGY BIOMARKERS & PREVENTION
LA English
DT Article
ID breast-cancer; beta-carotene; measurement error; lung-cancer; vitamin-c; survival; intervention; vegetables; risk; fruits
AB Background: Cohort studies suggest that higher circulating carotenoid concentrations through food sources may reduce breast cancer events. Other intervention studies have not achieved the level of change in circulating carotenoids required to properly test this hypothesis. Methods: In a randomized trial of 2,922 breast cancer survivors, we examined blood and self-reported diet at baseline and 1 year. Intensive telephone counseling encouraged a plant-based diet in the intervention group. Diet was measured via 24-hour recalls, and a panel of plasma carotenoid concentrations was assessed at both time points. Results: The study intervention was associated with a 51% increase in total carotenoid concentration, from 2.272 +/- 1.294 to 3.440 +/- 2.320 mu mol/L, achieved mainly by marked increases in targeted carotenoids: alpha-carotene, beta-carotene, and lutein. For each of these targeted carotenoids, the proportion of the intervention sample remaining below the cutpoint for the lowest baseline quartile decreased by one third to one half. After 1 year of study, half of the intervention group was in the highest baseline quartile. No change in distribution was observed in comparison group. Intervention participants achieved this change by both dietary pattern and vegetable juice consumption. Participants who chose to change dietary pattern without consuming significant quantities of vegetable juice achieved 75% of the level of change observed in other intervention participants. Conclusions: Innovative telephone counseling intervention and dietary targets in the Women's Healthy Eating and Living study were associated with the level of change in circulating carotenoid concentration necessary to test the diet and breast cancer hypothesis suggested by cohort studies.
C1 Univ Calif San Diego, Moores Canc Ctr, Canc Prevent & Control Program, La Jolla, CA 92093 USA.
   Univ Arizona, Arizona Canc Ctr, Tucson, AZ USA.
   Univ Arizona, Dept Family & Community Med, Tucson, AZ USA.
   Univ Calif Davis, Dept Epidemiol & Prevent Med, Davis, CA 95616 USA.
   Kaiser Permanente Med Grp Inc, Div Res, Oakland, CA USA.
C3 University of California System; University of California San Diego; University of Arizona; Arizona Center Cancer Care; University of Arizona; University of California System; University of California Davis; Kaiser Permanente
RP Pierce, JP (corresponding author), Univ Calif San Diego, Moores Canc Ctr, Canc Prevent & Control Program, 9500 Gilman Dr,Dept 0901, La Jolla, CA 92093 USA.
EM jppierce@ucsd.edu
FU NCI NIH HHS [CA69375, CA72092] Funding Source: Medline; NCRR NIH HHS [M01-RR00079, M01-RR00070, M01-RR000827] Funding Source: Medline
CR Al-Delaimy WK, 2004, PUBLIC HEALTH NUTR, V7, P713, DOI 10.1079/PHN2004598
   Ammerman A, 2001, EFFICACY INTERVENTIO, V0, P0
   BANDURA A, 1986, SOCIAL FDN THOUGHT A, V0, P0
   Bandura A, 1997, SELFEFFICACY; THE EXERCISE OFCONTROL, V0, P0
   BEECHER GR, 1991, NUTR CANC PREVENTION, V0, P103
   Bingham SA, 2003, LANCET, V362, P212, DOI 10.1016/S0140-6736(03)13913-X
   Black AE, 2001, J AM DIET ASSOC, V101, P70, DOI 10.1016/S0002-8223(01)00018-9
   Broekmans WMR, 2000, J NUTR, V130, P1578, DOI 10.1093/jn/130.6.1578
   Conway JM, 2003, AM J CLIN NUTR, V77, P1171, DOI 10.1093/ajcn/77.5.1171
   Efron B, 1993, AN INTRODUCTION TO THE BOOTSTRAP, V0, P0
   EWERTZ M, 1991, INT J CANCER, V49, P526, DOI 10.1002/ijc.2910490409
   HEINONEN OP, 1994, NEW ENGL J MED, V330, P1029
   Holden Joanne M, 1999, JOURNAL OF FOOD COMPOSITION AND ANALYSIS, V12, P169, DOI 10.1006/jfca.1999.0827
   Holmes MD, 1999, CANCER, V86, P826, DOI 10.1002/(SICI)1097-0142(19990901)86:5<826::AID-CNCR19>3.0.CO;2-0
   INGRAM D, 1994, BRIT J CANCER, V69, P592, DOI 10.1038/bjc.1994.108
   JAIN M, 1994, J NATL CANCER I, V86, P1390, DOI 10.1093/jnci/86.18.1390
   Kipnis V, 2003, AM J EPIDEMIOL, V158, P14, DOI 10.1093/aje/kwg091
   Lanza E, 2001, AM J CLIN NUTR, V74, P387
   MARTINI MC, 1995, CANCER EPIDEM BIOMAR, V4, P491
   Mayne ST, 1998, AM J CLIN NUTR, V68, P642, DOI 10.1093/ajcn/68.3.642
   Miller WR, 2002, MOTIVATIONAL INTERVI, Vsecond, P0, DOI 10.1002/CASP.2450020410
   Müller H, 1999, EUR J NUTR, V38, P35, DOI 10.1007/s003940050044
   Natarajan L, 2006, AM J EPIDEMIOL, V163, P770, DOI 10.1093/aje/kwj082
   Newman V, 1998, J AM DIET ASSOC, V98, P285, DOI 10.1016/S0002-8223(98)00068-6
   Newman VA, 2005, J AM DIET ASSOC, V105, P382, DOI 10.1016/j.jada.2004.12.008
   Omenn GS, 1996, NEW ENGL J MED, V334, P1150, DOI 10.1056/NEJM199605023341802
   Paiva SAR, 1998, J NUTR, V128, P2391, DOI 10.1093/jn/128.12.2391
   Pierce JP, 2004, J NUTR, V134, P452
   Pierce JP, 2002, CONTROL CLIN TRIALS, V23, P728, DOI 10.1016/S0197-2456(02)00241-6
   Pomerleau J, 2005, J NUTR, V135, P2486, DOI 10.1093/jn/135.10.2486
   Prentice RL, 2004, JNCI-J NATL CANCER I, V96, P1276, DOI 10.1093/jnci/djh240
   Prentice RL, 1996, J NATL CANCER I, V88, P1738, DOI 10.1093/jnci/88.23.1738
   Ritenbaugh C, 1996, CANCER EPIDEM BIOMAR, V5, P907
   Rock CL, 1997, PHARMACOL THERAPEUT, V75, P185, DOI 10.1016/S0163-7258(97)00054-5
   Rock CL, 2005, J CLIN ONCOL, V23, P6631, DOI 10.1200/JCO.2005.19.505
   Rock CL, 2002, J CLIN ONCOL, V20, P3302, DOI 10.1200/JCO.2002.03.008
   ROHAN TE, 1993, CANCER CAUSE CONTROL, V4, P29, DOI 10.1007/BF00051711
   SHIREY TL, 1985, CLIN BIOCHEM, V16, P147
   Smith-Warner SA, 2001, JAMA-J AM MED ASSOC, V285, P769, DOI 10.1001/jama.285.6.769
   Toniolo P, 2001, AM J EPIDEMIOL, V153, P1142, DOI 10.1093/aje/153.12.1142
   Tversky A, 2000, CHOICES VALUES FRAME, V0, P0
   Willett WC, 2001, J INTERN MED, V249, P395, DOI 10.1046/j.1365-2796.2001.00822.x
   Yeum KJ, 1996, AM J CLIN NUTR, V64, P594, DOI 10.1093/ajcn/64.4.594
   Zhu SH, 2002, NEW ENGL J MED, V347, P1087, DOI 10.1056/NEJMsa020660
   ZHU SH, 1995, PROF PSYCHOL-RES PR, V26, P624, DOI 10.1037/0735-7028.26.6.624
   Zhu SH, 1996, J CONSULT CLIN PSYCH, V64, P202, DOI 10.1037/0022-006X.64.1.202
NR 46
TC 41
Z9 47
U1 0
U2 4
PU AMER ASSOC CANCER RESEARCH
PI PHILADELPHIA
PA 615 CHESTNUT ST, 17TH FLOOR, PHILADELPHIA, PA 19106-4404 USA
SN 1055-9965
EI 
J9 CANCER EPIDEM BIOMAR
JI Cancer Epidemiol. Biomarkers Prev.
PD OCT 15
PY 2006
VL 15
IS 10
BP 1886
EP 1892
DI 10.1158/1055-9965.EPI-05-0928
PG 7
WC Oncology; Public, Environmental & Occupational Health
SC Oncology; Public, Environmental & Occupational Health
GA 099SU
UT WOS:000241616800022
PM 17035395
DA 2025-02-23
ER

PT J
AU Oba, S
   Shimizu, N
   Nagata, C
   Shimizu, H
   Kametani, M
   Takeyama, N
   Ohnuma, T
   Matsushita, S
AF Oba, Shino
   Shimizu, Natsuki
   Nagata, Chisato
   Shimizu, Hiroyuki
   Kametani, Masaaki
   Takeyama, Naoharu
   Ohnuma, Toshikazu
   Matsushita, Shogen
TI The relationship between the consumption of meat, fat, and coffee and the risk of colon cancer: A prospective study in Japan
SO CANCER LETTERS
LA English
DT Article
DE meat; fat; coffee; colon cancer; Japanese
ID colorectal-cancer; prospective cohort; dietary-fat; mortality; metaanalysis; fiber; tea
AB The risk of the development of colon cancer in relation to a western diet was studied in a community-based cohort in Japan. From 1992 to 2000, 13,894 men and 16,327 women were followed. In men, high consumption of processed meat increased the risk in comparison with low consumption (adjusted RR = 1.98, 95% CI: 1.24-3.16). In women, daily coffee drinkers had a reduced risk in comparison with individuals who never or rarely drank coffee (adjusted RR=0.43, 95% CI: 0.22-0.85). The findings suggest the possible linkage between a western diet and risk of colon cancer. (c) 2006 Elsevier Ireland Ltd. All rights reserved.
C1 Gifu Univ, Sch Med, Dept Prevent Lifestyle Related Dis, Gifu 5011194, Japan.
   Gifu Univ, Sch Med, Dept Epidemiol & Prevent Med, Gifu 5011194, Japan.
   Takayama Red Cross Hosp, Dept Internal Med, Gifu 5068550, Japan.
   Takayama Kumiai Kousei Hosp, Dept Internal Med, Gifu 5068502, Japan.
C3 Gifu University; Gifu University
RP Oba, S (corresponding author), Gifu Univ, Sch Med, Dept Prevent Lifestyle Related Dis, 1-1 Yanagido, Gifu 5011194, Japan.
EM obas@cc.gifu-u.ac.jp
CR [Anonymous], 1990, NUTRITIONAL EPIDEMIOLOGY, V0, P0
   ARMSTRONG B, 1975, INT J CANCER, V15, P617, DOI 10.1002/ijc.2910150411
   BOSTICK RM, 1994, CANCER CAUSE CONTROL, V5, P38, DOI 10.1007/BF01830725
   Flood A, 2003, AM J EPIDEMIOL, V158, P59, DOI 10.1093/aje/kwg099
   Giovannucci E, 1998, AM J EPIDEMIOL, V147, P1043, DOI 10.1093/oxfordjournals.aje.a009398
   GIOVANNUCCI E, 1994, CANCER RES, V54, P2390
   GOLDBOHM RA, 1994, CANCER RES, V54, P718
   HAENSZEL W, 1968, JNCI-J NATL CANCER I, V40, P43
   Hartman TJ, 1998, NUTR CANCER, V31, P41, DOI 10.1080/01635589809514676
   *HID PUBL HLTH CTR, 2000, HID NO KOUSH, V0, P66
   Hsing AW, 1998, INT J CANCER, V77, P549, DOI 10.1002/(SICI)1097-0215(19980812)77:4<549::AID-IJC13>3.0.CO;2-1
   Järvinen R, 2001, BRIT J CANCER, V85, P357, DOI 10.1054/bjoc.2001.1906
   Kim MK, 2005, INT J CANCER, V115, P790, DOI 10.1002/ijc.20943
   Kojima M, 2004, NUTR CANCER, V50, P23, DOI 10.1207/s15327914nc5001_4
   Lin J, 2004, AM J EPIDEMIOL, V160, P1011, DOI 10.1093/aje/kwh319
   *MIN HLTH LAB WELF, 1999, VIT STAT JAP 1999, V0, P0
   Norat T, 2002, INT J CANCER, V98, P241, DOI 10.1002/ijc.10126
   Parkin DM, 2005, CA-CANCER J CLIN, V55, P74, DOI 10.3322/canjclin.55.2.74
   PHILLIPS RL, 1985, JNCI-J NATL CANCER I, V74, P307
   Sandhu MS, 2001, CANCER EPIDEM BIOMAR, V10, P439
   Sasaki S, 1999, J EPIDEMIOL, V9, P190
   Shimizu H, 1999, JPN J CLIN ONCOL, V29, P38, DOI 10.1093/jjco/29.1.38
   Shimizu H, 1996, BASIC REPORT TAKAYAM, V0, P0
   Shimizu Hiroyuki, 2002, J EPIDEMIOL, V12, P54
   Shimizu N, 2003, BRIT J CANCER, V88, P1038, DOI 10.1038/sj.bjc.6600845
   Singh PN, 1998, AM J EPIDEMIOL, V148, P761, DOI 10.1093/oxfordjournals.aje.a009697
   SINHA R, 1994, CANCER RES, V54, P6154
   STENSVOLD I, 1994, CANCER CAUSE CONTROL, V5, P401, DOI 10.1007/BF01694753
   Suzuki I, 1998, J EPIDEMIOL, V8, P152
   Terry P, 2001, GUT, V49, P87, DOI 10.1136/gut.49.1.87
   THUN MJ, 1992, JNCI-J NATL CANCER I, V84, P1491, DOI 10.1093/jnci/84.19.1491
   *WCRF, 1997, FOOD NUTR PREV CANC, V0, P216
   WILLETT WC, 1990, NEW ENGL J MED, V323, P1664, DOI 10.1056/NEJM199012133232404
   Woolcott CG, 2002, EUR J CANCER PREV, V11, P137, DOI 10.1097/00008469-200204000-00005
NR 34
TC 101
Z9 112
U1 1
U2 36
PU ELSEVIER IRELAND LTD
PI CLARE
PA ELSEVIER HOUSE, BROOKVALE PLAZA, EAST PARK SHANNON, CO, CLARE, 00000, IRELAND
SN 0304-3835
EI 1872-7980
J9 CANCER LETT
JI Cancer Lett.
PD DEC 8
PY 2006
VL 244
IS 2
BP 260
EP 267
DI 10.1016/j.canlet.2005.12.037
PG 8
WC Oncology
SC Oncology
GA 121LU
UT WOS:000243159900015
PM 16519996
DA 2025-02-23
ER

PT J
AU Calton, BA
   Lacey, JV
   Schatzkin, A
   Schairer, C
   Colbert, LH
   Albanes, D
   Leitzmann, MF
AF Calton, Brook A.
   Lacey, James V., Jr.
   Schatzkin, Arthur
   Schairer, Catherine
   Colbert, Lisa H.
   Albanes, Demetrius
   Leitzmann, Michael F.
TI Physical activity and the risk of colon cancer among women: A prospective cohort study (United States)
SO INTERNATIONAL JOURNAL OF CANCER
LA English
DT Article
DE colon cancer; physical activity; exercise; intensity; cohort; prospective
ID colorectal-cancer; leisure-time; reduced risk; follow-up; prevention; men; exercise; alcohol; program
AB Physical activity has frequently been reported to decrease the risk of colon cancer in men, but data on the relation of physical activity to colon cancer risk in women have generally been less consistent. To further investigate the relationship of physical activity with colon cancer risk in women, we studied a cohort of 31,783 US women participating in the Breast Cancer Detection Demonstration Project Follow-up Study. Information on daily physical activity over the past year was ascertained using a self-administered questionnaire at study baseline. The Cox proportional hazards model was used to estimate relative risks (RRs) relating physical activity to the risk of incident colon cancer. During 270,325 person-years of follow-up, 243 colon cancer cases were identified. No association was observed between physical activity and the subsequent risk of colon cancer. The multivariable RRs of colon cancer across increasing quintiles of total physical activity were 1.0, 1.45, 1.16, 1.27 and 1.15 (95% CI: 0.76, 1.75; p(trend) = 0.77). The multivariable RRs comparing women at the extremes of moderate and vigorous physical activity, respectively, were 1.07 (95% CI: 0.70, 1.62) and 1.10 (95% CI: 0.78, 1.55). The relationship between physical activity and colon cancer risk did not vary by anatomic subsite or across subgroups defined by age, body mass, dietary fiber intake, menopausal status, menopausal hormone use or aspirin use. The results of this large prospective cohort study among women do not support the hypothesis that physical activity is related to a lower incidence of colon cancer. (c) 2006 Wiley-Liss, Inc.
C1 NCI, Nutr Epidemiol Branch, Div Canc Epidemiol & Genet, NIH,DHHS, Rockville, MD 20852 USA.
   NCI, Biostat Branch, Div Canc Epidemiol & Genet, Bethesda, MD 20892 USA.
   Univ Wisconsin, Dept Kinesiol, Madison, WI USA.
C3 National Institutes of Health (NIH) - USA; NIH National Cancer Institute (NCI); NIH National Cancer Institute- Division of Cancer Epidemiology & Genetics; National Institutes of Health (NIH) - USA; NIH National Cancer Institute (NCI); NIH National Cancer Institute- Division of Cancer Epidemiology & Genetics; University of Wisconsin System; University of Wisconsin Madison
RP Calton, BA (corresponding author), NCI, Nutr Epidemiol Branch, Div Canc Epidemiol & Genet, NIH,DHHS, 6120 Executive Blvd,EPS 3028, Rockville, MD 20852 USA.
EM brook.calton@ucsf.edu
CR Ainsworth B E, 2000, EXERC SPORT SCI REV, V28, P93
   AINSWORTH BE, 1993, J CLIN EPIDEMIOL, V46, P1403, DOI 10.1016/0895-4356(93)90140-V
   AINSWORTH BE, 1993, MED SCI SPORT EXER, V25, P71, DOI 10.1249/00005768-199301000-00011
   ALBANES D, 1989, AM J PUBLIC HEALTH, V79, P744, DOI 10.2105/AJPH.79.6.744
   [Anonymous], 2002, IARC HDB CANC PREVEN, V0, P0
   BALLARDBARBASH R, 1990, CANCER RES, V50, P3610
   BOSTICK RM, 1994, CANCER CAUSE CONTROL, V5, P38, DOI 10.1007/BF01830725
   Britton JA, 2000, WOMEN HEALTH, V31, P81
   Chao A, 2004, CANCER EPIDEM BIOMAR, V13, P2187
   CHOW WH, 1993, INT J EPIDEMIOL, V22, P23, DOI 10.1093/ije/22.1.23
   CHOW WH, 1994, J OCCUP ENVIRON MED, V36, P647
   Colditz GA, 1997, CANCER CAUSE CONTROL, V8, P649, DOI 10.1023/A:1018458700185
   CORDAIN L, 1986, J SPORT MED PHYS FIT, V26, P101
   FREDRIKSSON M, 1989, CANCER-AM CANCER SOC, V63, P1838
   Friedenreich CM, 2001, CANCER EPIDEM BIOMAR, V10, P287
   GERHARDSSON M, 1988, INT J EPIDEMIOL, V17, P743, DOI 10.1093/ije/17.4.743
   Giovannucci E, 2003, J WOMEN HEALTH GEN-B, V12, P173, DOI 10.1089/154099903321576574
   Giovannucci E, 2002, GASTROENTEROL CLIN N, V31, P925, DOI 10.1016/S0889-8553(02)00057-2
   KANNEL WB, 1979, ARCH INTERN MED, V139, P857, DOI 10.1001/archinte.139.8.857
   La Vecchia C, 1999, NUTR CANCER, V33, P196, DOI 10.1207/S15327914NC330212
   LaVecchia C, 1996, INT J CANCER, V66, P60, DOI 10.1002/(SICI)1097-0215(19960328)66:1<60::AID-IJC11>3.0.CO;2-F
   Lee IM, 2003, MED SCI SPORT EXER, V35, P1823, DOI 10.1249/01.MSS.0000093620.27893.23
   LeMarchand L, 1997, CANCER RES, V57, P4787
   Levi F, 1999, EUR J CANCER PREV, V8, P487, DOI 10.1097/00008469-199912000-00003
   LOCHEN ML, 1992, J EPIDEMIOL COMMUN H, V46, P103, DOI 10.1136/jech.46.2.103
   LYNGE E, 1988, INT J EPIDEMIOL, V17, P493, DOI 10.1093/ije/17.3.493
   Martinez ME, 1997, J NATL CANCER I, V89, P948, DOI 10.1093/jnci/89.13.948
   MEIJER GAL, 1991, EUR J APPL PHYSIOL O, V62, P11, DOI 10.1007/BF00635626
   Melanson EL, 1996, CRIT REV FOOD SCI, V36, P385, DOI 10.1080/10408399609527732
   NIEMAN DC, 1994, MED SCI SPORT EXER, V26, P172, DOI 10.1249/00005768-199402000-00007
   Nilsen TIL, 2001, BRIT J CANCER, V84, P417, DOI 10.1054/bjoc.2000.1582
   PAFFENBARGER RS, 1978, AM J EPIDEMIOL, V108, P161, DOI 10.1093/oxfordjournals.aje.a112608
   Pereira M A, 1997, MED SCI SPORTS EXERC, V29, P0
   Prineas R J, 1993, ANN EPIDEMIOL, V3, P35, DOI 10.1016/1047-2797(93)90007-Q
   Pukkala E, 1993, EUR J CANCER PREV, V2, P369, DOI 10.1097/00008469-199309000-00002
   Samad AKA, 2005, COLORECTAL DIS, V7, P204, DOI 10.1111/j.1463-1318.2005.00747.x
   SCHAIRER C, 1994, CANCER CAUSE CONTROL, V5, P491, DOI 10.1007/BF01831376
   Schnohr P, 2005, SCAND J PUBLIC HEALT, V33, P244, DOI 10.1080/14034940510005752
   Slattery M L, 1990, EPIDEMIOLOGY, V1, P481
   Slattery ML, 2004, SPORTS MED, V34, P239, DOI 10.2165/00007256-200434040-00004
   STEENLAND K, 1995, CANCER EPIDEM BIOMAR, V4, P807
   Tang RP, 1999, INT J CANCER, V82, P484, DOI 10.1002/(SICI)1097-0215(19990812)82:4<484::AID-IJC3>3.0.CO;2-A
   Tavani A, 1999, BRIT J CANCER, V79, P1912, DOI 10.1038/sj.bjc.6690304
   THUN MJ, 1992, JNCI-J NATL CANCER I, V84, P1491, DOI 10.1093/jnci/84.19.1491
   Thune I, 1996, BRIT J CANCER, V73, P1134, DOI 10.1038/bjc.1996.218
   Thune I, 2001, MED SCI SPORT EXER, V33, PS530, DOI 10.1097/00005768-200106001-00025
   WASHBURN RA, 1991, J CLIN EPIDEMIOL, V44, P1319, DOI 10.1016/0895-4356(91)90093-O
   White E, 1996, AM J EPIDEMIOL, V144, P42, DOI 10.1093/oxfordjournals.aje.a008853
   Will JC, 1998, AM J EPIDEMIOL, V147, P816, DOI 10.1093/oxfordjournals.aje.a009534
   WOLF AM, 1994, INT J EPIDEMIOL, V23, P991, DOI 10.1093/ije/23.5.991
   WU AH, 1987, BRIT J CANCER, V55, P687, DOI 10.1038/bjc.1987.140
NR 53
TC 34
Z9 39
U1 0
U2 13
PU WILEY
PI HOBOKEN
PA 111 RIVER ST, HOBOKEN 07030-5774, NJ USA
SN 0020-7136
EI 1097-0215
J9 INT J CANCER
JI Int. J. Cancer
PD JUL 15
PY 2006
VL 119
IS 2
BP 385
EP 391
DI 10.1002/ijc.21840
PG 7
WC Oncology
SC Oncology
GA 052XM
UT WOS:000238267300019
PM 16489545
DA 2025-02-23
ER

PT J
AU Tavani, A
   Giordano, L
   Gallus, S
   Talamini, R
   Franceschi, S
   Giacosa, A
   Montella, M
   La Vecchia, C
AF Tavani, A
   Giordano, L
   Gallus, S
   Talamini, R
   Franceschi, S
   Giacosa, A
   Montella, M
   La Vecchia, C
TI Consumption of sweet foods and breast cancer risk in Italy
SO ANNALS OF ONCOLOGY
LA English
DT Article
DE breast cancer; case-control study; risk factors; sweets; sugar
ID dietary factors; frequency questionnaire; fibrocystic disease; attributable risk; glycemic index; olive oil; fat; insulin; nutrition; women
AB Background: The relation between the intake of sugar and sweets and the risk of breast cancer has been considered in ecological, prospective and case-control studies, but the results are unclear. We analyzed such a relation in a case-control study conducted between 1991 and 1994 in Italy. Patients and methods: Cases were 2569 women with histologically confirmed incident breast cancer and controls were 2588 women admitted to hospital for acute, non-neoplastic, non-hormone-related conditions. Information on diet was based on an interviewer-administered questionnaire tested for reproducibility and validity. The odds ratios (OR) and 95% confidence intervals (CI) were computed by multiple logistic regression equations. Results: Compared with women with the lowest tertile of intake, women in the highest tertile of intake of desserts (including biscuits, brioches, cakes, puffs and ice-cream) and sugars (including sugar, honey, jam, marmalade and chocolate) had multivariate ORs of 1.19 (95% CI 1.02-1.39) and 1.19 (95% CI 1.02-1.38), respectively. The results were similar in strata of age, body mass index, total energy intake and other covariates. Conclusions: We found a direct association between breast cancer risk and consumption of sweet foods with high glycemic index and load, which increase insulin and insulin growth factors.
C1 Mario Negri Inst Pharmacol Res, I-20157 Milan, Italy.
   Ctr Riferimento Oncol, I-33081 Aviano, Pordenone, Italy.
   Int Agcy Res Canc, F-69372 Lyon, France.
   Ist Nazl Ric Canc, I-16132 Genoa, Italy.
   Ist Tumori Fdn Pascale, Naples, Italy.
   Univ Milan, Ist Stat Med & Biometria, I-20122 Milan, Italy.
C3 Istituto di Ricerche Farmacologiche Mario Negri IRCCS; IRCCS Aviano (CRO); World Health Organization; International Agency for Research on Cancer (IARC); University of Genoa; IRCCS AOU San Martino IST; IRCCS Fondazione Pascale; University of Milan
RP Mario Negri Inst Pharmacol Res, Via Eritrea 62, I-20157 Milan, Italy.
EM tavani@marionegri.it
CR Ascherio A, 1997, AM J CLIN NUTR, V66, P1006, DOI 10.1093/ajcn/66.4.1006S
   Augustin LS, 2002, EUR J CLIN NUTR, V56, P1049, DOI 10.1038/sj.ejcn.1601454
   Augustin LSA, 2001, ANN ONCOL, V12, P1533, DOI 10.1023/A:1013176129380
   Bala Dinavahi V, 2001, ASIAN PAC J CANCER PREV, V2, P123
   Boyd NF, 2003, BRIT J CANCER, V89, P1672, DOI 10.1038/sj.bjc.6601314
   Boyle P, 2005, ANN ONCOL, V16, P481, DOI 10.1093/annonc/mdi098
   Breslow NE, 1980, ANAL CASE CONTROL ST, V0, P0
   BRUZZI P, 1985, AM J EPIDEMIOL, V122, P904, DOI 10.1093/oxfordjournals.aje.a114174
   Burley VJ, 1998, EUR J CANCER PREV, V7, P253, DOI 10.1097/00008469-199808000-00002
   Decarli A, 1996, ANN EPIDEMIOL, V6, P110, DOI 10.1016/1047-2797(95)00129-8
   Dorgan JF, 2002, JNCI-J NATL CANCER I, V94, P606
   EWERTZ M, 1990, INT J CANCER, V46, P779, DOI 10.1002/ijc.2910460505
   Favero A, 1998, NUTR CANCER, V30, P182, DOI 10.1080/01635589809514661
   FRANCESCHI S, 1993, EUR J CANCER, V29A, P2298, DOI 10.1016/0959-8049(93)90225-5
   Franceschi S, 1997, CANCER EPIDEM BIOMAR, V6, P875
   Franceschi S, 1998, JOURNAL OF EPIDEMIOLOGY AND BIOSTATISTICS, V3, P217
   Franceschi S, 1995, INT J CANCER, V63, P785, DOI 10.1002/ijc.2910630606
   Franceschi S, 1996, LANCET, V347, P1351, DOI 10.1016/S0140-6736(96)91008-9
   GAARD M, 1995, INT J CANCER, V63, P13, DOI 10.1002/ijc.2910630104
   GOODMAN MT, 1992, CANCER EPIDEM BIOMAR, V1, P269
   Holmes MD, 2004, AM J EPIDEMIOL, V159, P732, DOI 10.1093/aje/kwh112
   INGRAM DM, 1991, BRIT J CANCER, V64, P187, DOI 10.1038/bjc.1991.268
   ISCOVICH JM, 1989, INT J CANCER, V44, P770, DOI 10.1002/ijc.2910440504
   Kaaks R, 1996, CANCER CAUSE CONTROL, V7, P605, DOI 10.1007/BF00051703
   KATSOUYANNI K, 1988, CANCER-AM CANCER SOC, V61, P181, DOI 10.1002/1097-0142(19880101)61:1<181::AID-CNCR2820610130>3.0.CO;2-J
   Landa M C, 1994, EUR J CANCER PREV, V3, P313, DOI 10.1097/00008469-199407000-00003
   LAVECCHIA C, 1995, CANCER CAUSE CONTROL, V6, P545, DOI 10.1007/BF00054164
   LaVecchia C, 1997, NUTR CANCER, V28, P264, DOI 10.1080/01635589709514586
   Lawlor DA, 2004, CANCER CAUSE CONTROL, V15, P267, DOI 10.1023/B:CACO.0000024225.14618.a8
   LEVI F, 1993, NUTR CANCER, V19, P327, DOI 10.1080/01635589309514263
   Lipworth L, 1997, PREV MED, V26, P181, DOI 10.1006/pmed.1996.9977
   LUBIN JH, 1981, INT J CANCER, V28, P685, DOI 10.1002/ijc.2910280605
   Männistö S, 1999, J CLIN EPIDEMIOL, V52, P429, DOI 10.1016/S0895-4356(99)00010-4
   Mezzetti M, 1996, COMPUT BIOMED RES, V29, P63, DOI 10.1006/cbmr.1996.0006
   Michels KB, 2004, JAMA-J AM MED ASSOC, V291, P1226, DOI 10.1001/jama.291.10.1226
   Negri E, 2002, EUR J CLIN NUTR, V56, P166, DOI 10.1038/sj.ejcn.1601317
   NOMURA A, 1978, AM J CLIN NUTR, V31, P2020, DOI 10.1093/ajcn/31.11.2020
   Page JH, 2004, CANCER EPIDEM BIOMAR, V13, P1032
   Potischman N, 2002, CANCER CAUSE CONTROL, V13, P937, DOI 10.1023/A:1021919416101
   Renehan AG, 2004, LANCET, V363, P1346, DOI 10.1016/S0140-6736(04)16044-3
   RICHARDSON S, 1991, INT J CANCER, V48, P1
   ROHAN TE, 1988, AM J EPIDEMIOL, V128, P478, DOI 10.1093/oxfordjournals.aje.a114996
   Salvini S, 1998, BANCA DATI DI COMPOSIZIONEDEGLIALIMENTI PER STUDIEPIDEMIOLOGICI IN ITALIA. ED, V0, P0
   Shi RH, 2004, INT J CANCER, V111, P418, DOI 10.1002/ijc.20233
   SIMARD A, 1990, CANCER DETECT PREV, V14, P567
   Smith-Warner SA, 2001, INT J CANCER, V92, P767, DOI 10.1002/1097-0215(20010601)92:5<767::AID-IJC1247>3.0.CO;2-0
   Tavani A, 2003, INT J CANCER, V105, P113, DOI 10.1002/ijc.11018
   Terry P, 2001, CANCER EPIDEM BIOMAR, V10, P1281
   TONIOLO P, 1989, JNCI-J NATL CANCER I, V81, P278, DOI 10.1093/jnci/81.4.278
   Willett WC, 1997, AM J CLIN NUTR, V66, P1557
   Witte JS, 1997, BREAST CANCER RES TR, V42, P243, DOI 10.1023/A:1005710211184
   [World Cancer Research Fund American Institute for Cancer Research], 1997, FOOD NUTR PREV CANC, V0, P0
   Yu H, 2000, JNCI-J NATL CANCER I, V92, P1472, DOI 10.1093/jnci/92.18.1472
   ZARIDZE D, 1991, INT J CANCER, V48, P493, DOI 10.1002/ijc.2910480404
NR 54
TC 31
Z9 35
U1 2
U2 7
PU ELSEVIER
PI AMSTERDAM
PA RADARWEG 29, 1043 NX AMSTERDAM, NETHERLANDS
SN 0923-7534
EI 1569-8041
J9 ANN ONCOL
JI Ann. Oncol.
PD FEB 15
PY 2006
VL 17
IS 2
BP 341
EP 345
DI 10.1093/annonc/mdj051
PG 5
WC Oncology
SC Oncology
GA 007JN
UT WOS:000234965100026
PM 16249211
DA 2025-02-23
ER

PT J
AU Diorio, C
   Bérubé, S
   Byrne, C
   Mâsse, B
   Hébert-Croteau, N
   Yaffe, M
   Coté, G
   Pollak, M
   Brisson, J
AF Diorio, C
   Bérubé, S
   Byrne, C
   Mâsse, B
   Hébert-Croteau, N
   Yaffe, M
   Coté, G
   Pollak, M
   Brisson, J
TI Influence of insulin-like growth factors on the strength of the relation of vitamin D and calcium intakes to mammographic breast density
SO CANCER RESEARCH
LA English
DT Article
ID igf-binding protein-3; factor-i; cancer-risk; sensing receptor; d analogs; mammary-gland; bone turnover; dietary; mcf-7; identification
AB Diets with higher vitamin D and calcium contents were found associated with lower mammographic breast density and breast cancer risk in premenopausal women. Because laboratory studies suggest that the actions of vitamin D, calcium, insulin-like growth factor (IGF)-I, and IGF-binding protein-3 (IGFBP-3) on human breast cancer cells are interrelated, we examined whether IGF-I and IGFBP-3 levels could affect the strength of the association of vitamin D and calcium intakes with breast density. Among 771 premenopausal women, breast density was measured by a computer-assisted method, vitamin D and calcium intakes by a food frequency questionnaire, and levels of plasma IGF-I and IGFBP-3 by ELISA methods. Multivariate linear regression models were used to examine the associations and the interactions. The negative associations of vitamin D or calcium intakes with breast density were stronger among women with IGF-I levels above the median (beta = -2.8, P = 0.002 and beta = -2.5, P = 0.002, respectively) compared with those with IGF-I levels below or equal to the median (beta = -0.8, P = 0.38 and beta = - 1.1, P = 0.21; P-interaction = 0.09 and 0.16, respectively). Similar results were observed within levels of IGFBP-3 (P-interaction = 0.06 and 0.03, respectively). This is the first study to report that the negative relation of vitamin D and calcium intakes with breast density may be seen primarily among women with high IGF-I or high IGFBP-3 levels. Our findings suggest that the IGF axis should be taken into account when the effects of vitamin D and calcium on breast density (and perhaps breast cancer risk) are examined at least among premenopausal women.
C1 Univ Quebec, Ctr Hosp, Ctr Malad Sein Deschenes Fabia, Quebec City, PQ G1S 4L8, Canada.
   Univ Laval, Dept Social & Prevent Med, Quebec City, PQ, Canada.
   Clin Radiol Audet, Quebec City, PQ, Canada.
   Georgetown Univ, Vincent T Lombardi Canc Res Ctr, Washington, DC USA.
   Fred Hutchinson Canc Res Ctr, Div Publ Hlth Sci, Seattle, WA 98104 USA.
   Inst Natl Sante Publ Quebec, Greenfield, PQ, Canada.
   Hop Charles LeMoyne, Ctr Rech, Greenfield, PQ, Canada.
   Univ Toronto, Sunnybrook & Womens Coll, Hlth Sci Ctr, Toronto, ON, Canada.
   McGill Univ, Montreal, PQ, Canada.
   McGill Univ, Jewish Gen Hosp, Lady Davis Inst Med Res, Dept Med & Oncol,Canc Prevent Res Unit, Montreal, PQ H3T 1E2, Canada.
C3 Laval University; University of Quebec; Laval University; Georgetown University; Fred Hutchinson Cancer Center; Institut national de sante publique du Quebec (INSPQ); University of Sherbrooke; University of Toronto; Sunnybrook Health Science Center; Sunnybrook Research Institute; McGill University; Lady Davis Institute; McGill University
RP Univ Quebec, Ctr Hosp, Hop St Sacrement, Unite Rech Sante Populat, 1050 Chemin St Foy, Quebec City, PQ G1S 4L8, Canada.
EM jacques.brisson@uresp.ulaval.ca
CR Allen NE, 2005, BRIT J CANCER, V92, P1283, DOI 10.1038/sj.bjc.6602471
   Banerjee P, 2003, MOL CELL BIOCHEM, V253, P247, DOI 10.1023/A:1026072118217
   Baxter RC, 2001, J CLIN PATHOL-MOL PA, V54, P145, DOI 10.1136/mp.54.3.145
   Bérubé S, 2005, CANCER EPIDEM BIOMAR, V14, P1653, DOI 10.1158/1055-9965.EPI-05-0068
   Bérubé S, 2004, CANCER EPIDEM BIOMAR, V13, P1466
   BOYD NF, 1995, J NATL CANCER I, V87, P670, DOI 10.1093/jnci/87.9.670
   Byrne C, 2000, CANCER RES, V60, P3744
   Caan BJ, 1998, AM J EPIDEMIOL, V148, P1137, DOI 10.1093/oxfordjournals.aje.a009598
   Canaff L, 2002, J BIOL CHEM, V277, P30337, DOI 10.1074/jbc.M201804200
   Chakrabarty S, 2005, CANCER RES, V65, P493
   Cheng I, 1998, J CLIN ENDOCR METAB, V83, P703, DOI 10.1210/jc.83.2.703
   Chokkalingam AP, 2001, CANCER RES, V61, P4333
   Colston KW, 1998, J MOL ENDOCRINOL, V20, P157, DOI 10.1677/jme.0.0200157
   Colston KW, 2002, ENDOCR-RELAT CANCER, V9, P45, DOI 10.1677/erc.0.0090045
   DeLellis K, 2004, CANCER EPIDEM BIOMAR, V13, P1444
   Devine A, 1998, AM J CLIN NUTR, V68, P200, DOI 10.1093/ajcn/68.1.200
   Diorio C, 2005, CANCER EPIDEM BIOMAR, V14, P1065, DOI 10.1158/1055-9965.EPI-04-0706
   Greenwald P, 2002, CANCER METAST REV, V21, P217, DOI 10.1023/A:1021202709003
   Hankinson SE, 1998, LANCET, V351, P1393, DOI 10.1016/S0140-6736(97)10384-1
   Harvey JA, 2004, RADIOLOGY, V230, P29, DOI 10.1148/radiol.2301020870
   Heine JJ, 2002, ACAD RADIOL, V9, P298, DOI 10.1016/S1076-6332(03)80373-2
   Holmes MD, 2002, CANCER EPIDEM BIOMAR, V11, P852
   Holmes MD, 2001, AM J EPIDEMIOL, V153, P0
   Jasti S, 2003, J NUTR, V133, P2010S, DOI 10.1093/jn/133.6.2010S
   John EM, 1999, CANCER EPIDEM BIOMAR, V8, P399
   JUUL A, 1995, J CLIN ENDOCR METAB, V80, P2534, DOI 10.1210/jc.80.8.2534
   Knekt P, 1996, BRIT J CANCER, V73, P687, DOI 10.1038/bjc.1996.119
   LeRoith D, 1997, NEW ENGL J MED, V336, P633, DOI 10.1056/NEJM199702273360907
   Lipkin M, 1999, J AM COLL NUTR, V18, P392S, DOI 10.1080/07315724.1999.10718903
   LONDON SJ, 1989, JAMA-J AM MED ASSOC, V262, P2853
   Lowe L, 2003, RECENT RESULTS CANC, V164, P99
   MCGRATH CM, 1984, IN VITRO CELL DEV B, V20, P652, DOI 10.1007/BF02619616
   Narvaez CJ, 2001, STEROIDS, V66, P301, DOI 10.1016/S0039-128X(00)00202-6
   Patterson RE, 1997, CANCER CAUSE CONTROL, V8, P786, DOI 10.1023/A:1018443724293
   Peng LH, 2004, MOL ENDOCRINOL, V18, P1109, DOI 10.1210/me.2003-0344
   Pirianov G, 2001, STEROIDS, V66, P309, DOI 10.1016/S0039-128X(00)00201-4
   Pollak MN, 2004, NAT REV CANCER, V4, P505, DOI 10.1038/nrc1387
   Ricci TA, 1998, J BONE MINER RES, V13, P1045, DOI 10.1359/jbmr.1998.13.6.1045
   Ricort JM, 2002, FEBS LETT, V527, P293, DOI 10.1016/S0014-5793(02)03250-7
   Rodland KD, 2004, CELL CALCIUM, V35, P291, DOI 10.1016/j.ceca.2003.10.011
   Russo J, 2001, RADIAT RES, V155, P151, DOI 10.1667/0033-7587(2001)155[0151:TPONTO]2.0.CO;2
   Satia-Abouta J, 2003, AM J PREV MED, V24, P43, DOI 10.1016/S0749-3797(02)00571-8
   Sergeev IN, 2004, J STEROID BIOCHEM, V89-90, P419, DOI 10.1016/j.jsbmb.2004.03.010
   Shin MH, 2002, JNCI-J NATL CANCER I, V94, P1301, DOI 10.1093/jnci/94.17.1301
   SOULE HD, 1986, IN VITRO CELL DEV B, V22, P6, DOI 10.1007/BF02623435
   *STAND COMM SCI EV, 2000, DIET REF INT CALC PH, V0, P0
   Storm D, 1998, J CLIN ENDOCR METAB, V83, P3817, DOI 10.1210/jc.83.11.3817
   Welsh J, 2002, J STEROID BIOCHEM, V83, P85, DOI 10.1016/S0960-0760(02)00277-7
   Welsh JE, 2003, J NUTR, V133, P2425S, DOI 10.1093/jn/133.7.2425S
   Willett WC, 1998, NUTRITIONAL EPIDEMIOLOGY: MONOGRAPHS IN EPIDEMIOLOGY AND BIOSTATISTICS, V2nd, P0
   WOLF AM, 1994, INT J EPIDEMIOL, V23, P991, DOI 10.1093/ije/23.5.991
   Xie SP, 1997, J ENDOCRINOL, V154, P495, DOI 10.1677/joe.0.1540495
   Xie SP, 1999, EUR J CANCER, V35, P1717, DOI 10.1016/S0959-8049(99)00200-2
   Zinser GM, 2004, MOL ENDOCRINOL, V18, P2208, DOI 10.1210/me.2003-0469
   Zittermann A, 2003, BRIT J NUTR, V89, P552, DOI 10.1079/BJN2003837
NR 55
TC 49
Z9 52
U1 0
U2 3
PU AMER ASSOC CANCER RESEARCH
PI PHILADELPHIA
PA 615 CHESTNUT ST, 17TH FLOOR, PHILADELPHIA, PA 19106-4404 USA
SN 0008-5472
EI 1538-7445
J9 CANCER RES
JI Cancer Res.
PD JAN 1
PY 2006
VL 66
IS 1
BP 588
EP 597
DI 10.1158/0008-5472.CAN-05-1959
PG 10
WC Oncology
SC Oncology
GA 001JN
UT WOS:000234529500070
PM 16397276
DA 2025-02-23
ER

PT J
AU Ursin, G
   Sun, CL
   Koh, WP
   Khoo, KS
   Gao, F
   Wu, AH
   Yu, MC
AF Ursin, Giske
   Sun, Can-Lan
   Koh, Woon-Puay
   Khoo, Kei-Siong
   Gao, Fei
   Wu, Anna H.
   Yu, Mimi C.
TI Associations between soy, diet, reproductive factors, and mammographic density in Singapore Chinese women
SO NUTRITION AND CANCER-AN INTERNATIONAL JOURNAL
LA English
DT Article
ID breast-cancer risk; parenchymal patterns; premenopausal women; asian-americans; intervention; vegetables; features; fruits; classification; isoflavones
AB Although the evidence is not completely consistent, soy intake has been inversely associated with breast cancer risk, and the strongest results have been observed in certain Asian populations. To address this issue and to examine the association between mammographic density and reproductive factors in this population, we conducted a cross-sectional analysis of mammograms and validated food-frequency questionnaires from 380 Chinese women living in Singapore. Percent mammographic density, a biomarker for breast cancer risk was assessed using a validated computer-assisted method. We used generalized linear models to estimate mean mammographic density by quartiles of soy intake and intake of other dietary factors while adjusting for potential confounders. Percent mammographic density was inversely associated with age, body mass index, parity breastfeeding, and soy intake. The difference in mammographic density between the highest and lowest quartiles of soy intake was 4-5%; this difference was statistically significant for soy protein and soy isoflavone intake and is similar in magnitude to what has been reported in Western populations when women undergo menopause or commence hormone therapy. We found no evidence that high fiber, fruit, or vegetable intake has protective effects on mammographic density. Our results suggest that the effect of soy intake on percent mammographic density is moderate but possibly of clinical relevance.
C1 Univ So Calif, Dept Prevent Med, Los Angeles, CA 90089 USA.
   Univ Oslo, Oslo, Norway.
   City Hope Natl Med Ctr, Duarte, CA 91010 USA.
   Univ Minnesota, Minneapolis, MN 55455 USA.
   Natl Univ Singapore, Singapore 117548, Singapore.
   Natl Canc Ctr, Singapore, Singapore.
C3 University of Southern California; University of Oslo; City of Hope; University of Minnesota System; University of Minnesota Twin Cities; National University of Singapore; National Cancer Centre Singapore (NCCS)
RP Ursin, G (corresponding author), Univ So Calif, Dept Prevent Med, 1441 Eastlake Ave, Los Angeles, CA 90089 USA.
EM gursin@usc.edu
FU NCI NIH HHS [R01CA55069, R35CA53890, R01CA80205] Funding Source: Medline
CR AKIYAMA T, 1987, J BIOL CHEM, V262, P5592
   Altman DG, 1991, PRACTICAL STAT MED R, V0, P0
   Atkinson C, 2004, BREAST CANCER RES, V6, PR170, DOI 10.1186/bcr773
   Boyd N, 2002, CANCER EPIDEM BIOMAR, V11, P1048
   Boyd NF, 1998, CANCER EPIDEM BIOMAR, V7, P1133
   BOYD NF, 1995, J NATL CANCER I, V87, P670, DOI 10.1093/jnci/87.9.670
   Brisson J, 2003, CANCER EPIDEM BIOMAR, V12, P728
   BRISSON J, 1989, AM J EPIDEMIOL, V130, P14, DOI 10.1093/oxfordjournals.aje.a115305
   Brisson J, 2000, CANCER EPIDEM BIOMAR, V9, P911
   BYRNE C, 1995, J NATL CANCER I, V87, P1622, DOI 10.1093/jnci/87.21.1622
   Gram IT, 1997, EUR J RADIOL, V24, P131, DOI 10.1016/S0720-048X(96)01138-2
   Gram IT, 2005, BREAST CANCER RES, V7, PR854, DOI 10.1186/bcr1308
   GRAM IT, 1995, BRIT J CANCER, V71, P647, DOI 10.1038/bjc.1995.128
   Greendale GA, 2003, J NATL CANCER I, V95, P30, DOI 10.1093/jnci/95.1.30
   Hankin JH, 2001, NUTR CANCER, V39, P187, DOI 10.1207/S15327914nc392_5
   Hermann S, 2002, NUTR CANCER, V44, P23, DOI 10.1207/S15327914NC441_4
   Hirose K, 2003, INT J CANCER, V107, P276, DOI 10.1002/ijc.11373
   Jakes RW, 2002, CANCER EPIDEM BIOMAR, V11, P608
   Jakes RW, 2000, INT J EPIDEMIOL, V29, P11, DOI 10.1093/ije/29.1.11
   Key TJ, 1999, BRIT J CANCER, V81, P1248, DOI 10.1038/sj.bjc.6690837
   LEE HP, 1991, LANCET, V337, P1197, DOI 10.1016/0140-6736(91)92867-2
   Malin AS, 2003, INT J CANCER, V105, P413, DOI 10.1002/ijc.11088
   Maskarinec G, 2004, J NUTR, V134, P3089, DOI 10.1093/jn/134.11.3089
   Maskarinec G, 2004, CANCER EPIDEM BIOMAR, V13, P1736
   Maskarinec G, 2001, BREAST CANCER RES, V3, P134, DOI 10.1186/bcr285
   Maskarinec GF, 2003, EUR J CANCER PREV, V12, P165, DOI 10.1097/00008469-200304000-00011
   Ng EH, 1998, CANCER-AM CANCER SOC, V82, P1521, DOI 10.1002/(SICI)1097-0142(19980415)82:8<1521::AID-CNCR14>3.0.CO;2-6
   NORDEVANG E, 1993, BREAST CANCER RES TR, V26, P207, DOI 10.1007/BF00665798
   Peeters PHM, 2003, BREAST CANCER RES TR, V77, P171, DOI 10.1023/A:1021381101632
   Pike ACW, 1999, EMBO J, V18, P4608, DOI 10.1093/emboj/18.17.4608
   Seow A, 1998, CANCER EPIDEM BIOMAR, V7, P135
   Shu XO, 2001, CANCER EPIDEM BIOMAR, V10, P483
   Smith-Warner SA, 2001, JAMA-J AM MED ASSOC, V285, P769, DOI 10.1001/jama.285.6.769
   SPICER DV, 1994, J NATL CANCER I, V86, P431, DOI 10.1093/jnci/86.6.431
   Sun CL, 2002, CANCER EPIDEM BIOMAR, V11, P1674
   Ursin G, 1998, CANCER EPIDEM BIOMAR, V7, P43
   Ursin G, 2003, CANCER EPIDEM BIOMAR, V12, P332
   Vachon CM, 2000, CANCER EPIDEM BIOMAR, V9, P151
   van Gils CH, 2005, JAMA-J AM MED ASSOC, V293, P183, DOI 10.1001/jama.293.2.183
   [World Cancer Research Fund American Institute for Cancer Research], 1997, FOOD NUTR PREV CANC, V0, P0
   Wu AH, 1996, CANCER EPIDEM BIOMAR, V5, P901
   Wu AH, 2002, CARCINOGENESIS, V23, P1491, DOI 10.1093/carcin/23.9.1491
   Yamamoto S, 2003, J NATL CANCER I, V95, P906, DOI 10.1093/jnci/95.12.906
   YUAN JM, 1995, BRIT J CANCER, V71, P1353, DOI 10.1038/bjc.1995.263
NR 44
TC 40
Z9 41
U1 0
U2 5
PU LAWRENCE ERLBAUM ASSOC INC-TAYLOR & FRANCIS
PI PHILADELPHIA
PA 325 CHESTNUT STREET, STE 800, PHILADELPHIA, PA 19106 USA
SN 0163-5581
EI 
J9 NUTR CANCER
JI Nutr. Cancer
PD JUN 15
PY 2006
VL 56
IS 2
BP 128
EP 135
DI 10.1207/s15327914nc5602_2
PG 8
WC Oncology; Nutrition & Dietetics
SC Oncology; Nutrition & Dietetics
GA 146BG
UT WOS:000244908900002
PM 17474857
DA 2025-02-23
ER

PT J
AU Skuladottir, H
   Tjoenneland, A
   Overvad, K
   Stripp, C
   Olsen, JH
AF Skuladottir, H
   Tjoenneland, A
   Overvad, K
   Stripp, C
   Olsen, JH
TI Does high intake of fruit and vegetables improve lung cancer survival?
SO LUNG CANCER
LA English
DT Article
DE lung cancer; prognosis; survival; fruit; vegetables
ID igf binding protein-3; carotenoids; smoking; nutrition; age
AB The objective of the study was to examine the prognostic effect of dietary intake of fruit and vegetables on lung cancer patients. We used data on 57,053 participants in the Danish prospective cohort study, 'Diet, Cancer and Health'. Patients in whom lung cancer was diagnosed constituted the final study cohort and were followed from the date of diagnosis until the date of death or 11 March 2004. A total of 353 participants had lung cancer. Increasing levels of intake of fruit and vegetables show a tendency toward decreased hazard of dying: the Cox proportional hazard model estimated a hazard ratio (HR) of 0.84 (95% confidence interval [CI], 0.59-1.21) for high intake of vegetables by current smokers and an HR of 0.81 (95% CI, 0.58-1.15) for high intake of fruits with low intake as the reference. In contrast, high intake of potatoes increased the hazard of dying (HR, 1.51; 95% CI, 1.12-2.23). Our study suggests that high intake of fruit and vegetables might have a favourable effect on the prognosis of lung cancer patients, but a high intake of potatoes appears to increase the hazard of dying. (c) 2006 Published by Elsevier Ireland Ltd.
C1 Danish Canc Soc, Inst Canc Epidemiol, DK-2100 Copenhagen, Denmark.
   Univ Aarhus, Aalborg Hosp, Dept Clin Epidemiol, Aarhus Univ Hosp,Dept Epidemiol & Social Med, DK-8000 Aarhus, Denmark.
C3 Danish Cancer Society; Aarhus University; Aalborg University; Aalborg University Hospital
RP Danish Canc Soc, Inst Canc Epidemiol, Strandblvd 49, DK-2100 Copenhagen, Denmark.
EM halla@cancer.dk
CR *CENTR OFF CIV REG, 2001, CIV REG SYST DENM, V0, P0
   Conaway CC, 2002, CURR DRUG METAB, V3, P233, DOI 10.2174/1389200023337496
   Gadgeel SM, 2003, CANCER METAST REV, V22, P39, DOI 10.1023/A:1022207917249
   GOODMAN MT, 1992, EUR J CANCER, V28A, P495, DOI 10.1016/S0959-8049(05)80086-3
   Hecht SS, 1999, J NUTR, V129, P768S, DOI 10.1093/jn/129.3.768S
   Hughes DA, 2001, NUTRITION, V17, P823, DOI 10.1016/S0899-9007(01)00638-4
   Kaklamani VG, 1999, J CLIN ONCOL, V17, P813, DOI 10.1200/JCO.1999.17.3.813
   Kesse E, 2001, AM J CLIN NUTR, V74, P322
   Krinsky NI, 2001, NUTRITION, V17, P815, DOI 10.1016/S0899-9007(01)00651-7
   *NAT BOARD HLTH, 2002, CANC INC DENM, V1, P0
   OVERVAD K, 1991, INT J EPIDEMIOL, V20, P900, DOI 10.1093/ije/20.4.900
   Palozza P, 2004, ARCH BIOCHEM BIOPHYS, V430, P104, DOI 10.1016/j.abb.2004.02.038
   Rechler MM, 1997, ENDOCRINOLOGY, V138, P2645, DOI 10.1210/en.138.7.2645
   Renehan AG, 2004, LANCET, V363, P1346, DOI 10.1016/S0140-6736(04)16044-3
   Sengupta A, 2004, CANCER LETT, V208, P127, DOI 10.1016/j.canlet.2003.11.024
   Skuladottir H, 2004, LUNG CANCER, V45, P1, DOI 10.1016/j.lungcan.2003.12.013
   Sun AS, 1999, NUTR CANCER, V34, P62, DOI 10.1207/S15327914NC340109
   Sun AS, 2001, NUTR CANCER, V39, P85, DOI 10.1207/S15327914nc391_12
   Tammemagi CM, 2004, J CLIN EPIDEMIOL, V57, P597, DOI 10.1016/j.jclinepi.2003.11.002
   *WHO, 1981, HIST TYP LUNG CANC, V0, P0
   WOLEVER TMS, 1991, AM J CLIN NUTR, V54, P846, DOI 10.1093/ajcn/54.5.846
   [World Cancer Research Fund American Institute for Cancer Research], 1997, FOOD NUTR PREV CANC, V0, P0
   Ziegler RG, 1996, CANCER CAUSE CONTROL, V7, P157, DOI 10.1007/BF00115646
NR 23
TC 17
Z9 21
U1 0
U2 14
PU ELSEVIER IRELAND LTD
PI CLARE
PA ELSEVIER HOUSE, BROOKVALE PLAZA, EAST PARK SHANNON, CO, CLARE, 00000, IRELAND
SN 0169-5002
EI 1872-8332
J9 LUNG CANCER
JI Lung Cancer
PD MAR 15
PY 2006
VL 51
IS 3
BP 267
EP 273
DI 10.1016/j.lungcan.2005.06.009
PG 7
WC Oncology; Respiratory System
SC Oncology; Respiratory System
GA 022FC
UT WOS:000236039500001
PM 16469411
DA 2025-02-23
ER

PT J
AU VandeVord, PJ
   Wooley, PH
   Darga, LL
   Severson, RK
   Wu, B
   Nelson, DA
AF VandeVord, Pamela J.
   Wooley, Paul H.
   Darga, Linda L.
   Severson, Richard K.
   Wu, Bin
   Nelson, Dorothy A.
TI Genetic determinants of bone mass do not relate with breast cancer risk in US white and African-American women
SO BREAST CANCER RESEARCH AND TREATMENT
LA English
DT Article
DE estrogen receptor alpha; vitamin D receptor; polymorphism; bone density
ID vitamin-d-receptor; mineral density; older women; alpha gene; polymorphisms; association; dietary
AB Introduction The association between high bone mass and increased breast cancer risk has been established. Identification of polymorphisms and the resultant variant receptors suggests the possibility of differential effects on hormone responsive genes when complexed with the hormones. Both estrogen receptor-alpha (ER) and vitamin D receptor (VDR) polymorphisms have been associated with bone density. Thus, we examined these polymorphisms for association with increased breast cancer risk among US African-American and white women. Methods A case-control study was conducted to measure ER and VDR polymorphisms and radial bone mineral density (BMD) in African-American and white women, and to examine the association between polymorphisms, bone density and breast cancer risk. Genotypes and bone density were obtained from 412 women (220 cases and 192 controls, with equal distribution between the two ethnic groups). Results We found no evidence for an association between either the ER or VDR genotypes and breast cancer risk. Also, there was no difference in the risk of breast cancer by genotypes after adjusting for ethnicity. The addition of age, sex and ethnicity-specific BMD (Z-scores) did not significantly change the odds ratio for breast cancer. Conclusions Our data suggest that the polymorphisms investigated had no effect on risk of breast cancer in this population. Thus, we found no evidence to support our hypothesis that breast cancer cases and controls would have a different distribution of ER and VDR genotypes. Furthermore, the polymorphisms were not associated with differences in bone mass and its relationship with breast cancer risk.
C1 Wayne State Univ, Dept Biomed Engn, Bioengn Ctr 2202, Detroit, MI 48201 USA.
   Wayne State Univ, Dept Orthopaed Surg, Detroit, MI 48202 USA.
   Wayne State Univ, Dept Internal Med, Detroit, MI 48202 USA.
   Wayne State Univ, Karmanos Canc Inst, Detroit, MI 48202 USA.
   Wayne State Univ, Dept Family Med, Detroit, MI 48202 USA.
C3 Wayne State University; Wayne State University; Wayne State University; Barbara Ann Karmanos Cancer Institute; Wayne State University; Wayne State University
RP VandeVord, PJ (corresponding author), Wayne State Univ, Dept Biomed Engn, Bioengn Ctr 2202, 818 W Hancock, Detroit, MI 48201 USA.
EM pvord@wayne.edu
CR Akisik E, 2004, EXP MOL PATHOL, V76, P260, DOI 10.1016/j.yexmp.2003.12.005
   Bretherton-Watt D, 2001, BRIT J CANCER, V85, P171, DOI 10.1054/bjoc.2001.1864
   Brodowska Agnieszka, 2003, ANN ACAD MED STETIN, V49, P111
   Buist DSM, 2001, J CLIN EPIDEMIOL, V54, P417, DOI 10.1016/S0895-4356(00)00301-2
   Cauley JA, 1996, JAMA-J AM MED ASSOC, V276, P1404, DOI 10.1001/jama.276.17.1404
   Crandall C, 2004, BREAST CANCER RES TR, V88, P257, DOI 10.1007/s10549-004-0804-3
   Curran JE, 1999, INT J CANCER, V83, P723, DOI 10.1002/(SICI)1097-0215(19991210)83:6<723::AID-IJC4>3.0.CO;2-3
   Duman BS, 2004, MED PRIN PRACT, V13, P260, DOI 10.1159/000079524
   Dunning AM, 1999, CARCINOGENESIS, V20, P2131, DOI 10.1093/carcin/20.11.2131
   Guy M, 2004, CLIN CANCER RES, V10, P5472, DOI 10.1158/1078-0432.CCR-04-0206
   Hou MF, 2002, BREAST CANCER RES TR, V74, P1, DOI 10.1023/A:1016048900049
   Hsiao WC, 2004, BREAST CANCER RES, V6, PR180, DOI 10.1186/bcr770
   Ingles SA, 2000, CANCER CAUSE CONTROL, V11, P25, DOI 10.1023/A:1008979417618
   Kobayashi S, 1996, J BONE MINER RES, V11, P306
   Kurabayashi T, 2004, J BONE MINER METAB, V22, P139, DOI 10.1007/s00774-003-0462-2
   Nelson DA, 2000, ANN RHEUM DIS, V59, P626, DOI 10.1136/ard.59.8.626
   Nelson DA, 2004, OSTEOPOROSIS INT, V15, P535, DOI 10.1007/s00198-003-1576-z
   Nguyen TV, 2000, MATURITAS, V36, P27, DOI 10.1016/S0378-5122(00)00133-X
   Onland-Moret NC, 2005, CANCER CAUSE CONTROL, V16, P1195, DOI 10.1007/s10552-005-0307-5
   Rapuri PB, 2004, J STEROID BIOCHEM, V89-90, P503, DOI 10.1016/j.jsbmb.2004.03.060
   Shin A, 2003, BREAST CANCER RES TR, V80, P127, DOI 10.1023/A:1024439202528
   Thakkinstian A, 2004, OSTEOPOROSIS INT, V15, P729, DOI 10.1007/s00198-004-1601-x
   van der Klift M, 2003, BONE, V32, P211, DOI 10.1016/S8756-3282(02)00972-9
   Zhang YQ, 1997, NEW ENGL J MED, V336, P611, DOI 10.1056/NEJM199702273360903
   Zmuda JM, 2001, J NATL CANCER I, V93, P930, DOI 10.1093/jnci/93.12.930
NR 25
TC 17
Z9 17
U1 0
U2 0
PU SPRINGER
PI NEW YORK
PA ONE NEW YORK PLAZA, SUITE 4600, NEW YORK, NY, UNITED STATES
SN 0167-6806
EI 1573-7217
J9 BREAST CANCER RES TR
JI Breast Cancer Res. Treat.
PD NOV 15
PY 2006
VL 100
IS 1
BP 103
EP 107
DI 10.1007/s10549-006-9228-6
PG 5
WC Oncology
SC Oncology
GA 098RU
UT WOS:000241541300013
PM 16791482
DA 2025-02-23
ER

PT J
AU Davies, AA
   Smith, GD
   Harbord, R
   Bekkering, GE
   Sterne, JAC
   Beynon, R
   Thomas, S
AF Davies, Anna A.
   Smith, George Davey
   Harbord, Roger
   Bekkering, Geertruida E.
   Sterne, Jonathan A. C.
   Beynon, Rebecca
   Thomas, Steven
TI Nutritional interventions and outcome in patients with cancer or preinvasive lesions: Systematic review
SO JNCI-JOURNAL OF THE NATIONAL CANCER INSTITUTE
LA English
DT Article
ID double-blind intervention; dose vitamin-c; randomized-trial; beta-carotene; clinical-trial; selenium supplementation; mineral supplementation; folate supplementation; calcium supplements; ascorbic-acid
[truncated: 1,194,073 more chars]
