# Supplementary material for: Global impact of dietary risks on cancers: burdens across regions from 1990 to 2021 and the projection to 2035
Source: Front Nutr. 2025 Jul 4;12:1585305. doi: 10.3389/fnut.2025.1585305 (PMC12271164; doi:10.3389/fnut.2025.1585305)
Supplement: Supplementary file 1 [file Data_Sheet_1.zip › Supplementary data/Fig 1/download2007u268.txt]

PT J
AU Tijhuis, MJ
   Visker, MHPW
   Aarts, JMMJG
   Peters, WHM
   Roelofs, HMJ
   den Camp, LO
   Rietjens, IMCM
   Boerboom, AMJF
   Nagengast, FM
   Kok, FJ
   Kampman, E
AF Tijhuis, Mariken J.
   Visker, Marleen H. P. W.
   Aarts, Jac M. M. J. G.
   Peters, Wilbert H. M.
   Roelofs, Hennie M. J.
   den Camp, Liesbeth Op
   Rietjens, Ivonne M. C. M.
   Boerboom, Anne-Marie J. F.
   Nagengast, Fokko M.
   Kok, Frans J.
   Kampman, Ellen
TI Glutathione <i>S</i>-transferase phenotypes in relation to genetic variation and fruit and vegetable consumption in an endoscopy-based population
SO CARCINOGENESIS
LA English
DT Article
ID brussels-sprouts; cancer; expression; alpha; pi; polymorphisms; risk; biotransformation; identification; modulation
AB High glutathione S-transferase (GST) activity may contribute to colorectal cancer prevention. Functional polymorphisms are known in the GSTM1, GSTT1, GSTA1 and GSTP1 genes. The influence of these GST polymorphisms and recent fruit and vegetable consumption on GST levels and activity has not been investigated simultaneously in a human population. Also, it is not clear if blood GST activity reflects rectal GST activity. Therefore, we determined GST polymorphisms in 94 patients scheduled for sigmoidoscopy. Rectal GST isoenzyme levels (GSTM1, GSTM2, GSTT1, GSTA and GSTP1) were measured by quantitative western blotting, and rectal and white blood cell total GST activities were measured spectrophotometrically using 1-chloro-2,4-dinitrobenzene (CDNB) as a substrate. Vegetable and fruit consumption was assessed by dietary record. As expected, the GSTM1 and GSTT1 deletion polymorphisms, and the GSTA1 g.-69C -> T polymorphism significantly affected the respective isoenzyme levels. Also, rectal GST isoenzyme levels differed between those with and without recent consumption of Alliaceae, Cucurbitaceae, Apiaceae and citrus fruit. Rectal GST activity, however, was not clearly influenced by fruit and vegetable consumption. It was most significantly determined by the GSTP1 c.313A -> G polymorphism; compared with the 313AA genotypes, the 313AG and 313GG genotypes showed 36 and 67 nmol/min/mg protein (P < 0.001) lower GST activity, respectively. The correlation between rectal and white blood cell GST activities was low (r = 0.40, P < 0.001), and the relevance of the various genetic and dietary factors appeared to differ between the two tissues. In conclusion, this study indicates that the GST enzyme system is influenced by both GST polymorphisms and consumption of fruits and vegetables. The latter appeared more important for individual rectal GST isoenzyme levels than for total GST activity, which could affect detoxification of isoenzyme-specific substrates. The study results do no support the use of white blood cell GST activity as a surrogate measure for rectal GST activity.
C1 Wageningen Univ, Div Human Nutr, NL-6700 EV Wageningen, Netherlands.
   Wageningen Univ, Div Toxicol, NL-6700 EV Wageningen, Netherlands.
   Radboud Univ Nijmegen Med Ctr, Dept Gastroenterol, Nijmegen, Netherlands.
C3 Wageningen University & Research; Wageningen University & Research; Radboud University Nijmegen
RP Kampman, E (corresponding author), Wageningen Univ, Div Human Nutr, POB 8129, NL-6700 EV Wageningen, Netherlands.
EM Kampman@wur.nl
CR AliOsman F, 1997, J BIOL CHEM, V272, P10004
   [Anonymous], 2002, CANCER INCIDENCE MORTALITY AND PREVALENCE WORLDWIDE IARC CANCERBASE, V0, P0
   Arand M, 1996, ANAL BIOCHEM, V236, P184, DOI 10.1006/abio.1996.0153
   BOGAARDS JJP, 1994, CARCINOGENESIS, V15, P1073, DOI 10.1093/carcin/15.5.1073
   Cauchi S, 2006, CANCER RES, V66, P6439, DOI 10.1158/0008-5472.CAN-05-4457
   Chen C, 2004, FREE RADICAL BIO MED, V36, P1505, DOI 10.1016/j.freeradbiomed.2004.03.015
   Clapper ML, 1997, CLIN CANCER RES, V3, P25
   CLAPPER ML, 1991, CARCINOGENESIS, V12, P1957, DOI 10.1093/carcin/12.10.1957
   Coles BF, 2003, BIOFACTORS, V17, P115, DOI 10.1002/biof.5520170112
   Coles BF, 2002, ARCH BIOCHEM BIOPHYS, V403, P270, DOI 10.1016/S0003-9861(02)00226-6
   Coles BF, 2001, PHARMACOGENETICS, V11, P663, DOI 10.1097/00008571-200111000-00004
   DESCHNER EE, 1987, PREV MED, V16, P580, DOI 10.1016/0091-7435(87)90075-2
   DONDERSENGELEN M, 2003, ZEIST WAGENINGEN, V0, P0
   Finley JW, 2003, NUTR REV, V61, P250, DOI 10.1301/nr.2003.jul.250-254
   Garte S, 2001, CANCER EPIDEM BIOMAR, V10, P1239
   Grubben MJAL, 2001, SCAND J GASTROENTERO, V36, P68, DOI 10.1080/003655201753265479
   Guy CA, 2004, PHARMACOGENETICS, V14, P45, DOI 10.1097/00008571-200401000-00005
   Habig W H, 1981, METHODS ENZYMOL, V77, P398
   Harries LW, 1997, CARCINOGENESIS, V18, P641, DOI 10.1093/carcin/18.4.641
   Hayes JD, 2005, ANNU REV PHARMACOL, V45, P51, DOI 10.1146/annurev.pharmtox.45.120403.095857
   Hayes JD, 1995, CRIT REV BIOCHEM MOL, V30, P445, DOI 10.3109/10409239509083491
   HECKBERT SR, 1992, J NATL CANCER I, V84, P414, DOI 10.1093/jnci/84.6.414
   Hengstler JG, 1998, CANCER LETT, V128, P105, DOI 10.1016/S0304-3835(98)00059-7
   HOENSCH HP, 1981, HEPATO-GASTROENTEROL, V28, P221
   Johansson AS, 1998, J MOL BIOL, V278, P687, DOI 10.1006/jmbi.1998.1708
   Lampe JW, 2000, CARCINOGENESIS, V21, P1157, DOI 10.1093/carcin/21.6.1157
   Lampe JW, 2000, CANCER EPIDEM BIOMAR, V9, P787
   Lampe JW, 2002, J NUTR, V132, P2991, DOI 10.1093/jn/131.10.2991
   LLEU PL, 1991, ANAL BIOCHEM, V192, P215, DOI 10.1016/0003-2697(91)90210-K
   Morel F, 2002, PHARMACOGENETICS, V12, P277, DOI 10.1097/00008571-200206000-00003
   NEVO S, 2001, NED VOED, V0, P0
   NIJHOFF WA, 1995, CARCINOGENESIS, V16, P955, DOI 10.1093/carcin/16.4.955
   NIJHOFF WA, 1995, CARCINOGENESIS, V16, P2125, DOI 10.1093/carcin/16.9.2125
   ODwyer PJ, 1996, J CLIN INVEST, V98, P1210, DOI 10.1172/JCI118904
   PANTUCK EJ, 1984, CLIN PHARMACOL THER, V35, P161, DOI 10.1038/clpt.1984.22
   Park EJ, 2002, CANCER METAST REV, V21, P231, DOI 10.1023/A:1021254725842
   Persson I, 2000, CANCER CAUSE CONTROL, V11, P359, DOI 10.1023/A:1008969625846
   PETERS WHM, 1991, GUT, V32, P408, DOI 10.1136/gut.32.4.408
   Peterson S, 2006, FOOD CHEM TOXICOL, V44, P1474, DOI 10.1016/j.fct.2006.04.010
   Riboli E, 2003, AM J CLIN NUTR, V78, P559S, DOI 10.1093/ajcn/78.3.559S
   SCHOLTE B, 2004, VBS FOOD CALCULATION, V0, P0
   Siegel D, 1999, PHARMACOGENETICS, V9, P113, DOI 10.1097/00008571-199902000-00015
   SMITH PK, 1985, ANAL BIOCHEM, V150, P76, DOI 10.1016/0003-2697(85)90442-7
   Sreerama L, 1995, CLIN CANCER RES, V1, P1153
   Steinkellner H, 2000, ROY SOC CH, V0, PP193, DOI 10.1533/9781845698188.4.193
   SZARKA CE, 1995, CANCER RES, V55, P2789
   Tijhuis MJ, 2005, CANCER EPIDEM BIOMAR, V14, P2943, DOI 10.1158/1055-9965.EPI-05-0591
   van Zanden JJ, 2003, CHEM-BIOL INTERACT, V145, P139, DOI 10.1016/S0009-2797(02)00250-8
   Wark PA, 2004, CARCINOGENESIS, V25, P2135, DOI 10.1093/carcin/bgh238
NR 49
TC 9
Z9 12
U1 0
U2 5
PU OXFORD UNIV PRESS
PI OXFORD
PA GREAT CLARENDON ST, OXFORD OX2 6DP, ENGLAND
SN 0143-3334
EI 1460-2180
J9 CARCINOGENESIS
JI Carcinogenesis
PD APR 15
PY 2007
VL 28
IS 4
BP 848
EP 857
DI 10.1093/carcin/bgl204
PG 10
WC Oncology
SC Oncology
GA 152HE
UT WOS:000245351500011
PM 17071629
DA 2025-02-23
ER

PT J
AU Jager-Wittenaar, H
   Dijkstra, PU
   Vissink, A
   van der Laan, BFAM
   van Oort, RP
   Roodenburg, JLN
AF Jager-Wittenaar, Harriet
   Dijkstra, Pieter U.
   Vissink, Arjan
   van der Laan, Bernard F. A. M.
   van Oort, Rob P.
   Roodenburg, Jan L. N.
TI Critical weight loss in head and neck cancer - prevalence and risk factors at diagnosis: an explorative study
SO SUPPORTIVE CARE IN CANCER
LA English
DT Article
DE weight loss; malnutrition; head and neck cancer; prevalence; risk factors
ID quality-of-life; nutritional-status; radiotherapy; anorexia; cachexia; interleukin-6; malnutrition; validity; tubes
AB Goals of work Critical weight loss (>= 5% in 1 month or >= 10% in 6 months) is a common phenomenon in head and neck cancer patients. It is unknown which complaints are most strongly related to critical weight loss in head and neck cancer patients at the time of diagnosis. The aim of this explorative study was to assess the prevalence of critical weight loss and to analyze risk factors for critical weight loss in head and neck cancer patients before treatment. Materials and methods Critical weight loss and factors reducing dietary intake were assessed in 447 patients referred to an ear, nose and throat clinic at the time of diagnosis. Main results In total, data of 407 patients were analyzed. Critical weight loss was present in 19% of the patients. Patients with cancer in the hypopharynx, oropharynx/oral cavity and supraglottic larynx had the highest risk for critical weight loss. Loss of appetite, dysphagia/passage difficulties and loss of taste/aversion were significantly (p < 0.05) associated with critical weight loss. Conclusions Already before treatment, critical weight loss is a considerable problem in head and neck cancer patients. Critical weight loss is frequently observed in patients with cancer in the hypopharynx, oropharynx/oral cavity and supraglottic larynx.
C1 Univ Groningen, Med Ctr, Dept Dietet, NL-9700 RB Groningen, Netherlands.
   Univ Groningen, Med Ctr, Dept Oral & Maxillofacial Surg, NL-9700 RB Groningen, Netherlands.
   Univ Groningen, Med Ctr, Dept Rehabil, NL-9700 RB Groningen, Netherlands.
   Univ Groningen, Med Ctr, Dept Otorhinolaryngol Head & Neck Surg, NL-9700 RB Groningen, Netherlands.
C3 University of Groningen; University of Groningen; University of Groningen; University of Groningen
RP Jager-Wittenaar, H (corresponding author), Univ Groningen, Med Ctr, Dept Dietet, POB 30001, NL-9700 RB Groningen, Netherlands.
EM h.jager@fd.umcg.nl
CR [Anonymous], 1995, THE USE AND INTERPRETATION OF ANTHROPOMETRY, V0, P0
   Barbosa-Silva MCG, 2005, CLIN NUTR, V24, P830, DOI 10.1016/j.clnu.2005.05.005
   Bertrand PC, 2002, CURR OPIN CLIN NUTR, V5, P435, DOI 10.1097/00075197-200207000-00013
   BLACKBURN GL, 1977, J PARENTERAL ENTERAL, V1, P11, DOI 10.1177/01860717700100101
   BROOKES GB, 1985, OTOLARYNG HEAD NECK, V93, P69, DOI 10.1177/019459988509300114
   Colangelo LA, 2000, OTOLARYNG HEAD NECK, V122, P653, DOI 10.1016/S0194-5998(00)70191-4
   de Faria Paulo Rogerio, 2003, CLIN ORAL INVESTIG, V7, P46
   Edington J, 2000, CLIN NUTR, V19, P191, DOI 10.1054/clnu.1999.0121
   Eisbruch A, 2002, INT J RADIAT ONCOL, V53, P23, DOI 10.1016/S0360-3016(02)02712-8
   Fang FM, 2005, ONCOLOGY-BASEL, V68, P405, DOI 10.1159/000086982
   FIETKAU R, 1991, RECENT RES CANCER, V121, P269
   HALL JC, 1979, BIOMEDICINE, V30, P287
   Kruizenga HM, 2003, CLIN NUTR, V22, P147, DOI 10.1054/clnu.2002.0611
   Kuczmarski MF, 2001, J AM DIET ASSOC, V101, P28, DOI 10.1016/S0002-8223(01)00008-6
   Laviano A, 2003, LANCET ONCOL, V4, P686, DOI 10.1016/S1470-2045(03)01247-6
   Lee JH, 1998, ARCH OTOLARYNGOL, V124, P871, DOI 10.1001/archotol.124.8.871
   Lees J, 1999, EUR J CANCER CARE, V8, P133
   Licitra L, 2002, CRIT REV ONCOL HEMAT, V41, P107, DOI 10.1016/S1040-8428(01)00129-9
   MATTHEWS TW, 1995, J OTOLARYNGOL, V24, P87
   Nakano Y, 1999, JPN J CANCER RES, V90, P858, DOI 10.1111/j.1349-7006.1999.tb00827.x
   Plata-Salamán CR, 2000, NUTRITION, V16, P1009, DOI 10.1016/S0899-9007(00)00413-5
   Ramos EJB, 2004, CURR OPIN CLIN NUTR, V7, P427, DOI 10.1097/01.mco.0000134363.53782.cb
   Riedel F, 2005, ANTICANCER RES, V25, P2761
   Scolapio JS, 2001, J CLIN GASTROENTEROL, V33, P215, DOI 10.1097/00004836-200109000-00009
   SELTZER MH, 1982, JPEN-PARENTER ENTER, V6, P218, DOI 10.1177/0148607182006003218
   Shetty P S, 1994, FAO FOOD NUTR PAP, V56, P1
   Teitelbaum Daniel, 2005, NUTR CLIN PRACT, V20, P281, DOI 10.1177/0115426505020002281
   Van Bokhorst-de van der Schueren MAE, 2000, CLIN NUTR, V19, P437, DOI 10.1054/clnu.2000.0148
   vanBokhorstdevanderSchueren MAE, 1997, HEAD NECK-J SCI SPEC, V19, P419, DOI 10.1002/(SICI)1097-0347(199708)19:5<419::AID-HED9>3.0.CO;2-2
   Villanueva EV, 2001, BMC PUBLIC HEALTH, V1, P0, DOI 10.1186/1471-2458-1-11
   Vissink A, 2003, CRIT REV ORAL BIOL M, V14, P199, DOI 10.1177/154411130301400305
NR 31
TC 135
Z9 151
U1 0
U2 14
PU SPRINGER
PI NEW YORK
PA ONE NEW YORK PLAZA, SUITE 4600, NEW YORK, NY, UNITED STATES
SN 0941-4355
EI 1433-7339
J9 SUPPORT CARE CANCER
JI Support. Care Cancer
PD SEP 15
PY 2007
VL 15
IS 9
BP 1045
EP 1050
DI 10.1007/s00520-006-0212-9
PG 6
WC Oncology; Health Care Sciences & Services; Rehabilitation
SC Oncology; Health Care Sciences & Services; Rehabilitation
GA 205OB
UT WOS:000249122500005
PM 17277925
DA 2025-02-23
ER

PT J
AU Gates, MA
   Tworoger, SS
   Hecht, JL
   De Vivo, I
   Rosner, B
   Hankinson, SE
AF Gates, Margaret A.
   Tworoger, Shelley S.
   Hecht, Jonathan L.
   De Vivo, Immaculata
   Rosner, Bernard
   Hankinson, Susan E.
TI A prospective study of dietary flavonoid intake and incidence of epithelial ovarian cancer
SO INTERNATIONAL JOURNAL OF CANCER
LA English
DT Article
DE flavonoids; flavonols; flavones; diet; ovarian cancer
ID tea consumption; alcohol-consumption; pooled analysis; cyclooxygenase-2 expression; risk; coffee; vegetables; fruits; questionnaire; inflammation
AB Flavonoids are antioxidant compounds found in plants, including fruits, vegetables and tea. No prior prospective studies have examined the association between intake of flavonoids in the flavonol and flavone subclasses and ovarian cancer risk. We analyzed the association between intake of 5 common dietary flavonoids and incidence of epithelia[ ovarian cancer among 66,940 women in the Nurses' Health Study. We calculated each participant's intake of myricetin, kaempferol, quercetin, luteolin and apigenin from dietary data collected at multiple time points, and used Cox proportional hazards regression to model the incidence rate ratio (RR) of ovarian cancer for each quintile of intake. Our analysis included 347 cases diagnosed between 1984 and 2002, and 950,347 person-years of follow-up. There was no clear association between total intake of the 5 flavonoids examined and incidence of ovarian cancer (RR = 0.75 for the highest versus lowest quintile, 95% confidence interval [CI] = 0.51-1.09). However, there was a significant 40% decrease in ovarian cancer incidence for the highest versus lowest quintile of kaempferol intake (RR = 0.60, 95% CI = 0.420.87; p-trend = 0.002), and a significant 34% decrease in incidence for the highest versus lowest quintile of luteolin intake (RR = 0.66, 95% CI = 0.49-0.91; p-trend = 0.01). There was evidence of an inverse association with consumption of tea (nonherbal) and broccoli, the primary contributors to kaempferol intake in our population. These data suggest that dietary intake of certain flavonoids may reduce ovarian cancer risk, although additional prospective studies are needed to further evaluate this association. If confirmed, these results would provide an important target for ovarian cancer prevention. (c) 2007 Wiley-Liss, Inc.
C1 Brigham & Womens Hosp, Dept Med, Channing Lab, Boston, MA 02115 USA.
   Harvard Univ, Sch Med, Boston, MA USA.
   Harvard Univ, Sch Publ Hlth, Dept Epidemiol, Boston, MA 02115 USA.
   Beth Israel Deaconess Med Ctr, Dept Pathol, Boston, MA 02215 USA.
   Harvard Univ, Sch Publ Hlth, Dept Biostat, Boston, MA 02115 USA.
C3 Harvard University; Harvard University Medical Affiliates; Brigham & Women's Hospital; Harvard University; Harvard Medical School; Harvard University; Harvard T.H. Chan School of Public Health; Harvard University; Harvard University Medical Affiliates; Beth Israel Deaconess Medical Center; Harvard University; Harvard T.H. Chan School of Public Health
RP Gates, MA (corresponding author), Brigham & Womens Hosp, Dept Med, Channing Lab, 181 Longwood Ave, Boston, MA 02115 USA.
EM nhmag@channing.harvard.edu
CR Aherne SA, 2002, NUTRITION, V18, P75, DOI 10.1016/S0899-9007(01)00695-5
   Baker JA, 2007, INT J GYNECOL CANCER, V17, P50, DOI 10.1111/j.1525-1438.2006.00773.x
   Beecher GR, 2003, J NUTR, V133, P0
   Birt DF, 2001, PHARMACOL THERAPEUT, V90, P157, DOI 10.1016/S0163-7258(01)00137-1
   Chang ET, 2007, AM J EPIDEMIOL, V165, P802, DOI 10.1093/aje/kwk065
   Fang J, 2005, FASEB J, V19, P342, DOI 10.1096/fj.04-2175com
   Fang J, 2007, CARCINOGENESIS, V28, P858, DOI 10.1093/carcin/bgl205
   Galeone C, 2006, AM J CLIN NUTR, V84, P1027, DOI 10.1093/ajcn/84.5.1027
   Gallus S, 2006, EUR J CANCER PREV, V15, P74, DOI 10.1097/01.cej.0000186632.04625.f6
   Genkinger JM, 2006, BRIT J CANCER, V94, P757, DOI 10.1038/sj.bjc.6603020
   Genkinger JM, 2006, CANCER EPIDEM BIOMAR, V15, P364, DOI 10.1158/1055-9965.EPI-05-0484
   Gercel-Taylor C, 2004, ANTICANCER RES, V24, P795
   Goodman MT, 2003, OBSTET GYNECOL, V101, P1221, DOI 10.1016/S0029-7844(03)00050-4
   Harris GK, 2006, J NUTR, V136, P1517, DOI 10.1093/jn/136.6.1517
   HERTOG MGL, 1992, J AGR FOOD CHEM, V40, P2379, DOI 10.1021/jf00024a011
   Hu C, 2004, MOL CELL BIOCHEM, V265, P107, DOI 10.1023/B:MCBI.0000044364.73144.fe
   Hubbard GP, 2006, BRIT J NUTR, V96, P482, DOI 10.1079/BJN20061831
   Huh SW, 2004, GYNECOL ONCOL, V94, P760, DOI 10.1016/j.ygyno.2004.05.031
   Jordan SJ, 2004, CANCER CAUSE CONTROL, V15, P359, DOI 10.1023/B:CACO.0000027482.00077.8b
   Kiani F, 2006, CANCER CAUSE CONTROL, V17, P137, DOI 10.1007/s10552-005-5383-z
   Koushik A, 2005, CANCER EPIDEM BIOMAR, V14, P2160, DOI 10.1158/1055-9965.EPI-05-0218
   Kuper H, 2000, INT J CANCER, V88, P313, DOI 10.1002/1097-0215(20001015)88:2<313::AID-IJC26>3.0.CO;2-5
   Kurian AW, 2005, GYNECOL ONCOL, V96, P520, DOI 10.1016/j.ygyno.2004.10.037
   Larsson SC, 2005, ARCH INTERN MED, V165, P2683, DOI 10.1001/archinte.165.22.2683
   LAVECCHIA C, 1992, J CLIN EPIDEMIOL, V45, P1025, DOI 10.1016/0895-4356(92)90119-8
   LAVECCHIA C, 1992, NUTR CANCER, V17, P27, DOI 10.1080/01635589209514170
   LCMARCHAND L, 2002, BIOMED PHARMACOTHER, V56, P296
   Lopez-Lazaro M, 2002, CURR MED CHEM ANTICANCER AGENTS, V2, P691
   Lukanova A, 2005, CANCER EPIDEM BIOMAR, V14, P98
   Manach C, 2005, AM J CLIN NUTR, V81, P230S, DOI 10.1093/ajcn/81.1.230S
   Marx J, 2004, SCIENCE, V306, P966, DOI 10.1126/science.306.5698.966
   McCann SE, 2003, J NUTR, V133, P1937, DOI 10.1093/jn/133.6.1937
   MILLER DR, 1987, INT J EPIDEMIOL, V16, P13, DOI 10.1093/ije/16.1.13
   Modugno F, 2003, OBSTET GYNECOL, V102, P1336, DOI 10.1016/j.obstetgynecol.2003.08.008
   Mommers M, 2005, CANCER-AM CANCER SOC, V104, P1512, DOI 10.1002/cncr.21332
   Moon YJ, 2006, TOXICOL IN VITRO, V20, P187, DOI 10.1016/j.tiv.2005.06.048
   Ness RB, 1999, JNCI-J NATL CANCER I, V91, P1459, DOI 10.1093/jnci/91.17.1459
   Pan SY, 2004, CANCER EPIDEM BIOMAR, V13, P1521
   Peterson NB, 2006, INT J CANCER, V119, P2423, DOI 10.1002/ijc.22137
   Raso GM, 2001, LIFE SCI, V68, P921, DOI 10.1016/S0024-3205(00)00999-1
   Ren WY, 2003, MED RES REV, V23, P519, DOI 10.1002/med.10033
   RICHEDWARDS JW, 1994, AM J EPIDEMIOL, V140, P1016, DOI 10.1093/oxfordjournals.aje.a117191
   Ross JA, 2002, ANNU REV NUTR, V22, P19, DOI 10.1146/annurev.nutr.22.111401.144957
   SALVINI S, 1989, INT J EPIDEMIOL, V18, P858, DOI 10.1093/ije/18.4.858
   Sampson L, 2002, J AM DIET ASSOC, V102, P1414, DOI 10.1016/S0002-8223(02)90314-7
   SCAMBIA G, 1990, BRIT J CANCER, V62, P942, DOI 10.1038/bjc.1990.414
   Schouten LJ, 2004, CANCER CAUSE CONTROL, V15, P201, DOI 10.1023/B:CACO.0000019512.71560.2b
   Schulz M, 2005, CANCER EPIDEM BIOMAR, V14, P2531, DOI 10.1158/1055-9965.EPI-05-0159
   Schulz M, 2004, NUTR CANCER, V50, P120, DOI 10.1207/s15327914nc5002_2
   STAMPFER MJ, 1984, AM J EPIDEMIOL, V119, P837, DOI 10.1093/oxfordjournals.aje.a113804
   Tavani A, 2001, NUTR CANCER, V39, P29, DOI 10.1207/S15327914nc391_4
   Valko M, 2004, MOL CELL BIOCHEM, V266, P37, DOI 10.1023/B:MCBI.0000049134.69131.89
   Webb PM, 2004, CANCER EPIDEM BIOMAR, V13, P592
   WILLETT W, 1986, AM J EPIDEMIOL, V124, P17, DOI 10.1093/oxfordjournals.aje.a114366
   WILLETT WC, 1988, AM J EPIDEMIOL, V127, P188, DOI 10.1093/oxfordjournals.aje.a114780
   WILLETT WC, 1985, AM J EPIDEMIOL, V122, P51, DOI 10.1093/oxfordjournals.aje.a114086
   Zhang M, 2004, NUTR CANCER, V49, P125, DOI 10.1207/s15327914nc4902_2
   Zhang M, 2002, CANCER EPIDEM BIOMAR, V11, P713
   Zheng W, 1996, AM J EPIDEMIOL, V144, P175, DOI 10.1093/oxfordjournals.aje.a008905
NR 59
TC 223
Z9 240
U1 0
U2 25
PU WILEY
PI HOBOKEN
PA 111 RIVER ST, HOBOKEN 07030-5774, NJ USA
SN 0020-7136
EI 1097-0215
J9 INT J CANCER
JI Int. J. Cancer
PD NOV 15
PY 2007
VL 121
IS 10
BP 2225
EP 2232
DI 10.1002/ijc.22790
PG 8
WC Oncology
SC Oncology
GA 221RN
UT WOS:000250245100014
PM 17471564
DA 2025-02-23
ER

PT J
AU Asakage, T
   Yokoyama, A
   Haneda, T
   Yamazaki, M
   Muto, M
   Yokoyama, T
   Kato, H
   Igaki, H
   Tsujinaka, T
   Kumagai, Y
   Yokoyama, M
   Omori, T
   Watanabe, H
AF Asakage, Takahiro
   Yokoyama, Akira
   Haneda, Tatsumasa
   Yamazaki, Mitsuo
   Muto, Manabu
   Yokoyama, Tetsuji
   Kato, Hoichi
   Igaki, Hiroyasu
   Tsujinaka, Toshimasa
   Kumagai, Yoshiya
   Yokoyama, Masako
   Omori, Tai
   Watanabe, Hiroshi
TI Genetic polymorphisms of alcohol and aldehyde dehydrogenases, and drinking, smoking and diet in Japanese men with oral and pharyngeal squamous cell carcinoma
SO CARCINOGENESIS
LA English
DT Article
ID upper aerodigestive tract; human-liver alcohol; esophageal cancer; salivary acetaldehyde; heavy drinkers; cavity cancer; dna-damage; risk; metabolism; consumption
AB The genetic polymorphisms of aldehyde dehydrogenase-2 (ALDH2), alcohol dehydrogenase-1B (ADH1B, previously called ADH2), and ADH1C (previously called ADH3) affect the metabolism of alcohol. The inactive ALDH2 encoded by ALDH2*1/*2 and the less-active ADH1B encoded by ADH1B*1/*1 increase the risk of esophageal squamous cell carcinoma in East Asian drinkers. This case-control study involved 96 Japanese men with oral and pharyngeal squamous cell carcinoma (hypopharyngeal cancer in 43 patients and oral/oropharyngeal cancer in 53) and 642 cancer-free Japanese men. The risk of the cancers overall and of hypopharyngeal cancer was increased 3.61- and 10.08-fold, respectively, by ALDH2*1/*2 among moderate-to-heavy drinkers (9+ units/week; one unit = 22 g of ethanol), but the risk of oral/oropharyngeal cancer was not significantly affected by the ALDH2 genotype. The results obtained with a simple alcohol flushing questionnaire were essentially comparable with those obtained by ALDH2 genotyping. Among moderate-to-heavy drinkers, men with the less-active ADH1B*1/*1 had a significantly higher risk of the cancers overall, of hypopharyngeal cancer, and of oral/oropharyngeal cancer (OR = 5.56, 7.21 and 4.24, respectively). In view of the linkage disequilibrium between ADH1B and ADH1C, the ADH1C genotype does not significantly affect cancer risk. The significant independent risk factors for oral and pharyngeal cancer overall among moderate-to-heavy drinkers were inactive ALDH2*1/*2, less-active ADH1B*1/*1, frequent drinking of strong alcohol beverages straight, smoking, and lower intake of green-yellow vegetables. Educating these risks for cancer of the upper aerodigestive tract could be a useful new strategic approach to the prevention of these cancers in Japanese.
C1 Univ Tokyo, Dept Otolaryngol, Bunkyo Ku, Tokyo 1138655, Japan.
   Natl Hosp Org Kurihama, Alcoholism Ctr, Yokosuka, Kanagawa 2390841, Japan.
   Kamio Mem Hosp, Chiyoda Ku, Tokyo 1040045, Japan.
   Natl Canc Ctr Hosp E, Div Head & Neck Surg, Kashiwa, Chiba 2778577, Japan.
   Natl Canc Ctr Hosp E, Div Digest Endoscopy & Gastrointestinal Oncol, Kashiwa, Chiba 2778577, Japan.
   Natl Inst Publ Hlth, Dept Technol Assessment & Biostat, Wako, Saitama 3510104, Japan.
   Natl Canc Ctr, Div Surg, Chuo Ku, Tokyo 1040045, Japan.
   Osaka Natl Hosp, Dept Surg, Osaka 5400006, Japan.
   Kumagai Satellite Clin, Shinjuku Ku, Tokyo 1690074, Japan.
   Mitsukoshi Hlth & Welf Fdn, Shinjuku Ku, Tokyo 1600023, Japan.
   Kawasaki Municipal Hosp, Dept Surg, Kawasaki, Kanagawa 2100013, Japan.
   Kawasaki Municipal Hosp, Dept Gastroenterol, Kawasaki, Kanagawa 2100013, Japan.
   Keio Univ, Sch Med, Dept Surg, Shinjuku Ku, Tokyo 1608582, Japan.
C3 University of Tokyo; National Cancer Center - Japan; National Cancer Center - Japan; National Institute of Public Health - Japan; National Cancer Center - Japan; Osaka National Hospital; Keio University
RP Asakage, T (corresponding author), Univ Tokyo, Dept Otolaryngol, Bunkyo Ku, Tokyo 1138655, Japan.
EM tasakage-tky@umin.ac.jp
CR BAUMGARTEN G, 1996, ALCOHOL CLIN EXP S2, V20, P0
   Boonyaphiphat P, 2002, CANCER LETT, V186, P193, DOI 10.1016/S0304-3835(02)00354-3
   BOSRON WF, 1986, HEPATOLOGY, V6, P502, DOI 10.1002/hep.1840060330
   Brennan P, 2004, AM J EPIDEMIOL, V159, P1, DOI 10.1093/aje/kwh003
   Brooks PJ, 1997, ALCOHOL CLIN EXP RES, V21, P1073, DOI 10.1111/j.1530-0277.1997.tb04256.x
   Chen CC, 1999, AM J HUM GENET, V65, P795, DOI 10.1086/302540
   Dong YJ, 1996, ALCOHOL, V13, P257, DOI 10.1016/0741-8329(95)02052-7
   Eriksson CJP, 2001, ALCOHOL CLIN EXP RES, V25, P157S, DOI 10.1111/j.1530-0277.2001.tb02391.x
   FANG JL, 1997, CARCINOGENESIS, V18, P632
   HARADA S, 1993, ALCOHOL ALCOHOLISM, V28, P11
   Harty LC, 1997, JNCI-J NATL CANCER I, V89, P1698, DOI 10.1093/jnci/89.22.1698
   Hashibe M, 2006, CANCER EPIDEM BIOMAR, V15, P696, DOI 10.1158/1055-9965.EPI-05-0710
   HIGUCHI S, 1995, AM J PSYCHIAT, V152, P1219
   Homann N, 2006, INT J CANCER, V118, P1998, DOI 10.1002/ijc.21583
   Homann N, 2000, CARCINOGENESIS, V21, P663, DOI 10.1093/carcin/21.4.663
   Homann N, 1997, CARCINOGENESIS, V18, P1739, DOI 10.1093/carcin/18.9.1739
   *INT AG RES CANC, 1985, IARC MON EV CARC RIS, V36, P0
   Katoh T, 1999, INT J CANCER, V83, P606, DOI 10.1002/(SICI)1097-0215(19991126)83:5<606::AID-IJC6>3.3.CO;2-G
   Matsuda T, 2006, CHEM RES TOXICOL, V19, P1374, DOI 10.1021/tx060113h
   Matsuo K, 2006, CANCER EPIDEM BIOMAR, V15, P1009, DOI 10.1158/1055-9965.EPI-05-0911
   MIZOI Y, 1994, ALCOHOL ALCOHOLISM, V29, P707
   Morita M, 2005, FRONT BIOSCI-LANDMRK, V10, P2319, DOI 10.2741/1700
   Muto M, 2005, CARCINOGENESIS, V26, P1008, DOI 10.1093/carcin/bgi035
   Neumark YD, 2004, ALCOHOL CLIN EXP RES, V28, P10, DOI 10.1097/01.ALC.0000108667.79219.4D
   Nomura T, 2000, ORAL ONCOL, V36, P42, DOI 10.1016/S1368-8375(99)00048-2
   Pavia M, 2006, AM J CLIN NUTR, V83, P1126, DOI 10.1093/ajcn/83.5.1126
   Pelucchi C, 2003, ANN ONCOL, V14, P1677, DOI 10.1093/annonc/mdg448
   Salaspuro V, 2004, INT J CANCER, V111, P480, DOI 10.1002/ijc.20293
   Seitz HK, 1998, RECENT DEV ALCOHOL, V14, P67, DOI 10.1007/0-306-47148-5_4
   SHAW S, 1989, BIOCHEM J, V257, P277, DOI 10.1042/bj2570277
   Väkeväinen S, 2000, ALCOHOL CLIN EXP RES, V24, P873, DOI 10.1111/j.1530-0277.2000.tb02068.x
   VISAPAA JP, 2001, GUT S4, V49, P0
   Wu CF, 2005, WORLD J GASTROENTERO, V11, P5103, DOI 10.3748/wjg.v11.i33.5103
   XU Y, 1988, GENOMICS, V2, P209, DOI 10.1016/0888-7543(88)90004-3
   YIN SJ, 1993, ALCOHOL CLIN EXP RES, V17, P376, DOI 10.1111/j.1530-0277.1993.tb00779.x
   YIN SJ, 1984, BIOCHEMISTRY-US, V23, P5847, DOI 10.1021/bi00319a026
   Yokoyama A, 2006, ALCOHOL CLIN EXP RES, V30, P491, DOI 10.1111/j.1530-0277.2006.00053.x
   Yokoyama A, 1998, CARCINOGENESIS, V19, P1383, DOI 10.1093/carcin/19.8.1383
   Yokoyama A, 1996, INT J CANCER, V68, P313, DOI 10.1002/(SICI)1097-0215(19961104)68:3<313::AID-IJC8>3.0.CO;2-4
   Yokoyama A, 2003, JPN J CLIN ONCOL, V33, P111, DOI 10.1093/jjco/hyg026
   Yokoyama A, 2002, CARCINOGENESIS, V23, P1851, DOI 10.1093/carcin/23.11.1851
   Yokoyama A, 2002, CANCER EPIDEM BIOMAR, V11, P895
   Yokoyama A, 2001, CARCINOGENESIS, V22, P433, DOI 10.1093/carcin/22.3.433
   Yokoyama A, 1999, ALCOHOL CLIN EXP RES, V23, P1705, DOI 10.1097/00000374-199911000-00001
   YOKOYAMA A, 2003, I TO CHO, V38, P339
   Yokoyama T, 2005, ALCOHOL CLIN EXP RES, V29, P622, DOI 10.1097/01.ALC.0000158842.24218.03
   Yokoyama T, 2003, CANCER EPIDEM BIOMAR, V12, P1227
NR 48
TC 124
Z9 132
U1 0
U2 11
PU OXFORD UNIV PRESS
PI OXFORD
PA GREAT CLARENDON ST, OXFORD OX2 6DP, ENGLAND
SN 0143-3334
EI 
J9 CARCINOGENESIS
JI Carcinogenesis
PD APR 15
PY 2007
VL 28
IS 4
BP 865
EP 874
DI 10.1093/carcin/bgl206
PG 10
WC Oncology
SC Oncology
GA 152HE
UT WOS:000245351500013
PM 17071628
DA 2025-02-23
ER

PT J
AU Lee, JE
   Hunter, DJ
   Spiegelman, D
   Adami, HO
   Albanes, D
   Bernstein, L
   van den Brandt, PA
   Buring, JE
   Cho, EY
   Folsom, AR
   Freudenheim, JL
   Giovannucci, E
   Graham, S
   Horn-Ross, PL
   Leitzmann, MF
   McCullough, ML
   Miller, AB
   Parker, AS
   Rodriguez, C
   Rohan, TE
   Schatzkin, A
   Schouten, LJ
   Virtanen, M
   Willett, WC
   Wolk, A
   Zhang, SM
   Smith-Warner, SA
AF Lee, Jung Eun
   Hunter, David J.
   Spiegelman, Donna
   Adami, Hans-Olov
   Albanes, Demetrius
   Bernstein, Leslie
   van den Brandt, Piet A.
   Buring, Julie E.
   Cho, Eunyoung
   Folsom, Aaron R.
   Freudenheim, Jo L.
   Giovannucci, Edward
   Graham, Saxon
   Horn-Ross, Pamela L.
   Leitzmann, Michael F.
   McCullough, Marjorie L.
   Miller, Anthony B.
   Parker, Alexander S.
   Rodriguez, Carmen
   Rohan, Thomas E.
   Schatzkin, Arthur
   Schouten, Leo J.
   Virtanen, Mikko
   Willett, Walter C.
   Wolk, Alicja
   Zhang, Shumin M.
   Smith-Warner, Stephanie A.
TI Alcohol intake and renal cell cancer in a pooled analysis of 12 prospective studies
SO JOURNAL OF THE NATIONAL CANCER INSTITUTE
LA English
DT Article
ID logistic-regression models; food frequency questionnaire; measurement error-correction; covariance structure models; population-based cohort; dietary assessment; risk-factors; insulin sensitivity; diabetes-mellitus; colorectal-cancer
AB Background The association between alcohol intake and risk of renal cell cancer has been inconsistent in case-control studies. An inverse association between alcohol intake and risk of renal cell cancer has been suggested in a few prospective studies, but each of these studies included a small number of cases. Methods We performed a pooled analysis of 12 prospective studies that included 530469 women and 229575 men with maximum follow-up times of 7-20 years. All participants had completed a validated food-frequency questionnaire at baseline. Using the primary data from each study, the study-specific relative risks (RRs) for renal cell cancer were calculated using Cox proportional hazards models and then pooled using a random-effects model. All statistical tests were two-sided. Results A total of 1430 (711 women and 719 men) cases of incident renal cell cancer were identified. The study-standardized incidence rates of renal cell cancer were 23 per 100000 person-years among nondrinkers and 15 per 100000 person-years among those who drank 15 g/day or more of alcohol. Compared with non-drinking, alcohol consumption (>= 15 g/day, equivalent to slightly more than one alcoholic drink per day) was associated with a decreased risk of renal cell cancer (pooled multivariable RR = 0.72, 95% confidence interval = 0.60 to 0.86; P-trend <.001); statistically significant inverse trends with increasing intake were seen in both women and men. No difference by sex was observed (P-heterogeneity = .89). Associations between alcohol intake and renal cell cancer were not statistically different across alcoholic beverage type (beer versus wine versus liquor) (P = .40). Conclusion Moderate alcohol consumption was associated with a lower risk of renal cell cancer among both women and men in this pooled analysis.
C1 Brigham & Womens Hosp, Channing Lab, Dept Med, Boston, MA 02115 USA.
   Harvard Univ, Sch Med, Boston, MA 02115 USA.
   Harvard Univ, Sch Publ Hlth, Dept Nutr, Boston, MA USA.
   Harvard Univ, Sch Publ Hlth, Dept Epidemiol, Boston, MA USA.
   Harvard Univ, Sch Publ Hlth, Dept Biostat, Boston, MA USA.
   Karolinska Inst, Dept Med Epidemiol & Biostat, Div Nutr Epidemiol, Natl Inst Environm Med, Stockholm, Sweden.
   NCI, Div Canc Epidemiol & Genet, Dept Hlth & Hlth Serv, NIH, Bethesda, MD USA.
   Univ So Calif, Dept Prevent Med, Los Angeles, CA USA.
   Univ So Calif, Norriss Comprehens Canc Ctr, Los Angeles, CA USA.
   Maastricht Univ, Dept Epidemiol, Nutr & Toxicol Res Inst, Maastricht, Netherlands.
   Univ Minnesota, Sch Publ Hlth, Dept Epidemiol & Community Hlth, Minneapolis, MN USA.
   SUNY Buffalo, Dept Social & Prevent Med, Buffalo, NY 14260 USA.
   No Calif Canc Ctr, Fremont, CA USA.
   Amer Canc Soc, Epidemiol & Surveillance Res, Atlanta, GA USA.
   Univ Toronto, Dept Publ Hlth Sci, Toronto, ON, Canada.
   Mayo Clin, Coll Med, Dept Urol, Jacksonville, FL USA.
   Albert Einstein Coll Med, Dept Epidemiol & Populat Hlth, Bronx, NY 10467 USA.
   Natl Publ Hlth Inst, Dept Hlth Promot & Chron Dis Prevent, Helsinki, Finland.
C3 Harvard University; Harvard University Medical Affiliates; Brigham & Women's Hospital; Harvard University; Harvard Medical School; Harvard University; Harvard T.H. Chan School of Public Health; Harvard University; Harvard T.H. Chan School of Public Health; Harvard University; Harvard T.H. Chan School of Public Health; Karolinska Institutet; National Institutes of Health (NIH) - USA; NIH National Cancer Institute (NCI); NIH National Cancer Institute- Division of Cancer Epidemiology & Genetics; University of Southern California; University of Southern California; Maastricht University; University of Minnesota System; University of Minnesota Twin Cities; State University of New York (SUNY) System; University at Buffalo, SUNY; American Cancer Society; University of Toronto; Mayo Clinic; Yeshiva University; Montefiore Medical Center; Albert Einstein College of Medicine; Finland National Institute for Health & Welfare
RP Lee, JE (corresponding author), Brigham & Womens Hosp, Channing Lab, Dept Med, 75 Francis St, Boston, MA 02115 USA.
EM jung.lee@channing.harvard.edu
FU NCI NIH HHS [R01 CA077398, CA55075] Funding Source: Medline
CR ADAMI HO, 1992, CANCER CAUSE CONTROL, V3, P419, DOI 10.1007/BF00051354
   Allison PD, 2010, SURVIVAL ANAL USING, V0, P0
   *AM I CANC RES, 1997, WORLD CANC RES FUND, V0, P0
   Anderson T, 2003, INTRO MULTIVARIATE S, V0, P0
   [Anonymous], 2003, REPORT OF JOINT WHO/FAO EXPERT CONSULTATION, V916, P0
   ASAL NR, 1988, CANCER DETECT PREV, V11, P359
   Bandera EV, 1997, CANCER CAUSE CONTROL, V8, P828, DOI 10.1023/A:1018456127018
   BENHAMOU S, 1993, INT J CANCER, V55, P32, DOI 10.1002/ijc.2910550107
   Bergström A, 2001, BRIT J CANCER, V85, P984, DOI 10.1038/sj.bjc.6692040
   Bray F, 2002, EUR J CANCER, V38, P99, DOI 10.1016/S0959-8049(01)00350-1
   BROWNSON RC, 1988, ARCH ENVIRON HEALTH, V43, P238, DOI 10.1080/00039896.1988.9934940
   Calle EE, 2002, CANCER-AM CANCER SOC, V94, P500, DOI 10.1002/cncr.10197
   Calle EE, 2004, NAT REV CANCER, V4, P579, DOI 10.1038/nrc1408
   Cho EY, 2004, ANN INTERN MED, V140, P603, DOI 10.7326/0003-4819-140-8-200404200-00007
   Chow WH, 2000, NEW ENGL J MED, V343, P1305, DOI 10.1056/NEJM200011023431804
   Chow WH, 1999, JAMA-J AM MED ASSOC, V281, P1628, DOI 10.1001/jama.281.17.1628
   COCHRAN WG, 1954, BIOMETRICS, V10, P101, DOI 10.2307/3001666
   COX DR, 1972, J R STAT SOC B, V34, P187
   Davies MJ, 2002, JAMA-J AM MED ASSOC, V287, P2559, DOI 10.1001/jama.287.19.2559
   DERSIMONIAN R, 1986, CONTROL CLIN TRIALS, V7, P177, DOI 10.1016/0197-2456(86)90046-2
   DURRLEMAN S, 1989, STAT MED, V8, P551, DOI 10.1002/sim.4780080504
   FACCHINI F, 1994, DIABETES CARE, V17, P115, DOI 10.2337/diacare.17.2.115
   Flagg EW, 2000, EPIDEMIOLOGY, V11, P462, DOI 10.1097/00001648-200007000-00017
   Flood A, 2002, CANCER CAUSE CONTROL, V13, P551, DOI 10.1023/A:1016330609603
   Fujimoto WY, 2000, AM J MED, V108, P9S, DOI 10.1016/S0002-9343(00)00337-5
   GIOVANNUCCI E, 1991, AM J EPIDEMIOL, V133, P810
   GOLDBOHM RA, 1994, EUR J CLIN NUTR, V48, P253
   GOODMAN MT, 1986, AM J EPIDEMIOL, V124, P926, DOI 10.1093/oxfordjournals.aje.a114482
   HALLIWELL B, 1994, LANCET, V344, P721, DOI 10.1016/S0140-6736(94)92211-X
   HARVILLE DA, 1977, J AM STAT ASSOC, V72, P320, DOI 10.2307/2286796
   Higginbotham S, 2004, JNCI-J NATL CANCER I, V96, P229, DOI 10.1093/jnci/djh020
   Horn-Ross PL, 2004, CANCER EPIDEM BIOMAR, V13, P405
   Howard AA, 2004, ANN INTERN MED, V140, P211, DOI 10.7326/0003-4819-140-6-200403160-00011
   Hu JF, 2003, CANCER CAUSE CONTROL, V14, P705, DOI 10.1023/A:1026310323882
   Hunt JD, 2005, INT J CANCER, V114, P101, DOI 10.1002/ijc.20618
   *IARC, 2003, IARC HDB CANC PREV, V0, P98
   IARC, 1988, IARC MON EV CARC RIS, V44, P0
   JENSEN OM, 1979, INT J CANCER, V23, P454, DOI 10.1002/ijc.2910230404
   Kehrer JP, 1994, NATURAL ANTIOXIDANTS, V0, P25
   Kiechl S, 1996, BRIT MED J, V313, P1040
   KUHA J, 1994, STAT MED, V13, P1135, DOI 10.1002/sim.4780131105
   LAIRD NM, 1982, BIOMETRICS, V38, P963, DOI 10.2307/2529876
   Lazarus R, 1997, AM J EPIDEMIOL, V145, P909, DOI 10.1093/oxfordjournals.aje.a009050
   Lee JE, 2006, CANCER EPIDEM BIOMAR, V15, P1204, DOI 10.1158/1055-9965.EPI-05-0889
   Lindblad P, 1999, DIABETOLOGIA, V42, P107, DOI 10.1007/s001250051122
   Lindblad P, 1997, CANCER EPIDEM BIOMAR, V6, P215
   Liu SL, 1997, CAN J PUBLIC HEALTH, V88, P99, DOI 10.1007/BF03403870
   Maclure M, 1990, EPIDEMIOLOGY, V1, P430, DOI 10.1097/00001648-199011000-00004
   Mahabir S, 2005, CANCER EPIDEM BIOMAR, V14, P170
   McLaughlin, 2006, CANCER EPIDEMIOLOGY AND PREVENTION, V0, P1087
   MONSON RR, 1975, CANCER, V36, P1077, DOI 10.1002/1097-0142(197509)36:3<1077::AID-CNCR2820360335>3.0.CO;2-E
   MUNGER RG, 1992, AM J EPIDEMIOL, V136, P192, DOI 10.1093/oxfordjournals.aje.a116485
   Nicodemus KK, 2004, INT J CANCER, V108, P115, DOI 10.1002/ijc.11532
   Parker AS, 2002, AM J EPIDEMIOL, V155, P455, DOI 10.1093/aje/155.5.455
   Pell S, 1973, J OCCUP MED, V15, P120
   Pelucchi C, 2002, EUR J CANCER PREV, V11, P543, DOI 10.1097/00008469-200212000-00006
   Percy C, 1990, INTERNATIONAL CLASSIFICATION OF DISEASES FOR ONCOLOGY, V2nd, P0
   PIETINEN P, 1988, AM J EPIDEMIOL, V128, P655, DOI 10.1093/oxfordjournals.aje.a115013
   PLUMMER M, 1993, STAT MED, V12, P937, DOI 10.1002/sim.4780121005
   PLUMMER M, 1993, STAT MED, V12, P925, DOI 10.1002/sim.4780121004
   Rashidkhani B, 2005, INT J CANCER, V117, P848, DOI 10.1002/ijc.21231
   Rohan TE, 2000, CANCER CAUSE CONTROL, V11, P239, DOI 10.1023/A:1008933824645
   Rohan TE, 2002, CANCER CAUSE CONTROL, V13, P231, DOI 10.1023/A:1015048619413
   ROSNER B, 1990, AM J EPIDEMIOL, V132, P734, DOI 10.1093/oxfordjournals.aje.a115715
   SCHMID CH, 1993, STAT MED, V12, P1141
   SMITH PL, 1979, AM STAT, V33, P57, DOI 10.2307/2683222
   Smith-Warner SA, 2006, AM J EPIDEMIOL, V163, P1053, DOI 10.1093/aje/kwj127
   Spiegelman D, 2005, STAT MED, V24, P1657, DOI 10.1002/sim.2055
   Spiegelman D, 1997, AM J EPIDEMIOL, V145, P184
   Storkel S, 1997, CANCER, V80, P987, DOI 10.1002/(SICI)1097-0142(19970901)80:5<987::AID-CNCR24>3.0.CO;2-R
   Stram DO, 1996, BIOMETRICS, V52, P536, DOI 10.2307/2532893
   TALAMINI R, 1990, CANCER CAUSE CONTROL, V1, P125, DOI 10.1007/BF00053163
   *USDA ARS, 1999, NUTR DAT LAB, V0, P0
   van Dijk BAC, 2005, INT J CANCER, V117, P648, DOI 10.1002/ijc.21203
   Wideroff L, 1997, J NATL CANCER I, V89, P1360, DOI 10.1093/jnci/89.18.1360
   Willett WC, 1998, NUTRITIONAL EPIDEMIOLOGY, V2nd, P0, DOI 10.1093/acprof:oso/9780195122978.001.0001
   Wolk A, 1996, INT J CANCER, V65, P67, DOI 10.1002/(SICI)1097-0215(19960103)65:1<67::AID-IJC12>3.0.CO;2-F
   YU MC, 1986, JNCI-J NATL CANCER I, V77, P351
NR 78
TC 85
Z9 92
U1 0
U2 4
PU OXFORD UNIV PRESS INC
PI CARY
PA JOURNALS DEPT, 2001 EVANS RD, CARY, NC 27513 USA
SN 0027-8874
EI 
J9 J NATL CANCER I
JI J. Natl. Cancer Inst.
PD MAY 16
PY 2007
VL 99
IS 10
BP 801
EP 810
DI 10.1093/jnci/djk181
PG 10
WC Oncology
SC Oncology
GA 170VJ
UT WOS:000246694000011
PM 17505075
DA 2025-02-23
ER

PT J
AU Xu, WH
   Dai, Q
   Xiang, YB
   Zhao, GM
   Ruan, ZX
   Cheng, JR
   Zheng, W
   Shu, XO
AF Xu, Wang-Hong
   Dai, Qi
   Xiang, Yong-Bing
   Zhao, Gen-Ming
   Ruan, Zhi-Xian
   Cheng, Jia-Rong
   Zheng, Wei
   Shu, Xiao Ou
TI Nutritional factors in relation to endometrial cancer: A report from a population-based case-control study in Shanghai, China
SO INTERNATIONAL JOURNAL OF CANCER
LA English
DT Article
DE endometrial cancer; nutrients; vitamins
ID dietary factors; breast-cancer; life-style; physical-activity; united-states; energy-intake; risk; cohort; fat; epidemiology
AB We evaluated the role of dietary nutrients in the etiology of endometrial cancer in a population-based case-control study of 1,204 newly diagnosed endometrial cancer cases and 1,212 age frequency-matched controls. Information on usual dietary habits was collected during an inmperson interview using a validated, quantitative food frequency questionnaire. Logistic regression analysis was conducted to evaluate the association of nutrients with endometrial cancer risk using an energy density method (e.g., nutrient intake/1,000 kilocalories of intake). Higher energy intake was associated with increased risk, which was attributable to animal source energy and a high proportion of energy from protein and fat. Odds ratios comparing highest versus lowest quintiles of intake were elevated for intake of animal protein (Odds ratio (OR) = 2.0, 95% confidential interval: 1.5-2.7) and fat (OR = 1.5, 1.2-2.0), but reduced for plant sources of these nutrients (OR = 0.7, 0.5-0.9 for protein and OR = 0.6, 0.5-0.8 for fat). Further analysis showed that saturated and monounsaturated fat intake was associated with elevated risk, while polyunsaturated fat intake was unrelated to risk. Dietary retinol, P-carotene, vitamin C, vitamin E, fiber, and vitamin supplements were inversely associated with risk. No significant association was observed for dietary vitamin BI or vitamin B2. Our findings suggest that associations of dietary macronutrients with endometrial cancer risk may depend on their sources, with intake of animal origin nutrients being related to higher risk and intake of plant origin nutrients related to lower risk. Dietary fiber, retinol, beta-carotene, vitamin C, vitamin E, and vitamin supplementation may decrease the risk of endometrial cancer. (c) 2007 Wiley-Liss, Inc.
C1 Vanderbilt Univ, Vanderbilt Epidemiol Ctr, Med Ctr E 6009, Dept Med, Nashville, TN 37232 USA.
   Vanderbilt Ingram Canc Ctr, Med Ctr E, Nashville, TN USA.
   Fu Dan Univ, Sch Publ Hlth, Dept Epidemiol, Shanghai, Peoples R China.
   Shanghai Canc Inst, Dept Epidemiol, Shanghai, Peoples R China.
C3 Vanderbilt University; Vanderbilt University; Fudan University; Shanghai Jiao Tong University
RP Shu, XO (corresponding author), Vanderbilt Univ, Vanderbilt Epidemiol Ctr, Med Ctr E 6009, Dept Med, 1215 21st Ave S, Nashville, TN 37232 USA.
EM xiao-ou.shu@vanderbilt.edu
FU NCI NIH HHS [R01 CA 92585, R01 CA092585-01, R01 CA092585] Funding Source: Medline
CR ARMSTRONG B, 1975, INT J CANCER, V15, P617, DOI 10.1002/ijc.2910150411
   BARBONE F, 1993, AM J EPIDEMIOL, V137, P393, DOI 10.1093/oxfordjournals.aje.a116687
   BLOCK G, 1989, PREV MED, V18, P653, DOI 10.1016/0091-7435(89)90036-4
   Dai Q, 2001, BRIT J CANCER, V85, P372, DOI 10.1054/bjoc.2001.1873
   DEMEESTER C, 1995, REV EPIDEMIOL SANTE, V43, P147
   Furberg AS, 2003, INT J CANCER, V104, P669, DOI 10.1002/ijc.10974
   GOLDIN BR, 1982, NEW ENGL J MED, V307, P1542, DOI 10.1056/NEJM198212163072502
   Goodman MT, 1997, CANCER RES, V57, P5077
   GORBACH SL, 1987, PREV MED, V16, P525, DOI 10.1016/0091-7435(87)90067-3
   Hill HA, 1996, CANCER CAUSE CONTROL, V7, P19, DOI 10.1007/BF00115635
   Jain M G, 2000, CANCER CONTROL, V7, P288
   Jain MG, 2000, EUR J EPIDEMIOL, V16, P899, DOI 10.1023/A:1011012621990
   Kalandidi A, 1996, ONCOLOGY, V53, P354
   LAVECCHIA C, 1986, CANCER, V57, P1248, DOI 10.1002/1097-0142(19860315)57:6<1248::AID-CNCR2820570631>3.0.CO;2-V
   Lee PDK, 1997, P SOC EXP BIOL MED, V216, P319
   LEVI F, 1993, CANCER, V71, P3575, DOI 10.1002/1097-0142(19930601)71:11<3575::AID-CNCR2820711119>3.0.CO;2-0
   LISSNER L, 1993, ACTA OBSTET GYN SCAN, V72, P481, DOI 10.3109/00016349309021139
   Littman AJ, 2001, CANCER CAUSE CONTROL, V12, P691, DOI 10.1023/A:1011292003586
   Matthews CE, 2005, CANCER EPIDEM BIOMAR, V14, P779, DOI 10.1158/1055-9965.EPI-04-0665
   McCann SE, 2000, CANCER CAUSE CONTROL, V11, P965, DOI 10.1023/A:1026551309873
   Negri E, 1996, CANCER-AM CANCER SOC, V77, P917, DOI 10.1002/(SICI)1097-0142(19960301)77:5<917::AID-CNCR17>3.0.CO;2-6
   Petridou E, 2002, NUTR CANCER, V44, P16, DOI 10.1207/S15327914NC441_3
   POTISCHMAN N, 1993, CANCER CAUSE CONTROL, V4, P239
   PRENTICE RL, 1990, CANCER CAUSE CONTROL, V1, P81, DOI 10.1007/BF00053187
   Purdie DM, 2001, BEST PRACT RES CL OB, V15, P341, DOI 10.1053/beog.2000.0180
   Rogers AE, 1997, J NUTR, V127, PS933, DOI 10.1093/jn/127.5.933S
   ROSE DP, 1990, NUTR CANCER, V13, P1, DOI 10.1080/01635589009514040
   Salazar-Martinez E, 2005, INT J GYNECOL CANCER, V15, P938, DOI 10.1111/j.1525-1438.2005.00253.x
   Shu XO, 2004, EUR J CLIN NUTR, V58, P17, DOI 10.1038/sj.ejcn.1601738
   SHU XO, 1993, AM J EPIDEMIOL, V37, P155
   Steinmetz KA, 1996, J AM DIET ASSOC, V96, P1027, DOI 10.1016/S0002-8223(96)00273-8
   Stoll BA, 1999, BRIT J OBSTET GYNAEC, V106, P402, DOI 10.1111/j.1471-0528.1999.tb08290.x
   Tao MH, 2005, BRIT J CANCER, V92, P2059, DOI 10.1038/sj.bjc.6602609
   Terry P, 2002, NUTR CANCER, V42, P25, DOI 10.1207/S15327914NC421_4
   Terry P, 1999, INT J CANCER, V82, P38, DOI 10.1002/(SICI)1097-0215(19990702)82:1<38::AID-IJC8>3.0.CO;2-Q
   Thompson HJ, 1999, ADV EXP MED BIOL, V470, P77
   Troisi R, 1997, AM J EPIDEMIOL, V146, P476, DOI 10.1093/oxfordjournals.aje.a009301
   Tzonou A, 1996, BRIT J CANCER, V73, P1284, DOI 10.1038/bjc.1996.246
   VISEK WJ, 1991, J TOXICOL ENV HEALTH, V32, P383, DOI 10.1080/15287399109531492
   WEINDRUCH R, 1989, J GERONTOL, V44, P67, DOI 10.1093/geronj/44.6.67
   WEISBURGER JH, 1989, DIET NUTR CANC CRITI, V2, P115
   WILLETT WC, 1990, INT J CANCER, V46, P770, DOI 10.1002/ijc.2910460503
   [World Cancer Research Fund American Institute for Cancer Research], 1997, FOOD NUTR PREV CANC, V0, P0
   Xu WH, 2006, BRIT J CANCER, V95, P1586, DOI 10.1038/sj.bjc.6603458
   Xu WH, 2005, AM J EPIDEMIOL, V161, P939, DOI 10.1093/aje/kwi127
   Yang Y, 2002, CHINA FOOD COMPOSITION TABLE, V0, P0
   ZHENG W, 1995, AM J EPIDEMIOL, V142, P388, DOI 10.1093/oxfordjournals.aje.a117646
NR 47
TC 47
Z9 56
U1 0
U2 8
PU WILEY
PI HOBOKEN
PA 111 RIVER ST, HOBOKEN 07030-5774, NJ USA
SN 0020-7136
EI 1097-0215
J9 INT J CANCER
JI Int. J. Cancer
PD APR 15
PY 2007
VL 120
IS 8
BP 1776
EP 1781
DI 10.1002/ijc.22456
PG 6
WC Oncology
SC Oncology
GA 143DM
UT WOS:000244700200024
PM 17230528
DA 2025-02-23
ER

PT J
AU Singh, N
   Mitra, AK
   Garg, VK
   Agarwal, A
   Sharma, M
   Chaturvedi, R
   Rath, SK
AF Singh, Neetu
   Mitra, Amit Kumar
   Garg, Vivek Kumar
   Agarwal, Amit
   Sharma, Mandira
   Chaturvedi, Rashmi
   Rath, Srikanta Kumar
TI Association of <i>CYPIAI</i> polymorphisms with breast cancer in North Indian women
SO ONCOLOGY RESEARCH
LA English
DT Article
DE breast cancer; CYPIAI polymorphism
ID metabolizing gene polymorphisms; progesterone-receptor status; s-transferase genes; lung-cancer; heterocyclic amines; gstt1 polymorphisms; cigarette-smoking; african-americans; estrogen-receptor; cyp1a1 mutations
AB Cytochrome P-450 (CYP) IAI is a candidate gene for low penetrance breast cancer (BC) susceptibility. Evidences demonstrate that ethnic differences in BC incidence may be partly due to genetic factors, including polymorphisms in the genes. In the present case control study four CYPIAI gene polymorphisms, ml (T6235C), m2 (A4889G), m3 (T5639C), and m4 (C4887A) were studied for their association with BC conjointly with the known risk factors such as age, menopausal status, diet, and life style. Polymorphisms of CYPIAI gene were detected by PCR-RFLP method. The homozygous mutant (G/G) of m2 polymorphism was significantly associated with BC. Consequently, association of both m2 heterozygous mutant genotype (A/G) and combined group [homozygous (G/G) plus heterozygous (A/G) mutant genotype] showed association with postmenopausal women. Incidences of BC were also found to be independent of clinicopathological factors except heterozygous mutant genotype (A/G) m2 showed association with dietary factors and high grade tumors while homozygous mutant (G/G) m2 showed association with ER/PR-positive BC cases. Wildtype m3 was observed in all the subjects in cases as well as in controls. No significant association was observed between m1 and m3 polymorphisms and BC risk in all the subjects as well as when stratified into pre- and postmenopausal subjects. This indicates that out of m1 and m2 polymorphisms that have been reported in Asians, only m2 is associated with North Indians.
C1 [Singh, Neetu; Mitra, Amit Kumar; Rath, Srikanta Kumar] Cent Drug Res Inst, Div Toxicol, Genotox Lab, Lucknow 226001, Uttar Pradesh, India.
   [Garg, Vivek Kumar; Sharma, Mandira; Chaturvedi, Rashmi] Lucknow Canc Inst, Lucknow 226001, Uttar Pradesh, India.
   [Agarwal, Amit] Sanjay Gandhi Postgrad Inst Med Sci, Dept Endocrine Surg, Lucknow 226014, Uttar Pradesh, India.
C3 Council of Scientific & Industrial Research (CSIR) - India; CSIR - Central Drug Research Institute (CDRI); Sanjay Gandhi Postgraduate Institute of Medical Sciences
RP Singh, N (corresponding author), Cent Drug Res Inst, Div Toxicol, Genotox Lab, MG Marg, Lucknow 226001, Uttar Pradesh, India.
EM neetuaashi@yahoo.com
CR Althuis MD, 2004, CANCER EPIDEM BIOMAR, V13, P1558
   Aynacioglu AS, 1998, ARCH TOXICOL, V72, P215
   Bailey LR, 1998, CANCER RES, V58, P65
   Basham VM, 2001, CARCINOGENESIS, V22, P1797, DOI 10.1093/carcin/22.11.1797
   Boyapati SM, 2005, CANCER-AM CANCER SOC, V103, P2228, DOI 10.1002/cncr.21056
   Boyd NF, 2003, BRIT J CANCER, V89, P1672, DOI 10.1038/sj.bjc.6601314
   Brahmachari SK, 2005, HUM GENET, V118, P1, DOI 10.1007/s00439-005-0009-9
   Cascorbi I, 1996, CANCER RES, V56, P4965
   Cavalieri E, 2000, J NATL CANCER INST MONOGR, V0, P75
   Cavalli-Sforza LL, 1994, THE HISTORY AND GEOGRAPHY OF HUMAN GENES, V0, P0
   Chacko P, 2005, MUTAT RES-GEN TOX EN, V581, P153, DOI 10.1016/j.mrgentox.2004.11.018
   Clemons M, 2001, NEW ENGL J MED, V344, P276, DOI 10.1056/NEJM200101253440407
   CROFTS F, 1993, CARCINOGENESIS, V14, P1729, DOI 10.1093/carcin/14.9.1729
   Dai Q, 2002, CANCER EPIDEM BIOMAR, V11, P801
   de Amorim LMD, 2002, CANCER LETT, V181, P179
   DeStefani E, 1997, CANCER EPIDEM BIOMAR, V6, P573
   Dialyna IA, 2001, INT J MOL MED, V8, P79
   Dorgan JF, 2002, JNCI-J NATL CANCER I, V94, P606
   Dunning AM, 1999, CANCER EPIDEM BIOMAR, V8, P843
   Fontana X, 1998, MUTAT RES-FUND MOL M, V403, P45, DOI 10.1016/S0027-5107(98)00025-6
   Gaikovitch EA, 2003, EUR J CLIN PHARMACOL, V59, P303, DOI 10.1007/s00228-003-0606-2
   Garte S, 2001, CANCER EPIDEM BIOMAR, V10, P1239
   Goddard KAB, 2000, AM J HUM GENET, V66, P216, DOI 10.1086/302727
   HAYASHI S, 1992, JPN J CANCER RES, V83, P866, DOI 10.1111/j.1349-7006.1992.tb01992.x
   Hefler LA, 2004, CANCER, V101, P264, DOI 10.1002/cncr.20361
   Huang CS, 1999, BRIT J CANCER, V80, P1838, DOI 10.1038/sj.bjc.6690608
   Huang WY, 2000, AM J EPIDEMIOL, V151, P703, DOI 10.1093/oxfordjournals.aje.a010265
   Ishibe N, 1998, CANCER RES, V58, P667
   Jarvinen R, 1997, CANCER LETT, V114, P251, DOI 10.1016/S0304-3835(97)04675-2
   Kaaks R, 2005, ENDOCR-RELAT CANCER, V12, P1071, DOI 10.1677/erc.1.01038
   Kazerouni N, 2001, FOOD CHEM TOXICOL, V39, P423, DOI 10.1016/S0278-6915(00)00158-7
   Krajinovic M, 2001, INT J CANCER, V92, P220, DOI 10.1002/1097-0215(200102)9999:9999<::AID-IJC1184>3.0.CO;2-H
   Masson LF, 2005, AM J EPIDEMIOL, V161, P901, DOI 10.1093/aje/kwi121
   MILLER SA, 1988, NUCLEIC ACIDS RES, V16, P1215, DOI 10.1093/nar/16.3.1215
   Miyoshi Y, 2003, EUR J CANCER, V39, P2531, DOI 10.1016/j.ejca.2003.08.017
   Miyoshi Yasuo, 2002, BREAST J, V8, P209
   Modugno F, 2005, BREAST CANCER RES TR, V93, P261, DOI 10.1007/s10549-005-5347-8
   Mrozikiewicz PM, 1997, PHARMACOGENETICS, V7, P303, DOI 10.1097/00008571-199708000-00005
   NAKACHI K, 1993, CANCER RES, V53, P2994
   Nelson DR, 1996, PHARMACOGENETICS, V6, P1, DOI 10.1097/00008571-199602000-00002
   Okobia M, 2005, BREAST CANCER RES TR, V94, P285, DOI 10.1007/s10549-005-9022-x
   OSBORNE MP, 1993, J NATL CANCER I, V85, P1917, DOI 10.1093/jnci/85.23.1917
   PETERSEN DD, 1991, AM J HUM GENET, V48, P720
   POTTER JD, 1995, CANCER EPIDEM BIOMAR, V4, P319
   REBBECK TR, 1994, CANCER EPIDEM BIOMAR, V3, P511
   Shimada T, 1996, CANCER RES, V56, P2979
   Singh V, 2007, BREAST CANCER RES TR, V101, P73, DOI 10.1007/s10549-006-9264-2
   SLATKIN M, 1991, GENET RES, V58, P167, DOI 10.1017/S0016672300029827
   TAILOI E, 1999, CANC DETECT PREV, V23, P232
   TAIOLI E, 1995, CANCER RES, V55, P3757
   Thompson P A, 2000, J NATL CANCER INST MONOGR, V0, P125
   Vineis P, 1996, CANCER CAUSE CONTROL, V7, P479, DOI 10.1007/BF00052675
   Wu FY, 2002, MUTAT RES-FUND MOL M, V501, P69, DOI 10.1016/S0027-5107(02)00006-4
   Yoo KY, 2001, CANCER LETT, V167, P57, DOI 10.1016/S0304-3835(01)00463-3
   Zheng W, 1999, CANCER EPIDEM BIOMAR, V8, P233
   Zhu JJ, 2003, CANCER EPIDEM BIOMAR, V12, P830
NR 57
TC 16
Z9 17
U1 0
U2 1
PU COGNIZANT COMMUNICATION CORP
PI PUTNAM VALLEY
PA 18 PEEKSKILL HOLLOW RD, PO BOX 37, PUTNAM VALLEY, NY 10579 USA
SN 0965-0407
EI 1555-3906
J9 ONCOL RES
JI Oncol. Res.
PD JUN 15
PY 2007
VL 16
IS 12
BP 587
EP 597
DI 10.3727/000000007783629972
PG 11
WC Oncology
SC Oncology
GA 262ZI
UT WOS:000253187000005
PM 18351133
DA 2025-02-23
ER

PT J
AU Ullmannova, V
   Popescu, NC
AF Ullmannova, Veronika
   Popescu, Nicholas C.
TI Inhibition of cell proliferation, induction of apoptosis, reactivation of <i>DLC1</i>, and modulation of other gene expression by dietary flavone in breast cancer cell lines
SO CANCER DETECTION AND PREVENTION
LA English
DT Article
DE flavone; breast cancer; colon cancer; tumor suppressor genes; proto-oncogenes; DNA methylation; cell cycle; cell growth inhibition; apoptosis; deleted in liver cancer-1 gene (DLC-1 gene)
ID tumor-suppressor gene; estrogen-receptor; epithelial-cells; messenger-rna; g(2)/m arrest; genistein; growth; protein; risk; hypermethylation
AB Background: Dietary flavone was previously shown to increase the expression of deleted in liver cancer-1 gene (DLC-1) in HT-29 colon carcinoma cell line [Herzog A, Kindermann B, Doring F, Daniel H, Wenzel U. Pleiotropic molecular effects of the pro-apoptotic dietary constituent flavone in human colon cancer cells identified by protein and mRNA expression profiling. Proteomics 2004;4:2455-64]. DLC-1 that encodes a Rho GTPase-activating protein, functions as a tumor suppressor gene and is frequently inactivated or down-regulated in several common cancers. Restoration of DLC-1 expression suppresses in vitro tumor cells proliferation and tumorigenicity in vivo. Methods: Here, the effect of flavone was examined in several DLC-1-deficient cell lines derived from different types human cancer using, assays for cell proliferation, gene expression and transfer. Results: We show that exposure to 150 mu M flavone increased DLC1 expression in breast but not in liver or prostate carcinoma cells or a nonmalignant breast epithelial cell line. Flavone restored the expression of DLC1 in the breast carcinoma cell lines MDA-MB-468, MDA-MB-361, and BT20 as well as in the colon carcinoma cell line HT-29 all of which are DLC-1-negative due to promoter hypermethylation. We further show that flavone inhibited cell proliferation, induced cell cycle arrest at G-M, increased p21(Waf1) gene expression, and caused apoptosis. Microarray analysis of these aggressive and metastatic breast carcinoma cells revealed 29 flavone-responsive genes, among which the DNA damage-inducible GADD genes were up-regulated and the proto-oncogene STMN1 and IGFBP3 were down-regulated. Conclusions: Flavone-mediated alterations of genes that regulate tumor cell proliferation, cell cycle, and apoptosis contribute to chemopreventive and antitumoral effects of flavone. Alone or in combination with demethylating agents, flavone may be an effective adjunct to chemotherapy in preventing breast cancer metastasis. (C) 2007 International Society for Preventive Oncology. Published by Elsevier Ltd. All fights reserved.
C1 Natl Canc Inst, Lab Expt Carcinogenesis, Canc Res Ctr, Bethesda, MD 20892 USA.
C3 National Institutes of Health (NIH) - USA; NIH National Cancer Institute (NCI)
RP Popescu, NC (corresponding author), Natl Canc Inst, Lab Expt Carcinogenesis, Canc Res Ctr, 37 Convent Dr,MSC 4264, Bethesda, MD 20892 USA.
EM popescun@mail.nih.gov
FU Intramural NIH HHS [Z99 CA999999] Funding Source: Medline
CR Alli E, 2002, CANCER RES, V62, P6864
   Alli E, 2007, ONCOGENE, V26, P1003, DOI 10.1038/sj.onc.1209864
   Bouras T, 2002, CANCER RES, V62, P1289
   Bren-Mattison Y, 2005, ONCOGENE, V24, P1412, DOI 10.1038/sj.onc.1208333
   Chen YC, 2004, INT J ONCOL, V25, P661
   Dave B, 2005, CARCINOGENESIS, V26, P1793, DOI 10.1093/carcin/bgi131
   Fang MZ, 2005, CLIN CANCER RES, V11, P7033, DOI 10.1158/1078-0432.CCR-05-0406
   Fang MZ, 2003, CANCER RES, V63, P7563
   Folgueira MAAK, 2005, CLIN CANCER RES, V11, P7434
   Gagliardi AD, 2005, AM J PHYSIOL-ENDOC M, V288, PE92, DOI 10.1152/ajpendo.00268.2004
   Goodison S, 2005, CANCER RES, V65, P6042, DOI 10.1158/0008-5472.CAN-04-3043
   Guan M, 2006, CLIN CANCER RES, V12, P1412, DOI 10.1158/1078-0432.CCR-05-1906
   Herzog A, 2004, PROTEOMICS, V4, P2455, DOI 10.1002/pmic.200300754
   Hillman GG, 2001, CLIN CANCER RES, V7, P382
   HOLLSTEIN M, 1991, SCIENCE, V253, P49, DOI 10.1126/science.1905840
   Le Bail JC, 2000, CANCER LETT, V156, P37, DOI 10.1016/S0304-3835(00)00435-3
   Lepley DM, 1996, CARCINOGENESIS, V17, P2367, DOI 10.1093/carcin/17.11.2367
   Leung THY, 2005, P NATL ACAD SCI USA, V102, P15207, DOI 10.1073/pnas.0504501102
   Li YW, 2004, PANCREAS, V28, PE90, DOI 10.1097/00006676-200405000-00020
   Ludwig RL, 1996, MOL CELL BIOL, V16, P4952
   MATSUKAWA Y, 1993, CANCER RES, V53, P1328
   Mattarucchi E, 2006, J MOL DIAGN, V8, P218, DOI 10.2353/jmoldx.2006.050111
   Nagaraja GM, 2004, BIOCHEM BIOPH RES CO, V313, P654, DOI 10.1016/j.bbrc.2003.12.001
   PAGLIACCI MC, 1994, EUR J CANCER, V30A, P1675, DOI 10.1016/0959-8049(94)00262-4
   Rocha RL, 1996, J NATL CANCER I, V88, P601, DOI 10.1093/jnci/88.9.601
   Sarkar FH, 2006, CANCER RES, V66, P3347, DOI 10.1158/0008-5472.CAN-05-4526
   SATO F, 1994, BIOCHEM BIOPH RES CO, V204, P578, DOI 10.1006/bbrc.1994.2498
   Scott DW, 2005, J CELL PHYSIOL, V202, P295, DOI 10.1002/jcp.20135
   Seng TJ, 2007, ONCOGENE, V26, P934, DOI 10.1038/sj.onc.1209839
   Shi HD, 2007, CARCINOGENESIS, V28, P60, DOI 10.1093/carcin/bgl092
   Shu XO, 2001, CANCER EPIDEM BIOMAR, V10, P483
   Singletary K, 2006, ANTICANCER RES, V26, P1039
   Syed V, 2005, ONCOGENE, V24, P1774, DOI 10.1038/sj.onc.1207991
   Takagaki N, 2005, INT J ONCOL, V26, P185
   Takimoto R, 2001, P NATL ACAD SCI USA, V98, P781, DOI 10.1073/pnas.98.3.781
   Tang K, 2004, J PROTEOME RES, V3, P218, DOI 10.1021/pr034080s
   Ullmannová V, 2003, LEUKEMIA RES, V27, P1115, DOI 10.1016/S0145-2126(03)00103-6
   van den Boom D, 2004, INT J MASS SPECTROM, V238, P173, DOI 10.1016/j.ijms.2004.03.015
   Vissac-Sabatier C, 2003, NUTR CANCER, V45, P247, DOI 10.1207/S15327914NC4502_15
   Vissac-Sabatier U, 2003, CANCER RES, V63, P6607
   Vogelstein B, 2000, NATURE, V408, P307, DOI 10.1038/35042675
   Wang CF, 1997, NUTR CANCER, V28, P236, DOI 10.1080/01635589709514582
   Wong CM, 2005, CANCER RES, V65, P8861, DOI 10.1158/0008-5472.CAN-05-1318
   Wu AH, 2002, CARCINOGENESIS, V23, P1491, DOI 10.1093/carcin/23.9.1491
   Yang JH, 2006, DRUG METAB DISPOS, V34, P296, DOI 10.1124/dmd.105.005280
   Yuan BZ, 1998, CANCER RES, V58, P2196
   Yuan BZ, 2003, CANCER GENET CYTOGEN, V140, P113, DOI 10.1016/S0165-4608(02)00674-X
   Yuan BZ, 2003, ONCOGENE, V22, P445, DOI 10.1038/sj.onc.1206064
   Yuan YC, 2004, ACTA OCEANOL SIN, V23, P1
   Zava DT, 1997, NUTR CANCER, V27, P31, DOI 10.1080/01635589709514498
   Zhou XL, 2004, ONCOGENE, V23, P1308, DOI 10.1038/sj.onc.1207246
   Zirn B, 2005, ONCOGENE, V24, P5246, DOI 10.1038/sj.onc.1208725
NR 52
TC 53
Z9 65
U1 0
U2 8
PU ELSEVIER SCI LTD
PI OXFORD
PA THE BOULEVARD, LANGFORD LANE, KIDLINGTON, OXFORD OX5 1GB, OXON, ENGLAND
SN 0361-090X
EI 
J9 CANCER DETECT PREV
JI Cancer Detect. Prev.
PD JUN 15
PY 2007
VL 31
IS 2
BP 110
EP 118
DI 10.1016/j.cdp.2007.02.005
PG 9
WC Oncology
SC Oncology
GA 177BK
UT WOS:000247128400003
PM 17418982
DA 2025-02-23
ER

PT J
AU Gangane, N
   Chawla, S
   Anshu
   Gupta, SS
   Sharma, SM
AF Gangane, Nitin
   Chawla, Shweta
   Anshu
   Gupta, Subodh Sharan
   Sharma, Satish M.
TI Reassessment of risk factors for oral cancer
SO ASIAN PACIFIC JOURNAL OF CANCER PREVENTION
LA English
DT Article
DE oral cancer; epidemiology; oral tobacco; smoking; risk factors
ID tobacco; alcohol; carcinoma; smoking; cavity
AB A total of 140 cases of histologically confirmed oral cancer were evaluated for their demographic details, dietary habits and addiction to tobacco and alcohol using a pre-designed structured questionnaire at the Mahatma Gandhi Institute of Medical Sciences, Sevagram, in Central India. These cases were matched with three sets of age and sex matched controls. Oral cancer was predominant in the age group of 50-59 years. Individuals on a non-vegetarian diet appeared to be at greater risk of developing oral cancer. Cases were habituated to consuming hot beverages more frequently and milk less frequently than controls. Consumption of ghutka, a granular form of chewable tobacco and areca nut, was significantly associated with oral cancer cases. Cases had been using oral tobacco for longer duration than controls, and were habituated to sleeping with tobacco quid in their mouth. Most cases were also addicted to smoking tobacco and alcohol consumption. Bidi (a crude cigarette) smoking was most commonly associated with oral cancer. On stratified analysis, a combination of regular smoking and oral tobacco use, as well as a combination of regular alcohol intake and oral tobacco use were significantly associated with oral cancer cases. Synergistic effects of all three or even two of the risk factors - oral tobacco use, smoking and alcohol consumption- was more commonly seen in cases when compared to controls.
C1 [Gangane, Nitin; Chawla, Shweta; Anshu; Gupta, Subodh Sharan; Sharma, Satish M.] Mahatma Gandhi Inst Med Sci, Dept Pathol, Wardha 442102, Maharashtra, India.
C3 Mahatma Gandhi Institute of Medical Sciences, Sevagram
RP Gangane, N (corresponding author), Mahatma Gandhi Inst Med Sci, Dept Pathol, Wardha 442102, Maharashtra, India.
EM nitingangane@rediffmail.com
CR AMONKAR AJ, 1986, FOOD CHEM TOXICOL, V24, P1321, DOI 10.1016/0278-6915(86)90065-7
   [Anonymous], 1984, B WORLD HEALTH ORGAN, V62, P817
   BHONSLE RB, 1992, CONTROL OF TOBACCO-RELATED CANCERS AND OTHER DISEASES, V0, P25
   DAFTARY DK, 1992, CONTROL OF TOBACCO-RELATED CANCERS AND OTHER DISEASES, V0, P85
   Dikshit RP, 2000, INT J EPIDEMIOL, V29, P609, DOI 10.1093/ije/29.4.609
   Gandagule V N, 1969, J INDIAN MED ASSOC, V53, P582
   GRAHAM S, 1977, JNCI-J NATL CANCER I, V59, P1611, DOI 10.1093/jnci/59.6.1611
   Gupta P C, 1999, J INDIAN MED ASSOC, V97, P370
   Gupta PC, 1999, ORAL DIS, V5, P1
   Hayes RB, 1999, CANCER CAUSE CONTROL, V10, P27, DOI 10.1023/A:1008876115797
   HIBBERT J, 1983, CLIN OTOLARYNGOL, V8, P197, DOI 10.1111/j.1365-2273.1983.tb01427.x
   JAYANT K, 1985, TOBACCO HLTH INDIAN, V0, P101
   KO YC, 1995, J ORAL PATHOL MED, V24, P450, DOI 10.1111/j.1600-0714.1995.tb01132.x
   Lee PN, 1975, TOBACCO CONSUMPTION, V0, P0
   Levi F, 1998, INT J CANCER, V77, P705, DOI 10.1002/(SICI)1097-0215(19980831)77:5<705::AID-IJC8>3.0.CO;2-Z
   Macfarlane G J, 1995, EUR J CANCER B ORAL ONCOL, V31B, P181, DOI 10.1016/0964-1955(95)00005-3
   Muscat JE, 1996, CANCER RES, V56, P5192
   NANDAKUMAR A, 1990, BRIT J CANCER, V62, P847, DOI 10.1038/bjc.1990.392
   Ng K H, 1985, SOUTHEAST ASIAN J TROP MED PUBLIC HEALTH, V16, P602
   Oliver AJ, 1996, J ORAL MAXIL SURG, V54, P949, DOI 10.1016/S0278-2391(96)90389-4
   PADMA PR, 1989, MUTAGENESIS, V4, P154, DOI 10.1093/mutage/4.2.154
   PADMAVATHY G, 1960, J INDIAN MED ASSOC, V34, P84
   PARKIN DM, 1993, INT J CANCER, V54, P594, DOI 10.1002/ijc.2910540413
   Parkin DM, 2005, CA-CANCER J CLIN, V55, P74, DOI 10.3322/canjclin.55.2.74
   Pinholt EM, 1997, BRIT J ORAL MAX SURG, V35, P77, DOI 10.1016/S0266-4356(97)90679-3
   Rao DN, 1998, INDIAN JOURNAL OF CANCER, V35, P65
   SAMUEL K C, 1969, J. INST. METALS MET. ABSTR., V53, P179
   SANKARANARAYANAN R, 1989, INT J CANCER, V44, P617, DOI 10.1002/ijc.2910440410
   SANKARANARAYANAN R, 1990, J EPIDEMIOL COMMUN H, V44, P286, DOI 10.1136/jech.44.4.286
   THOMAS SJ, 1992, LANCET, V340, P577, DOI 10.1016/0140-6736(92)92109-S
   Wasnik Khetchandra S, 1998, SOUTHEAST ASIAN JOURNAL OF TROPICAL MEDICINE AND PUBLIC HEALTH, V29, P827
   ZHENG TZ, 1993, ORAL ONCOL, V29B, P45, DOI 10.1016/0964-1955(93)90010-C
NR 32
TC 37
Z9 42
U1 0
U2 5
PU ASIAN PACIFIC ORGANIZATION CANCER PREVENTION
PI GYEONGGI-DO
PA APJCP HEAD OFFICE, KOREAN NATL CANCER CENTER, 323 ILAN -RO, ILSANDONG-GU, GOYANG-SI, GYEONGGI-DO, 410-769, SOUTH KOREA
SN 1513-7368
EI 
J9 ASIAN PAC J CANCER P
JI Asian Pac. J. Cancer Prev.
PD APR-JUN 15
PY 2007
VL 8
IS 2
BP 243
EP 248
DI 
PG 6
WC Oncology
SC Oncology
GA 278JD
UT WOS:000254280700016
PM 17696739
DA 2025-02-23
ER

PT J
AU Wu, AH
   Tseng, CC
   Hankin, J
   Bernstein, L
AF Wu, Anna H.
   Tseng, Chiu-Chen
   Hankin, Jean
   Bernstein, Leslie
TI Fiber intake and risk of adenocarcinomas of the esophagus and stomach
SO CANCER CAUSES & CONTROL
LA English
DT Article
DE fiber; fat; meat; H. pylori; esophageal/gastric adenocarcinomas
ID gastric cardia; united-states; gastroesophageal-reflux; distal stomach; dietary fiber; body-size; cancer; association; population; nutrition
AB Background Since the 1970s, incidence rates for esophageal and gastric cardia adenocarcinomas have risen substantially for reasons that are not well understood. We sought to determine the role of dietary factors in these tumor types. Methods This analysis on dietary factors included 206 esophageal adenocarcinoma, 257 gastric cardia, 366 distal gastric adenocarcinoma patients and, 1,308 control subjects from a population-based, case-control study conducted in Los Angeles County. Polytomous logistic regression was used to calculate odds ratios (ORs), as an estimate of the relative risk, and corresponding 95% confidence intervals (CIs) for the three tumor types. Results Intake of fiber had a significant impact on risk of esophageal and gastric cardia adenocarcinoma after adjustment for age, gender, race, birthplace, education, cigarette smoking, body size, history of reflux, and vitamin use. Compared to subjects in the lowest quartile of fiber intake, subjects in the highest quartile of intake showed odd ratios of 0.44 (95% CI = 0.26-0.76) for esophageal adenocarcinoma (P trend = 0.004) and 0.58 (95% CI = 0.38-0.88) for gastric cardia adenocarcinoma ( P trend = 0.016); these inverse associations remained after further adjustment for intake of fat. Positive associations between dietary fat and the three tumor types weakened after adjustment for fiber intake and were no longer statistically significant. For distal gastric cancer, a significant inverse association with fiber was observed only after adjustment for fat intake. The significant inverse associations with fiber remained after further adjustment for H. pylori infection for all three tumor types. Conclusions High intake of fiber was associated with significant reduced risks of esophageal and gastric cardia adenocarcinoma even after adjustment for dietary fat, H. pylori infection and other covariates.
C1 Univ So Calif, Keck Sch Med, Dept Prevent Med, Los Angeles, CA 90089 USA.
   Univ Hawaii, Canc Res Ctr Hawaii, Honolulu, HI 96822 USA.
C3 University of Southern California; Cancer Research Center of Hawaii; University of Hawaii System
RP Wu, AH (corresponding author), Univ So Calif, Keck Sch Med, Dept Prevent Med, 1441 Eastlake Ave,MS No44, Los Angeles, CA 90089 USA.
EM annawu@hsc.usc.edu
FU NCI NIH HHS [N01CN25403, CA59636] Funding Source: Medline; NIEHS NIH HHS [5P30 ES07048] Funding Source: Medline
CR BROWN LM, 1995, J NATL CANCER I, V87, P104, DOI 10.1093/jnci/87.2.104
   BURKITT DP, 1981, AM J CLIN NUTR, V34, P428, DOI 10.1093/ajcn/34.3.428
   Chainani-Wu N, 2002, NUTR CANCER, V44, P104, DOI 10.1207/S15327914NC4402_01
   Chen HL, 2002, NUTR CANCER, V42, P33, DOI 10.1207/S15327914NC421_5
   Chen HL, 2002, AM J CLIN NUTR, V75, P137, DOI 10.1093/ajcn/75.1.137
   Cheng KK, 2000, BRIT J CANCER, V83, P127
   Chow WH, 1998, JNCI-J NATL CANCER I, V90, P150, DOI 10.1093/jnci/90.2.150
   Ekström AM, 2000, INT J CANCER, V87, P133, DOI 10.1002/1097-0215(20000701)87:1<133::AID-IJC20>3.0.CO;2-E
   El-Serag HB, 2005, GUT, V54, P11, DOI 10.1136/gut.2004.040337
   Gammon MD, 1997, JNCI-J NATL CANCER I, V89, P1277, DOI 10.1093/jnci/89.17.1277
   González CA, 2006, JNCI-J NATL CANCER I, V98, P345, DOI 10.1093/jnci/djj071
   GORTNER WA, 1975, CANCER RES, V35, P3246
   Holland B, 1991, MCCANCE WIDDOWSONS C, V5th, P0
   KABAT GC, 1993, CANCER CAUSE CONTROL, V4, P123, DOI 10.1007/BF00053153
   Kolonel LN, 2000, CANCER EPIDEM BIOMAR, V9, P795
   Lagergren J, 1999, NEW ENGL J MED, V340, P825, DOI 10.1056/NEJM199903183401101
   LANZA E, 1987, AM J CLIN NUTR, V46, P790, DOI 10.1093/ajcn/46.5.790
   Larsson SC, 2006, INT J CANCER, V119, P915, DOI 10.1002/ijc.21925
   Lupton Joanne R, 1999, AMERICAN JOURNAL OF MEDICINE, V106, P24S, DOI 10.1016/S0002-9343(98)00343-X
   Marlett JA, 2002, J AM DIET ASSOC, V102, P993, DOI 10.1016/S0002-8223(02)90228-2
   Mayne ST, 2001, CANCER EPIDEM BIOMAR, V10, P1055
   Nomura AMY, 2003, CANCER CAUSE CONTROL, V14, P547, DOI 10.1023/A:1024887411846
   Terry P, 2000, NUTR CANCER, V38, P186, DOI 10.1207/S15327914NC382_7
   Terry P, 2001, GASTROENTEROLOGY, V120, P387, DOI 10.1053/gast.2001.21171
   VanHorn L, 1997, CIRCULATION, V95, P2701, DOI 10.1161/01.CIR.95.12.2701
   Wu AH, 2001, CANCER CAUSE CONTROL, V12, P721, DOI 10.1023/A:1011290704728
   Wu AH, 2003, CANCER, V98, P940, DOI 10.1002/cncr.11568
   Wu AH, 2003, INT J CANCER, V103, P815, DOI 10.1002/ijc.10887
   WUWILLIAMS AH, 1990, CANCER RES, V50, P2569
   Zhang ZF, 1997, NUTR CANCER, V27, P298, DOI 10.1080/01635589709514541
NR 31
TC 57
Z9 68
U1 0
U2 9
PU SPRINGER
PI DORDRECHT
PA VAN GODEWIJCKSTRAAT 30, 3311 GZ DORDRECHT, NETHERLANDS
SN 0957-5243
EI 1573-7225
J9 CANCER CAUSE CONTROL
JI Cancer Causes Control
PD SEP 15
PY 2007
VL 18
IS 7
BP 713
EP 722
DI 10.1007/s10552-007-9014-8
PG 10
WC Oncology; Public, Environmental & Occupational Health
SC Oncology; Public, Environmental & Occupational Health
GA 181WQ
UT WOS:000247467400003
PM 17562192
DA 2025-02-23
ER

PT J
AU Almendingen, K
   Hostmark, AT
   Fausa, O
   Mosdol, A
   Aabakken, L
   Vatn, MH
AF Almendingen, Kari
   Hostmark, Arne T.
   Fausa, Olav
   Mosdol, Annhild
   Aabakken, Lars
   Vatn, Morten H.
TI Familial adenomatous polyposis patients have high levels of arachidonic acid and docosahexaenoic acid and low levels of linoleic acid and α-linolenic acid in serum phospholipids
SO INTERNATIONAL JOURNAL OF CANCER
LA English
DT Article
DE arachidonic acid; fatty acids; cancer; FAP; docosahexaenoic acid
ID n-3 fatty-acids; colorectal-cancer; eicosapentaenoic acid; breast-cancer; colon-cancer; plasma; risk; fish; cyclooxygenase-2; prevention
AB Familial adenomatous polyposis (FAP) provides a model of APC inactivation as an early genetic event for the similar to 85% of colorectal cancers that develop from polyps. Abnormal fatty acid composition of tissues and serum phospholipids has been linked to cancer risk. Our aim was to describe the composition of fatty acids in serum phospholipids in 38 colectomized FAP patients as compared to 160 healthy subjects. Mean fatty acid intakes were similar between the groups. Colectomy was done on average 16 years prior to inclusion, and 18% were diagnosed with colorectal cancer at colectomy. The levels (weight %) of linoleic and o(-Iinolenic acid were higher among the reference subjects (difference: 3.96, 95% confidence interval (CI) = 2.87, 5.04, and difference: 0.06, 95% CI = 0.04, 0.08, respectively), and the levels of arachidonic and docosahexaenoic acid were lower (difference: -3.70, 95% CI = -4.35, -3.06, and difference: -5.26, 95% CI = -6.25, -4.28, respectively) as compared to the FAP patients (all p < 0.0001). The abnormal fatty acid composition was not related to time since colectomy, intestinal reconstruction or history of colorectal cancer for any oi the fatty acids assessed. Compositional differences in the fatty acid profile of serum phospholipids have not been described before in FAP patients. Further studies are needed to confirm these findings and assess clinical significances of a possible distorted fatty acid metabolism, including a potentially different dietary need of essential fatty acids. The relevance of these findings for APC induced cancers remains unclear. (c) 2006 Wiley-Liss. hic.
C1 Akershus Univ Hosp, Inst Clin Epidemiol & Mol Biol, NO-1474 Nordbyhagen, Norway.
   Rikshosp Univ Hosp, Internal Med Res Inst, Oslo, Norway.
   Univ Oslo, Dept Gen Practice & Community Med, Oslo, Norway.
   Rikshosp Univ Hosp, Dept Gastroenterol, Oslo, Norway.
   UCL, Dept Epidemiol & Publ Hlth, London, England.
   Univ Oslo, Akershus Univ Hosp, Fac Div, Nordbyhagen, Norway.
C3 University of Oslo; University of Oslo; National Hospital Norway; University of Oslo; University of Oslo; National Hospital Norway; University of London; University College London; University of Oslo
RP Almendingen, K (corresponding author), Akershus Univ Hosp, Inst Clin Epidemiol & Mol Biol, POB 75, NO-1474 Nordbyhagen, Norway.
EM karl.almendingen@medisin.uio.no
CR Abir F, 2005, DIS COLON RECTUM, V48, P1471, DOI 10.1007/s10350-005-0015-y
   Akedo I, 1998, JPN J CLIN ONCOL, V28, P762, DOI 10.1093/jjco/28.12.762
   Andersen LF, 1996, AM J CLIN NUTR, V64, P305, DOI 10.1093/ajcn/64.3.305
   Baró L, 1998, BRIT J CANCER, V77, P1978, DOI 10.1038/bjc.1998.328
   Bartsch H, 1999, CARCINOGENESIS, V20, P2209, DOI 10.1093/carcin/20.12.2209
   BENNETT A, 1987, GUT, V28, P315, DOI 10.1136/gut.28.3.315
   BJORNEBOE A, 1987, BRIT J DERMATOL, V117, P463, DOI 10.1111/j.1365-2133.1987.tb04926.x
   Brosens LAA, 2005, CLIN CANCER RES, V11, P4090, DOI 10.1158/1078-0432.CCR-04-2379
   Brustad M, 2004, EUR J CLIN NUTR, V58, P128, DOI 10.1038/sj.ejcn.1601759
   Bülow S, 2004, GUT, V53, P381, DOI 10.1136/gut.2003.027771
   Busstra MC, 2003, CANCER CAUSE CONTROL, V14, P269, DOI 10.1023/A:1023650201730
   Chajès V, 1999, INT J CANCER, V83, P585, DOI 10.1002/(SICI)1097-0215(19991126)83:5<585::AID-IJC2>3.0.CO;2-Z
   CHAUDRY A, 1991, BRIT J CANCER, V64, P1157, DOI 10.1038/bjc.1991.481
   Chu AJ, 2004, FRONT BIOSCI-LANDMRK, V9, P2697, DOI 10.2741/1429
   Church RD, 2003, BRIT J SURG, V90, P1055, DOI 10.1002/bjs.4297
   EDES TE, 1991, AM J CLIN NUTR, V53, P499, DOI 10.1093/ajcn/53.2.499
   Engler MM, 2000, LIPIDS, V35, P1011, DOI 10.1007/s11745-000-0612-0
   Esteve M, 1998, DIGEST DIS SCI, V43, P1071, DOI 10.1023/A:1018895121350
   ESTEVECOMAS M, 1993, GUT, V34, P1370, DOI 10.1136/gut.34.10.1370
   ESTEVECOMAS M, 1992, GUT, V33, P1365, DOI 10.1136/gut.33.10.1365
   FernandezBanares F, 1996, GUT, V38, P254, DOI 10.1136/gut.38.2.254
   Fujimura T, 2006, WORLD J GASTROENTERO, V12, P1336, DOI 10.3748/wjg.v12.i9.1336
   Geerling BJ, 1999, AM J GASTROENTEROL, V94, P410, DOI 10.1111/j.1572-0241.1999.869_a.x
   Giardiello FM, 2004, GASTROENTEROLOGY, V126, P425, DOI 10.1053/j.gastro.2003.11.013
   GRONN M, 1992, BIOCHIM BIOPHYS ACTA, V1125, P35, DOI 10.1016/0005-2760(92)90152-L
   Harvei S, 1997, INT J CANCER, V71, P545, DOI 10.1002/(SICI)1097-0215(19970516)71:4<545::AID-IJC7>3.0.CO;2-U
   HENDRICKSE CW, 1994, BRIT J SURG, V81, P1219, DOI 10.1002/bjs.1800810849
   Hjartaker A, 1997, EUR J CLIN NUTR, V51, P736, DOI 10.1038/sj.ejcn.1600475
   JOHANSSON L, 1997, SCAND J NUTR, V4, P63
   KATAN MB, 1991, ANN NUTR METAB, V35, P249, DOI 10.1159/000177653
   KINZLER KW, 1991, SCIENCE, V253, P661, DOI 10.1126/science.1651562
   Larsson SC, 2004, AM J CLIN NUTR, V79, P935
   MOSCONI C, 1989, JPEN-PARENTER ENTER, V13, P501, DOI 10.1177/0148607189013005501
   Murphy J, 1999, AM J CLIN NUTR, V70, P943
   NEOPTOLEMOS JP, 1991, GUT, V32, P278, DOI 10.1136/gut.32.3.278
   NICHOLSON ML, 1991, GUT, V32, P413, DOI 10.1136/gut.32.4.413
   Nkondjock A, 2003, CANCER DETECT PREV, V27, P55, DOI 10.1016/S0361-090X(02)00179-4
   Nordvik I, 2000, ACTA NEUROL SCAND, V102, P143, DOI 10.1034/j.1600-0404.2000.102003143.x
   Pala V, 2001, J NATL CANCER I, V93, P1088, DOI 10.1093/jnci/93.14.1088
   Pandey Manoj, 2003, WORLD J SURG ONCOL, V1, P5, DOI 10.1186/1477-7819-1-5
   Reddy BS, 2005, CANCER RES, V65, P8022, DOI 10.1158/0008-5472.CAN-05-0212
   Siezen CLE, 2005, CARCINOGENESIS, V26, P449, DOI 10.1093/carcin/bgh336
   Stark KD, 2002, NUTRITION, V18, P627, DOI 10.1016/S0899-9007(02)00812-2
   Swamy MV, 2004, MOL CANCER THER, V3, P215
   Thun MJ, 2002, JNCI-J NATL CANCER I, V94, P252, DOI 10.1093/jnci/94.4.252
   WOOD CB, 1985, BMJ-BRIT MED J, V291, P163, DOI 10.1136/bmj.291.6489.163
   Yang VW, 1998, CANCER RES, V58, P1750
NR 47
TC 20
Z9 24
U1 1
U2 4
PU WILEY
PI HOBOKEN
PA 111 RIVER ST, HOBOKEN 07030-5774, NJ USA
SN 0020-7136
EI 1097-0215
J9 INT J CANCER
JI Int. J. Cancer
PD FEB 1
PY 2007
VL 120
IS 3
BP 632
EP 637
DI 10.1002/ijc.22337
PG 6
WC Oncology
SC Oncology
GA 117JI
UT WOS:000242869000023
PM 17096349
DA 2025-02-23
ER

PT J
AU Baker, JA
   Boakye, K
   McCann, SE
   Beehler, GP
   Rodabaugh, KJ
   Villella, JA
   Moysich, KB
AF Baker, J. A.
   Boakye, K.
   McCann, S. E.
   Beehler, G. P.
   Rodabaugh, K. J.
   Villella, J. A.
   Moysich, K. B.
TI Consumption of black tea or coffee and risk of ovarian cancer
SO INTERNATIONAL JOURNAL OF GYNECOLOGICAL CANCER
LA English
DT Article
DE caffeine; coffee; epidemiologic studies; ovarian neoplasms; tea
ID phase arrest; caffeine; drinking; dietary; alcohol; tobacco; exposures; health; cells
AB The goal of this study was to investigate the associations between ovarian cancer risk and usual consumption of black tea, regular coffee, or decaffeinated coffee. Using a hospital-based case-control design, participants included 414 women with primary epithelial ovarian, fallopian, or peritoneal cancer and 868 age- and region-matched women with nonneoplastic conditions. All participants completed a comprehensive epidemiologic questionnaire. Black tea consumption was associated with a linear decline in ovarian cancer risk (P for trend 0.03), with individuals consuming two or more cups daily experiencing a 30% decline in risk (adjusted OR 0.70, 95% CI 0.51-0.97). Similar declines were noted among individuals consuming two or more cups of decaffeinated coffee daily (adjusted OR 0.71, 95% CI 0.51-0.99; P for trend 0.002). However, no association was noted between any level of regular coffee consumption and risk of ovarian cancer. The chemoprotective effects of phytochemicals in black tea and decaffeinated coffee may be important, although the effects of phytochemicals in regular coffee may be counteracted by the elevated risk associated with its higher caffeine content.
C1 Roswell Pk Canc Inst, Dept Epidemiol, Buffalo, NY 14263 USA.
   Ross Univ Sch Med, Edison, NJ USA.
   Roswell Pk Canc Inst, Dept Gynecol Oncol, Buffalo, NY 14263 USA.
C3 Roswell Park Comprehensive Cancer Center; Roswell Park Comprehensive Cancer Center
RP Moysich, KB (corresponding author), Roswell Pk Canc Inst, Dept Epidemiol, A-316 Carlton House,Elm & Carlton St, Buffalo, NY 14263 USA.
EM kirsten.moysich@roswellpark.org
CR BYERS T, 1983, JNCI-J NATL CANCER I, V71, P681
   COLE P, 1971, LANCET, V1, P1335
   Conney AH, 2003, CANCER RES, V63, P7005
   CRAMER DW, 1984, OBSTET GYNECOL, V63, P833
   Ferraroni M, 2004, EUR J CLIN NUTR, V58, P674, DOI 10.1038/sj.ejcn.1601864
   Goodman MT, 2003, NUTR CANCER, V46, P23, DOI 10.1207/S15327914NC4601_03
   Guo N, 2002, CELL GROWTH DIFFER, V13, P77
   HARTGE P, 1982, INT J CANCER, V30, P531, DOI 10.1002/ijc.2910300422
   Hashimoto T, 2004, CANCER RES, V64, P3344, DOI 10.1158/0008-5472.CAN-03-3453
   Ito K, 2003, J CELL PHYSIOL, V196, P276, DOI 10.1002/jcp.10289
   Jordan SJ, 2004, CANCER CAUSE CONTROL, V15, P359, DOI 10.1023/B:CACO.0000027482.00077.8b
   Kuper H, 2000, INT J CANCER, V88, P313, DOI 10.1002/1097-0215(20001015)88:2<313::AID-IJC26>3.0.CO;2-5
   LAVECCHIA C, 1986, SURGERY, V100, P477
   LAVECCHIA C, 1984, INT J CANCER, V33, P559
   Liu RH, 2003, AM J CLIN NUTR, V78, P517S, DOI 10.1093/ajcn/78.3.517S
   MACMAHON B, 1981, NEW ENGL J MED, V304, P630, DOI 10.1056/NEJM198103123041102
   McCann SE, 2001, NUTR CANCER, V39, P19, DOI 10.1207/S15327914nc391_3
   McKay DL, 2002, J AM COLL NUTR, V21, P1
   METTLIN C, 1979, AM J EPIDEMIOL, V110, P255, DOI 10.1093/oxfordjournals.aje.a112810
   MILLER DR, 1987, INT J EPIDEMIOL, V16, P13, DOI 10.1093/ije/16.1.13
   POLYCHRONOPOULOU A, 1993, INT J CANCER, V55, P402, DOI 10.1002/ijc.2910550312
   Porta M, 2003, EUR J EPIDEMIOL, V18, P289, DOI 10.1023/A:1023700216945
   SNOWDON DA, 1984, AM J PUBLIC HEALTH, V74, P820, DOI 10.2105/AJPH.74.8.820
   Tavani A, 2001, NUTR CANCER, V39, P29, DOI 10.1207/S15327914nc391_4
   TRICHOPOULOS D, 1981, INT J CANCER, V28, P691, DOI 10.1002/ijc.2910280606
   TZONOU A, 1984, EUR J CANCER CLIN ON, V20, P1045, DOI 10.1016/0277-5379(84)90107-X
   WHITTEMORE AS, 1988, AM J EPIDEMIOL, V128, P1228, DOI 10.1093/oxfordjournals.aje.a115077
   Yang CS, 2001, DRUG METAB REV, V33, P237, DOI 10.1081/DMR-120000651
   Zhang M, 2002, CANCER EPIDEM BIOMAR, V11, P713
   Zheng W, 1996, AM J EPIDEMIOL, V144, P175, DOI 10.1093/oxfordjournals.aje.a008905
NR 30
TC 46
Z9 47
U1 0
U2 4
PU BLACKWELL PUBLISHING
PI OXFORD
PA 9600 GARSINGTON RD, OXFORD OX4 2DQ, OXON, ENGLAND
SN 1048-891X
EI 
J9 INT J GYNECOL CANCER
JI Int. J. Gynecol. Cancer
PD JAN-FEB 15
PY 2007
VL 17
IS 1
BP 50
EP 54
DI 10.1111/j.1525-1438.2006.00773.x
PG 5
WC Oncology; Obstetrics & Gynecology
SC Oncology; Obstetrics & Gynecology
GA 132XG
UT WOS:000243975600006
PM 17291231
DA 2025-02-23
ER

PT J
AU Djuric, Z
   Chen, G
   Ren, J
   Venkatramanamoorthy, R
   Covington, CY
   Kucuk, O
   Heilbrun, LK
AF Djuric, Zora
   Chen, Gang
   Ren, Jianwei
   Venkatramanamoorthy, Raghu
   Covington, Chandice Y.
   Kucuk, Omer
   Heilbrun, Lance K.
TI Effects of high fruit-vegetable and/or low-fat intervention on breast nipple aspirate fluid micronutrient levels
SO CANCER EPIDEMIOLOGY BIOMARKERS & PREVENTION
LA English
DT Article
ID adipose-tissue; cancer risk; carotenoid concentrations; cholesterol epoxides; nonlactating women; oxidative damage; growth-hormone; healthy women; beta-carotene; body-weight
AB Background: A change in diet is known to affect micronutrient levels in blood but to what extent diet can affect micronutrient levels in the breast is not yet well established. Methods: Healthy, premenopausal women with a family history of breast cancer were randomized across four diet arms for 1 year in a 2 x 2 factorial design study: control, low-fat, high fruit-vegetable, and combination low-fat/high fruit-vegetable diets. Subjects were asked to collect breast nipple aspirate fluid (NAF) at 0, 6, and 12 months, and levels of micronutrients were measured in the fluid. Results: A total of 122 women were enrolled, 97 were retained for 12 months, and sufficient NAF for analysis was available from 59 women at baseline, 49 at 6 months, and 50 at 12 months. Repeated measures mixed-model ANOVA was used to model the data using cholesterol levels and lactation duration as covariates, where appropriate. The high fruit-vegetable intervention, regardless of fat intake, significantly increased total carotenoid levels in NAF. In the low-fat arm, levels of total carotenoids decreased over time relative to control. Levels of total tocopherols and retinol did not change significantly. Levels of 15-F-2t-isoprostane, a marker of lipid peroxidation, also did not change significantly over time, although there was a decrease observed in the combination arm. Conclusions: These results indicate that total carotenoid levels in NAF can be significantly increased in the breast NAF with a high fruit-vegetable diet. A low-fat diet that was achieved with little increase in fruit and vegetable intake, however, decreased NAF carotenoid levels.
C1 Univ Michigan, Dept Family Med, Ann Arbor, MI 48109 USA.
   Penn State Univ, Coll Med, Hershey, PA 17033 USA.
   Wayne State Univ, Barbara Ann Karmanos Canc Inst, Detroit, MI 48201 USA.
   Univ N Dakota, Sch Nursing, Grand Forks, ND 58201 USA.
C3 University of Michigan System; University of Michigan; Pennsylvania Commonwealth System of Higher Education (PCSHE); Pennsylvania State University; Penn State Health; Wayne State University; Barbara Ann Karmanos Cancer Institute; University of North Dakota Grand Forks
RP Djuric, Z (corresponding author), Univ Michigan, Canc Geriatr Ctr, 1500 E Hosp Dr,Room 2150, Ann Arbor, MI 48109 USA.
EM zoralong@umich.edu
FU NCI NIH HHS [U01CA77297, CA22453] Funding Source: Medline
CR AJANS ZA, 1965, AM J CLIN NUTR, V17, P139, DOI 10.1093/ajcn/17.3.139
   [Anonymous], 1971, NONPARAMETRIC STATISTICAL INFERENCE, V0, P0
   BAGGA D, 1994, J NATL CANCER I, V86, P1419, DOI 10.1093/jnci/86.18.1419
   Bagga D, 1997, J NATL CANCER I, V89, P1123, DOI 10.1093/jnci/89.15.1123
   BENJAMINI Y, 1995, J R STAT SOC B, V57, P289, DOI 10.1111/j.2517-6161.1995.tb02031.x
   Canfield LM, 1997, AM J CLIN NUTR, V66, P52, DOI 10.1093/ajcn/66.1.52
   Coombes KR, 2003, CLIN CHEM, V49, P1615, DOI 10.1373/49.10.1615
   COVINGTON C, 2002, PATENT NO. 6471660, V0, P0
   Djuric Z, 2005, BREAST J, V11, P92, DOI 10.1111/j.1075-122X.2005.21553.x
   Djuric Z, 2002, NUTR CANCER, V43, P141, DOI 10.1207/S15327914NC432_4
   Djuric Z, 2001, CANCER LETT, V172, P1, DOI 10.1016/S0304-3835(01)00627-9
   Djuric Z, 2006, J AM COLL NUTR, V25, P178, DOI 10.1080/07315724.2006.10719530
   El-Sohemy A, 2002, AM J CLIN NUTR, V76, P172, DOI 10.1093/ajcn/76.1.172
   Fabian CJ, 2005, ENDOCR-RELAT CANCER, V12, P185, DOI 10.1677/erc.1.01000
   Gann P, 1997, CANCER EPIDEM BIOMAR, V6, P421
   GRUENKE LD, 1987, CANCER RES, V47, P5483
   Harding C, 2000, BRIT J CANCER, V82, P354, DOI 10.1054/bjoc.1999.0926
   KARDINAAL AFM, 1995, AM J EPIDEMIOL, V141, P440, DOI 10.1093/oxfordjournals.aje.a117446
   Kato I, 2006, BREAST CANCER RES TR, V97, P33, DOI 10.1007/s10549-005-9084-9
   Kato I, 2006, BIOMARKERS, V11, P143, DOI 10.1080/13547500600565693
   KHAN SA, 2004, CURR TREAT OPTIONS O, V45, P145
   King EB, 2004, ACTA CYTOL, V48, P813, DOI 10.1159/000326451
   Moller P, 2004, MUTAT RES-FUND MOL M, V551, P79, DOI 10.1016/j.mrfmmm.2004.02.018
   Mueller-Cunningham WM, 2003, J AM DIET ASSOC, V103, P1600, DOI 10.1016/j.jada.2003.09.017
   Nantais-Smith LM, 2001, NURS RES, V50, P172, DOI 10.1097/00006199-200105000-00008
   PETRAKIS NL, 1989, BREAST CANCER RES TR, V13, P71, DOI 10.1007/BF01806552
   PETRAKIS NL, 1988, BREAST CANCER RES TR, V11, P255, DOI 10.1007/BF01807284
   PETRAKIS NL, 1986, BREAST CANCER RES TR, V8, P7, DOI 10.1007/BF01805919
   PETRAKIS NL, 1993, CANCER EPIDEM BIOMAR, V2, P3
   PETRAKIS NL, 1993, EPIDEMIOL REV, V15, P188, DOI 10.1093/oxfordjournals.epirev.a036104
   PETRAKIS NL, 1988, AM J CLIN PATHOL, V89, P117, DOI 10.1093/ajcp/89.1.117
   Rock CL, 1997, PHARMACOL THERAPEUT, V75, P185, DOI 10.1016/S0163-7258(97)00054-5
   Roodenburg AJC, 2000, AM J CLIN NUTR, V71, P1187
   ROSE DP, 1988, NUTR CANCER, V11, P179, DOI 10.1080/01635588809513985
   ROSE DP, 1987, CANCER-AM CANCER SOC, V60, P2761, DOI 10.1002/1097-0142(19871201)60:11<2761::AID-CNCR2820601128>3.0.CO;2-I
   ROSE DP, 1992, CANCER DETECT PREV, V16, P43
   Sartorius O, 1973, JAMA-J AM MED ASSOC, V224, P823
   Sato R, 2002, CANCER EPIDEM BIOMAR, V11, P451
   Sauter ER, 1996, CANCER EPIDEM BIOMAR, V5, P967
   Sauter ER, 1997, BRIT J CANCER, V76, P494, DOI 10.1038/bjc.1997.415
   Smith-Warner SA, 2001, JAMA-J AM MED ASSOC, V285, P769, DOI 10.1001/jama.285.6.769
   Tamimi RM, 2005, AM J EPIDEMIOL, V161, P153, DOI 10.1093/aje/kwi030
   Thompson HJ, 1999, CARCINOGENESIS, V20, P2261, DOI 10.1093/carcin/20.12.2261
   Thompson HJ, 2005, AM J CLIN NUTR, V82, P768, DOI 10.1093/ajcn/82.4.768
   Thomson CA, 2005, NUTR CANCER, V51, P146, DOI 10.1207/s15327914nc5102_4
   Toniolo P, 2001, AM J EPIDEMIOL, V153, P1142, DOI 10.1093/aje/153.12.1142
   Varnum SM, 2003, BREAST CANCER RES TR, V80, P87, DOI 10.1023/A:1024479106887
   VILLARD L, 1987, HUM NUTR-CLIN NUTR, V41C, P47
   VIZOSO F, 1992, BREAST CANCER RES TR, V23, P251, DOI 10.1007/BF01833522
   Weststrate JA, 1998, EUR J CLIN NUTR, V52, P389, DOI 10.1038/sj.ejcn.1600570
   WRENSCH MR, 1989, CANCER RES, V49, P2168
   WRENSCH MR, 1992, AM J EPIDEMIOL, V135, P130, DOI 10.1093/oxfordjournals.aje.a116266
   WRENSCH MR, 1990, BREAST CANCER RES TR, V15, P39, DOI 10.1007/BF01811888
   WYNDER EL, 1985, CANCER-AM CANCER SOC, V56, P1473, DOI 10.1002/1097-0142(19850915)56:6<1473::AID-CNCR2820560642>3.0.CO;2-M
   Yeum KJ, 1998, J NUTR, V128, P1920, DOI 10.1093/jn/128.11.1920
NR 55
TC 12
Z9 12
U1 0
U2 1
PU AMER ASSOC CANCER RESEARCH
PI PHILADELPHIA
PA 615 CHESTNUT ST, 17TH FLOOR, PHILADELPHIA, PA 19106-4404 USA
SN 1055-9965
EI 
J9 CANCER EPIDEM BIOMAR
JI Cancer Epidemiol. Biomarkers Prev.
PD JUL 15
PY 2007
VL 16
IS 7
BP 1393
EP 1399
DI 10.1158/1055-9965.EPI-06-0766
PG 7
WC Oncology; Public, Environmental & Occupational Health
SC Oncology; Public, Environmental & Occupational Health
GA 192BD
UT WOS:000248174800010
PM 17627004
DA 2025-02-23
ER

PT J
AU De Marzo, AM
   Nakai, Y
   Nelson, WG
AF De Marzo, Angelo M.
   Nakai, Yasutomo
   Nelson, William G.
TI Inflammation, atrophy, and prostate carcinogenesis
SO UROLOGIC ONCOLOGY-SEMINARS AND ORIGINAL INVESTIGATIONS
LA English
DT Article
DE prostate cancer; atrophy; inflammation
ID heterocyclic amines; cooked meat; cancer; risk; lesions; phip; prevention; epithelium; mechanisms; histology
AB The etiological agents that cause prostate cancer remain unknown. There is emerging evidence that "risk factor" lesions that are proposed to represent regenerative epithelium in response to environmental insults may precede the development of prostatic intraepithelial neoplasia and early carcinoma. Recent evidence suggests that these lesions, referred to collectively as proliferative inflammatory atrophy, may arise in the setting of inflammation and dietary toxins, such as "charred meat" carcinogens. Additional epidemiological, molecular pathological, and animal model work needs to be done to determine whether inflammation and atrophy are "driving" prostate carcinogenesis. (C) 2007 Elsevier Inc. All rights reserved.
C1 Johns Hopkins Univ, Dept Pathol, Baltimore, MD 21231 USA.
   Osaka Univ, Grad Sch Med, Dept Urol, Osaka, Japan.
   Johns Hopkins Univ, Kimmel Canc Ctr, Baltimore, MD 21231 USA.
C3 Johns Hopkins University; Osaka University; Johns Hopkins University
RP De Marzo, AM (corresponding author), Johns Hopkins Univ, Dept Pathol, Baltimore, MD 21231 USA.
EM ademarz@jhmi.edu
CR AMES BN, 1995, P NATL ACAD SCI USA, V92, P5258, DOI 10.1073/pnas.92.12.5258
   Augustsson K, 1999, FOOD ADDIT CONTAM, V16, P215, DOI 10.1080/026520399284082
   Augustsson K, 1999, LANCET, V353, P703, DOI 10.1016/S0140-6736(98)06099-1
   Borowsky AD, 2006, NEOPLASIA, V8, P708, DOI 10.1593/neo.06373
   CARROLL PR, 2002, PROSTATE CANC HAMILT, V0, P0
   Cohen JH, 2000, JNCI-J NATL CANCER I, V92, P61, DOI 10.1093/jnci/92.1.61
   Coussens LM, 2002, NATURE, V420, P860, DOI 10.1038/nature01322
   De Marzo AM, 2004, J CELL BIOCHEM, V91, P459, DOI 10.1002/jcb.10747
   De Marzo AM, 1999, AM J PATHOL, V155, P1985, DOI 10.1016/S0002-9440(10)65517-4
   De Marzo AM, 2006, AM J SURG PATHOL, V30, P1281, DOI 10.1097/01.pas.0000213289.50660.be
   DEMARZO AM, 2007, IN PRESS PROSTATE CA, V0, P0
   FELTON JS, 1986, CARCINOGENESIS, V7, P1081, DOI 10.1093/carcin/7.7.1081
   Feneley MR, 1996, J CLIN PATHOL, V49, P741, DOI 10.1136/jcp.49.9.741
   FRANKS LM, 1954, J PATHOL BACTERIOL, V68, P617, DOI 10.1002/path.1700680234
   GIOVANNUCCI E, 1993, J NATL CANCER I, V85, P1571, DOI 10.1093/jnci/85.19.1571
   HASEGAWA R, 1993, CARCINOGENESIS, V14, P2553, DOI 10.1093/carcin/14.12.2553
   ITO N, 1991, CARCINOGENESIS, V12, P1503, DOI 10.1093/carcin/12.8.1503
   Jemal A, 2005, CA-CANCER J CLIN, V55, P10, DOI 10.3322/canjclin.55.1.10
   Knize MG, 2005, NUTR REV, V63, P158, DOI 10.1301/nr.2005.may.158-165
   LIAVAG I, 1968, ACTA PATHOL MIC SC, V73, P338
   Lucia MScott, 2004, JOURNAL OF UROLOGY, V171, PS30, DOI 10.1097/01.ju.0000108142.53241.47
   Lucia MS, 2004, J UROLOGY, V171, P0
   McNeal JE, 1997, HISTOLOGY FOR PATHOLOGISTS, V0, P997
   MCNEAL JE, 1988, AM J SURG PATHOL, V12, P619, DOI 10.1097/00000478-198808000-00003
   Michaud DS, 2001, CANCER CAUSE CONTROL, V12, P557, DOI 10.1023/A:1011256201044
   Montironi R, 2002, ANN NY ACAD SCI, V963, P169
   Moore RA, 1936, AM J PATHOL, V12, P599
   Nakayama M, 2003, AM J PATHOL, V163, P923, DOI 10.1016/S0002-9440(10)63452-9
   Nelson WG, 2003, NEW ENGL J MED, V349, P366, DOI 10.1056/NEJMra021562
   Norrish AE, 1999, JNCI-J NATL CANCER I, V91, P2038, DOI 10.1093/jnci/91.23.2038
   Palapattu GS, 2005, CARCINOGENESIS, V26, P1170, DOI 10.1093/carcin/bgh317
   Platz Elizabeth A, 2004, JOURNAL OF UROLOGY, V171, PS36, DOI 10.1097/01.ju.0000108131.43160.77
   Putzi MJ, 2000, UROLOGY, V56, P828, DOI 10.1016/S0090-4295(00)00776-7
   Rao CV, 1996, CANCER RES, V56, P3395
   Ruska KM, 1998, AM J SURG PATHOL, V22, P1073, DOI 10.1097/00000478-199809000-00005
   Shah R, 2001, AM J PATHOL, V158, P1767, DOI 10.1016/S0002-9440(10)64132-6
   Sugimura T, 2004, CANCER SCI, V95, P290, DOI 10.1111/j.1349-7006.2004.tb03205.x
   van Leenders GJLH, 2003, AM J PATHOL, V162, P1529, DOI 10.1016/S0002-9440(10)64286-1
NR 39
TC 91
Z9 111
U1 0
U2 11
PU ELSEVIER SCIENCE INC
PI NEW YORK
PA 360 PARK AVE SOUTH, NEW YORK, NY 10010-1710 USA
SN 1078-1439
EI 1873-2496
J9 UROL ONCOL-SEMIN ORI
JI Urol. Oncol.-Semin. Orig. Investig.
PD SEP-OCT 15
PY 2007
VL 25
IS 5
BP 398
EP 400
DI 10.1016/j.urolonc.2007.05.007
PG 3
WC Oncology; Urology & Nephrology
SC Oncology; Urology & Nephrology
GA 212XV
UT WOS:000249631200009
PM 17826659
DA 2025-02-23
ER

PT J
AU Takata, Y
   Maskarinec, G
   Park, SY
   Murphy, SP
   Wilkens, LR
   Kolonel, LN
AF Takata, Yumie
   Maskarinec, Gertraud
   Park, Song-Yi
   Murphy, Suzanne P.
   Wilkens, Lynne R.
   Kolonel, Laurence N.
TI Mammographic density and dietary patterns: the multiethnic cohort
SO EUROPEAN JOURNAL OF CANCER PREVENTION
LA English
DT Article
DE breast cancer; dietary patterns; ethnicity; factor analysis; mammographic density
ID breast-cancer risk; los-angeles; hawaii; women; fat
AB We examined the association of breast cancer risk as assessed by mammographic density with dietary patterns in a case-control study nested within the Hawaii component of the multiethnic cohort. This analysis included 3512 prediagnostic mammograms from 1250 premenopausal and postmenopausal women. Mammographic density of the breast was quantified by a computer-assisted assessment method. All study participants completed a validated Food Frequency Questionnaire at entry into the multiethnic cohort Factor analysis was performed to extract dietary patterns. We computed covariate-adjusted mean percentage densities by quartiles of factor scores using mixed models and weights to account for breast cancer prevalence in the population. Women in this study were primarily of Caucasian, Japanese or native Hawaiian ethnicity. The mean percentage density was 33%. The following three dietary patterns were identified: 'fat and meat','vegetables' and 'fruit and milk'. The differences in densities across quartiles of any patterns were relatively small and did not reach statistical significance. Women who had higher scores in the 'fat and meat' pattern had higher densities than those with lower scores (34.8 vs. 32.3%, P for trend=0.21). The 'vegetables' pattern and deep-yellow vegetable intake were weakly inversely associated with densities only among Japanese women (P for trend= 0.13 and 0.03, respectively). Our findings indicated that meat and plant-based nutritional patterns are related to breast density. The influence of diet on mammographic densities, however, appears to be fairly small. Analyses of both dietary patterns and single dietary factors seem equally informative in examining dietary associations with percentage density.
C1 Canc Res Ctr Hawaii, Honolulu, HI 96813 USA.
C3 Cancer Research Center of Hawaii
RP Takata, Y (corresponding author), Canc Res Ctr Hawaii, 1236 Lauhala St, Honolulu, HI 96813 USA.
EM ytakata@crch.hawaii.edu
FU NCI NIH HHS [R01 CA 85265, R37 CA 54281] Funding Source: Medline
CR [Anonymous], 2017, SAS U ED, V0, P0
   Bérubé S, 2004, CANCER EPIDEM BIOMAR, V13, P1466
   Boyd NF, 1998, CANCER EPIDEM BIOMAR, V7, P1133
   Boyd NF, 1997, JNCI-J NATL CANCER I, V89, P488, DOI 10.1093/jnci/89.7.488
   BYNG JW, 1994, PHYS MED BIOL, V39, P1629, DOI 10.1088/0031-9155/39/10/008
   *CTR NUTR POL PROM, 1996, FOOD GUID PYR, V0, P0
   Fung TT, 2005, INT J CANCER, V116, P116, DOI 10.1002/ijc.20999
   HATCHER L, 1994, STEP BY STEP APPROAC, V0, P0
   Jakes RW, 2002, CANCER EPIDEM BIOMAR, V11, P608
   Kolonel LN, 2000, AM J EPIDEMIOL, V151, P346, DOI 10.1093/oxfordjournals.aje.a010213
   LTTELL RC, 1996, SAS SYSTEM MIXED MOD, V0, P0
   Männistö S, 2005, CANCER CAUSE CONTROL, V16, P725, DOI 10.1007/s10552-005-1763-7
   Martinez-Gonzalez MA, 2004, EUR J CANCER PREV, V13, P327, DOI 10.1097/01.cej.0000137512.71845.bf
   Maskarinec G, 2006, CANCER EPIDEM BIOMAR, V15, P732, DOI 10.1158/1055-9965.EPI-05-0798
   Maskarinec G, 2005, AM J EPIDEMIOL, V162, P743, DOI 10.1093/aje/kwi270
   Maskarinec G, 2000, J NUTR, V130, P3068, DOI 10.1093/jn/130.12.3068
   Maskarinec G, 2001, INT J EPIDEMIOL, V30, P959, DOI 10.1093/ije/30.5.959
   McCann SE, 2001, PUBLIC HEALTH NUTR, V4, P989, DOI 10.1079/PHN2001168
   Murphy Suzanne P, 2002, HAWAII MED J, V61, P17
   Newby PK, 2004, NUTR REV, V62, P177, DOI 10.1111/j.1753-4887.2004.tb00040.x
   Nöthlings U, 2005, JNCI-J NATL CANCER I, V97, P1458, DOI 10.1093/jnci/dji292
   Park SY, 2005, J NUTR, V135, P843, DOI 10.1093/jn/135.4.843
   Smith-Warner SA, 2001, JAMA-J AM MED ASSOC, V285, P769, DOI 10.1001/jama.285.6.769
   Stram DO, 2000, AM J EPIDEMIOL, V151, P358, DOI 10.1093/oxfordjournals.aje.a010214
   Terry P, 2001, CANCER EPIDEM BIOMAR, V10, P1281
   Tseng M, 2005, FASEB J, V19, P0
   Tseng M, 2000, PUBLIC HEALTH NUTR, V3, P233
   Vachon CM, 2000, CANCER EPIDEM BIOMAR, V9, P151
   Velie EM, 2005, AM J CLIN NUTR, V82, P1308, DOI 10.1093/ajcn/82.6.1308
   [World Cancer Research Fund American Institute for Cancer Research], 1997, FOOD NUTR PREV CANC, V0, P0
NR 30
TC 21
Z9 22
U1 0
U2 1
PU LIPPINCOTT WILLIAMS & WILKINS
PI PHILADELPHIA
PA 530 WALNUT ST, PHILADELPHIA, PA 19106-3621 USA
SN 0959-8278
EI 
J9 EUR J CANCER PREV
JI Eur. J. Cancer Prev.
PD OCT 15
PY 2007
VL 16
IS 5
BP 409
EP 414
DI 10.1097/01.cej.0000243852.05104.02
PG 6
WC Oncology
SC Oncology
GA 208BJ
UT WOS:000249294500005
PM 17923811
DA 2025-02-23
ER

PT J
AU Stram, DO
   Yuan, JM
   Chan, KK
   Gao, YT
   Ross, RK
   Yu, MC
AF Stram, Daniel O.
   Yuan, Jian-Min
   Chan, Kenneth K.
   Gao, Yu-Tang
   Ross, Ronald K.
   Yu, Mimi C.
TI Beta-cryptoxanthin and lung cancer in Shanghai, China - An examination of potential confounding with cigarette smoking using urinary cotinine as a biomarker for true tobacco exposure
SO NUTRITION AND CANCER-AN INTERNATIONAL JOURNAL
LA English
DT Article
ID dietary carotenoids; racial-differences; alpha-tocopherol; united-states; risk; cohort; retinol; smokers; food; men
AB Diet may be a modifier of smoking-related cancer risk, with protective effects of intake of fruits and vegetables and associated antioxidants found in many observational studies. We previously reported serum beta-cryptoxanthin levels being inversely associated with smoking-related lung cancer incidence in a cohort of Chinese men. We noted, however, that serum beta-cryptoxanthin is negatively correlated with smoking. Since self-reports of smoking intensity undoubtedly containing errors, this negative correlation indicates a potential bias in assessing the effects of beta-cryptoxanthin, due to confounding with the unmeasured (residual) portion of cigarette exposure. We evaluated cotinine levels in pre-diagnostic spot urine samples to attempt to improve smoking assessment. We noted that urinary cotinine levels correlated significantly with cigarette consumption overall and that cotinine was strongly predictive of lung cancer risk. Urinary cotinine, however, was not as strong a predictor of lung cancer risk in current smokers as ivere self-reports of cigarette consumption and cotinine remained only a marginally significant predictor of lung cancer risk after adjustment for self-reports. An apparent benefit of beta-cryptoxanthin remained evident when including both urinary cotinine and self-reported cigarette consumption and cotinine in the statistical model. However, we conclude that cotinine measured from a single spot urine seems to have only limited value in augmenting self-reports of cigarette consumption so that, at present, the apparent protective effects of beta-cryptoxanthin, as seen in our own study, should continue to be regarded as unproven. We believe that future epidemiological evaluation of the association between beta-cryptoxanthin (and other antioxidants) and reduced lung cancer risk must utilize improved biomarkers to augment smokers own self-reports of smoking amount.
C1 Univ So Calif, Keck Sch Med, Dept Prevent Med, Los Angeles, CA 90033 USA.
   Univ Minnesota, Ctr Canc, Minneapolis, MN 55455 USA.
   Ohio State Univ, Ctr Comprehens Canc, Columbus, OH 43210 USA.
   Shanghai Canc Inst, Dept Epidemiol, Shanghai 200032, Peoples R China.
C3 University of Southern California; University of Minnesota System; University of Minnesota Twin Cities; James Cancer Hospital & Solove Research Institute; University System of Ohio; Ohio State University; Shanghai Jiao Tong University
RP Stram, DO (corresponding author), Univ So Calif, Keck Sch Med, Dept Prevent Med, Los Angeles, CA 90033 USA.
EM stram@usc.edu
FU NCI NIH HHS [P01 CA 17054, R01 CA098497-03, R01 CA43092, R01 CA043092, R01 CA098497-01A2, R01 CA043092-20, R01 CA 54281, R01 CA098497, R01 CA098497-02] Funding Source: Medline; NIEHS NIH HHS [5P30 ES07048] Funding Source: Medline; NIGMS NIH HHS [U01 GM074496] Funding Source: Medline
CR [Anonymous], 1900, DOI 10.1097/00002030-199912240-00009, V0, P0
   Balkwill F, 2001, LANCET, V357, P539, DOI 10.1016/S0140-6736(00)04046-0
   BENOWITZ NL, 1983, CLIN PHARMACOL THER, V34, P604, DOI 10.1038/clpt.1983.222
   Benowitz NL, 1996, EPIDEMIOL REV, V18, P188, DOI 10.1093/oxfordjournals.epirev.a017925
   Cope G, 2000, ANN CLIN BIOCHEM, V37, P666, DOI 10.1258/0004563001899717
   Erlinger TP, 2001, ARCH INTERN MED, V161, P1903, DOI 10.1001/archinte.161.15.1903
   Haiman CA, 2006, NEW ENGL J MED, V354, P333, DOI 10.1056/NEJMoa033250
   HOFER I, 1992, CLIN INVESTIGATOR, V70, P343
   Holick CN, 2002, AM J EPIDEMIOL, V156, P536, DOI 10.1093/aje/kwf072
   Männistö S, 2004, CANCER EPIDEM BIOMAR, V13, P40, DOI 10.1158/1055-9965.EPI-038-3
   Marshall JR, 1996, AM J EPIDEMIOL, V143, P1069
   Michels KM, 1971, STAT PRINCIPLES EXPT, V0, P0
   MURANAKA H, 1988, INT ARCH OCC ENV HEA, V60, P37, DOI 10.1007/BF00409377
   Osler M, 2002, EUR J CLIN NUTR, V56, P57, DOI 10.1038/sj.ejcn.1601280
   Park SY, 2005, J NUTR, V135, P843, DOI 10.1093/jn/135.4.843
   PATRICK DL, 1994, AM J PUBLIC HEALTH, V84, P1086, DOI 10.2105/AJPH.84.7.1086
   PETO R, 1981, NATURE, V290, P201, DOI 10.1038/290201a0
   ROSS RK, 1992, LANCET, V339, P943, DOI 10.1016/0140-6736(92)91528-G
   SHIBATA A, 1992, CANCER CAUSE CONTROL, V3, P207, DOI 10.1007/BF00124253
   STACEWICZSAPUNTZAKIS M, 1987, J MICRONUTR ANAL, V3, P27
   Stram DO, 2002, AM J EPIDEMIOL, V155, P622, DOI 10.1093/aje/155.7.622
   STRYKER WS, 1988, AM J EPIDEMIOL, V127, P283, DOI 10.1093/oxfordjournals.aje.a114804
   SUBAR AF, 1990, AM J PUBLIC HEALTH, V80, P1323, DOI 10.2105/AJPH.80.11.1323
   Thun Michael J, 2004, NOVARTIS FOUND SYMP, V256, P6
   Thun MJ, 2004, NOVARTIS FDN S, V256, P22
   WAGENKNECHT LE, 1990, AM J PUBLIC HEALTH, V80, P1053, DOI 10.2105/AJPH.80.9.1053
   Wilson DB, 2005, PREV MED, V40, P872, DOI 10.1016/j.ypmed.2004.10.005
   Wright ME, 2003, CANCER CAUSE CONTROL, V14, P85, DOI 10.1023/A:1022565601937
   YANG C S, 1987, JOURNAL OF NUTRITION GROWTH AND CANCER, V4, P19
   Yuan JM, 2003, CANCER EPIDEM BIOMAR, V12, P890
   Yuan JM, 2001, CANCER EPIDEM BIOMAR, V10, P767
   Yuan JM, 1996, JAMA-J AM MED ASSOC, V275, P1646, DOI 10.1001/jama.275.21.1646
   ZIEGLER RG, 1986, AM J EPIDEMIOL, V123, P1080, DOI 10.1093/oxfordjournals.aje.a114336
NR 35
TC 8
Z9 10
U1 0
U2 3
PU ROUTLEDGE JOURNALS, TAYLOR & FRANCIS LTD
PI ABINGDON
PA 2-4 PARK SQUARE, MILTON PARK, ABINGDON OX14 4RN, OXON, ENGLAND
SN 0163-5581
EI 1532-7914
J9 NUTR CANCER
JI Nutr. Cancer
PD JUN 15
PY 2007
VL 57
IS 2
BP 123
EP 129
DI 10.1080/01635580701273998
PG 7
WC Oncology; Nutrition & Dietetics
SC Oncology; Nutrition & Dietetics
GA 187QI
UT WOS:000247862700001
PM 17571944
DA 2025-02-23
ER

PT J
AU Thomson, CA
   Rock, CL
   Caan, BJ
   Flatt, SW
   Al-Delaimy, WA
   Newman, VA
   Hajek, RA
   Chilton, JA
   Pierce, JP
AF Thomson, Cynthia A.
   Rock, Cheryl L.
   Caan, Bette J.
   Flatt, Shirley W.
   Al-Delaimy, Wael A.
   Newman, Vicky A.
   Hajek, Richard A.
   Chilton, Janice A.
   Pierce, John P.
TI Increase in cruciferous vegetable intake in women previously treated for breast cancer participating in a dietary intervention trial
SO NUTRITION AND CANCER-AN INTERNATIONAL JOURNAL
LA English
DT Article
ID oxidative dna-damage; urinary estrogen metabolites; food frequency questionnaire; glutathione s-transferases; brussels-sprouts; estradiol metabolism; gene-expression; pooled analysis; risk; consumption
AB Consumption of cruciferous vegetables has been associated with reduced breast cancer risk mechanistically and in population-based studies, although evidence has been inconsistent. This inconsistency may be related to limitations in quantifying and qualifying cruciferous vegetable exposure using standard instruments for dietary assessment (for example, food-frequency questionnaires, FFQs) or due to low levels of intake demonstrated among U.S. population samples. Cruciferous vegetable intake data are presented from a longitudinal study of a high-vegetable dietary intervention to reduce breast cancer recurrence among breast cancer survivors (n = 1,156; 536 intervention and 620 comparison group subjects). Intake was assessed using repeat administration of an FFQ and cross-sectional administration of a cruciferous vegetable-specific FFQ (CVFFQ). Mean intake in the intervention group assessed using the standard FFQ was 37.7 g/day at baseline and increased to 57.1 g/day at 12 mo (P = 0.0001) and was sustained through 48 mo. Broccoli and cabbage were the most commonly consumed cruciferous vegetables, regardless of the instrument used to assess intake. Differences in intake by group assignment were shown for raw cruciferous vegetables (30.2 g/day vs. 24.6 g/day, assessed using the CVFFQ), suggesting increased exposure to biologically active, cancer-preventive food constituents. These data suggest that this study population will be the first U.S. population sample to provide ample quantity and variety in cruciferous intake to examine whether these vegetables are protective against breast cancer recurrence.
C1 Univ Arizona, Dept Nutrit Sci, Tucson, AZ 85721 USA.
   Univ Calif San Diego, Dept Family & Prevent Med, La Jolla, CA 92093 USA.
   Univ Calif San Diego, Moores UCSD Canc Ctr, La Jolla, CA 92093 USA.
   Kaiser Permanente, Div Res, Oakland, CA 94611 USA.
   Univ Texas, MD Anderson Canc Ctr, Ctr Res Minor Hlth, Houston, TX 77030 USA.
C3 University of Arizona; University of California System; University of California San Diego; University of California System; University of California San Diego; Kaiser Permanente; University of Texas System; UTMD Anderson Cancer Center
RP Thomson, CA (corresponding author), Univ Arizona, Dept Nutrit Sci, 1177 E 4th St, Tucson, AZ 85721 USA.
EM cthomson@u.arizona.edu
FU NCI NIH HHS [K07-CA093658-05, CA69375] Funding Source: Medline; NCRR NIH HHS [M01-RR00827, M01-RR00070, M01-RR00079] Funding Source: Medline
CR Ambrosone CB, 2004, J NUTR, V134, P1134, DOI 10.1093/jn/134.5.1134
   BOGAARDS JJP, 1994, CARCINOGENESIS, V15, P1073, DOI 10.1093/carcin/15.5.1073
   Bonnesen C, 2001, CANCER RES, V61, P6120
   Bosetti C, 2002, CANCER CAUSE CONTROL, V13, P765, DOI 10.1023/A:1020243527152
   Brandi G, 2005, J NUTR, V135, P1503, DOI 10.1093/jn/135.6.1503
   Brew CT, 2006, INT J CANCER, V118, P857, DOI 10.1002/ijc.21445
   Cerhan JR, 2003, AM J EPIDEMIOL, V157, P345, DOI 10.1093/aje/kwf205
   Dalessandri KM, 2004, NUTR CANCER, V50, P161, DOI 10.1207/s15327914nc5002_5
   Finley JW, 2003, NUTR REV, V61, P250, DOI 10.1301/nr.2003.jul.250-254
   Fowke JH, 2003, STEROIDS, V68, P65, DOI 10.1016/S0039-128X(02)00116-2
   Fowke JH, 2000, CANCER EPIDEM BIOMAR, V9, P773
   Frazier AL, 2003, BREAST CANCER RES, V5, PR59, DOI 10.1186/bcr583
   GRAHAM S, 1982, AM J EPIDEMIOL, V116, P68, DOI 10.1093/oxfordjournals.aje.a113403
   Hecht SS, 2000, DRUG METAB REV, V32, P395, DOI 10.1081/DMR-100102342
   Hecht SS, 1999, J NUTR, V129, P768S, DOI 10.1093/jn/129.3.768S
   *IARC, 2004, IARC HDB CANC PREV C, V9, P0
   Johnston CS, 2000, J NUTR, V130, P3063, DOI 10.1093/jn/130.12.3063
   Ju YH, 2000, J AGR FOOD CHEM, V48, P4628, DOI 10.1021/jf000164z
   KATSOUYANNI K, 1986, INT J CANCER, V38, P815, DOI 10.1002/ijc.2910380606
   Keck Anna-Sigrid, 2004, INTEGR CANCER THER, V3, P5, DOI 10.1177/1534735403261831
   Lampe JW, 2000, CANCER EPIDEM BIOMAR, V9, P787
   Lanza E, 2001, AM J CLIN NUTR, V74, P387
   LEVI F, 1993, NUTR CANCER, V19, P327, DOI 10.1080/01635589309514263
   Martínez ME, 1999, CANCER EPIDEM BIOMAR, V8, P941
   Meng QH, 2000, J NUTR, V130, P2927, DOI 10.1093/jn/130.12.2927
   Michnovicz JJ, 1997, JNCI-J NATL CANCER I, V89, P718, DOI 10.1093/jnci/89.10.718
   Mithen RF, 2001, ADV BOT RES, V35, P213, DOI 10.1016/S0065-2296(01)35008-5
   Newman VA, 2005, J AM DIET ASSOC, V105, P382, DOI 10.1016/j.jada.2004.12.008
   Nho CW, 2001, TOXICOL APPL PHARM, V174, P146, DOI 10.1006/taap.2001.9207
   NIJHOFF WA, 1995, CARCINOGENESIS, V16, P955, DOI 10.1093/carcin/16.4.955
   NIJHOFF WA, 1995, CARCINOGENESIS, V16, P2125, DOI 10.1093/carcin/16.9.2125
   NIWA T, 1994, STEROIDS, V59, P523, DOI 10.1016/0039-128X(94)90070-1
   Pierce JP, 2004, J NUTR, V134, P452
   Pierce JP, 2002, CONTROL CLIN TRIALS, V23, P728, DOI 10.1016/S0197-2456(02)00241-6
   Potischman N, 1999, INT J CANCER, V82, P315, DOI 10.1002/(SICI)1097-0215(19990730)82:3<315::AID-IJC1>3.0.CO;2-N
   Rahman KMW, 2006, CANCER RES, V66, P4952, DOI 10.1158/0008-5472.CAN-05-3918
   Rose P, 2005, TOXICOL APPL PHARM, V209, P105, DOI 10.1016/j.taap.2005.04.010
   Shapiro TA, 1998, CANCER EPIDEM BIOMAR, V7, P1091
   Smith-Warner SA, 2001, JAMA-J AM MED ASSOC, V285, P769, DOI 10.1001/jama.285.6.769
   Smith-Warner SA, 2002, AM J EPIDEMIOL, V155, P1104, DOI 10.1093/aje/155.12.1104
   Sorensen M, 2001, FOOD CHEM TOXICOL, V39, P533, DOI 10.1016/S0278-6915(00)00170-8
   Telang NT, 1997, ENVIRON HEALTH PERSP, V105, P559, DOI 10.2307/3433370
   Terry P, 2001, JAMA-J AM MED ASSOC, V285, P2975, DOI 10.1001/jama.285.23.2975
   Thomson CA, 2003, AM J EPIDEMIOL, V157, P754, DOI 10.1093/aje/kwg025
   Thomson CA, 2002, J AM DIET ASSOC, V102, P801, DOI 10.1016/S0002-8223(02)90180-X
   Thomson CA, 2007, J AM DIET ASSOC, V107, P631, DOI 10.1016/j.jada.2007.01.016
   VERHAGEN H, 1995, CARCINOGENESIS, V16, P969, DOI 10.1093/carcin/16.4.969
   Wallig MA, 2005, J NUTR, V135, P2972S, DOI 10.1093/jn/135.12.2972S
   WILLIAMS C, 1995, BRIT MED J, V310, P1453, DOI 10.1136/bmj.310.6992.1453
   YOUNG TB, 1989, CANCER-AM CANCER SOC, V64, P552, DOI 10.1002/1097-0142(19890715)64:2<552::AID-CNCR2820640233>3.0.CO;2-Y
   Zhang SM, 1999, JNCI-J NATL CANCER I, V91, P547, DOI 10.1093/jnci/91.6.547
   Zhang YS, 2006, P NUTR SOC, V65, P68, DOI 10.1079/PNS2005475
   Zhu CY, 2000, FREE RADICAL RES, V33, P187, DOI 10.1080/10715760000300741
NR 53
TC 17
Z9 18
U1 0
U2 6
PU ROUTLEDGE JOURNALS, TAYLOR & FRANCIS LTD
PI ABINGDON
PA 2-4 PARK SQUARE, MILTON PARK, ABINGDON OX14 4RN, OXON, ENGLAND
SN 0163-5581
EI 1532-7914
J9 NUTR CANCER
JI Nutr. Cancer
PD JUN 15
PY 2007
VL 57
IS 1
BP 11
EP 19
DI 10.1080/01635580701267875
PG 9
WC Oncology; Nutrition & Dietetics
SC Oncology; Nutrition & Dietetics
GA 175VO
UT WOS:000247042300002
PM 17516858
DA 2025-02-23
ER

PT J
AU Loh, JT
   Torres, VJ
   Cover, TL
AF Loh, John T.
   Torres, Victor J.
   Cover, Timothy L.
TI Regulation of <i>Helicobacter pylori cagA</i> expression in response to salt
SO CANCER RESEARCH
LA English
DT Article
ID gastric epithelial-cells; medical progress; stomach-cancer; growth-phase; dietary salt; gene; risk; carcinogenesis; infection; translocation
AB Helicobacter pylori infection and a high dietary salt intake are risk factors for the development of gastric adenocarcinoma. In this study, we tested the hypothesis that high salt concentrations might alter gene expression in H. pylori. Transcriptional profiling experiments indicated that the expression of multiple H. pylori genes, including cagA, was regulated in response to the concentrations of sodium chloride present in the bacterial culture medium. Increased expression of cagA in response to high salt conditions was confirmed by the use of transcriptional reporter strains and by immunoblotting. H. pylori CagA is translocated into gastric epithelial cells via a type IV secretion pathway, and on entry into target cells, CagA undergoes tyrosine phosphorylation and causes multiple cellular alterations. Coculture of gastric epithelial cells with H. pylori grown under high salt conditions resulted in increased tyrosine-phosphorylated CagA and increased secretion of interleukin-8 by the epithelial cells compared with coculture of the cells with H. pylori grown under low salt conditions. Up-regulation of H. pylori cagA expression in response to high salt concentrations may be a factor that contributes to the development of gastric adenocarcinoma.
C1 Vanderbilt Univ, Sch Med, Div Infect Dis, Dept Med, Nashville, TN 37232 USA.
   Vanderbilt Univ, Sch Med, Dept Microbiol & Immunol, Nashville, TN 37232 USA.
   Vet Affairs Tennessee Valley Healthcare Syst, Nashville, TN USA.
C3 Vanderbilt University; Vanderbilt University; US Department of Veterans Affairs; Veterans Health Administration (VHA); VA Tennessee Valley Healthcare System
RP Cover, TL (corresponding author), Vanderbilt Univ, Sch Med, Div Infect Dis, Dept Med, A2200 Med Ctr N, Nashville, TN 37232 USA.
EM timothy.L.cover@vanderbilt.edu
FU NIDDK NIH HHS [R01 DK53623] Funding Source: Medline
CR [Anonymous], 1994, IARC MONOGR EVAL CARCINOG RISKS HUM, V61, P1
   Beevers DG, 2004, J HYPERTENS, V22, P1475, DOI 10.1097/01.hjh.0000133736.77866.77
   Blaser MJ, 2005, GASTROENTEROLOGY, V128, P1512, DOI 10.1053/j.gastro.2005.03.053
   Blaser MJ, 2001, J CLIN INVEST, V107, P767, DOI 10.1172/JCI12672
   Bourzac KM, 2005, CELL MICROBIOL, V7, P911, DOI 10.1111/j.1462-5822.2005.00541.x
   Brandt S, 2005, P NATL ACAD SCI USA, V102, P9300, DOI 10.1073/pnas.0409873102
   Busler VJ, 2006, J BACTERIOL, V188, P4787, DOI 10.1128/JB.00066-06
   Cao P, 1998, INFECT IMMUN, V66, P2984, DOI 10.1128/IAI.66.6.2984-2986.1998
   CLOSE TJ, 1982, GENE, V20, P305, DOI 10.1016/0378-1119(82)90048-8
   CORREA P, 1992, CANCER RES, V52, P6735
   De Koster E, 1994, EUR J CANCER PREV, V3, P247
   Ernst FD, 2005, MICROBIOL-SGM, V151, P533, DOI 10.1099/mic.0.27404-0
   Fischer W, 2001, MOL MICROBIOL, V42, P1337, DOI 10.1046/j.1365-2958.2001.02714.x
   Franco AT, 2005, P NATL ACAD SCI USA, V102, P10646, DOI 10.1073/pnas.0504927102
   FUCHS CS, 1995, NEW ENGL J MED, V333, P32, DOI 10.1056/NEJM199507063330107
   Furihata C, 1996, CARCINOGENESIS, V17, P401, DOI 10.1093/carcin/17.3.401
   Goetze O, 2007, AM J PHYSIOL-GASTR L, V292, PG11, DOI 10.1152/ajpgi.00498.2005
   Hatakeyama M, 2004, NAT REV CANCER, V4, P688, DOI 10.1038/nrc1433
   Hatakeyama M, 2003, MICROBES INFECT, V5, P143, DOI 10.1016/S1286-4579(02)00085-0
   HAWRYLIK SJ, 1994, J CLIN MICROBIOL, V32, P790, DOI 10.1128/JCM.32.3.790-792.1994
   HOWSON CP, 1986, EPIDEMIOL REV, V8, P1
   Jiang XP, 1998, J FOOD PROTECT, V61, P929, DOI 10.4315/0362-028X-61.8.929
   Joossens JV, 1996, INT J EPIDEMIOL, V25, P494, DOI 10.1093/ije/25.3.494
   Karita M, 1996, INFECT IMMUN, V64, P4501, DOI 10.1128/IAI.64.11.4501-4507.1996
   Kato S, 2006, INT J CANCER, V119, P1558, DOI 10.1002/ijc.21810
   Kim MK, 2004, INT J CANCER, V110, P435, DOI 10.1002/ijc.20132
   Kim SY, 2006, CELL MICROBIOL, V8, P97, DOI 10.1111/j.1462-5822.2005.00603.x
   Kusters JG, 2006, CLIN MICROBIOL REV, V19, P449, DOI 10.1128/CMR.00054-05
   Lee SA, 2003, J EPIDEMIOL, V13, P162, DOI 10.2188/jea.13.162
   Loh JT, 2006, INFECT IMMUN, V74, P3052, DOI 10.1128/IAI.74.5.3052-3059.2006
   Merrell DS, 2003, INFECT IMMUN, V71, P6510, DOI 10.1128/IAI.71.11.6510-6525.2003
   Merrell DS, 2003, INFECT IMMUN, V71, P3529, DOI 10.1128/IAI.71.6.3529-3539.2003
   Nag S, 2005, BIOCHEM BIOPH RES CO, V331, P1365, DOI 10.1016/j.bbrc.2005.04.052
   Nozaki K, 2002, JPN J CANCER RES, V93, P1083, DOI 10.1111/j.1349-7006.2002.tb01209.x
   Odenbreit S, 2000, SCIENCE, V287, P1497, DOI 10.1126/science.287.5457.1497
   Peek RM, 2006, J PATHOL, V208, P233, DOI 10.1002/path.1868
   Peek RM, 2005, CANCER RES, V65, P8583, DOI 10.1158/0008-5472.CAN-05-1777
   Peek RM, 1999, CANCER RES, V59, P6124
   Rieder G, 2005, GASTROENTEROLOGY, V128, P1229, DOI 10.1053/j.gastro.2005.02.064
   Segal ED, 1999, P NATL ACAD SCI USA, V96, P14559, DOI 10.1073/pnas.96.25.14559
   Shibata W, 2006, J PATHOL, V210, P306, DOI 10.1002/path.2040
   Shikata K, 2006, INT J CANCER, V119, P196, DOI 10.1002/ijc.21822
   Sleator RD, 2005, CLIN MICROBIOL INFEC, V11, P599, DOI 10.1111/j.1469-0691.2005.01176.x
   Spohn G, 1999, MOL MICROBIOL, V34, P663, DOI 10.1046/j.1365-2958.1999.01625.x
   Suerbaum S, 2002, NEW ENGL J MED, V347, P1175, DOI 10.1056/NEJMra020542
   Tatematsu Masae, 2003, GASTRIC CANCER, V6, P1, DOI 10.1007/s101200300000
   Tsugane S, 2005, CANCER SCI, V96, P1, DOI 10.1111/j.1349-7006.2005.00006.x
   TUMMURU MKR, 1994, INFECT IMMUN, V62, P2609, DOI 10.1128/IAI.62.6.2609-2613.1994
   YOU WC, 1988, CANCER RES, V48, P3518
NR 49
TC 116
Z9 130
U1 0
U2 6
PU AMER ASSOC CANCER RESEARCH
PI PHILADELPHIA
PA 615 CHESTNUT ST, 17TH FLOOR, PHILADELPHIA, PA 19106-4404 USA
SN 0008-5472
EI 1538-7445
J9 CANCER RES
JI Cancer Res.
PD MAY 15
PY 2007
VL 67
IS 10
BP 4709
EP 4715
DI 10.1158/0008-5472.CAN-06-4746
PG 7
WC Oncology
SC Oncology
GA 172BG
UT WOS:000246778500020
PM 17510398
DA 2025-02-23
ER

PT J
AU Steevens, J
   Schouten, LJ
   Verhage, BAJ
   Goldbohm, RA
   van den Brandt, PA
AF Steevens, J.
   Schouten, L. J.
   Verhage, B. A. J.
   Goldbohm, R. A.
   van den Brandt, P. A.
TI Tea and coffee drinking and ovarian cancer risk: results from the Netherlands Cohort Study and a meta-analysis
SO BRITISH JOURNAL OF CANCER
LA English
DT Article
DE tea; coffee; ovarian neoplasms; meta-analysis; aetiology; cohort studies
ID scale prospective cohort; black tea; consumption; dietary; alcohol; tobacco; women; questionnaire; caffeine
AB In a cohort study, ovarian cancer (280 cases) showed no significant association with tea or coffee, the multivariable rate ratios being 0.94 (95% confidence interval (CI): 0.89, 1.00) and 1.04 (95% CI: 0.97, 1.12) per cup per day, respectively. A meta-analysis also produced no significant findings overall, though the cohort studies showed a significant inverse association for tea.
C1 Maastricht Univ, Dept Epidemiol, NL-6200 MD Maastricht, Netherlands.
   TNO Qual Life, Leiden, Netherlands.
C3 Maastricht University; Netherlands Organization Applied Science Research
RP Steevens, J (corresponding author), Maastricht Univ, Dept Epidemiol, POB 616, NL-6200 MD Maastricht, Netherlands.
EM Jessie.Steevens@epid.unimaas.nl
CR Baker JA, 2007, INT J GYNECOL CANCER, V17, P50, DOI 10.1111/j.1525-1438.2006.00773.x
   BYERS T, 1983, JNCI-J NATL CANCER I, V71, P681
   CRAMER DW, 1984, OBSTET GYNECOL, V63, P833
   GATES MA, 2007, INT J CANC, V0, P0
   GOLDBOHM RA, 1995, EUR J CLIN NUTR, V49, P420
   Goldbohm RA, 1996, JNCI-J NATL CANCER I, V88, P93, DOI 10.1093/jnci/88.2.93
   GOLDBOHM RA, 1994, EUR J CLIN NUTR, V48, P253
   Goodman MT, 2003, NUTR CANCER, V46, P23, DOI 10.1207/S15327914NC4601_03
   HARTGE P, 1982, INT J CANCER, V30, P531, DOI 10.1002/ijc.2910300422
   Jordan SJ, 2004, CANCER CAUSE CONTROL, V15, P359, DOI 10.1023/B:CACO.0000027482.00077.8b
   Kuper H, 2000, INT J CANCER, V88, P313, DOI 10.1002/1097-0215(20001015)88:2<313::AID-IJC26>3.0.CO;2-5
   Larsson SC, 2005, ARCH INTERN MED, V165, P2683, DOI 10.1001/archinte.165.22.2683
   Larsson SC, 2005, CANCER EPIDEM BIOMAR, V14, P2273, DOI 10.1158/1055-9965.EPI-05-0280
   LAVECCHIA C, 1984, INT J CANCER, V33, P559
   LAVECCHIA C, 1992, NUTR CANCER, V17, P27, DOI 10.1080/01635589209514170
   MILLER DR, 1987, INT J EPIDEMIOL, V16, P13, DOI 10.1093/ije/16.1.13
   POLYCHRONOPOULOU A, 1993, INT J CANCER, V55, P402, DOI 10.1002/ijc.2910550312
   Riman T, 2004, EUR J EPIDEMIOL, V19, P1011, DOI 10.1007/s10654-004-1633-8
   Silvera SAN, 2007, NUTR CANCER, V58, P22, DOI 10.1080/01635580701307945
   SNOWDON DA, 1984, AM J PUBLIC HEALTH, V74, P820, DOI 10.2105/AJPH.74.8.820
   STENSVOLD I, 1994, CANCER CAUSE CONTROL, V5, P401, DOI 10.1007/BF01694753
   Tavani A, 2001, NUTR CANCER, V39, P29, DOI 10.1207/S15327914nc391_4
   TRICHOPOULOS D, 1981, INT J CANCER, V28, P691, DOI 10.1002/ijc.2910280606
   TZONOU A, 1984, EUR J CANCER CLIN ON, V20, P1045, DOI 10.1016/0277-5379(84)90107-X
   VANDENBRANDT PA, 1990, J CLIN EPIDEMIOL, V43, P285, DOI 10.1016/0895-4356(90)90009-E
   WHITTEMORE AS, 1988, AM J EPIDEMIOL, V128, P1228, DOI 10.1093/oxfordjournals.aje.a115077
   Zhang M, 2002, CANCER EPIDEM BIOMAR, V11, P713
   Zheng W, 1996, AM J EPIDEMIOL, V144, P175, DOI 10.1093/oxfordjournals.aje.a008905
NR 28
TC 47
Z9 51
U1 0
U2 4
PU NATURE PUBLISHING GROUP
PI LONDON
PA MACMILLAN BUILDING, 4 CRINAN ST, LONDON N1 9XW, ENGLAND
SN 0007-0920
EI 
J9 BRIT J CANCER
JI Br. J. Cancer
PD OCT 30
PY 2007
VL 97
IS 9
BP 1291
EP 1294
DI 10.1038/sj.bjc.6604008
PG 4
WC Oncology
SC Oncology
GA 225SA
UT WOS:000250536500016
PM 17923877
DA 2025-02-23
ER

PT J
AU Löf, M
   Sandin, S
   Lagiou, P
   Hilakivi-Clarke, L
   Trichopoulos, D
   Adami, HO
   Weiderpass, E
AF Lof, M.
   Sandin, S.
   Lagiou, P.
   Hilakivi-Clarke, L.
   Trichopoulos, D.
   Adami, H-O
   Weiderpass, E.
TI Dietary fat and breast cancer risk in the Swedish women's lifestyle and health cohort
SO BRITISH JOURNAL OF CANCER
LA English
DT Article
DE breast cancer; total dietary fat; monounsaturated fat; polyunsaturated fat; saturated fat; cohort
ID estrogen-receptor; acids; metaanalysis; association; potency; pattern
AB We investigated whether dietary intakes of total fat, monounsaturated fat (MUFA), polyunsaturated fat (PUFA) and saturated fat (SFA) were associated with breast cancer risk in a prospective cohort of 49 261 Swedish women (30 - 49 years at enrolment), which yielded 974 breast cancer cases by December 2005. Further, we evaluated if associations differed by oestrogen and/or progesterone receptor tumour status. Total fat, MUFA, PUFA or SFA were not associated with risk overall. However, women in the highest MUFA and PUFA quintile intake had a reduced breast cancer risk after age 50 years (hazard ratios: 95% confidence interval = 0.45: 0.25 - 0.99 and 0.54: 0.35 - 0.85, respectively) compared to women in the lowest quintile. The associations did not differ by oestrogen or progesterone receptor status. Despite the negative findings, type of fat during premenopausal years may have later differential effects on risk.
C1 Karolinska Inst, Dept Med Epidemiol & Biostat, S-17177 Stockholm, Sweden.
   Univ Athens, Sch Med, Dept Hyg & Epidemiol, GR-11527 Athens, Greece.
   Harvard Sch Publ Hlth, Dept Epidemiol, Boston, MA 02115 USA.
   Georgetown Univ, Dept Oncol, Washington, DC 20057 USA.
   Canc Registry Norway, N-0310 Oslo, Norway.
   Samfundet Folkhalsan, Dept Genet Epidemiol, FIN-00250 Helsinki, Finland.
C3 Karolinska Institutet; National & Kapodistrian University of Athens; Athens Medical School; Harvard University; Harvard T.H. Chan School of Public Health; Georgetown University; University of Oslo; Samfundet Folkhalsan
RP Löf, M (corresponding author), Karolinska Inst, Dept Med Epidemiol & Biostat, PO 281, S-17177 Stockholm, Sweden.
EM marie.lof@ki.se
CR Bartsch H, 1999, CARCINOGENESIS, V20, P2209, DOI 10.1093/carcin/20.12.2209
   Bingham SA, 2003, LANCET, V362, P212, DOI 10.1016/S0140-6736(03)13913-X
   Boyd NF, 2003, BRIT J CANCER, V89, P1672, DOI 10.1038/sj.bjc.6601314
   Cho EY, 2003, JNCI-J NATL CANCER I, V95, P1079, DOI 10.1093/jnci/95.14.1079
   Colditz GA, 2004, JNCI-J NATL CANCER I, V96, P218, DOI 10.1093/jnci/djh025
   Fung TT, 2005, INT J CANCER, V116, P116, DOI 10.1002/ijc.20999
   GRAMBSCH PM, 1994, BIOMETRIKA, V81, P515
   HISLOP TG, 1988, CAN MED ASSOC J, V138, P424
   Holmes MD, 1999, JAMA-J AM MED ASSOC, V281, P914, DOI 10.1001/jama.281.10.914
   Kim EHJ, 2006, AM J EPIDEMIOL, V164, P990, DOI 10.1093/aje/kwj309
   Korn EL, 1997, AM J EPIDEMIOL, V145, P72
   Kumle M, 2002, CANCER EPIDEM BIOMAR, V11, P1375
   KUSHI LH, 1995, CANCER EPIDEM BIOMAR, V4, P11
   Lagiou P, 2006, BRIT J NUTR, V96, P384, DOI 10.1079/BJN20061824
   Le Guevel R, 2001, HUM REPROD, V16, P1030, DOI 10.1093/humrep/16.5.1030
   Lee JY, 2001, J BIOL CHEM, V276, P16683, DOI 10.1074/jbc.M011695200
   Mitra AK, 2004, J ENVIRON HEALTH, V66, P24
   *NAT FOOD ADM, 2001, FOOD COMP TABL, V0, P0
   POUSETTE A, 1986, CANCER RES, V46, P4308
   Prentice RL, 2006, JAMA-J AM MED ASSOC, V295, P629, DOI 10.1001/jama.295.6.629
   Rose DP, 1997, AM J CLIN NUTR, V66, P998
   Smith-Warner SA, 2001, INT J CANCER, V92, P767, DOI 10.1002/1097-0215(20010601)92:5<767::AID-IJC1247>3.0.CO;2-0
   Thiébaut ACM, 2007, JNCI-J NATL CANCER I, V99, P451, DOI 10.1093/jnci/djk094
   TRICHOPOULOS D, 1983, INT J CANCER, V31, P701, DOI 10.1002/ijc.2910310604
   TRICHOPOULOU A, 1995, CANCER CAUSE CONTROL, V6, P475, DOI 10.1007/BF00054153
   Velie E, 2000, JNCI-J NATL CANCER I, V92, P833, DOI 10.1093/jnci/92.10.833
   Voorrips LE, 2002, AM J CLIN NUTR, V76, P873, DOI 10.1093/ajcn/76.4.873
   Weiderpass E, 1999, LANCET, V353, P1824, DOI 10.1016/S0140-6736(98)10233-7
   Willett WC, 1997, AM J CLIN NUTR, V65, P1220, DOI 10.1093/ajcn/65.4.1220S
   Wirfält E, 2002, CANCER CAUSE CONTROL, V13, P883, DOI 10.1023/A:1021922917489
   Wolk A, 1998, ARCH INTERN MED, V158, P41, DOI 10.1001/archinte.158.1.41
   Wu AH, 1999, J NATL CANCER I, V91, P529, DOI 10.1093/jnci/91.6.529
NR 32
TC 67
Z9 75
U1 0
U2 6
PU SPRINGERNATURE
PI LONDON
PA CAMPUS, 4 CRINAN ST, LONDON, N1 9XW, ENGLAND
SN 0007-0920
EI 1532-1827
J9 BRIT J CANCER
JI Br. J. Cancer
PD NOV 27
PY 2007
VL 97
IS 11
BP 1570
EP 1576
DI 10.1038/sj.bjc.6604033
PG 7
WC Oncology
SC Oncology
GA 234OF
UT WOS:000251172700017
PM 17940510
DA 2025-02-23
ER

PT J
AU Borgquist, S
   Wirfält, E
   Jirström, K
   Anagnostaki, L
   Gullberg, B
   Berglund, G
   Manjer, J
   Landberg, G
AF Borgquist, Signe
   Wirfalt, Elisabet
   Jirstrom, Karin
   Anagnostaki, Lola
   Gullberg, Bo
   Berglund, Goran
   Manjer, Jonas
   Landberg, Goran
TI Diet and body constitution in relation to subgroups of breast cancer defined by tumour grade, proliferation and key cell cycle regulators
SO BREAST CANCER RESEARCH
LA English
DT Article
ID estrogen-receptor status; malmo diet; centrosome amplification; energy restriction; risk-factors; fatty-acids; cohort; obesity; women; index
AB Background The general lack of clear associations between diet and breast cancer in epidemiological studies may partly be explained by the fact that breast cancer is a heterogeneous disease that may have disparate genetic associations and different aetiological bases. Method A total of 346 incident breast cancers in a prospective cohort of 17,035 women enrolled in the Malmo Diet and Cancer study ( Sweden) were subcategorized according to conventional pathology parameters, proliferation and expression of key cell cycle regulators. Subcategories were compared with prediagnostic diet and body measurements using analysis of variance. Results A large hip circumference and high body mass index were associated with high grade tumours ( P = 0.03 and 0.009, respectively), whereas low energy and unadjusted fat intakes were associated with high proliferation ( P = 0.03 and 0.004, respectively). Low intakes of saturated, monounsaturated and polyunsaturated fatty acids were also associated with high proliferation ( P = 0.02, 0.004 and 0.003, respectively). Low energy and unadjusted fat intakes were associated with cyclin D-1 overexpression ( P = 0.02 and 0.007, respectively), whereas cyclin E overexpression was positively correlated with fat intake. Oestrogen receptor status and expression of the tumour suppressor gene p27 were not associated with either diet or body constitution. Conclusion Low energy and low total fat ( polyunsaturated fatty acids in particular) intakes, and high body mass index were associated with relatively more malignant breast tumours. Dietary behaviours and body constitution may be associated with specific types of breast cancer defined by conventional pathology parameters and cyclin D1 and cyclin E expression. Further studies including healthy control individuals are needed to confirm our results.
C1 Malmo Univ Hosp, Dept Lab Med, Div Pathol, S-20502 Malmo, Sweden.
   Univ Lund Hosp, Dept Clin Sci, Div Oncol, S-22185 Lund, Sweden.
   Malmo Univ Hosp, Dept Clin Sci, S-20502 Malmo, Sweden.
   Malmo Univ Hosp, Dept Surg, S-20502 Malmo, Sweden.
C3 Lund University; Skane University Hospital; Lund University; Skane University Hospital; Lund University; Skane University Hospital; Lund University; Skane University Hospital
RP Landberg, G (corresponding author), Malmo Univ Hosp, Dept Lab Med, Div Pathol, S-20502 Malmo, Sweden.
EM goran.landberg@med.lu.se
CR Astrup A, 2000, BRIT J NUTR, V83, P0
   BERGLUND G, 1993, J INTERN MED, V233, P45, DOI 10.1111/j.1365-2796.1993.tb00647.x
   BOUZUBAR N, 1989, BRIT J CANCER, V59, P943, DOI 10.1038/bjc.1989.200
   CALLMER E, 1993, J INTERN MED, V233, P53, DOI 10.1111/j.1365-2796.1993.tb00648.x
   Camp RL, 2000, LAB INVEST, V80, P1943, DOI 10.1038/labinvest.3780204
   Chang SC, 2006, CANCER EPIDEM BIOMAR, V15, P334, DOI 10.1158/1055-9965.EPI-05-0479
   Chiarle R, 2001, BREAST CANCER RES, V3, P91
   Cho EY, 2003, JNCI-J NATL CANCER I, V95, P1079, DOI 10.1093/jnci/95.14.1079
   Cui YD, 2002, INT J CANCER, V98, P279, DOI 10.1002/ijc.10209
   Daling JR, 2001, CANCER, V92, P720, DOI 10.1002/1097-0142(20010815)92:4<720::AID-CNCR1375>3.0.CO;2-T
   ELSTON CW, 1991, HISTOPATHOLOGY, V19, P403, DOI 10.1111/j.1365-2559.1991.tb00229.x
   Enger SM, 2000, CANCER EPIDEM BIOMAR, V9, P681
   Fung TT, 2005, INT J CANCER, V116, P116, DOI 10.1002/ijc.20999
   Giles GG, 2006, INT J CANCER, V118, P1843, DOI 10.1002/ijc.21548
   Hakkak R, 2005, BREAST CANCER RES, V7, PR627, DOI 10.1186/bcr1263
   Hanahan D, 2000, CELL, V100, P57, DOI 10.1016/S0092-8674(00)81683-9
   HARLAN LC, 1993, EPIDEMIOLOGY, V4, P25, DOI 10.1097/00001648-199301000-00006
   HISLOP TG, 1988, CAN MED ASSOC J, V138, P424
   Hoos A, 2001, LAB INVEST, V81, P1331, DOI 10.1038/labinvest.3780347
   Hunter DJ, 1996, NEW ENGL J MED, V334, P356, DOI 10.1056/NEJM199602083340603
   Jain M, 1997, BREAST CANCER RES TR, V42, P43, DOI 10.1023/A:1005798124538
   Jakovljevic J, 2002, BREAST CANCER RES TR, V75, P5, DOI 10.1023/A:1016588629495
   Key T, 2004, PUBLIC HEALTH NUTR, V7, P187, DOI 10.1079/PHN2003588
   Kim YA, 2004, EUR J CANCER PREV, V13, P13, DOI 10.1097/00008469-200402000-00003
   Kipnis V, 2002, PUBLIC HEALTH NUTR, V5, P915, DOI 10.1079/PHN2002383
   KUSHI LH, 1995, CANCER EPIDEM BIOMAR, V4, P11
   Lingle WL, 2002, P NATL ACAD SCI USA, V99, P1978, DOI 10.1073/pnas.032479999
   Malin A, 2005, CANCER EPIDEM BIOMAR, V14, P1496, DOI 10.1158/1055-9965.EPI-04-0880
   Manjer J, 2001, EUR J CANCER PREV, V10, P489, DOI 10.1097/00008469-200112000-00003
   Mattisson I, 2005, BRIT J NUTR, V94, P832, DOI 10.1079/BJN20051573
   Mattisson I, 2004, INT J CANCER, V110, P589, DOI 10.1002/ijc.20166
   Nelsen CJ, 2005, J BIOL CHEM, V280, P768, DOI 10.1074/jbc.M407105200
   Nielsen NH, 1999, BREAST CANCER RES TR, V56, P105
   Nielsen NH, 1997, ONCOGENE, V14, P295, DOI 10.1038/sj.onc.1200833
   Prentice RL, 2006, JAMA-J AM MED ASSOC, V295, P629, DOI 10.1001/jama.295.6.629
   Riboli E, 1997, INT J EPIDEMIOL, V26, PS161, DOI 10.1093/ije/26.suppl_1.S161
   Sonestedt E, 2005, PUBLIC HEALTH NUTR, V8, P876, DOI 10.1079/PHN2005736
   Sundquist M, 1999, BREAST CANCER RES TR, V53, P1, DOI 10.1023/A:1006052115874
   TAYLOR HL, 1978, J CHRON DIS, V31, P741, DOI 10.1016/0021-9681(78)90058-9
   Thompson HJ, 2003, J MAMMARY GLAND BIOL, V8, P133, DOI 10.1023/A:1025743607445
   Velie E, 2000, JNCI-J NATL CANCER I, V92, P833, DOI 10.1093/jnci/92.10.833
   VERREAULT R, 1988, JNCI-J NATL CANCER I, V80, P819, DOI 10.1093/jnci/80.11.819
   Wallström P, 2000, PUBLIC HEALTH NUTR, V3, P263, DOI 10.1017/S1368980000000306
   Willett W C, 2002, OBES REV, V3, P59, DOI 10.1046/j.1467-789X.2002.00060.x
   Willett WC, 1997, AM J CLIN NUTR, V65, P1220, DOI 10.1093/ajcn/65.4.1220S
   Willett WC, 2002, AM J MED, V113, P47, DOI 10.1016/S0002-9343(01)00992-5
   Willett WC, 1998, NUTRITIONAL EPIDEMIOLOGY: MONOGRAPHS IN EPIDEMIOLOGY AND BIOSTATISTICS, V2nd, P0
   Wirfält E, 2002, CANCER CAUSE CONTROL, V13, P883, DOI 10.1023/A:1021922917489
   Wirfält E, 2000, PUBLIC HEALTH NUTR, V3, P159, DOI 10.1017/S1368980000000197
   Wolk A, 1998, ARCH INTERN MED, V158, P41, DOI 10.1001/archinte.158.1.41
   Wynder EL, 1997, JNCI-J NATL CANCER I, V89, P766, DOI 10.1093/jnci/89.11.766
   Zhu ZJ, 1999, MOL CARCINOGEN, V24, P241, DOI 10.1002/(SICI)1098-2744(199904)24:4<241::AID-MC1>3.0.CO;2-P
NR 52
TC 15
Z9 15
U1 0
U2 7
PU BMC
PI LONDON
PA CAMPUS, 4 CRINAN ST, LONDON N1 9XW, ENGLAND
SN 1465-542X
EI 1465-5411
J9 BREAST CANCER RES
JI Breast Cancer Res.
PD JUN 15
PY 2007
VL 9
IS 1
BP 
EP 
DI 10.1186/bcr1644
PG 11
WC Oncology
SC Oncology
GA 158RH
UT WOS:000245810800017
PM 17254341
DA 2025-02-23
ER

PT J
AU Lissowska, J
   Gaudet, MM
   Brinton, LA
   Chanock, SJ
   Peplonska, B
   Welch, R
   Zatonski, W
   Szeszenia-Dabrowska, N
   Park, S
   Sherman, M
   Garcia-Closas, M
AF Lissowska, Jolanta
   Gaudet, Mia M.
   Brinton, Louise A.
   Chanock, Stephen J.
   Peplonska, Beata
   Welch, Robert
   Zatonski, Witold
   Szeszenia-Dabrowska, Neonila
   Park, Sue
   Sherman, Mark
   Garcia-Closas, Montserrat
TI Genetic polymorphisms in the one-carbon metabolism pathway and breast cancer risk: A population-based case-control study and meta-analyses
SO INTERNATIONAL JOURNAL OF CANCER
LA English
DT Article
DE folate metabolism; single nucleotide polymorphism; breast cancer
ID methylenetetrahydrofolate reductase gene; synthase d919g polymorphism; dietary-folate intake; mthfr polymorphisms; c677t polymorphism; no association; susceptibility; homocysteine; taiwan; women
AB Epidemiological evidence suggests that intake of folate and other B-vitamins and genetic variants in the one-carbon metabolism pathway could influence the risk of breast cancer. Previous studies have focused on 2 polymorphisms in the methylenetetrahydrofolate gene (MTHFR A222V and E429A); however, findings are inconclusive. in a large population-based case-control study in Poland (2,386 cases, 2,502 controls), we investigated the association between breast cancer risk and 13 polymorphisms in 6 one-carbon metabolism genes (MTHFR, MTR, MTRR, CBS, SHMT1 and SLC19A1). Data suggested an association between a nonsynonymous change in the gene coding for methionine synthase (MTR D919G) and reduced breast cancer risk: OR (95% CI) = 0.84 (0.73-0.96) and 0.85 (0.62-1.15) for heterozygous and homozygote variant genotypes, respectively, compared with common homozygotes; p-trend = 0.01, false discovery rate = 0.14. We found no significant associations between other variants and breast cancer risk, including MTHFR A222V or E429A. Meta-analyses including published studies of MTHFR A222V (8,330 cases and 10,825 controls) and E429A (6,521 cases and 8,515 controls) supported the lack of an overall association; however, studies suggested an increase in risk among premenopausal women. In conclusion, this report does not support a substantial overall association between the evaluated polymorphisms in the one-carbon metabolism pathway and breast cancer risk. (c) 2007 Wiley-Liss, Inc.
C1 Canc Inst & M Sklodowska Curie Inst Oncol, Dept Canc Epidemiol & Prevent, Inst Oncol, PL-02781 Warsaw, Poland.
   NCI, Div Canc Epidemiol & Genet, NIH, Rockville, MD USA.
   NCI, Core Genotyping Facil, NIH, Gaithersburg, MD USA.
   Nofer Inst Occupat Med, Dept Occupat & Environm Epidemiol, Lodz, Poland.
C3 Maria Sklodowska-Curie National Research Institute of Oncology; National Institutes of Health (NIH) - USA; NIH National Cancer Institute (NCI); NIH National Cancer Institute- Division of Cancer Epidemiology & Genetics; National Institutes of Health (NIH) - USA; NIH National Cancer Institute (NCI); Nofer Institute of Occupational Medicine
RP Lissowska, J (corresponding author), Canc Inst & M Sklodowska Curie Inst Oncol, Dept Canc Epidemiol & Prevent, Inst Oncol, WK Roentgena 5, PL-02781 Warsaw, Poland.
EM lissowsj@coi.waw.p
FU Intramural NIH HHS Funding Source: Medline
CR Barrett JC, 2005, BIOINFORMATICS, V21, P263, DOI 10.1093/bioinformatics/bth457
   BEGG CB, 1994, BIOMETRICS, V50, P1088, DOI 10.2307/2533446
   Beilby J, 2004, EUR J CANCER, V40, P1250, DOI 10.1016/j.ejca.2004.01.026
   BENJAMINI Y, 1995, J R STAT SOC B, V57, P289, DOI 10.1111/j.2517-6161.1995.tb02031.x
   Block G, 1990, EPIDEMIOLOGY, V1, P58, DOI 10.1097/00001648-199001000-00013
   Campbell IG, 2002, BREAST CANCER RES, V4, P0, DOI 10.1186/bcr457
   Chen J, 2005, CANCER RES, V65, P1606, DOI 10.1158/0008-5472.CAN-04-2630
   Chen J, 2001, ATHEROSCLEROSIS, V154, P667, DOI 10.1016/S0021-9150(00)00469-X
   Chou YC, 2006, CARCINOGENESIS, V27, P2295, DOI 10.1093/carcin/bgl108
   Davis CD, 2004, EXP BIOL MED, V229, P988, DOI 10.1177/153537020422901002
   Deligezer U, 2005, IN VIVO, V19, P889
   Eichholzer M, 2001, SWISS MED WKLY, V131, P539
   Ergul E, 2003, TUMOR BIOL, V24, P286, DOI 10.1159/000076460
   Försti A, 2004, ONCOL REP, V11, P917
   García-Closas M, 1998, AM J EPIDEMIOL, V147, P426
   García-Closas M, 2006, BRIT J CANCER, V95, P123, DOI 10.1038/sj.bjc.6603207
   Grieu F, 2004, ANTICANCER RES, V24, P3215
   Harmon DL, 1999, GENET EPIDEMIOL, V17, P298, DOI 10.1002/(SICI)1098-2272(199911)17:4<298::AID-GEPI5>3.0.CO;2-V
   Hekim N, 2007, CELL BIOCHEM FUNCT, V25, P115, DOI 10.1002/cbf.1274
   Justenhoven C, 2005, CANCER EPIDEM BIOMAR, V14, P3015, DOI 10.1158/1055-9965.EPI-05-0592
   Kalemi TG, 2005, CANCER LETT, V222, P57, DOI 10.1016/j.canlet.2004.11.025
   Laird N M, 1990, INT J TECHNOL ASSESS HEALTH CARE, V6, P5
   Langsenlehner U, 2003, BREAST CANCER RES TR, V81, P169, DOI 10.1023/A:1025752420309
   Le Marchand L, 2004, CANCER EPIDEM BIOMAR, V13, P2071
   Lee SA, 2004, EXP MOL MED, V36, P116, DOI 10.1038/emm.2004.17
   Lin WY, 2004, ANTICANCER RES, V24, P3863
   Lissowska J, 2004, NUTR CANCER, V48, P149, DOI 10.1207/s15327914nc4802_4
   Packer BR, 2004, NUCLEIC ACIDS RES, V32, PD528, DOI 10.1093/nar/gkh005
   Schaid DJ, 2004, GENET EPIDEMIOL, V27, P348, DOI 10.1002/gepi.20037
   Sellers TA, 2001, EPIDEMIOLOGY, V12, P420, DOI 10.1097/00001648-200107000-00012
   Semenza JC, 2003, BREAST CANCER RES TR, V77, P217, DOI 10.1023/A:1021843019755
   Sharp L, 2002, CANCER LETT, V181, P65, DOI 10.1016/S0304-3835(02)00030-7
   Shrubsole MJ, 2006, CANCER EPIDEM BIOMAR, V15, P586, DOI 10.1158/1055-9965.EPI-05-0576
   Shrubsole MJ, 2004, CANCER EPIDEM BIOMAR, V13, P190, DOI 10.1158/1055-9965.EPI-03-0273
   Smith GD, 1997, BMJ-BRIT MED J, V315, P1610, DOI 10.1136/bmj.315.7122.1610
   Wu KN, 1999, CANCER EPIDEM BIOMAR, V8, P209
   Zintzaras E, 2006, CLIN GENET, V69, P327, DOI 10.1111/j.1399-0004.2006.00605.x
NR 37
TC 95
Z9 111
U1 0
U2 7
PU WILEY
PI HOBOKEN
PA 111 RIVER ST, HOBOKEN 07030-5774, NJ USA
SN 0020-7136
EI 1097-0215
J9 INT J CANCER
JI Int. J. Cancer
PD JUN 15
PY 2007
VL 120
IS 12
BP 2696
EP 2703
DI 10.1002/ijc.22604
PG 8
WC Oncology
SC Oncology
GA 159NO
UT WOS:000245873000022
PM 17311260
DA 2025-02-23
ER

PT J
AU Grant, WB
AF Grant, William B.
TI Does solar ultraviolet irradiation affect cancer mortality rates in China?
SO ASIAN PACIFIC JOURNAL OF CANCER PREVENTION
LA English
DT Article
DE cancer; cervical/esophageal/liver/lung/nasopharyngeal; ecological study; ultraviolet; vitamin D
ID vitamin-d status; republic-of-china; nasopharyngeal carcinoma; colorectal-cancer; breast-cancer; lung-cancer; liver-cancer; b irradiance; colon-cancer; pancreatic-cancer
AB Solar ultraviolet B (UVB) has been found to correlate with reduced risk for 14 types of cancer in three or more observational studies and another 14 in one-to-two observational studies. The beneficial role of UVB is thought to be mediated through vitamin D production. Few such studies have been conducted in Southeast Asia. Data on cancer mortality rates for 65 counties in China in 1978 and approximately 300 geographic, dietary, serum, occupation, and lifestyle factors from 1983-4 are available in Diet, Life-style and Mortality in China (Chen et al., Oxford University Press, 1990). The data for 39 counties away from the east coast of China were here used in multiple linear regression analyses. The indices of solar UV radiation (UVR), latitude and heat index, were correlated with reduced mortality rates for cervical,, colorectal (females), esophageal, gastric, and lung (males) cancer. Latitude was inversely correlated with liver cancer (males) and nasopharyngeal carcinoma (NPC). Lung cancer, the index used for smoking, was coy-related with all less lung (males), cervical, liver (males), and NPC. Several other factors were also correlated with some of the cancers. However, no other factors could explain the latitudinal variation for these seven cancers. Thus, it is concluded that solar UVB, through production of vitamin D, reduces the risk of some types of cancer in China. Liver cancer and NPC are linked to viruses, and UVR may increase the risk through immunosuppression. Further studies are warranted.
RP Grant, WB (corresponding author), SUNARC 2115 Van Ness Ave,MB 101, San Francisco, CA 94109 USA.
EM wbgrant@infionline.net
CR ARCHER VE, 1989, NUTR CANCER, V12, P213, DOI 10.1080/01635588909514021
   ARMSTRONG B, 1975, INT J CANCER, V15, P617, DOI 10.1002/ijc.2910150411
   Boscoe FP, 2006, BMC CANCER, V6, P0, DOI 10.1186/1471-2407-6-264
   CAMPBELL TC, 1990, CANCER RES, V50, P6882
   Chameides WL, 1999, P NATL ACAD SCI USA, V96, P13626, DOI 10.1073/pnas.96.24.13626
   Chang ET, 2006, CANCER EPIDEM BIOMAR, V15, P1765, DOI 10.1158/1055-9965.EPI-06-0353
   CHEN J, 1992, INT J EPIDEMIOL, V21, P625, DOI 10.1093/ije/21.4.625
   Chen J, 1991, IARC SCI PUBL, V105, P18
   Chen J, 1990, DIET, V0, P0
   Chen JG, 2006, INT J CANCER, V119, P1447, DOI 10.1002/ijc.21952
   CHEN JS, 1990, LANCET, V335, P1225
   Chen ZM, 2003, INT J CANCER, V107, P106, DOI 10.1002/ijc.11342
   Cheng WM, 2002, INT J CANCER, V97, P489, DOI 10.1002/ijc.1641
   Deng DQ, 2006, J DERMATOL, V33, P537, DOI 10.1111/j.1346-8138.2006.00123.x
   *FAO, 1996, FOOD BAL SHEETS, V0, P0
   FORMAN D, 1990, INT J CANCER, V46, P608, DOI 10.1002/ijc.2910460410
   Fraser DR, 2004, J STEROID BIOCHEM, V89-90, P491, DOI 10.1016/j.jsbmb.2004.03.057
   Freedman DM, 2002, OCCUP ENVIRON MED, V59, P257, DOI 10.1136/oem.59.4.257
   Garland CF, 2007, J STEROID BIOCHEM, V103, P708, DOI 10.1016/j.jsbmb.2006.12.007
   Garland CF, 2006, AM J PREV MED, V31, P512, DOI 10.1016/j.amepre.2006.08.018
   Garland CF, 2006, AM J PUBLIC HEALTH, V96, P252, DOI 10.2105/AJPH.2004.045260
   GARLAND CF, 1980, INT J EPIDEMIOL, V9, P227, DOI 10.1093/ije/9.3.227
   Giovannucci E, 2001, J NUTR, V131, P3109S, DOI 10.1093/jn/131.11.3109S
   Giovannucci E, 2006, JNCI-J NATL CANCER I, V98, P451, DOI 10.1093/jnci/djj101
   Gorham ED, 2005, J STEROID BIOCHEM, V97, P179, DOI 10.1016/j.jsbmb.2005.06.018
   Gorham ED, 2007, AM J PREV MED, V32, P210, DOI 10.1016/j.amepre.2006.11.004
   Grant WB, 1997, ALZHEIMERS DIS. REV, V2, P42
   Grant WB, 2006, J NATL MED ASSOC, V98, P357
   Grant WB, 2003, RECENT RESULTS CANC, V164, P371
   Grant WB, 2002, CANCER-AM CANCER SOC, V94, P1867, DOI 10.1002/cncr.10427
   Grant WB, 2004, AM J CLIN NUTR, V80, P527, DOI 10.1093/ajcn/80.2.527
   Grant WB, 2002, CANCER-AM CANCER SOC, V94, P272, DOI 10.1002/cncr.10196
   Grant WB, 2007, INT J CANCER, V120, P1123, DOI 10.1002/ijc.22386
   Grant WB, 2006, PROG BIOPHYS MOL BIO, V92, P65, DOI 10.1016/j.pbiomolbio.2006.02.013
   Grant WB, 2006, ANTICANCER RES, V26, P2687
   Grant WB, 2006, ANTICANCER RES, V26, P2605
   Grant WB, 2005, ALTERN MED REV, V10, P94
   Gu FL, 2003, CHINESE MED J-PEKING, V116, P1391
   Gunter MJ, 2006, J NUTR BIOCHEM, V17, P145, DOI 10.1016/j.jnutbio.2005.06.011
   GUO W, 1990, NUTR CANCER, V13, P121, DOI 10.1080/01635589009514053
   GUO WD, 1994, JPN J CANCER RES, V85, P572, DOI 10.1111/j.1349-7006.1994.tb02398.x
   GUO WD, 1993, NUTR CANCER, V20, P13, DOI 10.1080/01635589309514266
   Harris SS, 2000, J CLIN ENDOCR METAB, V85, P4125, DOI 10.1210/jc.85.11.4125
   Harris T, 1998, CARTOGRAPHY AND GEOGRAPHIC INFORMATION SCIENCE, V25, P67, DOI 10.1559/152304098782594580
   HSING AW, 1991, INT J EPIDEMIOL, V20, P54, DOI 10.1093/ije/20.1.54
   Huang Y, 2006, P NATL ACAD SCI USA, V103, P4371, DOI 10.1073/pnas.0504428103
   Hughes AM, 2004, INT J CANCER, V112, P865, DOI 10.1002/ijc.20470
   Jia WH, 2004, CANCER-AM CANCER SOC, V101, P363, DOI 10.1002/cncr.20372
   Tian J, 2006, WORLD J GASTROENTERO, V12, P4569, DOI 10.3748/wjg.v12.i28.4569
   JUNYAO L, 1981, INT J EPIDEMIOL, V10, P127, DOI 10.1093/ije/10.2.127
   KATO I, 1985, JPN J CLIN ONCOL, V15, P403
   KELLER JE, 1993, ENVIRON RES, V60, P1, DOI 10.1006/enrs.1993.1001
   Kricker A, 2006, PROG BIOPHYS MOL BIO, V92, P132, DOI 10.1016/j.pbiomolbio.2006.02.015
   LAM NSN, 1986, SOC SCI MED, V23, P241, DOI 10.1016/0277-9536(86)90344-8
   Lamprecht SA, 2003, NAT REV CANCER, V3, P601, DOI 10.1038/nrc1144
   Larsson SC, 2007, AM J EPIDEMIOL, V165, P256, DOI 10.1093/aje/kwk012
   Lee Wan-Ping, 2002, J NURS RES, V10, P65
   Leffell DJ, 1996, SCI AM, V275, P52, DOI 10.1038/scientificamerican0796-52
   Leistikow B, 2004, PREV MED, V38, P511, DOI 10.1016/j.ypmed.2003.11.025
   Li J Y, 1989, RECENT RESULTS CANCER RES, V114, P115
   Liu Y, 2006, J EXPO SCI ENV EPID, V16, P531, DOI 10.1038/sj.jes.7500492
   MARSHALL JR, 1992, EUR J CANCER, V28A, P1720, DOI 10.1016/0959-8049(92)90077-F
   Mizoue T, 2004, HEALTH PHYS, V87, P532, DOI 10.1097/01.HP.0000137179.03423.0b
   Mohr SB, 2006, INT J CANCER, V119, P2705, DOI 10.1002/ijc.22213
   NORVAL M, 2006, PHOTOCHEM PHOTOBIOL, V0, P0
   PURTILO DT, 1984, IARC SCI PUBL, V63, P749
   Sasco AJ, 2004, LUNG CANCER, V45, PS3, DOI 10.1016/j.lungcan.2004.07.998
   Schwarz Thomas, 2005, KEIO JOURNAL OF MEDICINE, V54, P165, DOI 10.2302/kjm.54.165
   Skinner HG, 2006, CANCER EPIDEM BIOMAR, V15, P1688, DOI 10.1158/1055-9965.EPI-06-0206
   Smedby KE, 2005, JNCI-J NATL CANCER I, V97, P199, DOI 10.1093/jnci/dji022
   Smyth PPA, 2003, BREAST CANCER RES, V5, P235, DOI 10.1186/bcr638
   van den Bemd GJCM, 2002, CURR DRUG TARGETS, V3, P85, DOI 10.2174/1389450023348064
   van der Rhee HJ, 2006, EUR J CANCER, V42, P2222, DOI 10.1016/j.ejca.2006.02.024
   Webb AR, 2006, PHOTOCHEM PHOTOBIOL, V82, P1697, DOI 10.1562/2006-09-01-RA-670
   Wu YP, 2006, J CLIN VIROL, V35, P264, DOI 10.1016/j.jcv.2005.07.011
   XU ZY, 1989, JNCI-J NATL CANCER I, V81, P1800, DOI 10.1093/jnci/81.23.1800
   Yan L, 2000, EUR J CLIN NUTR, V54, P68, DOI 10.1038/sj.ejcn.1600895
   Yang L, 2005, CANCER EPIDEM BIOMAR, V14, P243
   Yang L, 2003, INT J CANCER, V106, P771, DOI 10.1002/ijc.11300
   Yu MC, 2002, SEMIN CANCER BIOL, V12, P421, DOI 10.1016/S1044579X02000858
   Zhao FH, 2006, INT J CANCER, V118, P442, DOI 10.1002/ijc.21327
NR 81
TC 39
Z9 42
U1 0
U2 6
PU ASIAN PACIFIC ORGANIZATION CANCER PREVENTION
PI GYEONGGI-DO
PA APJCP HEAD OFFICE, KOREAN NATL CANCER CENTER, 323 ILAN -RO, ILSANDONG-GU, GOYANG-SI, GYEONGGI-DO, 410-769, SOUTH KOREA
SN 1513-7368
EI 
J9 ASIAN PAC J CANCER P
JI Asian Pac. J. Cancer Prev.
PD APR-JUN 15
PY 2007
VL 8
IS 2
BP 236
EP 242
DI 
PG 7
WC Oncology
SC Oncology
GA 278JD
UT WOS:000254280700015
PM 17696738
DA 2025-02-23
ER

PT J
AU Monroe, KR
   Murphy, SP
   Kolonel, LN
   Pike, MC
AF Monroe, K. R.
   Murphy, S. P.
   Kolonel, L. N.
   Pike, M. C.
TI Prospective study of grapefruit intake and risk of breast cancer in postmenopausal women: the Multiethnic Cohort Study
SO BRITISH JOURNAL OF CANCER
LA English
DT Article
DE breast cancer; grapefruit intake; CYP3A4 metabolism
ID juice-felodipine interaction; dietary fiber; replacement therapy; pharmacokinetics; estrogen; inhibition; mechanism; hawaii
AB In vitro and in vivo studies have shown that cytochrome P450 3A4 ( CYP3A4) is involved in the metabolism of oestrogens. There is evidence that grapefruit, an inhibitor of CYP3A4, increases plasma oestrogen concentrations. Since it is well established that oestrogen is associated with breast cancer risk, it is plausible that regular intake of grapefruit would increase a woman's risk of breast cancer. We investigated the association of grapefruit intake with breast cancer risk in the Hawaii - Los Angeles Multiethnic Cohort Study, a prospective cohort that includes over 50 000 postmenopausal women from five racial/ ethnic groups. A total of 1657 incident breast cancer cases were available for analysis. Grapefruit intake was significantly associated with an increased risk of breast cancer ( relative risk 1.30, 95% confidence interval 1.06 - 1.58) for subjects in the highest category of intake, that is, one- quarter grapefruit or more per day, compared to non- consumers ( P-trend 0.015). An increased risk of similar magnitude was seen in users of oestrogen therapy, users of oestrogen+progestin therapy, and among never users of hormone therapy. Grapefruit intake may increase the risk of breast cancer among postmenopausal women.
C1 Univ So Calif, Kenneth Norris Jr Comprehens Canc Ctr, Dept Prevent Med, Keck Sch Med, Los Angeles, CA 90089 USA.
   Univ Hawaii, Canc Res Ctr Hawaii, Honolulu, HI 96813 USA.
C3 University of Southern California; University of Hawaii System; Cancer Research Center of Hawaii
RP Monroe, KR (corresponding author), Univ So Calif, Kenneth Norris Jr Comprehens Canc Ctr, Dept Prevent Med, Keck Sch Med, 1441 Eastlake Ave MS 44, Los Angeles, CA 90089 USA.
EM kmonroe@usc.edu
FU NCI NIH HHS [R37 CA54281, R37 CA054281] Funding Source: Medline
CR ADLERCREUTZ H, 1990, SCAND J CLIN LAB INV, V50, P3, DOI 10.3109/00365519009085798
   [Anonymous], 2005, OBSTET GYNECOL, V105, P429
   [Anonymous], 1998, OXFORD SCHOLARSHIP O, V0, P0
   ARTS CJM, 1991, J STEROID BIOCHEM, V38, P621, DOI 10.1016/0960-0760(91)90321-U
   Bailey David G, 2004, AM J CARDIOVASC DRUGS, V4, P281, DOI 10.2165/00129784-200404050-00002
   BAILEY DG, 1995, BRIT J CLIN PHARMACO, V40, P135
   BAILEY DG, 1989, CLIN INVEST MED, V12, P357
   BAILEY DG, 1993, CLIN PHARMACOL THER, V53, P637, DOI 10.1038/clpt.1993.84
   BAILEY DG, 1991, LANCET, V337, P268, DOI 10.1016/0140-6736(91)90872-M
   Beral V, 2005, BJOG-INT J OBSTET GY, V112, P692, DOI 10.1111/j.1471-0528.2005.00541.x
   Beral V, 1997, LANCET, V350, P1047, DOI 10.1016/S0140-6736(97)08233-0
   Beral Valerie, 2003, LANCET, V362, P419
   Dahan A, 2004, EUR J CLIN NUTR, V58, P1, DOI 10.1038/sj.ejcn.1601736
   Dorgan JF, 2002, JNCI-J NATL CANCER I, V94, P606
   EDGAR B, 1992, EUR J CLIN PHARMACOL, V42, P313
   ENGLYST HN, 1994, ANALYST, V119, P1497, DOI 10.1039/an9941901497
   GOLDIN BR, 1986, AM J CLIN NUTR, V44, P945, DOI 10.1093/ajcn/44.6.945
   GOLDIN BR, 1982, NEW ENGL J MED, V307, P1542, DOI 10.1056/NEJM198212163072502
   Guengrich FP, 1999, ANNU REV PHARMACOL, V39, P1, DOI 10.1146/annurev.pharmtox.39.1.1
   Kolonel LN, 2000, AM J EPIDEMIOL, V151, P346, DOI 10.1093/oxfordjournals.aje.a010213
   Lee S, 2006, INT J CANCER, V118, P1285, DOI 10.1002/ijc.21481
   Lown KS, 1997, J CLIN INVEST, V99, P2545, DOI 10.1172/JCI119439
   Lundahl J, 1997, EUR J CLIN PHARMACOL, V52, P139, DOI 10.1007/s002280050263
   LUNDAHL J, 1995, EUR J CLIN PHARMACOL, V49, P61
   Maskalyk J, 2002, CAN MED ASSOC J, V167, P279
   Monroe KR, 2007, NUTR CANCER, V58, P127, DOI 10.1080/01635580701327935
   Nöthlings U, 2005, JNCI-J NATL CANCER I, V97, P1458, DOI 10.1093/jnci/dji292
   Prentice RL, 2006, JAMA-J AM MED ASSOC, V295, P629, DOI 10.1001/jama.295.6.629
   PROSKY L, 1985, J ASSOC OFF ANA CHEM, V68, P677
   Rock CL, 2004, J CLIN ONCOL, V22, P2379, DOI 10.1200/JCO.2004.09.025
   Schairer C, 2000, JAMA-J AM MED ASSOC, V283, P485, DOI 10.1001/jama.283.4.485
   SCHUBERT W, 1994, MATURITAS, V20, P155, DOI 10.1016/0378-5122(94)90012-4
   Shultz T D, 1986, NUTR CANCER, V8, P141
   Stram DO, 2000, AM J EPIDEMIOL, V151, P358, DOI 10.1093/oxfordjournals.aje.a010214
   van Gils CH, 2005, JAMA-J AM MED ASSOC, V293, P183, DOI 10.1001/jama.293.2.183
   Veronese ML, 2003, J CLIN PHARMACOL, V43, P831, DOI 10.1177/0091270003256059
   WU A, 2007, TREATMENT POSTMENOPA, V0, P0
NR 37
TC 28
Z9 33
U1 0
U2 8
PU NATURE PUBLISHING GROUP
PI LONDON
PA MACMILLAN BUILDING, 4 CRINAN ST, LONDON N1 9XW, ENGLAND
SN 0007-0920
EI 1532-1827
J9 BRIT J CANCER
JI Br. J. Cancer
PD JUL 31
PY 2007
VL 97
IS 3
BP 440
EP 445
DI 10.1038/sj.bjc.6603880
PG 6
WC Oncology
SC Oncology
GA 195XE
UT WOS:000248444900024
PM 17622247
DA 2025-02-23
ER

PT J
AU van den Donk, M
   van Engeland, M
   Pellis, L
   Witteman, BJM
   Kok, FJ
   Keijer, J
   Kampman, E
AF van den Donk, Maureen
   van Engeland, Marton
   Pellis, Linette
   Witteman, Ben J. M.
   Kok, Frans J.
   Keijer, Jaap
   Kampman, Ellen
TI Dietary folate intake in combination with MTHFR C677T genotype and promoter methylation of tumor suppressor and DNA repair genes in sporadic colorectal adenomas
SO CANCER EPIDEMIOLOGY BIOMARKERS & PREVENTION
LA English
DT Article
ID cpg island methylation; methylenetetrahydrofolate reductase polymorphism; plasma folate; alcohol-consumption; epigenetic changes; colon-cancer; risk; hypermethylation; hypomethylation; neoplasia
AB Methylation of the promoter region of tumor suppressor genes is increasingly recognized to play a role in cancer development through silencing of gene transcription. We examined the associations between dietary folate intake, MTHFR C677T genotype, and promoter methylation of six tumor suppressor and DNA repair genes. Patients with colorectal adenoma (n = 149) and controls (n = 286) with folate intake in the upper or lower tertile with the CC or TT genotype were selected from a case-control study. Methylation-specific PCRs were conducted on colorectal adenoma specimens. The percentages of promoter methylation ranged from 15.7% to 64.2%. In case-case comparisons, folate was inversely associated with promoter methylation, especially among TT homozygotes. Case-control comparisons suggested that folate was not associated with the occurrence of adenomas with promoter methylation, and increased the risk of unmethylated adenomas, especially in TT homozygotes. The interactions between folate and MTHFR genotype were most pronounced for O-6-MGMT: compared with CC homozygotes with low folate intake, the adjusted odds ratios (95% confidence interval) of having a methylated O-6-MGMT promoter were 3.39 (0.82-13.93) for TT homozygotes with low folate intake and 0.37 (0.11-1.29) for TT homozygotes with high folate intake (P interaction = 0.02); the odds ratios for the occurrence of adenomas without methylation were 0.57 (0.16-2.11) for TT homozygotes with low folate intake and 3.37 (1.17-9.68) for TT homozygotes with high folate intake (P interaction = 0.03). In conclusion, folate intake seems to be inversely associated with promoter methylation in colorectal adenomas in case-case comparisons, and was positively associated with the occurrence of adenomas without promoter methylation in case-control comparisons, especially for TT homozygotes.
C1 Univ Wageningen & Res Ctr, Div Human Nutr, NL-6700 EV Wageningen, Netherlands.
   RIKILT Inst Food Safety, Food Bioact Grp, Wageningen, Netherlands.
   Maastricht Univ, Res Inst GROW, Dept Pathol, Maastricht, Netherlands.
   Gelderse Vallei Hosp, Dept Gastroenterol, Ede, Netherlands.
C3 Wageningen University & Research; Wageningen University & Research; Maastricht University; Gelderse Vallei Hospital
RP Kampman, E (corresponding author), Univ Wageningen & Res Ctr, Div Human Nutr, POB 8129, NL-6700 EV Wageningen, Netherlands.
EM ellen.kampman@wur.nl
CR Bai AHC, 2004, INT J CANCER, V112, P846, DOI 10.1002/ijc.20485
   Bariol C, 2003, AM J PATHOL, V162, P1361, DOI 10.1016/S0002-9440(10)63932-6
   Boyapati SM, 2004, CANCER CAUSE CONTROL, V15, P493, DOI 10.1023/B:CACO.0000036447.45446.2c
   Chen J, 1998, CARCINOGENESIS, V19, P2129, DOI 10.1093/carcin/19.12.2129
   Choi SW, 2000, J NUTR, V130, P129, DOI 10.1093/jn/130.2.129
   Drogan D, 2004, BRIT J NUTR, V92, P489, DOI 10.1079/BJN20041211
   Esteller M, 2000, CANCER RES, V60, P4366
   Esteller M, 2001, CANCER RES, V61, P3225
   FEINBERG AP, 1988, CANCER RES, V48, P1159
   Frigola J, 2005, HUM MOL GENET, V14, P319, DOI 10.1093/hmg/ddi028
   FROSST P, 1995, NAT GENET, V10, P111, DOI 10.1038/ng0595-111
   Giovannucci E, 2003, CANCER EPIDEM BIOMAR, V12, P970
   GOELZ SE, 1985, SCIENCE, V228, P187, DOI 10.1126/science.2579435
   Herman JG, 1996, P NATL ACAD SCI USA, V93, P9821, DOI 10.1073/pnas.93.18.9821
   Judson H, 2006, J PATHOL, V210, P344, DOI 10.1002/path.2044
   Kawakami K, 2003, CLIN CANCER RES, V9, P5860
   Kim JC, 2003, INT J COLORECTAL DIS, V18, P203, DOI 10.1007/s00384-002-0449-9
   Kim YI, 1999, J NUTR BIOCHEM, V10, P66, DOI 10.1016/S0955-2863(98)00074-6
   Kim YH, 2006, GENE CHROMOSOME CANC, V45, P781, DOI 10.1002/gcc.20341
   Kondo Y, 2004, CANCER METAST REV, V23, P29, DOI 10.1023/A:1025806911782
   Lee S, 2004, LAB INVEST, V84, P884, DOI 10.1038/labinvest.3700108
   Levine AJ, 2000, CANCER EPIDEM BIOMAR, V9, P657
   Marugame T, 2000, CANCER LETT, V151, P181, DOI 10.1016/S0304-3835(99)00412-7
   Marugame T, 2003, INT J EPIDEMIOL, V32, P64, DOI 10.1093/ije/dyg004
   Melse-Boonstra A, 2002, J NUTR, V132, P1307, DOI 10.1093/jn/132.6.1307
   Millar DS, 2002, METHODS, V27, P108, DOI 10.1016/S1046-2023(02)00061-0
   Ocke MC, 1997, INT J EPIDEMIOL, V26, PS37, DOI 10.1093/ije/26.suppl_1.S37
   Oyama K, 2004, ANTICANCER RES, V24, P649
   Park SJ, 2003, AM J PATHOL, V162, P815, DOI 10.1016/S0002-9440(10)63878-3
   Paz MF, 2002, CANCER RES, V62, P4519
   Petko Z, 2005, CLIN CANCER RES, V11, P1203
   Pufulete M, 2003, GASTROENTEROLOGY, V124, P1240, DOI 10.1016/S0016-5085(03)00279-8
   Pufulete M, 2002, BRIT J NUTR, V87, P383, DOI 10.1079/BJN2002518
   Rashid A, 2001, AM J PATHOL, V159, P1129, DOI 10.1016/S0002-9440(10)61789-0
   RAZIN A, 1991, MICROBIOL REV, V55, P451, DOI 10.1128/MMBR.55.3.451-458.1991
   Ryan BM, 2001, J LAB CLIN MED, V138, P164, DOI 10.1067/mlc.2001.117161
   Slattery ML, 2007, INT J CANCER, V120, P656, DOI 10.1002/ijc.22342
   Tiemersma EW, 2003, CANCER EPIDEM BIOMAR, V12, P419
   Ulrich CM, 1999, CANCER EPIDEM BIOMAR, V8, P659
   Ulvik A, 2001, AM J MED GENET, V101, P246, DOI 10.1002/ajmg.1370
   van den Donk M, 2005, CANCER EPIDEM BIOMAR, V14, P1562, DOI 10.1158/1055-9965.EPI-04-0419
   van Engeland M, 2003, CANCER RES, V63, P3133
   van Engeland M, 2002, ONCOGENE, V21, P3792, DOI 10.1038/sj.onc.1205466
   WILLETT W, 1986, AM J EPIDEMIOL, V124, P17, DOI 10.1093/oxfordjournals.aje.a114366
   Wynter CVA, 2006, INT J CANCER, V118, P907, DOI 10.1002/ijc.21363
NR 45
TC 35
Z9 38
U1 0
U2 5
PU AMER ASSOC CANCER RESEARCH
PI PHILADELPHIA
PA 615 CHESTNUT ST, 17TH FLOOR, PHILADELPHIA, PA 19106-4404 USA
SN 1055-9965
EI 
J9 CANCER EPIDEM BIOMAR
JI Cancer Epidemiol. Biomarkers Prev.
PD FEB 15
PY 2007
VL 16
IS 2
BP 327
EP 333
DI 10.1158/1055-9965.EPI-06-0810
PG 7
WC Oncology; Public, Environmental & Occupational Health
SC Oncology; Public, Environmental & Occupational Health
GA 137LF
UT WOS:000244293400025
PM 17301267
DA 2025-02-23
ER

PT J
AU Larsson, SC
   Giovannucci, E
   Wolk, A
AF Larsson, Susanna C.
   Giovannucci, Edward
   Wolk, Alicja
TI Folate and risk of breast cancer: A meta-analysis
SO JNCI-JOURNAL OF THE NATIONAL CANCER INSTITUTE
LA English
DT Article
ID dietary-folate; mthfr polymorphisms; trend estimation; alcohol; vegetables; fruits; micronutrients; consumption; women; vitamin-b-12
AB Background Epidemiologic findings are inconsistent concerning risk for breast cancer associated with low folate intake or blood folate levels. We performed a meta-analysis of prospective and case-control studies to examine folate intake and levels in relation to risk of breast cancer. Methods We searched MEDLINE for studies of this association that were published in any language from January 1, 1966, through November 1, 2006. Study-specific risk estimates were pooled by use of a random-effects model. All statistical tests were two-sided. Results Folate intake in increments of 200 mu g/day was not associated with the risk of breast cancer in prospective studies (estimated summary relative risk [RR] = 0.97, 95% confidence interval [CI] = 0.88 to 1.07, for dietary folate [eight studies; 302 959 participants and 8367 patients with breast cancer], and RR = 1.01, 95% CI = 0.97 to 1.05, for total folate [six studies; 306 209 participants and 8165 patients with breast cancer]) but was statistically significantly inversely associated with risk in case-control studies (estimated summary odds ratio [OR] = 0.80, 95% CI = 0.72 to 0.89, for dietary folate [13 studies; 8558 case patients and 10 812 control subjects], and OR = 0.93, 95% CI= 0.81 to 1.07, for total folate [three studies; 2184 case patients and 3233 control subjects]). High blood folate levels versus low levels were not statistically significantly associated with the risk of breast cancer in prospective studies (OR = 0.81, 95% CI = 0.59 to 1.10 [three studies)) or in case-control studies (OR = 0.41, 95% CI = 0.15 to 1.10 [two studies]). Among the two prospective studies and two case-control studies that stratified by alcohol consumption, high folate intake (comparing the highest with the lowest category) was associated with a statistically significant decreased risk of breast cancer among women with moderate or high alcohol consumption (summary estimate = 0.51, 95% CI = 0.41 to 0.63) but not among women with low or no alcohol consumption (summary estimate = 0.95, 95% CI = 0.78 to 1.15). Few studies examined whether the relation between folate intake and breast cancer was modified by intakes of methionine or vitamins B-6 and B-12, and the findings were inconsistent. Conclusion No clear support for an overall relationship between folate intake or blood folate levels and breast cancer risk was found. Adequate folate intake may reduce the increased risk of breast cancer that has been associated with moderate or high alcohol consumption.
C1 Karolinska Inst, Natl Inst Environm Med, Div Nutr Epidemiol, SE-17177 Stockholm, Sweden.
   Harvard Univ, Sch Publ Hlth, Dept Epidemiol, Boston, MA 02115 USA.
   Harvard Univ, Sch Publ Hlth, Dept Nutr, Boston, MA 02115 USA.
   Harvard Univ, Sch Med, Dept Med, Channing Lab, Boston, MA 02115 USA.
   Brigham & Womens Hosp, Boston, MA 02115 USA.
C3 Karolinska Institutet; Harvard University; Harvard T.H. Chan School of Public Health; Harvard University; Harvard T.H. Chan School of Public Health; Harvard University; Harvard Medical School; Harvard University; Harvard University Medical Affiliates; Brigham & Women's Hospital
RP Larsson, SC (corresponding author), Karolinska Inst, Natl Inst Environm Med, Div Nutr Epidemiol, POB 210, SE-17177 Stockholm, Sweden.
EM susanna.larsson@ki.se
CR Adzersen KH, 2003, NUTR CANCER, V46, P131, DOI 10.1207/S15327914NC4602_05
   BAGGOTT JE, 1992, JNCI-J NATL CANCER I, V84, P1740, DOI 10.1093/jnci/84.22.1740
   Baglietto L, 2005, BMJ-BRIT MED J, V331, P807, DOI 10.1136/bmj.38551.446470.06
   Beilby J, 2004, EUR J CANCER, V40, P1250, DOI 10.1016/j.ejca.2004.01.026
   Charles D, 2004, BMJ-BRIT MED J, V329, P1375, DOI 10.1136/bmj.329.7479.1375
   Chen J, 2005, CANCER RES, V65, P1606, DOI 10.1158/0008-5472.CAN-04-2630
   Cho EY, 2003, CANCER EPIDEM BIOMAR, V12, P713
   Choi SW, 2002, J NUTR, V132, P2413S, DOI 10.1093/jn/132.8.2413S
   CHOU YC, 2006, BREAST CANC RES TREA, V0, P0
   DERSIMONIAN R, 1986, CONTROL CLIN TRIALS, V7, P177, DOI 10.1016/0197-2456(86)90046-2
   Egger M, 1997, BMJ-BRIT MED J, V315, P629, DOI 10.1136/bmj.315.7109.629
   Feigelson HS, 2003, CANCER EPIDEM BIOMAR, V12, P161
   Freudenheim JL, 1996, JNCI-J NATL CANCER I, V88, P340, DOI 10.1093/jnci/88.6.340
   GRAHAM S, 1991, AM J EPIDEMIOL, V134, P552, DOI 10.1093/oxfordjournals.aje.a116129
   GREENLAND S, 1992, AM J EPIDEMIOL, V135, P1301, DOI 10.1093/oxfordjournals.aje.a116237
   Halsted CH, 2002, J NUTR, V132, P2367S, DOI 10.1093/jn/132.8.2367S
   Higgins JPT, 2002, STAT MED, V21, P1539, DOI 10.1002/sim.1186
   HILLMAN RS, 1982, ANNU REV MED, V33, P345, DOI 10.1146/annurev.me.33.020182.002021
   Key J, 2006, CANCER CAUSE CONTROL, V17, P759, DOI 10.1007/s10552-006-0011-0
   Kim YI, 1999, J NUTR BIOCHEM, V10, P66, DOI 10.1016/S0955-2863(98)00074-6
   Kotsopoulos J, 2005, CARCINOGENESIS, V26, P1603, DOI 10.1093/carcin/bgi117
   Kotsopoulos J, 2003, CARCINOGENESIS, V24, P937, DOI 10.1093/carcin/bgg036
   Lajous M, 2006, CANCER EPIDEM BIOMAR, V15, P443, DOI 10.1158/1055-9965.EPI-05-0532
   Lajous M, 2006, CANCER CAUSE CONTROL, V17, P1209, DOI 10.1007/s10552-006-0053-3
   Larsson SC, 2006, GASTROENTEROLOGY, V131, P1271, DOI 10.1053/j.gastro.2006.08.010
   Le Marchand L, 2004, CANCER EPIDEM BIOMAR, V13, P2071
   Levi F, 2001, INT J CANCER, V91, P260, DOI 10.1002/1097-0215(200002)9999:9999<::AID-IJC1041>3.3.CO;2-R
   Negri E, 2000, J NATL CANCER I, V92, P1270, DOI 10.1093/jnci/92.15.1270-a
   Orsini N, 2006, STATA J, V6, P40, DOI 10.1177/1536867X0600600103
   Parkin DM, 2005, CA-CANCER J CLIN, V55, P74, DOI 10.3322/canjclin.55.2.74
   Potischman N, 1999, INT J CANCER, V82, P315, DOI 10.1002/(SICI)1097-0215(19990730)82:3<315::AID-IJC1>3.0.CO;2-N
   Prinz-Langenohl R, 2001, EUR J NUTR, V40, P98, DOI 10.1007/PL00007387
   Rohan TE, 2000, J NATL CANCER I, V92, P266, DOI 10.1093/jnci/92.3.266
   Ronco A, 1999, NUTR CANCER, V35, P111, DOI 10.1207/S15327914NC352_3
   Rossi E, 2006, ANN EPIDEMIOL, V16, P206, DOI 10.1016/j.annepidem.2005.03.010
   Sellers TA, 2002, CANCER EPIDEM BIOMAR, V11, P1104
   Sellers TA, 2001, EPIDEMIOLOGY, V12, P420, DOI 10.1097/00001648-200107000-00012
   Sharp L, 2002, CANCER LETT, V181, P65, DOI 10.1016/S0304-3835(02)00030-7
   Shrubsole MJ, 2004, CANCER EPIDEM BIOMAR, V13, P190, DOI 10.1158/1055-9965.EPI-03-0273
   Shrubsole MJ, 2001, CANCER RES, V61, P7136
   Singletary KW, 2001, JAMA-J AM MED ASSOC, V286, P2143, DOI 10.1001/jama.286.17.2143
   Smith-Warner SA, 1998, JAMA-J AM MED ASSOC, V279, P535, DOI 10.1001/jama.279.7.535
   Stolzenberg-Solomon RZ, 2006, AM J CLIN NUTR, V83, P895, DOI 10.1093/ajcn/83.4.895
   Thorand B, 1998, PUBLIC HEALTH NUTR, V1, P147, DOI 10.1079/PHN19980024
   Tjonneland A, 2006, EUR J CLIN NUTR, V60, P280, DOI 10.1038/sj.ejcn.1602313
   Wu KN, 1999, CANCER EPIDEM BIOMAR, V8, P209
   Zhang SM, 2005, CANCER EPIDEM BIOMAR, V14, P2004, DOI 10.1158/1055-9965.EPI-05-0083
   Zhang SM, 2003, J NATL CANCER I, V95, P373, DOI 10.1093/jnci/95.5.373
   Zhang SM, 1999, JAMA-J AM MED ASSOC, V281, P1632, DOI 10.1001/jama.281.17.1632
   Zhu KM, 2003, CANCER CAUSE CONTROL, V14, P827, DOI 10.1023/B:CACO.0000003823.97506.be
   Zintzaras E, 2006, CLIN GENET, V69, P327, DOI 10.1111/j.1399-0004.2006.00605.x
NR 51
TC 191
Z9 217
U1 0
U2 16
PU OXFORD UNIV PRESS INC
PI CARY
PA JOURNALS DEPT, 2001 EVANS RD, CARY, NC 27513 USA
SN 0027-8874
EI 1460-2105
J9 JNCI-J NATL CANCER I
JI JNCI-J. Natl. Cancer Inst.
PD JAN 3
PY 2007
VL 99
IS 1
BP 64
EP 76
DI 10.1093/jnci/djk006
PG 13
WC Oncology
SC Oncology
GA 126GF
UT WOS:000243499900011
PM 17202114
DA 2025-02-23
ER

PT J
AU Rossi, M
   Garavello, W
   Talamini, R
   Negri, E
   Bosetti, C
   Dal Maso, L
   Lagiou, P
   Tavani, A
   Polesel, J
   Barzan, L
   Ramazzotti, V
   Franceschi, S
   La Vecchia, C
AF Rossi, Marta
   Garavello, Werner
   Talamini, Renato
   Negri, Eva
   Bosetti, Cristina
   Dal Maso, Luigino
   Lagiou, Pagona
   Tavani, Alessandra
   Polesel, Jerry
   Barzan, Luigi
   Ramazzotti, Valerio
   Franceschi, Silvia
   La Vecchia, Carlo
TI Flavonoids and the risk of oral and pharyngenal cancer: A case-control study from Italy
SO CANCER EPIDEMIOLOGY BIOMARKERS & PREVENTION
LA English
DT Article
ID food-frequency questionnaire; genistein content; daidzein; diet; reproducibility; consumption; women
AB The intake of flavonoids has been inversely related to the risk of various common neoplasms, but scanty data exist on oral and pharyngeal cancer. We used data from a case-control study conducted in Italy between 1992 and 2005 to examine the relationship between flavonoid intake and oral and pharyngeal cancer risk. The study included 805 cases with incident, histologically confirmed oral and pharyngeal cancer, and 2,081 hospital controls admitted for acute, nonneoplastic conditions. We have applied data on food and beverage content of six major classes of flavonoids, on dietary information collected through a validated food-frequency questionnaire. The odds ratios (OR) were calculated using multiple logistic regression models, conditioned on study center, sex, and age. After adjustment for education, tobacco, alcohol, body mass index, and non-alcohol energy intake, ORs for the highest versus the lowest quintile of intake were 0.51 [95% confidence intervals (95% CI), 0.37-0.71] for flavanones, 0.62 (CI, 0.43-0.89) for flavonols, and 0.56 (95% CI, 0.40-0.78) for total flavonoids. No significant association emerged for isoflavones (OR, 0.90), anthocyanidins (OR, 0.86), flavan-3-ols (OR, 0.84), and flavones (OR, 0.75). The ORs were consistent across strata of age, sex, education, body mass index, tobacco, and alcohol. After allowance for vegetable and fruit consumption, the inverse relations with total flavonoids and flavanones remained significant, whereas that with flavonols became nonsignificant. None of the associations were significant after further allowance for vitamin C, probably on account of the high collinearity between these compounds.
C1 Ist Ric Farmacol Mario Negri, Lab Epidemiol, I-20156 Milan, Italy.
   Univ Milan, Ist Stat Med & Biometria GA Maccacaro, Milan, Italy.
   Univ Milan, DNTB, Clin Otorinolaringoiatr, Monza, Italy.
   Ctr Riferimento Oncol, Unita Epidemiol & Biostat, I-33081 Aviano, PN, Italy.
   Univ Athens, Sch Med, Dept Hyg & Epidemiol, GR-11527 Athens, Greece.
   Osped S Maria Angeli, Div Otorinolaringoiatr, Pordenone, Italy.
   Ist Nazl Tumori Regina Elena, Serv Integrato Epidemiol & Sistemi Informativi, Rome, Italy.
   Int Agcy Res Canc, F-69372 Lyon, France.
C3 Istituto di Ricerche Farmacologiche Mario Negri IRCCS; University of Milan; University of Milan; IRCCS Aviano (CRO); Athens Medical School; National & Kapodistrian University of Athens; IRCCS Istituti Fisioterapici Ospitalieri (IFO); IRCCS Regina Elena; World Health Organization; International Agency for Research on Cancer (IARC)
RP Rossi, M (corresponding author), Ist Ric Farmacol Mario Negri, Lab Epidemiol, Via La Masa 19, I-20156 Milan, Italy.
EM mrossi@marionegri.it
CR Agudo A, 2002, IARC SCI PUBL, V156, P99
   [Anonymous], 2004, TOBACCO SMOKE AND INVOLUNTARY SMOKING, V0, P0
   Arts ICW, 2002, CANCER CAUSE CONTROL, V13, P373, DOI 10.1023/A:1015290131096
   Arts ICW, 2005, AM J CLIN NUTR, V81, P317S, DOI 10.1093/ajcn/81.1.317S
   Bosetti C, 2005, CANCER EPIDEM BIOMAR, V14, P805, DOI 10.1158/1055-9965.EPI-04-0838
   Bosetti C, 2007, CANCER EPIDEM BIOMAR, V16, P98, DOI 10.1158/1055-9965.EPI-06-0769
   Breslow N E, 1980, IARC SCI PUBL, V0, P5
   DAvanzo B, 1996, EPIDEMIOLOGY, V7, P312, DOI 10.1097/00001648-199605000-00018
   De Stefani E, 1999, ORAL ONCOL, V35, P22, DOI 10.1016/S1368-8375(98)00061-X
   De Stefani E, 1999, NUTR CANCER, V34, P100, DOI 10.1207/S15327914NC340114
   Decarli A, 1996, ANN EPIDEMIOL, V6, P110, DOI 10.1016/1047-2797(95)00129-8
   Ferraroni M, 1996, INT J EPIDEMIOL, V25, P775, DOI 10.1093/ije/25.4.775
   Fink BN, 2007, AM J EPIDEMIOL, V165, P514, DOI 10.1093/aje/kwk033
   FRANCESCHI S, 1993, EUR J CANCER, V29A, P2298, DOI 10.1016/0959-8049(93)90225-5
   Franceschi S, 1999, BRIT J CANCER, V80, P614, DOI 10.1038/sj.bjc.6690400
   Franke AA, 1998, ADV EXP MED BIOL, V439, P237
   Garavello W, 2007, ANN ONCOL, V18, P1104, DOI 10.1093/annonc/mdm078
   Garcia-Closas R, 1999, CANCER CAUSE CONTROL, V10, P71, DOI 10.1023/A:1008867108960
   Gnagnarella P, 2004, J FOOD COMPOS ANAL, V17, P509, DOI 10.1016/j.jfca.2004.02.009
   Hirvonen T, 2001, CANCER CAUSE CONTROL, V12, P789, DOI 10.1023/A:1012232008016
   IARC, 1988, ALC DRINK, V44, P0
   Knekt P, 2002, AM J CLIN NUTR, V76, P560, DOI 10.1093/ajcn/76.3.560
   Kreimer AR, 2006, INT J CANCER, V118, P2293, DOI 10.1002/ijc.21577
   Lagiou P, 2004, CANCER CAUSE CONTROL, V15, P67, DOI 10.1023/B:CACO.0000016619.18041.b0
   Levi F, 1998, INT J CANCER, V77, P705, DOI 10.1002/(SICI)1097-0215(19980831)77:5<705::AID-IJC8>3.0.CO;2-Z
   Liggins J, 2000, BRIT J NUTR, V84, P717
   Liggins J, 2000, J NUTR BIOCHEM, V11, P326, DOI 10.1016/S0955-2863(00)00085-1
   Liggins J, 2002, EUR J CLIN NUTR, V56, P961, DOI 10.1038/sj.ejcn.1601419
   NEGRI E, 1993, CANCER EPIDEM BIOMAR, V2, P189
   Neuhouser ML, 2004, NUTR CANCER, V50, P1, DOI 10.1207/s15327914nc5001_1
   Nijveldt RJ, 2001, AM J CLIN NUTR, V74, P418
   Peterson J, 1998, NUTR RES, V18, P1995, DOI 10.1016/S0271-5317(98)00169-9
   Rossi M, 2007, INT J CANCER, V120, P1560, DOI 10.1002/ijc.22499
   Rossi M, 2006, CANCER EPIDEM BIOMAR, V15, P1555, DOI 10.1158/1055-9965.EPI-06-0017
   SALVINI S, 1998, MILANO ITALIA, V0, P0
   Tavani A, 2001, EUR J CANCER PREV, V10, P191, DOI 10.1097/00008469-200104000-00015
   Thomasset SC, 2007, INT J CANCER, V120, P451, DOI 10.1002/ijc.22419
   *USDA, 2002, LOW STAT U DAT IS CO, V0, P0
   WILLETT W, 1986, AM J EPIDEMIOL, V124, P17, DOI 10.1093/oxfordjournals.aje.a114366
NR 40
TC 70
Z9 81
U1 0
U2 4
PU AMER ASSOC CANCER RESEARCH
PI PHILADELPHIA
PA 615 CHESTNUT ST, 17TH FLOOR, PHILADELPHIA, PA 19106-4404 USA
SN 1055-9965
EI 1538-7755
J9 CANCER EPIDEM BIOMAR
JI Cancer Epidemiol. Biomarkers Prev.
PD AUG 15
PY 2007
VL 16
IS 8
BP 1621
EP 1625
DI 10.1158/1055-9965.EPI-07-0168
PG 5
WC Oncology; Public, Environmental & Occupational Health
SC Oncology; Public, Environmental & Occupational Health
GA 199SI
UT WOS:000248715100016
PM 17684136
DA 2025-02-23
ER

PT J
AU Russell, NC
   Hoelscher, DM
   Janszen, L
   Rodriguez, MA
AF Russell, Nancy C.
   Hoelscher, Deanna M.
   Janszen, Lorianne
   Rodriguez, M. Alma
TI Dietary and weight changes after treatments for lymphoma
SO NUTRITION AND CANCER-AN INTERNATIONAL JOURNAL
LA English
DT Article
ID non-hodgkins-lymphoma; life-style behaviors; physical-activity; breast-cancer; energy-intake; obesity; risk; mortality; women; men
AB To estimate the current prevalence of overweight and any associations with self-reported changes in dietary patterns, we surveyed 141 patients who had completed treatments for lymphoma at The M. D. Anderson Cancer Center. We hypothesized that those who perceived that they were currently eating more fruits, vegetables, or whole grains would be more likely to be in a normal weight as body mass index (BMI) category. Usual food choices during the past year were assessed through the previously validated Block Dietary Data Systems Food Frequency Questionnaire (FFQ). Perceived increases in fruits, vegetables, or whole grains after treatment were assessed through supplementary questions. Height, weight, and medications were recorded from a retrospective record review. A majority of subjects were overweight or obese before treatment, and this proportion had increased when assessed a median of 20 nio after treatment. Patients perceiving that they currently consumed more fruits, vegetables, or whole grains were not more likely to be in a normal BMI category even after controlling for medications associated with weight gain as indicated by pharmaceutical company information. However, a majority of subjects consumed 40% or more of energy from fat and ate less than the recommended minimum of 5-a-day fruits and vegetables.
C1 Univ Texas, MD Anderson Canc Ctr, Dept Palliat Care & Rehabil Med Integrat MPER, Houston, TX 77030 USA.
   Univ Texas, Hlth Sci Ctr, Sch Publ Hlth, Houston, TX 77030 USA.
   Univ Texas, MD Anderson Canc Ctr, Dept Patient Educ, Houston, TX 77030 USA.
   Univ Texas, MD Anderson Canc Ctr, Dept Lymphoma Myeloma, Houston, TX 77030 USA.
C3 University of Texas System; UTMD Anderson Cancer Center; University of Texas System; University of Texas Health Science Center Houston; University of Texas School Public Health; University of Texas System; UTMD Anderson Cancer Center; University of Texas System; UTMD Anderson Cancer Center
RP Russell, NC (corresponding author), Univ Texas, MD Anderson Canc Ctr, Dept Palliat Care & Rehabil Med Integrat MPER, 1515 Holcombe Blvd, Houston, TX 77030 USA.
EM nrussell@mdanderson.org
CR Blanchard CM, 2003, AM J HEALTH BEHAV, V27, P246, DOI 10.5993/AJHB.27.3.6
   Block G, 2001, AM J EPIDEMIOL, V154, P1103, DOI 10.1093/aje/154.12.1103
   Calle EE, 2003, NEW ENGL J MED, V348, P1625, DOI 10.1056/NEJMoa021423
   Cerhan JR, 2002, AM J EPIDEMIOL, V156, P527, DOI 10.1093/aje/kwf082
   Chait A, 1999, AM J CLIN NUTR, V70, P881
   Chan WC, 1997, BLOOD, V89, P3909
   Cheskin LJ, 1999, SOUTHERN MED J, V92, P898, DOI 10.1097/00007611-199909000-00009
   Davies AA, 2006, JNCI-J NATL CANCER I, V98, P961, DOI 10.1093/jnci/djj263
   Demark-Wahnefried W, 2000, CANCER-AM CANCER SOC, V88, P674, DOI 10.1002/(SICI)1097-0142(20000201)88:3<674::AID-CNCR26>3.0.CO;2-R
   Enger SM, 2004, ARCH SURG-CHICAGO, V139, P954, DOI 10.1001/archsurg.139.9.954
   Goodwin PJ, 2006, NUTR DIS PREV, V5, P405
   Harnack L, 2004, J AM DIET ASSOC, V104, P804, DOI 10.1016/j.jada.2004.02.026
   Harris NL, 2001, PATHOLOGY GENETICS T, V0, P10
   Hebert JR, 1998, BREAST CANCER RES TR, V51, P17, DOI 10.1023/A:1006056915001
   Hedley AA, 2004, JAMA-J AM MED ASSOC, V291, P2847, DOI 10.1001/jama.291.23.2847
   Holly EA, 1999, AM J EPIDEMIOL, V150, P375, DOI 10.1093/oxfordjournals.aje.a010017
   Holmes MD, 1999, CANCER, V86, P826, DOI 10.1002/(SICI)1097-0142(19990901)86:5<826::AID-CNCR19>3.0.CO;2-0
   Horner NK, 2002, AM J CLIN NUTR, V76, P766, DOI 10.1093/ajcn/76.4.766
   Jaffe ES, 2001, PATHOLOGY GENETICS H, V0, P191
   Keegan THM, 2006, CANCER EPIDEM BIOMAR, V15, P1095, DOI 10.1158/1055-9965.EPI-06-0020
   Liu SM, 2003, AM J CLIN NUTR, V78, P920, DOI 10.1093/ajcn/78.5.920
   MARESPERLMAN JA, 1993, J NUTR, V123, P489, DOI 10.1093/jn/123.3.489
   Mayfield E, 1999, SOC WORK HEALTH CARE, V29, P21, DOI 10.1300/J010v29n02_02
   Metz JM, 2005, J CLIN ONCOL, V23, P8011
   *NAT CTR CHRON DIS, 2006, RES PRACT SER, V1, P0
   Pan SY, 2005, AM J EPIDEMIOL, V162, P1162, DOI 10.1093/aje/kwi342
   Paquette MC, 2005, CAN J PUBLIC HEALTH, V96, PS15, DOI 10.1007/BF03405196
   Pinto BM, 2000, ANN BEHAV MED, V22, P38, DOI 10.1007/BF02895166
   Rabin C, 2006, PSYCHO-ONCOL, V15, P701, DOI 10.1002/pon.1000
   Rock CL, 2006, NUTR DIS PREV, V5, P437
   Rock CL, 2002, J CLIN ONCOL, V20, P3302, DOI 10.1200/JCO.2002.03.008
   Rolls BJ, 2004, NUTR REV, V62, P1, DOI 10.1301/nr.2004.jan.1-17
   Satia JA, 2004, CANCER EPIDEM BIOMAR, V13, P1022
   Strom SS, 2005, CLIN CANCER RES, V11, P6889, DOI 10.1158/1078-0432.CCR-04-1977
   Subar AF, 2001, AM J EPIDEMIOL, V154, P1089, DOI 10.1093/aje/154.12.1089
   *U TEX MD AND CANC, 2003, TUM REG NEW PAT SEL, V0, P0
   Wakimoto P, 2001, J GERONTOL A-BIOL, V56, P65, DOI 10.1093/gerona/56.suppl_2.65
   Whiteman MK, 2005, CANCER EPIDEM BIOMAR, V14, P2009, DOI 10.1158/1055-9965.EPI-05-0106
   WRIGHT JD, 2003, ADV DATA VITAL HLTH, V334, P0
NR 45
TC 2
Z9 2
U1 0
U2 1
PU ROUTLEDGE JOURNALS, TAYLOR & FRANCIS LTD
PI ABINGDON
PA 2-4 PARK SQUARE, MILTON PARK, ABINGDON OX14 4RN, OXON, ENGLAND
SN 0163-5581
EI 1532-7914
J9 NUTR CANCER
JI Nutr. Cancer
PD JUN 15
PY 2007
VL 57
IS 2
BP 168
EP 176
DI 10.1080/01635580701277379
PG 9
WC Oncology; Nutrition & Dietetics
SC Oncology; Nutrition & Dietetics
GA 187QI
UT WOS:000247862700007
PM 17571950
DA 2025-02-23
ER

PT J
AU Updike, MS
   Sawdy, JC
   Wang, LS
   Liu, SL
   Huang, YW
   Ye, WP
   Farrar, WB
   Lin, YC
   Wick, M
AF Updike, Michael Scott
   Sawdy, Joseph C.
   Wang, Li-Shu
   Liu, Suling
   Huang, Yi-Wen
   Ye, Weiping
   Farrar, William B.
   Lin, Young C.
   Wick, Macdonald
TI Primary cultured human breast epithelial cells up-regulate protein disulfide isomerase in response to zeranol
SO ANTICANCER RESEARCH
LA English
DT Article
DE breast cancer; zeranol; proteomics; protein disulfide isomerase
ID gamma ptp-gamma; replacement therapy; cancer risk; estrogen; growth; fibroblasts; estradiol; tamoxifen
AB Background: Experimental data at the molecular, cellular and organismal levels have implicated dietary components in cancer. Exposure to numerous growth factors, hormones and environmental agents, that can regulate signaling events, is involved in carcinogenesis. Research targets on gene-nutrient interactions may give useful information for the development of a novel diet-based intervention for the at-risk population. Materials and Methods: To examine the proteomic effect of a low level dietary compound on potential breast cancer, primary human breast epithelial cells were isolated and cultured in media with or without zeranol, an anabolic, non-estrogenic growth promoter with estrogenic activity, used in beef cattle and naturally found in some fungus in grain. The cells then underwent proteomic analysis. Results: 2-D electrophoresis showed that protein disulfide isomerase (PDI) was up-regulated 5-fold in the breast epithelial cells exposed to zeranol. PDI has been shown to be up-regulated in a variety of cancerous tissues, although this is the first reported up-regulation of PDI in breast tissue. Conclusion: PDI may be a useful marker of dietary exposure to zeranol.
C1 Ohio State Univ, Coll Food Agr & Environm Sci, Dept Anim Sci, Columbus, OH 43210 USA.
   Ohio State Univ, Coll Vet Med, Lab Reprod & Mol Endocrinol, Columbus, OH 43210 USA.
   Ohio State Univ, OSC Comprehens Canc Res Ctr, Columbus, OH 43210 USA.
   Ohio State Univ, Coll Med & Publ Hlth, Dept Surg, Div Surg Oncol, Columbus, OH 43210 USA.
   Univ Michigan, Comprehens Canc Res Ctr, Ann Arbor, MI 48105 USA.
C3 University System of Ohio; Ohio State University; University System of Ohio; Ohio State University; University System of Ohio; Ohio State University; James Cancer Hospital & Solove Research Institute; University System of Ohio; Ohio State University; University of Michigan System; University of Michigan
RP Wick, M (corresponding author), Ohio State Univ, Coll Food Agr & Environm Sci, Dept Anim Sci, Columbus, OH 43210 USA.
EM wick.13@osu.edu
FU NCI NIH HHS [CA94718, CA95915] Funding Source: Medline
CR Chodosh LA, 1999, CANCER RES, V59, P0
   Claudio JO, 2002, BLOOD, V100, P2175, DOI 10.1182/blood-2002-01-0008
   COE JE, 1992, P NATL ACAD SCI USA, V89, P1085, DOI 10.1073/pnas.89.3.1085
   DIEKMAN MA, 1992, J ANIM SCI, V70, P1615, DOI 10.2527/1992.7051615x
   Eifel P, 2001, JNCI-J NATL CANCER I, V93, P979
   Elenbaas B, 2001, EXP CELL RES, V264, P169, DOI 10.1006/excr.2000.5133
   Fisher BJ, 1998, INT J RADIAT ONCOL, V42, P117, DOI 10.1016/S0360-3016(98)00177-1
   Görg A, 2000, ELECTROPHORESIS, V21, P1037, DOI 10.1002/(SICI)1522-2683(20000401)21:6<1037::AID-ELPS1037>3.0.CO;2-V
   HARRIS RE, 1992, J NATL CANCER I, V84, P1575, DOI 10.1093/jnci/84.20.1575
   HASEMAN JK, 1984, J TOXICOL ENV HEALTH, V14, P621, DOI 10.1080/15287398409530613
   Howe HL, 2001, J NATL CANCER I, V93, P824, DOI 10.1093/jnci/93.11.824
   HUANG Z, 1997, JAMA-J AM MED ASSOC, V278, P1448
   KATZENELLENBOGEN BS, 1978, MOL CELL ENDOCRINOL, V10, P103, DOI 10.1016/0303-7207(78)90063-1
   Krtolica A, 2001, P NATL ACAD SCI USA, V98, P12072, DOI 10.1073/pnas.211053698
   Leffers H, 2001, HUM REPROD, V16, P1037, DOI 10.1093/humrep/16.5.1037
   Liu SL, 2004, ONCOGENE, V23, P1256, DOI 10.1038/sj.onc.1207235
   Liu SL, 2002, ANTICANCER RES, V22, P3917
   Liu SL, 2002, BREAST CANCER RES TR, V71, P21, DOI 10.1023/A:1013343718942
   Liu Suling, 2004, BREAST J, V10, P514, DOI 10.1111/j.1075-122X.2004.21410.x
   MIROCHA CJ, 1976, APPL ENVIRON MICROB, V32, P553, DOI 10.1128/AEM.32.4.553-556.1976
   MORAN C, 1991, J ANIM SCI, V69, P4249, DOI 10.2527/1991.69114249x
   Ross RK, 2000, JNCI-J NATL CANCER I, V92, P328, DOI 10.1093/jnci/92.4.328
   SHEFFIELD LG, 1985, CANCER LETT, V28, P77, DOI 10.1016/0304-3835(85)90095-3
   Shevchenko A, 1996, BIOCHEM SOC T, V24, P893, DOI 10.1042/bst0240893
   Shin BK, 2003, J BIOL CHEM, V278, P7607, DOI 10.1074/jbc.M210455200
   Voss T, 2001, INT J CANCER, V91, P180, DOI 10.1002/1097-0215(200002)9999:9999<::AID-IJC1037>3.0.CO;2-J
   Welshons W V, 1990, J VET DIAGN INVEST, V2, P268
NR 27
TC 14
Z9 14
U1 0
U2 4
PU INT INST ANTICANCER RESEARCH
PI ATHENS
PA EDITORIAL OFFICE 1ST KM KAPANDRITIOU-KALAMOU RD KAPANDRITI, PO BOX 22, ATHENS 19014, GREECE
SN 0250-7005
EI 1791-7530
J9 ANTICANCER RES
JI Anticancer Res.
PD JAN-FEB 15
PY 2007
VL 27
IS 1A
BP 407
EP 410
DI 
PG 4
WC Oncology
SC Oncology
GA 140ZJ
UT WOS:000244545200053
PM 17352260
DA 2025-02-23
ER

PT J
AU Slattery, ML
   Curtin, K
   Sweeney, C
   Levin, TR
   Potter, J
   Wolff, RK
   Albertsen, H
   Samowitz, WS
AF Slattery, Martha L.
   Curtin, Karen
   Sweeney, Carol
   Levin, Theodore R.
   Potter, John
   Wolff, Roger K.
   Albertsen, Hans
   Samowitz, Wade S.
TI Diet and lifestyle factor associations with CpG island methylator phenotype and BRAF mutations in colon cancer
SO INTERNATIONAL JOURNAL OF CANCER
LA English
DT Article
DE BRAF CIMP; CpG island; colon cancer; folate; alcohol; methionine; NSAIDs
ID colorectal-cancer; microsatellite instability; promoter methylation; dna methylation; folate; fiber; risk; tumors; hypermethylation; mechanisms
AB It has been proposed that dietary factors such as folate, alcohol and methionine may be associated with colon cancer because of their involvement in DNA methylation processes. Data from a large population-based case-control study of incident colon cancer were used to evaluate whether intake of dietary, obesity, physical activity and nonsteroidal anti inflammatory drugs are associated with a CpG island methylator phenotype (CIMP). The BRAF V600E mutation and 5 CpG island markers (MINT1, MINT2, MINT31, p16 and hMLH1) were assessed in 1154 cases of colon cancer. We hypothesized that dietary factors involved in DNA methylation, cruciferous vegetables and use of aspirin/NSAIDs would be associated with CIMP-high tumors. Dietary folate, vitamins B-6 and B-12, methionine and alcohol were not associated with increased likelihood of colon tumors with the CIMP-high (2 or more markers methylated) phenotype. Dietary fiber, physical activity and aspirin and other nonsteroidal anti inflammatory drugs were inversely associated with both CIMP-low and CIMP-high tumors. Our results also suggested non-CIMP pathways as well. Obese individuals were at 2-fold increased risk of having a CIMP-low tumor. Alcohol was associated with an increased risk of tumors that were MSI+ and CIMP-low. In the presence of smoking 20 or more cigarettes per day, use of NSAIDs did not protect against a BRAF mutation. Our data suggest multiple pathways to colon cancer. They do not support a unique role for dietary folate, alcohol, vitamins B-6 and B-12 and methionine in a CpG island methylator phenotype. (c) 2006 Wiley-Liss, Inc.
C1 Univ Utah, Dept Internal Med, Salt Lake City, UT 84108 USA.
   Kaiser Permanente Med Ctr, Walnut Creek, CA USA.
   Fred Hutchinson Canc Res Ctr, Seattle, WA 98104 USA.
   Univ Utah, Dept Pathol, Hlth Sci Ctr, Salt Lake City, UT 84108 USA.
C3 Utah System of Higher Education; University of Utah; Kaiser Permanente; Fred Hutchinson Cancer Center; Utah System of Higher Education; University of Utah
RP Slattery, ML (corresponding author), Univ Utah, Dept Internal Med, 375 Chipeta Way,Suite A, Salt Lake City, UT 84108 USA.
EM mslatter@hrc.utah.edu
FU NCATS NIH HHS [KL2 TR000146] Funding Source: Medline; NCI NIH HHS [R01 CA048998, R01 CA061757, N01-PC-67000, CA48998, CA61757, R01 CA048998-11, R01 CA061757-11] Funding Source: Medline
CR Diergaarde B, 2003, CANCER EPIDEM BIOMAR, V12, P1130
   Frazier ML, 2003, CANCER RES, V63, P4805
   FRIEDENREICH CM, 1994, EPIDEMIOLOGY, V5, P66, DOI 10.1097/00001648-199401000-00011
   GIOVANNUCCI E, 1995, JNCI-J NATL CANCER I, V87, P265, DOI 10.1093/jnci/87.4.265
   Hodge DR, 2005, CANCER RES, V65, P4673, DOI 10.1158/0008-5472.CAN-04-3589
   Kane MF, 1997, CANCER RES, V57, P808
   Kang GH, 2003, AM J PATHOL, V163, P1551, DOI 10.1016/S0002-9440(10)63511-0
   Kawakami K, 2003, CLIN CANCER RES, V9, P5860
   Liu Kiang, 1994, ETHNICITY AND DISEASE, V4, P15
   Ogimoto I, 2000, CANCER CAUSE CONTROL, V11, P9, DOI 10.1023/A:1008927404027
   Park SJ, 2003, AM J PATHOL, V162, P815, DOI 10.1016/S0002-9440(10)63878-3
   Potter JD, 2002, J NUTR, V132, P2410S, DOI 10.1093/jn/132.8.2410S
   Samowitz WS, 2001, CANCER EPIDEM BIOMAR, V10, P917
   Samowitz WS, 2001, AM J PATHOL, V158, P1517, DOI 10.1016/S0002-9440(10)64102-8
   Samowitz WS, 2005, GASTROENTEROLOGY, V129, P837, DOI 10.1053/j.gastro.2005.06.020
   SAMOWITZ WS, 2006, P AM ASS CANC RES, V0, P0
   SAMOWITZ WS, 2006, J NATL CANC I DEC, V0, P0
   SLATTERY M, 1989, J NATL CANCER I, V81, P1042
   Slattery Martha L, 1995, ANNALS OF EPIDEMIOLOGY, V5, P292, DOI 10.1016/1047-2797(94)00095-B
   SLATTERY ML, 1994, J AM DIET ASSOC, V94, P761, DOI 10.1016/0002-8223(94)91944-5
   SLATTERY ML, 1988, JNCI-J NATL CANCER I, V80, P1474, DOI 10.1093/jnci/80.18.1474
   Slattery ML, 1997, NUTR CANCER, V28, P52, DOI 10.1080/01635589709514553
   Slattery ML, 2001, INT J CANCER, V93, P601, DOI 10.1002/ijc.1370
   Slattery ML, 1997, CANCER RES, V57, P75
   STEINMETZ KA, 1991, CANCER CAUSE CONTROL, V2, P427, DOI 10.1007/BF00054304
   Stempak JM, 2005, CARCINOGENESIS, V26, P981, DOI 10.1093/carcin/bgi037
   Ströhle A, 2005, INT J ONCOL, V26, P1449
   Terry P, 2001, JNCI-J NATL CANCER I, V93, P525, DOI 10.1093/jnci/93.7.525
   Toyota M, 1999, CANCER RES, V59, P2307
   Toyota M, 2000, P NATL ACAD SCI USA, V97, P710, DOI 10.1073/pnas.97.2.710
   Toyota M, 1999, P NATL ACAD SCI USA, V96, P8681, DOI 10.1073/pnas.96.15.8681
   van Engeland M, 2003, CANCER RES, V63, P3133
   WATTENBERG LW, 1977, J NATL CANCER I, V58, P35
   WILLETT WC, 1990, NEW ENGL J MED, V323, P1664, DOI 10.1056/NEJM199012133232404
NR 34
TC 162
Z9 171
U1 0
U2 10
PU WILEY-LISS
PI HOBOKEN
PA DIV JOHN WILEY & SONS INC, 111 RIVER ST, HOBOKEN, NJ 07030 USA
SN 0020-7136
EI 
J9 INT J CANCER
JI Int. J. Cancer
PD FEB 1
PY 2007
VL 120
IS 3
BP 656
EP 663
DI 10.1002/ijc.22342
PG 8
WC Oncology
SC Oncology
GA 117JI
UT WOS:000242869000027
PM 17096326
DA 2025-02-23
ER

PT J
AU Plummer, M
   Vivas, J
   Lopez, G
   Bravo, JC
   Peraza, S
   Carillo, E
   Cano, E
   Castro, D
   Andrade, O
   Sánchez, V
   Garcia, R
   Buiatti, E
   Aebischer, C
   Franceschi, S
   Oliver, W
   Muñoz, N
AF Plummer, Martyn
   Vivas, Jorge
   Lopez, Gladys
   Bravo, Juan Carlos
   Peraza, Simon
   Carillo, Elsa
   Cano, Elsa
   Castro, Denis
   Andrade, Olga
   Sanchez, Victor
   Garcia, Rita
   Buiatti, Eva
   Aebischer, Claude
   Franceschi, Silvia
   Oliver, Walter
   Munoz, Nubia
TI Chemoprevention of precancerous gastric lesions with antioxidant vitamin supplementation:: A randomized trial in a high-risk population
SO JNCI-JOURNAL OF THE NATIONAL CANCER INSTITUTE
LA English
DT Article
ID helicobacter-pylori; stomach-cancer; alpha-tocopherol; beta-carotene; prevalence; plasma; intervention; epidemiology; determinants; dysplasia
AB Background Gastric cancer is one of the most common malignancies worldwide. Histopathologic studies have identified a sequence of changes in the gastric mucosa that mark the slow progression from normal tissue to carcinoma. Epidemiologic evidence suggests that a diet rich in fresh fruit and vegetables could be a protective factor against this disease. This effect may be mediated through antioxidant vitamins. Methods A randomized, double-blind chemoprevention trial was conducted among 1980 subjects in Tachira State, Venezuela (whose population is at high risk for gastric cancer), to determine the effect of dietary supplementation with vitamin C, vitamin E, and beta-carotene on the progression and regression of precancerous gastric lesions. Subjects were randomly assigned to receive either a combination of vitamin C (750 mg/day), vitamin E (600 mg/day), and beta-carotene (18 mg/day) or placebo for 3 years. Changes in the gastric mucosa were determined by histologic diagnosis based on five biopsies taken from prespecified areas of the stomach at baseline and annually for 3 years. All biopsies were reviewed by a single expert pathologist. Progression rates (and regression rates) were calculated by comparing the first and last available gastroscopies for each subject and dividing the number of subjects whose diagnoses increased (decreased) in severity by the total follow-up time. Overall rate ratios were calculated by Poisson regression, controlling for baseline diagnosis. All statistical tests were two-sided. Results Median plasma vitamin levels were increased in the treatment group between baseline and 1 year after randomization from 0.43 mu mol/L (interquartile range [IQR] = 0.26-0.69) to 2.89 mu mol/L (IQR = 1.76-4.22) for beta-carotene, from 26.7 mu mol/L (IQR = 23.1-31.2) to 54.9 mu mol/L (IQR = 42.8-67.6) for alpha-tocopherol, and from 47.70 mu mol/L (IQR = 36.9-58.5) to 61.9 mu mol/L (IQR = 52.2-72.7) for vitamin C. Overall progression rates per 100 person-years were 74.3 in the placebo group and 67.8 in the group randomly assigned to vitamins. Overall regression rates were 109.4 in the placebo group and 116.5 in the group randomly assigned to vitamins. There was no statistically significant difference in progression rate (rate ratio = 0.92, 95% confidence interval [Cl] = 0.74 to 1.15) or regression rate (rate ratio = 1.09, 95% Cl = 0.90 to 1.33) between vitamin and placebo groups. Conclusion Supplementation with antioxidant micronutrients is not an effective tool for gastric cancer control in this high-risk population. The results of this trial are consistent with previous findings on the lack of effect of nutritional supplementation on precancerous gastric lesions.
C1 Int Agcy Res Canc, F-69372 Lyon 08, France.
   Ctr Control Canc Gastrointestinal Dr Luis Anderso, San Cristobal, Tachira State, Venezuela.
   Univ Valle, Fdn Valle Lili, Dept Pathol, Cali, Colombia.
   Reg Hlth Agcy Tuscany, Epidemiol Unit, Florence, Italy.
   Hoffmann La Roche AG, Vitamins Div, Basel, Switzerland.
   Inst Nacl Cancerol, Bogota, Colombia.
C3 World Health Organization; International Agency for Research on Cancer (IARC); Fundacion Valle del Lili; Universidad del Valle; Roche Holding
RP Plummer, M (corresponding author), Int Agcy Res Canc, 150 Cours Albert Thomas, F-69372 Lyon 08, France.
EM plummer@iarc.fr
CR ALBANES D, 1995, AM J CLIN NUTR, V62, P1427, DOI 10.1093/ajcn/62.6.1427S
   Alpha-Tocopherol Beta Carotene Cancer Prevention Study Group, 1994, N ENGL J MED, V330, P1029, DOI 10.1056/NEJM199404143301501
   BLOT WJ, 1993, JNCI-J NATL CANCER I, V85, P1483, DOI 10.1093/jnci/85.18.1483
   Bowen DJ, 2003, CONTROL CLIN TRIALS, V24, P39, DOI 10.1016/S0197-2456(02)00277-5
   BRUBACHER G, 1974, CLIN BIOCH PRINCIPLE, V2, P989
   BUIATTI E, 1994, CANCER CAUSE CONTROL, V5, P249, DOI 10.1007/BF01830244
   Buiatti E, 1996, INT J CANCER, V65, P317, DOI 10.1002/(SICI)1097-0215(19960126)65:3<317::AID-IJC7>3.0.CO;2-2
   BUIATTI E, 1994, 18 IARC, V0, P0
   Correa P, 2004, GUT, V53, P1217, DOI 10.1136/gut.2004.039834
   Correa P, 2000, JNCI-J NATL CANCER I, V92, P1881, DOI 10.1093/jnci/92.23.1881
   CORREA P, 1990, CANCER RES, V50, P4731
   CORREA P, 1990, CANCER RES, V50, P4737
   CORREA P, 1992, CANCER RES, V52, P6735
   deSanjose S, 1996, EUR J CANCER PREV, V5, P57
   Dixon MF, 1996, AM J SURG PATHOL, V20, P1161, DOI 10.1097/00000478-199610000-00001
   Fontham ETH, 2005, CANCER EPIDEM BIOMAR, V14, P2465, DOI 10.1158/1055-9965.EPI-05-0518
   Hennekens CH, 1996, NEW ENGL J MED, V334, P1145, DOI 10.1056/NEJM199605023341801
   HESS D, 1991, INT J VITAM NUTR RES, V61, P232
   IARC, 1994, MON EV CARC RISKS HU, V61, P0
   KATO I, 1995, INT J CANCER, V62, P512, DOI 10.1002/ijc.2910620504
   Kato I, 2004, CANCER EPIDEM BIOMAR, V13, P468
   Leung WK, 2004, GUT, V53, P1244, DOI 10.1136/gut.2003.034629
   Malila N, 2002, CANCER CAUSE CONTROL, V13, P617, DOI 10.1023/A:1019556227014
   Mera R, 2005, GUT, V54, P1536, DOI 10.1136/gut.2005.072009
   Meyskens FL, 2005, CANCER EPIDEM BIOMAR, V14, P1366, DOI 10.1158/1055-9965.EPI-04-0666
   Munoz N, 1996, CANCER EPIDEM BIOMAR, V5, P41
   Munoz N, 1996, IARC SCI PUBL, V0, P125
   Parkin DM, 2005, CA-CANCER J CLIN, V55, P74, DOI 10.3322/canjclin.55.2.74
   PISANI P, 1994, BRIT J CANCER, V69, P1102, DOI 10.1038/bjc.1994.216
   Plummer M, 1997, INT J EPIDEMIOL, V26, P716, DOI 10.1093/ije/26.4.716
   Plummer Martyn, 2004, IARC SCI PUBL, V0, P311
   Reed P I, 1994, EUR J CANCER PREV, V3 Suppl 2, P99, DOI 10.1097/00008469-199412002-00018
   Riboli E, 2003, AM J CLIN NUTR, V78, P559S, DOI 10.1093/ajcn/78.3.559S
   Torrado J, 2000, CANCER EPIDEM BIOMAR, V9, P671
   Varis K, 1998, SCAND J GASTROENTERO, V33, P294, DOI 10.1080/00365529850170892
   WANG GQ, 1994, CANCER EPIDEM BIOMAR, V3, P161
   Wong BCY, 2004, JAMA-J AM MED ASSOC, V291, P187, DOI 10.1001/jama.291.2.187
   You WC, 2006, JNCI-J NATL CANCER I, V98, P974, DOI 10.1093/jnci/djj264
NR 38
TC 71
Z9 83
U1 0
U2 7
PU OXFORD UNIV PRESS INC
PI CARY
PA JOURNALS DEPT, 2001 EVANS RD, CARY, NC 27513 USA
SN 0027-8874
EI 1460-2105
J9 JNCI-J NATL CANCER I
JI JNCI-J. Natl. Cancer Inst.
PD JAN 17
PY 2007
VL 99
IS 2
BP 137
EP 146
DI 10.1093/jnci/djk017
PG 10
WC Oncology
SC Oncology
GA 126QA
UT WOS:000243528300010
PM 17227997
DA 2025-02-23
ER

PT J
AU Miura, D
   Saarinen, NM
   Miura, Y
   Santti, R
   Yagasaki, K
AF Miura, Daiki
   Saarinen, Niina M.
   Miura, Yutaka
   Santti, Risto
   Yagasaki, Kazumi
TI Hydroxymatairesinol and its mammalian metabolite enterolactone reduce the growth and metastasis of subcutaneous AH109A hepatomas in rats
SO NUTRITION AND CANCER-AN INTERNATIONAL JOURNAL
LA English
DT Article
ID potassium acetate hmrlignan; cells in-vitro; breast-cancer; bearing rats; lignans enterolactone; gene-expression; plant lignans; tumor-growth; invasion; 7-hydroxymatairesinol
AB Both epidemiological and experimental evidence is accumulating to show that a lignan-rich diet may reduce the risk of human breast cancer. Possible anti-cancer effects of dietary lignans on hepatomas or hepatoma cells have not been the topic of earlier studies. In the present study, we examined the effect of 7-hydroxymatairesinol (HMR) and its mammalian metabolite, enterolactone (ENL), on AH109A hepatoma cell proliferation and invasion in vitro. HMR and ENL inhibited the proliferation and invasion of AH109A hepatoma cells in vitro. The 50% inhibitory concentration (IC50) of hepatoma cell proliferation was lower for ENL (10 mu M) than HMR (>200 mu M). Likewise, IC50 of hepatoma cell invasion was lower for ENL (9 mu M) than HMR (144 mu M). ENL suppressed hepatoma cell proliferation by accumulating cells in G(1) phase and elongating doubling time of these cells, and by increasing the rate of apoptosis. Subsequently, we investigated in vivo the effect of dietary HMR and ENL on growth and metastasis of AH109A hepatomas in rats. Both of these compounds reduced the growth and metastasis of solid AH109A hepatomas in rats. These in vitro and in vivo findings suggest that HMR has inhibitory activities on tumor growth and metastasis in the hepatoma-bearing rats, and that this anti-tumor effect is mediated at least partially by ENL, a metabolite of HMR.
C1 Tokyo Noko Univ, Dept Appl Biol Sci, Fuchu, Tokyo 1838509, Japan.
   Univ Turku, Inst Biomed, Dept Anat, FIN-20520 Turku, Finland.
   Univ Turku, Funct Foods Forum, Turku, Finland.
C3 Tokyo University of Agriculture & Technology; University of Turku; University of Turku
RP Yagasaki, K (corresponding author), Tokyo Noko Univ, Dept Appl Biol Sci, Saiwaicho 3-5-8, Fuchu, Tokyo 1838509, Japan.
EM nky-nutr@cc.tuat.ac.jp
CR Adlercreutz H, 2002, J STEROID BIOCHEM, V83, P113, DOI 10.1016/S0960-0760(02)00273-X
   AKEDO H, 1986, CANCER RES, V46, P2416
   AXELSON M, 1982, NATURE, V298, P659, DOI 10.1038/298659a0
   Bylund A, 2005, EXP BIOL MED, V230, P217
   Chen JM, 2003, BREAST CANCER RES TR, V80, P163, DOI 10.1023/A:1024513815374
   EKMAN R, 1979, ACTA ACADEMIAE ABOENSIS SER B MATHEMATICA ET PHYSICA, V39, P1
   Ghisletti S, 2005, MOL CELL BIOL, V25, P2957, DOI 10.1128/MCB.25.8.2957-2968.2005
   Heinonen S, 2001, J AGR FOOD CHEM, V49, P3178, DOI 10.1021/jf010038a
   IRIKURA T, 1985, LIPIDS, V20, P420, DOI 10.1007/BF02534232
   IRIKURA T, 1985, J PHARMACOBIO-DYNAM, V8, P1018
   Katsuda S, 2004, EXP BIOL MED, V229, P417, DOI 10.1177/153537020422900510
   Kiyosawa K, 2004, GASTROENTEROLOGY, V127, PS17, DOI 10.1053/j.gastro.2004.09.012
   Kozuki Y, 2000, CANCER LETT, V151, P111, DOI 10.1016/S0304-3835(99)00418-8
   Kozuki Y, 2001, CANCER LETT, V167, P151, DOI 10.1016/S0304-3835(01)00476-1
   Kozuki Y, 2001, CYTOTECHNOLOGY, V35, P57, DOI 10.1023/A:1008167502110
   Lina B, 2005, REGUL TOXICOL PHARM, V41, P28, DOI 10.1016/j.yrtph.2004.09.001
   Liu Z, 2006, J NUTR, V136, P906, DOI 10.1093/jn/136.4.906
   Magee PJ, 2004, CANCER LETT, V208, P35, DOI 10.1016/j.canlet.2003.11.012
   Miura D, 2004, CLIN EXP METASTAS, V21, P445, DOI 10.1007/s10585-004-2698-1
   Miura D, 2003, LIFE SCI, V73, P1393, DOI 10.1016/S0024-3205(03)00469-7
   Miura Y, 2004, J NUTR SCI VITAMINOL, V50, P38, DOI 10.3177/jnsv.50.38
   Oikarinen Seija I, 2000, CANCER LETTERS, V161, P253, DOI 10.1016/S0304-3835(00)00662-5
   Peñalvo JL, 2005, J NUTR, V135, P1056, DOI 10.1093/jn/135.5.1056
   Power KA, 2006, INT J CANCER, V118, P1316, DOI 10.1002/ijc.21464
   Qu HY, 2005, J NUTR, V135, P598, DOI 10.1093/jn/135.3.598
   REEVES PG, 1993, J NUTR, V123, P1939, DOI 10.1093/jn/123.11.1939
   Saarinen NM, 2000, NUTR CANCER, V36, P207, DOI 10.1207/S15327914NC3602_10
   Saarinen NM, 2002, MOL CANCER THER, V1, P869
   Saarinen NM, 2001, NUTR CANCER, V41, P82, DOI 10.1207/S15327914NC41-1&2_11
   Smeds AI, 2004, J CHROMATOGR B, V813, P303, DOI 10.1016/j.jchromb.2004.10.033
   Thompson LU, 2005, CLIN CANCER RES, V11, P3828, DOI 10.1158/1078-0432.CCR-04-2326
   Willför S, 2003, HOLZFORSCHUNG, V57, P27, DOI 10.1515/HF.2003.005
   Wolterbeek APM, 2004, REGUL TOXICOL PHARM, V40, P1, DOI 10.1016/j.yrtph.2004.04.001
   WYNDER EL, 1991, CANCER-AM CANCER SOC, V67, P746, DOI 10.1002/1097-0142(19910201)67:3<746::AID-CNCR2820670336>3.0.CO;2-1
   YAGASAKI K, 1992, ANIMAL CELL TECHNOLO, V4, P257
   YAGASAKI K, 2004, POLYPHENOLS COMMUNIC, V0, P25
   Zhang GY, 2002, BIOSCI BIOTECH BIOCH, V66, P711, DOI 10.1271/bbb.66.711
   Zhang GY, 2000, NUTR CANCER, V38, P265, DOI 10.1207/S15327914NC382_16
NR 38
TC 25
Z9 29
U1 0
U2 3
PU ROUTLEDGE JOURNALS, TAYLOR & FRANCIS LTD
PI ABINGDON
PA 2-4 PARK SQUARE, MILTON PARK, ABINGDON OX14 4RN, OXON, ENGLAND
SN 0163-5581
EI 1532-7914
J9 NUTR CANCER
JI Nutr. Cancer
PD JUN 15
PY 2007
VL 58
IS 1
BP 49
EP 59
DI 10.1080/01635580701308133
PG 11
WC Oncology; Nutrition & Dietetics
SC Oncology; Nutrition & Dietetics
GA 193QU
UT WOS:000248290100007
PM 17571967
DA 2025-02-23
ER

PT J
AU Dewell, A
   Weidner, G
   Sumner, MD
   Barnard, RJ
   Marlin, RO
   Daubenmier, JJ
   Chi, C
   Carroll, PR
   Ornish, D
AF Dewell, Antonella
   Weidner, Gerdi
   Sumner, Michael D.
   Barnard, R. James
   Marlin, Ruth O.
   Daubenmier, Jennifer J.
   Chi, Christine
   Carroll, Peter R.
   Ornish, Dean
TI Relationship of dietary protein and soy isoflavones to serum IGF-1 and IGF binding proteins in the Prostate Cancer Lifestyle Trial
SO NUTRITION AND CANCER-AN INTERNATIONAL JOURNAL
LA English
DT Article
ID growth-factor-i; factor binding-protein-3 concentrations; factor (igf)-i; low-fat; insulin; risk; men; population; women; predictors
AB High levels of insulin-like growth factor I (IGFI) are associated with increased risk of prostate cancer, whereas increased levels of some of its binding proteins (IGFBPs) seem to be protective. High intakes of dietary protein, especially animal and soy protein, appear to increase IGF-1. However, soy isoflavones have demonstrated anti-proliferative and apoptotic effects both in vitro and in vivo. We evaluated dietary intakes of total protein and soy isoflavones in relation to the IGF axis in prostate cancer patients making comprehensive lifestyle changes including a very low-fat vegan diet supplemented with soy protein (58 g/day). After one year, intervention group patients reported significantly higher intakes of dietary protein and soy isoflavones compared to usual-care controls (P < 0.001). IGF-1 increased significantly in both groups, whereas IGFBP-1 rose in the experimental group only (P < 0.01). Increases in vegetable protein over one year were associated with increases in IGFBP-1 among intervention group patients (P < 0.05). These results suggest that dietary protein and soy isoflavones, in the context of comprehensive lifestyle changes, may not significantly alter IGF-1. However, given the recent literature indicating that high intake of protein rich in essential amino acids (animal or soy protein) may increase IGF-1, it may be prudent for men with early stage prostate cancer not to exceed dietary protein recommendations.
C1 Res Inst Prevent Med, Sausalito, CA 94965 USA.
   Univ Calif Los Angeles, Los Angeles, CA USA.
   Univ Calif San Francisco, San Francisco, CA 94143 USA.
C3 University of California System; University of California Los Angeles; University of California System; University of California San Francisco
RP Weidner, G (corresponding author), Res Inst Prevent Med, 900 Bridgeway, Sausalito, CA 94965 USA.
EM antonella.dewell@pmri.org
FU NCI NIH HHS [5P50 CA 089520-02] Funding Source: Medline
CR Adams KF, 2003, J NUTR, V133, P1316
   Allen NE, 2000, BRIT J CANCER, V83, P95, DOI 10.1054/bjoc.2000.1509
   Allen NE, 2002, CANCER EPIDEM BIOMAR, V11, P1441
   [Anonymous], 2002, J AM DIET ASSOC, V0, P0
   Barnard RJ, 2003, PROSTATE, V56, P201, DOI 10.1002/pros.10251
   Chan JM, 2002, J NATL CANCER I, V94, P1099
   Chan JM, 1998, SCIENCE, V279, P563, DOI 10.1126/science.279.5350.563
   Chokkalingam AP, 2001, CANCER EPIDEM BIOMAR, V10, P421
   CLEMMONS DR, 1985, METABOLISM, V34, P391, DOI 10.1016/0026-0495(85)90230-6
   Cohen P, 1998, JNCI-J NATL CANCER I, V90, P876, DOI 10.1093/jnci/90.12.876
   Daubenmier JJ, 2006, UROLOGY, V67, P125, DOI 10.1016/j.urology.2005.07.056
   Djavan B, 2001, WORLD J UROL, V19, P225, DOI 10.1007/s003450100220
   Dunn-Emke SR, 2005, J AM DIET ASSOC, V105, P1442, DOI 10.1016/j.jada.2005.06.028
   Gann PH, 2005, INT J CANCER, V116, P297, DOI 10.1002/ijc.21042
   Giovannucci E, 2003, CANCER EPIDEM BIOMAR, V12, P84
   Harman SM, 2000, J CLIN ENDOCR METAB, V85, P4258, DOI 10.1210/jc.85.11.4258
   Holmes MD, 2002, CANCER EPIDEM BIOMAR, V11, P852
   Hsing AW, 2001, JNCI-J NATL CANCER I, V93, P783, DOI 10.1093/jnci/93.10.783
   Janssen JAMJL, 2004, J CLIN ENDOCR METAB, V89, P4391, DOI 10.1210/jc.2004-0232
   Jarred RA, 2002, CANCER EPIDEM BIOMAR, V11, P1689
   Khalil DA, 2002, J NUTR, V132, P2605, DOI 10.1093/jn/132.9.2605
   Lamartiniere CA, 2002, J NUTR, V132, P552S, DOI 10.1093/jn/132.3.552S
   Larsson SC, 2005, AM J CLIN NUTR, V81, P1163
   Mangels AR, 2003, J AM DIET ASSOC, V103, P748, DOI 10.1053/jada.2003.50142
   Ngo TH, 2002, CANCER CAUSE CONTROL, V13, P929, DOI 10.1023/A:1021911517010
   Ornish D, 2005, J UROLOGY, V174, P1065, DOI 10.1097/01.ju.0000169487.49018.73
   Ornish DM, 2001, UROLOGY, V57, P200, DOI 10.1016/S0090-4295(00)00974-2
   PHILLIPS LS, 1990, P NUTR SOC, V49, P451, DOI 10.1079/PNS19900053
   Probst-Hensch NM, 2003, CANCER EPIDEM BIOMAR, V12, P739
   Renehan AG, 2004, LANCET, V363, P1346, DOI 10.1016/S0140-6736(04)16044-3
   Sim HG, 2005, EUR J CANCER, V41, P834, DOI 10.1016/j.ejca.2004.12.033
   SMITH WJ, 1995, J CLIN ENDOCR METAB, V80, P443, DOI 10.1210/jc.80.2.443
   Spentzos D, 2003, CLIN CANCER RES, V9, P3282
   SUIKKARI AM, 1988, J CLIN ENDOCR METAB, V66, P266, DOI 10.1210/jcem-66-2-266
   THISSEN JP, 1994, ENDOCR REV, V15, P80, DOI 10.1210/er.15.1.80
   Vrieling A, 2004, CANCER CAUSE CONTROL, V15, P787, DOI 10.1023/B:CACO.0000043429.51915.c6
   Wakai K, 1999, NUTR CANCER, V33, P139, DOI 10.1207/S15327914NC330204
   Wright Jacqueline D, 2003, ADV DATA, V0, P1
   Yu H, 1999, J CLIN LAB ANAL, V13, P166, DOI 10.1002/(SICI)1098-2825(1999)13:4<166::AID-JCLA5>3.3.CO;2-O
   Yu H, 2000, JNCI-J NATL CANCER I, V92, P1472, DOI 10.1093/jnci/92.18.1472
   Yu H, 2001, UROLOGY, V57, P471, DOI 10.1016/S0090-4295(00)01003-7
   Zhou JR, 1999, J NUTR, V129, P1628, DOI 10.1093/jn/129.9.1628
   Zhou JR, 2002, PROSTATE, V53, P143, DOI 10.1002/pros.10141
NR 43
TC 29
Z9 37
U1 0
U2 10
PU ROUTLEDGE JOURNALS, TAYLOR & FRANCIS LTD
PI ABINGDON
PA 2-4 PARK SQUARE, MILTON PARK, ABINGDON OX14 4RN, OXON, ENGLAND
SN 0163-5581
EI 1532-7914
J9 NUTR CANCER
JI Nutr. Cancer
PD JUN 15
PY 2007
VL 58
IS 1
BP 35
EP 42
DI 10.1080/01635580701308034
PG 8
WC Oncology; Nutrition & Dietetics
SC Oncology; Nutrition & Dietetics
GA 193QU
UT WOS:000248290100005
PM 17571965
DA 2025-02-23
ER

PT J
AU Touillaud, MS
   Thiébaut, ACM
   Fournier, A
   Niravong, M
   Boutron-Ruault, MC
   Clavel-Chapelon, F
AF Touillaud, Marina S.
   Thiebaut, Anne C. M.
   Fournier, Agnes
   Niravong, Maryvonne
   Boutron-Ruault, Marie-Christine
   Clavel-Chapelon, Francoise
TI Dietary lignan intake and postmenopausal breast cancer risk by estrogen and progesterone receptor status
SO JNCI-JOURNAL OF THE NATIONAL CANCER INSTITUTE
LA English
DT Article
ID serum enterolactone concentration; asian-american women; plasma enterolactone; nutrition-norfolk; endocrine-therapy; phyto-estrogens; incidence rates; phytoestrogens; vegetables; fruits
AB Background Studies conducted in Asian populations have suggested that high consumption of soy-based foods that are rich in isoflavone phytoestrogens is associated with a reduced risk of breast cancer. However, the potential associations of other dietary phytoestrogens-i.e., the lignans or their bioactive metabolites, the enterolignans-with the risk of breast cancer are unclear. Methods We prospectively examined associations between the risk of postmenopausal invasive breast cancer and dietary intakes of four plant lignans (pinoresinol, lariciresinol, secoisolariciresinol, and matairesinol) and estimated exposure to two enterolignans (enterodiol and enterolactone), as measured with a self-administered diet history questionnaire, among 58049 postmenopausal French women who were not taking soy isoflavone supplements. Relative risks (RRs) and 95% confidence intervals (Cls) were estimated using multivariable Cox proportional hazards regression models. Analyses were further stratified by the combined estrogen and progesterone receptor (ER/PR) status of the tumors. Statistical tests were two-sided. Results During 383425 person-years of follow-up (median follow-up, 7.7 years), 1469 cases of breast cancer were diagnosed. Compared with women in the lowest intake quartiles, those in the highest quartile of total lignan ;intake (> 1395 mu g/day) had a reduced risk of breast cancer (RR = 0.83, 95% Cl = 0.71 to 0.95, P-trend =.02, 376 versus 411 cases per 100000 person-years), as did those in the highest quartile of lariciresinol intake (RR = 0.82, 95% Cl = 0.71 to 0.95, P-trend =.01). The inverse associations between phytoestrogen intakes and postmenopausal breast cancer risk were limited to ER- and PR-positive disease (e.g., RR for highest versus lowest quartiles of total plant lignan intake = 0.72, 95% Cl = 0.58 to 0.88, PI-1 = .01, 174 versus 214 cases per 100000 person-years, and RR for highest versus lowest quartiles of total enterolignan level = 0.77, 95% Cl = 0.62 to 0.95, P-trend = .01, 164 versus 204 cases per 100000 person-years). Conclusions High dietary intakes of plant lignans and high exposure to enterolignans were associated with reduced risks of ER- and PR-positive postmenopausal breast cancer in a Western population that does not consume a diet rich in soy.
C1 Inst Gustave Roussy, INSERM, ERI 20, EA 4045, F-94805 Villejuif, France.
C3 UNICANCER; Gustave Roussy; Institut National de la Sante et de la Recherche Medicale (Inserm)
RP Clavel-Chapelon, F (corresponding author), Inst Gustave Roussy, INSERM, ERI 20, EA 4045, 39 Rue Camille Desmoulins, F-94805 Villejuif, France.
EM clavel@igr.fr
CR ADLERCREUTZ H, 1982, LANCET, V2, P1295
   Adlercreutz H, 1997, ANN MED, V29, P95, DOI 10.3109/07853899709113696
   Antignac JP, 2004, FOOD CHEM, V87, P275, DOI 10.1016/j.foodchem.2003.12.013
   Begum AN, 2004, J NUTR, V134, P120, DOI 10.1093/jn/134.1.120
   Boccardo F, 2004, EUR J CANCER, V40, P84, DOI 10.1016/S0959-8049(03)00576-8
   Boker LK, 2002, J NUTR, V132, P1319, DOI 10.1093/jn/132.6.1319
   Cui XJ, 2005, J CLIN ONCOL, V23, P7721, DOI 10.1200/JCO.2005.09.004
   Dai Q, 2003, CANCER EPIDEM BIOMAR, V12, P497
   Dai Q, 2002, CANCER EPIDEM BIOMAR, V11, P815
   de Kleijn MJJ, 2001, J NUTR, V131, P1826
   Deapen D, 2002, INT J CANCER, V99, P747, DOI 10.1002/ijc.10415
   den Tonkelaar I, 2001, CANCER EPIDEM BIOMAR, V10, P223
   Favier J C, 1995, REPERTOIRE GENERAL DES ALIMENTS- TABLE DE COMPOSITION, V0, P0
   Ferrari P, 2002, PUBLIC HEALTH NUTR, V5, P1329, DOI 10.1079/PHN2002409
   Fung TT, 2005, INT J CANCER, V116, P116, DOI 10.1002/ijc.20999
   Gaudet MM, 2004, CANCER EPIDEM BIOMAR, V13, P1485
   Grace PB, 2004, CANCER EPIDEM BIOMAR, V13, P698
   Horn-Ross PL, 2001, AM J EPIDEMIOL, V154, P434, DOI 10.1093/aje/154.5.434
   Horn-Ross PL, 2002, CANCER CAUSE CONTROL, V13, P407, DOI 10.1023/A:1015786030864
   Hultén K, 2002, EUR J NUTR, V41, P168, DOI 10.1007/s00394-002-0373-3
   Ingram D, 1997, LANCET, V350, P990, DOI 10.1016/S0140-6736(97)01339-1
   Keinan-Boker L, 2002, PUBLIC HEALTH NUTR, V5, P1217, DOI 10.1079/PHN2002400
   Keinan-Boker L, 2004, AM J CLIN NUTR, V79, P282
   Kesse E, 2005, EUR J NUTR, V44, P285, DOI 10.1007/s00394-004-0523-x
   Key TJ, 2002, LANCET, V360, P861, DOI 10.1016/S0140-6736(02)09958-0
   KIELY M, 2003, BR J NUTR, V89, P808
   Kilkkinen A, 2004, INT J CANCER, V108, P277, DOI 10.1002/ijc.11519
   Kilkkinen A, 2003, J NUTR, V133, P1830, DOI 10.1093/jn/133.6.1830
   Korn EL, 1997, AM J EPIDEMIOL, V145, P72
   Kuiper GGJM, 1998, ENDOCRINOLOGY, V139, P4252, DOI 10.1210/en.139.10.4252
   Li CI, 2003, J CLIN ONCOL, V21, P28, DOI 10.1200/JCO.2003.03.088
   Liggins J, 2000, BRIT J NUTR, V84, P717
   Liggins J, 2000, J NUTR BIOCHEM, V11, P326, DOI 10.1016/S0955-2863(00)00085-1
   Low YL, 2005, CANCER EPIDEM BIOMAR, V14, P213
   Malin AS, 2003, INT J CANCER, V105, P413, DOI 10.1002/ijc.11088
   Mazur W, 1998, BAILLIERE CLIN ENDOC, V12, P729, DOI 10.1016/S0950-351X(98)80013-X
   McCann SE, 2004, INT J CANCER, V111, P440, DOI 10.1002/ijc.20262
   McCann SE, 2006, BREAST CANCER RES TR, V99, P309, DOI 10.1007/s10549-006-9196-x
   Meagher Lucy P, 2000, JOURNAL OF FOOD COMPOSITION AND ANALYSIS, V13, P935, DOI 10.1006/jfca.2000.0932
   Messina MJ, 1999, AM J CLIN NUTR, V70, P439S, DOI 10.1093/ajcn/70.3.439s
   Milder IEJ, 2005, BRIT J NUTR, V93, P393, DOI 10.1079/BJN20051371
   Milder IEJ, 2005, J NUTR, V135, P1202, DOI 10.1093/jn/135.5.1202
   Olsen A, 2004, CANCER EPIDEM BIOMAR, V13, P2084
   Olsen A, 2003, J NUTR, V133, P2342, DOI 10.1093/jn/133.7.2342
   Pietinen P, 2001, CANCER EPIDEM BIOMAR, V10, P339
   Remontet L, 2003, REV EPIDEMIOL SANTE, V51, P3
   Riboli E, 2003, AM J CLIN NUTR, V78, P559S, DOI 10.1093/ajcn/78.3.559S
   RIBOLI E, 1992, ANN ONCOL, V3, P783, DOI 10.1093/oxfordjournals.annonc.a058097
   Sathyamoorthy N, 1997, EUR J CANCER, V33, P2384, DOI 10.1016/S0959-8049(97)00303-1
   Schiff R, 2005, BREAST CANCER RES, V7, P205, DOI 10.1186/bcr1287
   Seo HS, 2006, BREAST CANCER RES TR, V99, P121, DOI 10.1007/s10549-006-9191-2
   Shou J, 2004, JNCI-J NATL CANCER I, V96, P926, DOI 10.1093/jnci/djh166
   Silva ID, 2004, CANCER CAUSE CONTROL, V15, P805, DOI 10.1023/B:CACO.0000043431.85706.d8
   STEINMETZ KA, 1991, CANCER CAUSE CONTROL, V2, P427, DOI 10.1007/BF00054304
   SUVI M, 2006, TABLE COMPOSITION AL, V0, P0
   Tham DM, 1998, J CLIN ENDOCR METAB, V83, P2223, DOI 10.1210/jc.83.7.2223
   THOMPSON LU, 1991, NUTR CANCER, V16, P43, DOI 10.1080/01635589109514139
   Touillaud MS, 2005, NUTR CANCER, V51, P162, DOI 10.1207/s15327914nc5102_6
   Trock BJ, 2006, JNCI-J NATL CANCER I, V98, P459, DOI 10.1093/jnci/djj102
   van Gils CH, 2005, JAMA-J AM MED ASSOC, V293, P183, DOI 10.1001/jama.293.2.183
   VanLiere MJ, 1997, INT J EPIDEMIOL, V26, PS128, DOI 10.1093/ije/26.suppl_1.S128
   Willett WC, 1998, NUTRITIONAL EPIDEMIOLOGY, V2nd, P0, DOI 10.1093/acprof:oso/9780195122978.001.0001
   Yasui Y, 1999, CANCER CAUSE CONTROL, V10, P431, DOI 10.1023/A:1008970121595
   Zeleniuch-Jacquotte A, 2004, BRIT J CANCER, V91, P99, DOI 10.1038/sj.bjc.6601893
   ZIEGLER RG, 1993, JNCI-J NATL CANCER I, V85, P1819, DOI 10.1093/jnci/85.22.1819
NR 65
TC 140
Z9 155
U1 0
U2 10
PU OXFORD UNIV PRESS INC
PI CARY
PA JOURNALS DEPT, 2001 EVANS RD, CARY, NC 27513 USA
SN 0027-8874
EI 1460-2105
J9 JNCI-J NATL CANCER I
JI JNCI-J. Natl. Cancer Inst.
PD MAR 21
PY 2007
VL 99
IS 6
BP 475
EP 486
DI 10.1093/jnci/djk096
PG 12
WC Oncology
SC Oncology
GA 153GA
UT WOS:000245418900014
PM 17374837
DA 2025-02-23
ER

PT J
AU Chen, Y
   Hall, M
   Graziano, JH
   Slavkovich, V
   van Geen, A
   Parvez, F
   Ahsan, H
AF Chen, Yu
   Hall, Marni
   Graziano, Joseph H.
   Slavkovich, Vesna
   van Geen, Alexander
   Parvez, Faruque
   Ahsan, Habibul
TI A prospective study of blood selenium levels and the risk of arsenic-related premalignant skin lesions
SO CANCER EPIDEMIOLOGY BIOMARKERS & PREVENTION
LA English
DT Article
ID blackfoot disease; drinking-water; beta-carotene; west-bengal; alpha-tocopherol; vitamin-e; bangladesh; cancer; exposure; health
AB Arsenic exposure from drinking water is considered to be a risk factor for skin and internal cancers. Animal studies suggest a potential antagonism between arsenic and selenium in the body. We did a case-cohort analysis to prospectively evaluate the association between arsenic-related premalignant skin lesions and prediagnostic blood selenium levels in 303 cases of skin lesions newly diagnosed from November 2002 to April 2004 and 849 subcohort members randomly selected from the 8,092 participants in the Health Effects of Arsenic Longitudinal Study with available baseline blood and urine samples collected in 2000. Incidence rate ratios for skin lesions in increasing blood selenium quintiles were 1.00 (reference), 0.68 [95% confidence interval (95% CI), 0.39-1.18], 0.51 (95% CI, 0.29-0.87), 0.52 (95% CI, 0.30-0.91), and 0.53 (95% CI, 0.31-0.90). Effect estimates remained similar with adjustments for age, sex, body mass index, smoking status, excessive sunlight exposure (in men), well water arsenic concentration at baseline, and nutritional intakes of folate, iron, protein, vitamin E, and B vitamins. At any given arsenic exposure level, the risk of premalignant skin lesions was consistently greater among participants with blood selenium lower than the average level. The findings support the hypothesis that dietary selenium intake may reduce the incidence of arsenic-related premalignant skin lesions among populations exposed to arsenic exposure from drinking water.
C1 Columbia Univ, Med Ctr, Mailman Sch Publ Hlth, Dept Epidemiol, New York, NY 10032 USA.
   Columbia Univ, Mailman Sch Publ Hlth, Dept Environm Hlth Sci, New York, NY 10032 USA.
   Columbia Univ, Lamont Doherty Earth Observ, New York, NY 10032 USA.
   Columbia Univ, Herbert Irving Comprehens Canc Ctr, New York, NY 10032 USA.
   NYU, Sch Med, Inst Canc, New York, NY USA.
   NYU, Sch Med, Dept Environm Med, New York, NY USA.
C3 Columbia University; Columbia University; Columbia University; Columbia University; New York University; New York University
RP Ahsan, H (corresponding author), Columbia Univ, Med Ctr, Mailman Sch Publ Hlth, Dept Epidemiol, Room 720G,722 W 168th St, New York, NY 10032 USA.
EM ha37@columbia.edu
FU NCI NIH HHS [CA016087, R01CA107431, R01 CA102484, R01CA102484, R01 CA107431] Funding Source: Medline; NIEHS NIH HHS [ES000260, P42 ES010349, P30 ES009089, P30ES09089, P42ES10349] Funding Source: Medline
CR Ahsan H, 2006, J EXPO SCI ENV EPID, V16, P191, DOI 10.1038/sj.jea.7500449
   Ahsan H, 2006, AM J EPIDEMIOL, V163, P1138, DOI 10.1093/aje/kwj154
   ALAIN G, 1993, INT J DERMATOL, V32, P899, DOI 10.1111/j.1365-4362.1993.tb01413.x
   [Anonymous], 1993, ATOM SPECTROSC, V0, P0, DOI DOI 10.1007/S00216-004-2654-6
   Barlow WE, 1999, J CLIN EPIDEMIOL, V52, P1165, DOI 10.1016/S0895-4356(99)00102-X
   Behne D, 2001, ANNU REV NUTR, V21, P453, DOI 10.1146/annurev.nutr.21.1.453
   BERRY JP, 1994, J SUBMICR CYTOL PATH, V26, P203
   BRESLOW RA, 1995, CANCER EPIDEM BIOMAR, V4, P837
   BURKE KE, 1992, NUTR CANCER, V17, P123, DOI 10.1080/01635589209514180
   Centeno JA, 2002, ENVIRON HEALTH PERSP, V110, P883, DOI 10.1289/ehp.02110s5883
   CHEN CJ, 1988, LANCET, V1, P414
   Chen Y, 2004, AM J PUBLIC HEALTH, V94, P741, DOI 10.2105/AJPH.94.5.741
   Chen Y, 2004, BRIT J NUTR, V92, P851, DOI 10.1079/BJN20041277
   Chen Y, 2006, EPIDEMIOLOGY, V17, P459, DOI 10.1097/01.ede.0000220554.50837.7f
   Cheng Z, 2005, ENVIRON SCI TECHNOL, V39, P4759, DOI 10.1021/es048065f
   Chiou HY, 1997, STROKE, V28, P1717, DOI 10.1161/01.STR.28.9.1717
   Chung JS, 2006, ENVIRON RES, V101, P230, DOI 10.1016/j.envres.2005.10.006
   Clark L C, 1984, NUTR CANCER, V6, P13, DOI 10.1080/01635588509513802
   Combs GF, 2001, BRIT J NUTR, V85, P517, DOI 10.1079/BJN2000280
   Duffield-Lillico AJ, 2003, JNCI-J NATL CANCER I, V95, P1477, DOI 10.1093/jnci/djg061
   Gailer J, 2000, CHEM RES TOXICOL, V13, P1135, DOI 10.1021/tx000050h
   Gailer J, 2002, CHEM RES TOXICOL, V15, P1466, DOI 10.1021/tx025538s
   Gamble MV, 2005, ENVIRON HEALTH PERSP, V113, P1683, DOI 10.1289/ehp.8084
   Gopalan C, 1989, NUTRITIVE VALUE OF INDIAN FOODS, V0, P0
   Hall M, 2006, TOXICOLOGY, V225, P225, DOI 10.1016/j.tox.2006.06.010
   Iyengar GVenkatesh, 2002, FOOD AND NUTRITION BULLETIN, V23, P124
   Karagas MR, 1997, CANCER EPIDEM BIOMAR, V6, P25
   LEVANDER OA, 1966, TOXICOL APPL PHARM, V9, P106, DOI 10.1016/0041-008X(66)90035-4
   LIN SM, 1988, BIOL TRACE ELEM RES, V15, P213, DOI 10.1007/BF02990138
   Longnecker MP, 1996, EPIDEMIOLOGY, V7, P384, DOI 10.1097/00001648-199607000-00008
   Mitra SR, 2004, ENVIRON HEALTH PERSP, V112, P1104, DOI 10.1289/ehp.6841
   Morton WE, 1994, ARSENIC IN THE ENVIRONMENT, V0, Part II: Human Health and Ecosystem Effects
   NEUBAUER O, 1947, BRIT J CANCER, V1, P192, DOI 10.1038/bjc.1947.22
   NIXON DE, 1991, CLIN CHEM, V37, P1575
   Parvez F, 2006, ENVIRON HEALTH PERSP, V114, P355, DOI 10.1289/ehp.7903
   PRENTICE RL, 1986, BIOMETRIKA, V73, P1
   Rayman MP, 2000, LANCET, V356, P233, DOI 10.1016/S0140-6736(00)02490-9
   Rothman KJ, 1986, MODERN EPIDEMIOLOGY, V0, P0
   Saha KC, 2003, J ENVIRON SCI HEAL A, V38, P255, DOI 10.1081/ESE-120016893
   Shi HL, 2004, MOL CELL BIOCHEM, V255, P67, DOI 10.1023/B:MCBI.0000007262.26044.e8
   SLOT C, 1965, SCAND J CLIN LAB INV, V17, P381, DOI 10.3109/00365516509077065
   Spallholz JE, 2004, SCI TOTAL ENVIRON, V323, P21, DOI 10.1016/j.scitotenv.2003.09.034
   Steinmaus C, 2005, ENVIRON HEALTH PERSP, V113, P1153, DOI 10.1289/ehp.7907
   TSENG WP, 1989, ANGIOLOGY, V40, P547, DOI 10.1177/000331978904000606
   TSENG WP, 1968, JNCI-J NATL CANCER I, V40, P453
   Uddin AN, 2005, CARCINOGENESIS, V26, P2179, DOI 10.1093/carcin/bgi180
   van Geen A, 2003, WATER RESOUR RES, V39, P0, DOI 10.1029/2002WR001617
   van Geen A, 2002, B WORLD HEALTH ORGAN, V80, P732
   Verret WJ, 2005, J OCCUP ENVIRON MED, V47, P1026, DOI 10.1097/01.jom.0000183095.45050.97
   Wang CT, 1996, EUR J CLIN CHEM CLIN, V34, P493
   YANG G, 1989, J TRACE ELEM ELECT H, V3, P77
   Yang Guang-Qi, 1995, BIOMEDICAL AND ENVIRONMENTAL SCIENCES, V8, P187
   Yang LS, 2002, ENVIRON GEOCHEM HLTH, V24, P359, DOI 10.1023/A:1020514826108
NR 54
TC 84
Z9 103
U1 0
U2 17
PU AMER ASSOC CANCER RESEARCH
PI PHILADELPHIA
PA 615 CHESTNUT ST, 17TH FLOOR, PHILADELPHIA, PA 19106-4404 USA
SN 1055-9965
EI 1538-7755
J9 CANCER EPIDEM BIOMAR
JI Cancer Epidemiol. Biomarkers Prev.
PD FEB 15
PY 2007
VL 16
IS 2
BP 207
EP 213
DI 10.1158/1055-9965.EPI-06-0581
PG 7
WC Oncology; Public, Environmental & Occupational Health
SC Oncology; Public, Environmental & Occupational Health
GA 137LF
UT WOS:000244293400007
PM 17301251
DA 2025-02-23
ER

PT J
AU Shaw, C
   Mortimer, P
   Judd, PA
AF Shaw, Clare
   Mortimer, Peter
   Judd, Patricia A.
TI A randomized controlled trial of weight reduction as a treatment for breast cancer-related lymphedema
SO CANCER
LA English
DT Article
DE diet; weight reduction; breast cancer; lymphedema; intervention
ID postmastectomy lymphedema; adipose-tissue; node biopsy; arm; edema; diet; risk
AB BACKGROUND. Obesity is considered a risk factor for the development of breast cancer-related lymphedema of the arm and as a poor prognostic factor in response to lymphedema treatment. The objective of this study was to examine weight reduction as a treatment for breast cancer-related lymphedema. METHODS. Twenty-one women with breast cancer-related lymphedema were randomized either to receive dietary advice for weight reduction or to receive a booklet on general healthy eating. They were monitored for 12 weeks. RESULTS. The primary outcome measure was arm volume at 12 weeks. The results indicated a significant reduction in swollen arm volume at the end of the 12-week period (P =.003) in the intervention weight- reduction group. There was a significant reduction in body weight (P =.02) and body mass index (P =.016) in the weight- reduction group at the end of the 12-week study period. CONCLUSIONS. Weight loss achieved by dietary advice to reduce energy intake can reduce breast cancer-related lymphedema significantly.
C1 Royal Marsden Natl Hlth Serv Fdn Trust, London SW3 6JJ, England.
   Royal Marsden Natl Hlth Serv Fdn Trust, Dept Nutr & Dietet, London, England.
   Univ Cent Lancashire, Lancashire Sch Hlth & Postgrad Med, Preston PR1 2HE, Lancs, England.
C3 Royal Marsden NHS Foundation Trust; Royal Marsden NHS Foundation Trust; University of Central Lancashire
RP Shaw, C (corresponding author), Royal Marsden Natl Hlth Serv Fdn Trust, Fulham Rd, London SW3 6JJ, England.
EM clare.shaw@rmh.nhs.uk
CR Armer JM, 2004, LYMPHOLOGY, V37, P73
   Arrault M, 2006, B CANCER, V93, P1001, DOI 10.1684/bdc.2006.0005
   Ashley JM, 2001, ARCH INTERN MED, V161, P1599, DOI 10.1001/archinte.161.13.1599
   BERTELLI G, 1992, SURG GYNECOL OBSTET, V175, P455
   BRITTON RC, 1962, JAMA-J AM MED ASSOC, V180, P95, DOI 10.1001/jama.1962.03050150001001
   Brorson H, 2004, LYMPHOLOGY, V37, P175
   Clark B, 2005, QJM-INT J MED, V98, P343, DOI 10.1093/qjmed/hci053
   CLODIUS L, 1977, LYMPHOEDEMA, V0, P151
   CRAWLEY H, 1988, HOUSEHOLD FOOD PORTI, V0, P0
   de Waard F, 1993, EUR J CANCER PREV, V2, P233, DOI 10.1097/00008469-199311000-00016
   DURNIN JVGA, 1974, BRIT J NUTR, V32, P77, DOI 10.1079/BJN19740060
   EDINGTON J, 1989, JOURNAL OF HUMAN NUTRITION AND DIETETICS, V2, P407, DOI 10.1111/j.1365-277X.1989.tb00045.x
   Falardeau M, 1988, PROG LYMPHOL, V11, P289
   GOLDBERG GR, 1991, EUR J CLIN NUTR, V45, P569
   Harris SR, 2001, CAN MED ASSOC J, V164, P191
   Mansel RE, 2006, J NATL CANCER I, V98, P599, DOI 10.1093/jnci/djj158
   MARTIN AD, 1994, INT J OBESITY, V18, P79
   Mccance RA, 2002, MCCANCE AND WIDDOWSONS: THE COMPOSITION OF FOODS: SIXTH SUMMARY EDITION, V0, P0
   Morrell RM, 2005, MAYO CLIN PROC, V80, P1480, DOI 10.4065/80.11.1480
   SAY CC, 1974, SURG GYNECOL OBSTET, V138, P370
   SEGERSTROM K, 1992, SCAND J PLAST RECONS, V26, P223, DOI 10.3109/02844319209016016
   Shaw C, 2007, CANCER-AM CANCER SOC, V109, P1949, DOI 10.1002/cncr.22638
   Stanton AWB, 2001, CLIN SCI, V101, P131, DOI 10.1042/CS20000275
   Taylor R, 2006, PHYS THER, V86, P205, DOI 10.1093/ptj/86.2.205
   THOROGOOD M, 1990, BMJ-BRIT MED J, V300, P1297, DOI 10.1136/bmj.300.6735.1297
NR 25
TC 121
Z9 138
U1 0
U2 13
PU WILEY
PI HOBOKEN
PA 111 RIVER ST, HOBOKEN 07030-5774, NJ USA
SN 0008-543X
EI 1097-0142
J9 CANCER-AM CANCER SOC
JI Cancer
PD OCT 15
PY 2007
VL 110
IS 8
BP 1868
EP 1874
DI 10.1002/cncr.22994
PG 7
WC Oncology
SC Oncology
GA 218RT
UT WOS:000250033300030
PM 17823909
DA 2025-02-23
ER

PT J
AU Weinstein, SJ
   Wright, ME
   Lawson, KA
   Snyder, K
   Männistö, S
   Taylor, PR
   Virtamo, J
   Albanes, D
AF Weinstein, Stephanie J.
   Wright, Margaret E.
   Lawson, Karla A.
   Snyder, Kirk
   Mannisto, Satu
   Taylor, Philip R.
   Virtamo, Jarmo
   Albanes, Demetrius
TI Serum and dietary vitamin E in relation to prostate cancer risk
SO CANCER EPIDEMIOLOGY BIOMARKERS & PREVENTION
LA English
DT Article
ID beta-carotene; alpha-tocopherol; controlled-trial; follow-up; antioxidant vitamin; gamma-tocopherol; united-states; retinol; supplementation; micronutrients
AB alpha-Tocopherol supplementation (50 mg daily for 5-8 years) reduced prostate cancer incidence by 32% in the alpha-Tocopherol, beta-Carotene Cancer Prevention Study. We investigated whether serum alpha-tocopherol or intake of vitamin E (eight tocopherols and tocotrienols) was associated with prostate cancer risk with up to 19 years of follow-up in the alpha-Tocopherol, beta-Carotene Cancer Prevention Study cohort. Of the 29,133 Finnish male smokers, ages 50 to 69 years recruited into the study, 1,732 were diagnosed with incident prostate cancer between 1985 and 2004. Baseline serum alpha-tocopherol was measured by high-performance liquid chromatography and the components of vitamin E intake were estimated based on a 276-item food frequency questionnaire and food chemistry analyses. Proportional hazard models were used to determine multivariate-adjusted relative risks MR) and 95% confidence intervals (95% Cb. Higher serum alpha-tocopherol was associated with reduced risk of prostate cancer (RR, 0.80; 95% CI, 0.66-0.96 for highest versus lowest quintile; P-trend = 0.03) and was strongly and inversely related to the risk of developing advanced disease (RR, 0.56; 95% CI, 0.36-0.85; P-trend = 0.002). The inverse serum alpha-tocopherol-prostate cancer association was greater among those who were supplemented with either alpha-tocopherol or beta-carotene during the trial. There were no associations between prostate cancer and the individual dietary tocopherols and tocotrienols. In summary, higher prediagnostic serum concentrations of alpha-tocopherol, but not dietary vitamin E, was associated with lower risk of developing prostate cancer, particularly advanced prostate cancer.
C1 NCI, Nutr Epidemiol Branch, Div Canc Epidemiol & Genet, Dept Hlth & Human Serv,NIH, Bethesda, MD 20892 USA.
   Informat Management Serv Inc, Silver Spring, MD USA.
   Natl Publ Hlth Inst, Dept Hlth Promot & Chron & Dis Prevent, Helsinki, Finland.
C3 National Institutes of Health (NIH) - USA; NIH National Cancer Institute (NCI); NIH National Cancer Institute- Division of Cancer Epidemiology & Genetics; Information Management Services, Inc.; Finland National Institute for Health & Welfare
RP Weinstein, SJ (corresponding author), NCI, Nutr Epidemiol Branch, Div Canc Epidemiol & Genet, Dept Hlth & Human Serv,NIH, Room 320,6120 Execut Blvd, Bethesda, MD 20892 USA.
EM weinstes@mail.nih.gov
FU NCI NIH HHS [N01-CN-45165] Funding Source: Medline; Intramural NIH HHS Funding Source: Medline; CCR NIH HHS [N01-RC-37004, N01-RC-45035] Funding Source: Medline
CR *AM JOINT COMM CAN, 1992, MAN STAG CANC, V0, P0
   Andersson SO, 1996, INT J CANCER, V68, P716
   [Anonymous], 1994, ANN EPIDEMIOL, V4, P1
   [Anonymous], 2000, DIETARY REFERENCE INTAKES FOR VITAMIN C, Vitamin E, P0
   Bohm F, 1997, J AM CHEM SOC, V119, P621, DOI 10.1021/ja962512c
   Brigelius-Flohé R, 2002, AM J CLIN NUTR, V76, P703, DOI 10.1093/ajcn/76.4.703
   Bruno RS, 2005, J NUTR, V135, P671, DOI 10.1093/jn/135.4.671
   Chan JM, 1999, CANCER EPIDEM BIOMAR, V8, P893
   Christen WG, 2000, ANN EPIDEMIOL, V10, P125, DOI 10.1016/S1047-2797(99)00042-3
   Collins R, 2002, LANCET, V360, P23, DOI 10.1016/S0140-6736(02)09328-5
   Deneo-Pellegrini H, 1999, BRIT J CANCER, V80, P591, DOI 10.1038/sj.bjc.6690396
   Eichholzer M, 1996, INT J CANCER, V66, P145, DOI 10.1002/(SICI)1097-0215(19960410)66:2<145::AID-IJC1>3.0.CO;2-2
   Fleshner NE, 1998, CANCER METAST REV, V17, P325, DOI 10.1023/A:1006118628183
   Gann PH, 1999, CANCER RES, V59, P1225
   GIOVANNUCCI E, 1995, J NATL CANCER I, V87, P1767, DOI 10.1093/jnci/87.23.1767
   Goodman GE, 2003, CANCER EPIDEM BIOMAR, V12, P518
   Hartman TJ, 1998, CANCER EPIDEM BIOMAR, V7, P335
   HAYES RB, 1988, CANCER-AM CANCER SOC, V62, P2021, DOI 10.1002/1097-0142(19881101)62:9<2021::AID-CNCR2820620925>3.0.CO;2-R
   HEINONEN M, 1991, INT J VITAM NUTR RES, V61, P27
   HEINONEN OP, 1994, NEW ENGL J MED, V330, P1029
   Heinonen OP, 1998, J NATL CANCER I, V90, P440, DOI 10.1093/jnci/90.6.440
   Helzlsouer KJ, 2000, J NATL CANCER I, V92, P2018, DOI 10.1093/jnci/92.24.2018
   Huang HY, 2003, AM J EPIDEMIOL, V157, P335, DOI 10.1093/aje/kwf210
   Jain MG, 1999, NUTR CANCER, V34, P173, DOI 10.1207/S15327914NC3402_8
   Key TJA, 1997, BRIT J CANCER, V76, P678, DOI 10.1038/bjc.1997.445
   Kipnis V, 2003, AM J EPIDEMIOL, V158, P14, DOI 10.1093/aje/kwg091
   Kirsh VA, 2006, JNCI-J NATL CANCER I, V98, P245, DOI 10.1093/jnci/djj050
   KNEKT P, 1988, AM J EPIDEMIOL, V127, P28, DOI 10.1093/oxfordjournals.aje.a114788
   Korhonen P, 2002, ACTA ONCOL, V41, P381, DOI 10.1080/028418602760169442
   Kristal AR, 1999, CANCER EPIDEM BIOMAR, V8, P887
   Lippman SM, 2005, JNCI-J NATL CANCER I, V97, P94, DOI 10.1093/jnci/dji009
   Lonn E, 2005, JAMA-J AM MED ASSOC, V293, P1338, DOI 10.1001/jama.293.11.1338
   Meyer F, 1997, NUTR CANCER, V29, P120, DOI 10.1080/01635589709514612
   Meyer F, 2005, INT J CANCER, V116, P182, DOI 10.1002/ijc.21058
   MILNE DB, 1986, CLIN CHEM, V32, P874
   Murray M, 2006, CURR DRUG METAB, V7, P67, DOI 10.2174/138920006774832569
   Ni J, 2003, BIOCHEM BIOPH RES CO, V300, P357, DOI 10.1016/S0006-291X(02)02851-6
   Nomura AMY, 1997, CANCER EPIDEM BIOMAR, V6, P487
   PIETINEN P, 1988, AM J EPIDEMIOL, V128, P655, DOI 10.1093/oxfordjournals.aje.a115013
   Ricciarelli R, 2001, FASEB J, V15, P2314, DOI 10.1096/fj.01-0258rev
   Rodriguez C, 2004, CANCER EPIDEM BIOMAR, V13, P378
   ROHAN TE, 1995, CANCER CAUSE CONTROL, V6, P145, DOI 10.1007/BF00052775
   Schuurman AG, 2002, CANCER CAUSE CONTROL, V13, P573, DOI 10.1023/A:1016332208339
   SHIBATA A, 1992, BRIT J CANCER, V66, P673, DOI 10.1038/bjc.1992.336
   Stram DO, 2006, CANCER CAUSE CONTROL, V17, P1193, DOI 10.1007/s10552-006-0064-0
   Traber MG, 1999, MODERN NUTRITION IN HEALTH AND DISEASE, VNinth, P347
   Tzonou A, 1999, INT J CANCER, V80, P704, DOI 10.1002/(SICI)1097-0215(19990301)80:5<704::AID-IJC13>3.0.CO;2-Z
   Vlajinac HD, 1997, EUR J CANCER, V33, P101, DOI 10.1016/S0959-8049(96)00373-5
   Weinstein SJ, 2005, JNCI-J NATL CANCER I, V97, P396, DOI 10.1093/jnci/dji045
   WILLETT W, 1986, AM J EPIDEMIOL, V124, P17, DOI 10.1093/oxfordjournals.aje.a114366
   Zhang Y, 2002, P NATL ACAD SCI USA, V99, P7408, DOI 10.1073/pnas.102014399
NR 51
TC 66
Z9 74
U1 0
U2 4
PU AMER ASSOC CANCER RESEARCH
PI PHILADELPHIA
PA 615 CHESTNUT ST, 17TH FLOOR, PHILADELPHIA, PA 19106-4404 USA
SN 1055-9965
EI 
J9 CANCER EPIDEM BIOMAR
JI Cancer Epidemiol. Biomarkers Prev.
PD JUN 15
PY 2007
VL 16
IS 6
BP 1253
EP 1259
DI 10.1158/1055-9965.EPI-06-1084
PG 7
WC Oncology; Public, Environmental & Occupational Health
SC Oncology; Public, Environmental & Occupational Health
GA 177OT
UT WOS:000247163100033
PM 17548693
DA 2025-02-23
ER

PT J
AU Hall, MN
   Campos, H
   Li, HJ
   Sesso, HD
   Stampfer, MJ
   Willett, WC
   Ma, J
AF Hall, Megan N.
   Campos, Hannia
   Li, Haojie
   Sesso, Howard D.
   Stampfer, Meir J.
   Willett, Walter C.
   Ma, Jing
TI Blood levels of long-chain polyunsaturated fatty acids, aspirin, and the risk of colorectal cancer
SO CANCER EPIDEMIOLOGY BIOMARKERS & PREVENTION
LA English
DT Article
ID nonsteroidal antiinflammatory drugs; alpha-linolenic acid; colon-cancer; meat consumption; fiber intake; fish-oil; docosahexaenoic acid; cell-proliferation; dietary-fat; omega-3-fatty-acids
AB Background: N-3 fatty acids may decrease risk of colorectal cancer by inhibiting the cyclooxygenase-2 enzyme and production of proinflammatory eicosanoids derived from arachidonic acid (20:4n-6). Aspirin also inhibits the cyclooxygenase-2 enzyme and may share with n-3 fatty acids a potential mechanism to decrease the risk of colorectal cancer. Methods: We conducted a nested case-control analysis using blood samples collected from the Physicians' Health Study participants in 1982 to 1984. N-3 and n-6 fatty acid levels were measured using gas-liquid chromatography for 178 men who developed colorectal cancer through December 31, 1995 and 282 age- and smoking-matched controls. We used conditional logistic regression to examine associations. All statistical tests were two-sided. Methods: We conducted a nested case-control analysis using blood samples collected from the Physicians' Health Study participants in 1982 to 1984. N-3 and n-6 fatty acid levels were measured using gas-liquid chromatography for 178 men who developed colorectal cancer through December 31, 1995 and 282 age- and smoking-matched controls. We used conditional logistic regression to examine associations. All statistical tests were two-sided. Results: Total long-chain n-3 fatty acids were nonsignificantly inversely associated with colorectal cancer risk [relative risk (RR) for highest versus lowest quartile, 0.60; 95% confidence interval (95% CI), 0.32 to 1.11; P-trend = 0.10], after adjustment for possible confounders. We observed potential interaction between randomized aspirin assignment and long-chain n-3 fatty acid levels (P-interaction = 0.04). Among men not on aspirin, RRs (95% CI) for increasing quartiles of long-chain n-3 fatty acids were 1.00 (reference), 0.60 (0.28-1.28), 0.51 (0.22-1.17), and 0.34 (0.15-0.82), P-trend = 0.006. For participants taking aspirin, there was no additional benefit of increasing n-3 fatty acid levels. The RR (95% CD for the highest versus lowest quartile of n-6 fatty acids was 0.64 (0.35-1.17). Conclusions: Blood levels of long-chain n-3 fatty acids were associated with decreased risk of colorectal cancer among men not using aspirin. N-6 fatty acids were nonsignificantly inversely associated with colorectal cancer risk.
C1 Harvard Univ, Sch Publ Hlth, Dept Nutr, Boston, MA 02115 USA.
   Harvard Univ, Sch Publ Hlth, Dept Epidemiol, Boston, MA 02115 USA.
   Harvard Univ, Sch Med, Channing Lab, Boston, MA 02115 USA.
   Harvard Univ, Sch Med, Div Prevent Med, Dept Med, Boston, MA 02115 USA.
   Brigham & Womens Hosp, Boston, MA 02115 USA.
C3 Harvard University; Harvard T.H. Chan School of Public Health; Harvard University; Harvard T.H. Chan School of Public Health; Harvard University; Harvard Medical School; Harvard University; Harvard Medical School; Harvard University; Harvard University Medical Affiliates; Brigham & Women's Hospital
RP Ma, J (corresponding author), Harvard Univ, Sch Med, Channing Lab, Brigham & Womens Hosp,Dept Med, Room 336,181 Longwood Ave, Boston, MA 02115 USA.
EM jing.ma@channing.harvard.edu
FU NCI NIH HHS [CA 97193, R01 CA097193, CA 40360, CA 34944, R25 CA 098566] Funding Source: Medline; NHLBI NIH HHS [HL 26490, HL 34595] Funding Source: Medline
CR ANTI M, 1992, GASTROENTEROLOGY, V103, P883, DOI 10.1016/0016-5085(92)90021-P
   ANTI M, 1994, GASTROENTEROLOGY, V107, P1709, DOI 10.1016/0016-5085(94)90811-7
   Bartsch H, 1999, CARCINOGENESIS, V20, P2209, DOI 10.1093/carcin/20.12.2209
   Baylin A, 2005, AM J EPIDEMIOL, V162, P373, DOI 10.1093/aje/kwi213
   BOSTICK RM, 1994, CANCER CAUSE CONTROL, V5, P38, DOI 10.1007/BF01830725
   Bull AW, 2003, CARCINOGENESIS, V24, P1717, DOI 10.1093/carcin/bgg131
   Calder PC, 2002, EUR J CLIN NUTR, V56, PS14, DOI 10.1038/sj.ejcn.1601478
   Caygill CPJ, 1996, BRIT J CANCER, V74, P159, DOI 10.1038/bjc.1996.332
   CAYGILL CPJ, 1995, EUR J CANCER PREV, V4, P329, DOI 10.1097/00008469-199508000-00008
   Chan AT, 2005, JAMA-J AM MED ASSOC, V294, P914, DOI 10.1001/jama.294.8.914
   Chan AT, 2003, CANCER CAUSE CONTROL, V14, P413, DOI 10.1023/A:1024986220526
   Cheng JL, 2003, CANCER LETT, V193, P17, DOI 10.1016/S0304383502007176
   COREY EJ, 1983, P NATL ACAD SCI-BIOL, V80, P3581, DOI 10.1073/pnas.80.12.3581
   CULP BR, 1979, PROSTAG LEUKOTR ESS, V3, P269, DOI 10.1016/0161-4630(79)90068-5
   DESCHNER EE, 1990, CANCER-AM CANCER SOC, V66, P2350, DOI 10.1002/1097-0142(19901201)66:11<2350::AID-CNCR2820661117>3.0.CO;2-6
   EBERHART CE, 1994, GASTROENTEROLOGY, V107, P1183, DOI 10.1016/0016-5085(94)90246-1
   English DR, 2004, CANCER EPIDEM BIOMAR, V13, P1509
   Gaard M, 1996, EUR J CANCER PREV, V5, P445
   GANN PH, 1993, JNCI-J NATL CANCER I, V85, P1220, DOI 10.1093/jnci/85.15.1220
   Gerster H, 1998, INT J VITAM NUTR RES, V68, P159
   GIOVANNUCCI E, 1994, CANCER RES, V54, P2390
   Giovannucci E, 1997, AM J CLIN NUTR, V66, P1564
   GOLDBOHM RA, 1994, CANCER RES, V54, P718
   Hamid R, 1999, INT J ONCOL, V14, P523
   HENNEKENS CH, 1989, NEW ENGL J MED, V321, P129, DOI 10.1056/nejm198907203210301
   Hsing AW, 1998, INT J CANCER, V77, P549, DOI 10.1002/(SICI)1097-0215(19980812)77:4<549::AID-IJC13>3.0.CO;2-1
   ISO H, 1989, INT J EPIDEMIOL, V18, P374, DOI 10.1093/ije/18.2.374
   Kato I, 1997, NUTR CANCER, V28, P276, DOI 10.1080/01635589709514588
   Knekt P, 1999, INT J CANCER, V80, P852, DOI 10.1002/(SICI)1097-0215(19990315)80:6<852::AID-IJC9>3.0.CO;2-S
   Kobayashi M, 2004, NUTR CANCER, V49, P32, DOI 10.1207/s15327914nc4901_5
   Kojima M, 2005, AM J EPIDEMIOL, V161, P462, DOI 10.1093/aje/kwi066
   Larsson SC, 2004, AM J CLIN NUTR, V79, P935
   Larsson SC, 2005, INT J CANCER, V113, P829, DOI 10.1002/ijc.20658
   Leitzmann MF, 2003, INT J EPIDEMIOL, V32, P209, DOI 10.1093/ije/dyg068
   Lin J, 2004, AM J EPIDEMIOL, V160, P1011, DOI 10.1093/aje/kwh319
   MA J, 1995, AM J CLIN NUTR, V62, P572, DOI 10.1093/ajcn/62.3.572
   MARSHALL LA, 1982, LIPIDS, V17, P905, DOI 10.1007/BF02534586
   Michels KB, 2005, CANCER EPIDEM BIOMAR, V14, P842, DOI 10.1158/1055-9965.EPI-04-0544
   Nkondjock A, 2003, INT J EPIDEMIOL, V32, P200, DOI 10.1093/ije/dyg048
   Norat T, 2005, J NATL CANCER I, V97, P906, DOI 10.1093/jnci/dji164
   Oh K, 2005, CANCER EPIDEM BIOMAR, V14, P835, DOI 10.1158/1055-9965.EPI-04-0545
   Park Y, 2005, JAMA-J AM MED ASSOC, V294, P2849, DOI 10.1001/jama.294.22.2849
   PHILLIPS RL, 1985, JNCI-J NATL CANCER I, V74, P307
   Pietinen P, 1999, CANCER CAUSE CONTROL, V10, P387, DOI 10.1023/A:1008962219408
   Rao CV, 2001, CANCER RES, V61, P1927
   REDDY BS, 1991, CANCER RES, V51, P487
   Reddy BS, 2004, INT J CANCER, V112, P1, DOI 10.1002/ijc.20320
   REDDY BS, 1988, CANCER RES, V48, P6642
   Rose DP, 1999, PHARMACOL THERAPEUT, V83, P217, DOI 10.1016/S0163-7258(99)00026-1
   SANO H, 1995, CANCER RES, V55, P3785
   Shureiqi I, 1999, CARCINOGENESIS, V20, P1985, DOI 10.1093/carcin/20.10.1985
   Shureiqi I, 2003, P NATL ACAD SCI USA, V100, P9968, DOI 10.1073/pnas.1631086100
   Singh J, 1997, CANCER RES, V57, P3465
   Slattery ML, 1997, INT J CANCER, V73, P670, DOI 10.1002/(SICI)1097-0215(19971127)73:5<670::AID-IJC10>3.0.CO;2-A
   Stürmer T, 1998, ANN INTERN MED, V128, P713, DOI 10.7326/0003-4819-128-9-199805010-00003
   Tavani A, 2003, INT J CANCER, V105, P113, DOI 10.1002/ijc.11018
   Terry P, 2001, CANCER EPIDEM BIOMAR, V10, P913
   Tiemersma EW, 2002, CANCER CAUSE CONTROL, V13, P383, DOI 10.1023/A:1015236701054
   TUYNS AJ, 1988, NUTR CANCER, V11, P189, DOI 10.1080/01635588809513986
   WILLETT WC, 1990, NEW ENGL J MED, V323, P1664, DOI 10.1056/NEJM199012133232404
   Zeleniuch-Jacquotte A, 2000, EUR J CLIN NUTR, V54, P367, DOI 10.1038/sj.ejcn.1600964
NR 61
TC 70
Z9 82
U1 0
U2 8
PU AMER ASSOC CANCER RESEARCH
PI PHILADELPHIA
PA 615 CHESTNUT ST, 17TH FLOOR, PHILADELPHIA, PA 19106-4404 USA
SN 1055-9965
EI 1538-7755
J9 CANCER EPIDEM BIOMAR
JI Cancer Epidemiol. Biomarkers Prev.
PD FEB 15
PY 2007
VL 16
IS 2
BP 314
EP 321
DI 10.1158/1055-9965.EPI-06-0346
PG 8
WC Oncology; Public, Environmental & Occupational Health
SC Oncology; Public, Environmental & Occupational Health
GA 137LF
UT WOS:000244293400023
PM 17301265
DA 2025-02-23
ER

PT J
AU Kruk, J
AF Kruk, Joanna
TI Association of Lifestyle and Other Risk Factors with Breast Cancer According to Menopausal Status: A Case-Control Study in the Region of Western Pomerania (Poland)
SO ASIAN PACIFIC JOURNAL OF CANCER PREVENTION
LA English
DT Article
DE Breast cancer; case-control study; lifestyle; menopausal status; risk factors
ID physical-activity; pooled analysis; in-situ; prevention; diet; premenopausal; events; questionnaire; vegetables; nutrition
AB Purposes: The purpose of this study was to examine the association between family history, reproductive, anthropometric, lifestyle factors and risk of breast cancer according to menopausal status, using data from a case-control study conducted in the Region of Western Pomerania (Poland). Methods: A total, 858 women with histological confirmed breast cancer and 1085 controls, free of any cancer diagnosis, aged 28-78 years, were included in the study. The study was based on a self-administered questionnaire. Logistic regression was used to compute odds ratios and 95% confidence intervals and a broad range of potential confounders was included in analysis. Results: Protective effect of a late age at menarche, a longer period of breast-feeding, increased levels of: recreational physical activity, total vegetables or fruits intake, and intake of vitamins on the risk of breast cancer was observed among both pre- and post-menopausal women. Familial history of breast cancer, active or passive smoking, experience of a crude psychological stress were positively associated with breast cancer regardless menopausal status. Current body weight, current body mass index, increased alcohol intake elevated breast cancer risk in postmenopausal women, while these factors did not alter risk among premenopausal women. Increased consumption of red meat or animal fats elevated the risk in premenopausal women. More educated premenopausal women had lower breast cancer than those graduated from elementary school. Low family income increased the risk in premenopausal women. Conclusion: There is evidence for a dose-response relationship between several lifestyle factors and breast cancer risk. The results also suggest that some different mechanisms may operate in breast cancer etiology in pre- and post-menopausal women. A multifactorial process of breast cancer development, the complex interaction between physical activity, diet, energy intake and body weight, inconsistent and inconclusive data on breast cancer risk factors coming even from well-designed epidemiological studies are the case for continual update knowledge on primary prevention and identification of changes in behavior that will reduce the risk.
C1 Tech Univ Szczecin, Fac Nat Sci, Inst Phys Educ, PL-71065 Szczecin, Poland.
C3 West Pomeranian University of Technology
RP Kruk, J (corresponding author), Tech Univ Szczecin, Fac Nat Sci, Inst Phys Educ, Al Piastow 40B-6, PL-71065 Szczecin, Poland.
EM Joanna.Kruk@univ.szczecin.pl
CR Ainsworth BE, 2000, MED SCI SPORT EXER, V32, PS498, DOI 10.1097/00005768-200009001-00009
   *AM I CANC RES, 2005, PHYS ACT CANC RISK, V0, P0
   [Anonymous], 2007, CA-CANCER J CLIN, V56, P310
   Antoniou AC, 2005, J MED GENET, V42, P602, DOI 10.1136/jmg.2004.024133
   ARMSTRONG B, 1975, INT J CANCER, V15, P617, DOI 10.1002/ijc.2910150411
   Beral V, 2002, BRIT J CANCER, V87, P1234, DOI 10.1038/sj.bjc.6600596
   Beral Valerie, 2003, LANCET, V362, P419
   Blamey R, 2004, HUM REPROD UPDATE, V10, P281, DOI 10.1093/humupd/dmh025
   Block G, 1990, EPIDEMIOLOGY, V1, P58, DOI 10.1097/00001648-199001000-00013
   BOYD NF, 1995, J NATL CANCER I, V87, P670, DOI 10.1093/jnci/87.9.670
   Bryla C M, 1996, ONCOL NURS FORUM, V23, P441
   Calle EE, 1996, LANCET, V347, P1713, DOI 10.1016/S0140-6736(96)90806-5
   Carmichael AR, 2004, BREAST, V13, P85, DOI 10.1016/j.breast.2003.03.001
   Cho EY, 2003, JNCI-J NATL CANCER I, V95, P1079, DOI 10.1093/jnci/95.14.1079
   Claus EB, 1996, CANCER, V77, P2318, DOI 10.1002/(SICI)1097-0142(19960601)77:11<2318::AID-CNCR21>3.0.CO;2-Z
   Colditz GA, 2000, CANCER CAUSE CONTROL, V11, P477, DOI 10.1023/A:1008984432272
   COLDITZ GA, 1996, CANC CAUSES CONTRO S, V7, P0
   Cuzick J, 2003, BREAST, V12, P405, DOI 10.1016/S0960-9776(03)00144-9
   Dallal CM, 2007, ARCH INTERN MED, V167, P408, DOI 10.1001/archinte.167.4.408
   Dalton SO, 2002, EUR J CANCER, V38, P1313, DOI 10.1016/S0959-8049(02)00099-0
   Dreher D, 1996, EUR J CANCER, V32A, P30, DOI 10.1016/0959-8049(95)00531-5
   Dumitrescu RG, 2005, J CELL MOL MED, V9, P208, DOI 10.1111/j.1582-4934.2005.tb00350.x
   Durnitrescu RG, 2005, ALCOHOL, V35, P213, DOI 10.1016/j.alcohol.2005.04.005
   Favero A, 1998, BIOMED PHARMACOTHER, V52, P109, DOI 10.1016/S0753-3322(98)80088-7
   Forlenza MJ, 2000, CURR OPIN PSYCHIATR, V13, P639, DOI 10.1097/00001504-200011000-00029
   FRANCESCHI S, 1993, EUR J CANCER, V29A, P2298, DOI 10.1016/0959-8049(93)90225-5
   Friedenreich CM, 2001, EUR J CANCER PREV, V10, P15, DOI 10.1097/00008469-200102000-00003
   Friedenreich CM, 2002, J NUTR, V132, P3456S, DOI 10.1093/jn/132.11.3456S
   Friedenreich CM, 1998, MED SCI SPORT EXER, V30, P266, DOI 10.1097/00005768-199802000-00015
   García-Closas M, 2006, BRIT J CANCER, V95, P123, DOI 10.1038/sj.bjc.6603207
   Gerber B, 2003, BREAST CANCER RES TR, V79, P265, DOI 10.1023/A:1023959818513
   Ginsberg A, 1996, EUR J CANCER, V32A, P2049, DOI 10.1016/S0959-8049(96)00275-4
   Glowny Urzed Statystyczny (GUS), 2006, STAN ZDROW LUDN POLS, V0, P0
   Gotay CC, 2005, J CLIN ONCOL, V23, P301, DOI 10.1200/JCO.2005.06.069
   GREENLAND S, 1998, MODERN EPIDEMIOLOGY, V2, P301
   HIROSE K, 1995, JPN J CANCER RES, V86, P146, DOI 10.1111/j.1349-7006.1995.tb03032.x
   Hirose K, 2001, CANCER CAUSE CONTROL, V12, P349, DOI 10.1023/A:1011232602348
   Hoffman-Goetz L, 1998, CANCER, V83, P621, DOI 10.1002/(SICI)1097-0142(19980801)83:3+<621::AID-CNCR4>3.0.CO;2-A
   HOLMES TH, 1967, J PSYCHOSOM RES, V11, P213, DOI 10.1016/0022-3999(67)90010-4
   Hu YH, 1997, BREAST CANCER RES TR, V43, P65, DOI 10.1023/A:1005745824388
   Hulka BS, 2001, MATURITAS, V38, P103, DOI 10.1016/S0378-5122(00)00196-1
   Jacobs JR, 2000, PSYCHOL MED, V30, P669, DOI 10.1017/S0033291799002020
   Jasienska G, 2006, EUR J CANCER PREV, V15, P439, DOI 10.1097/00008469-200610000-00009
   Jemal A, 2003, CA-CANCER J CLIN, V53, P5, DOI 10.3322/canjclin.53.1.5
   Kamarudin Rozanim, 2006, ASIAN PAC J CANCER PREV, V7, P51
   KAMPERT JB, 1988, AM J EPIDEMIOL, V128, P962
   KATSOUYANNI K, 1994, INT J CANCER, V58, P356, DOI 10.1002/ijc.2910580308
   KELSEY JL, 1993, EPIDEMIOL REV, V15, P36, DOI 10.1093/oxfordjournals.epirev.a036115
   Key T, 2004, PUBLIC HEALTH NUTR, V7, P187, DOI 10.1079/PHN2003588
   Key TJ, 2002, LANCET, V360, P861, DOI 10.1016/S0140-6736(02)09958-0
   Khuder S A, 2001, REV ENVIRON HEALTH, V16, P253
   KRISKA AM, 1990, DIABETES CARE, V13, P401, DOI 10.2337/diacare.13.4.401
   KROENKE C, 2005, BREAST DIS, V16, P230
   Kruk J, 2004, CANCER DETECT PREV, V28, P399, DOI 10.1016/j.cdp.2004.07.009
   Kruk J, 2006, CURR CANCER THER REV, V2, P3, DOI 10.2174/157339406775471795
   Kruk J, 2007, ASIAN PAC J CANCER P, V8, P325
   Kruk J, 2007, CANCER DETECT PREV, V31, P18, DOI 10.1016/j.cdp.2006.12.003
   Kumar NB, 2005, BREAST J, V11, P266, DOI 10.1111/j.1075-122x.2005.21693.x
   Kushi LH, 2006, CA-CANCER J CLIN, V56, P254, DOI 10.3322/canjclin.56.5.254
   Liehr JG, 2001, CURR MED CHEM, V8, P839, DOI 10.2174/0929867013372931
   Lillberg K, 2003, AM J EPIDEMIOL, V157, P415, DOI 10.1093/aje/kwg002
   Lissowska J, 2008, BREAST CANCER RES TR, V107, P113, DOI 10.1007/s10549-007-9524-9
   Lissowska J, 2006, INT J CANCER, V119, P1961, DOI 10.1002/ijc.22044
   McPherson K, 2000, BMJ-BRIT MED J, V321, P624, DOI 10.1136/bmj.321.7261.624
   McTiernan A, 2003, ONCOLOGIST, V8, P326, DOI 10.1634/theoncologist.8-4-326
   McTiernan A, 2006, OBESITY, V14, P1662, DOI 10.1038/oby.2006.191
   Miles L, 2007, NUTR BULL, V32, P250, DOI 10.1111/j.1467-3010.2007.00653.x
   Minami Y, 1997, BREAST CANCER RES TR, V44, P225, DOI 10.1023/A:1005883221114
   Missmer SA, 2002, INT J EPIDEMIOL, V31, P78, DOI 10.1093/ije/31.1.78
   Monninkhof EM, 2007, EPIDEMIOLOGY, V18, P137, DOI 10.1097/01.ede.0000251167.75581.98
   Nkondjock A, 2006, BREAST CANCER RES TR, V98, P285, DOI 10.1007/s10549-006-9161-8
   Nkondjock A, 2003, BREAST, V12, P128, DOI 10.1016/S0960-9776(02)00284-9
   Norat T, 2007, EUR J CLIN NUTR, V61, P91, DOI 10.1038/sj.ejcn.1602494
   PATE RR, 1995, JAMA-J AM MED ASSOC, V273, P402, DOI 10.1001/jama.273.5.402
   Petticrew M, 1999, BRIT J HEALTH PSYCH, V4, P1, DOI 10.1348/135910799168434
   Rachon D, 2004, MATURITAS, V47, P31, DOI 10.1016/S0378-5122(03)00222-6
   Reinier KS, 2007, BREAST CANCER RES TR, V103, P343, DOI 10.1007/s10549-006-9375-9
   Rieck G, 2006, BEST PRACT RES CL OB, V20, P227, DOI 10.1016/j.bpobgyn.2005.10.010
   Schlesselman JJ, 1982, CASE CONTROL STUDIES, V0, P0
   Shephard R J, 1995, EXERC SPORT SCI REV, V23, P215
   Smith-Warner SA, 2001, JAMA-J AM MED ASSOC, V285, P769, DOI 10.1001/jama.285.6.769
   Smith-Warner SA, 2001, INT J CANCER, V92, P767, DOI 10.1002/1097-0215(20010601)92:5<767::AID-IJC1247>3.0.CO;2-0
   Stasiolek Dorota, 2002, PRZEGL LEK, V59, P26
   Temple NJ, 2003, NUTRITION, V19, P467, DOI 10.1016/S0899-9007(02)01037-7
   Veronesi U, 2005, LANCET, V365, P1727, DOI 10.1016/S0140-6736(05)66546-4
   Willett WC, 2001, J INTERN MED, V249, P395, DOI 10.1046/j.1365-2796.2001.00822.x
   Yu H, 2000, JNCI-J NATL CANCER I, V92, P1472, DOI 10.1093/jnci/92.18.1472
NR 88
TC 41
Z9 44
U1 0
U2 9
PU ASIAN PACIFIC ORGANIZATION CANCER PREVENTION
PI GYEONGGI-DO
PA APJCP HEAD OFFICE, KOREAN NATL CANCER CENTER, 323 ILAN -RO, ILSANDONG-GU, GOYANG-SI, GYEONGGI-DO, 410-769, SOUTH KOREA
SN 1513-7368
EI 
J9 ASIAN PAC J CANCER P
JI Asian Pac. J. Cancer Prev.
PD JUN 15
PY 2007
VL 8
IS 4
BP 513
EP 524
DI 
PG 12
WC Oncology
SC Oncology
GA V06DP
UT WOS:000207174600009
PM 18260721
DA 2025-02-23
ER

PT J
AU Polesel, J
   Talamini, R
   Montella, M
   Dal Maso, L
   Crovatto, M
   Parpinel, M
   Izzo, F
   Tommasi, LG
   Serraino, D
   La Vecchia, C
   Franceschi, S
AF Polesel, Jerry
   Talamini, Renato
   Montella, Maurizio
   Dal Maso, Luigino
   Crovatto, Marina
   Parpinel, Maria
   Izzo, Francesco
   Tommasi, Luigi G.
   Serraino, Diego
   La Vecchia, Carlo
   Franceschi, Silvia
TI Nutrients intake and the risk of hepatocellular carcinoma in Italy
SO EUROPEAN JOURNAL OF CANCER
LA English
DT Article
DE hepatocellular carcinoma; nutrients; iron; polyunsaturated fatty acids; case-control study
ID food-frequency questionnaire; serum retinol; consumption; northern; cancer; coffee; level; iron
AB Although hepatitis C and B viruses and alcohol consumption are the major risk factors for hepatocellular carcinoma (HCC), dietary habits may also be relevant. A hospital-based case-control study was conducted in Italy in 1999-2002, including 185 HCC cases and 412 cancer-free controls. Dietary habits were assessed using a validated food-frequency questionnaire to compute nutrient intakes. odds ratios (OR) and corresponding confidence intervals (CI) were calculated using the energy-adjusted residual models. Inverse association emerged for linoleic acid (OR = 0.35 for highest versus lowest tertile; 95% CI: 0.18 - 0.69) and, possibly, beta-carotene (OR = 0.48; 95% CI: 0.24 - 0.93). Among minerals, iron intake was associated with increased HCC risk (OR = 3.00; 95% CI: 1.25 - 7.23), but the association was considerably reduced when iron from wine was excluded (OR = 1.61; 95% CI 0.78 - 3.30). In conclusion, a diet rich in linoleic acid containing foods (e.g. white meats and fish) and beta-carotene was inversely related to HCC risk. (c) 2007 Elsevier Ltd. All rights reserved.
C1 [Polesel, Jerry; Talamini, Renato; Dal Maso, Luigino; Tommasi, Luigi G.; Serraino, Diego] Ist Nazl Tumori, Ctr Riferimento Oncol, Unita Epidemiol & Biostat, Via F Gallini 2, I-33081 Aviano, Italy.
   [Crovatto, Marina] Osped S Maria Angeli, Div Microbiol & Immunol, I-33170 Pordenone, Italy.
   [Parpinel, Maria] Univ Udine, Unita Igiene & Epidemiol, I-33100 Udine, Italy.
   [Montella, Maurizio; Izzo, Francesco] Ist Tumori Fdn Pascale, Div Chirurg D, Serv Epidemiol, I-80100 Naples, Italy.
   [La Vecchia, Carlo] Ist Ric Farmacol Mario Negri, I-20156 Milan, Italy.
   [La Vecchia, Carlo] Univ Milan, Ist Stat Med & Biometria, I-20133 Milan, Italy.
   [Franceschi, Silvia] Int Agcy Res Canc, F-69372 Lyon 08, France.
C3 IRCCS Aviano (CRO); University of Udine; IRCCS Fondazione Pascale; Istituto di Ricerche Farmacologiche Mario Negri IRCCS; University of Milan; World Health Organization; International Agency for Research on Cancer (IARC)
RP Polesel, J (corresponding author), Ist Nazl Tumori, Ctr Riferimento Oncol, Unita Epidemiol & Biostat, Via F Gallini 2, I-33081 Aviano, Italy.
EM polesel@cro.it
CR Bjelakovic G, 2004, LANCET, V364, P1219, DOI 10.1016/S0140-6736(04)17138-9
   Breslow N E, 1980, IARC SCI PUBL, V0, P5
   Decarli A, 1996, ANN EPIDEMIOL, V6, P110, DOI 10.1016/1047-2797(95)00129-8
   Deugnier Yves, 1998, JOURNAL OF HEPATOLOGY, V28, P21, DOI 10.1016/S0168-8278(98)80371-1
   Elmberg M, 2003, GASTROENTEROLOGY, V125, P1733, DOI 10.1053/j.gastro.2003.09.035
   Favero A, 1997, EUR J CANCER PREV, V6, P277, DOI 10.1097/00008469-199706000-00005
   Field CJ, 2004, AM J CLIN NUTR, V79, P1190S, DOI 10.1093/ajcn/79.6.1190S
   Franceschi S, 2006, CANCER EPIDEM BIOMAR, V15, P683, DOI 10.1158/1055-9965.EPI-05-0702
   Franceschi Silvia, 1995, ANNALS OF EPIDEMIOLOGY, V5, P69, DOI 10.1016/1047-2797(95)92893-D
   Inoue M, 2005, JNCI-J NATL CANCER I, V97, P293, DOI 10.1093/jnci/dji040
   INT AGCY RES CANC, 1993, IARC MONOG EVAL CARC, V56, P489
   Kuper H, 2000, NUTR CANCER, V38, P6, DOI 10.1207/S15327914NC381_2
   Kurozawa Youichi, 2004, KURUME MEDICAL JOURNAL, V51, P141, DOI 10.2739/kurumemedj.51.141
   LAVECCHIA C, 1988, INT J CANCER, V42, P872, DOI 10.1002/ijc.2910420614
   LAVECCHIA C, 2007, IN PRESS EUR J CANC, V0, P0
   Llovet JM, 2003, LANCET, V362, P1907, DOI 10.1016/S0140-6736(03)14964-1
   Maggiora M, 2004, INT J CANCER, V112, P909, DOI 10.1002/ijc.20519
   Mandishona E, 1998, HEPATOLOGY, V27, P1563, DOI 10.1002/hep.510270614
   Montella M, 2007, INT J CANCER, V120, P1555, DOI 10.1002/ijc.22509
   Niederau C, 1996, GASTROENTEROLOGY, V110, P1107, DOI 10.1053/gast.1996.v110.pm8613000
   Pan W H, 1993, ANN EPIDEMIOL, V3, P217, DOI 10.1016/1047-2797(93)90022-V
   Pietrangelo Antonello, 1998, JOURNAL OF HEPATOLOGY, V28, P8, DOI 10.1016/S0168-8278(98)80368-1
   Salvini S, 1998, BANCA DATI DI COMPOSIZIONEDEGLIALIMENTI PER STUDIEPIDEMIOLOGICI IN ITALIA. ED, V0, P0
   Talamini R, 2004, INT J CANCER, V110, P380, DOI 10.1002/ijc.20137
   Talamini R, 2006, INT J CANCER, V119, P2916, DOI 10.1002/ijc.22267
   Weinberg ED, 1996, EUR J CANCER PREV, V5, P19, DOI 10.1097/00008469-199609001-00004
   WILLETT W, 1986, AM J EPIDEMIOL, V124, P17, DOI 10.1093/oxfordjournals.aje.a114366
   YU MW, 1995, CANCER RES, V55, P1301
   YU SZ, 2002, JPN J CANCER RES, V93, P192
   Yuan JM, 2006, JNCI-J NATL CANCER I, V98, P482, DOI 10.1093/jnci/djj104
NR 30
TC 58
Z9 63
U1 0
U2 4
PU ELSEVIER SCI LTD
PI London
PA 125 London Wall, London, ENGLAND
SN 0959-8049
EI 1879-0852
J9 EUR J CANCER
JI Eur. J. Cancer
PD NOV 15
PY 2007
VL 43
IS 16
BP 2381
EP 2387
DI 10.1016/j.ejca.2007.07.012
PG 7
WC Oncology
SC Oncology
GA 240PT
UT WOS:000251600200016
PM 17719221
DA 2025-02-23
ER

PT J
AU Chao, C
AF Chao, Chun
TI Associations between beer, wine, and liquor consumption and lung cancer risk: A meta-analysis
SO CANCER EPIDEMIOLOGY BIOMARKERS & PREVENTION
LA English
DT Article
ID alcoholic beverage preference; dna adduct formation; dose-response data; united-states; lipid-peroxidation; physical-activity; nonsmoking women; trend estimation; dietary habits; beta-carotene
AB Objective: Epidemiologic studies suggest that the effect on lung cancer risk may be different for beer, wine, and liquor. We conducted dose-specific meta-analyses and dose-response meta-regression to summarize findings from the current literature on the association between consumption of beer, wine, or liquor and lung cancer risk. Results: Average beer consumption of one drink or greater per day was associated with an increased risk of lung cancer [relative risk (RR), 1.23; 95% confidence interval (95% CI), 1.06-1.41]. This association was observed in both men and women, although it was only significant in men. A J-shaped dose-response curve was suggested for beer intake. An inverse association was observed for both average wine consumption of less than one drink per day (RR, 0.77; 95% CI, 0.59-1.00) and one drink or greater per day (RR, 0.78; 95% CI, 0.60-1.02) in the drinking range incurred in the source studies. Average liquor consumption of one drink or greater per day was found to be associated with increased risk in men (RR, 1.33; 95% CI, 1.10-1.62). No association was observed for liquor drinking in women. The presence of heterogeneity between studies was detected. Study design, country, gender, adjustment factors, and lung cancer histologic type were not significant predictors of the heterogeneity. Conclusions: The results from this meta-analysis suggest that high consumption of beer and liquors may be associated with increased lung cancer risk, whereas modest wine consumption may be inversely associated with risk. More research with improved control of confounding is needed to confirm these findings and to establish the dose-response relationship, particularly risk at high consumption levels.
C1 So Calif Permanente Med Grp, Dept Res & Evaluat, Pasadena, CA 91101 USA.
C3 Kaiser Permanente; Southern California Permanente Medical Group (SCPMG); Permanente Medical Groups
RP Chao, C (corresponding author), So Calif Permanente Med Grp, Dept Res & Evaluat, 100 S Los Robles,Suite 201, Pasadena, CA 91101 USA.
EM chun.r.chao@kp.org
FU NIEHS NIH HHS [ES 011667] Funding Source: Medline; PHS HHS [A96134] Funding Source: Medline
CR Alavanja MCR, 2001, LUNG CANCER, V34, P37, DOI 10.1016/S0169-5002(01)00227-6
   [Anonymous], 2006, STAT STAT SOFTW REL, V0, P0
   Arimoto-Kobayashi S, 2006, BIOL PHARM BULL, V29, P67, DOI 10.1248/bpb.29.67
   Arimoto-Kobayashi S, 1999, J AGR FOOD CHEM, V47, P221, DOI 10.1021/jf980685a
   Bandera EV, 1997, CANCER CAUSE CONTROL, V8, P828, DOI 10.1023/A:1018456127018
   BANDERA EV, 1992, CANCER CAUSE CONTROL, V3, P361, DOI 10.1007/BF00146890
   Bandera EV, 2001, CANCER EPIDEM BIOMAR, V10, P813
   Barefoot JC, 2002, AM J CLIN NUTR, V76, P466, DOI 10.1093/ajcn/76.2.466
   Benedetti A, 2006, CANCER CAUSE CONTROL, V17, P469, DOI 10.1007/s10552-005-0496-y
   Blot WJ, 1999, AM J EPIDEMIOL, V150, P1138
   BODE C, 1998, ALCOHOL CLIN EXP RES, V25, P775
   Boffetta P, 2006, LANCET ONCOL, V7, P149, DOI 10.1016/S1470-2045(06)70577-0
   Breslow RA, 2000, CANCER CAUSE CONTROL, V11, P419, DOI 10.1023/A:1008996208313
   Carpenter CL, 1998, J NUTR, V128, P694, DOI 10.1093/jn/128.4.694
   CHOW WH, 1992, CANCER CAUSE CONTROL, V3, P247, DOI 10.1007/BF00124258
   DESTEFANI E, 1993, CANCER EPIDEM BIOMAR, V2, P21
   DESTEFANI E, 2000, LUNG CANCER, V39, P9
   Djoussé L, 2002, J NATL CANCER I, V94, P1877, DOI 10.1093/jnci/94.24.1877
   Dosemeci M, 1997, CANCER CAUSE CONTROL, V8, P729, DOI 10.1023/A:1018479304728
   Egger M, 1997, BMJ-BRIT MED J, V315, P629, DOI 10.1136/bmj.315.7109.629
   Freudenheim JL, 2005, AM J CLIN NUTR, V82, P657, DOI 10.1093/ajcn/82.3.657
   Freudenheim JL, 2003, J NUTR, V133, P3619, DOI 10.1093/jn/133.11.3619
   Gajalakshmi V, 2003, INT J CANCER, V107, P441, DOI 10.1002/ijc.11377
   GALBRAITH RF, 1988, STAT MED, V7, P889, DOI 10.1002/sim.4780070807
   GREENLAND S, 1992, AM J EPIDEMIOL, V135, P1301, DOI 10.1093/oxfordjournals.aje.a116237
   Heinonen IM, 1998, J AGR FOOD CHEM, V46, P25, DOI 10.1021/jf970489o
   Hu JF, 2002, CANCER DETECT PREV, V26, P129, DOI 10.1016/S0361-090X(02)00038-7
   *IARC, 1988, IARC MON EV CARC RIS, V44, P46
   Kasdallah-Grissa A, 2006, ALCOHOL ALCOHOLISM, V41, P236, DOI 10.1093/alcalc/agh256
   Kimura Y, 2001, J NUTR, V131, P1844, DOI 10.1093/jn/131.6.1844
   KOO LC, 1988, NUTR CANCER, V11, P155, DOI 10.1080/01635588809513983
   Koo LC, 1997, INT J CANCER, V0, P22
   Korte JE, 2002, AM J EPIDEMIOL, V155, P496, DOI 10.1093/aje/155.6.496
   Kubík A, 2007, NEOPLASMA, V54, P83
   Kubík A, 2004, NEOPLASMA, V51, P136
   Kubík AK, 2004, EUR J CANCER PREV, V13, P471, DOI 10.1097/00008469-200412000-00002
   Lijinsky W, 1999, MUTAT RES-GEN TOX EN, V443, P129, DOI 10.1016/S1383-5742(99)00015-0
   Lugasi A, 2003, NAHRUNG, V47, P79, DOI 10.1002/food.200390031
   MANABE S, 1993, CARCINOGENESIS, V14, P899, DOI 10.1093/carcin/14.5.899
   MARMOT M, 1991, BMJ-BRIT MED J, V303, P565, DOI 10.1136/bmj.303.6802.565
   MAYNE ST, 1994, J NATL CANCER I, V86, P33, DOI 10.1093/jnci/86.1.33
   McCann SE, 2003, NUTR METAB CARDIOVAS, V13, P2, DOI 10.1016/S0939-4753(03)80162-X
   METTLIN C, 1989, INT J CANCER, V43, P608, DOI 10.1002/ijc.2910430412
   Mollerup S, 2001, INT J CANCER, V92, P18, DOI 10.1002/1097-0215(200102)9999:9999<::AID-IJC1156>3.3.CO;2-5
   Mufti SI, 1997, ALCOHOL ALCOHOLISM, V32, P221
   NACHIAPPAN V, 1994, ALCOHOL ALCOHOLISM, V29, P565
   Nozawa H, 2004, MUTAT RES-GEN TOX EN, V559, P177, DOI 10.1016/j.mrgentox.2004.01.008
   Nyberg F, 1998, INT J CANCER, V78, P430, DOI 10.1002/(SICI)1097-0215(19981109)78:4<430::AID-IJC7>3.0.CO;2-V
   Orsini N, 2006, STATA J, V6, P40, DOI 10.1177/1536867X0600600103
   Pillow PC, 1997, NUTR CANCER, V29, P169, DOI 10.1080/01635589709514620
   POLLACK ES, 1984, NEW ENGL J MED, V310, P617, DOI 10.1056/NEJM198403083101003
   Potter J D, 1992, ANN EPIDEMIOL, V2, P587, DOI 10.1016/1047-2797(92)90003-9
   POTTER JD, 1984, INT J EPIDEMIOL, V13, P240, DOI 10.1093/ije/13.2.240
   Prescott E, 1999, AM J EPIDEMIOL, V149, P463, DOI 10.1093/oxfordjournals.aje.a009834
   Quatromoni PA, 2002, J AM DIET ASSOC, V102, P1240
   Rachtan J, 1997, LUNG CANCER, V18, P137, DOI 10.1016/S0169-5002(97)00062-7
   Rachtan J, 2002, LUNG CANCER-J IASLC, V35, P119, DOI 10.1016/S0169-5002(01)00331-2
   Rohrmann S, 2006, AM J EPIDEMIOL, V164, P1103, DOI 10.1093/aje/kwj326
   Royston P, 1999, INT J EPIDEMIOL, V28, P964, DOI 10.1093/ije/28.5.964
   Ruano-Ravina A, 2004, THORAX, V59, P981, DOI 10.1136/thx.2003.018861
   Sato M, 1997, BIOSCI BIOTECH BIOCH, V61, P1800, DOI 10.1271/bbb.61.1800
   Sinha R, 1998, CANCER CAUSE CONTROL, V9, P621, DOI 10.1023/A:1008805525525
   STEMMERMANN GN, 1990, DIGEST DIS SCI, V35, P1414, DOI 10.1007/BF01536750
   Vinson JA, 2003, J AGR FOOD CHEM, V51, P5528, DOI 10.1021/jf034189k
   WILLIAMS RR, 1977, JNCI-J NATL CANCER I, V58, P525, DOI 10.1093/jnci/58.3.525
   Woodson K, 1999, CANCER CAUSE CONTROL, V10, P219, DOI 10.1023/A:1008911624785
   Yildirim HK, 2004, INT J FOOD SCI NUTR, V55, P351, DOI 10.1080/09637480412331319781
   Zatloukal P, 2003, LUNG CANCER-J IASLC, V41, P283, DOI 10.1016/S0169-5002(03)00234-4
   Zhuo HJ, 2004, CANCER EPIDEM BIOMAR, V13, P771
NR 70
TC 51
Z9 59
U1 0
U2 15
PU AMER ASSOC CANCER RESEARCH
PI PHILADELPHIA
PA 615 CHESTNUT ST, 17TH FLOOR, PHILADELPHIA, PA 19106-4404 USA
SN 1055-9965
EI 1538-7755
J9 CANCER EPIDEM BIOMAR
JI Cancer Epidemiol. Biomarkers Prev.
PD NOV 15
PY 2007
VL 16
IS 11
BP 2436
EP 2447
DI 10.1158/1055-9965.EPI-07-0386
PG 12
WC Oncology; Public, Environmental & Occupational Health
SC Oncology; Public, Environmental & Occupational Health
GA 233XL
UT WOS:000251123500037
PM 18006934
DA 2025-02-23
ER

PT J
AU Ruden, DM
   Rasouli, P
   Lu, XY
AF Ruden, Douglas M.
   Rasouli, Parsa
   Lu, Xiangyi
TI Potential long-term consequences of fad diets on health, cancer, and longevity: Lessons learned from model organism studies
SO TECHNOLOGY IN CANCER RESEARCH & TREATMENT
LA English
DT Article
ID popular diets; weight-loss; drosophila; expression; obesity; restriction; trends; risk; identification; prevalence
AB While much of the third world starves, many in the first world are undergoing an obesity epidemic, and the related epidemics of type 11 diabetes, heart disease, and other diseases associated with obesity. The amount of economic wealth being directly related to a decline in health by obesity is ironic because rich countries contribute billions of dollars to improve the health of their citizens. Nevertheless, nutritional experiments in model organisms such as yeast, C. elegans, Drosophila, and mice confirm that "caloric restriction" (CR), which is defined generally as a 30-40% decrease in caloric intake, a famine-like condition for humans seen only in the poorest of countries, promotes good health and increases longevity in model organisms. Because caloric restriction, and dieting in general, requires a great deal of will power to deal with the feelings of deprivation, many fad diets, such as the Atkins, South Beach, and Protein Power, have been developed which allow people to lose weight purportedly without the severe feelings of deprivation. However, the long-term effects of such fad diets are not known and few experiments have been performed in the laboratory to investigate possible side affects and adverse consequences. In this paper, we review studies with fad-like dietary conditions in humans and model organisms, and we propose a "Dietary Ames Test" to rapidly screen fad diets, dietary supplements, and drugs for potential long-term health consequences in model organisms.
RP Ruden, DM (corresponding author), Wayne State Univ, Inst Environm Hlth Sci, 2727 2nd Ave,Rm 4000, Detroit, MI 48202 USA.
EM douglasr@wayne.edu
CR AGATSTON A, 2006, S BEACH DIET QUICK E, V0, P0
   AMES BN, 1980, ETHYLENE DICHLORIDE, V0, P0
   Barger JL, 2003, EXP GERONTOL, V38, P1343, DOI 10.1016/j.exger.2003.10.017
   Bartke A, 2004, HORM METAB RES, V36, P550, DOI 10.1055/s-2004-825796
   Bell SJ, 2002, CRIT REV FOOD SCI, V42, P163, DOI 10.1080/10408690290825501
   Bener A, 2005, CROAT MED J, V46, P302
   Bier E, 2005, NAT REV GENET, V6, P9, DOI 10.1038/nrg1503
   Bing N, 2005, GENETICS, V170, P533, DOI 10.1534/genetics.105.041103
   Bitterman KJ, 2003, MICROBIOL MOL BIOL R, V67, P376, DOI 10.1128/MMBR.67.3.376-399.2003
   Bray GA, 2005, J AM DIET ASSOC, V105, PS17, DOI 10.1016/j.jada.2005.02.018
   Broman KW, 2005, NAT GENET, V37, P209, DOI 10.1038/ng0305-209
   Bystrykh L, 2005, NAT GENET, V37, P225, DOI 10.1038/ng1497
   Cassidy A, 2006, P NUTR SOC, V65, P76, DOI 10.1079/PNS2005476
   Chesler EJ, 2005, NAT GENET, V37, P233, DOI 10.1038/ng1518
   CLARK AG, 1988, GENETICS, V119, P595
   Cope MB, 2006, OBESITY, V14, P156S, DOI 10.1038/oby.2006.297
   Costain L, 2005, P NUTR SOC, V64, P89, DOI 10.1079/PNS2004413
   Dansinger ML, 2005, JAMA-J AM MED ASSOC, V293, P43, DOI 10.1001/jama.293.1.43
   Das M, 2004, OBES REV, V5, P13, DOI 10.1111/j.1467-789X.2004.00115.x
   DELUCA M, 2005, OBES RES, V13, P1
   Demerath EW, 2006, PEDIATRICS, V117, PE487, DOI 10.1542/peds.2005-0572
   Demerath EW, 2004, AM J CLIN NUTR, V80, P441, DOI 10.1093/ajcn/80.2.441
   Deutsch S, 2005, HUM MOL GENET, V14, P3741, DOI 10.1093/hmg/ddi404
   DRIVER CJI, 1986, EXP GERONTOL, V21, P497, DOI 10.1016/0531-5565(86)90002-1
   DRIVER CJI, 1988, BRIT J NUTR, V60, P441, DOI 10.1079/BJN19880116
   DRIVER CJI, 1979, EXP GERONTOL, V14, P95, DOI 10.1016/0531-5565(79)90023-8
   DRIVER CJI, 1980, EXP GERONTOL, V15, P167, DOI 10.1016/0531-5565(80)90061-3
   Dugo ML, 2005, THEOR APPL GENET, V111, P511, DOI 10.1007/s00122-005-2042-4
   Falchi M, 2005, HUM MOL GENET, V14, P2971, DOI 10.1093/hmg/ddi327
   FARRALL M, 2004, HUM MOL GENET, V13, P1
   Flegal KM, 2002, JAMA-J AM MED ASSOC, V288, P1723, DOI 10.1001/jama.288.14.1723
   Fleming Richard M, 2002, PREV CARDIOL, V5, P110, DOI 10.1111/j.1520-037X.2002.01231.x
   Freedman MR, 2001, OBESITY RESEARCH, V9, P1, DOI 10.1038/0BY.2001.113
   Gibson G, 2005, TRENDS GENET, V21, P616, DOI 10.1016/j.tig.2005.08.010
   Greenwald A, 2006, ADV PSYCHOSOM MED, V27, P24, DOI 10.1159/000090961
   Guillaumie S, 2004, GENOME, V47, P705, DOI 10.1139/g04-031
   Gupta PK, 2005, CYTOGENET GENOME RES, V109, P315, DOI 10.1159/000082415
   GUTTERSEN C, 2006, SONOMA DIET COOKBOOK, V0, P0
   Heilbronn LK, 2003, AM J CLIN NUTR, V78, P361, DOI 10.1093/ajcn/78.3.361
   Hooper L, 2004, J HUM NUTR DIET, V17, P337, DOI 10.1111/j.1365-277X.2004.00533.x
   Hubner N, 2005, NAT GENET, V37, P243, DOI 10.1038/ng1522
   Hyman M, 2006, ULTRAMETABOLISM: THE SIMPLE PLAN FOR AUTOMATIC WEIGHT LOSS, V0, P0
   Kennedy ET, 2001, J AM DIET ASSOC, V101, P411, DOI 10.1016/S0002-8223(01)00108-0
   Kirst M, 2005, GENETICS, V169, P2295, DOI 10.1534/genetics.104.039198
   Klöting N, 2005, EXP GERONTOL, V40, P878, DOI 10.1016/j.exger.2005.07.004
   LEACH HM, 1989, NEW ZEAL MED J, V102, P474
   Mair W, 2005, PLOS BIOL, V3, P1305, DOI 10.1371/journal.pbio.0030223
   Mair W, 2003, SCIENCE, V301, P1731, DOI 10.1126/science.1086016
   McAuley KA, 2005, DIABETOLOGIA, V48, P8, DOI 10.1007/s00125-004-1603-4
   McGettigan P, 2006, JAMA-J AM MED ASSOC, V296, P1633, DOI 10.1001/jama.296.13.jrv60011
   Meirhaeghe A, 2005, MOL GENET METAB, V86, P293, DOI 10.1016/j.ymgme.2005.05.006
   Merritt TJS, 2006, GENETICS, V172, P293, DOI 10.1534/genetics.105.047035
   Moyad Mark A, 2004, UROL NURS, V24, P442
   Ogden CL, 2002, JAMA-J AM MED ASSOC, V288, P1728, DOI 10.1001/jama.288.14.1728
   PORCELLO LAP, 1984, CLIN SPORT MED, V3, P723
   Roberts DCK, 2001, MED J AUSTRALIA, V175, P637, DOI 10.5694/j.1326-5377.2001.tb143759.x
   ROBERTS SD, 2006, SHANGRILA DIET SIMPL, V0, P0
   ROSATI KG, 2006, RICE DIET SOLUTION W, V0, P0
   Ruden DM, 2005, ANNU REV NUTR, V25, P499, DOI 10.1146/annurev.nutr.25.050304.092708
   RUDEN DM, 2007, IN PRESS METHODS NUT, V0, P0
   SCHNUR SA, 2006, REALITY DIET LOSE PO, V0, P0
   Shoulders CC, 2004, HUM MOL GENET, V13, PR149, DOI 10.1093/hmg/ddh069
   SMITH I, 2006, FAT SMASH DIET LAST, V0, P0
   Srinivasan M, 2006, AM J PHYSIOL-ENDOC M, V290, PE129, DOI 10.1152/ajpendo.00248.2005
   Valsamis HA, 2006, NUTR METABOLISM, V3, P0, DOI 10.1186/1743-7075-3-36
   Vuylsteke M, 2006, PLANT J, V45, P439, DOI 10.1111/j.1365-313X.2005.02630.x
   WHITAKER JM, 2006, WHITAKER WELLNESS WE, V0, P0
   Yamashita S, 2005, GENETICS, V171, P1231, DOI 10.1534/genetics.104.038174
NR 68
TC 4
Z9 7
U1 0
U2 47
PU SAGE PUBLICATIONS INC
PI THOUSAND OAKS
PA 2455 TELLER RD, THOUSAND OAKS, CA 91320 USA
SN 1533-0346
EI 1533-0338
J9 TECHNOL CANCER RES T
JI Technol. Cancer Res. Treat.
PD JUN 15
PY 2007
VL 6
IS 3
BP 247
EP 254
DI 10.1177/153303460700600312
PG 8
WC Oncology
SC Oncology
GA 184TP
UT WOS:000247665500013
PM 17535033
DA 2025-02-23
ER

PT J
AU Hogervorst, JG
   Schouten, LJ
   Konings, EJ
   Goldbohm, RA
   van den Brandt, PA
AF Hogervorst, Janneke G.
   Schouten, Leo J.
   Konings, Erik J.
   Goldbohm, R. Alexandra
   van den Brandt, Piet A.
TI A prospective study of dietary acrylamide intake and the risk of endometrial ovarian, and breast cancer
SO CANCER EPIDEMIOLOGY BIOMARKERS & PREVENTION
LA English
DT Article
ID scale prospective cohort; mortality patterns; hemoglobin adducts; maillard reaction; follow-up; workers; mice; glycidamide; population; foods
AB Background: Acrylamide, a probable human carcinogen, was detected in various heat-treated carbohydrate-rich foods in 2002. The few epidemiologic studies done thus far have not shown a relationship with cancer. Our aim was to investigate the association between acrylamide intake and endometrial, ovarian, and breast cancer risk. Methods: The Netherlands Cohort Study on diet and cancer includes 62,573 women, aged 55-69 years. At baseline (1986), a random subcohort of 2,589 women was selected using a case cohort analysis approach for analysis. The acrylamide intake of subcohort members and cases was assessed with a food frequency questionnaire and was based on chemical analysis of all relevant Dutch foods. Subgroup analyses were done for never-smokers to eliminate the influence of smoking; an important source of acrylamide. Results: After 11.3 years of follow-up, 327, 300, and 1,835 cases of endometrial, ovarian, and breast cancer, respectively, were documented. Compared with the lowest quintile of acrylamide intake (mean intake, 8.9 mu g/day), multivariable-adjusted hazard rate ratios (FIR) for endometrial, ovarian, and breast cancer in the highest quintile (mean intake, 40.2 mu g/day) were 1.29 [95% confidence interval (95% CI), 0.81-2.07; P-trend = 0.181, 1.78 (95% CI, 1.10-2.88; P-trend = 0.02), and 0.93 (95% CI, 0.73-1.19; P-trend = 0.79), respectively. For never-smokers, the corresponding HRs were 1.99 (95% CI, 1.12-3.52; P-trend = 0.03), 2.22 (95% CI, 1.204.08; P-trend = 0.01), and 1.10 (95% CI, 0.80-1.52; P-trend = 0.55). ConCIusions: We observed increased risks of postmenopausal endometrial and ovarian cancer with increasing dietary acrylamide intake, particularly among never-smokers. Risk of breast cancer was not associated with acrylamide intake.
C1 Maastricht Univ, Dept Epidemiol, NL-6200 MD Maastricht, Netherlands.
   Food & Consumer Prod Safety Author, Dept Res & Dev, Eindhoven, Netherlands.
   TNO Qual Life, Dept Food & Chem Risk Anal, Zeist, Netherlands.
C3 Maastricht University; Netherlands Organization Applied Science Research
RP Hogervorst, JG (corresponding author), Maastricht Univ, Dept Epidemiol, POB 616, NL-6200 MD Maastricht, Netherlands.
EM JGF.Hogervorst@EPID.Unimaas.n1
CR Akhmedkhanov A, 2001, ANN NY ACAD SCI, V943, P296, DOI 10.1111/j.1749-6632.2001.tb03811.x
   Amrein TM, 2006, J AGR FOOD CHEM, V54, P10253, DOI 10.1021/jf0625860
   [Anonymous], 2002, ASS ACR INT DUPL DIE, V0, P0
   [Anonymous], 1994, MON EV CARC RISK HUM, V0, P0
   Ardies CM, 1996, CANCER LETT, V103, P209, DOI 10.1016/0304-3835(96)04216-4
   Bergmark E, 1997, CHEM RES TOXICOL, V10, P78, DOI 10.1021/tx960113p
   BULL RJ, 1984, CANCER RES, V44, P107
   BULL RJ, 1984, CANCER LETT, V24, P209, DOI 10.1016/0304-3835(84)90138-1
   Cai JW, 2004, BIOMETRICS, V60, P1015, DOI 10.1111/j.0006-341X.2004.00257.x
   CIAA, 2004, ACR STAT REP DEC 200, V0, P0
   COLLINS JJ, 1989, J OCCUP ENVIRON MED, V31, P614, DOI 10.1097/00043764-198907000-00013
   CRAMER DW, 1983, JNCI-J NATL CANCER I, V71, P717
   da Costa GG, 2003, CHEM RES TOXICOL, V16, P1328, DOI 10.1021/tx034108e
   Doerge DR, 2005, MUTAT RES-GEN TOX EN, V580, P131, DOI 10.1016/j.mrgentox.2004.10.013
   Dybing E, 2003, TOXICOL SCI, V75, P7, DOI 10.1093/toxsci/kfg165
   Dybing E, 2005, FOOD CHEM TOXICOL, V43, P365, DOI 10.1016/j.fct.2004.11.004
   Exon J H, 2006, J TOXICOL ENVIRON HEALTH B CRIT REV, V9, P397, DOI 10.1080/10937400600681430
   *FAOWHO, 2002, HLTH IMPL ACR FOOD R, V0, P0
   FRIEDMAN MA, 1995, FUND APPL TOXICOL, V27, P95, DOI 10.1006/faat.1995.1112
   Ghanayem BI, 2005, MUTAT RES-FUND MOL M, V578, P284, DOI 10.1016/j.mrfmmm.2005.05.004
   GOLDBOHM RA, 1995, EUR J CLIN NUTR, V49, P420
   GOLDBOHM RA, 1994, EUR J CLIN NUTR, V48, P253
   Goldbohm RA, 1994, TIJDSCHR SOC GEZONDH, V72, P80
   Howard LA, 2001, J PHARMACOL EXP THER, V299, P542
   JECFA, 2005, SUMM CONCL 64 M JOIN, V0, P0
   JOHNSON KA, 1986, TOXICOL APPL PHARM, V85, P154, DOI 10.1016/0041-008X(86)90109-2
   Konings EJM, 2003, FOOD CHEM TOXICOL, V41, P1569, DOI 10.1016/S0278-6915(03)00187-X
   Marsh GM, 2007, J OCCUP ENVIRON MED, V49, P82, DOI 10.1097/JOM.0b013e31802db536
   Marsh GM, 1999, OCCUP ENVIRON MED, V56, P181, DOI 10.1136/oem.56.3.181
   Matthys C, 2005, FOOD CHEM TOXICOL, V43, P271, DOI 10.1016/j.fct.2004.10.003
   Michels KB, 2006, INT J CANCER, V118, P749, DOI 10.1002/ijc.21407
   Mottram DS, 2002, NATURE, V419, P448, DOI 10.1038/419448a
   Mucci LA, 2003, BRIT J CANCER, V88, P84, DOI 10.1038/sj.bjc.6600726
   Mucci LA, 2006, INT J CANCER, V118, P169, DOI 10.1002/ijc.21309
   Mucci LA, 2005, JAMA-J AM MED ASSOC, V293, P1326, DOI 10.1001/jama.293.11.1326
   Mucci LA, 2004, INT J CANCER, V109, P774, DOI 10.1002/ijc.20011
   Park J, 2002, TOXICOL SCI, V65, P177, DOI 10.1093/toxsci/65.2.177
   Pelucchi C, 2006, INT J CANCER, V118, P467, DOI 10.1002/ijc.21336
   Schettgen T, 2004, INT J HYG ENVIR HEAL, V207, P531, DOI 10.1078/1438-4639-00324
   Schottenfeld D, 2006, CANC EPIDEMIOLOGY PR, V0, P0
   Schulz MR, 2001, OCCUP ENVIRON MED, V58, P609, DOI 10.1136/oem.58.9.609
   SOBEL W, 1986, BRIT J IND MED, V43, P785
   Stadler RH, 2005, ADV EXP MED BIOL, V561, P157
   Stadler RH, 2002, NATURE, V419, P449, DOI 10.1038/419449a
   Swaen GMH, 2007, OCCUP ENVIRON MED, V64, P396, DOI 10.1136/oem.2006.030130
   Taeymans D, 2004, CRIT REV FOOD SCI, V44, P323, DOI 10.1080/10408690490478082
   Tareke E, 2002, J AGR FOOD CHEM, V50, P4998, DOI 10.1021/jf020302f
   VANDENBRANDT PA, 1990, INT J EPIDEMIOL, V19, P553
   VANDENBRANDT PA, 1990, J CLIN EPIDEMIOL, V43, P285, DOI 10.1016/0895-4356(90)90009-E
   Wang ZQ, 2003, BRIT J CLIN PHARMACO, V55, P77, DOI 10.1046/j.1365-2125.2003.01731.x
   Wenzl T, 2006, J CHROMATOGR A, V1132, P211, DOI 10.1016/j.chroma.2006.07.007
   Zhang M, 2002, BRIT J CANCER, V86, P712, DOI 10.1038/sj.bjc.6600085
NR 52
TC 222
Z9 245
U1 1
U2 63
PU AMER ASSOC CANCER RESEARCH
PI PHILADELPHIA
PA 615 CHESTNUT ST, 17TH FLOOR, PHILADELPHIA, PA 19106-4404 USA
SN 1055-9965
EI 
J9 CANCER EPIDEM BIOMAR
JI Cancer Epidemiol. Biomarkers Prev.
PD NOV 15
PY 2007
VL 16
IS 11
BP 2304
EP 2313
DI 10.1158/1055-9965.EPI-07-0581
PG 10
WC Oncology; Public, Environmental & Occupational Health
SC Oncology; Public, Environmental & Occupational Health
GA 233XL
UT WOS:000251123500021
PM 18006919
DA 2025-02-23
ER

PT J
AU Mahabir, S
   Forman, MR
   Barerra, SL
   Dong, YQ
   Spitz, MR
   Wei, QY
AF Mahabir, Somdat
   Forman, Michele R.
   Barerra, Stephanie L.
   Dong, Yong Q.
   Spitz, Margaret R.
   Wei, Qingyi
TI Joint effects of dietary trace metals and DNA repair capacity in lung cancer risk
SO CANCER EPIDEMIOLOGY BIOMARKERS & PREVENTION
LA English
DT Article
ID zinc; iron; questionnaires; selenium; records; damage
AB In a large case-control study, we previously reported that dietary intakes of zinc (Zn) and copper (Cu), but not selenium (Se), were inversely associated with lung cancer risk. Because Zn, Cu, Se, iron (Fe), and calcium (Ca) are important for maintaining DNA stability, we examined their associations with DNA repair capacity (DRC) measured by the lymphocyte host-cell reactivation assay in 1,139 cases and 1,210 of the controls. Dietary intake was reported in a food frequency questionnaire. In multivariate analyses, compared to those with high dietary Cu + proficient DRC, the odds ratio (95% confidence interval) [OR (95% CM for lung cancer for low Cu + suboptimal DRC was 2.54 (1.97-3.27). Similar results were observed for men and women. These effects were more pronounced in older and lean subjects, those with late-stage disease, and those with a family history of cancer in first-degree relatives. Compared to subjects with high Zn + proficient DRC, the OR for lung cancer for low Zn + suboptimal DRC was 1.82 (95% CI, 1.41-2.34), with pronounced effects in men, current smokers, subjects with longer duration of smoking, those with late-stage disease, or those with a family history of cancer. An OR of 1.94 (95% CI, 1.51-2.48) was observed for low Fe + suboptimal DRC compared with high Fe + proficient DRC, and pronounced effects appeared in older, lean subjects, those with longer duration of smoking, are heavier smokers, those with a late-stage disease, and those with a family history of cancer. No significant joint associations were seen for Se or Ca and DRC. Our joint associations between Cu-DRC, Zn-DRC and Fe-DRC and lung cancer risk require confirmation in prospective studies.
C1 [Mahabir, Somdat; Forman, Michele R.; Barerra, Stephanie L.; Dong, Yong Q.; Spitz, Margaret R.; Wei, Qingyi] Univ Texas Houston, MD Anderson Canc Ctr, Dept Epidemiol, Houston, TX 77030 USA.
C3 University of Texas System; UTMD Anderson Cancer Center; University of Texas Health Science Center Houston
RP Mahabir, S (corresponding author), Univ Texas Houston, MD Anderson Canc Ctr, Dept Epidemiol, 1155 Pressler Blvd,CPB4-3247, Houston, TX 77030 USA.
EM smahabir@mdanderson.org
FU NCI NIH HHS [CA 55769, CA 86390, CA70909] Funding Source: Medline
CR BINGHAM SA, 1994, BRIT J NUTR, V72, P619, DOI 10.1079/BJN19940064
   BLOCK G, 1992, J AM DIET ASSOC, V92, P686
   CLARK L, 1996, JAMA-J AM MED ASSOC, V276, P1956
   ElAhmady O, 1995, NUTRITION, V11, P498
   Ermak G, 2002, MOL IMMUNOL, V38, P713, DOI 10.1016/S0161-5890(01)00108-0
   Ervin RB, 2004, DIETARY INTAKE OF SELECTED VITAMINS FOR THE UNITED STATES POPULATION: 1999-2000, V0, P0
   Ho E, 2004, J NUTR BIOCHEM, V15, P572, DOI 10.1016/j.jnutbio.2004.07.005
   Ho E, 2002, P NATL ACAD SCI USA, V99, P16770, DOI 10.1073/pnas.222679399
   Hu JF, 1997, INT J CANCER, V71, P924, DOI 10.1002/(SICI)1097-0215(19970611)71:6<924::AID-IJC2>3.0.CO;2-#
   Hudmon KS, 1997, CANCER EPIDEM BIOMAR, V6, P565
   Ito G, 2004, CANCER RES, V64, P3838, DOI 10.1158/0008-5472.CAN-04-0185
   KABUTO M, 1994, CANCER EPIDEM BIOMAR, V3, P465
   Lee DH, 2005, NUTR CANCER, V52, P130, DOI 10.1207/s15327914nc5202_3
   Mahabir S, 2006, EUR J CLIN NUTR, V60, P561, DOI 10.1038/sj.ejcn.1602359
   Mahabir S, 2007, INT J CANCER, V120, P1108, DOI 10.1002/ijc.22451
   OYAMA T, 1994, BIOL TRACE ELEM RES, V42, P115, DOI 10.1007/BF02785383
   Patrick Lyn, 2004, ALTERN MED REV, V9, P239
   Reddy MB, 2004, NUTR REV, V62, P120, DOI 10.1301/nr.2004.mar.120-124
   SATTAR N, 1977, NUTR CANC, V28, P308
   Uriu-Adams Janet Y, 2005, MOLECULAR ASPECTS OF MEDICINE, V26, P268, DOI 10.1016/j.mam.2005.07.015
   Wei QY, 2000, J NATL CANCER I, V92, P1764
   Zhou W, 2005, EPIDEMIOLOGY, V16, P772, DOI 10.1097/01.ede.0000181311.11585.59
   Zhuo HJ, 2004, CANCER EPIDEM BIOMAR, V13, P771
NR 23
TC 24
Z9 26
U1 1
U2 2
PU AMER ASSOC CANCER RESEARCH
PI PHILADELPHIA
PA 615 CHESTNUT ST, 17TH FLOOR, PHILADELPHIA, PA 19106-4404 USA
SN 1055-9965
EI 1538-7755
J9 CANCER EPIDEM BIOMAR
JI Cancer Epidemiol. Biomarkers Prev.
PD DEC 15
PY 2007
VL 16
IS 12
BP 2756
EP 2762
DI 10.1158/1055-9965.EPI-07-0324
PG 7
WC Oncology; Public, Environmental & Occupational Health
SC Oncology; Public, Environmental & Occupational Health
GA 244HD
UT WOS:000251856100032
PM 18086784
DA 2025-02-23
ER

PT J
AU Poole, EM
   Bigler, J
   Whitton, J
   Sibert, JG
   Kulmacz, RJ
   Potter, JD
   Ulrich, CM
AF Poole, Elizabeth M.
   Bigler, Jeannette
   Whitton, John
   Sibert, Justin G.
   Kulmacz, Richard J.
   Potter, John D.
   Ulrich, Cornelia M.
TI Genetic variability in prostaglandin synthesis, fish intake and risk of colorectal polyps
SO CARCINOGENESIS
LA English
DT Article
ID polyunsaturated fatty-acids; nonsteroidal antiinflammatory drugs; food frequency questionnaire; colon-cancer; adenomatous polyps; prostacyclin-synthase; cyclooxygenase-2 gene; promoter variant; randomized-trial; large-bowel
AB Dietary polyunsaturated fatty acids (PUFAs) can be converted to prostaglandins and leukotrienes. Metabolism of omega-6 (n-6) PUFAs results in the production of pro-inflammatory mediators whereas downstream products of omega-3 (n-3) PUFAs have lower inflammatory activity. Elevated n-3 PUFA intake from dietary fish may be associated with lower risk of colorectal neoplasia among those with genetic variants resulting in higher levels of pro-inflammatory mediators. We investigated interactions between dietary fish intake and polymorphisms in cyclooxygenase (COX)-1, COX-2, ALOX5 and PGIS in a case-control study of adenomas (N = 522), hyperplastic polyps (N = 194) and polyp-free controls (N = 626). Polyp risk did not differ by fish intake. A suggested interaction with fish intake was observed for COX-1 P17L. Among those who were homozygous wild type, increasing fish intake was associated with a modestly reduced risk of adenoma, whereas among those with at least one variant allele, the reverse trend was observed (p-interaction = 0.08). The interaction was statistically significant when non-steroidal anti-inflammatory drug (NSAID) use was also taken into account: among those with COX-1 17PP genotypes, high fish intake and regular NSAID use was associated with a decreased risk compared with low fish intake and low NSAID use (odds ratio = 0.60, 95 % confidence interval 0.33-1.09). The opposite association was observed among those with COX-1 17PL or LL genotypes (p-interaction = 0.04). Our results suggest that the effects of dietary n-3 PUFA intake and NSAID use may differ by genetic variation in COX-1.
C1 Fred Hutchinson Canc Res Ctr, Canc Prevent Res Program, Seattle, WA 98109 USA.
   Univ Washington, Dept Epidemiol, Seattle, WA 98195 USA.
   Univ Texas, Hlth Sci Ctr, Dept Internal Med, Houston, TX 77030 USA.
   Univ Texas, Hlth Sci Ctr, Dept Biochem & Mol Biol, Houston, TX 77030 USA.
C3 Fred Hutchinson Cancer Center; University of Washington; University of Washington Seattle; University of Texas System; University of Texas Health Science Center Houston; University of Texas System; University of Texas Health Science Center Houston
RP Ulrich, CM (corresponding author), Fred Hutchinson Canc Res Ctr, Canc Prevent Res Program, 1100 Fairview Ave N,M4-B402, Seattle, WA 98109 USA.
EM nulrich@fhcrc.org
CR Baron JA, 2003, NEW ENGL J MED, V348, P891, DOI 10.1056/NEJMoa021735
   BENNETT A, 1977, BRIT J CANCER, V35, P881, DOI 10.1038/bjc.1977.132
   Bigler J, 2001, CANCER RES, V61, P3566
   Bougnoux P, 2006, CANCER EPIDEM BIOMAR, V15, P416, DOI 10.1158/1055-9965.EPI-05-0546
   Burdge GC, 2005, REPROD NUTR DEV, V45, P581, DOI 10.1051/rnd:2005047
   Busstra MC, 2003, CANCER CAUSE CONTROL, V14, P269, DOI 10.1023/A:1023650201730
   Chang WCL, 1998, J NUTR, V128, P491, DOI 10.1093/jn/128.3.491
   Chevalier D, 2001, HUM GENET, V108, P148, DOI 10.1007/s004390000444
   Cipollone F, 2004, JAMA-J AM MED ASSOC, V291, P2221, DOI 10.1001/jama.291.18.2221
   Davidson LA, 2004, CANCER RES, V64, P6797, DOI 10.1158/0008-5472.CAN-04-1068
   English DR, 2004, CANCER EPIDEM BIOMAR, V13, P1509
   Fries S, 2006, GASTROENTEROLOGY, V130, P55, DOI 10.1053/j.gastro.2005.10.002
   Fritsche K, 2006, ANNU REV NUTR, V26, P45, DOI 10.1146/annurev.nutr.25.050304.092610
   Halushka MK, 2003, CLIN PHARMACOL THER, V73, P122, DOI 10.1067/mcp.2003.1
   James MJ, 2000, AM J CLIN NUTR, V71, P343S, DOI 10.1093/ajcn/71.1.343s
   Kobayashi M, 2004, NUTR CANCER, V49, P32, DOI 10.1207/s15327914nc4901_5
   Koh WP, 2004, BRIT J CANCER, V90, P1760, DOI 10.1038/sj.bjc.6601797
   Llor X, 2003, CLIN NUTR, V22, P71, DOI 10.1054/clnu.2002.0627
   MacLean CH, 2006, JAMA-J AM MED ASSOC, V295, P403, DOI 10.1001/jama.295.4.403
   Maree AO, 2005, J THROMB HAEMOST, V3, P2340, DOI 10.1111/j.1538-7836.2005.01555.x
   Morimoto LM, 2002, CANCER EPIDEM BIOMAR, V11, P1012
   MUNGER RG, 1992, AM J EPIDEMIOL, V136, P192, DOI 10.1093/oxfordjournals.aje.a116485
   Nielsen CK, 2003, ADV EXP MED BIOL, V525, P201
   Norat T, 2005, J NATL CANCER I, V97, P906, DOI 10.1093/jnci/dji164
   OBRIEN MJ, 1990, GASTROENTEROLOGY, V98, P371, DOI 10.1016/0016-5085(90)90827-N
   Oh K, 2005, CANCER EPIDEM BIOMAR, V14, P835, DOI 10.1158/1055-9965.EPI-04-0545
   Papafili A, 2002, ARTERIOSCL THROM VAS, V22, P1631, DOI 10.1161/01.ATV.0000030340.80207.C5
   Poole EM, 2006, CANCER EPIDEM BIOMAR, V15, P502, DOI 10.1158/1055-9965.EPI-05-0804
   Potter JD, 1996, CANCER EPIDEM BIOMAR, V5, P779
   PUGH S, 1994, GUT, V35, P675, DOI 10.1136/gut.35.5.675
   Rao CV, 2001, CANCER RES, V61, P1927
   REDDY BS, 1991, CANCER RES, V51, P487
   Reddy BS, 2004, INT J CANCER, V112, P1, DOI 10.1002/ijc.20320
   RIGAS B, 1993, J LAB CLIN MED, V122, P518
   RIMM EB, 1992, AM J EPIDEMIOL, V135, P1114, DOI 10.1093/oxfordjournals.aje.a116211
   Rose DP, 1999, PHARMACOL THERAPEUT, V83, P217, DOI 10.1016/S0163-7258(99)00026-1
   Roynette CE, 2004, CLIN NUTR, V23, P139, DOI 10.1016/j.clnu.2003.07.005
   Sandler RS, 2003, NEW ENGL J MED, V348, P883, DOI 10.1056/NEJMoa021633
   Scott BT, 2002, BLOOD COAGUL FIBRIN, V13, P519, DOI 10.1097/00001721-200209000-00007
   Shureiqi I, 2001, CANCER RES, V61, P6307
   Siezen CLE, 2005, CARCINOGENESIS, V26, P449, DOI 10.1093/carcin/bgh336
   Silverman ES, 2000, AM J RESP CRIT CARE, V161, PS77, DOI 10.1164/ajrccm.161.supplement_1.ltta-16
   Spector AA, 1999, LIPIDS, V34, PS1, DOI 10.1007/BF02562220
   Terry P, 2001, CANCER EPIDEM BIOMAR, V10, P913
   Thun MJ, 2002, JNCI-J NATL CANCER I, V94, P252, DOI 10.1093/jnci/94.4.252
   Ulrich C, 2004, CANCER EPIDEM BIOMAR, V13, P889
   Ulrich CM, 1999, CANCER EPIDEM BIOMAR, V8, P659
   Ulrich CM, 2005, CANCER EPIDEM BIOMAR, V14, P616, DOI 10.1158/1055-9965.EPI-04-0510
   Ulrich CM, 2006, NAT REV CANCER, V6, P130, DOI 10.1038/nrc1801
   Ulrich Cornelia M, 2002, HUM MUTAT, V20, P409, DOI 10.1002/humu.9080
   Whelan J, 2004, J NUTR, V134, P3421S, DOI 10.1093/jn/134.12.3421S
   WILLETT WC, 1985, AM J EPIDEMIOL, V122, P51, DOI 10.1093/oxfordjournals.aje.a114086
   Yang CX, 2003, EUR J CANCER PREV, V12, P109, DOI 10.1097/00008469-200304000-00004
   Zhang XM, 2005, GASTROENTEROLOGY, V129, P565, DOI 10.1053/j.gastro.2005.05.003
NR 54
TC 33
Z9 38
U1 0
U2 2
PU OXFORD UNIV PRESS
PI OXFORD
PA GREAT CLARENDON ST, OXFORD OX2 6DP, ENGLAND
SN 0143-3334
EI 1460-2180
J9 CARCINOGENESIS
JI Carcinogenesis
PD JUN 15
PY 2007
VL 28
IS 6
BP 1259
EP 1263
DI 10.1093/carcin/bgm026
PG 5
WC Oncology
SC Oncology
GA 189OZ
UT WOS:000247999700019
PM 17277229
DA 2025-02-23
ER

PT J
AU McCann, SE
   Wactawski-Wende, J
   Kufel, K
   Olson, J
   Ovando, B
   Kadlubar, SN
   Davis, W
   Carter, L
   Muti, P
   Shields, PG
   Freudenheim, JL
AF McCann, Susan E.
   Wactawski-Wende, Jean
   Kufel, Kari
   Olson, James
   Ovando, Bladimir
   Kadlubar, Susan Nowell
   Davis, Warren
   Carter, Lisa
   Muti, Paola
   Shields, Peter G.
   Freudenheim, Jo L.
TI Changes in 2-hydroxyestrone and 16α-hydroxyestrone metabolism with flaxseed consumption:: Modification by COMT and CYP1B1 genotype
SO CANCER EPIDEMIOLOGY BIOMARKERS & PREVENTION
LA English
DT Article
ID breast-cancer risk; postmenopausal women; vegetable consumption; serum enterolactone; estrogen metabolism; dietary lignans; gene; phytoestrogens; premenopausal; polymorphism
AB Consumption of the phytoestrogen lignans, structurally similar to estrogen, has been associated with alterations in gene expression and estrogen metabolism. Furthermore, lignan consumption, subsequent changes in metabolizing enzyme expression, and genetic variability in these enzymes may alter estrogen metabolism and modify disease risk. Therefore, we investigated the effect of flaxseed on hydroxyestrone metabolite excretion by catechol-O-methyltransferase (COMT) and cytochrome P450 1B1 (CYP1131) genotype. We conducted an intervention among 132 healthy, postmenopausal women, ages 46 to 75 years. Participants consumed 10 9 ground flaxseed daily for 7 consecutive days. Blood and urine samples were collected at baseline and after the 7-day intervention. COMT Val(158)Met and CYP1B1 LeU(432)Val genotypes were determined using PCR-RFLP methods. Urinary 2-hydroxyestrone (20HE1) and 16 alpha-hydroxyestrone (160HE1) were quantified by ELISA assay. The effect ofgenotype on intervention-related changes in estrogen metabolites was assessed with the Kruskal-Wallis test. Compared with baseline levels, postintervention levels of urinary 20HE1 (ng/mg creatinine; mean +/- SD, 16.1 +/- 10.6 versus 9.3 +/- 6.9, postintervention and baseline, respectively; P < 0.01) and 20HE1/16OHE1 ratios (mean +/- SD, 2.73 +/- 1.47 versus 1.54 +/- 0.75, postintervention and baseline, respectively; P < 0.01) were significantly higher. The change in 20HE1/16OHE1 increased with increasing numbers of variant alleles for COMT (mean change: Val/Val, 0.90; Val/ Met, 1.15; and Met/Met, 1.50; P = 0.17, Kruskal-Wallis) and especially CYP1B1 (mean change: Leu/Leu, 0.89; Leu/Val, 1.32; and Val/Val, 1.51; P = 0.04, Kruskal-Wallis). Our findings suggest that variation in hormone-related genes may modify the effect of dietary lignan exposures on estrogen metabolism.
C1 Roswell Pk Canc Inst, Dept Epidemiol, Buffalo, NY 14263 USA.
   SUNY Buffalo, Dept Social & Prevent Med, Buffalo, NY USA.
   SUNY Buffalo, Dept Pharmacol & Toxicol, Buffalo, NY USA.
   New York State Dept Hlth, Western Reg Off, Rochester, NY USA.
   Univ Arkansas Med Sci, Dept Environm & Occupat Hlth, Little Rock, AR 72205 USA.
   Italian Natl Canc Inst Regina Elena, Dept Epidemiol, Rome, Italy.
   Georgetown Univ, Lombardi Comprehens Canc Ctr, Dept Canc Epidemiol & Genet, Washington, DC USA.
C3 Roswell Park Comprehensive Cancer Center; State University of New York (SUNY) System; University at Buffalo, SUNY; State University of New York (SUNY) System; University at Buffalo, SUNY; University of Arkansas System; University of Arkansas Medical Sciences; Georgetown University
RP McCann, SE (corresponding author), Roswell Pk Canc Inst, Dept Epidemiol, Elm & Carlton St, Buffalo, NY 14263 USA.
EM susan.mccann@roswellpark.org
FU NCI NIH HHS [K07 CA089123] Funding Source: Medline
CR *1 DAT BANK, 2003, NUTR PRO NUTR AN SOF, V0, P0
   Ahn J, 2005, AM J EPIDEMIOL, V162, P943, DOI 10.1093/aje/kwi306
   Ahn JY, 2004, CANCER RES, V64, P7634, DOI 10.1158/0008-5472.CAN-04-1843
   Akhmedkhanov A, 2001, ANN NY ACAD SCI, V943, P296, DOI 10.1111/j.1749-6632.2001.tb03811.x
   Brooks JD, 2004, AM J CLIN NUTR, V79, P318
   Dai Q, 2002, CANCER EPIDEM BIOMAR, V11, P815
   Dawling S, 2004, CHEM RES TOXICOL, V17, P1258, DOI 10.1021/tx0498657
   den Tonkelaar I, 2001, CANCER EPIDEM BIOMAR, V10, P223
   Feigelson HS, 1999, CANCER RES, V59, P3908
   García-Closas R, 2005, INT J CANCER, V117, P629, DOI 10.1002/ijc.21193
   Haggans CJ, 1999, NUTR CANCER, V33, P188, DOI 10.1207/S15327914NC330211
   Hall WL, 2005, AM J CLIN NUTR, V82, P1260, DOI 10.1093/ajcn/82.6.1260
   Hultén K, 2002, EUR J NUTR, V41, P168, DOI 10.1007/s00394-002-0373-3
   Hutchins AM, 2001, NUTR CANCER, V39, P58, DOI 10.1207/S15327914nc391_8
   Ingram D, 1997, LANCET, V350, P990, DOI 10.1016/S0140-6736(97)01339-1
   Keinan-Boker L, 2004, AM J CLIN NUTR, V79, P282
   Kilkkinen A, 2004, INT J CANCER, V108, P277, DOI 10.1002/ijc.11519
   Kocabas NA, 2002, ARCH TOXICOL, V76, P643, DOI 10.1007/s00204-002-0387-x
   Lachman HM, 1996, PHARMACOGENETICS, V6, P243, DOI 10.1097/00008571-199606000-00007
   Linseisen J, 2004, INT J CANCER, V110, P284, DOI 10.1002/ijc.20119
   Lord Richard S, 2002, ALTERN MED REV, V7, P112
   Low YL, 2005, J NUTR, V135, P2680, DOI 10.1093/jn/135.11.2680
   Low YL, 2005, CANCER EPIDEM BIOMAR, V14, P213
   McCann SE, 2004, INT J CANCER, V111, P440, DOI 10.1002/ijc.20262
   McCann SE, 2002, J NUTR, V132, P3036, DOI 10.1093/jn/131.10.3036
   Mitrunen K, 2003, MUTAT RES-REV MUTAT, V544, P9, DOI 10.1016/S1383-5742(03)00016-4
   Nowell SA, 2004, NUTR REV, V62, P427, DOI 10.1111/j.1753-4887.2004.tb00014.x
   Paracchini V, 2005, CLIN CHEM LAB MED, V43, P702, DOI 10.1515/CCLM.2005.119
   Persson I, 2000, J STEROID BIOCHEM, V74, P357, DOI 10.1016/S0960-0760(00)00113-8
   Pietinen P, 2001, CANCER EPIDEM BIOMAR, V10, P339
   Piller R, 2006, J NUTR, V136, P1596, DOI 10.1093/jn/136.6.1596
   USDA Agricultural Research Service, 2005, USDA NAT NUTR DAT ST, V0, P0
   Webb AL, 2005, NUTR CANCER, V51, P117, DOI 10.1207/s15327914nc5102_1
   Zeleniuch-Jacquotte A, 2004, BRIT J CANCER, V91, P99, DOI 10.1038/sj.bjc.6601893
NR 34
TC 25
Z9 28
U1 0
U2 10
PU AMER ASSOC CANCER RESEARCH
PI PHILADELPHIA
PA 615 CHESTNUT ST, 17TH FLOOR, PHILADELPHIA, PA 19106-4404 USA
SN 1055-9965
EI 
J9 CANCER EPIDEM BIOMAR
JI Cancer Epidemiol. Biomarkers Prev.
PD FEB 15
PY 2007
VL 16
IS 2
BP 256
EP 262
DI 10.1158/1055-9965.EPI-06-0633
PG 7
WC Oncology; Public, Environmental & Occupational Health
SC Oncology; Public, Environmental & Occupational Health
GA 137LF
UT WOS:000244293400014
PM 17301257
DA 2025-02-23
ER

PT J
AU Scélo, G
   Boffetta, P
   Corbex, M
   Chia, KS
   Hemminki, K
   Friis, S
   Pukkala, E
   Weiderpass, E
   McBride, ML
   Tracey, E
   Brewster, DH
   Pompe-Kirn, V
   Kliewer, EV
   Tonita, JM
   Martos, C
   Jonasson, JG
   Brennan, P
AF Scelo, Ghislaine
   Boffetta, Paolo
   Corbex, Marilys
   Chia, Kee-Seng
   Hemminki, Kari
   Friis, Soren
   Pukkala, Eero
   Weiderpass, Elisabete
   McBride, Mary L.
   Tracey, Elizabeth
   Brewster, David H.
   Pompe-Kirn, Vera
   Kliewer, Erich V.
   Tonita, Jon M.
   Martos, Carmen
   Jonasson, Jon G.
   Brennan, Paul
TI Second primary cancers in patients with nasopharyngeal carcinoma:: a pooled analysis of 13 cancer registries
SO CANCER CAUSES & CONTROL
LA English
DT Article
DE nasopharyngeal carcinoma; second primary cancers; cancer registry
ID epstein-barr-virus; risk-factors; carcinogenesis; california; lymphoma; dietary; repair; hogg1; xrcc1; usa
AB Objective To study the risk of second primary cancers in nasopharyngeal carcinoma (NPC) patients and the risk of NPC as second primary cancer. Methods We used data from the cancer registries from Singapore and from 12 low-incidence areas, including a total of 8,947 first occurring NPC cases, and 167 second occurring cases. We calculated standardized incidence ratios (SIRs) by comparing the second cancer incidence in NPC patients to the first primary cancer incidence in non-cancer population. We also calculated SIRs of second NPC after other primaries. Results In Singapore, the risk of cancers of the lung (SIR = 0.42), stomach (SIR = 0.41), and colon (SIR = 0.23) was significantly decreased after NPC, whereas that of cancer of the tongue (SIR = 11.1) was significantly increased. In Australia, Canada, and Europe, the risk of non-Hodgkin's lymphoma (NHL) (SIR = 3.06), tongue cancer (SIR = 5.29), brain cancer (SIR = 3.89), myeloid leukemia (SIR = 3.85), and non-melanoma skin cancer (NMSC) (SIR = 3.47) was significantly increased after NPC. Incidences of second occurring NPCs following various primary cancers were not significantly altered compared to the incidence of first occurring NPCs. Conclusions Immune suppression (NHL, NMSC), shared genetic factors (lung cancer, NHL, myeloid leukemia), and shared environmental risk factors (tongue and brain cancers) might explain the associations. Except for NHL, there was no evidence of association with other Epstein-Barr virus-related cancers.
C1 Int Agcy Res Canc, F-69008 Lyon, France.
   Natl Univ Singapore, Ctr Mol Epidemiol, Singapore 117548, Singapore.
   Singapore Canc Registry, Singapore, Singapore.
   DKFZ, German Canc Res Ctr, Div Mol Genet Epidemiol, Heidelberg, Germany.
   Ctr Family Med, Karolinska Inst, Huddinge, Sweden.
   Danish Canc Soc, Inst Canc Epidemiol, Copenhagen, Denmark.
   Finnish Canc Registry, Inst Stat & Epidemiol Canc Res, FIN-00170 Helsinki, Finland.
   Canc Registry Norway, Oslo, Norway.
   Karolinska Inst, Dept Med Epidemiol & Biostat, Stockholm, Sweden.
   British Columbia Canc Agcy, Vancouver, BC V5Z 4E6, Canada.
   New S Wales Canc Registry, Eveleigh, NSW, Australia.
   NHS, Scottish Canc Registry, Edinburgh, Midlothian, Scotland.
   Canc Registry Slovenia, Inst Oncol, Ljubljana, Slovenia.
   Epidemiol & Canc Registry, CancerCare Manitoba, Winnipeg, MB, Canada.
   Univ Manitoba, Winnipeg, MB, Canada.
   Univ Sydney, Sch Publ Hlth, Sydney, NSW 2006, Australia.
   Saskatchewan Canc Agcy, Regina, SK, Canada.
   Canc Registry Zaragoza, Hlth Dept Aragon Govt, Zaragoza, Spain.
   Iceland Canc Registry, Iceland Canc Soc, Reykjavik, Iceland.
   Univ Iceland, Fac Med, Reykjavik, Iceland.
C3 World Health Organization; International Agency for Research on Cancer (IARC); National University of Singapore; Helmholtz Association; German Cancer Research Center (DKFZ); Karolinska Institutet; Danish Cancer Society; Finnish Cancer Registry; University of Oslo; Karolinska Institutet; British Columbia Cancer Agency; Institute of Oncology - Slovenia; CancerCare Manitoba Foundation; University of Manitoba; University of Sydney; University of Iceland
RP Boffetta, P (corresponding author), Int Agcy Res Canc, 150 Cours Albert Thomas, F-69008 Lyon, France.
EM boffetta@iarc.fr
FU NCI NIH HHS [R03 CA101442-02] Funding Source: Medline
CR [Anonymous], 2004, IARC MON EV CARC RIS, V83, P1452
   Barnes I, 2005, WHO CLASSIFICATION T, V0, P430
   Blowers L, 1997, CANCER CAUSE CONTROL, V8, P5, DOI 10.1023/A:1018437031987
   Brennan P, 2005, BRIT J CANCER, V93, P159, DOI 10.1038/sj.bjc.6602654
   Chan A T, 1998, CLIN ONCOL (R COLL RADIOL), V10, P161, DOI 10.1016/S0936-6555(98)80057-5
   Chan ATC, 2002, ANN ONCOL, V13, P1007, DOI 10.1093/annonc/mdf179
   Cho EY, 2003, CANCER EPIDEM BIOMAR, V12, P1100
   COOPER JS, 1991, CANCER-AM CANCER SOC, V67, P1673, DOI 10.1002/1097-0142(19910315)67:6<1673::AID-CNCR2820670632>3.0.CO;2-1
   FERLAY J, 2005, IARC CANCERBASE, V0, P0
   Herrmann K, 2003, J PATHOL, V199, P140, DOI 10.1002/path.1296
   IEZZONI JC, 1995, AM J CLIN PATHOL, V103, P308, DOI 10.1093/ajcp/103.3.308
   Jeannel D, 1999, CANCER SURV, V33, P125
   JEANNEL D, 1990, INT J CANCER, V46, P421, DOI 10.1002/ijc.2910460316
   KOGEVINAS M, 1997, IARC SCI PUBL, V138, P397
   Lee M, 1997, CANCER CAUSE CONTROL, V8, P13, DOI 10.1023/A:1018470802969
   Marks JE, 1998, CANCER, V83, P582, DOI 10.1002/(SICI)1097-0142(19980801)83:3<582::AID-CNCR29>3.0.CO;2-R
   Mbulaiteye SM, 2006, INT J CANCER, V118, P985, DOI 10.1002/ijc.21443
   McDermott AL, 2001, CLIN OTOLARYNGOL, V26, P82, DOI 10.1046/j.1365-2273.2001.00449.x
   Melbye M, 1996, BRIT J CANCER, V73, P995, DOI 10.1038/bjc.1996.194
   Muir C S, 1991, IARC SCI PUBL, V0, P64
   Neugut AI, 1999, MULTIPLE PRIMARY CAN, V0, P484
   Preston-Martin S, 1991, IARC SCI PUBL, V0, P197
   PUKKALA E, 1995, CONTRIBUTIONS EPIDEM, V7, P277
   Scélo G, 2006, INT J CANCER, V118, P189, DOI 10.1002/ijc.21284
   Seedhouse C, 2002, BLOOD, V100, P3761, DOI 10.1182/blood-2002-04-1152
   SHAM JST, 1990, ONCOLOGY-BASEL, V47, P471
   Sheehan AM, 2005, MODERN PATHOL, V18, P1512, DOI 10.1038/modpathol.3800461
   SRIAMPORN S, 1992, CANCER EPIDEM BIOMAR, V1, P345
   Teo PML, 1999, EUR J CANCER, V35, P219, DOI 10.1016/S0959-8049(98)00386-4
   TEPPO L, 1985, J NATL CANCER I, V75, P207
   TESHIMA T, 1992, STRAHLENTHERAPIE UND ONKOLOGIE, V168, P213
   Thompson MP, 2004, CLIN CANCER RES, V10, P803, DOI 10.1158/1078-0432.CCR-0670-3
   TSUKUDA M, 1993, J CANCER RES CLIN, V120, P115, DOI 10.1007/BF01200735
   VANLOON AJM, 1995, BRIT J CANCER, V71, P882, DOI 10.1038/bjc.1995.170
   Wang CC, 2000, INT J CANCER, V87, P228, DOI 10.1002/1097-0215(20000715)87:2<228::AID-IJC12>3.0.CO;2-T
   *WHO, 1992, INT CLASS DIS REL HL, V1, P1243
   Wu XF, 2004, ONCOGENE, V23, P6500, DOI 10.1038/sj.onc.1207811
   Young LS, 2004, NAT REV CANCER, V4, P757, DOI 10.1038/nrc1452
   Yu MC, 2002, SEMIN CANCER BIOL, V12, P421, DOI 10.1016/S1044579X02000858
NR 39
TC 45
Z9 47
U1 0
U2 1
PU SPRINGER
PI DORDRECHT
PA VAN GODEWIJCKSTRAAT 30, 3311 GZ DORDRECHT, NETHERLANDS
SN 0957-5243
EI 
J9 CANCER CAUSE CONTROL
JI Cancer Causes Control
PD APR 15
PY 2007
VL 18
IS 3
BP 269
EP 278
DI 10.1007/s10552-006-0101-z
PG 10
WC Oncology; Public, Environmental & Occupational Health
SC Oncology; Public, Environmental & Occupational Health
GA 142XQ
UT WOS:000244685000004
PM 17237987
DA 2025-02-23
ER

PT J
AU Xu, WH
   Shrubsole, MJ
   Xiang, YB
   Cai, QY
   Zhao, GM
   Ruan, ZX
   Cheng, JR
   Zheng, W
   Shu, XO
AF Xu, Wang-Hong
   Shrubsole, Martha J.
   Xiang, Yong-Bing
   Cai, Qiuyin
   Zhao, Gen-Ming
   Ruan, Zhi-Xian
   Cheng, Jia-Rong
   Zheng, Wei
   Shu, Xiao Ou
TI Dietary folate intake, <i>MTHFR</i> genetic polymorphisms, and the risk of endometrial cancer among Chinese women
SO CANCER EPIDEMIOLOGY BIOMARKERS & PREVENTION
LA English
DT Article
ID methylenetetrahydrofolate reductase gene; genomic dna methylation; shanghai breast-cancer; common mutation; haplotype reconstruction; supplementation; epidemiology; associations; carcinoma; genotype
AB Folate plays an important role in carcinogenesis. The enzyme 5,10-methylenetetrahydrofolate reductase (MTHFR), encoded by the MTHFR gene, is involved in this process. We investigated both the independent and joint effects of dietary folate and other methyl-related nutrients, as well as three polymorphisms of MTHFR (677C > T, 1298A > C, and 1793G > A), on endometrial cancer risk in a population-based case-control study. Between 1997 and 2003, 1,204 newly diagnosed endometrial cancer cases and 1,212 controls were recruited among women between the ages of 30 and 69 years in urban Shanghai, China. Information on dietary intake of folate and other methyl-related nutrients, including vitamin B2 (riboflavin), vitamin B6, vitamin B12, and methionine, was derived from a validated food frequency questionnaire. Genotyping was completed on 1,041 cases and 1,030 controls for MTHFR 677C > T (rs1801133), 1298A > C (rs1801131), and 1793 G > A (rs22749746). Haplotype estimation of the three single-nucleotide polymorphisms was performed using PHASE software. Odds ratios (OR) and 95% confidence intervals (95% CD were calculated to evaluate associations of nutrients, MTHFR genotypes, and haplotypes with endometrial cancer risk. A significant inverse association between dietary folate intake and endometrial cancer risk was observed among all subjects and non-B vitamin supplement users. The greatest reduction in endometrial cancer risk was observed among non-users of supplements in the highest quartile of dietary folate intake (OR, 0.5; 95% CI, 0.4-0.7) as compared with those in the lowest quartile. Dietary intake of folate cofactors (methionine, vitamin B2, vitamin B6, and vitamin B12) was not related to risk of endometrial cancer. No association was observed between endometrial cancer and the MTHFR 677C > T, 1298 A > C, and 1793G > A polymorphisms or derived haplotypes. Among non-users of supplements, however, the 1298C and 1793A alleles were associated with a lower risk of endometrial cancer among women with high dietary folate intake but related to a higher risk among those with low dietary folate intake (P-interaction = 0.08 and 0.03, respectively). Further analysis showed that the lowest risk (OR, 0.6; 95% CI, 0.4-1.1) was among women with the 1298C allele and the highest intake of both folate and riboflavin (P-interaction = 0.04). A similar association was observed for the 1793A allele (P-interaction = 0.03). Our findings suggest that folate intake may decrease the risk of endometrial cancer and modify the effect of MTHFR polymorphisms on risk.
C1 Vanderbilt Univ, Epidemiol Ctr, Dept Med, Nashville, TN 37232 USA.
   Shanghai Canc Ctr, Dept Epidemiol, Shanghai, Peoples R China.
   Fudan Univ, Sch Publ Hlth, Dept Epidemiol, Shanghai 200433, Peoples R China.
   Vanderbilt Univ, Ingram Canc Ctr, Nashville, TN 37232 USA.
C3 Vanderbilt University; Fudan University; Vanderbilt University
RP Shu, XO (corresponding author), Vanderbilt Univ, Epidemiol Ctr, Dept Med, 6009 Med Ctr E,1215 21st Ave S, Nashville, TN 37232 USA.
EM Xiao-Ou.Shu@vanderbilt.edu
FU NCI NIH HHS [R01 CA092585, R01CA92585] Funding Source: Medline
CR Araki R, 2006, EUR J CLIN NUTR, V60, P573, DOI 10.1038/sj.ejcn.1602351
   Bagley PJ, 1998, P NATL ACAD SCI USA, V95, P13217, DOI 10.1073/pnas.95.22.13217
   Bailey LB, 1999, J NUTR, V129, P919, DOI 10.1093/jn/129.5.919
   BLOCK G, 1988, AM J EPIDEMIOL, V127, P297, DOI 10.1093/oxfordjournals.aje.a114805
   Blount BC, 1997, P NATL ACAD SCI USA, V94, P3290, DOI 10.1073/pnas.94.7.3290
   Chen J, 2005, CANCER RES, V65, P1606, DOI 10.1158/0008-5472.CAN-04-2630
   Cravo ML, 1998, CLIN NUTR, V17, P45, DOI 10.1016/S0261-5614(98)80304-X
   Esteller M, 1997, CARCINOGENESIS, V18, P2307, DOI 10.1093/carcin/18.12.2307
   Friso S, 2005, CANCER EPIDEM BIOMAR, V14, P938, DOI 10.1158/1055-9965.EPI-04-0601
   FROSST P, 1995, NAT GENET, V10, P111, DOI 10.1038/ng0595-111
   Herman JG, 1998, P NATL ACAD SCI USA, V95, P6870, DOI 10.1073/pnas.95.12.6870
   Jain M G, 2000, CANCER CONTROL, V7, P288
   Jain MG, 2000, EUR J EPIDEMIOL, V16, P899, DOI 10.1023/A:1011012621990
   Kim YI, 1999, J NUTR BIOCHEM, V10, P66, DOI 10.1016/S0955-2863(98)00074-6
   Matthews CE, 2005, CANCER EPIDEM BIOMAR, V14, P779, DOI 10.1158/1055-9965.EPI-04-0665
   McCann SE, 2000, CANCER CAUSE CONTROL, V11, P965, DOI 10.1023/A:1026551309873
   McCann SE, 2001, PUBLIC HEALTH NUTR, V4, P989, DOI 10.1079/PHN2001168
   Moat SJ, 2003, CLIN CHEM, V49, P295, DOI 10.1373/49.2.295
   Negri E, 1996, CANCER-AM CANCER SOC, V77, P917, DOI 10.1002/(SICI)1097-0142(19960301)77:5<917::AID-CNCR17>3.0.CO;2-6
   Paynter RA, 2004, CANCER EPIDEM BIOMAR, V13, P1088
   POTISCHMAN N, 1993, CANCER CAUSE CONTROL, V4, P239
   Rampersaud GC, 2000, AM J CLIN NUTR, V72, P998
   Sanjoaquin MA, 2005, INT J CANCER, V113, P825, DOI 10.1002/ijc.20648
   Shrubsole MJ, 2004, CANCER EPIDEM BIOMAR, V13, P190, DOI 10.1158/1055-9965.EPI-03-0273
   Shrubsole MJ, 2001, CANCER RES, V61, P7136
   Shu XO, 2004, EUR J CLIN NUTR, V58, P17, DOI 10.1038/sj.ejcn.1601738
   Stephens M, 2003, AM J HUM GENET, V73, P1162, DOI 10.1086/379378
   Stephens M, 2001, AM J HUM GENET, V68, P978, DOI 10.1086/319501
   Ulrich CM, 2005, CANCER EPIDEM BIOMAR, V14, P2509, DOI 10.1158/1055-9965.EPI-05-0261
   van der Put NMJ, 1998, AM J HUM GENET, V62, P1044, DOI 10.1086/301825
   WAINFAN E, 1992, CANCER RES, V52, P0
   White E, 2004, AM J EPIDEMIOL, V159, P83, DOI 10.1093/aje/kwh010
   Xu WH, 2004, INT J CANCER, V108, P613, DOI 10.1002/ijc.11598
   XU WH, 2006, IN PRESS INT J CANC, V0, P0
   Yang Y, 2002, CHINESE FOOD COMPOSI, V0, P0
   Zhao JH, 2000, HUM HERED, V50, P133, DOI 10.1159/000022901
NR 36
TC 61
Z9 66
U1 0
U2 11
PU AMER ASSOC CANCER RESEARCH
PI PHILADELPHIA
PA 615 CHESTNUT ST, 17TH FLOOR, PHILADELPHIA, PA 19106-4404 USA
SN 1055-9965
EI 
J9 CANCER EPIDEM BIOMAR
JI Cancer Epidemiol. Biomarkers Prev.
PD FEB 15
PY 2007
VL 16
IS 2
BP 281
EP 287
DI 10.1158/1055-9965.EPI-06-0798
PG 7
WC Oncology; Public, Environmental & Occupational Health
SC Oncology; Public, Environmental & Occupational Health
GA 137LF
UT WOS:000244293400018
PM 17301261
DA 2025-02-23
ER

PT J
AU Mayer, DK
   Terrin, NC
   Menon, U
   Kreps, GL
   McCance, K
   Parsons, SK
   Mooney, KH
AF Mayer, Deborah K.
   Terrin, Norma C.
   Menon, Usha
   Kreps, Gary L.
   McCance, Kathy
   Parsons, Susan K.
   Mooney, Kathleen H.
TI Health Behaviors in Cancer Survivors
SO ONCOLOGY NURSING FORUM
LA English
DT Article
ID quality-of-life; physical-activity; breast-cancer; style behaviors; united-states; childhood-cancer; teachable moment; diagnosis; exercise; risk
AB Purpose/Objectives: To describe health behaviors of cancer survivors by cancer diagnosis and to compare them to people without a personal or family cancer history. Design: Cross-sectional secondary data analysis. Setting: A national, list-assisted telephone survey using random-digit dialing of U.S. adults about use of cancer-related information and cancer beliefs. Sample: 619 cancer survivors and 2,141 participants without a history of cancer from the original 6,369 Health Information National Trends Survey (HINTS) respondents. Methods: Using the National Cancel Institute's 2003 HINTS, further analyses were conducted. Main Research Variables: Cancer history, current smoking, fruit and vegetable consumption, physical activity, and body mass index (BMI). Findings: When controlling for demographic variables, no differences were found in self-reported health behaviors between survivors and those without cancer: 22.5% of survivors and 18.4% of those without cancer were current smokers, 18% of survivors and 14.9% of those without cancer consumed at least five fruits or vegetables per day, 45.3% of survivors and 53% of those without cancer were physically active at least weekly, and 58% of survivors and 54.9% of those without cancer were overweight or obese (i.e., BMI > 25). Only 7.4% of survivors and 6.4% of participants without cancer reported positively on all three health behaviors and had a healthy or normal weight. Conclusions: Survivors did not have different health behaviors when compared to participants without a history of cancer Neither group met the American Cancer Society or Healthy People 2010 objectives for these behaviors. Adoption of healthy lifestyle behaviors should be addressed in cancer survivors. Implications for Nursing: Cancer survivors need to be assessed for current smoking, dietary habits, physical activity, and weight. Information and resources should be made available, it needed, to promote the adoption of healthy lifestyle behaviors.
C1 [Mayer, Deborah K.; Terrin, Norma C.; Parsons, Susan K.] Tufts Univ New England Med Ctr, Inst Clin Res & Hlth Policy Studies, Boston, MA 02111 USA.
   [Mayer, Deborah K.; Terrin, Norma C.; Parsons, Susan K.] Tufts Univ, Sch Med, Boston, MA 02111 USA.
   [Menon, Usha] Univ Illinois, Coll Nursing, Chicago, IL USA.
   [Kreps, Gary L.] George Mason Univ, Dept Commun, Fairfax, VA 22030 USA.
   [McCance, Kathy; Mooney, Kathleen H.] Univ Utah, Coll Nursing, Salt Lake City, UT 84112 USA.
   [Parsons, Susan K.] Tufts Univ New England Med Ctr, Hlth Inst, Boston, MA USA.
   [Parsons, Susan K.] Tufts Univ New England Med Ctr, Ctr Child & Family Outcomes, Boston, MA USA.
C3 Tufts Medical Center; Tufts University; University of Illinois System; University of Illinois Chicago; University of Illinois Chicago Hospital; George Mason University; Utah System of Higher Education; University of Utah; Tufts Medical Center; Tufts Medical Center
RP Mayer, DK (corresponding author), Tufts Univ New England Med Ctr, Inst Clin Res & Hlth Policy Studies, Boston, MA 02111 USA.
EM dmayer@tufts-nemc.org
FU American Cancer Society, Doctoral Scholarship [DSCN-108161]; National Institute of Nursing Research (NRSA) [IF31 NR09137-01A1]; National Cancer Institute [R25 CA093831]
CR *AG HEALTHC RES QU, 2005, HELP SMOK QUIT GUID, V0, P0
   American Association for Public Opinion Research, 2006, STAND DEF FIN DISP C, V4th, P0
   [Anonymous], 2007, CANC FACTS FIG 2007, V0, P0
   [Anonymous], 2005, SEER CANCER STATISTICS REVIEW, V0, P0
   Baker F, 2005, CANCER, V104, P2565, DOI 10.1002/cncr.21488
   Bellizzi KM, 2005, J CLIN ONCOL, V23, P8884, DOI 10.1200/JCO.2005.02.2343
   Blanchard CM, 2004, PSYCHOL HEALTH, V19, P1, DOI 10.1080/08870440310001606507
   Blanchard CM, 2003, AM J HEALTH BEHAV, V27, P246, DOI 10.5993/AJHB.27.3.6
   Brown JK, 2003, CA-CANCER J CLIN, V53, P268, DOI 10.3322/canjclin.53.5.268
   *CDCP, 2007, NATL HLTH INT SURV, V0, P0
   *CDCP, 2006, BMI BOD MASS IND, V0, P0
   *CDCP, 2007, BEH RISKK FACT SURV, V0, P0
   Coups EJ, 2005, PREV MED, V40, P702, DOI 10.1016/j.ypmed.2004.09.011
   Courneya KS, 2003, MED SCI SPORT EXER, V35, P1846, DOI 10.1249/01.MSS.0000093622.41587.B6
   Courneya KS, 1999, ANN BEHAV MED, V21, P171, DOI 10.1007/BF02908298
   Courneya KS, 2003, J CLIN ONCOL, V21, P1660, DOI 10.1200/JCO.2003.04.093
   Cox CL, 2005, PEDIATR BLOOD CANCER, V45, P144, DOI 10.1002/pbc.20389
   Demark-Wahnefried W, 2000, CANCER-AM CANCER SOC, V88, P674, DOI 10.1002/(SICI)1097-0142(20000201)88:3<674::AID-CNCR26>3.0.CO;2-R
   Demark-Wahnefried W, 2005, J CLIN ONCOL, V23, P5814, DOI 10.1200/JCO.2005.01.230
   Demark-Wahnefried W, 2005, CANCER-AM CANCER SOC, V103, P2171, DOI 10.1002/cncr.21009
   Demark-Wahnefried W, 2003, CONTROL CLIN TRIALS, V24, P206, DOI 10.1016/S0197-2456(02)00266-0
   Edwards BK, 2005, JNCI-J NATL CANCER I, V97, P1407, DOI 10.1093/jnci/dji289
   Emmons KM, 2005, J CLIN ONCOL, V23, P6516, DOI 10.1200/JCO.2005.07.048
   Eyre H, 2004, STROKE, V35, P1999, DOI 10.1161/01.STR.0000133321.00456.00
   Friedenreich CM, 2001, CANCER EPIDEM BIOMAR, V10, P287
   Garces YI, 2004, CHEST, V126, P1733, DOI 10.1378/chest.126.6.1733
   Glade MJ, 1997, NUTRITION, V13, P595, DOI 10.1016/S0899-9007(97)00127-5
   Janz NK, 2002, HEALTH BEHAVIOR AND HEALTH EDUCATION, V3rd, P45
   Gotay CC, 1998, JNCI-J NATL CANCER I, V90, P656, DOI 10.1093/jnci/90.9.656
   Gritz ER, 2006, CANCER-AM CANCER SOC, V106, P17, DOI 10.1002/cncr.21598
   Hewitt M, 1999, J NATL CANCER I, V91, P1480, DOI 10.1093/jnci/91.17.1480
   Hewitt M, 2003, J GERONTOL A-BIOL, V58, P82
   Institute of Medicine and National Research Council,, 2006, CANC PATIENT CANC SU, V0, P0
   Irwin ML, 2005, J CLIN ONCOL, V23, P774, DOI 10.1200/JCO.2005.04.036
   Irwin ML, 2004, MED SCI SPORT EXER, V36, P1484, DOI 10.1249/01.MSS.0000074670.03001.98
   Jones LW, 2002, CANCER PRACT, V10, P208, DOI 10.1046/j.1523-5394.2002.104003.x
   Key T, 2004, PUBLIC HEALTH NUTR, V7, P187, DOI 10.1079/PHN2003588
   KEYS A, 1972, J CHRON DIS, V25, P329, DOI 10.1016/0021-9681(72)90027-6
   Knols R, 2005, J CLIN ONCOL, V23, P3830, DOI 10.1200/JCO.2005.02.148
   Kushi LH, 2006, CA-CANCER J CLIN, V56, P254, DOI 10.3322/canjclin.56.5.254
   Lee IM, 2003, MED SCI SPORT EXER, V35, P1823, DOI 10.1249/01.MSS.0000093620.27893.23
   Lindsey AM, 2004, WESTERN J NURS RES, V26, P872, DOI 10.1177/0193945903261274
   Mayer Deborah K, 2007, J CANCER SURVIV, V1, P17, DOI 10.1007/s11764-007-0007-0
   Mayer DK, 2007, PATIENT EDUC COUNS, V65, P342, DOI 10.1016/j.pec.2006.08.015
   McTiernan A, 2004, CANCER INVEST, V22, P68, DOI 10.1081/CNV-120027581
   McTiernan A, 2005, ONCOLOGY-NY, V19, P871
   Mokdad AH, 2004, JAMA-J AM MED ASSOC, V291, P1238, DOI 10.1001/jama.291.10.1238
   Mullens AB, 2004, PSYCHO-ONCOLOGY, V13, P367, DOI 10.1002/pon.751
   *NAT CANC I, 2006, CANC TRENDS PROGR RE, V0, P0
   National Cancer Institute, 2001, NIH PUBL, V04-5145, P0
   Nelson DE, 2004, J HEALTH COMMUN, V9, P443, DOI 10.1080/10810730490504233
   Nord C, 2005, INT J CANCER, V114, P307, DOI 10.1002/ijc.20713
   Olshansky SJ, 2005, NEW ENGL J MED, V352, P1138, DOI 10.1056/NEJMsr043743
   Patterson RE, 2003, J AM DIET ASSOC, V103, P323, DOI 10.1053/jada.2003.50045
   Perry CF, 2001, TOPICS IN CLINICAL NUTRITION, V16, P42
   Pinto BM, 2005, CANCER-AM CANCER SOC, V104, P2614, DOI 10.1002/cncr.21248
   Pinto BM, 2002, MAYO CLIN PROC, V77, P122, DOI 10.4065/77.2.122
   Reedy J, 2005, PREV MED, V41, P268, DOI 10.1016/j.ypmed.2004.11.005
   RIZZO L, 2003, NCI HINTS SAMPLE DES, V0, P0
   Rock CL, 2002, J CLIN ONCOL, V20, P3302, DOI 10.1200/JCO.2002.03.008
   Sarna LP, 2000, CANCER-AM CANCER SOC, V89, P881, DOI 10.1002/1097-0142(20000815)89:4<881::AID-CNCR22>3.0.CO;2-M
   Satia JA, 2004, CANCER EPIDEM BIOMAR, V13, P1022
   Steinmetz KA, 1996, J AM DIET ASSOC, V96, P1027, DOI 10.1016/S0002-8223(96)00273-8
   STRECHER VJ, 1986, HEALTH EDUC QUART, V13, P73, DOI 10.1177/109019818601300108
   Strom SS, 2005, CLIN CANCER RES, V11, P6889, DOI 10.1158/1078-0432.CCR-04-1977
   Yabroff KR, 2004, JNCI-J NATL CANCER I, V96, P1322, DOI 10.1093/jnci/djh255
   2006, 1900, V56, V0, P254
NR 71
TC 86
Z9 106
U1 0
U2 7
PU ONCOLOGY NURSING SOC
PI PITTSBURGH
PA 125 ENTERPRISE DR, PITTSBURGH, PA 15275 USA
SN 0190-535X
EI 
J9 ONCOL NURS FORUM
JI Oncol. Nurs. Forum
PD MAY 15
PY 2007
VL 34
IS 3
BP 643
EP 651
DI 10.1188/07.ONF.643-651
PG 9
WC Oncology; Nursing
SC Oncology; Nursing
GA 378JG
UT WOS:000261316400010
PM 17573323
DA 2025-02-23
ER

PT J
AU Cann, SAH
   Qiu, ZG
   van Netten, C
AF Cann, Stephen A. Hoption
   Qiu, Zhenguo
   van Netten, Christiaan
TI A prospective study of iodine status, thyroid function, and prostate cancer risk: Follow-up of the First National Health and Nutrition Examination Survey
SO NUTRITION AND CANCER-AN INTERNATIONAL JOURNAL
LA English
DT Article
ID breast-cancer; serum triiodothyronine; extrathyroidal tissue; gene-expression; symporter gene; mammary-gland; cell-growth; rat; iodolactones; follicles
AB Few studies have investigated the association between iodine status, thyroid disease, and cancer risk despite evidence that thyroid function impacts many organs, including the prostate. We investigated iodine status and prostate cancer risk prospectively using data from the NHANES I Epidemiologic Follow-up Study. Participants were stratified into tertiles according to the urinary iodine/creatinine ratio, as a marker of iodine exposure. As iodine is an integral constituent of thyroid hormones, we also examined the relationship between thyroid disease and prostate cancer risk. Relative to the group with low urinary iodine, the age-adjusted hazard ratio was higher (although marginally insignificant) in the moderate group, hazard ratio 1.33 (95% confidence interval 1.00-1.78), and significantly lower in the high group, 0.71 (0.51-0.99). Thyroid disease was associated with an increased prostate cancer risk, 2.34 (1.24-4.43). Similarly, >10 yr since thyroid disease diagnosis was associated with an elevated risk, 3.38 (1.66-6.87). After adjusting for other confounding factors, only a history of thyroid disease, 2.16 (1.13-4.14), and >10 yr since diagnosis of thyroid disease, 3.17 (1.54-6.51) remained significant. Although the role of dietary iodine remains speculative, a role for thyroid disease and/or factors contributing to thyroid disease as a risk factor for prostate carcinogenesis warrants additional investigation.
C1 Univ British Columbia, Dept Hlth Care & Epidemiol, Vancouver, BC V6T 1Z3, Canada.
   Cross Canc Inst, Alberta Canc Board, Edmonton, AB T6G 1Z2, Canada.
C3 University of British Columbia; University of Alberta; Alberta Cancer Board
RP Cann, SAH (corresponding author), Univ British Columbia, Dept Hlth Care & Epidemiol, 5804 Fairview Ave, Vancouver, BC V6T 1Z3, Canada.
EM hoption.cann@ubc.ca
CR Abnet CC, 2006, INT J CANCER, V119, P1508, DOI 10.1002/ijc.21993
   ALESHIN B V, 1984, PROBLEMY ENDOKRIA, V30, P49
   Allen NE, 2004, CANCER CAUSE CONTROL, V15, P911, DOI 10.1007/s10552-004-1683-y
   Behrouzian R, 2004, EAST MEDITERR HEALTH J, V10, P921
   BENOTTI J, 1965, CLIN CHEM, V11, P932
   BILEK R, 1992, J ENDOCRINOL, V132, P177, DOI 10.1677/joe.0.1320177
   BOBROV M Y, 1969, VESTNIK AKADEMII MEDITSINSKIKH NAUK SSSR, V24, P80
   Cann SA, 1999, J CLIN ENDOCR METAB, V84, P821, DOI 10.1210/jc.84.2.821
   Cann SA, 2000, CANCER CAUSE CONTROL, V11, P121, DOI 10.1023/A:1008925301459
   Cann SAH, 2006, J AM COLL NUTR, V25, P1
   COX CS, 1997, VITAL HLTH STAT, V1, P35
   DELANGE F, 2000, WERNER INGBARS THYRO, V0, P295
   DUGRILLON A, 1994, HORM METAB RES, V26, P465, DOI 10.1055/s-2007-1001734
   DUGRILLON A, 1995, EUR J ENDOCRINOL, V132, P735, DOI 10.1530/eje.0.1320735
   Dugrillon A, 1996, EXP CLIN ENDOCR DIAB, V104, P41, DOI 10.1055/s-0029-1211700
   Eskin B A, 1977, ADV EXP MED BIOL, V91, P293
   ESKIN BA, 1995, BIOL TRACE ELEM RES, V49, P9, DOI 10.1007/BF02788999
   ESQUENET M, 1995, MOL CELL ENDOCRINOL, V109, P105, DOI 10.1016/0303-7207(95)03490-X
   Fang Wei-Tang, 1994, ZHONGHUA ZHONGLIU ZAZHI, V16, P341
   Feldt-Rasmussen U, 2001, THYROID, V11, P483, DOI 10.1089/105072501300176435
   Funahashi H, 1996, J SURG ONCOL, V61, P209, DOI 10.1002/(SICI)1096-9098(199603)61:3<209::AID-JSO9>3.0.CO;2-F
   García-Solís P, 2005, MOL CELL ENDOCRINOL, V236, P49, DOI 10.1016/j.mce.2005.03.001
   GHENT WR, 1993, CAN J SURG, V36, P453
   Haberkorn U, 2003, GENE THER, V10, P774, DOI 10.1038/sj.gt.3301943
   Hollowell JG, 1998, J CLIN ENDOCR METAB, V83, P3401, DOI 10.1210/jc.83.10.3401
   Hsieh ML, 2005, J ANDROL, V26, P422, DOI 10.2164/jandrol.04162
   Ihalin R, 2006, ARCH BIOCHEM BIOPHYS, V445, P261, DOI 10.1016/j.abb.2005.07.004
   *INT AG RES CANC, 2002, GLOBOCAN 2002 DAT, V0, P0
   Kandemir EG, 2005, J INT MED RES, V33, P222, DOI 10.1177/147323000503300210
   Kessler Jack H, 2004, BREAST J, V10, P328, DOI 10.1111/j.1075-122X.2004.21341.x
   Key TJA, 1997, BRIT J CANCER, V76, P678, DOI 10.1038/bjc.1997.445
   Kilbane MT, 2000, J CLIN ENDOCR METAB, V85, P1245, DOI 10.1210/jc.85.3.1245
   KLEBANOFF SJ, 1982, J EXP MED, V156, P1262, DOI 10.1084/jem.156.4.1262
   KONNO N, 1993, ENDOCR J, V40, P163, DOI 10.1507/endocrj.40.163
   Korn EL, 1997, AM J EPIDEMIOL, V145, P72
   Kuijpens JLP, 2005, THYROID, V15, P1253, DOI 10.1089/thy.2005.15.1253
   Lacroix L, 2001, EUR J ENDOCRINOL, V144, P297, DOI 10.1530/eje.0.1440297
   Langer R, 2003, EXP CLIN ENDOCR DIAB, V111, P325, DOI 10.1055/s-2003-42721
   Lehrer S, 2003, UROL ONCOL-SEMIN O I, V21, P101, DOI 10.1016/S1078-1439(02)00210-7
   Lehrer S, 2002, J UROLOGY, V168, P2431, DOI 10.1016/S0022-5347(05)64161-4
   Majerus P M, 1992, J BIOL BUCCALE, V20, P241
   Maran RRM, 1998, PROSTATE, V36, P8, DOI 10.1002/(SICI)1097-0045(19980615)36:1<8::AID-PROS2>3.0.CO;2-F
   MILLER HW, 1973, NATL CTR HLTH STAT P, V0, P0
   Mitrofanova E, 2004, CLIN CANCER RES, V10, P6969, DOI 10.1158/1078-0432.CCR-04-0687
   Nagata K, 1998, ENDOCR J, V45, P797, DOI 10.1507/endocrj.45.797
   *NAT CTR HLTH STAT, 1977, NAT CTR HLTH STAT PL, V0, P0
   *NAT CTR HLTH STAT, 1987, NAT CTR HLTH STAT PL, V0, P0
   *NAT CTR HLTH STAT, 1992, NAT CTR HLTH STAT PL, V0, P0
   *NAT CTR HLTH STAT, 1990, NAT CTR HLTH STAT PL, V0, P0
   OHNO Y, 1988, CANCER RES, V48, P1331
   OHSHIMA M, 1986, CANCER RES, V46, P877
   PAWLEGA J, 1989, NUTR CANCER, V12, P197, DOI 10.1080/01635588909514019
   Ronckers CM, 2005, INT J CANCER, V117, P281, DOI 10.1002/ijc.21064
   SHIMIZU H, 1991, BRIT J CANCER, V63, P963, DOI 10.1038/bjc.1991.210
   Smyth PPA, 2003, BIOFACTORS, V19, P121, DOI 10.1002/biof.5520190304
   Sonoda T, 2004, CANCER SCI, V95, P238, DOI 10.1111/j.1349-7006.2004.tb02209.x
   Spitzweg C, 1998, J CLIN ENDOCR METAB, V83, P1746, DOI 10.1210/jc.83.5.1746
   STRUM JM, 1979, VIRCHOWS ARCH B, V30, P209
   Terry PD, 2004, J NUTR, V134, P3412S, DOI 10.1093/jn/134.12.3412S
   Tominaga S, 1997, INT J CANCER, V0, P2
   van Netten C, 2000, SCI TOTAL ENVIRON, V255, P169, DOI 10.1016/S0048-9697(00)00467-8
   VANDERPUMP MPJ, 2000, WERNER INGBARS THYRO, V0, P467
   Venturi S, 2000, ADV CLIN PATH, V4, P11
   Venturi S, 2001, BREAST, V10, P379, DOI 10.1054/brst.2000.0267
   Wapnir IL, 2003, J CLIN ENDOCR METAB, V88, P1880, DOI 10.1210/jc.2002-021544
   Zhang L, 2003, CANCER RES, V63, P5065
   Zhang SB, 1999, ENDOCRINOLOGY, V140, P1665, DOI 10.1210/en.140.4.1665
NR 67
TC 16
Z9 17
U1 0
U2 2
PU ROUTLEDGE JOURNALS, TAYLOR & FRANCIS LTD
PI ABINGDON
PA 2-4 PARK SQUARE, MILTON PARK, ABINGDON OX14 4RN, OXON, ENGLAND
SN 0163-5581
EI 1532-7914
J9 NUTR CANCER
JI Nutr. Cancer
PD JUN 15
PY 2007
VL 58
IS 1
BP 28
EP 34
DI 10.1080/01635580701307960
PG 7
WC Oncology; Nutrition & Dietetics
SC Oncology; Nutrition & Dietetics
GA 193QU
UT WOS:000248290100004
PM 17571964
DA 2025-02-23
ER

PT J
AU Ahsan, H
   Chen, Y
   Kibriya, MG
   Slavkovich, V
   Parvez, F
   Jasmine, F
   Gamble, MV
   Graziano, JH
AF Ahsan, Habibul
   Chen, Yu
   Kibriya, Muhammad G.
   Slavkovich, Vesna
   Parvez, Faruque
   Jasmine, Farzana
   Gamble, Mary V.
   Graziano, Joseph H.
TI Arsenic metabolism, genetic susceptibility, and risk of premalignant skin lesions in Bangladesh
SO CANCER EPIDEMIOLOGY BIOMARKERS & PREVENTION
LA English
DT Article
ID drinking-water; methylation capability; dietary-intake; us population; cancer-risk; exposure; toxicity; taiwan; folate; biotransformation
AB We conducted a case-control study to investigate interindividual variability in susceptibility to health effects of inorganic arsenic due to arsenic metabolism efficiency, genetic factors, and their interaction. A total of 594 cases of arsenic-induced skin lesions and 1,041 controls was selected from baseline participants in a large prospective cohort study in Bangladesh. Adjusted odds ratios (OR) for skin lesions were estimated in relation to the polymorphisms in the glutathione S-transferase omega 1 and methylenetetrahydrofolate reductase genes, the percentage of monomethylarsonous acid (%MMA) and dimethylarsinic acid (%DMA) in urine, and the ratios of MMA to inorganic arsenic and DMA to MMA. Water arsenic concentration was positively associated with %MMA and inversely associated with %DMA. The dose-response relationship of risk of skin lesion with %MMA was more apparent than those with other methylation indices; the ORs for skin lesions in relation to increasing %MMA quartiles were 1.00 (reference), 1.33 [95% confidence interval (95% CI), 0.92-1.93], 1.68 (95% CI, 1.17-2.42), and 1.57 (95% CI, 1.10-2.26; P for trend = 0.01). The ORs for skin lesions in relation to the methylenetetrahydrofolate reductase 677TT/ 1298AA and 677CT/1298AA diplotypes (compared with 677CC/1298CC diplotype) were 1.66 (95% CI, 1.00-2.77) and 1.77 (95% CI, 0.61-5.14), respectively. The OR for skin lesions in relation to the glutathione S-transferase omega 1 diplotype containing all at-risk alleles was 3.91 (95% CI, 1.03-14.79). Analysis of joint effects of genotypes/diplotypes with water arsenic concentration and urinary %MMA suggests additivity of these factors. The findings suggest that arsenic metabolism, particularly the conversion of MMA to DMA, may be saturable and that differences in urinary arsenic metabolites, genetic factors related to arsenic metabolism, and their joint distributions modulate arsenic toxicity.
C1 Univ Chicago, Dept Hlth Studies, Chicago, IL 60637 USA.
   Univ Chicago, Dept Med & Human Genet, Chicago, IL 60637 USA.
   Univ Chicago, Canc Res Ctr, Chicago, IL 60637 USA.
   Columbia Univ, Dept Epidemiol, New York, NY 10027 USA.
   Columbia Univ, Dept Environm Hlth Sci, New York, NY 10027 USA.
   NYU, Sch Med, Dept Environm Med, New York, NY USA.
   NYU, Sch Med, Inst Canc, New York, NY USA.
C3 University of Chicago; University of Chicago; University of Chicago; Columbia University; Columbia University; New York University; New York University
RP Ahsan, H (corresponding author), Univ Chicago, Dept Hlth Studies, 5841 S Maryland Ave,Suite N102, Chicago, IL 60637 USA.
EM habib@uchicago.edu
FU NCI NIH HHS [R01CA107431, R01CA102484, CA016087] Funding Source: Medline; NIEHS NIH HHS [P30ES09089, ES000260, P42 ES010349, P42ES10349] Funding Source: Medline
CR Ahsan H, 2006, J EXPO SCI ENV EPID, V16, P191, DOI 10.1038/sj.jea.7500449
   Ahsan H, 2006, AM J EPIDEMIOL, V163, P1138, DOI 10.1093/aje/kwj154
   ALAIN G, 1993, INT J DERMATOL, V32, P899, DOI 10.1111/j.1365-4362.1993.tb01413.x
   BROWN KG, 1989, RISK ANAL, V9, P519, DOI 10.1111/j.1539-6924.1989.tb01263.x
   Centeno JA, 2002, ENVIRON HEALTH PERSP, V110, P883, DOI 10.1289/ehp.02110s5883
   CHEN CJ, 1990, CANCER RES, V50, P5470
   Chen Y, 2004, BRIT J NUTR, V92, P851, DOI 10.1079/BJN20041277
   Chen YC, 2003, J OCCUP ENVIRON MED, V45, P241, DOI 10.1097/01.jom.0000058336.05741.e8
   Chen Y, 2006, EPIDEMIOLOGY, V17, P459, DOI 10.1097/01.ede.0000220554.50837.7f
   Cheng Z, 2004, ANAL BIOANAL CHEM, V379, P512, DOI 10.1007/s00216-004-2618-x
   Concha G, 2002, INT ARCH OCC ENV HEA, V75, P576, DOI 10.1007/s00420-002-0361-1
   Demling R, 1994, CURRENT SURG DIAGNOS, V0, P205
   Gamble MV, 2006, AM J CLIN NUTR, V84, P1093, DOI 10.1093/ajcn/84.5.1093
   Gamble MV, 2005, ENVIRON HEALTH PERSP, V113, P1683, DOI 10.1289/ehp.8084
   Hansen HR, 2004, CHEM RES TOXICOL, V17, P1086, DOI 10.1021/tx049978q
   Hopenhayn-Rich C, 1998, INT J EPIDEMIOL, V27, P561, DOI 10.1093/ije/27.4.561
   HopenhaynRich C, 1996, ENVIRON HEALTH PERSP, V104, P620, DOI 10.2307/3433091
   Hsueh YM, 1997, CANCER EPIDEM BIOMAR, V6, P589
   Hsueh YM, 2003, TOXICOL LETT, V137, P49, DOI 10.1016/S0378-4274(02)00380-6
   IARC (International Agency for Research on Cancer), 2004, INT AGENCY RES CANC, V84, P39
   Kim YI, 2000, NUTR REV, V58, P205
   NIXON DE, 1991, CLIN CHEM, V37, P1575
   Parvez F, 2006, ENVIRON HEALTH PERSP, V114, P355, DOI 10.1289/ehp.7903
   Rahman MM, 2001, J TOXICOL-CLIN TOXIC, V39, P683, DOI 10.1081/CLT-100108509
   Reuter W, 2003, SPECIATION OF FIVE ARSENIC COMPOUNDS IN URINE BY HPLC/ICP-MS, V0, P0
   Saha KC, 2001, BRIT J DERMATOL, V145, P185, DOI 10.1046/j.1365-2133.2001.04316.x
   SLOT C, 1965, SCAND J CLIN LAB INV, V17, P381, DOI 10.3109/00365516509077065
   Steinmaus C, 2005, ENVIRON HEALTH PERSP, V113, P1153, DOI 10.1289/ehp.7907
   Steinmaus C, 2005, CANCER EPIDEM BIOMAR, V14, P919, DOI 10.1158/1055-9965.EPI-04-0277
   Stephens M, 2003, AM J HUM GENET, V73, P1162, DOI 10.1086/379378
   Tanaka-Kagawa T, 2003, BIOCHEM BIOPH RES CO, V301, P516, DOI 10.1016/S0006-291X(02)03066-8
   TSENG WP, 1968, JNCI-J NATL CANCER I, V40, P453
   Vahter M, 2000, TOXICOL LETT, V112, P209, DOI 10.1016/S0378-4274(99)00271-4
   VAHTER M, 1987, TOXICOL LETT, V37, P41, DOI 10.1016/0378-4274(87)90165-2
   Vahter Marie, 1999, SCIENCE PROGRESS, V82, P69
   van Geen A, 2003, WATER RESOUR RES, V39, P0, DOI 10.1029/2002WR001617
   Yu RC, 2000, CANCER EPIDEM BIOMAR, V9, P1259
NR 37
TC 171
Z9 190
U1 0
U2 28
PU AMER ASSOC CANCER RESEARCH
PI PHILADELPHIA
PA 615 CHESTNUT ST, 17TH FLOOR, PHILADELPHIA, PA 19106-4404 USA
SN 1055-9965
EI 
J9 CANCER EPIDEM BIOMAR
JI Cancer Epidemiol. Biomarkers Prev.
PD JUN 15
PY 2007
VL 16
IS 6
BP 1270
EP 1278
DI 10.1158/1055-9965.EPI-06-0676
PG 9
WC Oncology; Public, Environmental & Occupational Health
SC Oncology; Public, Environmental & Occupational Health
GA 177OT
UT WOS:000247163100036
PM 17548696
DA 2025-02-23
ER

PT J
AU Demark-Wahnefried, W
   Clipp, EC
   Lipkus, IM
   Lobach, D
   Snyder, DC
   Sloane, R
   Peterson, B
   Macri, JM
   Rock, CL
   McBride, CM
   Kraus, WE
AF Demark-Wahnefried, Wendy
   Clipp, Elizabeth C.
   Lipkus, Isaac M.
   Lobach, David
   Snyder, Denise Clutter
   Sloane, Richard
   Peterson, Bercedis
   Macri, Jennifer M.
   Rock, Cheryl L.
   McBride, Colleen M.
   Kraus, William E.
TI Main outcomes of the FRESH START trial: A sequentially tailored, diet and exercise mailed print intervention among breast and prostate cancer survivors
SO JOURNAL OF CLINICAL ONCOLOGY
LA English
DT Article; Proceedings Paper
ID current health behaviors; quality-of-life; physical-activity; functional assessment; teachable moment; plasma; term; frequency; validity; women
AB Purpose Cancer survivors are at increased risk for cardiovascular disease, diabetes, osteoporosis, and second primary tumors. Healthful lifestyle practices may improve the health and well-being of survivors. The FRESH START trial tested the efficacy of sequentially tailored versus standardized mailed materials on improving cancer survivors' diet and exercise behaviors. Methods Five hundred forty-three individuals with newly diagnosed locoregional breast or prostate cancer were recruited from 39 states and two provinces within North America. Participants were randomly assigned either to a 10-month program of tailored mailed print materials promoting fruit and vegetable (F&V) consumption, reducing total/saturated fat intake, and/or increasing exercise or to a 10-month program of nontailored mailed materials on diet and exercise available in the public domain. Telephone surveys conducted at baseline and 1 year assessed body mass index (BMI), dietary consumption, physical activity, and other psychosocial/behavioral indices. Clinical assessments were conducted on a 23% subsample; information was used to validate self-reports. Results Five hundred nineteen participants completed the 1-year follow-up (4.4% attrition; sample characteristics: 57 +/- 10.8 years old, 83% white, 56% female, 64% overweight/obese, and 0% underweight). Although both arms significantly improved their lifestyle behaviors (P < .05), significantly greater gains occurred in the FRESH START intervention versus the control arm (practice of two or more goal behaviors: +34% v +18%, P < .0001; exercise minutes per week: +59.3 v +39.2 minutes, P + .02; F&V per day: +1.1 v +0.6 servings, P = .01; total fat: -4.4% v -2.1%, P < .0001; saturated fat: -1.3% v -0.3%, P < .0001; and BMI: -0.3 v +0.1 kg/m(2), respectively, P = .004). Conclusion Mailed material interventions, especially those that are tailored, are effective in promoting healthful lifestyle changes among cancer survivors. Further study is needed to determine sustainability, cost to benefit, and generalizability to other cancer populations.
C1 Duke Univ, Med Ctr, Duke Sch Nursing, Durham, NC 27710 USA.
   Duke Univ, Med Ctr, Duke Comprehens Canc Ctr, Durham, NC 27710 USA.
   Duke Univ, Med Ctr, Duke Ctr Aging, Durham, NC 27710 USA.
   Duke Univ, Med Ctr, Dept Surg, Durham, NC 27710 USA.
   Duke Univ, Med Ctr, Dept Med, Durham, NC 27710 USA.
   Duke Univ, Med Ctr, Dept Community & Family Med, Durham, NC 27710 USA.
   Duke Univ, Med Ctr, Dept Psychiat, Durham, NC 27710 USA.
   Vet Affairs Med Ctr, Durham, NC USA.
   Univ Calif San Diego, Dept Family & Prevent Med, La Jolla, CA 92093 USA.
   NHGRI, Social & Behav Res Branch, Bethesda, MD 20892 USA.
C3 Duke University; Duke University; Duke University; Duke University; Duke University; Duke University; Duke University; US Department of Veterans Affairs; Veterans Health Administration (VHA); University of California System; University of California San Diego; National Institutes of Health (NIH) - USA; NIH National Human Genome Research Institute (NHGRI)
RP Demark-Wahnefried, W (corresponding author), Duke Univ, Med Ctr, Duke Sch Nursing, Box 3322, Durham, NC 27710 USA.
EM demar001@mc.duke.edu
FU NCI NIH HHS [R01 CA081191, CA63782, CA74000, CA81191] Funding Source: Medline; NCRR NIH HHS [M01-RR-30] Funding Source: Medline
CR ALDRICH TE, 1995, BREAST CANCER RES TR, V35, P61, DOI 10.1007/BF00694746
   Altman DG, 2001, ANN INTERN MED, V134, P663, DOI 10.7326/0003-4819-134-8-200104170-00012
   [Anonymous], 2007, CANC FACTS FIG, V0, P0
   [Anonymous], 2005, CANC PATIENT CANC SU, V0, P0
   Aziz NM, 2003, SEMIN RADIAT ONCOL, V13, P248, DOI 10.1016/S1053-4296(03)00024-9
   Bandura A, 1971, SOCIAL LEARNING THEO, V0, P0, DOI DOI 10.1177/105960117700200317
   Bellizzi KM, 2005, J CLIN ONCOL, V23, P8884, DOI 10.1200/JCO.2005.02.2343
   BIERI JG, 1985, J LIQ CHROMATOGR, V8, P473, DOI 10.1080/01483918508067094
   BLAIR SN, 1985, AM J EPIDEMIOL, V122, P794, DOI 10.1093/oxfordjournals.aje.a114163
   Boyd NF, 1997, JNCI-J NATL CANCER I, V89, P488, DOI 10.1093/jnci/89.7.488
   Brady MJ, 1997, J CLIN ONCOL, V15, P974, DOI 10.1200/JCO.1997.15.3.974
   Braunholtz DA, 2001, J CLIN EPIDEMIOL, V54, P217, DOI 10.1016/S0895-4356(00)00305-X
   BROWN BW, 1993, J NATL CANCER I, V85, P979, DOI 10.1093/jnci/85.12.979
   Centers for Disease Control and Prevention (CDC), 2004, MMWR MORB MORTAL WKLY REP, V53, P526
   Chlebowski RT, 2006, JNCI-J NATL CANCER I, V98, P1767, DOI 10.1093/jnci/djj494
   COONEY RV, 1995, CANCER EPIDEM BIOMAR, V4, P207
   Courneya KS, 2003, MED SCI SPORT EXER, V35, P1846, DOI 10.1249/01.MSS.0000093622.41587.B6
   Demark-Wahnefried W, 2000, CANCER-AM CANCER SOC, V88, P674, DOI 10.1002/(SICI)1097-0142(20000201)88:3<674::AID-CNCR26>3.0.CO;2-R
   Demark-Wahnefried W, 2005, J CLIN ONCOL, V23, P5814, DOI 10.1200/JCO.2005.01.230
   Demark-Wahnefried W, 2005, CANCER-AM CANCER SOC, V103, P2171, DOI 10.1002/cncr.21009
   Demark-Wahnefried W, 1999, NUTR CANCER, V33, P213, DOI 10.1207/S15327914NC330215
   Demark-Wahnefried W, 2003, MED SCI SPORT EXER, V35, P415, DOI 10.1249/01.MSS.0000053704.28156.0F
   Demark-Wahnefried W, 2006, J CLIN ONCOL, V24, P5125, DOI 10.1200/JCO.2006.06.6175
   Demark-Wahnefried W, 2006, J CLIN ONCOL, V24, P3517, DOI 10.1200/JCO.2006.06.6548
   Doyle C, 2006, CA-CANCER J CLIN, V56, P323, DOI 10.3322/canjclin.56.6.323
   Edwards BK, 2002, CANCER-AM CANCER SOC, V94, P2766, DOI 10.1002/cncr.10593
   Esper P, 1997, UROLOGY, V50, P920, DOI 10.1016/S0090-4295(97)00459-7
   Fillenbaum GG, 1988, MULTIDIMENSIONAL FUN, V0, P0
   Gamboa-Pinto AJ, 1998, J NUTR, V128, P1933, DOI 10.1093/jn/128.11.1933
   Ganz PA, 2006, J CLIN ONCOL, V24, P2948, DOI 10.1200/JCO.2006.05.8321
   Gritz ER, 2006, CANCER-AM CANCER SOC, V106, P17, DOI 10.1002/cncr.21598
   HA AM, 2005, CONT CLIN TRIALS, V26, P616
   Hewitt M, 2003, J GERONTOL A-BIOL, V58, P82
   Holmes MD, 2005, JAMA-J AM MED ASSOC, V293, P2479, DOI 10.1001/jama.293.20.2479
   JAESCHKE R, 1989, CONTROL CLIN TRIALS, V10, P407, DOI 10.1016/0197-2456(89)90005-6
   Jemal A, 2004, CANCER-AM CANCER SOC, V101, P3, DOI 10.1002/cncr.20288
   Jemal A, 2006, CA-CANCER J CLIN, V56, P106, DOI 10.3322/canjclin.56.2.106
   Jones LW, 2006, LANCET ONCOL, V7, P1017, DOI 10.1016/S1470-2045(06)70976-7
   KOENIG HG, 1993, PSYCHOSOMATICS, V34, P61, DOI 10.1016/S0033-3182(93)71928-3
   Kohout F J, 1993, J AGING HEALTH, V5, P179, DOI 10.1177/089826439300500202
   Kulynych J, 2003, CIRCULATION, V108, P912, DOI 10.1161/01.CIR.0000080642.35380.50
   Macri JM, 2005, CIN-COMPUT INFORM NU, V23, P316, DOI 10.1097/00024665-200511000-00007
   McBride Colleen M, 2003, CANCER CONTROL, V10, P325
   McEligot AJ, 1999, J NUTR, V129, P2258, DOI 10.1093/jn/129.12.2258
   Meadows Anna T, 1998, CANCER EPIDEMIOLOGY BIOMARKERS AND PREVENTION, V7, P1145
   Mensink GBM, 1997, MED SCI SPORT EXER, V29, P1192, DOI 10.1097/00005768-199709000-00012
   Meyerhardt JA, 2006, J CLIN ONCOL, V24, P3527, DOI 10.1200/JCO.2006.06.0855
   Meyerhardt JA, 2006, J CLIN ONCOL, V24, P3535, DOI 10.1200/JCO.2006.06.0863
   Mustad V, 1996, ATHEROSCLEROSIS, V126, P117, DOI 10.1016/0021-9150(96)05900-X
   Natarajan L, 2006, AM J EPIDEMIOL, V163, P770, DOI 10.1093/aje/kwj082
   Ossip-Klein D J, 1986, HEALTH PSYCHOL, V5 Suppl, P3, DOI 10.1037/0278-6133.5.Suppl.3
   Pakilit AT, 2001, CANCER, V92, P1305, DOI 10.1002/1097-0142(20010901)92:5<1305::AID-CNCR1452>3.0.CO;2-M
   Pi-Sunyer FX, 1998, AM J CLIN NUTR, V68, P899
   Pinto BM, 2005, CANCER-AM CANCER SOC, V104, P2614, DOI 10.1002/cncr.21248
   PROCHASKA JO, 1994, HEALTH PSYCHOL, V13, P39, DOI 10.1037/0278-6133.13.1.39
   Rojavin MA, 2005, CONTEMP CLIN TRIALS, V26, P552, DOI 10.1016/j.cct.2005.05.001
   Rowland JH, 2006, JNCI-J NATL CANCER I, V98, P504, DOI 10.1093/jnci/djj154
   SALLIS JF, 1985, AM J EPIDEMIOL, V121, P91, DOI 10.1093/oxfordjournals.aje.a113987
   Schmitz KH, 2005, CANCER EPIDEM BIOMAR, V14, P1588, DOI 10.1158/1055-9965.EPI-04-0703
   Schultz PN, 2003, INT J CANCER, V104, P488, DOI 10.1002/ijc.10981
   Spencer EA, 2002, PUBLIC HEALTH NUTR, V5, P561, DOI 10.1079/PHN2001322
   Stull VB, 2007, J NUTR, V137, P243S, DOI 10.1093/jn/137.1.243S
   Subar AF, 2001, AM J EPIDEMIOL, V154, P1089, DOI 10.1093/aje/154.12.1089
   Thompson FE, 2002, J AM DIET ASSOC, V102, P212, DOI 10.1016/S0002-8223(02)90050-7
   Travis LB, 2006, JNCI-J NATL CANCER I, V98, P15, DOI 10.1093/jnci/djj001
   WATSON M, 1994, J PSYCHOSOC ONCOL, V12, P33, DOI 10.1300/J077V12N03_03
   Yabroff KR, 2004, JNCI-J NATL CANCER I, V96, P1322, DOI 10.1093/jnci/djh255
NR 68
TC 226
Z9 244
U1 0
U2 20
PU AMER SOC CLINICAL ONCOLOGY
PI ALEXANDRIA
PA 2318 MILL ROAD, STE 800, ALEXANDRIA, VA 22314 USA
SN 0732-183X
EI 1527-7755
J9 J CLIN ONCOL
JI J. Clin. Oncol.
PD JUL 1
PY 2007
VL 25
IS 19
BP 2709
EP 2718
DI 10.1200/JCO.2007.10.7094
PG 10
WC Oncology
SC Oncology
GA 187QB
UT WOS:000247862000015
PM 17602076
DA 2025-02-23
ER

PT J
AU Nagata, C
   Iwasa, S
   Shiraki, M
   Sahashi, Y
   Shimizu, H
AF Nagata, Chisato
   Iwasa, Shinichi
   Shiraki, Makoto
   Sahashi, Yukari
   Shimizu, Hiroyuki
TI Association of maternal fat and alcohol intake with maternal and umbilical hormone levels and birth weight
SO CANCER SCIENCE
LA English
DT Article
ID breast-cancer risk; blood-samples; fetal-growth; pregnancy; diet; women; estrogen; cohort; serum; consumption
AB High levels of estrogen during pregnancy have been hypothesized to increase the risk of breast cancer in offspring. Some studies have reported a positive association of estrogen level during pregnancy with fetal size, which has been linked to the subsequent risk of breast cancer in offspring. We examined whether maternal diet, including fat and alcohol intake, was associated with hormone levels during pregnancy, as well as with birth weight. The concentrations of estradiol, estriol, and testosterone were measured in the maternal serum and umbilical cord blood of 189 women during pregnancy and at delivery. Intakes of fat, alcohol, and other nutrients were assessed by 5-day diet records at approximately the 29th week of pregnancy before blood sampling. Intake of polyunsaturated fatty acids was moderately but significantly positively correlated with the umbilical cord estriol level (r = 0.17, P = 0.03) after controlling for covariates. The positive association between intake of polyunsaturated fatty acids and birth weight was of borderline significance (r = 0.14, P = 0.06). Intake of long-chain n-3 fatty acids was significantly inversely correlated with the umbilical cord estradiol and testosterone levels (r = -0.18, P = 0.02 and r = -0.24, P = 0.002, respectively). Alcohol intake was significantly positively correlated with the maternal estradiol level in the 29th week of pregnancy (r = 0.19, P = 0.01), but was unrelated to birth weight. Estrogen level during pregnancy may be regulated by dietary polyunsaturated fatty acids and mediate their effects on fetal growth.
C1 Gifu Univ, Grad Sch Med, Dept Epidemiol & Prevent Med, Gifu 5008058, Japan.
   Sakihai Inst, Gifu 5011194, Japan.
   Iwasa Matern, Gifu 5020817, Japan.
C3 Gifu University
RP Nagata, C (corresponding author), Gifu Univ, Grad Sch Med, Dept Epidemiol & Prevent Med, 1-1 Yanagido, Gifu 5008058, Japan.
EM chisato@gifu-u.ac.jp
CR [Anonymous], 1990, NUTRITIONAL EPIDEMIOLOGY, V0, P0
   Beral V, 2002, BRIT J CANCER, V87, P1234, DOI 10.1038/sj.bjc.6600596
   Bingham SA, 2003, LANCET, V362, P212, DOI 10.1016/S0140-6736(03)13913-X
   Cho EY, 2003, JNCI-J NATL CANCER I, V95, P1079, DOI 10.1093/jnci/95.14.1079
   Hilakivi-Clarke L, 1997, BREAST CANCER RES TR, V46, P199, DOI 10.1023/A:1005983621612
   HilakiviClarke L, 1997, P NATL ACAD SCI USA, V94, P9372, DOI 10.1073/pnas.94.17.9372
   Holmes MD, 2000, J CLIN ONCOL, V18, P3668, DOI 10.1200/JCO.2000.18.21.3668
   Hunter DJ, 1996, NEW ENGL J MED, V334, P356, DOI 10.1056/NEJM199602083340603
   Kaijser M, 2000, EPIDEMIOLOGY, V11, P315, DOI 10.1097/00001648-200005000-00015
   Knopp R H, 1985, DIABETES, V34 Suppl 2, P71
   Lagiou P, 2006, EUR J CANCER PREV, V15, P20, DOI 10.1097/01.cej.0000186639.12249.c7
   Lagiou P, 2004, EUR J CLIN NUTR, V58, P231, DOI 10.1038/sj.ejcn.1601771
   Larsson SC, 2004, AM J CLIN NUTR, V79, P935
   McCormack VA, 2003, BRIT MED J, V326, P248, DOI 10.1136/bmj.326.7383.248
   Michels KB, 1996, LANCET, V348, P1542, DOI 10.1016/S0140-6736(96)03102-9
   Muti P, 1998, CANCER EPIDEM BIOMAR, V7, P189
   Nagata C, 2005, J NUTR, V135, P2862, DOI 10.1093/jn/135.12.2862
   Nagata C, 2006, CANCER CAUSE CONTROL, V17, P1107, DOI 10.1007/s10552-006-0044-4
   Nagata C, 2006, CANCER EPIDEM BIOMAR, V15, P1469, DOI 10.1158/1055-9965.EPI-06-0158
   Noble LS, 1997, J CLIN ENDOCR METAB, V82, P600, DOI 10.1210/jc.82.2.600
   Peck JD, 2003, AM J EPIDEMIOL, V157, P258, DOI 10.1093/aje/kwf183
   Petridou E, 1992, ANN EPIDEMIOL, V2, P241, DOI 10.1016/1047-2797(92)90056-V
   Petridou E, 1998, CHILD CARE HLTH DEV, V24, P229
   PETRIDOU E, 1992, ONCOLOGY, V49, P127
   Sasaki S, 1999, J EPIDEMIOL, V9, P190
   Shimizu H, 1999, JPN J CLIN ONCOL, V29, P38, DOI 10.1093/jjco/29.1.38
   Stevens RG, 2005, ALCOHOL, V36, P47, DOI 10.1016/j.alcohol.2005.07.006
   TRICHOPOULOS D, 1990, LANCET, V335, P939, DOI 10.1016/0140-6736(90)91000-Z
   Vatten LJ, 2005, INT J CANCER, V114, P461, DOI 10.1002/ijc.20726
   VERHAEGHE J, 1993, AM J OBSTET GYNECOL, V169, P89, DOI 10.1016/0002-9378(93)90137-8
   *WORDL CANC RES FU, 1997, FOOD NUTR PREV CANC, V0, P0
   Wuu J, 2002, EUR J CANCER PREV, V11, P283, DOI 10.1097/00008469-200206000-00012
NR 32
TC 29
Z9 29
U1 0
U2 4
PU BLACKWELL PUBLISHING
PI OXFORD
PA 9600 GARSINGTON RD, OXFORD OX4 2DQ, OXON, ENGLAND
SN 1347-9032
EI 
J9 CANCER SCI
JI Cancer Sci.
PD JUN 15
PY 2007
VL 98
IS 6
BP 869
EP 873
DI 10.1111/j.1349-7006.2007.00464.x
PG 5
WC Oncology
SC Oncology
GA 161PR
UT WOS:000246028300015
PM 17428259
DA 2025-02-23
ER

PT J
AU Hong, S
   Bardwell, WA
   Natarajan, L
   Flatt, SW
   Rock, CL
   Newman, VA
   Madlensky, L
   Mills, PJ
   Dimsdale, JE
   Thomson, CA
   Hajek, RA
   Chilton, JA
   Pierce, JP
AF Hong, Suzi
   Bardwell, Wayne A.
   Natarajan, Loki
   Flatt, Shirley W.
   Rock, Cheryl L.
   Newman, Vicky A.
   Madlensky, Lisa
   Mills, Paul J.
   Dimsdale, Joel E.
   Thomson, Cynthia A.
   Hajek, Richard A.
   Chilton, Janice A.
   Pierce, John P.
TI Correlates of physical activity level in breast cancer survivors participating in the Women's Healthy Eating and Living (WHEL) Study
SO BREAST CANCER RESEARCH AND TREATMENT
LA English
DT Article
DE breast cancer; diet; ethnicity; health behavior; mood; physical activity; quality of life; survivorship
ID quality-of-life; randomized controlled-trial; planned behavior; prostate-cancer; exercise; fatigue; adherence; intervention; prevalence; diagnosis
AB Background Physical activity levels among breast cancer survivors are typically low, and knowledge of the correlates of increased physical activity among cancer survivors is limited. The purpose of this study was to examine factors that are associated with physical activity or inactivity among breast cancer survivors. Methods Data from 3088 women participating in the Women's Healthy Eating and Living (WHEL) Study, collected prior to randomization, were the focus of the current analyses. Self-reports of physical activity levels, quality of life, depression, and dietary intakes were collected. Pearson correlation analyses were employed to examine the associations among these variables, and multiple regression analyses were performed to examine the relationship between selected health behaviors and physical activity levels, after controlling for demographic, breast cancer-related, and psychosocial variables. Results Demographic and psychosocial variables were related to physical activity levels (P < 0.001 for all). Cancer treatment type and cancer stage were correlated with survivors' physical activity levels (P < 0.01), but the associations were no longer significant after controlling for demographic variables. Physical activity levels were strongly associated with other health behaviors, especially dietary intakes (P < 0.001), even after controlling for demographic, cancer-related, and psychosocial factors. Conclusion Low physical activity levels in breast cancer survivors are associated with specific behavioral and other factors, which can be considered as indicators of women at higher risk. Findings of significant differences in physical activity levels based on demographic characteristics suggest the importance of promoting physical activity particularly among breast cancer survivors of ethnic minority or lower education levels.
C1 Univ Calif San Diego, Moores Canc Ctr, La Jolla, CA 92093 USA.
   Univ Calif San Diego, Dept Psychiat, La Jolla, CA 92093 USA.
   Univ Calif San Diego, Dept Family & Prevent Med, La Jolla, CA 92093 USA.
   Univ Arizona, Dept Nutr Sci, Tucson, AZ 85721 USA.
   Univ Texas, MD Anderson Canc Ctr, Ctr Res Minor Hlth, Houston, TX 77030 USA.
C3 University of California System; University of California San Diego; University of California System; University of California San Diego; University of California System; University of California San Diego; University of Arizona; University of Texas System; UTMD Anderson Cancer Center
RP Pierce, JP (corresponding author), Univ Calif San Diego, Moores Canc Ctr, La Jolla, CA 92093 USA.
EM jppierce@ucsd.edu
FU NCI NIH HHS [CA 69375] Funding Source: Medline; NCRR NIH HHS [M01 RR 00827, M01 RR 00079, M01 RR 00070] Funding Source: Medline; NHLBI NIH HHS [HL 073355, HL 57265] Funding Source: Medline
CR Ainsworth BE, 2000, MED SCI SPORT EXER, V32, PS498, DOI 10.1097/00005768-200009001-00009
   Bardwell WA, 2004, PSYCHO-ONCOLOGY, V13, P595, DOI 10.1002/pon.768
   Bernstein L, 2005, JNCI-J NATL CANCER I, V97, P1671, DOI 10.1093/jnci/dji374
   Blanchard CM, 2003, PREV MED, V37, P389, DOI 10.1016/S0091-7435(03)00150-6
   Blanchard CM, 2003, AM J HEALTH BEHAV, V27, P246, DOI 10.5993/AJHB.27.3.6
   Blanchard CM, 2002, CANCER NURS, V25, P88, DOI 10.1097/00002820-200204000-00002
   Bower JE, 2006, CANCER-AM CANCER SOC, V106, P751, DOI 10.1002/cncr.21671
   Bower JE, 2005, J CLIN ONCOL, V23, P8280, DOI 10.1200/JCO.2005.08.008
   Burnham TR, 2002, MED SCI SPORT EXER, V34, P1863, DOI 10.1097/00005768-200212000-00001
   CARR D, 2002, AHRQ PUBLICATION, V0, P0
   Courneya KS, 2005, ANN BEHAV MED, V29, P147, DOI 10.1207/s15324796abm2902_9
   Courneya KS, 2004, J CLIN EPIDEMIOL, V57, P571, DOI 10.1016/j.jclinepi.2003.11.010
   Courneya KS, 2002, ANN BEHAV MED, V24, P257, DOI 10.1207/S15324796ABM2404_02
   Courneya KS, 2001, PSYCHO-ONCOL, V10, P444, DOI 10.1002/pon.524
   Dimeo F, 1997, ANN ONCOL, V8, P1251, DOI 10.1023/A:1008234310474
   Dimeo FC, 1999, CANCER, V85, P2273, DOI 10.1002/(SICI)1097-0142(19990515)85:10<2273::AID-CNCR24>3.0.CO;2-B
   GANZ PA, 1995, JNCI-J NATL CANCER I, V87, P1372, DOI 10.1093/jnci/87.18.1372
   Goodwin PJ, 2003, JNCI-J NATL CANCER I, V95, P263, DOI 10.1093/jnci/95.4.263
   Hays D, 1992, MEASURING FUNCTIONING AND WELL-BEIN: THE MEDICAL OUTCOMES STUDY APPROACH, V0, P0, DOI DOI 10.7249/CB361
   Holmes MD, 2005, JAMA-J AM MED ASSOC, V293, P2479, DOI 10.1001/jama.293.20.2479
   Jones LW, 2005, SUPPORT CARE CANCER, V13, P929, DOI 10.1007/s00520-005-0805-8
   Jones LW, 2002, CANCER PRACT, V10, P208, DOI 10.1046/j.1523-5394.2002.104003.x
   King MC, 2003, SCIENCE, V302, P643, DOI 10.1126/science.1088759
   MACVICAR MG, 1989, NURS RES, V38, P348
   Mock V, 1997, ONCOL NURS FORUM, V24, P991
   *NCI, 1995, NIH PUBL, V0, P0
   Pierce JP, 2002, CONTROL CLIN TRIALS, V23, P728, DOI 10.1016/S0197-2456(02)00241-6
   Pinto BM, 2005, J CLIN ONCOL, V23, P3577, DOI 10.1200/JCO.2005.03.080
   Raber MN, 2001, CANCER, V92, P1662, DOI 10.1002/1097-0142(20010915)92:6+<1662::AID-CNCR1493>3.0.CO;2-I
   Rogers LQ, 2004, CANCER NURS, V27, P462
   Sarna L, 2001, ONCOL NURS FORUM, V28, P1043
   Schmitz KH, 2005, CANCER EPIDEM BIOMAR, V14, P1588, DOI 10.1158/1055-9965.EPI-04-0703
   Schwartz A L, 1998, ONCOL NURS FORUM, V25, P485
   Stone P, 2000, ANN ONCOL, V11, P561, DOI 10.1023/A:1008331230608
   Thomson CA, 2003, AM J EPIDEMIOL, V157, P754, DOI 10.1093/aje/kwg025
   Tuunainen A, 2001, PSYCHIAT RES, V103, P261, DOI 10.1016/S0165-1781(01)00278-5
   Ware JE, 2000, QUAL. LIFE RES., V0, P0
   Winningham M L, 1989, ONCOL NURS FORUM, V16, P683
   Winningham M L, 1988, ONCOL NURS FORUM, V15, P447
   Young-McCaughan S, 1991, ONCOL NURS FORUM, V18, P751
NR 41
TC 97
Z9 115
U1 0
U2 22
PU SPRINGER
PI NEW YORK
PA 233 SPRING STREET, NEW YORK, NY 10013 USA
SN 0167-6806
EI 
J9 BREAST CANCER RES TR
JI Breast Cancer Res. Treat.
PD JAN 15
PY 2007
VL 101
IS 2
BP 225
EP 232
DI 10.1007/s10549-006-9284-y
PG 8
WC Oncology
SC Oncology
GA 125SE
UT WOS:000243461900011
PM 17028988
DA 2025-02-23
ER

PT J
AU Greenlee, H
   Atkinson, C
   Stanczyk, FZ
   Lampe, JW
AF Greenlee, Heather
   Atkinson, Charlotte
   Stanczyk, Frank Z.
   Lampe, Johanna W.
TI A pilot and feasibility study on the effects of naturopathic botanical and dietary interventions on sex steroid hormone metabolism in premenopausal women
SO CANCER EPIDEMIOLOGY BIOMARKERS & PREVENTION
LA English
DT Article
ID breast-cancer risk; urinary estrogen metabolites; postmenopausal women; binding-proteins; randomized-trial; obese women; wheat bran; fiber diet; serum; testosterone
AB Naturopathic physicians commonly make dietary and/or dietary supplement recommendations for breast cancer prevention. This placebo-controlled, parallel-arm, pilot study tested the effects of two naturopathic interventions over five menstrual cycles on sex steroid hormones and metabolic markers in 40 healthy premenopausal women. The intervention arms were as follows: combination botanical supplement (Curcuma longa, Cynara scolymus, Rosmarinus officinalis, Schisandra chinensis, Silybum marinum, and Taraxacum officinalis; n = 15), dietary changes (3 servings/d crucifers or dark leafy greens, 30 g/d fiber, 1-2 liters/d water, and limiting caffeine and alcohol consumption to 1 serving each/wk; n = 10), and placebo (n = 15). Early-and late-follicular phase serum samples from cycles 1 and 5 were analyzed for estrogens (estrone, estrone-sulfate, total estradiol, and free estradiol), androgens (dehydroepiandrosterone, dehydroepiandrosterone-sulfate, androstenedione, total testosterone, and free testosterone), sex hormone-binding globulin, and metabolic markers (insulin, insulin-like growth factor-I, insulin-like growth factor binding protein-3, and leptin). Serum samples collected during the mid-luteal phase of cycles I and 5 were analyzed for total estradiol, free estradiol, and sex hormone-binding globulin. Urine samples collected during the late follicular phase of cycles 1 and 5 were analyzed for 2-hydroxyestrone and 16 alpha-hydroxyestrone. During the early follicular phase, compared with placebo, the botanical supplement decreased dehydroepiandrosterone (-13.2%; P = 0.02), dehydroepiandrosterone-sulfate (-14.6%; P = 0.07), androstenedione (-8.6%; P = 0.05), and estrone-sulfate (-12.0%; P = 0.08). No other trends or statistically significant changes were observed. When comparing dietary changes with placebo, no statistically significant differences were observed. Overall, in this pilot study, the naturopathic interventions had no substantial effects on estrogen measures. Early-follicular phase androgens decreased with the botanical supplement.
C1 Columbia Univ, Mailman Sch Publ Hlth, Dept Epidemiol, New York, NY 10028 USA.
   Fred Hutchinson Canc Res Ctr, Canc Prevent Program, Seattle, WA 98104 USA.
   Univ So Calif, Keck Sch Med, Los Angeles, CA USA.
C3 Columbia University; Fred Hutchinson Cancer Center; University of Southern California
RP Greenlee, H (corresponding author), Columbia Univ, Mailman Sch Publ Hlth, Dept Epidemiol, 722 W 168th St, New York, NY 10028 USA.
EM hg2l20@columbia.edu
FU NCCIH NIH HHS [F32AT00794] Funding Source: Medline; NCI NIH HHS [R25CA94880, R25CA09406] Funding Source: Medline
CR *AM ASS NAT, 2006, ASS, V0, P0
   Blumenthal M, 1998, COMPLETE GERMAN COMM, V0, P0
   Borgen PI, 1998, ANN SURG ONCOL, V5, P603, DOI 10.1007/BF02303829
   Boyd NF, 2007, NEW ENGL J MED, V356, P227, DOI 10.1056/NEJMoa062790
   Bradlow HL, 1998, STEROIDS, V63, P406, DOI 10.1016/S0039-128X(98)00041-5
   Chatterton RT, 2006, J ENDOCRINOL, V191, P599, DOI 10.1677/joe.1.06791
   Cuzick J, 2002, LANCET, V360, P817
   DABBS JM, 1991, HORM RES, V35, P182, DOI 10.1159/000181899
   DEWAARD F, 1982, MATURITAS, V4, P155, DOI 10.1016/0378-5122(82)90042-1
   DiGianni LM, 2006, CANCER EPIDEM BIOMAR, V15, P70, DOI 10.1158/1055-9965.EPI-05-0646
   Eng-Wong J, 2006, J CLIN ENDOCR METAB, V91, P3941, DOI 10.1210/jc.2005-2827
   Forman MR, 2003, CANCER, V98, P1782, DOI 10.1002/cncr.11732
   Fowke JH, 2000, CANCER EPIDEM BIOMAR, V9, P773
   Gann PH, 2003, CANCER-AM CANCER SOC, V98, P1870, DOI 10.1002/cncr.11735
   Gebhardt R, 1998, J PHARMACOL EXP THER, V286, P1122
   GOEBELSMANN U, 1973, J CLIN ENDOCR METAB, V36, P867, DOI 10.1210/jcem-36-5-867
   GOEBELSMANN U, 1979, VASECTOMY IMMUNOLOGI, V165, P0
   Haggans CJ, 2000, CANCER EPIDEM BIOMAR, V9, P719
   Harvie M, 2006, OBES REV, V7, P33, DOI 10.1111/j.1467-789X.2006.00207.x
   Iwata H, 2004, DRUG METAB DISPOS, V32, P1351, DOI 10.1124/dmd.104.000646
   Kaaks R, 2005, JNCI-J NATL CANCER I, V97, P755, DOI 10.1093/jnci/dji132
   Kaaks R, 2003, EUR J CLIN NUTR, V57, P1079, DOI 10.1038/sj.ejcn.1601647
   Lewis SJ, 1998, EUR J GASTROEN HEPAT, V10, P33, DOI 10.1097/00042737-199801000-00007
   Maliakal PP, 2001, J PHARM PHARMACOL, V53, P1323, DOI 10.1211/0022357011777819
   Meilahn EN, 1998, BRIT J CANCER, V78, P1250, DOI 10.1038/bjc.1998.663
   Michnovicz JJ, 1998, INT J OBESITY, V22, P227, DOI 10.1038/sj.ijo.0800573
   Moon YJ, 2006, TOXICOL IN VITRO, V20, P187, DOI 10.1016/j.tiv.2005.06.048
   Mu Y, 2006, J PHARMACOL EXP THER, V316, P1369, DOI 10.1124/jpet.105.094342
   MURRAY MT, 1999, TXB NATURAL MED, V1, P437
   Muti P, 2000, EPIDEMIOLOGY, V11, P635, DOI 10.1097/00001648-200011000-00004
   Rebbeck TR, 1999, JNCI-J NATL CANCER I, V91, P1475, DOI 10.1093/jnci/91.17.1475
   REICHMAN ME, 1993, J NATL CANCER I, V85, P722, DOI 10.1093/jnci/85.9.722
   Rollison DE, 2006, INT J CANCER, V118, P1279, DOI 10.1002/ijc.21471
   Rose DP, 1997, NUTRITION, V13, P535, DOI 10.1016/S0899-9007(97)00032-4
   ROSE DP, 1991, AM J CLIN NUTR, V54, P520, DOI 10.1093/ajcn/54.3.520
   RUI YC, 1991, MEM I OSWALDO CRUZ, V86, P79, DOI 10.1590/S0074-02761991000600020
   Schernhammer ES, 2005, CANCER EPIDEM BIOMAR, V14, P699, DOI 10.1158/1055-9965.EPI-04-0561
   SODERGARD R, 1982, J STEROID BIOCHEM, V16, P801, DOI 10.1016/0022-4731(82)90038-3
   Sowers MR, 2006, J NUTR, V136, P1588, DOI 10.1093/jn/136.6.1588
   Speroni E, 2003, J ETHNOPHARMACOL, V86, P203, DOI 10.1016/S0378-8741(03)00076-X
   Sridar C, 2004, DRUG METAB DISPOS, V32, P587, DOI 10.1124/dmd.32.6.587
   STOCKTON CA, 1995, NATURAL MED COMP DAT, V0, P0
   Struewing J P, 1995, J NATL CANCER INST MONOGR, V0, P33
   Thomas HV, 1997, BRIT J CANCER, V75, P1075, DOI 10.1038/bjc.1997.183
   TRICKEY R, 1998, HORMONES MENSTRUAL C, V0, P0
   Turcato E, 1997, J INTERN MED, V241, P363, DOI 10.1046/j.1365-2796.1997.120129000.x
   Valentine SP, 2006, LIFE SCI, V78, P2391, DOI 10.1016/j.lfs.2005.09.017
   Vermeulen A, 1999, J CLIN ENDOCR METAB, V84, P3666, DOI 10.1210/jc.84.10.3666
   Vogel VG, 2006, JAMA-J AM MED ASSOC, V295, P2727, DOI 10.1001/jama.295.23.joc60074
   Wu AH, 1999, J NATL CANCER I, V91, P529, DOI 10.1093/jnci/91.6.529
   Xu X, 1998, CANCER EPIDEM BIOMAR, V7, P1101
   Zhu BT, 1998, CARCINOGENESIS, V19, P1821, DOI 10.1093/carcin/19.10.1821
NR 52
TC 15
Z9 19
U1 0
U2 5
PU AMER ASSOC CANCER RESEARCH
PI PHILADELPHIA
PA 615 CHESTNUT ST, 17TH FLOOR, PHILADELPHIA, PA 19106-4404 USA
SN 1055-9965
EI 1538-7755
J9 CANCER EPIDEM BIOMAR
JI Cancer Epidemiol. Biomarkers Prev.
PD AUG 15
PY 2007
VL 16
IS 8
BP 1601
EP 1609
DI 10.1158/1055-9965.EPI-06-0938
PG 9
WC Oncology; Public, Environmental & Occupational Health
SC Oncology; Public, Environmental & Occupational Health
GA 199SI
UT WOS:000248715100013
PM 17684134
DA 2025-02-23
ER

PT J
AU Johnatty, SE
   Nagle, CM
   Spurdle, AB
   Chen, XQ
   Webb, PM
   Chenevix-Trench, G
AF Johnatty, Sharon E.
   Nagle, Christina M.
   Spurdle, Amanda B.
   Chen, Xiaoqing
   Webb, Penelope M.
   Chenevix-Trench, Georgia
TI The MnSOD Val9Ala polymorphism, dietary antioxidant intake, risk and survival in ovarian cancer (Australia)
SO GYNECOLOGIC ONCOLOGY
LA English
DT Article
DE MnSOD polymorphism; ovarian cancer; diet; etiology; survival
ID manganese superoxide-dismutase; breast-cancer; gene; association; dimorphism; sequence; sod2
AB Objective. We assessed the MnSOD Val9Ala polymorphism and its interaction with dietary antioxidant intake in ovarian cancer risk and survival. Methods. The MnSOD polymorphism was assessed in 543 ovarian cancer cases and 1130 controls. We used regression analysis to model the association between genotype and risk, case-only analyses to estimate risk modification by dietary variables, and proportional hazard models for survival analysis. Results. We found no association between this polymorphism and ovarian cancer risk or survival,nor was there evidence of any interaction with dietary antioxidant intake. Conclusion. The Val9Ala MnSOD polymorphism does not influence ovarian cancer risk or survival. Crown Copyright (C) 2007 Published by Elsevier Inc. All rights reserved.
C1 [Johnatty, Sharon E.; Nagle, Christina M.; Spurdle, Amanda B.; Chen, Xiaoqing; Webb, Penelope M.; Chenevix-Trench, Georgia] Queensland Inst Med Res, Herston, Qld 4029, Australia.
   [ABCFS] Univ Melbourne, Ctr Mol Environm Genet & Analyt Epidemiol, Melbourne, Vic 3053, Australia.
C3 QIMR Berghofer Medical Research Institute; University of Melbourne
RP Chenevix-Trench, G (corresponding author), Queensland Inst Med Res, C-O Royal Brisbane Hosp Post Off, Herston, Qld 4029, Australia.
EM georgiaT@qimr.edu.au
CR Bergman M, 2005, J CANCER RES CLIN, V131, P439, DOI 10.1007/s00432-004-0663-7
   Heath AC, 1997, PSYCHOL MED, V27, P1381, DOI 10.1017/S0033291797005643
   Hopper J L, 1999, J NATL CANCER INST MONOGR, V0, P95
   Koushik A, 2005, CANCER EPIDEM BIOMAR, V14, P2160, DOI 10.1158/1055-9965.EPI-05-0218
   LI YB, 1995, NAT GENET, V11, P376, DOI 10.1038/ng1295-376
   Liu G, 2004, CANCER-AM CANCER SOC, V101, P2802, DOI 10.1002/cncr.20716
   McCann SE, 2003, J NUTR, V133, P1937, DOI 10.1093/jn/133.6.1937
   Mitrunen K, 2001, CARCINOGENESIS, V22, P827, DOI 10.1093/carcin/22.5.827
   Nagle CM, 2007, EUR J CANCER, V43, P283, DOI 10.1016/j.ejca.2006.09.011
   Nagle CM, 2003, INT J CANCER, V106, P264, DOI 10.1002/ijc.11204
   Ness RB, 1999, JNCI-J NATL CANCER I, V91, P1459, DOI 10.1093/jnci/91.17.1459
   Oberley LW, 2005, BIOMED PHARMACOTHER, V59, P143, DOI 10.1016/j.biopha.2005.03.006
   OBERLEY LW, 1979, CANCER RES, V39, P1141
   Olson SH, 2004, GYNECOL ONCOL, V93, P615, DOI 10.1016/j.ygyno.2004.03.027
   PURDIE D, 1995, INT J CANCER, V62, P678, DOI 10.1002/ijc.2910620606
   Rosenblum JS, 1996, P NATL ACAD SCI USA, V93, P4471, DOI 10.1073/pnas.93.9.4471
   ShimodaMatsubayashi S, 1996, BIOCHEM BIOPH RES CO, V226, P561, DOI 10.1006/bbrc.1996.1394
   Sutton A, 2003, PHARMACOGENETICS, V13, P145, DOI 10.1097/00008571-200303000-00004
   Webb PM, 2005, CANCER EPIDEM BIOMAR, V14, P319, DOI 10.1158/1055-9965.EPI-04-0335
   Woodson K, 2003, CANCER CAUSE CONTROL, V14, P513, DOI 10.1023/A:1024840823328
NR 20
TC 14
Z9 16
U1 0
U2 2
PU ACADEMIC PRESS INC ELSEVIER SCIENCE
PI SAN DIEGO
PA 525 B ST, STE 1900, SAN DIEGO, CA 92101-4495 USA
SN 0090-8258
EI 1095-6859
J9 GYNECOL ONCOL
JI Gynecol. Oncol.
PD DEC 15
PY 2007
VL 107
IS 3
BP 388
EP 391
DI 10.1016/j.ygyno.2007.09.004
PG 4
WC Oncology; Obstetrics & Gynecology
SC Oncology; Obstetrics & Gynecology
GA 241BP
UT WOS:000251632200003
PM 17936883
DA 2025-02-23
ER

PT J
AU Linseisen, J
   Rohrmann, S
   Miller, AB
   Bueno-De-Mesquita, HB
   Büchner, FL
   Vineis, P
   Agudo, A
   Gram, IT
   Janson, L
   Krogh, V
   Overvad, K
   Rasmuson, T
   Schulz, M
   Pischon, T
   Kaaks, R
   Nieters, A
   Allen, NE
   Key, TJ
   Bingham, S
   Khaw, KT
   Amiano, P
   Barricarte, A
   Martinez, C
   Navarro, C
   Quirós, R
   Clavel-Charelon, FO
   Boutron-Ruault, MC
   Touvier, M
   Peeters, PHM
   Berglund, G
   Hallmans, G
   Lund, E
   Palli, D
   Panico, S
   Tumino, R
   Tjonneland, A
   Olsen, A
   Trichopoulou, A
   Trichopoulos, D
   Autier, P
   Boffetta, P
   Slimani, N
   Riboli, E
AF Linseisen, Jakob
   Rohrmann, Sabine
   Miller, Anthony B.
   Bueno-de-Mesquita, H. Bas
   Buechner, Frederike L.
   Vineis, Paolo
   Agudo, Antonio
   Gram, Inger T.
   Janson, Lars
   Krogh, Vittorio
   Overvad, Kim
   Rasmuson, Torgny
   Schulz, Mandy
   Pischon, Tobias
   Kaaks, Rudolf
   Nieters, Alexandra
   Allen, Naomi E.
   Key, Timothy J.
   Bingham, Sheila
   Khaw, Kay-Tee
   Amiano, Pilar
   Barricarte, Aurelio
   Martinez, Carmen
   Navarro, Carmen
   Quiros, Ramon
   Clavel-Charelon, Fran Oise
   Boutron-Ruault, Marie-Christine
   Touvier, Mathilde
   Peeters, Petra H. M.
   Berglund, Goran
   Hallmans, Goran
   Lund, Eiliv
   Palli, Domenico
   Panico, Salvatore
   Tumino, Rosario
   Tjonneland, Anne
   Olsen, Anja
   Trichopoulou, Antonia
   Trichopoulos, Dimitrios
   Autier, Philippe
   Boffetta, Paolo
   Slimani, Nadia
   Riboli, Elio
TI Fruit and vegetable consumption and lung cancer risk:: Updated information from the European Prospective Investigation into Cancer and Nutrition (EPIC)
SO INTERNATIONAL JOURNAL OF CANCER
LA English
DT Article
DE cancer; diet; epidemiology; fruit; vegetables; lung cancer; smoking
ID food frequency questionnaire; beta-carotene; dietary carotenoids; nonsmoking women; pooled analysis; vitamin-c; measurement error; alpha-tocopherol; chinese women; cohort
AB The association of fruit and vegetable consumption and lung cancer incidence was evaluated using the most recent data from the European Prospective Investigation into Cancer and Nutrition (EPIC), applying a refined statistical approach (calibration) to account for measurement error potentially introduced by using food frequency questionnaire data. Between 1992 and 2000, detailed information on diet and life-style of 478,590 individuals participating in EPIC was collected. During a median follow-up of 6.4 years, 1,126 lung cancer cases were observed. Multivariate Cox proportional hazard models were applied for statistical evaluation. In the whole study population, fruit consumption was significantly inversely associated with lung cancer risk while no association was found for vegetable consumption. In current smokers, however, lung cancer risk significantly decreased with higher vegetable consumption; this association became more pronounced after calibration, the hazard ratio (HR) being 0.78 (95% CI 0.620.98) per 100 g increase in daily vegetable consumption. In comparison, the HR per 100 g fruit was 0.92 (0.85-0.99) in the entire cohort and 0.90 (0.81-0.99) in smokers. Exclusion of cases diagnosed during the first 2 years of follow-up strengthened these associations, the HR being 0.71 (0.55-0.94) for vegetables (smokers) and 0.86 (0.78-0.95) for fruit (entire cohort). Cancer incidence decreased with higher consumption of apples and pears (entire cohort) as well as root vegetables (smokers). In addition to an overall inverse association with fruit intake, the results of this evaluation add evidence for a significant inverse association of vegetable consumption and lung cancer incidence in smokers. (C) 2007 Wiley-Liss, Inc.
C1 German Canc Res Ctr, Div Clin Epidemiol, D-69120 Heidelberg, Germany.
   Univ Toronto, Dept Publ Hlth Sci, Toronto, ON, Canada.
   Ctr Nutr Hlth, Natl Inst Publ Hlth & Environm, Bilthoven, Netherlands.
   Univ Turin, Turin, Italy.
   Imperial Coll London, Dept Epidemiol & Publ Hlth, London, England.
   Catalan Inst Oncol, Dept Epidemiol, Barcelona, Spain.
   Univ Tromso, Inst Community Med, Tromso, Norway.
   Lund Univ, Dept Med, Malmo Diet & Canc Study, Malmo, Sweden.
   Inst Tumori, Epidemiol Unit, Milan, Italy.
   Aarhus Univ Hosp, Aalborg Hosp, Dept Clin Epidemiol, DK-8000 Aarhus, Denmark.
   Univ Aarhus, Dept Epidemiol & Social Med, Aarhus, Denmark.
   Umea Univ, Dept Radiat Sci, Umea, Sweden.
   Umea Univ, Dept Oncol, Umea, Sweden.
   German Inst Human Nutr, Dept Epidemiol, Potsdam, Germany.
   Univ Oxford, Canc Res UK, Epidemiol Unit, Oxford, England.
   Univ Cambridge, MRC Ctr Nutr Epidemiol Canc Prevent & Survival, Dept Publ Hlth & Primary Care, Cambridge, England.
   Univ Cambridge, Dept Publ Hlth & Primary Care, Cambridge, England.
   Publ Hlth Dept Guipuzkoa, San Sebastian, Spain.
   Inst Salud Publ Navarra, Secc Vigilancia & Control Epidemiol, Pamplona, Spain.
   Inst Salud Publ Navarra, Navarra, Spain.
   Andalusian Sch Publ Hlth, Granada, Spain.
   Murcia Hlth Council, Dept Epidemiol, Murcia, Spain.
   Publ Hlth & Hlth Planning Directorate, Oviedo, Spain.
   Inst Gustave Roussy, INSERM, ERI20, Villejuif, France.
   Univ Utrecht, Med Ctr, Julius Ctr Hlth Sci & Primary Care, Utrecht, Netherlands.
   Lund Univ, Malmo Diet & Canc Study, Malmo, Sweden.
   Umea Univ, Dept Publ Hlth & Clin Med Nutr Res, Umea, Sweden.
   CSPO Sci Inst Tuscany, Florence, Italy.
   Univ Naples Federico II, Dept Clin & Expt Med, Naples, Italy.
   Azienda Osped Civile MP Arezzo, Registro Tumori, Ragusa, Italy.
   Danish Canc Soc, Inst Canc Epidemiol, Copenhagen, Denmark.
   Univ Athens, Sch Med, Dept Hyg & Epidemiol, Athens, Greece.
   Int Agcy Res Canc, Lyon, France.
C3 Helmholtz Association; German Cancer Research Center (DKFZ); University of Toronto; Netherlands National Institute for Public Health & the Environment; University of Turin; Imperial College London; Institut Catala d'Oncologia; UiT The Arctic University of Tromso; Lund University; Fondazione IRCCS Istituto Nazionale Tumori Milan; Aarhus University; Aalborg University; Aalborg University Hospital; Aarhus University; Umea University; Umea University; Leibniz Association; Deutsches Institut fur Ernahrungsforschung Potsdam-Rehbrucke (DIfE); University of Oxford; Cancer Research UK; University of Cambridge; University of Cambridge; Public Health Institute of Navarra; Public Health Institute of Navarra; Escuela Andaluza de Salud Publica; Murcia Regional Health Council; Institut National de la Sante et de la Recherche Medicale (Inserm); UNICANCER; Gustave Roussy; Utrecht University; Lund University; Umea University; University of Naples Federico II; Civile M.P. Arezzo Hospital; Danish Cancer Society; Athens Medical School; National & Kapodistrian University of Athens; World Health Organization; International Agency for Research on Cancer (IARC)
RP Linseisen, J (corresponding author), German Canc Res Ctr, Div Clin Epidemiol, Im Neuenheimer Feld 280, D-69120 Heidelberg, Germany.
EM j.linseisen@dkfz.de
FU Medical Research Council [G0401527] Funding Source: Medline; Wellcome Trust Funding Source: Medline
CR Agudo A, 2002, PUBLIC HEALTH NUTR, V5, P1179, DOI 10.1079/PHN2002398
   Albanes D, 1996, J NATL CANCER I, V88, P1560, DOI 10.1093/jnci/88.21.1560
   [Anonymous], 1997, FOOD NUTR PREV CANC, V0, P0
   [Anonymous], 2004, IARC CANC BASE, V0, P0
   Bandera EV, 1997, CANCER CAUSE CONTROL, V8, P828, DOI 10.1023/A:1018456127018
   Bartsch H, 2000, CANCER EPIDEM BIOMAR, V9, P3
   Bianchini F, 2004, DRUG METAB REV, V36, P655, DOI 10.1081/DMR-200033468
   Bingham SA, 2003, LANCET, V362, P212, DOI 10.1016/S0140-6736(03)13913-X
   Boshuizen H C, 2002, IARC SCI PUBL, V156, P59
   Boyle P, 2005, ANN ONCOL, V16, P1565, DOI 10.1093/annonc/mdi328
   Brennan P, 2005, LANCET, V366, P1558, DOI 10.1016/S0140-6736(05)67628-3
   Brennan P, 2000, CANCER CAUSE CONTROL, V11, P49, DOI 10.1023/A:1008909519435
   Breslow RA, 2000, CANCER CAUSE CONTROL, V11, P419, DOI 10.1023/A:1008996208313
   Cho E, 2006, INT J CANCER, V118, P970, DOI 10.1002/ijc.21441
   CHOW WH, 1992, CANCER CAUSE CONTROL, V3, P247, DOI 10.1007/BF00124258
   Day NE, 2001, INT J EPIDEMIOL, V30, P309, DOI 10.1093/ije/30.2.309
   De Stefani E, 2005, LUNG CANCER, V47, P1, DOI 10.1016/j.lungcan.2004.06.013
   Devesa SS, 2005, INT J CANCER, V117, P294, DOI 10.1002/ijc.21183
   Ferrari P, 2004, AM J EPIDEMIOL, V160, P814, DOI 10.1093/aje/kwh280
   Feskanich D, 2000, JNCI-J NATL CANCER I, V92, P1812, DOI 10.1093/jnci/92.22.1812
   FRASER GE, 1991, AM J EPIDEMIOL, V133, P683, DOI 10.1093/oxfordjournals.aje.a115943
   Hirsch FR, 2005, J CLIN ONCOL, V23, P3186, DOI 10.1200/JCO.2005.14.209
   Holick CN, 2002, AM J EPIDEMIOL, V156, P536, DOI 10.1093/aje/kwf072
   Howells LM, 2005, CURRENT MEDICINAL CHEMISTRY - ANTI-CANCER AGENTS, V5, P201, DOI 10.2174/1568011053765921
   Hu JF, 2002, CANCER DETECT PREV, V26, P129, DOI 10.1016/S0361-090X(02)00038-7
   Jansen MCJF, 2001, INT J CANCER, V92, P913, DOI 10.1002/ijc.1278
   KAAKS R, 1995, AM J EPIDEMIOL, V142, P548, DOI 10.1093/oxfordjournals.aje.a117673
   Kipnis V, 2001, AM J EPIDEMIOL, V153, P394, DOI 10.1093/aje/153.4.394
   Ko YC, 1997, INT J EPIDEMIOL, V26, P24, DOI 10.1093/ije/26.1.24
   Kreuzer M, 2002, INT J CANCER, V100, P706, DOI 10.1002/ijc.10549
   Kristal AR, 2005, CANCER EPIDEM BIOMAR, V14, P2826, DOI 10.1158/1055-9965.EPI-12-ED1
   KROMHOUT D, 1987, AM J CLIN NUTR, V45, P1361, DOI 10.1093/ajcn/45.5.1361
   Kubík AK, 2004, EUR J CANCER PREV, V13, P471, DOI 10.1097/00008469-200412000-00002
   KVALE G, 1983, INT J CANCER, V31, P397, DOI 10.1002/ijc.2910310402
   Liu Y, 2004, CANCER CAUSE CONTROL, V15, P349, DOI 10.1023/B:CACO.0000027507.22124.20
   LUBIN JH, 1984, JNCI-J NATL CANCER I, V73, P383, DOI 10.1093/jnci/73.2.383
   Männistö S, 2004, CANCER EPIDEM BIOMAR, V13, P40, DOI 10.1158/1055-9965.EPI-038-3
   Manson MM, 2005, RECENT RESULTS CANC, V166, P257
   Miller AB, 2004, INT J CANCER, V108, P269, DOI 10.1002/ijc.11559
   Neuhouser ML, 2003, CANCER EPIDEM BIOMAR, V12, P350
   Nyberg F, 1998, INT J CANCER, V78, P430, DOI 10.1002/(SICI)1097-0215(19981109)78:4<430::AID-IJC7>3.0.CO;2-V
   Ocke MC, 1997, AM J EPIDEMIOL, V145, P358, DOI 10.1093/oxfordjournals.aje.a009113
   Peto R, 2000, BRIT MED J, V321, P323, DOI 10.1136/bmj.321.7257.323
   Riboli E, 2003, AM J CLIN NUTR, V78, P559S, DOI 10.1093/ajcn/78.3.559S
   Riboli E, 2002, PUBLIC HEALTH NUTR, V5, P1113, DOI 10.1079/PHN2002394
   Rohan TE, 2002, CANCER CAUSE CONTROL, V13, P231, DOI 10.1023/A:1015048619413
   Rosner B, 2001, AM J EPIDEMIOL, V154, P827, DOI 10.1093/aje/154.9.827
   ROSNER B, 1989, STAT MED, V8, P1051, DOI 10.1002/sim.4780080905
   Sauvaget C, 2003, BRIT J CANCER, V88, P689, DOI 10.1038/sj.bjc.6600775
   Seow A, 2002, INT J CANCER, V97, P365, DOI 10.1002/ijc.1615
   SHIBATA A, 1992, BRIT J CANCER, V66, P673, DOI 10.1038/bjc.1992.336
   Skuladottir H, 2004, LUNG CANCER, V45, P1, DOI 10.1016/j.lungcan.2003.12.013
   Slimani N, 2002, PUBLIC HEALTH NUTR, V5, P1125, DOI 10.1079/PHN2002395
   Smith-Warner SA, 2003, INT J CANCER, V107, P1001, DOI 10.1002/ijc.11490
   STEINMETZ KA, 1993, CANCER RES, V53, P536
   Surh YJ, 2003, NAT REV CANCER, V3, P768, DOI 10.1038/nrc1189
   Vainio H, 2003, IARC HANDBOOK OF CANCER PREVENTION, V8, P0
   van Zandwijk N, 2005, EUR J CANCER, V41, P1990, DOI 10.1016/j.ejca.2005.05.011
   Voorrips LE, 2000, CANCER CAUSE CONTROL, V11, P101, DOI 10.1023/A:1008906706084
   Wakai K, 2005, J EPIDEMIOL, V15, PS134, DOI 10.2188/jea.15.S134
   WANG LD, 1985, CHINESE MED J-PEKING, V98, P206
   Wu XF, 2004, ONCOGENE, V23, P6500, DOI 10.1038/sj.onc.1207811
   Zhao B, 2001, CANCER EPIDEM BIOMAR, V10, P1063
NR 63
TC 80
Z9 92
U1 0
U2 16
PU WILEY-BLACKWELL
PI HOBOKEN
PA 111 RIVER ST, HOBOKEN 07030-5774, NJ USA
SN 0020-7136
EI 
J9 INT J CANCER
JI Int. J. Cancer
PD SEP 1
PY 2007
VL 121
IS 5
BP 1103
EP 1114
DI 10.1002/ijc.22807
PG 12
WC Oncology
SC Oncology
GA 192ZK
UT WOS:000248242500024
PM 17487840
DA 2025-02-23
ER

PT J
AU Winkelmann, I
   Diehl, D
   Oesterle, D
   Daniel, H
   Wenzel, U
AF Winkelmann, Isabel
   Diehl, Daniela
   Oesterle, Doris
   Daniel, Hannelore
   Wenzel, Uwe
TI The suppression of aberrant crypt multiplicity in colonic tissue of 1,2-dimethylhydrazine-treated C57BL/6J mice by dietary flavone is associated with an increased expression of Krebs cycle enzymes
SO CARCINOGENESIS
LA English
DT Article
ID cancer cells; induced apoptosis; foci; quercetin; rutin; mutations; growth; model
AB Colorectal cancer is the second leading cause of cancer deaths worldwide with diet playing a prominent role in disease initiation and progression. Flavonoids are secondary plant compounds that are suggested as protective ingredients of a diet rich in fruits and vegetables. We here tested whether flavone, a flavonoid that proved to be an effective apoptosis inducer in colon cancer cells in culture, can affect the development of aberrant crypt foci (ACFs) in C57BL/6J mice in vivo when preneoplastic lesions were induced by the carcinogen 1,2-dimethylhydrazine (DMH). Flavone applied at either a low dose (15 mg/kg body wt per day) or a high dose (400 mg/kg body wt per day) reduced the numbers of ACFs significantly, independent of whether it was supplied simultaneously with the carcinogen (blocking group) or subsequent to the tumor induction phase (suppressing group). Proteome analysis performed in colonic tissue samples revealed that flavone treatment increased the expression of a number of Krebs cycle enzymes in the suppressing group and this was associated with reduced crypt multiplicity. It suggests that mitochondrial substrate oxidation is increased by flavone in colonic cells in vivo as already observed in HT-29 cells in vitro as the prime mechanism underlying tumor cell apoptosis induction by flavone. In conclusion, flavone reduces the number of ACFs in DMH-treated mice at doses that can be achieved for flavonoids by a diet rich in fruits and vegetables. Moreover, reduction in crypt multiplicity by flavone is most probably due to the preservation of a normal oxidative metabolism.
C1 Univ Giessen, Interdisciplinary Res Ctr, D-35392 Giessen, Germany.
   GSF, Natl Res Ctr Environm & Hlth, Inst Toxicol, D-85764 Neuherberg, Germany.
   Univ Munich, Ctr Gene, Inst Anim Breeding & Biotechnol, D-81377 Munich, Germany.
   Tech Univ Munich, Dept Food & Nutr, Mol Nutr Unit, D-85350 Freising Weihenstephan, Germany.
C3 Justus Liebig University Giessen; Helmholtz Association; Helmholtz-Center Munich - German Research Center for Environmental Health; University of Munich; Technical University of Munich
RP Wenzel, U (corresponding author), Univ Giessen, Interdisciplinary Res Ctr, Heinrich Buff Ring 26-32, D-35392 Giessen, Germany.
EM uwe.wenzel@ernaehrung.uni-giessen.de
CR Brooks GA, 2002, BIOCHEM SOC T, V30, P258, DOI 10.1042/bst0300258
   Cheng L, 2003, WORLD J GASTROENTERO, V9, P2642
   DESCHNER EE, 1993, NUTR CANCER, V20, P199, DOI 10.1080/01635589309514287
   Dihal AA, 2006, J NUTR, V136, P2862, DOI 10.1093/jn/136.11.2862
   Gatenby RA, 2004, NAT REV CANCER, V4, P891, DOI 10.1038/nrc1478
   GATENBY RA, 1995, CANCER RES, V55, P4151
   Gerritsen ME, 1998, ADV EXP MED BIOL, V439, P183
   GIOVANNUCCI E, 1994, ANN MED, V26, P443, DOI 10.3109/07853899409148367
   Görg A, 2000, ELECTROPHORESIS, V21, P1037, DOI 10.1002/(SICI)1522-2683(20000401)21:6<1037::AID-ELPS1037>3.0.CO;2-V
   Gossé F, 2005, CARCINOGENESIS, V26, P1291, DOI 10.1093/carcin/bgi074
   Half EE, 2004, CURR OPIN GASTROEN, V20, P32, DOI 10.1097/00001574-200401000-00008
   Hanahan D, 2000, CELL, V100, P57, DOI 10.1016/S0092-8674(00)81683-9
   HERZFELD A, 1980, CANCER-AM CANCER SOC, V46, P2047, DOI 10.1002/1097-0142(19801101)46:9<2047::AID-CNCR2820460924>3.0.CO;2-Q
   Herzog A, 2004, PROTEOMICS, V4, P2455, DOI 10.1002/pmic.200300754
   Holmqvist OH, 2000, MED HYPOTHESES, V54, P469, DOI 10.1054/mehy.1999.0878
   Holubec H, 2005, J HISTOCHEM CYTOCHEM, V53, P229, DOI 10.1369/jhc.4A6386.2005
   HUANG YC, 1990, BIOCHEMISTRY-US, V29, P8266, DOI 10.1021/bi00488a010
   Huerta S, 2006, AM J SURG, V191, P517, DOI 10.1016/j.amjsurg.2005.11.009
   Kuntz S, 1999, EUR J NUTR, V38, P133, DOI 10.1007/s003940050054
   LAEMMLI UK, 1970, NATURE, V227, P680, DOI 10.1038/227680a0
   Lee SC, 2006, PROTEOMICS, V6, P2386, DOI 10.1002/pmic.200500366
   Lee-Hilz YY, 2006, CHEM RES TOXICOL, V19, P1499, DOI 10.1021/tx060157q
   MAGNUSON BA, 1993, CANCER RES, V53, P4499
   Mahmoud NN, 2000, CARCINOGENESIS, V21, P921, DOI 10.1093/carcin/21.5.921
   Mason Joel B, 2002, SEMIN GASTROINTEST DIS, V13, P143
   MCLELLAN EA, 1991, CANCER RES, V51, P5270
   Newell LE, 2004, MUTAT RES-GEN TOX EN, V564, P1, DOI 10.1016/j.mrgentox.2004.06.005
   Plaumann B, 1996, ONCOGENE, V13, P1605
   PRETLOW TP, 1992, J CELL BIOCHEM, V0, P55
   Scalbert A, 2000, J NUTR, V130, P2073S, DOI 10.1093/jn/130.8.2073S
   Schulmann K, 2002, BEST PRACT RES CL GA, V16, P91, DOI 10.1053/bega.2002.0268
   SHIBATA A, 1992, BRIT J CANCER, V66, P673, DOI 10.1038/bjc.1992.336
   Wenzel H, 2000, CANCER RES, V60, P3823
   Wenzel U, 2004, CARCINOGENESIS, V25, P703, DOI 10.1093/carcin/bgh079
   Wenzel U, 2005, INT J CANCER, V116, P236, DOI 10.1002/ijc.20837
   Wenzel U, 2005, J NUTR, V135, P1510, DOI 10.1093/jn/135.6.1510
   Wenzel U, 2005, J CELL PHYSIOL, V202, P379, DOI 10.1002/jcp.20129
   Wenzel U, 2003, MOL PHARMACOL, V64, P1494, DOI 10.1124/mol.64.6.1494
   Wenzel U, 2003, INT J CANCER, V106, P666, DOI 10.1002/ijc.11294
   White MK, 2001, LEUKEMIA, V15, P1011, DOI 10.1038/sj.leu.2402143
   Yang K, 2000, CARCINOGENESIS, V21, P1655, DOI 10.1093/carcin/21.9.1655
   ZAIDI NH, 1995, CARCINOGENESIS, V16, P451, DOI 10.1093/carcin/16.3.451
NR 42
TC 16
Z9 16
U1 0
U2 3
PU OXFORD UNIV PRESS
PI OXFORD
PA GREAT CLARENDON ST, OXFORD OX2 6DP, ENGLAND
SN 0143-3334
EI 1460-2180
J9 CARCINOGENESIS
JI Carcinogenesis
PD JUL 15
PY 2007
VL 28
IS 7
BP 1446
EP 1454
DI 10.1093/carcin/bgm040
PG 9
WC Oncology
SC Oncology
GA 199XX
UT WOS:000248729600011
PM 17347140
DA 2025-02-23
ER

PT J
AU Moore, LE
   Brennan, P
   Karami, S
   Hung, RJ
   Hsu, C
   Boffetta, P
   Toro, J
   Zaridze, D
   Janout, V
   Bencko, V
   Navratilova, M
   Szeszenia-Dabrowska, N
   Mates, D
   Mukeria, A
   Holcatova, I
   Welch, R
   Chanock, S
   Rothman, N
   Chow, WH
AF Moore, L. E.
   Brennan, P.
   Karami, S.
   Hung, R. J.
   Hsu, C.
   Boffetta, P.
   Toro, J.
   Zaridze, D.
   Janout, V.
   Bencko, V.
   Navratilova, M.
   Szeszenia-Dabrowska, N.
   Mates, D.
   Mukeria, A.
   Holcatova, I.
   Welch, R.
   Chanock, S.
   Rothman, N.
   Chow, W. -H.
TI Glutathione <i>S</i>-transferase polymorphisms, cruciferous vegetable intake and cancer risk in the Central and Eastern European kidney cancer study
SO CARCINOGENESIS
LA English
DT Article
ID lung-cancer; isothiocyanates; singapore; brassica; shanghai; genotype; chinese
AB High consumption of cruciferous vegetables has been associated with reduced kidney cancer risk in many studies. Isothiocyanates, thought to be responsible for the chemopreventive properties of this food group, are conjugated to glutathione by glutathione S-transferases (GSTs) before urinary excretion. Modification of this relationship by host genetic factors is unknown. We investigated cruciferous vegetable intake in 1097 cases and 1555 controls enrolled in a multicentric case-control study from the Czech Republic, Poland, Romania and Russia. To assess possible gene-diet interactions, genotyped cases (N = 925) and controls (N = 1247) for selected functional or non-synonymous polymorphisms including the GSTM1 deletion, GSTM3 3 bp deletion (IVS6 + 22-AGG) and V224I G > A substitution, GSTT1 deletion and the GSTP1 I105V A > G substitution. The odds ratio (OR) for low (less than once per month) versus high (at least once per week) intake of cruciferous vegetables was 1.29 [95% confidence interval (CI): 1.02-1.62; P-trend = 0.03]. When low intake of cruciferous vegetables (less than once per month) was stratified by GST genotype, higher kidney cancer risks were observed among individuals with the GSTT1 null (OR = 1.86; 95% CI: 1.07-3.23; P-interaction = 0.05) or with both GSTM1/T1 null genotypes (OR = 2.49; 95% CI: 1.08-5.77; P-interaction = 0.05). These data provide additional evidence for the role of cruciferous vegetables in cancer prevention among individuals with common, functional genetic polymorphisms.
C1 NCI, Div Canc Epidemiol & Genet, NIH, Dept Hlth & Human Serv, Bethesda, MD 20892 USA.
   Int Agcy Res Canc, F-69008 Lyon, France.
   Univ Calif Berkeley, Sch Publ Hlth, Berkeley, CA 94720 USA.
   Russian Acad Med Sci, Canc Res Ctr, Inst Carcinogenesis, Moscow 115478, Russia.
   Palacky Univ, Fac Med, Dept Prevent Med, Olomouc 77515, Czech Republic.
   Charles Univ Prague, Fac Med 1, Inst Hyg & Epidemiol, Prague 12800, Czech Republic.
   Masaryk Mem Canc Inst, Dept Canc Epidemiol & Genet, Brno 65200, Czech Republic.
   Inst Occupat Med, Dept Epidemiol, PL-90950 Lodz, Poland.
   Inst Publ Hlth, Bucharest 76256, Romania.
   NCI, Core Genotyping Facil, Ctr Adv Technol, NIH,Dept Hlth & Human Serv, Gaithersburg, MD 20877 USA.
C3 National Institutes of Health (NIH) - USA; NIH National Cancer Institute (NCI); NIH National Cancer Institute- Division of Cancer Epidemiology & Genetics; World Health Organization; International Agency for Research on Cancer (IARC); University of California System; University of California Berkeley; Russian Academy of Medical Sciences; Palacky University Olomouc; Charles University Prague; Masaryk Memorial Cancer Institute; Nofer Institute of Occupational Medicine; National Institutes of Health (NIH) - USA; NIH National Cancer Institute (NCI)
RP Moore, LE (corresponding author), NCI, Div Canc Epidemiol & Genet, NIH, Dept Hlth & Human Serv, Bethesda, MD 20892 USA.
EM moorele@mail.nih.gov
CR Brennan P, 2005, LANCET, V366, P1558, DOI 10.1016/S0140-6736(05)67628-3
   BROCKMOLLER J, 1993, CANCER RES, V53, P1004
   Bruhn C, 1998, BIOCHEM PHARMACOL, V56, P1189, DOI 10.1016/S0006-2952(98)00191-9
   Fowke JH, 2003, CANCER EPIDEM BIOMAR, V12, P1536
   Hayes JD, 2005, ANNU REV PHARMACOL, V45, P51, DOI 10.1146/annurev.pharmtox.45.120403.095857
   Hayes JD, 2000, PHARMACOLOGY, V61, P154, DOI 10.1159/000028396
   Hecht SS, 1996, ADV EXP MED BIOL, V401, P1
   Hsu CC, 2007, AM J EPIDEMIOL, V166, P62, DOI 10.1093/aje/kwm043
   *IARC, 2004, IARC HDB CANC PREV C, V0, P0
   KOLM RH, 1995, BIOCHEM J, V311, P453, DOI 10.1042/bj3110453
   Lampe JW, 2002, J NUTR, V132, P2991, DOI 10.1093/jn/131.10.2991
   Landi S, 2000, MUTAT RES-REV MUTAT, V463, P247, DOI 10.1016/S1383-5742(00)00050-8
   London SJ, 2000, LANCET, V356, P724, DOI 10.1016/S0140-6736(00)02631-3
   PACKER BR, 2006, NUCL ACID RES DATABA, V0, P0
   Seow A, 2002, CARCINOGENESIS, V23, P2055, DOI 10.1093/carcin/23.12.2055
   Seow A, 2005, MUTAT RES-FUND MOL M, V592, P58, DOI 10.1016/j.mrfmmm.2005.06.004
   Seow A, 1998, CANCER EPIDEM BIOMAR, V7, P775
   Spitz MR, 2000, CANCER EPIDEM BIOMAR, V9, P1017
   Zhang YS, 2004, MUTAT RES-FUND MOL M, V555, P173, DOI 10.1016/j.mrfmmm.2004.04.017
NR 19
TC 52
Z9 59
U1 0
U2 5
PU OXFORD UNIV PRESS
PI OXFORD
PA GREAT CLARENDON ST, OXFORD OX2 6DP, ENGLAND
SN 0143-3334
EI 
J9 CARCINOGENESIS
JI Carcinogenesis
PD SEP 15
PY 2007
VL 28
IS 9
BP 1960
EP 1964
DI 10.1093/carcin/bgm151
PG 5
WC Oncology
SC Oncology
GA 227RU
UT WOS:000250676300015
PM 17617661
DA 2025-02-23
ER

PT J
AU Zhang, J
   Dhakal, I
   Yan, H
   Phillips, M
   Kesteloot, H
AF Zhang, J.
   Dhakal, I.
   Yan, H.
   Phillips, M.
   Kesteloot, H.
TI Trends in pancreatic cancer incidence in nine SEER Cancer Registries, 1973-2002
SO ANNALS OF ONCOLOGY
LA English
DT Article
DE epidemiology; incidence; pancreatic cancer; SEER Cancer Registries; trends
ID cigarette-smoking; lung-cancer; international variation; joinpoint regression; dietary-intake; united-states; male smokers; risk factor; korean men; mortality
AB Background: The evolution of pancreatic cancer incidence in the last three decades in the United States remains unclear. This study was conducted to investigate this problem, using data from the nine registries of the Surveillance, Epidemiology, and End Results (SEER) Program. Patients and methods: The incidence data in 1973-2002 were age standardized to the 2000 USA standard population and analyzed by the joinpoint regression. Results: For the nine registries combined, pancreatic cancer incidence in men significantly decreased by 0.62% per year from 1973 to 2002. Incidence in women increased until 1984 and slowly declined thereafter. A rise in incidence, although not statistically significant, has been noted in young and middle-aged adults (<60 years) since 1994. Changes in incidence over time substantially differed among the nine SEER registries compared. Incidence decreased in most age-, sex-, and race-specific groups of the populations covered in the nine registries during the period examined. Conversely, a statistically significant increase in incidence was observed among women in Hawaii and Iowa and among old adults (>= 60 years) in Seattle and Utah. Conclusions: Pancreatic cancer incidence significantly decreased from 1973 to 2002 in men and increased until 1984 and then declined slowly in women in the United States.
C1 Univ Arkansas Med Sci, Dept Epidemiol, Fay W Boozman Coll Publ Hlth, Little Rock, AR 72205 USA.
   Arkansas Dept Hlth & Human Serv, Dept Epidemiol, Ctr Publ Hlth Practice, Little Rock, AR USA.
   Xian Jiaotong Univ, Sch Med, Dept Stat & Epidemiol, Xian 710049, Peoples R China.
   Catholic Univ Louvain, Fac Med, Dept Publ Hlth, B-3000 Louvain, Belgium.
C3 University of Arkansas System; University of Arkansas Medical Sciences; Xi'an Jiaotong University; Universite Catholique Louvain
RP Zhang, J (corresponding author), Univ Arkansas Med Sci, Dept Epidemiol, Fay W Boozman Coll Publ Hlth, 4301 W Markham St,Slot 820, Little Rock, AR 72205 USA.
EM Zhangjianjun@uams.edu
CR Anderson KE, 2005, CANCER EPIDEM BIOMAR, V14, P2261, DOI 10.1158/1055-9965.EPI-04-0514
   Anderson KE, 2002, MUTAT RES-FUND MOL M, V506, P225, DOI 10.1016/S0027-5107(02)00169-0
   [Anonymous], 2005, CANC FACTS FIG, V0, P0
   Berrington de Gonzalez A, 2003, BRIT J CANCER, V89, P519, DOI 10.1038/sj.bjc.6601140
   Boffetta P, 2006, EUR J EPIDEMIOL, V21, P39, DOI 10.1007/s10654-005-4639-y
   Cayuela A, 2004, ANN ONCOL, V15, P793, DOI 10.1093/annonc/mdh170
   Ekbom A, 2002, TEXTBOOK OF CANCER EPIDEMIOLOGY, V0, P233
   Fisher WE, 2001, WORLD J SURG, V25, P503, DOI 10.1007/s002680020344
   Fuchs CS, 1996, ARCH INTERN MED, V156, P2255, DOI 10.1001/archinte.156.19.2255
   Garfinkel L, 1997, PREV MED, V26, P447, DOI 10.1006/pmed.1997.0191
   HARRIS JE, 1983, JNCI-J NATL CANCER I, V71, P473
   Howe GR, 1996, CANCER CAUSE CONTROL, V7, P69, DOI 10.1007/BF00115639
   Huxley R, 2005, BRIT J CANCER, V92, P2076, DOI 10.1038/sj.bjc.6602619
   Jee SH, 2005, JAMA-J AM MED ASSOC, V293, P194, DOI 10.1001/jama.293.2.194
   Jemal A, 2005, CANCER EPIDEM BIOMAR, V14, P582, DOI 10.1158/1055-9965.EPI-04-0554
   JI BT, 1995, CANCER EPIDEM BIOMAR, V4, P885
   Kern S, 2001, CANCER RES, V61, P4923
   Kim HJ, 2000, STAT MED, V19, P335, DOI 10.1002/(SICI)1097-0258(20000215)19:3<335::AID-SIM336>3.3.CO;2-Q
   Levi F, 2003, PANCREAS, V27, P139, DOI 10.1097/00006676-200308000-00006
   Lin YS, 2002, CANCER CAUSE CONTROL, V13, P249, DOI 10.1023/A:1015052710213
   Lowenfels AB, 2004, JPN J CLIN ONCOL, V34, P238, DOI 10.1093/jjco/hyh045
   LYON JL, 1993, CANCER EPIDEM BIOMAR, V2, P513
   Michaud DS, 2001, JAMA-J AM MED ASSOC, V286, P921, DOI 10.1001/jama.286.8.921
   MOOLGAVKAR SH, 1981, JNCI-J NATL CANCER I, V67, P15
   Mulder I, 2002, EUR J GASTROEN HEPAT, V14, P1343, DOI 10.1097/00042737-200212000-00010
   *NAT CANC I, 2004, SEER, V0, P0
   Nöthlings U, 2005, JNCI-J NATL CANCER I, V97, P1458, DOI 10.1093/jnci/dji292
   Parkin DM, 2004, ONCOGENE, V23, P6329, DOI 10.1038/sj.onc.1207726
   PERCY C, 2000, CONVERSION NEOPLASMS, V0, P0
   Potter JD, 2002, AM J EPIDEMIOL, V155, P793, DOI 10.1093/aje/155.9.793
   Sahmoun AE, 2003, EUR J EPIDEMIOL, V18, P801, DOI 10.1023/A:1025317410568
   Shopland DR, 1996, J NATL CANCER I, V88, P1748, DOI 10.1093/jnci/88.23.1748
   SILVERMAN DT, 1994, JNCI-J NATL CANCER I, V86, P1510, DOI 10.1093/jnci/86.20.1510
   Stolzenberg-Solomon RZ, 2005, JAMA-J AM MED ASSOC, V294, P2872, DOI 10.1001/jama.294.22.2872
   Stolzenberg-Solomon RZ, 2002, AM J EPIDEMIOL, V155, P783, DOI 10.1093/aje/155.9.783
   Tyczynski JE, 2005, CANCER EPIDEM BIOMAR, V14, P1182, DOI 10.1158/1055-9965.EPI-04-0699
   VANHOLTEN V, 1991, CONVERSION NEOPLASMS, V0, P0
   WEISS W, 1983, AM J PUBLIC HEALTH, V73, P1403, DOI 10.2105/AJPH.73.12.1403
   Wood HE, 2006, ALIMENT PHARM THER, V23, P1205, DOI 10.1111/j.1365-2036.2006.02860.x
   Yun YH, 2005, CANCER EPIDEM BIOMAR, V14, P2125, DOI 10.1158/1055-9965.EPI-05-0236
   Zhang JJ, 2006, AM J EPIDEMIOL, V163, P9, DOI 10.1093/aje/kwj005
   Zhang JJ, 2005, ANN EPIDEMIOL, V15, P500, DOI 10.1016/j.annepidem.2004.11.005
   ZHENG TZ, 1995, INT J CANCER, V61, P622, DOI 10.1002/ijc.2910610507
NR 45
TC 28
Z9 32
U1 0
U2 6
PU OXFORD UNIV PRESS
PI OXFORD
PA GREAT CLARENDON ST, OXFORD OX2 6DP, ENGLAND
SN 0923-7534
EI 
J9 ANN ONCOL
[truncated: 1,385,151 more chars]
