# Supplementary material for: Global impact of dietary risks on cancers: burdens across regions from 1990 to 2021 and the projection to 2035
Source: Front Nutr. 2025 Jul 4;12:1585305. doi: 10.3389/fnut.2025.1585305 (PMC12271164; doi:10.3389/fnut.2025.1585305)
Supplement: Supplementary file 1 [file Data_Sheet_1.zip › Supplementary data/Fig 1/download2008u256.txt]

PT J
AU van der Logt, EMJ
   te Morsche, RHM
   Groenendaal, N
   Roelofs, HMJ
   de Metz, M
   van der Stappen, JW
   Nagengast, FM
   Peters, WHM
AF van der Logt, E. M. J.
   te Morsche, R. H. M.
   Groenendaal, N.
   Roelofs, H. M. J.
   de Metz, M.
   van der Stappen, J. W.
   Nagengast, F. M.
   Peters, W. H. M.
TI Genetic Polymorphism in UDP-Glucuronosyltransferase 2B7 and Colorectal Cancer Risk
SO ONCOLOGY RESEARCH
LA English
DT Article
DE Colorectal cancers; Genetic polymorphism; UDP-glucuronosyltransferase 2B7
ID glutathione s-transferases; human intestinal-mucosa; human liver-microsm; dietary carcinogens; epoxide hydrolase; retinoic acid; glucuronidation; expression; colon; genotypes
AB Colorectal cancer (CRC) is one of the most common malignancies in the Western world. CRC is strongly associated with lifestyle factors. Susceptibility to CRC may be partly due to deficient detoxification capacity in the gastrointestinal tract. Genetic polymorphisms in detoxification enzymes result in variations in detoxification activities, which might influence the levels of carcinogens in the gastrointestinal tract, influencing the risk for CRC. To deter-mine whether a genetic polymorphism in the detoxification enzyme UDP-glucurono-syltransferase 2B7 (UGT2B7) predisposes to CRC, 411 Caucasian patients with sporadic CRC and 600 Caucasian controls recruited from the same geographic area were genotyped for the functional UGT2B7 H268Y polymorphism. DNA was isolated and tested by a dual-color real-time polymerase chain reaction assay. Overall, no differences in genotype distributions between patients with CRC and controls were observed. When analyzed with respect to tumor location, a shift from the UG72B7*1*2 into the UGT2B7*2*2 genotype was seen in patients with proximal CRC (OR 1.80, 95% CI 1.11-2.89). In the male patient subpopulation an even stronger association was observed (*1*1 + *1*2 vs. *2*2: OR 2.17, 95% CI 1.11-4.04 *1*2 vs. *2*2: OR 2.19, 95% Cl 1.10-4.37). No associations with respect to tumor stage were seen. In conclusion, the frequency of the UGT2B7*2*2 genotype is higher in CRC patients with proximal location of the tumor, especially in males, which suggests that this genotype is associated with an increased risk for proximal CRC.
C1 [van der Logt, E. M. J.; te Morsche, R. H. M.; Groenendaal, N.; Roelofs, H. M. J.; Nagengast, F. M.; Peters, W. H. M.] Radboud Univ Nijmegen, Med Ctr, Dept Gastroenterol, NL-6500 HB Nijmegen, Netherlands.
   [de Metz, M.; van der Stappen, J. W.] Canisius Wilhelmina Hosp, Dept Clin Chem, Nijmegen, Netherlands.
C3 Radboud University Nijmegen; Canisius-Wilhelmina Hospital
RP Peters, WHM (corresponding author), Radboud Univ Nijmegen, Med Ctr, Dept Gastroenterol, POB 9101, NL-6500 HB Nijmegen, Netherlands.
EM w.peters@mdl.unncn.nl
CR Alberts DS, 2005, J NATL CANCER I, V97, P846, DOI 10.1093/jnci/dji144
   AMES BN, 1983, SCIENCE, V221, P1256, DOI 10.1126/science.6351251
   Basu NK, 2004, J BIOL CHEM, V279, P1429, DOI 10.1074/jbc.M306439200
   Bhasker CR, 2000, PHARMACOGENETICS, V10, P679, DOI 10.1097/00008571-200011000-00002
   Bigler J, 2001, CANCER RES, V61, P3566
   Bray F, 2002, EUR J CANCER, V38, P99, DOI 10.1016/S0959-8049(01)00350-1
   Butler LM, 2003, AM J EPIDEMIOL, V157, P434, DOI 10.1093/aje/kwf221
   Czernik PJ, 2000, DRUG METAB DISPOS, V28, P1210
   de Jong MM, 2002, CANCER EPIDEM BIOMAR, V11, P1332
   DEWAZIERS I, 1990, J PHARMACOL EXP THER, V253, P387
   Gestl SA, 2002, AM J PATHOL, V160, P1467, DOI 10.1016/S0002-9440(10)62572-2
   Guillemette C, 2003, PHARMACOGENOMICS J, V3, P136, DOI 10.1038/sj.tpj.6500171
   Houlston RS, 2001, GASTROENTEROLOGY, V121, P282, DOI 10.1053/gast.2001.26265
   Houlston RS, 1996, INHERITED PREDISPOSITION TO CANCER, V1st, P208
   Ito Yoshinori, 2006, ASIAN PAC J CANCER PREV, V7, P533
   JIN CJ, 1993, J PHARMACOL EXP THER, V264, P475
   Kuehl GE, 2005, DRUG METAB DISPOS, V33, P1027, DOI 10.1124/dmd.104.002527
   Lampe JW, 2000, CANCER EPIDEM BIOMAR, V9, P329
   Lin GF, 2005, TOXICOL SCI, V85, P502, DOI 10.1093/toxsci/kfi068
   Mackenzie P, 2003, BIOCHEM PHARMACOL, V65, P417, DOI 10.1016/S0006-2952(02)01522-8
   Mackenzie PI, 1997, PHARMACOGENETICS, V7, P255, DOI 10.1097/00008571-199708000-00001
   McGreavey LE, 2005, PHARMACOGENET GENOM, V15, P713, DOI 10.1097/01.fpc.0000174786.85238.63
   Miners JO, 2002, TOXICOLOGY, V181, P453, DOI 10.1016/S0300-483X(02)00449-3
   Morsche RHMT, 2008, PHARMACOGENOMICS J, V8, P34, DOI 10.1038/sj.tpj.6500443
   Nazeri K, 2006, GYNECOL ENDOCRINOL, V22, P416, DOI 10.1080/09513590600900378
   PETERS WHM, 1989, GASTROENTEROLOGY, V96, P783
   PETERS WHM, 1993, BRIT J CANCER, V67, P1413, DOI 10.1038/bjc.1993.262
   PETERS WHM, 1991, GUT, V32, P408, DOI 10.1136/gut.32.4.408
   Potter JD, 1999, JNCI-J NATL CANCER I, V91, P916, DOI 10.1093/jnci/91.11.916
   Radominska-Pandya A, 1998, BBA-LIPID LIPID MET, V1394, P199, DOI 10.1016/S0005-2760(98)00115-5
   Radominska-Pandya A, 2001, CURR DRUG METAB, V2, P283, DOI 10.2174/1389200013338379
   Ren Q, 2000, DRUG METAB DISPOS, V28, P1352
   Sachse C, 2002, CARCINOGENESIS, V23, P1839, DOI 10.1093/carcin/23.11.1839
   Sawyer MB, 2003, CLIN PHARMACOL THER, V73, P566, DOI 10.1016/S0009-9236(03)00053-5
   Strassburg CP, 2002, GUT, V50, P851, DOI 10.1136/gut.50.6.851
   Swanson C, 2007, J CLIN ENDOCR METAB, V92, P3697, DOI 10.1210/jc.2007-0530
   Thibaudeau J, 2006, CANCER RES, V66, P125, DOI 10.1158/0008-5472.CAN-05-2857
   Tukey RH, 2001, MOL PHARMACOL, V59, P405, DOI 10.1124/mol.59.3.405
   Tukey RH, 2000, ANNU REV PHARMACOL, V40, P581, DOI 10.1146/annurev.pharmtox.40.1.581
   van der Logt EMJ, 2006, MUTAT RES-FUND MOL M, V593, P39, DOI 10.1016/j.mrfmmm.2005.06.018
   van der Logt EMJ, 2004, CARCINOGENESIS, V25, P2407, DOI 10.1093/carcin/bgh251
   Vandenput L, 2007, J CLIN ENDOCR METAB, V92, P4130, DOI 10.1210/jc.2007-0252
   Wakai K, 2006, J EPIDEMIOL, V16, P125, DOI 10.2188/jea.16.125
   Wiener D, 2004, CANCER RES, V64, P1190, DOI 10.1158/0008-5472.CAN-03-3219
   Williams RT, 1971, DETOXIFICATION MECH, V0, P0
   World Cancer Research Fund American Institute for Cancer Research, 2007, FOOD NUTR PHYS ACT P, V0, P280
NR 46
TC 12
Z9 13
U1 0
U2 5
PU COGNIZANT COMMUNICATION CORP
PI PUTNAM VALLEY
PA 18 PEEKSKILL HOLLOW RD, PO BOX 37, PUTNAM VALLEY, NY 10579 USA
SN 0965-0407
EI 1555-3906
J9 ONCOL RES
JI Oncol. Res.
PD JUN 15
PY 2008
VL 17
IS 7
BP 323
EP 329
DI 10.3727/096504009787721203
PG 7
WC Oncology
SC Oncology
GA 423ZH
UT WOS:000264534800004
PM 19408577
DA 2025-02-23
ER

PT J
AU Kobayashi, N
   Barnard, RJ
   Said, J
   Hong-Gonzalez, J
   Corman, DM
   Ku, M
   Doan, NB
   Gui, D
   Elashoff, D
   Cohen, P
   Aronson, WJ
AF Kobayashi, Naoko
   Barnard, R. James
   Said, Jonathan
   Hong-Gonzalez, Jenny
   Corman, Dan M.
   Ku, Melvin
   Doan, Ngan Bao
   Gui, Dorina
   Elashoff, David
   Cohen, Pinchas
   Aronson, William J.
TI Effect of low-fat diet on development of prostate cancer and Akt phosphorylation in the Hi-Myc transgenic mouse model
SO CANCER RESEARCH
LA English
DT Article
ID growth-factor-i; intraepithelial neoplasia; cyclin d1; c-myc; binding protein-1; cell-growth; noble rat; igf-i; risk; progression
AB This study evaluated the effect of dietary fat on prostate cancer development by using the Hi-Myc mouse transgenic prostate cancer model. Hi-Myc mice develop marine prostatic intraepithelial neoplasia (mPIN) as early as 2 to 4 weeks and invasive adenocarcinoma between 6 and 9 months due to the overexpression of human c-Myc in the mouse prostate. Three-week-old male Hi-Myc mice were placed on high-fat (HF; 42% Kcal) or low-fat (LF; 12% Kcal) diets, and equal caloric intake was maintained until euthanasia at 7 months. The number of mice that developed invasive adenocarcinoma at 7 months was 27% less in the LF diet group (12/28) compared with the HF diet group (23/33, P < 0.05). Epithelial cells in mPIN lesions in the LF group had a significantly lower proliferative index compared with epithelial cells in the HF group (21.7% versus 28.9%, P < 0.05). During the mPIN phase of carcinogenesis (4 months), the LF group had higher serum insulin-like growth factor (IGF) binding protein-1 levels (21.0 +/- 8.9 ng/mL versus 3.2 +/- 0.8 ng/mL, P < 0.05) relative to the HF group. Akt (Ser(473)) phosphorylation, Akt kinase activity, and phosphorylation of downstream targets of Akt in prostates were significantly reduced in the LF diet group compared with the HF group. We conclude that dietary fat reduction delays transition from mPIN to invasive cancer in this Myc-driven transgenic mouse model, possibly through suppression of the IGF-Akt pathway and decreased proliferation of mPIN epithelial cells.
C1 [Kobayashi, Naoko; Aronson, William J.] Univ Calif Los Angeles, Dept Urol, Ctr Hlth Sci 66 124, Los Angeles, CA 90095 USA.
   [Elashoff, David] Univ Calif Los Angeles, Sch Med, Dept Biostat, Los Angeles, CA USA.
   [Barnard, R. James; Hong-Gonzalez, Jenny; Corman, Dan M.; Ku, Melvin] Univ Calif Los Angeles, Dept Physiol Sci, Los Angeles, CA USA.
   [Said, Jonathan; Doan, Ngan Bao; Gui, Dorina] Univ Calif Los Angeles, Dept Pathol, Los Angeles, CA 90024 USA.
   [Cohen, Pinchas] Univ Calif Los Angeles, Dept Pediat, Los Angeles, CA 90024 USA.
   [Cohen, Pinchas] Univ Calif Los Angeles, Div Pediat Endocrinol, Los Angeles, CA USA.
   [Aronson, William J.] Vet Adm Greater Los Angeles Healthcare Syst, Dept Surg, Urol Sect, Los Angeles, CA USA.
C3 University of California System; University of California Los Angeles; University of California System; University of California Los Angeles; University of California Los Angeles Medical Center; David Geffen School of Medicine at UCLA; University of California System; University of California Los Angeles; University of California System; University of California Los Angeles; University of California System; University of California Los Angeles; University of California System; University of California Los Angeles; US Department of Veterans Affairs; Veterans Health Administration (VHA); VA Greater Los Angeles Healthcare System
RP Aronson, WJ (corresponding author), Univ Calif Los Angeles, Dept Urol, Ctr Hlth Sci 66 124, Box 951738, Los Angeles, CA 90095 USA.
EM waronson@ucla.edu
FU National Cancer Institute [P50CA092131] Funding Source: NIH RePORTER; NCI NIH HHS [R01 CA100938-04, P50 CA092131-01A10005, 1R01CA100938, P50 CA092131, P50 CA92131-01A1, R01 CA100938] Funding Source: Medline
CR Aaltomaa S, 2006, ANTICANCER RES, V26, P4873
   Ananthanarayanan V, 2006, BMC CANCER, V6, P0, DOI 10.1186/1471-2407-6-73
   Berquin IM, 2007, J CLIN INVEST, V117, P1866, DOI 10.1172/JCI31494
   Bouchard C, 2004, EMBO J, V23, P2830, DOI 10.1038/sj.emboj.7600279
   Chan JM, 1998, SCIENCE, V279, P563, DOI 10.1126/science.279.5350.563
   Chen ML, 2006, GENE DEV, V20, P1569, DOI 10.1101/gad.1395006
   Comstock CES, 2007, BRIT J CANCER, V96, P970, DOI 10.1038/sj.bjc.6603615
   Drobnjak M, 2000, CLIN CANCER RES, V6, P1891
   Ellwood-Yen K, 2003, CANCER CELL, V4, P223, DOI 10.1016/S1535-6108(03)00197-1
   GIOVANNUCCI E, 1993, J NATL CANCER I, V85, P1571, DOI 10.1093/jnci/85.19.1571
   Kaplan-Lefko PJ, 2003, PROSTATE, V55, P219, DOI 10.1002/pros.10215
   Klefstrom J, 2002, J BIOL CHEM, V277, P43224, DOI 10.1074/jbc.M206967200
   Kobayashi N, 2006, CLIN CANCER RES, V12, P4662, DOI 10.1158/1078-0432.CCR-06-0459
   KONDO Y, 1994, CANCER RES, V54, P6129
   Kreisberg JI, 2004, CANCER RES, V64, P5232, DOI 10.1158/0008-5472.CAN-04-0272
   Leung G, 2002, BRIT J NUTR, V88, P399, DOI 10.1079/BJN2002673
   Lynch M, 2004, J BIOL CHEM, V279, P3327, DOI 10.1074/jbc.M310872200
   Majumder PK, 2003, P NATL ACAD SCI USA, V100, P7841, DOI 10.1073/pnas.1232229100
   Majumder PK, 2005, ONCOGENE, V24, P7465, DOI 10.1038/sj.onc.1209096
   Masumori N, 2001, CANCER RES, V61, P2239
   Mori T, 2001, JPN J CANCER RES, V92, P1026, DOI 10.1111/j.1349-7006.2001.tb01056.x
   Nam RK, 2005, CANCER EPIDEM BIOMAR, V14, P1270, DOI 10.1158/1055-9965.EPI-04-0430
   Nesbit CE, 1999, ONCOGENE, V18, P3004, DOI 10.1038/sj.onc.1202746
   Neuhouser ML, 2007, J NUTR, V137, P1821, DOI 10.1093/jn/137.7.1821
   Ngo TH, 2003, CLIN CANCER RES, V9, P2734
   Ngo TH, 2003, ENDOCRINOLOGY, V144, P2319, DOI 10.1210/en.2003-221028
   POLLARD M, 1986, CANCER LETT, V32, P223, DOI 10.1016/0304-3835(86)90123-0
   POUR PM, 1991, CANCER RES, V51, P4757
   Prendergast GC, 1999, ONCOGENE, V18, P2967, DOI 10.1038/sj.onc.1202727
   Ramaswamy S, 2002, CANCER CELL, V2, P81, DOI 10.1016/S1535-6108(02)00086-7
   REEVES PG, 1993, J NUTR, V123, P1939, DOI 10.1093/jn/123.11.1939
   Schmidt M, 2002, MOL CELL BIOL, V22, P7842, DOI 10.1128/MCB.22.22.7842-7852.2002
   Schuurman AG, 1999, CANCER, V86, P1019, DOI 10.1002/(SICI)1097-0142(19990915)86:6<1019::AID-CNCR18>3.0.CO;2-H
   Shappell SB, 2004, CANCER RES, V64, P2270, DOI 10.1158/0008-5472.CAN-03-0946
   Sonn GA, 2005, PROSTATE CANCER P D, V8, P304, DOI 10.1038/sj.pcan.4500825
   Stattin P, 2000, J NATL CANCER I, V92, P1910, DOI 10.1093/jnci/92.23.1910
   Sun M, 2001, AM J PATHOL, V159, P431, DOI 10.1016/S0002-9440(10)61714-2
   Veierod MB, 1997, INT J CANCER, V73, P634, DOI 10.1002/(SICI)1097-0215(19971127)73:5<634::AID-IJC4>3.0.CO;2-Y
   Wang C, 2005, J CLIN ENDOCR METAB, V90, P3550, DOI 10.1210/jc.2004-1530
   Wang D, 2006, GUT, V55, P115, DOI 10.1136/gut.2004.047100
   Wang MT, 2007, CANCER METAST REV, V26, P525, DOI 10.1007/s10555-007-9096-5
   WANG Y, 1995, J NATL CANCER I, V87, P1456, DOI 10.1093/jnci/87.19.1456
   Watson CS, 2006, ENDOCRINOLOGY, V147, P1175, DOI 10.1210/en.2005-0606
   Watson PA, 2005, CANCER RES, V65, P11565, DOI 10.1158/0008-5472.CAN-05-3441
   WEST DW, 1991, CANCER CAUSE CONTROL, V2, P85, DOI 10.1007/BF00053126
   WHITTEMORE AS, 1995, JNCI-J NATL CANCER I, V87, P652, DOI 10.1093/jnci/87.9.652
   Wolk A, 1998, J NATL CANCER I, V90, P911, DOI 10.1093/jnci/90.12.911
   Xie W, 2000, PROSTATE, V44, P31
   Yakar S, 2006, J ENDOCRINOL, V189, P289, DOI 10.1677/joe.1.06657
   Yu H, 2000, JNCI-J NATL CANCER I, V92, P1472, DOI 10.1093/jnci/92.18.1472
NR 50
TC 68
Z9 77
U1 0
U2 3
PU AMER ASSOC CANCER RESEARCH
PI PHILADELPHIA
PA 615 CHESTNUT ST, 17TH FLOOR, PHILADELPHIA, PA 19106-4404 USA
SN 0008-5472
EI 
J9 CANCER RES
JI Cancer Res.
PD APR 15
PY 2008
VL 68
IS 8
BP 3066
EP 3073
DI 10.1158/0008-5472.CAN-07-5616
PG 8
WC Oncology
SC Oncology
GA 290CM
UT WOS:000255100500062
PM 18413778
DA 2025-02-23
ER

PT J
AU Friborg, JT
   Yuan, JM
   Wang, RW
   Koh, WP
   Lee, HP
   Yu, MC
AF Friborg, Jeppe T.
   Yuan, Jian-Min
   Wang, Renwei
   Koh, Woon-Puay
   Lee, Hin-Peng
   Yu, Mimi C.
TI Incense use and respiratory tract carcinomas - A prospective cohort study
SO CANCER
LA English
DT Article
DE incense; carcinoma; respiratory tract; Chinese
ID environmental tobacco-smoke; lung-cancer risk; singapore chinese; nasopharyngeal carcinoma; particulate matter; hong-kong; cooking; epidemiology; association; population
AB BACKGROUND. Incense use is an integral part of daily life in large parts of Asia. The burning of incense is a powerful producer of particulate matter and the smoke contains a multitude of well-characterized carcinogens. However, to the authors' knowledge, no convincing association has been reported between exposure to incense smoke and the development of cancer. Therefore, the relation between incense use and the risk of respiratory tract carcinomas was analyzed in a prospective cohort study. METHODS. Between 1993 and 1998, a population-based cohort of 61,320 Singapore Chinese who were free of cancer and ages 45 to 74 years completed a comprehensive interview regarding living conditions and dietary and lifestyle factors. Through linkage to population-based registries, the cohort was followed through 2005 and cancer occurrence determined.The relative risk for these cancers associated with incense use was estimated using a Cox proportional hazards model. RESULTS. A total of 325 upper respiratory tract (UPT) carcinomas and 821 lung carcinomas were observed during follow-up. Incense use was associated with a significantly increased risk of UPT carcinomas other than nasopharyngeal, whereas no overall effect was observed on lung cancer. The duration and intensity of incense use were associated with an increased risk of squamous cell carcinomas in the entire respiratory tract (P for trend = .004), whereas there was no significant association noted between incense use and nonsquamous cell carcinomas. The relative risk of squamous cell carcinomas among long-term incense users was 1.8 (95% confidence interval [95% CI], 1.2-2.6; P = .004) in the entire respiratory tract. CONCLUSIONS. The results of the current study indicate that long-term use of incense is associated with an increased risk of squamous cell carcinoma of the respiratory tract.
C1 [Friborg, Jeppe T.] Statens Serum Inst, Dept Epidemiol Res, Danish Epidemiol Sci Ctr, DK-2300 Copenhagen S, Denmark.
   [Friborg, Jeppe T.; Yuan, Jian-Min; Wang, Renwei; Yu, Mimi C.] Univ Minnesota, Mason Canc Ctr, Minneapolis, MN USA.
   [Koh, Woon-Puay; Lee, Hin-Peng] Natl Univ Singapore, Yong Loo Lin Sch Med, Dept Community Occupat & Family Med, Singapore 117595, Singapore.
C3 Statens Serum Institut; Aarhus University; University of Minnesota System; University of Minnesota Twin Cities; National University of Singapore
RP Friborg, JT (corresponding author), Statens Serum Inst, Dept Epidemiol Res, Danish Epidemiol Sci Ctr, Artillerivej 5, DK-2300 Copenhagen S, Denmark.
EM jfr@ssi.dk
FU National Cancer Institute, Bethesda, Maryland [R01 CA55069, R35 CA53890, R01 CA80205]
CR Blot WJ, 1996, CANC EPIDEMIOLOGY PR, V0, P666
   Boffetta P, 1998, J NATL CANCER I, V90, P1440, DOI 10.1093/jnci/90.19.1440
   Chan-Yeung M, 2003, LUNG CANCER-J IASLC, V40, P131, DOI 10.1016/S0169-5002(03)00036-9
   Chang ET, 2006, CANCER EPIDEM BIOMAR, V15, P1765, DOI 10.1158/1055-9965.EPI-06-0353
   Chen CC, 1996, MUTAT RES-GENET TOX, V367, P105, DOI 10.1016/0165-1218(95)00067-4
   CHEN CJ, 1990, ANTICANCER RES, V10, P971
   Chen KY, 2007, CANCER-AM CANCER SOC, V110, P1768, DOI 10.1002/cncr.22987
   Fang GC, 2002, TOXICOL IND HEALTH, V18, P183, DOI 10.1191/0748233702th140oa
   Friborg JT, 2007, CANCER-AM CANCER SOC, V109, P1183, DOI 10.1002/cncr.22501
   GER LP, 1993, ANTICANCER RES, V13, P1491
   Geser A, 1978, IARC SCI PUBL, V0, P213
   Guo Z, 2004, B ENVIRON CONTAM TOX, V72, P186, DOI 10.1007/s00128-003-0258-z
   Hankin JH, 2001, NUTR CANCER, V39, P187, DOI 10.1207/S15327914nc392_5
   Hecht SS, 2003, NAT REV CANCER, V3, P733, DOI 10.1038/nrc1190
   Ho SSH, 2002, J ENVIRON MONITOR, V4, P728, DOI 10.1039/b200998f
   Jetter JJ, 2002, SCI TOTAL ENVIRON, V295, P51, DOI 10.1016/S0048-9697(02)00043-8
   KOO LC, 1994, ENVIRON TECHNOL, V15, P401, DOI 10.1080/09593339409385445
   Koo LC, 1996, LUNG CANCER, V14, P0
   Kuper H, 2002, J INTERN MED, V252, P206, DOI 10.1046/j.1365-2796.2002.01022.x
   Lam WK, 2005, RESPIROLOGY, V10, P408, DOI 10.1111/j.1440-1843.2005.00723.x
   Lee YL, 2003, PEDIATRICS, V112, PE389, DOI 10.1542/peds.112.5.e389
   Liao CM, 2006, SCI TOTAL ENVIRON, V358, P72, DOI 10.1016/j.scitotenv.2005.03.026
   LIN JM, 1994, B ENVIRON CONTAM TOX, V53, P895
   LOFROTH G, 1991, MUTAT RES, V261, P21, DOI 10.1016/0165-1218(91)90094-3
   London SJ, 2000, LANCET, V356, P724, DOI 10.1016/S0140-6736(00)02631-3
   LOWENGART RA, 1987, JNCI-J NATL CANCER I, V79, P39
   Lung SCC, 2003, CHEMOSPHERE, V50, P673, DOI 10.1016/S0045-6535(02)00613-6
   MACLENNAN R, 1977, INT J CANCER, V20, P854, DOI 10.1002/ijc.2910200606
   Mannix RC, 1996, SCI TOTAL ENVIRON, V193, P149, DOI 10.1016/S0048-9697(96)05343-0
   Parkin D, 2002, IARC SCI PUBLICATION, VVIII, P0
   Pokhrel AK, 2005, INT J EPIDEMIOL, V34, P702, DOI 10.1093/ije/dyi015
   PRESTONMARTIN S, 1990, J AM DENT ASSOC, V120, P151, DOI 10.14219/jada.archive.1990.0026
   RASMUSSEN RE, 1987, B ENVIRON CONTAM TOX, V38, P827, DOI 10.1007/BF01616708
   Rockhill B, 1998, AM J PUBLIC HEALTH, V88, P15, DOI 10.2105/AJPH.88.1.15
   SCHOENTAL R, 1967, NATURE, V216, P612, DOI 10.1038/216612a0
   Seow A, 2004, TRENDS IN CANCER INCIDENCE IN SINGAPORE, V0, P0
   Tonne CC, 2004, ENVIRON HEALTH PERSP, V112, P754, DOI 10.1289/ehp.5955
   Yu MC, 2002, SEMIN CANCER BIOL, V12, P421, DOI 10.1016/S1044579X02000858
   YU MC, 1990, INT J CANCER, V45, P1033, DOI 10.1002/ijc.2910450609
   YU MC, 1986, CANCER RES, V46, P956
   Yuan JM, 2003, CANCER EPIDEM BIOMAR, V12, P890
NR 41
TC 52
Z9 54
U1 0
U2 12
PU WILEY
PI HOBOKEN
PA 111 RIVER ST, HOBOKEN 07030-5774, NJ USA
SN 0008-543X
EI 1097-0142
J9 CANCER-AM CANCER SOC
JI Cancer
PD OCT 1
PY 2008
VL 113
IS 7
BP 1676
EP 1684
DI 10.1002/cncr.23788
PG 9
WC Oncology
SC Oncology
GA 354TK
UT WOS:000259661700025
PM 18726993
DA 2025-02-23
ER

PT J
AU Scott, LM
   Xu, X
   Veenstra, TD
   Tooze, JA
   Wood, CE
   Register, TC
   Kock, ND
   Cline, JM
AF Scott, Latanya M.
   Xu, Xia
   Veenstra, Timothy D.
   Tooze, Janet A.
   Wood, Charles E.
   Register, Thomas C.
   Kock, Nancy D.
   Cline, J. Mark
TI Past oral contraceptive use and current dietary soy isoflavones influence estrogen metabolism in postmenopausal monkeys (<i>Macaca fascicularis</i>)
SO CANCER EPIDEMIOLOGY BIOMARKERS & PREVENTION
LA English
DT Article
ID conjugated equine estrogens; breast-cancer; estradiol; women; 16-alpha-hydroxyestrone; risk; 2-hydroxyestrone; atherosclerosis; phytoestrogens; demethylation
AB Estrogen metabolism may play an important role in mammary carcinogenesis in postmenopausal women. We evaluated the effects of prior oral contraceptive (00 treatment and current soy isoflavone consumption on endogenous estrogen metabolite concentration and biomarkers of tissue estrogen exposure in a monkey model. One hundred eighty-one female cynomolgus macaques were randomized to receive OC or placebo for 26 months premenopausally, then ovariectomized and randomized to one of three diets for 36 months: an isoflavone-depleted soy protein isolate (Soy-) diet, a diet containing soy protein isolate with a human equivalent of 129 mg isoflavone/d (Soy+), or a Soy-diet supplemented with conjugated equine estrogens (CEE+) at a human equivalent dose of 0.625 mg/d. Reverse-phase high-performance liquid chromatography directly coupled with tandem mass spectrometry was used to measure the concentrations of estrogen species in urine samples. Generally, prior OC treatment was associated with significantly reduced urinary estrogen metabolites (25-55% reduction; P < 0.05 for each versus OC-). Animals that consumed isoflavones postmenopausally had increased urinary 2-hydroxyestrone and 16 alpha-hydroxyestrone (50% and 56% increases, respectively), but reduced levels of 2-hydroxyestradiol, 2-methoxyestradiol, and 17-epiestriol (92%, 63%, and 66%, respectively), compared with animals fed a Soy-diet. Isoflavones did not have widespread effects on uterine or mammary proliferation biomarkers, whereas prior OC significantly reduced two of three proliferation end points in the endometrium. Premenopausal OCs may have long-term systemic effects on response to estrogen and its metabolism whereas postmenopausal dietary isoflavones may alter endogenous estrogen metabolism in a modest but selective manner.
C1 [Scott, Latanya M.; Wood, Charles E.; Register, Thomas C.; Kock, Nancy D.; Cline, J. Mark] Wake Forest Univ, Sch Med, Dept Pathol, Comparat Med Sect, Winston Salem, NC 27157 USA.
   [Tooze, Janet A.] Wake Forest Univ, Sch Med, Dept Publ Hlth Sci, Biostat Sect, Winston Salem, NC 27157 USA.
   [Xu, Xia; Veenstra, Timothy D.] Sci Applicat Int Corp Frederick Inc, Adv Technol Program, Lab Prote & Analyt Technol, Frederick, MD USA.
C3 Wake Forest University; Wake Forest University; Science Applications International Corporation (SAIC)
RP Scott, LM (corresponding author), Wake Forest Univ, Sch Med, Dept Pathol, Comparat Med Sect, Med Ctr Blvd, Winston Salem, NC 27157 USA.
EM lmscott@wfubmc.edu; jmcline@wfubmc.edu
FU NIH [NOI-CO-12400]; National Center for Complementary and Alternative Medicine [NIH RO1 AT00639]
CR AITCHISON J, 1955, J AM STAT ASSOC, V50, P901, DOI 10.2307/2281175
   [Anonymous], 2007, CANC FACTS FIG 2007, V0, P1
   AZZIZ R, 1989, FERTIL STERIL, V52, P703
   BARON RM, 1986, J PERS SOC PSYCHOL, V51, P1173, DOI 10.1037/0022-3514.51.6.1173
   Bradlow HI, 1996, J ENDOCRINOL, V150, P0
   Brady WA, 1998, J WOMENS HEALTH, V7, P221, DOI 10.1089/jwh.1998.7.221
   Calle EE, 1996, CONTRACEPTION, V54, P0
   CASSIDENTI DL, 1990, AM J OBSTET GYNECOL, V163, P1953, DOI 10.1016/0002-9378(90)90780-B
   Cavalieri E, 2000, J NATL CANCER INST MONOGR, V0, P75
   Chan HY, 2003, BRIT J NUTR, V90, P457, DOI 10.1079/BJN2003913
   Chan MF, 2008, MENOPAUSE, V15, P332, DOI 10.1097/gme.0b013e31806458d9
   Clarkson TB, 2001, J CLIN ENDOCR METAB, V86, P41, DOI 10.1210/jc.86.1.41
   Contractor RG, 2004, J TOXICOL ENV HEAL A, V67, P1, DOI 10.1080/15287390490253633
   Duan N, 1983, J EC BUSINESS STATIS, V1, P115, DOI 10.1080/07350015.1983.10509330
   Foth D, 1998, AM J CLIN NUTR, V68, P1413S, DOI 10.1093/ajcn/68.6.1413S
   Hayes CL, 1996, P NATL ACAD SCI USA, V93, P9776, DOI 10.1073/pnas.93.18.9776
   Henderson JA, 2004, PSYCHONEUROENDOCRINO, V29, P21, DOI 10.1016/S0306-4530(02)00132-4
   Hulka BS, 2001, MATURITAS, V38, P103, DOI 10.1016/S0378-5122(00)00196-1
   JOHNSON DC, 1984, MOL CELL ENDOCRINOL, V35, P199, DOI 10.1016/0303-7207(84)90017-0
   Kaplan JR, 2002, OBSTET GYNECOL, V99, P381, DOI 10.1016/S0029-7844(01)01659-3
   Kendall A, 2007, J STEROID BIOCHEM, V103, P99, DOI 10.1016/j.jsbmb.2006.07.011
   Khan TH, 2005, HUM EXP TOXICOL, V24, P149, DOI 10.1191/0960327105ht504oa
   KLEEREKOPER M, 1991, ARCH INTERN MED, V151, P1971, DOI 10.1001/archinte.151.10.1971
   Kumar NB, 2002, CANCER-AM CANCER SOC, V94, P1166, DOI 10.1002/cncr.10320
   Lehmann L, 2008, CARCINOGENESIS, V29, P363, DOI 10.1093/carcin/bgm235
   Lewis JS, 2001, J MOL ENDOCRINOL, V27, P293, DOI 10.1677/jme.0.0270293
   Li SF, 1997, CANCER RES, V57, P4356
   Lord Richard S, 2002, ALTERN MED REV, V7, P112
   Lu LJW, 2000, CANCER RES, V60, P1299
   Michaëlsson K, 1999, LANCET, V353, P1481, DOI 10.1016/S0140-6736(98)09044-8
   Modugno F, 2003, BREAST CANCER RES TR, V82, P191, DOI 10.1023/B:BREA.0000004376.21491.44
   Nettleton JA, 2005, J NUTR, V135, P603, DOI 10.1093/jn/135.3.603
   Peirson SN, 2003, NUCLEIC ACIDS RES, V31, P0, DOI 10.1093/nar/gng073
   Pfeiffer E, 2005, CARCINOGENESIS, V26, P2172, DOI 10.1093/carcin/bgi197
   Purdie DM, 2001, BEST PRACT RES CL OB, V15, P341, DOI 10.1053/beog.2000.0180
   Register TC, 2003, J CLIN ENDOCR METAB, V88, P4362, DOI 10.1210/jc.2003-030493
   Register TC, 2005, J CLIN ENDOCR METAB, V90, P1734, DOI 10.1210/jc.2004-0939
   Schlesselman JJ, 1997, HUM REPROD, V12, P1851, DOI 10.1093/humrep/12.9.1851
   Shertzer HG, 1999, CHEM-BIOL INTERACT, V123, P31, DOI 10.1016/S0009-2797(99)00121-0
   Shively CA, 1998, PSYCHONEUROENDOCRINO, V23, P713, DOI 10.1016/S0306-4530(98)00039-0
   Shon YH, 2006, J BIOCHEM MOL BIOL, V39, P448
   SWANECK GE, 1988, P NATL ACAD SCI USA, V85, P7831, DOI 10.1073/pnas.85.21.7831
   Wagner J, 2008, ADV EXP MED BIOL, V617, P625, DOI 10.1007/978-0-387-69080-3_65
   WILKS A, 1984, NUCLEIC ACIDS RES, V12, P1163, DOI 10.1093/nar/12.2.1163
   Wood CE, 2004, J CLIN ENDOCR METAB, V89, P3462, DOI 10.1210/jc.2003-032067
   Wood CE, 2007, CARCINOGENESIS, V28, P801, DOI 10.1093/carcin/bgl163
   Wu AH, 2002, CANCER EPIDEM BIOMAR, V11, P844
   Xu X, 1998, CANCER EPIDEM BIOMAR, V7, P1101
   Xu X, 2005, ANAL CHEM, V77, P6646, DOI 10.1021/ac050697c
   Xu X, 2000, CANCER EPIDEM BIOMAR, V9, P781
   Yager JD, 2006, NEW ENGL J MED, V354, P270, DOI 10.1056/NEJMra050776
NR 51
TC 6
Z9 6
U1 0
U2 2
PU AMER ASSOC CANCER RESEARCH
PI PHILADELPHIA
PA 615 CHESTNUT ST, 17TH FLOOR, PHILADELPHIA, PA 19106-4404 USA
SN 1055-9965
EI 1538-7755
J9 CANCER EPIDEM BIOMAR
JI Cancer Epidemiol. Biomarkers Prev.
PD OCT 15
PY 2008
VL 17
IS 10
BP 2594
EP 2602
DI 10.1158/1055-9965.EPI-08-0278
PG 9
WC Oncology; Public, Environmental & Occupational Health
SC Oncology; Public, Environmental & Occupational Health
GA 360IK
UT WOS:000260051000011
PM 18843000
DA 2025-02-23
ER

PT J
AU Theodoratou, E
   Campbell, H
   Tenesa, A
   McNeill, G
   Cetnarskyj, R
   Barnetson, RA
   Porteous, ME
   Dunlop, MG
   Farrington, SM
AF Theodoratou, Evropi
   Campbell, Harry
   Tenesa, Albert
   McNeill, Geraldine
   Cetnarskyj, Roseanne
   Barnetson, Rebecca A.
   Porteous, Mary E.
   Dunlop, Malcolm G.
   Farrington, Susan M.
TI Modification of the associations between lifestyle, dietary factors and colorectal cancer risk by <i>APC</i> variants
SO CARCINOGENESIS
LA English
DT Article
ID hormone replacement therapy; colon; gene; estrogen; polymorphisms; metaanalysis; methylation; expression; mutations; receptor
AB In a large Scottish case-control study, we investigated the effects of adenomatous polyposis coli (APC) Asp1822Val (rs459552) and APC Glu1317Gln substitutions on colorectal cancer (CRC) risk and whether these associations were influenced by lifestyle and dietary factors. We did not observe any associations between the variants and CRC risk in the whole population. Post-menopausal women taking hormone replacement therapy (HRT) and participants who consumed a diet low in total fat, saturated fatty acids, monounsaturated fatty acids (MUFAs) and trans fatty acids had a lower risk of CRC [odds ratio (95% confidence interval): 0.53 (0.41, 0.68); 0.84 (0.72, 0.98); 0.72 (0.62, 0.85); 0.85 (0.73, 1.00) and 0.78 (0.67, 0.92), respectively]. This risk reduction was stronger in those homozygous for the variant APC 1822 allele with significant interaction relationships for HRT, red meat and MUFA intakes (P for interaction case-only design: 0.02, 0.002 and 0.02, respectively). Low n3 polyunsaturated fatty acids intake was associated with an increased CRC risk for the wild-type and heterozygous APC 1822 individuals but with a decreased CRC risk in those homozygous for the variant allele (P for interaction case-only design: 0.09). The interaction relationships with the APC 1317 variant were of the same direction though not significant, possibly due to the low frequency of the variant allele. Our results confirm the findings of three recent case-control studies suggesting a number of possible biological mechanisms. However, further large-scale studies are necessary in order to replicate these findings and confirm the role of these APC gene variants and their interaction with dietary and lifestyle exposures in colorectal carcinogenesis.
C1 [Theodoratou, Evropi; Campbell, Harry] Univ Edinburgh, Edinburgh EH8 9AG, Midlothian, Scotland.
   [Campbell, Harry; Tenesa, Albert; Barnetson, Rebecca A.; Dunlop, Malcolm G.; Farrington, Susan M.] Univ Edinburgh, Western Gen Hosp, Colon Canc Genet Grp, Edinburgh EH4 2XU, Midlothian, Scotland.
   [McNeill, Geraldine] Univ Aberdeen, Dept Environm & Occupat Med, Liberty Safe Work Res Ctr, Aberdeen AB25 2DP, Scotland.
   [Cetnarskyj, Roseanne] Napier Univ, Fac Hlth Life & Social Sci, Sch Nursing Midwifery & Social Care, Edinburgh EH9 2TB, Midlothian, Scotland.
   [Porteous, Mary E.] Univ Edinburgh, Dept Clin Genet, Edinburgh EH4 2XU, Midlothian, Scotland.
C3 University of Edinburgh; University of Edinburgh; University of Aberdeen; Edinburgh Napier University; University of Edinburgh
RP Theodoratou, E (corresponding author), Univ Edinburgh, Teviot Pl, Edinburgh EH8 9AG, Midlothian, Scotland.
EM e.theodoratou@sms.ed.ac.uk; susan.farrington@hgu.mrc.ac.uk
FU Medical Research Council [G0000657-53203]; Chief Scientist Office [K/OPR/2/2/D333]; Melville Trust and Cancer Research UK [C348/A3758]; MRC [MC_U127527198] Funding Source: UKRI
CR Akiyama T, 2006, ONCOGENE, V25, P7538, DOI 10.1038/sj.onc.1210063
   Bright-Thomas RM, 2003, EUR J SURG ONCOL, V29, P107, DOI 10.1053/ejso.2002.1331
   Chan JA, 2006, J CLIN ONCOL, V24, P5680, DOI 10.1200/JCO.2006.08.0580
   Chen SP, 2006, BMC CANCER, V6, P0, DOI 10.1186/1471-2407-6-83
   Diergaarde B, 2003, CARCINOGENESIS, V24, P283, DOI 10.1093/carcin/24.2.283
   Grodstein F, 1999, AM J MED, V106, P574, DOI 10.1016/S0002-9343(99)00063-7
   Guerreiro CS, 2007, AM J CLIN NUTR, V85, P1592, DOI 10.1093/ajcn/85.6.1592
   ISSA JPJ, 1994, NAT GENET, V7, P536, DOI 10.1038/ng0894-536
   Khoury MJ, 1996, AM J EPIDEMIOL, V144, P207
   Kyle J, 2002, PROCEEDINGS OF THE NUTRITION SOCIETY, V61, P0
   Masson LF, 2003, PUBLIC HEALTH NUTR, V6, P313, DOI 10.1079/PHN2002429
   Menédez M, 2004, INT J CANCER, V112, P161, DOI 10.1002/ijc.20361
   Nanda K, 1999, OBSTET GYNECOL, V93, P880, DOI 10.1016/S0029-7844(98)00424-4
   POWELL SM, 1992, NATURE, V359, P235, DOI 10.1038/359235a0
   Ruiz-Ponte C, 2001, J MED GENET, V38, PE33, DOI 10.1136/jmg.38.10.e33
   Schwartz B, 2000, MOL CELL BIOCHEM, V203, P87, DOI 10.1023/A:1007015027268
   Slattery ML, 2001, CANCER RES, V61, P1000
   Smirnoff P, 1999, ONCOL RES, V11, P255
   Takayama T, 2006, J GASTROENTEROL, V41, P185, DOI 10.1007/s00535-006-1801-6
   Theodoratou E, 2007, AM J EPIDEMIOL, V166, P181, DOI 10.1093/aje/kwm063
   Theodoratou E, 2007, CANCER EPIDEM BIOMAR, V16, P684, DOI 10.1158/1055-9965.EPI-06-0785
   Tranah GJ, 2005, CANCER EPIDEM BIOMAR, V14, P863, DOI 10.1158/1055-9965.EPI-04-0687
   Wallis YL, 1999, J MED GENET, V36, P14
   WILLETT W, 1986, AM J EPIDEMIOL, V124, P17, DOI 10.1093/oxfordjournals.aje.a114366
NR 24
TC 20
Z9 21
U1 0
U2 6
PU OXFORD UNIV PRESS
PI OXFORD
PA GREAT CLARENDON ST, OXFORD OX2 6DP, ENGLAND
SN 0143-3334
EI 
J9 CARCINOGENESIS
JI Carcinogenesis
PD SEP 15
PY 2008
VL 29
IS 9
BP 1774
EP 1780
DI 10.1093/carcin/bgn082
PG 7
WC Oncology
SC Oncology
GA 344XS
UT WOS:000258961200014
PM 18375958
DA 2025-02-23
ER

PT J
AU Chang, ET
   Lee, VS
   Canchola, AJ
   Dalvi, TB
   Clarke, CA
   Reynolds, P
   Purdie, DM
   Stram, DO
   West, DW
   Ziogas, A
   Bernstein, L
   Horn-Ross, PL
AF Chang, Ellen T.
   Lee, Valerie S.
   Canchola, Alison J.
   Dalvi, Tapashi B.
   Clarke, Christina A.
   Reynolds, Peggy
   Purdie, David M.
   Stram, Daniel O.
   West, Dee W.
   Ziogas, Argyrios
   Bernstein, Leslie
   Horn-Ross, Pamela L.
TI Dietary patterns and risk of ovarian cancer in the California Teachers Study Cohort
SO NUTRITION AND CANCER-AN INTERNATIONAL JOURNAL
LA English
DT Article
ID pooled analysis; breast-cancer; vegetable consumption; vitamin-a; carotenoids; fruit; fat
AB Previous studies have examined the association between individual foods or nutrients, but not overall diet, and ovarian cancer risk. To account for the clustering of foods in the diet, we investigated the association between dietary patterns and risk of ovarian cancer in the prospective California Teachers Study cohort. Of 97,292 eligible women who completed the baseline dietary assessment in 1995-1996, 311 women developed epithelial ovarian cancer on or before December 31, 2004. Based on principal components analysis, 5 major dietary patterns were identified and termed plant-based, high-protein/high-fat, high-carbohydrate, ethnic, and salad-and-wine. Multivariable Cox proportional hazards regression analysis was used to estimate associations between these dietary patterns and risk of incident ovarian cancer. Most of the dietary patterns were not significantly associated with ovarian cancer risk. However, women who followed a plant-based diet had higher risk; comparing those in the top quintile of plant-based food intake with those in the lowest quintile, the relative risk of ovarian cancer was 1.65 (95% confidence interval = 1.07-2.54; P-trend = 0.03). Associations with the 5 dietary patterns did not vary by known ovarian cancer risk factors or other behavioral or sociodemographic characteristics. Overall, our results show no convincing associations between dietary patterns and ovarian cancer risk.
C1 [Chang, Ellen T.; Lee, Valerie S.; Canchola, Alison J.; Dalvi, Tapashi B.; Clarke, Christina A.; Reynolds, Peggy; Purdie, David M.; West, Dee W.; Horn-Ross, Pamela L.] No Calif Canc Ctr, Fremont, CA 94538 USA.
   [Chang, Ellen T.; Clarke, Christina A.; Reynolds, Peggy; West, Dee W.; Horn-Ross, Pamela L.] Stanford Univ, Sch Med, Div Epidemiol, Dept Hlth Res & Policy, Stanford, CA 94305 USA.
   [Stram, Daniel O.; Bernstein, Leslie] Univ So Calif, Keck Sch Med, Kenneth Norris Jr Comprehens Canc Ctr, Los Angeles, CA 90033 USA.
   [Ziogas, Argyrios] Univ Calif Irvine, Sch Med, Irvine, CA 92717 USA.
C3 Stanford University; University of Southern California; University of California System; University of California Irvine
RP Chang, ET (corresponding author), No Calif Canc Ctr, 2201 Walnut Ave,Suite 300, Fremont, CA 94538 USA.
EM ellen@nccc.org
FU NCI NIH HHS [R03 CA113024, N01PC35139, N01-PC-35139, R01 CA77398, N02 PC015105, N01-PC-35136, R01 CA077398-09, R03 CA113024-02, N01PC35136, N01-PC-15105, R01 CA077398] Funding Source: Medline; PHS HHS [#U55/CCR921930-02] Funding Source: Medline
CR Bernstein L, 2002, CANCER CAUSE CONTROL, V13, P625, DOI 10.1023/A:1019552126105
   Bertone ER, 2002, AM J EPIDEMIOL, V156, P22, DOI 10.1093/aje/kwf008
   Breslow NE, 1987, STAT METHODS CANC RE, VII, P0
   Chang ET, 2007, AM J EPIDEMIOL, V165, P802, DOI 10.1093/aje/kwk065
   Chang ET, 2007, CANCER CAUSE CONTROL, V18, P91, DOI 10.1007/s10552-006-0083-x
   Chen VW, 2003, CANCER, V97, P2631, DOI 10.1002/cncr.11345
   Fairfield KM, 2001, CANCER, V92, P2318, DOI 10.1002/1097-0142(20011101)92:9<2318::AID-CNCR1578>3.0.CO;2-7
   Genkinger JM, 2006, CANCER EPIDEM BIOMAR, V15, P364, DOI 10.1158/1055-9965.EPI-05-0484
   Genkinger JM, 2006, CANCER CAUSE CONTROL, V17, P273, DOI 10.1007/s10552-005-0455-7
   HENDERSON MM, 1992, J NATL CANC I MONOGR, V12, P59
   Horn-Ross PL, 2002, CANCER CAUSE CONTROL, V13, P407, DOI 10.1023/A:1015786030864
   Hosmer DW, 1999, APPL SURVIVAL ANAL R, V0, P0
   Hu FB, 2002, CURR OPIN LIPIDOL, V13, P3, DOI 10.1097/00041433-200202000-00002
   Koushik A, 2005, CANCER EPIDEM BIOMAR, V14, P2160, DOI 10.1158/1055-9965.EPI-05-0218
   Koushik A, 2006, INT J CANCER, V119, P2148, DOI 10.1002/ijc.22076
   Kwong S L, 2001, CANCER IN CALIFORNIA: 1988-1999, V0, P0
   Larsson SC, 2004, BRIT J CANCER, V90, P2167, DOI 10.1038/sj.bjc.6601872
   McCann SE, 2001, NUTR CANCER, V39, P19, DOI 10.1207/S15327914nc391_3
   RANDALL E, 1989, J AM DIET ASSOC, V89, P1070
   Reynolds P, 2004, EPIDEMIOLOGY, V15, P746, DOI 10.1097/01.ede.0000134863.45834.50
   Schulz M, 2005, CANCER EPIDEM BIOMAR, V14, P2531, DOI 10.1158/1055-9965.EPI-05-0159
   Schulz M, 2004, NUTR CANCER, V50, P120, DOI 10.1207/s15327914nc5002_2
   Schulz M, 2007, CANCER EPIDEM BIOMAR, V16, P852, DOI 10.1158/1055-9965.EPI-07-0054
   Silvera SAN, 2006, CANCER EPIDEM BIOMAR, V15, P395, DOI 10.1158/1055-9965.EPI-05-0835
   Willett WC, 1998, NUTRITIONAL EPIDEMIOLOGY: MONOGRAPHS IN EPIDEMIOLOGY AND BIOSTATISTICS, V2nd, P0
NR 25
TC 22
Z9 26
U1 0
U2 9
PU LAWRENCE ERLBAUM ASSOC INC-TAYLOR & FRANCIS
PI PHILADELPHIA
PA 325 CHESTNUT STREET, STE 800, PHILADELPHIA, PA 19106 USA
SN 0163-5581
EI 
J9 NUTR CANCER
JI Nutr. Cancer
PD MAY-JUN 15
PY 2008
VL 60
IS 3
BP 285
EP 291
DI 10.1080/01635580701733091
PG 7
WC Oncology; Nutrition & Dietetics
SC Oncology; Nutrition & Dietetics
GA 309DB
UT WOS:000256439800001
PM 18444162
DA 2025-02-23
ER

PT J
AU Sonestedt, E
   Ericson, U
   Gullberg, B
   Skog, K
   Olsson, H
   Wirfält, E
AF Sonestedt, Emily
   Ericson, Ulrika
   Gullberg, Bo
   Skog, Kerstin
   Olsson, Hakan
   Wirfalt, Elisabet
TI Do both heterocyclic amines and omega-6 polyunsaturated fatty acids contribute to the incidence of breast cancer in postmenopausal women of the Malmo diet and cancer cohort?
SO INTERNATIONAL JOURNAL OF CANCER
LA English
DT Article
DE prospective studies; heterocyclic amines; breast cancer; polyunsaturated fatty acids
ID food frequency questionnaire; sprague-dawley rats; done meat intake; cooked foods; relative validity; aromatic-amines; risk; consumption; association; cooking
AB Heterocyclic amines (HAs), formed when meat and fish are cooked at high temperatures, have been linked to mammary gland cancer in rats, and some epidemiological studies indicate increased breast cancer risk by consumption of well-done meat. The epidemiological evidence linking HAs per se to breast cancer is however sparse, especially from prospective studies. Moreover, high-fat diets rich in omega-6 polyunsaturated fatty acids (PUFAs) have produced higher frequencies of HA-induced mammary gland tumors in rats compared to those fed low-fat diets. The aim was to evaluate prospectively if intake of HAs is associated with breast cancer incidence, and if the association is independent of omega-6 PUFA intakes. Among women 50 years or older at baseline from the population-based prospective Malmo Diet and Cancer cohort (n = 11,699), 430 women were diagnosed with incident invasive breast cancer during a mean follow-up of 10.4 years. Information on dietary habits was collected by a modified diet history method. Cox proportional hazards regression estimated hazard ratios (HRs) and 95% confidence intervals (CIs) of breast cancer associated with energy-adjusted intakes of HAs and omega-6 PUFA. Intakes of HAs were not associated with breast cancer incidence (HR, 0.94; 95% CI, 0.69-1.28, for highest compared to lowest quintile). In individuals with low HA intakes, a significant increased risk was observed among those with high intakes of omega-6 PUFAs. In conclusion, intakes of HAs are not associated with breast cancer incidence in this Swedish cohort, but dietary patterns very high in omega-6 PUFA may promote breast cancer development. (C) 2008 Wiley-Liss, Inc.
C1 [Sonestedt, Emily] Lund Univ, Dept Clin Sci, Res Grp Nutr Epidemiol, SE-20502 Malmo, Sweden.
   [Skog, Kerstin] Lund Univ, Dept Food Technol Engn & Nutr, Lund, Sweden.
   [Olsson, Hakan] Lund Univ, Dept Clin Sci, Lund, Sweden.
C3 Lund University; Lund University; Lund University
RP Sonestedt, E (corresponding author), Lund Univ, Dept Clin Sci, Res Grp Nutr Epidemiol, UMAS Entrance 2,CRC Bldg 60,Floor 13, SE-20502 Malmo, Sweden.
EM emily.sonestedt@med.lu.se
FU Swedish Council for Working Life and Social Research; Albert Pahlsson Foundation-Sweden; Swedish Research Council; Swedish Cancer Society; Regional Government of Skane
CR Ambrosone CB, 1998, INT J CANCER, V75, P825, DOI 10.1002/(SICI)1097-0215(19980316)75:6<825::AID-IJC2>3.0.CO;2-X
   Augustsson K, 1999, LANCET, V353, P703, DOI 10.1016/S0140-6736(98)06099-1
   Augustsson K, 1997, CARCINOGENESIS, V18, P1931, DOI 10.1093/carcin/18.10.1931
   BERGLUND G, 1993, J INTERN MED, V233, P45, DOI 10.1111/j.1365-2796.1993.tb00647.x
   Borgen E, 2004, MOL NUTR FOOD RES, V48, P292, DOI 10.1002/mnfr.200400024
   Boyd NF, 2003, BRIT J CANCER, V89, P1672, DOI 10.1038/sj.bjc.6601314
   Busquets R, 2006, J AGR FOOD CHEM, V54, P8376, DOI 10.1021/jf0616311
   CALLMER E, 1993, J INTERN MED, V233, P53, DOI 10.1111/j.1365-2796.1993.tb00648.x
   Cantwell M, 2004, CANCER EPIDEM BIOMAR, V13, P293, DOI 10.1158/1055-9965.EPI-270-2
   Dai Q, 2002, CANCER EPIDEM BIOMAR, V11, P801
   Deitz AC, 2000, CANCER EPIDEM BIOMAR, V9, P905
   Delfino RJ, 2000, CARCINOGENESIS, V21, P607, DOI 10.1093/carcin/21.4.607
   DeStefani E, 1997, CANCER EPIDEM BIOMAR, V6, P573
   Elmstahl S, 1996, EUR J CLIN NUTR, V50, P143
   Ericson U, 2007, PUBLIC HEALTH NUTR, V10, P616, DOI 10.1017/S1368980007352518
   Furberg AS, 2004, J NATL CANCER I, V96, P1152, DOI 10.1093/jnci/djh216
   Gertig DM, 1999, INT J CANCER, V80, P13, DOI 10.1002/(SICI)1097-0215(19990105)80:1<13::AID-IJC3>3.0.CO;2-W
   GHOSHAL A, 1994, CARCINOGENESIS, V15, P2429, DOI 10.1093/carcin/15.11.2429
   Holmes MD, 2003, INT J CANCER, V104, P221, DOI 10.1002/ijc.10910
   Holmes MD, 1999, JAMA-J AM MED ASSOC, V281, P914, DOI 10.1001/jama.281.10.914
   Ito N, 1997, MUTAT RES-FUND MOL M, V376, P107, DOI 10.1016/S0027-5107(97)00032-8
   Keating GA, 2000, CANCER CAUSE CONTROL, V11, P731, DOI 10.1023/A:1008935407971
   KNEKT P, 1994, INT J CANCER, V59, P756, DOI 10.1002/ijc.2910590608
   Lawlor DA, 2004, CANCER CAUSE CONTROL, V15, P267, DOI 10.1023/B:CACO.0000024225.14618.a8
   Manjer J, 2001, EUR J CANCER PREV, V10, P489, DOI 10.1097/00008469-200112000-00003
   Missmer SA, 2002, INT J EPIDEMIOL, V31, P78, DOI 10.1093/ije/31.1.78
   Moonen HJJ, 2004, MOL CARCINOGEN, V40, P180, DOI 10.1002/mc.20032
   Olsson V, 2002, J AGR FOOD CHEM, V50, P2962, DOI 10.1021/jf011239h
   Persson E, 2003, J AGR FOOD CHEM, V51, P4472, DOI 10.1021/jf021089q
   Riboli E, 1997, INT J EPIDEMIOL, V26, PS161, DOI 10.1093/ije/26.suppl_1.S161
   Ronco A, 1996, INT J CANCER, V65, P328, DOI 10.1002/(SICI)1097-0215(19960126)65:3<328::AID-IJC9>3.0.CO;2-1
   Sinha R, 2000, JNCI-J NATL CANCER I, V92, P1352, DOI 10.1093/jnci/92.16.1352
   Skog K, 2006, WOODHEAD PUBL FOOD S, V0, PP407, DOI 10.1533/9781845692018.3.407
   Skog K, 2002, FOOD CHEM TOXICOL, V40, P1197, DOI 10.1016/S0278-6915(02)00052-2
   Skog KI, 1998, FOOD CHEM TOXICOL, V36, P879, DOI 10.1016/S0278-6915(98)00061-1
   Snyderwine EG, 1998, NUTR CANCER, V31, P160, DOI 10.1080/01635589809514698
   Snyderwine EG, 2002, MUTAT RES-FUND MOL M, V506, P145, DOI 10.1016/S0027-5107(02)00161-6
   Solyakov A, 2002, FOOD CHEM TOXICOL, V40, P1205, DOI 10.1016/S0278-6915(02)00054-6
   Sonestedt E, 2007, PUBLIC HEALTH NUTR, V10, P769, DOI 10.1017/S1368980007246646
   Steck SE, 2007, EPIDEMIOLOGY, V18, P373, DOI 10.1097/01.ede.0000259968.11151.06
   Tavani A, 2000, INT J CANCER, V86, P425, DOI 10.1002/(SICI)1097-0215(20000501)86:3<425::AID-IJC19>3.0.CO;2-S
   Taylor EF, 2007, BRIT J CANCER, V96, P1139, DOI 10.1038/sj.bjc.6603689
   Thiébaut ACM, 2007, JNCI-J NATL CANCER I, V99, P451, DOI 10.1093/jnci/djk094
   TONIOLO P, 1994, EPIDEMIOLOGY, V5, P391, DOI 10.1097/00001648-199407000-00003
   van der Hel OL, 2004, CANCER CAUSE CONTROL, V15, P295, DOI 10.1023/B:CACO.0000024255.16305.f4
   Voorrips LE, 2002, AM J CLIN NUTR, V76, P873, DOI 10.1093/ajcn/76.4.873
   WILLETT W, 1986, AM J EPIDEMIOL, V124, P17, DOI 10.1093/oxfordjournals.aje.a114366
   Wirfält E, 2001, AM J EPIDEMIOL, V154, P1150, DOI 10.1093/aje/154.12.1150
   Wirfält E, 2002, CANCER CAUSE CONTROL, V13, P883, DOI 10.1023/A:1021922917489
   Wirfält E, 2005, NUTR CANCER, V53, P135, DOI 10.1207/s15327914nc5302_2
   Wirfält E, 2002, NUTR J, V1, P0, DOI 10.1186/1475-2891-1-3
   Wolk A, 1998, ARCH INTERN MED, V158, P41, DOI 10.1001/archinte.158.1.41
   Zheng W, 1998, JNCI-J NATL CANCER I, V90, P1724, DOI 10.1093/jnci/90.22.1724
NR 53
TC 27
Z9 35
U1 0
U2 13
PU WILEY
PI HOBOKEN
PA 111 RIVER ST, HOBOKEN 07030-5774, NJ USA
SN 0020-7136
EI 1097-0215
J9 INT J CANCER
JI Int. J. Cancer
PD OCT 1
PY 2008
VL 123
IS 7
BP 1637
EP 1643
DI 10.1002/ijc.23394
PG 7
WC Oncology
SC Oncology
GA 343YO
UT WOS:000258892500020
PM 18636564
DA 2025-02-23
ER

PT J
AU Theodoratou, E
   Farrington, SM
   Tenesa, A
   McNeill, G
   Cetnarskyj, R
   Barnetson, RA
   Porteous, ME
   Dunlop, MG
   Campbelll, H
AF Theodoratou, Evropi
   Farrington, Susan M.
   Tenesa, Albert
   McNeill, Geraldine
   Cetnarskyj, Roseanne
   Barnetson, Rebecca A.
   Porteous, Mary E.
   Dunlop, Malcolm G.
   Campbelll, Harry
TI Dietary vitamin B6 intake and the risk of colorectal cancer
SO CANCER EPIDEMIOLOGY BIOMARKERS & PREVENTION
LA English
DT Article
ID folate metabolism; colon-cancer; dna methylation; mthfr c677t; polymorphisms; women; carcinogenesis; micronutrients; metaanalysis; methionine
AB Vitamin B6, a coenzyme in the folate metabolism pathway, may have anticarcinogenic effects. Laboratory and epidemiologic studies support the hypothesis of its protective effect against colorectal cancer (CRC). The aim of this large Scottish case-control study, including 2,028 hospital-based cases and 2,722 population-based controls, was to investigate the associations between dietary and supplementary intake of vitamin B6 and CRC. Three logistic regression models adjusted for several confounding factors, including energy, folate, and fiber intake, were applied in the whole sample and after age, sex, cancer site, folate, MTHFR C677T (rs1801133), MTHFR A1298C (rs1801131), MTR A2756G (rs1805087), and MTRR A66G (rs1801394) stratification (analysis on genotypes on 1,001 cases and 1,010 controls :! 55 years old). Moderately strong inverse and dose-dependent associations in the whole sample were found between CRC risk and the intake of dietary and total vitamin B6 in all three models [model III: odds ratio (OR), 0.77, 95% confidence interval (95% CI), 0.61-0.98; P for trend = 0.03; OR, 0.86; 95% CI, 0.69-1.07; P for trend = 0.121. In addition, meta-analyses of published studies showed inverse associations between vitamin B6 and CRC (combined relative risk, 0.81; 95% CI, 0.68-0.96; test for overall effect P = 0.01; combined odds ratio, 0.67; 95% CI, 0.60-0.75; test for overall effect P < 0.00001). Analysis within the stratified subgroups showed similar associations apart from a stronger effect among :<= 55-year-old individuals. Evidence from larger cohort and experimental studies is now required to confirm and define the anticarcinogenic actions of vitamin B6 and to explore the mechanisms by which this effect is mediated.
C1 [Theodoratou, Evropi; Campbelll, Harry] Univ Edinburgh, Coll Med & Vet Med, Edinburgh, Midlothian, Scotland.
   [Farrington, Susan M.; Tenesa, Albert; Barnetson, Rebecca A.; Dunlop, Malcolm G.; Campbelll, Harry] Univ Edinburgh, Western Gen Hosp, Colon Canc Genet Grp, Edinburgh, Midlothian, Scotland.
   [Cetnarskyj, Roseanne; Porteous, Mary E.] Western Gen Hosp, SE Scotland Genet Serv, Edinburgh EH4 2XU, Midlothian, Scotland.
   [McNeill, Geraldine] Univ Aberdeen, Dept Environm & Occupat Med, Liberty Safe Work Res Ctr, Aberdeen, Scotland.
C3 University of Edinburgh; University of Edinburgh; University of Edinburgh; University of Aberdeen
RP Theodoratou, E (corresponding author), Univ Edinburgh, Coll Med & Vet Med, Edinburgh, Midlothian, Scotland.
EM E.Theodoratou@sms.ed.ac.uk
FU MRC [MC_U127527198] Funding Source: UKRI; Medical Research Council [MC_U127527198] Funding Source: Medline; Chief Scientist Office [CZB/4/449] Funding Source: Medline
CR [Anonymous], 1991, VEGETABLES HERBS SPI, V0, P0
   Blount BC, 1997, P NATL ACAD SCI USA, V94, P3290, DOI 10.1073/pnas.94.7.3290
   Bolander FF, 2006, CURR OPIN INVEST DR, V7, P912
   Bollheimer LC, 2005, CRIT REV ONCOL HEMAT, V55, P13, DOI 10.1016/j.critrevonc.2004.12.008
   BOLTONSMITH C, 1991, BRIT J NUTR, V65, P321, DOI 10.1079/BJN19910093
   Chan W, 1996, MEAT PRODUCTS DISHES, V0, P0
   Chan W, 1994, MISCELLANEOUS FOODS, V0, P0
   Choi SW, 2002, J NUTR, V132, P2413S, DOI 10.1093/jn/132.8.2413S
   Clayton PT, 2006, J INHERIT METAB DIS, V29, P317, DOI 10.1007/s10545-005-0243-2
   Do H, 1991, DIETARY REFERENCE VALUES: A GUIDE, V0, P0
   Fairfield KM, 2002, JAMA-J AM MED ASSOC, V287, P3116, DOI 10.1001/jama.287.23.3116
   Harnack L, 2002, NUTR CANCER, V43, P152, DOI 10.1207/S15327914NC432_5
   Holland B, 1991, MCCANCE WIDDOWSONS C, V5th, P0
   Holland B, 1993, FISH FISH PRODUCTS 3, V5th, P0
   Holland B, 1992, FRUIT NUTS 1 SUPPLEM, VFifth, P0
   Holland B, 1992, VEGETABLE DISHES 2 S, V5th, P0
   Huang Y, 2007, J HUM GENET, V52, P73, DOI 10.1007/s10038-006-0082-5
   Hubner RA, 2007, INT J CANCER, V120, P1027, DOI 10.1002/ijc.22440
   Kim YI, 2004, CANCER EPIDEM BIOMAR, V13, P511
   Komatsu S, 2003, BBA-PROTEINS PROTEOM, V1647, P127, DOI 10.1016/S1570-9639(03)00076-1
   Komatsu S, 2001, J NUTR, V131, P2204, DOI 10.1093/jn/131.8.2204
   Kune G, 2006, NUTR CANCER, V56, P11, DOI 10.1207/s15327914nc5601_3
   Kyle J, 2002, PROCEEDINGS OF THE NUTRITION SOCIETY, V61, P0
   Larsson SC, 2005, GASTROENTEROLOGY, V128, P1830, DOI 10.1053/j.gastro.2005.03.005
   LaVecchia C, 1997, INT J CANCER, V73, P525, DOI 10.1002/(SICI)1097-0215(19971114)73:4<525::AID-IJC12>3.0.CO;2-8
   MACQUARTMOULIN G, 1986, INT J CANCER, V38, P183, DOI 10.1002/ijc.2910380207
   Maohua Le, 2002, SMARANDACHE NOTIONS JOURNAL, V13, P239
   Mason JB, 2005, ALCOHOL, V35, P235, DOI 10.1016/j.alcohol.2005.03.012
   Masson LF, 2003, PUBLIC HEALTH NUTR, V6, P313, DOI 10.1079/PHN2002429
   Murtaugh MA, 2007, CANCER CAUSE CONTROL, V18, P153, DOI 10.1007/s10552-006-0099-2
   Otani T, 2005, NUTR CANCER, V53, P42, DOI 10.1207/s15327914nc5301_5
   Sharp L, 2004, AM J EPIDEMIOL, V159, P423, DOI 10.1093/aje/kwh066
   Slattery ML, 1997, CANCER CAUSE CONTROL, V8, P575, DOI 10.1023/A:1018490212481
   Slattery ML, 1997, NUTR CANCER, V28, P52, DOI 10.1080/01635589709514553
   Slattery ML, 1999, CANCER EPIDEM BIOMAR, V8, P513
   Takeuchi PL, 2007, TOXICOL IN VITRO, V21, P665, DOI 10.1016/j.tiv.2007.01.004
   Theodoratou E, 2007, CANCER EPIDEM BIOMAR, V16, P684, DOI 10.1158/1055-9965.EPI-06-0785
   TUYNS AJ, 1988, NUTR CANCER, V11, P189, DOI 10.1080/01635588809513986
   Ulrich CM, 1999, CANCER EPIDEM BIOMAR, V8, P659
   Wei EK, 2005, J NATL CANCER I, V97, P684, DOI 10.1093/jnci/dji116
   Whitney EN, 2002, UNDERSTANDING NUTR, V0, P306
   WILLETT W, 1986, AM J EPIDEMIOL, V124, P17, DOI 10.1093/oxfordjournals.aje.a114366
   Zhang SM, 2006, AM J EPIDEMIOL, V163, P108, DOI 10.1093/aje/kwj016
NR 43
TC 70
Z9 80
U1 0
U2 9
PU AMER ASSOC CANCER RESEARCH
PI PHILADELPHIA
PA 615 CHESTNUT ST, 17TH FLOOR, PHILADELPHIA, PA 19106-4404 USA
SN 1055-9965
EI 1538-7755
J9 CANCER EPIDEM BIOMAR
JI Cancer Epidemiol. Biomarkers Prev.
PD JAN 15
PY 2008
VL 17
IS 1
BP 171
EP 182
DI 10.1158/1055-9965.EPI-07-0621
PG 12
WC Oncology; Public, Environmental & Occupational Health
SC Oncology; Public, Environmental & Occupational Health
GA 253FK
UT WOS:000252503900022
PM 18199722
DA 2025-02-23
ER

PT J
AU Wu, AH
   Koh, WP
   Wang, R
   Lee, HP
   Yu, MC
AF Wu, A. H.
   Koh, W-P
   Wang, R.
   Lee, H-P
   Yu, M. C.
TI Soy intake and breast cancer risk in Singapore Chinese Health Study
SO BRITISH JOURNAL OF CANCER
LA English
DT Article
DE soy; menopausal status; body size; hormone receptor; breast cancer; Chinese
ID food-frequency questionnaire; dietary phytoestrogen intake; isoflavone intake; soyfood intake; spot urine; women; japan; population; serum; reduction
AB We investigated the effects of soy isoflavone intake on breast cancer in a prospective study of 35 303 Singapore Chinese women enrolled during April 1993 to December 1998 in the Singapore Chinese Health Study. At recruitment, each subject was personally administered a validated semiquantitative food frequency questionnaire covering 165 food and beverage items. As of December 31 2005, 629 had developed breast cancer following an accumulation of 338 242 person-years. Using Cox regression and adjusting for age at interview, year of interview, dialect group, education, family history of breast cancer, age when periods became regular, parity, menopausal status, body mass index (BMI), n-3 fatty acid, and other covariates, we found breast cancer risk was reduced significantly in association with high soy intake. Relative to women with lower (below median) soy intake (<10.6 mg isoflavone per 1000 Kcal), women with higher (above median) intake showed a significant 18% risk reduction (relative risk (RR) 0.82, 95% confidence interval (CI) 0.70-0.97). This inverse association was apparent mainly in postmenopausal women (RR 0.74, 95% CI 0.61-0.90), and was not observed in premenopausal women (RR 1.04, 95% CI 0.77-1. 40). Among postmenopausal women, the soy-breast cancer association was stronger in those above median BMI (RR 0.67, 95% CI 0.51-0.88) than in leaner women (RR 0.83, 95% CI 0.62-1.11). Duration of follow-up modified the soy-breast cancer association, the effect being twice as large among women with 10+ vs fewer years of follow-up. Neither oestrogen nor progesterone receptor status of the tumours materially influenced the association. These prospective findings suggest that approximately 10 mg of isoflavones per day, obtained in a standard serving of tofu, may have lasting beneficial effects against breast cancer development.
C1 [Wu, A. H.] Univ So Calif, Dept Prevent Med, Keck Sch Med, Los Angeles, CA 90089 USA.
   [Koh, W-P; Lee, H-P] Natl Univ Singapore, Yong Loo Lin Sch Med, Dept Commun Occupat & Family Med, Singapore 117548, Singapore.
   [Wang, R.; Yu, M. C.] Univ Minnesota, Ctr Canc, Minneapolis, MN 55455 USA.
C3 University of Southern California; National University of Singapore; University of Minnesota System; University of Minnesota Twin Cities
RP Wu, AH (corresponding author), Univ So Calif, Dept Prevent Med, Keck Sch Med, 1441 Eastlake Ave, Los Angeles, CA 90089 USA.
EM annawu@usc.edu
FU NCI NIH HHS [R01CA80205, R01 CA102065-05, R01CA102065, R01 CA055069, R01 CA080205, R35CA53890, R01CA55069, R01 CA102065, R35 CA053890] Funding Source: Medline
CR Dai Q, 2001, BRIT J CANCER, V85, P372, DOI 10.1054/bjoc.2001.1873
   Do MH, 2007, NUTR CANCER, V57, P20, DOI 10.1080/01635580701268063
   Grace PB, 2004, CANCER EPIDEM BIOMAR, V13, P698
   Hankin JH, 2001, NUTR CANCER, V39, P187, DOI 10.1207/S15327914nc392_5
   Hirose K, 2005, BRIT J CANCER, V93, P15, DOI 10.1038/sj.bjc.6602659
   Horn-Ross PL, 2002, CANCER CAUSE CONTROL, V13, P407, DOI 10.1023/A:1015786030864
   JUDD HL, 1982, OBSTET GYNECOL, V59, P680
   Keinan-Boker L, 2004, AM J CLIN NUTR, V79, P282
   Key TJ, 1999, BRIT J CANCER, V81, P1248, DOI 10.1038/sj.bjc.6690837
   LEE HP, 1991, LANCET, V337, P1197, DOI 10.1016/0140-6736(91)92867-2
   Maskarinec G, 2004, J NUTR, V134, P3089, DOI 10.1093/jn/134.11.3089
   Nishio K, 2007, CANCER CAUSE CONTROL, V18, P801, DOI 10.1007/s10552-007-9023-7
   Parkin DM, 2002, CANC INCIDENCE 5 CON, V0, P0
   Seow A, 1998, CANCER EPIDEM BIOMAR, V7, P135
   Seow A, 1996, INT J EPIDEMIOL, V25, P40, DOI 10.1093/ije/25.1.40
   Shannon J, 2005, CANCER EPIDEM BIOMAR, V14, P81
   Shu XO, 2001, CANCER EPIDEM BIOMAR, V10, P483
   Thanos J, 2006, CANCER CAUSE CONTROL, V17, P1253, DOI 10.1007/s10552-006-0062-2
   Touillaud MS, 2006, CANCER EPIDEM BIOMAR, V15, P2574, DOI 10.1158/1055-9965.EPI-06-0543
   Travis RC, 2008, INT J CANCER, V122, P705, DOI 10.1002/ijc.23141
   Trock BJ, 2006, JNCI-J NATL CANCER I, V98, P459, DOI 10.1093/jnci/djj102
   Wu AH, 2008, BRIT J CANCER, V98, P9, DOI 10.1038/sj.bjc.6604145
   Wu AH, 2005, AM J CLIN NUTR, V81, P1133
   Wu AH, 2002, CANCER EPIDEM BIOMAR, V11, P844
   Yamamoto S, 2003, J NATL CANCER I, V95, P906, DOI 10.1093/jnci/95.12.906
   Yamamoto S, 2001, J NUTR, V131, P2741, DOI 10.1093/jn/131.10.2741
NR 26
TC 78
Z9 85
U1 0
U2 17
PU NATURE PUBLISHING GROUP
PI LONDON
PA MACMILLAN BUILDING, 4 CRINAN ST, LONDON N1 9XW, ENGLAND
SN 0007-0920
EI 1532-1827
J9 BRIT J CANCER
JI Br. J. Cancer
PD JUL 8
PY 2008
VL 99
IS 1
BP 196
EP 200
DI 10.1038/sj.bjc.6604448
PG 5
WC Oncology
SC Oncology
GA 321RU
UT WOS:000257325000033
PM 18594543
DA 2025-02-23
ER

PT J
AU Pischon, T
   Boeing, H
   Weikert, S
   Allen, N
   Key, T
   Johnsen, NF
   Tjonneland, A
   Severinsen, MT
   Overvad, K
   Rohrmann, S
   Kaaks, R
   Trichopoulou, A
   Zoi, G
   Trichopoulos, D
   Pala, V
   Palli, D
   Tumino, R
   Sacerdote, C
   Bueno-De-Mesquita, HB
   May, A
   Manjer, J
   Wallström, P
   Stattin, P
   Hallmans, G
   Buckland, G
   Larrañaga, N
   Chirlaque, MD
   Martínez, C
   Cornejo, MLR
   Ardanaz, E
   Bingham, S
   Khaw, KT
   Rinaldi, S
   Slimani, N
   Jenab, M
   Riboli, E
AF Pischon, Tobias
   Boeing, Heiner
   Weikert, Steffen
   Allen, Naomi
   Key, Tim
   Johnsen, Nina Fons
   Tjonneland, Anne
   Severinsen, Marianne Tang
   Overvad, Kim
   Rohrmann, Sabine
   Kaaks, Rudolf
   Trichopoulou, Antonia
   Zoi, Gitaki
   Trichopoulos, Dimitrios
   Pala, Valeria
   Palli, Domenico
   Tumino, Rosario
   Sacerdote, Carlotta
   Bueno-de-Mesquita, H. Bas
   May, Anne
   Manjer, Jonas
   Wallstrom, Peter
   Stattin, Par
   Hallmans, Goran
   Buckland, Genevieve
   Larranaga, Nerea
   Dolores Chirlaque, Maria
   Martinez, Carmen
   Redondo Cornejo, Maria L.
   Ardanaz, Eva
   Bingham, Sheila
   Khaw, Kay-Tee
   Rinaldi, Sabina
   Slimani, Nadia
   Jenab, Mazda
   Riboli, Elio
TI Body Size and Risk of Prostate Cancer in the European Prospective Investigation into Cancer and Nutrition
SO CANCER EPIDEMIOLOGY BIOMARKERS & PREVENTION
LA English
DT Article
ID growth-factor-i; dietary assessment methods; epic-oxford participants; meta-regression analysis; igf binding protein-3; physical-activity; health-professionals; factor (igf)-i; united-states; weight change
AB Background: Body size has been hypothesized to influence the risk of prostate cancer; however, most epidemiologic studies have relied on body mass index (BMI) to assess adiposity, whereas only a few studies have examined whether body fat distribution predicts prostate cancer. Methods: We examined the association of height, BMI, waist and hip circumference, and waist-hip ratio with prostate cancer risk among 129,502 men without cancer at baseline from 8 countries of the European Prospective Investigation into Cancer and Nutrition (EPIC), using Cox regression, with age as time metric, stratifying by study center and age at recruitment, and adjusting for education, smoking status, alcohol consumption, and physical activity. Results: During a mean follow-up of 8.5 years, 2,446 men developed prostate cancer. Waist circumference and waist-hip ratio were positively associated with risk of advanced disease. The relative risk of advanced prostate cancer was 1.06 (95% confidence interval, 1.01-1.1) per 5-cm-higher waist circumference and 1.21 (95% confidence interval, 1.04-1.39) per 0.1-unit-higher waist-hip ratio. When stratified by BMI, waist circumference and waist-hip ratio were positively related to risk of total, advanced, and high-grade prostate cancer among men with lower but not among those with higher BMI (P-interaction for waist with BMI, 0.25, 0.02, and 0.05, respectively; P-interaction for waist-hip ratio with BMI, 0.27, 0.22, and 0.14; respectively). Conclusions: These data suggest that abdominal adiposity may be associated with an increased risk of advanced prostate cancer. This association may be stronger among individuals with lower BMI; however, this finding needs confirmation in future studies. (Cancer Epidemiol Biomarkers Prev 2008;17(11):3252-61)
C1 [Pischon, Tobias; Boeing, Heiner; Weikert, Steffen] German Inst Human Nutr Potsdam Rehbrucke, Dept Epidemiol, Nuthetal, Germany.
   [Weikert, Steffen] Charite Univ Med Berlin, Dept Urol, D-13353 Berlin, Germany.
   [Allen, Naomi; Key, Tim] Univ Oxford, Canc Res UK Epidemiol Unit, Oxford, England.
   [Johnsen, Nina Fons; Tjonneland, Anne] Inst Canc Epidemiol, Danish Canc Soc, Copenhagen, Denmark.
   [Severinsen, Marianne Tang; Overvad, Kim] Aarhus Univ Hosp, Aalborg Hosp, Dept Clin Epidemiol, Aalborg, Denmark.
   [Overvad, Kim] Aarhus Univ Hosp, Aalborg Hosp, Dept Cardiol, Aalborg, Denmark.
   [Rohrmann, Sabine; Kaaks, Rudolf] German Canc Res Ctr, Div Clin Epidemiol, D-6900 Heidelberg, Germany.
   [Trichopoulou, Antonia; Zoi, Gitaki] Univ Athens, Sch Med, Dept Hyg & Epidemiol, Athens, Greece.
   [Trichopoulos, Dimitrios] Harvard Univ, Sch Publ Hlth, Dept Epidemiol, Boston, MA 02115 USA.
   [Pala, Valeria] Natl Canc Inst, Nutr Epidemiol Unit, I-20133 Milan, Italy.
   [Palli, Domenico] CSPO Sci Inst Tuscany, Mol & Nutr Epidemiol Unit, Florence, Italy.
   [Tumino, Rosario] Canc Registry Azienda Osped Civile MP Arezzo, Ragusa, Italy.
   [Sacerdote, Carlotta] Univ Turin, Canc Epidemiol Unit, Turin, Italy.
   [Bueno-de-Mesquita, H. Bas; May, Anne] Natl Inst Publ Hlth & Environm RIVM, Bilthoven, Netherlands.
   [Manjer, Jonas] Malmo Univ Hosp, Dept Surg, Malmo, Sweden.
   [Wallstrom, Peter] Lund Univ, Dept Clin Sci, Malmo, Sweden.
   [Stattin, Par] Umea Univ, Dept Surg & Perioperat Sci, Umea, Sweden.
   [Stattin, Par] Umea Univ, Dept Urol & Androl, Umea, Sweden.
   [Hallmans, Goran] Umea Univ, Dept Publ Hlth & Clin Med, Umea, Sweden.
   [Buckland, Genevieve] Catalan Inst Oncol, Canc Epidemiol Program, Unit Nutr Environm & Canc, Barcelona, Spain.
   [Larranaga, Nerea] Basque Govt, Publ Hlth Dept Gipuzkoa, San Sebastian, Spain.
   [Larranaga, Nerea] CIBERESP, San Sebastian, Spain.
   [Dolores Chirlaque, Maria] CIBER Epidemiol & Salud Publ, Murcia Hlth Council, Dept Epidemiol, Barcelona, Spain.
   [Martinez, Carmen] Andalusian Sch Publ Hlth, Granada, Spain.
   [Martinez, Carmen] CIBER Epidemiol & Salud Publ, Granada, Spain.
   [Redondo Cornejo, Maria L.] Publ Hlth & Hlth Planning Directorate, Asturias, Spain.
   [Ardanaz, Eva] Publ Hlth Inst Navarra, Pamplona, Spain.
   [Bingham, Sheila] Univ Cambridge, Ctr Nutr & Canc, Cambridge, England.
   [Rinaldi, Sabina; Slimani, Nadia; Jenab, Mazda] IARC WHO, Lyon, France.
   [Riboli, Elio] Univ London Imperial Coll Sci Technol & Med, Dept Epidemiol & Publ Hlth, London, England.
C3 Leibniz Association; Deutsches Institut fur Ernahrungsforschung Potsdam-Rehbrucke (DIfE); Berlin Institute of Health; Free University of Berlin; Humboldt University of Berlin; Charite Universitatsmedizin Berlin; University of Oxford; Cancer Research UK; Danish Cancer Society; Aarhus University; Aalborg University; Aalborg University Hospital; Aarhus University; Aalborg University; Aalborg University Hospital; Helmholtz Association; German Cancer Research Center (DKFZ); Athens Medical School; National & Kapodistrian University of Athens; Harvard University; Harvard T.H. Chan School of Public Health; Fondazione IRCCS Istituto Nazionale Tumori Milan; Civile M.P. Arezzo Hospital; University of Turin; Netherlands National Institute for Public Health & the Environment; Lund University; Skane University Hospital; Lund University; Umea University; Umea University; Umea University; Institut Catala d'Oncologia; Basque Government; CIBER - Centro de Investigacion Biomedica en Red; CIBERESP; CIBER - Centro de Investigacion Biomedica en Red; CIBERESP; Murcia Regional Health Council; Escuela Andaluza de Salud Publica; CIBER - Centro de Investigacion Biomedica en Red; CIBERESP; Public Health Institute of Navarra; University of Cambridge; World Health Organization; International Agency for Research on Cancer (IARC); Imperial College London
RP Pischon, T (corresponding author), German Inst Human Nutr Potsdam Rehbrucke, Dept Epidemiol, Arthur Scheunert Allee 114-116, D-14558 Nuthetal, Germany.
EM pischon@dife.de
FU MRC [G0501019] Funding Source: UKRI; British Heart Foundation Funding Source: Medline; Cancer Research UK Funding Source: Medline; Medical Research Council [G0401527, G0501019] Funding Source: Medline; Wellcome Trust Funding Source: Medline; Department of Health Funding Source: Medline; Associazione Italiana per la Ricerca sul Cancro Funding Source: Custom
CR Allen NE, 2007, CANCER EPIDEM BIOMAR, V16, P1121, DOI 10.1158/1055-9965.EPI-06-1062
   Baillargeon J, 2006, CANCER EPIDEM BIOMAR, V15, P1331, DOI 10.1158/1055-9965.EPI-06-0082
   BINGHAM SA, 1994, BRIT J NUTR, V72, P619, DOI 10.1079/BJN19940064
   Chan JM, 2002, J NATL CANCER I, V94, P1099
   Chan JM, 1998, SCIENCE, V279, P563, DOI 10.1126/science.279.5350.563
   Dal Maso L, 2004, BRIT J CANCER, V90, P2176, DOI 10.1038/sj.bjc.6601859
   DemarkWahnefried W, 1997, NUTR CANCER, V28, P302, DOI 10.1080/01635589709514591
   Donato KA, 1998, ARCH INTERN MED, V158, P1855, DOI 10.1001/archinte.158.17.1855
   Freedland SJ, 2006, CANCER CAUSE CONTROL, V17, P5, DOI 10.1007/s10552-005-0378-3
   Freedland SJ, 2007, EPIDEMIOL REV, V29, P88, DOI 10.1093/epirev/mxm006
   Friedenreich C, 2006, CANCER EPIDEM BIOMAR, V15, P2398, DOI 10.1158/1055-9965.EPI-06-0595
   Friedenreich CM, 2004, INT J CANCER, V110, P278, DOI 10.1002/ijc.20110
   Giles GG, 2003, INT J CANCER, V103, P241, DOI 10.1002/ijc.10810
   Giovannucci E, 2003, J NATL CANCER I, V95, P1240, DOI 10.1093/jnci/djg009
   Giovannucci E, 1997, CANCER EPIDEM BIOMAR, V6, P557
   Giovannucci E, 2007, INT J CANCER, V121, P1571, DOI 10.1002/ijc.22788
   Gong ZH, 2006, CANCER EPIDEM BIOMAR, V15, P1977, DOI 10.1158/1055-9965.EPI-06-0477
   Grönberg H, 2003, LANCET, V361, P859, DOI 10.1016/S0140-6736(03)12713-4
   Haftenberger M, 2002, PUBLIC HEALTH NUTR, V5, P1163, DOI 10.1079/PHN2002397
   Haftenberger M, 2002, PUBLIC HEALTH NUTR, V5, P1147, DOI 10.1079/PHN2002396
   Hsing AW, 2000, CANCER EPIDEM BIOMAR, V9, P1335
   Hubbard JS, 2004, UROLOGY, V63, P253, DOI 10.1016/j.urology.2003.09.060
   IARC Working Group on the Evaluation of Cancer-Preventive Strategies, 2002, IARC HDB CANC PREV, V0, P0
   Kaaks R, 2001, P NUTR SOC, V60, P91, DOI 10.1079/PNS200070
   Lee IM, 2001, CANCER CAUSE CONTROL, V12, P187, DOI 10.1023/A:1008952528771
   LUNN M, 1995, BIOMETRICS, V51, P524, DOI 10.2307/2532940
   MacInnis RJ, 2003, CANCER EPIDEM BIOMAR, V12, P1417
   MacInnis RJ, 2006, CANCER CAUSE CONTROL, V17, P989, DOI 10.1007/s10552-006-0049-z
   Margetts BM, 1997, INT J EPIDEMIOL, V26, PS1, DOI 10.1093/ije/26.suppl_1.S1
   Marker PC, 2003, DEV BIOL, V253, P165, DOI 10.1016/S0012-1606(02)00031-3
   Parnes HL, 2005, J CLIN ONCOL, V23, P368, DOI 10.1200/JCO.2005.08.027
   Pols MA, 1997, INT J EPIDEMIOL, V26, PS181, DOI 10.1093/ije/26.suppl_1.S181
   Renehan AG, 2004, LANCET, V363, P1346, DOI 10.1016/S0140-6736(04)16044-3
   Riboli E, 2002, PUBLIC HEALTH NUTR, V5, P1113, DOI 10.1079/PHN2002394
   Riboli E, 1997, INT J EPIDEMIOL, V26, PS6, DOI 10.1093/ije/26.suppl_1.S6
   Roddam AW, 2008, J NATL CANCER I, V100, P170, DOI 10.1093/jnci/djm323
   Rodriguez C, 2007, CANCER EPIDEM BIOMAR, V16, P63, DOI 10.1158/1055-9965.EPI-06-0754
   Shaneyfelt T, 2000, J CLIN ONCOL, V18, P847, DOI 10.1200/JCO.2000.18.4.847
   Shi R, 2001, BRIT J CANCER, V85, P991, DOI 10.1054/bjoc.2001.1961
   So AI, 2003, WORLD J UROL, V21, P325, DOI 10.1007/s00345-003-0373-9
   Spencer EA, 2004, PUBLIC HEALTH NUTR, V7, P723, DOI 10.1079/PHN2004600
   Spencer EA, 2002, PUBLIC HEALTH NUTR, V5, P561, DOI 10.1079/PHN2001322
   Stattin P, 2000, J NATL CANCER I, V92, P1910, DOI 10.1093/jnci/92.23.1910
   Stattin P, 2003, CANCER EPIDEM BIOMAR, V12, P474
   Stattin P, 2001, J CLIN ENDOCR METAB, V86, P1341, DOI 10.1210/jc.86.3.1341
   Takkouche B, 1999, AM J EPIDEMIOL, V150, P206
   WHITTEMORE AS, 1995, JNCI-J NATL CANCER I, V87, P652, DOI 10.1093/jnci/87.9.652
   Wolk A, 1998, J NATL CANCER I, V90, P911, DOI 10.1093/jnci/90.12.911
   Wright ME, 2007, CANCER-AM CANCER SOC, V109, P675, DOI 10.1002/cncr.22443
NR 50
TC 95
Z9 100
U1 0
U2 11
PU AMER ASSOC CANCER RESEARCH
PI PHILADELPHIA
PA 615 CHESTNUT ST, 17TH FLOOR, PHILADELPHIA, PA 19106-4404 USA
SN 1055-9965
EI 
J9 CANCER EPIDEM BIOMAR
JI Cancer Epidemiol. Biomarkers Prev.
PD NOV 15
PY 2008
VL 17
IS 11
BP 3252
EP 3261
DI 10.1158/1055-9965.EPI-08-0609
PG 10
WC Oncology; Public, Environmental & Occupational Health
SC Oncology; Public, Environmental & Occupational Health
GA 372IY
UT WOS:000260896500046
PM 18990768
DA 2025-02-23
ER

PT J
AU Koizumi, T
   Nakaya, N
   Okamura, C
   Sato, Y
   Shimazu, T
   Nagase, S
   Niikura, H
   Kuriyama, S
   Tase, T
   Ito, K
   Tsubono, Y
   Okamura, K
   Yaegashi, N
   Tsuj, I
AF Koizumi, Toshimitsu
   Nakaya, Naoki
   Okamura, Chikako
   Sato, Yuki
   Shimazu, Taichi
   Nagase, Satoru
   Niikura, Hitoshi
   Kuriyama, Shinichi
   Tase, Toru
   Ito, Kiyoshi
   Tsubono, Yoshitaka
   Okamura, Kunihiro
   Yaegashi, Nobuo
   Tsuj, Ichiro
TI Case-control study of coffee consumption and the risk of endometrial endometrioid adenocarcinoma
SO EUROPEAN JOURNAL OF CANCER PREVENTION
LA English
DT Article
DE case-control study; coffee consumption; endometrial cancer; endometrial endometrioid adenocarcinoma; Japan; postmenopause
ID dietary factors; cancer-risk; japan; women
AB This study examined the association between coffee consumption and the risk of endometrial endometrioid adenocarcinoma (EEA) in Japan by a case-control design. The cases consisted of 107 women less than 80 years of age from two medical centers who had been histopathologically diagnosed to have EEA. The controls, selected from the participants of a cancer-screening program, were 214 women, with two controls selected for each case (matched for age and for area of residence). A self-administered questionnaire containing questions to determine dietary and beverage consumption, as well as reproductive history, was distributed to the cases and controls. Conditional logistic regression analysis was used to estimate the odds ratio (OR) of EEA for three levels of coffee consumption with adjustment for potential confounding factors. The multivariate-adjusted OR of EEA for individuals in the highest tertile of coffee consumption (2 to 3 cups or more/day) was 0.4 [95% confidence interval (Cl), 0.2-0.9], and that of cases in the intermediate tertile (5 to 6 times/week-1 cup/day) was 0.6 (95% Cl, 0.3-1.2), relative to the individuals in the lowest tertile of coffee consumption (3 to 4 times or less/week) (P for trend = 0.014). The above association was observed in postmenopausal women (P for trend = 0.016), but not in premenopausal women (P for trend = 0.90). This study thus revealed an inverse dose-response relationship between coffee consumption and the risk of EEA, and its strong association in postmenopausal women but not in premenopausal women.
C1 [Yaegashi, Nobuo] Tohoku Univ, Grad Sch Med, Dept Reprod & Dev Med, Gynecol Div,Aoba Ku, Sendai, Miyagi 9808574, Japan.
   [Koizumi, Toshimitsu; Nakaya, Naoki; Sato, Yuki; Shimazu, Taichi; Kuriyama, Shinichi; Tsuj, Ichiro] Tohoku Univ, Grad Sch Med, Div Epidemiol, Dept Publ Hlth & Forens Med, Sendai, Miyagi 9808574, Japan.
   [Okamura, Chikako] Sendai City Hosp, Dept Gynecol, Sendai, Miyagi, Japan.
   [Tsubono, Yoshitaka] Tohoku Univ, Sch Publ Policy, Div Hlth Policy, Sendai, Miyagi 9808574, Japan.
   [Tase, Toru] Miyagi Canc Ctr, Dept Gynecol, Sendai, Miyagi, Japan.
C3 Tohoku University; Tohoku University; Tohoku University; Miyagi Cancer Center
RP Yaegashi, N (corresponding author), Tohoku Univ, Grad Sch Med, Dept Reprod & Dev Med, Gynecol Div,Aoba Ku, 1-1 Seiryo Machi, Sendai, Miyagi 9808574, Japan.
EM yaegashi@mail.tains.tohoku.ac.jp
CR Amant F, 2005, LANCET, V366, P491, DOI 10.1016/S0140-6736(05)67063-8
   Boker LK, 2002, J NUTR, V132, P1319, DOI 10.1093/jn/132.6.1319
   Goodman MT, 1997, CANCER RES, V57, P5077
   Hemminki K, 2005, EUR J CANCER, V41, P2155, DOI 10.1016/j.ejca.2005.03.031
   Hirose K, 2007, CANCER SCI, V98, P411, DOI 10.1111/j.1349-7006.2007.00391.x
   Horn-Ross PL, 2003, J NATL CANCER I, V95, P1158, DOI 10.1093/jnci/djg015
   Jain M G, 2000, CANCER CONTROL, V7, P288
   Koshiyama M, 1996, ACTA OBSTET GYN SCAN, V75, P702, DOI 10.3109/00016349609065730
   LEVI F, 1993, CANCER, V71, P3575, DOI 10.1002/1097-0142(19930601)71:11<3575::AID-CNCR2820711119>3.0.CO;2-0
   LEVI F, 1993, EUR J CANCER, V29A, P1445, DOI 10.1016/0959-8049(93)90018-B
   Mazur W, 1998, BAILLIERE CLIN ENDOC, V12, P729, DOI 10.1016/S0950-351X(98)80013-X
   OHTA H, 2000, SANFUJINKA JISSAI, V49, P1669
   Parkin DM, 2005, CA-CANCER J CLIN, V55, P74, DOI 10.3322/canjclin.55.2.74
   Petridou E, 2002, EUR J CANCER PREV, V11, P427, DOI 10.1097/00008469-200210000-00004
   Salazar-Martinez E, 2005, INT J GYNECOL CANCER, V15, P938, DOI 10.1111/j.1525-1438.2005.00253.x
   Shimazu T, 2005, INT J CANCER, V116, P150, DOI 10.1002/ijc.20989
   STENSVOLD I, 1994, CANCER CAUSE CONTROL, V5, P401, DOI 10.1007/BF01694753
   Tao MH, 2005, BRIT J CANCER, V92, P2059, DOI 10.1038/sj.bjc.6602609
   Terry P, 2002, NUTR CANCER, V42, P25, DOI 10.1207/S15327914NC421_4
   Tsubono Y, 2001, NUTR CANCER, V39, P78, DOI 10.1207/S15327914nc391_11
NR 21
TC 20
Z9 20
U1 0
U2 1
PU LIPPINCOTT WILLIAMS & WILKINS
PI PHILADELPHIA
PA 530 WALNUT ST, PHILADELPHIA, PA 19106-3621 USA
SN 0959-8278
EI 
J9 EUR J CANCER PREV
JI Eur. J. Cancer Prev.
PD AUG 15
PY 2008
VL 17
IS 4
BP 358
EP 363
DI 10.1097/CEJ.0b013e3282f0c02c
PG 6
WC Oncology
SC Oncology
GA 319TG
UT WOS:000257186400012
PM 18562962
DA 2025-02-23
ER

PT J
AU Teng, J
   Wang, ZY
   Jarrard, DF
   Bjorling, DE
AF Teng, Jian
   Wang, Zun-Yi
   Jarrard, David F.
   Bjorling, Dale E.
TI Roles of estrogen receptor α and β in modulating urothelial cell proliferation
SO ENDOCRINE-RELATED CANCER
LA English
DT Article
ID er-beta; bladder-cancer; differential expression; increased risk; dietary soy; protein; activation; membrane; ligands; markers
AB We reported previously that both subtypes of estrogen receptors, ER alpha and ER beta, are expressed by human urothelial cells and mediate estrogen-induced cell proliferation in these cells. The aim of this study was to determine the extent to which each ER subtype contributes to urothelial cell proliferation and their possible involvement in the regulation of the cell cycle. We compared the expression of ER alpha and ER beta mRNAs and protein quantitatively in primarily cultured human bladder urothelial cells obtained from six individuals with three immortalized urothelial (E6, E7, and UROtsa) and two bladder cancer cell lines (HTB-9 and T24). We found that all these cells express similar levels of ER beta, but immortalized and cancer cells express much higher amounts of ER alpha than primary cells. Higher levels of ERa mRNA were also observed in the biopsies of bladder transitional cell carcinoma compared with sample from the same bladder unaffected by tumor. Using the ER alpha-selective agonist PPT, the ER beta-selective agonist DPN, and specific small interfering RNA against ER alpha or ER beta, we found that ER beta predominantly mediates estrogen-induced G1/S transition and cell proliferation in the primary urothelial cells. By contrast, ERa predominantly mediates estrogen-induced G1/S transition and cell proliferation in bladder cancer cell lines. Furthermore, we found that 17 beta-estradiol (E-2) rapidly induces phosphorylation of extracellular signal-regulated kinases, but U0126, a mitogen-activated protein kinase kinase (MEK) inhibitor, does not affect E-2-induced urothelial cell proliferation. E-2 up-regulated cyclin D1 and cyclin E expression in both the primary and bladder cancer cells, and the cancer cells have higher cyclin D1 and cyclin E expression during G0/G1 phases. Our data suggest that estrogen exerts its effects through different ER subtypes in urothelial cells. Increased expression of ER alpha may contribute to early induction of cyclin D1 and cyclin E during the cell cycle in bladder cancer cells.
C1 [Teng, Jian; Wang, Zun-Yi; Bjorling, Dale E.] Univ Wisconsin, Sch Vet Med, Dept Surg Sci, Madison, WI 53706 USA.
   [Jarrard, David F.; Bjorling, Dale E.] Univ Wisconsin, Sch Med & Publ Hlth, Div Urol, Dept Surg, Madison, WI 53792 USA.
C3 University of Wisconsin System; University of Wisconsin Madison; University of Wisconsin System; University of Wisconsin Madison
RP Bjorling, DE (corresponding author), Univ Wisconsin, Sch Vet Med, Dept Surg Sci, 2015 Linden Dr, Madison, WI 53706 USA.
EM bjorlind@svm.vetmed.wisc.edu
FU NIDDK NIH HHS [R01 DK 57258, R01 DK 066349, R01 DK057258, R01 DK066349] Funding Source: Medline
CR Castelao JE, 2001, JNCI-J NATL CANCER I, V93, P538, DOI 10.1093/jnci/93.7.538
   Castoria G, 2004, MOL CELL BIOL, V24, P7643, DOI 10.1128/MCB.24.17.7643-7653.2004
   COHEN SM, 1993, ENVIRON HEALTH PERSP, V101, P111, DOI 10.2307/3431852
   Enmark E, 1997, J CLIN ENDOCR METAB, V82, P4258, DOI 10.1210/jc.82.12.4258
   Foley EF, 2000, CANCER RES, V60, P245
   Hall JM, 1999, ENDOCRINOLOGY, V140, P5566, DOI 10.1210/en.140.12.5566
   Hall M, 1996, ADV CANCER RES, V68, P67, DOI 10.1016/S0065-230X(08)60352-8
   Helguero LA, 2005, ONCOGENE, V24, P6605, DOI 10.1038/sj.onc.1208807
   Hess RA, 1997, J ANDROL, V18, P602
   Hu YF, 1998, INT J ONCOL, V12, P1225
   Jemal A, 2006, CA-CANCER J CLIN, V56, P106, DOI 10.3322/canjclin.56.2.106
   Jensen EV, 2001, P NATL ACAD SCI USA, V98, P15197, DOI 10.1073/pnas.211556298
   Kaufmann O, 1998, J PATHOL, V186, P165
   Kelsey JL, 1998, EPIDEMIOL REV, V20, P204, DOI 10.1093/oxfordjournals.epirev.a017981
   KOIKE S, 1987, NUCLEIC ACIDS RES, V15, P2499, DOI 10.1093/nar/15.6.2499
   Kushner PJ, 2000, J STEROID BIOCHEM, V74, P311, DOI 10.1016/S0960-0760(00)00108-4
   Lindberg MK, 2003, MOL ENDOCRINOL, V17, P203, DOI 10.1210/me.2002-0206
   Liu MM, 2002, J BIOL CHEM, V277, P24353, DOI 10.1074/jbc.M201829200
   Liu WS, 2006, J BIOL CHEM, V281, P9837, DOI 10.1074/jbc.C600001200
   Lukas J, 1996, MOL CELL BIOL, V16, P6917
   Mäkelä S, 2000, MOL CELL ENDOCRINOL, V164, P109, DOI 10.1016/S0303-7207(00)00233-1
   Manavathi B, 2006, J CELL PHYSIOL, V207, P594, DOI 10.1002/jcp.20551
   Mendelsohn ME, 2002, AM J CARDIOL, V90, P3F, DOI 10.1016/S0002-9149(02)02418-9
   Meyers MJ, 2001, J MED CHEM, V44, P4230, DOI 10.1021/jm010254a
   Mosselman S, 1996, FEBS LETT, V392, P49, DOI 10.1016/0014-5793(96)00782-X
   MUSGROVE EA, 1993, MOL CELL BIOL, V13, P3577, DOI 10.1128/MCB.13.6.3577
   ONeill PA, 2004, BRIT J CANCER, V91, P1694, DOI 10.1038/sj.bjc.6602183
   Paech K, 1997, SCIENCE, V277, P1508, DOI 10.1126/science.277.5331.1508
   Prall OWJ, 1998, MOL CELL BIOL, V18, P4499, DOI 10.1128/MCB.18.8.4499
   Prins GS, 1998, ENDOCRINOLOGY, V139, P874, DOI 10.1210/en.139.3.874
   Pujol P, 1998, CANCER RES, V58, P5367
   Roger P, 2001, CANCER RES, V61, P2537
   Sabbah M, 1999, P NATL ACAD SCI USA, V96, P11217, DOI 10.1073/pnas.96.20.11217
   Shen SS, 2006, CANCER-AM CANCER SOC, V106, P2610, DOI 10.1002/cncr.21945
   Shin KY, 1997, BRIT J CANCER, V75, P1788, DOI 10.1038/bjc.1997.305
   SHYAMALA G, 1982, ENDOCRINOLOGY, V110, P1249, DOI 10.1210/endo-110-4-1249
   Song RXD, 2006, BIOL REPROD, V75, P9, DOI 10.1095/biolreprod.105.050070
   Stauffer SR, 2000, J MED CHEM, V43, P4934, DOI 10.1021/jm000170m
   Ström A, 2004, P NATL ACAD SCI USA, V101, P1566, DOI 10.1073/pnas.0308319100
   Sun CL, 2004, INT J CANCER, V112, P319, DOI 10.1002/ijc.20384
   Sun CL, 2002, CANCER EPIDEM BIOMAR, V11, P1674
   Syrigos KN, 2004, HYBRIDOMA HYBRIDOM, V23, P335, DOI 10.1089/1536859042729919
   WALKER BE, 1960, AM J ANAT, V107, P95, DOI 10.1002/aja.1001070202
NR 43
TC 101
Z9 113
U1 0
U2 3
PU BIOSCIENTIFICA LTD
PI BRISTOL
PA STARLING HOUSE, 1600 BRISTOL PARKWAY N, BRISTOL, ENGLAND
SN 1351-0088
EI 1479-6821
J9 ENDOCR-RELAT CANCER
JI Endocr.-Relat. Cancer
PD MAR 15
PY 2008
VL 15
IS 1
BP 351
EP 364
DI 10.1677/erc.1.01255
PG 14
WC Oncology; Endocrinology & Metabolism
SC Oncology; Endocrinology & Metabolism
GA 276EB
UT WOS:000254123000031
PM 18310301
DA 2025-02-23
ER

PT J
AU Fujimoto, K
   Tanaka, M
   Hirao, Y
   Nagata, Y
   Mori, M
   Miyanaga, N
   Akaza, H
   Kim, WJ
AF Fujimoto, K.
   Tanaka, M.
   Hirao, Y.
   Nagata, Y.
   Mori, M.
   Miyanaga, N.
   Akaza, H.
   Kim, W-J
TI Age-stratified serum levels of isoflavones and proportion of equol producers in Japanese and Korean healthy men
SO PROSTATE CANCER AND PROSTATIC DISEASES
LA English
DT Article
DE serum isoflavone level; equol producer; healthy volunteer; prostate cancer; chemoprevention
ID prostate-cancer; urinary-excretion; daidzein; phytoestrogens; metabolism; carotene; bacteria; selenium; soymilk; growth
AB Racial differences in the incidence of prostate cancer are manifest worldwide, possibly due to the different dietary habits. To elucidate the relationship between the recent trend of phytoestrogenic isoflavone intake and the increased incidence of prostate cancer in Japan, we conducted an agestratified dietary survey of soybean foods in 102 Japanese healthy men (age range: 10-59 years) and measured the serum isoflavones and equol levels in them and 100 Korean healthy men. The intergroup comparison among the age-stratified groups showed significant differences in the daily intake of genistein and daidzein between the teenager group and the other groups of age >= 30 years (P<0.05). In the Japanese study, the proportion of equol producers in the teenager group was 10%, being significantly the lowest among the age-stratified groups. The proportions of equol producers in the age-stratified groups from 10 to 49 years were also significantly lower than those in the fifties. The equol non-producers consumed significantly less amounts of isoflavones than the equol producers. In the Korean study, the proportions of equol producers were 45% in the teenager and 40% in the twenties and thirties, being significantly lower than in the forties (80%) and fifties (65%). The decreased intake of isoflavones, low serum level of equol and low incidence of equol production in the young generation may become potential risk factors for prostate cancer not only in Japan but also in Korea in the near future. Elucidating the mechanism of equol production may be promising in developing strategies for chemoprevention against prostate cancer.
C1 [Nagata, Y.; Mori, M.] Sapporo Med Univ, Dept Publ Hlth, Sapporo, Hokkaido, Japan.
   [Miyanaga, N.; Akaza, H.] Univ Tsukuba, Inst Clin Med, Dept Urol, Tsukuba, Ibaraki 305, Japan.
   [Kim, W-J] Chungbuk Natl Univ, Dept Urol, Cheongju, South Korea.
   [Fujimoto, K.; Tanaka, M.; Hirao, Y.] Nara Med Univ, Dept Urol, Kashihara, Nara 634, Japan.
C3 Sapporo Medical University; University of Tsukuba; Chungbuk National University; Nara Medical University
RP Fujimoto, K (corresponding author), Nara Med Univ, Dept Urol, 840 Shijo Cho, Nara 6348522, Japan.
EM kiyokun@naramed-u.ac.jp
FU Ministry of Education, Science, Sports and Culture, Japan [A-03, A-04]
CR ADAMI HO, 2002, PROSTATE CANC, V0, P0
   ADLERCREUTZ H, 1991, AM J CLIN NUTR, V54, P1093, DOI 10.1093/ajcn/54.6.1093
   Akaza H, 2004, JPN J CLIN ONCOL, V34, P86, DOI 10.1093/jjco/hyh015
   Akaza H, 2002, JPN J CLIN ONCOL, V32, P296, DOI 10.1093/jjco/hyf064
   Atkinson C, 2004, J NUTR, V134, P596, DOI 10.1093/jn/134.3.596
   Atkinson C, 2005, EXP BIOL MED, V230, P155, DOI 10.1177/153537020523000302
   Breinholt V, 1998, CHEM RES TOXICOL, V11, P622, DOI 10.1021/tx970170y
   Clark LC, 1998, BRIT J UROL, V81, P730
   Coward L, 1996, CLIN CHIM ACTA, V247, P121, DOI 10.1016/0009-8981(95)06242-4
   Déchaud H, 1999, STEROIDS, V64, P328, DOI 10.1016/S0039-128X(98)00114-7
   Decroos K, 2005, ARCH MICROBIOL, V183, P45, DOI 10.1007/s00203-004-0747-4
   Eichholzer M, 1999, PROSTATE, V38, P189, DOI 10.1002/(SICI)1097-0045(19990215)38:3<189::AID-PROS3>3.0.CO;2-N
   Fair WR, 1997, UROLOGY, V50, P840, DOI 10.1016/S0090-4295(97)00339-7
   FINEGOLD SM, 1974, AM J CLIN NUTR, V27, P1456, DOI 10.1093/ajcn/27.12.1456
   GIOVANNUCCI E, 1993, J NATL CANCER I, V85, P1571, DOI 10.1093/jnci/85.19.1571
   Hartman TJ, 1998, CANCER EPIDEM BIOMAR, V7, P335
   Hebert JR, 1998, JNCI-J NATL CANCER I, V90, P1637, DOI 10.1093/jnci/90.21.1637
   Hedlund TE, 2003, PROSTATE, V54, P68, DOI 10.1002/pros.10137
   HENTGES DJ, 1977, CANCER RES, V37, P568
   Hur HG, 2002, ARCH MICROBIOL, V178, P8, DOI 10.1007/s00203-002-0414-6
   Jacobsen BK, 1998, CANCER CAUSE CONTROL, V9, P553, DOI 10.1023/A:1008819500080
   Kagawa Y, 2005, STANDARD TABLES FOOD, V0, P0
   Kolonel LN, 2000, CANCER EPIDEM BIOMAR, V9, P795
   Lampe JW, 2003, J NUTR, V133, P956S, DOI 10.1093/jn/133.3.956S
   Lund TD, 2004, BIOL REPROD, V70, P1188, DOI 10.1095/biolreprod.103.023713
   Martin M E, 1996, LIFE SCI, V58, P429
   Parkin DM, 1999, CA-CANCER J CLIN, V49, P33, DOI 10.3322/canjclin.49.1.33
   Petersen DN, 1998, ENDOCRINOLOGY, V139, P1082, DOI 10.1210/en.139.3.1082
   Sonoda T, 2004, CANCER SCI, V95, P238, DOI 10.1111/j.1349-7006.2004.tb02209.x
   TODA T, 1997, FOODS FOOD INGRED J, V172, P83
   Tsangalis D, 2007, EUR J CLIN NUTR, V61, P438, DOI 10.1038/sj.ejcn.1602530
   Tsangalis D, 2002, J FOOD SCI, V67, P3104, DOI 10.1111/j.1365-2621.2002.tb08866.x
   Ueno T, 2002, J NUTR, V132, P0
   Wiseman H, 2004, AM J CLIN NUTR, V80, P692
   Wiseman H, 2000, EXPERT OPIN INV DRUG, V9, P1829, DOI 10.1517/13543784.9.8.1829
NR 35
TC 33
Z9 40
U1 0
U2 2
PU SPRINGERNATURE
PI LONDON
PA CAMPUS, 4 CRINAN ST, LONDON, N1 9XW, ENGLAND
SN 1365-7852
EI 1476-5608
J9 PROSTATE CANCER P D
JI Prostate Cancer Prostatic Dis.
PD SEP 15
PY 2008
VL 11
IS 3
BP 252
EP 257
DI 10.1038/sj.pcan.4501030
PG 6
WC Oncology; Urology & Nephrology
SC Oncology; Urology & Nephrology
GA 338KB
UT WOS:000258505500007
PM 18180805
DA 2025-02-23
ER

PT J
AU Gosselin, TK
   Gilliard, L
   Tinnen, R
AF Gosselin, Tracy K.
   Gilliard, Linda
   Tinnen, Rhonda
TI Assessing the Need for a Dietitian in Radiation Oncology
SO CLINICAL JOURNAL OF ONCOLOGY NURSING
LA English
DT Article
ID improves patient outcm; weight-loss; cancer-patients; neck-cancer; controlled-trial; dietary-intake; nutrition; radiotherapy; head; chemotherapy
AB Nutritional care is an integral component of quality cancer treatment. Patients undergoing cancer therapy are at risk for developing a variety of side effects that impact their intake, absorption, and nutritional status. The issue becomes compounded in newly diagnosed patients who have preexisting poor nutritional status, comorbid diseases, mechanical obstruction, and metabolic abnormalities. Standards related to the role of dietitians are well defined in the literature and by the Joint Commission. The quality improvement project illustrated in this article clearly demonstrated the need for a dietitian in the radiation oncology clinic by using the Patient-Generated Subjective Global Assessment.
C1 [Gosselin, Tracy K.] Duke Univ Hosp, Oncol Serv, Durham, NC 27710 USA.
   [Gilliard, Linda] Duke Univ Hosp, Radiat Dept, Durham, NC USA.
   [Tinnen, Rhonda] Duke Univ Hosp, Dept Radiat Oncol, Durham, NC USA.
C3 Duke University; Duke University; Duke University
RP Gosselin, TK (corresponding author), Duke Univ Hosp, Oncol Serv, Durham, NC 27710 USA.
EM gosse001@mc.duke.edu
CR Beaver ME, 2001, OTOLARYNG HEAD NECK, V125, P645, DOI 10.1067/mhn.2001.120428
   Bosaeus I, 2001, INT J CANCER, V93, P380, DOI 10.1002/ijc.1332
   DEWYS WD, 1980, AM J MED, V69, P491, DOI 10.1016/S0149-2918(05)80001-3
   GROSVENOR M, 1989, CANCER-AM CANCER SOC, V63, P330, DOI 10.1002/1097-0142(19890115)63:2<330::AID-CNCR2820630221>3.0.CO;2-U
   Hartmuller VW, 2004, ONCOL NURS FORUM, V31, P989, DOI 10.1188/04.ONF.989-996
   Huhmann MB, 2005, LANCET ONCOL, V6, P334, DOI 10.1016/S1470-2045(05)70170-4
   Isenring EA, 2004, BRIT J CANCER, V91, P447, DOI 10.1038/sj.bjc.6601962
   Isenring EA, 2007, J AM DIET ASSOC, V107, P404, DOI 10.1016/j.jada.2006.12.007
   Kubrak C, 2007, CANCER NURS, V30, P1
   Larsson M, 2005, CANCER NURS, V28, P425, DOI 10.1097/00002820-200511000-00004
   McMahon K, 2000, SEMIN ONCOL NURS, V16, P106, DOI 10.1053/on.2000.5549
   Odelli C, 2005, CLIN ONCOL-UK, V17, P639, DOI 10.1016/j.clon.2005.03.015
   Ottery FD, 1996, NUTRITION, V12, PS15, DOI 10.1016/0899-9007(95)00067-4
   Ravasco P, 2005, HEAD NECK-J SCI SPEC, V27, P659, DOI 10.1002/hed.20221
   Ravasco P, 2005, J CLIN ONCOL, V23, P1431, DOI 10.1200/JCO.2005.02.054
   Ravasco P, 2003, CLIN ONCOL-UK, V15, P443, DOI 10.1016/S0936-6555(03)00155-9
   Schiller MR, 1998, J AM DIET ASSOC, V98, P977, DOI 10.1016/S0002-8223(98)00224-7
   Wood K, 2005, J HUM NUTR DIET, V18, P343, DOI 10.1111/j.1365-277X.2005.00632.x
NR 19
TC 7
Z9 7
U1 0
U2 4
PU ONCOLOGY NURSING SOC
PI PITTSBURGH
PA 125 ENTERPRISE DR, PITTSBURGH, PA 15275 USA
SN 1092-1095
EI 
J9 CLIN J ONCOL NURS
JI Clin. J. Oncol. Nurs.
PD OCT 15
PY 2008
VL 12
IS 5
BP 781
EP 787
DI 10.1188/08.CJON.781-787
PG 7
WC Oncology; Nursing
SC Oncology; Nursing
GA 358XX
UT WOS:000259951900012
PM 18842534
DA 2025-02-23
ER

PT J
AU Yun, YH
   Lim, MK
   Won, YJ
   Park, SM
   Chang, YJ
   Oh, SW
   Shin, SA
AF Yun, Young Ho
   Lim, Min Kyung
   Won, Young-Joo
   Park, Sang Min
   Chang, Yoon Jung
   Oh, Sang Woo
   Shin, Soon Ae
TI Dietary preference, physical activity, and cancer risk in men: national health insurance corporation study
SO BMC CANCER
LA English
DT Article
ID colon-cancer; lung-cancer; vegetable consumption; pancreatic-cancer; prostate-cancer; women; fruit; cohort; population; prevention
AB Background: The effects of vegetable preference and leisure-time physical activity (LPA) on cancer have been inconsistent. We examined the effects of dietary preference and physical activity, as well as their combined effect on cancer risk. Methods: This prospective cohort study included 444,963 men, older than 40 years, who participated in a national health examination program begun in 1996. Based on the answer to the question "What kind of dietary preference do you have?" we categorized dietary preference as (1) vegetables, (2) mixture of vegetables and meat, and (3) meats. We categorized LPA as low (< 4 times/wk, < 30 min/session), moderate (2-4 times/wk, >= 30 min/session or >= 5 times/wk, < 30 min/session), or high (>= 5 times/wk, >= 30 min/ session). We obtained cancer incidence data for 1996 through 2002 from the Korean Central Cancer Registry. We used a standard Poisson regression model with a log link function and person-time offset to estimate incidence and relative risk.. Results: During the 6-year follow-up period, we identified 14,109 cancer cases. Multivariate analysis revealed that a preference for vegetables or a mixture of vegetables and meat as opposed to a preference for meat played a significant protective role against lung cancer incidence (aRR, 0.81; 95% confidence interval [CI], 0.68-0.98). Compared with the low LPA group, subjects with moderate-high LPA had a significantly lower risk for stomach (aRR, 0.91; 95% CI 0.86-0.98), lung (aRR, 0.83; 95%CI, 0.75-0.92), and liver (aRR, 0.88; 95% CI, 0.81-0.95) cancer. Among current smokers, the combined moderate-high LPA and vegetable or mixture of vegetables and meat preference group showed a 40% reduced risk of lung cancer (aRR, 0.60; 95% CI, 0.47-0.76) compared with the combined low LPA and meat preference group. Among never/former smokers, subjects with moderate-high LPA and a preference for vegetables or a mixture of vegetables and meat showed reduced stomach cancer risk (aRR, 0.72; 95% CI, 0.54-0.95). Conclusion: Our findings add to the evidence of the beneficial effects of vegetable preference on lung cancer risk and of physical activity on lung, stomach, and liver cancer risk. Additionally, vegetable preference combined with LPA might significantly reduce lung and stomach cancer risk.
C1 [Yun, Young Ho; Lim, Min Kyung; Won, Young-Joo; Park, Sang Min; Chang, Yoon Jung] Natl Canc Ctr, Natl Canc Control Res Inst, Goyang, Gyeonggi, South Korea.
   [Oh, Sang Woo] DongGuk Univ, Int Hosp, Dept Family Med, Ctr Hlth Promot,Mitochondrial Res Grp, Gyeonggi, South Korea.
   [Oh, Sang Woo] DongGuk Univ, Int Hosp, Clin Res Ctr, Gyeonggi, South Korea.
   [Shin, Soon Ae] Natl Hlth Insurance Corp, Seoul, South Korea.
   [Park, Sang Min] Seoul Natl Univ, Coll Med, Seoul Natl Univ Hosp, Dept Family Med, Seoul, South Korea.
C3 National Cancer Center - Korea (NCC); Dongguk University; Dongguk University; Seoul National University (SNU); Seoul National University Hospital
RP Yun, YH (corresponding author), Natl Canc Ctr, Natl Canc Control Res Inst, Goyang, Gyeonggi, South Korea.
EM lawyun08@ncc.re.kr; mickey@ncc.re.kr; astra67@ncc.re.kr; sangmin.park.snuh@gmail.com; eunicemd@ncc.re.kr; osw6021@gmail.com; rosa1026@nhic.or.kr
CR Bernstein L, 2005, JNCI-J NATL CANCER I, V97, P1671, DOI 10.1093/jnci/dji374
   Cronin KA, 2001, CANCER CAUSE CONTROL, V12, P305, DOI 10.1023/A:1011244700531
   Doyle C, 2006, CA-CANCER J CLIN, V56, P323, DOI 10.3322/canjclin.56.6.323
   Drewnowski A, 1999, AM J CLIN NUTR, V70, P28
   Feskanich D, 2000, JNCI-J NATL CANCER I, V92, P1812, DOI 10.1093/jnci/92.22.1812
   Holmes MD, 2005, JAMA-J AM MED ASSOC, V293, P2479, DOI 10.1001/jama.293.20.2479
   *IARC, 2003, FRUITS VEGETABLES LY, V0, P0
   Kushi LH, 2006, CA-CANCER J CLIN, V56, P254, DOI 10.3322/canjclin.56.5.254
   Lee MM, 1998, CANCER CAUSE CONTROL, V9, P545, DOI 10.1023/A:1008840105531
   Mao Y, 2003, AM J EPIDEMIOL, V158, P564, DOI 10.1093/aje/kwg186
   Martinez ME, 1997, J NATL CANCER I, V89, P948, DOI 10.1093/jnci/89.13.948
   McTiernan A, 2004, CANCER EPIDEM BIOMAR, V13, P1099
   Meyerhardt JA, 2006, J CLIN ONCOL, V24, P3535, DOI 10.1200/JCO.2006.06.0863
   Michaud DS, 2005, J NATL CANCER I, V97, P518, DOI 10.1093/jnci/dji094
   Michaud DS, 1999, JNCI-J NATL CANCER I, V91, P605, DOI 10.1093/jnci/91.7.605
   Miller AB, 2004, INT J CANCER, V108, P269, DOI 10.1002/ijc.11559
   *MIN HLTH WELF, 2002, ANN REP KOR CTR CANC, V0, P0
   Nkondjock A, 2005, INT J CANCER, V114, P817, DOI 10.1002/ijc.20800
   Nouraie M, 2005, CANCER EPIDEM BIOMAR, V14, P2087, DOI 10.1158/1055-9965.EPI-05-0038
   Patel AV, 2005, CANCER EPIDEM BIOMAR, V14, P275
   Riboli E, 2003, AM J CLIN NUTR, V78, P559S, DOI 10.1093/ajcn/78.3.559S
   Seow A, 2002, CANCER-AM CANCER SOC, V95, P2390, DOI 10.1002/cncr.10971
   Slattery ML, 1997, ANN EPIDEMIOL, V7, P137, DOI 10.1016/S1047-2797(96)00129-9
   Terry P, 2001, J INTERN MED, V250, P280, DOI 10.1046/j.1365-2796.2001.00886.x
   Vigen C, 2006, INT J CANCER, V118, P1004, DOI 10.1002/ijc.21419
   Voorrips LE, 2000, CANCER CAUSE CONTROL, V11, P101, DOI 10.1023/A:1008906706084
   WHO, 2004, WHA57 17, V0, P0
   YU MW, 1995, CANCER RES, V55, P1301
   Yun YH, 2004, CANCER DETECT PREV, V29, P15, DOI 10.1016/j.cdp.2004.08.006
NR 29
TC 71
Z9 75
U1 0
U2 11
PU BMC
PI LONDON
PA CAMPUS, 4 CRINAN ST, LONDON N1 9XW, ENGLAND
SN 1471-2407
EI 
J9 BMC CANCER
JI BMC Cancer
PD DEC 11
PY 2008
VL 8
IS 
BP 
EP 
DI 10.1186/1471-2407-8-366
PG 17
WC Oncology
SC Oncology
GA 398AR
UT WOS:000262704100003
PM 19077256
DA 2025-02-23
ER

PT J
AU Verheus, M
   van Gils, CH
   Kreijkamp-Kaspers, S
   Kok, L
   Peeters, PHM
   Grobbee, DE
   van der Schouw, YT
AF Verheus, Martijn
   van Gils, Carla H.
   Kreijkamp-Kaspers, Sanne
   Kok, Linda
   Peeters, Petra H. M.
   Grobbee, Diederick E.
   van der Schouw, Yvonne T.
TI Soy protein containing isoflavones and mammographic density in a randomized controlled trial in postmenopausal women
SO CANCER EPIDEMIOLOGY BIOMARKERS & PREVENTION
LA English
DT Article
ID breast-cancer risk; dietary phytoestrogen intake; hormone replacement therapy; placebo-controlled trial; singapore chinese women; quantitative-analysis; parenchymal patterns; premenopausal women; cell-proliferation; menstrual-cycle
AB Background: The relatively high dietary intake of soy in Asian countries has been hypothesized to, at least partly, explain the lower breast cancer incidence patterns in these countries compared with the Western world. The aim of the present study was to determine the effect of daily soy supplementation on mammographic density, one of the strongest known risk factors for breast cancer. Methods: A double-blind, randomized, controlled trial was conducted to compare the effects of soy protein intake containing 99 mg isoflavones daily with intake of milk protein (placebo) for the duration of 1 year. Two hundred and two Dutch postmenopausal women ages 60 to 75 years were randomized. Mammographic density was assessed using a quantitative computer-assisted method on digitized mammograms. Equol producer status was assessed in plasma provided at the final visit (soy group) or after a 3-day challenge with soy after the trial was finished (placebo group). Results: A total of 175 women completed the baseline visits and at least one follow-up visit and were included in the intention-to-treat analyses. For 126 women, both pre- and post-trial mammograms were available. Marmnographic density decreased in both study arms, but the decrease did not differ significantly between intervention and placebo groups. Equol producer status did not modify the results. Conclusion: The results of this trial do not support the hypothesis that a diet high in soy protein among postmenopausal women decreases mammographic density.
C1 [Verheus, Martijn; van Gils, Carla H.; Kreijkamp-Kaspers, Sanne; Kok, Linda; Peeters, Petra H. M.; Grobbee, Diederick E.; van der Schouw, Yvonne T.] Univ Med Ctr, Julius Ctr Hlth Sci & Primary Care, NL-3508 GA Utrecht, Netherlands.
   [Verheus, Martijn] Canc Res Ctr Hawaii, Honolulu, HI 96813 USA.
   [Kreijkamp-Kaspers, Sanne] One Stop Med Pty Ltd, Mackay, Qld, Australia.
   [Kok, Linda] Natl Inst Publ Hlth & Environm, Ctr Prevent & Hlth Serv Res, NL-3720 BA Bilthoven, Netherlands.
   [Peeters, Petra H. M.] Univ London Imperial Coll Sci Technol & Med, Fac Med, Dept Epidemiol & Publ Hlth, London, England.
C3 Utrecht University; Utrecht University Medical Center; Cancer Research Center of Hawaii; Netherlands National Institute for Public Health & the Environment; Imperial College London
RP van der Schouw, YT (corresponding author), Univ Med Ctr, Julius Ctr Hlth Sci & Primary Care, Room Str 6-131,POB 85500, NL-3508 GA Utrecht, Netherlands.
EM y.t.vanderschouw@umcutrecht.nl
FU Netherlands Organisation for Scientific Research; Netherlands Organisation for Health Research and Development [2200.0048, 014-91-069]
CR ADLERCREUTZ H, 1990, SCAND J CLIN LAB INV, V50, P3, DOI 10.3109/00365519009085798
   ALBANES D, 1988, JNCI-J NATL CANCER I, V80, P772, DOI 10.1093/jnci/80.10.772
   Atkinson C, 2004, BREAST CANCER RES, V6, PR170, DOI 10.1186/bcr773
   Brisson J, 2000, CANCER EPIDEM BIOMAR, V9, P911
   Brouwers E, 2003, J STEROID BIOCHEM, V84, P577, DOI 10.1016/S0960-0760(03)00071-2
   Buist DSM, 2006, CANCER EPIDEM BIOMAR, V15, P2303, DOI 10.1158/1055-9965.EPI-06-0475
   BYNG JW, 1994, PHYS MED BIOL, V39, P1629, DOI 10.1088/0031-9155/39/10/008
   Byng JW, 1996, EUR J CANCER PREV, V5, P319, DOI 10.1097/00008469-199610000-00003
   Cuzick J, 2004, JNCI-J NATL CANCER I, V96, P621, DOI 10.1093/jnci/djh106
   den Tonkelaar I, 2001, CANCER EPIDEM BIOMAR, V10, P223
   Grace PB, 2004, CANCER EPIDEM BIOMAR, V13, P698
   Greendale GA, 1999, ANN INTERN MED, V130, P262, DOI 10.7326/0003-4819-130-4_Part_1-199902160-00003
   Haars G, 2005, CANCER EPIDEM BIOMAR, V14, P2634, DOI 10.1158/1055-9965.EPI-05-0824
   Harvey JA, 1997, J NATL CANCER I, V89, P1623, DOI 10.1093/jnci/89.21.1623
   Hirschberg AL, 2007, MENOPAUSE, V14, P89, DOI 10.1097/01.gme.0000230346.20992.34
   Jakes RW, 2002, CANCER EPIDEM BIOMAR, V11, P608
   Kok L, 2005, MENOPAUSE, V12, P56, DOI 10.1097/00042192-200512010-00011
   Kok L, 2004, MATURITAS, V47, P21, DOI 10.1016/S0378-5122(03)00243-3
   Kreijkamp-Kaspers S, 2005, AM J CLIN NUTR, V81, P189
   Kreijkamp-Kaspers S, 2004, JAMA-J AM MED ASSOC, V292, P65, DOI 10.1001/jama.292.1.65
   Lee SA, 2007, J NUTR, V137, P1011, DOI 10.1093/jn/137.4.1011
   Maskarinec G, 2004, J NUTR, V134, P3089, DOI 10.1093/jn/134.11.3089
   Maskarinec G, 2001, BREAST CANCER RES, V3, P134, DOI 10.1186/bcr285
   Maskarinec GF, 2003, EUR J CANCER PREV, V12, P165, DOI 10.1097/00008469-200304000-00011
   McCormack VA, 2006, CANCER EPIDEM BIOMAR, V15, P1159, DOI 10.1158/1055-9965.EPI-06-0034
   Messina M, 2006, JNCI-J NATL CANCER I, V98, P1275, DOI 10.1093/jnci/djj356
   Nagel G, 2005, EUR J MED RES, V10, P389
   Piller R, 2006, EUR J CANCER PREV, V15, P225, DOI 10.1097/01.cej.0000197449.56862.75
   Rutter CM, 2001, JAMA-J AM MED ASSOC, V285, P171, DOI 10.1001/jama.285.2.171
   Setchell KDR, 2002, J NUTR, V132, P3577, DOI 10.1093/jn/132.12.3577
   Shu XO, 2001, CANCER EPIDEM BIOMAR, V10, P483
   Son HJ, 1999, AM J ROENTGENOL, V173, P905, DOI 10.2214/ajr.173.4.10511146
   TRICHOPOULOS D, 1992, EPIDEMIOLOGY, V3, P523, DOI 10.1097/00001648-199211000-00011
   Trock BJ, 2006, JNCI-J NATL CANCER I, V98, P459, DOI 10.1093/jnci/djj102
   Ursin G, 2001, CANCER EPIDEM BIOMAR, V10, P141
   Ursin G, 2006, NUTR CANCER, V56, P128, DOI 10.1207/s15327914nc5602_2
   Verheus M, 2007, J CLIN ONCOL, V25, P648, DOI 10.1200/JCO.2006.06.0244
   Wu AH, 2008, BRIT J CANCER, V98, P9, DOI 10.1038/sj.bjc.6604145
   Wu AH, 2002, CARCINOGENESIS, V23, P1491, DOI 10.1093/carcin/23.9.1491
   Wu AH, 2000, BRIT J CANCER, V82, P1879, DOI 10.1054/bjoc.1999.1218
   Yamamoto S, 2001, J NUTR, V131, P2741, DOI 10.1093/jn/131.10.2741
NR 41
TC 39
Z9 45
U1 0
U2 5
PU AMER ASSOC CANCER RESEARCH
PI PHILADELPHIA
PA 615 CHESTNUT ST, 17TH FLOOR, PHILADELPHIA, PA 19106-4404 USA
SN 1055-9965
EI 1538-7755
J9 CANCER EPIDEM BIOMAR
JI Cancer Epidemiol. Biomarkers Prev.
PD OCT 15
PY 2008
VL 17
IS 10
BP 2632
EP 2638
DI 10.1158/1055-9965.EPI-08-0344
PG 7
WC Oncology; Public, Environmental & Occupational Health
SC Oncology; Public, Environmental & Occupational Health
GA 360IK
UT WOS:000260051000016
PM 18843004
DA 2025-02-23
ER

PT J
AU Kim, MK
   Kim, JH
   Nam, SJ
   Ryu, S
   Kong, G
AF Kim, Mi Kyung
   Kim, Jin Hee
   Nam, Seok Jin
   Ryu, Seungho
   Kong, Gu
TI Dietary Intake of Soy Protein and Tofu in Association With Breast Cancer Risk Based on a Case-Control Study
SO NUTRITION AND CANCER-AN INTERNATIONAL JOURNAL
LA English
DT Article
ID phytoestrogen intake; phyto-estrogens; soyfood intake; 5 continents; foods; consumption; isoflavones; population; mortality; patterns
AB Soy food and its constituents may protect against breast cancer, but the association between soy intake and decreased breast cancer risk is inconsistent. We evaluated the relationship between breast cancer risk and the dietary intake of soy protein as measured by total soy food and tofu intake. Histologically confirmed cases (n = 362) were matched to controls by age (within 2 yr) and menopausal status. High soy protein intake was associated with reduced breast cancer risk in analyses adjusted for potential confounders including dietary factors among premenopausal women (odds ratio [OR] = 0.39 in the highest quintile, 95% confidence interval [CI] = 0.22-0.93, P for trend = 0.03) and postmenopausal women (OR = 0.22, 95% CI = 0.064.88, P for trend = 0.16). We also found an inverse association between total tofu intake and breast cancer risk among premenopausal women (for total tofu intake, OR = 0.23 in the highest quintile, 95 % CI = 0.11-0.48, P for trend <0.01; for at least 1 serving of tofu as the main ingredient per day, OR = 0.26, 95% CI = 0.13-0.55, P for trend <0.01). We concluded that increased regular soy food intake at a level equivalent to traditional Korean consumption levels may be associated with a reduced risk of breast cancer, and this effect is more pronounced in premenopausal women.
C1 [Kim, Mi Kyung; Kim, Jin Hee] Hanyang Univ, Coll Med, Dept Prevent Med, Seoul 133791, South Korea.
   [Nam, Seok Jin] Sungkyunkwan Univ, Sch Med, Samsung Med Ctr, Dept Surg, Seoul, South Korea.
   [Ryu, Seungho] Kangbuk Samsung Hosp, Dept Occupat Med, Seoul, South Korea.
   [Kong, Gu] Hanyang Univ GK, Coll Med, Dept Pathol, Seoul, South Korea.
C3 Hanyang University; Sungkyunkwan University (SKKU); Samsung Medical Center; Sungkyunkwan University (SKKU); Samsung Medical Center; Hanyang University
RP Kim, MK (corresponding author), Hanyang Univ, Coll Med, Dept Prevent Med, 17 Haengdang Dong, Seoul 133791, South Korea.
EM kmkkim@hanyang.ac.kr
FU Korea Ministry of Science and Technology [M10418010002-05N1801-00210]
CR Adlercreutz H, 1997, ANN MED, V29, P95, DOI 10.3109/07853899709113696
   *BOARD US, 2000, 2000 2001 NAT REP, V0, P0
   Constantinou AI, 2001, NUTR CANCER, V41, P75, DOI 10.1207/S15327914NC41-1&2_10
   Dai Q, 2001, BRIT J CANCER, V85, P372, DOI 10.1054/bjoc.2001.1873
   den Tonkelaar I, 2001, CANCER EPIDEM BIOMAR, V10, P223
   Do MH, 2007, NUTR CANCER, V57, P20, DOI 10.1080/01635580701268063
   Grace PB, 2004, CANCER EPIDEM BIOMAR, V13, P698
   Henderson BE, 1996, CANC EPIDEMIOLOGY PR, V0, P1022
   HIROSE K, 1995, JPN J CANCER RES, V86, P146, DOI 10.1111/j.1349-7006.1995.tb03032.x
   Ho SY, 2006, PREV MED, V43, P20, DOI 10.1016/j.ypmed.2006.03.007
   Horn-Ross PL, 2001, AM J EPIDEMIOL, V154, P434, DOI 10.1093/aje/154.5.434
   Horn-Ross PL, 2002, CANCER CAUSE CONTROL, V13, P407, DOI 10.1023/A:1015786030864
   Ingram D, 1997, LANCET, V350, P990, DOI 10.1016/S0140-6736(97)01339-1
   Kamangar F, 2006, J CLIN ONCOL, V24, P2137, DOI 10.1200/JCO.2005.05.2308
   Key TJ, 1999, BRIT J CANCER, V81, P1248, DOI 10.1038/sj.bjc.6690837
   Kim MK, 1996, KOREAN JOURNAL OF COMMUNITY NUTRITION, V1, P376
   Kim S, 2000, AM J CLIN NUTR, V71, P44
   *KOR I HLTH SOC AF, 2005, 3 KOR NAT HLTH NUTR, V0, P0
   LEE HP, 1992, CANCER CAUSE CONTROL, V3, P313, DOI 10.1007/BF00146884
   Linseisen J, 2004, INT J CANCER, V110, P284, DOI 10.1002/ijc.20119
   Marugame T, 2006, JPN J CLIN ONCOL, V36, P399, DOI 10.1093/jjco/hyl049
   McTiernan A, 2003, ONCOLOGIST, V8, P326, DOI 10.1634/theoncologist.8-4-326
   Messina M, 2006, JNCI-J NATL CANCER I, V98, P1275, DOI 10.1093/jnci/djj356
   Messina MJ, 2001, J NUTR, V131, P3095S, DOI 10.1093/jn/131.11.3095S
   *MIN HLTH WELF, 2005, CANC INC KOR 1999 20, V0, P0
   Moon YJ, 2006, TOXICOL IN VITRO, V20, P187, DOI 10.1016/j.tiv.2005.06.048
   Omoni AO, 2005, NUTR REV, V63, P272, DOI 10.1301/nr.2005.aug.272-283
   PATE RR, 1995, JAMA-J AM MED ASSOC, V273, P402, DOI 10.1001/jama.273.5.402
   Shu XO, 2001, CANCER EPIDEM BIOMAR, V10, P483
   The Korean Nutrition Society, 2003, FOODS NUTR DAT COMP, V0, P0
   Thijssen JHH, 2004, MATURITAS, V49, P25, DOI 10.1016/j.maturitas.2004.06.004
   Trock BJ, 2006, JNCI-J NATL CANCER I, V98, P459, DOI 10.1093/jnci/djj102
   Willett W, 1998, NUTRITIONAL EPIDEMIOLOGY, V0, PP148, DOI 10.1093/acprof:oso/9780195122978.003.07
   Willett WC, 1998, NUTRITIONAL EPIDEMIOLOGY: MONOGRAPHS IN EPIDEMIOLOGY AND BIOSTATISTICS, V2nd, P0
   Witte JS, 1997, BREAST CANCER RES TR, V42, P243, DOI 10.1023/A:1005710211184
   Wu AH, 1996, CANCER EPIDEM BIOMAR, V5, P901
   Wu AH, 2002, CARCINOGENESIS, V23, P1491, DOI 10.1093/carcin/23.9.1491
   Yamamoto S, 2003, J NATL CANCER I, V95, P906, DOI 10.1093/jnci/95.12.906
   YUAN JM, 1995, BRIT J CANCER, V71, P1353, DOI 10.1038/bjc.1995.263
   ZIEGLER RG, 1993, JNCI-J NATL CANCER I, V85, P1819, DOI 10.1093/jnci/85.22.1819
NR 40
TC 39
Z9 47
U1 0
U2 23
PU ROUTLEDGE JOURNALS, TAYLOR & FRANCIS LTD
PI ABINGDON
PA 2-4 PARK SQUARE, MILTON PARK, ABINGDON OX14 4RN, OXON, ENGLAND
SN 0163-5581
EI 1532-7914
J9 NUTR CANCER
JI Nutr. Cancer
PD SEP-OCT 15
PY 2008
VL 60
IS 5
BP 568
EP 576
DI 10.1080/01635580801966203
PG 9
WC Oncology; Nutrition & Dietetics
SC Oncology; Nutrition & Dietetics
GA 359ES
UT WOS:000259969800004
PM 18791919
DA 2025-02-23
ER

PT J
AU Kallianpur, AR
   Lee, SA
   Gao, YT
   Lu, W
   Zheng, Y
   Ruan, ZX
   Dai, Q
   Gu, K
   Shu, XO
   Zheng, W
AF Kallianpur, Asha R.
   Lee, Sang-Ah
   Gao, Yu-Tang
   Lu, Wei
   Zheng, Ying
   Ruan, Zhi-Xian
   Dai, Qi
   Gu, Kai
   Shu, Xiao-Ou
   Zheng, Wei
TI Dietary animal-derived iron and fat intake and breast cancer risk in the Shanghai Breast Cancer Study
SO BREAST CANCER RESEARCH AND TREATMENT
LA English
DT Article
DE breast cancer risk; animal-derived iron; heme; animal fat; dietary intake; micronutrient; interaction; pro-oxidant; case-control study
ID womens health; colon-cancer; synergistic mechanism; oxidative injury; pooled analysis; meat intake; high-fiber; heme iron; red meat; consumption
AB Dietary fats and other constituents have been studied extensively in relation to breast cancer risk. Iron, an essential micronutrient with pro-oxidant properties, has received little attention, and specific fats may augment its toxicity. We investigated the effects of iron and fats from various food sources on the risk of breast cancer. Participants in a population-based case-control study, 3,452 breast cancer cases, and 3,474 age-frequency-matched controls, completed in-person interviews, including a detailed food-frequency questionnaire. Plant- and animal-derived iron and fat intakes were derived from dietary intake data and food composition tables. Unconditional logistic regression models were used to study the independent and interactive effects of different forms of iron and fats on breast cancer risk. Animal-derived (largely heme) iron intake was positively associated with breast cancer risk (P (trend) < 0.01; OR = 1.49 in the highest vs. lowest quartile, 95% confidence interval [CI] 1.25-1.78) after adjustment for known risk factors, antioxidant vitamin and isoflavone intake, and vitamin supplement use. The effect of animal-derived iron was similar in pre- and postmenopausal women. Intake of animal-derived fats was also associated with increased risk (adjusted OR = 1.34, 95% CI 1.14-1.58), particularly after menopause. A significant interaction between iron and fat from animal sources was observed (P < 0.01). A high intake of animal-derived (heme) iron may be associated with an increased risk of primary breast cancer in Chinese women, and saturated and mono-unsaturated fats that are also derived from animal sources may augment this effect. Combined reductions in animal-derived iron and fat consumption have the potential to reduce breast cancer risk.
C1 Vanderbilt Univ, Sch Med, Vanderbilt Epidemiol Ctr, Dept Med, Nashville, TN 37212 USA.
   Vanderbilt Univ, Sch Med, Vanderbilt Ingram Canc Ctr, Nashville, TN 37212 USA.
   Vanderbilt Univ, Sch Med, TN Valley Hlth Syst VA Med Ctr, Div Gen Internal Med & Publ Hlth, Nashville, TN 37212 USA.
   Shanghai Canc Inst, Dept Med, Shanghai, Peoples R China.
   Shanghai Inst Prevent Med, Shanghai, Peoples R China.
C3 Vanderbilt University; Vanderbilt University; Vanderbilt University; Shanghai Jiao Tong University
RP Kallianpur, AR (corresponding author), Vanderbilt Univ, Sch Med, Vanderbilt Epidemiol Ctr, Dept Med, Nashville, TN 37212 USA.
EM asha.kallianpur@vanderbilt.edu
FU NCI NIH HHS [R01CA64277] Funding Source: Medline; NICHD NIH HHS [5K12HD04348-04] Funding Source: Medline
CR Adzersen KH, 2003, NUTR CANCER, V46, P131, DOI 10.1207/S15327914NC4602_05
   Barnard RJ, 2006, NUTR CANCER, V55, P28, DOI 10.1207/s15327914nc5501_4
   Boyapati SM, 2005, BREAST CANCER RES TR, V92, P11, DOI 10.1007/s10549-004-6019-9
   Boyd NF, 2003, BRIT J CANCER, V89, P1672, DOI 10.1038/sj.bjc.6601314
   CARPENTER CE, 1992, CRIT REV FOOD SCI, V31, P333, DOI 10.1080/10408399209527576
   Chan AT, 2005, JNCI-J NATL CANCER I, V97, P917, DOI 10.1093/jnci/dji165
   Cho EY, 2006, ARCH INTERN MED, V166, P2253, DOI 10.1001/archinte.166.20.2253
   Cho EY, 2003, JNCI-J NATL CANCER I, V95, P1079, DOI 10.1093/jnci/95.14.1079
   Dai Q, 2002, CANCER EPIDEM BIOMAR, V11, P801
   Du SF, 2000, J NUTR, V130, P193, DOI 10.1093/jn/130.2.193
   Gao YT, 2000, INT J CANCER, V87, P295, DOI 10.1002/1097-0215(20000715)87:2<295::AID-IJC23>3.0.CO;2-7
   Gonzalez CA, 2006, BRIT J NUTR, V96, PS42, DOI 10.1079/BJN20061699
   Hallberg L, 2000, AM J CLIN NUTR, V71, P1147
   Hambræus L, 1999, P NUTR SOC, V58, P235, DOI 10.1017/S0029665199000324
   Hanson LN, 2006, AM J CLIN NUTR, V84, P774, DOI 10.1093/ajcn/84.4.774
   Hunter DJ, 1996, NEW ENGL J MED, V334, P356, DOI 10.1056/NEJM199602083340603
   Kallianpur AR, 2005, FREE RADICAL BIO MED, V39, P1305, DOI 10.1016/j.freeradbiomed.2005.07.014
   Kallianpur AR, 2004, CANCER EPIDEM BIOMAR, V13, P205, DOI 10.1158/1055-9965.EPI-03-0188
   Kato I, 1999, INT J CANCER, V80, P693, DOI 10.1002/(SICI)1097-0215(19990301)80:5<693::AID-IJC11>3.0.CO;2-G
   Kushi L, 2002, AM J MED, V113, P63, DOI 10.1016/S0002-9343(01)00994-9
   Kuvibidila SR, 2004, J NATL MED ASSOC, V96, P641
   Lee DH, 2004, JNCI-J NATL CANCER I, V96, P403, DOI 10.1093/jnci/djh047
   Liehr JG, 2001, CURR MED CHEM, V8, P839, DOI 10.2174/0929867013372931
   MARTINEZTORRES C, 1986, J NUTR, V116, P1720, DOI 10.1093/jn/116.9.1720
   Missmer SA, 2002, INT J EPIDEMIOL, V31, P78, DOI 10.1093/ije/31.1.78
   Negri E, 1996, INT J CANCER, V65, P140, DOI 10.1002/(SICI)1097-0215(19960117)65:2<140::AID-IJC3>3.0.CO;2-Z
   Nelson RL, 2001, NUTR REV, V59, P140, DOI 10.1111/j.1753-4887.2001.tb07002.x
   Oates PS, 2006, WORLD J GASTROENTERO, V12, P4281, DOI 10.3748/wjg.v12.i27.4281
   Pierre F, 2006, CANCER EPIDEM BIOMAR, V15, P2274, DOI 10.1158/1055-9965.EPI-06-0085
   Prentice RL, 2006, JAMA-J AM MED ASSOC, V295, P629, DOI 10.1001/jama.295.6.629
   Rock CL, 2004, J CLIN ONCOL, V22, P2379, DOI 10.1200/JCO.2004.09.025
   Sesink ALA, 1999, CANCER RES, V59, P5704
   Shannon J, 2003, CANCER CAUSE CONTROL, V14, P19, DOI 10.1023/A:1022506507984
   Shrubsole MJ, 2004, CANCER EPIDEM BIOMAR, V13, P190, DOI 10.1158/1055-9965.EPI-03-0273
   Shu XO, 2004, EUR J CLIN NUTR, V58, P17, DOI 10.1038/sj.ejcn.1601738
   Sinha R, 2000, JNCI-J NATL CANCER I, V92, P1352, DOI 10.1093/jnci/92.16.1352
   Sinha R, 2005, MOL NUTR FOOD RES, V49, P648, DOI 10.1002/mnfr.200500018
   STEVENS RG, 1994, INT J CANCER, V56, P364, DOI 10.1002/ijc.2910560312
   Stevens RG, 2003, FREE RADICAL BIO MED, V34, P1212, DOI 10.1016/S0891-5849(03)00072-8
   Symons MCR, 1998, FREE RADICALS IRON C, V0, P0
   Wang F, 1999, ANTICANCER RES, V19, P445
   Wyllie S, 1998, CARCINOGENESIS, V19, P1285, DOI 10.1093/carcin/19.7.1285
   Yao DC, 2005, FREE RADICAL BIO MED, V39, P1385, DOI 10.1016/j.freeradbiomed.2005.07.015
   Zacharski LR, 2000, AM HEART J, V140, P98, DOI 10.1067/mhj.2000.106646
   Zheng W, 1998, JNCI-J NATL CANCER I, V90, P1724, DOI 10.1093/jnci/90.22.1724
NR 45
TC 50
Z9 54
U1 0
U2 11
PU SPRINGER
PI NEW YORK
PA 233 SPRING STREET, NEW YORK, NY 10013 USA
SN 0167-6806
EI 
J9 BREAST CANCER RES TR
JI Breast Cancer Res. Treat.
PD JAN 15
PY 2008
VL 107
IS 1
BP 123
EP 132
DI 10.1007/s10549-007-9538-3
PG 10
WC Oncology
SC Oncology
GA 235LI
UT WOS:000251235200015
PM 17431764
DA 2025-02-23
ER

PT J
AU Liu, ZH
   Choi, SW
   Crott, JW
   Smith, DE
   Mason, JB
AF Liu, Zhenhua
   Choi, Sang-Woon
   Crott, Jimmy W.
   Smith, Donald E.
   Mason, Joel B.
TI Multiple B-vitamin inadequacy amplifies alterations induced by folate depletion in <i>p53</i> expression and its downstream effector <i>MDM2</i>
SO INTERNATIONAL JOURNAL OF CANCER
LA English
DT Article
DE B-vitamin; methylation; p53; strand breaks
ID dna strand breaks; dietary-folate; multivitamin use; colon-cancer; genomic dna; methylation; deficiency; hypomethylation; assay; risk
AB Folate is required for biological methylation and nucleotide synthesis, aberrations of which are thought to be the mechanisms that enhance colorectal carcinogenesis produced by folate inadequacy. These functions of folate also depend on the availability of other B-vitamins that participate in "one-carbon metabolism," including B2, B6 and B12. Our study therefore investigated whether combined dietary restriction of these vitamins amplifies aberrations in the epigenetic and genetic integrity of the p53 gene that is induced by folate depletion alone. Ninety-six mice were group pair-fed diets with different combinations of B-vitamin depletion over 10 weeks. DNA and RNA were extracted from epithelial cells isolated from the colon. Within the hypermutable region of p53 (exons 5-8), DNA strand breaks were induced within exons 6 and 8 by folate combined with B2, B6 and B12 restriction (p < 0.05); such effects were not significantly induced by mild folate depletion alone. Similarly, a minor degree of hypomethylation of exon 6 produced by isolated folate depletion was significantly amplified (p <= 0.05) by simultaneous depletion of all 4 B-vitamins. Furthermore, the expression of p53 and MDM2 were significantly decreased (p <= 0.05) by the combined depletion state but not by folate depletion alone. These data indicate that inadequacies of other 1-carbon vitamins may amplify aberrations of the p53 gene induced by folate depletion alone, implying that concurrent inadequacies in several of these vitamins may have added tumorigenic potential beyond that observed with isolated folate depletion. (C) 2008 Wiley-Liss, Inc.
C1 [Liu, Zhenhua; Choi, Sang-Woon; Crott, Jimmy W.; Mason, Joel B.] Tufts Univ, Jean Mayer USDA, Human Nutr Res Ctr Aging, Vitamins & Carcinogenesis Lab, Boston, MA 02111 USA.
   [Smith, Donald E.] Tufts Univ, Jean Mayer USDA, Human Nutr Res Ctr Aging, Comparat Biol Unit, Boston, MA 02111 USA.
   [Mason, Joel B.] Tufts Univ New England Med Ctr, Div Clin Nutr, Boston, MA 02111 USA.
   [Mason, Joel B.] Tufts Univ New England Med Ctr, Div Gastroenterol, Boston, MA 02111 USA.
C3 Tufts University; United States Department of Agriculture (USDA); United States Department of Agriculture (USDA); Tufts University; Tufts Medical Center; Tufts Medical Center
RP Liu, ZH (corresponding author), Tufts Univ, Jean Mayer USDA, Human Nutr Res Ctr Aging, Vitamins & Carcinogenesis Lab, 711 Washington St, Boston, MA 02111 USA.
EM zhenhua.liu@tufts.edu
FU NCI NIH HHS [K05 CA100048, U54 CA100971, K05 CA100048-01, U54 CA100971-010002, U54 CA10097] Funding Source: Medline; NIAAA NIH HHS [R21 AA016681] Funding Source: Medline; NIDDK NIH HHS [P30 DK040561-13, P30 DK040561] Funding Source: Medline
CR BARAK Y, 1993, EMBO J, V12, P461, DOI 10.1002/j.1460-2075.1993.tb05678.x
   BJERKNES M, 1981, ANAT RECORD, V199, P565, DOI 10.1002/ar.1091990412
   Cagatay T, 2002, ONCOGENE, V21, P7971, DOI 10.1038/sj.onc.1205919
   CAMP VM, 1983, CLIN CHEM, V29, P642
   Choi SW, 2004, J NUTR, V134, P750, DOI 10.1093/jn/134.4.750
   Choi SW, 1998, GUT, V43, P93, DOI 10.1136/gut.43.1.93
   CLIFFORD AJ, 1989, J NUTR, V119, P1956, DOI 10.1093/jn/119.12.1956
   CRAVO ML, 1992, CANCER RES, V52, P5002
   Crott JW, 2007, MUTAT RES-GEN TOX EN, V626, P171, DOI 10.1016/j.mrgentox.2006.10.001
   Crott JW, 2004, CARCINOGENESIS, V25, P69, DOI 10.1093/carcin/bgg150
   Davis CD, 2004, EXP BIOL MED, V229, P988, DOI 10.1177/153537020422901002
   DRISKELL JA, 1986, AM J CLIN NUTR, V43, P599, DOI 10.1093/ajcn/43.4.599
   DULIC V, 1994, CELL, V76, P1013, DOI 10.1016/0092-8674(94)90379-4
   Duthie SJ, 1998, FASEB J, V12, P1491, DOI 10.1096/fasebj.12.14.1491
   Feinberg AP, 2006, NAT REV GENET, V7, P21, DOI 10.1038/nrg1748
   Fuchs CS, 2002, CANCER EPIDEM BIOMAR, V11, P227
   GIOVANNUCCI E, 1993, J NATL CANCER I, V85, P875, DOI 10.1093/jnci/85.11.875
   Giovannucci E, 1998, ANN INTERN MED, V129, P517, DOI 10.7326/0003-4819-129-7-199810010-00002
   Giovannucci E, 2002, J NUTR, V132, P2350S, DOI 10.1093/jn/132.8.2350S
   Harnack L, 2002, NUTR CANCER, V43, P152, DOI 10.1207/S15327914NC432_5
   Harris SL, 2005, ONCOGENE, V24, P2899, DOI 10.1038/sj.onc.1208615
   HOLLSTEIN M, 1991, SCIENCE, V253, P49, DOI 10.1126/science.1905840
   Jacques PF, 2002, J NUTR, V132, P283, DOI 10.1093/jn/132.2.283
   Keyes MK, 2007, J NUTR, V137, P1713, DOI 10.1093/jn/137.7.1713
   Khanna KK, 2001, NAT GENET, V27, P247, DOI 10.1038/85798
   Kim YI, 1997, AM J CLIN NUTR, V65, P46, DOI 10.1093/ajcn/65.1.46
   KIM YI, 1994, J NUTR, V124, P2197, DOI 10.1093/jn/124.11.2197
   Kim YI, 2000, GASTROENTEROLOGY, V119, P151, DOI 10.1053/gast.2000.8518
   Kim YI, 1996, AM J PATHOL, V149, P1129
   Komatsu S, 2001, J NUTR, V131, P2204, DOI 10.1093/jn/131.8.2204
   LAIRD PW, 1994, HUM MOL GENET, V3, P1487, DOI 10.1093/hmg/3.suppl_1.1487
   Liu ZH, 2007, J NUTR, V137, P2701, DOI 10.1093/jn/137.12.2701
   NICHOALDS GE, 1974, CLIN CHEM, V20, P624
   OBROIN S, 1992, J CLIN PATHOL, V45, P344, DOI 10.1136/jcp.45.4.344
   Planells E, 2003, EUR J CLIN NUTR, V57, P777, DOI 10.1038/sj.ejcn.1601610
   POGRIBNY IP, 1995, CANCER RES, V55, P1894
   Pufulete M, 2005, GUT, V54, P648, DOI 10.1136/gut.2004.054718
   REEVES PG, 1993, J NUTR, V123, P1939, DOI 10.1093/jn/123.11.1939
   SELHUB J, 1993, JAMA-J AM MED ASSOC, V270, P2693, DOI 10.1001/jama.270.22.2693
   Shilkaitis A, 2005, BREAST CANCER RES, V7, PR1132, DOI 10.1186/bcr1350
   SINGERSAM J, 1990, NUCLEIC ACIDS RES, V18, P687, DOI 10.1093/nar/18.3.687
   Sohn KJ, 2003, CARCINOGENESIS, V24, P81, DOI 10.1093/carcin/24.1.81
   Stover PJ, 2004, NUTR REV, V62, PS3, DOI 10.1111/j.1753-4887.2004.tb00070.x
   Su F, 2002, GENE DEV, V16, P46, DOI 10.1101/gad.942902
   Tamura T, 1990, CONTEMPORARY ISSUES IN CLINICAL NUTRITION. VOL, V13, P121
   Toledo F, 2006, NAT REV CANCER, V6, P909, DOI 10.1038/nrc2012
   Ulrey CL, 2005, HUM MOL GENET, V14, PR139, DOI 10.1093/hmg/ddi100
   van den Donk M, 2005, CANCER EPIDEM BIOMAR, V14, P1562, DOI 10.1158/1055-9965.EPI-04-0419
   Van den Veyver IB, 2002, ANNU REV NUTR, V22, P255, DOI 10.1146/annurev.nutr.22.010402.102932
   VARELAMOREIRAS G, 1992, J NUTR, V122, P986, DOI 10.1093/jn/122.4.986
   Vousden KH, 2002, NAT REV CANCER, V2, P594, DOI 10.1038/nrc864
   Wasson GR, 2006, J NUTR, V136, P2748, DOI 10.1093/jn/136.11.2748
   Wei EK, 2005, J NATL CANCER I, V97, P684, DOI 10.1093/jnci/dji116
   Zu K, 2006, ONCOGENE, V25, P546, DOI 10.1038/sj.onc.1209071
NR 54
TC 15
Z9 19
U1 0
U2 1
PU WILEY
PI HOBOKEN
PA 111 RIVER ST, HOBOKEN 07030-5774, NJ USA
SN 0020-7136
EI 1097-0215
J9 INT J CANCER
JI Int. J. Cancer
PD AUG 1
PY 2008
VL 123
IS 3
BP 519
EP 525
DI 10.1002/ijc.23599
PG 7
WC Oncology
SC Oncology
GA 319NY
UT WOS:000257171900004
PM 18498130
DA 2025-02-23
ER

PT J
AU Raaschou-Nielsen, O
   Sorensen, M
   Overvad, K
   Tjonnelanda, A
   Vogel, U
AF Raaschou-Nielsen, Ole
   Sorensen, Mette
   Overvad, Kim
   Tjonnelanda, Anne
   Vogel, Ulla
TI Polymorphisms in nucleotide excision repair genes, smoking and intake of fruit and vegetables in relation to lung cancer
SO LUNG CANCER
LA English
DT Article
DE XPC; XPA; XPD; lung cancer; polymorphisms; population-based
ID pigmentosum group-a; dna-damage recognition; chinese population; case-cohort; environment interaction; sequence variations; xpd polymorphisms; cigarette-smoking; adduct levels; risk
AB Polymorphisms in nucleotide excision repair genes have been associated with risk for lung cancer. We examined gene-environment interactions in relation to lung cancer in 430 cases and 790 comparison persons identified within a prospective cohort of 57,053 persons. We included polymorphisms in the XPC, XPA and XPD genes involved in the nucleotide excision DNA repair pathway and analysed possible interactions with smoking and dietary intake of fruit and vegetables in relation to risk for lung cancer. We found that intake of fruit was associated with lower risk for lung cancer only among carriers of the XPA A23G variant genotype. The incidence rate ratio for lung cancer was 0.60 (95% confidence interval: 0.43-0.84; p=0.003) per 50% increase in fruit intake. No convincing interactions were detected between the polymorphisms and smoking. (C) 2007 Elsevier Ireland Ltd. All rights reserved.
C1 [Raaschou-Nielsen, Ole; Sorensen, Mette; Tjonnelanda, Anne] Danish Canc Soc, Inst Canc Epidemiol, DK-2100 Copenhagen O, Denmark.
   [Overvad, Kim] Aalborg Hosp, Dept Clin Epidemiol, DK-9100 Aalborg, Denmark.
   [Vogel, Ulla] Natl Res Ctr Working Environm, DK-2100 Copenhagen O, Denmark.
   [Vogel, Ulla] Univ Roskilde, Inst Sci Syst & Models, DK-4000 Roskilde, Denmark.
C3 Danish Cancer Society; Aalborg University; Aalborg University Hospital; National Research Centre for the Working Environment; Roskilde University
RP Raaschou-Nielsen, O (corresponding author), Danish Canc Soc, Inst Canc Epidemiol, Strandboulevarden 49, DK-2100 Copenhagen O, Denmark.
EM ole@cancer.dk
CR Bai Y, 2007, BMC CANCER, V7, P0, DOI 10.1186/1471-2407-7-81
   Bak H, 2006, INT J CANCER, V118, P1618, DOI 10.1002/ijc.21551
   BARLOW WE, 1994, BIOMETRICS, V50, P1064, DOI 10.2307/2533444
   Barlow WE, 1999, J CLIN EPIDEMIOL, V52, P1165, DOI 10.1016/S0895-4356(99)00102-X
   Bingham SA, 2003, LANCET, V361, P1496, DOI 10.1016/S0140-6736(03)13174-1
   Butkiewicz D, 2004, CANCER EPIDEM BIOMAR, V13, P2242
   Butkiewicz D, 2001, CARCINOGENESIS, V22, P593, DOI 10.1093/carcin/22.4.593
   Chen SQ, 2002, CARCINOGENESIS, V23, P1321, DOI 10.1093/CARCIN/23.8.1321
   DErrico M, 2006, EMBO J, V25, P4305, DOI 10.1038/sj.emboj.7601277
   DE RK, 2007, MUTAT RES, V631, P101
   Dreyer L, 1997, APMIS, V105, P9
   Gauderman WJ, 2002, STAT MED, V21, P35, DOI 10.1002/sim.973
   Goode EL, 2002, CANCER EPIDEM BIOMAR, V11, P1513
   GREENLAND S, 1995, EPIDEMIOLOGY, V6, P356, DOI 10.1097/00001648-199507000-00005
   HEMMINKI K, 1994, DNA ADDUCTS, V0, P0
   Hou SM, 2002, CARCINOGENESIS, V23, P599, DOI 10.1093/carcin/23.4.599
   Hu ZB, 2005, INT J CANCER, V115, P478, DOI 10.1002/ijc.20911
   Hu ZB, 2006, CANCER EPIDEM BIOMAR, V15, P1336, DOI 10.1158/1055-9965.EPI-06-0194
   International Agency for the Research on Cancer (IARC), 2004, MON TOB SMOK INV SMO, V83, P0
   Khan SG, 2002, NUCLEIC ACIDS RES, V30, P3624, DOI 10.1093/nar/gkf469
   Khan SG, 2000, CARCINOGENESIS, V21, P1821, DOI 10.1093/carcin/21.10.1821
   Khuder SA, 2001, LUNG CANCER, V31, P139, DOI 10.1016/S0169-5002(00)00181-1
   Kiyohara Chikako, 2007, INT J MED SCI, V4, P59
   LAURITSEN J, 1998, FOOD CALC, V0, P0
   Liang G, 2003, INT J CANCER, V105, P669, DOI 10.1002/ijc.11136
   Marín MS, 2004, CANCER EPIDEM BIOMAR, V13, P1788
   Matullo G, 2001, CARCINOGENESIS, V22, P1437, DOI 10.1093/carcin/22.9.1437
   Mellon I, 2002, DNA REPAIR, V1, P531, DOI 10.1016/S1568-7864(02)00053-8
   Mooney LA, 1997, CARCINOGENESIS, V18, P503, DOI 10.1093/carcin/18.3.503
   *NAT BOARD HLTH, 2006, CANC INC DENM 2001, V0, P0
   Palli D, 2000, INT J CANCER, V87, P444, DOI 10.1002/1097-0215(20000801)87:3<444::AID-IJC21>3.0.CO;2-#
   Palli D, 2004, CARCINOGENESIS, V25, P577, DOI 10.1093/carcin/bgh033
   Palli D, 2003, CARCINOGENESIS, V24, P739, DOI 10.1093/carcin/bgg003
   Park JY, 2002, CANCER EPIDEM BIOMAR, V11, P993
   Qiao YW, 2002, CARCINOGENESIS, V23, P295, DOI 10.1093/carcin/23.2.295
   Rademakers S, 2003, MOL CELL BIOL, V23, P5755, DOI 10.1128/MCB.23.16.5755-5767.2003
   Riboli E, 2003, AM J CLIN NUTR, V78, P559S, DOI 10.1093/ajcn/78.3.559S
   Shen M, 2005, INT J CANCER, V116, P768, DOI 10.1002/ijc.21117
   Slager SL, 2001, HUM HERED, V52, P149, DOI 10.1159/000053370
   Smith LE, 2000, JNCI-J NATL CANCER I, V92, P803, DOI 10.1093/jnci/92.10.803
   Smith-Warner SA, 2003, INT J CANCER, V107, P1001, DOI 10.1002/ijc.11490
   Spitz MR, 2003, CANCER EPIDEM BIOMAR, V12, P689
   Spitz MR, 2001, CANCER RES, V61, P1354
   Storm HH, 1997, DAN MED BULL, V44, P535
   Thoma BS, 2003, MOL CARCINOGEN, V38, P1, DOI 10.1002/mc.10143
   Tjonneland A, 1999, AM J CLIN NUTR, V69, P49
   Vainio HBF, 2003, IARC HANDBOOKS OF CANCER PREVENTION. VOLUME 8, V0, P0
   Vogel U, 2005, CANCER LETT, V222, P67, DOI 10.1016/j.canlet.2004.11.016
   Vogel U, 2006, MUTAT RES-FUND MOL M, V593, P88, DOI 10.1016/j.mrfmmm.2005.06.021
   Vogel U, 2005, CANCER DETECT PREV, V29, P209, DOI 10.1016/j.cdp.2005.01.001
   Vogel U, 2004, MUTAT RES-FUND MOL M, V546, P65, DOI 10.1016/j.mrfmmm.2003.11.001
   Wood RD, 1999, BIOCHIMIE, V81, P39, DOI 10.1016/S0300-9084(99)80036-4
   Wu XF, 2003, CARCINOGENESIS, V24, P505, DOI 10.1093/carcin/24.3.505
   Yin JY, 2006, CANCER GENET CYTOGEN, V169, P27, DOI 10.1016/j.cancergencyto.2006.03.008
   You JS, 2003, J BIOL CHEM, V278, P7476, DOI 10.1074/jbc.M210603200
   Zhou W, 2002, CANCER RES, V62, P1377
   Zienolddiny S, 2006, CARCINOGENESIS, V27, P560, DOI 10.1093/carcin/bgi232
NR 57
TC 36
Z9 39
U1 0
U2 2
PU ELSEVIER IRELAND LTD
PI CLARE
PA ELSEVIER HOUSE, BROOKVALE PLAZA, EAST PARK SHANNON, CO, CLARE, 00000, IRELAND
SN 0169-5002
EI 1872-8332
J9 LUNG CANCER
JI Lung Cancer
PD FEB 15
PY 2008
VL 59
IS 2
BP 171
EP 179
DI 10.1016/j.lungcan.2007.08.018
PG 9
WC Oncology; Respiratory System
SC Oncology; Respiratory System
GA 275LQ
UT WOS:000254073500004
PM 17913280
DA 2025-02-23
ER

PT J
AU Edefonti, V
   Decarli, A
   La Vecchia, C
   Bosetti, C
   Randi, G
   Franceschi, S
   Dal Maso, L
   Ferraroni, M
AF Edefonti, Valeria
   Decarli, Adriano
   La Vecchia, Carlo
   Bosetti, Cristina
   Randi, Giorgia
   Franceschi, Silvia
   Dal Maso, Luigino
   Ferraroni, Monica
TI Nutrient dietary patterns and the risk of breast and ovarian cancers
SO INTERNATIONAL JOURNAL OF CANCER
LA English
DT Article
DE dietary patterns; factor analysis; nutrients; breast cancer; ovarian cancer
ID food-frequency questionnaire; mediterranean diet; pooled analysis; glycemic index; cohort; reproducibility; micronutrients; consumption; alcohol; load
AB The issue of diet and breast and ovarian cancers has been considered in terms of foods and nutrients, but rarely in terms of dietary patterns. We examined the associations between dietary patterns and breast and ovarian cancers in 2 Italian multicentric case-control studies. Cases were 2,569 breast cancers and 1,031 ovarian cancers hospitalized in 4 Italian areas between 1991 and 1999. Controls were 3,413 women from the same hospital network. Dietary habits were investigated through a validated food-frequency questionnaire. Dietary patterns were identified on a selected set of nutrients through principal component factor analysis. Odds ratios (OR) and 95% confidence intervals (CI) for both cancers were estimated using unconditional multiple logistic regression models on quartiles of factor scores and continuous factor scores. We identified 4 major dietary patterns named Animal products, Vitamins and fiber, Unsaturated fats and Starch-rich. The animal products pattern and the unsaturated fats pattern were inversely associated with breast cancer (OR = 0.74, 95% CI: 0.61-0.91 and OR = 0.83, 95% CI: 0.68-1.00, respectively, for the highest consumption quartile), whereas the starch-rich pattern was directly associated with it (OR = 1.34, 95% CI: 1.10-1.65). The vitamins and fiber pattern was inversely associated with ovarian cancer (OR = 0.77, 95% CI: 0.61-0.98), whereas the starch-rich pattern was directly associated with it (OR = 1.85, 95% CI: 1.37-2.48). In conclusion, the starch-rich pattern is potentially an unfavorable indicator of risk for both breast and ovarian cancers, while the animal products and the vitamins and fiber patterns may be associated with a reduced risk of breast and ovarian cancers, respectively. (c) 2007 Wiley-Liss, Inc.
C1 [Edefonti, Valeria; Decarli, Adriano; La Vecchia, Carlo; Randi, Giorgia] Univ Milan, Ist Stat Med & Biometria Giulio A Maccacaro, Fac Med & Chirurg, I-20133 Milan, Italy.
   [Decarli, Adriano] Ist Nazl Tumori, Fdn IRCSS, I-20133 Milan, Italy.
   [La Vecchia, Carlo; Bosetti, Cristina; Randi, Giorgia] Ist Ric Farmacol Mario Negri, Dipartimento Epidemiol, Milan, Italy.
   [Franceschi, Silvia] Int Agcy Res Canc, F-69372 Lyon, France.
   [Dal Maso, Luigino] Ctr Riferimento Oncol, Unita Epidemiol & Biostat, I-33081 Aviano, Italy.
   [Ferraroni, Monica] Univ Milan, Dipartimento Med Chirurg & Odontoiatria, I-20133 Milan, Italy.
C3 University of Milan; Fondazione IRCCS Istituto Nazionale Tumori Milan; Istituto di Ricerche Farmacologiche Mario Negri IRCCS; World Health Organization; International Agency for Research on Cancer (IARC); IRCCS Aviano (CRO); University of Milan
RP Edefonti, V (corresponding author), Univ Milan, Ist Stat Med & Biometria Giulio A Maccacaro, Fac Med & Chirurg, Via Venezian 1, I-20133 Milan, Italy.
EM valeria.edefonti@unimi.it
FU Associazione Italiana per la Ricerca sul Cancro Funding Source: Custom
CR Adebamowo CA, 2005, ANN EPIDEMIOL, V15, P789, DOI 10.1016/j.annepidem.2005.01.008
   [Anonymous], 2000, DERMATOL PSYCHOSOM, V0, P0
   Augustin LSA, 2003, ANN ONCOL, V14, P78, DOI 10.1093/annonc/dkg022
   Bidoli E, 2002, CANCER CAUSE CONTROL, V13, P255, DOI 10.1023/A:1015047625060
   Bidoli E, 2001, ANN ONCOL, V12, P1589, DOI 10.1023/A:1013124112542
   Bosetti C, 2001, INT J CANCER, V93, P911, DOI 10.1002/ijc.1422
   Bosetti C, 2003, CANCER EPIDEM BIOMAR, V12, P1091
   Cho EY, 2006, ARCH INTERN MED, V166, P2253, DOI 10.1001/archinte.166.20.2253
   Costacou T, 2003, EUR J CLIN NUTR, V57, P1378, DOI 10.1038/sj.ejcn.1601699
   DAvanzo B, 1997, EUR J CANCER PREV, V6, P288, DOI 10.1097/00008469-199706000-00005
   Decarli A, 1996, ANN EPIDEMIOL, V6, P110, DOI 10.1016/1047-2797(95)00129-8
   Ferraroni M, 1998, EUR J CANCER, V34, P1403, DOI 10.1016/S0959-8049(98)00163-4
   FRANCESCHI S, 1993, EUR J CANCER, V29A, P2298, DOI 10.1016/0959-8049(93)90225-5
   Franceschi S, 1995, INT J CANCER, V63, P785, DOI 10.1002/ijc.2910630606
   Franceschi S, 1996, LANCET, V347, P1351, DOI 10.1016/S0140-6736(96)91008-9
   Franceschi Silvia, 1995, ANNALS OF EPIDEMIOLOGY, V5, P69, DOI 10.1016/1047-2797(95)92893-D
   Fung TT, 2005, INT J CANCER, V116, P116, DOI 10.1002/ijc.20999
   Gandini S, 2000, EUR J CANCER, V36, P636, DOI 10.1016/S0959-8049(00)00022-8
   Genkinger JM, 2006, CANCER CAUSE CONTROL, V17, P273, DOI 10.1007/s10552-005-0455-7
   Glade M, 1999, NUTRITION, V15, P523, DOI 10.1016/S0899-9007(99)00021-0
   Ihaka R, 1996, J COMPUTATIONAL GRAP, V5, P299, DOI 10.2307/1390807
   Johnson R, 2002, APPLIED MULTIVARIATE STATISTICAL ANALYSIS, V0, P0
   Koushik A, 2006, INT J CANCER, V119, P2148, DOI 10.1002/ijc.22076
   La Vecchia C, 2001, EUR J CANCER PREV, V10, P125, DOI 10.1097/00008469-200104000-00002
   Lajous M, 2006, CANCER EPIDEM BIOMAR, V15, P443, DOI 10.1158/1055-9965.EPI-05-0532
   Lajous M, 2005, CANCER CAUSE CONTROL, V16, P1165, DOI 10.1007/s10552-005-0355-x
   Männistö S, 2005, CANCER CAUSE CONTROL, V16, P725, DOI 10.1007/s10552-005-1763-7
   Markaki I, 2003, EUR J CANCER, V39, P1912, DOI 10.1016/S0959-8049(03)00432-5
   Negri E, 1996, INT J CANCER, V65, P140, DOI 10.1002/(SICI)1097-0215(19960117)65:2<140::AID-IJC3>3.0.CO;2-Z
   Nkondjock A, 2005, CANCER LETT, V223, P85, DOI 10.1016/j.canlet.2004.11.034
   R Development Core Team, 2007, R LANG ENV STAT COMP, V0, P0
   Ronco AL, 2006, INT J CANCER, V119, P1672, DOI 10.1002/ijc.22021
   Salvini S, 1998, BANCA DATI DI COMPOSIZIONEDEGLIALIMENTI PER STUDIEPIDEMIOLOGICI IN ITALIA. ED, V0, P0
   Sieri S, 2004, CANCER EPIDEM BIOMAR, V13, P567
   Smith-Warner SA, 1998, JAMA-J AM MED ASSOC, V279, P535, DOI 10.1001/jama.279.7.535
   Terry P, 2001, CANCER EPIDEM BIOMAR, V10, P1281
   Trichopoulos D, 2001, BRIT J NUTR, V85, P133, DOI 10.1079/BJN2000282
   Trichopoulou A, 2003, NEW ENGL J MED, V348, P2599, DOI 10.1056/NEJMoa025039
   Velie EM, 2005, AM J CLIN NUTR, V82, P1308, DOI 10.1093/ajcn/82.6.1308
   Willett WC, 2005, JAMA-J AM MED ASSOC, V293, P233, DOI 10.1001/jama.293.2.233
NR 40
TC 80
Z9 91
U1 0
U2 12
PU WILEY
PI HOBOKEN
PA 111 RIVER ST, HOBOKEN 07030-5774, NJ USA
SN 0020-7136
EI 1097-0215
J9 INT J CANCER
JI Int. J. Cancer
PD FEB 1
PY 2008
VL 122
IS 3
BP 609
EP 613
DI 10.1002/ijc.23064
PG 5
WC Oncology
SC Oncology
GA 248DX
UT WOS:000252132900017
PM 17764109
DA 2025-02-23
ER

PT J
AU Sinotte, M
   Rousseau, F
   Ayotte, P
   Dewailly, E
   Diorio, C
   Giguère, Y
   Bérubé, S
   Brisson, J
AF Sinotte, Marc
   Rousseau, Francois
   Ayotte, Pierre
   Dewailly, Eric
   Diorio, Caroline
   Giguere, Yves
   Berube, Sylvie
   Brisson, Jacques
TI Vitamin D receptor polymorphisms (<i>Fokl</i>, <i>Bsml</i>) and breast cancer risk: association replication in two case-control studies within French Canadian population
SO ENDOCRINE-RELATED CANCER
LA English
DT Article
ID bone-mineral density; gene polymorphisms; calcium; mortality; dietary; stratification; micronutrients; ultrasound; variants; genotype
AB Vitamin D has been associated with reduced breast cancer risk. We studied the association of two vitamin D receptor (VDR) gene single nuclectide polymorphisms restriction enzyme detecting SNP of VDR (Fokl and Bsml) with breast cancer risk in two independent case-control studies carried out in the same population. The modifying effect of family history of breast cancer on this relationship was also evaluated. The first and second studies included respectively 718 (255 cases/463 controls) and 1596 (622 cases/974 controls) women recruited in Quebec City, Canada. Fokl and Bsml genotypes were assessed. Relative risks of breast cancer were estimated by multivariate logistic regression. Compared with homozygotes for the common F allele (FF genotype), Fokl ff homozygotes had a higher breast cancer risk (study 1: odds ratio (OR) = 1.22, 95% confidence interval (CI)= 0.76-1.95; study 2: OR = 1.44, 95% CI = 1.05-1.99; and combined studies: OR = 1.33, 950/10 CI = 1.03-1.73). Significant interactions were observed between Foki and family history of breast cancer in the two studies as well as in the combined analysis (P interaction = 0.031, 0.050 and 0.0059 respectively). Among women without family history, odds ratios were 1.00, 1.27 (95% CI = 1.02-1.58) and 1.57 (95% CI = 1.18-2.10) respectively for FF, Ff and ff carriers (P-trend = 0.0013). Bsml Bb + bb genotypes were associated with a weak non-significant increased risk in the two studies (combined OR 1.22, 95% CI = 0.95-1.57) without interaction with family history. Results support the idea that vitamin D, through its signalling pathway, can affect breast cancer risk. They also suggest that variability in observed associations between VDR Fokl and breast cancer from different studies may partly be explained by the proportion of study subjects with a family history of breast cancer
C1 [Sinotte, Marc; Diorio, Caroline; Berube, Sylvie; Brisson, Jacques] Ctr Hosp Affilie Univ Quebec, Unite Rech Sante Populat, Quebec City, PQ G1S 4L8, Canada.
   [Rousseau, Francois; Giguere, Yves] Univ Laval, CHUQ, Ctr Rech Hop St Francois Assise, Unite Rech Genet Humaine & Mol, Quebec City, PQ G1V 0A6, Canada.
   [Sinotte, Marc; Ayotte, Pierre; Dewailly, Eric; Diorio, Caroline; Brisson, Jacques] Univ Laval, Dept Med Sociale & Prevent, Quebec City, PQ G1V 0A6, Canada.
   [Ayotte, Pierre; Dewailly, Eric] CHUL, Ctr Hosp Univ Quebec, Unite Rech Sante Publ, Quebec City, PQ, Canada.
   [Diorio, Caroline; Berube, Sylvie; Brisson, Jacques] Ctr Hosp Affilie Univ Quebec, Ctr Malad Sein Deschenes Fabia, Quebec City, PQ G1S 4L8, Canada.
   [Diorio, Caroline] McGill Univ, Breast Canc Funct Genom Grp, Montreal, PQ, Canada.
   [Diorio, Caroline] McGill Univ, McGill Ctr Bioinformat, Montreal, PQ, Canada.
C3 Laval University; Laval University Hospital; Laval University; Laval University; Laval University Hospital; McGill University; McGill University
RP Brisson, J (corresponding author), Ctr Hosp Affilie Univ Quebec, Unite Rech Sante Populat, 1050 Chemin St Foy, Quebec City, PQ G1S 4L8, Canada.
EM jacques.brisson@uresp.ulaval.ca
FU Canadian Breast Cancer Research Alliance [4811-82]; Canadian Institutes of Health Research; National Cancer Institute of Canada; The Cancer Research Society Inc
CR Abbas S, 2008, CARCINOGENESIS, V29, P93, DOI 10.1093/carcin/bgm240
   Banerjee P, 2003, MOL CELL BIOCHEM, V253, P247, DOI 10.1023/A:1026072118217
   Bérubé S, 2005, CANCER EPIDEM BIOMAR, V14, P1653, DOI 10.1158/1055-9965.EPI-05-0068
   Bérubé S, 2004, CANCER EPIDEM BIOMAR, V13, P1466
   Blanchet C, 2003, CALCIFIED TISSUE INT, V73, P339, DOI 10.1007/s00223-002-1091-9
   Bretherton-Watt D, 2001, BRIT J CANCER, V85, P171, DOI 10.1054/bjoc.2001.1864
   Brisson J, 2007, CANCER EPIDEM BIOMAR, V16, P929, DOI 10.1158/1055-9965.EPI-06-0746
   Buyru N, 2003, EXP MOL MED, V35, P550, DOI 10.1038/emm.2003.72
   Cardon LR, 2003, LANCET, V361, P598, DOI 10.1016/S0140-6736(03)12520-2
   Chen WY, 2005, CANCER EPIDEM BIOMAR, V14, P2335, DOI 10.1158/1055-9965.EPI-05-0283
   Colangelo LA, 2006, NUTR RES, V26, P11, DOI 10.1016/j.nutres.2005.11.001
   Curran JE, 1999, INT J CANCER, V83, P723, DOI 10.1002/(SICI)1097-0215(19991210)83:6<723::AID-IJC4>3.0.CO;2-3
   Demers A, 2000, CANCER EPIDEM BIOMAR, V9, P161
   Demers A, 2002, AM J EPIDEMIOL, V155, P629, DOI 10.1093/aje/155.7.629
   Garland CF, 1999, ANN NY ACAD SCI, V889, P107, DOI 10.1111/j.1749-6632.1999.tb08728.x
   GARLAND FC, 1990, PREV MED, V19, P614, DOI 10.1016/0091-7435(90)90058-R
   Giguère Y, 2000, J BONE MINER RES, V15, P1076, DOI 10.1359/jbmr.2000.15.6.1076
   GRAHAM S, 1991, AM J EPIDEMIOL, V134, P552, DOI 10.1093/oxfordjournals.aje.a116129
   Grant WB, 2003, RECENT RESULTS CANC, V164, P371
   Grant WB, 2002, CANCER-AM CANCER SOC, V94, P272, DOI 10.1002/cncr.10196
   Gross C, 1996, J BONE MINER RES, V11, P1850
   Guy M, 2003, RECENT RES CANCER, V164, P43
   Guy M, 2004, CLIN CANCER RES, V10, P5472, DOI 10.1158/1078-0432.CCR-04-0206
   Hayes VM, 2005, CANCER EPIDEM BIOMAR, V14, P997, DOI 10.1158/1055-9965.EPI-04-0660
   Hefler LA, 2004, CANCER, V101, P264, DOI 10.1002/cncr.20361
   Holmes MD, 2001, AM J EPIDEMIOL, V153, P0
   Hou MF, 2002, BREAST CANCER RES TR, V74, P1, DOI 10.1023/A:1016048900049
   Hunter DJ, 2007, NAT GENET, V39, P870, DOI 10.1038/ng2075
   Ingles SA, 2000, CANCER CAUSE CONTROL, V11, P25, DOI 10.1023/A:1008979417618
   John EM, 1999, CANCER EPIDEM BIOMAR, V8, P399
   Khoury MJ, 1993, FUNDAMENTALS GENETIC, V0, P0
   Knekt P, 1996, BRIT J CANCER, V73, P687, DOI 10.1038/bjc.1996.119
   Laflamme N, 2005, J BONE MINER RES, V20, P938, DOI 10.1359/JBMR.050203
   Lappe JM, 2007, AM J CLIN NUTR, V85, P1586, DOI 10.1093/ajcn/85.6.1586
   Levi F, 2001, INT J CANCER, V91, P260, DOI 10.1002/1097-0215(200002)9999:9999<::AID-IJC1041>3.3.CO;2-R
   Li HJ, 2007, PLOS MED, V4, P562, DOI 10.1371/journal.pmed.0040103
   Lowe LC, 2005, EUR J CANCER, V41, P1164, DOI 10.1016/j.ejca.2005.01.017
   McCullough ML, 2007, BREAST CANCER RES, V9, P0, DOI 10.1186/bcr1642
   MORRISON NA, 1994, NATURE, V367, P284, DOI 10.1038/367284a0
   Negri E, 1996, INT J CANCER, V65, P140, DOI 10.1002/(SICI)1097-0215(19960117)65:2<140::AID-IJC3>3.0.CO;2-Z
   Rothman KJ, 1998, MODERN EPIDEMIOLOGY, Vsecond, P0
   Rothman N, 2001, BBA-REV CANCER, V1471, PC1, DOI 10.1016/S0304-419X(00)00021-4
   Ruggiero M, 1998, ONCOL RES, V10, P43
   Shin MH, 2002, JNCI-J NATL CANCER I, V94, P1301, DOI 10.1093/jnci/94.17.1301
   SIMARD A, 1991, CAN J PUBLIC HEALTH, V82, P300
   Sweeney C, 2006, CANCER EPIDEM BIOMAR, V15, P744, DOI 10.1158/1055-9965.EPI-05-0814
   Uitterlinden AG, 2004, GENE, V338, P143, DOI 10.1016/j.gene.2004.05.014
   VANTVEER P, 1991, INT J CANCER, V47, P649, DOI 10.1002/ijc.2910470503
   Wacholder S, 2002, CANCER EPIDEM BIOMAR, V11, P513
   Welsh J, 2004, AM J CLIN NUTR, V80, P1721S, DOI 10.1093/ajcn/80.6.1721S
   Wietzke JA, 2005, MOL CELL ENDOCRINOL, V230, P59, DOI 10.1016/j.mce.2004.11.001
   ZARIDZE D, 1991, INT J CANCER, V48, P493, DOI 10.1002/ijc.2910480404
   Zinser G, 2002, DEVELOPMENT, V129, P3067
   Zinser GM, 2004, CARCINOGENESIS, V25, P2361, DOI 10.1093/carcin/bgh271
   Zinser GM, 2004, MOL ENDOCRINOL, V18, P2208, DOI 10.1210/me.2003-0469
NR 55
TC 41
Z9 47
U1 0
U2 1
PU BIOSCIENTIFICA LTD
PI BRISTOL
PA STARLING HOUSE, 1600 BRISTOL PARKWAY N, BRISTOL, ENGLAND
SN 1351-0088
EI 1479-6821
J9 ENDOCR-RELAT CANCER
JI Endocr.-Relat. Cancer
PD DEC 15
PY 2008
VL 15
IS 4
BP 975
EP 983
DI 10.1677/ERC-08-0056
PG 9
WC Oncology; Endocrinology & Metabolism
SC Oncology; Endocrinology & Metabolism
GA 396KL
UT WOS:000262590500011
PM 18719092
DA 2025-02-23
ER

PT J
AU Choi, JY
   Neuhouser, ML
   Barnett, MJ
   Hong, CC
   Kristal, AR
   Thornquist, MD
   King, IB
   Goodman, GE
   Ambrosone, CB
AF Choi, Ji-Yeob
   Neuhouser, Marian L.
   Barnett, Matt J.
   Hong, Chi-Chen
   Kristal, Alan R.
   Thornquist, Mark D.
   King, Irena B.
   Goodman, Gary E.
   Ambrosone, Christine B.
TI Iron intake, oxidative stress-related genes (<i>MnSOD</i> and <i>MPO</i>) and prostate cancer risk in CARET cohort
SO CARCINOGENESIS
LA English
DT Article
ID manganese superoxide-dismutase; lung-cancer; beta-carotene; breast-cancer; nitric-oxide; dna-damage; vegetable consumption; antioxidant enzymes; dietary iron; reduced risk
AB Iron overload may increase prostate cancer risk through stimulation of oxidative stress, and endogenous pro- and antioxidant capabilities, i.e. manganese superoxide dismutase (MnSOD) and myeloperoxidase (MPO), may modify these associations. We investigated this hypothesis in the Carotene and Retinol Efficacy Trial cohort in a nested case-control study. Although there was no association between iron intake and risk overall, there was a suggestion of increased risk of clinically aggressive prostate cancer with higher iron intake [odds ratio ( OR) = 1.4, 95% confidence interval (CI) = 0.9-2.0]. Associations were most notable for men with aggressive prostate cancer who were below the median consumption of total fruits and vegetables ( OR = 1.8, 95% CI = 1.1-3.2). Associations between MPO 2463 G to A genotype (rs2333227) and prostate cancer risk were only noted among men with aggressive cancer, with more than a 2-fold risk reduction among men with AA genotypes ( OR = 0.4, 95% CI = 0.2-1.0); MnSOD was not associated with risk overall, but the MnSOD T to C (Val-9Ala, rs4880) polymorphism modified associations between risk of clinically aggressive prostate cancer and dietary iron intake (P for interaction = 0.02). Among aggressive cancer cases with the TT genotype, higher iron intake level was associated with > 2-fold increase in risk (OR = 2.3, 95% CI = 1.0-4.9), whereas there was no association among men with CC genotypes (OR = 0.9, 95% CI = 0.4-2.3). Although interactions were not significant, there were similar patterns for MPO genotype, iron intake and risk. These findings suggest that higher iron intake may be associated with risk of clinically aggressive prostate cancer, and that endogenous antioxidant capabilities may modify these associations.
C1 [Choi, Ji-Yeob; Hong, Chi-Chen; Goodman, Gary E.; Ambrosone, Christine B.] Roswell Pk Canc Inst, Dept Canc Prevent & Control, Buffalo, NY 14263 USA.
   [Neuhouser, Marian L.; Barnett, Matt J.; Kristal, Alan R.; Thornquist, Mark D.; King, Irena B.; Goodman, Gary E.] Fred Hutchinson Canc Res Ctr, Canc Prevent Program, Seattle, WA 98109 USA.
C3 Roswell Park Comprehensive Cancer Center; Fred Hutchinson Cancer Center
RP Ambrosone, CB (corresponding author), Roswell Pk Canc Inst, Dept Canc Prevent & Control, Elm & Carlton St, Buffalo, NY 14263 USA.
EM christine.ambrosone@roswellpark.org
FU NCI NIH HHS [R01 CA96789] Funding Source: Medline
CR Afanasev IB, 2005, CURR MED CHEM, V12, P2731, DOI 10.2174/092986705774462941
   Ahn J, 2005, AM J EPIDEMIOL, V162, P943, DOI 10.1093/aje/kwi306
   Ahn JY, 2004, CANCER RES, V64, P7634, DOI 10.1158/0008-5472.CAN-04-1843
   Aliyu OA, 2005, AM J EPIDEMIOL, V162, P868, DOI 10.1093/aje/kwi285
   Ambrosone CB, 1999, CANCER RES, V59, P602
   Ambrosone CB, 2005, CANCER RES, V65, P1105
   AUSTIN GE, 1993, LEUKEMIA, V7, P1445
   Beckman KB, 1998, PHYSIOL REV, V78, P547, DOI 10.1152/physrev.1998.78.2.547
   BENJAMINI Y, 1995, J R STAT SOC B, V57, P289, DOI 10.1111/j.2517-6161.1995.tb02031.x
   Boontaveeyuwat Naiyana, 2001, JOURNAL OF THE MEDICAL ASSOCIATION OF THAILAND, V84, P1131
   Cascorbi I, 2000, CANCER RES, V60, P644
   Chan AT, 2005, JNCI-J NATL CANCER I, V97, P917, DOI 10.1093/jnci/dji165
   Chan JM, 2005, J CLIN ONCOL, V23, P8152, DOI 10.1200/JCO.2005.03.1492
   Choi JY, 2007, CANCER EPIDEM BIOMAR, V16, P1115, DOI 10.1158/1055-9965.EPI-07-0040
   Coussens LM, 2002, NATURE, V420, P860, DOI 10.1038/nature01322
   Cross AJ, 2006, INT J CANCER, V118, P3147, DOI 10.1002/ijc.21780
   Ekmekci OB, 2004, BIOCHEMISTRY-MOSCOW+, V69, P462, DOI 10.1023/B:BIRY.0000026205.89894.25
   Fan R, 2004, CANCER RES, V64, P8526, DOI 10.1158/0008-5472.CAN-04-1601
   Feyler A, 2002, CANCER EPIDEM BIOMAR, V11, P1550
   Finkel T, 2000, NATURE, V408, P239, DOI 10.1038/35041687
   FLINT DH, 1993, J BIOL CHEM, V268, P22369
   GANN PH, 1994, J NATL CANCER I, V86, P281, DOI 10.1093/jnci/86.4.281
   Gaudet MM, 2005, CANCER CAUSE CONTROL, V16, P1225, DOI 10.1007/s10552-005-0375-6
   Harrison-Findik DD, 2007, WORLD J GASTROENTERO, V13, P4925, DOI 10.3748/wjg.v13.i37.4925
   HEINECKE JW, 1993, J CLIN INVEST, V91, P2866, DOI 10.1172/JCI116531
   Henle ES, 1997, J BIOL CHEM, V272, P19095, DOI 10.1074/jbc.272.31.19095
   Holden Joanne M, 1999, JOURNAL OF FOOD COMPOSITION AND ANALYSIS, V12, P169, DOI 10.1006/jfca.1999.0827
   Huang HY, 2007, BMC GENET, V8, P0, DOI 10.1186/1471-2156-8-7
   Hung RJ, 2004, CARCINOGENESIS, V25, P973, DOI 10.1093/carcin/bgh080
   Hussain SP, 2004, CANCER RES, V64, P2350, DOI 10.1158/0008-5472.CAN-2287-2
   Kang D, 2007, CANCER EPIDEM BIOMAR, V16, P1581, DOI 10.1158/1055-9965.EPI-07-0160
   Kavanaugh CJ, 2007, JNCI-J NATL CANCER I, V99, P1074, DOI 10.1093/jnci/djm037
   King IB, 2005, CANCER EPIDEM BIOMAR, V14, P988, DOI 10.1158/1055-9965.EPI-04-0517
   Kinnula VL, 2003, AM J RESP CRIT CARE, V167, P1600, DOI 10.1164/rccm.200212-1479SO
   Koch O, 2000, ALCOHOL ALCOHOLISM, V35, P159, DOI 10.1093/alcalc/35.2.159
   Kovacic P, 2001, CURR MED CHEM, V8, P773, DOI 10.2174/0929867013373084
   Kristal Alan R, 2004, JOURNAL OF UROLOGY, V171, PS54, DOI 10.1097/01.ju.0000107836.08339.0a
   Kristal AR, 1999, CANCER EPIDEM BIOMAR, V8, P887
   LE ML, 1994, EPIDEMIOLOGY, V5, P276
   Lee DH, 2005, NUTR CANCER, V52, P130, DOI 10.1207/s15327914nc5202_3
   Li HJ, 2005, CANCER RES, V65, P2498, DOI 10.1158/0008-5472.CAN-04-3535
   Liu JM, 2003, AM J CLIN NUTR, V78, P1160, DOI 10.1093/ajcn/78.6.1160
   López MAA, 2004, INT J FOOD SCI NUTR, V55, P597, DOI 10.1080/09637480500085820
   Malins DC, 2001, CANCER RES, V61, P6025
   Matés JM, 1999, CLIN BIOCHEM, V32, P595, DOI 10.1016/S0009-9120(99)00075-2
   Millikan RC, 2005, CANCER EPIDEM BIOMAR, V14, P2326, DOI 10.1158/1055-9965.EPI-05-0186
   Mitrunen K, 2001, CARCINOGENESIS, V22, P827, DOI 10.1093/carcin/22.5.827
   Muzandu K, 2005, FREE RADICAL RES, V39, P389, DOI 10.1080/10715760400029710
   Nelson RL, 2001, NUTR REV, V59, P140, DOI 10.1111/j.1753-4887.2001.tb07002.x
   Nelson WG, 2003, NEW ENGL J MED, V349, P366, DOI 10.1056/NEJMra021562
   Neuhouser ML, 2007, J NUTR, V137, P1821, DOI 10.1093/jn/137.7.1821
   Neuhouser ML, 2003, CANCER EPIDEM BIOMAR, V12, P350
   Omenn GS, 1996, J NATL CANCER I, V88, P1550, DOI 10.1093/jnci/88.21.1550
   OMENN GS, 1994, CANCER RES, V54, P0
   Österreicher CH, 2005, J HEPATOL, V42, P914, DOI 10.1016/j.jhep.2005.01.023
   Pérez MJ, 2003, HEPATOLOGY, V38, P1146, DOI 10.1053/jhep.2003.50479
   Piedrafita FJ, 1996, J BIOL CHEM, V271, P14412, DOI 10.1074/jbc.271.24.14412
   Reynolds WF, 1997, BLOOD, V90, P2730, DOI 10.1182/blood.V90.7.2730.2730_2730_2737
   Schakel Sally F, 1997, JOURNAL OF FOOD COMPOSITION AND ANALYSIS, V10, P102, DOI 10.1006/jfca.1997.0527
   Sutton A, 2006, CANCER RES, V66, P2844, DOI 10.1158/0008-5472.CAN-05-2566
   Sutton A, 2003, PHARMACOGENETICS, V13, P145, DOI 10.1097/00008571-200303000-00004
   Tamimi RM, 2004, CANCER EPIDEM BIOMAR, V13, P989
   Thompson IM, 2003, NEW ENGL J MED, V349, P215, DOI 10.1056/NEJMoa030660
   Valenti L, 2004, J MED GENET, V41, P946, DOI 10.1136/jmg.2004.019588
   Valko M, 2006, CHEM-BIOL INTERACT, V160, P1, DOI 10.1016/j.cbi.2005.12.009
   Vlajinac HD, 1997, EUR J CANCER, V33, P101, DOI 10.1016/S0959-8049(96)00373-5
   Wang LI, 2001, J NATL CANCER I, V93, P1818, DOI 10.1093/jnci/93.23.1818
   Wiseman H, 1996, BIOCHEM J, V313, P17, DOI 10.1042/bj3130017
   Woodson K, 2003, CANCER CAUSE CONTROL, V14, P513, DOI 10.1023/A:1024840823328
   Xu LL, 2002, CANCER EPIDEM BIOMAR, V11, P1555
   Yossepowitch O, 2007, J UROLOGY, V178, P1238, DOI 10.1016/j.juro.2007.05.145
   Zhou W, 2005, EPIDEMIOLOGY, V16, P772, DOI 10.1097/01.ede.0000181311.11585.59
NR 72
TC 94
Z9 106
U1 0
U2 9
PU OXFORD UNIV PRESS
PI OXFORD
PA GREAT CLARENDON ST, OXFORD OX2 6DP, ENGLAND
SN 0143-3334
EI 1460-2180
J9 CARCINOGENESIS
JI Carcinogenesis
PD MAY 15
PY 2008
VL 29
IS 5
BP 964
EP 970
DI 10.1093/carcin/bgn056
PG 7
WC Oncology
SC Oncology
GA 325GI
UT WOS:000257576600014
PM 18296681
DA 2025-02-23
ER

PT J
AU Miyamoto, S
   Yasui, Y
   Tanaka, T
   Ohigashi, H
   Murakami, A
AF Miyamoto, Shingo
   Yasui, Yumiko
   Tanaka, Takuji
   Ohigashi, Hajime
   Murakami, Akira
TI Suppressive effects of nobiletin on hyperleptinemia and colitis-related colon carcinogenesis in male ICR mice
SO CARCINOGENESIS
LA English
DT Article
ID activated protein-kinase; colorectal-cancer; citrus nobiletin; oxidative stress; messenger-rna; growth-factor; amino-acids; body-size; leptin; obesity
AB Adipocytokines are a group of adipocyte-secreted proteins that have significant effects on the metabolism of lipids and carbohydrates, as well as numerous other processes. A number of recent studies have indicated that some adipocytokines may significantly influence the proliferation of malignant cells in vitro, whereas it remains unclear whether they have similar roles in vivo. In this study, we determined serum levels of adipocytokines in mice with azoxymethane (AOM)- and dextran sulfate sodium (DSS)-induced colon carcinogenesis. Five-week-old ICR mice were given a single intraperitoneal injection of AOM followed by 1% DSS in drinking water for 7 days. Nobiletin (NOB), a citrus flavonoid, was given in the diet (100 p.p.m) for 17 weeks. Thereafter, the incidence and number of colon tumors and serum concentration of adipocytokines were determined at the end of week 20. The serum leptin level in AOM/DSS-treated mice was six times higher than that in untreated mice, whereas there were no significant differences in the levels of triglycerides, adiponectin and interleukin-6. Feeding with NOB abolished colonic malignancy and notably decreased the serum leptin level by 75%. Further, NOB suppressed the leptin-dependent, but not independent, proliferation of HT-29 colon cancer cells and decreased leptin secretion through inactivation of mitogen-activated protein kinase/extracellular signaling-regulated protein kinase, but not that of adiponectin in differentiated 3T3-L1 mouse adipocytes in a dose-dependent manner. Taken together, our results suggest that higher levels of leptin in serum promote colon carcinogenesis in mice, whereas NOB has chemopreventive effects against colon carcinogenesis, partly through regulation of leptin levels.
C1 [Miyamoto, Shingo; Murakami, Akira] Kyoto Univ, Div Food Sci & Biotechnol, Grad Sch Agr, Kyoto 6068502, Japan.
   [Yasui, Yumiko; Tanaka, Takuji] Kanazawa Med Univ, Dept Oncol Pathol, Uchinada, Ishikawa 9200293, Japan.
C3 Kyoto University; Kanazawa Medical University
RP Murakami, A (corresponding author), Kyoto Univ, Div Food Sci & Biotechnol, Grad Sch Agr, Kyoto 6068502, Japan.
EM cancer@kais.kyoto-u.ac.jp
CR Barbier M, 2003, GASTROEN CLIN BIOL, V27, P987
   Berggren JR, 2005, J APPL PHYSIOL, V99, P757, DOI 10.1152/japplphysiol.00134.2005
   Borst SE, 2004, ENDOCRINE, V23, P177, DOI 10.1385/ENDO:23:2-3:177
   Bråkenhielm E, 2004, P NATL ACAD SCI USA, V101, P2476, DOI 10.1073/pnas.0308671100
   Calle EE, 2004, NAT REV CANCER, V4, P579, DOI 10.1038/nrc1408
   Chen J, 1997, J AGR FOOD CHEM, V45, P364, DOI 10.1021/jf960110i
   Eguchi A, 2006, FEBS LETT, V580, P3321, DOI 10.1016/j.febslet.2006.04.077
   Flood DM, 2000, CANCER CAUSE CONTROL, V11, P403, DOI 10.1023/A:1008955722425
   Fox HL, 1998, AM J PHYSIOL-CELL PH, V274, PC206, DOI 10.1152/ajpcell.1998.274.1.C206
   Frühbeck G, 2001, FASEB J, V15, P1996, DOI 10.1096/fj.00-0829hyp
   Frühbeck G, 2006, BIOCHEM J, V393, P7, DOI 10.1042/BJ20051578
   Furukawa S, 2004, J CLIN INVEST, V114, P1752, DOI 10.1172/JCI20042162S
   GARDNER AM, 1994, MOL BIOL CELL, V5, P193, DOI 10.1091/mbc.5.2.193
   Garofalo C, 2006, J CELL PHYSIOL, V207, P12, DOI 10.1002/jcp.20472
   Guzik TJ, 2006, J PHYSIOL PHARMACOL, V57, P505
   HAMILTON BS, 1995, NAT MED, V1, P953, DOI 10.1038/nm0995-953
   Hardwick JCH, 2001, GASTROENTEROLOGY, V121, P79, DOI 10.1053/gast.2001.25490
   Heiat A, 2001, ARCH INTERN MED, V161, P1194, DOI 10.1001/archinte.161.9.1194
   Hirose Y, 2004, CARCINOGENESIS, V25, P821, DOI 10.1093/carcin/bgh059
   Hsu CL, 2007, J AGR FOOD CHEM, V55, P8404, DOI 10.1021/jf071695r
   Hursting SD, 2003, ANNU REV MED, V54, P131, DOI 10.1146/annurev.med.54.101601.152156
   Järvinen R, 2001, BRIT J CANCER, V85, P357, DOI 10.1054/bjoc.2001.1906
   Johnson T, 2007, ALIMENT PHARM THER, V26, P161, DOI 10.1111/j.1365-2036.2007.03371.x
   Kaaks R, 2001, P NUTR SOC, V60, P91, DOI 10.1079/PNS200070
   KANDASWAMI C, 1992, ANTI-CANCER DRUG, V3, P525, DOI 10.1097/00001813-199210000-00013
   Kawabata K, 2006, FEBS LETT, V580, P5288, DOI 10.1016/j.febslet.2006.08.072
   Kim JE, 2004, DIABETES, V53, P2748, DOI 10.2337/diabetes.53.11.2748
   Kohno H, 2001, LIFE SCI, V69, P901, DOI 10.1016/S0024-3205(01)01169-9
   Kolaczynski JW, 1996, J CLIN ENDOCR METAB, V81, P4162, DOI 10.1210/jc.81.11.4162
   Kopelman PG, 2000, NATURE, V404, P635, DOI 10.1038/35007508
   Kuriyama S, 2005, INT J CANCER, V113, P148, DOI 10.1002/ijc.20529
   Lee GH, 1996, NATURE, V379, P632, DOI 10.1038/379632a0
   LeMarchand L, 1997, CANCER RES, V57, P4787
   Liu ZH, 2001, INT J ONCOL, V19, P1009
   Lynch CJ, 2002, AM J PHYSIOL-ENDOC M, V283, PE503, DOI 10.1152/ajpendo.00084.2002
   MacInnis RJ, 2006, INT J CANCER, V118, P1496, DOI 10.1002/ijc.21508
   Maeda H, 2006, INT J MOL MED, V18, P147
   MCKEOWNEYSSEN G, 1994, CANCER EPIDEM BIOMAR, V3, P687
   McMillan DC, 2006, BRIT MED J, V333, P1109, DOI 10.1136/bmj.39042.565035.BE1
   Miyata Y, 2004, MOL CANCER THER, V3, P839
   Murakami A, 2000, CANCER RES, V60, P5059
   Niho N, 2003, CANCER RES, V63, P6090
   Niho N, 2007, INT J CANCER, V121, P1665, DOI 10.1002/ijc.22872
   Ogunwobi OO, 2007, INT J COLORECTAL DIS, V22, P401, DOI 10.1007/s00384-006-0181-y
   OKAYASU I, 1990, GASTROENTEROLOGY, V98, P694, DOI 10.1016/0016-5085(90)90290-H
   Parkin DM, 2005, CA-CANCER J CLIN, V55, P74, DOI 10.3322/canjclin.55.2.74
   Paul G, 2006, INFLAMM BOWEL DIS, V12, P471, DOI 10.1097/00054725-200606000-00005
   Pi-Sunyer FX, 1998, OBES RES, V6, P0
   Roh C, 2003, AM J PHYSIOL-ENDOC M, V284, PE322, DOI 10.1152/ajpendo.00230.2002
   Rouet-Benzineb R, 2004, J BIOL CHEM, V279, P16495, DOI 10.1074/jbc.M312999200
   Russo A, 1998, INT J CANCER, V78, P161, DOI 10.1002/(SICI)1097-0215(19981005)78:2<161::AID-IJC7>3.0.CO;2-X
   Saito T, 2007, BIOCHEM BIOPH RES CO, V357, P371, DOI 10.1016/j.bbrc.2007.03.169
   Sinha MK, 1996, J CLIN INVEST, V97, P1344, DOI 10.1172/JCI118551
   Suzuki R, 2004, BIOFACTORS, V22, P111
   Szkudelski T, 2007, PHYSIOL RES, V56, P503, DOI 10.33549/physiolres.931038
   Tanaka T, 2003, CANCER SCI, V94, P965, DOI 10.1111/j.1349-7006.2003.tb01386.x
   Tartaglia LA, 1997, J BIOL CHEM, V272, P6093, DOI 10.1074/jbc.272.10.6093
   WARD JM, 1974, LAB INVEST, V30, P505
   Wei EK, 2005, JNCI-J NATL CANCER I, V97, P1688, DOI 10.1093/jnci/dji376
   Wellen KE, 2003, J CLIN INVEST, V112, P1785, DOI 10.1172/JCI20514
   Yakar S, 2006, ENDOCRINOLOGY, V147, P5826, DOI 10.1210/en.2006-0311
   Yoshimura A, 2006, CANCER SCI, V97, P439, DOI 10.1111/j.1349-7006.2006.00197.x
   ZHANG YY, 1994, NATURE, V372, P425, DOI 10.1038/372425a0
NR 63
TC 75
Z9 77
U1 0
U2 9
PU OXFORD UNIV PRESS
PI OXFORD
PA GREAT CLARENDON ST, OXFORD OX2 6DP, ENGLAND
SN 0143-3334
EI 1460-2180
J9 CARCINOGENESIS
JI Carcinogenesis
PD MAY 15
PY 2008
VL 29
IS 5
BP 1057
EP 1063
DI 10.1093/carcin/bgn080
PG 7
WC Oncology
SC Oncology
GA 325GI
UT WOS:000257576600026
PM 18375960
DA 2025-02-23
ER

PT J
AU Clarke, JM
   Topping, DL
   Bird, AR
   Young, GP
   Cobiac, L
AF Clarke, Julie M.
   Topping, David L.
   Bird, Anthony R.
   Young, Graeme P.
   Cobiac, Lynne
TI Effects of high-amylose maize starch and butyrylated high-amylose maize starch on azoxymethane-induced intestinal cancer in rats
SO CARCINOGENESIS
LA English
DT Article
ID chain fatty-acids; dietary resistant starch; sodium-butyrate; large-bowel; induced angiogenesis; histone deacetylase; colorectal-cancer; treated rats; red meat; colon
AB Colorectal cancer (CRC) is a major cause of death worldwide. Studies suggest that dietary fibre offers protection perhaps by increasing colonic fermentative production of butyrate. This study examined the importance of butyrate by investigating the effects of resistant starch (RS) and butyrylated-RS on azoxymethane (AOM)-induced CRC in rats. Four groups (n = 30 per group) of Sprague-Dawley rats were fed AIN-93G-based diets containing a standard low-RS maize starch (LAMS), LAMS + 3% tributyrin (LAMST), 10% high-amylose maize starch (HAMS) and 10% butyrylated HAMS (HAMSB) for 4 weeks. Rats were injected once weekly for 2 weeks with 15 mg/kg AOM, maintained on diets for 25 weeks and then killed. Butyrate concentrations in large bowel digesta were higher in rats fed HAMSB than other groups (P < 0.001); levels were similar in HAMS, LAMS and LAMST groups. The proportion of rats developing tumours were lower in HAMS and HAMSB than LAMS (P < 0.05), and the number of tumours per rat were lower in HAMSB than LAMS (P < 0.05). Caecal digesta butyrate pools and concentrations were negatively correlated with tumour size (P < 0.05). Hepatic portal plasma butyrate concentrations were higher (P < 0.001) in the HAMSB compared with other groups and negatively correlated with tumour number per rat (P < 0.009) and total tumour size for each rat (P = 0.05). HAMSB results in higher luminal butyrate than RS alone or tributyrin. This is associated with reduced tumour incidence, number and size in this rat model of CRC supporting the important protective role of butyrate. Interventional strategies designed to maximize luminal butyrate may be of protective benefit in humans.
C1 [Clarke, Julie M.; Topping, David L.; Bird, Anthony R.] CSIRO Human Nutr, Adelaide, SA 5000, Australia.
   [Clarke, Julie M.; Topping, David L.; Bird, Anthony R.; Young, Graeme P.] Preventat Hlth Natl Res Flagship, Adelaide, SA 5000, Australia.
   [Cobiac, Lynne] Flinders Univ S Australia, Sch Med, Dept Nutr & Dietet, Bedford Pk, SA 5042, Australia.
   [Young, Graeme P.] Flinders Univ S Australia, Flinders Canc Control Alliance, Bedford Pk, SA 5042, Australia.
C3 Commonwealth Scientific & Industrial Research Organisation (CSIRO); Commonwealth Scientific & Industrial Research Organisation (CSIRO); Flinders University South Australia; Flinders University South Australia
RP Clarke, JM (corresponding author), CSIRO Human Nutr, POB 10041, Adelaide Bc, SA 5000, Australia.
EM julie.clarke@csiro.au
CR ANISSON G, 1995, PATENT NO. 9513801, V0, P0
   Annison G, 2003, J NUTR, V133, P3523, DOI 10.1093/jn/133.11.3523
   [Anonymous], 2004, AUSTRALIAN CODE OF PRACTICE FOR THE CARE AND USE OF ANIMALS FOR SCIENTIFIC PURPOSES, V0, P0
   Bajka BH, 2006, BRIT J NUTR, V96, P276, DOI 10.1079/BJN20061807
   Bauer-Marinovic M, 2006, CARCINOGENESIS, V27, P1849, DOI 10.1093/carcin/bgl025
   Birkett A, 1996, AM J CLIN NUTR, V63, P766, DOI 10.1093/ajcn/63.5.766
   Brown MA, 2003, BRIT J NUTR, V90, P823, DOI 10.1079/BJN2003958
   CASSIDY A, 1994, BRIT J CANCER, V69, P937, DOI 10.1038/bjc.1994.181
   Clark JM, 2007, AM J CLIN NUTR, V86, P1146, DOI 10.1093/ajcn/86.4.1146
   Daly K, 2005, BIOCHEM SOC T, V33, P733, DOI 10.1042/BST0330733
   DESCHNER EE, 1990, CANCER LETT, V52, P79, DOI 10.1016/0304-3835(90)90080-H
   Egorin MJ, 1999, CANCER CHEMOTH PHARM, V43, P445, DOI 10.1007/s002800050922
   FLEMING SE, 1991, J NUTR, V121, P869, DOI 10.1093/jn/121.6.869
   Garcia M, 2007, GLOBAL CANCER FACTS AND FIGURES 2007, V0, P0
   HAGUE A, 1993, INT J CANCER, V55, P498, DOI 10.1002/ijc.2910550329
   Hinnebusch BF, 2002, J NUTR, V132, P1012, DOI 10.1093/jn/132.5.1012
   Hu Y, 2005, INT J CANCER, V116, P870, DOI 10.1002/ijc.21107
   Jacobsen H, 2006, NUTR CANCER, V55, P163, DOI 10.1207/s15327914nc5502_7
   Kim SH, 2007, ONCOL REP, V17, P793
   Le Leu RK, 2007, CANCER BIOL THER, V6, P1621, DOI 10.4161/cbt.6.10.4764
   Le Leu RK, 2007, CARCINOGENESIS, V28, P240, DOI 10.1093/carcin/bgl245
   McIntosh GH, 2001, J NUTR, V131, P127, DOI 10.1093/jn/131.1.127
   Medina V, 1997, CANCER RES, V57, P3697
   MORSON B, 1974, P ROY SOC MED, V67, P451, DOI 10.1177/00359157740676P115
   MORTENSEN PB, 1991, SCAND J GASTROENTERO, V26, P1285, DOI 10.3109/00365529108998626
   NEWMARK HL, 1995, J CELL BIOCHEM, V0, P247
   Olmo N, 2007, TOXICOL IN VITRO, V21, P254, DOI 10.1016/j.tiv.2006.09.010
   Potten CS, 1997, AM J PHYSIOL-GASTR L, V273, PG253, DOI 10.1152/ajpgi.1997.273.2.G253
   REEVES PG, 1993, J NUTR, V123, P1939, DOI 10.1093/jn/123.11.1939
   ROEDIGER WEW, 1982, GASTROENTEROLOGY, V83, P424
   Toden S, 2007, CARCINOGENESIS, V28, P2355, DOI 10.1093/carcin/bgm216
   Toden S, 2006, CANCER BIOL THER, V5, P267, DOI 10.4161/cbt.5.3.2382
   Topping DL, 2001, PHYSIOL REV, V81, P1031, DOI 10.1152/physrev.2001.81.3.1031
   Wächtershäuser A, 2000, BIOCHEM BIOPH RES CO, V268, P778, DOI 10.1006/bbrc.2000.2213
   WHITEHEAD RH, 1986, GUT, V27, P1457, DOI 10.1136/gut.27.12.1457
   Williamson SLH, 1999, CARCINOGENESIS, V20, P805, DOI 10.1093/carcin/20.5.805
   World Cancer Research Fund / American Institute for Cancer research, 2007, FOOD, V0, Physical Activity
   Young GP, 2005, MOL NUTR FOOD RES, V49, P571, DOI 10.1002/mnfr.200500026
   Young GP, 2004, J AOAC INT, V87, P775
   Zgouras D, 2003, BIOCHEM BIOPH RES CO, V300, P832, DOI 10.1016/S0006-291X(02)02916-9
NR 40
TC 85
Z9 103
U1 0
U2 18
PU OXFORD UNIV PRESS
PI OXFORD
PA GREAT CLARENDON ST, OXFORD OX2 6DP, ENGLAND
SN 0143-3334
EI 
J9 CARCINOGENESIS
JI Carcinogenesis
PD NOV 15
PY 2008
VL 29
IS 11
BP 2190
EP 2194
DI 10.1093/carcin/bgn192
PG 5
WC Oncology
SC Oncology
GA 373NE
UT WOS:000260977900020
PM 18701436
DA 2025-02-23
ER

PT J
AU Suzuki, H
   Morris, JS
   Li, YN
   Doll, MA
   Hein, DW
   Liu, J
   Jiao, L
   Hassan, MM
   Day, RS
   Bondy, ML
   Abbruzzese, JL
   Li, DH
AF Suzuki, Hideo
   Morris, Jeffrey S.
   Li, Yanan
   Doll, Mark A.
   Hein, David W.
   Liu, Jun
   Jiao, Li
   Hassan, Manal M.
   Day, Rena S.
   Bondy, Melissa L.
   Abbruzzese, James L.
   Li, Donghui
TI Interaction of the <i>cytochrome P4501A2, SULT1A1</i> and <i>NAT</i> gene polymorphisms with smoking and dietary mutagen intake in modification of the risk of pancreatic cancer
SO CARCINOGENESIS
LA English
DT Article
ID arylamine n-acetyltransferase; heterocyclic amines; chemical carcinogenesis; metabolic-activation; sulfotransferase 1a1; molecular-genetics; fluorogenic probes; colorectal-cancer; aromatic-amines; genotype method
AB Aromatic amines, N-nitroso compounds and heterocyclic amines are suspected human pancreatic carcinogens. Cytochrome P450 (CYP) 1A2, N-acetyltransferase (NAT) 1, NAT2 and sulfotransferase (SULT) are enzymes involved in the metabolism of these carcinogens. To test the hypothesis that genetic variations in carcinogen metabolism modify the risk of pancreatic cancer (PC), we investigated the effect of single-nucleotide polymorphisms (SNPs) of the CYP1A2, NAT1, NAT2 and SULT1A1 gene on modification of the risk of PC in a hospital-based study of 755 patients with pancreatic adenocarcinoma and 636 healthy frequency-matched controls. Smoking and dietary mutagen exposure information was collected by personal interviews. Genotypes were determined using the polymerase chain reaction-restriction fragment length polymorphism and Taqman methods. Odds ratios (ORs) and 95% confidence intervals (CIs) were estimated using unconditional multivariate logistic regression analysis. We observed no significant main effects of any of these genes on the risk of PC. The CYP1A2 and NAT1 but not SULT1A1 and NAT2 genotypes showed significant interactions with heavy smoking in women not men. In contrast, a significant interaction between NAT1 genotype and dietary mutagen intake on modifying the risk of PC were observed among men but not women. The OR (95% CI) of PC was 2.23 (1.33-3.72) and 2.54 (1.51-4.25) for men having the NAT1*10 and a higher intake of 2-amino-1-methyl-6-phenylimidazo[4,5-b] pyridine and benzo[ a] pyrene, respectively, compared with individuals having no NAT1*10 or a lower intake of these dietary mutagens. These data suggest the existence of gender-specific susceptibility to tobacco carcinogen and dietary mutagen exposure in PC.
C1 [Suzuki, Hideo; Li, Yanan; Hassan, Manal M.; Abbruzzese, James L.; Li, Donghui] Univ Texas MD Anderson Canc Ctr, Dept Gastrointestinal Med Oncol, Houston, TX 77030 USA.
   [Morris, Jeffrey S.; Liu, Jun] Univ Texas MD Anderson Canc Ctr, Dept Biostat, Houston, TX 77030 USA.
   [Bondy, Melissa L.] Univ Texas MD Anderson Canc Ctr, Dept Epidemiol, Houston, TX 77030 USA.
   [Jiao, Li] NCI, Nutr Epidemiol Branch, Div Canc Epidemiol & Genet, Rockville, MD 20852 USA.
   [Doll, Mark A.; Hein, David W.] Univ Louisville, Sch Med, Dept Pharmacol & Toxicol, Louisville, KY 40292 USA.
   [Doll, Mark A.; Hein, David W.] Univ Louisville, Sch Med, James Graham Brown Canc Ctr, Louisville, KY 40292 USA.
   [Day, Rena S.] Univ Texas Houston, Sch Publ Hlth, Houston, TX 77025 USA.
C3 University of Texas System; UTMD Anderson Cancer Center; University of Texas System; UTMD Anderson Cancer Center; University of Texas System; UTMD Anderson Cancer Center; National Institutes of Health (NIH) - USA; NIH National Cancer Institute (NCI); NIH National Cancer Institute- Division of Cancer Epidemiology & Genetics; University of Louisville; University of Louisville; University of Texas System; University of Texas Health Science Center Houston; University of Texas School Public Health
RP Li, DH (corresponding author), Univ Texas MD Anderson Canc Ctr, Dept Gastrointestinal Med Oncol, 1515 Holcombe Blvd, Houston, TX 77030 USA.
EM dli@mdanderson.org
FU NCI NIH HHS [R01 CA098380-02, CA16672, R01 CA098380-05, R01 CA098380-01A2, R01 CA098380-03, CA98380, R01 CA098380, CA034627, R01 CA034627, R01 CA034627-20, R01 CA034627-21, R01 CA034627-22, R01 CA098380-04] Funding Source: Medline; NIEHS NIH HHS [P30 ES007784, P30 ES007784-04, P30 ES07784] Funding Source: Medline
CR Ahlgren JD, 1996, SEMIN ONCOL, V23, P241
   *AM CANC SOC, 2007, CANC FIG FACTS 2007, V0, P0
   Anderson KE, 1996, CANC EPIDEMIOLOGY PR, V2nd, P725
   Anderson KE, 2005, CANCER EPIDEM BIOMAR, V14, P2261, DOI 10.1158/1055-9965.EPI-04-0514
   Anderson KE, 1997, CARCINOGENESIS, V18, P1085, DOI 10.1093/carcin/18.5.1085
   Brownson RC, 2002, ONCOGENE, V21, P7341, DOI 10.1038/sj.onc.1205809
   BUTLER MA, 1989, P NATL ACAD SCI USA, V86, P7696, DOI 10.1073/pnas.86.20.7696
   Coughlin SS, 2000, CANCER CAUSE CONTROL, V11, P915, DOI 10.1023/A:1026580131793
   Doll MA, 2002, ANAL BIOCHEM, V301, P328, DOI 10.1006/abio.2001.5520
   Doll MA, 2001, ANAL BIOCHEM, V288, P106, DOI 10.1006/abio.2000.4892
   Duell EJ, 2002, JNCI-J NATL CANCER I, V94, P297, DOI 10.1093/jnci/94.4.297
   EATON DL, 1995, PHARMACOGENETICS, V5, P259, DOI 10.1097/00008571-199510000-00001
   Engelke CEH, 2000, PHARMACOGENETICS, V10, P163, DOI 10.1097/00008571-200003000-00008
   Estrada-Rodgers L, 1998, GENE EXPRESSION, V7, P13
   GHADIRIAN P, 1995, CANCER EPIDEM BIOMAR, V4, P895
   Glatt H, 1997, FASEB J, V11, P314, DOI 10.1096/fasebj.11.5.9141497
   Hein DW, 2002, MUTAT RES-FUND MOL M, V506, P65, DOI 10.1016/S0027-5107(02)00153-7
   Hein DW, 2000, PHARMACOGENETICS, V10, P291, DOI 10.1097/00008571-200006000-00002
   Hein DW, 2000, CANCER EPIDEM BIOMAR, V9, P29
   Hein DW, 2000, DRUG METAB DISPOS, V28, P1425
   Hengstler JG, 1998, RECENT RES CANCER, V154, P47
   Hickman D, 1998, GUT, V42, P402, DOI 10.1136/gut.42.3.402
   Hirvonen A, 1999, IARC SCI PUBL, V0, P251
   HOWARD JW, 1980, J ASSOC OFF ANA CHEM, V63, P1077
   Husain A, 2007, DRUG METAB DISPOS, V35, P721, DOI 10.1124/dmd.106.014621
   *IARC, 1993, IARC MON EV CARC RIS, V0, P571
   JI BT, 1995, CANCER EPIDEM BIOMAR, V4, P885
   Jiao L, 2007, CANCER EPIDEM BIOMAR, V16, P2379, DOI 10.1158/1055-9965.EPI-06-0992
   KATO R, 1987, JPN J CANCER RES, V78, P297
   KNEKT P, 1994, INT J CANCER, V59, P756, DOI 10.1002/ijc.2910590608
   Knize M G, 1999, ADV EXP MED BIOL, V459, P179
   LANG NP, 1991, PROG CLIN BIOL RES, V372, P33
   Larsson SC, 2006, INT J CANCER, V118, P2866, DOI 10.1002/ijc.21732
   Lewis AJ, 1998, CARCINOGENESIS, V19, P2049, DOI 10.1093/carcin/19.11.2049
   Li DH, 2006, CARCINOGENESIS, V27, P103, DOI 10.1093/carcin/bgi171
   Li DH, 2007, CANCER EPIDEM BIOMAR, V16, P655, DOI 10.1158/1055-9965.EPI-06-0993
   Livak KJ, 1999, GENET ANAL-BIOMOL E, V14, P143, DOI 10.1016/S1050-3862(98)00019-9
   MILLER JA, 1994, CHEM-BIOL INTERACT, V92, P329, DOI 10.1016/0009-2797(94)90074-4
   Muscat JE, 1997, CANCER EPIDEM BIOMAR, V6, P15
   Nilsen TIL, 2000, CANCER CAUSE CONTROL, V11, P645, DOI 10.1023/A:1008916123357
   Raftogianis RB, 1997, BIOCHEM BIOPH RES CO, V239, P298, DOI 10.1006/bbrc.1997.7466
   Risch HA, 2003, JNCI-J NATL CANCER I, V95, P948, DOI 10.1093/jnci/95.13.948
   Ruczinski I, 2003, J COMPUT GRAPH STAT, V12, P475, DOI 10.1198/1061860032238
   Sachse C, 2002, CARCINOGENESIS, V23, P1839, DOI 10.1093/carcin/23.11.1839
   Sachse C, 2003, BRIT J CLIN PHARMACO, V55, P68, DOI 10.1046/j.1365-2125.2003.01733.x
   Saintot M, 2003, INT J CANCER, V107, P652, DOI 10.1002/ijc.11432
   Silverman DT, 1998, JNCI-J NATL CANCER I, V90, P1710, DOI 10.1093/jnci/90.22.1710
   SKOG K, 1993, FOOD CHEM TOXICOL, V31, P655, DOI 10.1016/0278-6915(93)90049-5
   Steiner M, 2000, ARCH TOXICOL, V74, P222, DOI 10.1007/s002040000118
   Stolzenberg-Solomon RZ, 2007, CANCER EPIDEM BIOMAR, V16, P2664, DOI 10.1158/1055-9965.EPI-07-0378
   SUGIMURA T, 1994, J NATL CANCER I, V86, P2, DOI 10.1093/jnci/86.1.2
   SUGIMURA T, 1991, ADV EXP MED BIOL, V283, P569
   Sugio K, 1996, CARCINOGENESIS, V17, P303, DOI 10.1093/carcin/17.2.303
   TAMANO S, 1994, CARCINOGENESIS, V15, P2009, DOI 10.1093/carcin/15.9.2009
   TRIOLO AJ, 1977, CANCER RES, V37, P3018
   Wang YF, 2002, LUNG CANCER, V35, P137, DOI 10.1016/S0169-5002(01)00406-8
   Wu MT, 2003, INT J CANCER, V103, P101, DOI 10.1002/ijc.10805
   Yoshimoto M, 1999, CANCER LETT, V143, P235, DOI 10.1016/S0304-3835(99)00131-7
   Zheng LZ, 2003, CANCER LETT, V202, P61, DOI 10.1016/j.canlet.2003.08.007
NR 59
TC 48
Z9 57
U1 0
U2 7
PU OXFORD UNIV PRESS
PI OXFORD
PA GREAT CLARENDON ST, OXFORD OX2 6DP, ENGLAND
SN 0143-3334
EI 1460-2180
J9 CARCINOGENESIS
JI Carcinogenesis
PD JUN 15
PY 2008
VL 29
IS 6
BP 1184
EP 1191
DI 10.1093/carcin/bgn085
PG 8
WC Oncology
SC Oncology
GA 322TL
UT WOS:000257398100014
PM 18499698
DA 2025-02-23
ER

PT J
AU Sapkota, A
   Hsu, C
   Zaridze, D
   Shangina, O
   Szeszenia-Dabrowska, N
   Mates, D
   Fabiánová, E
   Rudnai, P
   Janout, V
   Holcatova, I
   Brennan, P
   Boffetta, P
   Hashibe, M
AF Sapkota, A.
   Hsu, C. C.
   Zaridze, D.
   Shangina, O.
   Szeszenia-Dabrowska, N.
   Mates, D.
   Fabianova, E.
   Rudnai, P.
   Janout, V.
   Holcatova, I.
   Brennan, P.
   Boffetta, P.
   Hashibe, M.
TI Dietary risk factors for squamous cell carcinoma of the upper aerodigestive tract in central and eastern Europe
SO CANCER CAUSES & CONTROL
LA English
DT Article
DE UADT cancer; Diet; Oral; Pharyngeal cancer; Laryngeal cancer; Esophageal cancer
ID conjugated linoleic-acid; food groups; esophageal cancer; pharyngeal cancer; oral-cancer; laryngeal-cancer; sexual practices; alcohol; tobacco; switzerland
AB The incidence of squamous cell carcinoma of upper aerodigestive tract (UADT: oral cavity, pharynx, larynx, and esophagus) has been increasing in central and eastern European countries. We investigated the relationship between diet and UADT cancers in these high risk areas. We used data from hospital-based case-control study of 948 UADT cancer cases and 1,228 controls conducted in Romania, Hungary, Poland, Russia, Slovakia, and Czech Republic. Standardized questionnaire were used to collect information on 23 different food items, along with alcohol and tobacco consumptions. Logistic regression was used to calculate odds ratios (ORs) and 95% confidence intervals (CIs) for the UADT cancers after adjusting for center, age, sex, tobacco & alcohol intake, and other food groups. Consumption of dairy product was negatively associated with selected UADT cancers: larynx (OR: 0.38, CI: 0.23-0.62) and esophagus (OR: 0.55, CI: 0.33-0.93). While consumption of yellow/orange vegetables were inversely associated with oral/pharyngeal and laryngeal cancer (OR: 0.53, CI: 0.35-0.81 and OR: 0.62, CI: 0.38-1.00, respectively), preserved vegetable was positively associated with oral/pharyngeal and laryngeal cancer risk (p (trend) < 0.01 for both). Specific dietary components may play a role in the development of UADT cancers in the high-risk region of central and eastern Europe.
C1 [Sapkota, A.; Hsu, C. C.; Brennan, P.; Boffetta, P.; Hashibe, M.] Int Agcy Res Canc, Lifestyle Environm & Canc Grp, F-69008 Lyon, France.
   [Sapkota, A.] Univ Maryland, Sch Publ Hlth, College Pk, MD 20742 USA.
   [Hsu, C. C.] Johns Hopkins Univ Hosp, Baltimore, MD 21287 USA.
   [Zaridze, D.; Shangina, O.] Russian Acad Med Sci, Canc Res Ctr, Moscow, Russia.
   [Szeszenia-Dabrowska, N.] Inst Occupat Med, Lodz, Poland.
   [Mates, D.] Inst Hyg Publ Hlth Hlth Serv & Management, Bucharest, Romania.
   [Fabianova, E.] Specialized State Hlth Inst, Banska Bystrica, Slovakia.
   [Rudnai, P.] Natl Inst Environm Hlth, Budapest, Hungary.
   [Janout, V.] Palacky Univ Med, Dept Prevent Med, Olomouc, Czech Republic.
   [Holcatova, I.] Charles Univ Prague, Inst Hyg & Epidemiol, Prague, Czech Republic.
C3 World Health Organization; International Agency for Research on Cancer (IARC); University System of Maryland; University of Maryland College Park; Johns Hopkins University; Johns Hopkins Medicine; Russian Academy of Medical Sciences; Nofer Institute of Occupational Medicine; Palacky University Olomouc; Charles University Prague
RP Hashibe, M (corresponding author), Int Agcy Res Canc, Lifestyle Environm & Canc Grp, 150 Cours Albert Thomas, F-69008 Lyon, France.
EM hashibe@iarc.fr
FU World Cancer Research Fund; European Commission's [IC15-CT98-0332]
CR Aneja RP, 1990, INDIAN JOURNAL OF DAIRY SCIENCE, V43, P231
   [Anonymous], 2004, IARC MONOGRAPHS ON THE EVALUATION OF CARCINOGENIC RISKS TO HUMANS VOLUME 83: TOBACCO SMOKE AND INVOLUNTARY SMOKING, V83, P0
   Boeing H, 2006, CANCER CAUSE CONTROL, V17, P957, DOI 10.1007/s10552-006-0036-4
   Boffetta P, 2006, LANCET ONCOL, V7, P149, DOI 10.1016/S1470-2045(06)70577-0
   Bosetti C, 2003, CANCER EPIDEM BIOMAR, V12, P1091
   Bosetti C, 2002, INT J CANCER, V100, P355, DOI 10.1002/ijc.10485
   Bosetti C, 2002, BRIT J CANCER, V87, P516, DOI 10.1038/sj.bjc.6600469
   Bosetti C, 2000, INT J CANCER, V87, P289, DOI 10.1002/1097-0215(20000715)87:2<289::AID-IJC22>3.0.CO;2-9
   Bray I, 2000, INT J CANCER, V87, P122, DOI 10.1002/1097-0215(20000701)87:1<122::AID-IJC18>3.0.CO;2-W
   Chainani-Wu N, 2002, NUTR CANCER, V44, P104, DOI 10.1207/S15327914NC4402_01
   CHYOU PH, 1995, INT J CANCER, V60, P616, DOI 10.1002/ijc.2910600508
   Corrao G, 2004, PREV MED, V38, P613, DOI 10.1016/j.ypmed.2003.11.027
   De Stefani E, 1999, INT J CANCER, V82, P33, DOI 10.1002/(SICI)1097-0215(19990702)82:1<33::AID-IJC7>3.0.CO;2-7
   De Stefani E, 2003, BRIT J CANCER, V89, P1209, DOI 10.1038/sj.bjc.6601239
   DESTEFANI E, 1990, CANCER RES, V50, P426
   FELTON JS, 1984, CARCINOGENESIS, V5, P95, DOI 10.1093/carcin/5.1.95
   FERLAY J, 2002, GLOBOCAN CANC INCIDE, V0, P0
   Fioretti F, 1999, ORAL ONCOL, V35, P375, DOI 10.1016/S1368-8375(98)00125-0
   Forastiere A, 2001, NEW ENGL J MED, V345, P1890, DOI 10.1056/NEJMra001375
   Franceschi S, 1999, BRIT J CANCER, V80, P614, DOI 10.1038/sj.bjc.6690400
   Galeone C, 2005, BRIT J CANCER, V92, P2065, DOI 10.1038/sj.bjc.6602542
   Gallus S, 2003, CANCER EPIDEM BIOMAR, V12, P514
   Hsu CC, 2007, AM J EPIDEMIOL, V166, P62, DOI 10.1093/aje/kwm043
   IARC Working Group on the Evaluation of Carcinogenic Risks to Humans, 2004, IARC MONOGR EVAL CARCINOG RISKS HUM, V85, P1
   International Agency for Research on Cancer, 2003, IARC SCI PUBL, V0, P1
   ITO N, 1991, CARCINOGENESIS, V12, P1503, DOI 10.1093/carcin/12.8.1503
   Kasum CM, 2002, INT J CANCER, V99, P267, DOI 10.1002/ijc.10341
   Kjaerheim K, 1998, CANCER CAUSE CONTROL, V9, P99, DOI 10.1023/A:1008809706062
   La Vecchia C, 2004, ORAL ONCOL, V40, P433, DOI 10.1016/j.oraloncology.2003.09.013
   Lampe JW, 1999, AM J CLIN NUTR, V70, P475S, DOI 10.1093/ajcn/70.3.475s
   LAVECCHIA C, 1991, INT J EPIDEMIOL, V20, P39, DOI 10.1093/ije/20.1.39
   Levi F, 2004, ANN ONCOL, V15, P346, DOI 10.1093/annonc/mdh060
   Levi F, 1998, INT J CANCER, V77, P705, DOI 10.1002/(SICI)1097-0215(19980831)77:5<705::AID-IJC8>3.0.CO;2-Z
   Levi F, 2000, EUR J CANCER PREV, V9, P257, DOI 10.1097/00008469-200008000-00005
   Li K, 2003, CANCER INVEST, V21, P237, DOI 10.1081/CNV-120016420
   Lissowska J, 2003, EUR J CANCER PREV, V12, P25, DOI 10.1097/00008469-200302000-00005
   MCLAUGHLIN JK, 1988, JNCI-J NATL CANCER I, V80, P1237, DOI 10.1093/jnci/80.15.1237
   NOTANI P N, 1987, NUTRITION AND CANCER, V10, P103
   Petridou E, 2002, CANCER, V94, P2981, DOI 10.1002/cncr.10560
   Rajkumar T, 2003, EUR J CANCER PREV, V12, P135, DOI 10.1097/00008469-200304000-00007
   Riboli E, 2003, AM J CLIN NUTR, V78, P559S, DOI 10.1093/ajcn/78.3.559S
   Scélo G, 2004, CANCER CAUSE CONTROL, V15, P445, DOI 10.1023/B:CACO.0000036444.11655.be
   SHANTHA NC, 1995, J FOOD SCI, V60, P695, DOI 10.1111/j.1365-2621.1995.tb06208.x
   Sharp L, 2001, BRIT J CANCER, V85, P1667, DOI 10.1054/bjoc.2001.2147
   Tavani A, 2001, EUR J CANCER PREV, V10, P191, DOI 10.1097/00008469-200104000-00015
   Terry PD, 2003, CANCER EPIDEM BIOMAR, V12, P940
   Vainio H, 2006, NUTR CANCER, V54, P111, DOI 10.1207/s15327914nc5401_13
   Whigham LD, 2000, PHARMACOL RES, V42, P503, DOI 10.1006/phrs.2000.0735
   [World Cancer Research Fund American Institute for Cancer Research], 1997, FOOD NUTR PREV CANC, V0, P0
   Znaor A, 2003, INT J CANCER, V105, P681, DOI 10.1002/ijc.11114
NR 50
TC 72
Z9 77
U1 0
U2 5
PU SPRINGER
PI DORDRECHT
PA VAN GODEWIJCKSTRAAT 30, 3311 GZ DORDRECHT, NETHERLANDS
SN 0957-5243
EI 1573-7225
J9 CANCER CAUSE CONTROL
JI Cancer Causes Control
PD DEC 15
PY 2008
VL 19
IS 10
BP 1161
EP 1170
DI 10.1007/s10552-008-9183-0
PG 10
WC Oncology; Public, Environmental & Occupational Health
SC Oncology; Public, Environmental & Occupational Health
GA 370MM
UT WOS:000260766300016
PM 18512121
DA 2025-02-23
ER

PT J
AU Hu, JF
   La Vecchia, C
   DesMeules, M
   Negri, E
   Mery, L
AF Hu, Jinfu
   La Vecchia, Carlo
   DesMeules, Marie
   Negri, Eva
   Mery, Les
TI Nutrient and Fiber Intake and Risk of Renal Cell Carcinoma
SO NUTRITION AND CANCER-AN INTERNATIONAL JOURNAL
LA English
DT Article
ID trans-fatty-acids; mineral supplementation; cancer; diet; consumption; nutrition; vitamin; metaanalysis; prevention; patterns
AB This study examines the association between nutrient and fiber intake and the risk of renal cell carcinoma (RCC). Between 1994 and 1997 in 8 Canadian provinces, mailed questionnaires were completed by 1,138 incident, histologically confirmed cases of RCC and 5,039 population controls. Measurement included information on socioeconomic status, lifestyle habits, and diet. A 69-item food frequency questionnaire provided data on eating habits 2 yr before data collection. Odds ratios (ORs) and 95% confidence intervals were derived through unconditional logistic regression. Intakes of total fat, saturated fat, monounsaturated fat, trans-fat, and cholesterol were associated with the risk of RCC; the ORs for the highest vs. the lowest quartile were 1.67, 1.53 and 1.46, 1.31, and 1.48, respectively. The positive association was apparently stronger in women, overweight or obese, and never smokers. Sucrose was related to the risk of RCC. High fiber intake was inversely associated with RCC risk. No association was found with intake of total protein and polyunsaturated fat, n-3 and n-6 polyunsaturated fatty acids, and total carbohydrates. The results were consistent across strata of sex, tobacco, and BMI. The findings suggest that a diet low in fats and cholesterol and rich in fiber could favorably affect the risk of RCC.
C1 [Hu, Jinfu; DesMeules, Marie] Publ Hlth Agcy Canada, Ctr Chron Dis Prevent & Control, Evidence & Risk Assessment Div, Ottawa, ON K1A 0K9, Canada.
   [La Vecchia, Carlo; Negri, Eva] Ist Ric Farmacol Mario Negri, Milan, Italy.
   [La Vecchia, Carlo] Univ Milan, Ist Stat Med & Biometria GA Maccacaro, Milan, Italy.
   [Mery, Les] Canadian Partnership Canc, Ottawa, ON, Canada.
C3 Public Health Agency of Canada; Istituto di Ricerche Farmacologiche Mario Negri IRCCS; University of Milan
RP Hu, JF (corresponding author), Publ Hlth Agcy Canada, Ctr Chron Dis Prevent & Control, Evidence & Risk Assessment Div, 785 Carling Ave,AL 6807B, Ottawa, ON K1A 0K9, Canada.
EM Jinfu_hu@phac-aspc.gc.ca
FU Italian Association for Cancer Research; IARC senior fellowship
CR [Anonymous], 2004, TOBACCO SMOKE AND INVOLUNTARY SMOKING, V0, P0
   [Anonymous], 2000, WHO TECHN REP SER, V0, P0
   [Anonymous], 2007, CAN FOOD GUID, V0, P0
   [Anonymous], 2002, THE SAS SYSTEM FOR WINDOWS RELEASE 9.1 TS LEVEL 1M0, V0, P0
   Block G, 1990, EPIDEMIOLOGY, V1, P58, DOI 10.1097/00001648-199001000-00013
   CHOW WH, 1994, J NATL CANCER I, V86, P1131, DOI 10.1093/jnci/86.15.1131
   COPELAND KT, 1977, AM J EPIDEMIOL, V105, P488, DOI 10.1093/oxfordjournals.aje.a112408
   DAvanzo B, 1997, EUR J CANCER PREV, V6, P288, DOI 10.1097/00008469-199706000-00005
   Faramawi MF, 2007, CANCER CAUSE CONTROL, V18, P125, DOI 10.1007/s10552-006-0104-9
   Galeone C, 2007, INT J CANCER, V121, P1869, DOI 10.1002/ijc.22913
   GIOVANNUCCI E, 1995, CANCER CAUSE CONTROL, V6, P164, DOI 10.1007/BF00052777
   Graaf MR, 2004, J CLIN ONCOL, V22, P2388, DOI 10.1200/JCO.2004.02.027
   Handa K, 2002, PUBLIC HEALTH NUTR, V5, P757, DOI 10.1079/PHN2002347
   Health Canada, 2005, CAN NUTR FIL COMP CA, V0, P0
   Hu JF, 2003, CANCER CAUSE CONTROL, V14, P705, DOI 10.1023/A:1026310323882
   Hu JF, 2005, EUR J CANCER, V41, P770, DOI 10.1016/j.ejca.2005.01.003
   Hu JF, 2003, SOZ PRAVENTIV MED, V48, P178, DOI 10.1007/s00038-003-2046-2
   Hu JF, 2007, EUR J CANCER PREV, V16, P275, DOI 10.1097/01.cej.0000228411.21719.25
   Hu JF, 2007, ACTA ONCOL, V46, P342, DOI 10.1080/02841860600746982
   Jenkins DJA, 2002, AM J CLIN NUTR, V76, P266S, DOI 10.1093/ajcn/76.1.266S
   Johnson KC, 1998, ENVIRONMETRICS, V9, P495, DOI 10.1002/(SICI)1099-095X(199809/10)9:5<495::AID-ENV318>3.0.CO;2-H
   Kaaks R, 2002, ANN NY ACAD SCI, V963, P268
   La Vecchia C, 2006, PUBLIC HEALTH NUTR, V9, P1077, DOI 10.1017/S1368980007668475
   Larsson SC, 2004, AM J CLIN NUTR, V79, P935
   Lindblad P, 1999, DIABETOLOGIA, V42, P107, DOI 10.1007/s001250051122
   Lindblad P, 1997, CANCER EPIDEM BIOMAR, V6, P215
   Lipworth L, 2006, J UROLOGY, V176, P2353, DOI 10.1016/j.juro.2006.07.130
   Lockheart MSK, 2007, BRIT J NUTR, V98, P380, DOI 10.1017/S0007114507701654
   Lopez-Garcia E, 2005, J NUTR, V135, P562, DOI 10.1093/jn/135.3.562
   MACLURE M, 1999, EPIDEMIOLOGY, V1, P430
   McLaughlin JK, 2006, SEMIN ONCOL, V33, P527, DOI 10.1053/j.seminoncol.2006.06.010
   Mellemgaard A, 1996, EUR J CANCER, V32A, P673, DOI 10.1016/0959-8049(95)00633-8
   Mensink RP, 2003, AM J CLIN NUTR, V77, P1146, DOI 10.1093/ajcn/77.5.1146
   Michels KB, 2005, INT J CANCER, V114, P163, DOI 10.1002/ijc.20662
   Mozaffarian D, 2006, NEW ENGL J MED, V354, P1601, DOI 10.1056/NEJMra054035
   Percy C, 1990, INTERNATIONAL CLASSIFICATION OF DISEASES FOR ONCOLOGY, V2nd, P0
   Pischon T, 2006, INT J CANCER, V118, P728, DOI 10.1002/ijc.21398
   Prineas RJ, 1997, EPIDEMIOLOGY, V8, P31, DOI 10.1097/00001648-199701000-00005
   Randi G, 2007, INT J CANCER, V121, P2748, DOI 10.1002/ijc.23037
   Roach C, 2004, BIOCHEMISTRY-US, V43, P6344, DOI 10.1021/bi049917r
   Setiawan VW, 2007, AM J EPIDEMIOL, V166, P932, DOI 10.1093/aje/kwm170
   Sun Q, 2007, CIRCULATION, V115, P1858, DOI 10.1161/CIRCULATIONAHA.106.679985
   Willett WC, 2001, CANCER EPIDEM BIOMAR, V10, P3
   Wolk A, 1996, INT J CANCER, V65, P67, DOI 10.1002/(SICI)1097-0215(19960103)65:1<67::AID-IJC12>3.0.CO;2-F
   Wolk A, 2006, JAMA-J AM MED ASSOC, V296, P1371, DOI 10.1001/jama.296.11.1371
   Zock PL, 2001, CURR OPIN LIPIDOL, V12, P5, DOI 10.1097/00041433-200102000-00002
NR 46
TC 14
Z9 15
U1 0
U2 3
PU ROUTLEDGE JOURNALS, TAYLOR & FRANCIS LTD
PI ABINGDON
PA 2-4 PARK SQUARE, MILTON PARK, ABINGDON OX14 4RN, OXON, ENGLAND
SN 0163-5581
EI 1532-7914
J9 NUTR CANCER
JI Nutr. Cancer
PD JUN 15
PY 2008
VL 60
IS 6
BP 720
EP 728
DI 10.1080/01635580802283335
PG 9
WC Oncology; Nutrition & Dietetics
SC Oncology; Nutrition & Dietetics
GA 389QI
UT WOS:000262109200003
PM 19005971
DA 2025-02-23
ER

PT J
AU Kubik, A
   Zatloukal, P
   Tomasek, L
   Dolezal, J
   Syllabova, L
   Kara, J
   Kopecky, P
   Plesko, I
AF Kubik, A.
   Zatloukal, P.
   Tomasek, L.
   Dolezal, J.
   Syllabova, L.
   Kara, J.
   Kopecky, P.
   Plesko, I.
TI A case-control study of lifestyle and lung cancer associations by histological types
SO NEOPLASMA
LA English
DT Article
DE lung cancer; diet; physical activity; risk factors; interaction; epidemiology
ID physical-activity; united-states; risk; women; smoking; vegetables; nutrition; alcohol; cohort; metaanalysis
AB The objective of the study was to investigate the contribution of dietary factors and physical exercise to the variation in the risk of lung cancer and its major histological types among men and women in the Czech Republic, and reveal interactions between smoking and diet/physical exercise, if any. In a hospital based case-control study, data collected by in-person interviews from 1096 microscopically confirmed lung cancer cases (587 women, 509 men) and 2966 controls were analyzed using unconditional logistic regression stratified by appropriate factors. Among all nonsmoking women protective effects were observed for black tea (OR=0.69), among all smoking women for wine (OR=0.71), physical exercise (OR=0.64) and vitamin supplements (OR=0.71). Among all men, inverse associations were found in smokers between lung cancer risk and frequent intake of fruits (OR=0.69) or moderate intake of spirits (OR=0.64), and a direct association for fat foods (OR=1.68). Comparing the effects of diet/physical activity on lung cancer risk among nonsmokers versus smokers, interactions with smoking appeared for the intake of black tea and milk/dairy products among women, and for moderate intake of spirits in men. When the effects of diet/physical exercise on risk were analyzed by major cell types in women, the intake of wine and physical exercise were inversely associated with the risk of both adenocarcinoma and small cell cancer, the intakes of fruits and vitamin supplements were inversely associated with the risk of squamous cell cancer. In men, the intake of fat foods was directly associated with the risk of squamous cell cancer, while the frequent intake of apples was inversely associated with the risk of both squamous- and small cell cancers. In men an inverse association with the risk of squamous cell cancer was found for the intake of other fruits. These data suggest that diet/physical exercise may affect the risk of lung cancer and major cell types, and that interactions between some dietary items and smoking may occur. Lung cancer is a multifactorial disease, since smoking, its main determinant, and other environmental and lifestyle factors interact with one another and with genetic factors to cause the disease.
C1 [Kubik, A.; Zatloukal, P.; Dolezal, J.; Syllabova, L.; Kara, J.; Kopecky, P.] Charles Univ Prague, Dept Pneumol & Thorac Surg, Fac Med 3, Univ Hosp Bulovce, Prague 18081, Czech Republic.
   [Kubik, A.; Zatloukal, P.; Dolezal, J.; Syllabova, L.; Kara, J.; Kopecky, P.] Postgrad Med Inst, Prague 18081, Czech Republic.
   [Tomasek, L.] Natl Radiat Protect Inst, Prague, Czech Republic.
   [Plesko, I.] Natl Canc Registry, Bratislava, Slovakia.
   [Plesko, I.] Slovak Acad Sci, Canc Res Inst, Bratislava, Slovakia.
C3 Bulovka University Hospital; Charles University Prague; National Radiation Protection Institute; State Office for Nuclear Safety - Czech Republic; Slovak Academy of Sciences
RP Kubik, A (corresponding author), Charles Univ Prague, Dept Pneumol & Thorac Surg, Fac Med 3, Univ Hosp Bulovce, Budinova 2, Prague 18081, Czech Republic.
EM kubiko@fnb.cz
FU nternal Grant Agency of the Ministry of Health of the Czech Republic [NR/8411-3]; Ministry of Health, Czech Republic [MZO 00064211]
CR Alberg AJ, 2003, CHEST, V123, P21S, DOI 10.1378/chest.123.1_suppl.21S
   Bianchini F, 2003, EUR J CANCER PREV, V12, P417, DOI 10.1097/00008469-200310000-00011
   Blot WJ, 1996, EUR J CANCER PREV, V5, P425
   Boffetta P, 2006, LANCET ONCOL, V7, P149, DOI 10.1016/S1470-2045(06)70577-0
   Breslow RA, 2000, CANCER CAUSE CONTROL, V11, P419, DOI 10.1023/A:1008996208313
   Clapp RW, 2006, J PUBLIC HEALTH POL, V27, P61, DOI 10.1057/palgrave.jphp.3200055
   Clark J, 2006, MOL NUTR FOOD RES, V50, P144, DOI 10.1002/mnfr.200500135
   Feskanich D, 2000, JNCI-J NATL CANCER I, V92, P1812, DOI 10.1093/jnci/92.22.1812
   Franceschi S, 1999, ANN ONCOL, V10 Suppl 5, P0
   Friedenreich CM, 2002, J NUTR, V132, P3456S, DOI 10.1093/jn/132.11.3456S
   Holman CDJ, 1996, MED J AUSTRALIA, V164, P141, DOI 10.5694/j.1326-5377.1996.tb122011.x
   *IARC, 1988, ALC DRINK MON EV CAR, V44, P0
   *IARC WORK GROU EV, 2002, IARC HDB CANC PREV, V6, P0
   Janssen-Heijnen MLG, 2001, LUNG CANCER, V31, P123, DOI 10.1016/S0169-5002(00)00197-5
   JBENEDETTI A, 2006, CANCER CAUSE CONTROL, V17, P469
   Khuder SA, 2001, LUNG CANCER, V31, P139, DOI 10.1016/S0169-5002(00)00181-1
   Khuder SA, 2001, CHEST, V120, P1577, DOI 10.1378/chest.120.5.1577
   Kreuzer M, 2002, INT J CANCER, V100, P706, DOI 10.1002/ijc.10549
   Kubík A, 2007, NEOPLASMA, V54, P83
   Kubík A, 2001, LUNG CANCER-J IASLC, V31, P111, DOI 10.1016/S0169-5002(00)00178-1
   KUPPER LL, 1978, AM J EPIDEMIOL, V108, P447, DOI 10.1093/oxfordjournals.aje.a112643
   Lee IM, 1999, INT J EPIDEMIOL, V28, P620, DOI 10.1093/ije/28.4.620
   MAYNE ST, 1994, J NATL CANCER I, V86, P33, DOI 10.1093/jnci/86.1.33
   METTLIN C, 1989, INT J CANCER, V43, P608, DOI 10.1002/ijc.2910430412
   Miller AB, 2004, INT J CANCER, V108, P269, DOI 10.1002/ijc.11559
   Osann KE, 2000, LUNG CANCER, V28, P1, DOI 10.1016/S0169-5002(99)00106-3
   Prescott E, 1999, AM J EPIDEMIOL, V149, P463, DOI 10.1093/oxfordjournals.aje.a009834
   Siegfried JM, 2001, LANCET ONCOL, V2, P506, DOI 10.1016/S1470-2045(01)00457-0
   Skuladottir H, 2004, LUNG CANCER, V45, P1, DOI 10.1016/j.lungcan.2003.12.013
   Smith-Warner SA, 2003, INT J CANCER, V107, P1001, DOI 10.1002/ijc.11490
   Steindorf K, 2006, INT J CANCER, V119, P2389, DOI 10.1002/ijc.22125
   SUBAR AF, 1990, AM J PUBLIC HEALTH, V80, P1323, DOI 10.2105/AJPH.80.11.1323
   TAIOLI E, 1994, J NATL CANCER I, V86, P869, DOI 10.1093/jnci/86.11.869
   Thune I, 1997, INT J CANCER, V70, P57
   Tsai YY, 2003, LUNG CANCER, V41, P269, DOI 10.1016/S0169-5002(03)00238-1
   Willett WC, 2006, CANC EPIDEMIOLOGY PR, V0, P405
   *WORLD CANC RES FU, 1997, NUTR PREV CNAC GLOB, V0, P0
   Ziegler RG, 1996, CANCER CAUSE CONTROL, V7, P157, DOI 10.1007/BF00115646
NR 38
TC 33
Z9 36
U1 0
U2 8
PU AEPRESS SRO
PI BRATISLAVA
PA BAJZOVA 7, BRATISLAVA, 821 08, SLOVAKIA
SN 0028-2685
EI 1338-4317
J9 NEOPLASMA
JI Neoplasma
PD JUN 15
PY 2008
VL 55
IS 3
BP 192
EP 199
DI 
PG 8
WC Oncology
SC Oncology
GA 368BU
UT WOS:000260597100004
PM 18348651
DA 2025-02-23
ER

PT J
AU Mina, K
   Fritschi, L
   Johnson, KC
AF Mina, Kym
   Fritschi, Lin
   Johnson, Kenneth C.
TI An inverse association between preserved fish and prostate cancer: Results from a population-based case-control study in Canada
SO NUTRITION AND CANCER-AN INTERNATIONAL JOURNAL
LA English
DT Article
ID marine fatty-acids; surveillance system; japanese men; risk; diet; consumption; omega-3-fatty-acids; growth; cohort; foods
AB Epidemiological studies suggest that fish consumption may be a protective factor against the development of prostate cancer. We investigated the association between prostate cancer risk and fresh and preserved fish consumption among participants of a population-based case-control study (1,534 cases, 1,607 controls). Fish intake was measured using a dietary questionnaire that collected both frequency of consumption of a given portion size. Logistic regression analysis demonstrated an inverse association between preserved fish and prostate cancer risk for all levels of consumption, but reductions only reached statistical significance for the category of 1 to 3 servings of preserved fish per month (odds ratio = 0.78, confidence interval = 0.64-0.95). Consumption of any fat or energy from preserved fish was also associated with reduced risk. There was no suggestion of reduced prostate cancer risk with consumption of fresh and canned fish. Our results suggest that consumption of preserved fish may reduce the risk of developing prostate cancer.
C1 [Mina, Kym] Univ Western Australia, Sch Populat Hlth, Nedlands, WA 6009, Australia.
   [Fritschi, Lin] Western Australia Inst Med Res, Canberra, ACT, Australia.
   [Johnson, Kenneth C.] Publ Hlth Agcy Canada, Ctr Chron Dis Prevent & Control, Evidence & Risk Assessment Div, Montreal, PQ, Canada.
C3 University of Western Australia; Public Health Agency of Canada
RP Mina, K (corresponding author), Univ Western Australia, Sch Populat Hlth, M435,45 Stirling Highway, Nedlands, WA 6009, Australia.
EM Kym.Mina@uwa.edu.au
CR Allen NE, 2004, CANCER CAUSE CONTROL, V15, P911, DOI 10.1007/s10552-004-1683-y
   Amiano P, 2001, EUR J CLIN NUTR, V55, P827, DOI 10.1038/sj.ejcn.1601242
   [Anonymous], 2006, CANADIAN CANCER STATISTICS 2006, V0, P0
   Augustsson K, 2003, CANCER EPIDEM BIOMAR, V12, P64
   Chen YC, 2005, BRIT J CANCER, V93, P1057, DOI 10.1038/sj.bjc.6602809
   Ewings P, 1996, BRIT J CANCER, V74, P661, DOI 10.1038/bjc.1996.418
   Fernandez E, 1999, AM J CLIN NUTR, V70, P85
   Fritschi L, 2004, CANCER EPIDEM BIOMAR, V13, P532
   Ghosh J, 1997, BIOCHEM BIOPH RES CO, V235, P418, DOI 10.1006/bbrc.1997.6799
   *HLTH CAN, 2004, CAN FOOD SUPPL PREL, V0, P0
   *HLTH WELF CANC, 1988, NUTR VAL SOM COMM FO, V0, P0
   Hodge AM, 2004, CANCER CAUSE CONTROL, V15, P11, DOI 10.1023/B:CACO.0000016568.25127.10
   Jian L, 2004, BRIT J CANCER, V90, P1792, DOI 10.1038/sj.bjc.6601755
   Johnson KC, 1998, ENVIRONMETRICS, V9, P495, DOI 10.1002/(SICI)1099-095X(199809/10)9:5<495::AID-ENV318>3.0.CO;2-H
   Kobayashi M, 1999, JPN J CANCER RES, V90, P914, DOI 10.1111/j.1349-7006.1999.tb00835.x
   Lees RS, 1990, OMEGA-3 FATTY ACIDS IN HEALTH AND DISEASE, V0, P0
   LLOPIS A, 1992, JOURNAL OF ENVIRONMENTAL PATHOLOGY TOXICOLOGY AND ONCOLOGY, V11, P169
   Pandalai PK, 1996, ANTICANCER RES, V16, P815
   Pawlega J, 1996, NEOPLASMA, V43, P61
   Rose DP, 1999, PHARMACOL THERAPEUT, V83, P217, DOI 10.1016/S0163-7258(99)00026-1
   Schuurman AG, 1999, BRIT J CANCER, V80, P1107, DOI 10.1038/sj.bjc.6690472
   SEVERSON RK, 1989, CANCER RES, V49, P1857
   Sonoda T, 2004, CANCER SCI, V95, P238, DOI 10.1111/j.1349-7006.2004.tb02209.x
   Strumylaite Loreta, 2006, MEDICINA (KAUNAS), V42, P164
   TALAMINI R, 1992, NUTR CANCER, V18, P277, DOI 10.1080/01635589209514228
   Terry P, 2001, LANCET, V357, P1764, DOI 10.1016/S0140-6736(00)04889-3
   Terry PD, 2003, AM J CLIN NUTR, V77, P532, DOI 10.1093/ajcn/77.3.532
   Tsugane S, 2004, BRIT J CANCER, V90, P128, DOI 10.1038/sj.bjc.6601511
   Villeneuve PJ, 1999, CANCER CAUSE CONTROL, V10, P355, DOI 10.1023/A:1008958103865
   Walker M, 2005, INT J CANCER, V116, P592, DOI 10.1002/ijc.21112
NR 31
TC 14
Z9 16
U1 0
U2 1
PU LAWRENCE ERLBAUM ASSOC INC-TAYLOR & FRANCIS
PI PHILADELPHIA
PA 325 CHESTNUT STREET, STE 800, PHILADELPHIA, PA 19106 USA
SN 0163-5581
EI 
J9 NUTR CANCER
JI Nutr. Cancer
PD MAR-APR 15
PY 2008
VL 60
IS 2
BP 222
EP 226
DI 10.1080/01635580701684864
PG 5
WC Oncology; Nutrition & Dietetics
SC Oncology; Nutrition & Dietetics
GA 287ND
UT WOS:000254922900011
PM 18444154
DA 2025-02-23
ER

PT J
AU Cui, Y
   Morgenstern, H
   Greenland, S
   Tashkin, DP
   Mao, JT
   Cai, L
   Cozen, W
   Mack, TM
   Lu, QY
   Zhang, ZF
AF Cui, Yan
   Morgenstern, Hal
   Greenland, Sander
   Tashkin, Donald P.
   Mao, Jenny T.
   Cai, Lin
   Cozen, Wendy
   Mack, Thomas M.
   Lu, Qing-Yi
   Zhang, Zuo-Feng
TI Dietary flavonoid intake and lung cancer - A population-based case-control study
SO CANCER
LA English
DT Article
DE lung cancer; flavonoids; epicatechin; catechin; quercetin; kaempferol
ID anti proliferative activity; green tea; antioxidant activity; growth-inhibition; black tea; risk; tumorigenesis; prevention; consumption; carcinogenesis
AB BACKGROUND. Laboratory studies suggest that flavonoids are antimutagenic and anticarcinogenic. To investigate the associations between commonly consumed flavonoid compounds and lung cancer, the authors conducted a population-based case-control study of 558 lung cancer cases and a group of 837 controls. METHODS. Dietary intakes of flavonoids were estimated by combining the intake frequency (collected by a food frequency questionnaire), portion size, and food composition data. Unconditional logistic regression analysis was used to estimate odds ratios (ORs) and 95% confidence limits (95% CLs) with an adjustment for potential confounders, including age, sex, race-ethnicity, years of schooling, smoking status, pack-years of tobacco smoking, and daily energy intake. RESULTS. Lung cancer was associated inversely with the consumption of epicatechin (in 10 mg per day increment: OR, 0.64; 95% CL, 0.46-0.88), catechin (4 mg per day increment: OR, 0.49; 95% CL, 0.35-0.70), quercetin (9 mg per day increment: OR, 0.65; 95% CL, 0.44-0.95), and kaempferol (2 mg per day increment: OR, 0.68; 95% CL, 0.51-0.90) among tobacco smokers. There was little association between lung cancer and the flavonoid Compounds mentioned above among nonsmokers. Regardless of smoking status, there was little association with total flavonoids: thearubigins, hesperetin, naringenin, and myricetin. In addition, consumption of vegetables, tea, and wine, all of which are rich sources of flavonoids, was associated inversely with lung cancer among tobacco smokers. CONCLUSIONS. Certain flavonoid compounds, including epicatechin, catechin, quercetin, and kaempferol, were associated inversely With lung cancer among tobacco smokers, but not among nonsmokers. Further studies of these associations may be warranted.
C1 [Greenland, Sander; Zhang, Zuo-Feng] Univ Calif Los Angeles, Dept Epidemiol, Los Angeles, CA 90095 USA.
   [Cui, Yan] Los Angeles Cty Dept Publ Hlth, Off Hlth Assessment & Epidemiol, Los Angeles, CA USA.
   [Morgenstern, Hal] Univ Michigan, Dept Epidemiol, Ann Arbor, MI 48109 USA.
   [Greenland, Sander] Univ Calif Los Angeles, Dept Stat, Los Angeles, CA USA.
   [Tashkin, Donald P.; Mao, Jenny T.] Univ Calif Los Angeles, David Geffen Sch Med, Div Pulm & Crit Care Med, Los Angeles, CA 90095 USA.
   [Cai, Lin] Fujian Med Univ, Sch Publ Hlth, Dept Epidemiol, Fujian, Peoples R China.
   [Cozen, Wendy; Mack, Thomas M.] Univ So Calif, Keck Sch Med, Dept Prevent Med, Los Angeles, CA 90033 USA.
   [Lu, Qing-Yi] Univ Calif Los Angeles, David Geffen Sch Med, Ctr Human Nutr, Los Angeles, CA 90095 USA.
C3 University of California System; University of California Los Angeles; Los Angeles County Department of Public Health; University of Michigan System; University of Michigan; University of California System; University of California Los Angeles; University of California System; University of California Los Angeles; University of California Los Angeles Medical Center; David Geffen School of Medicine at UCLA; Fujian Medical University; University of Southern California; University of California System; University of California Los Angeles; University of California Los Angeles Medical Center; David Geffen School of Medicine at UCLA
RP Zhang, ZF (corresponding author), Univ Calif Los Angeles, Dept Epidemiol, 71-225 CHS,Box 951772,650 Charles E Young Dr,S, Los Angeles, CA 90095 USA.
EM zfzhang@ucla.edu
FU National Cancer Institute [T32CA009142] Funding Source: NIH RePORTER; NCI NIH HHS [U01 CA096134, R03 CA077954, T32 CA009142, CA96134, CA09142, P50 CA090388, CA90833, CA77954, R01 CA090833] Funding Source: Medline; NIDA NIH HHS [R01 DA011386, DA11386] Funding Source: Medline; NIEHS NIH HHS [R21 ES011667, ES 011667] Funding Source: Medline
CR Alpha-Tocopherol Beta Carotene Cancer Prevention Study Group, 1994, N ENGL J MED, V330, P1029, DOI 10.1056/NEJM199404143301501
   Arts I C W, 2002, IARC SCI PUBL, V156, P353
   Birt DF, 2001, PHARMACOL THERAPEUT, V90, P157, DOI 10.1016/S0163-7258(01)00137-1
   Block G, 1990, EPIDEMIOLOGY, V1, P58, DOI 10.1097/00001648-199001000-00013
   BLOCK G, 1992, NUTR CANCER, V18, P1, DOI 10.1080/01635589209514201
   Cao GH, 1997, FREE RADICAL BIO MED, V22, P749, DOI 10.1016/S0891-5849(96)00351-6
   Chu YF, 2002, J AGR FOOD CHEM, V50, P6910, DOI 10.1021/jf020665f
   Cui Y, 2006, INT J CANCER, V118, P714, DOI 10.1002/ijc.21413
   FERRELL JE, 1979, MOL PHARMACOL, V16, P556
   Geetha T, 2004, MUTAT RES-FUND MOL M, V556, P65, DOI 10.1016/j.mrfmmm.2004.07.003
   Goldbohm RA, 1996, JNCI-J NATL CANCER I, V88, P93, DOI 10.1093/jnci/88.2.93
   Heijnen CGM, 2001, TOXICOL IN VITRO, V15, P3, DOI 10.1016/S0887-2333(00)00053-9
   HERTOG MGL, 1993, NUTR CANCER, V20, P21, DOI 10.1080/01635589309514267
   Hirvonen T, 2001, CANCER CAUSE CONTROL, V12, P789, DOI 10.1023/A:1012232008016
   KANDASWAMI C, 1994, ADV EXP MED BIOL, V366, P351
   Khanduja KL, 1999, FOOD CHEM TOXICOL, V37, P313, DOI 10.1016/S0278-6915(99)00021-6
   Knekt P, 2002, AM J CLIN NUTR, V76, P560, DOI 10.1093/ajcn/76.3.560
   Kuo PC, 2004, J BIOL CHEM, V279, P55875, DOI 10.1074/jbc.M407985200
   Le Marchand L, 2000, JNCI-J NATL CANCER I, V92, P154, DOI 10.1093/jnci/92.2.154
   Mendilaharsu M, 1998, LUNG CANCER-J IASLC, V19, P101, DOI 10.1016/S0169-5002(97)00075-5
   *NAT CANC I INF MA, 1994, DIETS VERS 3 0 US GU, V0, P0
   Nguyen TTT, 2003, J CELL PHYSIOL, V197, P110, DOI 10.1002/jcp.10340
   OBERMEIER MT, 1995, XENOBIOTICA, V25, P575, DOI 10.3109/00498259509061876
   Omenn GS, 1996, J NATL CANCER I, V88, P1550, DOI 10.1093/jnci/88.21.1550
   Ren WY, 2003, MED RES REV, V23, P519, DOI 10.1002/med.10033
   RiceEvans CA, 1996, FREE RADICAL BIO MED, V20, P933, DOI 10.1016/0891-5849(95)02227-9
   Scalbert A, 2000, J NUTR, V130, P2073S, DOI 10.1093/jn/130.8.2073S
   SHI ST, 1994, CANCER RES, V54, P4641
   Steinmetz KA, 1996, J AM DIET ASSOC, V96, P1027, DOI 10.1016/S0002-8223(96)00273-8
   Sun J, 2002, J AGR FOOD CHEM, V50, P7449, DOI 10.1021/jf0207530
   Willett WC, 1997, AM J CLIN NUTR, V65, P1220, DOI 10.1093/ajcn/65.4.1220S
   XU Y, 1992, CANCER RES, V52, P3875
   Yang CS, 2005, EXP LUNG RES, V31, P135, DOI 10.1080/01902140490495525
   Yang CS, 2001, ANNU REV NUTR, V21, P381, DOI 10.1146/annurev.nutr.21.1.381
   Zheng W, 1996, AM J EPIDEMIOL, V144, P175, DOI 10.1093/oxfordjournals.aje.a008905
NR 36
TC 110
Z9 133
U1 0
U2 26
PU WILEY
PI HOBOKEN
PA 111 RIVER ST, HOBOKEN 07030-5774, NJ USA
SN 0008-543X
EI 1097-0142
J9 CANCER-AM CANCER SOC
JI Cancer
PD MAY 15
PY 2008
VL 112
IS 10
BP 2241
EP 2248
DI 10.1002/cncr.23398
PG 8
WC Oncology
SC Oncology
GA 294WP
UT WOS:000255437300020
PM 18327817
DA 2025-02-23
ER

PT J
AU Maruti, SS
   Lampe, JW
   Potter, JD
   Ready, A
   White, E
AF Maruti, Sonia S.
   Lampe, Johanna W.
   Potter, John D.
   Ready, Ann
   White, Emily
TI A prospective study of bowel motility and related factors on breast cancer risk
SO CANCER EPIDEMIOLOGY BIOMARKERS & PREVENTION
LA English
DT Article
ID gastrointestinal transit-time; serum estrogen concentrations; food frequency questionnaire; colonic transit; stool frequency; life-style; women; diet; premenopausal; constipation
AB Background: Estrogen is an established risk factor for breast cancer. Greater bowel motility has been associated with increased estrogen excretion and lower serum estrogen levels, suggesting that it may influence breast cancer risk. However, only one other epidemiologic study thus far, to our knowledge, has examined the relation between bowel motility and breast cancer risk. Methods: We prospectively examined whether bowel motility, measured by self-reported frequency of bowel movements, and related factors (constipation, laxative use, water consumption, and dietary fiber intake) were associated with incidence of breast cancer among 28,586 postmenopausal women, ages 50 to 76 years, in the Vitamins and Lifestyle study. Cox proportional hazards models were used to estimate multivariate-adjusted relative risks (RR) and 95% confidence intervals (95% CI). From 2000 to 2005, 507 incident invasive breast cancers among the cohort were identified. Results: Women with very frequent (>= 3/d) bowel movements had a 46% decreased risk compared with 1/d women (RR, 0.54; 95% CI, 0.31-0.92), but the test for linear trend was not significant (P-trend = 0.41). Constipation was nonsignificantly associated with increased risk (RR, 1.30 for >= 1/wk versus <1/y; 95% Cl, 0.87-1.95). No statistically significant associations were observed for the other study exposures: 10-year chemical laxative use, 10-year use of fiber laxatives, water consumption, and dietary fiber intake. Conclusion: This study adds limited support to the hypothesis that increased bowel motility lowers breast cancer risk.
C1 [Maruti, Sonia S.; Lampe, Johanna W.; Potter, John D.; White, Emily] Fred Hutchinson Canc Res Ctr, Div Publ Hlth Sci, Seattle, WA 98109 USA.
   [Maruti, Sonia S.; Lampe, Johanna W.; Potter, John D.; Ready, Ann; White, Emily] Univ Washington, Dept Epidemiol, Seattle, WA 98195 USA.
   [Ready, Ann] Bastyr Univ, Seattle, WA USA.
C3 Fred Hutchinson Cancer Center; University of Washington; University of Washington Seattle
RP White, E (corresponding author), Fred Hutchinson Canc Res Ctr, Div Publ Hlth Sci, 1100 Fairview Ave N,POB 19024,M3-B232, Seattle, WA 98109 USA.
EM ewhite@fhcrc.org
FU NCI NIH HHS [R25 CA094880-08, R01 CA074846, R25 CA094880, R01 CA074846-05, R25 CA 94880, R01 CA 74846] Funding Source: Medline
CR GOLDIN BR, 1981, CANCER RES, V41, P3771
   GOLDIN BR, 1986, AM J CLIN NUTR, V44, P945, DOI 10.1093/ajcn/44.6.945
   GOLDIN BR, 1982, NEW ENGL J MED, V307, P1542, DOI 10.1056/NEJM198212163072502
   GORBACH SL, 1984, REV INFECT DIS, V6, P0
   Guimaraes EV, 2001, BRAZ J MED BIOL RES, V34, P1147, DOI 10.1590/S0100-879X2001000900007
   Holmes MD, 2004, BREAST CANCER RES, V6, P170, DOI 10.1186/bcr909
   Kendall A, 2007, J STEROID BIOCHEM, V103, P99, DOI 10.1016/j.jsbmb.2006.07.011
   KREVSKY B, 2006, CLIN GUIDE ACID PEPT, V0, P336
   Kristal AR, 1998, J AM DIET ASSOC, V98, P1290, DOI 10.1016/S0002-8223(98)00289-2
   Kristal AR, 1997, AM J EPIDEMIOL, V146, P856, DOI 10.1093/oxfordjournals.aje.a009203
   Kristal AR, 2000, CANCER EPIDEM BIOMAR, V9, P939
   Lewis SJ, 1997, BRIT J CANCER, V76, P395, DOI 10.1038/bjc.1997.397
   Lewis SJ, 1999, AM J GASTROENTEROL, V94, P2010
   Littman AJ, 2004, EPIDEMIOLOGY, V15, P105, DOI 10.1097/01.ede.0000091604.32542.97
   MICOZZI MS, 1989, AM J PUBLIC HEALTH, V79, P73, DOI 10.2105/AJPH.79.1.73
   NEALE G, 1983, FIBRE HUMAN ANIMAL N, V26, P0
   Patterson RE, 1999, ANN EPIDEMIOL, V9, P178, DOI 10.1016/S1047-2797(98)00055-6
   PETRAKIS NL, 1981, LANCET, V2, P1203
   Raftogianis R, 2000, J NATL CANCER INST MONOGR, V0, P113
   ROSE DP, 1991, AM J CLIN NUTR, V54, P520, DOI 10.1093/ajcn/54.3.520
   Satia-Abouta J, 2003, AM J EPIDEMIOL, V157, P944, DOI 10.1093/aje/kwg039
   Schakel Sally F, 1997, JOURNAL OF FOOD COMPOSITION AND ANALYSIS, V10, P102, DOI 10.1006/jfca.1997.0527
   SLAVIN JL, 1981, AM J CLIN NUTR, V34, P2111, DOI 10.1093/ajcn/34.10.2111
   Stookey JD, 1997, CANCER EPIDEM BIOMAR, V6, P657
   Tomita R, 2004, AM J SURG, V187, P76, DOI 10.1016/j.amjsurg.2002.12.002
   Velicer CM, 2006, NUTR CANCER, V56, P50, DOI 10.1207/s15327914nc5601_7
   White E, 2004, AM J EPIDEMIOL, V159, P83, DOI 10.1093/aje/kwh010
NR 27
TC 14
Z9 16
U1 0
U2 2
PU AMER ASSOC CANCER RESEARCH
PI PHILADELPHIA
PA 615 CHESTNUT ST, 17TH FLOOR, PHILADELPHIA, PA 19106-4404 USA
SN 1055-9965
EI 
J9 CANCER EPIDEM BIOMAR
JI Cancer Epidemiol. Biomarkers Prev.
PD JUL 15
PY 2008
VL 17
IS 7
BP 1746
EP 1750
DI 10.1158/1055-9965.EPI-07-2850
PG 5
WC Oncology; Public, Environmental & Occupational Health
SC Oncology; Public, Environmental & Occupational Health
GA 327NJ
UT WOS:000257735500025
PM 18628427
DA 2025-02-23
ER

PT J
AU Hausdorf, K
   Eakin, E
   Whiteman, D
   Rogers, C
   Aitken, J
   Newman, B
AF Hausdorf, Katrin
   Eakin, Elizabeth
   Whiteman, David
   Rogers, Carla
   Aitken, Joanne
   Newman, Beth
TI Prevalence and correlates of multiple cancer risk behaviors in an Australian population-based survey: results from the Queensland Cancer Risk Study
SO CANCER CAUSES & CONTROL
LA English
DT Article
DE Multiple risk factors; Cancer; Tobacco; Alcohol; Obesity; Physical activity; Sun exposure; Diet; Health behaviors
ID marital transitions; health behaviors; us adults; melanoma; alcohol; overweight; patterns; dietary; obesity; tobacco
AB To report on the prevalence, clustering, and correlates of behavioral risk factors for cancer in the Queensland, Australia, population. The Queensland Cancer Risk Study was a population-based survey of 9419 Queensland residents aged 20-75 years. Information was collected through anonymous computer-assisted telephone interviews between February and November 2004. Prevalence of tobacco smoking, alcohol consumption, obesity, physical inactivity, sun exposure, and inadequate fruit and vegetable intake, weighted by age, gender, and geographic region. The majority of respondents reported between two and four cancer risk behaviors (79.4%). Men, those younger than 59 years and those with lower educational attainment had more than twofold increased odds of reporting multiple cancer risk factors. Marital status and geographic region were moderately associated with cancer risk. Smoking, high levels of alcohol consumption, and sun exposure were associated with up to twofold increased odds of engaging in multiple additional risk factors. This study identified key subgroups of the Queensland population with increased odds of engaging in multiple risk behaviors for cancer, particularly younger men and people with lower educational attainment. Individual behavioral risk factors can also exert a significant impact on the overall risk profile, and this may be a useful consideration for public health campaigns that target key health behaviors.
C1 [Hausdorf, Katrin; Rogers, Carla; Aitken, Joanne] Canc Council Queensland, Viertel Ctr Res Canc Control, Spring Hill, Qld 4004, Australia.
   [Eakin, Elizabeth] Univ Queensland, Sch Populat Hlth, Canc Prevent Res Ctr, Brisbane, Qld, Australia.
   [Whiteman, David] Queensland Inst Med Res, Comprehens Canc Res Ctr, Herston, Qld 4006, Australia.
   [Newman, Beth] Queensland Univ Technol, Sch Publ Hlth, Inst Hlth & Biomed Innovat, Brisbane, Qld 4001, Australia.
C3 Cancer Council Queensland; University of Queensland; QIMR Berghofer Medical Research Institute; Queensland University of Technology (QUT)
RP Aitken, J (corresponding author), Canc Council Queensland, Viertel Ctr Res Canc Control, POB 201, Spring Hill, Qld 4004, Australia.
EM JAitken@cancerqld.org.au
FU Viertel Centre for Research in Cancer Control; The Cancer Council Queensland
CR *ABS, 2004, 2001 CENS POP HOUS A, V0, P0
   *ABS, 2006, 2004 2005 NAT HLTH S, V0, P0
   *AIHW, 2005, 29 AIHW HWE, V0, P0
   *AIHW AACR, 2004, CANC SER, V28, P0
   [Anonymous], 2004, SPSS SURV TIPS ONL, V0, P0
   [Anonymous], 2003, ACT AUSTR SURV GUID, V0, P0
   [Anonymous], 2000, WHO TECHN REP SER, V0, P0
   [Anonymous], 2001, AUSTRALIAN ALCOHOL GUIDELINES: HEALTH RISKS AND BENEFITS, V0, P0
   [Anonymous], 2003, DIETARY GUIDELINES FOR AUSTRALIAN ADULTS, V0, P0
   *AUSTR BUR STAT, 2005, 32180 AUSTR BUR STAT, V0, P0
   Bagnardi V, 2001, ALCOHOL RES HEALTH, V25, P263
   Bergström A, 2001, INT J CANCER, V91, P421, DOI 10.1002/1097-0215(200002)9999:9999<::AID-IJC1053>3.0.CO;2-T
   Berrigan D, 2003, PREV MED, V36, P615, DOI 10.1016/S0091-7435(02)00067-1
   Brameld KJ, 2006, HEALTH PLACE, V12, P490, DOI 10.1016/j.healthplace.2005.08.014
   Calle EE, 2003, NEW ENGL J MED, V348, P1625, DOI 10.1056/NEJMoa021423
   Castellsagué X, 1999, INT J CANCER, V82, P657, DOI 10.1002/(SICI)1097-0215(19990827)82:5<657::AID-IJC7>3.0.CO;2-C
   Danaei G, 2005, LANCET, V366, P1784, DOI 10.1016/S0140-6736(05)67725-2
   *DEP HLTH AG CAR, 2000, OCC PAP DEP HLTH AG, V0, P0
   DiSipio T, 2006, AUST NZ J PUBL HEAL, V30, P375, DOI 10.1111/j.1467-842X.2006.tb00852.x
   Elwood JM, 1997, INT J CANCER, V73, P198, DOI 10.1002/(SICI)1097-0215(19971009)73:2<198::AID-IJC6>3.0.CO;2-R
   EMMONS KM, 1999, CANC RES THER CONTRO, V8, P5
   Eng PM, 2005, J EPIDEMIOL COMMUN H, V59, P56, DOI 10.1136/jech.2004.020073
   Fine LJ, 2004, AM J PREV MED, V27, P18, DOI 10.1016/j.amepre.2004.04.017
   Gies P, 2004, PHOTOCHEM PHOTOBIOL, V79, P32, DOI 10.1562/0031-8655(2004)79<32:GSUIAM>2.0.CO;2
   Hartge P, 2006, EPIDEMIOLOGY, V17, P252, DOI 10.1097/01.ede.0000209441.24307.92
   Key T, 2004, PUBLIC HEALTH NUTR, V7, P187, DOI 10.1079/PHN2003588
   Lee S, 2005, INT J EPIDEMIOL, V34, P69, DOI 10.1093/ije/dyh258
   MACLENNAN R, 1992, J NATL CANCER I, V84, P1427, DOI 10.1093/jnci/84.18.1427
   Mathers C, 1999, BURDEN DIS INJURY AU, V0, P0
   Nigg CR, 2002, HEALTH EDUC RES, V17, P670, DOI 10.1093/her/17.5.670
   Orleans CT, 1999, AM J HEALTH PROMOT, V14, P75, DOI 10.4278/0890-1171-14.2.75
   Parslow R, 2004, SOC SCI MED, V59, P2121, DOI 10.1016/j.socscimed.2004.03.018
   PATTERSON RE, 1994, PREV MED, V23, P453, DOI 10.1006/pmed.1994.1062
   Poortinga W, 2007, PREV MED, V44, P124, DOI 10.1016/j.ypmed.2006.10.006
   Pronk NP, 2004, AM J PREV MED, V27, P25, DOI 10.1016/j.amepre.2004.04.022
   Slattery ML, 2002, MED SCI SPORT EXER, V34, P913, DOI 10.1097/00005768-200206000-00002
   Solomon S, 2002, HEALTH EDUC RES, V17, P495, DOI 10.1093/her/17.5.495
   Speakman JR, 2004, J NUTR, V134, P2090S, DOI 10.1093/jn/134.8.2090S
   Stewart BW, 2003, WORLD CANCER REPORT, V0, P0
   Talamini R, 2002, CANCER CAUSE CONTROL, V13, P957, DOI 10.1023/A:1021944123914
   Tourangeau R, 2004, ANNU REV PSYCHOL, V55, P775, DOI 10.1146/annurev.psych.55.090902.142040
   WHITEMAN D, 1994, CANCER CAUSE CONTROL, V5, P564, DOI 10.1007/BF01831385
NR 42
TC 32
Z9 33
U1 0
U2 3
PU SPRINGER
PI DORDRECHT
PA VAN GODEWIJCKSTRAAT 30, 3311 GZ DORDRECHT, NETHERLANDS
SN 0957-5243
EI 
J9 CANCER CAUSE CONTROL
JI Cancer Causes Control
PD DEC 15
PY 2008
VL 19
IS 10
BP 1339
EP 1347
DI 10.1007/s10552-008-9205-y
PG 9
WC Oncology; Public, Environmental & Occupational Health
SC Oncology; Public, Environmental & Occupational Health
GA 370MM
UT WOS:000260766300035
PM 18704719
DA 2025-02-23
ER

PT J
AU Fan, YH
   Yuan, JM
   Wang, RW
   Gao, YT
   Yu, MC
AF Fan, Yunhua
   Yuan, Jian-Min
   Wang, Renwei
   Gao, Yu-Tang
   Yu, Mimi C.
TI Alcohol, tobacco, and diet in relation to esophageal cancer: The Shanghai Cohort Study
SO NUTRITION AND CANCER-AN INTERNATIONAL JOURNAL
LA English
DT Article
ID squamous-cell carcinoma; gastric cardia; risk-factors; china; smoking; men; drinking; adenocarcinoma; women; epidemiology
AB Prospective data on environmental exposures, especially with respect to alcohol, tobacco, and diet, in relation to the risk of esophageal cancer in high-risk populations are sparse. We analyzed data from a population-based cohort of 18,244 middle-aged and older men in Shanghai to identify risk factors for esophageal cancer in this high-risk population. The cohort was followed through 2006, and 101 incident esophageal cancer cases were identified. Cox proportional hazards models were used to estimate hazard ratios (HR) and their corresponding 95% confidence intervals (CI) for associations between exposures and esophageal cancer risk. With adjustment for tobacco use and other potential confounders, regular drinkers vs. nondrinkers of alcoholic beverages had a twofold risk of developing esophageal cancer (HR = 2.02, 95% CI = 131-3.12). With adjustment for alcohol and other potential confounders, long-term smokers (40+ yr) vs. nonsmokers of cigarettes showed a twofold risk of developing esophageal cancer (HR = 2.06,95% CI = 1.11-3.82). Increased consumption of fruits (including oranges/tangerines), seafood, and milk were found to be protective against the development of esophageal cancer; HRs were decreased by 40-60% for high vs. low consumers after adjustment for cigarette smoking, alcohol drinking, and other confounders.
C1 [Fan, Yunhua; Yuan, Jian-Min; Wang, Renwei; Yu, Mimi C.] Univ Minnesota, Ctr Canc, Minneapolis, MN 55455 USA.
   [Gao, Yu-Tang] Shanghai Canc Inst, Dept Epidemiol, Shanghai, Peoples R China.
C3 University of Minnesota System; University of Minnesota Twin Cities; Shanghai Jiao Tong University
RP Fan, YH (corresponding author), Univ Minnesota, Ctr Canc, 1-171 Moos Tower,515 Delaware St SE, Minneapolis, MN 55455 USA.
EM fanxx047@umn.edu
FU NCI NIH HHS [R01 CA098497-05, R01 CA098497, R01 CA043092, R01 CA43092, R01 CA043092-20, R01 CA098497-02, R01 CA098497-06, R01 CA098497-04, R01 CA098497-03, R01 CA098497-01A2] Funding Source: Medline
CR Adams CF, 1975, NUTR VALUE AM FOODS, V0, P0
   BLOT WJ, 1992, CANCER RES, V52, P0
   Bollschweiler E, 2002, J CANCER RES CLIN, V128, P575, DOI 10.1007/s00432-002-0380-z
   Bosetti C, 2000, INT J CANCER, V87, P289, DOI 10.1002/1097-0215(20000715)87:2<289::AID-IJC22>3.0.CO;2-9
   Brown LM, 1998, CANCER CAUSE CONTROL, V9, P467, DOI 10.1023/A:1008861806923
   CASTELLETTO R, 1994, CANCER EPIDEM BIOMAR, V3, P557
   Castellsagué X, 1999, INT J CANCER, V82, P657, DOI 10.1002/(SICI)1097-0215(19990827)82:5<657::AID-IJC7>3.0.CO;2-C
   Cheng KK, 1996, CANCER CAUSE CONTROL, V7, P33, DOI 10.1007/BF00115636
   Cochrane J, 2003, ALCOHOL ALCOHOLISM, V38, P537, DOI 10.1093/alcalc/agg111
   Curado MPE, 2007, CANCER INCIDENCE IN FIVE CONTINENTS, VIX, P0
   De Stefani E, 2000, NUTR CANCER, V38, P23, DOI 10.1207/S15327914NC381_4
   Franceschi S, 2000, INT J CANCER, V86, P626, DOI 10.1002/(SICI)1097-0215(20000601)86:5<626::AID-IJC4>3.0.CO;2-Y
   Gammon MD, 1997, JNCI-J NATL CANCER I, V89, P1277, DOI 10.1093/jnci/89.17.1277
   GAO YT, 1994, INT J CANCER, V58, P192, DOI 10.1002/ijc.2910580208
   GAO YT, 1994, INT J CANCER, V58, P197, DOI 10.1002/ijc.2910580209
   Giovannucci E, 2006, JNCI-J NATL CANCER I, V98, P451, DOI 10.1093/jnci/djj101
   Gronbæk M, 1998, BRIT MED J, V317, P844, DOI 10.1136/bmj.317.7162.844
   Hashibe M, 2007, INT J CANCER, V120, P1518, DOI 10.1002/ijc.22507
   Holmes RS, 2007, SEMIN RADIAT ONCOL, V17, P2, DOI 10.1016/j.semradonc.2006.09.003
   IARC Working Group on the Evaluation of Carcinogenic Risks to Humans. International Agency for Research on Cancer. National Cancer Institute (U. S.), 1988, ALC DRINK, V0, P0
   International Agency for Research on Cancer, 1986, TOB SMOK, V0, P0
   International Agency for Research on Cancer, 2004, TOB SMOK INV SMOK, V0, P0
   Jin F, 1999, INT J CANCER, V83, P435, DOI 10.1002/(SICI)1097-0215(19991112)83:4<435::AID-IJC1>3.0.CO;2-J
   Kjaerheim K, 1998, CANCER CAUSE CONTROL, V9, P99, DOI 10.1023/A:1008809706062
   Koh WP, 2005, J NUTR, V135, P2473, DOI 10.1093/jn/135.10.2473
   Launoy G, 1998, INT J CANCER, V76, P7, DOI 10.1002/(SICI)1097-0215(19980330)76:1<7::AID-IJC2>3.0.CO;2-4
   Lee CH, 2005, INT J CANCER, V113, P475, DOI 10.1002/ijc.20619
   Lindblad M, 2005, CANCER CAUSE CONTROL, V16, P285, DOI 10.1007/s10552-004-3485-7
   Pera M, 2005, J SURG ONCOL, V92, P151, DOI 10.1002/jso.20357
   Ross RK, 1997, CIRCULATION, V96, P50
   Sakata K, 2005, J EPIDEMIOL, V15, PS212, DOI 10.2188/jea.15.S212
   SALO JA, 1983, SCAND J GASTROENTERO, V18, P713, DOI 10.3109/00365528309182085
   Tavani A, 2003, INT J CANCER, V105, P113, DOI 10.1002/ijc.11018
   Taylor PR, 2003, J NATL CANCER I, V95, P1414, DOI 10.1093/jnci/djg044
   Terry P, 2000, INT J CANCER, V87, P750, DOI 10.1002/1097-0215(20000901)87:5<750::AID-IJC19>3.0.CO;2-6
   Tran GD, 2005, INT J CANCER, V113, P456, DOI 10.1002/ijc.20616
   VAUGHAN TL, 1995, CANCER EPIDEM BIOMAR, V4, P85
   Vineis P, 2004, JNCI-J NATL CANCER I, V96, P99, DOI 10.1093/jnci/djh014
   Wu M, 2006, WORLD J GASTROENTERO, V12, P1686, DOI 10.3748/wjg.v12.i11.1686
   Yang GH, 1999, JAMA-J AM MED ASSOC, V282, P1247, DOI 10.1001/jama.282.13.1247
   YU MC, 1988, CANCER RES, V48, P3843
   Yuan JM, 2004, CANCER EPIDEM BIOMAR, V13, P1772
   Zambon P, 2000, INT J CANCER, V86, P144, DOI 10.1002/(SICI)1097-0215(20000401)86:1<144::AID-IJC23>3.0.CO;2-B
NR 43
TC 109
Z9 119
U1 0
U2 8
PU LAWRENCE ERLBAUM ASSOC INC-TAYLOR & FRANCIS
PI PHILADELPHIA
PA 325 CHESTNUT STREET, STE 800, PHILADELPHIA, PA 19106 USA
SN 0163-5581
EI 
J9 NUTR CANCER
JI Nutr. Cancer
PD MAY-JUN 15
PY 2008
VL 60
IS 3
BP 354
EP 363
DI 10.1080/01635580701883011
PG 10
WC Oncology; Nutrition & Dietetics
SC Oncology; Nutrition & Dietetics
GA 309DB
UT WOS:000256439800008
PM 18444169
DA 2025-02-23
ER

PT J
AU Moore, T
   Beltran, L
   Carbajal, S
   Strom, S
   Traag, J
   Hursting, SD
   DiGiovanni, J
AF Moore, Tricia
   Beltran, Linda
   Carbajal, Steve
   Strom, Sara
   Traag, Jeanine
   Hursting, Stephen D.
   DiGiovanni, John
TI Dietary Energy Balance Modulates Signaling through the Akt/Mammalian Target of Rapamycin Pathways in Multiple Epithelial Tissues
SO CANCER PREVENTION RESEARCH
LA English
DT Article
ID growth-factor-i; activated protein-kinase; skin tumor-development; regulating cyclin d1; transgenic mice; calorie restriction; mammary carcinogenesis; cell-proliferation; factor receptor; upstream kinase
AB The prevalence of obesity, an established risk factor for several types of cancer, has increased steadily over the past several decades in the United States. New targets and strategies for offsetting the effect of obesity on cancer risk are urgently needed. In the present study, we examined the effect of dietary energy balance manipulation on steady-state signaling in multiple epithelial tissues, with a focus on the Akt and mammalian target of rapamycin (mTOR) pathways. For these experiments, male FVB/N and C57BL/6 and female ICR mice were maintained on a control (10 kcal% fat) diet, a diet-induced obesity (DIO; 60 kcal% fat) regimen, or a 30% calorie restriction (CR) regimen for 15 to 17 weeks. Relative to the control group, the DIO regimen increased, whereas CR decreased, circulating insulin-like growth factor-I (IGF-I) as has previously been reported. Western blot analyses showed that the DIO regimen enhanced, whereas CR inhibited, activation of Akt and mTOR, regardless of epithelial tissue or genetic background. In contrast, activation of AMP-activated protein kinase was modulated by dietary energy balance manipulation in the liver but not in the epidermis or dorsolateral prostate. Western blot analyses of epidermal extracts taken from ICR mice also revealed reduced activation of both the IGF-I receptor and epidermal growth factor receptor in CR mice, compared with control mice or mice maintained on the DIO regimen. Taken together, these novel findings suggest that dietary energy balance modulates signaling through cell-surface receptors (i.e., IGF-I receptor and epidermal growth factor receptor), affecting activation of multiple downstream pathways including Akt and mTOR, thus providing important dietary and pharmacologic targets for disrupting the obesity-cancer link.
C1 [DiGiovanni, John] Univ Texas MD Anderson Canc Ctr, Div Sci Pk Res, Dept Carcinogenesis, Smithville, TX 78957 USA.
   [Strom, Sara] Univ Texas MD Anderson Canc Ctr, Dept Epidemiol, Smithville, TX 78957 USA.
   [Moore, Tricia; Hursting, Stephen D.; DiGiovanni, John] Univ Texas Austin, Div Nutr Sci, Austin, TX 78712 USA.
C3 University of Texas System; UTMD Anderson Cancer Center; University of Texas System; UTMD Anderson Cancer Center; University of Texas System; University of Texas Austin
RP DiGiovanni, J (corresponding author), Univ Texas MD Anderson Canc Ctr, Div Sci Pk Res, Dept Carcinogenesis, POB 389, Smithville, TX 78957 USA.
EM shursting@mail.utexas.edu; jdigiova@mdanderson.org
FU National Cancer Institute [CA37111, CA105345, CA16672]; National Institute of Environmental Health Sciences [ES007247, ES007784]
CR Adams TE, 2000, CELL MOL LIFE SCI, V57, P1050, DOI 10.1007/PL00000744
   Averous J, 2008, ONCOGENE, V27, P1106, DOI 10.1038/sj.onc.1210715
   Birt DF, 1999, J NUTR, V129, P571S, DOI 10.1093/jn/129.2.571S
   Birt DF, 2004, J CELL BIOCHEM, V91, P258, DOI 10.1002/jcb.10741
   BIRT DF, 1993, CANCER RES, V53, P27
   BIRT DF, 1991, CANCER RES, V51, P1851
   Bol DK, 1997, ONCOGENE, V14, P1725, DOI 10.1038/sj.onc.1201011
   Burgaud JL, 1996, EXP CELL RES, V223, P412, DOI 10.1006/excr.1996.0096
   Calle EE, 2003, NEW ENGL J MED, V348, P1625, DOI 10.1056/NEJMoa021423
   Chan JM, 1998, SCIENCE, V279, P563, DOI 10.1126/science.279.5350.563
   Desbois-Mouthon C, 2006, INT J CANCER, V119, P2557, DOI 10.1002/ijc.22221
   DiGiovanni J, 2000, CANCER RES, V60, P1561
   Dogan S, 2007, BREAST CANCER RES, V9, P0, DOI 10.1186/bcr1840
   Dunn SE, 1997, CANCER RES, V57, P4667
   El-Shewy HM, 2004, MOL ENDOCRINOL, V18, P2727, DOI 10.1210/me.2004-0174
   Engelman JA, 2006, NAT REV GENET, V7, P606, DOI 10.1038/nrg1879
   Fatrai S, 2006, DIABETES, V55, P318, DOI 10.2337/diabetes.55.02.06.db05-0757
   Gao N, 2003, BIOCHEM BIOPH RES CO, V310, P1124, DOI 10.1016/j.bbrc.2003.09.132
   Gera JF, 2004, J BIOL CHEM, V279, P2737, DOI 10.1074/jbc.M309999200
   Gillette CA, 1997, CARCINOGENESIS, V18, P1183, DOI 10.1093/carcin/18.6.1183
   Gonzalez AA, 2004, AM J PHYSIOL-ENDOC M, V287, PE1032, DOI 10.1152/ajpendo.00172.2004
   Grimberg A, 2000, J CELL PHYSIOL, V183, P1, DOI 10.1002/(SICI)1097-4652(200004)183:1<1::AID-JCP1>3.0.CO;2-J
   Hankinson SE, 1998, LANCET, V351, P1393, DOI 10.1016/S0140-6736(97)10384-1
   Hawley SA, 2005, CELL METAB, V2, P9, DOI 10.1016/j.cmet.2005.05.009
   Hawley Simon A, 2003, J BIOL, V2, P28, DOI 10.1186/1475-4924-2-28
   Hedley AA, 2004, JAMA-J AM MED ASSOC, V291, P2847, DOI 10.1001/jama.291.23.2847
   Hirose Y, 2004, CARCINOGENESIS, V25, P821, DOI 10.1093/carcin/bgh059
   Hurley RL, 2005, J BIOL CHEM, V280, P29060, DOI 10.1074/jbc.M503824200
   Hursting SD, 2003, ANNU REV MED, V54, P131, DOI 10.1146/annurev.med.54.101601.152156
   HURSTING SD, 1993, CANCER RES, V53, P2750
   Hursting SD, 2007, CURR CANCER DRUG TAR, V7, P484
   Jiang WQ, 2002, CANCER RES, V62, P5280
   Kahn BB, 2005, CELL METAB, V1, P15, DOI 10.1016/j.cmet.2004.12.003
   KRANE JF, 1991, J INVEST DERMATOL, V96, P419, DOI 10.1111/1523-1747.ep12469799
   LAEMMLI UK, 1970, NATURE, V227, P680, DOI 10.1038/227680a0
   LEROITH D, 1995, ANN INTERN MED, V122, P54, DOI 10.7326/0003-4819-122-1-199501010-00009
   Lindsley JE, 2004, COMP BIOCHEM PHYS B, V139, P543, DOI 10.1016/j.cbpc.2004.06.014
   LISCOVITCH M, 1994, CELL, V77, P329, DOI 10.1016/0092-8674(94)90148-1
   Liu YH, 2001, CARCINOGENESIS, V22, P607, DOI 10.1093/carcin/22.4.607
   Luo J, 2003, CANCER CELL, V4, P257, DOI 10.1016/S1535-6108(03)00248-4
   MACAULAY VM, 1992, BRIT J CANCER, V65, P311, DOI 10.1038/bjc.1992.65
   Martin TL, 2006, J BIOL CHEM, V281, P18933, DOI 10.1074/jbc.M512831200
   MINUTO F, 1986, CANCER RES, V46, P985
   MOORE T, 2008, CANC RES IN PRESS, V0, P0
   Nunez NP, 2007, OBESITY, V15, P1980, DOI 10.1038/oby.2007.236
   Nunez NP, 2006, CANCER RES, V66, P5469, DOI 10.1158/0008-5472.CAN-05-4102
   Parekh PI, 1998, METABOLISM, V47, P1089, DOI 10.1016/S0026-0495(98)90283-9
   Patel AC, 2004, J NUTR, V134, P3394S, DOI 10.1093/jn/134.12.3394S
   Petro AE, 2004, METABOLISM, V53, P454, DOI 10.1016/j.metabol.2003.11.018
   Roberts PJ, 2007, ONCOGENE, V26, P3291, DOI 10.1038/sj.onc.1210422
   Robles AI, 1998, GENE DEV, V12, P2469, DOI 10.1101/gad.12.16.2469
   Robles AI, 1996, P NATL ACAD SCI USA, V93, P7634, DOI 10.1073/pnas.93.15.7634
   Rodriguez-Puebla ML, 1999, CELL GROWTH DIFFER, V10, P467
   Roudabush FL, 2000, J BIOL CHEM, V275, P22583, DOI 10.1074/jbc.M002915200
   Scaltriti M, 2006, CLIN CANCER RES, V12, P5268, DOI 10.1158/1078-0432.CCR-05-1554
   Segrelles C, 2002, ONCOGENE, V21, P53, DOI 10.1038/sj.onc.1205032
   Segrelles C, 2007, CANCER RES, V67, P10879, DOI 10.1158/0008-5472.CAN-07-2564
   Shaw RJ, 2006, NATURE, V441, P424, DOI 10.1038/nature04869
   Summy JM, 2006, CLIN CANCER RES, V12, P1398, DOI 10.1158/1078-0432.CCR-05-2692
   Taniguchi CM, 2006, NAT REV MOL CELL BIO, V7, P85, DOI 10.1038/nrm1837
   TRICOLI JV, 1986, CANCER RES, V46, P6169
   VanHeek M, 1997, J CLIN INVEST, V99, P385, DOI 10.1172/JCI119171
   Vivanco I, 2002, NAT REV CANCER, V2, P489, DOI 10.1038/nrc839
   Weber RV, 2000, DIGEST DIS SCI, V45, P890, DOI 10.1023/A:1005560621722
   Wilker E, 1999, MOL CARCINOGEN, V25, P122, DOI 10.1002/(SICI)1098-2744(199906)25:2<122::AID-MC7>3.0.CO;2-8
   Wilker E, 2005, MOL CARCINOGEN, V44, P137, DOI 10.1002/mc.20132
   Woods A, 2003, CURR BIOL, V13, P2004, DOI 10.1016/j.cub.2003.10.031
   Woods A, 2005, CELL METAB, V2, P21, DOI 10.1016/j.cmet.2005.06.005
   Wu YP, 2003, CANCER RES, V63, P4384
   Wu YP, 2002, CANCER RES, V62, P1030
   Xie LL, 2007, J BIOL CHEM, V282, P28025, DOI 10.1074/jbc.M604857200
   Yakar S, 1999, P NATL ACAD SCI USA, V96, P7324, DOI 10.1073/pnas.96.13.7324
   YAKAR S, 2006, ENDOCRINOLOGY, V0, P0
   Yamamoto H, 2002, CANCER RES, V62, P1641
   YEE D, 1989, MOL ENDOCRINOL, V3, P509, DOI 10.1210/mend-3-3-509
   Zhu ZJ, 2005, MOL CARCINOGEN, V42, P170, DOI 10.1002/mc.20071
   Zhu ZJ, 1999, MOL CARCINOGEN, V24, P241, DOI 10.1002/(SICI)1098-2744(199904)24:4<241::AID-MC1>3.0.CO;2-P
NR 77
TC 135
Z9 147
U1 0
U2 10
PU AMER ASSOC CANCER RESEARCH
PI PHILADELPHIA
PA 615 CHESTNUT ST, 17TH FLOOR, PHILADELPHIA, PA 19106-4404 USA
SN 1940-6207
EI 1940-6215
J9 CANCER PREV RES
JI Cancer Prev. Res.
PD JUN 15
PY 2008
VL 1
IS 1
BP 65
EP 76
DI 10.1158/1940-6207.CAPR-08-0022
PG 12
WC Oncology
SC Oncology
GA 417UQ
UT WOS:000264104400011
PM 19138937
DA 2025-02-23
ER

PT J
AU Mohr, SB
   Garland, CF
   Gorham, ED
   Grant, WB
   Garland, FC
AF Mohr, Sharif B.
   Garland, Cedric F.
   Gorham, Edward D.
   Grant, William B.
   Garland, Frank C.
TI Relationship between low ultraviolet B irradiance and higher breast cancer risk in 107 countries
SO BREAST JOURNAL
LA English
DT Article
DE breast neoplasms; diet; epidemiology; ultraviolet rays; vitamin D
ID vitamin-d-receptor; serum 25-hydroxyvitamin-d; mortality; prevention; nutrition; carcinoma; colon; 1,25-dihydroxyvitamin-d; sunlight; calcium
AB Epidemiological data show an inverse relationship between vitamin D levels and breast cancer incidence. This study investigates the relationship of modeled and measured serum 25-hydroxyvitamin D [25(OH)D] levels with age-standardized incidence rates of breast cancer in 107 countries. The hypothesis being tested is that breast cancer incidence is inversely related to geographically-dependent cutaneous sunlight exposure. A multiple regression approach was used to examine the contributions of ultraviolet B (UVB) irradiance to age-standardized incidence rates of breast cancer in the 107 countries with data on these covariates-total column ozone thickness, per capita intake of alcohol and energy from animal and vegetable sources, cigarettes, proportion of female population overweight, and total fertility. Age-standardized incidence rates were substantially higher at latitudes distant from the equator (R-2 = 0.43, p < 0.0001). The dose-response gradient between modeled serum 25(OH)D levels and incidence rates of breast cancer followed a standard inverse dose-response curve. Increasing increments in serum 25(OH)D in the range above 22 ng/mL were associated with incrementally lower incidence rates of breast cancer. According to multiple regression, UVB irradiance adjusted for cloud cover was inversely associated with incidence rates (p = 0.04) after controlling for covariates. Intake of energy from animal sources was also positively associated with incidence rates (p < 0.01). The overall coefficient of determination, R-2, was 0.81 (p < 0.0001). There was a protective effect of UVB irradiance on risk of breast cancer that was independent of fertility rate, proportion of the population overweight, alcohol intake, animal energy intake, and other covariates.
C1 [Grant, William B.] Sunlight Nutr & Hlth Res Ctr, San Francisco, CA USA.
   [Mohr, Sharif B.; Garland, Cedric F.; Gorham, Edward D.; Garland, Frank C.] Univ Calif San Diego, Dept Family & Prevent Med, La Jolla, CA 92093 USA.
C3 University of California System; University of California San Diego
RP Garland, CF (corresponding author), Univ Calif San Diego, Dept Family & Prevent Med 0631C, La Jolla, CA 92093 USA.
EM cgarland@ucsd.edu
CR Abbas S, 2008, CARCINOGENESIS, V29, P93, DOI 10.1093/carcin/bgm240
   [Anonymous], 2006, CANC FACTS FIG 2006, V0, P0
   Bertone-Johnson ER, 2005, CANCER EPIDEM BIOMAR, V14, P1991, DOI 10.1158/1055-9965.EPI-04-0722
   Campbell MJ, 1997, J CELL BIOCHEM, V66, P413, DOI 10.1002/(SICI)1097-4644(19970901)66:3<413::AID-JCB13>3.0.CO;2-F
   Chun J, 2006, AM J SURG, V192, P474, DOI 10.1016/j.amjsurg.2006.06.015
   Colston KW, 2006, ANTICANCER RES, V26, P2573
   de Lyra EC, 2006, J STEROID BIOCHEM, V100, P184, DOI 10.1016/j.jsbmb.2006.04.009
   Ferlay J, 2004, IARC CANCER BASE, V5, P0
   Freedman DM, 2002, OCCUP ENVIRON MED, V59, P257, DOI 10.1136/oem.59.4.257
   Fujioka T, 2000, WORLD J SURG, V24, P1205, DOI 10.1007/s002680010206
   Garland CF, 2007, J STEROID BIOCHEM, V103, P708, DOI 10.1016/j.jsbmb.2006.12.007
   GARLAND FC, 1990, PREV MED, V19, P614, DOI 10.1016/0091-7435(90)90058-R
   Giovannucci E, 2003, HORM METAB RES, V35, P694, DOI 10.1055/s-2004-814147
   GORHAM ED, 1989, CAN J PUBLIC HEALTH, V80, P96
   GORHAM ED, 1990, INT J EPIDEMIOL, V19, P820, DOI 10.1093/ije/19.4.820
   Grant WB, 2003, RECENT RESULTS CANC, V164, P371
   Grant WB, 2002, CANCER-AM CANCER SOC, V94, P272, DOI 10.1002/cncr.10196
   Heaney RP, 2003, AM J CLIN NUTR, V77, P204, DOI 10.1093/ajcn/77.1.204
   Janowsky EC, 1999, PUBLIC HEALTH NUTR, V2, P283, DOI 10.1017/S1368980099000385
   JOHN EM, 1992, CANCER EPIDEM BIOMAR, V8, P399
   Knight JA, 2007, CANCER EPIDEM BIOMAR, V16, P422, DOI 10.1158/1055-9965.EPI-06-0865
   Lin J, 2007, ARCH INTERN MED, V167, P1050, DOI 10.1001/archinte.167.10.1050
   Lowe LC, 2005, EUR J CANCER, V41, P1164, DOI 10.1016/j.ejca.2005.01.017
   Mantell DJ, 2000, CIRC RES, V87, P214, DOI 10.1161/01.RES.87.3.214
   McCullough ML, 2007, BREAST CANCER RES, V9, P0, DOI 10.1186/bcr1642
   McCullough ML, 2005, CANCER EPIDEM BIOMAR, V14, P2898, DOI 10.1158/1055-9965.EPI-05-0611
   Mohr SB, 2007, PREV MED, V45, P327, DOI 10.1016/j.ypmed.2007.01.012
   *NAT AER SPAC ADM, 2005, TOT OZ MAPP SPECTR T, V0, P0
   Pálmer HG, 2001, J CELL BIOL, V154, P369, DOI 10.1083/jcb.200102028
   Palmieri C, 2006, J CLIN PATHOL, V59, P1334, DOI 10.1136/jcp.2006.042747
   Robien K, 2007, CANCER CAUSE CONTROL, V18, P775, DOI 10.1007/s10552-007-9020-x
   Robinson WS, 1950, AM SOCIOL REV, V15, P351, DOI 10.1093/ije/dyn357
   Rothman KJ, 1998, MODERN EPIDEMIOLOGY, Vsecond, P0
   Schemhammer ES, 2006, ENDOCR-RELAT CANCER, V13, P583, DOI 10.1677/erc.1.01149
   Shin MH, 2002, JNCI-J NATL CANCER I, V94, P1301, DOI 10.1093/jnci/94.17.1301
   Sim XL, 2006, BMC CANCER, V6, P0, DOI 10.1186/1471-2407-6-261
   Sturgeon SR, 1995, J NATL CANCER I, V87, P1819
   Tjonneland A, 2007, CANCER CAUSE CONTROL, V18, P361, DOI 10.1007/s10552-006-0112-9
   *UN FAO, 2005, FAO STAT FOOD AGR DA, V0, P0
NR 40
TC 69
Z9 76
U1 0
U2 6
PU WILEY
PI HOBOKEN
PA 111 RIVER ST, HOBOKEN 07030-5774, NJ USA
SN 1075-122X
EI 1524-4741
J9 BREAST J
JI Breast J.
PD MAY-JUN 15
PY 2008
VL 14
IS 3
BP 255
EP 260
DI 10.1111/j.1524-4741.2008.00571.x
PG 6
WC Oncology; Obstetrics & Gynecology
SC Oncology; Obstetrics & Gynecology
GA 298ZK
UT WOS:000255725400007
PM 18422861
DA 2025-02-23
ER

PT J
AU Waltz, P
   Chodick, G
AF Waltz, Paul
   Chodick, Gabriel
TI Assessment of ecological regression in the study of colon, breast, ovary, non-Hodgkin's lymphoma, or prostate cancer and residential UV
SO EUROPEAN JOURNAL OF CANCER PREVENTION
LA English
DT Article
DE cancer incidence; ecologic studies; ecological study; ultraviolet
ID vitamin-d; mortality-rates; sunlight; radiation; melanoma; epidemiology; dietary; risk; age
AB Recent ecological studies have suggested a possible association between exposure to ultraviolet-B (UVB) radiation and reduction in the risk of various cancers; however, ecological studies are known to be subject to bias. The objective of this study was to demonstrate difficulties with the ecological approach. We conducted a multicountry ecological study using cancer incidence rates, residential UV levels, dietary intake, and different sociodemographic variables for 38 locations spanning 33 countries worldwide. The effect of residential UV exposure on cancer incidence was assessed using multiple linear regression models. The results of our multivariate analyses show no indication of an inverse association between residential UV levels and the risk of colon, non-Hodgkin's lymphoma (NHL), ovarian, prostate, or breast cancer in women. For colon cancer and NHL, a significant positive association was calculated. The rates of melanoma, which were used to examine the methods of this study, showed a strong and significant (P<0.01) association with solar radiation. Our results provide no evidence to support previous ecological results that UV exposure may reduce the risk of NHL, colon, breast, ovary, or prostate cancer. The study demonstrates the high sensitivity of ecological studies to adjustments for various confounders, and casts doubts on results of ecological analyses in this field.
C1 [Waltz, Paul; Chodick, Gabriel] NCI, Radiat Epidemiol Branch, Div Canc Epidemiol & Genet, NIH,DHHS, Bethesda, MD 20892 USA.
   [Waltz, Paul; Chodick, Gabriel] Maccabi Hlth Serv, Tel Aviv, Israel.
C3 National Institutes of Health (NIH) - USA; NIH National Cancer Institute (NCI); NIH National Cancer Institute- Division of Cancer Epidemiology & Genetics
RP Chodick, G (corresponding author), NCI, Radiat Epidemiol Branch, Div Canc Epidemiol & Genet, NIH,DHHS, 6120 Execut Blvd,EPS 7049,MSC 7238, Bethesda, MD 20892 USA.
EM hodik_g@mac.org.il
CR [Anonymous], 2006, WORLD FACTBOOK 2006, V0, P0
   Berger D, 1980, ROLE SOLAR ULTRAVIOL, V7, P181
   Colli JL, 2006, UROL ONCOL-SEMIN ORI, V24, P184, DOI 10.1016/j.urolonc.2005.05.023
   Garland CF, 2006, INT J EPIDEMIOL, V35, P217, DOI 10.1093/ije/dyi229
   Grant W B, 1999, ALTERN MED REV, V4, P162
   Grant WB, 2003, RECENT RESULTS CANC, V164, P371
   Grant WB, 2004, EUR UROL, V45, P271, DOI 10.1016/j.eururo.2003.08.018
   Grant WB, 2002, CANCER-AM CANCER SOC, V94, P272, DOI 10.1002/cncr.10196
   Grant WB, 2006, ANTICANCER RES, V26, P2687
   GREENLAND S, 1985, AM J EPIDEMIOL, V122, P495, DOI 10.1093/oxfordjournals.aje.a114131
   Holick MF, 2003, J CELL BIOCHEM, V88, P296, DOI 10.1002/jcb.10338
   International Agency for Research on Cancer (IARC), 2002, IARC SCI PUBL, V8, P0
   Kricker A, 2006, PROG BIOPHYS MOL BIO, V92, P132, DOI 10.1016/j.pbiomolbio.2006.02.015
   LEFKOWITZ ES, 1994, INT J EPIDEMIOL, V23, P1133, DOI 10.1093/ije/23.6.1133
   Marks R, 2000, CLIN EXP DERMATOL, V25, P459, DOI 10.1046/j.1365-2230.2000.00693.x
   McCarthy WH, 2004, J SURG ONCOL, V86, P236, DOI 10.1002/jso.20086
   MORGENSTERN H, 1993, ENVIRON HEALTH PERSP, V101, P23, DOI 10.2307/3431657
   Nagpal S, 2005, ENDOCR REV, V26, P662, DOI 10.1210/er.2004-0002
   OTT W, 1989, RES PLANN C HUM ACT, V0, P0
   Parkin DM, 2004, ONCOGENE, V23, P6329, DOI 10.1038/sj.onc.1207726
   Porojnicu A, 2007, J STEROID BIOCHEM, V103, P675, DOI 10.1016/j.jsbmb.2006.12.031
   SCOTTO J, 1988, SCIENCE, V239, P762, DOI 10.1126/science.3340857
   Scotto J, 1996, CANC EPIDEMIOLOGY PR, V0, P355
   Thieden E, 2004, ARCH DERMATOL, V140, P197, DOI 10.1001/archderm.140.2.197
   Tucker MA, 2003, ONCOGENE, V22, P3042, DOI 10.1038/sj.onc.1206444
   UNSCEAR (United Nations Scientific Committee on the Effects of Atomic Radiation), 2000, REPORT, Vol I: Report to the General Assembly, P0
   van der Rhee HJ, 2006, EUR J CANCER, V42, P2222, DOI 10.1016/j.ejca.2006.02.024
   Wolpowitz D, 2006, J AM ACAD DERMATOL, V54, P301, DOI 10.1016/j.jaad.2005.11.1057
NR 28
TC 23
Z9 23
U1 0
U2 8
PU LIPPINCOTT WILLIAMS & WILKINS
PI PHILADELPHIA
PA TWO COMMERCE SQ, 2001 MARKET ST, PHILADELPHIA, PA 19103 USA
SN 0959-8278
EI 1473-5709
J9 EUR J CANCER PREV
JI Eur. J. Cancer Prev.
PD JUN 15
PY 2008
VL 17
IS 3
BP 279
EP 286
DI 10.1097/CEJ.0b013e3282b6fd0f
PG 8
WC Oncology
SC Oncology
GA 294UR
UT WOS:000255432300015
PM 18414201
DA 2025-02-23
ER

PT J
AU Bajka, BH
   Clarke, JM
   Cobiac, L
   Topping, DL
AF Bajka, Balazs H.
   Clarke, Julie M.
   Cobiac, Lynne
   Topping, David L.
TI Butyrylated starch protects colonocyte DNA against dietary protein-induced damage in rats
SO CARCINOGENESIS
LA English
DT Article
ID chain fatty-acids; colorectal-cancer risk; resistant starch; large-bowel; fiber intake; butyrate; meat; fermentation; excretion; consumption
AB Dietary resistant starch (RS), as a high amylose maize starch (HAMS), prevents dietary protein-induced colonocyte genetic damage in rats, possibly through the short-chain fatty acid (SCFA) butyrate produced by large bowel bacterial RS fermentation. Increasing butyrate availability may improve colonic health and dietary high amylose maize butyrylated starch (HAMSB) is an effective method of achieving this goal. In this study, rats (n = 8 per group) were fed diets containing high levels (25%) of dietary protein as casein with 10 or 20% dietary HAMSB and HAMS. Colonocyte genetic damage was measured by the comet assay and was 2-fold higher in rats fed 25% protein than those fed 15% protein (P < 0.001). Concurrent feeding of 25% protein and either HAMS or HAMSB lowered genetic damage significantly relative to a low-RS high-protein control diet. The 20% HAMSB diet was twice as effective as 20% HAMS in opposing genetic damage. Large bowel digesta butyrate was significantly increased in rats fed 20% compared with 10% HAMS and in rats fed 20% compared with 10% HAMSB. The levels were significantly higher in the HAMSB groups relative to the HAMS groups. Hepatic portal venous SCFA were higher in rats fed HAMS and highest in those fed HAMSB. Caecal digesta ammonia was increased by HAMSB and correlated negatively with digesta pH. Ammonia is cytotoxic and lower digesta pH could lower its absorption, possibly contributing to lower genetic damage. Delivery of butyrate to the large bowel by HAMSB could reduce colorectal cancer risk by preventing diet-induced colonocyte genetic damage.
C1 [Bajka, Balazs H.] Univ Adelaide, Sch Mol & Biomed Sci, Discipline Physiol, Adelaide, SA 5000, Australia.
   [Bajka, Balazs H.; Clarke, Julie M.; Topping, David L.] CSIRO Human Nutr, Adelaide, SA 5000, Australia.
   [Bajka, Balazs H.; Clarke, Julie M.; Topping, David L.] Preventat Hlth Natl Res Flagship, Adelaide, SA 5000, Australia.
   [Cobiac, Lynne] Flinders Univ S Australia, Dept Med, Bedford Pk, SA 5042, Australia.
C3 University of Adelaide; Commonwealth Scientific & Industrial Research Organisation (CSIRO); Commonwealth Scientific & Industrial Research Organisation (CSIRO); Flinders University South Australia
RP Topping, DL (corresponding author), CSIRO Human Nutr, POB 10041, Adelaide Bc, SA 5000, Australia.
EM david.topping@csiro.au
FU CSIRO Preventative Health National Research; Discipline of Physiology, University of Adelaide
CR Anderson D, 1999, TERATOGEN CARCIN MUT, V19, P137, DOI 10.1002/(SICI)1520-6866(1999)19:2<137::AID-TCM6>3.0.CO;2-2
   Annison G, 2003, J NUTR, V133, P3523, DOI 10.1093/jn/133.11.3523
   [Anonymous], 2004, AUSTRALIAN CODE OF PRACTICE FOR THE CARE AND USE OF ANIMALS FOR SCIENTIFIC PURPOSES, V0, P0
   ASP NG, 1992, EUR J CLIN NUTR, V46, P0
   Bajka BH, 2006, BRIT J NUTR, V96, P276, DOI 10.1079/BJN20061807
   BAJKA BH, 2007, ACYLATED RESISTANT S, V0, P0
   Biagi G, 2007, J ANIM SCI, V85, P1184, DOI 10.2527/jas.2006-378
   Bingham SA, 2003, LANCET, V361, P1496, DOI 10.1016/S0140-6736(03)13174-1
   Birkett A, 1996, AM J CLIN NUTR, V63, P766, DOI 10.1093/ajcn/63.5.766
   Brown MA, 2003, BRIT J NUTR, V90, P823, DOI 10.1079/BJN2003958
   CASSIDY A, 1994, BRIT J CANCER, V69, P937, DOI 10.1038/bjc.1994.181
   Clark JM, 2007, AM J CLIN NUTR, V86, P1146, DOI 10.1093/ajcn/86.4.1146
   CLINTON SK, 1988, CANCER RES, V48, P3035
   COHEN RM, 1988, AM J PHYSIOL, V254, PF657, DOI 10.1152/ajprenal.1988.254.5.F657
   Cummings JH, 1996, BRIT J NUTR, V75, P733, DOI 10.1079/BJN19960177
   Duncan SH, 2007, LETT APPL MICROBIOL, V44, P343, DOI 10.1111/j.1472-765X.2007.02129.x
   Duncan SH, 2007, APPL ENVIRON MICROB, V73, P1073, DOI 10.1128/AEM.02340-06
   HAGUE A, 1993, INT J CANCER, V55, P498, DOI 10.1002/ijc.2910550329
   HERBECK J, 1974, RUMINOCOCCUS BROMII, V28, P1018
   Hinnebusch BF, 2002, J NUTR, V132, P1012, DOI 10.1093/jn/132.5.1012
   Hughes R, 2000, CURR ISSUES INTEST MICROBIOL, V1, P51
   ILLMAN RJ, 1985, NUTR RES, V5, P839, DOI 10.1016/S0271-5317(85)80171-8
   Jacobasch G, 2006, BRIT J NUTR, V95, P1063, DOI 10.1079/BJN20061713
   Le Leu RK, 2007, CARCINOGENESIS, V28, P240, DOI 10.1093/carcin/bgl245
   Le Leu RK, 2003, CARCINOGENESIS, V24, P1347, DOI 10.1093/carcin/bgg098
   LIN HC, 1991, J NUTR, V121, P887, DOI 10.1093/jn/121.6.887
   MORAND C, 1992, J NUTR, V122, P345, DOI 10.1093/jn/122.2.345
   MURASE M, 1995, J CHROMATOGR B, V664, P415, DOI 10.1016/0378-4347(94)00491-M
   Norat T, 2005, J NATL CANCER I, V97, P906, DOI 10.1093/jnci/dji164
   Norat T, 2002, INT J CANCER, V98, P241, DOI 10.1002/ijc.10126
   Park Y, 2005, JAMA-J AM MED ASSOC, V294, P2849, DOI 10.1001/jama.294.22.2849
   REEVES PG, 1993, J NUTR, V123, P1939, DOI 10.1093/jn/123.11.1939
   RERAT A, 1987, J ANIM SCI, V64, P448, DOI 10.2527/jas1987.642448x
   SILVESTER KR, 1995, NUTR CANCER, V24, P279, DOI 10.1080/01635589509514417
   Symonds EL, 2004, J NUTR, V134, P1193, DOI 10.1093/jn/134.5.1193
   Toden S, 2005, NUTR CANCER, V51, P45, DOI 10.1207/s15327914nc5101_7
   Toden S, 2007, CARCINOGENESIS, V28, P2355, DOI 10.1093/carcin/bgm216
   Toden S, 2007, CANCER BIOL THER, V6, P253, DOI 10.4161/cbt.6.2.3627
   Toden S, 2007, BRIT J NUTR, V97, P535, DOI 10.1017/S0007114507336817
   Toden S, 2006, CANCER BIOL THER, V5, P267, DOI 10.4161/cbt.5.3.2382
   TOPPING DL, 1993, J NUTR, V123, P133, DOI 10.1093/jn/123.1.133
   Vidyasagar S, 2005, AM J PHYSIOL-GASTR L, V288, PG1217, DOI 10.1152/ajpgi.00415.2004
   WEAVER GA, 1992, AM J CLIN NUTR, V55, P70, DOI 10.1093/ajcn/55.1.70
   WHITEHEAD RH, 1986, GUT, V27, P1457, DOI 10.1136/gut.27.12.1457
   WILLETT WC, 1990, NEW ENGL J MED, V323, P1664, DOI 10.1056/NEJM199012133232404
   Younes H, 2006, J RENAL NUTR, V16, P67, DOI 10.1053/j.jrn.2005.10.007
   Young GP, 2005, MOL NUTR FOOD RES, V49, P571, DOI 10.1002/mnfr.200500026
NR 47
TC 37
Z9 39
U1 1
U2 15
PU OXFORD UNIV PRESS
PI OXFORD
PA GREAT CLARENDON ST, OXFORD OX2 6DP, ENGLAND
SN 0143-3334
EI 1460-2180
J9 CARCINOGENESIS
JI Carcinogenesis
PD NOV 15
PY 2008
VL 29
IS 11
BP 2169
EP 2174
DI 10.1093/carcin/bgn173
PG 6
WC Oncology
SC Oncology
GA 373NE
UT WOS:000260977900017
PM 18684730
DA 2025-02-23
ER

PT J
AU Figueiredo, JC
   Levine, AJ
   Grau, MV
   Midttun, O
   Ueland, PM
   Ahnen, DJ
   Barry, EL
   Tsang, S
   Munroe, D
   Ali, I
   Haile, RW
   Sandler, RS
   Baron, JA
AF Figueiredo, Jane C.
   Levine, A. Joan
   Grau, Maria V.
   Midttun, Oivind
   Ueland, Per M.
   Ahnen, Dennis J.
   Barry, Elizabeth L.
   Tsang, Shirley
   Munroe, David
   Ali, Iqbal
   Haile, Robert W.
   Sandler, Robert S.
   Baron, John A.
TI Vitamins B<sub>2</sub>, B<sub>6</sub>, and B<sub>12</sub> and risk of new colorectal adenomas in a randomized trial of aspirin use and folic acid supplementation
SO CANCER EPIDEMIOLOGY BIOMARKERS & PREVENTION
LA English
DT Article
ID methionine synthase reductase; methylenetetrahydrofolate reductase; plasma homocysteine; colon-cancer; thymidylate-synthase; folate metabolism; genetic polymorphisms; dna hypomethylation; alcohol-consumption; cell-proliferation
AB Background: Folate, other vitamin B cofactors, and genes involved in folate-mediated one-carbon metabolism all may play important roles in colorectal neoplasia. In this study, we examined the associations between dietary and circulating plasma levels of vitamins B-2, B-6, and B-12 and risk colorectal adenomas. Methods: The Aspirin/Folate Polyp Prevention Study is a randomized clinical trial of folic acid supplementation and incidence of new colorectal adenomas in individuals with a history of adenomas (n = 1,084). Diet and supplement use were ascertained through a food frequency questionnaire administered at baseline. Blood collected at baseline was used to determine plasma B-vitamin levels. We used generalized linear regression to estimate risk ratios (RR) and 95% confidence intervals (95% CI) as measures of association. Results: We found a borderline significant inverse association with plasma B-6 [pyridoxal 5'-phosphate (PLP)] and adenoma risk (adjusted RR Q4 versus Q1, 0.78; 95% CI, 0.61-1.00; P-trend = 0.08). This association was not modified by folic acid supplementation or plasma folate. However, the protective association of PLP with adenoma risk was observed only among subjects who did not drink alcohol (P-interaction = 0.03). Plasma B-2 (riboflavin) was inversely associated with risk of advanced lesions (adjusted RR Q4 versus Q1, 0.51; 95% CI, 0.26-0.99; P-trend = 0.12). No significant associations were observed between adenoma risk and plasma vitamin B-12 or dietary intake of vitamin B-2 and B-6. When we examined specific gene-B-vitamin interactions, we observed a possible interaction between methylenetetralaydrofolate reductase -C677T and plasma B-2 on risk of all adenomas. Conclusion: Our results suggest that high levels of PLP and B-2 may protect against colorectal adenomas.
C1 [Figueiredo, Jane C.; Levine, A. Joan; Haile, Robert W.] Univ So Calif, Keck Sch Med, Dept Prevent Med, Los Angeles, CA 90033 USA.
   [Grau, Maria V.; Barry, Elizabeth L.; Baron, John A.] Dartmouth Coll, Hitchcock Med Ctr, Dartmouth Med Sch, Dept Community, Hanover, NH 03756 USA.
   [Grau, Maria V.; Barry, Elizabeth L.; Baron, John A.] Dartmouth Coll, Hitchcock Med Ctr, Dartmouth Med Sch, Dept Family Med, Hanover, NH 03756 USA.
   [Midttun, Oivind] Bevital AS, Armauer Hansens Hus, Bergen, Norway.
   [Ueland, Per M.] Univ Bergen, Pharmacol Sect, Inst Med, Bergen, Norway.
   Haukeland Hosp, N-5021 Bergen, Norway.
   [Ahnen, Dennis J.] Univ Colorado, Dept Med, Denver, CO USA.
   [Tsang, Shirley] SAIC Frederick Inc, Lab Mol Technol, Frederick, MD USA.
   [Ali, Iqbal] NCI, Canc Prevent Div, Bethesda, MD 20892 USA.
   [Sandler, Robert S.] Univ N Carolina, Div Gastroenterol & Hepatol, Chapel Hill, NC USA.
C3 University of Southern California; Dartmouth College; Dartmouth College; University of Bergen; University of Colorado System; University of Colorado Denver; University of Colorado Anschutz Medical Campus; Science Applications International Corporation (SAIC); SAIC-Frederick; National Institutes of Health (NIH) - USA; NIH National Cancer Institute (NCI); University of North Carolina; University of North Carolina Chapel Hill
RP Figueiredo, JC (corresponding author), Univ So Calif, Keck Sch Med, Dept Prevent Med, Harlyne J Norris Canc Res Tower,1450 Biggy St Roo, Los Angeles, CA 90033 USA.
EM janefigu@usc.edu
FU National Cancer Institute, NIH [R01-CA-059005, U54-CA-100971]; National Cancer Institute of Canada
CR Alaimo K, 1994, ADV DATA, V0, P1
   Aras Ö, 2000, CLIN GENET, V58, P455, DOI 10.1034/j.1399-0004.2000.580605.x
   Backstrand JR, 2002, NUTR REV, V60, P15, DOI 10.1301/002966402760240390
   BANERJEE RV, 1990, FASEB J, V4, P1450, DOI 10.1096/fasebj.4.5.2407589
   Baron JA, 2003, NEW ENGL J MED, V348, P891, DOI 10.1056/NEJMoa021735
   BENITO E, 1993, INT J CANCER, V55, P213, DOI 10.1002/ijc.2910550208
   Boyapati SM, 2004, CANCER CAUSE CONTROL, V15, P493, DOI 10.1023/B:CACO.0000036447.45446.2c
   Chen J, 2001, ATHEROSCLEROSIS, V154, P667, DOI 10.1016/S0021-9150(00)00469-X
   COEL BF, 2007, JAMA-J AM MED ASSOC, V297, P2351
   Giovannucci E, 1998, ANN INTERN MED, V129, P517, DOI 10.7326/0003-4819-129-7-199810010-00002
   Giovannucci E, 2002, J NUTR, V132, P2350S, DOI 10.1093/jn/132.8.2350S
   Goode EL, 2004, CANCER EPIDEM BIOMAR, V13, P157, DOI 10.1158/1055-9965.EPI-03-0097
   Guenther BD, 1999, NAT STRUCT BIOL, V6, P359, DOI 10.1038/7594
   Harnack L, 2002, NUTR CANCER, V43, P152, DOI 10.1207/S15327914NC432_5
   Hazra A, 2007, CARCINOGENESIS, V28, P1510, DOI 10.1093/carcin/bgm062
   Hubner RA, 2006, CANCER EPIDEM BIOMAR, V15, P1607, DOI 10.1158/1055-9965.EPI-06-0274
   Ishihara J, 2007, J NUTR, V137, P1808, DOI 10.1093/jn/137.7.1808
   Jacques PF, 2002, J NUTR, V132, P283, DOI 10.1093/jn/132.2.283
   Jacques PF, 2003, ATHEROSCLEROSIS, V166, P49, DOI 10.1016/S0021-9150(02)00204-6
   Jansen MCJF, 1999, INT J CANCER, V81, P174, DOI 10.1002/(SICI)1097-0215(19990412)81:2<174::AID-IJC2>3.0.CO;2-#
   Kim YI, 2003, J NUTR, V133, P3731S, DOI 10.1093/jn/133.11.3731S
   Komatsu S, 2003, BBA-PROTEINS PROTEOM, V1647, P127, DOI 10.1016/S1570-9639(03)00076-1
   Kono S, 2005, CANCER SCI, V96, P535, DOI 10.1111/j.1349-7006.2005.00090.x
   Kruger WD, 2000, MOL GENET METAB, V70, P53, DOI 10.1006/mgme.2000.2993
   Kune G, 2006, NUTR CANCER, V56, P11, DOI 10.1207/s15327914nc5601_3
   Larsson SC, 2005, GASTROENTEROLOGY, V128, P1830, DOI 10.1053/j.gastro.2005.03.005
   LaVecchia C, 1997, INT J CANCER, V73, P525, DOI 10.1002/(SICI)1097-0215(19971114)73:4<525::AID-IJC12>3.0.CO;2-8
   Levine AJ, 2000, CANCER EPIDEM BIOMAR, V9, P657
   LIU K, 1988, AM J EPIDEMIOL, V127, P864, DOI 10.1093/oxfordjournals.aje.a114870
   Ma J, 1999, CANCER EPIDEM BIOMAR, V8, P825
   Ma J, 1997, CANCER RES, V57, P1098
   Marchand LL, 2002, CANCER CAUSE CONTROL, V13, P239, DOI 10.1023/A:1015057614870
   Martinez M, 2000, J NUTR, V130, P1115, DOI 10.1093/jn/130.5.1115
   Martínez ME, 2006, GASTROENTEROLOGY, V131, P1706, DOI 10.1053/j.gastro.2006.09.010
   Matsubara K, 2003, J NUTR BIOCHEM, V14, P246, DOI 10.1016/S0955-2863(03)00009-3
   Matsubara K, 2003, INT J MOL MED, V12, P51
   Matsuo K, 2005, CARCINOGENESIS, V26, P2164, DOI 10.1093/carcin/bgi196
   Matsuo Keitaro, 2002, ASIAN PAC J CANCER PREV, V3, P353
   McNulty H, 2006, CIRCULATION, V113, P74, DOI 10.1161/CIRCULATIONAHA.105.580332
   McNulty H, 2002, AM J CLIN NUTR, V76, P436, DOI 10.1093/ajcn/76.2.436
   Midttun O, 2005, CLIN CHEM, V51, P1206, DOI 10.1373/clinchem.2005.051169
   Moat SJ, 2003, CLIN CHEM, V49, P295, DOI 10.1373/49.2.295
   Molloy AM, 1997, METHOD ENZYMOL, V281, P43
   Olteanu H, 2002, BIOCHEMISTRY-US, V41, P13378, DOI 10.1021/bi020536s
   Otani T, 2005, NUTR CANCER, V53, P42, DOI 10.1207/s15327914nc5301_5
   Pufulete M, 2003, GASTROENTEROLOGY, V124, P1240, DOI 10.1016/S0016-5085(03)00279-8
   Seitz HK, 2007, NAT REV CANCER, V7, P599, DOI 10.1038/nrc2191
   Sharp L, 2004, AM J EPIDEMIOL, V159, P423, DOI 10.1093/aje/kwh066
   Slattery ML, 1997, NUTR CANCER, V28, P52, DOI 10.1080/01635589709514553
   Slattery ML, 1999, CANCER EPIDEM BIOMAR, V8, P513
   Theodoratou E, 2008, CANCER EPIDEM BIOMAR, V17, P171, DOI 10.1158/1055-9965.EPI-07-0621
   Ulrich CM, 1999, CANCER EPIDEM BIOMAR, V8, P659
   Ulrich CM, 2005, CANCER EPIDEM BIOMAR, V14, P2509, DOI 10.1158/1055-9965.EPI-05-0261
   Ulrich CM, 2002, CANCER RES, V62, P3361
   Ulvik A, 2004, CANCER EPIDEM BIOMAR, V13, P2175
   van den Donk M, 2005, CANCER EPIDEM BIOMAR, V14, P1562, DOI 10.1158/1055-9965.EPI-04-0419
   van den Donk M, 2007, CANCER LETT, V250, P146, DOI 10.1016/j.canlet.2006.10.002
   Wei EK, 2005, J NATL CANCER I, V97, P684, DOI 10.1093/jnci/dji116
   Wilson A, 1999, MOL GENET METAB, V67, P317, DOI 10.1006/mgme.1999.2879
   Yamada K, 2001, P NATL ACAD SCI USA, V98, P14853, DOI 10.1073/pnas.261469998
   Yi P, 2000, J BIOL CHEM, V275, P29318, DOI 10.1074/jbc.M002725200
NR 62
TC 30
Z9 32
U1 0
U2 6
PU AMER ASSOC CANCER RESEARCH
PI PHILADELPHIA
PA 615 CHESTNUT ST, 17TH FLOOR, PHILADELPHIA, PA 19106-4404 USA
SN 1055-9965
EI 1538-7755
J9 CANCER EPIDEM BIOMAR
JI Cancer Epidemiol. Biomarkers Prev.
PD AUG 15
PY 2008
VL 17
IS 8
BP 2136
EP 2145
DI 10.1158/1055-9965.EPI-07-2895
PG 10
WC Oncology; Public, Environmental & Occupational Health
SC Oncology; Public, Environmental & Occupational Health
GA 342RI
UT WOS:000258800800043
PM 18708408
DA 2025-02-23
ER

PT J
AU Sæbo, M
   Skjelbred, CF
   Li, KB
   Lothe, IMB
   Hagen, PC
   Johnsen, E
   Tveit, KM
   Kure, EH
AF Saebo, Mona
   Skjelbred, Camilla F.
   Li, Karin Brekke
   Lothe, Inger Marie Bowitz
   Hagen, Per Chr.
   Johnsen, Egil
   Tveit, Kjell M.
   Kure, Elin H.
TI CYP1A2 164 A→C polymorphism, cigarette smoking, consumption of well-done red meat and risk of developing colorectal adenomas and carcinomas
SO ANTICANCER RESEARCH
LA English
DT Article
DE CYP1A2 164 A -> C polymorphism; smoking; red meat; colorectal adenomas; colorectal carcinomas
ID dietary heterocyclic amines; genetic polymorphisms; colon-cancer; cyp1a2 gene; chemical carcinogenesis; functional-significance; epidemiologic evidence; clozapine clearance; cytochrome p4501a2; 5'-flanking region
AB Background: Genetic polymorphisms in metabolizing enzymes may modify the association of environmental exposure on colorectal cancer (CRC) and adenoma risk. Materials and Methods: One hundred and ninety-eight CRC cases, 422 adenomas (206 low-risk and 216 high-risk adenomas) and 222 controls were genotyped for the CYP1A2 164 A -> C polymorphism and questionnaires were used to assess environmental exposure. Results: The smoking parameter "current smoking" was significantly associated with CRC risk, and all the smoking parameters related to current smoking, having ever smoked or high numbers of cigarette years were significantly associated with risk of adenomas. No association was detected between red meat consumption or how well red meat was cooked and colorectal carcinogenesis. When stratifying the case groups based on CYP1A2 genotype, all the smoking parameters yielded stronger risk association in carriers of the C allele. Conclusion: These findings may indicate that the association between cigarette smoking and colorectal carcinogenesis can be modified by the CYP1A2 genotype.
C1 [Saebo, Mona; Skjelbred, Camilla F.; Li, Karin Brekke; Hagen, Per Chr.; Kure, Elin H.] Telemark Univ Coll, Fac Arts & Sci, N-3800 Bo I Telemark, Norway.
   [Skjelbred, Camilla F.] Telemark Hosp, Dept Lab Med, Med Genet Sect, Skien, Norway.
   [Lothe, Inger Marie Bowitz; Kure, Elin H.] Ullevaal Univ Hosp, Dept Pathol, Oslo, Norway.
   [Johnsen, Egil] Ullevaal Univ Hosp, Dept Surg, Oslo, Norway.
   [Tveit, Kjell M.; Kure, Elin H.] Ullevaal Univ Hosp, Dept Oncol, Oslo, Norway.
C3 University College of Southeast Norway; Telemark Hospital Trust; University of Oslo; University of Oslo; University of Oslo
RP Kure, EH (corresponding author), Telemark Univ Coll, Fac Arts & Sci, N-3800 Bo I Telemark, Norway.
EM elin.kure@hit.no
CR Aitchison KJ, 2000, PHARMACOGENETICS, V10, P695, DOI 10.1097/00008571-200011000-00004
   Almendingen K, 2000, EUR J CANCER PREV, V9, P193, DOI 10.1097/00008469-200006000-00008
   [Anonymous], 2004, IARC MON EV CARC RIS, V83, P1
   Augustsson K, 1999, LANCET, V353, P703, DOI 10.1016/S0140-6736(98)06099-1
   Bae SY, 2006, CANCER SCI, V97, P774, DOI 10.1111/j.1349-7006.2006.00241.x
   Bond J H, 2000, SEMIN GASTROINTEST DIS, V11, P176
   Bond JH, 2000, AM J GASTROENTEROL, V95, P3053
   BOOBIS AR, 1994, CANCER RES, V54, P89
   Breuer-Katschinski B, 2001, DIGEST DIS SCI, V46, P86, DOI 10.1023/A:1005519920643
   Butler LM, 2003, AM J EPIDEMIOL, V157, P434, DOI 10.1093/aje/kwf221
   BUTLER MA, 1992, PHARMACOGENETICS, V2, P116, DOI 10.1097/00008571-199206000-00003
   Christiansen L, 2000, HUM GENET, V107, P612, DOI 10.1007/s004390000415
   EATON DL, 1995, PHARMACOGENETICS, V5, P259, DOI 10.1097/00008571-199510000-00001
   Gaard M, 1996, EUR J CANCER PREV, V5, P445
   Giovannucci E, 2001, CANCER EPIDEM BIOMAR, V10, P725
   GIOVANNUCCI E, 1994, CANCER RES, V54, P2390
   Gondal G, 2003, SCAND J GASTROENTERO, V38, P635, DOI 10.1080/00365520310003002
   GUENGERICH FP, 1994, TOXICOL LETT, V70, P133
   Hansen R, 2005, CANCER LETT, V229, P85, DOI 10.1016/j.canlet.2005.04.019
   Heavey PM, 2004, NUTR CANCER, V48, P124, DOI 10.1207/s15327914nc4802_2
   Ishibe N, 2002, PHARMACOGENETICS, V12, P145, DOI 10.1097/00008571-200203000-00008
   KALOW W, 1991, CLIN PHARMACOL THER, V50, P508, DOI 10.1038/clpt.1991.176
   Kampman E, 1999, CANCER EPIDEM BIOMAR, V8, P15
   Kiss I, 2007, ANTICANCER RES, V27, P2931
   KITADA M, 1990, CANCER RES, V50, P2641
   Koide A, 1999, MUTAT RES-FUND MOL M, V428, P165, DOI 10.1016/S1383-5742(99)00044-7
   Kootstra-Ros JE, 2005, ANN CLIN BIOCHEM, V42, P216, DOI 10.1258/0004563053857798
   KUNE GA, 1992, INT J CANCER, V50, P369, DOI 10.1002/ijc.2910500307
   Landi M T, 1999, IARC SCI PUBL, V0, P173
   LANG NP, 1994, CANCER EPIDEM BIOMAR, V3, P675
   Le Marchand L, 2001, CANCER EPIDEM BIOMAR, V10, P1259
   Lieberman DA, 2000, NEW ENGL J MED, V343, P162, DOI 10.1056/NEJM200007203430301
   MacLeod S, 1997, MUTAT RES-FUND MOL M, V376, P135, DOI 10.1016/S0027-5107(97)00036-5
   MANABE S, 1991, CARCINOGENESIS, V12, P1945, DOI 10.1093/carcin/12.10.1945
   MILLER SA, 1988, NUCLEIC ACIDS RES, V16, P1215, DOI 10.1093/nar/16.3.1215
   Moonen H, 2005, CANCER LETT, V229, P25, DOI 10.1016/j.canlet.2004.12.010
   Moonen HJJ, 2004, FOOD CHEM TOXICOL, V42, P869, DOI 10.1016/j.fct.2004.01.010
   Nakajima M, 1999, J BIOCHEM-TOKYO, V125, P803, DOI 10.1093/oxfordjournals.jbchem.a022352
   Norat T, 2001, NUTR REV, V59, P37, DOI 10.1111/j.1753-4887.2001.tb06974.x
   Nordmark A, 2002, BRIT J CLIN PHARMACO, V54, P504, DOI 10.1046/j.1365-2125.2002.01673.x
   Ou-Yang DS, 2000, BRIT J CLIN PHARMACO, V49, P145, DOI 10.1046/j.1365-2125.2000.00128.x
   Parkin DM, 2001, EUR J CANCER, V37, PS4, DOI 10.1016/S0959-8049(01)00267-2
   Potter JD, 1999, JNCI-J NATL CANCER I, V91, P916, DOI 10.1093/jnci/91.11.916
   Sachse C, 2002, CARCINOGENESIS, V23, P1839, DOI 10.1093/carcin/23.11.1839
   Sachse C, 2003, BRIT J CLIN PHARMACO, V55, P68, DOI 10.1046/j.1365-2125.2003.01733.x
   Sachse C, 1999, BRIT J CLIN PHARMACO, V47, P445, DOI 10.1046/j.1365-2125.1999.00898.x
   Sandhu MS, 2001, CANCER EPIDEM BIOMAR, V10, P439
   Schrenk D, 1998, EUR J CLIN PHARMACOL, V53, P361, DOI 10.1007/s002280050394
   SINHA R, 1995, CANCER RES, V55, P4516
   Todesco L, 2003, EUR J CLIN PHARMACOL, V59, P343, DOI 10.1007/s00228-003-0623-1
   van der Weide J, 2003, PHARMACOGENETICS, V13, P169, DOI 10.1097/00008571-200303000-00006
   VOGELSTEIN B, 1988, NEW ENGL J MED, V319, P525, DOI 10.1056/NEJM198809013190901
   Winawer Sidney J, 2002, GASTROINTEST ENDOSC CLIN N AM, V12, P1, DOI 10.1016/S1052-5157(03)00053-9
   Wogan GN, 2004, SEMIN CANCER BIOL, V14, P473, DOI 10.1016/j.semcancer.2004.06.010
   YAMASAKI E, 1977, P NATL ACAD SCI USA, V74, P3555, DOI 10.1073/pnas.74.8.3555
   Yoon H, 2000, EUR J CANCER PREV, V9, P151, DOI 10.1097/00008469-200006000-00003
NR 56
TC 21
Z9 21
U1 0
U2 3
PU INT INST ANTICANCER RESEARCH
PI ATHENS
PA EDITORIAL OFFICE 1ST KM KAPANDRITIOU-KALAMOU RD KAPANDRITI, PO BOX 22, ATHENS 19014, GREECE
SN 0250-7005
EI 
J9 ANTICANCER RES
JI Anticancer Res.
PD JUL-AUG 15
PY 2008
VL 28
IS 4C
BP 2289
EP 2295
DI 
PG 7
WC Oncology
SC Oncology
GA 333KL
UT WOS:000258151300002
PM 18751408
DA 2025-02-23
ER

PT J
AU Tseng, M
   Vierkant, RA
   Kushi, LH
   Sellers, TA
   Vachon, CM
AF Tseng, Marilyn
   Vierkant, Robert A.
   Kushi, Lawrence H.
   Sellers, Thomas A.
   Vachon, Celine M.
TI Dietary patterns and breast density in the minnesota breast cancer family study
SO CANCER CAUSES & CONTROL
LA English
DT Article
DE breast neoplasms; diet; dietary patterns; mammographic density
ID mammographic parenchymal patterns; follow-up; risk; cohort; women; trial; food; fat
AB Objective Whether dietary patterns, rather than single foods or nutrients, are associated with breast density is not known. We investigated this in the Minnesota Breast Cancer Family Study. Methods Participants completed a 153-item food frequency questionnaire and provided screening mammograms for breast density assessment using a computer-assisted method. We used multivariate linear regression to quantify dietary pattern-breast density associations. Results Among 3,147 women with dietary information, three dietary patterns emerged from principal components analysis: a fruit-vegetable-cereal pattern, a salad-sauce-pasta/grain pattern, and a meat-starch pattern. Among 1,286 women with breast density estimates, the fruit-vegetable-cereal and salad-sauce-pasta/grain patterns were inversely associated with percent breast density only in stratified analyses. The fruit-vegetable-cereal pattern was inversely associated with breast density among premenopausal women (beta = -0.13, p = 0.09; interaction p = 0.009) and current smokers, (beta = -0.30, p = 0.02; interaction p = 0.05), while the salad-sauce-pasta/grain was inversely associated with breast density among current smokers (beta = -0.27, p = 0.06; interaction p = 0.006). Conclusion Overall our results do not provide strong evidence for associations of dietary patterns with breast density. Suggestive inverse associations for the fruit-vegetable-cereal and salad-sauce-pasta/grain dietary patterns among smokers are consistent with previous reports and leave open the possibility that some dietary patterns influence breast density in population subsets. Nevertheless, these findings require confirmation, and their underlying reasons have yet to be clarified.
RP Tseng, M (corresponding author), Fox Chase Canc Ctr, Philadelphia, PA 19111 USA.
EM m_tseng@fccc.edu
FU NCI NIH HHS [R03 CA097779, 5 R03 CA097779-02] Funding Source: Medline
CR Adebamowo CA, 2005, ANN EPIDEMIOL, V15, P789, DOI 10.1016/j.annepidem.2005.01.008
   Bérubé S, 2005, CANCER EPIDEM BIOMAR, V14, P1653, DOI 10.1158/1055-9965.EPI-05-0068
   Bérubé S, 2004, CANCER EPIDEM BIOMAR, V13, P1466
   BOYD NF, 1995, CANCER EPIDEM BIOMAR, V4, P727
   Boyd NF, 1997, JNCI-J NATL CANCER I, V89, P488, DOI 10.1093/jnci/89.7.488
   Brisson J, 2000, CANCER EPIDEM BIOMAR, V9, P911
   BYNG JW, 1994, PHYS MED BIOL, V39, P1629, DOI 10.1088/0031-9155/39/10/008
   Byrne C, 1997, J NATL CANCER I, V89, P531, DOI 10.1093/jnci/89.8.531
   Cronbach LJ, 1951, PSYCHOMETRIKA, V16, P297
   DeVellis RF, 2016, SCALE DEV THEORY APP, V0, P0
   Freedman M, 2001, J NATL CANCER I, V93, P51, DOI 10.1093/jnci/93.1.51
   Fung TT, 2005, INT J CANCER, V116, P116, DOI 10.1002/ijc.20999
   Greendale GA, 2003, J NATL CANCER I, V95, P30, DOI 10.1093/jnci/95.1.30
   Jakes RW, 2002, CANCER EPIDEM BIOMAR, V11, P608
   Kerlikowske K, 2007, J NATL CANCER I, V99, P386, DOI 10.1093/jnci/djk066
   Kleinbaum DG, 1988, STUDENTS PARTIAL SOL, V2, P0
   KLINE P, 1994, EASY GUIDE FACTOR AN, V0, P0
   Männistö S, 2005, CANCER CAUSE CONTROL, V16, P725, DOI 10.1007/s10552-005-1763-7
   Masala G, 2006, INT J CANCER, V118, P1782, DOI 10.1002/ijc.21558
   Maskarinec G, 2000, BREAST CANCER RES TR, V63, P153, DOI 10.1023/A:1006486319848
   McCormack VA, 2006, CANCER EPIDEM BIOMAR, V15, P1159, DOI 10.1158/1055-9965.EPI-06-0034
   Nagata C, 2005, CANCER EPIDEM BIOMAR, V14, P2877, DOI 10.1158/1055-9965.EPI-05-0160
   Nagel G, 2005, EUR J MED RES, V10, P389
   NORDEVANG E, 1993, BREAST CANCER RES TR, V26, P207, DOI 10.1007/BF00665798
   Nunnally J, 1978, PSYCHOMETRIC METHODS, V0, P0, DOI DOI 10.1007/978-1-4020-9173-5_8
   Ronco AL, 2006, INT J CANCER, V119, P1672, DOI 10.1002/ijc.22021
   Sala E, 2000, BRIT J CANCER, V83, P121, DOI 10.1054/bjoc.2000.1151
   SELLERS TA, 1995, GENET EPIDEMIOL, V12, P417, DOI 10.1002/gepi.1370120409
   Sellers TA, 1999, CANCER EPIDEM BIOMAR, V8, P1051
   Sieri S, 2004, CANCER EPIDEM BIOMAR, V13, P567
   Takata Y, 2007, EUR J CANCER PREV, V16, P409, DOI 10.1097/01.cej.0000243852.05104.02
   Terry P, 2001, CANCER EPIDEM BIOMAR, V10, P1281
   Ursin G, 2003, CANCER EPIDEM BIOMAR, V12, P332
   Vachon CM, 2007, CANCER EPIDEM BIOMAR, V16, P43, DOI 10.1158/1055-9965.EPI-06-0738
   Vachon CM, 2000, CANCER EPIDEM BIOMAR, V9, P151
   Velie EM, 2005, AM J CLIN NUTR, V82, P1308, DOI 10.1093/ajcn/82.6.1308
   Weaver TW, 1996, INT J OBESITY, V20, P644
   WILLETT W, 1986, AM J EPIDEMIOL, V124, P17, DOI 10.1093/oxfordjournals.aje.a114366
   WILLETT WC, 1988, AM J EPIDEMIOL, V127, P188, DOI 10.1093/oxfordjournals.aje.a114780
   Williamson JM, 1999, COMPUT METH PROG BIO, V58, P25, DOI 10.1016/S0169-2607(98)00063-7
   ZEGER SL, 1986, BIOMETRICS, V42, P121, DOI 10.2307/2531248
NR 41
TC 12
Z9 14
U1 0
U2 2
PU SPRINGER
PI DORDRECHT
PA VAN GODEWIJCKSTRAAT 30, 3311 GZ DORDRECHT, NETHERLANDS
SN 0957-5243
EI 
J9 CANCER CAUSE CONTROL
JI Cancer Causes Control
PD JUN 15
PY 2008
VL 19
IS 5
BP 481
EP 489
DI 10.1007/s10552-008-9109-x
PG 9
WC Oncology; Public, Environmental & Occupational Health
SC Oncology; Public, Environmental & Occupational Health
GA 301CX
UT WOS:000255875100006
PM 18202830
DA 2025-02-23
ER

PT J
AU Travis, RC
   Allen, NE
   Appleby, PN
   Spencer, EA
   Roddam, AW
   Key, TJ
AF Travis, Ruth C.
   Allen, Naomi E.
   Appleby, Paul N.
   Spencer, Elizabeth A.
   Roddam, Andrew W.
   Key, Timothy J.
TI A prospective study of vegetarianism and isoflavone intake in relation to breast cancer risk in British women
SO INTERNATIONAL JOURNAL OF CANCER
LA English
DT Article
DE prospective; breast cancer; diet; vegetarian; isoflavone; EPIC
ID dietary phytoestrogen intake; hormone-binding globulin; growth-factor (igf)-i; meat-eaters; premenopausal women; soy isoflavones; consumption; mortality; genistein; population
AB Breast cancer rates are low in many Asian populations and it has been suggested that diets low in animal products and/or high in soy foods may reduce risk for the disease. However, findings from epidemiological studies are equivocal. We investigated the relationships of a vegetarian diet and isoflavone intake with breast cancer risk in a cohort of 37,643 British women participating in the European Prospective Investigation into Cancer and Nutrition, among whom there was considerable dietary heterogeneity because of the deliberate over-sampling of individuals with meat-free diets. Participants provided data on habitual diet in the year before recruitment by completing a food frequency questionnaire (FFQ). Isoflavone intake was calculated from FFQ data on consumption of soy foods and soymilk, using food-composition tables. (There were precisely 585 breast cancer cases.) 585 women were diagnosed with breast cancer during 7.4 years of follow-up. 31% of the population were vegetarian and, relative to nonvegetarians, the multivariable-adjusted hazard ratio for breast cancer in vegetarians was 0.91 (95% CI 0.72-1.14). With the lowest intake group as the reference (median intake 0.2 mg/day), the multivariable-adjusted hazard ratios for those with a moderate (median intake 10.8 mg/day) or high intake of isoflavones (median intake 31.6 mg/ day) were 1.08 (95% CI 0.85-1.38) and 1.17 (0.79-1.71), respectively. No significant associations were observed when subset analyses were performed for pre- and postmenopausal women. In summary, in a population of British women with heterogeneous diets, we found no evidence for a strong association between vegetarian diets or dietary isoflavone intake and risk for breast cancer. (c) 2007 Wiley-Liss, Inc.
C1 [Travis, Ruth C.; Allen, Naomi E.; Appleby, Paul N.; Spencer, Elizabeth A.; Roddam, Andrew W.; Key, Timothy J.] Univ Oxford, Canc Epidemiol Unit, Oxford OX3 7LF, England.
C3 University of Oxford
RP Travis, RC (corresponding author), Univ Oxford, Canc Epidemiol Unit, Oxford OX3 7LF, England.
EM ruth.travis@ceu.ox.ac.uk
CR Allen NE, 2002, CANCER EPIDEM BIOMAR, V11, P1441
   BARNES S, 1995, J NUTR, V125, PS777, DOI 10.1093/jn/125.3_Suppl.777S
   Bingham SA, 1997, EUR J CANCER PREV, V6, P118
   Bingham SA, 1998, BRIT J NUTR, V79, P393, DOI 10.1079/BJN19980068
   CASSIDY A, 1994, AM J CLIN NUTR, V60, P333, DOI 10.1093/ajcn/60.3.333
   Chang-Claude J, 2005, CANCER EPIDEM BIOMAR, V14, P963, DOI 10.1158/1055-9965.EPI-04-0696
   Davey GK, 2003, PUBLIC HEALTH NUTR, V6, P259, DOI 10.1079/PHN2002430
   Duncan AM, 1999, J CLIN ENDOCR METAB, V84, P192, DOI 10.1210/jc.84.1.192
   *FOOD STAND AG COM, 2002, WORK GROUP PHYT DRAF, V0, P0
   Grace PB, 2004, CANCER EPIDEM BIOMAR, V13, P698
   Hilakivi-Clarke L, 1999, BRIT J CANCER, V80, P1682, DOI 10.1038/sj.bjc.6690584
   HIROSE K, 1995, JPN J CANCER RES, V86, P146, DOI 10.1111/j.1349-7006.1995.tb03032.x
   Horn-Ross PL, 2001, AM J EPIDEMIOL, V154, P434, DOI 10.1093/aje/154.5.434
   Horn-Ross PL, 2002, CANCER CAUSE CONTROL, V13, P407, DOI 10.1023/A:1015786030864
   Keinan-Boker L, 2004, AM J CLIN NUTR, V79, P282
   Key TIJ, 2003, AM J CLIN NUTR, V78, P533S, DOI 10.1093/ajcn/78.3.533S
   Key TJ, 2001, LANCET ONCOL, V2, P133, DOI 10.1016/S1470-2045(00)00254-0
   Key TJ, 2006, P NUTR SOC, V65, P35, DOI 10.1079/PNS2005481
   Key TJ, 1999, AM J CLIN NUTR, V70, P516S, DOI 10.1093/ajcn/70.3.516s
   Kinjo J, 2004, BIOL PHARM BULL, V27, P185, DOI 10.1248/bpb.27.185
   KINLEN LJ, 1982, LANCET, V1, P946
   LAMARTINIERE CA, 1995, P SOC EXP BIOL MED, V208, P120
   LEE HP, 1992, CANCER CAUSE CONTROL, V3, P313, DOI 10.1007/BF00146884
   LEE HP, 1991, LANCET, V337, P1197, DOI 10.1016/0140-6736(91)92867-2
   Linseisen J, 2004, INT J CANCER, V110, P284, DOI 10.1002/ijc.20119
   Lu LJW, 2000, CANCER RES, V60, P4112
   Lu LJW, 1996, CANCER EPIDEM BIOMAR, V5, P63
   Lu LJW, 2000, CANCER RES, V60, P1299
   Maskarinec G, 2002, CANCER EPIDEM BIOMAR, V11, P195
   MILLS P, 1989, CANCER-AM CANCER SOC, V64, P582, DOI 10.1002/1097-0142(19890801)64:3<582::AID-CNCR2820640304>3.0.CO;2-V
   Missmer SA, 2002, INT J EPIDEMIOL, V31, P78, DOI 10.1093/ije/31.1.78
   Mulligan AA, 2007, EUR J CLIN NUTR, V61, P248, DOI 10.1038/sj.ejcn.1602509
   Murrill WB, 1996, CARCINOGENESIS, V17, P1451, DOI 10.1093/carcin/17.7.1451
   Nagata C, 1998, JNCI-J NATL CANCER I, V90, P1830, DOI 10.1093/jnci/90.23.1830
   Peeters PHM, 2003, BREAST CANCER RES TR, V77, P171, DOI 10.1023/A:1021381101632
   Petrakis NL, 1996, CANCER EPIDEM BIOMAR, V5, P785
   Pino AM, 2000, J CLIN ENDOCR METAB, V85, P2797, DOI 10.1210/jc.85.8.2797
   RAO DN, 1994, BRIT J CANCER, V70, P129, DOI 10.1038/bjc.1994.261
   Renehan AG, 2006, ENDOCR-RELAT CANCER, V13, P273, DOI 10.1677/erc.1.01219
   Renehan AG, 2004, LANCET, V363, P1346, DOI 10.1016/S0140-6736(04)16044-3
   Setchell KDR, 1998, AM J CLIN NUTR, V68, P1333S, DOI 10.1093/ajcn/68.6.1333S
   Shu XO, 2001, CANCER EPIDEM BIOMAR, V10, P483
   Silva ID, 2002, INT J CANCER, V99, P238, DOI 10.1002/ijc.10300
   *STAT CORP, 2003, STAT STAT SOFTW PROG, V0, P0
   Teede HJ, 2004, AM J CLIN NUTR, V79, P396
   Thanos J, 2006, CANCER CAUSE CONTROL, V17, P1253, DOI 10.1007/s10552-006-0062-2
   Thomas HV, 1999, BRIT J CANCER, V80, P1470, DOI 10.1038/sj.bjc.6690546
   Touillaud MS, 2006, CANCER EPIDEM BIOMAR, V15, P2574, DOI 10.1158/1055-9965.EPI-06-0543
   Trock BJ, 2006, JNCI-J NATL CANCER I, V98, P459, DOI 10.1093/jnci/djj102
   *USDA IOWA STAT U, 2002, USDA IOWA STAT U DAT, V0, P0
   Verkasalo PK, 2001, BRIT J NUTR, V86, P415, DOI 10.1079/BJN2001424
   Wu AH, 2002, CARCINOGENESIS, V23, P1491, DOI 10.1093/carcin/23.9.1491
   Xu X, 1998, CANCER EPIDEM BIOMAR, V7, P1101
   Yamamoto S, 2003, J NATL CANCER I, V95, P906, DOI 10.1093/jnci/95.12.906
NR 54
TC 66
Z9 74
U1 0
U2 32
PU WILEY
PI HOBOKEN
PA 111 RIVER ST, HOBOKEN 07030-5774, NJ USA
SN 0020-7136
EI 1097-0215
J9 INT J CANCER
JI Int. J. Cancer
PD FEB 1
PY 2008
VL 122
IS 3
BP 705
EP 710
DI 10.1002/ijc.23141
PG 6
WC Oncology
SC Oncology
GA 248DX
UT WOS:000252132900032
PM 17943732
DA 2025-02-23
ER

PT J
AU Kanauchi, O
   Mitsuyama, K
   Andoh, A
   Iwanaga, T
AF Kanauchi, Osamu
   Mitsuyama, Keiichi
   Andoh, Akira
   Iwanaga, Toshihiko
TI Modulation of intestinal environment by prebiotic germinated barley foodstuff prevents chemo-induced colonic carcinogenesis in rats
SO ONCOLOGY REPORTS
LA English
DT Article
DE colon cancer; slc5a8; butyrate; beta-catenin; microbiota
ID aberrant crypt foci; chain fatty-acids; na+-coupled transporter; sodium-induced colitis; slow-release pellets; ulcerative-colitis; colorectal-cancer; resistant starch; mucosal damage; beta-catenin
AB Butyrate was shown to have a preventive effect on colon cancer in vivo. Germinated barley foodstuff (GBF) was in a prebiotic stage and had the potency to attenuate mucosal inflammation and to increase fecal butyrate production in colitis. This study aimed to determine whether the GBF treatment in a colon cancer model had the potency to suppress colon cancer. After a pre-feeding of either a control or a GBF diet for two weeks, male F344 rats received subcutaneous injections of azoxymethane twice, at a dose level of 15 mg/kg body weight. The injections were administered once a week for 2 weeks (n=10/group). Four weeks after that, the number of aberrant crypt foci (ACF) and heat shock protein (HSP) 25-positive cells in colonic mucosa were observed histologically. The mRNA level of slc5a8 was evaluated by in situ hybridization. Colonic mucosal B-catenin was determined by Western blotting. Cecal short chain fatty acids, B-glucosidase and B-glucuronidase were also determined. The results showed that GBF treatment significantly decreased the number of ACF and B-catenin formations in the colonic mucosa. GBF significantly increased the production of slc5a8, which is a tumor suppressor gene, as well as the cecal butyrate content and B-glucosidase activity. beta-glucuronidase activity remained at the same level in GBF and control subjects. The number of HSP25-positive cells in GBF was higher than that in the control group, although it did not reach significant difference. In conclusion, GBF showed anti-tumorigenicity in the AOM rat model. Changes in the colonic environment featured through the increase of butyrate production were found. Although a more detailed study is required, this study showed the promising anti-neoplastic effects of prebiotic treatment.
C1 [Kanauchi, Osamu] Kirin Holdings Co Ltd, Cent Labs Frontier Technol, Kanazawa Ku, Yokohama, Kanagawa 2360004, Japan.
   [Mitsuyama, Keiichi] Kurume Univ, Sch Med, Fukuoka 8300011, Japan.
   [Andoh, Akira] Shiga Univ Med Sci, Shiga 5202192, Japan.
   [Iwanaga, Toshihiko] Hokkaido Univ, Grad Sch Med, Lab Histol & Cytol, Sapporo, Hokkaido 0608638, Japan.
C3 Kirin Holdings Co Ltd; Kurume University; Shiga University of Medical Science; Hokkaido University
RP Kanauchi, O (corresponding author), Kirin Holdings Co Ltd, Cent Labs Frontier Technol, Kanazawa Ku, 1-13-5 Fukuura, Yokohama, Kanagawa 2360004, Japan.
EM kanauchio@kirin.co.jp
CR Araki Y, 2000, BIOSCI BIOTECH BIOCH, V64, P1794, DOI 10.1271/bbb.64.1794
   Bauer-Marinovic M, 2006, CARCINOGENESIS, V27, P1849, DOI 10.1093/carcin/bgl025
   Caderni G, 1998, NUTR CANCER, V30, P175, DOI 10.1080/01635589809514660
   Caderni G, 2001, CARCINOGENESIS, V22, P525, DOI 10.1093/carcin/22.3.525
   Comalada M, 2006, J CANCER RES CLIN, V132, P487, DOI 10.1007/s00432-006-0092-x
   DArgenio G, 1996, GASTROENTEROLOGY, V110, P1727, DOI 10.1053/gast.1996.v110.pm8964397
   Djouzi Z, 1997, J NUTR, V127, P2260, DOI 10.1093/jn/127.11.2260
   Eaden JA, 2001, GUT, V48, P526, DOI 10.1136/gut.48.4.526
   Fujise T, 2007, AM J PHYSIOL-GASTR L, V292, PG1150, DOI 10.1152/ajpgi.00269.2006
   Geier MS, 2006, CANCER BIOL THER, V5, P1265, DOI 10.4161/cbt.5.10.3296
   Guarner F, 2006, DIGESTION, V73, P5, DOI 10.1159/000089775
   Guarner F, 2002, EUR J CLIN NUTR, V56, PS34, DOI 10.1038/sj.ejcn.1601662
   Gupta N, 2006, LIFE SCI, V78, P2419, DOI 10.1016/j.lfs.2005.10.028
   Hanai H, 2004, INT J MOL MED, V13, P643
   Hinnebusch BF, 2002, J NUTR, V132, P1012, DOI 10.1093/jn/132.5.1012
   Iwanaga T, 2006, BIOMED RES-TOKYO, V27, P243, DOI 10.2220/biomedres.27.243
   Jänne PA, 2000, NEW ENGL J MED, V342, P1960, DOI 10.1056/NEJM200006293422606
   Kanauchi O, 2003, J GASTROENTEROL, V38, P134, DOI 10.1007/s005350300022
   Kanauchi O, 1999, J GASTROEN HEPATOL, V14, P880, DOI 10.1046/j.1440-1746.1999.01971.x
   Kanauchi O, 1997, BIOSCI BIOTECH BIOCH, V61, P29, DOI 10.1271/bbb.61.29
   Kanauchi O, 1998, J GASTROENTEROL, V33, P179, DOI 10.1007/s005350050067
   Kanauchi O, 2001, J GASTROEN HEPATOL, V16, P160, DOI 10.1046/j.1440-1746.2001.02427.x
   Kanauchi O, 1999, J GASTROEN HEPATOL, V14, P1173, DOI 10.1046/j.1440-1746.1999.02025.x
   Kim YS, 2007, J NUTR, V137, P2576S, DOI 10.1093/jn/137.11.2576S
   Kohno H, 2005, CANCER SCI, V96, P69, DOI 10.1111/j.1349-7006.2005.00020.x
   Le Leu RK, 2005, J NUTR, V135, P996, DOI 10.1093/jn/135.5.996
   Lee YJ, 2005, ONCOGENE, V24, P3715, DOI 10.1038/sj.onc.1208440
   Li H, 2003, P NATL ACAD SCI USA, V100, P8412, DOI 10.1073/pnas.1430846100
   Mitsuyama K, 1998, ALIMENT PHARM THERAP, V12, P1225, DOI 10.1046/j.1365-2036.1998.00432.x
   Miyauchi S, 2004, J BIOL CHEM, V279, P13293, DOI 10.1074/jbc.C400059200
   Nakanishi S, 2003, MICROBIOL IMMUNOL, V47, P951, DOI 10.1111/j.1348-0421.2003.tb03469.x
   Nozawa H, 2004, INT J CANCER, V108, P404, DOI 10.1002/ijc.11541
   Park E, 2007, BIOL PHARM BULL, V30, P569, DOI 10.1248/bpb.30.569
   Perrin P, 2001, GUT, V48, P53, DOI 10.1136/gut.48.1.53
   Plate AYA, 2006, CARCINOGENESIS, V27, P287, DOI 10.1093/carcin/bgi210
   Ren HY, 2001, GASTROENTEROLOGY, V121, P631, DOI 10.1053/gast.2001.27028
   ROWLAND IR, 1993, J APPL BACTERIOL, V74, P667, DOI 10.1111/j.1365-2672.1993.tb05201.x
   Rowland IR, 1998, CARCINOGENESIS, V19, P281, DOI 10.1093/carcin/19.2.281
   Rutter MD, 2004, GUT, V53, P1813, DOI 10.1136/gut.2003.038505
   Sena P, 2006, CANCER LETT, V241, P203, DOI 10.1016/j.canlet.2005.10.011
   Shiba T, 2003, MICROBIOL IMMUNOL, V47, P371, DOI 10.1111/j.1348-0421.2003.tb03368.x
   Suaeyun R, 1997, CARCINOGENESIS, V18, P949, DOI 10.1093/carcin/18.5.949
   Takebe K, 2005, BIOMED RES-TOKYO, V26, P213, DOI 10.2220/biomedres.26.213
   Wali RK, 2002, CANCER EPIDEM BIOMAR, V11, P1653
NR 44
TC 27
Z9 32
U1 0
U2 1
PU PROFESSOR D A SPANDIDOS
PI ATHENS
PA 1, S MERKOURI ST, EDITORIAL OFFICE,, ATHENS 116 35, GREECE
SN 1021-335X
EI 
J9 ONCOL REP
JI Oncol. Rep.
PD OCT 15
PY 2008
VL 20
IS 4
BP 793
EP 801
DI 10.3892/or_0000076
PG 9
WC Oncology
SC Oncology
GA 356GT
UT WOS:000259767400015
PM 18813820
DA 2025-02-23
ER

PT J
AU Mitacek, EJ
   Brunnemann, KD
   Suttajit, M
   Caplan, LS
   Gagna, CE
   Bhothisuwan, K
   Siriamornpun, S
   Hummel, CF
   Ohshima, H
   Roy, R
   Martin, N
AF Mitacek, Eugene J.
   Brunnemann, Klaus D.
   Suttajit, Maitree
   Caplan, Lee S.
   Gagna, Claude E.
   Bhothisuwan, Kris
   Siriamornpun, Sirithon
   Hummel, Charles F.
   Ohshima, Hiroshi
   Roy, Ranja
   Martin, Nimit
TI Geographic distribution of liver and stomach cancers in Thailand in relation to estimated dietary intake of nitrate, nitrite, and nitrosodimethylamine
SO NUTRITION AND CANCER-AN INTERNATIONAL JOURNAL
LA English
DT Article
ID n-nitroso compounds; alcohol-consumption; risk-factor; cholangiocarcinoma; nitrosamines; cigarettes; etiology
AB It is our working hypothesis that the high rate of the liver and gastric cancers in North and Northeast Thailand is associated with increased daily dietary intake of nitrate, nitrite, and nitrosodimethylamine (NDMA). Samples of fresh and preserved Thai foods were systematically collected and analyzed from 1988 to 1996 and from 1998 to 2005. Consumption frequencies of various food items were determined on the basis of a dietary questionnaire given to 467 adults (212 males and 255 females) from 1998 to 2005. Food consumption data for the preceding and current year were collected and intakes (day, week, and month) of nitrate, nitrite, and NDMA were calculated. The trends in liver and stomach cancer age-standardized incidence rates (ASR) in four regions of Thailand were compared with the dietary intake of nitrate, nitrite, and NDMA in those same geographic regions. Mean daily intakes of nitrate of 155.7 mg/kg, of nitrite of 7.1 mg/kg, and of NDMA of 1.08 mu g/kg per day were found. Significant differences in dietary nitrate, nitrite, and NDMA intakes were seen between various Thai regions (P < 0.0001), and these corresponded to the variations in liver and stomach cancer ASR values between the regions. Dietary factors are likely to play key roles in different stages of liver and stomach carcinogenesis in Thailand.
C1 [Mitacek, Eugene J.; Gagna, Claude E.; Hummel, Charles F.] New York Inst Technol, New York Coll Osteopath Med, Dept Life Sci, Old Westbury, NY 11568 USA.
   [Brunnemann, Klaus D.] New York Med Coll, Dept Pathol, Valhalla, NY 10595 USA.
   [Suttajit, Maitree; Martin, Nimit] Chiang Mai Univ, Sch Med, Fac Med, Chiang Mai 50000, Thailand.
   [Caplan, Lee S.] Morehouse Sch Med, Dept Community Hlth & Prevent Med, Atlanta, GA 30310 USA.
   [Bhothisuwan, Kris] Mahidol Univ, Fac Med, Siriraj Hosp, Dept Surg Oncol, Bangkok 10700, Thailand.
   [Siriamornpun, Sirithon] Mahasarakham Univ, Dept Food Technol & Nutr, Maha Sarakham, Thailand.
   [Ohshima, Hiroshi] Int Agcy Res Cancer, Lyon, France.
   [Roy, Ranja] New York Inst Technol, Dept Math, Old Westbury, NY USA.
C3 New York Institute Technology; New York Medical College; Chiang Mai University; Morehouse School of Medicine; Mahidol University; Mahasarakham University; World Health Organization; International Agency for Research on Cancer (IARC); New York Institute Technology
RP Mitacek, EJ (corresponding author), New York Inst Technol, New York Coll Osteopath Med, Dept Life Sci, Bldg 2,Rm 361, Old Westbury, NY 11568 USA.
EM emitacek@nyit.edu
FU NCI NIH HHS [CA29580] Funding Source: Medline
CR BOLAND CR, 1996, TXB GASTROENTEROLOGY, V1, P1494
   CHOI SY, 1991, INT J CANCER, V49, P381, DOI 10.1002/ijc.2910490312
   DEERASAMEE S, 1999, 34 IARC, V2, P0
   Dich J, 1996, FOOD ADDIT CONTAM, V13, P541, DOI 10.1080/02652039609374439
   HASWELLELKINS MR, 1994, MUTAT RES, V305, P241, DOI 10.1016/0027-5107(94)90244-5
   Honjo S, 2005, INT J CANCER, V117, P854, DOI 10.1002/ijc.21146
   KNIGHT TM, 1987, FOOD CHEM TOXICOL, V25, P277, DOI 10.1016/0278-6915(87)90123-2
   KNIGHT TM, 1990, INT J EPIDEMIOL, V19, P510, DOI 10.1093/ije/19.3.510
   KUMAR R, 1990, CANCER LETT, V54, P61, DOI 10.1016/0304-3835(90)90092-C
   MAKI T, 1980, B ENVIRON CONTAM TOX, V25, P257, DOI 10.1007/BF01985521
   MIGASENA P, 1980, J MED ASSOC THAILAND, V63, P500
   MIRVISH SS, 1983, JNCI-J NATL CANCER I, V71, P629
   MITACEK EJ, 1991, PREV MED, V20, P764, DOI 10.1016/0091-7435(91)90070-K
   Mitacek EJ, 1999, FOOD CHEM TOXICOL, V37, P297, DOI 10.1016/S0278-6915(99)00017-4
   Mitacek EJ, 1999, CARCINOGENESIS, V20, P133, DOI 10.1093/carcin/20.1.133
   MOHAMED AE, 1992, INT J CANCER, V51, P537, DOI 10.1002/ijc.2910510406
   NOMURA A, 1990, CANCER RES, V50, P627
   Parkin DM, 2002, IARC SCI PUBLICATION, VVIII, P0
   PEREZPEREZ GI, 1990, J INFECT DIS, V161, P1237, DOI 10.1093/infdis/161.6.1237
   PETO R, 1984, IARC SCI PUBL, V0, P627
   Polednak AP, 2005, ALCOHOL ALCOHOLISM, V40, P234, DOI 10.1093/alcalc/agh150
   Roszczenko A, 2001, PRZEGL LEK, V58 Suppl 7, P30
   SRIVATANAKUL P, 1991, INT J CANCER, V48, P821, DOI 10.1002/ijc.2910480606
   SRIVATANAKUL P, 1991, INT J CANCER, V48, P329, DOI 10.1002/ijc.2910480303
   TRIALO FM, 2006, ELEMENTARY STAT, V0, P0
   TSUJII M, 1992, CANCER LETT, V65, P15, DOI 10.1016/0304-3835(92)90207-C
   *US NAT RES COUNC, 1981, HLTH EFF NITR NITR N, V0, P0
   Zhang XL, 2003, WORLD J GASTROENTERO, V9, P1187, DOI 10.3748/wjg.v9.i6.1187
NR 29
TC 38
Z9 40
U1 1
U2 23
PU ROUTLEDGE JOURNALS, TAYLOR & FRANCIS LTD
PI ABINGDON
PA 2-4 PARK SQUARE, MILTON PARK, ABINGDON OX14 4RN, OXON, ENGLAND
SN 0163-5581
EI 1532-7914
J9 NUTR CANCER
JI Nutr. Cancer
PD MAR-APR 15
PY 2008
VL 60
IS 2
BP 196
EP 203
DI 10.1080/01635580701649636
PG 8
WC Oncology; Nutrition & Dietetics
SC Oncology; Nutrition & Dietetics
GA 287ND
UT WOS:000254922900008
PM 18444151
DA 2025-02-23
ER

PT J
AU Munday, R
   Mhawech-Fauceglia, P
   Munday, CM
   Paonessa, JD
   Tang, L
   Munday, JS
   Lister, C
   Wilson, P
   Fahey, JW
   Davis, W
   Zhang, YS
AF Munday, Rex
   Mhawech-Fauceglia, Paulette
   Munday, Christine M.
   Paonessa, Joseph D.
   Tang, Li
   Munday, John S.
   Lister, Carolyn
   Wilson, Paula
   Fahey, Jed W.
   Davis, Warren
   Zhang, Yuesheng
TI Inhibition of urinary bladder carcinogenesis by broccoli sprouts
SO CANCER RESEARCH
LA English
DT Article
ID cancer-cells; dietary isothiocyanates; quantitative-determination; mediated apoptosis; vegetable intake; human plasma; in-vivo; sulforaphane; risk; rats
AB Isothiocyanates are a well-known class of cancer chemopreventive agents, and broccoli sprouts are a rich source of several isothiocyanates. We report herein that dietary administration to rats of a freeze-dried aqueous extract of broccoli sprouts significantly and dose-dependently inhibited bladder cancer development induced by N-butyl-N-(4-hydroxybutyl) nitrosamine. The incidence, multiplicity, size, and progression of bladder cancer were all inhibited by the extract, while the extract itself caused no histologic changes in the bladder. Moreover, inhibition of bladder carcinogenesis by the extract was associated with significant induction of glutathione S-transferase and NAD(P)H:quinone oxidoreductase I in the bladder, enzymes that are important protectants against oxidants and carcinogens. Isothiocyanates are metabolized to dithiocarbamates in vivo, but dithiocarbamates readily dissociate to isothiocyanates. We found that >70% of the isothincyanates present in the extract were excreted in the urine as isothiocyanate equivalents (isothiocyanates + dithiocarbamates) in 12 h after a single p.o. dose, indicating high bioavailability and rapid urinary excretion. In addition, the concentrations of isothiocyanate equivalents in the urine of extract-treated rats were 2 to 3 orders of magnitude higher than those in plasma, indicating that the bladder epithelium, the major site of bladder cancer development, is most exposed to p.o. dosed isothiocyanate. Indeed, tissue levels of isothiocyanate equivalents in the bladder were significantly higher than in the liver. In conclusion, broccoli sprout extract is a highly promising substance for bladder cancer prevention and the isothiocyanates in the extract are selectively delivered to the bladder epithelium through urinary excretion.
C1 [Paonessa, Joseph D.; Tang, Li; Davis, Warren; Zhang, Yuesheng] Roswell Pk Canc Inst, Dept Canc Prevent & Control, Buffalo, NY 14263 USA.
   [Munday, Rex; Munday, Christine M.] AgResearch, Ruakura Agr Res Ctr, Hamilton, New Zealand.
   [Mhawech-Fauceglia, Paulette] Roswell Pk Canc Inst, Dept Pathol, Buffalo, NY 14263 USA.
   [Munday, John S.] Massey Univ, Inst Vet Anim & Biomed Sci, Palmerston North, New Zealand.
   [Lister, Carolyn; Wilson, Paula] New Zealand Inst Crop & Food Res Ltd, Lincoln, New Zealand.
   [Fahey, Jed W.] Johns Hopkins Univ, Dept Pharmacol & Mol Sci, Baltimore, MD USA.
   [Fahey, Jed W.] Johns Hopkins Univ, Dept Int Hlth, Baltimore, MD USA.
C3 Roswell Park Comprehensive Cancer Center; AgResearch - New Zealand; Roswell Park Comprehensive Cancer Center; Massey University; New Zealand Institute for Plant & Food Research Ltd; Johns Hopkins University; Johns Hopkins University
RP Zhang, YS (corresponding author), Roswell Pk Canc Inst, Dept Canc Prevent & Control, Elm & Carlton St,Basic Sci 711, Buffalo, NY 14263 USA.
EM yuesheng.zhang@roswellpark.org
FU NCI NIH HHS [R21 CA100623, R01 CA080962] Funding Source: Medline
CR Al Janobi AA, 2006, J CHROMATOGR B, V844, P223, DOI 10.1016/j.jchromb.2006.07.007
   Bertl E, 2006, MOL CANCER THER, V5, P575, DOI 10.1158/1535-7163.MCT-05-0324
   Chung FL, 2000, CARCINOGENESIS, V21, P2287, DOI 10.1093/carcin/21.12.2287
   Conaway CC, 2001, CHEM RES TOXICOL, V14, P1170, DOI 10.1021/tx010029w
   Dinkova-Kostova AT, 2006, CANCER LETT, V240, P243, DOI 10.1016/j.canlet.2005.09.012
   Dinkova-Kostova LT, 2000, FREE RADICAL BIO MED, V29, P231, DOI 10.1016/S0891-5849(00)00300-2
   Fahey JW, 1997, P NATL ACAD SCI USA, V94, P10367, DOI 10.1073/pnas.94.19.10367
   Fowke JH, 2002, PUBLIC HEALTH NUTR, V5, P791, DOI 10.1079/PHN2002345
   Hayes JD, 1995, CRIT REV BIOCHEM MOL, V30, P445, DOI 10.3109/10409239509083491
   Hu R, 2004, J PHARMACOL EXP THER, V310, P263, DOI 10.1124/jpet.103.064261
   Iida K, 2004, CANCER RES, V64, P6424, DOI 10.1158/0008-5472.CAN-04-1906
   ITO N, 1969, GANN, V60, P401
   Jackson SJT, 2007, VASC PHARMACOL, V46, P77, DOI 10.1016/j.vph.2006.06.015
   Kassahun K, 1997, CHEM RES TOXICOL, V10, P1228, DOI 10.1021/tx970080t
   Kausch I, 2001, EUR UROL, V39, P498, DOI 10.1159/000052495
   Michaud DS, 1999, JNCI-J NATL CANCER I, V91, P605, DOI 10.1093/jnci/91.7.605
   Nagano J, 2000, INT J CANCER, V86, P132, DOI 10.1002/(SICI)1097-0215(20000401)86:1<132::AID-IJC21>3.0.CO;2-M
   NAKANOWATARI J, 1988, JPN J CANCER RES, V79, P453, DOI 10.1111/j.1349-7006.1988.tb01613.x
   Negri E, 2001, EUR J CANCER PREV, V10, P7, DOI 10.1097/00008469-200102000-00002
   Park SJ, 2003, MUTAT RES-GEN TOX EN, V536, P131, DOI 10.1016/S1383-5718(03)00041-X
   Pham NA, 2004, MOL CANCER THER, V3, P1239
   Rose P, 2005, TOXICOL APPL PHARM, V209, P105, DOI 10.1016/j.taap.2005.04.010
   Salagovic J, 1999, PHYSIOL RES, V48, P465
   Schulz WA, 1997, PHARMACOGENETICS, V7, P235, DOI 10.1097/00008571-199706000-00008
   Shapiro TA, 1998, CANCER EPIDEM BIOMAR, V7, P1091
   Singh AV, 2004, CARCINOGENESIS, V25, P83, DOI 10.1093/carcin/bgg178
   Tang L, 2006, MOL CANCER THER, V5, P935, DOI 10.1158/1535-7163.MCT-05-0476
   Tang L, 2005, MOL CANCER THER, V4, P1250, DOI 10.1158/1535-7163.MCT-05-0041
   Tang L, 2004, J NUTR, V134, P2004, DOI 10.1093/jn/134.8.2004
   Tang L, 2006, ANTI-CANCER DRUG, V17, P297, DOI 10.1097/00001813-200603000-00008
   Thejass P, 2006, LIFE SCI, V78, P3043, DOI 10.1016/j.lfs.2005.12.038
   Törüner GA, 2001, ARCH TOXICOL, V75, P459, DOI 10.1007/s002040100268
   Ye LX, 2002, CLIN CHIM ACTA, V316, P43, DOI 10.1016/S0009-8981(01)00727-6
   Zhang YS, 2004, MUTAT RES-FUND MOL M, V555, P173, DOI 10.1016/j.mrfmmm.2004.04.017
   Zhang YS, 1996, ANAL BIOCHEM, V239, P160, DOI 10.1006/abio.1996.0311
   Zhang Y, 2007, ACTA PHARMACOL SIN, V28, P1343, DOI 10.1111/j.1745-7254.2007.00679.x
   Zhang YS, 2006, J AGR FOOD CHEM, V54, P9370, DOI 10.1021/jf062109h
   Zhao B, 2001, CANCER EPIDEM BIOMAR, V10, P1063
   Zhao H, 2007, INT J CANCER, V120, P2208, DOI 10.1002/ijc.22549
NR 40
TC 115
Z9 136
U1 0
U2 14
PU AMER ASSOC CANCER RESEARCH
PI PHILADELPHIA
PA 615 CHESTNUT ST, 17TH FLOOR, PHILADELPHIA, PA 19106-4404 USA
SN 0008-5472
EI 1538-7445
J9 CANCER RES
JI Cancer Res.
PD MAR 1
PY 2008
VL 68
IS 5
BP 1593
EP 1600
DI 10.1158/0008-5472.CAN-07-5009
PG 8
WC Oncology
SC Oncology
GA 271PW
UT WOS:000253802200042
PM 18310317
DA 2025-02-23
ER

PT J
AU Figueiredo, JC
   Levine, AJ
   Grau, MV
   Barry, EL
   Ueland, PM
   Ahnen, DJ
   Byers, T
   Bresalier, RS
   Summers, RW
   Bond, J
   McKeown-Eyssen, GE
   Sandler, RS
   Haile, RW
   Baron, JA
AF Figueiredo, Jane C.
   Levine, A. Joan
   Grau, Maria V.
   Barry, Elizabeth L.
   Ueland, Per M.
   Ahnen, Dennis J.
   Byers, Tim
   Bresalier, Robert S.
   Summers, Robert W.
   Bond, John
   McKeown-Eyssen, Gail E.
   Sandler, Robert S.
   Haile, Robert W.
   Baron, John A.
TI Colorectal adenomas in a randomized folate trial: The role of baseline dietary and circulating folate levels
SO CANCER EPIDEMIOLOGY BIOMARKERS & PREVENTION
LA English
DT Article
ID folic-acid fortification; plasma folate; blood folate; red-cell; cancer; risk; serum; food; supplementation; susceptibility
AB The Aspirin/Folate Polyp Prevention Study is a randomized, placebo-controlled trial of aspirin use and folic acid supplementation and incidence of colorectal adenomas in individuals with a history of these lesions. The trial showed that folic acid supplementation does not prevent the occurrence of new adenomas and may increase risk. We extend these results by investigating whether the effect of folic acid treatment differed by baseline dietary and circulating folate levels. Diet and supplement use were ascertained at baseline through a food-frequency questionnaire; a blood sample was used to determine plasma and RBC folate levels. Individuals were followed for 3 years (first follow-up) and subsequently for an additional 3 to 5 years (second follow up). We used generalized linear regression to estimate risk ratios and 95% confidence limits as measures of association. There was little evidence that baseline dietary and total folate intake, and plasma and RBC folate modified the association between folic acid treatment and risk of any adenomas or advanced lesions. However, there was a protective association of the highest tertile of dietary and total intake as well as circulating folate with risk of any adenomas among those in the placebo group but no association among individuals in the folic acid group. Our findings support the idea that although moderate doses of folate may be protective compared with deficiency, at some point of sufficiency, supplementation provides no additional benefit.
C1 [Figueiredo, Jane C.; Levine, A. Joan; Haile, Robert W.] Univ So Calif, Keck Sch Med, Dept Prevent Med, Los Angeles, CA 90033 USA.
   [Grau, Maria V.; Barry, Elizabeth L.; Baron, John A.] Dartmouth Med Sch, Dept Med, Hanover, NH USA.
   [Grau, Maria V.; Barry, Elizabeth L.; Baron, John A.] Dartmouth Med Sch, Dept Community & Family Med, Hanover, NH USA.
   [Ueland, Per M.] Univ Bergen, Inst Med, Pharmacol Sect, Bergen, Norway.
   [Ueland, Per M.] Haukeland Hosp, N-5021 Bergen, Norway.
   [Ahnen, Dennis J.] Univ Colorado, Dept Med, Denver, CO USA.
   [Byers, Tim] Univ Colorado, Dept Prevent Med & Biometr, Denver, CO USA.
   [Bresalier, Robert S.] Univ Texas MD Anderson Canc Ctr, Dept Gastrointestinal Med & Nutr, Houston, TX 77030 USA.
   [Summers, Robert W.] Univ Iowa, Carver Coll Med, Div Gastroenterol Hepatol, Iowa City, IA USA.
   [Bond, John] Minneapolis Vet Affairs Med Ctr, Dept Med, Minneapolis, MN USA.
   [McKeown-Eyssen, Gail E.] Univ Toronto, Dala Lana Sch Publ Hlth, Toronto, ON, Canada.
   [McKeown-Eyssen, Gail E.] Univ Toronto, Dept Nutr Sci, Toronto, ON, Canada.
   [Sandler, Robert S.] Univ N Carolina, Ctr Gastrointestinal Biol & Dis, Chapel Hill, NC USA.
C3 University of Southern California; Dartmouth College; Dartmouth College; University of Bergen; University of Colorado System; University of Colorado Anschutz Medical Campus; University of Colorado Denver; University of Colorado System; University of Colorado Denver; University of Texas System; UTMD Anderson Cancer Center; University of Iowa; US Department of Veterans Affairs; Veterans Health Administration (VHA); Minneapolis VA Health Care System; University of Toronto; University of Toronto; University of North Carolina; University of North Carolina Chapel Hill
RP Figueiredo, JC (corresponding author), Univ So Calif, Keck Sch Med, Dept Prevent Med, Los Angeles, CA 90033 USA.
EM janefigu@usc.edu
FU National Cancer Institute [R01-CA-059005, U54-CA-100971]; National Cancer Institute of Canada [017602]
CR Bagley PJ, 1998, P NATL ACAD SCI USA, V95, P13217, DOI 10.1073/pnas.95.22.13217
   Baron JA, 1998, J NATL CANCER I, V90, P57, DOI 10.1093/jnci/90.1.57
   Baron JA, 2003, NEW ENGL J MED, V348, P891, DOI 10.1056/NEJMoa021735
   BIRD CL, 1995, CANCER EPIDEM BIOMAR, V4, P709
   Choi SW, 2002, J NUTR, V132, P2413S, DOI 10.1093/jn/132.8.2413S
   Cole BF, 2007, JAMA-J AM MED ASSOC, V297, P2351, DOI 10.1001/jama.297.21.2351
   Dietrich M, 2005, J AM COLL NUTR, V24, P266, DOI 10.1080/07315724.2005.10719474
   Fuchs CS, 2002, CANCER EPIDEM BIOMAR, V11, P227
   GIOVANNUCCI E, 1993, J NATL CANCER I, V85, P875, DOI 10.1093/jnci/85.11.875
   Giovannucci E, 2002, J NUTR, V132, P2350S, DOI 10.1093/jn/132.8.2350S
   Glynn SA, 1996, CANCER EPIDEM BIOMAR, V5, P487
   Hannisdal R, 2008, CLIN CHEM, V54, P665, DOI 10.1373/clinchem.2007.100511
   Kelemen LE, 2006, INT J CANCER, V119, P243, DOI 10.1002/ijc.21712
   Kelly P, 1997, AM J CLIN NUTR, V65, P1790, DOI 10.1093/ajcn/65.6.1790
   Kim YI, 2006, GUT, V55, P1387, DOI 10.1136/gut.2006.095463
   Kim YI, 2003, J NUTR, V133, P3731S, DOI 10.1093/jn/133.11.3731S
   Kim YI, 2004, AM J CLIN NUTR, V80, P1123, DOI 10.1093/ajcn/80.5.1123
   Kim YI, 2004, CANCER EPIDEM BIOMAR, V13, P511
   Kim YI, 2001, CANCER EPIDEM BIOMAR, V10, P715
   Martinez ME, 2006, INT J CANCER, V119, P1440, DOI 10.1002/ijc.21978
   Mason JB, 2007, CANCER EPIDEM BIOMAR, V16, P1325, DOI 10.1158/1055-9965.EPI-07-0329
   Molloy AM, 1997, METHOD ENZYMOL, V281, P43
   Pfeiffer CM, 2007, AM J CLIN NUTR, V86, P718, DOI 10.1093/ajcn/86.3.718
   Powers HJ, 2007, CANCER EPIDEM BIOMAR, V16, P2128, DOI 10.1158/1055-9965.EPI-07-0208
   Ray JG, 2004, NUTR REV, V62, PS35, DOI 10.1111/j.1753-4887.2004.tb00072.x
   Seyoum E, 1998, J NUTR, V128, P1956, DOI 10.1093/jn/128.11.1956
   Shpitz B, 1997, AM J SURG, V174, P425, DOI 10.1016/S0002-9610(97)00122-0
   Smyth MJ, 2002, NAT REV CANCER, V2, P850, DOI 10.1038/nrc928
   Song J, 2000, CANCER RES, V60, P5434
   Song J, 2000, CANCER RES, V60, P3191
   Travis LB, 2006, JNCI-J NATL CANCER I, V98, P15, DOI 10.1093/jnci/djj001
   Troen AM, 2006, J NUTR, V136, P189, DOI 10.1093/jn/136.1.189
   Ulrich CM, 2006, CANCER EPIDEM BIOMAR, V15, P189, DOI 10.1158/1055-9965.EPI-152CO
   Ulrich CM, 2007, AM J CLIN NUTR, V86, P271, DOI 10.1093/ajcn/86.2.271
   Ulrich CM, 2007, JAMA-J AM MED ASSOC, V297, P2408, DOI 10.1001/jama.297.21.2408
   Zhang SM, 2006, AM J EPIDEMIOL, V163, P108, DOI 10.1093/aje/kwj016
NR 36
TC 33
Z9 36
U1 0
U2 7
PU AMER ASSOC CANCER RESEARCH
PI PHILADELPHIA
PA 615 CHESTNUT ST, 17TH FLOOR, PHILADELPHIA, PA 19106-4404 USA
SN 1055-9965
EI 1538-7755
J9 CANCER EPIDEM BIOMAR
JI Cancer Epidemiol. Biomarkers Prev.
PD OCT 15
PY 2008
VL 17
IS 10
BP 2625
EP 2631
DI 10.1158/1055-9965.EPI-08-0382
PG 7
WC Oncology; Public, Environmental & Occupational Health
SC Oncology; Public, Environmental & Occupational Health
GA 360IK
UT WOS:000260051000015
PM 18843003
DA 2025-02-23
ER

PT J
AU Kurahashi, N
   Inoue, M
   Iwasaki, M
   Sasazuki, S
   Tsugane, S
AF Kurahashi, Norie
   Inoue, Manami
   Iwasaki, Motoki
   Sasazuki, Shizuka
   Tsugane, Shoichiro
TI Dairy product, saturated fatty acid, and calcium intake and prostate cancer in a prospective cohort of Japanese men
SO CANCER EPIDEMIOLOGY BIOMARKERS & PREVENTION
LA English
DT Article
ID food frequency questionnaire; follow-up survey; dietary records; vitamin-d; united-states; risk; jphc; validity; consumption; health
AB Many epidemiologic studies have reported a positive association between dairy products and prostate cancer. Calcium or saturated fatty acid in dairy products has been suspected as the causative agent. To investigate the association between dairy products, calcium, and saturated fatty acid and prostate cancer in Japan, where both the intake of these items and the incidence of prostate cancer are low, we conducted a population-based prospective study in 43,435 Japanese men ages 45 to 74 years. Participants responded to a validated questionnaire that included 138 food items. During 7.5 years of follow-up, 329 men were newly diagnosed with prostate cancer. Dairy products were associated with a dose-dependent increase in the risk of prostate cancer. The relative risks (95% confidence intervals) comparing the highest with the lowest quartiles of total dairy products, milk, and yogurt were 1.63 (1.14-2.32), 1.53 (1.07-2.19), and 1.52 (1.10-2.12), respectively. A statistically significant increase in risk was observed for both calcium and saturated fatty acid, but the associations for these were attenuated after controlling for potential confounding factors. Some specific saturated fatty acids increased the risk of prostate cancer in a dose-dependent manner. Relative risks (95% confidence intervals) on comparison of the highest with the lowest quartiles of myristic acid and palmitic acid were 1.62 (1.15-2.29) and 1.53 (1.07-2.20), respectively. In conclusion, our results suggest that the intake of dairy products may be associated with an increased risk of prostate cancer.
C1 [Kurahashi, Norie; Inoue, Manami; Iwasaki, Motoki; Sasazuki, Shizuka; Tsugane, Shoichiro; Japan Public Hlth Ctr-Based] Natl Canc Ctr, Res Ctr Canc Prevent & Screening, Epidemiol & Prevent Div, Chuo Ku, Tokyo 1040045, Japan.
C3 National Cancer Center - Japan
RP Kurahashi, N (corresponding author), Natl Canc Ctr, Res Ctr Canc Prevent & Screening, Epidemiol & Prevent Div, Chuo Ku, 5-1-1 Tsukiji, Tokyo 1040045, Japan.
EM nkurahas@gan2.res.ncc.go.jp
CR Allen NE, 2004, CANCER CAUSE CONTROL, V15, P911, DOI 10.1007/s10552-004-1683-y
   Alvarez-León EE, 2006, BRIT J NUTR, V96, PS94, DOI 10.1079/BJN20061709
   [Anonymous], 2000, STAND TABL FOOD COMP, V0, P0
   Bairati I, 1998, J UROLOGY, V159, P1271, DOI 10.1016/S0022-5347(01)63579-1
   Chan JM, 1998, CANCER CAUSE CONTROL, V9, P559, DOI 10.1023/A:1008823601897
   Dorgan JF, 1996, AM J CLIN NUTR, V64, P850, DOI 10.1093/ajcn/64.6.850
   Fritz A, 2000, INTERNATIONAL CLASSIFICATION OF DISEASES FOR ONCOLOGY, V0, P0
   Gann PH, 1996, J NATL CANCER I, V88, P1118, DOI 10.1093/jnci/88.16.1118
   Gao X, 2005, JNCI-J NATL CANCER I, V97, P1768, DOI 10.1093/jnci/dji402
   Giovannucci E, 2006, CANCER EPIDEM BIOMAR, V15, P203, DOI 10.1158/1055-9965.EPI-05-0586
   Giovannucci E, 1998, CANCER RES, V58, P442
   Giovannucci E, 1998, CANCER CAUSE CONTROL, V9, P567, DOI 10.1023/A:1008835903714
   Giovannucci E, 2007, INT J CANCER, V121, P1571, DOI 10.1002/ijc.22788
   Gunnell D, 2003, BRIT J CANCER, V88, P1682, DOI 10.1038/sj.bjc.6600946
   HESHMAT MY, 1985, PROSTATE, V6, P7, DOI 10.1002/pros.2990060103
   Holmes MD, 2002, CANCER EPIDEM BIOMAR, V11, P852
   Ishihara J, 2003, J EPIDEMIOL, V13, P0
   Kobayashi M, 2003, J EPIDEMIOL, V13, P0
   Kolonel LN, 1999, JNCI-J NATL CANCER I, V91, P414, DOI 10.1093/jnci/91.5.414
   Kurahashi N, 2008, AM J EPIDEMIOL, V167, P71, DOI 10.1093/aje/kwm249
   Kurahashi N, 2007, CANCER EPIDEM BIOMAR, V16, P538, DOI 10.1158/1055-9965.EPI-06-0517
   Männistö S, 2003, CANCER EPIDEM BIOMAR, V12, P1422
   MISHINA T, 1985, PROSTATE, V6, P423, DOI 10.1002/pros.2990060411
   Mitrou PN, 2007, INT J CANCER, V120, P2466, DOI 10.1002/ijc.22553
   *NAT HLTH NUTR SUR, 2004, MIN HLTH LAB WELF JA, V0, P0
   PARKIN DM, 2002, CANC INCIDENCE FIVE, V8, P0
   Qin LQ, 2004, NUTR CANCER, V48, P22, DOI 10.1207/s15327914nc4801_4
   Rodriguez C, 2003, CANCER EPIDEM BIOMAR, V12, P597
   ROSS RK, 1994, J NATL CANCER I, V86, P252, DOI 10.1093/jnci/86.4.252
   Sasaki S, 2003, J EPIDEMIOL, V13, P0
   Sasaki S, 2003, J EPIDEMIOL, V13, P0
   Sasaki S, 2003, J EPIDEMIOL, V13, P0
   Schuurman AG, 1999, CANCER, V86, P1019, DOI 10.1002/(SICI)1097-0142(19990915)86:6<1019::AID-CNCR18>3.0.CO;2-H
   Science and Technology Agency, 1990, FATT AC CHOL VIT E C, V0, P0
   Science and Technology Agency, 2005, STAND TABL FOOD COMP, V0, P0
   SHIMIZU H, 1991, BRIT J CANCER, V63, P963, DOI 10.1038/bjc.1991.210
   Sonoda T, 2004, CANCER SCI, V95, P238, DOI 10.1111/j.1349-7006.2004.tb02209.x
   Tominaga S, 1997, INT J CANCER, V0, P2
   Torniainen S, 2007, CANCER EPIDEM BIOMAR, V16, P956, DOI 10.1158/1055-9965.EPI-06-0985
   Tseng M, 2005, AM J CLIN NUTR, V81, P1147
   TSUGANE S, 1990, CANCER CAUSE CONTROL, V1, P189, DOI 10.1007/BF00053172
   Tsugane S, 2003, J EPIDEMIOL, V13, P0
   Tsugane S, 2001, J EPIDEMIOL, V11, P0
   WEST DW, 1991, CANCER CAUSE CONTROL, V2, P85, DOI 10.1007/BF00053126
   WHITTEMORE AS, 1995, JNCI-J NATL CANCER I, V87, P652, DOI 10.1093/jnci/87.9.652
   YATANI R, 1989, JPN J CLIN ONCOL, V19, P319
NR 47
TC 118
Z9 130
U1 0
U2 26
PU AMER ASSOC CANCER RESEARCH
PI PHILADELPHIA
PA 615 CHESTNUT ST, 17TH FLOOR, PHILADELPHIA, PA 19106-4404 USA
SN 1055-9965
EI 1538-7755
J9 CANCER EPIDEM BIOMAR
JI Cancer Epidemiol. Biomarkers Prev.
PD APR 15
PY 2008
VL 17
IS 4
BP 930
EP 937
DI 10.1158/1055-9965.EPI-07-2681
PG 8
WC Oncology; Public, Environmental & Occupational Health
SC Oncology; Public, Environmental & Occupational Health
GA 288EM
UT WOS:000254969000026
PM 18398033
DA 2025-02-23
ER

PT J
AU Koutros, S
   Cross, AJ
   Sandler, DP
   Hoppin, JA
   Ma, XM
   Zheng, TZ
   Alavanja, MCR
   Sinha, R
AF Koutros, Stella
   Cross, Amanda J.
   Sandler, Dale P.
   Hoppin, Jane A.
   Ma, Xiaomei
   Zheng, Tongzhang
   Alavanja, Michael C. R.
   Sinha, Rashmi
TI Meat and meat mutagens and risk of prostate cancer in the agricultural health study
SO CANCER EPIDEMIOLOGY BIOMARKERS & PREVENTION
LA English
DT Article
ID heterocyclic amine content; phip-dna adducts; turkish population; prospective cohort; conjugation genes; cytochromes p450; varying degrees; dietary-fat; food; polymorphisms
AB Meats cooked at high temperatures, such as pan-frying or grilling, are a source of carcinogenic heterocyclic amines and polycyclic aromatic hydrocarbons. We prospectively examined the association between meat types, meat cooking methods, meat doneness, and meat mutagens and the risk for prostate cancer in the Agricultural Health Study. We estimated relative risks and 95% confidence intervals (95% CI) for prostate cancer using Cox proportional hazards regression using age as the underlying time metric and adjusting for state of residence, race, smoking status, and family history of prostate cancer. During 197,017 person-years of follow-up, we observed 668 incident prostate cancer cases (613 of these were diagnosed after the first year of follow-up and 140 were advanced cases) among 23,080 men with complete dietary data. We found no association between meat type or specific cooking method and prostate cancer risk. However, intake of well or very well done total meat was associated with a 1.26-fold increased risk of incident prostate cancer (95% CI, 1.02-1.54) and a 1.97-fold increased risk of advanced disease (95% CI, 1.26-3.08) when the highest tertile was compared with the lowest. Risks for the two heterocyclic amines 2-amino-3,4,8-trimethylimidazo-[4,5-f]qui-inoxaline and 2-amino-3,8-dimethylimidazo-[4,5b]quinoxaline were of borderline significance for incident disease [1.24 (95% CI, 0.96-1.59) and 1.20 (95% CI, 0.93-1.55), respectively] when the highest quintile was compared with the lowest. In conclusion, well and very well done meat was associated with an increased risk for prostate cancer in this cohort.
C1 [Koutros, Stella; Alavanja, Michael C. R.] NCI, Occupat & Environm Epidemiol Branch, Div Canc Epidemiol & Genet, NIH,Dept Hlth & Human Serv, Rockville, MD 20852 USA.
   [Cross, Amanda J.; Sinha, Rashmi] NCI, Nutr Epidemiol Branch, Div Canc Epidemiol & Genet, NIH,Dept Hlth & Human Serv, Rockville, MD 20852 USA.
   [Koutros, Stella; Ma, Xiaomei; Zheng, Tongzhang] Yale Univ, Sch Med, Dept Epidemiol & Publ Hlth, New Haven, CT 06510 USA.
   [Sandler, Dale P.; Hoppin, Jane A.] NIEHS, NIH, US Dept HHS, Res Triangle Pk, NC 27709 USA.
C3 National Institutes of Health (NIH) - USA; NIH National Cancer Institute (NCI); NIH National Cancer Institute- Division of Cancer Epidemiology & Genetics; National Institutes of Health (NIH) - USA; NIH National Cancer Institute (NCI); NIH National Cancer Institute- Division of Cancer Epidemiology & Genetics; Yale University; National Institutes of Health (NIH) - USA; NIH National Institute of Environmental Health Sciences (NIEHS)
RP Koutros, S (corresponding author), NCI, Occupat & Environm Epidemiol Branch, Div Canc Epidemiol & Genet, NIH,Dept Hlth & Human Serv, 6120 Execut Blvd,EPS 8111, Rockville, MD 20852 USA.
EM koutross@mail.nih.gov
FU NCI NIH HHS [TU2 CA105666, TU2 CA 105666] Funding Source: Medline; Intramural NIH HHS [Z01 CP010119-12] Funding Source: Medline
CR Agalliu I, 2006, PROSTATE, V66, P1535, DOI 10.1002/pros.20491
   Agúndez JAG, 1998, BRIT J CANCER, V78, P1361, DOI 10.1038/bjc.1998.685
   Aktas D, 2004, CANCER GENET CYTOGEN, V154, P81, DOI 10.1016/j.cancergencyto.2004.01.023
   Alavanja MCR, 1996, ENVIRON HEALTH PERSP, V104, P362, DOI 10.2307/3432672
   AMES BN, 1975, MUTAT RES, V31, P347, DOI 10.1016/0165-1161(75)90046-1
   Archer CL, 2000, CANCER LETT, V155, P55, DOI 10.1016/S0304-3835(00)00413-4
   Boers D, 2005, OCCUP ENVIRON MED, V62, P531, DOI 10.1136/oem.2004.018622
   Chang BL, 2003, INT J CANCER, V106, P375, DOI 10.1002/ijc.11249
   Cross AJ, 2005, CANCER RES, V65, P11779, DOI 10.1158/0008-5472.CAN-05-2191
   Cui L, 2000, JPN J CANCER RES, V91, P52, DOI 10.1111/j.1349-7006.2000.tb00859.x
   Culp SJ, 1998, CARCINOGENESIS, V19, P117, DOI 10.1093/carcin/19.1.117
   Di Paolo OA, 2005, INT J CANCER, V117, P8, DOI 10.1002/ijc.21152
   FELTON JS, 1991, MUTAT RES, V259, P205, DOI 10.1016/0165-1218(91)90118-6
   GANN PH, 1994, J NATL CANCER I, V86, P281, DOI 10.1093/jnci/86.4.281
   Giovannucci E, 1999, CANCER EPIDEM BIOMAR, V8, P277
   GIOVANNUCCI E, 1993, J NATL CANCER I, V85, P1571, DOI 10.1093/jnci/85.19.1571
   Kazerouni N, 2001, FOOD CHEM TOXICOL, V39, P423, DOI 10.1016/S0278-6915(00)00158-7
   KNIZE MG, 1995, FOOD CHEM TOXICOL, V33, P545, DOI 10.1016/0278-6915(95)00025-W
   Kolonel LN, 2001, EPIDEMIOL REV, V23, P72, DOI 10.1093/oxfordjournals.epirev.a000798
   Krishnadasan A, 2007, AM J IND MED, V50, P383, DOI 10.1002/ajim.20458
   LE ML, 1994, EPIDEMIOLOGY, V5, P276
   Lee BM, 2007, J TOXICOL ENV HEAL A, V70, P1391, DOI 10.1080/15287390701434182
   Lodovici M, 2004, CANCER EPIDEM BIOMAR, V13, P1342
   Martin FL, 2002, PROSTATE CANCER P D, V5, P96, DOI 10.1038/sj.pcan.4500579
   Marugame T, 2006, JPN J CLIN ONCOL, V36, P399, DOI 10.1093/jjco/hyl049
   Maskarinec G, 2004, ETHNIC DIS, V14, P431
   Melikian AA, 2007, CANCER EPIDEM BIOMAR, V16, P1408, DOI 10.1158/1055-9965.EPI-06-1097
   Michaud DS, 2001, CANCER CAUSE CONTROL, V12, P557, DOI 10.1023/A:1011256201044
   MILLS PK, 1989, CANCER-AM CANCER SOC, V64, P598, DOI 10.1002/1097-0142(19890801)64:3<598::AID-CNCR2820640306>3.0.CO;2-6
   Nock NL, 2006, CANCER EPIDEM BIOMAR, V15, P756, DOI 10.1158/1055-9965.EPI-05-0826
   Nock NL, 2007, CANCER EPIDEM BIOMAR, V16, P1236, DOI 10.1158/1055-9965.EPI-06-0736
   Norrish AE, 1999, JNCI-J NATL CANCER I, V91, P2038, DOI 10.1093/jnci/91.23.2038
   Nowell S, 2004, CANCER EPIDEM BIOMAR, V13, P270, DOI 10.1158/1055-9965.EPI-03-0047
   POIRIER LA, 1979, JNCI-J NATL CANCER I, V62, P833
   Pratt GC, 2000, ENVIRON HEALTH PERSP, V108, P815, DOI 10.1289/ehp.00108815
   Rovito PM, 2005, PROSTATE CANCER P D, V8, P69, DOI 10.1038/sj.pcan.4500780
   Shirai T, 1997, CANCER RES, V57, P195
   Silig Y, 2006, CANCER INVEST, V24, P41, DOI 10.1080/07357900500449579
   Sinha R, 1998, FOOD CHEM TOXICOL, V36, P279, DOI 10.1016/S0278-6915(97)00162-2
   Sinha R, 1998, FOOD CHEM TOXICOL, V36, P289, DOI 10.1016/S0278-6915(97)00159-2
   SINHA R, 1995, CANCER RES, V55, P4516
   Sinha R, 2005, MOL NUTR FOOD RES, V49, P648, DOI 10.1002/mnfr.200500018
   SKOG K, 1993, FOOD CHEM TOXICOL, V31, P655, DOI 10.1016/0278-6915(93)90049-5
   SNOWDON DA, 1984, AM J EPIDEMIOL, V120, P244, DOI 10.1093/oxfordjournals.aje.a113886
   Stuart GR, 2000, CANCER RES, V60, P266
   Subar AF, 2001, AM J EPIDEMIOL, V154, P1089, DOI 10.1093/aje/154.12.1089
   Tang D, 2007, INT J CANCER, V121, P1319, DOI 10.1002/ijc.22806
   Tang DL, 2007, CANCER EPIDEM BIOMAR, V16, P803, DOI 10.1158/1055-9965.EPI-06-0973
   Tarone RE, 1997, AM J IND MED, V31, P233
   Thompson FE, 2002, J AM DIET ASSOC, V102, P212, DOI 10.1016/S0002-8223(02)90050-7
   Turesky RJ, 2004, CURR DRUG METAB, V5, P169, DOI 10.2174/1389200043489036
   *US DEP HHS, 2005, PHSNTP REP CARC, V0, P0
   Veierod MB, 1997, INT J CANCER, V73, P634, DOI 10.1002/(SICI)1097-0215(19971127)73:5<634::AID-IJC4>3.0.CO;2-Y
   Wang CY, 1999, CARCINOGENESIS, V20, P1591, DOI 10.1093/carcin/20.8.1591
   WEYAND EH, 1995, CHEM RES TOXICOL, V8, P949, DOI 10.1021/tx00049a008
   Willet WC, 1998, NUTR EPIDEMIOLOGY, V2nd, P293
   Williams JA, 2000, CARCINOGENESIS, V21, P1683, DOI 10.1093/carcin/21.9.1683
NR 58
TC 75
Z9 87
U1 0
U2 15
PU AMER ASSOC CANCER RESEARCH
PI PHILADELPHIA
PA 615 CHESTNUT ST, 17TH FLOOR, PHILADELPHIA, PA 19106-4404 USA
SN 1055-9965
EI 
J9 CANCER EPIDEM BIOMAR
JI Cancer Epidemiol. Biomarkers Prev.
PD JAN 15
PY 2008
VL 17
IS 1
BP 80
EP 87
DI 10.1158/1055-9965.EPI-07-0392
PG 8
WC Oncology; Public, Environmental & Occupational Health
SC Oncology; Public, Environmental & Occupational Health
GA 253FK
UT WOS:000252503900010
PM 18199713
DA 2025-02-23
ER

PT J
AU Dong, LM
   Kristal, AR
   Peters, U
   Schenk, JM
   Sanchez, CA
   Rabinovitch, PS
   Blount, PL
   Odze, RD
   Ayub, K
   Reid, BJ
   Vaughan, TL
AF Dong, Linda M.
   Kristal, Alan R.
   Peters, Ulrike
   Schenk, Jeannette M.
   Sanchez, Carissa A.
   Rabinovitch, Peter S.
   Blount, Patricia L.
   Odze, Robert D.
   Ayub, Kamran
   Reid, Brian J.
   Vaughan, Thomas L.
TI Dietary supplement use and risk of neoplastic progression in esophageal adenocarcinoma: A prospective study
SO NUTRITION AND CANCER-AN INTERNATIONAL JOURNAL
LA English
DT Article
ID body-mass index; barretts-esophagus; gastric cardia; gastroesophageal-reflux; endoscopic surveillance; observer variation; nutrient intake; flow-cytometry; vitamin-c; cancer
AB The incidence of esophageal adenocarcinoma (EA) and its precursor condition, Barrett's esophagus, has risen rapidly in the United States for reasons that are not fully understood. Therefore, we evaluated the association between use of supplemental vitamins and minerals and risk of neoplastic progression of Barrett's esophagus and EA. The Seattle Barrett's Esophagus Program is a prospective study based on 339 men and women with histologically confirmed Barrett's esophagus. Participants underwent baseline and periodic follow-up exams, which included endoscopy and self-administered questionnaires on diet, supplement use, and lifestyle characteristics. Use of multivitamins and 4 individual supplements was calculated using time-weighted averages of reported use over the observational period. Cox proportional-hazards models were used to calculate hazard ratios (HR) for each endpoint: EA, tetraploidy, and aneuploidy. During a mean follow-up of 5 yr, there were 37 cases of EA, 42 cases of tetraploidy, and 34 cases of aneuploidy. After controlling for multiple covariates including diet, nonsteroidal anti-inflammatory drug use, obesity, and smoking, participants who took 1 or more multivitamin pills/day had a significantly decreased risk of tetraploidy [HR = 0.19; 95% confidence interval (CI) = 0.08-0.47) and EA (HR = 0.38; 95% CI = 0.15-0.99] compared to those not taking multivitamins. Significant inverse associations were also observed between risk of EA and supplemental vitamin C (>= 250 mg vs. none: HR = 0.25; 95% CI = 0.11-0.58) and vitamin E (>= 180 mg vs. none: HR = 0.25; 95% CI = 0.10-0.60). In this cohort study, use of multivitamins and single antioxidant supplements was associated with a significantly reduced risk of EA and markers of neoplastic progression among individuals with Barrett's esophagus.
C1 [Vaughan, Thomas L.] Fred Hutchinson Canc Res Ctr, Program Epidemiol, Seattle, WA 98109 USA.
   [Vaughan, Thomas L.] Univ Washington, Dept Epidemiol, Seattle, WA 98195 USA.
   [Sanchez, Carissa A.; Reid, Brian J.] Fred Hutchinson Canc Res Ctr, Gastrointestinal Oncol Program, Seattle, WA 98104 USA.
   [Reid, Brian J.] Univ Washington, Dept Pathol, Seattle, WA 98195 USA.
   [Odze, Robert D.] Brigham & Womens Hosp, Boston, MA 02115 USA.
   [Odze, Robert D.] Harvard Univ, Sch Med, Boston, MA USA.
   [Ayub, Kamran] Seattle Canc Care Alliance, Dept Gen Oncol & Hematol, Seattle, WA USA.
C3 Fred Hutchinson Cancer Center; University of Washington; University of Washington Seattle; Fred Hutchinson Cancer Center; University of Washington; University of Washington Seattle; Harvard University; Harvard University Medical Affiliates; Brigham & Women's Hospital; Harvard University; Harvard Medical School; Seattle Cancer Care Alliance
RP Vaughan, TL (corresponding author), Fred Hutchinson Canc Res Ctr, Program Epidemiol, M4-B874,POB 19024, Seattle, WA 98109 USA.
EM tvaughan@u.washington.edu
FU NCI NIH HHS [P01 CA 91955, R25 CA094880-01, R25 CA094880, P01 CA091955, R25 CA 94880, P01 CA091955-010002] Funding Source: Medline; NIA NIH HHS [P01 AG001751] Funding Source: Medline
CR Barrett MT, 1999, NAT GENET, V22, P106, DOI 10.1038/8816
   Botterweck AAM, 2000, INT J EPIDEMIOL, V29, P645, DOI 10.1093/ije/29.4.645
   BROWN LM, 1995, J NATL CANCER I, V87, P104, DOI 10.1093/jnci/87.2.104
   CAMERON AJ, 1992, GASTROENTEROLOGY, V103, P1241, DOI 10.1016/0016-5085(92)91510-B
   Chainani-Wu N, 2002, NUTR CANCER, V44, P104, DOI 10.1207/S15327914NC4402_01
   Chen HL, 2002, NUTR CANCER, V42, P33, DOI 10.1207/S15327914NC421_5
   Cheng KK, 1996, CANCER CAUSE CONTROL, V7, P33, DOI 10.1007/BF00115636
   Cheng KK, 2000, BRIT J CANCER, V83, P127
   Chow WH, 1998, JNCI-J NATL CANCER I, V90, P150, DOI 10.1093/jnci/90.2.150
   Conio M, 2003, AM J GASTROENTEROL, V98, P1931, DOI 10.1016/S0002-9270(03)00629-4
   Conio M, 2001, GUT, V48, P304, DOI 10.1136/gut.48.3.304
   Devesa SS, 1998, CANCER, V83, P2049, DOI 10.1002/(SICI)1097-0142(19981115)83:10<2049::AID-CNCR1>3.0.CO;2-2
   Enzinger PC, 2003, NEW ENGL J MED, V349, P2241, DOI 10.1056/NEJMra035010
   Farrow DC, 2000, CANCER CAUSE CONTROL, V11, P231, DOI 10.1023/A:1008913828105
   FESKANICH D, 1989, COMPUT METH PROG BIO, V30, P47, DOI 10.1016/0169-2607(89)90122-3
   Fountoulakis A, 2004, DIGEST DIS SCI, V49, P914, DOI 10.1023/B:DDAS.0000034548.89117.d6
   Galan P, 2005, EUR J CLIN NUTR, V59, P1181, DOI 10.1038/sj.ejcn.1602230
   Galipeau PC, 2007, PLOS MED, V4, P342, DOI 10.1371/jourmal.pmed.0040067
   Gammon MD, 1997, JNCI-J NATL CANCER I, V89, P1277, DOI 10.1093/jnci/89.17.1277
   González CA, 2006, INT J CANCER, V118, P2559, DOI 10.1002/ijc.21678
   Jemal A, 2006, CA-CANCER J CLIN, V56, P106, DOI 10.3322/canjclin.56.2.106
   Jenkins GJS, 2007, CARCINOGENESIS, V28, P136, DOI 10.1093/carcin/bgl147
   KABAT GC, 1993, CANCER CAUSE CONTROL, V4, P123, DOI 10.1007/BF00053153
   Kubo A, 2006, CANCER EPIDEM BIOMAR, V15, P872, DOI 10.1158/1055-9965.EPI-05-0860
   Lagergren J, 1999, NEW ENGL J MED, V340, P825, DOI 10.1056/NEJM199903183401101
   Lagergren J, 1999, ANN INTERN MED, V130, P883, DOI 10.7326/0003-4819-130-11-199906010-00003
   Lee OJ, 2005, NEOPLASIA, V7, P854, DOI 10.1593/neo.05328
   Mayne ST, 2002, J NUTR, V132, P3467S, DOI 10.1093/jn/132.11.3467S
   Mayne ST, 2001, CANCER EPIDEM BIOMAR, V10, P1055
   McManus DT, 2004, CANCER RES, V64, P1561, DOI 10.1158/0008-5472.CAN-03-2438
   *MED EC CO, 1999, PHYS DESK REF NONPR, V0, P0
   Moe GL, 2000, NUTR CANCER, V36, P7, DOI 10.1207/S15327914NC3601_2
   *NAT I HLTH, 2007, ANN INTERN MED, V145, P364
   OConnor JB, 1999, AM J GASTROENTEROL, V94, P2037
   Park SY, 2006, J NUTR, V136, P1359, DOI 10.1093/jn/136.5.1359
   Patterson RE, 1999, ANN EPIDEMIOL, V9, P178, DOI 10.1016/S1047-2797(98)00055-6
   Paulson TG, 2004, CANCER CELL, V6, P11, DOI 10.1016/j.ccr.2004.06.021
   Payne CM, 2007, CARCINOGENESIS, V28, P215, DOI 10.1093/carcin/bgl139
   Pera M, 2005, J SURG ONCOL, V92, P151, DOI 10.1002/jso.20357
   PHILLIPS RW, 1991, GASTROENTEROL CLIN N, V20, P791
   Pohl H, 2005, J NATL CANCER I, V97, P142, DOI 10.1093/jnci/dji024
   Rabinovitch PS, 2001, AM J GASTROENTEROL, V96, P3071, DOI 10.1111/j.1572-0241.2001.05261.x
   Radimer K, 2004, AM J EPIDEMIOL, V160, P339, DOI 10.1093/aje/kwh207
   Reid BJ, 2000, AM J GASTROENTEROL, V95, P1669, DOI 10.1111/j.1572-0241.2000.02196.x
   REID BJ, 1988, HUM PATHOL, V19, P166, DOI 10.1016/S0046-8177(88)80344-7
   REID BJ, 1992, GASTROENTEROLOGY, V102, P1212
   Reid Brian J, 2003, GASTROINTEST ENDOSC CLIN N AM, V13, P369, DOI 10.1016/S1052-5157(03)00006-0
   Ries LA, 2006, SEER CANC STAT REV 1, V0, P0
   SAGAN C, 1994, GASTROEN CLIN BIOL, V18, P0
   Satia-Abouta J, 2003, AM J EPIDEMIOL, V157, P944, DOI 10.1093/aje/kwg039
   Shaheen N, 2002, JAMA-J AM MED ASSOC, V287, P1972, DOI 10.1001/jama.287.15.1972
   Shaheen NJ, 2000, GASTROENTEROLOGY, V119, P333, DOI 10.1053/gast.2000.9302
   SPALLHOLZ JE, 1990, ANN NY ACAD SCI, V587, P123, DOI 10.1111/j.1749-6632.1990.tb00140.x
   Spechler SJ, 1996, GASTROENTEROLOGY, V110, P614, DOI 10.1053/gast.1996.v110.agast960614
   Terry P, 2000, INT J CANCER, V87, P750, DOI 10.1002/1097-0215(20000901)87:5<750::AID-IJC19>3.0.CO;2-6
   Valko M, 2004, MOL CELL BIOCHEM, V266, P37, DOI 10.1023/B:MCBI.0000049134.69131.89
   Van Lieshout EMM, 1998, INT J ONCOL, V13, P855
   Vaughan TL, 2005, LANCET ONCOL, V6, P945, DOI 10.1016/S1470-2045(05)70431-9
   Vaughan TL, 2002, CANCER EPIDEM BIOMAR, V11, P745
   VAUGHAN TL, 1995, CANCER EPIDEM BIOMAR, V4, P85
   VILLAFRANCA JJ, 1974, METAL IONS BIOLOGICA, V4, P29
   Wei W, 2001, AM J PUBLIC HEALTH, V91, P258, DOI 10.2105/AJPH.91.2.258
   Wild CP, 2003, NAT REV CANCER, V3, P676, DOI 10.1038/nrc1166
NR 63
TC 36
Z9 44
U1 0
U2 6
PU ROUTLEDGE JOURNALS, TAYLOR & FRANCIS LTD
PI ABINGDON
PA 2-4 PARK SQUARE, MILTON PARK, ABINGDON OX14 4RN, OXON, ENGLAND
SN 0163-5581
EI 1532-7914
J9 NUTR CANCER
JI Nutr. Cancer
PD JAN-FEB 15
PY 2008
VL 60
IS 1
BP 39
EP 48
DI 10.1080/01635580701586762
PG 10
WC Oncology; Nutrition & Dietetics
SC Oncology; Nutrition & Dietetics
GA 255HA
UT WOS:000252647500006
PM 18444134
DA 2025-02-23
ER

PT J
AU Bobe, G
   Barrett, KG
   Mentor-Marcel, RA
   Safflotti, U
   Young, MR
   Colburn, NH
   Albert, PS
   Bennink, MR
   Lanza, E
AF Bobe, Gerd
   Barrett, Kathleen G.
   Mentor-Marcel, Roycelynn A.
   Safflotti, Umberto
   Young, Matthew R.
   Colburn, Nancy H.
   Albert, Paul S.
   Bennink, Maurice R.
   Lanza, Elaine
TI Dietary cooked navy beans and their fractions attenuate colon carcinogenesis in Azoxymethane-Induced <i>Ob/Ob</i> mice
SO NUTRITION AND CANCER-AN INTERNATIONAL JOURNAL
LA English
DT Article
ID phaseolus-vulgaris l.; ferulic acid; cancer risk; dry beans; consumption; suppression; reduce; oligosaccharides; proliferation; prevention
AB Based on the protective effects of cooked dry bean consumption in a human intervention study, we evaluated which fraction of cooked dry beans is responsible for its cancer-preventive effects. Cooked navy beans (whole beans), the insoluble fraction (bean residue) or soluble fraction of the 60% (vol:vol) ethanol extract of cooked navy beans (bean extract), or a modified AIN-93G diet (16.6% fat including 12.9% lard) as control diet were fed to 160 male obese ob/ob mice after 2 azoxymethane injections. In comparison to control-fed mice, dysplasia, adenomas, or adenocarcinomas were detected in fewer mice on either bean fraction diet (percent reduction from control: whole beans 54%, P = 0.10; bean residue 81 %, P = 0.003; bean extract 91 %, P = 0.007), and any type of colon lesions, including focal hyperplasia, were found in fewer mice on each of the 3 bean diets percent reduction from control: whole bean 56%, P= 0.04; bean residue 67 %, P = 0.01; bean extract 87 %, P = 0.0003. These results suggest that both the soluble and the insoluble fraction of the extract contribute to the cancer-protective effect of cooked navy beans.
C1 [Bobe, Gerd; Mentor-Marcel, Roycelynn A.; Young, Matthew R.; Colburn, Nancy H.] NCI, Lab Canc Prevent, Ctr Canc Res, Frederick, MD 21702 USA.
   [Bobe, Gerd; Mentor-Marcel, Roycelynn A.] NCI, Canc Prevent Fellowship Program, Off Prevent Oncol,Div Canc Prevent, Natl Inst Hlth, Bethesda, MD 20892 USA.
   [Barrett, Kathleen G.; Bennink, Maurice R.] Michigan State Univ, Dept Food Sci & Human Nutr, E Lansing, MI 48824 USA.
   [Safflotti, Umberto; Lanza, Elaine] NCI, Ctr Canc Res, Natl Inst Hlth, Bethesda, MD 20892 USA.
   [Albert, Paul S.] NCI, Biometr Res Branch, Div Canc Treatment & Diag, Natl Canc Inst, Bethesda, MD 20892 USA.
C3 National Institutes of Health (NIH) - USA; NIH National Cancer Institute (NCI); National Institutes of Health (NIH) - USA; NIH National Cancer Institute (NCI); Michigan State University; National Institutes of Health (NIH) - USA; NIH National Cancer Institute (NCI); National Institutes of Health (NIH) - USA; NIH National Cancer Institute (NCI); NIH Division of Cancer Treatment & Diagnosis
RP Bobe, G (corresponding author), NCI, Lab Canc Prevent, Ctr Canc Res, 1050 Boyles St,Bldg 576,Rm 110, Frederick, MD 21702 USA.
EM bobeg@mail.nih.gov
FU Intramural NIH HHS [Z01 BC010025-12] Funding Source: Medline
CR Aggarwall VD, 2004, EUPHYTICA, V136, P201, DOI 10.1023/B:EUPH.0000030678.12073.a9
   *AM CANC SOC, 2005, COL CANC FACTS FIG S, V0, P0
   [Anonymous], 2004, GLOBOCAN 2002 CANC I, V0, P0
   Bauer-Marinovic M, 2006, CARCINOGENESIS, V27, P1849, DOI 10.1093/carcin/bgl025
   BENITO E, 1991, INT J CANCER, V49, P161, DOI 10.1002/ijc.2910490202
   Bises G, 2007, J NUTR, V137, P211S, DOI 10.1093/jn/137.1.211S
   Bruce WR, 2000, CANCER EPIDEM BIOMAR, V9, P1271
   Cooke D, 2006, INT J CANCER, V119, P2213, DOI 10.1002/ijc.22090
   Corpet DE, 2005, EUR J CANCER, V41, P1911, DOI 10.1016/j.ejca.2005.06.006
   CORREA P, 1981, CANCER RES, V41, P3685
   DRUMM TD, 1990, J SCI FOOD AGR, V51, P425, DOI 10.1002/jsfa.2740510402
   Franceschi S, 1999, EUR J CANCER PREV, V8, P0
   Franke AA, 2002, ADV EXP MED BIOL, V505, P123
   Fraser GE, 1999, AM J CLIN NUTR, V70, P532S, DOI 10.1093/ajcn/70.3.532s
   Gill S, 2005, SEMIN ONCOL, V32, P24, DOI 10.1053/j.seminoncol.2004.09.038
   GRAF E, 1993, NUTR CANCER, V19, P11, DOI 10.1080/01635589309514232
   Hangen L, 2002, NUTR CANCER, V44, P60, DOI 10.1207/S15327914NC441_8
   Harkins JM, 2004, J NUTR, V134, P2673, DOI 10.1093/jn/134.10.2673
   Hughes JS, 1997, J NUTR, V127, P2328
   Janicke B, 2005, J AGR FOOD CHEM, V53, P6658, DOI 10.1021/jf050489l
   Jayaprakasam B, 2006, J AGR FOOD CHEM, V54, P5375, DOI 10.1021/jf060899p
   Kawabata K, 2000, CANCER LETT, V157, P15, DOI 10.1016/S0304-3835(00)00461-4
   Kerwin SM, 2004, CURRENT MEDICINAL CHEMISTRY - ANTI-CANCER AGENTS, V4, P263, DOI 10.2174/1568011043352993
   Krutovskikh V A, 1994, IARC SCI PUBL, V0, P195
   Lanza E, 2006, J NUTR, V136, P1896, DOI 10.1093/jn/136.7.1896
   Lucier G, 2000, FACTORS AFFECTING DR, V0, P0
   Luthria DL, 2006, J FOOD COMPOS ANAL, V19, P205, DOI 10.1016/j.jfca.2005.09.003
   Matella NJ, 2005, J FOOD SCI, V70, P0
   Michels KB, 2006, CANCER RES, V66, P3942, DOI 10.1158/0008-5472.CAN-05-3637
   Murillo G, 2004, ANTICANCER RES, V24, P3049
   Mutoh M, 2000, CARCINOGENESIS, V21, P959, DOI 10.1093/carcin/21.5.959
   Oomah BD, 2005, J SCI FOOD AGR, V85, P935, DOI 10.1002/jsfa.2019
   PEGG AE, 1984, CANCER INVEST, V2, P223, DOI 10.3109/07357908409104376
   Pierre F, 1997, CANCER RES, V57, P225
   Pool-Zobel BL, 2005, BRIT J NUTR, V93, PS73, DOI 10.1079/BJN20041349
   RAO AV, 1995, J NUTR, V125, PS717, DOI 10.1093/jn/125.3_Suppl.717S
   Reddy BS, 1999, AM J MED, V106, P16, DOI 10.1016/S0002-9343(98)00341-6
   REEVES PG, 1993, J NUTR, V123, P1939, DOI 10.1093/jn/123.11.1939
   SAS, 2012, I INC SAS US GUID ST, V0, P0
   Serrano J, 2004, ARCH LATINOAM NUTR, V54, P36
   Shi J, 2004, J MED FOOD, V7, P67, DOI 10.1089/109662004322984734
   Singh PN, 1998, AM J EPIDEMIOL, V148, P761, DOI 10.1093/oxfordjournals.aje.a009697
   Singleton VL, 1965, AM J ENOL VITICULT, V16, P144, DOI 10.5344/AJEV.1965.16.3.144
   STEINMETZ KA, 1993, INT J CANCER, V53, P711, DOI 10.1002/ijc.2910530502
   *USDA NAT NUTR DAT, 2005, 16037 NDB USDA, V0, P0
   Vogelaar I, 2006, CANCER-AM CANCER SOC, V107, P1624, DOI 10.1002/cncr.22115
   Vucenik I, 2003, J NUTR, V133, P3778S, DOI 10.1093/jn/133.11.3778S
   Winawer SJ, 1997, GASTROENTEROLOGY, V112, P594, DOI 10.1053/gast.1997.v112.agast970594
   *WORLD CANC RES FU, 1997, FOOD NUTR PREV CANC, V0, P213
NR 50
TC 49
Z9 55
U1 0
U2 8
PU ROUTLEDGE JOURNALS, TAYLOR & FRANCIS LTD
PI ABINGDON
PA 2-4 PARK SQUARE, MILTON PARK, ABINGDON OX14 4RN, OXON, ENGLAND
SN 0163-5581
EI 1532-7914
J9 NUTR CANCER
JI Nutr. Cancer
PD MAY-JUN 15
PY 2008
VL 60
IS 3
BP 373
EP 381
DI 10.1080/01635580701775142
PG 9
WC Oncology; Nutrition & Dietetics
SC Oncology; Nutrition & Dietetics
GA 309DB
UT WOS:000256439800011
PM 18444172
DA 2025-02-23
ER

PT J
AU Linos, E
   Willett, WC
   Cho, E
   Colditz, G
   Frazier, LA
AF Linos, Eleni
   Willett, Walter C.
   Cho, Eunyoung
   Colditz, Graham
   Frazier, Lindsay A.
TI Red meat consumption during adolescence among premenopausal women and risk of breast cancer
SO CANCER EPIDEMIOLOGY BIOMARKERS & PREVENTION
LA English
DT Article
ID atomic-bomb survivors; diet; hemochromatosis; estrogen; receptor; cohort; food; carcinogenicity; frequency; health
AB Background: Adolescence may be a period of increased susceptibility to breast cancer due to regular division of undifferentiated cells that occurs between puberty and first birth. Red meat consumption during early adult life has been associated with breast cancer, but intake during adolescence has not been examined prospectively. We aimed to assess the relationship between red meat intake during adolescence and premenopausal breast cancer. Methods: We examined the incidence of invasive premenopausal breast cancer prospectively within the Nurses' Health Study II. A total of 39,268 premenopausal women who completed a validated 124-item food frequency questionnaire on their diet during high school, were followed for 7 years, from 1.998 to 2005. Cox proportional hazards regression was used to estimate relative risks (RR) and 95% confidence intervals (95% CI). Results: 455 cases of invasive premenopausal breast cancer were diagnosed between 1998 and 2005. Compared with women in the lowest quintile of red meat intake during high school, the multivariate-adjusted RR for the highest quintile of intake was 1.34 (95% CI, 0.94-1.89; P-trend = 0.05). A significant linear association was observed with every additional 1.00 g of red meat consumed per day (RR, 1.20; 95% CI, 1.00-1.43; P = 0.05). This association was more pronounced in hormone receptor-positive tumors (RR, 1.36; 95% CI, 1.08-1.70; P = 0.008) and was not significant in hormone receptor-negative tumors (RR, 0.99; 95% CI, 0.61-4.61, P = 0.97). Conclusion: Higher red meat intake in adolescence may increase the risk of premenopausal breast cancer.
C1 [Willett, Walter C.; Cho, Eunyoung; Colditz, Graham; Frazier, Lindsay A.] Harvard Univ, Sch Med, Channing Lab, Boston, MA 02115 USA.
   [Linos, Eleni; Willett, Walter C.] Harvard Sch Publ Hlth, Dept Nutr, Boston, MA 02115 USA.
   [Linos, Eleni; Willett, Walter C.; Colditz, Graham] Harvard Sch Publ Hlth, Dept Epidemiol, Boston, MA 02115 USA.
   [Frazier, Lindsay A.] Harvard Univ, Sch Med, Dana Farber Canc Inst, Dept Pediat Oncol, Boston, MA 02115 USA.
C3 Harvard University; Harvard Medical School; Harvard University; Harvard T.H. Chan School of Public Health; Harvard University; Harvard T.H. Chan School of Public Health; Harvard University; Harvard Medical School; Harvard University Medical Affiliates; Dana-Farber Cancer Institute
RP Linos, E (corresponding author), Harvard Sch Publ Hlth, Dept Nutr, 677 Huntington Ave, Boston, MA 02115 USA.
EM elinos@hsph.harvard.edu
FU NIH [R25 CA098560]
CR Abraham BK, 2005, CANCER EPIDEM BIOMAR, V14, P1102, DOI 10.1158/1055-9965.EPI-05-0013
   Andersson AM, 1999, EUR J ENDOCRINOL, V140, P477, DOI 10.1530/eje.0.1400477
   Ariazi JL, 2005, MOL CARCINOGEN, V43, P155, DOI 10.1002/mc.20104
   Beckman LE, 1999, CARCINOGENESIS, V20, P1231, DOI 10.1093/carcin/20.7.1231
   Bennion BJ, 2005, CHEM RES TOXICOL, V18, P1528, DOI 10.1021/tx0501031
   Boyd NF, 2003, BRIT J CANCER, V89, P1672, DOI 10.1038/sj.bjc.6601314
   Cho EY, 2006, ARCH INTERN MED, V166, P2253, DOI 10.1001/archinte.166.20.2253
   Cho EY, 2003, JNCI-J NATL CANCER I, V95, P1079, DOI 10.1093/jnci/95.14.1079
   Colditz GA, 1997, J WOMENS HEALTH, V6, P49, DOI 10.1089/jwh.1997.6.49
   COLDITZ GA, 1995, CANCER EPIDEM BIOMAR, V4, P567
   Cox D, 1984, ANAL SURVIVAL DATA, V0, P0
   Dai Q, 2002, CANCER EPIDEM BIOMAR, V11, P801
   *DIAL SER, 1995, TOC TOC KEY FOODS US, V0, P327
   Frazier AL, 2004, CANCER CAUSE CONTROL, V15, P73, DOI 10.1023/B:CACO.0000016617.57120.df
   Gunel-Ozcan A, 2006, BMC CANCER, V6, P0, DOI 10.1186/1471-2407-6-37
   Holland G, 1991, COMPOSITION FOODS, V0, P0
   Huberman M, 1999, AM J EPIDEMIOL, V150, P1340
   Jarvinen R, 1997, CANCER LETT, V114, P251, DOI 10.1016/S0304-3835(97)04675-2
   Kallianpur AR, 2004, CANCER EPIDEM BIOMAR, V13, P205, DOI 10.1158/1055-9965.EPI-03-0188
   Kondrashova TV, 2006, BBA-MOL BASIS DIS, V1762, P59, DOI 10.1016/j.bbadis.2005.09.003
   Land CE, 2003, RADIAT RES, V160, P707, DOI 10.1667/RR3082
   LAND CE, 1995, JAMA-J AM MED ASSOC, V274, P402
   Lauber SN, 2004, CARCINOGENESIS, V25, P2509, DOI 10.1093/carcin/bgh268
   Maruti SS, 2006, EPIDEMIOLOGY, V17, P226, DOI 10.1097/01.ede.0000198181.86685.49
   Maruti SS, 2005, AM J EPIDEMIOL, V161, P89, DOI 10.1093/aje/kwi019
   Missmer SA, 2002, INT J EPIDEMIOL, V31, P78, DOI 10.1093/ije/31.1.78
   Nutrient Database for Standard Reference Release 14, 2001, NUTR DAT STAND REF R, V0, P0
   Oakes SR, 2006, BREAST CANCER RES, V8, P0, DOI 10.1186/bcr1411
   Potischman N, 1998, J NATL CANCER I, V90, P226, DOI 10.1093/jnci/90.3.226
   Qiu CP, 2005, CARCINOGENESIS, V26, P763, DOI 10.1093/carcin/bgi013
   RAUN AP, 2002, AM SOC ANIM SCI, V0, P0
   Russo J, 1999, ONCOL RES, V11, P169
   Tappel A, 2007, MED HYPOTHESES, V68, P562, DOI 10.1016/j.mehy.2006.08.025
   Taylor EF, 2007, BRIT J CANCER, V96, P1139, DOI 10.1038/sj.bjc.6603689
   Tretli S, 1996, CANCER CAUSE CONTROL, V7, P507, DOI 10.1007/BF00051882
   WILLETT W, 1986, AM J EPIDEMIOL, V124, P17, DOI 10.1093/oxfordjournals.aje.a114366
   Willett WC, 1997, AM J CLIN NUTR, V65, P1220, DOI 10.1093/ajcn/65.4.1220S
   Wyllie S, 1998, CARCINOGENESIS, V19, P1285, DOI 10.1093/carcin/19.7.1285
   Zheng W, 1998, JNCI-J NATL CANCER I, V90, P1724, DOI 10.1093/jnci/90.22.1724
NR 39
TC 84
Z9 91
U1 0
U2 8
PU AMER ASSOC CANCER RESEARCH
PI PHILADELPHIA
PA 615 CHESTNUT ST, 17TH FLOOR, PHILADELPHIA, PA 19106-4404 USA
SN 1055-9965
EI 1538-7755
J9 CANCER EPIDEM BIOMAR
JI Cancer Epidemiol. Biomarkers Prev.
PD AUG 15
PY 2008
VL 17
IS 8
BP 2146
EP 2151
DI 10.1158/1055-9965.EPI-08-0037
PG 6
WC Oncology; Public, Environmental & Occupational Health
SC Oncology; Public, Environmental & Occupational Health
GA 342RI
UT WOS:000258800800044
PM 18669582
DA 2025-02-23
ER

PT J
AU Persson, C
   Sasazuki, S
   Inoue, M
   Kurahashi, N
   Iwasaki, M
   Miura, T
   Ye, W
   Tsugane, S
AF Persson, Christina
   Sasazuki, Shizuka
   Inoue, Manami
   Kurahashi, Norie
   Iwasaki, Motoki
   Miura, Tsutomu
   Ye, Weimin
   Tsugane, Shoichiro
TI Plasma levels of carotenoids, retinol and tocopherol and the risk of gastric cancer in Japan: a nested case-control study
SO CARCINOGENESIS
LA English
DT Article
ID helicobacter-pylori infection; alcohol-consumption; cigarette-smoking; beta-carotene; lung-cancer; follow-up; alpha-tocopherol; tobacco smoking; dietary factors; stomach-cancer
AB Fruits and vegetables have been suggested to confer protection against diseases such as cancer through the effects of antioxidants, often represented by carotenoids. We investigated the impact of carotenoids, retinol and tocopherol on gastric cancer development in a large nested case-control study among Japanese with known Helicobacter pylori infection status. A total of 36 745 subjects aged 40-69 in the Japan Public Health Center-based Prospective Study who responded to the baseline questionnaire and provided blood samples in 1990-1995 were followed until 2004. Plasma levels of carotenoids in 511 gastric cancer cases and 511 matched controls were measured by high-performance liquid chromatography. Odds ratios (ORs) and their corresponding 95% confidence intervals (CIs) were estimated using conditional logistic regression models. Plasma level of beta-carotene was inversely associated with the risk of gastric cancer (compared with the lowest quartile: OR = 0.63, 95% CI = 0.31-0.75; OR = 0.48, 95% CI = 0.31-0.75 and OR = 0.46, 95% CI = 0.28-0.75, for quartile 2, 3 and 4, respectively, P-trend < 0.01). Inverse associations were evident in men for alpha-carotene (P-trend = 0.04) and beta-carotene (P-trend < 0.01), but not in women, who had relatively higher plasma levels compared with men. We found no statistically significant association between plasma levels of lutein/zeaxanthin, lycopene, retinol, alpha-or gamma-tocopherol and gastric cancer risk. Our findings suggest that those who have very low plasma levels of alpha-carotene and beta-carotene are at a higher risk of gastric cancer.
C1 [Persson, Christina; Sasazuki, Shizuka; Inoue, Manami; Kurahashi, Norie; Iwasaki, Motoki; Miura, Tsutomu; Tsugane, Shoichiro] Natl Canc Ctr, Res Ctr Canc Prevent & Screening, Epidemiol & Prevent Div, Chuo Ku, Tokyo 1040045, Japan.
   [Persson, Christina; Ye, Weimin] Karolinska Inst, Dept Med Epidemiol & Biostat, Stockholm, Sweden.
C3 National Cancer Center - Japan; Karolinska Institutet
RP Inoue, M (corresponding author), Natl Canc Ctr, Res Ctr Canc Prevent & Screening, Epidemiol & Prevent Div, Chuo Ku, 5-1-1 Tsukiji, Tokyo 1040045, Japan.
EM mnminoue@gan2.res.ncc.go.jp
CR Abnet CC, 2003, CANCER CAUSE CONTROL, V14, P645, DOI 10.1023/A:1025619608851
   Albanes D, 1996, J NATL CANCER I, V88, P1560, DOI 10.1093/jnci/88.21.1560
   [Anonymous], 1994, IARC MONOGR EVAL CARCINOG RISKS HUM, V61, P1
   BLOT WJ, 1995, AM J CLIN NUTR, V62, P1424, DOI 10.1093/ajcn/62.6.1424S
   BLOT WJ, 1993, JNCI-J NATL CANCER I, V85, P1483, DOI 10.1093/jnci/85.18.1483
   Botterweck AAM, 2000, CANCER-AM CANCER SOC, V88, P737, DOI 10.1002/(SICI)1097-0142(20000215)88:4<737::AID-CNCR2>3.0.CO;2-H
   Chen HL, 2002, NUTR CANCER, V42, P33, DOI 10.1207/S15327914NC421_5
   De Stefani E, 1998, CANCER CAUSE CONTROL, V9, P321, DOI 10.1023/A:1008829321668
   Dietrich M, 2003, AM J CLIN NUTR, V77, P160, DOI 10.1093/ajcn/77.1.160
   Frise S, 2006, ANN EPIDEMIOL, V16, P908, DOI 10.1016/j.annepidem.2006.03.001
   Fritz A, 2000, INTERNATIONAL CLASSIFICATION OF DISEASES FOR ONCOLOGY, V0, P0
   Gabriel HE, 2006, CANCER EPIDEM BIOMAR, V15, P993, DOI 10.1158/1055-9965.EPI-05-0664
   Garcia-Closas R, 1999, CANCER CAUSE CONTROL, V10, P71, DOI 10.1023/A:1008867108960
   GOODMAN GE, 1993, CANCER EPIDEM BIOMAR, V2, P389
   Handelman GJ, 1996, AM J CLIN NUTR, V63, P559, DOI 10.1093/ajcn/63.4.559
   Harrison LE, 1997, CANCER-AM CANCER SOC, V80, P1021
   Hennekens CH, 1996, NEW ENGL J MED, V334, P1145, DOI 10.1056/NEJM199605023341801
   Hurst JS, 2004, BIOFACTORS, V20, P23, DOI 10.1002/biof.5520200103
   Ito LS, 2003, ANN EPIDEMIOL, V13, P24, DOI 10.1016/S1047-2797(02)00269-7
   Ito Yoshinori, 2006, ASIAN PAC J CANCER PREV, V7, P533
   Ito Yoshinori, 2005, ASIAN PAC J CANCER PREV, V6, P10
   Iwasaki M, 2003, J EPIDEMIOL, V13, P216, DOI 10.2188/jea.13.216
   Japanese Gastric Cancer Association, 1998, GASTRIC CANCER, V1, P10
   Jenab M, 2006, BRIT J CANCER, V95, P406, DOI 10.1038/sj.bjc.6603266
   Johnson, 1999, EUR J CLIN NUTR, V53, P830, DOI 10.1038/sj.ejcn.1600846
   Kim MK, 2004, INT J CANCER, V110, P435, DOI 10.1002/ijc.20132
   Kobayashi M, 2003, J EPIDEMIOL, V13, P0
   Kobayashi M, 2002, INT J CANCER, V102, P39, DOI 10.1002/ijc.10659
   Larsson SC, 2007, AM J CLIN NUTR, V85, P497, DOI 10.1093/ajcn/85.2.497
   LAUREN P, 1965, ACTA PATHOL MIC SC, V64, P31, DOI 10.1111/apm.1965.64.1.31
   Lissowska J, 2004, NUTR CANCER, V48, P149, DOI 10.1207/s15327914nc4802_4
   Nouraie M, 2005, CANCER EPIDEM BIOMAR, V14, P2087, DOI 10.1158/1055-9965.EPI-05-0038
   Parkin DM, 2005, CA-CANCER J CLIN, V55, P74, DOI 10.3322/canjclin.55.2.74
   Parsonnet Julie, 2003, CAN J GASTROENTEROL, V17 Suppl B, P0
   PENG YM, 1995, NUTR CANCER, V23, P233, DOI 10.1080/01635589509514378
   Riboli E, 2003, AM J CLIN NUTR, V78, P559S, DOI 10.1093/ajcn/78.3.559S
   Rocchi E, 2003, ANTICANCER RES, V23, P5049
   ROCK CL, 1992, J NUTR, V122, P96, DOI 10.1093/jn/122.1.96
   Rust P, 2001, EUR J NUTR, V40, P78, DOI 10.1007/s003940170019
   Salgueiro J, 2004, ALIMENT PHARM THER, V20, P1029, DOI 10.1111/j.1365-2036.2004.02265.x
   Sasazuki S, 2002, INT J CANCER, V101, P560, DOI 10.1002/ijc.10649
   Sasazuki S, 2006, CANCER EPIDEM BIOMAR, V15, P1341, DOI 10.1158/1055-9965.EPI-05-0901
   Segal I, 2001, EUR J CANCER PREV, V10, P479, DOI 10.1097/00008469-200112000-00001
   Serafini M, 2002, GASTROENTEROLOGY, V123, P985, DOI 10.1053/gast.2002.35957
   Sobue T, 2002, INT J CANCER, V99, P245, DOI 10.1002/ijc.10308
   Talwar D, 1998, CLIN CHIM ACTA, V270, P85, DOI 10.1016/S0009-8981(97)00224-6
   Taylor PR, 2003, J NATL CANCER I, V95, P1414, DOI 10.1093/jnci/djg044
   Tredaniel J, 1997, INT J CANCER, V72, P565, DOI 10.1002/(SICI)1097-0215(19970807)72:4<565::AID-IJC3>3.0.CO;2-O
   Tsubono Y, 1996, JPN J CANCER RES, V87, P563, DOI 10.1111/j.1349-7006.1996.tb00260.x
   Tsugane S, 1999, AM J EPIDEMIOL, V150, P1201, DOI 10.1093/oxfordjournals.aje.a009946
   Tsugane S, 2005, CANCER SCI, V96, P1, DOI 10.1111/j.1349-7006.2005.00006.x
   Tsugane S, 2001, J EPIDEMIOL, V11, P0
   Watanabe S, 2001, J EPIDEMIOL, V11, P0
   Yamagata H, 2000, ARCH INTERN MED, V160, P1962, DOI 10.1001/archinte.160.13.1962
   Yuan JM, 2004, CANCER EPIDEM BIOMAR, V13, P1772
NR 55
TC 51
Z9 57
U1 0
U2 12
PU OXFORD UNIV PRESS
PI OXFORD
PA GREAT CLARENDON ST, OXFORD OX2 6DP, ENGLAND
SN 0143-3334
EI 1460-2180
J9 CARCINOGENESIS
JI Carcinogenesis
PD MAY 15
PY 2008
VL 29
IS 5
BP 1042
EP 1048
DI 10.1093/carcin/bgn072
PG 7
WC Oncology
SC Oncology
GA 325GI
UT WOS:000257576600024
PM 18339681
DA 2025-02-23
ER

PT J
AU van Dijk, BAC
   Schouten, LJ
   Oosterwijk, E
   de Kaa, CAHV
   Kierneney, LALM
   Goldbohm, RA
   Schalken, JA
   van den Brandt, PA
AF van Dijk, Boukje A. C.
   Schouten, Leo J.
   Oosterwijk, Egbert
   de Kaa, Christina A. Hulsbergen-van
   Kierneney, Lambertus A. L. M.
   Goldbohm, R. Alexandra
   Schalken, Jack A.
   van den Brandt, Piet A.
TI Carotenoid and vitamin intake, <i>von Hippel-Lindau</i> gene mutations and sporadic renal cell carcinoma
SO CANCER CAUSES & CONTROL
LA English
DT Article
DE renal cell carcinoma; vitamins; carotenoids; supplements; von Hippel-Lindau gene mutations; Netherlands; cohort study
ID scale prospective cohort; cancer risk; netherlands cohort; fruit consumption; dietary fiber; beta-carotene; vegetables; questionnaire; retinol; trichloroethylene
AB Objective We investigated whether dietary carotenoid and vitamin intake and supplemental vitamin use were inversely associated with RCC risk and with Von Hippel-Lindau (VHL)-gene mutations in clear-cell renal cell carcinoma (RCC). Methods The Netherlands Cohort Study on diet and cancer (NLCS) includes 120,852 persons, who completed a self-administered food-frequency questionnaire in 1986. After 11.3 years of follow-up, 284 cases and a random sample of 4,095 persons (subcohort) with complete data were included in multivariable analyses using a case-cohort approach. VHL gene mutational analysis was complete for 225 cases. Rate ratios and corresponding 95% confidence intervals were estimated using Cox proportional hazard models, while adjusting for age, sex, smoking, body mass index, and a history of hypertension. Results We observed no association for dietary carotenoid and vitamin intake and RCC risk, and a somewhat increased risk with supplemental vitamin E, AD, and multivitamin use. Results were suggestive of higher RRs for alpha-carotene, beta-cryptoxanthin, folate, and supplemental vitamin C and multivitamin intake for wildtype VHL tumors compared to VHL-mutated tumors. Conclusions There was no association of carotenoid, vitamin or supplemental vitamin intake and RCC risk. These associations should be investigated by others to confirm the current observations.
C1 [van Dijk, Boukje A. C.; Schouten, Leo J.; van den Brandt, Piet A.] Maastricht Univ, NUTRIM, Dept Epidemiol, Maastricht, Netherlands.
   [Oosterwijk, Egbert; Kierneney, Lambertus A. L. M.; Schalken, Jack A.] Radbound Univ, Nijmegen Med Ctr, Dept Urol, NL-6500 HB Nijmegen, Netherlands.
   [de Kaa, Christina A. Hulsbergen-van] Radbound Univ, Nijmegen Med Ctr, Dept Pathol, Nijmegen, Netherlands.
   [Kierneney, Lambertus A. L. M.] Radbound Univ, Nijmegen Med Ctr, Dept Epidemiol & Biostat, Nijmegen, Netherlands.
   [Goldbohm, R. Alexandra] TNO Nutr & Food Res, Dept Food & Chem Risk Anal, Zeist, Netherlands.
C3 Maastricht University; Radboud University Nijmegen; Radboud University Nijmegen; Radboud University Nijmegen; Netherlands Organization Applied Science Research
RP van Dijk, BAC (corresponding author), Radbound Univ, Nijmegen Med Ctr, Dept Clin Chem 441, POB 9101, NL-6500 HB Nijmegen, Netherlands.
EM b.vandijk@akc.umcn.nl
CR Boeing H, 1997, Z ERNAHRUNGSWISS, V36, P3, DOI 10.1007/BF01618893
   Bosetti C, 2007, INT J CANCER, V120, P892, DOI 10.1002/ijc.22374
   Botterweck AAM, 2000, CANCER-AM CANCER SOC, V88, P737, DOI 10.1002/(SICI)1097-0142(20000215)88:4<737::AID-CNCR2>3.0.CO;2-H
   Brauch H, 2004, TOXICOL LETT, V151, P301, DOI 10.1016/j.toxlet.2003.12.074
   Brauch H, 1999, JNCI-J NATL CANCER I, V91, P854, DOI 10.1093/jnci/91.10.854
   CHOW WH, 1994, J NATL CANCER I, V86, P1131, DOI 10.1093/jnci/86.15.1131
   DORANT E, 1994, EUR J CLIN NUTR, V48, P180
   Eble J, 2004, WHO CLASSIFICATION T, V0, P0
   Gnarra JR, 1996, BBA-REV CANCER, V1242, P201, DOI 10.1016/0304-419X(95)00012-5
   GOLDBOHM RA, 1995, EUR J CLIN NUTR, V49, P420
   Goldbohm RA, 1998, INT J VITAM NUTR RES, V68, P378
   GOLDBOHM RA, 1994, EUR J CLIN NUTR, V48, P253
   Goldbohm RA, 1994, TIJDSCHR SOC GEZONDH, V72, P80
   Hemminki K, 2002, CARCINOGENESIS, V23, P809, DOI 10.1093/carcin/23.5.809
   Hu JF, 2003, CANCER CAUSE CONTROL, V14, P705, DOI 10.1023/A:1026310323882
   Kaelin WG, 2004, CLIN CANCER RES, V10, P6290S, DOI 10.1158/1078-0432.CCR-sup-040025
   Konings EJM, 1999, J AOAC INT, V82, P119
   Lee JE, 2006, CANCER EPIDEM BIOMAR, V15, P2445, DOI 10.1158/1055-9965.EPI-06-0553
   LIN DY, 1989, J AM STAT ASSOC, V84, P1074, DOI 10.2307/2290085
   Lindblad P, 1997, CANCER EPIDEM BIOMAR, V6, P215
   Maclure M, 1990, EPIDEMIOLOGY, V1, P430, DOI 10.1097/00001648-199011000-00004
   Mellemgaard A, 1996, EUR J CANCER, V32A, P673, DOI 10.1016/0959-8049(95)00633-8
   *NEVO, 1986, DTSCH FOOD COMP TABL, V0, P0
   Nicodemus KK, 2004, INT J CANCER, V108, P115, DOI 10.1002/ijc.11532
   Nyberg F, 2003, CARCINOGENESIS, V24, P689, DOI 10.1093/carcin/bgg017
   RICHARDS FM, 2001, EXPERT REV MOL MED, V0, P1
   SCHOENFELD D, 1982, BIOMETRIKA, V69, P239, DOI 10.1093/biomet/69.1.239
   Schuurman AG, 2002, CANCER CAUSE CONTROL, V13, P573, DOI 10.1023/A:1016332208339
   Seifried HE, 2003, CANCER RES, V63, P4295
   STEINMETZ KA, 1991, CANCER CAUSE CONTROL, V2, P427, DOI 10.1007/BF00054304
   van Dijk BAC, 2005, INT J CANCER, V117, P648, DOI 10.1002/ijc.21203
   van Houwelingen KP, 2005, BMC CANCER, V5, P0, DOI 10.1186/1471-2407-5-57
   VANDENBRANDT PA, 1990, INT J EPIDEMIOL, V19, P553
   VANDENBRANDT PA, 1990, J CLIN EPIDEMIOL, V43, P285, DOI 10.1016/0895-4356(90)90009-E
   Verhoeven DTH, 1997, BRIT J CANCER, V75, P149, DOI 10.1038/bjc.1997.25
   Virtamo J, 2000, CANCER CAUSE CONTROL, V11, P933, DOI 10.1023/A:1026546803917
   Volovics A, 1997, BIOMETRICAL J, V39, P195, DOI 10.1002/bimj.4710390208
   Voorrips LE, 2000, AM J EPIDEMIOL, V152, P1081, DOI 10.1093/aje/152.11.1081
   Voorrips LE, 2000, CANCER CAUSE CONTROL, V11, P101, DOI 10.1023/A:1008906706084
   Voorrips LE, 2000, CANCER EPIDEM BIOMAR, V9, P357
   Wolk A, 1996, INT J CANCER, V65, P67, DOI 10.1002/(SICI)1097-0215(19960103)65:1<67::AID-IJC12>3.0.CO;2-F
   Yuan JM, 1998, INT J CANCER, V77, P211, DOI 10.1002/(SICI)1097-0215(19980717)77:2<211::AID-IJC7>3.0.CO;2-T
   Zeegers MPA, 2001, BRIT J CANCER, V85, P977, DOI 10.1054/bjoc.2001.1968
NR 43
TC 19
Z9 20
U1 0
U2 6
PU SPRINGER
PI DORDRECHT
PA VAN GODEWIJCKSTRAAT 30, 3311 GZ DORDRECHT, NETHERLANDS
SN 0957-5243
EI 1573-7225
J9 CANCER CAUSE CONTROL
JI Cancer Causes Control
PD MAR 15
PY 2008
VL 19
IS 2
BP 125
EP 134
DI 10.1007/s10552-007-9078-5
PG 10
WC Oncology; Public, Environmental & Occupational Health
SC Oncology; Public, Environmental & Occupational Health
GA 268MG
UT WOS:000253583300002
PM 17992578
DA 2025-02-23
ER

PT J
AU Otani, T
   Iwasaki, M
   Sasazuki, S
   Inoue, M
   Tsugane, S
AF Otani, Tetsuya
   Iwasaki, Motoki
   Sasazuki, Shizuka
   Inoue, Manami
   Tsugane, Shoichiro
TI Plasma folate and risk of colorectal cancer in a nested case-control study: the Japan Public Health Center-based prospective study
SO CANCER CAUSES & CONTROL
LA English
DT Article
DE plasma folate; colorectal cancer; nested case-control study
ID folic-acid; multivitamin use; dietary-folate; colon-cancer; women; vitamin-b-12; polymorphism; association; consumption; metabolism
AB Objective There is some evidence that folate may prevent colorectal cancer by stabilizing DNA sufficiently and methylating DNA appropriately. Plasma folate is a good marker to assess folate status in the body, but it has not been adequately examined in prospective epidemiologic studies. We investigated the association between plasma folate and the risk of colorectal cancer in a nested case-control study. Methods During a 11.5-year follow-up, 375 newly diagnosed colorectal cancers were identified in a cohort of 38,373 adults who had returned their baseline questionnaires and provided blood samples. Two controls for each case were selected from the cohort. The odds ratios (OR) and 95% confidence intervals (CI) of colorectal cancer for plasma folate was estimated using the conditional logistic regression model adjusted for potential confounding factors. Results Plasma folate was not associated with the risk of colorectal cancer in either men or women, although a small reduction of OR in men was observed in the second (OR, 0.70; 95% CI, 0.37-1.3), the third (OR, 0.72; 95% CI, 0.38-1.3), and the highest quartiles (OR, 0.86; 95% CI, 0.45-1.6) without a dose-response relationship (P for trend 0.88). A similar association was observed in the risk of colon or rectal cancer. No statistical interaction with the risk of colorectal cancer was observed between plasma folate and alcohol consumption. Conclusion Our results did not support the hypothesis that a folate-rich status may prevent colorectal cancer, though that finding may be due to an insufficient number of folate-deficient subjects in our study population.
C1 [Otani, Tetsuya; Iwasaki, Motoki; Sasazuki, Shizuka; Inoue, Manami; Tsugane, Shoichiro; Japan Public Hlth Ctr Based] Natl Canc Ctr, Res Ctr Canc Prevent & Screening, Epidemiol & Prevent Div, Chuo Ku, Tokyo 1040045, Japan.
C3 National Cancer Center - Japan
RP Sasazuki, S (corresponding author), Natl Canc Ctr, Res Ctr Canc Prevent & Screening, Epidemiol & Prevent Div, Chuo Ku, 5-1-1 Tsukiji, Tokyo 1040045, Japan.
EM ssasazuk@gan2.res.ncc.go.jp
CR Bingham SA, 2005, CANCER EPIDEM BIOMAR, V14, P1552, DOI 10.1158/1055-9965.EPI-04-0891
   BIRD CL, 1995, CANCER EPIDEM BIOMAR, V4, P709
   Clayton D, 1993, STAT MODELS EPIDEMIO, V0, P161
   Cole BF, 2007, JAMA-J AM MED ASSOC, V297, P2351, DOI 10.1001/jama.297.21.2351
   Duthie SJ, 2000, EUR J NUTR, V39, P106, DOI 10.1007/s003940070026
   Fritz A, 2000, INTERNATIONAL CLASSIFICATION OF DISEASES FOR ONCOLOGY, V0, P0
   Giovannucci E, 1998, ANN INTERN MED, V129, P517, DOI 10.7326/0003-4819-129-7-199810010-00002
   Giovannucci E, 2002, J NUTR, V132, P2350S, DOI 10.1093/jn/132.8.2350S
   Glynn SA, 1996, CANCER EPIDEM BIOMAR, V5, P487
   GOELZ SE, 1985, SCIENCE, V228, P187, DOI 10.1126/science.2579435
   HALSTED CH, 1971, NEW ENGL J MED, V285, P701, DOI 10.1056/NEJM197109232851301
   HERBERT V, 1962, J CLIN INVEST, V41, P1263, DOI 10.1172/JCI104589
   Institute of Medicine, 1998, DIET REF INT THIAM R, V0, P0, DOI DOI 10.17226/6015
   *INT UN AG CANC, 1997, TNM CLASS MAL TUM, V0, P0
   Ishihara J, 2007, J NUTR, V137, P1808, DOI 10.1093/jn/137.7.1808
   Iwasaki M, 2003, J EPIDEMIOL, V13, P216, DOI 10.2188/jea.13.216
   Jacobs EJ, 2003, AM J EPIDEMIOL, V158, P621, DOI 10.1093/aje/kwg190
   Kato I, 1999, BRIT J CANCER, V79, P1917, DOI 10.1038/sj.bjc.6690305
   Konings EJM, 2002, CANCER-AM CANCER SOC, V95, P1421, DOI 10.1002/cncr.10866
   Ma J, 1999, CANCER EPIDEM BIOMAR, V8, P825
   Ma J, 1997, CANCER RES, V57, P1098
   MANTEL N, 1963, J AM STAT ASSOC, V58, P690
   Michels KB, 2005, CANCER EPIDEM BIOMAR, V14, P842, DOI 10.1158/1055-9965.EPI-04-0544
   Molloy A M, 2001, PUBLIC HEALTH NUTR, V4, P601
   Otani T, 2003, CANCER EPIDEM BIOMAR, V12, P1492
   Otani T, 2005, NUTR CANCER, V53, P42, DOI 10.1207/s15327914nc5301_5
   Parkin DM, 2002, CANC INCIDENCE 5 CON, VVIII, P0
   Sanjoaquin MA, 2005, INT J CANCER, V113, P825, DOI 10.1002/ijc.20648
   SHAW S, 1989, BIOCHEM J, V257, P277, DOI 10.1042/bj2570277
   Song J, 2000, CANCER RES, V60, P3191
   Su LJ, 2001, ANN EPIDEMIOL, V11, P65, DOI 10.1016/S1047-2797(00)00188-5
   Tsubono Y, 2003, J EPIDEMIOL, V13, P0
   Watanabe S, 2001, J EPIDEMIOL, V11, P0
NR 33
TC 25
Z9 29
U1 0
U2 3
PU SPRINGER
PI DORDRECHT
PA VAN GODEWIJCKSTRAAT 30, 3311 GZ DORDRECHT, NETHERLANDS
SN 0957-5243
EI 1573-7225
J9 CANCER CAUSE CONTROL
JI Cancer Causes Control
PD FEB 15
PY 2008
VL 19
IS 1
BP 67
EP 74
DI 10.1007/s10552-007-9071-z
PG 8
WC Oncology; Public, Environmental & Occupational Health
SC Oncology; Public, Environmental & Occupational Health
GA 251PT
UT WOS:000252386400008
PM 17943453
DA 2025-02-23
ER

PT J
AU Rossi, M
   Negri, E
   Lagiou, P
   Talamini, R
   Dal Maso, L
   Montella, M
   Franceschi, S
   La Vecchia, C
AF Rossi, Marta
   Negri, Eva
   Lagiou, Pagona
   Talamini, Renato
   Dal Maso, Luigino
   Montella, Maurizio
   Franceschi, Silvia
   La Vecchia, Carlo
TI Flavonoids and ovarian cancer risk: A case-control study in Italy
SO INTERNATIONAL JOURNAL OF CANCER
LA English
DT Article
DE flavonoids; ovarian cancer; isoflavones; case-control study; risk factors
ID food-frequency questionnaire; vegetable consumption; dietary flavonoids; colorectal-cancer; fruit; genistein; daidzein; tea; epidemiology; health
AB Flavonoids belong to a vast group of polyphenols widely distributed in all foods of plant origin. Because of their antioxidant, antimutagenic and antiproliferative properties, they have been hypothesized to contribute to the favorable effects of fruit and vegetables against cancer. The aim of this study is to investigate the relation of 6 classes of flavonoids (flavan-3-ols, flavanones, flavonols, flavones, anthocyanidins and isoflavones) with ovarian cancer risk, using data from a multicentric case-control study conducted in Italy between 1992 and 1999. The study included 1,031 cases with incident, histologically confirmed epithelial ovarian cancer and 2,411 controls admitted for acute, nonneoplastic conditions to major hospitals in the same catchment areas. In logistic regression models including study center, education, year of interview, parity, oral contraceptive use and family history of ovarian or breast cancer or both, an inverse relation with significant trend in risk was found between ovarian cancer and flavonols [odds ratio (OR), 0.63; 95% confidence intervals (CI) 0.47-0.84] as well as isoflavones (OR, 0.51; 95% CI, 0.37-0.69), comparing the highest versus the lowest quintile. Further adjustment for fruit and vegetable intake did not modify these associations, suggesting that isoflavones and flavonols may have a distinct role in explaining the effect of fruit and vegetable against ovarian cancer. On the basis of our findings and the relevant literature, we infer that isoflavones, and perhaps flavonols, may have favorable effects with respect to ovarian cancer risk. (c) 2008 Wiley-Liss, Inc.
C1 [Rossi, Marta] Ist Ric Farmacol Mario Negri, Dipartimento Epidemiol, Lab Epidemiol Gen, I-20156 Milan, Italy.
   [Lagiou, Pagona] Univ Athens, Sch Med, Dept Hyg & Epidemiol, GR-11527 Athens, Greece.
   [Talamini, Renato; Dal Maso, Luigino] Ctr Riferimento Oncol, Unita Epidemiol & Biostat, I-33081 Aviano, PN, Italy.
   [Montella, Maurizio] Ist Tumori Fdn Pascale, Serv Epidemiol, Naples, Italy.
   [Franceschi, Silvia] Int Agcy Res Canc, F-69372 Lyon, France.
   [La Vecchia, Carlo] Univ Milan, Ist Stat Med & Biometria, I-20122 Milan, Italy.
C3 Istituto di Ricerche Farmacologiche Mario Negri IRCCS; National & Kapodistrian University of Athens; Athens Medical School; IRCCS Aviano (CRO); IRCCS Fondazione Pascale; World Health Organization; International Agency for Research on Cancer (IARC); University of Milan
RP Rossi, M (corresponding author), Ist Ric Farmacol Mario Negri, Dipartimento Epidemiol, Lab Epidemiol Gen, Via La Masa 19, I-20156 Milan, Italy.
EM mrossi@marionegri.it
FU Associazione Italiana per la Ricerca sul Cancro Funding Source: Custom
CR ADLERCREUTZ H, 1995, ENVIRON HEALTH PERSP, V103, P103, DOI 10.2307/3432518
   Agudo A, 2002, PUBLIC HEALTH NUTR, V5, P1179, DOI 10.1079/PHN2002398
   Arts I C W, 2002, IARC SCI PUBL, V156, P353
   Arts ICW, 2005, AM J CLIN NUTR, V81, P317S, DOI 10.1093/ajcn/81.1.317S
   Baker JA, 2007, INT J GYNECOL CANCER, V17, P50, DOI 10.1111/j.1525-1438.2006.00773.x
   Bidoli E, 2001, ANN ONCOL, V12, P1589, DOI 10.1023/A:1013124112542
   Bosetti C, 2005, CANCER EPIDEM BIOMAR, V14, P805, DOI 10.1158/1055-9965.EPI-04-0838
   Bosetti C, 2001, INT J CANCER, V93, P911, DOI 10.1002/ijc.1422
   Bosetti C, 2007, CANCER EPIDEM BIOMAR, V16, P98, DOI 10.1158/1055-9965.EPI-06-0769
   Breslow NE, 1980, STAT METHODS CANC RE, VI, P32
   Chang ET, 2007, AM J EPIDEMIOL, V165, P802, DOI 10.1093/aje/kwk065
   Chen XW, 2001, NUTR CANCER, V41, P165, DOI 10.1207/S15327914NC41-1&2_23
   Decarli A, 1996, ANN EPIDEMIOL, V6, P110, DOI 10.1016/1047-2797(95)00129-8
   Fink BN, 2007, AM J EPIDEMIOL, V165, P514, DOI 10.1093/aje/kwk033
   FRANCESCHI S, 1993, EUR J CANCER, V29A, P2298, DOI 10.1016/0959-8049(93)90225-5
   Garavello W, 2007, ANN ONCOL, V18, P1104, DOI 10.1093/annonc/mdm078
   Gates MA, 2007, INT J CANCER, V121, P2225, DOI 10.1002/ijc.22790
   Gercel-Taylor C, 2004, ANTICANCER RES, V24, P795
   Gnagnarella P, 2004, J FOOD COMPOS ANAL, V17, P509, DOI 10.1016/j.jfca.2004.02.009
   Gossner G, 2007, GYNECOL ONCOL, V105, P23, DOI 10.1016/j.ygyno.2006.11.009
   Kiani F, 2006, CANCER CAUSE CONTROL, V17, P137, DOI 10.1007/s10552-005-5383-z
   Koushik A, 2005, CANCER EPIDEM BIOMAR, V14, P2160, DOI 10.1158/1055-9965.EPI-05-0218
   Kurahashi N, 2007, CANCER EPIDEM BIOMAR, V16, P2169, DOI 10.1158/1055-9965.EPI-07-0689
   La Vecchia C, 1998, EUR J CANCER PREV, V7, P3, DOI 10.1097/00008469-199802001-00002
   La Vecchia C, 1998, EPIDEMIOLOGY, V9, P208
   Lagiou P, 2004, CANCER CAUSE CONTROL, V15, P67, DOI 10.1023/B:CACO.0000016619.18041.b0
   Larsson SC, 2004, BRIT J CANCER, V90, P2167, DOI 10.1038/sj.bjc.6601872
   Liggins J, 2000, BRIT J NUTR, V84, P717
   Liggins J, 2000, J NUTR BIOCHEM, V11, P326, DOI 10.1016/S0955-2863(00)00085-1
   Lukanova A, 2005, CANCER EPIDEM BIOMAR, V14, P98
   Manach C, 2004, AM J CLIN NUTR, V79, P727, DOI 10.1093/ajcn/79.5.727
   McCann SE, 2003, J NUTR, V133, P1937, DOI 10.1093/jn/133.6.1937
   Mor G, 2006, CURR OPIN INVEST DR, V7, P542
   Neuhouser ML, 2004, NUTR CANCER, V50, P1, DOI 10.1207/s15327914nc5001_1
   Nijveldt RJ, 2001, AM J CLIN NUTR, V74, P418
   Pan SY, 2004, CANCER EPIDEM BIOMAR, V13, P1521
   Parazzini F, 2000, EUR J CANCER, V36, P520, DOI 10.1016/S0959-8049(99)00313-5
   Peterson J, 2003, BRIT J CANCER, V89, P1255, DOI 10.1038/sj.bjc.6601271
   Peterson J, 1998, NUTR RES, V18, P1995, DOI 10.1016/S0271-5317(98)00169-9
   Ross JA, 2002, ANNU REV NUTR, V22, P19, DOI 10.1146/annurev.nutr.22.111401.144957
   Rossi M, 2007, CANCER EPIDEM BIOMAR, V16, P1621, DOI 10.1158/1055-9965.EPI-07-0168
   Rossi M, 2007, INT J CANCER, V120, P1560, DOI 10.1002/ijc.22499
   Rossi M, 2006, CANCER EPIDEM BIOMAR, V15, P1555, DOI 10.1158/1055-9965.EPI-06-0017
   Salvini S, 1998, BANCA COMPOSIZIONE D, V0, P0
   Schulz M, 2005, CANCER EPIDEM BIOMAR, V14, P2531, DOI 10.1158/1055-9965.EPI-05-0159
   Spinella F, 2006, MOL CANCER THER, V5, P1483, DOI 10.1158/1535-7163.MCT-06-0053
   STONER GD, 1995, J CELL BIOCHEM, V0, P169
   Theodoratou E, 2007, AM J EPIDEMIOL, V166, P181, DOI 10.1093/aje/kwm063
   Trichopoulou A, 2003, INT J VITAM NUTR RES, V73, P63, DOI 10.1024/0300-9831.73.2.63
   *USDA, 2003, USDA DAT FALV CONT S, V0, P0
   *USDA, 2002, IOWA STAT U DAT ISOF, V0, P0
   WILLETT W, 1986, AM J EPIDEMIOL, V124, P17, DOI 10.1093/oxfordjournals.aje.a114366
   Wu AH, 2006, MOL NUTR FOOD RES, V50, P160, DOI 10.1002/mnfr.200500142
   Ye B, 2007, CANCER LETT, V251, P43, DOI 10.1016/j.canlet.2006.10.025
   Zhang M, 2004, NUTR CANCER, V49, P125, DOI 10.1207/s15327914nc4902_2
NR 55
TC 56
Z9 73
U1 0
U2 12
PU WILEY
PI HOBOKEN
PA 111 RIVER ST, HOBOKEN 07030-5774, NJ USA
SN 0020-7136
EI 1097-0215
J9 INT J CANCER
JI Int. J. Cancer
PD AUG 15
PY 2008
VL 123
IS 4
BP 895
EP 898
DI 10.1002/ijc.23549
PG 4
WC Oncology
SC Oncology
GA 328SL
UT WOS:000257818000021
PM 18491402
DA 2025-02-23
ER

PT J
AU Xu, WH
   Zheng, W
   Cai, QY
   Cheng, JR
   Cai, H
   Xiang, YB
   Shu, XO
AF Xu, Wang Hong
   Zheng, Wei
   Cai, Qiuyin
   Cheng, Jia-Rong
   Cai, Hui
   Xiang, Yong-Bing
   Shu, Xiao Ou
TI The <i>Asp<SUP>327</SUP> Asn</i> Polymorphism in the Sex Hormone-Binding Globulin Gene Modifies the Association of Soy Food and Tea Intake With Endometrial Cancer Risk
SO NUTRITION AND CANCER-AN INTERNATIONAL JOURNAL
LA English
DT Article
ID postmenopausal women; breast-cancer; haplotype reconstruction; dietary isoflavones; steroid-hormones; shbg gene; cells; consumption; shanghai; receptor
AB We evaluated the interactive effect of polymorphisms in the sex hormone-binding globulin (SHBG) gene with soy isoflavones, tea consumption, and dietary fiber on endometrial cancer risk in a population-based, case-control study of 1,199 endometrial cancer patients and 1,212 controls. Genotyping of polymorphisms was performed by using TaqMan (Applied Biosystems, Foster City, CA) assays (rs6259) or the Affymetrix MegAllele Targeted Genotyping System (Affymetrix, Inc., US) (rs13894, rs858521, and rs2955617). Dietary information was obtained using a validated food frequency questionnaire. A logistic regression model was employed to compute adjusted odds ratios (ORs) and 95% confidence intervals (CIs). We found that the Asp(327)Asn (rs6259) polymorphism was associated with decreased risk of endometrial cancer, particularly among postmenopausal women (OR = 0.79, 95% CI = 0.62-1.00). This single nucleotide polymorphism (SNP) modified associations of soy isoflavones and tea consumption but not fiber intake with endometrial cancer, with the inverse association of soy intake and tea consumption being more evident for those with the Asp/Asp genotype of the SHBG gene at Asp(327)Asn (rs6259), particularly premenopausal women (P-interaction = 0.06 and 0.02, respectively, for soy isoflavones and tea intake). This study suggests that gene-diet interaction may play an important role in the etiology of endometrial cancer risk.
C1 [Shu, Xiao Ou] Vanderbilt Univ, Med Ctr, Inst Med & Publ Hlth, Vanderbilt Epidemiol Ctr,Dept Med, Nashville, TN 37203 USA.
   [Xu, Wang Hong; Cheng, Jia-Rong; Xiang, Yong-Bing] Shanghai Jiao Tong Univ, Shanghai Canc Inst, Inst Canc, Dept Epidemiol, Shanghai 200030, Peoples R China.
C3 Vanderbilt University; Shanghai Jiao Tong University
RP Shu, XO (corresponding author), Vanderbilt Univ, Med Ctr, Inst Med & Publ Hlth, Vanderbilt Epidemiol Ctr,Dept Med, 2525 W End Ave,Suite 600, Nashville, TN 37203 USA.
EM xiao-ou.shu@vanderbilt.edu
FU National Cancer Institute [R01CA92585]
CR BERUBE D, 1990, CYTOGENET CELL GENET, V54, P65, DOI 10.1159/000132958
   Bhargava A, 2006, J NUTR, V136, P2249, DOI 10.1093/jn/136.8.2249
   Cousin P, 2004, J CLIN ENDOCR METAB, V89, P917, DOI 10.1210/jc.2002-021553
   Cousin P, 1998, J CLIN ENDOCR METAB, V83, P235, DOI 10.1210/jc.83.1.235
   Cui Y, 2005, CANCER EPIDEM BIOMAR, V14, P1096, DOI 10.1158/1055-9965.EPI-04-0721
   Dai Q, 2003, CANCER EPIDEM BIOMAR, V12, P497
   Dai Q, 2007, PHARMACOGENET GENOM, V17, P161, DOI 10.1097/FPC.0b013e32801112a1
   de Bakker PIW, 2005, NAT GENET, V37, P1217, DOI 10.1038/ng1669
   Deming SL, 2008, CANCER EPIDEM BIOMAR, V17, P563, DOI 10.1158/1055-9965.EPI-07-0752
   Duncan AM, 1999, J CLIN ENDOCR METAB, V84, P3479, DOI 10.1210/jc.84.10.3479
   Dunning AM, 2004, JNCI-J NATL CANCER I, V96, P936, DOI 10.1093/jnci/djh167
   Fortunati N, 1999, J STEROID BIOCHEM, V69, P473, DOI 10.1016/S0960-0760(99)00068-0
   Goodman MT, 1997, AM J EPIDEMIOL, V146, P294, DOI 10.1093/oxfordjournals.aje.a009270
   Haiman CA, 2005, J CLIN ENDOCR METAB, V90, P2198, DOI 10.1210/jc.2004-1417
   Hammond GL, 1995, TRENDS ENDOCRIN MET, V6, P298, DOI 10.1016/1043-2760(95)00162-X
   Hardenbol P, 2005, GENOME RES, V15, P269, DOI 10.1101/gr.3185605
   Hwang CS, 2006, J STEROID BIOCHEM, V101, P246, DOI 10.1016/j.jsbmb.2006.06.020
   Kahn SM, 2002, J ENDOCRINOL, V175, P113, DOI 10.1677/joe.0.1750113
   Kataoka N, 2007, CANCER, V109, P1296, DOI 10.1002/cncr.22531
   Low YL, 2006, CANCER RES, V66, P8980, DOI 10.1158/0008-5472.CAN-06-2432
   Lukanova A, 2004, INT J CANCER, V108, P425, DOI 10.1002/ijc.11529
   Mackey R, 2000, BIOFACTORS, V12, P251, DOI 10.1002/biof.5520120138
   MOUSAVI Y, 1993, STEROIDS, V58, P301, DOI 10.1016/0039-128X(93)90088-5
   Oh HY, 2005, J MED FOOD, V8, P1, DOI 10.1089/jmf.2005.8.1
   Pino AM, 2000, J CLIN ENDOCR METAB, V85, P2797, DOI 10.1210/jc.85.8.2797
   Potischman N, 1996, J NATL CANCER I, V88, P1127, DOI 10.1093/jnci/88.16.1127
   SELBY C, 1990, ANN CLIN BIOCHEM, V27, P532, DOI 10.1177/000456329002700603
   Shu XO, 2004, EUR J CLIN NUTR, V58, P17, DOI 10.1038/sj.ejcn.1601738
   Stephens M, 2003, AM J HUM GENET, V73, P1162, DOI 10.1086/379378
   Stephens M, 2001, AM J HUM GENET, V68, P978, DOI 10.1086/319501
   Tymchuk CN, 2000, NUTR CANCER, V38, P158, DOI 10.1207/S15327914NC382_3
   Watanabe S, 2000, BIOFACTORS, V12, P233, DOI 10.1002/biof.5520120136
   Westberg L, 2001, J CLIN ENDOCR METAB, V86, P2562, DOI 10.1210/jc.86.6.2562
   Xu WH, 2007, AM J EPIDEMIOL, V166, P1420, DOI 10.1093/aje/kwm242
   Xu WH, 2004, BMJ-BRIT MED J, V328, P1285, DOI 10.1136/bmj.38093.646215.AE
   Yang Y, 2002, CHINA FOOD COMPOSITION TABLE, V0, P0
NR 36
TC 18
Z9 18
U1 0
U2 9
PU LAWRENCE ERLBAUM ASSOC INC-TAYLOR & FRANCIS
PI PHILADELPHIA
PA 325 CHESTNUT STREET, STE 800, PHILADELPHIA, PA 19106 USA
SN 0163-5581
EI 
J9 NUTR CANCER
JI Nutr. Cancer
PD JUN 15
PY 2008
VL 60
IS 6
BP 736
EP 743
DI 10.1080/01635580802192833
PG 8
WC Oncology; Nutrition & Dietetics
SC Oncology; Nutrition & Dietetics
GA 389QI
UT WOS:000262109200005
PM 19005973
DA 2025-02-23
ER

PT J
AU Kabat, GC
   Miller, AB
   Jain, M
   Rohan, TE
AF Kabat, G. C.
   Miller, A. B.
   Jain, M.
   Rohan, T. E.
TI Dietary intake of selected B vitamins in relation to risk of major cancers in women
SO BRITISH JOURNAL OF CANCER
LA English
DT Article
DE dietary folate; thiamin; riboflavin; niacin; methionine; female neoplasms
ID one-carbon metabolism; breast-cancer; colorectal-cancer; folate intake; colon-cancer; ovarian-cancer; lung-cancer; folic-acid; alcohol; methionine
AB Although folic acid has been investigated for its potential to inhibit carcinogenesis, few epidemiologic studies have assessed the effects of intake of thiamin, riboflavin, and niacin, which may reduce cancer risk by acting as cofactors in folate metabolism or by other mechanisms. Using data from a large cohort of Canadian women, we examined the association of dietary intake of these nutrients, as well as intake of folate, methionine, and alcohol, with cancers of the breast, endometrium, ovary, colorectum, and lung ascertained during an average of 16.4 years of follow-up. After exclusions, the following numbers of incident cases were available for analysis: breast, n = 2491; endometrium, n = 426; ovary, n = 264; colorectum, n = 617; and lung, n = 358. Cox proportional hazard models were used to estimate risk of each cancer with individual nutrients and to explore possible effect modification by combinations of nutrients on cancer risk. Few significant associations of intake of individual B vitamins with the five cancers were observed. Alcohol consumption showed a modest positive association with breast cancer risk but not with risk of the other cancers. There was no evidence of effect modification among the nutrients. This large study provides little support for an association of dietary intake thiamin, riboflavin, niacin, folate, or methionine with five major cancers in women.
C1 [Kabat, G. C.; Rohan, T. E.] Albert Einstein Coll Med, Dept Epidemiol & Populat Hlth, Bronx, NY 10461 USA.
   [Miller, A. B.; Jain, M.] Univ Toronto, Dept Publ Hlth Sci, Toronto, ON, Canada.
C3 Yeshiva University; Montefiore Medical Center; Albert Einstein College of Medicine; University of Toronto
RP Kabat, GC (corresponding author), Albert Einstein Coll Med, Dept Epidemiol & Populat Hlth, 1300 Morris Pk Ave,Room 1301, Bronx, NY 10461 USA.
EM gkabat@aecom.yu.edu
FU National Cancer Institute of Canada
CR Ames BN, 2001, MUTAT RES-FUND MOL M, V475, P7, DOI 10.1016/S0027-5107(01)00070-7
   BINGHAM S, 2006, P NUTR SOC, V53, P605
   Boros LG, 2000, ANTICANCER RES, V20, P2245
   Cho E, 2006, INT J CANCER, V118, P970, DOI 10.1002/ijc.21441
   Cho EY, 2007, CANCER EPIDEM BIOMAR, V16, P2787, DOI 10.1158/1055-9965.EPI-07-0683
   Cho E, 2007, JNCI-J NATL CANCER I, V99, P1224, DOI 10.1093/jnci/djm082
   Choi SW, 2000, J NUTR, V130, P129, DOI 10.1093/jn/130.2.129
   COLE BF, 2007, JAMA-J AM MED ASSOC, V99, P1224
   Feigelson HS, 2003, CANCER EPIDEM BIOMAR, V12, P161
   FERRARONI M, 1994, BRIT J CANCER, V70, P1150, DOI 10.1038/bjc.1994.463
   Flood A, 2002, CANCER CAUSE CONTROL, V13, P551, DOI 10.1023/A:1016330609603
   GIOVANNUCCI E, 1995, JNCI-J NATL CANCER I, V87, P265, DOI 10.1093/jnci/87.4.265
   GIOVANNUCCI E, 1993, J NATL CANCER I, V85, P875, DOI 10.1093/jnci/85.11.875
   Giovannucci E, 1998, ANN INTERN MED, V129, P517, DOI 10.7326/0003-4819-129-7-199810010-00002
   Giovannucci E, 2004, J NUTR, V134, P2475S, DOI 10.1093/jn/134.9.2475S
   Harnack L, 2002, NUTR CANCER, V43, P152, DOI 10.1207/S15327914NC432_5
   JACOBSON EL, 1995, BIOCHIMIE, V77, P394, DOI 10.1016/0300-9084(96)88152-1
   Jain M, 1996, AM J EPIDEMIOL, V143, P953, DOI 10.1093/oxfordjournals.aje.a008839
   Jain M G, 2000, CANCER CONTROL, V7, P288
   Jain MG, 2000, EUR J EPIDEMIOL, V16, P899, DOI 10.1023/A:1011012621990
   JAIN MG, 1982, AM J CLIN NUTR, V36, P931, DOI 10.1093/ajcn/36.5.931
   Jedrychowski W, 2002, MED SCI MONITOR, V8, P0
   Jemal A, 2008, CA-CANCER J CLIN, V58, P71, DOI 10.3322/CA.2007.0010
   Kelemen LE, 2004, CANCER CAUSE CONTROL, V15, P1085, DOI 10.1007/s10552-004-1546-6
   KEY T, 1994, P NUTR SOC, V53, P605, DOI 10.1079/PNS19940069
   Kim YI, 2004, CANCER EPIDEM BIOMAR, V13, P511
   Kirkland JB, 2003, NUTR CANCER, V46, P110, DOI 10.1207/S15327914NC4602_02
   Larsson SC, 2004, JNCI-J NATL CANCER I, V96, P396, DOI 10.1093/jnci/djh061
   Larsson SC, 2007, JNCI-J NATL CANCER I, V99, P64, DOI 10.1093/jnci/djk006
   Lewis SJ, 2006, JNCI-J NATL CANCER I, V98, P1607, DOI 10.1093/jnci/djj440
   MILLER AB, 1992, CAN MED ASSOC J, V147, P1459
   Pöschl G, 2004, P NUTR SOC, V63, P65, DOI 10.1079/PNS2003323
   Powers HJ, 2005, J NUTR, V135, P2960S, DOI 10.1093/jn/135.12.2960S
   Powers HJ, 2003, AM J CLIN NUTR, V77, P1352
   Rohan TE, 2000, J NATL CANCER I, V92, P266, DOI 10.1093/jnci/92.3.266
   ROTHMAN KJ, 1998, MODERN EPIDEMIOLOGY, V0, P319
   Sanjoaquin MA, 2005, INT J CANCER, V113, P825, DOI 10.1002/ijc.20648
   Shrubsole MJ, 2001, CANCER RES, V61, P7136
   Slattery ML, 1997, CANCER CAUSE CONTROL, V8, P575, DOI 10.1023/A:1018490212481
   Terry P, 2002, INT J CANCER, V97, P864, DOI 10.1002/ijc.10138
   Terry P, 2002, NUTR CANCER, V42, P167, DOI 10.1207/S15327914NC422_3
   Thorand B, 1998, PUBLIC HEALTH NUTR, V1, P147, DOI 10.1079/PHN19980024
   Tworoger SS, 2006, AM J EPIDEMIOL, V163, P1101, DOI 10.1093/aje/kwj128
   Vandenbussche D, 2005, J COMB OPTIM, V9, P357, DOI 10.1007/s10878-005-1777-9
   Voorrips LE, 2000, CANCER EPIDEM BIOMAR, V9, P357
   WILLETT W, 1986, AM J EPIDEMIOL, V124, P17, DOI 10.1093/oxfordjournals.aje.a114366
   Xu WH, 2007, CANCER EPIDEM BIOMAR, V16, P281, DOI 10.1158/1055-9965.EPI-06-0798
   Xu XR, 2008, FASEB J, V22, P2045, DOI 10.1096/fj.07-101279
   Ziegler RG, 2007, JNCI-J NATL CANCER I, V99, P1214, DOI 10.1093/jnci/djm105
NR 49
TC 94
Z9 102
U1 0
U2 10
PU NATURE PUBLISHING GROUP
PI LONDON
PA MACMILLAN BUILDING, 4 CRINAN ST, LONDON N1 9XW, ENGLAND
SN 0007-0920
EI 1532-1827
J9 BRIT J CANCER
JI Br. J. Cancer
PD AUG 15
PY 2008
VL 99
IS 5
BP 816
EP 821
DI 10.1038/sj.bjc.6604540
PG 6
WC Oncology
SC Oncology
GA 341NB
UT WOS:000258720100022
PM 18665162
DA 2025-02-23
ER

PT J
AU Weitzman, S
AF Weitzman, Sheila
TI Complementary and alternative (CAM) dietary therapies for cancer
SO PEDIATRIC BLOOD & CANCER
LA English
DT Article; Proceedings Paper
DE alternative; complementary; medicine
ID mediterranean diet; physical-activity; nutrition; antioxidants; medicine
AB Complementary and alternative (CAM) therapies include a wide spectrum of dietary practices, some of which are claimed to Cure cancer. Observational studies have shown consistently that predominantly plant-based diets reduce the risk for some adult type cancers such as breast cancer and prostate cancer. These studies form the basis of the American Cancer Society (ACS) nutritional guidelines. Many CAM diets prescribe a similar low fat, high fiber, high fruit and vegetable type diet, but also add detoxification and many different Supplements to the basic diet which is then claimed to cure cancer. The potential advantages and disadvantages of CAM diets are discussed. Many aspects can be potentially harmful, particularly to the child with cancer. Advantages include involvement of the child and family in decision-making and care. There is no evidence to support the claims that CAM dietary therapies cure cancer.
C1 Hosp Sick Children, Div Hematol Oncol, Toronto, ON M5G 1X8, Canada.
C3 University of Toronto; Hospital for Sick Children (SickKids)
RP Weitzman, S (corresponding author), Hosp Sick Children, Div Hematol Oncol, 555 Univ Ave, Toronto, ON M5G 1X8, Canada.
EM sheila.weitzman@sickkids.ca
CR *ACS, 2000, AM CANC SOC GUID COM, V0, P305
   BALDWIN S, 2001, INTEGRATED CANC CARE, V0, P206
   Bloch AS, 1999, CANCER PRACT, V7, P151, DOI 10.1046/j.1523-5394.1999.07309.x
   BREWIN TA, 2001, INTEGRATED CANC CARE, V0, P57
   Brown JK, 2003, CA-CANCER J CLIN, V53, P268, DOI 10.3322/canjclin.53.5.268
   Byers T, 2002, CA-CANCER J CLIN, V52, P92, DOI 10.3322/canjclin.52.2.92
   Cassileth BR, 2004, ONCOLOGIST, V9, P80, DOI 10.1634/theoncologist.9-1-80
   CASSILETH BR, 1998, ALTERNATIVE MED HDB, V0, P55
   Fernandez CV, 1998, J CLIN ONCOL, V16, P1279, DOI 10.1200/JCO.1998.16.4.1279
   Heck AM, 2000, AM J HEALTH-SYST PH, V57, P1221, DOI 10.1093/ajhp/57.13.1221
   Holmes S, 2003, J R SOC PROMO HEALTH, V123, P76, DOI 10.1177/146642400312300205
   HUNTER M, 1991, RECENT RES CANCER, V121, P293
   Kogut V, 2001, CLIN J ONCOL NURS, V5, P283
   Kumar Nagi B, 2002, CANCER CONTROL, V9, P236
   Kushi LH, 2001, J NUTR, V131, P3056S, DOI 10.1093/jn/131.11.3056S
   La Vecchia C, 2004, PUBLIC HEALTH NUTR, V7, P965, DOI 10.1079/PHN2004562
   Labriola D, 1999, ONCOLOGY-NY, V13, P1003
   Lerner M, 1994, CHOICES IN HEALING: INTEGRATING THE BEST OF CONVENTIONAL AND COMPLEMENTARY APPROACHES TO CANCER, V0, P0
   Maritess Canlas, 2005, SEMIN ONCOL NURS, V21, P173, DOI 10.1016/j.soncn.2005.04.005
   Martinez-Gonzalez MA, 2004, EUR J CANCER PREV, V13, P327, DOI 10.1097/01.cej.0000137512.71845.bf
   Nagasaki A, 2005, CLIN NUTR, V24, P864, DOI 10.1016/j.clnu.2005.06.009
   *NATL CLIN TRIALS, 2005, CLIN TRIALS, V0, P0
   Prasad KN, 1999, J AM COLL NUTR, V18, P13, DOI 10.1080/07315724.1999.10718822
   ROSENFELD I, 1996, DR ROSENFELDS GUIDE, V0, P117
   SAWYER MG, 1994, MED J AUSTRALIA, V160, P320, DOI 10.5694/j.1326-5377.1994.tb138228.x
   Schmidt K, 2004, ANN ONCOL, V15, P733, DOI 10.1093/annonc/mdh174
   Sparreboom A, 2004, J CLIN ONCOL, V22, P2489, DOI 10.1200/JCO.2004.08.182
   Vickers A, 2004, CA-CANCER J CLIN, V54, P110, DOI 10.3322/canjclin.54.2.110
   Vickers A, 1999, BRIT MED J, V319, P1419, DOI 10.1136/bmj.319.7222.1419
NR 29
TC 8
Z9 9
U1 1
U2 11
PU WILEY
PI HOBOKEN
PA 111 RIVER ST, HOBOKEN 07030-5774, NJ USA
SN 1545-5009
EI 1545-5017
J9 PEDIATR BLOOD CANCER
JI Pediatr. Blood Cancer
PD FEB 15
PY 2008
VL 50
IS 2
BP 494
EP 497
DI 10.1002/pbc.21401
PG 4
WC Oncology; Hematology; Pediatrics
SC Oncology; Hematology; Pediatrics
GA 248IQ
UT WOS:000252147200018
PM 18064662
DA 2025-02-23
ER

PT J
AU Murphy, G
   Sansbury, LS
   Bergen, AW
   Wang, ZQ
   Schatzkin, A
   Lehman, T
   Kalidindi, A
   Modali, R
   Lanza, E
AF Murphy, Gwen
   Sansbury, Leah S.
   Bergen, Andrew W.
   Wang, Zhuoqiao
   Schatzkin, Arthur
   Lehman, Teresa
   Kalidindi, Aravind
   Modali, Rama
   Lanza, Elaine
TI Polynucleotide kinase 3′ phosphatase variant, dietary variables and risk of adenoma recurrence in the Polyp Prevention Trial
SO EUROPEAN JOURNAL OF CANCER PREVENTION
LA English
DT Article
DE adenoma; diet; DNA repair; polyp prevention trial
ID prostate-cancer risk; colorectal-cancer; gene polymorphisms; antioxidant intake; xrcc1 gene; repair; susceptibility; smoking; design; modify
AB Polymorphisms in a number of genes encoding for DNA repair enzymes have been associated with altering the function of these enzymes and increasing risk of a number of cancers, including colon cancer. We have investigated the association between a common variant in polynucleotide kinase 3' phosphatase (PNKP), a putative DNA repair enzyme, and risk of adenoma recurrence in the Polyp Prevention Trial participants. We also investigated possible interaction or effect modification between carriage of the variant allele, dietary components and risk of adenoma recurrence. Unconditional logistic regression models were used to calculate the odds ratios and 95% confidence intervals for an association between the G/T polymorphism, PNKP T5644G and risk of adenoma recurrence. We observed no association between carriage of the variant allele and risk of adenoma recurrence. Furthermore, we found no effect modification between genotype, dietary components and risk of adenoma recurrence. The PNKP T5644G variant does not seem to be involved in adenoma recurrence in the Polyp Prevention Trial.
C1 [Murphy, Gwen; Bergen, Andrew W.; Schatzkin, Arthur] NCI, Viral Epidemiol Branch, Div Canc Epidemiol & Genet, NIH, Bethesda, MD 20892 USA.
   [Murphy, Gwen; Sansbury, Leah S.] NCI, Canc Prevent Fellowship Program, Off Prevent Oncol, Bethesda, MD 20892 USA.
   [Murphy, Gwen; Sansbury, Leah S.; Lanza, Elaine] NCI, Ctr Canc Res, Bethesda, MD 20892 USA.
   [Wang, Zhuoqiao] Informat Management Serv Inc, Rockville, MD USA.
   [Lehman, Teresa; Kalidindi, Aravind; Modali, Rama] Bioserve Biotechnol Ltd, Laurel, MD USA.
C3 National Institutes of Health (NIH) - USA; NIH National Cancer Institute (NCI); NIH National Cancer Institute- Division of Cancer Epidemiology & Genetics; National Institutes of Health (NIH) - USA; NIH National Cancer Institute (NCI); National Institutes of Health (NIH) - USA; NIH National Cancer Institute (NCI); Information Management Services, Inc.
RP Murphy, G (corresponding author), NCI, Viral Epidemiol Branch, Div Canc Epidemiol & Genet, NIH, 6120 Execut Blvd,EPS 7067, Bethesda, MD 20892 USA.
EM murphygw@mail.nih.gov
FU National Cancer Institute [ZIACP010198, ZIACP010127] Funding Source: NIH RePORTER; Intramural NIH HHS [Z01 CN000151-19, Z01 BC010693] Funding Source: Medline
CR BLOCK G, 1986, AM J EPIDEMIOL, V124, P453, DOI 10.1093/oxfordjournals.aje.a114416
   Gaasenbeek M, 2006, CANCER RES, V66, P3471, DOI 10.1158/0008-5472.CAN-05-3285
   Goodman M, 2006, NUTR CANCER, V55, P13, DOI 10.1207/s15327914nc5501_2
   Hansen R, 2005, CANCER LETT, V229, P85, DOI 10.1016/j.canlet.2005.04.019
   Hong YC, 2005, INT J CANCER, V116, P428, DOI 10.1002/ijc.21019
   Huang WY, 2006, CANCER EPIDEM BIOMAR, V15, P306, DOI 10.1158/1055-9965.EPI-05-0751
   Jilani A, 1999, J BIOL CHEM, V274, P24176, DOI 10.1074/jbc.274.34.24176
   Kemp Z, 2006, HUM MOL GENET, V15, P2903, DOI 10.1093/hmg/ddl231
   Kokoris M, 2000, MOL DIAGN, V5, P329
   Lanza E, 1996, CANCER EPIDEM BIOMAR, V5, P385
   MARESPERLMAN JA, 1993, J NUTR, V123, P489, DOI 10.1093/jn/123.3.489
   Rafter J, 1998, EUR J CANCER PREV, V7, PS69, DOI 10.1097/00008469-199805000-00011
   Reszka E, 2006, BRIT J NUTR, V96, P609, DOI 10.1079/BJN20061878
   Roberts-Thomson IC, 1999, EUR J CANCER PREV, V8, P207, DOI 10.1097/00008469-199906000-00008
   Sansbury LB, 2006, CANCER EPIDEM BIOMAR, V15, P494, DOI 10.1158/1055-9965.EPI-05-0763
   Schatzkin A, 1996, CANCER EPIDEM BIOMAR, V5, P375
   Shen J, 2005, CANCER EPIDEM BIOMAR, V14, P336, DOI 10.1158/1055-9965.EPI-04-0414
   Siezen CLE, 2006, PHARMACOGENET GENOM, V16, P43, DOI 10.1097/01.fpc.0000182778.03180.f3
   Skjelbred CF, 2006, BMC CANCER, V6, P0, DOI 10.1186/1471-2407-6-67
   Stern MC, 2005, CANCER EPIDEM BIOMAR, V14, P609, DOI 10.1158/1055-9965.EPI-04-0189
   van Gils CH, 2002, CANCER EPIDEM BIOMAR, V11, P1279
   Webb EL, 2006, HUM MOL GENET, V15, P3263, DOI 10.1093/hmg/ddl401
   Winawer SJ, 2006, CA-CANCER J CLIN, V56, P143, DOI 10.3322/canjclin.56.3.143
NR 23
TC 1
Z9 1
U1 0
U2 2
PU LIPPINCOTT WILLIAMS & WILKINS
PI PHILADELPHIA
PA 530 WALNUT ST, PHILADELPHIA, PA 19106-3621 USA
SN 0959-8278
EI 
J9 EUR J CANCER PREV
JI Eur. J. Cancer Prev.
PD JUN 15
PY 2008
VL 17
IS 3
BP 287
EP 290
DI 10.1097/CEJ.0b013e3282b6fdb8
PG 4
WC Oncology
SC Oncology
GA 294UR
UT WOS:000255432300016
PM 18414202
DA 2025-02-23
ER

PT J
AU Hall, MN
   Chavarro, JE
   Lee, IM
   Willett, WC
   Ma, J
AF Hall, Megan N.
   Chavarro, Jorge E.
   Lee, I-Min
   Willett, Walter C.
   Ma, Jing
TI A 22-year prospective study of fish, <i>n</i>-3 fatty acid intake, and colorectal cancer risk in men
SO CANCER EPIDEMIOLOGY BIOMARKERS & PREVENTION
LA English
DT Article
ID alpha-linolenic acid; colon-cancer; meat consumption; docosahexaenoic acid; cell-proliferation; dietary factors; omega-3-fatty-acids; cyclooxygenase-2; prostaglandin; aspirin
AB Background: Fish is the main dietary source of long-chain n-3 fatty acids, which have been suggested to play a protective role in colorectal cancer development in laboratory and animal studies. Human studies have not shown consistent results. We examined the association between intakes of fish and n-3 fatty acids from fish and colorectal cancer risk in men enrolled in the Physicians' Health Study. Methods: The Physicians' Health Study began as a randomized trial to examine the effect of aspirin and beta-carotene supplementation on cancer and cardiovascular disease. Fish intake was assessed at the 12-month follow-up with an abbreviated food-frequency questionnaire. Cox proportional hazards models were used to estimate multivariate relative risks for colorectal cancer for the categories of fish intake and quartiles of n-3 fatty acid intake. Results: During 22 years of follow-up, 500 men had a confirmed diagnosis of colorectal cancer. Fish intake was inversely associated with colorectal cancer risk [multivariate relative risk (95% confidence interval) for highest versus lowest category, 0.60 (0.40-0.91); P-trend = 0.01]. The inverse association was observed for both colon and rectal cancers. Our findings for n-3 fatty acids were similar to those for fish; the multivariate relative risk (95% confidence interval) of total colorectal cancer for the highest versus lowest quartile of n-3 fatty acids was 0.74 (0.57-0.95; P-trend = 0.01). Conclusions: Our results from this long-term prospective study suggest that intakes of fish and long-chain n-3 fatty acids from fish may decrease the risk for colorectal cancer.
C1 [Hall, Megan N.] Columbia Univ, Dept Epidemiol, Mailman Sch Publ Hlth, New York, NY 10032 USA.
   [Chavarro, Jorge E.; Willett, Walter C.] Harvard Univ, Sch Publ Hlth, Dept Nutr, Cambridge, MA 02138 USA.
   [Lee, I-Min; Willett, Walter C.] Harvard Univ, Sch Publ Hlth, Dept Epidemiol, Cambridge, MA 02138 USA.
   [Lee, I-Min] Harvard Univ, Brigham & Womens Hosp, Sch Med, Dept Med,Div Prevent Med, Boston, MA 02115 USA.
   [Willett, Walter C.; Ma, Jing] Harvard Univ, Brigham & Womens Hosp, Sch Med, Dept Med,Channing Lab, Boston, MA 02115 USA.
C3 Columbia University; Harvard University; Harvard T.H. Chan School of Public Health; Harvard University; Harvard T.H. Chan School of Public Health; Harvard University; Harvard University Medical Affiliates; Brigham & Women's Hospital; Harvard Medical School; Harvard University; Harvard University Medical Affiliates; Brigham & Women's Hospital; Harvard Medical School
RP Hall, MN (corresponding author), Columbia Univ, Dept Epidemiol, Mailman Sch Publ Hlth, Room 729,722 W 168th St, New York, NY 10032 USA.
EM mh2825@columbia.edu
FU NCI NIH HHS [R25 CA098566, CA42182, R01 CA042182] Funding Source: Medline; NIDDK NIH HHS [P30 DK040561-14, P30 DK040561-13S1, P30 DK040561-13, P30 DK040561-11, P30 DK040561-15, P30 DK040561-10] Funding Source: Medline
CR Albert CM, 1998, JAMA-J AM MED ASSOC, V279, P23, DOI 10.1001/jama.279.1.23
   ANTI M, 1992, GASTROENTEROLOGY, V103, P883, DOI 10.1016/0016-5085(92)90021-P
   ANTI M, 1994, GASTROENTEROLOGY, V107, P1709, DOI 10.1016/0016-5085(94)90811-7
   Baylin A, 2005, AM J EPIDEMIOL, V162, P373, DOI 10.1093/aje/kwi213
   BIDOLI E, 1992, INT J CANCER, V50, P223, DOI 10.1002/ijc.2910500211
   BOSTICK RM, 1994, CANCER CAUSE CONTROL, V5, P38, DOI 10.1007/BF01830725
   Busstra MC, 2003, CANCER CAUSE CONTROL, V14, P269, DOI 10.1023/A:1023650201730
   CALDER PC, 2004, EUR J CLIN NUTR, V56, P0
   Chan AT, 2003, CANCER CAUSE CONTROL, V14, P413, DOI 10.1023/A:1024986220526
   Cheng JL, 2003, CANCER LETT, V193, P17, DOI 10.1016/S0304383502007176
   Chiu BCH, 2003, CANCER EPIDEM BIOMAR, V12, P201
   COREY EJ, 1983, P NATL ACAD SCI-BIOL, V80, P3581, DOI 10.1073/pnas.80.12.3581
   COX DR, 1972, J R STAT SOC B, V34, P187
   Cross AJ, 2004, ENVIRON MOL MUTAGEN, V44, P44, DOI 10.1002/em.20030
   CULP BR, 1979, PROSTAG LEUKOTR ESS, V3, P269, DOI 10.1016/0161-4630(79)90068-5
   DESCHNER EE, 1990, CANCER-AM CANCER SOC, V66, P2350, DOI 10.1002/1097-0142(19901201)66:11<2350::AID-CNCR2820661117>3.0.CO;2-6
   EBERHART CE, 1994, GASTROENTEROLOGY, V107, P1183, DOI 10.1016/0016-5085(94)90246-1
   English DR, 2004, CANCER EPIDEM BIOMAR, V13, P1509
   Fernandez E, 1999, AM J CLIN NUTR, V70, P85
   FESKANICH D, 1993, J AM DIET ASSOC, V93, P790, DOI 10.1016/0002-8223(93)91754-E
   Franceschi S, 1997, INT J CANCER, V72, P56, DOI 10.1002/(SICI)1097-0215(19970703)72:1<56::AID-IJC8>3.0.CO;2-3
   Gaard M, 1996, EUR J CANCER PREV, V5, P445
   Geelen A, 2007, AM J EPIDEMIOL, V166, P1116, DOI 10.1093/aje/kwm197
   Gerster H, 1998, INT J VITAM NUTR RES, V68, P159
   GIOVANNUCCI E, 1992, JNCI-J NATL CANCER I, V84, P91, DOI 10.1093/jnci/84.2.91
   GIOVANNUCCI E, 1994, CANCER RES, V54, P2390
   GOLDBOHM RA, 1994, CANCER RES, V54, P718
   Hall MN, 2007, CANCER EPIDEM BIOMAR, V16, P314, DOI 10.1158/1055-9965.EPI-06-0346
   HENNEKENS CH, 1989, NEW ENGL J MED, V321, P129, DOI 10.1056/nejm198907203210301
   Hsing AW, 1998, INT J CANCER, V77, P549, DOI 10.1002/(SICI)1097-0215(19980812)77:4<549::AID-IJC13>3.0.CO;2-1
   HUNTER DJ, 1992, AM J EPIDEMIOL, V135, P418, DOI 10.1093/oxfordjournals.aje.a116302
   KAMPMAN E, 1995, CANCER CAUSE CONTROL, V6, P225, DOI 10.1007/BF00051794
   Kato I, 1997, NUTR CANCER, V28, P276, DOI 10.1080/01635589709514588
   Key T, 2004, PUBLIC HEALTH NUTR, V7, P187, DOI 10.1079/PHN2003588
   Knekt P, 1999, INT J CANCER, V80, P852, DOI 10.1002/(SICI)1097-0215(19990315)80:6<852::AID-IJC9>3.0.CO;2-S
   Kobayashi M, 2004, NUTR CANCER, V49, P32, DOI 10.1207/s15327914nc4901_5
   Kojima M, 2005, AM J EPIDEMIOL, V161, P462, DOI 10.1093/aje/kwi066
   Kune S, 1987, NUTR CANCER, V9, P21
   Kuriki K, 2006, CANCER EPIDEM BIOMAR, V15, P1791, DOI 10.1158/1055-9965.EPI-06-0180
   Larsson SC, 2004, AM J CLIN NUTR, V79, P935
   Larsson SC, 2005, INT J CANCER, V113, P829, DOI 10.1002/ijc.20658
   LAVECCHIA C, 1988, INT J CANCER, V41, P492, DOI 10.1002/ijc.2910410404
   Lin J, 2004, AM J EPIDEMIOL, V160, P1011, DOI 10.1093/aje/kwh319
   MacLean CH, 2006, JAMA-J AM MED ASSOC, V295, P403, DOI 10.1001/jama.295.4.403
   MACOUARTMOULIN G, 1987, INT J CANCER, V40, P179, DOI 10.1002/ijc.2910400209
   Marchioli R, 2001, LIPIDS, V36, PS119, DOI 10.1007/s11745-001-0694-8
   MARSHALL LA, 1982, LIPIDS, V17, P905, DOI 10.1007/BF02534586
   Nkondjock A, 2003, INT J EPIDEMIOL, V32, P200, DOI 10.1093/ije/dyg048
   Norat T, 2005, J NATL CANCER I, V97, P906, DOI 10.1093/jnci/dji164
   Oh K, 2005, CANCER EPIDEM BIOMAR, V14, P835, DOI 10.1158/1055-9965.EPI-04-0545
   PETERS RK, 1992, CANCER CAUSE CONTROL, V3, P457, DOI 10.1007/BF00051359
   PHILLIPS RL, 1985, JNCI-J NATL CANCER I, V74, P307
   Pietinen P, 1999, CANCER CAUSE CONTROL, V10, P387, DOI 10.1023/A:1008962219408
   Reddy BS, 2004, INT J CANCER, V112, P1, DOI 10.1002/ijc.20320
   SANO H, 1995, CANCER RES, V55, P3785
   Singh J, 1997, CANCER RES, V57, P3465
   Slattery ML, 1997, INT J CANCER, V73, P670, DOI 10.1002/(SICI)1097-0215(19971127)73:5<670::AID-IJC10>3.0.CO;2-A
   STEINMETZ KA, 1993, INT J CANCER, V53, P720, DOI 10.1002/ijc.2910530503
   Stürmer T, 1998, ANN INTERN MED, V128, P713, DOI 10.7326/0003-4819-128-9-199805010-00003
   Tavani A, 2003, INT J CANCER, V105, P113, DOI 10.1002/ijc.11018
   Terry P, 2001, CANCER EPIDEM BIOMAR, V10, P913
   Tiemersma EW, 2002, CANCER CAUSE CONTROL, V13, P383, DOI 10.1023/A:1015236701054
   TUYNS AJ, 1988, NUTR CANCER, V11, P189, DOI 10.1080/01635588809513986
   *USDA, 1963, AGR HDB SER USDA, V8, P0
   WILLETT WC, 1990, NEW ENGL J MED, V323, P1664, DOI 10.1056/NEJM199012133232404
   WILLETT WC, 1985, AM J EPIDEMIOL, V122, P51, DOI 10.1093/oxfordjournals.aje.a114086
NR 66
TC 143
Z9 161
U1 0
U2 9
PU AMER ASSOC CANCER RESEARCH
PI PHILADELPHIA
PA 615 CHESTNUT ST, 17TH FLOOR, PHILADELPHIA, PA 19106-4404 USA
SN 1055-9965
EI 1538-7755
J9 CANCER EPIDEM BIOMAR
JI Cancer Epidemiol. Biomarkers Prev.
PD MAY 15
PY 2008
VL 17
IS 5
BP 1136
EP 1143
[truncated: 1,289,690 more chars]
