# Supplementary material for: Global impact of dietary risks on cancers: burdens across regions from 1990 to 2021 and the projection to 2035
Source: Front Nutr. 2025 Jul 4;12:1585305. doi: 10.3389/fnut.2025.1585305 (PMC12271164; doi:10.3389/fnut.2025.1585305)
Supplement: Supplementary file 1 [file Data_Sheet_1.zip › Supplementary data/Fig 1/download2009u297.txt]

PT J
AU Hemelt, M
   Yamamoto, H
   Cheng, KK
   Zeegers, MPA
AF Hemelt, Marjolein
   Yamamoto, Hidekazu
   Cheng, Kar K.
   Zeegers, Maurice P. A.
TI The effect of smoking on the male excess of bladder cancer: A meta-analysis and geographical analyses
SO INTERNATIONAL JOURNAL OF CANCER
LA English
DT Article
DE cigarette smoking; bladder cancer; meta-analysis; incidence
ID risk-factors; urinary-bladder; genetic polymorphisms; reproductive factors; prospective cohort; cigarette-smoking; drinking-water; dietary soy; occupation; population
AB Smoking is considered the primary risk factor for bladder cancer. Although smoking prevalence and bladder cancer incidence vary around the world, bladder cancer is on average 4 times more common in males than in females. This article describes the observed male-female incidence ratio of bladder cancer for 21 world regions in 2002 and 11 geographical areas during the time period 1970-1997. A meta-analysis, including 34 studies, was performed to ascertain the increased risk for bladder cancer in males and females when smoking. The summary odds ratios (SORs) calculated in the meta-analysis were used to estimate the male-female incidence ratio of bladder cancer that would be expected for hypothetical smoking prevalence scenarios. These expected male-female incidence ratios were compared with the observed ratios to evaluate the role of smoking on the male excess of bladder cancer. The male-female incidence ratio of bladder cancer was higher than expected worldwide and over time, based on a smoking prevalence of 75% in males, 10% in females and an increased risk (SOR) of bladder cancer associated with smoking of 4.23 for males and 1.35 for females, respectively. This implied that, at least in the Western world, smoking can only partially explain the difference in bladder cancer incidence. Consequently, other factors are responsible for the difference in bladder cancer incidence. (C) 2008 Wiley-Liss, Inc.
C1 [Hemelt, Marjolein; Cheng, Kar K.; Zeegers, Maurice P. A.] Univ Birmingham, Unit Genet Epidemiol, Dept Epidemiol & Publ Hlth, Birmingham B15 2TT, W Midlands, England.
   [Yamamoto, Hidekazu] UCL, Inst Urol, Dept Surg, London, England.
   [Zeegers, Maurice P. A.] Maastricht Univ, Dept Complex Genet, Cluster Genet & Cell Biol, Nutr & Toxicol Res Inst, Maastricht, Netherlands.
C3 University of Birmingham; University of London; University College London; Maastricht University
RP Hemelt, M (corresponding author), Univ Birmingham, Unit Genet Epidemiol, Dept Epidemiol & Publ Hlth, Birmingham B15 2TT, W Midlands, England.
EM m.hemelt@bham.ac.uk
FU Cancer Research UK [C1343/A5738]; Medical Research Council
CR Abol-Enein H, 2007, UROLOGY, V69, P93, DOI 10.1016/j.urology.2006.08.1107
   Alberg AJ, 2007, AM J EPIDEMIOL, V165, P660, DOI 10.1093/aje/kwk047
   Altieri A, 2003, EUR J CLIN NUTR, V57, PS59, DOI 10.1038/sj.ejcn.1601903
   [Anonymous], 2005, STAT STAT SOFTW REL, V0, P0
   Anton-Culver H, 1993, ANN EPIDEMIOL, V3, P429
   ANTONCULVER H, 1992, AM J EPIDEMIOL, V136, P89, DOI 10.1093/oxfordjournals.aje.a116424
   BARBONE F, 1994, INT J EPIDEMIOL, V23, P58, DOI 10.1093/ije/23.1.58
   Bates MN, 2004, AM J EPIDEMIOL, V159, P381, DOI 10.1093/aje/kwh054
   BHAGWANDEEN SB, 1976, S AFR MED J, V50, P1616
   Bjerregaard BK, 2006, INT J CANCER, V119, P2412, DOI 10.1002/ijc.22169
   BRAVER DJ, 1987, JNCI-J NATL CANCER I, V78, P437
   Bruemmer B, 1996, AM J EPIDEMIOL, V144, P485, DOI 10.1093/oxfordjournals.aje.a008955
   Cantwell MM, 2006, INT J CANCER, V119, P2398, DOI 10.1002/ijc.22175
   Castelao JE, 2001, JNCI-J NATL CANCER I, V93, P538, DOI 10.1093/jnci/93.7.538
   Cheng L, 2004, ARCH PATHOL LAB MED, V128, P187
   Clayson D B, 1981, NATL CANCER INST MONOGR, V0, P15
   Egger M, 1997, BMJ-BRIT MED J, V315, P629, DOI 10.1136/bmj.315.7109.629
   el-Boulkany M N, 1972, BR J UROL, V44, P561
   FERLAY J, 2004, IARC CANCERBASE, V2, P0
   Freedman DM, 1997, CANCER CAUSE CONTROL, V8, P738, DOI 10.1023/A:1018431421567
   Gaertner RRW, 2004, CANCER CAUSE CONTROL, V15, P1007, DOI 10.1007/s10552-004-1448-7
   García-Closas M, 2005, LANCET, V366, P649, DOI 10.1016/S0140-6736(05)67137-1
   HARTGE P, 1990, JNCI-J NATL CANCER I, V82, P1636, DOI 10.1093/jnci/82.20.1636
   HORN EP, 1995, CANCER EPIDEM BIOMAR, V4, P529
   HOWE GR, 1980, JNCI-J NATL CANCER I, V64, P701
   Hung RJ, 2004, INT J CANCER, V110, P598, DOI 10.1002/ijc.20157
   Jee SH, 2004, CANCER CAUSE CONTROL, V15, P341, DOI 10.1023/B:CACO.0000027481.48153.97
   Jeong HJ, 2003, CANCER LETT, V202, P193, DOI 10.1016/j.canlet.2003.09.007
   Kabatereine NB, 2006, TRENDS PARASITOL, V22, P332, DOI 10.1016/j.pt.2006.05.001
   KADLUBAR FF, 1991, CANCER RES, V51, P4371
   Karagas MR, 2005, CANCER LETT, V219, P63, DOI 10.1016/j.canlet.2004.10.006
   Kellen E, 2006, INT J CANCER, V118, P2572, DOI 10.1002/ijc.21714
   Kellen E, 2007, AM J EPIDEMIOL, V165, P1221, DOI 10.1093/aje/kwm003
   Kellen E, 2007, CANCER LETT, V245, P51, DOI 10.1016/j.canlet.2005.12.025
   Kim WJ, 2002, UROLOGY, V60, P913, DOI 10.1016/S0090-4295(02)01892-7
   KITINYA JN, 1986, T ROY SOC TROP MED H, V80, P935, DOI 10.1016/0035-9203(86)90264-6
   Kogevinas M, 2003, CANCER CAUSE CONTROL, V14, P907, DOI 10.1023/B:CACO.0000007962.19066.9c
   KORAITIM MM, 1995, J UROLOGY, V154, P1714, DOI 10.1016/S0022-5347(01)66763-6
   Lopez AD, 1994, TOBACCO CONTROL, V3, P242, DOI 10.1136/tc.3.3.242
   MCDONALD DF, 1954, J UROLOGY, V71, P560, DOI 10.1016/S0022-5347(17)67826-1
   McGrath M, 2006, AM J EPIDEMIOL, V163, P236, DOI 10.1093/aje/kwj028
   Michaud DS, 2001, EPIDEMIOLOGY, V12, P719, DOI 10.1097/00001648-200111000-00022
   MILLS PK, 1991, AM J EPIDEMIOL, V133, P230, DOI 10.1093/oxfordjournals.aje.a115867
   MOMMSEN S, 1983, CARCINOGENESIS, V4, P335, DOI 10.1093/carcin/4.3.335
   MOMMSEN S, 1984, ACTA RADIOL ONCOL, V23, P147, DOI 10.3109/02841868409136003
   MOMMSEN S, 1983, DAN MED BULL, V30, P427
   MOMMSEN S, 1982, EUR J CANCER CLIN ON, V18, P1205, DOI 10.1016/0277-5379(82)90103-1
   MOMMSEN S, 1983, SCAND J UROL NEPHROL, V17, P307, DOI 10.3109/00365598309182137
   MOMMSEN S, 1983, EUR J CANCER CLIN ON, V19, P725, DOI 10.1016/0277-5379(83)90005-6
   Parkin D, 2005, CANCER INCIDENCE IN FIVE CONTINENTS, V1-8, P0
   Plna K, 2001, J UROLOGY, V166, P2129, DOI 10.1016/S0022-5347(05)65520-6
   Sadetzki S, 2000, MED ONCOL, V17, P179, DOI 10.1007/BF02780525
   SCHIFFLERS E, 1987, INT J CANCER, V39, P287, DOI 10.1002/ijc.2910390304
   Serra C, 2000, SCAND J WORK ENV HEA, V26, P476, DOI 10.5271/sjweh.571
   Shafey O, 2003, TOBACCO CONTROL COUN, V2nd, P0
   SHARFI ARA, 1992, BRIT J UROL, V69, P369, DOI 10.1111/j.1464-410X.1992.tb15560.x
   SILVERMAN DT, 1990, AM J EPIDEMIOL, V132, P453, DOI 10.1093/oxfordjournals.aje.a115680
   Silverman Kaja, 1989, DIFFERENCES, V1, P3
   SLATTERY ML, 1988, CANCER-AM CANCER SOC, V61, P402, DOI 10.1002/1097-0142(19880115)61:2<402::AID-CNCR2820610233>3.0.CO;2-U
   Sorahan T, 1998, BRIT J UROL, V82, P25
   Steinmaus C, 2003, AM J EPIDEMIOL, V158, P1193, DOI 10.1093/aje/kwg281
   Sun CL, 2004, INT J CANCER, V112, P319, DOI 10.1002/ijc.20384
   Sun CL, 2002, CANCER EPIDEM BIOMAR, V11, P1674
   t Manneje A, 1999, CANCER CAUSE CONTROL, V10, P209
   Teschke K, 1997, OCCUP ENVIRON MED, V54, P443, DOI 10.1136/oem.54.6.443
   THOMAS JE, 1990, T ROY SOC TROP MED H, V84, P551, DOI 10.1016/0035-9203(90)90036-E
   TREMBLAY C, 1995, AM J IND MED, V27, P335, DOI 10.1002/ajim.4700270303
   Tripathi A, 2002, CANCER-AM CANCER SOC, V95, P2316, DOI 10.1002/cncr.10975
   Tulinius H, 1997, CANCER EPIDEM BIOMAR, V6, P863
   van Haarst EP, 2004, BJU INT, V93, P1257, DOI 10.1111/j.1464-4096.2004.04821.x
   VINEIS P, 1991, ARCH ENVIRON HEALTH, V46, P6, DOI 10.1080/00039896.1991.9937423
   Wakai K, 2000, NUTR CANCER, V38, P13, DOI 10.1207/S15327914NC381_3
   Wen CP, 2005, TOB CONTROL, V14, PI51, DOI 10.1136/tc.2004.008011
   WOOLF B, 1955, ANN HUM GENET, V19, P251, DOI 10.1111/j.1469-1809.1955.tb01348.x
   World Health Organization, 1900, DOI 10/2016/EN, V0, P0
   Yaris Fusun, 2006, ASIAN PAC J CANCER PREV, V7, P591
   Zeegers MPA, 2000, CANCER-AM CANCER SOC, V89, P630, DOI 10.1002/1097-0142(20000801)89:3<630::AID-CNCR19>3.0.CO;2-Q
NR 77
TC 67
Z9 72
U1 0
U2 9
PU WILEY
PI HOBOKEN
PA 111 RIVER ST, HOBOKEN 07030-5774, NJ USA
SN 0020-7136
EI 1097-0215
J9 INT J CANCER
JI Int. J. Cancer
PD JAN 15
PY 2009
VL 124
IS 2
BP 412
EP 419
DI 10.1002/ijc.23856
PG 8
WC Oncology
SC Oncology
GA 388HJ
UT WOS:000262010600021
PM 18792102
DA 2025-02-23
ER

PT J
AU Shelton, RC
   Puleo, E
   Syngal, S
   Emmons, KM
AF Shelton, Rachel C.
   Puleo, Elaine
   Syngal, Sapna
   Emmons, Karen M.
TI Multivitamin use among multi-ethnic, low-income adults
SO CANCER CAUSES & CONTROL
LA English
DT Article
DE Health disparities; Multivitamins; Cancer prevention
ID dietary-supplement use; chronic disease prevention; behavioral risk-factors; cohort united-states; breast-cancer risk; vitamin-d; colorectal-cancer; colon-cancer; older-adults; health
AB There has been growing interest in the protective health benefits of multivitamin use (MVU). Relatively little research has investigated the factors associated with MVU among adults across a broad age range, particularly among lower-income, racially/ethnically diverse adults. In light of standing MVU recommendations and documented health benefits for certain groups, as well as ongoing studies evaluating the potential health benefits of multivitamins, vitamin D, and calcium, research among this understudied population is warranted. The aims of this paper were to assess the association between MVU and (1) sociodemographic, (2) preventive/health, and (3) patient/provider factors among a racially and ethnically diverse adult sample of over 1,500 low-income housing residents living in Boston, Massachusetts (USA). Bivariate and multivariable logistic regression models were the primary analytic strategy for investigating these associations. In multivariable analyses, sociodemographic factors (female gender, older age, and White or Other race/ethnicity) were significantly associated with regular MVU (p <= .05). Preventive/health variables (health status, physical activity, and body mass index) and characteristics of patient/provider relationships (having a regular provider, last provider visit, decision-autonomy, and quality of relationship) were not significantly associated with MVU. While more evidence is needed to understand the benefits of MVU, future studies should address low use of MVU among lower-income, multi-ethnic populations, particularly in light of health disparities.
C1 [Shelton, Rachel C.] Mt Sinai Sch Med, Dept Oncol Sci, New York, NY 10029 USA.
   [Puleo, Elaine] Univ Massachusetts, Dept Publ Hlth, Amherst, MA 01003 USA.
   [Syngal, Sapna; Emmons, Karen M.] Dana Farber Canc Inst, Dept Med Oncol Populat Sci, Boston, MA 02115 USA.
   [Syngal, Sapna] Harvard Univ, Sch Med, Dept Med, Boston, MA USA.
   [Emmons, Karen M.] Harvard Univ, Sch Publ Hlth, Dept Soc Human Dev & Hlth, Boston, MA 02115 USA.
C3 Icahn School of Medicine at Mount Sinai; University of Massachusetts System; University of Massachusetts Amherst; Harvard University; Harvard University Medical Affiliates; Dana-Farber Cancer Institute; Harvard University; Harvard Medical School; Harvard University; Harvard T.H. Chan School of Public Health
RP Shelton, RC (corresponding author), Mt Sinai Sch Med, Dept Oncol Sci, 1425 Madison Ave,POB 1130, New York, NY 10029 USA.
EM rshelton@post.harvard.edu
FU National Cancer Institute [5R01CA09886402, 1K22CA126992-01, K05 CA124415, 5 R25-CA057711-14]; Dana-Farber Cancer Institute by Liberty Mutual, National Grid; Patterson Fellowship; Mt. Sinai Program in Cancer Prevention and Control: Multidisciplinary Training [5R25-CA081137]
CR Ahluwalia IB, 2007, J COMMUN HEALTH, V32, P57, DOI 10.1007/s10900-006-9029-1
   Ansong KS, 2000, ANN EPIDEMIOL, V10, P293, DOI 10.1016/S1047-2797(00)00050-8
   Archer SL, 2005, J AM DIET ASSOC, V105, P1106, DOI 10.1016/j.jada.2005.04.010
   BARON RM, 1986, J PERS SOC PSYCHOL, V51, P1173, DOI 10.1037/0022-3514.51.6.1173
   Bennett GG, 2007, PLOS MED, V4, P1599, DOI 10.1371/journal.pmed.0040306
   Bennett GG, 2006, MED SCI SPORT EXER, V38, P768, DOI 10.1249/01.mss.0000210200.87328.3f
   Briefel RR, 2004, ANNU REV NUTR, V24, P401, DOI 10.1146/annurev.nutr.23.011702.073349
   Catov JM, 2007, AM J EPIDEMIOL, V166, P296, DOI 10.1093/aje/kwm071
   Chandra RK, 2004, AGEING RES REV, V3, P91, DOI 10.1016/j.arr.2003.08.004
   Cleves MA, 2004, OBSTET GYNECOL, V103, P746, DOI 10.1097/01.AOG.0000117084.02395.a0
   Coups EJ, 2007, CANCER EPIDEM BIOMAR, V16, P510, DOI 10.1158/1055-9965.EPI-06-0143
   Cui Y, 2006, CANCER EPIDEM BIOMAR, V15, P1427, DOI 10.1158/1055-9965.EPI-06-0075
   Ellison-Loschmann L, 2007, EUR RESPIR J, V29, P897, DOI 10.1183/09031936.00101606
   Emmons KM, 2005, AM J PUBLIC HEALTH, V95, P1200, DOI 10.2105/AJPH.2004.038695
   Emmons KM, 2005, PREV MED, V40, P527, DOI 10.1016/j.ypmed.2004.10.001
   Fairfield KM, 2002, JAMA-J AM MED ASSOC, V287, P3116, DOI 10.1001/jama.287.23.3116
   Fletcher RH, 2002, JAMA-J AM MED ASSOC, V287, P3127, DOI 10.1001/jama.287.23.3127
   Foote JA, 2003, AM J EPIDEMIOL, V157, P888, DOI 10.1093/aje/kwg072
   Garland CF, 2007, J STEROID BIOCHEM, V103, P708, DOI 10.1016/j.jsbmb.2006.12.007
   Giovannucci E, 1998, ANN INTERN MED, V129, P517, DOI 10.7326/0003-4819-129-7-199810010-00002
   Gissel T, 2008, J STEROID BIOCHEM, V111, P195, DOI 10.1016/j.jsbmb.2008.06.002
   Godfrey JR, 2007, J WOMENS HEALTH, V16, P959, DOI 10.1089/jwh.2007.C077
   Gordon Nancy P, 2005, BMC GERIATR, V5, P4, DOI 10.1186/1471-2318-5-4
   Gorham ED, 2007, AM J PREV MED, V32, P210, DOI 10.1016/j.amepre.2006.11.004
   Greenlee H, 2004, J ALTERN COMPLEM MED, V10, P660, DOI 10.1089/acm.2004.10.660
   Huang HY, 2007, AM J CLIN NUTR, V85, P265S, DOI 10.1093/ajcn/85.1.265S
   Huang HY, 2006, ANN INTERN MED, V145, P372, DOI 10.7326/0003-4819-145-5-200609050-00135
   Jacobs EJ, 2001, CANCER CAUSE CONTROL, V12, P927, DOI 10.1023/A:1013716323466
   Jasti S, 2003, J NUTR, V133, P2010S, DOI 10.1093/jn/133.6.2010S
   Kimmons Joel E, 2006, MEDGENMED, V8, P3
   Langer RD, 2003, ANN EPIDEMIOL, V13, PS107, DOI 10.1016/S1047-2797(03)00047-4
   *MARCH DIM, 2000, FOL AC PREV BIRTH DE, V0, P0
   McCullough ML, 2003, CANCER CAUSE CONTROL, V14, P1, DOI 10.1023/A:1022591007673
   McKay DL, 2000, J NUTR, V130, P3090, DOI 10.1093/jn/130.12.3090
   McNeill LH, 2007, J MED INTERNET RES, V9, P0, DOI 10.2196/jmir.9.4.e35
   ORourke KM, 2006, ETHNIC DIS, V16, P194
   Park Sohyun, 2008, JOURNAL OF NUTRITION FOR THE ELDERLY, V27, P297, DOI 10.1080/01639360802265855
   Park SY, 2008, J AM DIET ASSOC, V108, P529, DOI 10.1016/j.jada.2007.12.011
   Pawlak R, 2005, ETHNIC DIS, V15, P540
   Radimer K, 2004, AM J EPIDEMIOL, V160, P339, DOI 10.1093/aje/kwh207
   Rock CL, 2007, AM J CLIN NUTR, V85, P277S, DOI 10.1093/ajcn/85.1.277S
   Rohan TE, 2000, J NATL CANCER I, V92, P266, DOI 10.1093/jnci/92.3.266
   Satia-Abouta J, 2003, AM J PREV MED, V24, P43, DOI 10.1016/S0749-3797(02)00571-8
   SMITHELLS RW, 1989, LANCET, V2, P498
   SMITHELLS RW, 1980, LANCET, V1, P339
   Vahratian A, 2004, AM J EPIDEMIOL, V160, P886, DOI 10.1093/aje/kwh305
   Wei MY, 2008, CANCER EPIDEM BIOMAR, V17, P2958, DOI 10.1158/1055-9965.EPI-08-0402
NR 47
TC 4
Z9 5
U1 0
U2 7
PU SPRINGER
PI DORDRECHT
PA VAN GODEWIJCKSTRAAT 30, 3311 GZ DORDRECHT, NETHERLANDS
SN 0957-5243
EI 1573-7225
J9 CANCER CAUSE CONTROL
JI Cancer Causes Control
PD OCT 15
PY 2009
VL 20
IS 8
BP 1271
EP 1280
DI 10.1007/s10552-009-9340-0
PG 10
WC Oncology; Public, Environmental & Occupational Health
SC Oncology; Public, Environmental & Occupational Health
GA 505YJ
UT WOS:000270737900004
PM 19412739
DA 2025-02-23
ER

PT J
AU Allen, NE
   Roddam, AW
   Sieri, S
   Boeing, H
   Jakobsen, MU
   Overvad, K
   Tjonneland, A
   Halkjær, J
   Vineis, P
   Contiero, P
   Palli, D
   Tumino, R
   Mattiello, A
   Kaaks, R
   Rohrmann, S
   Trichopoulou, A
   Zilis, D
   Koumantaki, Y
   Peeters, PH
   Bueno-De-Mesquita, HB
   Barricarte, A
   Rodríguez, L
   Dorronsoro, M
   Sánchez, MJ
   Chirlaque, MD
   Esquius, L
   Manjer, J
   Wallström, P
   Ljungberg, B
   Hallmans, G
   Bingham, S
   Khaw, KT
   Boffetta, P
   Norat, T
   Mouw, T
   Riboli, E
AF Allen, Naomi E.
   Roddam, Andrew W.
   Sieri, Sabina
   Boeing, Heiner
   Jakobsen, Marianne Uhre
   Overvad, Kim
   Tjonneland, Anne
   Halkjaer, Jytte
   Vineis, Paolo
   Contiero, Paolo
   Palli, Domenico
   Tumino, Rosario
   Mattiello, Amalia
   Kaaks, Rudolf
   Rohrmann, Sabine
   Trichopoulou, Antonia
   Zilis, Demosthenes
   Koumantaki, Yvoni
   Peeters, Petra H.
   Bueno-de-Mesquita, H. Bas
   Barricarte, Aurelio
   Rodriguez, Laudina
   Dorronsoro, Miren
   Sanchez, Maria-Jose
   Dolores Chirlaque, Maria
   Esquius, Laura
   Manjer, Jonas
   Wallstrom, Peter
   Ljungberg, Borje
   Hallmans, Goran
   Bingham, Sheila
   Khaw, Kay-Tee
   Boffetta, Paolo
   Norat, Teresa
   Mouw, Traci
   Riboli, Elio
TI A prospective analysis of the association between macronutrient intake and renal cell carcinoma in the European Prospective Investigation into Cancer and Nutrition
SO INTERNATIONAL JOURNAL OF CANCER
LA English
DT Article
DE macronutrients; renal cell carcinoma; diet; EPIC; prospective
ID physical-activity; kidney cancer; energy-intake; risk-factors; diet; calibration; vitamin; protein
AB Previous case-control studies have suggested that a high intake of animal foods and its associated nutrients are associated with an increased risk of renal cell carcinoma, although data from prospective studies are limited. We report here on the relationship between macronutrient intake and renal cell carcinoma incidence among 435,293 participants enrolled in the European Prospective Investigation into Cancer and Nutrition. Cox proportional hazard models were used to examine the association of dietary intake of fat, protein, carbohydrate, fiber and cholesterol and risk of renal cell carcinoma adjusted for age, sex, center, height, body mass index, physical activity, education, smoking, menopausal status, alcohol and energy intake. During an average 8.8 years of follow-up, 507 renal cell carcinoma cases occurred. Risk of renal cell carcinoma was not associated with macronutrient intake, including nutrients derived from animal sources. Our results indicate that macronutrient intake is not associated with risk of renal cell carcinoma in this cohort of European men and women. (C) 2009 UICC
C1 [Allen, Naomi E.; Roddam, Andrew W.] Univ Oxford, Canc Epidemiol Unit, Oxford OX3 7LF, England.
   [Sieri, Sabina] Ist Nazl Tumori, Fdn IRCCS, Nutr Epidemiol Unit, I-20133 Milan, Italy.
   [Boeing, Heiner] German Inst Human Nutr, Potsdam, Germany.
   [Jakobsen, Marianne Uhre; Overvad, Kim] Aarhus Univ Hosp, Dept Clin Epidemiol, Aalborg, Denmark.
   [Tjonneland, Anne; Halkjaer, Jytte] Danish Canc Soc, Inst Canc Epidemiol, Copenhagen, Denmark.
   [Vineis, Paolo] Univ Turin, Dept Biomed Sci, Turin, Italy.
   [Vineis, Paolo; Norat, Teresa; Mouw, Traci; Riboli, Elio] Univ London Imperial Coll Sci Technol & Med, Dept Epidemiol & Publ Hlth, London, England.
   [Contiero, Paolo] Ist Nazl Tumori, Fdn IRCCS, Canc Registry & Environm Epidemiol, I-20133 Milan, Italy.
   [Palli, Domenico] Canc Res & Prevent Inst ISPO, Mol & Nutr Epidemiol Unit, Florence, Italy.
   [Tumino, Rosario] Azienda Osped Civile MP Arezzo, Canc Registry, Ragusa, Italy.
   [Mattiello, Amalia] Univ Naples Federico 2, Dipartimento Med Clin & Sperimentale, Naples, Italy.
   [Kaaks, Rudolf; Rohrmann, Sabine] German Canc Res Ctr, Div Clin Epidemiol, D-6900 Heidelberg, Germany.
   [Trichopoulou, Antonia; Zilis, Demosthenes; Koumantaki, Yvoni] Univ Athens, Sch Med, Dept Hyg & Epidemiol, GR-11527 Athens, Greece.
   [Peeters, Petra H.] Univ Med Ctr Utrecht, Julius Ctr Hlth Sci & Primary Care, Utrecht, Netherlands.
   [Bueno-de-Mesquita, H. Bas] Natl Inst Publ Hlth & Environm, RIVM, NL-3720 BA Bilthoven, Netherlands.
   [Barricarte, Aurelio] Publ Hlth Inst Navarra, Pamplona, Spain.
   [Rodriguez, Laudina] Hlth & Hlth Care Serv Council, Publ Hlth & Participat Directorate, Asturias, Spain.
   [Sanchez, Maria-Jose] Andalusian Sch Publ Hlth Granada, Granada, Spain.
   [Dolores Chirlaque, Maria] Murcia Hlth Council, Dept Epidemiol, Murcia, Spain.
   [Esquius, Laura] Catalan Inst Oncol ICO, Canc Epidemiol Res Programme, Unit Nutr Environm & Canc, Barcelona, Spain.
   [Manjer, Jonas] Malmo Univ Hosp, Dept Surg, Malmo, Sweden.
   [Wallstrom, Peter] Lund Univ, Dept Clin Sci, Nutr Epidemiol Res Grp, Malmo, Sweden.
   [Ljungberg, Borje] Umea Univ, Dept Surg & Perioperat Sci, Umea, Sweden.
   [Hallmans, Goran] Umea Univ, Dept Publ Hlth & Clin Med, Umea, Sweden.
   [Bingham, Sheila] Univ Cambridge, MRC Ctr Nutr Epidemiol Canc Prevent & Survival, Dept Publ Hlth & Primary Care, Cambridge, England.
   [Khaw, Kay-Tee] Univ Cambridge, Dept Gerontol, Cambridge, England.
   [Boffetta, Paolo] Int Agcy Res Canc, F-69372 Lyon, France.
C3 University of Oxford; Fondazione IRCCS Istituto Nazionale Tumori Milan; Leibniz Association; Deutsches Institut fur Ernahrungsforschung Potsdam-Rehbrucke (DIfE); Aarhus University; Danish Cancer Society; University of Turin; Imperial College London; Fondazione IRCCS Istituto Nazionale Tumori Milan; ISPRO Istituto per lo studio, la prevenzione e la rete oncologica; Civile M.P. Arezzo Hospital; University of Naples Federico II; Helmholtz Association; German Cancer Research Center (DKFZ); Athens Medical School; National & Kapodistrian University of Athens; Utrecht University; Utrecht University Medical Center; Netherlands National Institute for Public Health & the Environment; Public Health Institute of Navarra; Escuela Andaluza de Salud Publica; Murcia Regional Health Council; Institut Catala d'Oncologia; Lund University; Skane University Hospital; Lund University; Umea University; Umea University; University of Cambridge; University of Cambridge; World Health Organization; International Agency for Research on Cancer (IARC)
RP Allen, NE (corresponding author), Univ Oxford, Canc Epidemiol Unit, Richard Doll Bldg,Roosevelt Dr, Oxford OX3 7LF, England.
EM naomi.allen@ceu.ox.ac.uk
FU Cancer Research UK; Europe Against Cancer Programme of the European Commission; Spanish Ministry of Health, CIBER Epidemiologia y Salud Publica (CIBERESP), Spain; Medical Research Council, UK; Stroke Association, UK; British Heart Foundation; Department of Health, UK, Food Standards Agency, UK; Ministry of Education, Greek Ministry of Health and Social Solidarity; Hellenic Health Foundation and Stavros Niarchos Foundation; Italian Association for Research on Cancer; Italian National Research Council; Dutch Ministry of Public Health, Welfare and Sports; Dutch Ministry of Health; Dutch Prevention Funds; LK Research Funds; Dutch ZON (Zorg Onder-oek Nederland), World Cancer Research Fund (WCRF); Swedish Cancer Society; Swedish Scientific Council, Regional Government of Skane and Vasterbotten, Sweden
CR [Anonymous], 2007, FOOD NUTR PHYS ACT P, V0, P0
   ARMSTRONG B, 1975, INT J CANCER, V15, P617, DOI 10.1002/ijc.2910150411
   Bidoli E, 2008, INT J CANCER, V122, P2586, DOI 10.1002/ijc.23386
   Bingham SA, 1997, INT J EPIDEMIOL, V26, PS137, DOI 10.1093/ije/26.suppl_1.S137
   CHOW WH, 1994, J NATL CANCER I, V86, P1131, DOI 10.1093/jnci/86.15.1131
   De Stefani E, 1998, BRIT J CANCER, V78, P1239, DOI 10.1038/bjc.1998.661
   Ferlay J, 2002, IARC CANC BASE 5 VER, V0, P0
   Ferrari P, 2008, INT J EPIDEMIOL, V37, P368, DOI 10.1093/ije/dym242
   Hu JF, 2003, CANCER CAUSE CONTROL, V14, P705, DOI 10.1023/A:1026310323882
   Kritchevsky D, 1999, TOXICOL SCI, V52, P13, DOI 10.1093/toxsci/52.suppl_1.13
   Lee JE, 2008, JNCI-J NATL CANCER I, V100, P1695, DOI 10.1093/jnci/djn386
   Lindblad P, 1997, CANCER EPIDEM BIOMAR, V6, P215
   Maclure M, 1990, EPIDEMIOLOGY, V1, P430, DOI 10.1097/00001648-199011000-00004
   Mathew A, 2002, EUR J CANCER PREV, V11, P171, DOI 10.1097/00008469-200204000-00010
   Mellemgaard A, 1996, EUR J CANCER, V32A, P673, DOI 10.1016/0959-8049(95)00633-8
   Pan SY, 2006, CANCER EPIDEM BIOMAR, V15, P2453, DOI 10.1158/1055-9965.EPI-06-0616
   Pischon T, 2006, INT J CANCER, V118, P728, DOI 10.1002/ijc.21398
   Prineas RJ, 1997, EPIDEMIOLOGY, V8, P31, DOI 10.1097/00001648-199701000-00005
   Riboli E, 2002, PUBLIC HEALTH NUTR, V5, P1113, DOI 10.1079/PHN2002394
   Slimani N, 2002, PUBLIC HEALTH NUTR, V5, P1125, DOI 10.1079/PHN2002395
   van Dijk BAC, 2004, AM J EPIDEMIOL, V160, P1159, DOI 10.1093/aje/kwh344
   Weikert S, 2008, AM J EPIDEMIOL, V167, P438, DOI 10.1093/aje/kwm321
   Willett WC, 1997, AM J CLIN NUTR, V65, P1220, DOI 10.1093/ajcn/65.4.1220S
   Wolk A, 1996, INT J CANCER, V65, P67, DOI 10.1002/(SICI)1097-0215(19960103)65:1<67::AID-IJC12>3.0.CO;2-F
   WYNDER EL, 1974, JNCI-J NATL CANCER I, V53, P1619
NR 25
TC 24
Z9 25
U1 0
U2 10
PU WILEY-LISS
PI HOBOKEN
PA DIV JOHN WILEY & SONS INC, 111 RIVER ST, HOBOKEN, NJ 07030 USA
SN 0020-7136
EI 
J9 INT J CANCER
JI Int. J. Cancer
PD AUG 15
PY 2009
VL 125
IS 4
BP 982
EP 987
DI 10.1002/ijc.24447
PG 6
WC Oncology
SC Oncology
GA 474MJ
UT WOS:000268287700031
PM 19415751
DA 2025-02-23
ER

PT J
AU Gonzalez, A
   Peters, U
   Lampe, JW
   White, E
AF Gonzalez, Alejandro
   Peters, Ulrike
   Lampe, Johanna W.
   White, Emily
TI Zinc Intake From Supplements and Diet and Prostate Cancer
SO NUTRITION AND CANCER-AN INTERNATIONAL JOURNAL
LA English
DT Article
ID citrate metabolism; life-style; risk; vitamin; cohort
AB Laboratory and animal studies suggest a beneficial effect of zinc on prostate cancer. We evaluated the association between dietary and supplemental zinc and prostate cancer within the VITamins And Lifestyle (VITAL) cohort, a study specifically designed to evaluate the impact of dietary supplements and cancer risk. Of 35,242 men who completed the baseline dietary and supplemental questionnaire, 832 men developed invasive prostate cancers between October 2000 and December 2004. Ten-year average intake of supplemental zinc was not associated with a reduced prostate cancer risk overall (adjusted hazard ratio (HR) = 0.82 (95% confidence interval (CI) 0.58-1.14) for 15mg/day vs. nonuse, P for trend = 0.44); however, risk of advanced prostate cancer (regionally invasive or distant metastatic, n = 123) decreased with greater intake of supplemental zinc (adjusted HR = 0.34, 95% CI = 0.13-1.09 for 10-yr average intake 15 mg/day vs. nonuse, P for trend = 0.04). Dietary zinc was not associated with prostate cancer. In this prospective cohort, long-term supplemental zinc intake was associated with reduced risk of clinically relevant advanced disease. This study had limited ability to study early-stage disease because detection of early-stage disease is highly related to having a PSA test, and information on PSA was only available at baseline. Because few other epidemiologic studies have investigated the association between zinc and prostate cancer, and these have not yielded consistent findings, further research is needed.
C1 [White, Emily] Univ Washington, Fred Hutchinson Canc Res Ctr, Canc Prevent Program, Seattle, WA 98109 USA.
   Univ Washington, Nutr Sci Interdisciplinary Degree Program, Seattle, WA 98109 USA.
C3 Fred Hutchinson Cancer Center; University of Washington; University of Washington Seattle; University of Washington; University of Washington Seattle
RP White, E (corresponding author), Univ Washington, Fred Hutchinson Canc Res Ctr, Canc Prevent Program, 1100 Fairview Ave N,M3 B232,POB 19024, Seattle, WA 98109 USA.
EM ewhite@fhcrc.org
FU National Cancer Institute [R01 CA74846, R25 CA94880]
CR [Anonymous], 2006, CANCER EPIDEMIOLOGY AND PREVENTION, V0, P0
   Aydin A, 2006, CLIN BIOCHEM, V39, P176, DOI 10.1016/j.clinbiochem.2005.11.018
   BARRIE SA, 1987, AGENTS ACTIONS, V21, P222, DOI 10.1007/BF01974946
   Bataineh ZM, 2002, SAUDI MED J, V23, P218
   Costello LC, 2005, CANCER CAUSE CONTROL, V16, P901, DOI 10.1007/s10552-005-2367-y
   Costello LC, 1997, J BIOL CHEM, V272, P28875, DOI 10.1074/jbc.272.46.28875
   Costello LC, 1998, PROSTATE, V35, P285, DOI 10.1002/(SICI)1097-0045(19980601)35:4<285::AID-PROS8>3.0.CO;2-F
   Dakubo GD, 2006, J CLIN PATHOL, V59, P10, DOI 10.1136/jcp.2005.027664
   Gallus S, 2007, EUR UROL, V52, P1052, DOI 10.1016/j.eururo.2007.01.094
   Gonzalez A, 2008, ANN EPIDEMIOL, V18, P74, DOI 10.1016/j.annepidem.2007.07.100
   Huang LP, 2006, CANCER CELL INT, V6, P0, DOI 10.1186/1475-2867-6-10
   Key TJA, 1997, BRIT J CANCER, V76, P678, DOI 10.1038/bjc.1997.445
   KOLONEL LN, 1988, AM J EPIDEMIOL, V127, P999, DOI 10.1093/oxfordjournals.aje.a114903
   Kristal AR, 1999, CANCER EPIDEM BIOMAR, V8, P887
   Lawson KA, 2007, J NATL CANCER I, V99, P754, DOI 10.1093/jnci/djk177
   Lee MM, 1998, CANCER CAUSE CONTROL, V9, P545, DOI 10.1023/A:1008840105531
   Leitzmann MF, 2003, J NATL CANCER I, V95, P1004, DOI 10.1093/jnci/95.13.1004
   Liang JY, 1999, PROSTATE, V40, P200
   Littman AJ, 2004, EPIDEMIOLOGY, V15, P105, DOI 10.1097/01.ede.0000091604.32542.97
   Lönnerdal B, 2000, J NUTR, V130, P1378S, DOI 10.1093/jn/130.5.1378S
   Matsuda T, 2007, JPN J CLIN ONCOL, V37, P556, DOI 10.1093/jjco/hym100
   Meyer F, 2005, INT J CANCER, V116, P182, DOI 10.1002/ijc.21058
   Platz EA, 2002, PROSTATE, V52, P288, DOI 10.1002/pros.10115
   Ries LAG, 2007, SEER CANC STAT REV 1, V0, P0
   SANDSTROM B, 1980, AM J CLIN NUTR, V33, P1778, DOI 10.1093/ajcn/33.8.1778
   Satia-Abouta J, 2003, AM J EPIDEMIOL, V157, P944, DOI 10.1093/aje/kwg039
   Schakel Sally F, 1997, JOURNAL OF FOOD COMPOSITION AND ANALYSIS, V10, P102, DOI 10.1006/jfca.1997.0527
   Stevens VL, 2005, CANCER CAUSE CONTROL, V16, P643, DOI 10.1007/s10552-005-0384-5
   WEST DW, 1991, CANCER CAUSE CONTROL, V2, P85, DOI 10.1007/BF00053126
   WHELAN P, 1983, BRIT J UROL, V55, P525, DOI 10.1111/j.1464-410X.1983.tb03362.x
   White E, 2004, AM J EPIDEMIOL, V159, P83, DOI 10.1093/aje/kwh010
   Zaichick VYe, 1997, INTERNATIONAL UROLOGY AND NEPHROLOGY, V29, P565, DOI 10.1007/BF02552202
NR 32
TC 52
Z9 56
U1 0
U2 10
PU ROUTLEDGE JOURNALS, TAYLOR & FRANCIS LTD
PI ABINGDON
PA 2-4 PARK SQUARE, MILTON PARK, ABINGDON OX14 4RN, OXON, ENGLAND
SN 0163-5581
EI 1532-7914
J9 NUTR CANCER
JI Nutr. Cancer
PD JUN 15
PY 2009
VL 61
IS 2
BP 206
EP 215
DI 10.1080/01635580802419749
PG 10
WC Oncology; Nutrition & Dietetics
SC Oncology; Nutrition & Dietetics
GA 411KL
UT WOS:000263648400005
PM 19235036
DA 2025-02-23
ER

PT J
AU Maruyama, K
   Iso, H
   Ito, Y
   Watanabe, Y
   Inaba, Y
   Tajima, K
   Nakachi, K
   Tamakoshi, A
AF Maruyama, Koutatsu
   Iso, Hiroyasu
   Ito, Yoshinori
   Watanabe, Yoshiyuki
   Inaba, Yutaka
   Tajima, Kazuo
   Nakachi, Kei
   Tamakoshi, Akiko
TI Associations of Food and Nutrient Intakes with Serum IGF-I, IGF-II, IGFBP-3, TGF-β1, Total SOD Activity and sFas Levels among Middle-aged Japanese: the JACC Study
SO ASIAN PACIFIC JOURNAL OF CANCER PREVENTION
LA English
DT Article
DE IGF-I/II; GFBP-3; TGF-1; SOD activity; sFas levels; food and nutrient intake
ID growth-factor-i; factor-binding protein-3; superoxide-dismutase activity; stomach-cancer; soluble fas; collaborative cohort; factor-beta; diet; risk; women
AB No observational study has examined whether cancer-related biomarkers are associated with diet in Japanese. We therefore assessed sex-specific food and nutrient intakes according to serum IGF-I, IGF-II, IGFBP-3, TGF-beta 1, total SOD activity and sFas levels, under a cross-sectional study of 10,350 control subjects who answered the food frequency questionnaire in the first-wave nested case-control study within the Japan Collaborative Cohort Study. For both men and women, IGF-I levels were associated with higher intakes of milk, fruits, green tea, calcium and vitamin C. IGF-II levels were associated with higher intakes of milk, yogurt, fruits and miso soup, and lower intakes of rice, coffee and carbohydrate. IGFBP-3 levels were associated with higher intakes of milk, yogurt, fruits and vitamin C, and lower intakes of rice, energy, protein, carbohydrate, sodium and polyunsaturated fatty acids. TGF-beta 1 levels were associated with lower intakes of coffee intakes, and higher intakes of miso soup and sodium. Total SOD activity levels were associated with lower intakes of most nutrients other than energy, carbohydrate, iron, copper, manganese, retinol equivalents, vitamin A, B2, B12, niacin, folic acid, vitamin C and fish fat. sFas levels were associated with higher intakes of manganese and folic acids. The results of the present study should help to account for findings on those biomarkers regarding risks of cancer and other lifestyle-related diseases in terms of dietary confounding as causality.
C1 [Maruyama, Koutatsu; Iso, Hiroyasu; Inaba, Yutaka] Osaka Univ, Grad Sch Med, Dept Social & Environm Med, Suita, Osaka 565, Japan.
   [Ito, Yoshinori] Nagoya Univ, Grad Sch Med, Dept Prevent Med Biostat & Med Decis Making, Nagoya, Aichi 4648601, Japan.
   [Watanabe, Yoshiyuki] Kyoto Prefectural Univ Med, Grad Sch Med Sci, Dept Epidemiol Community Hlth & Med, Kyoto 602, Japan.
   [Inaba, Yutaka] Jissen Womens Univ, Fac Human Life Sci, Dept Food & Hlth Sci, Div Publ Hlth, Hino, Tokyo, Japan.
   [Tajima, Kazuo] Aichi Canc Ctr, Res Inst, Aichi, Japan.
   [Nakachi, Kei] Radiat Effects Res Fdn, Dept Radiobiol Mol Epidemiol, Hiroshima, Japan.
   [Tamakoshi, Akiko] Aichi Med Univ, Sch Med, Dept Publ Hlth, Aichi, Japan.
C3 Osaka University; Nagoya University; Kyoto Prefectural University of Medicine; Aichi Cancer Center; Radiation Effects Research Foundation - Japan; Aichi Medical University
RP Iso, H (corresponding author), Osaka Univ, Grad Sch Med, Dept Social & Environm Med, Suita, Osaka 565, Japan.
EM iso@pbhel.med.osaka-u.ac.jp
FU MEXT, Japan [61010076, 62010074, 63010074, 1010068, 2151065, 3151064, 4151063, 5151069, 6279102, 11181101, 17015022, 18014011, 20014026]; Cancer Institute of the Japanese Foundation for Cancer Research; Grants-in-Aid for Scientific Research [20014026, 18014011, 11181101, 17015022] Funding Source: KAKEN
CR Cadogan J, 1997, BMJ-BRIT MED J, V315, P1255, DOI 10.1136/bmj.315.7118.1255
   Crowe FL, 2009, CANCER EPIDEM BIOMAR, V18, P1333, DOI 10.1158/1055-9965.EPI-08-0781
   Date C, 2005, J EPIDEMIOL, V15, PS9, DOI 10.2188/jea.15.S9
   DeLellis K, 2004, CANCER EPIDEM BIOMAR, V13, P1444
   Devine A, 1998, AM J CLIN NUTR, V68, P200, DOI 10.1093/ajcn/68.1.200
   Gann PH, 2005, INT J CANCER, V116, P297, DOI 10.1002/ijc.21042
   GANN PH, 2005, INT J CANCER, V20, P116
   Giovannucci E, 2003, CANCER EPIDEM BIOMAR, V12, P84
   Gunnell D, 2003, BRIT J CANCER, V88, P1682, DOI 10.1038/sj.bjc.6600946
   Haldar S, 2007, EUR J CLIN NUTR, V61, P1011, DOI 10.1038/sj.ejcn.1602615
   Heaney RP, 1999, J AM DIET ASSOC, V99, P1228, DOI 10.1016/S0002-8223(99)00302-8
   Holmes MD, 2002, CANCER EPIDEM BIOMAR, V11, P852
   Ito Y, 2005, J EPIDEMIOL, V15, PS67, DOI 10.2188/jea.15.S67
   Larsson SC, 2005, AM J CLIN NUTR, V81, P1163
   Lin YS, 2006, CANCER CAUSE CONTROL, V17, P1077, DOI 10.1007/s10552-006-0048-0
   Lin YS, 2009, ASIAN PAC J CANCER P, V10, P273
   Lin YS, 2004, INT J CANCER, V110, P584, DOI 10.1002/ijc.20147
   Manios Y, 2007, AM J CLIN NUTR, V86, P781, DOI 10.1093/ajcn/86.3.781
   McGreevy KM, 2007, PUBLIC HEALTH NUTR, V10, P97, DOI 10.1017/S1368980007217999
   Norat T, 2007, EUR J CLIN NUTR, V61, P91, DOI 10.1038/sj.ejcn.1602494
   Ohno Y, 2001, J EPIDEMIOL, V11, P144
   Pham TM, 2007, CANCER DETECT PREV, V31, P431, DOI 10.1016/j.cdp.2007.10.012
   Pham TM, 2007, EUR J CANCER, V43, P1611, DOI 10.1016/j.ejca.2007.04.014
   Tamakoshi A, 2005, J EPIDEMIOL, V15, PS4, DOI 10.2188/jea.15.S4
   Tamakoshi A, 2008, INT J CANCER, V123, P1913, DOI 10.1002/ijc.23731
   Wakai K, 2002, JPN J CANCER RES, V93, P1279, DOI 10.1111/j.1349-7006.2002.tb01235.x
   Yatsuya H, 2005, J EPIDEMIOL, V15, PS120, DOI 10.2188/jea.15.S120
   Yatsuya Hiroshi, 2005, ASIAN PAC J CANCER PREV, V6, P170
NR 28
TC 22
Z9 24
U1 0
U2 4
PU ASIAN PACIFIC ORGANIZATION CANCER PREVENTION
PI GYEONGGI-DO
PA APJCP HEAD OFFICE, KOREAN NATL CANCER CENTER, 323 ILAN -RO, ILSANDONG-GU, GOYANG-SI, GYEONGGI-DO, 410-769, SOUTH KOREA
SN 1513-7368
EI 
J9 ASIAN PAC J CANCER P
JI Asian Pac. J. Cancer Prev.
PD DEC 15
PY 2009
VL 10
IS 
BP 6
EP 22
DI 
PG 16
WC Oncology
SC Oncology
GA 619XB
UT WOS:000279462500002
PM 20553076
DA 2025-02-23
ER

PT J
AU Shrubsole, MJ
   Yang, G
   Gao, YT
   Chow, WH
   Shu, XO
   Cai, QY
   Rothman, N
   Gao, J
   Wagner, C
   Zheng, W
AF Shrubsole, Martha J.
   Yang, Gong
   Gao, Yu-Tang
   Chow, Wang Ho
   Shu, Xiao Ou
   Cai, Qiuyin
   Rothman, Nathaniel
   Gao, Jin
   Wagner, Conrad
   Zheng, Wei
TI Dietary B Vitamin and Methionine Intakes and Plasma Folate Are Not Associated with Colorectal Cancer Risk in Chinese Women
SO CANCER EPIDEMIOLOGY BIOMARKERS & PREVENTION
LA English
DT Article
ID nested case-control; methylenetetrahydrofolate reductase; folic-acid; microbiological assay; lactobacillus-casei; polymorphisms; health; japan
AB Dietary factors involved in one-carbon metabolism may play a role in colorectal carcinogenesis (1). We evaluated whether dietary intakes of folate, methionine, and associated B vitamins were related to colorectal cancer risk using data from a large prospective cohort study of women in Shanghai, China. We further evaluated the relationship between baseline plasma folate levels and subsequent colorectal cancer risk in a nested case-control study from the same study population.
C1 [Shrubsole, Martha J.; Yang, Gong; Shu, Xiao Ou; Cai, Qiuyin; Zheng, Wei] Vanderbilt Univ, Div Gen Internal Med & Publ Hlth, Vanderbilt Epidemiol Ctr, Vanderbilt Ingram Canc Ctr, Nashville, TN 37203 USA.
   [Wagner, Conrad] Vanderbilt Univ, Sch Med, Dept Biochem, Nashville, TN 37212 USA.
   [Gao, Yu-Tang; Gao, Jin] Shanghai Canc Inst, Dept Epidemiol, Shanghai, Peoples R China.
   [Chow, Wang Ho; Rothman, Nathaniel] NCI, Div Canc Epidemiol & Genet, NIH, Dept Hlth & Human Serv, Rockville, MD USA.
C3 Vanderbilt University; Vanderbilt University; Shanghai Jiao Tong University; National Institutes of Health (NIH) - USA; NIH National Cancer Institute (NCI); NIH National Cancer Institute- Division of Cancer Epidemiology & Genetics
RP Shrubsole, MJ (corresponding author), Vanderbilt Univ, Div Gen Internal Med & Publ Hlth, Vanderbilt Epidemiol Ctr, Vanderbilt Ingram Canc Ctr, 8th Floor,Suite 800,2525 W End Ave, Nashville, TN 37203 USA.
EM martha.stirubsole@vanderbilt.edu
FU National Cancer Institute [R01CA70867]; NIH
CR Flood A, 2002, CANCER CAUSE CONTROL, V13, P551, DOI 10.1023/A:1016330609603
   Glynn SA, 1996, CANCER EPIDEM BIOMAR, V5, P487
   Harnack L, 2002, NUTR CANCER, V43, P152, DOI 10.1207/S15327914NC432_5
   HORNE DW, 1988, CLIN CHEM, V34, P2357
   Hosmer DW, 1999, APPL SURVIVAL ANAL R, V0, P0
   Ishihara J, 2007, J NUTR, V137, P1808, DOI 10.1093/jn/137.7.1808
   Jiang QT, 2005, CANCER DETECT PREV, V29, P146, DOI 10.1016/j.cdp.2004.11.004
   Kato I, 1999, BRIT J CANCER, V79, P1917, DOI 10.1038/sj.bjc.6690305
   Korn EL, 1997, AM J EPIDEMIOL, V145, P72
   Kune G, 2006, NUTR CANCER, V56, P11, DOI 10.1207/s15327914nc5601_3
   La Vecchia C, 2002, INT J CANCER, V102, P545, DOI 10.1002/ijc.10720
   Larsson SC, 2005, CANCER EPIDEM BIOMAR, V14, P740, DOI 10.1158/1055-9965.EPI-04-0581
   Ma J, 1997, CANCER RES, V57, P1098
   Otani T, 2005, NUTR CANCER, V53, P42, DOI 10.1207/s15327914nc5301_5
   Otani T, 2008, CANCER CAUSE CONTROL, V19, P67, DOI 10.1007/s10552-007-9071-z
   Rossi E, 2006, ANN EPIDEMIOL, V16, P206, DOI 10.1016/j.annepidem.2005.03.010
   Sanjoaquin MA, 2005, INT J CANCER, V113, P825, DOI 10.1002/ijc.20648
   Sharp L, 2008, BRIT J NUTR, V99, P379, DOI 10.1017/S0007114507801073
   Shrubsole MJ, 2001, CANCER RES, V61, P7136
   Shu XO, 2004, EUR J CLIN NUTR, V58, P17, DOI 10.1038/sj.ejcn.1601738
   Ströhle A, 2005, INT J ONCOL, V26, P1449
   Theodoratou E, 2008, CANCER EPIDEM BIOMAR, V17, P171, DOI 10.1158/1055-9965.EPI-07-0621
   Van Guelpen B, 2006, GUT, V55, P0, DOI 10.1136/gut.2005.085480
   Wei EK, 2005, J NATL CANCER I, V97, P684, DOI 10.1093/jnci/dji116
   WILLETT W, 1986, AM J EPIDEMIOL, V124, P17, DOI 10.1093/oxfordjournals.aje.a114366
   WILSON SD, 1982, CLIN CHEM, V28, P1198
   Zheng W, 2005, AM J EPIDEMIOL, V162, P1123, DOI 10.1093/aje/kwi322
NR 27
TC 34
Z9 35
U1 0
U2 3
PU AMER ASSOC CANCER RESEARCH
PI PHILADELPHIA
PA 615 CHESTNUT ST, 17TH FLOOR, PHILADELPHIA, PA 19106-4404 USA
SN 1055-9965
EI 
J9 CANCER EPIDEM BIOMAR
JI Cancer Epidemiol. Biomarkers Prev.
PD MAR 15
PY 2009
VL 18
IS 3
BP 1003
EP 1006
DI 10.1158/1055-9965.EPI-08-1200
PG 4
WC Oncology; Public, Environmental & Occupational Health
SC Oncology; Public, Environmental & Occupational Health
GA 419NK
UT WOS:000264226100042
PM 19240230
DA 2025-02-23
ER

PT J
AU Ramadas, A
   Kandiah, M
AF Ramadas, Amutha
   Kandiah, Mirnalini
TI Food Intake and Colorectal Adenomas: A Case-Control Study in Malaysia
SO ASIAN PACIFIC JOURNAL OF CANCER PREVENTION
LA English
DT Article
DE Colorectal adenoma; FFQ; fruits; vegetables; red meat; soy
ID colon-cancer; diet; risk; consumption; isoflavones; polyps; fruits; fiber; meat; fat
AB It is well established that almost all colorectal cancers arise from benign, neoplastic adenomatous polyps. In previous studies, intake of fruits, vegetables and legumes were found to decrease the risk for colorectal adenomas (CRA) and colorectal cancer. This case-control study aimed to evaluate the role of a variety of foods in contributing to the risk of CRA in Malaysian subjects. One hundred and eighteen subjects were recruited into case (n=59) and control (n=59) groups at Hospital Kuala Lumpur (HKL). A pre-tested quantitative food frequency questionnaire (FFQ) was used to record the types of food items and frequency consumed. Logistic regression was used to determine the crude and adjusted odds ratios of the independent variables. Soy bean and soy products were associated with a reduced risk for CRA (OR = 0.38, 95% CI = 0.15-0.98), while tubers were associated with increase in risk four-fold (OR = 4.14, 95% CI = 1.60-10.70) and red meat intake was found to increase the risk two and a half-fold (OR = 2.51, 95% CI = 1.02-6.28). Higher servings of fruits and vegetables were found to significantly decrease the risk (OR fruits=0.47, 95% CI = 0.30-0.74; OR vegetables = 0.49, 95% = 0.29-0.80). In conclusion, our data support protective roles for soy, fruits and vegetables in the aetiology of colorectal adenomas and increase in risk in those with high intakes of red meat and tubers. Food intake of an individual may have an influence on one's risk for developing CRA. This finding warrants further investigation before the protective effect of these food items is to be accepted. New studies should explore the possibility of these associations among individuals in the general population especially with regard to different ethnic or other groups in Malaysia with low fruit and vegetable consumption.
C1 [Kandiah, Mirnalini] Univ Putra Malaysia, Dept Nutr & Hlth Sci, Fac Med & Hlth Sci, Serdang, Malaysia.
   [Ramadas, Amutha] Monash Univ, Sch Med & Hlth Sci, Bandar Sunway, Malaysia.
C3 Universiti Putra Malaysia; Monash University; Monash University Malaysia
RP Kandiah, M (corresponding author), Univ Putra Malaysia, Dept Nutr & Hlth Sci, Fac Med & Hlth Sci, Serdang, Malaysia.
EM mirna@medic.upm.edu.my
CR Almendingen K, 2004, NUTR CANCER, V49, P131, DOI 10.1207/s15327914nc4902_3
   [Anonymous], 2003, GLOB STRAT DIET PHYS, V0, P0
   Austin GL, 2007, J NUTR, V137, P999, DOI 10.1093/jn/137.4.999
   BENITO E, 1993, INT J CANCER, V55, P213, DOI 10.1002/ijc.2910550208
   Bond JH, 2000, AM J GASTROENTEROL, V95, P3053
   Breuer-Katschinski B, 2001, DIGEST DIS SCI, V46, P86, DOI 10.1023/A:1005519920643
   Corpet DE, 2002, NUTR CANCER, V43, P1, DOI 10.1207/S15327914NC431_1
   Guo JY, 2004, J NUTR, V134, P179, DOI 10.1093/jn/134.1.179
   International Association for Cancer Registeries, 2002, GLOB 2002 CANC INC M, V0, P0
   KONO S, 1993, JPN J CANCER RES, V84, P13, DOI 10.1111/j.1349-7006.1993.tb02777.x
   Lim GCC, 2003, CANCER INCIDENCE IN MALAYSIA 2002, V0, P0
   Mathew A, 2004, INT J CANCER, V108, P287, DOI 10.1002/ijc.10984
   Michels KB, 2006, CANCER RES, V66, P3942, DOI 10.1158/0008-5472.CAN-05-3637
   Midgley R, 1999, LANCET, V353, P391, DOI 10.1016/S0140-6736(98)07127-X
   Nagata C, 2001, DIS COLON RECTUM, V44, P105, DOI 10.1007/BF02234831
   National Cancer Institute, 2006, EAT 5 9 SERV FRUITS, V0, P0
   PECIPANS LA, 1994, EPIDEMIOL REV, V16, P273
   PIETINEN P, 1988, AM J EPIDEMIOL, V128, P655, DOI 10.1093/oxfordjournals.aje.a115013
   Robertson DJ, 2005, AM J GASTROENTEROL, V100, P2789, DOI 10.1111/j.1572-0241.2005.00336.x
   Senesse P, 2002, NUTR CANCER, V44, P7, DOI 10.1207/S15327914NC441_2
   Sinha R, 1999, CANCER RES, V59, P4320
   Wenzel H, 2000, CANCER RES, V60, P3823
   WITTE JS, 1995, AM J EPIDEMIOL, V142, P101, DOI 10.1093/oxfordjournals.aje.a117533
   YANAGIHARA K, 1993, CANCER RES, V53, P5815
   Young GP, 2002, COLORECTAL CANCER IN CLINICAL PRACTICE: PREVENTION, V0, P0
NR 26
TC 22
Z9 22
U1 0
U2 9
PU ASIAN PACIFIC ORGANIZATION CANCER PREVENTION
PI GYEONGGI-DO
PA APJCP HEAD OFFICE, KOREAN NATL CANCER CENTER, 323 ILAN -RO, ILSANDONG-GU, GOYANG-SI, GYEONGGI-DO, 410-769, SOUTH KOREA
SN 1513-7368
EI 
J9 ASIAN PAC J CANCER P
JI Asian Pac. J. Cancer Prev.
PD JUN 15
PY 2009
VL 10
IS 5
BP 925
EP 931
DI 
PG 7
WC Oncology
SC Oncology
GA 578RN
UT WOS:000276313000039
PM 20104992
DA 2025-02-23
ER

PT J
AU Serra, I
   Tsuchiya, Y
   Hori, Y
   Nakamura, K
   Villegas, R
   Oyama, M
   Makiguchi, T
   Yamamoto, M
AF Serra, Ivan
   Tsuchiya, Yasuo
   Hori, Yasushi
   Nakamura, Kazutoshi
   Villegas, Rodrigo
   Oyama, Mari
   Makiguchi, Tomoo
   Yamamoto, Masaharu
TI Effect of Dietary Intake on the Levels of Biliary Unsaturated Free Fatty Acids Having Inhibitory Activity on Mutagens
SO ASIAN PACIFIC JOURNAL OF CANCER PREVENTION
LA English
DT Article
DE Diet; fish; fried food; free fatty acids; bile
ID gallbladder cancer; human bile; cholesterol; consumption; absorption; phytosterols; epidemiology; risk
AB Unsaturated free fatty acids (FFAs), such as palmitoleic, oleic, linoleic, linolenic and arachidonic acids, have inhibitory actions on mutagenesis. These FFAs in bile may play a role in preventing cholecystopathy and their levels may be influenced by diet. However, the effects of dietary intake on biliary FFAs levels is not known. In order to examine possible associations between dietary habits and biliary FFAs levels, bile samples were collected from resected gallbladders of 114 Chilean female patients with gallstones, and FFAs were measured with an HPLC system. The long-term dietary intake of the patients was investigated through a semi-quantitative food frequency questionnaire. A high intake of vegetables was negatively correlated with the total FFA level (r = -0.264, P = 0.010). Positive correlations were found between fruit consumption and the lauric acid level (r = 0.200, P = 0.041), fish consumption and the levels of oleic (r = 0.370, P <0.0001), linolenic (r = 0.197, P = 0.038) and arachidonic (r = 0.200, P = 0.035) acids, and consumption of foods fried in vegetable oil and the linoleic acid level (r = 0.269, P = 0.004). Linoleic, linolenic, and arachidonic acids which may have an inhibitory effect on actions of unknown mutagens in bile appear to be increased by consumption of high levels of fish and fried foods.
C1 [Tsuchiya, Yasuo; Nakamura, Kazutoshi; Oyama, Mari; Yamamoto, Masaharu] Niigata Univ, Grad Sch Med & Dent Sci, Dept Community Prevent Med, Niigata, Japan.
   [Serra, Ivan] Hosp Dr Sotero del Rio, Minist Hlth, Santiago, Chile.
   [Hori, Yasushi] Niigata City Gen Hosp, Dept Hosp Pharm, Niigata, Japan.
   [Villegas, Rodrigo] Ctr Res Environm Epidemiol CREAL, Barcelona, Spain.
   [Villegas, Rodrigo] Univ Chile, Sch Publ Hlth, Santiago, Chile.
   [Makiguchi, Tomoo] Niigata Univ, Grad Sch Med & Dent Sci, Dept Struct Pathol, Niigata 95021, Japan.
C3 Niigata University; Universidad de Chile; Pompeu Fabra University; Centre de Recerca en Epidemiologia Ambiental (CREAL); Universidad de Chile; Niigata University
RP Tsuchiya, Y (corresponding author), Niigata Univ, Grad Sch Med & Dent Sci, Dept Community Prevent Med, Niigata, Japan.
EM troof@med.niigata-u.ac.jp
FU Japanese Ministry of Education, Science, Sports and Culture [16590473]; Grants-in-Aid for Scientific Research [16590473] Funding Source: KAKEN
CR BAKER N, 1969, J LIPID RES, V10, P83
   Barclay AW, 2008, AM J CLIN NUTR, V87, P627, DOI 10.1093/ajcn/87.3.627
   Endoh K, 1997, NIHON KOSHU EISEI ZASSHI, V44, P113
   HAYATSU H, 1988, MUTAT RES, V202, P429, DOI 10.1016/0027-5107(88)90204-7
   HENEGOUWEN GPV, 1987, CLIN CHIM ACTA, V165, P27, DOI 10.1016/0009-8981(87)90215-4
   Hori Y, 1999, MUTAT RES-GEN TOX EN, V444, P41, DOI 10.1016/S1383-5718(99)00071-6
   Hori Y, 1998, ANN CLIN BIOCHEM, V35, P279, DOI 10.1177/000456329803500213
   KATO K, 1989, JPN J CANCER RES, V80, P932, DOI 10.1111/j.1349-7006.1989.tb01629.x
   LANDES R, 1997, 750 USDA EC RES SERV, V0, P0
   Lowenfels AB, 1999, HEPATO-GASTROENTEROL, V46, P1529
   MANABE S, 1990, ENVIRON MOL MUTAGEN, V15, P229, DOI 10.1002/em.2850150410
   MANO H, 1993, MUTAT RES, V290, P303, DOI 10.1016/0027-5107(93)90171-B
   Matsuba T, 2005, J EPIDEMIOL, V15, PS150, DOI 10.2188/jea.15.S150
   Matsuyama T, 2007, ASIA PAC J CLIN NUTR, V16, P40
   MATTSON FH, 1982, AM J CLIN NUTR, V35, P697, DOI 10.1093/ajcn/35.4.697
   MIETTINEN TA, 1994, ATHEROSCLEROSIS, V105, P217, DOI 10.1016/0021-9150(94)90052-3
   MINGRONE G, 1988, BIOCHIM BIOPHYS ACTA, V958, P52, DOI 10.1016/0005-2760(88)90245-7
   MOERMAN CJ, 1995, PREV MED, V24, P591, DOI 10.1006/pmed.1995.1094
   Moghadasian MH, 1999, AM J MED, V107, P588, DOI 10.1016/S0002-9343(99)00285-5
   Moreno MC, 2008, J FOOD SCI, V73, PE122, DOI 10.1111/j.1750-3841.2008.00669.x
   Nguyen TT, 1999, J NUTR, V129, P2109, DOI 10.1093/jn/129.12.2109
   Pandey M, 2002, EUR J CANCER PREV, V11, P365, DOI 10.1097/00008469-200208000-00008
   PANNALL PR, 1977, CLIN CHEM, V23, P990
   Rai A, 2006, EUR J CANCER PREV, V15, P134, DOI 10.1097/01.cej.0000197454.87356.4c
   Schöne A, 2000, EUR J CLIN INVEST, V30, P715
   Serra I, 2002, INT J CANCER, V102, P407, DOI 10.1002/ijc.10716
   Tsuchiya Y, 2006, CLIN BIOCHEM, V39, P410, DOI 10.1016/j.clinbiochem.2005.11.006
   Valenzuela A, 1999, INT J FOOD SCI NUTR, V50, P127, DOI 10.1080/096374899101328
   Zatonski WA, 1997, JNCI-J NATL CANCER I, V89, P1132, DOI 10.1093/jnci/89.15.1132
NR 29
TC 1
Z9 2
U1 0
U2 4
PU ASIAN PACIFIC ORGANIZATION CANCER PREVENTION
PI GYEONGGI-DO
PA APJCP HEAD OFFICE, KOREAN NATL CANCER CENTER, 323 ILAN -RO, ILSANDONG-GU, GOYANG-SI, GYEONGGI-DO, 410-769, SOUTH KOREA
SN 1513-7368
EI 
J9 ASIAN PAC J CANCER P
JI Asian Pac. J. Cancer Prev.
PD JUN 15
PY 2009
VL 10
IS 5
BP 899
EP 902
DI 
PG 4
WC Oncology
SC Oncology
GA 578RN
UT WOS:000276313000033
PM 20104986
DA 2025-02-23
ER

PT J
AU Wallace, K
   Grau, MV
   Ahnen, D
   Snover, DC
   Robertson, DJ
   Mahnke, D
   Gui, J
   Barry, EL
   Summers, RW
   McKeown-Eyssen, G
   Haile, RW
   Baron, JA
AF Wallace, Kristin
   Grau, Maria V.
   Ahnen, Dennis
   Snover, Dale C.
   Robertson, Douglas J.
   Mahnke, Daus
   Gui, Jiang
   Barry, Elizabeth L.
   Summers, Robert W.
   McKeown-Eyssen, Gail
   Haile, Robert W.
   Baron, John A.
TI The Association of Lifestyle and Dietary Factors with the Risk for Serrated Polyps of the Colorectum
SO CANCER EPIDEMIOLOGY BIOMARKERS & PREVENTION
LA English
DT Article
ID island methylator phenotype; hyperplastic polyps; microsatellite instability; cigarette-smoking; adenomatous polyps; clinical-trial; united-states; cancer; questionnaire; colon
AB Some serrated polyps of the colorectum are likely pre-invasive lesions, evolving through a newly recognized serrated pathway to colorectal cancer. To assess possible risk and protective factors for serrated polyps and particularly to explore differences in risk factors between polyps in the right and left colorectum, we pooled data from three large multicenter chemoprevention trials. A serrated polyp was defined broadly as any serrated lesion (hyperplastic, sessile serrated adenoma, "traditional" serrated adenoma, mixed adenoma) diagnosed during each trial's main treatment period of similar to 3 to 4 years. Using generalized linear regression, we computed risk ratios and 95% confidence intervals as measures of the association between risk for serrated polyps and demographic, lifestyle, and dietary variables. Of the 2,830 subjects that completed at least one follow-up exam after randomization, 675 (23.9%) had at least one left-sided serrated polyp and 261 (9.2%) had at least one right-sided lesion. In the left colorectum, obesity, cigarette smoking, dietary fat, total energy intake, and red meat intake were associated with an increased risk for serrated polyps. In the right colon, aspirin treatment was associated with a reduced risk and family history of polyps and folate treatment were associated with an increased risk for serrated polyps. Our results suggest that several common lifestyle and dietary variables are associated with risk for serrated polyps, and some of these may differ for the right and left colorectum. (Cancer Epidemiol Biomarkers Prev 2009;18(8):2310-7)
C1 [Wallace, Kristin; Grau, Maria V.; Robertson, Douglas J.; Gui, Jiang; Barry, Elizabeth L.; Baron, John A.] Dartmouth Coll, Hitchcock Med Ctr, Dartmouth Med Sch, Dept Community & Family Med, Hanover, NH 03756 USA.
   [Ahnen, Dennis; Mahnke, Daus] Univ Colorado, Denver Sch Med, Dept Med, Denver, CO 80202 USA.
   [Snover, Dale C.] Fairview Hosp, Dept Pathol, Edina, MN USA.
   [Summers, Robert W.] Univ Iowa Hosp & Clin, Dept Med, Iowa City, IA 52242 USA.
   [McKeown-Eyssen, Gail] Univ Toronto, Dept Nutr Sci, Toronto, ON, Canada.
   [McKeown-Eyssen, Gail] Univ Toronto, Dalla Lana Sch Publ Hlth, Toronto, ON, Canada.
   [Haile, Robert W.] Univ So Calif, Keck Sch Med, Dept Prevent Med, Los Angeles, CA 90033 USA.
   [Baron, John A.] Dartmouth Coll, Hitchcock Med Ctr, Dartmouth Med Sch, Dept Med, Hanover, NH 03756 USA.
C3 Dartmouth College; University of Colorado System; University of Colorado Anschutz Medical Campus; University of Colorado Denver; University of Iowa; University of Toronto; University of Toronto; University of Southern California; Dartmouth College
RP Baron, JA (corresponding author), Suite 300,46 Centerra Pkwy, Lebanon, NH 03756 USA.
EM John.A.Baron@Dartmouth.edu
FU NIH [CA037287, CA046927, CA059005]
CR Ashktorab H, 2005, INT J CANCER, V116, P914, DOI 10.1002/ijc.21062
   Azzoni C, 2007, INT J COLORECTAL DIS, V22, P115, DOI 10.1007/s00384-006-0093-x
   Baker K, 2004, J CLIN PATHOL, V57, P1089, DOI 10.1136/jcp.2004.016600
   Baron JA, 1999, NEW ENGL J MED, V340, P101, DOI 10.1056/NEJM199901143400204
   Baron JA, 2003, NEW ENGL J MED, V348, P891, DOI 10.1056/NEJMoa021735
   BLOCK G, 1986, AM J EPIDEMIOL, V124, P453, DOI 10.1093/oxfordjournals.aje.a114416
   BLOCK G, 1990, J CLIN EPIDEMIOL, V43, P1327, DOI 10.1016/0895-4356(90)90099-B
   Brim H, 2008, MOL CANCER, V7, P0, DOI 10.1186/1476-4598-7-68
   Cole BF, 2007, JAMA-J AM MED ASSOC, V297, P2351, DOI 10.1001/jama.297.21.2351
   Cunningham KS, 2006, CURR OPIN GASTROEN, V22, P48, DOI 10.1097/01.mog.0000198074.52287.16
   Farris AB, 2008, AM J SURG PATHOL, V32, P30, DOI 10.1097/PAS.0b013e318093e40a
   Gervaz P, 2004, J SURG ONCOL, V88, P261, DOI 10.1002/jso.20156
   Glatz K, 2007, AM J CLIN PATHOL, V127, P938, DOI 10.1309/NXDB6FMTE9X5CD6Y
   GREENBERG ER, 1994, NEW ENGL J MED, V331, P141, DOI 10.1056/NEJM199407213310301
   Hawkins NJ, 2002, PATHOLOGY, V34, P548, DOI 10.1080/0031302021000035965
   Iacopetta B, 2002, INT J CANCER, V101, P403, DOI 10.1002/ijc.10635
   Iino H, 1999, J CLIN PATHOL, V52, P5, DOI 10.1136/jcp.52.1.5
   Imai K, 2008, CARCINOGENESIS, V29, P673, DOI 10.1093/carcin/bgm228
   Jacobs ET, 2009, AM J EPIDEMIOL, V169, P657, DOI 10.1093/aje/kwn401
   Jass JR, 2007, HISTOPATHOLOGY, V50, P113, DOI 10.1111/j.1365-2559.2006.02549.x
   Ji BT, 2006, CANCER EPIDEM BIOMAR, V15, P897, DOI 10.1158/1055-9965.EPI-05-0883
   KEARNEY J, 1995, CANCER CAUSE CONTROL, V6, P45, DOI 10.1007/BF00051680
   Lieberman DA, 2003, JAMA-J AM MED ASSOC, V290, P2959, DOI 10.1001/jama.290.22.2959
   Mäkinen MJ, 2007, HISTOPATHOLOGY, V50, P131, DOI 10.1111/j.1365-2559.2006.02548.x
   Martinez ME, 1997, GASTROENTEROLOGY, V113, P423, DOI 10.1053/gast.1997.v113.pm9247459
   Morimoto LM, 2002, CANCER EPIDEM BIOMAR, V11, P1012
   OBrien MJ, 2006, AM J SURG PATHOL, V30, P1491, DOI 10.1097/01.pas.0000213313.36306.85
   OBrien MJ, 2004, AM J SURG PATHOL, V28, P423, DOI 10.1097/00000478-200404000-00001
   ODZE RD, 2007, MODERN PATHOL S, V1, P247
   Paskett ED, 2005, CANCER CAUSE CONTROL, V16, P1021, DOI 10.1007/s10552-005-0298-2
   PEIPINS LA, 1994, EPIDEMIOL REV, V16, P273, DOI 10.1093/oxfordjournals.epirev.a036154
   Potter JD, 1999, CANCER EPIDEM BIOMAR, V8, P69
   Samowitz WS, 2006, J NATL CANCER I, V98, P1731, DOI 10.1093/jnci/djj468
   Sandmeier D, 2007, VIRCHOWS ARCH, V450, P613, DOI 10.1007/s00428-007-0413-8
   Shavers VL, 2007, J NATL MED ASSOC, V99, P733
   Shrubsole MJ, 2008, AM J EPIDEMIOL, V167, P1050, DOI 10.1093/aje/kwm400
   Slattery ML, 2000, J NATL CANCER I, V92, P1831, DOI 10.1093/jnci/92.22.1831
   SMUCKER R, 1989, AM J EPIDEMIOL, V129, P445, DOI 10.1093/oxfordjournals.aje.a115149
   Snover DC, 2005, AM J CLIN PATHOL, V124, P380, DOI 10.1309/V2EPTPLJRB3FGHJL
   SOBELL J, 1989, AM J EPIDEMIOL, V130, P173, DOI 10.1093/oxfordjournals.aje.a115310
   Subar AF, 2001, AM J EPIDEMIOL, V154, P1089, DOI 10.1093/aje/154.12.1089
   Torlakovic E, 1996, GASTROENTEROLOGY, V110, P748, DOI 10.1053/gast.1996.v110.pm8608884
   Torlakovic E, 2003, AM J SURG PATHOL, V27, P65, DOI 10.1097/00000478-200301000-00008
   Torlakovic Emina, 2006, CRITICAL REVIEWS IN ONCOGENESIS, V12, P27
   Torlakovic EE, 2008, AM J SURG PATHOL, V32, P21, DOI 10.1097/PAS.0b013e318157f002
   Willett WC, 1998, NUTRITIONAL EPIDEMIOLOGY: MONOGRAPHS IN EPIDEMIOLOGY AND BIOSTATISTICS, V2nd, P0
   Young J, 2006, CANCER EPIDEM BIOMAR, V15, P1778, DOI 10.1158/1055-9965.EPI-06-0164
NR 47
TC 129
Z9 142
U1 0
U2 11
PU AMER ASSOC CANCER RESEARCH
PI PHILADELPHIA
PA 615 CHESTNUT ST, 17TH FLOOR, PHILADELPHIA, PA 19106-4404 USA
SN 1055-9965
EI 1538-7755
J9 CANCER EPIDEM BIOMAR
JI Cancer Epidemiol. Biomarkers Prev.
PD AUG 15
PY 2009
VL 18
IS 8
BP 2310
EP 2317
DI 10.1158/1055-9965.EPI-09-0211
PG 8
WC Oncology; Public, Environmental & Occupational Health
SC Oncology; Public, Environmental & Occupational Health
GA 483IW
UT WOS:000268958600026
PM 19661090
DA 2025-02-23
ER

PT J
AU Wilson, KM
   Vesper, HW
   Tocco, P
   Sampson, L
   Rosén, J
   Hellenas, KE
   Törnqvist, M
   Willett, WC
AF Wilson, Kathryn M.
   Vesper, Hubert W.
   Tocco, Paula
   Sampson, Laura
   Rosen, Johan
   Hellenas, Karl-Erik
   Tornqvist, Margareta
   Willett, Walter C.
TI Validation of a food frequency questionnaire measurement of dietary acrylamide intake using hemoglobin adducts of acrylamide and glycidamide
SO CANCER CAUSES & CONTROL
LA English
DT Article
DE Acrylamide; Glycidamide; Diet; Hemoglobin adducts
ID tandem mass-spectrometry; renal-cell cancer; metabolite glycidamide; general-population; breast-cancer; exposure; smoking; risk; biomarkers; toxicokinetics
AB Acrylamide, a probable human carcinogen, is formed during high-heat cooking of many common foods. The validity of food frequency questionnaire (FFQ) measures of acrylamide intake has not been established. We assessed the validity of acrylamide intake calculated from an FFQ using a biomarker of acrylamide exposure. We calculated acrylamide intake from an FFQ in the Nurses' Health Study II. We measured hemoglobin adducts of acrylamide and its metabolite, glycidamide, in a random sample of 342 women. Correlation and regression analyses were used to assess the relationship between acrylamide intakes and adducts. The correlation between acrylamide intake and the sum of acrylamide and glycidamide adducts was 0.31 (95% CI: 0.20-0.41), adjusted for laboratory batch, energy intake, and age. Further adjustment for BMI, alcohol intake, and correction for random within-person measurement error in adducts gave a correlation of 0.34 (CI: 0.23-0.45). The intraclass correlation coefficient for the sum of adducts was 0.77 in blood samples collected 1-3 years apart in a subset of 45 women. Intake of several foods significantly predicted adducts in multiple regression. Acrylamide intake and hemoglobin adducts of acrylamide and glycidamide were moderately correlated. Within-person consistency in adducts was high over time.
C1 [Wilson, Kathryn M.; Willett, Walter C.] Harvard Univ, Sch Publ Hlth, Dept Epidemiol, Boston, MA 02115 USA.
   [Wilson, Kathryn M.; Tocco, Paula; Sampson, Laura; Willett, Walter C.] Harvard Univ, Sch Publ Hlth, Dept Nutr, Boston, MA 02115 USA.
   [Vesper, Hubert W.] Ctr Dis Control & Prevent, Natl Ctr Environm Hlth, Div Sci Lab, Atlanta, GA USA.
   [Rosen, Johan; Hellenas, Karl-Erik] Swedish Natl Food Adm, Uppsala, Sweden.
   [Tornqvist, Margareta] Stockholm Univ, Dept Environm Chem, S-10691 Stockholm, Sweden.
   [Willett, Walter C.] Harvard Univ, Sch Med, Boston, MA 02115 USA.
   [Willett, Walter C.] Brigham & Womens Hosp, Dept Med, Channing Lab, Boston, MA 02115 USA.
C3 Harvard University; Harvard T.H. Chan School of Public Health; Harvard University; Harvard T.H. Chan School of Public Health; Centers for Disease Control & Prevention - USA; Stockholm University; Harvard University; Harvard Medical School; Harvard University; Harvard University Medical Affiliates; Brigham & Women's Hospital
RP Wilson, KM (corresponding author), Harvard Univ, Sch Publ Hlth, Dept Epidemiol, 665 Huntington Ave, Boston, MA 02115 USA.
EM kwilson@hsph.harvard.edu
FU National Cancer Institute [CA050385]; NCI/NIH [T32 CA09001]
CR Aureli F, 2007, FOOD CHEM TOXICOL, V45, P1202, DOI 10.1016/j.fct.2006.12.029
   Bergmark E, 1997, CHEM RES TOXICOL, V10, P78, DOI 10.1021/tx960113p
   BERGMARK E, 1993, TOXICOL APPL PHARM, V120, P45, DOI 10.1006/taap.1993.1085
   Besaratinia A, 2004, JNCI-J NATL CANCER I, V96, P1023, DOI 10.1093/jnci/djh186
   Bjellaas T, 2007, TOXICOL SCI, V98, P110, DOI 10.1093/toxsci/kfm091
   CALLEMAN CJ, 1993, ENVIRON HEALTH PERSP, V99, P221, DOI 10.2307/3431486
   Doerge DR, 2005, TOXICOL APPL PHARM, V208, P199, DOI 10.1016/j.taap.2005.03.003
   Doerge DR, 2005, TOXICOL APPL PHARM, V202, P258, DOI 10.1016/j.taap.2004.07.001
   Hagmar L, 2005, MUTAT RES-GEN TOX EN, V580, P157, DOI 10.1016/j.mrgentox.2004.11.008
   Hogervorst JG, 2007, CANCER EPIDEM BIOMAR, V16, P2304, DOI 10.1158/1055-9965.EPI-07-0581
   *INT PROGR CHEM SA, 1985, 49 EHC INT PROGR CHE, V0, P0
   Kütting B, 2008, CANCER CAUSE CONTROL, V19, P273, DOI 10.1007/s10552-007-9090-9
   Manjanatha MG, 2006, ENVIRON MOL MUTAGEN, V47, P6, DOI 10.1002/em.20157
   Mucci LA, 2003, BRIT J CANCER, V88, P84, DOI 10.1038/sj.bjc.6600726
   Mucci LA, 2006, INT J CANCER, V118, P169, DOI 10.1002/ijc.21309
   Mucci LA, 2005, JAMA-J AM MED ASSOC, V293, P1326, DOI 10.1001/jama.293.11.1326
   Mucci LA, 2004, INT J CANCER, V109, P774, DOI 10.1002/ijc.20011
   Pelucchi C, 2003, INT J CANCER, V105, P558, DOI 10.1002/ijc.11118
   Pelucchi C, 2006, INT J CANCER, V118, P467, DOI 10.1002/ijc.21336
   Pelucchi C, 2007, INT J CANCER, V120, P1376, DOI 10.1002/ijc.22457
   Rosen J, 2007, J CHROMATOGR A, V1172, P19, DOI 10.1016/j.chroma.2007.09.050
   ROSNER B, 1988, AM J EPIDEMIOL, V127, P377, DOI 10.1093/oxfordjournals.aje.a114811
   Schettgen T, 2004, INT J HYG ENVIR HEAL, V207, P531, DOI 10.1078/1438-4639-00324
   Schettgen T, 2003, INT J HYG ENVIR HEAL, V206, P9, DOI 10.1078/1438-4639-00195
   Stadler RH, 2004, NUTR REV, V62, P449, DOI 10.1111/j.1753-4887.2004.tb00018.x
   Tareke E, 2002, J AGR FOOD CHEM, V50, P4998, DOI 10.1021/jf020302f
   Törnqvist M, 2002, J CHROMATOGR B, V778, P279, DOI 10.1016/S1570-0232(02)00172-1
   USFood and Drug Administration, 2006, SURVEY DATA ON ACRYLAMIDE IN FOOD: INDIVIDUALFOOD PRODUCTS, V0, P0
   US FDA (US FOOD AND DRUGS ADMENISTRATION), 2006, 2006 EXP ASS ACR, V0, P0
   Vesper HW, 2007, CANCER EPIDEM BIOMAR, V16, P2471, DOI 10.1158/1055-9965.EPI-06-1058
   Vesper HW, 2006, RAPID COMMUN MASS SP, V20, P959, DOI 10.1002/rcm.2396
   Vesper HW, 2005, ADV EXP MED BIOL, V561, P89
   Wenzl T, 2006, J CHROMATOGR A, V1132, P211, DOI 10.1016/j.chroma.2006.07.007
   WILLETT WC, 1998, NUTRL EPIDEMIOLOGY, V0, P0
   Wirfält E, 2008, EUR J CLIN NUTR, V62, P314, DOI 10.1038/sj.ejcn.1602704
NR 36
TC 61
Z9 63
U1 0
U2 16
PU SPRINGER
PI DORDRECHT
PA VAN GODEWIJCKSTRAAT 30, 3311 GZ DORDRECHT, NETHERLANDS
SN 0957-5243
EI 
J9 CANCER CAUSE CONTROL
JI Cancer Causes Control
PD APR 15
PY 2009
VL 20
IS 3
BP 269
EP 278
DI 10.1007/s10552-008-9241-7
PG 10
WC Oncology; Public, Environmental & Occupational Health
SC Oncology; Public, Environmental & Occupational Health
GA 413IO
UT WOS:000263787000001
PM 18855107
DA 2025-02-23
ER

PT J
AU Arnold, LD
   Patel, AV
   Yan, Y
   Jacobs, EJ
   Thun, MJ
   Calle, EE
   Colditz, GA
AF Arnold, Lauren D.
   Patel, Alpa V.
   Yan, Yan
   Jacobs, Eric J.
   Thun, Michael J.
   Calle, Eugenia E.
   Colditz, Graham A.
TI Are Racial Disparities in Pancreatic Cancer Explained by Smoking and Overweight/Obesity?
SO CANCER EPIDEMIOLOGY BIOMARKERS & PREVENTION
LA English
DT Article
ID united-states adults; francisco bay area; body-mass index; physical-activity; diabetes-mellitus; risk-factors; socioeconomic-status; dietary patterns; breast-cancer; mortality
AB Between 2001 and 2005, Blacks from the United States experienced a 32% higher pancreatic cancer death rate than Whites. Smoking, diabetes, and family history might explain some of this disparity, but prospective analyses are warranted. From 1984 to 2004, there were 6,243 pancreatic cancer deaths among Blacks (n = 48,525) and Whites (n = 1,011,864) in the Cancer Prevention Study II cohort. Multivariate Cox proportional hazards models yielded hazards ratios (HR) for known and suspected risk factors. Population attributable risks were computed and their effect on age-standardized mortality rates were evaluated. Blacks in this cohort had a 42% increased risk of pancreatic cancer mortality compared with Whites (HR, 1.42; 95% confidence intervals (CI), 1.28-1.58). Current smoking increased risk by >60% in both races; although Blacks smoked less intensely, risks were similar to Whites (HRBlack, 1.67; 95% CI, 1.28-2.18; HRWhite, 1.82; 95% CI, 1.7-1.95). Obesity was significantly associated with pancreatic cancer mortality in Black men (HR, 1.66; 95% CI, 1.05-2.63), White men (HR, 1.42; 95% CI, 1.25-1.60), and White women (HR, 1.37; 95% CI, 1.22-1.54); results were null in Black women. The population attributable risk due to smoking, family history, diabetes, cholecystectomy, and overweight/obesity was 24.3% in Whites and 21.8% in Blacks. Smoking and overweight/obesity play a substantial a role in pancreatic cancer. Variation in the effect of these factors underscores the need to evaluate disease on the race-sex level. The inability to attribute excess disease in Blacks to currently known risk factors, even when combined with suspected risks, points to yet undetermined factors that play a role in the disease process. (Cancer Epidemiol Biomarkers Prev 2009;18(9):2397-405)
C1 [Arnold, Lauren D.; Yan, Yan; Colditz, Graham A.] Washington Univ, Dept Surg, St Louis, MO 63100 USA.
   [Patel, Alpa V.; Jacobs, Eric J.; Thun, Michael J.; Calle, Eugenia E.] Amer Canc Soc, Dept Epidemiol, Atlanta, GA 30329 USA.
   [Yan, Yan; Colditz, Graham A.] Siteman Canc Ctr, Div Prevent & Control, St Louis, MO USA.
C3 Washington University (WUSTL); American Cancer Society; Siteman Cancer Center
RP Arnold, LD (corresponding author), Washington Univ, Dept Surg, Campus Box 8100,660 S Euclid Ave, St Louis, MO 63100 USA.
EM arnold1@wudosis.wustl.edu
FU NCI NIH HHS [P30 CA091842] Funding Source: Medline
CR Ahrendt SA, 2001, CANCER, V92, P1525, DOI 10.1002/1097-0142(20010915)92:6<1525::AID-CNCR1478>3.0.CO;2-H
   [Anonymous], 2007, UNITED STATES CANCER STATISTICS: 1999-2004 INCIDENCE AND MORTALITY WEB-BASED REPORT: 2004 CHILDHOOD CANCER, V0, P0
   BRUZZI P, 1985, AM J EPIDEMIOL, V122, P904, DOI 10.1093/oxfordjournals.aje.a114174
   Byers TE, 2008, CANCER-AM CANCER SOC, V113, P582, DOI 10.1002/cncr.23567
   Calle EE, 1998, CANCER CAUSE CONTROL, V9, P403, DOI 10.1023/A:1008819701485
   CALLE EE, 1993, AM J EPIDEMIOL, V137, P235, DOI 10.1093/oxfordjournals.aje.a116664
   Calle EE, 2003, NEW ENGL J MED, V348, P1625, DOI 10.1056/NEJMoa021423
   Chan JM, 2005, CANCER EPIDEM BIOMAR, V14, P2093, DOI 10.1158/1055-9965.EPI-05-0226
   Chari ST, 2005, GASTROENTEROLOGY, V129, P504, DOI 10.1053/j.gastro.2005.05.007
   Chu KC, 2007, J NATL MED ASSOC, V99, P1092
   Coughlin SS, 2000, CANCER CAUSE CONTROL, V11, P915, DOI 10.1023/A:1026580131793
   dAignaux JH, 2000, J NEUROL NEUROSUR PS, V68, P787, DOI 10.1136/jnnp.68.6.787
   *DEP HLTH HUM SERV, 2004, HLTH CONS SMOK REP S, V0, P0
   Doubeni CA, 2007, CANCER-AM CANCER SOC, V109, P612, DOI 10.1002/cncr.22437
   Feigelson HS, 2001, CANCER CAUSE CONTROL, V12, P895, DOI 10.1023/A:1013737616987
   FRIEDMAN GD, 1994, CANCER CAUSE CONTROL, V5, P479, DOI 10.1007/BF01694762
   Gapstur SM, 2000, JAMA-J AM MED ASSOC, V283, P2552, DOI 10.1001/jama.283.19.2552
   Garfinkel L, 1985, NATL CANCER INST MONOGR, V67, P49
   Genkinger JM, 2009, CANCER EPIDEM BIOMAR, V18, P765, DOI 10.1158/1055-9965.EPI-08-0880
   Ghadirian P, 2002, INT J CANCER, V97, P807, DOI 10.1002/ijc.10123
   Gupta S, 2006, CLIN GASTROENTEROL H, V4, P1366, DOI 10.1016/j.cgh.2006.06.024
   Harnack LJ, 1997, CANCER EPIDEM BIOMAR, V6, P1081
   Hart AR, 2008, CLIN GASTROENTEROL H, V6, P275, DOI 10.1016/j.cgh.2007.12.041
   Larsson SC, 2006, CANCER EPIDEM BIOMAR, V15, P301, DOI 10.1158/1055-9965.EPI-05-0696
   Larsson SC, 2007, INT J CANCER, V120, P1993, DOI 10.1002/ijc.22535
   Michaud DS, 2001, JAMA-J AM MED ASSOC, V286, P921, DOI 10.1001/jama.286.8.921
   Michaud DS, 2005, J NATL CANCER I, V97, P518, DOI 10.1093/jnci/dji094
   Nelson NJ, 2007, J NATL CANCER I, V99, P1432, DOI 10.1093/jnci/djm180
   Nilsen TIL, 2000, CANCER CAUSE CONTROL, V11, P645, DOI 10.1023/A:1008916123357
   Nkondjock A, 2005, INT J CANCER, V114, P817, DOI 10.1002/ijc.20800
   Nöthlings U, 2007, CANCER CAUSE CONTROL, V18, P165, DOI 10.1007/s10552-006-0100-0
   Palmer JR, 2007, CANCER EPIDEM BIOMAR, V16, P1795, DOI 10.1158/1055-9965.EPI-07-0336
   Pannala R, 2009, LANCET ONCOL, V10, P88, DOI 10.1016/S1470-2045(08)70337-1
   Patel AV, 2005, CANCER EPIDEM BIOMAR, V14, P459, DOI 10.1158/1055-9965.EPI-04-0583
   Pernick NL, 2003, PANCREAS, V26, P28, DOI 10.1097/00006676-200301000-00006
   PETO R, 1992, LANCET, V339, P1268, DOI 10.1016/0140-6736(92)91600-D
   Pinsky PF, 2006, CANCER CAUSE CONTROL, V17, P1017, DOI 10.1007/s10552-006-0038-2
   Ries LAG, 2002, SEER CANCER STATISTICS REVIEW, V0, P0
   Rodriguez C, 2001, JAMA-J AM MED ASSOC, V285, P1460, DOI 10.1001/jama.285.11.1460
   Röösli M, 2007, EUR J CANCER PREV, V16, P77, DOI 10.1097/01.cej.0000203618.61936.cd
   Schernhammer ES, 2002, BRIT J CANCER, V86, P1081, DOI 10.1038/sj/bjc/6600193
   Silverman DT, 1999, BRIT J CANCER, V80, P1830, DOI 10.1038/sj.bjc.6690607
   SILVERMAN DT, 1995, CANCER RES, V55, P4899
   Silverman DT, 2003, EPIDEMIOLOGY, V14, P45, DOI 10.1097/00001648-200301000-00013
   STELLMAN SD, 1986, JNCI-J NATL CANCER I, V76, P1057
   Stevens RJ, 2009, INT J CANCER, V124, P2400, DOI 10.1002/ijc.24196
   Stolzenberg-Solomon RZ, 2008, AM J EPIDEMIOL, V167, P586, DOI 10.1093/aje/kwm361
   Stolzenberg-Solomon RZ, 2005, JAMA-J AM MED ASSOC, V294, P2872, DOI 10.1001/jama.294.22.2872
   Villeneuve PJ, 2000, EUR J CANCER PREV, V9, P49, DOI 10.1097/00008469-200002000-00007
   Wang FR, 2006, CANCER EPIDEM BIOMAR, V15, P1458, DOI 10.1158/1055-9965.EPI-06-0188
NR 50
TC 98
Z9 106
U1 0
U2 4
PU AMER ASSOC CANCER RESEARCH
PI PHILADELPHIA
PA 615 CHESTNUT ST, 17TH FLOOR, PHILADELPHIA, PA 19106-4404 USA
SN 1055-9965
EI 1538-7755
J9 CANCER EPIDEM BIOMAR
JI Cancer Epidemiol. Biomarkers Prev.
PD SEP 15
PY 2009
VL 18
IS 9
BP 2397
EP 2405
DI 10.1158/1055-9965.EPI-09-0080
PG 9
WC Oncology; Public, Environmental & Occupational Health
SC Oncology; Public, Environmental & Occupational Health
GA 493KA
UT WOS:000269734100009
PM 19723915
DA 2025-02-23
ER

PT J
AU Ganesh, B
   Talole, SD
   Dikshit, R
AF Ganesh, B.
   Talole, Sanjay D.
   Dikshit, Rajesh
TI Tobacco, alcohol and tea drinking as risk factors for esophageal cancer: A case-control study from Mumbai, India
SO CANCER EPIDEMIOLOGY
LA English
DT Article
DE Esophageal cancer; Risk factors; Protective factors; Diet; India; Case-control study
ID epidemiology; iran
AB Esophageal cancer is a relatively rare form of cancer, but some world areas have a markedly higher incidence than others: China, Iceland, India, Japan and United Kingdom, appear to have a higher incidence, as well as the region around the Caspian Sea. In India the incidence rates vary across the Country. Despite higher incidence rate, there are only few studies from the Indian subcontinent. This study conducted at Tata Memorial hospital, Mumbai, India, included 442 cases of esophageal cancer and 1628 hospital controls. Data was collected on chewing, smoking, alcohol habits and dietary habits. The results indicated a moderate 1.1 times excess risk for chewers of pan (betel-leaf) with tobacco, 1.8-fold excess risk for bidi smokers and 2-fold for cigarette smokers, and 1.8-fold excess risk for alcohol drinkers. There was a clear close-response relationship in those with the habits. Among the beverages, tea drinking, common in India, showed a 4-fold excess risk for esophageal cancer. However fresh-fish showed a 20% reduction in risk for esophageal cancer. Besides several other risk factors, these may be Studied in the Indian set-LIP which has a heterogeneous population with a varied life-style and dietary habits. This could give indicators for prevention. (C) 2009 Elsevier Ltd. All rights reserved.
C1 [Ganesh, B.; Talole, Sanjay D.; Dikshit, Rajesh] Tata Mem Hosp, Dept Biostat & Epidemiol, Tata Mem Ctr, Bombay 400012, Maharashtra, India.
C3 Tata Memorial Centre (TMC); Tata Memorial Hospital
RP Ganesh, B (corresponding author), Tata Mem Hosp, Dept Biostat & Epidemiol, Tata Mem Ctr, 6th Flr,Annexe Bldg,Dr E Borges Rd, Bombay 400012, Maharashtra, India.
EM bganeshbala07@yahoo.com
CR COOKMOZAFFARI PJ, 1979, BRIT J CANCER, V39, P293, DOI 10.1038/bjc.1979.54
   DOLL R, 1971, MONOGRAPH, V1, P0
   Islami F, 2009, BMJ-BRIT MED J, V338, P0, DOI 10.1136/bmj.b929
   JUSSAWALLA DJ, 1981, J CANCER RES CLIN, V99, P29, DOI 10.1007/BF00412439
   Kollarova Helena, 2007, BIOMEDICAL PAPERS (OLOMOUC), V151, P17
   MIMI CY, 1988, CANCER RES, V48, P3843
   NANDAKUMAR A, 2006, CONSOLIDATED REPORT, V0, P0
   Nayar D, 2000, J ASSOC PHYSICIANS INDIA, V48, P781
   NOTANI P N, 1987, NUTRITION AND CANCER, V10, P103
   NOTANI PN, 1988, J EPIDEMIOL COMMUN H, V42, P187, DOI 10.1136/jech.42.2.187
   PAYMASTER JC, 1973, SOME HIGH RISK GROUP, V0, P0
   RAMESH C, 1993, ACTA U TAMPERENSIS A, V385, P0
   RAO DN, 1989, SEMIN SURG ONCOL, V5, P351, DOI 10.1002/ssu.2980050512
   RAO DN, 1996, INDIAN J CANC, V3, P55
   SANGHVI LD, 1955, BRIT MED J, V0, P1111
   SRIVASTAVA M, 1995, NUTR RES, V15, P177, DOI 10.1016/0271-5317(95)92583-6
   TAVANI A, 1994, CANCER EPIDEM BIOMAR, V3, P387
   Trivers KF, 2008, INT J CANCER, V123, P1422, DOI 10.1002/ijc.23691
   WYNDER EL, 1961, CANCER-AM CANCER SOC, V14, P389, DOI 10.1002/1097-0142(196103/04)14:2<389::AID-CNCR2820140220>3.0.CO;2-E
   YU Y, 1993, CANCER CAUSE CONTROL, V4, P195
NR 21
TC 36
Z9 40
U1 0
U2 5
PU ELSEVIER SCI LTD
PI OXFORD
PA THE BOULEVARD, LANGFORD LANE, KIDLINGTON, OXFORD OX5 1GB, OXON, ENGLAND
SN 1877-7821
EI 
J9 CANCER EPIDEMIOL
JI Cancer Epidemiol.
PD DEC 15
PY 2009
VL 33
IS 6
BP 431
EP 434
DI 10.1016/j.canep.2009.09.002
PG 4
WC Oncology; Public, Environmental & Occupational Health
SC Oncology; Public, Environmental & Occupational Health
GA 539EI
UT WOS:000273236000007
PM 19846360
DA 2025-02-23
ER

PT J
AU Murff, HJ
   Shu, XO
   Li, HL
   Dai, Q
   Kallianpur, A
   Yang, G
   Cai, H
   Wen, WQ
   Gao, YT
   Zheng, W
AF Murff, Harvey J.
   Shu, Xiao-Ou
   Li, Honglan
   Dai, Qi
   Kallianpur, Asha
   Yang, Gong
   Cai, Hui
   Wen, Wanqing
   Gao, Yu-Tang
   Zheng, Wei
TI A Prospective Study of Dietary Polyunsaturated Fatty Acids and Colorectal Cancer Risk in Chinese Women
SO CANCER EPIDEMIOLOGY BIOMARKERS & PREVENTION
LA English
DT Article
ID colon-cancer; fish consumption; adipose-tissue; n-3; biomarkers; adenomas; ratio; meat; omega-3-fatty-acids; prostaglandins
AB In animal models of colon cancer, n-3 polyunsaturated fatty acids (PUFA) have antineoplastic properties, whereas n-6 PUFAs may promote carcinogenesis. Prior epidemiologic studies have been inconsistent regarding the association of PUFAs and colorectal cancer. We prospectively evaluated the association between PUFA intake and colorectal cancer in a cohort of 73,242 Chinese women who were interviewed in person at the baseline survey for the Shanghai Women's Health Study. Dietary fatty acid consumption was derived using data collected from two food frequency questionnaires administered at baseline and 2 to 3 years later. The dietary total n-6 to n-3 PUFA ratio was strongly associated with colorectal cancer risk. Compared with women in the lowest quintile group, elevated relative risks (RR) were observed for the second [RR, 1.52; 95% confidence intervals (CI), 1.00-2.32], third (RR, 2.20; 95% CI, 1.41-3.45), fourth (RR, 1.65; 95% CI, 0.99-2.75), and fifth (RR, 1.95; 95% CI, 1.07-3.54) quintile groups. Arachidonic acid was associated with colorectal cancer risk with elevated RRs of 1.20(Q2-Q1) (95% CI, 0.87-1.64), 1.44(Q3-Q1) (95% CI, 1.05-1.98), 1.61(Q4-Q1) (95% CI, 1.17-2.23), and 1.39(Q5-Q1) (95% CI, 0.97-1.99; P-trend = 0.03) with increasing dietary quintile. In a subset of 150 cancer cases and 150 controls, we found a statistically significant trend between an increasing n-6 to n-3 PUFA ratio and increasing production of prostaglandin E-2 (PGE(2)) as measured by urinary PGE(2) metabolites (P = 0.03). These results suggest that dietary PUFA and the ratio of n-6 to n-3 PUFA intake may be positively associated with colorectal cancer risk, and this association may be mediated in part through PGE(2) production. (Cancer Epidemiol Biomarkers Prev 2009;18(8):2283-91)
C1 [Murff, Harvey J.] Vanderbilt Univ, Sch Med, Vanderbilt Epidemiol Ctr, Inst Med & Publ Hlth,Dept Med, Nashville, TN 37203 USA.
   Vanderbilt Univ, Sch Med, Vanderbilt Ingram Canc Ctr, Nashville, TN 37203 USA.
   Shanghai Canc Inst, Dept Epidemiol, Shanghai, Peoples R China.
C3 Vanderbilt University; Vanderbilt University; Shanghai Jiao Tong University
RP Murff, HJ (corresponding author), Vanderbilt Univ, Sch Med, Vanderbilt Epidemiol Ctr, Inst Med & Publ Hlth,Dept Med, 2525 W End Ave,Suite 600,6th Floor, Nashville, TN 37203 USA.
EM murff@vanderbilt.edu
FU USPHS [R01CA70867, K07CA114029]
CR Andersen LF, 1996, AM J CLIN NUTR, V64, P305, DOI 10.1093/ajcn/64.3.305
   BARTRAM HP, 1995, EUR J CANCER PREV, V4, P231, DOI 10.1097/00008469-199506000-00004
   BARTRAM HP, 1993, GASTROENTEROLOGY, V105, P1317, DOI 10.1016/0016-5085(93)90135-Y
   BJERVE KS, 1993, AM J CLIN NUTR, V57, P801, DOI 10.1093/ajcn/57.5.801S
   Boursi B, 2007, CURR PHARM DESIGN, V13, P2274
   BROWN AJ, 1991, AM J CLIN NUTR, V54, P668, DOI 10.1093/ajcn/54.4.668
   Busstra MC, 2003, CANCER CAUSE CONTROL, V14, P269, DOI 10.1023/A:1023650201730
   Cai QY, 2006, J CLIN ONCOL, V24, P5010, DOI 10.1200/JCO.2006.06.4931
   Calder PC, 2003, LIPIDS, V38, P343, DOI 10.1007/s11745-003-1068-y
   *CHIN AC MED SCI, 1991, FOOD COMP TABL, V0, P0
   EBERHART CE, 1994, GASTROENTEROLOGY, V107, P1183, DOI 10.1016/0016-5085(94)90246-1
   Elder DJE, 2002, J PATHOL, V198, P428, DOI 10.1002/path.1232
   FernandezBanares F, 1996, GUT, V38, P254, DOI 10.1136/gut.38.2.254
   FIELD CJ, 1985, AM J CLIN NUTR, V42, P1206, DOI 10.1093/ajcn/42.6.1206
   Geelen A, 2007, AM J EPIDEMIOL, V166, P1116, DOI 10.1093/aje/kwm197
   Giardiello FM, 1998, DIGEST DIS SCI, V43, P311
   Godley PA, 1996, CANCER EPIDEM BIOMAR, V5, P115
   Hall MN, 2007, CANCER EPIDEM BIOMAR, V16, P314, DOI 10.1158/1055-9965.EPI-06-0346
   Hansen-Petrik MB, 2002, CANCER RES, V62, P403
   Harrell F, 2001, REGRESSION MODELING, V0, P0
   Hiatt RA, 2002, JNCI-J NATL CANCER I, V94, P1837, DOI 10.1093/jnci/94.24.1837
   HUNTER DJ, 1992, AM J EPIDEMIOL, V135, P418, DOI 10.1093/oxfordjournals.aje.a116302
   INNIS SM, 1988, LIPIDS, V23, P1064, DOI 10.1007/BF02535653
   James MJ, 2000, AM J CLIN NUTR, V71, P343S, DOI 10.1093/ajcn/71.1.343s
   Jemal A, 2008, CA-CANCER J CLIN, V58, P71, DOI 10.3322/CA.2007.0010
   Jones R, 2003, MOL CELL BIOCHEM, V253, P141
   Kawamori T, 2003, CARCINOGENESIS, V24, P985, DOI 10.1093/carcin/bgg033
   Kimura Y, 2007, CANCER SCI, V98, P590, DOI 10.1111/j.1349-7006.2007.00425.x
   KLURFELD DM, 1966, AM J CLIN NUTR, V66, P0
   Kobayashi M, 2004, NUTR CANCER, V49, P32, DOI 10.1207/s15327914nc4901_5
   Kojima M, 2005, AM J EPIDEMIOL, V161, P462, DOI 10.1093/aje/kwi066
   Kuriki K, 2006, CANCER EPIDEM BIOMAR, V15, P1791, DOI 10.1158/1055-9965.EPI-06-0180
   Larsson SC, 2005, INT J CANCER, V113, P829, DOI 10.1002/ijc.20658
   Lin J, 2004, AM J EPIDEMIOL, V160, P1011, DOI 10.1093/aje/kwh319
   LONDON SJ, 1991, AM J CLIN NUTR, V54, P340, DOI 10.1093/ajcn/54.2.340
   MacLean CH, 2006, JAMA-J AM MED ASSOC, V295, P403, DOI 10.1001/jama.295.4.403
   Markowitz SD, 2007, NEW ENGL J MED, V356, P2195, DOI 10.1056/NEJMe078044
   McEntee MF, 2002, BIOMED PHARMACOTHER, V56, P380, DOI 10.1016/S0753-3322(02)00254-8
   Murphey LJ, 2004, ANAL BIOCHEM, V334, P266, DOI 10.1016/j.ab.2004.08.019
   Nkondjock A, 2003, INT J EPIDEMIOL, V32, P200, DOI 10.1093/ije/dyg048
   Norat T, 2005, J NATL CANCER I, V97, P906, DOI 10.1093/jnci/dji164
   Oh K, 2005, CANCER EPIDEM BIOMAR, V14, P835, DOI 10.1158/1055-9965.EPI-04-0545
   Rose DP, 1999, PHARMACOL THERAPEUT, V83, P217, DOI 10.1016/S0163-7258(99)00026-1
   Rosner B, 2000, FUNDAMENTALS BIOSTAT, V5th, P0
   Simopoulos AP, 2006, BIOMED PHARMACOTHER, V60, P502, DOI 10.1016/j.biopha.2006.07.080
   Simopoulos AP, 2002, BIOMED PHARMACOTHER, V56, P365, DOI 10.1016/S0753-3322(02)00253-6
   Slattery ML, 1997, INT J CANCER, V73, P670, DOI 10.1002/(SICI)1097-0215(19971127)73:5<670::AID-IJC10>3.0.CO;2-A
   Tavani A, 2003, INT J CANCER, V105, P113, DOI 10.1002/ijc.11018
   Terry P, 2001, CANCER EPIDEM BIOMAR, V10, P913
   Theodoratou E, 2007, AM J EPIDEMIOL, V166, P181, DOI 10.1093/aje/kwm063
   VANVLIET T, 1990, AM J CLIN NUTR, V51, P1
   Wang D, 2006, GUT, V55, P115, DOI 10.1136/gut.2004.047100
   Wang DZ, 2005, GASTROENTEROLOGY, V128, P1445, DOI 10.1053/j.gastro.2004.09.080
   WILLETT W, 1986, AM J EPIDEMIOL, V124, P17, DOI 10.1093/oxfordjournals.aje.a114366
   Yang CX, 2003, EUR J CANCER PREV, V12, P109, DOI 10.1097/00008469-200304000-00004
   Zheng W, 2005, AM J EPIDEMIOL, V162, P1123, DOI 10.1093/aje/kwi322
NR 56
TC 65
Z9 72
U1 0
U2 9
PU AMER ASSOC CANCER RESEARCH
PI PHILADELPHIA
PA 615 CHESTNUT ST, 17TH FLOOR, PHILADELPHIA, PA 19106-4404 USA
SN 1055-9965
EI 1538-7755
J9 CANCER EPIDEM BIOMAR
JI Cancer Epidemiol. Biomarkers Prev.
PD AUG 15
PY 2009
VL 18
IS 8
BP 2283
EP 2291
DI 10.1158/1055-9965.EPI-08-1196
PG 9
WC Oncology; Public, Environmental & Occupational Health
SC Oncology; Public, Environmental & Occupational Health
GA 483IW
UT WOS:000268958600022
PM 19661088
DA 2025-02-23
ER

PT J
AU Ganesh, B
   Talole, SD
   Dikshit, R
AF Ganesh, B.
   Talole, Sanjay D.
   Dikshit, Rajesh
TI A case-control study on diet and colorectal cancer from Mumbai, India
SO CANCER EPIDEMIOLOGY
LA English
DT Article
DE Colorectal cancer; Risk factors; Protective factors; Diet; India; Case-control study
ID dose-response metaanalysis; colon-cancer; risk-factors; cigarette-smoking; alcohol intake; consumption; rectum; meat; men; cohort
AB Colorectal cancer is more common in the western countries. Studies have reported on risk factors for colorectal cancer across the globe but no study results are reported yet from India. This is the first hospital-based case-control study on colorectal cancer from India. This study conducted at Tata Memorial hospital, Mumbai, India, included 203 cases of colorectal cancer and 1628 hospital controls. Data was collected on chewing, smoking, alcohol habits and dietary habits. The results indicated no significant excess risk for chewers, smokers and alcohol drinkers compared to those without the habits. However some significant findings emerged regarding the dietary habits. Cabbage-eaters had a 50% reduction in risk among both the sexes, compared to those who did not eat cabbage. Sprout eaters also had an 30-50% reduction in risk. There was an enhanced 1.6-fold risk among men who ate 'dry-fish' compared to those who did not eat dry-fish (OR = 1.6; Cl: 1.0. 2.6). Among women, meat-eaters had a 2.4-fold excess risk than non-meat-eaters. Likewise for fresh-fish eaters, there was a 40-70% reduction in risk compared to those who did not eat fresh-fish. Dark-green-leafy-vegetables and 'other vegetables' did not show any protective effect for colorectal cancer in this study. (C) 2009 Elsevier Ltd. All rights reserved.
C1 [Ganesh, B.; Talole, Sanjay D.; Dikshit, Rajesh] Tata Mem Hosp, Dept Biostat & Epidemiol, Mumbai 400012, Maharashtra, India.
C3 Tata Memorial Centre (TMC); Tata Memorial Hospital
RP Ganesh, B (corresponding author), Tata Mem Hosp, Dept Biostat & Epidemiol, Mumbai 400012, Maharashtra, India.
EM bganeshbala07@yahoo.com; sdtalole@rediffmail.com; dikshitrp@tmc.gov.in
CR [Anonymous], 1997, FOOD NUTR PREV CANC, V0, P0
   [Anonymous], 2007, NATL FAMILY HLTH SUR, VI, P0
   BIDOLI E, 1992, INT J CANCER, V50, P223, DOI 10.1002/ijc.2910500211
   Bingham SA, 1999, P NUTR SOC, V58, P243, DOI 10.1017/S0029665199000336
   Chiu BCH, 2003, CANCER EPIDEM BIOMAR, V12, P201
   Chiu BCH, 2001, ANN EPIDEMIOL, V11, P28, DOI 10.1016/S1047-2797(00)00175-7
   Fernandez E, 1999, AM J CLIN NUTR, V70, P85
   Glynn SA, 1996, CANCER CAUSE CONTROL, V7, P214, DOI 10.1007/BF00051297
   Hsing AW, 1998, INT J CANCER, V77, P549, DOI 10.1002/(SICI)1097-0215(19980812)77:4<549::AID-IJC13>3.0.CO;2-1
   Komura K, 2001, HEPATO-GASTROENTEROL, V48, P706
   La Vecchia C, 1997, CANCER EPIDEM BIOMAR, V6, P1007
   LONGNECKER MP, 1990, CANCER CAUSE CONTROL, V1, P5, DOI 10.1007/BF00053178
   Lynn A, 2006, P NUTR SOC, V65, P135, DOI 10.1079/PNS2005486
   Moskal A, 2007, INT J CANCER, V120, P664, DOI 10.1002/ijc.22299
   Munoz SE, 1998, EUR J CANCER PREV, V7, P207, DOI 10.1097/00008469-199806000-00005
   NANDAKUMAR A, 2006, NATL CANC REGISTRY P, V0, P0
   Newcomb PA, 1999, INT J EPIDEMIOL, V28, P603, DOI 10.1093/ije/28.4.603
   Norat T, 2005, J NATL CANCER I, V97, P906, DOI 10.1093/jnci/dji164
   Norat T, 2002, INT J CANCER, V98, P241, DOI 10.1002/ijc.10126
   Parkin DM, 2002, CANC INCIDENCE 5 CON, V155, P0
   Potter JD, 1996, AM J EPIDEMIOL, V144, P1026
   POTTER JD, 1986, JNCI-J NATL CANCER I, V76, P557, DOI 10.1093/jnci/76.4.557
   Rao DN, 2002, INT J CANCER, V99, P727, DOI 10.1002/ijc.10339
   Sesink ALA, 1999, CANCER RES, V59, P5704
   Singh PN, 1998, AM J EPIDEMIOL, V148, P761, DOI 10.1093/oxfordjournals.aje.a009697
   Slattery ML, 1999, AM J EPIDEMIOL, V150, P869, DOI 10.1093/oxfordjournals.aje.a010092
   STEMMERMANN GN, 1984, CANCER RES, V44, P4633
   Tavani A, 1998, NUTR CANCER, V30, P213, DOI 10.1080/01635589809514666
   Tavani A, 1998, EUR J EPIDEMIOL, V14, P675, DOI 10.1023/A:1007545607059
   TUYNS AJ, 1988, NUTR CANCER, V11, P189, DOI 10.1080/01635588809513986
   TUYNS AJ, 1982, INT J CANCER, V30, P9, DOI 10.1002/ijc.2910300103
   WU AH, 1987, BRIT J CANCER, V55, P687, DOI 10.1038/bjc.1987.140
   WYNDER EL, 1969, CANCER, V23, P1210, DOI 10.1002/1097-0142(196905)23:5<1210::AID-CNCR2820230530>3.0.CO;2-M
   Yamada K, 1997, CANCER CAUSE CONTROL, V8, P780, DOI 10.1023/A:1018491607454
   Zhang X, 2000, EUR J MED RES, V5, P451
NR 36
TC 24
Z9 25
U1 0
U2 7
PU ELSEVIER SCI LTD
PI OXFORD
PA THE BOULEVARD, LANGFORD LANE, KIDLINGTON, OXFORD OX5 1GB, OXON, ENGLAND
SN 1877-7821
EI 
J9 CANCER EPIDEMIOL
JI Cancer Epidemiol.
PD OCT 15
PY 2009
VL 33
IS 3-4
BP 189
EP 193
DI 10.1016/j.canep.2009.07.009
PG 5
WC Oncology; Public, Environmental & Occupational Health
SC Oncology; Public, Environmental & Occupational Health
GA 519RD
UT WOS:000271784200004
PM 19717354
DA 2025-02-23
ER

PT J
AU Dal Maso, L
   Bosetti, C
   La Vecchia, C
   Franceschi, S
AF Dal Maso, Luigino
   Bosetti, Cristina
   La Vecchia, Carlo
   Franceschi, Silvia
TI Risk factors for thyroid cancer: an epidemiological review focused on nutritional factors
SO CANCER CAUSES & CONTROL
LA English
DT Article
DE Thyroid cancer; Nutrition; Diet; Epidemiology; Overweight; Risk factors
ID pooled analysis; united-states; cigarette-smoking; iodine intake; papillary; population; carcinoma; women; area; consumption
AB The present review summarizes epidemiological evidence on risk factors for thyroid cancer (TC), in particular, nutritional factors. Searches of articles on the issue were conducted using MEDLINE. Exposure to ionizing radiation, particularly during childhood, is the best-established risk factor for TC. There is also a strong association with history of benign nodules/adenoma or goiter. Iodine deficiency may induce an increasing incidence of benign thyroid conditions, but very high iodine intake also affects thyroid function and, possibly, TC risk. Among dietary factors, fish-the major natural source of iodine in human diet-is not consistently related to TC risk. High intake of cruciferous vegetables shows a weak inverse association with TC. Among other food groups, vegetables other than cruciferous are the only food group showing a favorable effect on TC, with an approximate 20% reduction in risk for subjects with the highest consumption. No effect on TC risk of alcohol, coffee, or other food-groups/nutrients emerged. Height and weight at diagnosis show a moderate positive association with TC risk. At present, the only recognized measures for reducing TC risk is to avoid ionizing radiation and iodine deficiency, particularly in childhood and young women, and to increase vegetable consumption.
C1 [Dal Maso, Luigino] Ctr Riferimento Oncol, Unita Epidemiol & Biostat, I-33081 Aviano, PN, Italy.
   [Bosetti, Cristina; La Vecchia, Carlo] Ist Ric Farmacol Mario Negri, Milan, Italy.
   [La Vecchia, Carlo] Univ Milan, Ist Stat Med & Biometria GA Maccacaro, Milan, Italy.
   [Franceschi, Silvia] Int Agcy Res Canc, F-69372 Lyon, France.
C3 IRCCS Aviano (CRO); Istituto di Ricerche Farmacologiche Mario Negri IRCCS; University of Milan; World Health Organization; International Agency for Research on Cancer (IARC)
RP Dal Maso, L (corresponding author), Ctr Riferimento Oncol, Unita Epidemiol & Biostat, Via F Gallini 2, I-33081 Aviano, PN, Italy.
EM epidemiology@cro.it
FU Italian Association for Cancer Research
CR [Anonymous], 2004, GLOBOCAN 2002 CANC I, V0, P0
   [Anonymous], 2004, PATHOLOGY AND GENETICS OF TUMOURS OF ENDOCRINE ORGANS, V0, P0
   BERG JP, 1994, CANCER CAUSE CONTROL, V5, P433, DOI 10.1007/BF01694757
   Bosetti C, 2002, CANCER CAUSE CONTROL, V13, P765, DOI 10.1023/A:1020243527152
   Bosetti C, 2001, CANCER CAUSE CONTROL, V12, P375, DOI 10.1023/A:1011267123398
   Cardis E, 2005, JNCI-J NATL CANCER I, V97, P724, DOI 10.1093/jnci/dji129
   Dal Maso L, 2000, CANCER CAUSE CONTROL, V11, P137, DOI 10.1023/A:1008938520101
   DAvanzo B, 1997, CANCER, V79, P2186
   Davies L, 2006, JAMA-J AM MED ASSOC, V295, P2164, DOI 10.1001/jama.295.18.2164
   de Benoist Bruno, 2004, IODINE STATUS WORLDW, V0, P0
   Delange F, 2000, DRUG SAFETY, V22, P89, DOI 10.2165/00002018-200022020-00001
   Engeland A, 2006, BRIT J CANCER, V95, P366, DOI 10.1038/sj.bjc.6603249
   Feldt-Rasmussen U, 2001, THYROID, V11, P483, DOI 10.1089/105072501300176435
   Fioretti F, 1999, INT J EPIDEMIOL, V28, P626, DOI 10.1093/ije/28.4.626
   Franceschi S, 1999, CANCER CAUSE CONTROL, V10, P583, DOI 10.1023/A:1008907227706
   FRANCESCHI S, 1991, INT J CANCER, V48, P395, DOI 10.1002/ijc.2910480315
   Franceschi S, 1998, EXP CLIN ENDOCR DIAB, V106, PS38, DOI 10.1055/s-0029-1212045
   Franceschi S, 1999, IARC SCI PUBL, V0, P33
   GAITAN E, 1990, ANNU REV NUTR, V10, P21, DOI 10.1146/annurev.nutr.10.1.21
   Galanti MR, 2005, J INTERN MED, V258, P257, DOI 10.1111/j.1365-2796.2005.01523.x
   Galanti MR, 1997, CANCER CAUSE CONTROL, V8, P205, DOI 10.1023/A:1018424430711
   GLATTRE E, 1989, INT J EPIDEMIOL, V18, P45, DOI 10.1093/ije/18.1.45
   GLATTRE E, 1993, CANCER CAUSE CONTROL, V4, P11, DOI 10.1007/BF00051708
   Haselkorn T, 2003, CANCER EPIDEM BIOMAR, V12, P144
   Hemminki K, 2005, J CLIN ENDOCR METAB, V90, P5747, DOI 10.1210/jc.2005-0935
   Horn-Ross PL, 2002, CANCER EPIDEM BIOMAR, V11, P43
   Horn-Ross PL, 2001, CANCER EPIDEM BIOMAR, V10, P979
   *IARC WORK GROUP E, 2002, IARC HDB CANC PREV W, V0, P0
   *IARC WORK GROUP E, 2003, IARC HDB CANC PREV F, V0, P0
   *IARC WORK GROUP E, 1998, IARC HDB CANC PREV V, V0, P0
   IARC Working Group on the Evaluation of Cancer-Preventive Agents, 1998, IARC HDB CANC PREV C, V0, P0
   Iribarren C, 2001, INT J CANCER, V93, P745, DOI 10.1002/ijc.1377
   KANE AB, 1996, MECHANISMS FIBRE CAR, V0, P0
   KANNO J, 1990, TOXICOL PATHOL, V18, P239, DOI 10.1177/019262339001800202
   Knudsen N, 2002, THYROID, V12, P879, DOI 10.1089/105072502761016502
   KOLONEL LN, 1990, CANCER CAUSE CONTROL, V1, P223, DOI 10.1007/BF00117474
   Kondo T, 2006, NAT REV CANCER, V6, P292, DOI 10.1038/nrc1836
   Kosary CL, 2007, NIH PUB, V0, P0
   La Vecchia C, 1999, CANCER CAUSE CONTROL, V10, P157
   Lind P, 1998, THYROID, V8, P1179, DOI 10.1089/thy.1998.8.1179
   Liska J, 2005, ENDOCR REGUL, V39, P73
   Liu S, 2001, BRIT J CANCER, V85, P1335, DOI 10.1054/bjoc.2001.2061
   Mack WJ, 2003, CANCER CAUSE CONTROL, V14, P773, DOI 10.1023/A:1026349702909
   Mack WJ, 2002, ANN EPIDEMIOL, V12, P395, DOI 10.1016/S1047-2797(01)00281-2
   Markaki I, 2003, EUR J CANCER, V39, P1912, DOI 10.1016/S0959-8049(03)00432-5
   Memon A, 2002, BRIT J CANCER, V86, P1745, DOI 10.1038/sj.bjc.6600303
   Memon A, 2002, INT J CANCER, V97, P82, DOI 10.1002/ijc.1573
   Moysich KB, 2002, LANCET ONCOL, V3, P269, DOI 10.1016/S1470-2045(02)00727-1
   Nagataki S, 2002, THYROID, V12, P889, DOI 10.1089/105072502761016511
   Negri E, 2002, CANCER CAUSE CONTROL, V13, P365, DOI 10.1023/A:1015263718760
   Negri E, 1999, CANCER CAUSE CONTROL, V10, P143, DOI 10.1023/A:1008880429862
   Negri E, 1999, CANCER CAUSE CONTROL, V10, P131, DOI 10.1023/A:1008851613024
   Preston-Martin S, 2003, CANCER CAUSE CONTROL, V14, P787, DOI 10.1023/A:1026312203045
   Rasmussen LB, 2002, AM J CLIN NUTR, V76, P1069, DOI 10.1093/ajcn/76.5.1069
   Reynolds RM, 2005, CLIN ENDOCRINOL, V62, P156, DOI 10.1111/j.1365-2265.2004.02187.x
   RON E, 1987, JNCI-J NATL CANCER I, V79, P1
   RON E, 1995, RADIAT RES, V141, P259, DOI 10.2307/3579003
   Rossing MA, 2001, CANCER CAUSE CONTROL, V12, P881, DOI 10.1023/A:1013757030600
   Rossing MA, 1998, CANCER CAUSE CONTROL, V9, P341, DOI 10.1023/A:1008833422577
   Rossing MA, 2000, EPIDEMIOLOGY, V11, P49, DOI 10.1097/00001648-200001000-00011
   Sakoda LC, 2002, CANCER EPIDEM BIOMAR, V11, P51
   Schlumberger MJ, 1998, NEW ENGL J MED, V338, P297, DOI 10.1056/NEJM199801293380506
   Schottenfeld D, 1996, CANCER EPIDEMIOLOGY AND PREVENTION, V2nd, P1000
   Silvera SAN, 2005, INT J CANCER, V116, P433, DOI 10.1002/ijc.21079
   Steinmetz KA, 1996, J AM DIET ASSOC, V96, P1027, DOI 10.1016/S0002-8223(96)00273-8
   SURKS MI, 1990, JAMA-J AM MED ASSOC, V263, P1529, DOI 10.1001/jama.263.11.1529
   THISSEN JP, 1994, ENDOCR REV, V15, P80, DOI 10.1210/er.15.1.80
   Truong T, 2005, AM J EPIDEMIOL, V161, P1056, DOI 10.1093/aje/kwi136
   Vella V, 2001, J CLIN PATHOL-MOL PA, V54, P121, DOI 10.1136/mp.54.3.121
   Verdecchia A, 2007, LANCET ONCOL, V8, P784, DOI 10.1016/S1470-2045(07)70246-2
   Verkooijen HM, 2003, CANCER CAUSE CONTROL, V14, P13, DOI 10.1023/A:1022593923603
   Weissel M, 2003, EXP CLIN ENDOCR DIAB, V111, P187, DOI 10.1055/s-2003-40461
   Willett WC, 2006, CANC EPIDEMIOLOGY PR, V0, P405
   WILLIAMS AT, 1998, P 3 EUR MAR SCI TECH, V2, P642
   WILLIAMS ED, 1977, CANCER-AM CANCER SOC, V39, P215, DOI 10.1002/1097-0142(197701)39:1<215::AID-CNCR2820390134>3.0.CO;2-#
   WINGREN G, 1993, AM J EPIDEMIOL, V138, P482, DOI 10.1093/oxfordjournals.aje.a116882
   Wong EY, 2006, INT ARCH OCC ENV HEA, V79, P251, DOI 10.1007/s00420-005-0036-9
   World Cancer Research Fund / American Institute for Cancer research, 2007, FOOD, V0, Physical Activity
   Xing M, 2005, ENDOCR-RELAT CANCER, V12, P245, DOI 10.1677/erc.1.0978
   Yin F, 1999, THYROID, V9, P369, DOI 10.1089/thy.1999.9.369
   Zivaljevic V, 2004, TUMORI J, V90, P9, DOI 10.1177/030089160409000103
NR 82
TC 211
Z9 217
U1 0
U2 38
PU SPRINGER
PI DORDRECHT
PA VAN GODEWIJCKSTRAAT 30, 3311 GZ DORDRECHT, NETHERLANDS
SN 0957-5243
EI 1573-7225
J9 CANCER CAUSE CONTROL
JI Cancer Causes Control
PD FEB 15
PY 2009
VL 20
IS 1
BP 75
EP 86
DI 10.1007/s10552-008-9219-5
PG 12
WC Oncology; Public, Environmental & Occupational Health
SC Oncology; Public, Environmental & Occupational Health
GA 395DU
UT WOS:000262504100009
PM 18766448
DA 2025-02-23
ER

PT J
AU Ng, K
   Wolpin, BM
   Meyerhardt, JA
   Wu, K
   Chan, AT
   Hollis, BW
   Giovannucci, EL
   Stampfer, MJ
   Willett, WC
   Fuchs, CS
AF Ng, K.
   Wolpin, B. M.
   Meyerhardt, J. A.
   Wu, K.
   Chan, A. T.
   Hollis, B. W.
   Giovannucci, E. L.
   Stampfer, M. J.
   Willett, W. C.
   Fuchs, C. S.
TI Prospective study of predictors of vitamin D status and survival in patients with colorectal cancer
SO BRITISH JOURNAL OF CANCER
LA English
DT Article
DE vitamin D; colorectal cancer; epidemiology; diet and nutrition
ID iii colon-cancer; physical-activity; dairy-products; d metabolites; risk; calcium; cells; d-3; 25-hydroxyvitamin-d; inhibition
AB BACKGROUND: In an earlier study, a 25-hydroxyvitamin D-3 (25(OH) D) score calculated from known predictors of vitamin D status significantly predicted plasma levels of 25(OH) D and the risk of colorectal cancer, but the influence of the 25(OH) D score on survival after diagnosis is unknown. MATERIALS AND METHODS: We prospectively examined the influence of post-diagnosis predicted 25(OH) D levels on mortality among 1017 participants in the Nurses' Health Study and Health Professionals Follow-Up Study who were diagnosed with colorectal cancer from 1986 to 2004. Colorectal cancer-specific and overall mortality according to quintiles of predicted 25(OH) D levels were assessed. Cox proportional hazards models were used to calculate hazard ratios (HRs) adjusted for other risk factors of survival. RESULTS: Higher predicted 25(OH) D levels were associated with a significant reduction in colorectal cancer-specific (P trend = 0.02) and overall mortality (P trend = 0.002). Compared with levels in the lowest quintile, participants with predicted 25(OH) D levels in the highest quintile had an adjusted HR of 0.50 (95% CI, 0.26-0.95) for cancer-specific mortality and 0.62 (95% CI, 0.42-0.93) for overall mortality. CONCLUSION: Higher predicted 25(OH) D levels after a diagnosis of colorectal cancer may be associated with improved survival. Further study of the vitamin D pathway in colorectal cancer is warranted. British Journal of Cancer (2009) 101, 916-923. doi:10.1038/sj.bjc.6605262 www.bjcancer.com Published online 18 August 2009 (C) 2009 Cancer Research UK
C1 [Ng, K.; Wolpin, B. M.; Meyerhardt, J. A.; Fuchs, C. S.] Dana Farber Canc Inst, Dept Med Oncol, Boston, MA 02115 USA.
   [Wu, K.; Giovannucci, E. L.; Stampfer, M. J.; Willett, W. C.] Harvard Univ, Sch Publ Hlth, Dept Nutr, Boston, MA 02115 USA.
   [Chan, A. T.] Massachusetts Gen Hosp, Dept Gastroenterol, Boston, MA 02114 USA.
   [Hollis, B. W.] Med Univ S Carolina, Dept Pediat, Charleston, SC 29425 USA.
   [Giovannucci, E. L.; Stampfer, M. J.; Fuchs, C. S.] Brigham & Womens Hosp, Dept Med, Channing Lab, Boston, MA 02115 USA.
   [Giovannucci, E. L.; Stampfer, M. J.; Fuchs, C. S.] Harvard Univ, Sch Med, Boston, MA 02115 USA.
   [Giovannucci, E. L.; Stampfer, M. J.; Willett, W. C.] Harvard Univ, Sch Publ Hlth, Dept Epidemiol, Boston, MA 02115 USA.
C3 Harvard University; Harvard University Medical Affiliates; Dana-Farber Cancer Institute; Harvard University; Harvard T.H. Chan School of Public Health; Harvard University; Harvard University Medical Affiliates; Massachusetts General Hospital; Medical University of South Carolina; Harvard University; Harvard University Medical Affiliates; Brigham & Women's Hospital; Harvard University; Harvard Medical School; Harvard University; Harvard T.H. Chan School of Public Health
RP Ng, K (corresponding author), Dana Farber Canc Inst, Dept Med Oncol, 44 Binney St, Boston, MA 02115 USA.
EM Kimmie_Ng@dfci.harvard.edu
CR ADAMS JS, 1982, NEW ENGL J MED, V306, P722, DOI 10.1056/NEJM198203253061206
   BELANGER CF, 1978, AM J NURS, V78, P1039, DOI 10.2307/3462013
   BRAUN MM, 1995, AM J EPIDEMIOL, V142, P608, DOI 10.1093/oxfordjournals.aje.a117682
   Colditz GA, 1997, J WOMENS HEALTH, V6, P49, DOI 10.1089/jwh.1997.6.49
   Deeb KK, 2007, NAT REV CANCER, V7, P684, DOI 10.1038/nrc2196
   Díaz GD, 2000, CANCER RES, V60, P2304
   EISMAN JA, 1987, CANCER RES, V47, P21
   Evans SRT, 2000, INT J ONCOL, V16, P1249
   Fernandez-Garcia NI, 2005, ONCOGENE, V24, P6533, DOI 10.1038/sj.onc.1208801
   Feskanich D, 2004, CANCER EPIDEM BIOMAR, V13, P1502
   GARLAND CF, 1989, LANCET, V2, P1176, DOI 10.1016/s0140-6736(89)91789-3
   GIOVANNUCCI E, 1994, J NATL CANCER I, V86, P192, DOI 10.1093/jnci/86.3.192
   Giovannucci E, 2006, JNCI-J NATL CANCER I, V98, P451, DOI 10.1093/jnci/djj101
   GIULIANO AR, 1991, ARCH BIOCHEM BIOPHYS, V285, P261, DOI 10.1016/0003-9861(91)90358-P
   Gorham ED, 2007, AM J PREV MED, V32, P210, DOI 10.1016/j.amepre.2006.11.004
   Hollis BW, 1997, METHOD ENZYMOL, V282, P174
   Iseki K, 1999, INT J CANCER, V81, P730, DOI 10.1002/(SICI)1097-0215(19990531)81:5<730::AID-IJC11>3.0.CO;2-Q
   Lamprecht SA, 2001, ANN NY ACAD SCI, V952, P73, DOI 10.1111/j.1749-6632.2001.tb02729.x
   Lappe JM, 2007, AM J CLIN NUTR, V85, P1586, DOI 10.1093/ajcn/85.6.1586
   McCullough ML, 2003, CANCER CAUSE CONTROL, V14, P1, DOI 10.1023/A:1022591007673
   MEGGOUH F, 1991, CANCER RES, V51, P1227
   Meyerhardt JA, 2008, J CLIN ONCOL, V26, P4109, DOI 10.1200/JCO.2007.15.6687
   Meyerhardt JA, 2006, J CLIN ONCOL, V24, P3527, DOI 10.1200/JCO.2006.06.0855
   Meyerhardt JA, 2006, J CLIN ONCOL, V24, P3535, DOI 10.1200/JCO.2006.06.0863
   Ng K, 2008, J CLIN ONCOL, V26, P2984, DOI 10.1200/JCO.2007.15.1027
   Norat T, 2003, EUR J CLIN NUTR, V57, P1, DOI 10.1038/sj.ejcn.1601522
   Sathiakumar N, 1998, J OCCUP ENVIRON MED, V40, P808, DOI 10.1097/00043764-199809000-00010
   Scaglione-Sewell BA, 2000, ENDOCRINOLOGY, V141, P3931, DOI 10.1210/en.141.11.3931
   SHABAHANG M, 1994, CANCER RES, V54, P4057
   STAMPFER MJ, 1984, AM J EPIDEMIOL, V119, P837, DOI 10.1093/oxfordjournals.aje.a113804
   Tangrea J, 1997, CANCER CAUSE CONTROL, V8, P615, DOI 10.1023/A:1018450531136
   Therneau TM, 2000, MODELING SURVIVAL DATA: EXTENDING THE COX MODEL, V0, P0, DOI DOI 10.1007/978-1-4757-3294-8
   VANDEWALLE B, 1994, CANCER LETT, V86, P67, DOI 10.1016/0304-3835(94)90181-3
   VANDEWALLE B, 1995, CANCER LETT, V97, P99, DOI 10.1016/0304-3835(95)03958-Y
   VanEenwyk J, 2002, CANCER, V95, P39, DOI 10.1002/cncr.10645
   Wactawski-Wende J, 2006, NEW ENGL J MED, V354, P684, DOI 10.1056/NEJMoa055222
   Wu K, 2002, JNCI-J NATL CANCER I, V94, P437, DOI 10.1093/jnci/94.6.437
   Wu K, 2007, J NATL CANCER I, V99, P1120, DOI 10.1093/jnci/djm038
   Zehnder D, 2001, J CLIN ENDOCR METAB, V86, P888, DOI 10.1210/jc.86.2.888
   ZHAO X, 1993, ENDOCRINOLOGY, V132, P1808, DOI 10.1210/en.132.4.1808
NR 40
TC 104
Z9 117
U1 0
U2 4
PU SPRINGERNATURE
PI LONDON
PA CAMPUS, 4 CRINAN ST, LONDON, N1 9XW, ENGLAND
SN 0007-0920
EI 1532-1827
J9 BRIT J CANCER
JI Br. J. Cancer
PD SEP 8
PY 2009
VL 101
IS 6
BP 916
EP 923
DI 10.1038/sj.bjc.6605262
PG 8
WC Oncology
SC Oncology
GA 491XO
UT WOS:000269617200008
PM 19690551
DA 2025-02-23
ER

PT J
AU Murphy, G
   Cross, AJ
   Sansbury, LS
   Bergen, A
   Laiyemo, AO
   Albert, PS
   Wang, ZQ
   Yu, BB
   Lehman, T
   Kalidindi, A
   Modali, R
   Schatzkin, A
   Lanza, E
AF Murphy, Gwen
   Cross, Amanda J.
   Sansbury, Leah S.
   Bergen, Andrew
   Laiyemo, Adeyinka O.
   Albert, Paul S.
   Wang, Zhuoqiao
   Yu, Binbing
   Lehman, Teresa
   Kalidindi, Aravind
   Modali, Rama
   Schatzkin, Arthur
   Lanza, Elaine
TI Dopamine D<sub>2</sub> receptor polymorphisms and adenoma recurrence in the Polyp Prevention Trial
SO INTERNATIONAL JOURNAL OF CANCER
LA English
DT Article
ID gene; drd2; traits; design; risk
AB Epidemiological evidence suggests that obesity may be causally associated with colorectal cancer. Dopamine and the dopaminergic reward pathway have been implicated in drug and alcohol addiction as well as obesity. Polymorphisms within the D2 dopamine receptor gene (DRD2) have been shown to be associated with colorectal cancer risk. We investigated the association between DRD2 genotype at these loci and the risk of colorectal adenoma recurrence in the Polyp Prevention Trial. Odds ratios (OR) and 95% confidence intervals (CI) for risk of adenoma recurrence were calculated using unconditional logistic regression. Individuals with any, multiple (>= 2) or advanced adenoma recurrence after 4 years were compared to those without adenoma recurrence. Variation in intake of certain dietary components according to DRD2 genotype at 3 loci (rs1799732; rs6277; rs1800497) was also investigated. The DRD2 rs1799732 CT genotype was significantly associated with all adenoma recurrence (OR: 1.30; 95% CI: 1.01, 11.69). The rs1800497 TT genotype was also associated with a significantly increased risk of advanced adenoma recurrence (OR: 2.40; 95% CI: 1.11, 5.20). The rs1799732 CT and rs1800497 TT genotypes were significantly associated with adenoma recurrence in the Polyp Prevention Trial. Increased risk of adenoma recurrence as conferred by DRD2 genotypes may be related to difference in alcohol and fat intake across genotypes. Published 2008 Wiley-Liss, Inc.
C1 [Murphy, Gwen] NCI, Infect & Immunoepidemiol Branch, Canc Prevent Fellowship Program, Off Prevent Oncol, Bethesda, MD 20892 USA.
   [Murphy, Gwen; Cross, Amanda J.; Sansbury, Leah S.; Bergen, Andrew; Schatzkin, Arthur; Lanza, Elaine] NCI, Div Canc Epidemiol & Genet, Bethesda, MD 20892 USA.
   [Sansbury, Leah S.] NCI, Div Canc Control & Populat Sci, Bethesda, MD 20892 USA.
   [Laiyemo, Adeyinka O.] NCI, Canc Prevent Div, Bethesda, MD 20892 USA.
   [Albert, Paul S.] NCI, Div Canc Treatment & Diag, Biometr Res Branch, Bethesda, MD 20892 USA.
   [Wang, Zhuoqiao; Yu, Binbing] Informat Management Serv Inc, Rockville, MD USA.
   [Lehman, Teresa; Kalidindi, Aravind; Modali, Rama] BioServe Biotechnol Ltd, Beltsville, MD USA.
C3 National Institutes of Health (NIH) - USA; NIH National Cancer Institute (NCI); National Institutes of Health (NIH) - USA; NIH National Cancer Institute (NCI); NIH National Cancer Institute- Division of Cancer Epidemiology & Genetics; National Institutes of Health (NIH) - USA; NIH National Cancer Institute (NCI); NIH Division of Cancer Control & Population Sciences; National Institutes of Health (NIH) - USA; NIH National Cancer Institute (NCI); National Institutes of Health (NIH) - USA; NIH National Cancer Institute (NCI); NIH Division of Cancer Treatment & Diagnosis; Information Management Services, Inc.
RP Murphy, G (corresponding author), NCI, Infect & Immunoepidemiol Branch, Canc Prevent Fellowship Program, Off Prevent Oncol, 6120 Execut Blvd,Rm 7067, Bethesda, MD 20892 USA.
EM murphygw@mail.nih.gov
FU Intramural Research Program; National Cancer Institute, NIH, Bethesda, MD; Ireland-Northern Ireland-National Cancer Institute Cancer Consortium; Health Research Board of Ireland; National Cancer Institute [ZIACP010127] Funding Source: NIH RePORTER
CR [Anonymous], 2000, TEACHING CHILDREN TO READ. AN EVIDENCE-BASED ASSESSMENT OF THE SCIENTIFIC RESEARCH LITERATURE ON READING AND ITS IMPLICATIONS FOR READING INSTRUCTION, V0, P0
   [Anonymous], 2007, FOOD NUTR PHYS ACT P, V0, P0
   Arinami T, 1997, HUM MOL GENET, V6, P577, DOI 10.1093/hmg/6.4.577
   Basu S, 1999, DIGEST DIS SCI, V44, P916, DOI 10.1023/A:1026644110737
   BLOCK G, 1986, AM J EPIDEMIOL, V124, P453, DOI 10.1093/oxfordjournals.aje.a114416
   Blum K, 1996, J ROY SOC MED, V89, P396, DOI 10.1177/014107689608900711
   Duan JB, 2003, HUM MOL GENET, V12, P205, DOI 10.1093/hmg/ddg055
   Eisenhofer G, 1997, J CLIN ENDOCR METAB, V82, P3864, DOI 10.1210/jc.82.11.3864
   Gemignani F, 2005, CANCER EPIDEM BIOMAR, V14, P1633, DOI 10.1158/1055-9965.EPI-05-0057
   HERNANDEZ DE, 1987, LIFE SCI, V41, P2717, DOI 10.1016/0024-3205(87)90464-4
   Kokoris M, 2000, MOL DIAGN, V5, P329
   Lanza E, 1996, CANCER EPIDEM BIOMAR, V5, P385
   Li T, 1998, SCHIZOPHR RES, V32, P87
   Lin SC, 2007, PROG NEURO-PSYCHOPH, V31, P1526, DOI 10.1016/j.pnpbp.2007.07.012
   MARESPERLMAN JA, 1993, J NUTR, V123, P489, DOI 10.1093/jn/123.3.489
   Morton N, 2006, PROG NAT SCI, V16, P1
   Nisoli E, 2007, EAT WEIGHT DISORD-ST, V12, P91, DOI 10.1007/BF03327583
   Pohjalainen T, 1998, MOL PSYCHIATR, V3, P256, DOI 10.1038/sj.mp.4000350
   Ritchie T, 2003, NEUROCHEM RES, V28, P73, DOI 10.1023/A:1021648128758
   Rubí B, 2005, J BIOL CHEM, V280, P36824, DOI 10.1074/jbc.M505560200
   Sansbury LB, 2006, CANCER EPIDEM BIOMAR, V15, P494, DOI 10.1158/1055-9965.EPI-05-0763
   Schatzkin A, 1996, CANCER EPIDEM BIOMAR, V5, P375
   Wang GJ, 2001, LANCET, V357, P354, DOI 10.1016/S0140-6736(00)03643-6
NR 23
TC 18
Z9 21
U1 0
U2 3
PU WILEY
PI HOBOKEN
PA 111 RIVER ST, HOBOKEN 07030-5774, NJ USA
SN 0020-7136
EI 1097-0215
J9 INT J CANCER
JI Int. J. Cancer
PD MAY 1
PY 2009
VL 124
IS 9
BP 2148
EP 2151
DI 10.1002/ijc.24079
PG 4
WC Oncology
SC Oncology
GA 425OS
UT WOS:000264647600019
PM 19065655
DA 2025-02-23
ER

PT J
AU Kuhnle, GGC
   Dell'Aquila, C
   Aspinall, SM
   Runswick, SA
   Mulligan, AA
   Bingham, SA
AF Kuhnle, Gunter G. C.
   Dell'Aquila, Caterina
   Aspinall, Sue M.
   Runswick, Shirley A.
   Mulligan, Angela A.
   Bingham, Sheila A.
TI Phytoestrogen Content of Cereals and Cereal-Based Foods Consumed in the UK
SO NUTRITION AND CANCER-AN INTERNATIONAL JOURNAL
LA English
DT Article
ID breast-cancer risk; phyto-estrogens; postmenopausal women; isoflavones; exposure; lignans; plasma; serum; gene; biomarkers
AB Dietary phytoestrogens may be involved in the occurrence of chronic diseases. Reliable information on the phytoestrogen content in foods is required to assess dietary exposure and disease risk in epidemiological studies. However, there is little information on isoflavone, lignan, and coumestrol, content of cereals and cereal-based foods, leading to an underestimation of intake. This is the first study of phytoestrogens (isoflavones: biochanin A, daidzein, formononetin, genistein, glycitein; lignans: matairesinol, secoisplariciresinol; coumestrol) in a comprehensive selection of 101 cereals and cereal-based foods-including breads, breakfast cereals, biscuits, pasta and rice-consumed in the UK using a sensitive LCMS technique with C-13-labelled internal standards. Phytoestrogens were detected in all foods analyzed; bread contained the highest amount of phytoestrogens-many as isoflavones-with an average content of 375 +/- 67 mu g/100 g wet weight (excluding soyalinseed bread with 12,000 mu g/100 g). Most other foods contained less than 100 mu g/100 g, many as lignans. Our study shows that all foods analyzed contained phytoestrogens, with the highest amount found in breads, making them one of the main sources of dietary phytoestrogens in the UK. These results will allow a more accurate estimation of exposure to dietary phytoestrogens.
C1 [Kuhnle, Gunter G. C.; Dell'Aquila, Caterina; Aspinall, Sue M.; Runswick, Shirley A.; Bingham, Sheila A.] MRC, Dunn Human Nutr Unit, Cambridge CB2 0XY, England.
   [Mulligan, Angela A.] Univ Cambridge, EPIC, Dept Publ Hlth & Primary Care, Inst Publ Hlth, Cambridge, England.
C3 UK Research & Innovation (UKRI); Medical Research Council UK (MRC); MRC Human Nutrition Research; University of Cambridge
RP Kuhnle, GGC (corresponding author), MRC, Dunn Human Nutr Unit, Wellcome Trust MRC Bldg,Hills Rd, Cambridge CB2 0XY, England.
EM ggck2@cam.ac.uk
FU United Kingdom Food Standards Agency (FSA) [T05028]; Medical Research Council (MRC); MRC [MC_U105630924] Funding Source: UKRI
CR Adlercreutz H, 2002, LANCET ONCOL, V3, P364, DOI 10.1016/S1470-2045(02)00777-5
   Adlercreutz H, 1997, ANN MED, V29, P95, DOI 10.3109/07853899709113696
   Anthony MS, 2002, ARTERIOSCL THROM VAS, V22, P1245, DOI 10.1161/01.ATV.0000027188.24963.EA
   Appel LJ, 1997, NEW ENGL J MED, V336, P1117, DOI 10.1056/NEJM199704173361601
   Arai Y, 2000, J EPIDEMIOL, V10, P127
   AXELSON M, 1982, NATURE, V298, P659, DOI 10.1038/298659a0
   Bhathena SJ, 2002, AM J CLIN NUTR, V76, P1191, DOI 10.1093/ajcn/76.6.1191
   *COMM TOX CHEM FOO, 2003, PHYOESTR HLTH, V0, P0
   Dang ZC, 2005, TRENDS ENDOCRIN MET, V16, P207, DOI 10.1016/j.tem.2005.05.001
   Dorgan JF, 2002, JNCI-J NATL CANCER I, V94, P606
   Duffy C, 2007, CA-CANCER J CLIN, V57, P260, DOI 10.3322/CA.57.5.260
   ELDRIDGE AC, 1983, J AGR FOOD CHEM, V31, P394, DOI 10.1021/jf00116a052
   Fryatt T, 2005, J LABELLED COMPD RAD, V48, P951, DOI 10.1002/jlcr.1007
   Grace PB, 2003, RAPID COMMUN MASS SP, V17, P1350, DOI 10.1002/rcm.1059
   Grace PB, 2004, CANCER EPIDEM BIOMAR, V13, P698
   Haajanen K, 2006, STEROIDS, V71, P231, DOI 10.1016/j.steroids.2005.10.005
   Henderson L, 2002, THE NATIONAL DIET NUTRITION SURVEY: ADULTS AGED 19 TO 64 YEARS. VOLUME 1: TYPES AND QUANTITIES OF FOODS CONSUMED, V0, P0
   Horn-Ross PL, 2000, CANCER CAUSE CONTROL, V11, P289, DOI 10.1023/A:1008995606699
   Krebs EE, 2004, OBSTET GYNECOL, V104, P824, DOI 10.1097/01.AOG.0000140688.71638.d3
   Kuhnle GGC, 2007, ANAL CHEM, V79, P9234, DOI 10.1021/ac701732r
   Liggins J, 2002, EUR J CLIN NUTR, V56, P961, DOI 10.1038/sj.ejcn.1601419
   Liu SM, 2000, JAMA-J AM MED ASSOC, V284, P1534, DOI 10.1001/jama.284.12.1534
   Liu SM, 2003, AM J CLIN NUTR, V77, P594, DOI 10.1093/ajcn/77.3.594
   Low YL, 2007, CANCER EPIDEM BIOMAR, V16, P1009, DOI 10.1158/1055-9965.EPI-06-0899
   Low YL, 2006, CANCER RES, V66, P8980, DOI 10.1158/0008-5472.CAN-06-2432
   Low YL, 2005, J NUTR, V135, P2680, DOI 10.1093/jn/135.11.2680
   Low YL, 2005, CANCER EPIDEM BIOMAR, V14, P213
   Mazur W, 1998, PURE APPL CHEM, V70, P1759, DOI 10.1351/pac199870091759
   Messina M, 2006, JNCI-J NATL CANCER I, V98, P1275, DOI 10.1093/jnci/djj356
   Meyer KA, 2000, AM J CLIN NUTR, V71, P921
   Mulligan AA, 2007, EUR J CLIN NUTR, V61, P248, DOI 10.1038/sj.ejcn.1602509
   Peeters PHM, 2007, J NUTR, V137, P1294, DOI 10.1093/jn/137.5.1294
   Peeters PHM, 2003, BREAST CANCER RES TR, V77, P171, DOI 10.1023/A:1021381101632
   Phillips KP, 2008, J TOXICOL ENV HEAL B, V11, P188, DOI 10.1080/10937400701873472
   Piller R, 2006, J NUTR, V136, P1596, DOI 10.1093/jn/136.6.1596
   Rice S, 2008, J STEROID BIOCHEM, V108, P186, DOI 10.1016/j.jsbmb.2007.09.003
   Ritchie MR, 2004, BRIT J NUTR, V91, P447, DOI 10.1079/BJN20031062
   Setchell KDR, 1988, ROLE GUT MICROFLORA, V0, P315
   Slavin J, 2003, P NUTR SOC, V62, P129, DOI 10.1079/PNS2002221
   Stark A, 2002, J PEDIATR ENDOCR MET, V15, P561
   Thompson LU, 2006, NUTR CANCER, V54, P184, DOI 10.1207/s15327914nc5402_5
   Valsta LM, 2003, BRIT J NUTR, V89, PS31, DOI 10.1079/BJN2002794
   WANG HJ, 1994, J AGR FOOD CHEM, V42, P1674, DOI 10.1021/jf00044a017
   Ward H, 2008, BREAST CANCER RES, V10, P0, DOI 10.1186/bcr1995
   Whalley JL, 1998, BIOORG MED CHEM LETT, V8, P2569, DOI 10.1016/S0960-894X(98)00453-3
   Whalley JL, 2000, TETRAHEDRON, V56, P455, DOI 10.1016/S0040-4020(99)01014-5
NR 46
TC 47
Z9 50
U1 1
U2 15
PU ROUTLEDGE JOURNALS, TAYLOR & FRANCIS LTD
PI ABINGDON
PA 2-4 PARK SQUARE, MILTON PARK, ABINGDON OX14 4RN, OXON, ENGLAND
SN 0163-5581
EI 1532-7914
J9 NUTR CANCER
JI Nutr. Cancer
PD MAY-JUN 15
PY 2009
VL 61
IS 3
BP 302
EP 309
DI 10.1080/01635580802567141
PG 8
WC Oncology; Nutrition & Dietetics
SC Oncology; Nutrition & Dietetics
GA 473WM
UT WOS:000268242000003
PM 19373603
DA 2025-02-23
ER

PT J
AU Dorjgochoo, T
   Gao, YT
   Chow, WH
   Shu, XO
   Li, HL
   Yang, G
   Cai, QY
   Rothman, N
   Cai, H
   Franke, AA
   Zheng, W
   Dai, Q
AF Dorjgochoo, Tsogzolmaa
   Gao, Yu-Tang
   Chow, Wong-Ho
   Shu, Xiao-Ou
   Li, Honglan
   Yang, Gong
   Cai, Qiuyin
   Rothman, Nathaniel
   Cai, Hui
   Franke, Adrian A.
   Zheng, Wei
   Dai, Qi
TI Plasma carotenoids, tocopherols, retinol and breast cancer risk: results from the Shanghai Women Health Study (SWHS)
SO BREAST CANCER RESEARCH AND TREATMENT
LA English
DT Article
DE Lipophilic antioxidants; Breast cancer; Plasma
ID beta-carotene; vitamin-e; serum carotenoids; vegetable consumption; dietary; lycopene; cryptoxanthin; biomarkers; isomers; fruits
AB Evidence from some previous studies suggests that lipophilic antioxidants, particularly carotenoids, may reduce the risk of breast cancer. We prospectively investigated the associations of plasma levels of tocopherols, retinol, carotenoids with the risk of developing breast cancer among Chinese women. We conducted a study of 365 incident breast cancer cases and 726 individually matched controls nested within a large cohort study of women aged 40-70 years at baseline. We observed no associations between breast cancer risk and any of the tocopherols, retinol, and most carotenoids. However, high levels of plasma lycopene other than trans, 5- and 7-cis or trans alpha-cryptoxanthin were inversely associated with the risk of developing breast cancer. Our results do not support an overall protective effect of lipophilic antioxidants on breast cancer risk. The few inverse associations observed for subtype of carotenoids may need to be confirmed in future studies.
C1 [Dorjgochoo, Tsogzolmaa; Shu, Xiao-Ou; Yang, Gong; Cai, Qiuyin; Cai, Hui; Zheng, Wei; Dai, Qi] Vanderbilt Univ, Sch Med, Vanderbilt Ingram Canc Ctr, Dept Med,Vanderbilt Epidemiol Ctr, Nashville, TN 37212 USA.
   [Chow, Wong-Ho; Rothman, Nathaniel] NCI, US Dept HHS, Div Canc Epidemiol & Genet, NIH, Bethesda, MD 20892 USA.
   [Gao, Yu-Tang; Li, Honglan] Shanghai Canc Inst, Dept Epidemiol, Shanghai, Peoples R China.
   [Franke, Adrian A.] Univ Hawaii, Canc Res Ctr Hawaii, Honolulu, HI 96813 USA.
   [Dai, Qi] Vanderbilt Epidemiol Ctr, Inst Med & Publ Hlth, Nashville, TN 37203 USA.
C3 Vanderbilt University; National Institutes of Health (NIH) - USA; NIH National Cancer Institute (NCI); NIH National Cancer Institute- Division of Cancer Epidemiology & Genetics; Shanghai Jiao Tong University; University of Hawaii System; Cancer Research Center of Hawaii; Vanderbilt University
RP Dai, Q (corresponding author), Vanderbilt Epidemiol Ctr, Inst Med & Publ Hlth, 6th Floor,Suite 600,2525 W End Ave, Nashville, TN 37203 USA.
EM qi.dai@vanderbilt.edu
FU USPHS [R01CA106591, R01CA70867]; NIH [N02 CP1101066]; National Cancer Institute [ZIACP010123] Funding Source: NIH RePORTER
CR Ambrosone CB, 1999, CANCER RES, V59, P602
   [Anonymous], 2008, INT CLASS DIS, V0, P0
   Arab L, 2001, EPIDEMIOL REV, V23, P211, DOI 10.1093/oxfordjournals.epirev.a000803
   Clinton SK, 1996, CANCER EPIDEM BIOMAR, V5, P823
   Comstock GW, 2001, CANCER EPIDEM BIOMAR, V10, P65
   Dorgan JF, 1998, CANCER CAUSE CONTROL, V9, P89, DOI 10.1023/A:1008857521992
   Dorjgochoo T, 2008, BREAST CANCER RES TR, V111, P269, DOI 10.1007/s10549-007-9772-8
   FRANKE AA, 1993, J CHROMATOGR-BIOMED, V614, P43, DOI 10.1016/0378-4347(93)80222-P
   Gandini S, 2000, EUR J CANCER, V36, P636, DOI 10.1016/S0959-8049(00)00022-8
   Goodman MT, 2007, CANCER RES, V67, P5987, DOI 10.1158/0008-5472.CAN-07-0313
   Hultén K, 2001, CANCER CAUSE CONTROL, V12, P529, DOI 10.1023/A:1011271222153
   HUNTER DJ, 1993, NEW ENGL J MED, V329, P234, DOI 10.1056/NEJM199307223290403
   Jin F, 1999, INT J CANCER, V83, P435, DOI 10.1002/(SICI)1097-0215(19991112)83:4<435::AID-IJC1>3.0.CO;2-J
   Lee IM, 2005, JAMA-J AM MED ASSOC, V294, P56, DOI 10.1001/jama.294.1.56
   Lian FZ, 2006, INT J CANCER, V119, P2084, DOI 10.1002/ijc.22111
   MACHLIN LJ, 1987, FASEB J, V1, P441, DOI 10.1096/fasebj.1.6.3315807
   Malin AS, 2003, INT J CANCER, V105, P413, DOI 10.1002/ijc.11088
   Michels KB, 2001, INT J CANCER, V91, P563, DOI 10.1002/1097-0215(200002)9999:9999<::AID-IJC1079>3.0.CO;2-9
   Moorman PG, 2001, PUBLIC HEALTH NUTR, V4, P821, DOI 10.1079/PHN2001121
   Muller H, 1996, Z ERNAHRUNGSWISS, V35, P45, DOI 10.1007/BF01612027
   Nomura AMY, 2003, J UROLOGY, V170, P1146, DOI 10.1097/01.ju.0000086040.24795.ad
   Satia JA, 1999, INT J CANCER, V82, P28, DOI 10.1002/(SICI)1097-0215(19990702)82:1<28::AID-IJC6>3.0.CO;2-X
   Sato R, 2002, CANCER EPIDEM BIOMAR, V11, P451
   Schlatterer J, 2006, BRIT J NUTR, V96, P371, DOI 10.1079/BJN20061848
   Sesso HD, 2005, CANCER EPIDEM BIOMAR, V14, P1074, DOI 10.1158/1055-9965.EPI-04-0683
   Simon Michael S, 2000, BREAST J, V6, P388, DOI 10.1046/j.1524-4741.2000.20067.x
   Smith-Warner SA, 2001, JAMA-J AM MED ASSOC, V285, P769, DOI 10.1001/jama.285.6.769
   STAHL W, 1992, ARCH BIOCHEM BIOPHYS, V294, P173, DOI 10.1016/0003-9861(92)90153-N
   Tamimi RM, 2005, AM J EPIDEMIOL, V161, P153, DOI 10.1093/aje/kwi030
   Toniolo P, 2001, AM J EPIDEMIOL, V153, P1142, DOI 10.1093/aje/153.12.1142
   van Kappel AL, 2001, PUBLIC HEALTH NUTR, V4, P829, DOI 10.1079/PHN2000115
   Verhoeven DTH, 1997, BRIT J CANCER, V75, P149, DOI 10.1038/bjc.1997.25
   WALD NJ, 1984, BRIT J CANCER, V49, P321, DOI 10.1038/bjc.1984.50
   WILLETT WC, 1984, NEW ENGL J MED, V310, P430, DOI 10.1056/NEJM198402163100705
   Yu Stella M, 2003, J AM MED WOMENS ASSOC (1972), V58, P157
   Yuan JM, 2001, CANCER EPIDEM BIOMAR, V10, P767
   Zhang SM, 1999, JNCI-J NATL CANCER I, V91, P547, DOI 10.1093/jnci/91.6.547
   Zheng W, 2005, AM J EPIDEMIOL, V162, P1123, DOI 10.1093/aje/kwi322
NR 38
TC 30
Z9 35
U1 0
U2 10
PU SPRINGER
PI NEW YORK
PA 233 SPRING ST, NEW YORK, NY 10013 USA
SN 0167-6806
EI 1573-7217
J9 BREAST CANCER RES TR
JI Breast Cancer Res. Treat.
PD SEP 15
PY 2009
VL 117
IS 2
BP 381
EP 389
DI 10.1007/s10549-008-0270-4
PG 9
WC Oncology
SC Oncology
GA 483XD
UT WOS:000269005500019
PM 19096929
DA 2025-02-23
ER

PT J
AU Andersen, V
   Ostergaard, M
   Christensen, J
   Overvad, K
   Tjonneland, A
   Vogel, U
AF Andersen, Vibeke
   Ostergaard, Mette
   Christensen, Jane
   Overvad, Kim
   Tjonneland, Anne
   Vogel, Ulla
TI Polymorphisms in the xenobiotic transporter Multidrug Resistance 1 (MDR1) and interaction with meat intake in relation to risk of colorectal cancer in a Danish prospective case-cohort study
SO BMC CANCER
LA English
DT Article
ID nonsteroidal antiinflammatory drugs; p-glycoprotein expression; genetic polymorphisms; colon-cancer; functional polymorphisms; cigarette-smoking; protein gene; cyclooxygenase-2; susceptibility; cox-2
AB Background: The xenobiotic transporters, Multidrug Resistance 1 (MDR1/ABCB1) and Breast Cancer Resistance Protein (BCRP/ABCG2) may restrict intestinal absorption of various carcinogens, including heterocyclic amines (HCA) and polycyclic aromatic hydrocarbons (PAH). Cyclooxygenase-2 (COX-2) derived prostaglandins promote gastrointestinal carcinogenesis, affecting angiogenesis, apoptosis, and invasiveness. The aim of this study was to investigate if polymorphisms in these genes were associated with risk of colorectal cancer (CRC), and to investigate possible interactions with lifestyle factors such as smoking, meat consumption, and NSAID use. Methods: The following polymorphisms were analyzed; a synonymous MDR1 C3435T (rs1045642) in exon26, G-rs3789243-A in intron3, the functional BCRP C421A (rs2231142), the two COX-2 A-1195G (rs689466) and G-765C (rs20417) in the promoter region, and the COX-2 T8473C (rs5275) polymorphisms in the 3'-untranslated region. The polymorphisms were assessed together with lifestyle factors in a nested case-cohort study of 359 cases and a random cohort sample of 765 participants from the Danish prospective Diet, Cancer and Health study. Results: Carriers of the variant allele of MDR1 intron 3 polymorphism were at 1.52-fold higher risk of CRC than homozygous wild type allele carriers (Incidence rate ratio (IRR) = 1.52, 95% Confidence Interval (CI): 1.12-2.06). Carriers of the variant allele of MDR1 C3435T exon 26 had a lower risk of CRC than homozygous C-allele carriers (IRR = 0.71 (CI: 0.50-1.00)). There was interaction between these MDR1 polymorphisms and intake of red and processed meat in relation to CRC risk. Homozygous MDR1 C3435T C-allele carriers were at 8% increased risk pr 25 gram meat per day (CI: 1.00-1.16) whereas variant allele carriers were not at increased risk (p for interaction = 0.02). COX-2 and BCRP polymorphisms were not associated with CRC risk. There was interaction between NSAID use and MDR1 C3435T and COX-2 T8473C (p-values for interaction 0.001 and 0.04, respectively). Conclusion: Two polymorphisms in MDR1 were associated with CRC risk and there was interaction between these polymorphisms and meat intake in relation to CRC risk. Our results suggest that MDR1 polymorphisms affect the relationship between meat and CRC risk.
C1 [Andersen, Vibeke; Ostergaard, Mette] Viborg Reg Hosp, Dept Med, DK-8800 Viborg, Denmark.
   [Ostergaard, Mette] Viborg Reg Hosp, Dept Clin Biochem, DK-8800 Viborg, Denmark.
   [Christensen, Jane; Tjonneland, Anne] Danish Canc Soc, Inst Canc Epidemiol, DK-2100 Copenhagen, Denmark.
   [Overvad, Kim] Aarhus Univ Hosp, Dept Clin Epidemiol, DK-9100 Aalborg, Denmark.
   [Vogel, Ulla] Natl Res Ctr Working Environm, DK-2100 Copenhagen, Denmark.
   [Vogel, Ulla] Tech Univ Denmark, Natl Food Inst, DK-2860 Soborg, Denmark.
C3 Aarhus University; Viborg City Hospital; Aarhus University; Viborg City Hospital; Danish Cancer Society; Aarhus University; National Research Centre for the Working Environment; Technical University of Denmark
RP Andersen, V (corresponding author), Viborg Reg Hosp, Dept Med, DK-8800 Viborg, Denmark.
EM va9791@gmail.com; mette.oestergaard@viborg.rm.dk; jane@cancer.dk; ko@dce.au.dk; annet@cancer.dk; ulbvo@food.dtu.dk
FU Familien Erichsens Mindefond; Lundbeck Foundation; Johs M Klein og Hustrus mindelegat; Agnete Lovgreens Legat; Danish Cancer Society [DP00027]; Novo Nordisk Foundation; Danish Ministry of Health, Research Centre for Environmental Health's Fund, ENGAGE
CR Albermann N, 2005, BIOCHEM PHARMACOL, V70, P949, DOI 10.1016/j.bcp.2005.06.018
   Ambudkar SV, 1999, ANNU REV PHARMACOL, V39, P361, DOI 10.1146/annurev.pharmtox.39.1.361
   Andersen V, 2009, BMC MED GENET, V10, P0, DOI 10.1186/1471-2350-10-18
   Badawi AF, 2002, CANCER INVEST, V20, P651, DOI 10.1081/CNV-120002490
   Bae SY, 2006, CANCER SCI, V97, P774, DOI 10.1111/j.1349-7006.2006.00241.x
   BARLOW WE, 1994, BIOMETRICS, V50, P1064, DOI 10.2307/2533444
   Barlow WE, 1999, J CLIN EPIDEMIOL, V52, P1165, DOI 10.1016/S0895-4356(99)00102-X
   BARRY EL, 2009, CANC EPIDEMIOL BIOMA, V0, P0
   BUQARE AW, 2003, J TOXICOL ENV HEAL B, V6, P279
   Campa D, 2008, MUTAT RES-FUND MOL M, V645, P56, DOI 10.1016/j.mrfmmm.2008.08.001
   Chan AT, 2007, NEW ENGL J MED, V356, P2131, DOI 10.1056/NEJMoa067208
   Cotterchio M, 2008, CANCER EPIDEM BIOMAR, V17, P3098, DOI 10.1158/1055-9965.EPI-08-0341
   Cox DG, 2004, BRIT J CANCER, V91, P339, DOI 10.1038/sj.bjc.6601906
   Dietrich CG, 2003, GUT, V52, P1788, DOI 10.1136/gut.52.12.1788
   Ebert B, 2005, CARCINOGENESIS, V26, P1754, DOI 10.1093/carcin/bgi139
   Enokizono J, 2008, DRUG METAB DISPOS, V36, P995, DOI 10.1124/dmd.107.019257
   Fantappiè O, 2007, CANCER RES, V67, P4915, DOI 10.1158/0008-5472.CAN-06-3952
   Flossmann E, 2007, LANCET, V369, P1603, DOI 10.1016/S0140-6736(07)60747-8
   FRIIS S, 2009, CANC CAUSES CONTROL, V0, P0
   Friis S, 2009, CANCER CAUSE CONTROL, V20, P731, DOI 10.1007/s10552-008-9286-7
   Fukata M, 2006, GASTROENTEROLOGY, V131, P862, DOI 10.1053/j.gastro.2006.06.017
   Fung KL, 2009, BBA-PROTEINS PROTEOM, V1794, P860, DOI 10.1016/j.bbapap.2009.02.014
   Gong ZH, 2009, INT J COLORECTAL DIS, V24, P647, DOI 10.1007/s00384-009-0656-8
   Goodman JE, 2004, CARCINOGENESIS, V25, P2467, DOI 10.1093/carcin/bgh260
   Hermann M, 2005, CIRCULATION, V112, P941, DOI 10.1161/CIRCULATIONAHA.105.567842
   Ho GT, 2006, HUM MOL GENET, V15, P797, DOI 10.1093/hmg/ddi494
   Hoffmeyer S, 2000, P NATL ACAD SCI USA, V97, P3473, DOI 10.1073/pnas.050585397
   Huxley RR, 2009, INT J CANCER, V125, P171, DOI 10.1002/ijc.24343
   Ieiri I, 2004, CLIN PHARMACOKINET, V43, P553, DOI 10.2165/00003088-200443090-00001
   Imai Y, 2002, MOL CANCER THER, V1, P611
   Johnsen NF, 2006, EUR J EPIDEMIOL, V21, P877, DOI 10.1007/s10654-006-9076-z
   Johnstone RW, 2000, TRENDS BIOCHEM SCI, V25, P1, DOI 10.1016/S0968-0004(99)01493-0
   Kroetz DL, 2003, PHARMACOGENETICS, V13, P481, DOI 10.1097/00008571-200308000-00006
   Küry S, 2008, BMC CANCER, V8, P0, DOI 10.1186/1471-2407-8-326
   Kurzawski M, 2005, EUR J CLIN PHARMACOL, V61, P389, DOI 10.1007/s00228-005-0926-5
   Larsen UL, 2007, SCAND J CLIN LAB INV, V67, P123, DOI 10.1080/00365510600986084
   Leslie EM, 2005, TOXICOL APPL PHARM, V204, P216, DOI 10.1016/j.taap.2004.10.012
   Liang PS, 2009, INT J CANCER, V124, P2406, DOI 10.1002/ijc.24191
   Maeda K, 2008, DRUG METAB PHARMACOK, V23, P223, DOI 10.2133/dmpk.23.223
   Mifflin RC, 2004, MOL PHARMACOL, V65, P470, DOI 10.1124/mol.65.2.470
   MILLER SA, 1988, NUCLEIC ACIDS RES, V16, P1215, DOI 10.1093/nar/16.3.1215
   Mizutani T, 2008, CURR DRUG METAB, V9, P167, DOI 10.2174/138920008783571756
   Moraitis D, 2005, CANCER RES, V65, P664
   Osswald E, 2007, EUR J CLIN PHARMACOL, V63, P9, DOI 10.1007/s00228-006-0225-9
   Ostergaard M, 2009, SCAND J GASTROENTERO, V44, P65, DOI 10.1080/00365520802400826
   Paik JH, 2000, J BIOL CHEM, V275, P28173
   Patel VA, 2002, J BIOL CHEM, V277, P38915, DOI 10.1074/jbc.M206855200
   PROSKY L, 1985, J ASSOC OFF ANA CHEM, V68, P677
   Sanak M, 2005, J ALLERGY CLIN IMMUN, V116, P221, DOI 10.1016/j.jaci.2005.03.010
   Sansbury LB, 2006, CANCER CAUSE CONTROL, V17, P257, DOI 10.1007/s10552-005-0417-0
   Santarelli RL, 2008, NUTR CANCER, V60, P131, DOI 10.1080/01635580701684872
   Sarkadi B, 2006, PHYSIOL REV, V86, P1179, DOI 10.1152/physrev.00037.2005
   Seitz M, 2007, RHEUMATOLOGY, V46, P93, DOI 10.1093/rheumatology/kel175
   Sorensen M, 2008, CANCER LETT, V266, P186, DOI 10.1016/j.canlet.2008.02.046
   Szczeklik W, 2004, J ALLERGY CLIN IMMUN, V114, P248, DOI 10.1016/j.jaci.2004.05.030
   Tan W, 2007, CARCINOGENESIS, V28, P1197, DOI 10.1093/carcin/bgl242
   TJONNELAND A, 1991, INT J EPIDEMIOL, V20, P906, DOI 10.1093/ije/20.4.906
   TJONNELAND A, 1992, INT J EPIDEMIOL, V21, P770, DOI 10.1093/ije/21.4.770
   Tjonneland A, 2007, SCAND J PUBLIC HEALT, V35, P432, DOI 10.1080/14034940601047986
   Tsoi KKF, 2009, CLIN GASTROENTEROL H, V7, P682, DOI 10.1016/j.cgh.2009.02.016
   Ulrich CM, 2005, CANCER EPIDEM BIOMAR, V14, P616, DOI 10.1158/1055-9965.EPI-04-0510
   Urquhart BL, 2008, PHARMACOGENET GENOM, V18, P439, DOI 10.1097/FPC.0b013e3282f974dc
   van Herwaarden AE, 2006, CARCINOGENESIS, V27, P123, DOI 10.1093/carcin/bgi176
   Vogel U, 2007, MUTAT RES-FUND MOL M, V624, P88, DOI 10.1016/j.mrfmmm.2007.04.006
   Wang DX, 2005, PHARMACOGENET GENOM, V15, P693, DOI 10.1097/01.fpc.0000178311.02878.83
   Woodahl EL, 2004, CURR DRUG METAB, V5, P11, DOI 10.2174/1389200043489108
   Zamber CP, 2003, PHARMACOGENETICS, V13, P19, DOI 10.1097/00008571-200301000-00004
   Zatelli MC, 2005, J CLIN ENDOCR METAB, V90, P5754, DOI 10.1210/jc.2005-1362
   Zhang XM, 2005, GASTROENTEROLOGY, V129, P565, DOI 10.1053/j.gastro.2005.05.003
   Ziemann C, 2002, HEPATOLOGY, V35, P579, DOI 10.1053/jhep.2002.31778
NR 71
TC 80
Z9 86
U1 0
U2 8
PU BMC
PI LONDON
PA CAMPUS, 4 CRINAN ST, LONDON N1 9XW, ENGLAND
SN 
EI 1471-2407
J9 BMC CANCER
JI BMC Cancer
PD NOV 21
PY 2009
VL 9
IS 
BP 
EP 
DI 10.1186/1471-2407-9-407
PG 11
WC Oncology
SC Oncology
GA 540LU
UT WOS:000273333900001
PM 19930591
DA 2025-02-23
ER

PT J
AU Janakiram, NB
   Steele, VE
   Rao, CV
AF Janakiram, Naveena B.
   Steele, Vernon E.
   Rao, Chinthalapally V.
TI Estrogen Receptor-β as a Potential Target for Colon Cancer Prevention: Chemoprevention of Azoxymethane-Induced Colon Carcinogenesis by Raloxifene in F344 Rats
SO CANCER PREVENTION RESEARCH
LA English
DT Article
ID aberrant crypt foci; breast-cancer; er-beta; postmenopausal women; expression; tumorigenesis; tamoxifen; risk; adenocarcinoma; growth
AB Raloxifene, selective estrogen receptor (ER) modulator, is not fully explored in colorectal cancer. In the present study we, (a) investigated the effect of raloxifene on ER-positive colon cancer HCT-116 cell growth, (b) assessed the relevance of ER-beta in colon tumorigenesis, and (c) assessed the chemopreventive efficacy of raloxifene against azoxymethane (AOM)-induced colon carcinogenesis using aberrant crypt foci (ACF) as surrogate end point marker. HCT-116 cells treated with raloxifene showed a significant decrease in cell growth associated with a decrease in ER-beta expression levels. AOM-induced colon adenocarcinoma showed significant up-regulation of ER-beta expression at both the protein and mRNA levels compared with normal mucosa, suggesting that ER-beta is positively associated with colon cancer. An assay using five different dietary dose levels (0.31, 0.62, 1.25, 2.5, or 5 ppm) of raloxifene for 6 weeks in male F344 rats found the maximum tolerated dose to be 5 ppm. To evaluate inhibitory properties of raloxifene on colonic ACF, 7-week-old rats were fed experimental diets containing 0, 0.625, 1.25, and 2.5 ppm of raloxifene. After 1 week, rats received s.c. injections of AOM, 15 mg/kg body weight, once weekly for 2 weeks. Rats continued to receive respective experimental diets and sacrificed 8 weeks after the last AOM treatment. Raloxifene given in the diet significantly inhibited AOM-induced total colonic ACF (31-40%; P < 0.001-0.0005) and multicrypt (four or more) aberrant foci (23-50%; P < 0.05-0.005) in F344 rats. Our findings suggest that ER-beta acts as a colon tumor promoter and raloxifene as an antagonist to ER-beta, providing protection against colon carcinogenesis.
C1 [Janakiram, Naveena B.; Rao, Chinthalapally V.] Univ Oklahoma, Hlth Sci Ctr, Dept Med, Hem Onc Sect,OU Canc Inst, Oklahoma City, OK 73104 USA.
   [Steele, Vernon E.] Chemoprevent Agent Dev Res, Canc Prevent Div, Rockville, MD USA.
C3 University of Oklahoma System; University of Oklahoma Health Sciences Center
RP Rao, CV (corresponding author), Univ Oklahoma, Hlth Sci Ctr, Dept Med, Hem Onc Sect,OU Canc Inst, 975 NE 10th St,BRC Bldg 2,Room 1203, Oklahoma City, OK 73104 USA.
EM cv-rao@ouhsc.edu
FU USPHS National Cancer Institute [N01-CN-53300, R01-CA-94962]
CR BIRD RP, 1995, CANCER LETT, V93, P55, DOI 10.1016/0304-3835(95)03788-X
   Bryant HU, 1999, J STEROID BIOCHEM, V69, P37, DOI 10.1016/S0960-0760(98)00147-2
   BRYANT HU, 1996, J SOC GYNECOL INVEST, V3, PA152, DOI 10.1016/1071-5576(96)82635-9
   Campbell-Thompson M, 2001, CANCER RES, V61, P632
   Chambliss KL, 2002, MOL ENDOCRINOL, V16, P938, DOI 10.1210/me.16.5.938
   Chen MJ, 1998, CANCER EPIDEM BIOMAR, V7, P227
   Cho NL, 2007, CANCER RES, V67, P2366, DOI 10.1158/0008-5472.CAN-06-3026
   Cummings SR, 1999, JAMA-J AM MED ASSOC, V281, P2189, DOI 10.1001/jama.281.23.2189
   Dowsett M, 2001, CANCER EPIDEM BIOMAR, V10, P961
   EMANUELA E, 2005, ENDOCRINOLOGY, V146, P3301
   Enmark E, 1997, J CLIN ENDOCR METAB, V82, P4258, DOI 10.1210/jc.82.12.4258
   Ettinger B, 1999, JAMA-J AM MED ASSOC, V282, P637, DOI 10.1001/jama.282.7.637
   Fiorelli G, 1999, BIOCHEM BIOPH RES CO, V261, P521, DOI 10.1006/bbrc.1999.1062
   Giroux V, 2008, INT J CANCER, V123, P303, DOI 10.1002/ijc.23532
   Jensen EV, 2001, P NATL ACAD SCI USA, V4, P4
   Jordan VC, 1999, ENDOCR REV, V20, P253, DOI 10.1210/edrv.20.3.0368
   Katzenellenbogen BS, 2002, SCIENCE, V295, P2380, DOI 10.1126/science.1070442
   Konstantinopoulos PA, 2003, EUR J CANCER, V39, P1251, DOI 10.1016/S0959-8049(03)00239-9
   KRISTA AP, 2003, BREAST CANC RES TREA, V81, P209
   Kuiper GGJM, 1998, ENDOCRINOLOGY, V139, P4252, DOI 10.1210/en.139.10.4252
   Lonard DM, 2002, STEROIDS, V67, P15, DOI 10.1016/S0039-128X(01)00133-7
   MCLELLAN EA, 1991, CANCER RES, V51, P5270
   MCLELLAN EA, 1988, CANCER RES, V48, P6187
   NAVEENA BJ, 2008, MOL CANCER THER, V7, P181
   OShaughnessy JA, 2002, CLIN CANCER RES, V8, P314
   Patlolla JMR, 2004, ONCOL REP, V11, P957
   PRETLOW TP, 1992, J CELL BIOCHEM, V0, P55
   Raghow S, 2002, CANCER RES, V62, P1370
   Rao CV, 1997, CANCER RES, V57, P3717
   RAO CV, 1993, CARCINOGENESIS, V14, P2219, DOI 10.1093/carcin/14.11.2219
   RAO CV, 1993, CANCER RES, V53, P4182
   Rao CV, 2001, CANCER RES, V61, P1927
   Ries LAG, 2003, SEER CANCER STATISTICS REVIEW, V0, P1975
   Rossouw JE, 2002, JAMA-J AM MED ASSOC, V288, P321, DOI 10.1001/jama.288.3.321
   Segars JH, 2002, TRENDS ENDOCRIN MET, V13, P349, DOI 10.1016/S1043-2760(02)00633-1
   Shang YF, 2002, SCIENCE, V295, P2465, DOI 10.1126/science.1068537
   Speirs V, 1999, CANCER RES, V59, P5421
   Vogel VG, 2006, JAMA-J AM MED ASSOC, V295, P2727, DOI 10.1001/jama.295.23.joc60074
   Wada-Hiraike O, 2006, P NATL ACAD SCI USA, V103, P2959, DOI 10.1073/pnas.0511271103
   WAKELING AE, 1983, J ENDOCRINOL, V99, P455, DOI 10.1677/joe.0.0990455
   Wargovich MJ, 1996, CANCER EPIDEM BIOMAR, V5, P355
   Witte D, 2001, HUM PATHOL, V32, P940, DOI 10.1053/hupa.2001.27117
   Wong NACS, 2005, J PATHOL, V207, P53, DOI 10.1002/path.1807
   XU XM, 1994, MOL CELL ENDOCRINOL, V105, P197
   YI K, 2002, CANCER RES, V62, P5365
NR 45
TC 35
Z9 38
U1 0
U2 3
PU AMER ASSOC CANCER RESEARCH
PI PHILADELPHIA
PA 615 CHESTNUT ST, 17TH FLOOR, PHILADELPHIA, PA 19106-4404 USA
SN 1940-6207
EI 1940-6215
J9 CANCER PREV RES
JI Cancer Prev. Res.
PD JAN 15
PY 2009
VL 2
IS 1
BP 52
EP 59
DI 10.1158/1940-6207.CAPR-08-0140
PG 8
WC Oncology
SC Oncology
GA 420MQ
UT WOS:000264294300009
PM 19139018
DA 2025-02-23
ER

PT J
AU De Stefani, E
   Boffetta, P
   Deneo-Pellegrini, H
   Ronco, AL
   Aune, D
   Acosta, G
   Brennan, P
   Mendilaharsu, M
   Ferro, G
AF De Stefani, Eduardo
   Boffetta, Paolo
   Deneo-Pellegrini, Hugo
   Ronco, Alvaro L.
   Aune, Dagfinn
   Acosta, Gisele
   Brennan, Paul
   Mendilaharsu, Maria
   Ferro, Gilles
TI Meat intake, meat mutagens and risk of lung cancer in Uruguayan men
SO CANCER CAUSES & CONTROL
LA English
DT Article
DE Lung cancer; Red meat; Salted meat; Heterocyclic amines; Nitrosamines; Benzo[a] pyrene
ID heterocyclic amines; nonsmoking women; dietary-fat; red meat; fish consumption; northeast china; processed meat; foods; nitrosamines; cholesterol
AB Objective To determine the role of meat consumption and related mutagens in the etiology of lung cancer, we conducted a case-control study among Uruguayan males in the time period 1996-2004. Methods The study included 846 cases and 846 controls, frequency matched on age and residence. Both series were drawn from the four major public hospitals in Montevideo, Uruguay. Unconditional logistic regression was used to estimate odds ratios (ORs) and 95% confidence intervals (95% CIs) of lung cancer by quartiles of meat intake and mutagens. Results The highest vs. the lowest quartile of intake of total meat (OR = 2.04, 95% CI 1.42-2.92), red meat (OR = 2.33, 95% CI 1.63-3.32), and processed meat (OR = 1.79, 95% CI 1.22-2.65) was associated with increased risk of lung cancer, while intake of total white meat, poultry and fish was not. Heterocyclic amines (IQ, MeIQx, PhIP), nitrosamines and benzo[ a] pyrene were directly associated with the risk of lung cancer (OR for PhIP 2.16, 95% CI 1.48-3.15). Moreover, both red meat and meat mutagens displayed higher risks among former smokers compared with current smokers. Conclusions This study suggests that red and processed meat and meat mutagens may play a role in the etiology of lung cancer.
C1 [De Stefani, Eduardo; Deneo-Pellegrini, Hugo; Acosta, Gisele; Mendilaharsu, Maria] Hosp Clin Montevideo, Fac Med, Dept Anat Patol, Grp Epidemiol, Montevideo 11300, Uruguay.
   [Boffetta, Paolo; Brennan, Paul; Ferro, Gilles] Int Agcy Res Canc, F-69372 Lyon, France.
   [Ronco, Alvaro L.] CLAEH, Fac Med, Dept Epidemiol & Metodos Cient, Maldonado, Uruguay.
   [Aune, Dagfinn] Univ Oslo, Inst Basic Med Sci, Dept Biostat, Oslo, Norway.
   [Aune, Dagfinn] Univ Oslo, Inst Basic Med Sci, Dept Nutr, Oslo, Norway.
C3 Universidad de la Republica, Uruguay; World Health Organization; International Agency for Research on Cancer (IARC); University of Oslo; University of Oslo
RP De Stefani, E (corresponding author), Hosp Clin Montevideo, Fac Med, Dept Anat Patol, Grp Epidemiol, Ave Brasil 3080,Dept 402, Montevideo 11300, Uruguay.
EM estefani@adinet.com.uy
FU International Agency for Research on Cancer, Lyon, France
CR Alavanja MCR, 2001, LUNG CANCER, V34, P37, DOI 10.1016/S0169-5002(01)00227-6
   Alavanja MCR, 1996, LUNG CANCER-J IASLC, V14, P0
   ALAVANJA MCR, 1993, J NATL CANCER I, V85, P1906, DOI 10.1093/jnci/85.23.1906
   [Anonymous], 2009, CANCER THERAPY, V0, P0
   Boshuizen H C, 2002, IARC SCI PUBL, V156, P59
   Brennan P, 2000, CANCER CAUSE CONTROL, V11, P49, DOI 10.1023/A:1008909519435
   Breslow NE, 1980, IARC SCI PUBL, VI, P5
   Breslow RA, 2000, CANCER CAUSE CONTROL, V11, P419, DOI 10.1023/A:1008996208313
   CARAMBULA JA, 1995, PROGRAMA NACL PREVEN, V0, P0
   CHOW WH, 1992, CANCER CAUSE CONTROL, V3, P247, DOI 10.1007/BF00124258
   Cross AJ, 2004, ENVIRON MOL MUTAGEN, V44, P44, DOI 10.1002/em.20030
   Cross AJ, 2007, PLOS MED, V4, P1973, DOI 10.1371/journal.pmed.0040325
   De Stefani E, 2002, LUNG CANCER-J IASLC, V35, P43, DOI 10.1016/S0169-5002(01)00281-1
   De Stefani E, 2009, INT J CANCER, V124, P1391, DOI 10.1002/ijc.24035
   DeneoPellegrini H, 1996, LUNG CANCER-J IASLC, V14, P195, DOI 10.1016/0169-5002(95)00546-3
   DeStefani E, 1996, SCAND J WORK ENV HEA, V22, P346, DOI 10.5271/sjweh.152
   DeStefani E, 1997, INT J CANCER, V71, P760, DOI 10.1002/(SICI)1097-0215(19970529)71:5<760::AID-IJC12>3.0.CO;2-C
   DeStefani E, 1997, CANCER CAUSE CONTROL, V8, P913, DOI 10.1023/A:1018424614723
   Fortes C, 2003, NUTR CANCER, V46, P30, DOI 10.1207/S15327914NC4601_04
   FRASER GE, 1991, AM J EPIDEMIOL, V133, P683, DOI 10.1093/oxfordjournals.aje.a115943
   GOODMAN MT, 1988, AM J EPIDEMIOL, V128, P1241, DOI 10.1093/oxfordjournals.aje.a115078
   GOODMAN MT, 1992, EPIDEMIOLOGY, V3, P288, DOI 10.1097/00001648-199207000-00004
   Hu JF, 1997, INT J CANCER, V71, P924, DOI 10.1002/(SICI)1097-0215(19970611)71:6<924::AID-IJC2>3.0.CO;2-#
   Hu JF, 2008, NUTR CANCER, V60, P313, DOI 10.1080/01635580701759724
   *IARC, 2004, IARC MON EV CARC RIS, V83, P80
   Jakszyn P, 2004, J NUTR, V134, P2011, DOI 10.1093/jn/134.8.2011
   Khan M M H, 2004, ASIAN PAC J CANCER PREV, V5, P58
   KNEKT P, 1991, NUTR CANCER, V16, P267, DOI 10.1080/01635589109514165
   Kubík A, 2004, NEOPLASMA, V51, P136
   KVALE G, 1983, INT J CANCER, V31, P397, DOI 10.1002/ijc.2910310402
   Lam TK, 2009, CANCER RES, V69, P932, DOI 10.1158/0008-5472.CAN-08-3162
   LEMESHOW S, 1982, AM J EPIDEMIOL, V115, P92, DOI 10.1093/oxfordjournals.aje.a113284
   Marchand JL, 2002, NUTR CANCER, V42, P18, DOI 10.1207/S15327914NC421_3
   Matos E, 2002, MUTAT RES-FUND MOL M, V506, P243, DOI 10.1016/S0027-5107(02)00171-9
   Parkin DM, 2002, CANC INCIDENCE 5 CON, V155, P0
   PIERCE RJ, 1989, NUTR CANCER, V12, P237, DOI 10.1080/01635588909514023
   Pisa F E, 2002, IARC SCI PUBL, V156, P141
   Rachtan J, 1997, LUNG CANCER, V18, P137, DOI 10.1016/S0169-5002(97)00062-7
   Ronco AL, 2006, INT J CANCER, V119, P1672, DOI 10.1002/ijc.22021
   Rothman KJ, 1998, MODERN EPIDEMIOLOGY, Vsecond, P0
   SINGER GM, 1986, CARCINOGENESIS, V7, P733, DOI 10.1093/carcin/7.5.733
   Sinha R, 2002, MUTAT RES-FUND MOL M, V506, P197, DOI 10.1016/S0027-5107(02)00166-5
   Sinha R, 1998, CANCER CAUSE CONTROL, V9, P621, DOI 10.1023/A:1008805525525
   Sinha R, 2000, CANCER RES, V60, P3753
   Smith-Warner SA, 2002, CANCER EPIDEM BIOMAR, V11, P987
   *STATA, 2005, STAT REF GUID REL 9, V0, P0
   SUZUKI I, 1994, LUNG CANCER-J IASLC, V11, P179, DOI 10.1016/0169-5002(94)90538-X
   Takezaki T, 2003, NUTR CANCER, V45, P160, DOI 10.1207/S15327914NC4502_04
   WILLETT W, 1986, AM J EPIDEMIOL, V124, P17, DOI 10.1093/oxfordjournals.aje.a114366
   World Cancer Research Fund / American Institute for Cancer research, 2007, FOOD, V0, Physical Activity
   WUWILLIAMS AH, 1990, BRIT J CANCER, V62, P982, DOI 10.1038/bjc.1990.421
   Ziegler RG, 1996, CANCER CAUSE CONTROL, V7, P157, DOI 10.1007/BF00115646
NR 52
TC 29
Z9 30
U1 0
U2 8
PU SPRINGER
PI DORDRECHT
PA VAN GODEWIJCKSTRAAT 30, 3311 GZ DORDRECHT, NETHERLANDS
SN 0957-5243
EI 
J9 CANCER CAUSE CONTROL
JI Cancer Causes Control
PD NOV 15
PY 2009
VL 20
IS 9
BP 1635
EP 1643
DI 10.1007/s10552-009-9411-2
PG 9
WC Oncology; Public, Environmental & Occupational Health
SC Oncology; Public, Environmental & Occupational Health
GA 511VF
UT WOS:000271198400010
PM 19685149
DA 2025-02-23
ER

PT J
AU Lin, J
   Kamat, A
   Gu, J
   Chen, M
   Dinney, CP
   Forman, MR
   Wu, XF
AF Lin, Jie
   Kamat, Ashish
   Gu, Jian
   Chen, Meng
   Dinney, Colin P.
   Forman, Michele R.
   Wu, Xifeng
TI Dietary Intake of Vegetables and Fruits and the Modification Effects of <i>GSTM1</i> and <i>NAT2</i> Genotypes on Bladder Cancer Risk
SO CANCER EPIDEMIOLOGY BIOMARKERS & PREVENTION
LA English
DT Article
ID vitamin-c; beta-carotene; lung-cancer; dna-repair; isothiocyanates; polymorphisms; consumption; carcinogenesis; nutrient; smoking
AB We analyzed the association between intakes of vegetables and fruits as defined by the U.S. Department of Agriculture pyramid food groups and bladder cancer risk using data collected in a large case-control study. The study included 884 histologically confirmed bladder cancer cases and 878 healthy controls matched to cases by age ( 5 years), gender, and ethnicity. Significant inverse associations were observed for intakes of total vegetables, cruciferous vegetables, orange vegetables, dark green vegetables, and bladder cancer risk. Compared with those in the lowest quartile of total vegetable intake, the odds ratios for the 2nd, 3rd, and 4th quartiles of total vegetable intake were 0.94 [95% confidence interval (95% CI), 0.64-1.10], 0.71 (95% CI, 0.54-0.95), and 0.67 (95% CI, 0.50-0.90), respectively (P for trend = 0.004). Compared with those in the lowest quartile, those in the highest quartile of cruciferous vegetable intake had an odds ratio of 0.69 (95% CI, 0.52-0.92; P for trend = 0.001) and those in the highest quartile of orange vegetable intake had an odds ratio of 0.68 (95% CI, 0.52-0.91; P for trend = 0.006). Furthermore, the protective effect of cruciferous vegetables was more evident in subjects carrying GSTM1-null (odds ratio, 0.43; 95% CI, 0.25-0.73 for the 4th quartile of intake) and NAT2-slow genotypes (odds ratio, 0.56; 95% CI, 0.33-0.97 for the 4th quartile of intake). No association was observed for intakes of total fruits or citrus fruits. Our data strongly support that high vegetable consumption, especially cruciferous vegetable intake, may protect against bladder cancer and that genetic variants of GSTM1 and NAT2 may modify the association. (Cancer Epidemiol Biomarkers Prev 2009;18(7):2090-7)
C1 [Lin, Jie; Gu, Jian; Chen, Meng; Forman, Michele R.; Wu, Xifeng] Univ Texas MD Anderson Canc Ctr, Dept Epidemiol, Houston, TX 77030 USA.
   [Kamat, Ashish; Dinney, Colin P.] Univ Texas MD Anderson Canc Ctr, Dept Urol, Houston, TX 77030 USA.
C3 University of Texas System; UTMD Anderson Cancer Center; University of Texas System; UTMD Anderson Cancer Center
RP Wu, XF (corresponding author), Univ Texas MD Anderson Canc Ctr, Dept Epidemiol, Unit 1340,1155 Hermann Pressler Blvd, Houston, TX 77030 USA.
EM xwu@mdanderson.org
FU National Cancer Institute [CA 74880, CA 91846]
CR Amagase H, 1996, J NUTR, V126, P817, DOI 10.1093/jn/126.4.817
   [Anonymous], 2004, NAT HLTH NUTR EX SUR, V0, P0
   Astley SB, 2005, J NUTR, V135, P2071S, DOI 10.1093/jn/135.8.2071S
   Balbi JC, 2001, EUR J CANCER PREV, V10, P453, DOI 10.1097/00008469-200110000-00009
   BENJAMINI Y, 1995, J R STAT SOC B, V57, P289, DOI 10.1111/j.2517-6161.1995.tb02031.x
   BLOCK G, 1992, J AM DIET ASSOC, V92, P686
   BLOCK G, 1994, AM J EPIDEMIOL, V139, P1190, DOI 10.1093/oxfordjournals.aje.a116965
   Brennan P, 2005, LANCET, V366, P1558, DOI 10.1016/S0140-6736(05)67628-3
   Bruemmer B, 1996, AM J EPIDEMIOL, V144, P485, DOI 10.1093/oxfordjournals.aje.a008955
   BURTON GW, 1984, SCIENCE, V224, P569, DOI 10.1126/science.6710156
   Castelao JE, 2004, INT J CANCER, V110, P417, DOI 10.1002/ijc.20104
   Chyou P H, 1993, ANN EPIDEMIOL, V3, P211
   Fleischauer AT, 2001, J NUTR, V131, P1032S, DOI 10.1093/jn/131.3.1032S
   FRIDAY JE, 1994, MYPYRAMID EQUIVALENT, V0, P0
   García-Closas M, 2005, LANCET, V366, P649, DOI 10.1016/S0140-6736(05)67137-1
   García-Closas R, 2007, EUR J CANCER, V43, P1731, DOI 10.1016/j.ejca.2007.05.007
   Gartner C, 1997, AM J CLIN NUTR, V66, P116
   Hein DW, 2002, MUTAT RES-FUND MOL M, V506, P65, DOI 10.1016/S0027-5107(02)00153-7
   Hirsch K, 2000, NUTR CANCER, V38, P245, DOI 10.1207/S15327914NC382_14
   Holick CN, 2005, CANCER CAUSE CONTROL, V16, P1135, DOI 10.1007/s10552-005-0337-z
   Hudmon KS, 1997, CANCER EPIDEM BIOMAR, V6, P565
   Jemal A, 2007, CA-CANCER J CLIN, V57, P43, DOI 10.3322/canjclin.57.1.43
   Kellen E, 2006, INT J CANCER, V118, P2572, DOI 10.1002/ijc.21714
   LAVECCHIA C, 1989, NUTR CANCER, V12, P93, DOI 10.1080/01635588909514006
   MATSUSHIMANISHIWAKI R, 1995, LIPIDS, V30, P1029, DOI 10.1007/BF02536288
   METTLIN C, 1979, AM J EPIDEMIOL, V110, P255, DOI 10.1093/oxfordjournals.aje.a112810
   Michaud DS, 2002, BRIT J CANCER, V87, P960, DOI 10.1038/sj.bjc.6600604
   Michaud DS, 1999, JNCI-J NATL CANCER I, V91, P605, DOI 10.1093/jnci/91.7.605
   MOMAS I, 1994, CANCER CAUSE CONTROL, V5, P326, DOI 10.1007/BF01804983
   NOMURA AMY, 1991, INT J CANCER, V48, P199, DOI 10.1002/ijc.2910480208
   Pelucchi C, 2006, NAT CLIN PRACT UROL, V3, P327, DOI 10.1038/ncpuro0510
   PoolZobel BL, 1997, CARCINOGENESIS, V18, P1847, DOI 10.1093/carcin/18.9.1847
   RIBOLI E, 1991, INT J CANCER, V49, P214, DOI 10.1002/ijc.2910490212
   Sacerdote C, 2007, MUTAGENESIS, V22, P281, DOI 10.1093/mutage/gem014
   Schabath MB, 2004, J NUTR, V134, P3362, DOI 10.1093/jn/134.12.3362
   Sengupta A, 2003, EUR J CANCER PREV, V12, P195, DOI 10.1097/00008469-200306000-00005
   Seow A, 1998, CANCER EPIDEM BIOMAR, V7, P775
   SHIBATA A, 1992, BRIT J CANCER, V66, P673, DOI 10.1038/bjc.1992.336
   Steinmaus CM, 2000, AM J EPIDEMIOL, V151, P693, DOI 10.1093/oxfordjournals.aje.a010264
   Tang L, 2004, J NUTR, V134, P2004, DOI 10.1093/jn/134.8.2004
   United States Department of Agriculture Agricultural Research Service, 2000, CONT SURV FOOD INT I, V0, P0
   *USDA, 2004, WHAT WE EAT AM, V0, P0
   Wakai K, 2000, NUTR CANCER, V38, P13, DOI 10.1207/S15327914NC381_3
   Wu XF, 2006, AM J HUM GENET, V78, P464, DOI 10.1086/500848
   Wu X, 2007, J CLIN ONCOL, V25, P4974, DOI 10.1200/JCO.2007.10.7557
   Xiao DH, 2003, CANCER RES, V63, P6825
   Zeegers MPA, 2001, CANCER EPIDEM BIOMAR, V10, P1121
   ZHANG LX, 1991, CARCINOGENESIS, V12, P2109, DOI 10.1093/carcin/12.11.2109
   ZHANG YS, 1994, CANCER RES, V54, P0
   Zhao B, 2001, CANCER EPIDEM BIOMAR, V10, P1063
   Zhao H, 2007, INT J CANCER, V120, P2208, DOI 10.1002/ijc.22549
NR 51
TC 43
Z9 49
U1 0
U2 2
PU AMER ASSOC CANCER RESEARCH
PI PHILADELPHIA
PA 615 CHESTNUT ST, 17TH FLOOR, PHILADELPHIA, PA 19106-4404 USA
SN 1055-9965
EI 1538-7755
J9 CANCER EPIDEM BIOMAR
JI Cancer Epidemiol. Biomarkers Prev.
PD JUL 15
PY 2009
VL 18
IS 7
BP 2090
EP 2097
DI 10.1158/1055-9965.EPI-08-1174
PG 8
WC Oncology; Public, Environmental & Occupational Health
SC Oncology; Public, Environmental & Occupational Health
GA 471LR
UT WOS:000268059700021
PM 19549811
DA 2025-02-23
ER

PT J
AU Goodman, MT
   Shvetsov, YB
   Wilkens, LR
   Franke, AA
   Le Marchand, L
   Kakazu, KK
   Nomura, AMY
   Henderson, BE
   Kolonel, LN
AF Goodman, Marc T.
   Shvetsov, Yurii B.
   Wilkens, Lynne R.
   Franke, Adrian A.
   Le Marchand, Loic
   Kakazu, Kerry K.
   Nomura, Abraham M. Y.
   Henderson, Brian E.
   Kolonel, Laurence N.
TI Urinary Phytoestrogen Excretion and Postmenopausal Breast Cancer Risk: The Multiethnic Cohort Study
SO CANCER PREVENTION RESEARCH
LA English
DT Article
ID dietary phytoestrogens; plasma enterolactone; receptor status; soy intake; estrogen; serum; foods; isoflavones; biomarkers; norfolk
AB The objective of this study was to examine the association of urinary phytoestrogens with the risk of postmenopausal breast cancer. Participants in the Multiethnic Cohort Study included 36,458 postmenopausal women who provided blood or urine specimens. A nested case-control study of breast cancer with biospecimens was created in which cases diagnosed after specimen collection were matched to two controls. Two hundred fifty-one women with breast cancer and 462 controls had urine available for analysis of urinary phytoestrogens. Odds ratios (OR) and 95% confidence intervals (CI) were obtained using conditional logistic regression. A nonmonotonic inverse trend (P = 0.04) in breast cancer risk was associated with increasing urinary excretion of genistein (OR 25th-75th percentile, 0.88; 95% CI, 0.78-0.99) and total isoflavones (OR 25th-75th percentile, 0.80; 95% CI, 0.65-0.99). A significant reduction in breast cancer risk in Japanese-American women was associated with the highest compared with the lowest quartile excretion of urinary daidzein (OR, 0.41; 95% CI, 0.19-0.89; P(trend), 0.005). The risk of breast cancer was reduced among White women with the highest compared with the lowest quartile excretion of equol (OR, 0.27; 95% CI, 0.08-0.95), although the trend in risk was not significant (P = 0.07). Our results provide some support to the hypothesis that a diet rich in isoflavones from soy products reduces the risk of postmenopausal breast cancer, particularly in populations with comparatively high excretion of phytoestrogens.
C1 [Goodman, Marc T.] Univ Hawaii, Etiol Program, Canc Res Ctr Hawaii, Honolulu, HI 96813 USA.
   [Henderson, Brian E.] Univ So Calif, Keck Sch Med, Los Angeles, CA 90033 USA.
C3 Cancer Research Center of Hawaii; University of Hawaii System; University of Southern California
RP Goodman, MT (corresponding author), Univ Hawaii, Etiol Program, Canc Res Ctr Hawaii, 1236 Lauhala St, Honolulu, HI 96813 USA.
EM marc@crch.hawaii.edu
FU NCI NIH HHS [P01 CA033619, N01PC35139, N01 PC035137, P30 CA071789, R37 CA054281, P01 CA033619-170015, P30-CA-71789, R37-CA-54281, P01-CA-33619] Funding Source: Medline
CR Adlercreutz H, 2002, LANCET ONCOL, V3, P364, DOI 10.1016/S1470-2045(02)00777-5
   Adlercreutz H, 2002, J STEROID BIOCHEM, V83, P113, DOI 10.1016/S0960-0760(02)00273-X
   Boccardo F, 2006, CLIN CHIM ACTA, V365, P58, DOI 10.1016/j.cca.2005.07.026
   Breslow NE, 1980, STAT METHODS CANC RE, VI, P32
   Curado MP, 2007, IARC SCIENTIFIC PUBLICATIONS, V160, P0
   den Tonkelaar I, 2001, CANCER EPIDEM BIOMAR, V10, P223
   FOSTER G, 2006, SAN FRANC CA SAS US, V0, P0
   Franke AA, 1998, P SOC EXP BIOL MED, V217, P263, DOI 10.3181/00379727-217-44231
   Franke AA, 1999, BIOCHEM SOC T, V27, P308, DOI 10.1042/bst0270308
   Franke AA, 2002, J CHROMATOGR B, V777, P45, DOI 10.1016/S1570-0232(02)00216-7
   Franke AA, 2008, ARCH BIOCHEM BIOPHYS, V476, P161, DOI 10.1016/j.abb.2008.02.009
   Grace PB, 2004, CANCER EPIDEM BIOMAR, V13, P698
   Hultén K, 2002, EUR J NUTR, V41, P168, DOI 10.1007/s00394-002-0373-3
   Iwasaki M, 2008, J CLIN ONCOL, V26, P1677, DOI 10.1200/JCO.2007.13.9964
   Kilkkinen A, 2004, INT J CANCER, V108, P277, DOI 10.1002/ijc.11519
   Kolonel LN, 2000, AM J EPIDEMIOL, V151, P346, DOI 10.1093/oxfordjournals.aje.a010213
   Lampe JW, 1998, P SOC EXP BIOL MED, V217, P335
   Mai ZM, 2007, MOL CARCINOGEN, V46, P534, DOI 10.1002/mc.20300
   Maskarinec G, 2008, EUR J CANCER PREV, V17, P67, DOI 10.1097/CEJ.0b013e3281108101
   Murphy PA, 1999, J AGR FOOD CHEM, V47, P2697, DOI 10.1021/jf981144o
   Olsen A, 2004, CANCER EPIDEM BIOMAR, V13, P2084
   Peeters PHM, 2003, BREAST CANCER RES TR, V77, P171, DOI 10.1023/A:1021381101632
   Ries LAG, 2002, SEER CANCER STATISTICS REVIEW, V0, P0
   Setchell KDR, 2006, J NUTR, V136, P2188, DOI 10.1093/jn/136.8.2188
   Thompson LU, 2005, CLIN CANCER RES, V11, P3828, DOI 10.1158/1078-0432.CCR-04-2326
   THOMPSON LU, 1991, NUTR CANCER, V16, P43, DOI 10.1080/01635589109514139
   Touillaud MS, 2007, JNCI-J NATL CANCER I, V99, P475, DOI 10.1093/jnci/djk096
   Touillaud MS, 2006, CANCER EPIDEM BIOMAR, V15, P2574, DOI 10.1158/1055-9965.EPI-06-0543
   Trock BJ, 2006, JNCI-J NATL CANCER I, V98, P459, DOI 10.1093/jnci/djj102
   Valentín-Blasini L, 2005, J EXPO ANAL ENV EPID, V15, P509, DOI 10.1038/sj.jea.7500429
   Verheus M, 2007, J CLIN ONCOL, V25, P648, DOI 10.1200/JCO.2006.06.0244
   Ward H, 2008, BREAST CANCER RES, V10, P0, DOI 10.1186/bcr1995
   Wu AH, 2008, BRIT J CANCER, V98, P9, DOI 10.1038/sj.bjc.6604145
   Zeleniuch-Jacquotte A, 2004, BRIT J CANCER, V91, P99, DOI 10.1038/sj.bjc.6601893
   ZIEGLER RG, 1993, JNCI-J NATL CANCER I, V85, P1819, DOI 10.1093/jnci/85.22.1819
NR 35
TC 55
Z9 57
U1 0
U2 9
PU AMER ASSOC CANCER RESEARCH
PI PHILADELPHIA
PA 615 CHESTNUT ST, 17TH FLOOR, PHILADELPHIA, PA 19106-4404 USA
SN 1940-6207
EI 
J9 CANCER PREV RES
JI Cancer Prev. Res.
PD OCT 15
PY 2009
VL 2
IS 10
BP 887
EP 894
DI 10.1158/1940-6207.CAPR-09-0039
PG 8
WC Oncology
SC Oncology
GA 506ZS
UT WOS:000270819300007
PM 19789300
DA 2025-02-23
ER

PT J
AU Pourfarzi, F
   Whelan, A
   Kaldor, J
   Malekzadeh, R
AF Pourfarzi, Farhad
   Whelan, Anna
   Kaldor, John
   Malekzadeh, Reza
TI The role of diet and other environmental factors in the causation of gastric cancer in Iran-A population based study
SO INTERNATIONAL JOURNAL OF CANCER
LA English
DT Article
DE gastric cancer; Helicobacter pylori; lifestyle; occupation; diet
ID helicobacter-pylori infection; multicenter case-control; stomach-cancer; family-history; risk-factors; occupational exposures; allium vegetables; jiangsu province; epidemic area; case-referent
AB Despite a declining trend in the incidence of gastric cancer (GC), it is still a major global public health concern of the 21st century. The rates of GC reported from Ardabil Province, Iran, are among the highest in the world. To investigate risk factors for GC in Ardabil, we undertook a population-based case-control study. The study aimed to recruit all Ardabil residents newly diagnosed with GC in the time period of 2004-2005, and 2 controls per case. Participants were interviewed using a structured questionnaire. Ten milliliters of blood was collected for blood grouping and investigating the presence of IgG antibodies against Helicobacter pylori. During the study period, 217 people with GC and 394 controls were recruited. In multivariate analysis, diet and Helicobacter pylori infection (OR = 2.41; 95% CI: 1.35-4.32) were found to be the factors that were most strongly related to GC. High intake of Allium vegetables (OR = 0.35) and fruit, especially citrus fruit (OR = 0.31) and consumption of fresh fish (OR = 0.37) were significantly protective. On the other hand, consumption of red meat (OR = 3.40) and dairy products (OR = 2.28) were positively associated with the risk of GC. People who had a preference for higher salt intake (OR = 3.10) and drinking strong and hot tea (OR = 2.64 and 2.85, respectively) were at higher risk. In conclusion, Helicobacter pylori infection as measured by serum IgG as well as the consumption of red meat and dairy products increases the risk of GC in Ardabil, while the intake of fresh fruit and fresh fish decrease the risk. (C) 2009 UICC
C1 [Pourfarzi, Farhad] Ardabil Univ Med Sci, Div Community Med, Fac Med, Ardebil, Iran.
   [Whelan, Anna; Kaldor, John] Univ New S Wales, Sch Publ Hlth & Community Med, Sydney, NSW, Australia.
   [Malekzadeh, Reza] Univ Tehran Med Sci, Shariati Hosp, Digest Dis Res Ctr, Tehran, Iran.
C3 Ardabil University of Medical Sciences; University of New South Wales Sydney; Tehran University of Medical Sciences
RP Pourfarzi, F (corresponding author), Ardabil Univ Med Sci, Div Community Med, Fac Med, POB 56135-665, Ardebil, Iran.
EM f.pourfarzi@arums.ac.ir
FU Ardabil University of Medical Science; Ministry of Health and Medical Education
CR Acquavella J, 1998, ANN EPIDEMIOL, V8, P64, DOI 10.1016/S1047-2797(97)00120-8
   [Anonymous], 2004, GLOBOCAN 2002 CANC I, V0, P0
   [Anonymous], 2001, ARCH IRAN MED, V0, P0
   [Anonymous], 2004, MON EV CARC RISKS HU, V0, P0
   Aragonés N, 2002, OCCUP ENVIRON MED, V59, P329, DOI 10.1136/oem.59.5.329
   Ardabil University of Medical Science, 2000, ARD HLTH BRANCH ANN, V0, P0
   BLACKBURN GL, 1999, NUTR ONCOLOGY, V0, P0
   BLAIR A, 1992, SCAND J WORK ENV HEA, V18, P209, DOI 10.5271/sjweh.1578
   BOEING H, 1991, INT J CANCER, V47, P858, DOI 10.1002/ijc.2910470612
   BOEING H, 1991, CANCER CAUSE CONTROL, V2, P227, DOI 10.1007/BF00052138
   BUIATTI E, 1989, INT J CANCER, V44, P611, DOI 10.1002/ijc.2910440409
   BURNS PB, 1995, J OCCUP ENVIRON MED, V37, P1218, DOI 10.1097/00043764-199510000-00013
   Chen MJ, 2000, AM J GASTROENTEROL, V95, P3242
   Chow WH, 1999, INT J CANCER, V81, P871, DOI 10.1002/(SICI)1097-0215(19990611)81:6<871::AID-IJC6>3.0.CO;2-#
   Correa P, 2006, SCAND J SURG, V95, P218, DOI 10.1177/145749690609500402
   CORREA P, 1992, CANCER RES, V52, P6735
   Correa Pelayo, 2004, GASTRIC CANCER, V7, P9, DOI 10.1007/s10120-003-0265-0
   Crew KD, 2006, WORLD J GASTROENTERO, V12, P354, DOI 10.3748/wjg.v12.i3.354
   Danesh J, 1999, ALIMENT PHARM THERAP, V13, P851
   De Stefani E, 1998, CANCER CAUSE CONTROL, V9, P321, DOI 10.1023/A:1008829321668
   De Stefani E, 1998, NUTR CANCER, V30, P158, DOI 10.1080/01635589809514656
   De Stefani E, 2001, EUR J CANCER PREV, V10, P357, DOI 10.1097/00008469-200108000-00009
   De Stefani Eduardo, 2004, GASTRIC CANCER, V7, P211, DOI 10.1007/s10120-004-0295-2
   Derakhshan MH, 2004, GUT, V53, P1262, DOI 10.1136/gut.2003.035857
   Dorant E, 1996, GASTROENTEROLOGY, V110, P12, DOI 10.1053/gast.1996.v110.pm8536847
   Dorzhgotov B, 1989, SANTE PUBLIQUE (BUCUR), V32, P361
   Drake IM, 1996, CARCINOGENESIS, V17, P559, DOI 10.1093/carcin/17.3.559
   Ekström AM, 1999, CANCER RES, V59, P5932
   Engel LS, 2002, AM J IND MED, V42, P11, DOI 10.1002/ajim.10077
   Eslick GD, 1999, AM J GASTROENTEROL, V94, P2373, DOI 10.1111/j.1572-0241.1999.01360.x
   FORMAN D, 1994, LANCET, V343, P243, DOI 10.1016/S0140-6736(94)91034-0
   Forman D, 2006, BEST PRACT RES CL GA, V20, P633, DOI 10.1016/j.bpg.2006.04.008
   Fox JG, 1999, CANCER RES, V59, P4823
   Galanis DJ, 1998, INT J EPIDEMIOL, V27, P173, DOI 10.1093/ije/27.2.173
   Gao CM, 1999, JPN J CANCER RES, V90, P614, DOI 10.1111/j.1349-7006.1999.tb00791.x
   Goldbohm RA, 1996, JNCI-J NATL CANCER I, V88, P93, DOI 10.1093/jnci/88.2.93
   GONZALEZ CA, 1991, INT J CANCER, V49, P513, DOI 10.1002/ijc.2910490407
   GONZALEZ CA, 1991, SCAND J WORK ENV HEA, V17, P240, DOI 10.5271/sjweh.1707
   HAENSZEL W, 1972, JNCI-J NATL CANCER I, V49, P969
   Hamada GS, 2002, JPN J CLIN ONCOL, V32, P284, DOI 10.1093/jjco/hyf061
   Harrison LE, 1997, CANCER-AM CANCER SOC, V80, P1021
   Honda S, 1998, CANCER RES, V58, P4255
   HOWARD JW, 1970, IND MED SURG, V39, P435
   Huang JQ, 1998, GASTROENTEROLOGY, V114, P1169, DOI 10.1016/S0016-5085(98)70422-6
   IARC, 1994, MON EV CARC RISKS HU, V61, P0
   Inoue M, 1998, INT J CANCER, V76, P801, DOI 10.1002/(SICI)1097-0215(19980610)76:6<801::AID-IJC6>3.0.CO;2-1
   Ito LS, 2003, ANN EPIDEMIOL, V13, P24, DOI 10.1016/S1047-2797(02)00269-7
   Jansen MCJF, 1999, NUTR CANCER, V34, P49, DOI 10.1207/S15327914NC340107
   Joossens JV, 1996, INT J EPIDEMIOL, V25, P494, DOI 10.1093/ije/25.3.494
   Kamineni A, 1999, CANCER CAUSE CONTROL, V10, P77, DOI 10.1023/A:1008849014992
   KARMALI RA, 1984, JNCI-J NATL CANCER I, V73, P457, DOI 10.1093/jnci/73.2.457
   Kim HJ, 2002, INT J CANCER, V97, P531, DOI 10.1002/ijc.10111
   KINLEN LJ, 1988, BRIT J CANCER, V58, P397, DOI 10.1038/bjc.1988.227
   LAUREN P, 1965, ACTA PATHOL MIC SC, V64, P31, DOI 10.1111/apm.1965.64.1.31
   LAVECCHIA C, 1990, INT J CANCER, V46, P432, DOI 10.1002/ijc.2910460318
   LAVECCHIA C, 1992, CANCER, V70, P50, DOI 10.1002/1097-0142(19920701)70:1<50::AID-CNCR2820700109>3.0.CO;2-I
   LEE JK, 1995, INT J EPIDEMIOL, V24, P33, DOI 10.1093/ije/24.1.33
   Lissowska J, 2004, NUTR CANCER, V48, P149, DOI 10.1207/s15327914nc4802_4
   Lissowska J, 1999, EUR J CANCER PREV, V8, P223, DOI 10.1097/00008469-199906000-00010
   López-Carrillo L, 1999, INT J CANCER, V83, P601, DOI 10.1002/(SICI)1097-0215(19991126)83:5<601::AID-IJC5>3.0.CO;2-6
   Machida-Montani Ai, 2004, GASTRIC CANCER, V7, P46, DOI 10.1007/s10120-004-0268-5
   Mathew A, 2000, EUR J CANCER PREV, V9, P89, DOI 10.1097/00008469-200004000-00004
   Muñoz N, 2001, INT J CANCER, V93, P417, DOI 10.1002/ijc.1333
   Munoz N, 1996, CANC EPIDEMIOLOGY PR, V0, P681
   NAGHAVI M, 2003, SITUATION MORTALITY, V0, P0
   Nomura AMY, 2003, CANCER CAUSE CONTROL, V14, P547, DOI 10.1023/A:1024887411846
   PALLI D, 1994, CANCER EPIDEM BIOMAR, V3, P15
   Parent ME, 1998, EPIDEMIOLOGY, V9, P48, DOI 10.1097/00001648-199801000-00011
   Parkin DM, 2005, CA-CANCER J CLIN, V55, P74, DOI 10.3322/canjclin.55.2.74
   Parsonnet J, 1997, GUT, V40, P297, DOI 10.1136/gut.40.3.297
   Rao DN, 2002, INT J CANCER, V99, P727, DOI 10.1002/ijc.10339
   RIDGON RH, 1969, P SOC EXP BIOL MED, V130, P146
   Rocco A, 2007, WORLD J GASTROENTERO, V13, P2901, DOI 10.3748/wjg.v13.i21.2901
   Sadiadi A, 2007, IRAN J PUBLIC HEALTH, V36, P26
   Sadjadi A, 2003, INT J CANCER, V107, P113, DOI 10.1002/ijc.11359
   SADJADI A, 2002, ASIAN PAC J CANCER P, V6, P359
   Samadi F, 2007, ARCH IRAN MED, V10, P32
   Sitas F, 2004, TOB CONTROL, V13, P396, DOI 10.1136/tc.2004.007682
   *STAT CTR IR, 1996, NAT CENS POP HOUS, V0, P0
   Takezaki T, 2001, JPN J CANCER RES, V92, P1157, DOI 10.1111/j.1349-7006.2001.tb02135.x
   Touati E, 2003, GASTROENTEROLOGY, V124, P1408, DOI 10.1016/S0016-5085(03)00266-X
   Tsugane S, 2007, GASTRIC CANCER, V10, P75, DOI 10.1007/s10120-007-0420-0
   Uemura N, 2001, NEW ENGL J MED, V345, P784, DOI 10.1056/NEJMoa001999
   Vineis P, 2004, JNCI-J NATL CANCER I, V96, P99, DOI 10.1093/jnci/djh014
   Ward MH, 1997, INT J CANCER, V71, P14, DOI 10.1002/(SICI)1097-0215(19970328)71:1<14::AID-IJC4>3.0.CO;2-6
   Watanabe T, 1998, GASTROENTEROLOGY, V115, P642, DOI 10.1016/S0016-5085(98)70143-X
   Webb PM, 2001, GUT, V49, P347, DOI 10.1136/gut.49.3.347
   [World Cancer Research Fund American Institute for Cancer Research], 1997, FOOD NUTR PREV CANC, V0, P0
   Xue FB, 2001, WORLD J GASTROENTERO, V7, P801, DOI 10.3748/wjg.v7.i6.801
   Yatsuya H, 2002, INT J CANCER, V97, P688, DOI 10.1002/ijc.10101
   YOU WC, 1989, JNCI-J NATL CANCER I, V81, P162, DOI 10.1093/jnci/81.2.162
NR 92
TC 125
Z9 131
U1 0
U2 19
PU WILEY
PI HOBOKEN
PA 111 RIVER ST, HOBOKEN 07030-5774, NJ USA
SN 0020-7136
EI 1097-0215
J9 INT J CANCER
JI Int. J. Cancer
PD OCT 15
PY 2009
VL 125
IS 8
BP 1953
EP 1960
DI 10.1002/ijc.24499
PG 8
WC Oncology
SC Oncology
GA 496WQ
UT WOS:000270011000026
PM 19569234
DA 2025-02-23
ER

PT J
AU Newmark, HL
   Yang, K
   Kurihara, N
   Fan, KH
   Augenlicht, LH
   Lipkin, M
AF Newmark, Harold L.
   Yang, Kan
   Kurihara, Naoto
   Fan, Kunhua
   Augenlicht, Leonard H.
   Lipkin, Martin
TI Western-style diet-induced colonic tumors and their modulation by calcium and vitamin D in C57Bl/6 mice: a preclinical model for human sporadic colon cancer
SO CARCINOGENESIS
LA English
DT Article
ID trial
AB We reported previously that a new Western-style diet (NWD) for 18 months, consisting of elevated lipids and decreased calcium, vitamin D and methyl-donor nutrients, induced colonic tumors in normal C57Bl/6 mice [Newmark,H.L. et al. (2001) A Western-style diet induces benign and malignant neoplasms in the colon of normal C57Bl/6 mice. Carcinogenesis, 22, 1871-1875], suggesting a new mouse model for human sporadic colon cancer. Here, we have extended this study during a longer feeding period of 2 years wherein tumor formation, tumor inhibition by addition of dietary calcium and vitamin D and their effects on gene expression were determined. We also similarly tested individual supplements of methyl donor (transfer) nutrients (folic acid, choline, methionine and dietary fiber), but these had no significant effect on colonic tumor incidence or multiplicity, whereas supplementation with combined calcium and vitamin D produced significant decrease in both colon tumor incidence and multiplicity, during 2 years of feeding. No visible colonic tumors were found at 6 months, very few at 12 months, more at 18 months and significantly at 24 months. In a related study of gene changes of the mouse colonic mucosa at 6 months of feeding taken from this study, long before any tumors were visibly detectable, indicated altered profiles of gene expression linked to later risk of dietary initiation of colon tumor formation. This type of early genetic altered profile, an indication of increased risk of later colonic tumor development, may become a useful tool for prediction of colon tumor risk while the colon grossly still appears histologically and physiologically normal.
C1 [Newmark, Harold L.] Rutgers State Univ, Dept Biol Chem, Canc Res Lab, Piscataway, NJ 08854 USA.
   [Yang, Kan; Fan, Kunhua] Strang Canc Res Lab, Dept Expt Pathol, New York, NY 10021 USA.
   [Lipkin, Martin] Strang Canc Res Lab, Dept Med, New York, NY 10021 USA.
   [Kurihara, Naoto] Keio Univ, Dept Surg, Sch Med, Tokyo 1768530, Japan.
   [Augenlicht, Leonard H.] Albert Einstein Coll Med, Dept Oncol, Bronx, NY 10467 USA.
C3 Rutgers University System; Rutgers University New Brunswick; Keio University; Yeshiva University; Montefiore Medical Center; Albert Einstein College of Medicine
RP Newmark, HL (corresponding author), Rutgers State Univ, Susan Lehman Cullman Lab Canc Res, Dept Biol Chem, Ernest Mario Sch Pharm, 164 Frelinghuysen Rd, Piscataway, NJ 08854 USA.
EM pnewmark@comcast.net
FU National Cancer Institute Awards [NO1-CN-05021, U54]
CR [Anonymous], 2013, SPECTROM, V0, P0
   [Anonymous], 1980, J NUTR, V110, P1726, DOI 10.1093/jn/107.7.1340, 10.1093/JN/107.7.1340, 10.1093/jn/110.8.1726
   Cole BF, 2007, JAMA-J AM MED ASSOC, V297, P2351, DOI 10.1001/jama.297.21.2351
   Lappe JM, 2007, AM J CLIN NUTR, V85, P1586, DOI 10.1093/ajcn/85.6.1586
   Newmark HL, 2001, CARCINOGENESIS, V22, P1871, DOI 10.1093/carcin/22.11.1871
   Yang K, 2008, CANCER RES, V68, P7803, DOI 10.1158/0008-5472.CAN-08-1209
NR 6
TC 161
Z9 184
U1 1
U2 11
PU OXFORD UNIV PRESS
PI OXFORD
PA GREAT CLARENDON ST, OXFORD OX2 6DP, ENGLAND
SN 0143-3334
EI 
J9 CARCINOGENESIS
JI Carcinogenesis
PD JAN 15
PY 2009
VL 30
IS 1
BP 88
EP 92
DI 10.1093/carcin/bgn229
PG 5
WC Oncology
SC Oncology
GA 398FP
UT WOS:000262718300012
PM 19017685
DA 2025-02-23
ER

PT J
AU Blanke, CD
   Beer, TM
   Todd, K
   Mori, M
   Stone, M
   Lopez, C
AF Blanke, C. D.
   Beer, T. M.
   Todd, K.
   Mori, M.
   Stone, M.
   Lopez, C.
TI Phase II study of calcitriol-enhanced docetaxel in patients with previously untreated metastatic or locally advanced pancreatic cancer
SO INVESTIGATIONAL NEW DRUGS
LA English
DT Article
DE Pancreatic cancer; Calcitriol; Chemotherapy
ID high-dose calcitriol; vitamin-d; in-vitro; trial; chemotherapy; gemcitabine; cells; risk; d-3
AB Purpose: To determine the safety and efficacy of weekly high-dose oral calcitriol and docetaxel, given to patients with non-resectable, incurable pancreatic cancer. Patients and Methods: Twenty-five patients were enrolled onto this phase II study. Patients were treated with oral calcitriol 0.5 mu g/kg on day 1, followed by docetaxel 36 mg/m(2) IV on day 2, administered weekly for three consecutive weeks, followed by 1 week without treatment. Patients followed a low-calcium diet and increased their hydration. The primary end-point of the trial was time-to-progression. Results: Three of 25 patients attained a partial response (12%, 95% CI 3 to 31) and seven (28%) achieved stable disease. Median time-to-progression was 15 weeks, and median overall survival was 24 weeks. Toxicities observed (hyperglycemia, fatigue) were mostly attributable to the docetaxel or its pre-treatment. Conclusions: This regimen of high-dose calcitriol with docetaxel may have activity in incurable pancreatic cancer, with a modest increase in TTP when compared to historical findings using single-agent docetaxel. However, results do not appear superior to those seen with gemcitabine, with or without erlotinib.
C1 [Blanke, C. D.] British Columbia Canc Agcy, Vancouver, BC V5Z 4E6, Canada.
   [Blanke, C. D.] Univ British Columbia, Vancouver, BC V5Z 4E6, Canada.
   [Beer, T. M.; Todd, K.; Mori, M.; Lopez, C.] Oregon Hlth & Sci Univ, Inst Canc, Portland, OR 97201 USA.
   [Stone, M.] Hillsboro Oncol & Hematol, Hillsboro, OR USA.
C3 British Columbia Cancer Agency; University of British Columbia; Oregon Health & Science University
RP Blanke, CD (corresponding author), British Columbia Canc Agcy, 600 W 10th Ave, Vancouver, BC V5Z 4E6, Canada.
EM cblanke@bccancer.bc.ca
CR Beer TM, 2001, CANCER-AM CANCER SOC, V91, P2431, DOI 10.1002/1097-0142(20010615)91:12<2431::AID-CNCR1278>3.0.CO;2-3
   Beer TM, 2001, SEMIN ONCOL, V28, P49, DOI 10.1016/S0093-7754(01)90155-1
   Beer TM, 2007, J CLIN ONCOL, V25, P669, DOI 10.1200/JCO.2006.06.8197
   Evans TRJ, 2002, BRIT J CANCER, V86, P680, DOI 10.1038/sj/bjc/6600162
   Hershberger PA, 2001, CLIN CANCER RES, V7, P1043
   Iseki K, 1999, INT J CANCER, V81, P730, DOI 10.1002/(SICI)1097-0215(19990531)81:5<730::AID-IJC11>3.0.CO;2-Q
   JOHNSON JA, 1994, AM J PHYSIOL, V267, PE356, DOI 10.1152/ajpendo.1994.267.3.E356
   Lappe JM, 2007, AM J CLIN NUTR, V85, P1586, DOI 10.1093/ajcn/85.6.1586
   Lenzi R, 2002, CANCER INVEST, V20, P464, DOI 10.1081/CNV-120002146
   Liu M, 1996, GENE DEV, V10, P142, DOI 10.1101/gad.10.2.142
   Moore MJ, 2007, J CLIN ONCOL, V25, P1960, DOI 10.1200/JCO.2006.07.9525
   National Cancer Institute, 1999, CANC THER EV PROGR C, V0, P0
   Okada S, 1999, BRIT J CANCER, V80, P438, DOI 10.1038/sj.bjc.6690375
   Pettersson F, 2000, BRIT J CANCER, V83, P239
   Rougier P, 2000, EUR J CANCER, V36, P1016, DOI 10.1016/S0959-8049(00)00072-1
   Shepard RC, 2004, ONCOLOGY-BASEL, V66, P303, DOI 10.1159/000078331
   Therasse P, 2000, J NATL CANCER I, V92, P205, DOI 10.1093/jnci/92.3.205
   Wang QM, 1996, CANCER RES, V56, P264
   Wu K, 2007, J NATL CANCER I, V99, P1120, DOI 10.1093/jnci/djm038
NR 19
TC 35
Z9 40
U1 0
U2 2
PU SPRINGER
PI DORDRECHT
PA VAN GODEWIJCKSTRAAT 30, 3311 GZ DORDRECHT, NETHERLANDS
SN 0167-6997
EI 
J9 INVEST NEW DRUG
JI Invest. New Drugs
PD AUG 15
PY 2009
VL 27
IS 4
BP 374
EP 378
DI 10.1007/s10637-008-9184-6
PG 5
WC Oncology; Pharmacology & Pharmacy
SC Oncology; Pharmacology & Pharmacy
GA 462OX
UT WOS:000267366600010
PM 18843448
DA 2025-02-23
ER

PT J
AU Lam, TK
   Cross, AJ
   Consonni, D
   Randi, G
   Bagnardi, V
   Bertazzi, PA
   Caporaso, NE
   Sinha, R
   Subar, AF
   Landi, MT
AF Lam, Tram Kim
   Cross, Amanda J.
   Consonni, Dario
   Randi, Giorgia
   Bagnardi, Vincenzo
   Bertazzi, Pier Alberto
   Caporaso, Neil E.
   Sinha, Rashmi
   Subar, Amy F.
   Landi, Maria Teresa
TI Intakes of Red Meat, Processed Meat, and Meat Mutagens Increase Lung Cancer Risk
SO CANCER RESEARCH
LA English
DT Article
ID n-nitroso compounds; epidemiologic evidence; metabolic-activation; heterocyclic amines; bladder-cancer; united-states; dna-adducts; dietary-fat; well-done; uruguay
AB Red and processed meat intake may increase lung cancer risk. However, the epidemiologic evidence is inconsistent and few studies have evaluated the role of meat mutagens formed during high cooking temperatures. We investigated the association of red meat, processed meat, and meat mutagen intake with lung cancer risk in Environment And Genetics in Lung cancer Etiology, a population-based case-control study. Primary lung cancer cases (n = 2,101) were recruited from 13 hospitals within the Lombardy region of Italy examining similar to 80% of the cases from the area Noncancer population controls (n = 2,120), matched to cases on gender, residence, and age, were randomly selected from the same catchment area Diet was assessed in 1,903 cases and 2,073 controls and used in conjunction with a meat mutagen database to estimate intake of heterocyclic amines (HCA) and benzo(a)pyrene (BaP). Multivariable odds ratios (OR) and 95% confidence intervals (95% CI) for sex-specific tertiles of intake were calculated using unconditional logistic regression. Red and processed meat were positively associated with lung cancer risk (highest-versus-lowest tertile: OR, 1.8; 95% CI, 1.5-2.2; P trend < 0.001 and OR, 1.7; 95% CI, 1.4-2.1; P trend < 0.001, respectively); the risks were strongest among never smokers (OR, 2.4; 95% CI, 1.4-4.0; P trend = 0.001 and OR, 2.5; 95% CI, 1.5-4.2; P trend = 0.001, respectively). HCAs and BaP were significantly associated with increased risk of lung cancer. When separated by histology, significant positive associations for both meat groups were restricted to adenocarcinoma and squamous cell carcinoma but not small cell carcinoma of the lung. In summary, red meat, processed meat, and meat mutagens were independently associated with increased risk of lung cancer. [Cancer Res 2009;69(3):932-9]
C1 [Lam, Tram Kim; Caporaso, Neil E.; Landi, Maria Teresa] NCI, Genet Epidemiol Branch, Div Canc Epidemiol & Genet, NIH,Dept Hlth & Human Serv, Bethesda, MD 20892 USA.
   [Cross, Amanda J.; Sinha, Rashmi] NCI, Nutr Epidemiol Branch, Div Canc Epidemiol & Genet, NIH,Dept Hlth & Human Serv, Bethesda, MD 20892 USA.
   [Lam, Tram Kim] NCI, Canc Prevent Fellowship Program, Off Prevent Oncol,Div Canc Epidemiol & Genet, NIH,Dept Hlth & Human, Bethesda, MD 20892 USA.
   [Randi, Giorgia] Univ Milan, Ist Stat Med & Biometria GA Maccacaro, I-20122 Milan, Italy.
   [Bagnardi, Vincenzo] Univ Milan, Dept Occupat Hlth, Milan, Italy.
   [Subar, Amy F.] NCI, Risk Factor Monitoring & Method Branch, Div Canc Control & Populat Sci, NIH,Dept Hlth & Human Serv, Rockville, MD USA.
C3 National Institutes of Health (NIH) - USA; NIH National Cancer Institute (NCI); NIH National Cancer Institute- Division of Cancer Epidemiology & Genetics; National Institutes of Health (NIH) - USA; NIH National Cancer Institute (NCI); NIH National Cancer Institute- Division of Cancer Epidemiology & Genetics; National Institutes of Health (NIH) - USA; NIH National Cancer Institute (NCI); NIH National Cancer Institute- Division of Cancer Epidemiology & Genetics; University of Milan; University of Milan; National Institutes of Health (NIH) - USA; NIH National Cancer Institute (NCI); NIH Division of Cancer Control & Population Sciences
RP Landi, MT (corresponding author), NCI, Genet Epidemiol Branch, Div Canc Epidemiol & Genet, NIH,Dept Hlth & Human Serv, 6120 Execut Blvd,EPS 7114, Bethesda, MD 20892 USA.
EM landim@mail.nih.gov
FU Intramural Research Program of NIH; National Cancer Institute; Division of Cancer Epidemiology and Genetics; National Cancer Institute [ZIACP005804] Funding Source: NIH RePORTER
CR Alavanja MCR, 2001, LUNG CANCER, V34, P37, DOI 10.1016/S0169-5002(01)00227-6
   Alberg AJ, 2002, TOXICOLOGY, V180, P121, DOI 10.1016/S0300-483X(02)00386-4
   AMES BN, 1975, MUTAT RES, V31, P347, DOI 10.1016/0165-1161(75)90046-1
   [Anonymous], 2007, FOOD NUTR PHYS ACT P, V0, P0
   Axelsson G, 1996, INT J EPIDEMIOL, V25, P32, DOI 10.1093/ije/25.1.32
   BOGOVSKI P, 1981, INT J CANCER, V27, P471, DOI 10.1002/ijc.2910270408
   Breslow RA, 2000, CANCER CAUSE CONTROL, V11, P419, DOI 10.1023/A:1008996208313
   Cheung C, 2005, CHEM RES TOXICOL, V18, P1471, DOI 10.1021/tx050136g
   CONNEY AH, 1982, CANCER RES, V42, P4875
   Cross AJ, 2004, ENVIRON MOL MUTAGEN, V44, P44, DOI 10.1002/em.20030
   Cross AJ, 2007, PLOS MED, V4, P1973, DOI 10.1371/journal.pmed.0040325
   De Stefani E, 2002, LUNG CANCER, V38, P1, DOI 10.1016/S0169-5002(02)00147-2
   De Stefani E, 2002, LUNG CANCER-J IASLC, V35, P43, DOI 10.1016/S0169-5002(01)00281-1
   DeneoPellegrini H, 1996, LUNG CANCER-J IASLC, V14, P195, DOI 10.1016/0169-5002(95)00546-3
   DeStefani E, 1996, CANCER EPIDEM BIOMAR, V5, P679
   DeStefani E, 1997, CANCER CAUSE CONTROL, V8, P913, DOI 10.1023/A:1018424614723
   Eichholzer M, 1998, NUTR REV, V56, P95
   FRASER GE, 1991, AM J EPIDEMIOL, V133, P683, DOI 10.1093/oxfordjournals.aje.a115943
   Genkinger JM, 2007, PLOS MED, V4, P1883, DOI 10.1371/journal.pmed.0040345
   Gonzalez CA, 2006, BRIT J NUTR, V96, PS42, DOI 10.1079/BJN20061699
   GOODMAN MT, 1992, EPIDEMIOLOGY, V3, P288, DOI 10.1097/00001648-199207000-00004
   Hu JF, 2002, CANCER DETECT PREV, V26, P129, DOI 10.1016/S0361-090X(02)00038-7
   *IARC, 2003, WHO INT AG RES IARC, V0, P0
   Jakes RW, 2004, INT J EPIDEMIOL, V33, P1382, DOI 10.1093/ije/dyh181
   Kamataki T, 2002, DRUG METAB REV, V34, P667, DOI 10.1081/DMR-120005668
   Kipnis V, 2003, AM J EPIDEMIOL, V158, P14, DOI 10.1093/aje/kwg091
   KNIZE MG, 1995, FOOD CHEM TOXICOL, V33, P545, DOI 10.1016/0278-6915(95)00025-W
   Koutros S, 2008, CANCER EPIDEM BIOMAR, V17, P80, DOI 10.1158/1055-9965.EPI-07-0392
   Kreuzer M, 2002, INT J CANCER, V100, P706, DOI 10.1002/ijc.10549
   Kyrtopoulos SA, 1997, CANCER DETECT PREV, V21, P391
   Kyrtopoulos SA, 1996, EUR J CANCER PREV, V5, P109, DOI 10.1097/00008469-199609001-00023
   LANDI MT, 2003, BMC PUBLIC HEALTH, V8, P203
   Lijinsky W, 1999, MUTAT RES-GEN TOX EN, V443, P129, DOI 10.1016/S1383-5742(99)00015-0
   LIN DX, 1992, CHEM RES TOXICOL, V5, P691, DOI 10.1021/tx00029a016
   Linseisen J, 2002, PUBLIC HEALTH NUTR, V5, P1243, DOI 10.1079/PHN2002402
   Lumbreras B, 2008, CANCER CAUSE CONTROL, V19, P649, DOI 10.1007/s10552-008-9121-1
   Ma XC, 2007, CARCINOGENESIS, V28, P732, DOI 10.1093/carcin/bgl184
   MAY T, 2005, ITALIAN CUISINE NEW, V0, P0
   Michaud DS, 2006, AM J CLIN NUTR, V84, P1177, DOI 10.1093/ajcn/84.5.1177
   Ozasa K, 2001, JPN J CANCER RES, V92, P1259, DOI 10.1111/j.1349-7006.2001.tb02148.x
   Schut HAJ, 1999, CARCINOGENESIS, V20, P353, DOI 10.1093/carcin/20.3.353
   Sinha R, 1999, CANCER LETT, V143, P189, DOI 10.1016/S0304-3835(99)00123-8
   Sinha R, 1998, CANCER CAUSE CONTROL, V9, P621, DOI 10.1023/A:1008805525525
   Sinha R, 2000, CANCER RES, V60, P3753
   Sinha R, 2005, MOL NUTR FOOD RES, V49, P648, DOI 10.1002/mnfr.200500018
   Smith-Warner SA, 2002, CANCER EPIDEM BIOMAR, V11, P987
   SNYDERWINE EG, 1994, CARCINOGENESIS, V15, P2757, DOI 10.1093/carcin/15.12.2757
   Wogan GN, 2004, SEMIN CANCER BIOL, V14, P473, DOI 10.1016/j.semcancer.2004.06.010
   WU Y, 1994, CANCER CAUSE CONTROL, V5, P395, DOI 10.1007/BF01694752
   Zhou W, 2005, EPIDEMIOLOGY, V16, P772, DOI 10.1097/01.ede.0000181311.11585.59
NR 50
TC 70
Z9 72
U1 0
U2 18
PU AMER ASSOC CANCER RESEARCH
PI PHILADELPHIA
PA 615 CHESTNUT ST, 17TH FLOOR, PHILADELPHIA, PA 19106-4404 USA
SN 0008-5472
EI 1538-7445
J9 CANCER RES
JI Cancer Res.
PD FEB 1
PY 2009
VL 69
IS 3
BP 932
EP 939
DI 10.1158/0008-5472.CAN-08-3162
PG 8
WC Oncology
SC Oncology
GA 402YJ
UT WOS:000263048700028
PM 19141639
DA 2025-02-23
ER

PT J
AU Djuric, Z
   Edwards, A
   Madan, S
   Darga, L
   Ren, JW
   Blake, C
   Koletsky, M
   Heilbrun, LK
AF Djuric, Zora
   Edwards, Ann
   Madan, Shashi
   Darga, Linda
   Ren, Jianwei
   Blake, Cassann
   Koletsky, Mathew
   Heilbrun, Lance K.
TI Obesity is associated with atypia in breast ductal lavage of women with proliferative breast disease
SO CANCER EPIDEMIOLOGY
LA English
DT Article
DE Proliferative breast disease; Nuclear morphometry; Breast ductal lavage; Obesity
ID nipple aspirate fluid; fine-needle-aspiration; c-reactive protein; high-risk; cancer risk; epithelial-cells; reproductive factors; cytology; hyperplasia; dietary
AB Background: Benign proliferative breast disease without atypia slightly increases breast cancer risk but there are currently few clinical options for breast cancer prevention in this group of women. Methods: We conducted a pilot study of women with a past diagnosis of proliferative breast disease with a goal to determine if the characteristics of cells obtained by breast ductal lavage were related to nutritional factors. Results: There were 57 women who enrolled. A total of 39 women yielded nipple aspirate fluid (NAF) samples and 36 under-went breast ductal lavage. Five of the lavage samples were acellular and 28 had at least 200 cells. Surprisingly, atypia was present in 11 women. Presence of atypia was associated with slight changes in morphometric features of the epithelial cells such as measures of circularity as obtained by image analysis, but the only variable significantly different in women with atypia (versus no atypia) was a higher mean body mass index. Body mass index was also significantly correlated with C-reactive protein (CRP) levels in the nipple aspirate fluid, indicating that obesity might have a pro-inflammatory effect on the breast that can contribute to increased rates of atypia. Conclusions: Although the clinical significance of atypia in breast ductal lavage is uncertain, these results support further work on prevention of obesity as a strategy for reducing breast cancer risk. (C) 2009 Elsevier Ltd. All rights reserved.
C1 [Djuric, Zora; Ren, Jianwei; Koletsky, Mathew] Univ Michigan, Dept Family Med, Ann Arbor, MI 48109 USA.
   [Edwards, Ann; Madan, Shashi; Darga, Linda; Blake, Cassann; Heilbrun, Lance K.] Wayne State Univ, Barbara Ann Karmanos Canc Inst, Detroit, MI 48201 USA.
C3 University of Michigan System; University of Michigan; Barbara Ann Karmanos Cancer Institute; Wayne State University
RP Djuric, Z (corresponding author), Univ Michigan, Dept Family Med, 1500 E Hosp Dr,Room 2150 Canc Ctr, Ann Arbor, MI 48109 USA.
EM zoralong@umich.edu
FU NIH [R21 CA100575]; NCl Cancer Center [CA22453, CA46592]; National Cancer Institute [P30CA046592] Funding Source: NIH RePORTER
CR Ahn J, 2007, ARCH INTERN MED, V167, P2091, DOI 10.1001/archinte.167.19.2091
   [Anonymous], 2008, BREAST CANC RISK ASS, V0, P0
   Axelrod DE, 2008, CANCER INFORM, V6, P99
   Bacus JW, 1999, CANCER EPIDEM BIOMAR, V8, P1087
   Baltzell KA, 2008, BMC CANCER, V8, P0, DOI 10.1186/1471-2407-8-75
   Bartels PH, 2007, ANAL QUANT CYTOL, V29, P63
   Bhandare D, 2005, CANCER EPIDEM BIOMAR, V14, P2620, DOI 10.1158/1055-9965.EPI-05-0302
   BLOCK G, 1990, J CLIN EPIDEMIOL, V43, P1327, DOI 10.1016/0895-4356(90)90099-B
   BODIAN CA, 1993, CANCER, V71, P3896, DOI 10.1002/1097-0142(19930615)71:12<3896::AID-CNCR2820711217>3.0.CO;2-I
   Buehring GC, 2006, BREAST CANCER RES TR, V98, P63, DOI 10.1007/s10549-005-9132-5
   Bushnaq ZI, 2007, CANCER-AM CANCER SOC, V109, P1247, DOI 10.1002/cncr.22538
   Byrne C, 2002, CANCER EPIDEM BIOMAR, V11, P1369
   Carmichael AR, 2006, BJOG-INT J OBSTET GY, V113, P1160, DOI 10.1111/j.1471-0528.2006.01021.x
   Cazzaniga M, 2006, CANCER EPIDEM BIOMAR, V15, P1311, DOI 10.1158/1055-9965.EPI-05-0810
   Collins LC, 2007, CANCER, V109, P180, DOI 10.1002/cncr.22408
   CONNOLLY JL, 1993, J CELL BIOCHEM, V0, P45
   Cui Y, 2007, INT J CANCER, V121, P1346, DOI 10.1002/ijc.22861
   Dawson PJ, 1996, AM J PATHOL, V148, P313
   Djuric Z, 2006, J AM COLL NUTR, V25, P178, DOI 10.1080/07315724.2006.10719530
   Dooley WC, 2001, J NATL CANCER I, V93, P1624, DOI 10.1093/jnci/93.21.1624
   DUPONT WD, 1993, CANCER, V71, P1258, DOI 10.1002/1097-0142(19930215)71:4<1258::AID-CNCR2820710415>3.0.CO;2-I
   EDER K, 1995, J CHROMATOGR B, V671, P113, DOI 10.1016/0378-4347(95)00142-6
   ELLIN A, 1991, CLIN CHIM ACTA, V200, P59, DOI 10.1016/0009-8981(91)90336-B
   Ferroni Patrizia, 2004, CURR ATHEROSCLER REP, V6, P424, DOI 10.1007/s11883-004-0082-x
   Frost AR, 2000, CANCER CYTOPATHOL, V90, P33, DOI 10.1002/(SICI)1097-0142(20000225)90:1<33::AID-CNCR5>3.0.CO;2-5
   Galván-Portillo M, 2002, NUTR CANCER, V43, P133, DOI 10.1207/S15327914NC432_3
   Gertig DM, 1999, CANCER EPIDEM BIOMAR, V8, P873
   HAAGENSEN DE, 1991, AM J SURG PATHOL, V15, P687, DOI 10.1097/00000478-199107000-00010
   HOLM S, 1979, SCAND J STAT, V6, P65
   Kaiser R, 2003, ANN EPIDEMIOL, V13, P16, DOI 10.1016/S1047-2797(02)00256-9
   KING EB, 1991, MODERN PATHOL, V4, P291
   KING EB, 1975, AM J CLIN PATHOL, V64, P728
   Lampe JW, 2007, CANCER EPIDEM BIOMAR, V16, P2579, DOI 10.1158/1055-9965.EPI-07-0368
   Li WJ, 2005, INT J CANCER, V115, P981, DOI 10.1002/ijc.20964
   Lithgow D, 2007, BIOL RES NURS, V9, P108, DOI 10.1177/1099800407306426
   Lithgow D, 2006, NURS RES, V55, P418, DOI 10.1097/00006199-200611000-00006
   Ljung BM, 2004, DIAGN CYTOPATHOL, V30, P143, DOI 10.1002/dc.20003
   Lundin CP, 1998, CANCER GENET CYTOGEN, V107, P118, DOI 10.1016/S0165-4608(98)00088-0
   MARSHALL CJ, 1991, AM J CLIN PATHOL, V95, P157, DOI 10.1093/ajcp/95.2.157
   Mitchell G, 2005, BREAST CANCER RES, V7, PR1122, DOI 10.1186/bcr1348
   Mommers ECM, 2001, INT J CANCER, V95, P282, DOI 10.1002/1097-0215(20010920)95:5<282::AID-IJC1048>3.0.CO;2-X
   PAGE DL, 1985, CANCER-AM CANCER SOC, V55, P2698, DOI 10.1002/1097-0142(19850601)55:11<2698::AID-CNCR2820551127>3.0.CO;2-A
   Patil DB, 2008, BREAST CANCER RES TR, V112, P327, DOI 10.1007/s10549-007-9861-8
   Radakovich K, 2006, NUTR CANCER, V55, P44, DOI 10.1207/s15327914nc5501_6
   Rohan TE, 2008, JNCI-J NATL CANCER I, V100, P563, DOI 10.1093/jnci/djn075
   Seewaldt VL, 2007, CANCER EPIDEM BIOMAR, V16, P613, DOI 10.1158/1055-9965.EPI-06-0878
   SKOLNICK MH, 1990, SCIENCE, V250, P1715, DOI 10.1126/science.2270486
   Visvanathan K, 2006, CANCER EPIDEM BIOMAR, V15, P2553, DOI 10.1158/1055-9965.EPI-06-0578
   West KE, 2006, AM J SURG, V191, P57, DOI 10.1016/j.amjsurg.2005.10.004
   WORSHAM MJ, 2008, BREAST CANC RES TREA, V111, P289
   Zalles CM, 2006, BREAST CANCER RES TR, V97, P191, DOI 10.1007/s10549-005-9111-x
NR 51
TC 2
Z9 3
U1 0
U2 4
PU ELSEVIER SCI LTD
PI OXFORD
PA THE BOULEVARD, LANGFORD LANE, KIDLINGTON, OXFORD OX5 1GB, OXON, ENGLAND
SN 1877-7821
EI 1877-783X
J9 CANCER EPIDEMIOL
JI Cancer Epidemiol.
PD OCT 15
PY 2009
VL 33
IS 3-4
BP 242
EP 248
DI 10.1016/j.canep.2009.07.003
PG 7
WC Oncology; Public, Environmental & Occupational Health
SC Oncology; Public, Environmental & Occupational Health
GA 519RD
UT WOS:000271784200013
PM 19683484
DA 2025-02-23
ER

PT J
AU Takata, Y
   King, IB
   Neuhouser, ML
   Schaffer, S
   Barnett, M
   Thornquist, M
   Peters, U
   Goodman, GE
AF Takata, Yumie
   King, Irena B.
   Neuhouser, Marian L.
   Schaffer, Steve
   Barnett, Matt
   Thornquist, Mark
   Peters, Ulrike
   Goodman, Gary E.
TI Association of serum phospholipid fatty acids with breast cancer risk among postmenopausal cigarette smokers
SO CANCER CAUSES & CONTROL
LA English
DT Article
DE Fatty acid; Breast cancer; Postmenopausal women; Smoking
ID retinol efficacy trial; adipose-tissue; beta-carotene; cardiovascular-disease; erythrocyte-membranes; lung-cancer; dietary-fat; follow-up; purification; sweden
AB To examine the association between breast cancer risk and the fatty acid composition of phospholipids in prediagnostic serum samples. We analyzed the fatty acid composition in 130 incident postmenopausal breast cancer cases and 257 matched controls nested within the beta-Carotene and Retinol Efficacy Trial Cohort. The fatty acid composition was measured by gas chromatography. Multivariate-adjusted odds ratios and corresponding 95% confidence intervals for the risk of breast cancer were estimated using logistic regression. Stratified analysis was conducted by smoking status. There were no associations with breast cancer risk for total saturated, monounsaturated, n-3, n-6, or trans fatty acids among all women. For individual fatty acids, we observed an inverse association with the trans linoleic acid, 18:2n6tt (p (trend) = 0.0002). Among current smokers, long-chain saturated fatty acids (22:0 and 24:0) and total 16:1 trans fatty acids were positively associated with the risk of breast cancer, whereas these fatty acids showed no association among former smokers. Overall, we observed no significant association between serum phospholipid fatty acids and breast cancer risk, except for the trans linoleic acid isomer 18:2n6tt, which was unexpected. Our finding of a positive association of long-chain saturated fatty acids (22:0 and 24:0) and total 16:1 trans fatty acids with the risk of breast cancer only in current smokers may suggest an effect modification by smoking status. Our findings need to be replicated in future epidemiologic studies.
C1 [Takata, Yumie; King, Irena B.; Neuhouser, Marian L.; Barnett, Matt; Thornquist, Mark; Peters, Ulrike; Goodman, Gary E.] Fred Hutchinson Canc Res Ctr, Seattle, WA 98109 USA.
   [Schaffer, Steve] Harrison Med Ctr, Bremerton, WA 98310 USA.
   [Goodman, Gary E.] Swedish Med Ctr Tumor Inst, Seattle, WA 98122 USA.
C3 Fred Hutchinson Cancer Center; Swedish Medical Center
RP Peters, U (corresponding author), Fred Hutchinson Canc Res Ctr, 1100 Fairview Ave N,M4-B402, Seattle, WA 98109 USA.
EM upeters@fhcrc.org
FU National Cancer Institute [NCI CA063673]
CR Agostoni C, 2003, EUR J CLIN NUTR, V57, P1466, DOI 10.1038/sj.ejcn.1601711
   [Anonymous], 2007, FOOD NUTR PHYS ACT P, V0, P0
   Byrne C, 2002, CANCER EPIDEM BIOMAR, V11, P261
   Chajès V, 1999, INT J CANCER, V83, P585, DOI 10.1002/(SICI)1097-0215(19991126)83:5<585::AID-IJC2>3.0.CO;2-Z
   Chajès V, 2008, AM J EPIDEMIOL, V167, P1312, DOI 10.1093/aje/kwn069
   FOLCH J, 1957, J BIOL CHEM, V226, P497
   Gebauer SK, 2007, LIPIDS, V42, P787, DOI 10.1007/s11745-007-3095-8
   Goodman GE, 2004, J NATL CANCER I, V96, P1743, DOI 10.1093/jnci/djh320
   Kim EHJ, 2006, AM J EPIDEMIOL, V164, P990, DOI 10.1093/aje/kwj309
   King IB, 2006, AM J CLIN NUTR, V83, P227
   King IB, 2005, CANCER EPIDEM BIOMAR, V14, P988, DOI 10.1158/1055-9965.EPI-04-0517
   Kohlmeier L, 1997, CANCER EPIDEM BIOMAR, V6, P705
   Kuriki K, 2007, INT J CANCER, V121, P377, DOI 10.1002/ijc.22682
   LEPAGE G, 1984, J LIPID RES, V25, P1391
   LONDON SJ, 1993, JNCI-J NATL CANCER I, V85, P785, DOI 10.1093/jnci/85.10.785
   OMENN GS, 1994, CANCER RES, V54, P0
   Omenn GS, 1996, NEW ENGL J MED, V334, P1150, DOI 10.1056/NEJM199605023341802
   Pala V, 2001, J NATL CANCER I, V93, P1088, DOI 10.1093/jnci/93.14.1088
   Petrek JA, 1997, J CLIN ONCOL, V15, P1377, DOI 10.1200/JCO.1997.15.4.1377
   Saadatian-Elahi M, 2004, INT J CANCER, V111, P584, DOI 10.1002/ijc.20284
   Sauer LA, 2007, J NUTR BIOCHEM, V18, P637, DOI 10.1016/j.jnutbio.2006.12.009
   Shannon J, 2007, AM J CLIN NUTR, V85, P1090, DOI 10.1093/ajcn/85.4.1090
   Voorrips LE, 2002, AM J CLIN NUTR, V76, P873, DOI 10.1093/ajcn/76.4.873
   Wirfält E, 2004, EUR J CLIN NUTR, V58, P761, DOI 10.1038/sj.ejcn.1601874
   ZARIDZE DG, 1990, INT J CANCER, V45, P807, DOI 10.1002/ijc.2910450502
NR 25
TC 29
Z9 39
U1 0
U2 8
PU SPRINGER
PI DORDRECHT
PA VAN GODEWIJCKSTRAAT 30, 3311 GZ DORDRECHT, NETHERLANDS
SN 0957-5243
EI 1573-7225
J9 CANCER CAUSE CONTROL
JI Cancer Causes Control
PD MAY 15
PY 2009
VL 20
IS 4
BP 497
EP 504
DI 10.1007/s10552-009-9314-2
PG 8
WC Oncology; Public, Environmental & Occupational Health
SC Oncology; Public, Environmental & Occupational Health
GA 430VV
UT WOS:000265018900009
PM 19255861
DA 2025-02-23
ER

PT J
AU Lee, SA
   Shu, XO
   Yang, G
   Li, HL
   Gao, YT
   Zheng, W
AF Lee, Sang-Ah
   Shu, Xiao Ou
   Yang, Gong
   Li, Honglan
   Gao, Yu-Tang
   Zheng, Wei
TI Animal Origin Foods and Colorectal Cancer Risk: A Report From the Shanghai Women's Health Study
SO NUTRITION AND CANCER-AN INTERNATIONAL JOURNAL
LA English
DT Article
ID meat consumption; colon-cancer; dietary-fat; red meat; genetic susceptibility; rectal-cancer; well-done; follow-up; cohort; japan
AB The association of animal-origin food consumption and cooking patterns with colorectal cancer (CRC) risk was evaluated in a cohort of 73,224 participants of the Shanghai Women's Health Study. After a mean follow-up time of 7.4 yr, 394 incident cases of CRC (colon = 236; rectal = 158) were diagnosed. Overall, no association was found between the risk of CRC and intake of total meat and total fish. Eel (Ptrend = 0.01), shrimp (Ptrend = 0.06), and shellfish (Ptrend = 0.04) consumption were positively associated with CRC risk. High egg intake and high intake of total cholesterol were also related to risk of CRC (RR for the highest vs. lowest quintiles of intake were 1.4 (95% CI = 1.1-2.0) for eggs and 1.6 (95% CI = 1.1-2.3) for cholesterol). Milk intake was inversely associated with the risk of colon cancer (Ptrend = 0.05). Common Chinese cooking practices except the smoking method of cooking were not related to CRC risk. The latter was positively associated with colon cancer (RR = 1.4 for ever vs. never, 95% CI = 1.1-1.9). A possible role of cholesterol and environmental pollution in the etiology of CRC was suggested.
C1 [Shu, Xiao Ou] Vanderbilt Univ, Med Ctr, Inst Med & Publ Hlth, Vanderbilt Epidemiol Ctr,Dept Med,Sch Med, Nashville, TN 37203 USA.
   [Lee, Sang-Ah; Shu, Xiao Ou; Yang, Gong; Zheng, Wei] Vanderbilt Univ, Sch Med, Vanderbilt Ingram Canc Ctr, Nashville, TN 37203 USA.
   [Li, Honglan; Gao, Yu-Tang] Shanghai Canc Inst, Dept Epidemiol, Shanghai, Peoples R China.
C3 Vanderbilt University; Vanderbilt University; Shanghai Jiao Tong University
RP Shu, XO (corresponding author), Vanderbilt Univ, Med Ctr, Inst Med & Publ Hlth, Vanderbilt Epidemiol Ctr,Dept Med,Sch Med, 2525 W End Ave,Suite 600, Nashville, TN 37203 USA.
EM Xiao-Ou.Shu@vanderbilt.edu
FU National Cancer Institute [R01 CA070867]
CR [Anonymous], 1992, IARC SCIENTIFIC PUBLICATIONS, V0, P0
   ARMSTRONG B, 1975, INT J CANCER, V15, P617, DOI 10.1002/ijc.2910150411
   Brink M, 2005, BRIT J CANCER, V92, P1310, DOI 10.1038/sj.bjc.6602491
   BULTER LM, 2003, AM J EPIDEMIOL, V157, P434
   Chao A, 2005, JAMA-J AM MED ASSOC, V293, P172, DOI 10.1001/jama.293.2.172
   Chiu BCH, 2003, CANCER EPIDEM BIOMAR, V12, P201
   Colt JS, 2001, AM J IND MED, V40, P604, DOI 10.1002/ajim.1126
   COX DR, 1972, J R STAT SOC B, V34, P187
   English DR, 2004, CANCER EPIDEM BIOMAR, V13, P1509
   Flood A, 2003, AM J EPIDEMIOL, V158, P59, DOI 10.1093/aje/kwg099
   Gaard M, 1996, EUR J CANCER PREV, V5, P445
   GIOVANNUCCI E, 1994, CANCER RES, V54, P2390
   HIRAMATSU Y, 1983, CARCINOGENESIS, V4, P553, DOI 10.1093/carcin/4.5.553
   Hou H, 1988, BIOMEDICAL AND ENVIRONMENTAL SCIENCES, V1, P79
   Howe GR, 1997, CANCER CAUSE CONTROL, V8, P215, DOI 10.1023/A:1018476414781
   Hsing AW, 1998, INT J CANCER, V77, P549, DOI 10.1002/(SICI)1097-0215(19980812)77:4<549::AID-IJC13>3.0.CO;2-1
   Hu FB, 1999, AM J EPIDEMIOL, V149, P531, DOI 10.1093/oxfordjournals.aje.a009849
   Järvinen R, 2001, BRIT J CANCER, V85, P357, DOI 10.1054/bjoc.2001.1906
   Ji BT, 1998, CANCER EPIDEM BIOMAR, V7, P661
   Kampman E, 1999, CANCER EPIDEM BIOMAR, V8, P15
   Kato I, 1997, NUTR CANCER, V28, P276, DOI 10.1080/01635589709514588
   Kimura Y, 2007, CANCER SCI, V98, P590, DOI 10.1111/j.1349-7006.2007.00425.x
   Knekt P, 1999, INT J CANCER, V80, P852, DOI 10.1002/(SICI)1097-0215(19990315)80:6<852::AID-IJC9>3.0.CO;2-S
   Kobayashi M, 2004, NUTR CANCER, V49, P32, DOI 10.1207/s15327914nc4901_5
   Kono S, 2004, EUR J CANCER PREV, V13, P127, DOI 10.1097/00008469-200404000-00006
   Korn EL, 1997, AM J EPIDEMIOL, V145, P72
   Kuriki K, 2005, NUTR CANCER, V51, P170, DOI 10.1207/s15327914nc5102_7
   Larsson SC, 2005, INT J CANCER, V113, P829, DOI 10.1002/ijc.20658
   Larsson SC, 2006, INT J CANCER, V119, P2657, DOI 10.1002/ijc.22170
   Le Marchand L, 2001, CANCER EPIDEM BIOMAR, V10, P1259
   LUCHTENBORG M, 2005, CANCER CAUSE CONTROL, V16, P1401
   MCMICHAEL AJ, 1994, CANCER SURV, V20, P77
   Nakata H, 2005, ENVIRON POLLUT, V133, P415, DOI 10.1016/j.envpol.2004.07.003
   Navarro A, 2004, NUTRITION, V20, P873, DOI 10.1016/j.nut.2004.06.008
   Norat T, 2005, J NATL CANCER I, V97, P906, DOI 10.1093/jnci/dji164
   Norat T, 2003, EUR J CLIN NUTR, V57, P1, DOI 10.1038/sj.ejcn.1601522
   Norat T, 2002, INT J CANCER, V98, P241, DOI 10.1002/ijc.10126
   Oba S, 2006, CANCER LETT, V244, P260, DOI 10.1016/j.canlet.2005.12.037
   Pietinen P, 1999, CANCER CAUSE CONTROL, V10, P387, DOI 10.1023/A:1008962219408
   Sato Y, 2006, EUR J CANCER PREV, V15, P211, DOI 10.1097/01.cej.0000197455.87356.05
   Seow A, 2002, CANCER-AM CANCER SOC, V95, P2390, DOI 10.1002/cncr.10971
   *SHANGH STAT BUR, 2001, YB SHANGH STAT SHANG, V0, P0
   Shu XO, 2004, EUR J CLIN NUTR, V58, P17, DOI 10.1038/sj.ejcn.1601738
   Singh PN, 1998, AM J EPIDEMIOL, V148, P761, DOI 10.1093/oxfordjournals.aje.a009697
   Sinha R, 1999, CANCER RES, V59, P4320
   Soliman AS, 1997, ARCH ENVIRON HEALTH, V52, P409, DOI 10.1080/00039899709602219
   Steinmetz K A, 1994, EUR J CANCER PREV, V3, P237, DOI 10.1097/00008469-199403030-00002
   Sugimura T, 2000, CARCINOGENESIS, V21, P387, DOI 10.1093/carcin/21.3.387
   Tamura K, 1996, CANCER-AM CANCER SOC, V78, P1187, DOI 10.1002/(SICI)1097-0142(19960915)78:6<1187::AID-CNCR4>3.0.CO;2-7
   THUN MJ, 1992, JNCI-J NATL CANCER I, V84, P1491, DOI 10.1093/jnci/84.19.1491
   Tiemersma EW, 2002, CANCER CAUSE CONTROL, V13, P383, DOI 10.1023/A:1015236701054
   Turner F, 2004, INT J CANCER, V112, P259, DOI 10.1002/ijc.20404
   Vainio H, 2003, ACTA ONCOL, V42, P809, DOI 10.1080/02841860310010673
   Wei EK, 2004, INT J CANCER, V108, P433, DOI 10.1002/ijc.11540
   WILLETT WC, 1990, NEW ENGL J MED, V323, P1664, DOI 10.1056/NEJM199012133232404
   World Cancer Research Fund / American Institute for Cancer research, 2007, FOOD, V0, Physical Activity
   Yang Y, 2002, CHINA FOOD COMPOSITION TABLE, V0, P0
   Zheng W, 2005, AM J EPIDEMIOL, V162, P1123, DOI 10.1093/aje/kwi322
NR 58
TC 76
Z9 83
U1 0
U2 18
PU ROUTLEDGE JOURNALS, TAYLOR & FRANCIS LTD
PI ABINGDON
PA 2-4 PARK SQUARE, MILTON PARK, ABINGDON OX14 4RN, OXON, ENGLAND
SN 0163-5581
EI 1532-7914
J9 NUTR CANCER
JI Nutr. Cancer
PD JUN 15
PY 2009
VL 61
IS 2
BP 194
EP 205
DI 10.1080/01635580802419780
PG 12
WC Oncology; Nutrition & Dietetics
SC Oncology; Nutrition & Dietetics
GA 411KL
UT WOS:000263648400004
PM 19235035
DA 2025-02-23
ER

PT J
AU Moyer-Mileur, LJ
   Ransdell, L
   Bruggers, CS
AF Moyer-Mileur, Laurie J.
   Ransdell, Lynda
   Bruggers, Carol S.
TI Fitness of Children With Standard-risk Acute Lymphoblastic Leukemia During Maintenance Therapy <i>Response to a Home</i>-<i>based Exercise and Nutrition Program</i>
SO JOURNAL OF PEDIATRIC HEMATOLOGY ONCOLOGY
LA English
DT Article
DE acute lymphoblastic leukemia; exercise; nutrition; fitness
ID physical-activity; energy-expenditure; childhood leukemia; body-composition; controlled-trial; adult survivors; adolescents; obesity; cancer; validation
AB Background: Altered nutrient intake and decreased exercise in response to cancer therapies and their side effects, particularly corticosteroids, may be key factors in the increased body weight and differences in physical fitness reported in survivors of childhood acute lymphoblastic leukemia (ALL). Purpose: To assess (1) the effect of a home-based nutrition and exercise intervention program oil cardiovascular fitness, strength, and flexibility in children with ALL during maintenance therapy and (2) the feasibility of conducting and evaluating a home-based exercise and nutrition program in this patient population. Design: Children ages 4 to 10 years with standard-risk ALL were randomized when starting maintenance therapy to a 12-month home-based exercise and nutrition program (n = 6 3 males/3 females) or control (n = 7, 4 males/3 females) group. Assessment of anthropometrics, dietary intake, physical activity, and fitness was performed at baseline and 6 and 12 months of study. Results: Although age, body size, and nutrient intakes were similar between both subject groups at 0, 6, and 12 months, exercise and nutrition program children had greater improvement in physical activity and cardiovascular fitness between 6 and 12 months than control children. Conclusions: These results Suggest that a home-based exercise intervention during maintenance therapy encouraged greater physical activity and improved cardiovascular fitness in children with standard-risk ALL. Further investigation involving larger populations of children with ALL is warranted.
C1 [Moyer-Mileur, Laurie J.] Univ Utah, Ctr Pediat Nutr Res, Dept Pediat, Salt Lake City, UT 84112 USA.
   [Bruggers, Carol S.] Univ Utah, Sch Med, Dept Pediat, Div Pediat Hematol Oncol, Salt Lake City, UT 84112 USA.
   [Ransdell, Lynda] Boise State Univ, Dept Kinesiol, Boise, ID 83725 USA.
C3 Utah System of Higher Education; University of Utah; Utah System of Higher Education; University of Utah; Boise State University
RP Bruggers, CS (corresponding author), Primary Childrens Med Ctr, 100 N Med Dr, Salt Lake City, UT 84113 USA.
EM carol.bruggers@intermountainmail.org
FU Primary Children's Medical Foundation
CR Asner S, 2008, PEDIATR BLOOD CANCER, V51, P118, DOI 10.1002/pbc.21496
   Beets MW, 2005, MED SCI SPORT EXER, V37, P513, DOI 10.1249/01.MSS.0000155395.49960.31
   Brassard P, 2006, INT J CARDIOL, V107, P85, DOI 10.1016/j.ijcard.2005.02.038
   Burke V, 1998, J PEDIATR-US, V132, P840, DOI 10.1016/S0022-3476(98)70315-4
   Chun DM, 2000, RES Q EXERCISE SPORT, V71, P125, DOI 10.1080/02701367.2000.10608890
   Gustafsson G, 2000, LEUKEMIA, V14, P2267, DOI 10.1038/sj.leu.2401961
   Heap J, 2004, J PEDIATR-US, V144, P56, DOI 10.1016/j.jpeds.2003.10.066
   Mayer EIE, 2000, HORM RES, V53, P193, DOI 10.1159/000023566
   McManis BG, 2000, MEAS PHYS EDUC EXERC, V4, P57, DOI 10.1207/S15327841MPEE0401_6
   Moyer-Mileur LJ, 2004, J PEDIATR-US, V145, P662, DOI 10.1016/j.jpeds.2004.06.070
   Ness KK, 2007, PEDIATR BLOOD CANCER, V49, P975, DOI 10.1002/pbc.21091
   Nysom K, 1999, J CLIN ENDOCR METAB, V84, P4591, DOI 10.1210/jc.84.12.4591
   Oeffinger KC, 2003, J CLIN ONCOL, V21, P1359, DOI 10.1200/JCO.2003.06.131
   Patrick K, 2006, ARCH PEDIAT ADOL MED, V160, P128, DOI 10.1001/archpedi.160.2.128
   Reilly JJ, 2001, J CLIN ENDOCR METAB, V86, P2775, DOI 10.1210/jc.86.6.2775
   Reilly JJ, 2001, J CLIN ENDOCR METAB, V86, P3742, DOI 10.1210/jc.86.8.3742
   RIKLI RE, 1992, RES Q EXERCISE SPORT, V63, P270, DOI 10.1080/02701367.1992.10608742
   Shore S, 1999, J SPORT MED PHYS FIT, V39, P240
   Silverman LB, 2001, BLOOD, V97, P1211, DOI 10.1182/blood.V97.5.1211
   Trost SG, 1999, AM J PREV MED, V17, P120, DOI 10.1016/S0749-3797(99)00056-2
   van Brussel M, 2005, LEUKEMIA, V19, P13, DOI 10.1038/sj.leu.2403547
   Ventham JC, 1999, P NUTR SOC, V58, P277, DOI 10.1017/S0029665199000385
   Warner JT, 1998, PEDIATR RES, V43, P607, DOI 10.1203/00006450-199805000-00008
   Warner JT, 2008, PEDIATR BLOOD CANCER, V50, P456, DOI 10.1002/pbc.21411
   Watts K, 2005, SPORTS MED, V35, P375, DOI 10.2165/00007256-200535050-00002
   Weston AT, 1997, MED SCI SPORT EXER, V29, P138, DOI 10.1097/00005768-199701000-00020
   Wilson RW, 2005, BONE MARROW TRANSPL, V35, P721, DOI 10.1038/sj.bmt.1704815
NR 29
TC 113
Z9 119
U1 2
U2 31
PU LIPPINCOTT WILLIAMS & WILKINS
PI PHILADELPHIA
PA TWO COMMERCE SQ, 2001 MARKET ST, PHILADELPHIA, PA 19103 USA
SN 1077-4114
EI 1536-3678
J9 J PEDIAT HEMATOL ONC
JI J. Pediatr. Hematol. Oncol.
PD APR 15
PY 2009
VL 31
IS 4
BP 259
EP 266
DI 10.1097/MPH.0b013e3181978fd4
PG 8
WC Oncology; Hematology; Pediatrics
SC Oncology; Hematology; Pediatrics
GA 432TC
UT WOS:000265156100033
PM 19346877
DA 2025-02-23
ER

PT J
AU Quach, J
   Porter, K
   Leventhal, H
   Kelly, KM
AF Quach, Jackie
   Porter, Kyle
   Leventhal, Howard
   Kelly, Kimberly M.
TI Health behaviors among Ashkenazi Jewish individuals receiving counseling for BRCA1 and BRCA2 mutations
SO FAMILIAL CANCER
LA English
DT Article
DE BRCA1/2; Cancer; Diet; Exercise; Genetic testing; Health behaviors; Physical activity; Vitamin Use
ID breast-cancer risk; alternative medicine use; dietary-fat; hereditary breast; common-sense; complementary; consumption; association; prevention; reduction
AB Little of the research involving individuals undergoing testing for BRCA1/2 mutations has examined the effect of genetic counseling and testing on diet, exercise, and vitamin use. This study examined diet, exercise, and vitamin use among 120 Ashkenazi Jewish individuals with a personal and/or family history of breast and/or ovarian cancer who presented for BRCA1/2 genetic counseling and testing. Health behaviors were measured at pre-counseling and 6 months post-results. T-tests or ANOVAs were used to test for association of health behaviors with potential predictors: personal cancer history, anxiety, perceived cancer risk, gene status, and perceived efficacy of health behaviors. Multivariable linear regression analysis found gender (P = .007) and perceived efficacy of a healthy diet (P = .005) to be significantly associated with healthy food consumption; gender (P = .003), education (P = .01), and personal cancer history (P = .02) were significantly associated with unhealthy food consumption; higher age (P < .001) and perceived efficacy (P < .001) were significantly associated with higher vitamin use. Paired t-tests found no significant changes in diet, vitamin use, and exercise as a result of genetic counseling and testing. We conclude that genetic counseling and testing had little impact on health behaviors. Rather, perceived efficacies of certain health behaviors to prevent or delay cancer may be more reliable predictors of those behaviors. Clinicians should assess perceived efficacies of health behaviors in their interventions to improve healthy practices in the BRCA1/2 genetic testing population.
C1 [Kelly, Kimberly M.] Ohio State Univ, Dept Mol Virol Immunol & Med Genet, Columbus, OH 43210 USA.
   [Quach, Jackie] Ohio State Univ, Coll Med, Columbus, OH 43210 USA.
   [Porter, Kyle] Ohio State Univ, Ctr Biostat, Columbus, OH 43210 USA.
   [Leventhal, Howard] Rutgers State Univ, Inst Hlth Hlth Care Policy & Aging Res, New Brunswick, NJ 08903 USA.
C3 University System of Ohio; Ohio State University; University System of Ohio; Ohio State University; University System of Ohio; Ohio State University; Rutgers University System; Rutgers University New Brunswick
RP Kelly, KM (corresponding author), Ohio State Univ, Dept Mol Virol Immunol & Med Genet, 302C Comprehens Canc Ctr,410 W 12th Ave, Columbus, OH 43210 USA.
EM kimberly.kelly@osumc.edu
FU Mid-Atlantic Regional Human Genetics Network (MARHGN); New Jersey Commission on Cancer Research (NJCCR); National Cancer Institute [R03 CA128459-01]; Roessler Research Scholarship Fund
CR Abbas S, 2008, CARCINOGENESIS, V29, P93, DOI 10.1093/carcin/bgm240
   Alamian A, 2006, NUTR CANCER, V54, P157, DOI 10.1207/s15327914nc5402_1
   Antoniou A, 2003, AM J HUM GENET, V72, P1117, DOI 10.1086/375033
   Audrain J, 2001, J BEHAV MED, V24, P587, DOI 10.1023/A:1012943411367
   Benyamini Y, 2000, J GERONTOL B-PSYCHOL, V55, PP107, DOI 10.1093/geronb/55.2.P107
   Bowen DJ, 2004, CANCER DETECT PREV, V28, P409, DOI 10.1016/j.cdp.2004.08.008
   Brunet JS, 1998, J NATL CANCER I, V90, P761, DOI 10.1093/jnci/90.10.761
   Chajès V, 2008, AM J EPIDEMIOL, V167, P1312, DOI 10.1093/aje/kwn069
   Cho EY, 2003, CANCER EPIDEM BIOMAR, V12, P713
   dAgincourt-Canning L, 2006, CLIN GENET, V70, P462, DOI 10.1111/j.1399-0004.2006.00720.x
   DiGianni LM, 2006, CANCER EPIDEM BIOMAR, V15, P70, DOI 10.1158/1055-9965.EPI-05-0646
   Easton DF, 1997, AM J HUM GENET, V61, P120, DOI 10.1086/513891
   Gandini S, 2000, EUR J CANCER, V36, P636, DOI 10.1016/S0959-8049(00)00022-8
   Helyer Lucy K, 2006, BMC CANCER, V6, P39, DOI 10.1186/1471-2407-6-39
   Hirayama T, 1985, INT S PRINCESS TAKAM, V16, P41
   HOWE GR, 1994, CANCER, V74, P1078, DOI 10.1002/1097-0142(19940801)74:3+<1078::AID-CNCR2820741516>3.0.CO;2-H
   Ishitani K, 2008, AM J EPIDEMIOL, V167, P1197, DOI 10.1093/aje/kwn027
   Kelly K, 2005, PSYCHO-ONCOLOGY, V14, P34, DOI 10.1002/pon.805
   Kelly K, 2004, GENET TEST, V8, P139, DOI 10.1089/gte.2004.8.139
   Kelly Kimberly, 2004, J GENET COUNS, V13, P237, DOI 10.1023/B:JOGC.0000027959.37096.78
   King MC, 2003, SCIENCE, V302, P643, DOI 10.1126/science.1088759
   Kotsopoulos J, 2005, CANCER CAUSE CONTROL, V16, P125, DOI 10.1007/s10552-004-2593-8
   Lemon SC, 2004, PREV MED, V39, P253, DOI 10.1016/j.ypmed.2004.03.039
   LERMAN C, 1991, HEALTH PSYCHOL, V10, P259, DOI 10.1037/0278-6133.10.4.259
   Lerman C, 1994, J NATL CANCER INST MONOGR, V0, P171
   LEVENTHAL H, 1992, COGNITIVE THER RES, V16, P143, DOI 10.1007/BF01173486
   Lindsey AM, 2004, WESTERN J NURS RES, V26, P872, DOI 10.1177/0193945903261274
   Matthews AK, 2007, J ALTERN COMPLEM MED, V13, P555, DOI 10.1089/acm.2007.03-9040
   McBride CM, 2000, PSYCHO-ONCOLOGY, V9, P418, DOI 10.1002/1099-1611(200009/10)9:5<418::AID-PON474>3.0.CO;2-E
   McGuire V, 2006, CANCER EPIDEM BIOMAR, V15, P1565, DOI 10.1158/1055-9965.EPI-06-0323
   McNair DM, 1971, MANUAL PROFILE MOOD, V0, P0, DOI DOI 10.5665/SLEEP.1272
   Nkondjock A, 2007, BREAST CANCER RES TR, V103, P361, DOI 10.1007/s10549-006-9371-0
   Nkondjock A, 2006, BREAST CANCER RES TR, V98, P285, DOI 10.1007/s10549-006-9161-8
   PHILLIPS RL, 1983, CANCER RES, V43, P2403
   Rabin C, 2006, PSYCHO-ONCOL, V15, P701, DOI 10.1002/pon.1000
   Rakovitch E, 2005, BREAST CANCER RES TR, V90, P139, DOI 10.1007/s10549-004-3779-1
   Roa BB, 1996, NAT GENET, V14, P185, DOI 10.1038/ng1096-185
   Spector Denise, 2007, CANCER NURS, V30, PE1, DOI 10.1097/00002820-200701000-00015
   Tonin P, 1996, NAT MED, V2, P1179, DOI 10.1038/nm1196-1179
   TONIOLO P, 1994, EPIDEMIOLOGY, V5, P391, DOI 10.1097/00001648-199407000-00003
   Trepanier Angela, 2004, J GENET COUNS, V13, P83, DOI 10.1023/B:JOGC.0000018821.48330.77
   WILLETT WC, 1992, JAMA-J AM MED ASSOC, V268, P2037, DOI 10.1001/jama.268.15.2037
   Willett WC, 1999, TOXICOL SCI, V52, P127, DOI 10.1093/toxsci/52.suppl_1.127
   Zhang SMM, 2004, CURR OPIN OBSTET GYN, V16, P19, DOI 10.1097/00001703-200402000-00005
NR 44
TC 12
Z9 15
U1 1
U2 5
PU SPRINGER
PI DORDRECHT
PA VAN GODEWIJCKSTRAAT 30, 3311 GZ DORDRECHT, NETHERLANDS
SN 1389-9600
EI 1573-7292
J9 FAM CANCER
JI Fam. Cancer
PD SEP 15
PY 2009
VL 8
IS 3
BP 241
EP 250
DI 10.1007/s10689-009-9235-y
PG 10
WC Oncology; Genetics & Heredity
SC Oncology; Genetics & Heredity
GA 476GQ
UT WOS:000268427400010
PM 19184534
DA 2025-02-23
ER

PT J
AU Dick, MLB
   Siskind, V
   Purdie, DM
   Green, AC
AF Dick, Marie-Louise B.
   Siskind, Vic
   Purdie, David M.
   Green, Adele C.
TI Incomplete pregnancy and risk of ovarian cancer: results from two Australian case-control studies and systematic review
SO CANCER CAUSES & CONTROL
LA English
DT Article
DE Abortion; Spontaneous; Abortion; Induced; Ovarian neoplasms; Risk; Carcinoma
ID reproductive factors; incessant ovulation; abortion; dietary; epidemiology; reliability; population; carcinoma; validity; history
AB Although full-term pregnancies reduce the risk of ovarian cancer, it has not been conclusively established whether incomplete pregnancies also influence risk. We investigated the relationship between a history of incomplete pregnancy and incident epithelial ovarian cancer among over 4,500 women who participated in two large Australian population-based case-control studies in 19901993 and 2002-2005. They provided responses to detailed questions about their reproductive histories and other personal factors. Summary odds ratios (OR) and confidence intervals (CI) derived for each study using the same covariates were aggregated. We found no significant associations between the number of incomplete pregnancies and ovarian cancer, for parous (OR = 0.98, 95% CI: 0.89, 1.08) or nulliparous (OR = 1.06, 95% CI: 0.75, 1.48) women, nor for the number of spontaneous or induced abortions and ovarian cancer for parous women (OR = 0.95, 95% CI 0.82, 1.09; OR = 1.08, 95% CI: 0.86, 1.36) or nulliparous women (OR = 1.2, 95% CI: 0.6, 2.4; OR = 0.8, 95% CI: 0.47, 1.38), respectively. A systematic review of 37 previous studies of the topic confirmed our findings that a history of incomplete pregnancy does not influence a woman's risk of epithelial ovarian cancer.
C1 [Dick, Marie-Louise B.] Univ Queensland, Sch Med, Discipline Gen Practice, Royal Brisbane Hosp, Brisbane, Qld 4129, Australia.
   [Siskind, Vic; Purdie, David M.; Green, Adele C.] Queensland Inst Med Res, Canc & Populat Studies Grp, Brisbane, Qld 4006, Australia.
C3 Royal Brisbane & Women's Hospital; University of Queensland; QIMR Berghofer Medical Research Institute
RP Dick, MLB (corresponding author), Univ Queensland, Sch Med, Discipline Gen Practice, Royal Brisbane Hosp, Level 2,Edith Cavell Bldg,Herston Rd, Brisbane, Qld 4129, Australia.
EM m.dick@uq.edu.au
FU Australian National Health and Medical Research Council; Queensland Cancer Fund; U. S Army Medical Research and Materiel Command; National Health and Medical Research Council of Australia; Cancer Council Tasmania and the Cancer Foundation of Western Australia
CR *AIHW, 1999, CANC SER AIHW, V20, P0
   ANDERSON BA, 1994, DEMOGRAPHY, V31, P115, DOI 10.2307/2061911
   [Anonymous], 1987, NEW ENGL J MED, V316, P650
   Armstrong BruceK, 1992, PRINCIPLES EXPOSURE, V0, P0
   *AUSTR EL COMM, 1999, AUSTR EL COMM ANN RE, V0, P0
   BEAN JA, 1979, AM J EPIDEMIOL, V109, P181, DOI 10.1093/oxfordjournals.aje.a112673
   Bernal A, 1995, ARCH MED RES, V26, P245
   BOOTH M, 1989, BRIT J CANCER, V60, P592, DOI 10.1038/bjc.1989.320
   BYERS T, 1983, JNCI-J NATL CANCER I, V71, P681
   *CANC RES UK, 2005, CANC STATS MORT UK, V0, P0
   CASAGRANDE JT, 1979, LANCET, V2, P170
   Chen MT, 1996, CANCER CAUSE CONTROL, V7, P415, DOI 10.1007/BF00052667
   CHEN Y, 1992, INT J EPIDEMIOL, V21, P23, DOI 10.1093/ije/21.1.23
   Chiaffarino F, 2001, ANN ONCOL, V12, P337, DOI 10.1023/A:1011128408146
   CRAMER DW, 1983, JNCI-J NATL CANCER I, V71, P711
   El-Khwsky Fayek S, 2006, J EGYPT NATL CANC INST, V18, P30
   FATHALLA MF, 1971, LANCET, V2, P163
   Fu HS, 1998, FAM PLANN PERSPECT, V30, P128, DOI 10.2307/2991627
   Gierach GL, 2005, AM J EPIDEMIOL, V161, P452, DOI 10.1093/aje/kwi069
   Greggi S, 2000, GYNECOL ONCOL, V79, P50, DOI 10.1006/gyno.2000.5909
   HARLOW BL, 1988, CANCER RES, V48, P5849
   HARTGE P, 1989, AM J OBSTET GYNECOL, V161, P10, DOI 10.1016/0002-9378(89)90221-4
   HILDRETH NG, 1981, AM J EPIDEMIOL, V114, P398, DOI 10.1093/oxfordjournals.aje.a113207
   Jemal A, 2005, CA-CANCER J CLIN, V55, P10, DOI 10.3322/canjclin.55.1.10
   JOBE JB, 1989, AM J PUBLIC HEALTH, V79, P1053, DOI 10.2105/AJPH.79.8.1053
   JOLY DJ, 1974, AM J EPIDEMIOL, V99, P190, DOI 10.1093/oxfordjournals.aje.a121603
   KVALE G, 1988, INT J CANCER, V42, P246, DOI 10.1002/ijc.2910420217
   LINDEFORSHARRIS BM, 1991, AM J EPIDEMIOL, V134, P1003, DOI 10.1093/oxfordjournals.aje.a116173
   MCGOWAN L, 1979, GYNECOL ONCOL, V7, P325, DOI 10.1016/0090-8258(79)90111-2
   MORI M, 1988, AM J EPIDEMIOL, V128, P771, DOI 10.1093/oxfordjournals.aje.a115030
   NASCA PC, 1984, AM J EPIDEMIOL, V119, P705, DOI 10.1093/oxfordjournals.aje.a113791
   NEGRI E, 1991, INT J CANCER, V56, P49
   NEWHOUSE ML, 1977, BRIT J PREV SOC MED, V31, P148
   Olsen CM, 2007, CANCER EPIDEM BIOMAR, V16, P2321, DOI 10.1158/1055-9965.EPI-07-0566
   PARAZZINI F, 1989, J CLIN EPIDEMIOL, V42, P443, DOI 10.1016/0895-4356(89)90134-0
   POLYCHRONOPOULOU A, 1993, INT J CANCER, V55, P402, DOI 10.1002/ijc.2910550312
   PURDIE D, 1995, INT J CANCER, V62, P678, DOI 10.1002/ijc.2910620606
   Riman T, 2001, GYNECOL ONCOL, V83, P575, DOI 10.1006/gyno.2001.6451
   Riman T, 2002, AM J EPIDEMIOL, V156, P363, DOI 10.1093/aje/kwf048
   RISCH HA, 1994, AM J EPIDEMIOL, V140, P585, DOI 10.1093/oxfordjournals.aje.a117296
   ROSENBERG L, 1982, JAMA-J AM MED ASSOC, V247, P3210, DOI 10.1001/jama.247.23.3210
   Rosenblatt KA, 2006, CANCER CAUSE CONTROL, V17, P1275, DOI 10.1007/s10552-006-0067-x
   Salazar-Martinez E, 1999, CANCER RES, V59, P3658
   SHU XO, 1989, CANCER RES, V49, P3670
   Stadel B V, 1975, AM J OBSTET GYNECOL, V123, P772
   Tang MTC, 2000, AM J EPIDEMIOL, V151, P1139
   Titus-Ernstoff L, 2001, BRIT J CANCER, V84, P714, DOI 10.1054/bjoc.2000.1596
   TZONOU A, 1984, EUR J CANCER CLIN ON, V20, P1045, DOI 10.1016/0277-5379(84)90107-X
   Udry JR, 1996, FAM PLANN PERSPECT, V28, P228, DOI 10.2307/2135842
   WEISS NS, 1981, INT J CANCER, V28, P669, DOI 10.1002/ijc.2910280602
   WEST RO, 1966, CANCER-AM CANCER SOC, V19, P1001, DOI 10.1002/1097-0142(196607)19:7<1001::AID-CNCR2820190714>3.0.CO;2-S
   WHITTEMORE AS, 1988, AM J EPIDEMIOL, V128, P1228, DOI 10.1093/oxfordjournals.aje.a115077
   WHITTEMORE AS, 1992, AM J EPIDEMIOL, V136, P1184, DOI 10.1093/oxfordjournals.aje.a116427
   WU ML, 1988, AM J EPIDEMIOL, V128, P1216, DOI 10.1093/oxfordjournals.aje.a115076
   WYNDER EL, 1969, CANCER, V23, P352, DOI 10.1002/1097-0142(196902)23:2<352::AID-CNCR2820230212>3.0.CO;2-4
   Yen ML, 2003, GYNECOL ONCOL, V89, P318, DOI 10.1016/S0090-8258(03)00088-X
   Zhang M, 2004, GYNECOL ONCOL, V92, P320, DOI 10.1016/j.ygyno.2003.10.025
   ZIELHUIS GA, 1992, INT J EPIDEMIOL, V21, P1151, DOI 10.1093/ije/21.6.1151
NR 59
TC 13
Z9 13
U1 0
U2 2
PU SPRINGER
PI DORDRECHT
PA VAN GODEWIJCKSTRAAT 30, 3311 GZ DORDRECHT, NETHERLANDS
SN 0957-5243
EI 1573-7225
J9 CANCER CAUSE CONTROL
JI Cancer Causes Control
PD NOV 15
PY 2009
VL 20
IS 9
BP 1571
EP 1585
DI 10.1007/s10552-009-9402-3
PG 15
WC Oncology; Public, Environmental & Occupational Health
SC Oncology; Public, Environmental & Occupational Health
GA 511VF
UT WOS:000271198400004
PM 19731050
DA 2025-02-23
ER

PT J
AU Parkin, DM
   Olsen, AH
   Sasieni, P
AF Parkin, Donald Maxwell
   Olsen, Anne-Helene
   Sasieni, Peter
TI The potential for prevention of colorectal cancer in the UK
SO EUROPEAN JOURNAL OF CANCER PREVENTION
LA English
DT Article
DE colorectal cancer; lifestyle; prevention; projections; United Kingdom
ID nonsteroidal antiinflammatory drugs; dose-response metaanalysis; dietary fiber intake; colon-cancer; physical-activity; pooled analysis; vitamin-d; meat consumption; alcohol intake; rectal-cancer
AB On the basis of recent trends (up to 2004), future projections of the incidence of colorectal cancer in the UK in the next 24 years are for a continuing decline in rates (age-standardized rates predicted to be about 9% lower). The potential for modification of the predicted burden through the implementation of five preventive interventions, for which national policies or targets have been promulgated, is examined. We estimate that 31.5% of cancers in men and 18.4% in women could be prevented if reasonable targets with respect to diet (reduced consumption of red meat increased fruit and vegetables), exercise (30 min 5 days a week), alcohol consumption (3 U a day for men, 2 U for women) and weight control were achieved. This estimate assumes a return of the weight profile of the UK population to that present 20 years ago; if the aim were simply to halt the increasing trend in overweight the preventable fractions would be 28% in men and 14.7% in women. These predictions suggest that realistic lifestyle modifications can result in a substantial reduction in cases of this major cancer. The benefit in terms of avoided deaths is probably greater than that which can be achieved through implementation of the national screening programme, and improvements in treatment European Joumal of Cancer Prevention 18:179-190 (C) 2009 Wolters Kluwer Health | Lippincott Williams & Wilkins.
C1 [Parkin, Donald Maxwell; Olsen, Anne-Helene; Sasieni, Peter] Queen Mary Univ London, Wolfson Inst Prevent Med, Barts & London Sch Med & Dent, Canc Res UK Ctr Epidemiol Math & Stat, London EC1M 6BQ, England.
C3 University of London; Queen Mary University London; Cancer Research UK
RP Parkin, DM (corresponding author), Queen Mary Univ London, Wolfson Inst Prevent Med, Barts & London Sch Med & Dent, Canc Res UK Ctr Epidemiol Math & Stat, Charterhouse Sq, London EC1M 6BQ, England.
EM max.parkin@cancer.org.uk
FU Cancer Research UK
CR Atkin W, 1999, BRIT MED J, V319, P1212, DOI 10.1136/bmj.319.7219.1212
   Baron JA, 2003, NEW ENGL J MED, V348, P891, DOI 10.1056/NEJMoa021735
   Beral Valerie, 2003, LANCET, V362, P419
   Beresford SAA, 2006, JAMA-J AM MED ASSOC, V295, P643, DOI 10.1001/jama.295.6.643
   Bergström A, 2001, INT J CANCER, V91, P421, DOI 10.1002/1097-0215(200002)9999:9999<::AID-IJC1053>3.0.CO;2-T
   Bingham SA, 2005, CANCER EPIDEM BIOMAR, V14, P1552, DOI 10.1158/1055-9965.EPI-04-0891
   Bonovas S, 2006, J CLIN ONCOL, V24, P4808, DOI 10.1200/JCO.2006.06.3560
   BRAUN MM, 1995, AM J EPIDEMIOL, V142, P608, DOI 10.1093/oxfordjournals.aje.a117682
   Bray F, 2006, NAT REV CANCER, V6, P63, DOI 10.1038/nrc1781
   Calle EE, 2004, NAT REV CANCER, V4, P579, DOI 10.1038/nrc1408
   *CALM HIN REP, 1995, REP EXP ADV GROUP CA, V0, P0
   Chan AT, 2005, JAMA-J AM MED ASSOC, V294, P914, DOI 10.1001/jama.294.8.914
   Chao A, 2004, CANCER EPIDEM BIOMAR, V13, P2187
   Chlebowski RT, 2004, NEW ENGL J MED, V350, P991, DOI 10.1056/NEJMoa032071
   Cho E, 2004, JNCI-J NATL CANCER I, V96, P1015, DOI 10.1093/jnci/djh185
   Cho EY, 2004, ANN INTERN MED, V140, P603, DOI 10.7326/0003-4819-140-8-200404200-00007
   *CRUK, 2008, UK CANC INC STAT, V0, P0
   Csizmadi I, 2004, BRIT J CANCER, V90, P76, DOI 10.1038/sj.bjc.6601438
   *DEFRA, 2002, NAT FOOD SURV 2002, V0, P0
   Demierre MF, 2005, NAT REV CANCER, V5, P930, DOI 10.1038/nrc1751
   *DOH, 2005, CHOOS BETT DIET FOOD, V0, P0
   *DOH, 1998, NUTR ASP DEV CANC, V0, P0
   *DOH, 2005, HLTH SURV ENGL TREND, V0, P0
   DOLL R, 2005, OXFORD TXB MED, V0, P0
   Fearnhead NS, 2002, BRIT MED BULL, V64, P27, DOI 10.1093/bmb/64.1.27
   Fernandez E, 2001, BRIT J CANCER, V84, P722, DOI 10.1054/bjoc.2000.1622
   Ferrari P, 2007, INT J CANCER, V121, P2065, DOI 10.1002/ijc.22966
   Feskanich D, 2004, CANCER EPIDEM BIOMAR, V13, P1502
   *FOOD STAND AG, 2002, NAT DIET NUTR SURV A, V1, P0
   *FOOD STAND AG, 2004, NAT DIET NUTR SURV A, V5, P4
   *FOOD STAND AG, 2003, NAT DIET NUTR SURV A, V2, P0
   Friedenreich C, 2006, CANCER EPIDEM BIOMAR, V15, P2398, DOI 10.1158/1055-9965.EPI-06-0595
   GIOVANNUCCI E, 1995, ANN INTERN MED, V122, P327, DOI 10.7326/0003-4819-122-5-199503010-00002
   GIOVANNUCCI E, 1994, CANCER RES, V54, P2390
   Grodstein F, 1999, AM J MED, V106, P574, DOI 10.1016/S0002-9343(99)00063-7
   Hulley S, 2002, JAMA-J AM MED ASSOC, V288, P58, DOI 10.1001/jama.288.1.58
   Koushik A, 2007, JNCI-J NATL CANCER I, V99, P1471, DOI 10.1093/jnci/djm155
   Larsson SC, 2007, AM J CLIN NUTR, V86, P556, DOI 10.1093/ajcn/86.3.556
   Larsson SC, 2006, INT J CANCER, V119, P2657, DOI 10.1002/ijc.22170
   Levine AJ, 2001, NUTR CANCER, V39, P35, DOI 10.1207/S15327914nc391_5
   Moller B, 2003, STAT MED, V22, P2751, DOI 10.1002/sim.1481
   Morris E, 2006, BRIT J CANCER, V95, P979, DOI 10.1038/sj.bjc.6603372
   Moskal A, 2007, INT J CANCER, V120, P664, DOI 10.1002/ijc.22299
   Nichols HB, 2005, CANCER EPIDEM BIOMAR, V14, P1212, DOI 10.1158/1055-9965.EPI-04-0845
   Nomura AMY, 2007, CANCER CAUSE CONTROL, V18, P753, DOI 10.1007/s10552-007-9018-4
   Norat T, 2002, INT J CANCER, V98, P241, DOI 10.1002/ijc.10126
   Otani T, 2006, INT J CANCER, V119, P1475, DOI 10.1002/ijc.22007
   Park Y, 2005, JAMA-J AM MED ASSOC, V294, P2849, DOI 10.1001/jama.294.22.2849
   Parker ED, 2003, INT J OBESITY, V27, P1447, DOI 10.1038/sj.ijo.0802437
   Peters U, 2001, CANCER EPIDEM BIOMAR, V10, P1267
   Rapp K, 2008, ANN ONCOL, V19, P641, DOI 10.1093/annonc/mdm549
   Riboli E, 2003, AM J CLIN NUTR, V78, P559S, DOI 10.1093/ajcn/78.3.559S
   Ricchi P, 2003, BRIT J CANCER, V88, P803, DOI 10.1038/sj.bjc.6600829
   Sandhu MS, 2001, CANCER EPIDEM BIOMAR, V10, P439
   Sandler RS, 2003, NEW ENGL J MED, V348, P883, DOI 10.1056/NEJMoa021633
   Sanjoaquin MA, 2005, INT J CANCER, V113, P825, DOI 10.1002/ijc.20648
   Schatzkin A, 2007, AM J CLIN NUTR, V85, P1353, DOI 10.1093/ajcn/85.5.1353
   Shin A, 2006, INT J CANCER, V119, P2938, DOI 10.1002/ijc.22196
   Slattery ML, 2003, AM J EPIDEMIOL, V158, P214, DOI 10.1093/aje/kwg134
   Slattery ML, 2003, CANCER CAUSE CONTROL, V14, P75, DOI 10.1023/A:1022545017867
   Steinmetz KA, 1996, J AM DIET ASSOC, V96, P1027, DOI 10.1016/S0002-8223(96)00273-8
   Tangrea J, 1997, CANCER CAUSE CONTROL, V8, P615, DOI 10.1023/A:1018450531136
   Taylor ML, 2008, EUR J CANCER PREV, V17, P259, DOI 10.1097/CEJ.0b013e3282b721fe
   Wactawski-Wende J, 2006, NEW ENGL J MED, V354, P684, DOI 10.1056/NEJMoa055222
   Wakai K, 2007, CANCER EPIDEM BIOMAR, V16, P668, DOI 10.1158/1055-9965.EPI-06-0664
   Wei EK, 2004, INT J CANCER, V108, P433, DOI 10.1002/ijc.11540
   Wolin KY, 2007, INT J CANCER, V121, P2776, DOI 10.1002/ijc.23009
   Zhang SM, 2006, AM J EPIDEMIOL, V163, P108, DOI 10.1093/aje/kwj016
NR 68
TC 29
Z9 35
U1 0
U2 14
PU LIPPINCOTT WILLIAMS & WILKINS
PI PHILADELPHIA
PA TWO COMMERCE SQ, 2001 MARKET ST, PHILADELPHIA, PA 19103 USA
SN 0959-8278
EI 1473-5709
J9 EUR J CANCER PREV
JI Eur. J. Cancer Prev.
PD JUN 15
PY 2009
VL 18
IS 3
BP 179
EP 190
DI 10.1097/CEJ.0b013e32830c8d83
PG 12
WC Oncology
SC Oncology
GA 435US
UT WOS:000265369400002
PM 19238085
DA 2025-02-23
ER

PT J
AU Nöthlings, U
   Yamamoto, JF
   Wilkens, LR
   Murphy, SP
   Park, SY
   Henderson, BE
   Kolonel, LN
   Le Marchand, L
AF Noethlings, Ute
   Yamamoto, Jennifer F.
   Wilkens, Lynne R.
   Murphy, Suzanne P.
   Park, Song-Yi
   Henderson, Brian E.
   Kolonel, Laurence N.
   Le Marchand, Loic
TI Meat and Heterocyclic Amine Intake, Smoking, <i>NAT1</i> and <i>NAT2</i> Polymorphisms, and Colorectal Cancer Risk in the Multiethnic Cohort Study
SO CANCER EPIDEMIOLOGY BIOMARKERS & PREVENTION
LA English
DT Article
ID done red meat; cigarette-smoking; genetic susceptibility; rapid n-acetyltransferase-2; tobacco smoking; genotype method; colon-cancer; consumption; association; adenoma
AB Background: N-acetyltransferases (NAT) 1 and 2 are polymorphic enzymes catalyzing the metabolic activation of heterocyclic amines. We investigated the modifying effects of NAT1 and NAT2 polymorphisms on the association of meat consumption, heterocyclic amine intake, and smoking with colorectal cancer risk. Method: In the Multiethnic Cohort study, participants completed a smoking history and a food-frequency questionnaire at recruitment and a cooked meat module 5 years later to estimate heterocyclic amine intake (2-amino-1-methyl-6-phenylimidazo[4,5-b]pyriidine, 2-amino-3,8-dimethylimidazo[4,5-f]quinoxaline, 2-amino-3,4,8-trimethylimidazo[4,5-f]quinoxaline). Blood samples were collected from incident cases and age-, sex-, ethnicity-, frequency-matched controls to determine genotypes. For analysis of meat intake and smoking, data were available for 1,009 cases and 1,522 controls; for heterocyclic amine intake analyses, 398 cases and 1,444 controls were available. Multivariate logistic regression models were used to estimate odds ratios. Results: Smoking was associated with an increased colorectal cancer risk (odds ratio, 1.51; 95% confidence interval, 1.17-1.95) for >= 30 pack-years compared with never smokers (P trend = 0.0004). The association was stronger with presence of the "rapid" compared with the "slow/intermediate" NAT2 genotype (P interaction = 0.003). No significant associations were observed for intakes of red meat, processed meat, and heterocyclic amine, or meat doneness preference, but a dietary pattern high in meat showed a weak positive interaction with the NAT2 genotype (P interaction = 0.05). Conclusion: The enhanced association between smoking and colorectal cancer risk in subjects with the NAT2 rapid genotype supports a role for NAT2 and tobacco smoke heterocyclic amines in the etiology of colorectal cancer. This study only provides weak support for a similar association with meat heterocyclic amines. (Cancer Epidemiol Biomarkers Prev 2009;18(7):2098-106)
C1 [Noethlings, Ute; Yamamoto, Jennifer F.; Wilkens, Lynne R.; Murphy, Suzanne P.; Park, Song-Yi; Kolonel, Laurence N.; Le Marchand, Loic] Univ Hawaii, Canc Res Ctr Hawaii, Honolulu, HI 96813 USA.
   [Noethlings, Ute] Deutsch Inst Emahrungsforsch Potsdam Rehbruecke, German Inst Human Nutr, Nuthetal, Germany.
   [Henderson, Brian E.] Univ So Calif, Los Angeles, CA USA.
C3 University of Hawaii System; Cancer Research Center of Hawaii; Leibniz Association; Deutsches Institut fur Ernahrungsforschung Potsdam-Rehbrucke (DIfE); University of Southern California
RP Le Marchand, L (corresponding author), Univ Hawaii, Canc Res Ctr Hawaii, 1236 Lauhala St,Suite 407, Honolulu, HI 96813 USA.
EM loic@crch.hawaii.edu
FU National Cancer Institute [R37 CA54281, P01CA033619, R01 CA63464, N01-PC-35137, N01-PC-35139]
CR Abrams JA, 2008, GASTROENTEROLOGY, V134, P617, DOI 10.1053/j.gastro.2007.12.015
   [Anonymous], 2004, THE HEALTH CONSEQUENCES OF SMOKING: A REPORT OF THE SURGEON GENERAL, V0, P0
   [Anonymous], 2008, CANC FACTS FIG 2008, V0, P0
   Augustsson K, 1999, LANCET, V353, P703, DOI 10.1016/S0140-6736(98)06099-1
   Barrett JH, 2003, CARCINOGENESIS, V24, P275, DOI 10.1093/carcin/24.2.275
   Botteri E, 2008, GASTROENTEROLOGY, V134, P388, DOI 10.1053/j.gastro.2007.11.007
   Butler LM, 2003, AM J EPIDEMIOL, V157, P434, DOI 10.1093/aje/kwf221
   BUTLER LM, 2007, MUTAT RES, V0, P0
   Chan AT, 2005, INT J CANCER, V115, P648, DOI 10.1002/ijc.20890
   Chen J, 1998, CANCER RES, V58, P3307
   Chen K, 2005, WORLD J GASTROENTERO, V11, P331, DOI 10.3748/wjg.v11.i3.331
   Cross AJ, 2004, ENVIRON MOL MUTAGEN, V44, P44, DOI 10.1002/em.20030
   Dingley KH, 1999, CANCER EPIDEM BIOMAR, V8, P507
   Doll MA, 2002, ANAL BIOCHEM, V301, P328, DOI 10.1006/abio.2001.5520
   Doll MA, 2001, ANAL BIOCHEM, V288, P106, DOI 10.1006/abio.2000.4892
   Doll R, 2005, BRIT J CANCER, V92, P426, DOI 10.1038/sj.bjc.6602359
   Edwards BK, 2005, JNCI-J NATL CANCER I, V97, P1407, DOI 10.1093/jnci/dji289
   GIOVANNUCCI E, 1994, J NATL CANCER I, V86, P192, DOI 10.1093/jnci/86.3.192
   Giovannucci E, 2001, CANCER EPIDEM BIOMAR, V10, P725
   Gunter MJ, 2005, CARCINOGENESIS, V26, P637, DOI 10.1093/carcin/bgh350
   Hein DW, 2000, CANCER EPIDEM BIOMAR, V9, P29
   IARC, 2004, TOB SMOK INV SMOK, V0, P0
   Ishibe N, 2002, PHARMACOGENETICS, V12, P145, DOI 10.1097/00008571-200203000-00008
   Kampman E, 1999, CANCER EPIDEM BIOMAR, V8, P15
   Kipnis V, 2003, AM J EPIDEMIOL, V158, P14, DOI 10.1093/aje/kwg091
   Kolonel LN, 2000, AM J EPIDEMIOL, V151, P346, DOI 10.1093/oxfordjournals.aje.a010213
   Le Marchand L, 2002, MUTAT RES-FUND MOL M, V506, P205, DOI 10.1016/S0027-5107(02)00167-7
   Le Marchand L, 2001, CANCER EPIDEM BIOMAR, V10, P1259
   Lilla C, 2006, CANCER EPIDEM BIOMAR, V15, P99, DOI 10.1158/1055-9965.EPI-05-0618
   Lüchtenborg M, 2007, CANCER EPIDEM BIOMAR, V16, P1341, DOI 10.1158/1055-9965.EPI-06-0519
   Murtaugh MA, 2004, J NUTR, V134, P776, DOI 10.1093/jn/134.4.776
   Norat T, 2002, INT J CANCER, V98, P241, DOI 10.1002/ijc.10126
   Nowell S, 2002, MUTAT RES-FUND MOL M, V506, P175, DOI 10.1016/S0027-5107(02)00164-1
   Ognjanovic S, 2006, CANCER CAUSE CONTROL, V17, P1175, DOI 10.1007/s10552-006-0061-3
   Park SY, 2005, J NUTR, V135, P843, DOI 10.1093/jn/135.4.843
   Paskett ED, 2007, JNCI-J NATL CANCER I, V99, P1729, DOI 10.1093/jnci/djm176
   Potter JD, 1999, CANCER EPIDEM BIOMAR, V8, P69
   PROBSTHENSCH NM, 1995, CANCER RES, V55, P2017
   Sandhu MS, 2001, CANCER EPIDEM BIOMAR, V10, P439
   Sinha R, 2001, CANCER EPIDEM BIOMAR, V10, P559
   Sinha R, 2005, CANCER RES, V65, P8034, DOI 10.1158/0008-5472.CAN-04-3429
   Sinha R, 2005, MOL NUTR FOOD RES, V49, P648, DOI 10.1002/mnfr.200500018
   Slattery ML, 2003, CANCER EPIDEM BIOMAR, V12, P882
   Sorensen M, 2008, CANCER LETT, V266, P186, DOI 10.1016/j.canlet.2008.02.046
   Stram DO, 2000, AM J EPIDEMIOL, V151, P358, DOI 10.1093/oxfordjournals.aje.a010214
   Sugimura T, 2004, CANCER SCI, V95, P290, DOI 10.1111/j.1349-7006.2004.tb03205.x
   Tiemersma EW, 2004, CANCER CAUSE CONTROL, V15, P225, DOI 10.1023/B:CACO.0000024263.44973.92
   Tiemersma EW, 2004, INT J CANCER, V108, P97, DOI 10.1002/ijc.11533
   Tiemersma EW, 2002, CANCER CAUSE CONTROL, V13, P383, DOI 10.1023/A:1015236701054
   Turesky RJ, 2004, CURR DRUG METAB, V5, P169, DOI 10.2174/1389200043489036
   Turesky RJ, 2007, CANCER EPIDEM BIOMAR, V16, P1554, DOI 10.1158/1055-9965.EPI-07-0132
   van der Hel OL, 2003, CANCER CAUSE CONTROL, V14, P293, DOI 10.1023/A:1023601922106
   van der Hel OL, 2003, CANCER EPIDEM BIOMAR, V12, P681
   Welfare MR, 1997, CARCINOGENESIS, V18, P1351, DOI 10.1093/carcin/18.7.1351
   World Cancer Research Fund / American Institute for Cancer research, 2007, FOOD, V0, Physical Activity
   Wu K, 2006, CANCER EPIDEM BIOMAR, V15, P1120, DOI 10.1158/1055-9965.EPI-05-0782
NR 56
TC 77
Z9 82
U1 0
U2 12
PU AMER ASSOC CANCER RESEARCH
PI PHILADELPHIA
PA 615 CHESTNUT ST, 17TH FLOOR, PHILADELPHIA, PA 19106-4404 USA
SN 1055-9965
EI 1538-7755
J9 CANCER EPIDEM BIOMAR
JI Cancer Epidemiol. Biomarkers Prev.
PD JUL 15
PY 2009
VL 18
IS 7
BP 2098
EP 2106
DI 10.1158/1055-9965.EPI-08-1218
PG 9
WC Oncology; Public, Environmental & Occupational Health
SC Oncology; Public, Environmental & Occupational Health
GA 471LR
UT WOS:000268059700022
PM 19549810
DA 2025-02-23
ER

PT J
AU Larsson, SC
   Johansson, JE
   Andersson, SO
   Wolk, A
AF Larsson, Susanna C.
   Johansson, Jan-Erik
   Andersson, Swen-Olof
   Wolk, Alicja
TI Meat intake and bladder cancer risk in a Swedish prospective cohort
SO CANCER CAUSES & CONTROL
LA English
DT Article
DE Bladder cancer; Diet; Epidemiology; Meat; Prospective studies
ID urothelial cancer; consumption; foods; nitrosamines; diet; fish; red
AB High meat consumption could potentially increase the risk of bladder cancer, but findings from epidemiologic studies are inconsistent. We prospectively examined the association between meat intake and bladder cancer risk in a population-based cohort study. We prospectively followed 82,002 Swedish women and men who were free from cancer and completed a food-frequency questionnaire in 1997. Incident cases of bladder cancer were identified in the Swedish cancer registries. Cox proportional hazards models were used to calculate hazard ratios (HR) with 95% confidence intervals (CI), adjusted for age, sex, education, smoking status, pack-years of smoking, and total energy intake. During a mean follow-up of 9.4 years, 485 incident cases of bladder cancer (76 women and 409 men) were ascertained in the cohort. We observed no association between the intake of total or any specific type of meat and the risk of bladder cancer. The multivariate HRs (95% CIs) comparing the highest and the lowest category of intake were 1.05 (0.71-1.55) for total meat, 1.00 (0.71-1.41) for red meat, 1.01 (0.80-1.28) for processed meats, 0.96 (0.70-1.30) for chicken/poultry, and 0.92 (0.65-1.30) for fried meats/fish. The associations did not vary by sex or smoking status. These results do not support the hypothesis that intake of red meat, processed meat, poultry, or fried meats/fish is associated with the risk of developing bladder cancer.
C1 [Larsson, Susanna C.; Wolk, Alicja] Karolinska Inst, Div Nutr Epidemiol, Natl Inst Environm Med, S-17177 Stockholm, Sweden.
   [Johansson, Jan-Erik; Andersson, Swen-Olof] Orebro Univ Hosp, Dept Urol, Ctr Assessment Med Technol, Orebro, Sweden.
C3 Karolinska Institutet; Orebro University
RP Larsson, SC (corresponding author), Karolinska Inst, Div Nutr Epidemiol, Natl Inst Environm Med, Box 210, S-17177 Stockholm, Sweden.
EM susanna.larsson@ki.se
FU Swedish Cancer Foundation; Orebro County Council Research Committee,; Swedish Research Council Committee for Infrastructure
CR Bergstrom L, 1991, VAR FODA, V43, P439
   BRYAN GT, 1977, CANCER RES, V37, P2813
   Chyou P H, 1993, ANN EPIDEMIOL, V3, P211
   CLAUDE J, 1986, AM J EPIDEMIOL, V124, P578, DOI 10.1093/oxfordjournals.aje.a114430
   Cox D, 1984, ANAL SURVIVAL DATA, V0, P0
   Cross AJ, 2007, PLOS MED, V4, P1973, DOI 10.1371/journal.pmed.0040325
   García-Closas R, 2007, EUR J CANCER, V43, P1731, DOI 10.1016/j.ejca.2007.05.007
   Goldman R, 2003, J NUTR, V133, P965S, DOI 10.1093/jn/133.3.965S
   Hu JF, 2008, NUTR CANCER, V60, P313, DOI 10.1080/01635580701759724
   Larsson SC, 2004, JNCI-J NATL CANCER I, V96, P396, DOI 10.1093/jnci/djh061
   Larsson SC, 2006, INT J CANCER, V118, P2866, DOI 10.1002/ijc.21732
   Larsson SC, 2005, INT J CANCER, V113, P829, DOI 10.1002/ijc.20658
   Larsson SC, 2006, INT J CANCER, V119, P915, DOI 10.1002/ijc.21925
   LAVECCHIA C, 1989, NUTR CANCER, V12, P93, DOI 10.1080/01635588909514006
   Lumbreras B, 2008, CANCER CAUSE CONTROL, V19, P649, DOI 10.1007/s10552-008-9121-1
   MATTSSON B, 1984, ACTA RADIOL ONCOL, V23, P305, DOI 10.3109/02841868409136026
   Michaud DS, 2006, AM J CLIN NUTR, V84, P1177, DOI 10.1093/ajcn/84.5.1177
   MILLS PK, 1991, AM J EPIDEMIOL, V133, P230, DOI 10.1093/oxfordjournals.aje.a115867
   MIRVISH SS, 1995, CANCER LETT, V93, P17, DOI 10.1016/0304-3835(95)03786-V
   Phillips DH, 1999, MUTAT RES-GEN TOX EN, V443, P139, DOI 10.1016/S1383-5742(99)00016-2
   Radosavljevic V, 2004, TUMORI J, V90, P175, DOI 10.1177/030089160409000203
   RIBOLI E, 1991, INT J CANCER, V49, P214, DOI 10.1002/ijc.2910490212
   Skog KI, 1998, FOOD CHEM TOXICOL, V36, P879, DOI 10.1016/S0278-6915(98)00061-1
   STEINECK G, 1990, INT J CANCER, V45, P1006, DOI 10.1002/ijc.2910450604
   STEINECK G, 1988, ACTA ONCOL, V27, P323, DOI 10.3109/02841868809093549
   Wakai K, 2004, INT J UROL, V11, P11, DOI 10.1111/j.1442-2042.2004.00740.x
   Wilkens LR, 1996, CANCER EPIDEM BIOMAR, V5, P161
   World Cancer Research Fund / American Institute for Cancer research, 2007, FOOD, V0, Physical Activity
NR 28
TC 22
Z9 24
U1 0
U2 9
PU SPRINGER
PI DORDRECHT
PA VAN GODEWIJCKSTRAAT 30, 3311 GZ DORDRECHT, NETHERLANDS
SN 0957-5243
EI 1573-7225
J9 CANCER CAUSE CONTROL
JI Cancer Causes Control
PD FEB 15
PY 2009
VL 20
IS 1
BP 35
EP 40
DI 10.1007/s10552-008-9214-x
PG 6
WC Oncology; Public, Environmental & Occupational Health
SC Oncology; Public, Environmental & Occupational Health
GA 395DU
UT WOS:000262504100004
PM 18704711
DA 2025-02-23
ER

PT J
AU Gold, EB
   Pierce, JP
   Natarajan, L
   Stefanick, ML
   Laughlin, GA
   Caan, BJ
   Flatt, SW
   Emond, JA
   Saquib, N
   Madlensky, L
   Kealey, S
   Wasserman, L
   Thomson, CA
   Rock, CL
   Parker, BA
   Karanja, N
   Jones, V
   Hajek, RA
   Pu, MY
   Mortimer, JE
AF Gold, Ellen B.
   Pierce, John P.
   Natarajan, Loki
   Stefanick, Marcia L.
   Laughlin, Gail A.
   Caan, Bette J.
   Flatt, Shirley W.
   Emond, Jennifer A.
   Saquib, Nazmus
   Madlensky, Lisa
   Kealey, Sheila
   Wasserman, Linda
   Thomson, Cynthia A.
   Rock, Cheryl L.
   Parker, Barbara A.
   Karanja, Njeri
   Jones, Vicky
   Hajek, Richard A.
   Pu, Minya
   Mortimer, Joanne E.
TI Dietary Pattern Influences Breast Cancer Prognosis in Women Without Hot Flashes: The Women's Healthy Eating and Living Trial
SO JOURNAL OF CLINICAL ONCOLOGY
LA English
DT Article
ID reproductive steroid-hormones; postmenopausal women; fiber; symptoms; fat; estradiol; symptomatology; intervention; recurrence; vegetables
AB Purpose To determine whether a low-fat diet high in vegetables, fruit, and fiber differentially affects prognosis in breast cancer survivors with hot flashes (HF) or without HF after treatment. Patients and Methods A secondary analysis was conducted on 2,967 breast cancer survivors, age 18 to 70 years, who were randomly assigned between 1995 and 2000 in a multicenter, controlled trial of a dietary intervention to prevent additional breast cancer events and observed through June 1, 2006. We compared the dietary intervention group with a group who received five-a-day dietary guidelines. Results Independent of HF status, a substantial between-group difference among those who did and did not receive dietary guidelines was achieved and maintained at 4 years in intake of vegetable/fruit servings per day (54% higher; 10 v 6.5 servings/d, respectively), fiber (31% higher; 25.5 v 19.4 g/d, respectively), and percent energy from fat (14% lower; 26.9% v 31.3%, respectively). Adjusting for tumor characteristics and antiestrogen treatment, HF-negative women assigned to the intervention had 31% fewer events than HF-negative women assigned to the comparison group (hazard ratio [HR] = 0.69; 95% CI, 0.51 to 0.93; P = .02). The intervention did not affect prognosis in the women with baseline HFs. Furthermore, compared with HF-negative women assigned to the comparison group, HF-positive women had significantly fewer events in both the intervention (HR = 0.77; 95% CI, 0.59 to 1.00; P = .05) and comparison groups (HR = 0.65; 95% CI, 0.49 to 0.85; P = .002). Conclusion A diet with higher vegetable, fruit, and fiber and lower fat intakes than the five-a-day diet may reduce risk of additional events in HF-negative breast cancer survivors. This suggestive finding needs confirmation in a trial in which it is the primary hypothesis.
C1 [Pierce, John P.] Univ Calif San Diego, Moores Canc Ctr, Canc Prevent & Control Program, La Jolla, CA 92093 USA.
   Univ Calif Davis, Dept Publ Hlth Sci, Davis, CA 95616 USA.
   Univ Calif San Diego, Dept Family & Prevent Med, Div Biostat, La Jolla, CA 92093 USA.
   Stanford Univ, Stanford Prevent Res Ctr, Stanford, CA 94305 USA.
   Kaiser Permanente No Calif, Div Res, Oakland, CA USA.
   City Hope Comprehens Canc Ctr, Duarte, CA USA.
   Univ Arizona, Arizona Canc Ctr, Dept Nutr Sci, Tucson, AZ USA.
   Ctr Hlth Res, Portland, OR USA.
   Yakama Valley Mem Hosp, Yakima, WA USA.
   Univ Texas MD Anderson Canc Ctr, Dept Hlth Dispar Res, Houston, TX 77030 USA.
C3 University of California System; University of California San Diego; University of California System; University of California Davis; University of California System; University of California San Diego; Stanford University; Kaiser Permanente; City of Hope; University of Arizona; Arizona Center Cancer Care; University of Texas System; UTMD Anderson Cancer Center
RP Pierce, JP (corresponding author), Univ Calif San Diego, Moores Canc Ctr, Canc Prevent & Control Program, 3855 Hlth Sci Dr,0901, La Jolla, CA 92093 USA.
EM jppierce@ucsd.edu
FU Walton Family Foundation; National Cancer Institute [CA 69375]; National Institutes of Health [M01-RR00070, M01-RR00079, M01-RR00827]
CR ABE T, 1977, AM J OBSTET GYNECOL, V129, P65, DOI 10.1016/0002-9378(77)90822-5
   *AM JOINT COMM CAN, 2002, MAN STAG CANC, V0, P0
   Bardwell WA, 2004, PSYCHO-ONCOLOGY, V13, P595, DOI 10.1002/pon.768
   BURNAM MA, 1988, MED CARE, V26, P775, DOI 10.1097/00005650-198808000-00004
   Crandall CJ, 2006, AM J MED, V119, P52, DOI 10.1016/j.amjmed.2006.07.007
   CUZICK J, 2007, 30 ANN SAN ANT BREAS, V0, P0
   Dixon JM, 2008, J CLIN ONCOL, V26, P1671, DOI 10.1200/JCO.2007.13.9279
   FREEDMAN RR, 1995, J CLIN ENDOCR METAB, V80, P2354, DOI 10.1210/jc.80.8.2354
   GOLDIN BR, 1994, CANCER-AM CANCER SOC, V74, P1125, DOI 10.1002/1097-0142(19940801)74:3+<1125::AID-CNCR2820741521>3.0.CO;2-5
   HUTTON JD, 1978, LANCET, V1, P678
   JAMES CE, 1984, BRIT J OBSTET GYNAEC, V91, P56, DOI 10.1111/j.1471-0528.1984.tb05279.x
   Kendall A, 2007, J STEROID BIOCHEM, V103, P99, DOI 10.1016/j.jsbmb.2006.07.011
   MATTHEWS KA, 1994, ARCH INTERN MED, V154, P2349, DOI 10.1001/archinte.154.20.2349
   Mom CH, 2006, CRIT REV ONCOL HEMAT, V57, P63, DOI 10.1016/j.critrevonc.2005.04.009
   Monroe KR, 2007, NUTR CANCER, V58, P127, DOI 10.1080/01635580701327935
   Mortimer JE, 2008, BREAST CANCER RES TR, V108, P421, DOI 10.1007/s10549-007-9612-x
   Newman VA, 2005, J AM DIET ASSOC, V105, P382, DOI 10.1016/j.jada.2004.12.008
   Pierce JP, 2007, J NUTR, V137, P2291, DOI 10.1093/jn/137.10.2291
   Pierce JP, 2007, JAMA-J AM MED ASSOC, V298, P289, DOI 10.1001/jama.298.3.289
   Pierce JP, 2006, CANCER EPIDEM BIOMAR, V15, P1886, DOI 10.1158/1055-9965.EPI-05-0928
   Pierce JP, 2004, J NUTR, V134, P452
   Pierce JP, 2002, CONTROL CLIN TRIALS, V23, P728, DOI 10.1016/S0197-2456(02)00241-6
   Randolph JF, 2005, J CLIN ENDOCR METAB, V90, P6106, DOI 10.1210/jc.2005-1374
   Rock CL, 2008, CANCER EPIDEM BIOMAR, V17, P614, DOI 10.1158/1055-9965.EPI-07-0761
   Rock CL, 2004, J CLIN ONCOL, V22, P2379, DOI 10.1200/JCO.2004.09.025
   Saquib N, 2007, BREAST CANCER RES TR, V105, P177, DOI 10.1007/s10549-006-9442-2
   Shultz T D, 1986, NUTR CANCER, V8, P141
   STONE SC, 1975, OBSTET GYNECOL, V45, P625, DOI 10.1097/00006250-197506000-00005
   STUDD JWW, 1978, POSTGRAD MED J, V54, P25
   Tuunainen A, 2001, PSYCHIAT RES, V103, P261, DOI 10.1016/S0165-1781(01)00278-5
   *USDA, 1995, HOM HLTH GARD B, V232, P0
   WARE JE, 1992, MED CARE, V30, P473, DOI 10.1097/00005650-199206000-00002
   WHITTEN CG, 1988, FASEB J, V2, P0
   *WHO, 1990, RES MEN 1990S, V0, P0
   Wilbur J, 1998, MENOPAUSE, V5, P43
   Woods NF, 2006, MENOPAUSE, V13, P902, DOI 10.1097/01.gme.0000227058.70903.9f
   Wu AH, 1999, J NATL CANCER I, V91, P529, DOI 10.1093/jnci/91.6.529
NR 38
TC 59
Z9 62
U1 0
U2 3
PU AMER SOC CLINICAL ONCOLOGY
PI ALEXANDRIA
PA 2318 MILL ROAD, STE 800, ALEXANDRIA, VA 22314 USA
SN 0732-183X
EI 1527-7755
J9 J CLIN ONCOL
JI J. Clin. Oncol.
PD JAN 20
PY 2009
VL 27
IS 3
BP 352
EP 359
DI 10.1200/JCO.2008.16.1067
PG 8
WC Oncology
SC Oncology
GA 395CE
UT WOS:000262499100007
PM 19075284
DA 2025-02-23
ER

PT J
AU Lipworth, L
   Rossi, M
   McLaughlin, JK
   Negri, E
   Talamini, R
   Levi, F
   Franceschi, S
   La Vecchia, C
AF Lipworth, L.
   Rossi, M.
   McLaughlin, J. K.
   Negri, E.
   Talamini, R.
   Levi, F.
   Franceschi, S.
   La Vecchia, C.
TI Dietary vitamin D and cancers of the oral cavity and esophagus
SO ANNALS OF ONCOLOGY
LA English
DT Article
DE cancer; epidemiology; esophageal; oral; pharyngeal; vitamin D
ID food-frequency questionnaire; nonmelanoma skin-cancer; united-states; mortality rates; b radiation; risk; colon; reproducibility; sunlight; health
AB Methods: In two case-control studies in Italy, we examined the relation between dietary vitamin D intake and squamous cell carcinoma of the esophagus (SCCE; 304 cases) and oral/pharyngeal cancer (804 cases). Odds ratios (ORs) and 95% confidence intervals (CIs) were estimated by multiple logistic regression. Results: Adjusted ORs for SCCE and oral/pharyngeal cancer were 0.58 (95% CI 0.39-0.86) and 0.76 (95% CI 0.60-0.94), respectively, for the highest tertile of vitamin D intake. Using a reference group of those in the highest tertile of vitamin D who were never/former smokers, ORs were 8.7 (95% CI 4.1-18.7) for SCCE and 10.4 (95% CI 6.9-15.5) for oral/pharyngeal cancer among heavy smokers in the lowest vitamin D tertile; similarly, compared with those in the highest tertile of vitamin D who drank < 3 alcoholic drinks/day, corresponding ORs were 41.9 (95% CI 13.7-128.6) for SCCE and 8.5 (95% CI 5.7-12.5) for oral/pharyngeal cancer, among heavy alcohol drinkers in the lowest vitamin D tertile. Conclusion: We observed inverse associations between dietary vitamin D intake and risk of SCCE and, perhaps, oral/pharyngeal cancer, which were most pronounced among heavy current smokers and heavy consumers of alcohol.
C1 [Lipworth, L.; McLaughlin, J. K.] Int Epidemiol Inst, Rockville, MD 20850 USA.
   [Lipworth, L.] Vanderbilt Univ, Med Ctr, Dept Prevent Med, Nashville, TN USA.
   [Lipworth, L.; McLaughlin, J. K.; La Vecchia, C.] Vanderbilt Ingram Canc Ctr, Nashville, TN USA.
   [Rossi, M.; Negri, E.; La Vecchia, C.] Inst Pharmacol Res Mario Negri, Dept Epidemiol, Milan, Italy.
   [McLaughlin, J. K.; La Vecchia, C.] Vanderbilt Univ, Med Ctr, Dept Med, Nashville, TN USA.
   [Talamini, R.] Oncol Referral Ctr, Epidemiol & Biostat Unit, Aviano, PN, Italy.
   [Levi, F.] Univ Lausanne, Inst Social & Prevent Med, Canc Epidemiol Unit, Lausanne, Switzerland.
   [Levi, F.] Univ Lausanne, Inst Social & Prevent Med, Lausanne, Switzerland.
   [Franceschi, S.] Int Agcy Res Canc, Epidemiol & Biol Cluster, F-69372 Lyon, France.
   [La Vecchia, C.] Univ Milan, Inst Med Stat & Biometr G A Maccacaro, Milan, Italy.
C3 Vanderbilt University; Vanderbilt University; Istituto di Ricerche Farmacologiche Mario Negri IRCCS; Vanderbilt University; University of Lausanne; University of Lausanne; World Health Organization; International Agency for Research on Cancer (IARC); University of Milan
RP Lipworth, L (corresponding author), Int Epidemiol Inst, 1455 Res Blvd,Suite 550, Rockville, MD 20850 USA.
EM loren@iei.us
FU Associazione Italiana per la Ricerca sul Cancro Funding Source: Custom
CR Abnet CC, 2007, CANCER EPIDEM BIOMAR, V16, P1889, DOI 10.1158/1055-9965.EPI-07-0461
   Chen W, 2007, BRIT J CANCER, V97, P123, DOI 10.1038/sj.bjc.6603834
   DAvanzo B, 1997, EUR J CANCER PREV, V6, P288, DOI 10.1097/00008469-199706000-00005
   Decarli A, 1996, ANN EPIDEMIOL, V6, P110, DOI 10.1016/1047-2797(95)00129-8
   Egan KM, 2008, CANCER CAUSE CONTROL, V19, P527, DOI 10.1007/s10552-008-9115-z
   FRANCESCHI S, 1993, EUR J CANCER, V29A, P2298, DOI 10.1016/0959-8049(93)90225-5
   Franceschi S, 2000, INT J CANCER, V86, P626, DOI 10.1002/(SICI)1097-0215(20000601)86:5<626::AID-IJC4>3.0.CO;2-Y
   Freedman DM, 2007, JNCI-J NATL CANCER I, V99, P1594, DOI 10.1093/jnci/djm204
   Freedman DM, 2002, OCCUP ENVIRON MED, V59, P257, DOI 10.1136/oem.59.4.257
   GARLAND CF, 1980, INT J EPIDEMIOL, V9, P227, DOI 10.1093/ije/9.3.227
   Giovannucci E, 2006, JNCI-J NATL CANCER I, V98, P451, DOI 10.1093/jnci/djj101
   Giovannucci E, 2005, CANCER CAUSE CONTROL, V16, P83, DOI 10.1007/s10552-004-1661-4
   Giovannucci E, 2006, CANCER EPIDEM BIOMAR, V15, P2467, DOI 10.1158/1055-9965.EPI-06-0357
   Gnagnarella P, 2004, J FOOD COMPOS ANAL, V17, P509, DOI 10.1016/j.jfca.2004.02.009
   Grant WB, 2003, RECENT RESULTS CANC, V164, P371
   Grant WB, 2002, CANCER-AM CANCER SOC, V94, P1867, DOI 10.1002/cncr.10427
   Grant WB, 2004, NUTR CANCER, V48, P115, DOI 10.1207/s15327914nc4802_1
   Grant WB, 2007, ASIAN PAC J CANCER P, V8, P236
   Grant WB, 2007, J STEROID BIOCHEM, V103, P668, DOI 10.1016/j.jsbmb.2006.12.030
   Heaney RP, 2003, AM J CLIN NUTR, V77, P204, DOI 10.1093/ajcn/77.1.204
   Holick MF, 2006, MAYO CLIN PROC, V81, P353, DOI 10.4065/81.3.353
   Holick MF, 2007, NEW ENGL J MED, V357, P266, DOI 10.1056/NEJMra070553
   Holick MF, 2006, PROG BIOPHYS MOL BIO, V92, P49, DOI 10.1016/j.pbiomolbio.2006.02.014
   Holick MF, 2009, ANN EPIDEMIOL, V19, P73, DOI 10.1016/j.annepidem.2007.12.001
   Launoy G, 1998, INT J CANCER, V76, P7, DOI 10.1002/(SICI)1097-0215(19980330)76:1<7::AID-IJC2>3.0.CO;2-4
   Lipworth L, 2009, NUTR CANCER, V61, P70, DOI 10.1080/01635580802348633
   Looker AC, 2002, BONE, V30, P771, DOI 10.1016/S8756-3282(02)00692-0
   Melamed ML, 2008, ARCH INTERN MED, V168, P1629, DOI 10.1001/archinte.168.15.1629
   Mizoue T, 2004, HEALTH PHYS, V87, P532, DOI 10.1097/01.HP.0000137179.03423.0b
   Negri E, 2000, INT J CANCER, V86, P122, DOI 10.1002/(SICI)1097-0215(20000401)86:1<122::AID-IJC19>3.0.CO;2-2
   Rossi M, 2007, CANCER EPIDEM BIOMAR, V16, P1621, DOI 10.1158/1055-9965.EPI-07-0168
   Salvini S, 1998, BANCA COMPOSIZIONE A, V0, P0
   WILLETT W, 1986, AM J EPIDEMIOL, V124, P17, DOI 10.1093/oxfordjournals.aje.a114366
   Zadshir Ashraf, 2005, ETHN DIS, V15, P0
NR 36
TC 44
Z9 50
U1 0
U2 3
PU OXFORD UNIV PRESS
PI OXFORD
PA GREAT CLARENDON ST, OXFORD OX2 6DP, ENGLAND
SN 0923-7534
EI 1569-8041
J9 ANN ONCOL
JI Ann. Oncol.
PD SEP 15
PY 2009
VL 20
IS 9
BP 1576
EP 1581
DI 10.1093/annonc/mdp036
PG 6
WC Oncology
SC Oncology
GA 496FS
UT WOS:000269955700018
PM 19487490
DA 2025-02-23
ER

PT J
AU Carman, S
   Kamangar, F
   Freedman, ND
   Wright, ME
   Dawsey, SM
   Dixon, LB
   Subar, A
   Schatzkin, A
   Abnet, CC
AF Carman, Sarah
   Kamangar, Farin
   Freedman, Neal D.
   Wright, Margaret E.
   Dawsey, Sanford M.
   Dixon, L. Beth
   Subar, Amy
   Schatzkin, Arthur
   Abnet, Christian C.
TI Vitamin E intake and risk of esophageal and gastric cancers in the NIH-AARP Diet and Health Study
SO INTERNATIONAL JOURNAL OF CANCER
LA English
DT Article
DE esophageal cancer; gastric cancer; vitamin E; cohort; tocopherol
ID retired-persons diet; nutrient intake; american-association; national-institutes; antioxidant intake; mortality; carcinoma; patterns; supplementation; tocopherol
AB We investigated the association of dietary alpha-tocopherol, gamma-tocopherol and supplemental vitamin E intake with the risk of esophageal squamous cell carcinoma (n = 158), esophageal adenocarcinoma (n = 382), gastric cardia adenocarcinoma to = 320) and gastric noncardia adenocarcinoma (GNCA; n = 327) in the NIH-AARP Diet and Health Study, a cohort (of approximately 500,000 people. Data (in dietary and supplemental vitamin E intake were collected using a validated questionnaire at baseline and were analyzed using Cox regression models. Intakes were analyzed as continuous variables and as quartiles. For dietary alpha-tocopherol, we found some evidence of association with decreased esophageal squamous cell carcinoma and increased esophageal adenocarcinoma risk in the continuous analyses, with adjusted hazard ratios and 95% confidence intervals of 0.90 (0.81-0.99) and 1.05 (1.00-1.11), respectively, per 1.17 mg (half the interquartile range) increased intake. However, in quartile analyses, the p value for trend was nonsignificant for both these cancers. There was no association between dietary alpha-tocopherol and gastric cardia adenocarcinoma or GNCA. We observed no statistically significant associations with gamma-tocopherol. For supplemental vitamin E, the results were mainly null, except for a significantly lower risk of GNCA with higher doses of supplemental vitamin E. An increase of 71 mg/day (half the interquartile range) in supplemental vitamin E had an hazard ratio (95% confidence interval) of 0.92) (0.85-1.00) and the p value for trend in file quartile analysis was 0.015. (C) 2009 UICC
C1 [Kamangar, Farin] NCI, Div Canc Epidemiol & Genet, NEB DCEG, Bethesda, MD 20892 USA.
   [Wright, Margaret E.] Univ Illinois, Coll Med, Dept Pathol, Chicago, IL 60612 USA.
   [Dixon, L. Beth] NYU, Dept Nutr Food Stuides & Publ Hlth, New York, NY USA.
   [Subar, Amy] NCI, RFMMB DCCPS, Bethesda, MD 20892 USA.
C3 National Institutes of Health (NIH) - USA; NIH National Cancer Institute (NCI); NIH National Cancer Institute- Division of Cancer Epidemiology & Genetics; University of Illinois System; University of Illinois Chicago; University of Illinois Chicago Hospital; New York University; National Institutes of Health (NIH) - USA; NIH National Cancer Institute (NCI)
RP Kamangar, F (corresponding author), NCI, Div Canc Epidemiol & Genet, NEB DCEG, 6120 Execut Blvd,Room 3034, Bethesda, MD 20892 USA.
EM kamangaf@mail.nih.gov
FU Intramural NIH HHS [Z01 CP010196-01] Funding Source: Medline; National Cancer Institute [ZIACP010196] Funding Source: NIH RePORTER
CR BLOT WJ, 1993, JNCI-J NATL CANCER I, V85, P1483, DOI 10.1093/jnci/85.18.1483
   Bollschweiler E, 2002, J CANCER RES CLIN, V128, P575, DOI 10.1007/s00432-002-0380-z
   Botterweck AAM, 2000, CANCER-AM CANCER SOC, V88, P737, DOI 10.1002/(SICI)1097-0142(20000215)88:4<737::AID-CNCR2>3.0.CO;2-H
   BUIATTI E, 1990, INT J CANCER, V45, P896, DOI 10.1002/ijc.2910450520
   Chen HL, 2002, NUTR CANCER, V42, P33, DOI 10.1207/S15327914NC421_5
   Collins R, 2002, LANCET, V360, P23, DOI 10.1016/S0140-6736(02)09328-5
   Devesa SS, 1998, CANCER, V83, P2049, DOI 10.1002/(SICI)1097-0142(19981115)83:10<2049::AID-CNCR1>3.0.CO;2-2
   Ekström AM, 2000, INT J CANCER, V87, P133, DOI 10.1002/1097-0215(20000701)87:1<133::AID-IJC20>3.0.CO;2-E
   Franceschi S, 2000, INT J CANCER, V86, P626, DOI 10.1002/(SICI)1097-0215(20000601)86:5<626::AID-IJC4>3.0.CO;2-Y
   HANSSON LE, 1994, INT J CANCER, V57, P638, DOI 10.1002/ijc.2910570505
   Jacobs EJ, 2002, CANCER EPIDEM BIOMAR, V11, P35
   Jenab M, 2006, BRIT J CANCER, V95, P406, DOI 10.1038/sj.bjc.6603266
   Kamangar F, 2006, J CLIN ONCOL, V24, P2137, DOI 10.1200/JCO.2005.05.2308
   Kubo A, 2007, AM J GASTROENTEROL, V102, P2323, DOI 10.1111/j.1572-0241.2007.01374.x
   Launoy G, 1998, INT J CANCER, V76, P7, DOI 10.1002/(SICI)1097-0215(19980330)76:1<7::AID-IJC2>3.0.CO;2-4
   LAVECCHIA C, 1994, CANCER EPIDEM BIOMAR, V3, P393
   López-Carrillo L, 1999, INT J CANCER, V83, P601, DOI 10.1002/(SICI)1097-0215(19991126)83:5<601::AID-IJC5>3.0.CO;2-6
   Malila N, 2002, CANCER CAUSE CONTROL, V13, P617, DOI 10.1023/A:1019556227014
   Mayne ST, 2003, J NUTR, V133, P933S, DOI 10.1093/jn/133.3.933S
   Mayne ST, 2001, CANCER EPIDEM BIOMAR, V10, P1055
   Michaud DS, 2005, J REGISTRY MANAGE, V32, P70
   Nomura AMY, 2003, CANCER CAUSE CONTROL, V14, P547, DOI 10.1023/A:1024887411846
   Nouraie M, 2005, CANCER EPIDEM BIOMAR, V14, P2087, DOI 10.1158/1055-9965.EPI-05-0038
   Palli D, 2001, CANCER CAUSE CONTROL, V12, P163, DOI 10.1023/A:1008970310963
   RISCH HA, 1985, AM J EPIDEMIOL, V122, P947, DOI 10.1093/oxfordjournals.aje.a114199
   Rusch VW, 2004, SEMIN ONCOL, V31, P444, DOI 10.1053/j.seminoncol.2004.04.023
   Schatzkin A, 2001, AM J EPIDEMIOL, V154, P1119, DOI 10.1093/aje/154.12.1119
   Subar AF, 2000, AM J EPIDEMIOL, V152, P279, DOI 10.1093/aje/152.3.279
   Taylor PR, 2003, J NATL CANCER I, V95, P1414, DOI 10.1093/jnci/djg044
   Terry P, 2000, INT J CANCER, V87, P750, DOI 10.1002/1097-0215(20000901)87:5<750::AID-IJC19>3.0.CO;2-6
   Thompson FE, 2008, PUBLIC HEALTH NUTR, V11, P183, DOI 10.1017/S1368980007000419
   TUYNS A J, 1987, NUTRITION AND CANCER, V9, P81
   US Department of Health and Human Services, 1996, NHANES III EXAMINATION DATA FILE DOCUMENTATION CATALOG, V0, P0
   WILLETT W, 1986, AM J EPIDEMIOL, V124, P17, DOI 10.1093/oxfordjournals.aje.a114366
   World Cancer Research Fund / American Institute for Cancer research, 2007, FOOD, V0, Physical Activity
   Wright ME, 2007, CANCER EPIDEM BIOMAR, V16, P1128, DOI 10.1158/1055-9965.EPI-06-1071
NR 36
TC 22
Z9 24
U1 0
U2 3
PU WILEY
PI HOBOKEN
PA 111 RIVER ST, HOBOKEN 07030-5774, NJ USA
SN 0020-7136
EI 1097-0215
J9 INT J CANCER
JI Int. J. Cancer
PD JUL 1
PY 2009
VL 125
IS 1
BP 165
EP 170
DI 10.1002/ijc.24342
PG 6
WC Oncology
SC Oncology
GA 452VL
UT WOS:000266569200021
PM 19326432
DA 2025-02-23
ER

PT J
AU Chen, CS
   Squire, JA
   Wells, PG
AF Chen, Connie S.
   Squire, Jeremy A.
   Wells, Peter G.
TI Reduced Tumorigenesis in p53 Knockout Mice Exposed In Utero to Low-Dose Vitamin E
SO CANCER
LA English
DT Article
ID tocopherol transfer protein; oxidative dna-damage; alpha-tocopherol; cancer prevention; supplement use; expression; childhood; mortality; leukemia; gene
AB BACKGROUND: The limited antioxidative capacity of the fetus renders it more susceptible to reactive oxygen species (ROS), and possibly to ROS-mediated cancer initiation or promotion in utero. METHODS: To test this hypothesis, pregnant cancer-prone p53 knockout mice were prenatally supplemented with a low dietary dose of the antioxidant vitamin E (VE) (0.1% all-rac-alpha-tocopherol-acetate), and the homozygous (-/-) and heterozygous (1/-) p53-deficient and wild-type (+/+) offspring were examined for VE levels, oxidative DNA damage, chromosomal stability, cellular viability and postnatal tumorigenesis. RESULTS: In utero exposure to VE reduced spontaneous postnatal tumorigenesis in p53 +/- offspring, and increased VE levels and reduced fetal DNA oxidation in some but not all tissues of p53-deficient fetuses. Survival of VE-exposed p53 +/- offspring at the end of the study was double that of the +/- controls (45% vs 23%). In primary culture of skin fibroblasts from VE-exposed fetuses, VE did not alter chromosomal ploidy, but reduced cell death, indicating that its protective effect did not involve chromosomal stability. CONCLUSIONS: The tissue-selective increase in fetal VE levels and reduced DNA oxidation, together with a concomitant reduction in postnatal tumorigenesis, suggest that in utero oxidative stress contributes to some postnatal cancers, and the risk can be reduced by maternal dietary supplementation with low-dose VE. Cancer 2009;115:1563-75. (C) 2009 American Cancer Society.
C1 [Chen, Connie S.; Wells, Peter G.] Univ Toronto, Fac Pharm, Div Biomol Sci, Toronto, ON M5S 3M2, Canada.
   [Squire, Jeremy A.] Queens Univ, Dept Pathol & Mol Med, Kingston, ON, Canada.
   [Wells, Peter G.] Univ Toronto, Fac Med, Dept Pharmacol & Toxicol, Toronto, ON M5S 3M2, Canada.
C3 University of Toronto; Queens University - Canada; McMaster University; University of Toronto
RP Wells, PG (corresponding author), Univ Toronto, Fac Pharm, Div Biomol Sci, 144 Coll St, Toronto, ON M5S 3M2, Canada.
EM pg.wells@utoronto.ca
FU National Cancer Institute of Canada and the Canadian Institutes of Health Research
CR Anderson LM, 2000, ENVIRON HEALTH PERSP, V108, P573, DOI 10.2307/3454549
   Carmody RJ, 2001, REDOX REP, V6, P77, DOI 10.1179/135100001101536085
   Chen CS, 2006, CARCINOGENESIS, V27, P1358, DOI 10.1093/carcin/bgi325
   Choi J, 1999, CELL MOL LIFE SCI, V55, P38, DOI 10.1007/s000180050268
   DONEHOWER LA, 1992, NATURE, V356, P215, DOI 10.1038/356215a0
   Donehower LA, 1996, SEMIN CANCER BIOL, V7, P269, DOI 10.1006/scbi.1996.0035
   Dutta A, 2003, J AM COLL NUTR, V22, P258, DOI 10.1080/07315724.2003.10719302
   Esposito F, 2004, NEUROCHEM RES, V29, P617, DOI 10.1023/B:NERE.0000014832.78725.1a
   Evans MD, 2004, MUTAT RES-REV MUTAT, V567, P1, DOI 10.1016/j.mrrev.2003.11.001
   Gale KB, 1997, P NATL ACAD SCI USA, V94, P13950, DOI 10.1073/pnas.94.25.13950
   GREENBLATT MS, 1994, CANCER RES, V54, P4855
   GREENWALD P, 1971, NEW ENGL J MED, V285, P390, DOI 10.1056/NEJM197108122850707
   Greenwald P, 2007, AM J CLIN NUTR, V85, P314S, DOI 10.1093/ajcn/85.1.314S
   Halliwell B, 2002, FREE RADICAL BIO MED, V32, P968, DOI 10.1016/S0891-5849(02)00808-0
   Halliwell B, 2001, DRUG AGING, V18, P685, DOI 10.2165/00002512-200118090-00004
   Hoeijmakers JHJ, 2001, NATURE, V411, P366, DOI 10.1038/35077232
   JACKS T, 1994, CURR BIOL, V4, P1, DOI 10.1016/S0960-9822(00)00002-6
   Jacobs EJ, 2002, CANCER EPIDEM BIOMAR, V11, P35
   Jishage K, 2001, J BIOL CHEM, V276, P1669, DOI 10.1074/jbc.C000676200
   Kaempf-Rotzoll DE, 2003, PLACENTA, V24, P439, DOI 10.1053/plac.2002.0966
   KATO H, 1989, IARC SCI PUBL, V0, P365
   Kempski H, 2003, GENE CHROMOSOME CANC, V37, P406, DOI 10.1002/gcc.10233
   Khan JY, 2003, PEDIATR RES, V54, P77, DOI 10.1203/01.PDR.0000065736.69214.20
   Klaunig JE, 2004, ANNU REV PHARMACOL, V44, P239, DOI 10.1146/annurev.pharmtox.44.101802.121851
   Knox EG, 2005, J EPIDEMIOL COMMUN H, V59, P101, DOI 10.1136/jech.2004.021675
   Kristal AR, 1999, CANCER EPIDEM BIOMAR, V8, P887
   LAPOSA RR, 1996, FUNDAM APPL TOXIC S1, V30, P195
   MARICIC J, 2002, TOXICOLOGIST S, V66, P23
   Miller ER, 2005, ANN INTERN MED, V142, P37, DOI 10.7326/0003-4819-142-1-200501040-00110
   Nagata T, 2003, INT J MOL MED, V11, P713
   Nakashima H, 2004, FREE RADICAL BIO MED, V37, P176, DOI 10.1016/j.freeradbiomed.2004.04.037
   NICOL CJ, 1995, NAT GENET, V10, P181, DOI 10.1038/ng0695-181
   Olshan AF, 2002, EPIDEMIOLOGY, V13, P575, DOI 10.1097/00001648-200209000-00014
   Parker RS, 2000, BIOCHEM BIOPH RES CO, V277, P531, DOI 10.1006/bbrc.2000.3706
   Parman T, 1998, J BIOL CHEM, V273, P25079, DOI 10.1074/jbc.273.39.25079
   Preston-Martin S, 1998, INT J CANCER, V78, P17
   Rich KJ, 1997, MICROSC RES TECHNIQ, V39, P424, DOI 10.1002/(SICI)1097-0029(19971201)39:5<424::AID-JEMT5>3.0.CO;2-G
   Sasco AJ, 1999, HUM EXP TOXICOL, V18, P192, DOI 10.1191/096032799678839905
   Siman CM, 1997, DIABETES, V46, P1054, DOI 10.2337/diabetes.46.6.1054
   Sontag TJ, 2002, J BIOL CHEM, V277, P25290, DOI 10.1074/jbc.M201466200
   Sung L, 2003, NUTR CANCER, V46, P1, DOI 10.1207/S15327914NC4601_01
   Thompson JR, 2001, LANCET, V358, P1935, DOI 10.1016/S0140-6736(01)06959-8
   Vinson RK, 2002, MUTAT RES-FUND MOL M, V509, P79, DOI 10.1016/S0027-5107(02)00223-3
   Virtamo J, 2003, JAMA-J AM MED ASSOC, V290, P476, DOI 10.1001/jama.290.4.476
   Weil M, 1996, J CELL BIOL, V133, P1053, DOI 10.1083/jcb.133.5.1053
   Wells Peter G, 2005, TOXICOL APPL PHARMACOL, V207, P354, DOI 10.1016/j.taap.2005.01.061
   Williamson KS, 2002, NITRIC OXIDE-BIOL CH, V6, P221, DOI 10.1006/niox.2001.0399
   Woods JR, 2001, AM J OBSTET GYNECOL, V185, P5, DOI 10.1067/mob.2001.115868
   ZHU X, 1992, CYTOGENET CELL GENET, V59, P248, DOI 10.1159/000133261
NR 49
TC 10
Z9 25
U1 0
U2 0
PU WILEY
PI HOBOKEN
PA 111 RIVER ST, HOBOKEN 07030-5774, NJ USA
SN 0008-543X
EI 1097-0142
J9 CANCER-AM CANCER SOC
JI Cancer
PD APR 1
PY 2009
VL 115
IS 7
BP 1563
EP 1575
DI 10.1002/cncr.24130
PG 13
WC Oncology
SC Oncology
GA 422ME
UT WOS:000264431600022
PM 19195043
DA 2025-02-23
ER

PT J
AU Granata, OM
   Traina, A
   Ramirez, S
   Campisi, I
   Zarcone, M
   Amodio, R
   Polito, LM
   Carruba, G
AF Granata, Orazia M.
   Traina, Adele
   Ramirez, Stefania
   Campisi, Ildegarda
   Zarcone, Maurizio
   Amodio, Rosalba
   Polito, Lucia M.
   Carruba, Giuseppe
TI Dietary Enterolactone Affects Androgen and Estrogen Levels in Healthy Postmenopausal Women
SO STEROID ENZYMES AND CANCER
LA English
DT Article; Proceedings Paper
DE Mediterranean diet; enterolactone; insulin; testosterone; androsterone; etiocolanolone; dietary intervention
ID breast-cancer; serum enterolactone; glycemic index; risk; 5-beta-reductase; metabolism; decreases; load
AB In this randomized dietary intervention study (DI) we analyzed levels of androgens, phytoestrogens, and estrogens in 12-h urine samples of 69 healthy postmenopausal women, 37 of whom followed a traditional Mediterranean diet for 6 months (intervention group) as compared to 32 women who followed their regular diet (control group). Circulating levels of both insulin and testosterone (T) were also assayed. Overall, enterolactone (ENL) was the most prominent phytoestrogen in urines of both control and intervention women, and its levels increased by a 20% after DI. At the baseline the ENL levels were seen to be significantly associated with both the total androgens (TOT-A) (r = 0.371, P = 0.002) and the TOT-A/total estrogen (TOT-E) ratio (r = 0.351, P = 0.005) in all 69 postmenopausal women. Furthermore, the DI resulted in a more pronounced negative association of both ENL with insulin (r = -0.321, P = 0.05) and insulin with TOT-A (r = -0.421, P = 0.01). Regarding urinary androgens, ENL associated with both 3 alpha-androsterone (5 alpha-androgen, r = 0.363, P = 0.002) and 3 alpha-etiocolanolone (5 beta-androgen, r = 0.295, P = 0.01) at baseline, while after DI, circulating insulin and T exhibited a significant negative association with the 5 beta-androgen metabolite etiocolanolone (r = -0.487, P = 0.002; and r = -0.336, P = 0.042, respectively). We conclude that lignan components of the Mediterranean diet, notably ENL, are associated with urinary levels of products of androgen metabolism, including both 5 alpha- and 5 beta-reductase enzymes, in healthy postmenopausal women. Further studies are necessary to better understand the interplay of sex hormones with dietary phytoestrogens.
C1 [Granata, Orazia M.; Traina, Adele; Ramirez, Stefania; Campisi, Ildegarda; Zarcone, Maurizio; Amodio, Rosalba; Polito, Lucia M.; Carruba, Giuseppe] ARNAS Civ, Dept Oncol, Expt Oncol Unit, I-90127 Palermo, Italy.
C3 A.R.N.A.S. Ospedali Civico Di Cristina Benfratelli
RP Carruba, G (corresponding author), ARNAS Civ, Dept Oncol, Expt Oncol Unit, Via Carmelo Lazzaro 2, I-90127 Palermo, Italy.
EM lucashbl@unipa.it
CR ADLERCREUTZ H, 1998, PHYTOESTROGENS, V0, P605
   Boccardo F, 2004, EUR J CANCER, V40, P84, DOI 10.1016/S0959-8049(03)00576-8
   Brooks JD, 2005, J STEROID BIOCHEM, V94, P461, DOI 10.1016/j.jsbmb.2005.02.002
   Carruba G, 2006, NUTR CANCER, V56, P253, DOI 10.1207/s15327914nc5602_18
   Charbonneau A, 2001, BBA-GENE STRUCT EXPR, V1517, P228, DOI 10.1016/S0167-4781(00)00278-5
   Foster-Powell K, 2002, AM J CLIN NUTR, V76, P5, DOI 10.1093/ajcn/76.1.5
   Kaaks R, 2003, EUR J CLIN NUTR, V57, P1079, DOI 10.1038/sj.ejcn.1601647
   Milder IEJ, 2005, BRIT J NUTR, V93, P393, DOI 10.1079/BJN20051371
   Nestler JE, 1996, NEW ENGL J MED, V335, P617, DOI 10.1056/NEJM199608293350902
   OVERVAD K, 2004, CANCER EPIDEM BIOMAR, V10, P339
   Pietinen P, 2001, CANCER EPIDEM BIOMAR, V10, P339
   Piller R, 2006, J NUTR, V136, P1596, DOI 10.1093/jn/136.6.1596
   Sieri S, 2007, AM J CLIN NUTR, V86, P1160, DOI 10.1093/ajcn/86.4.1160
   Westerbacka J, 2003, J CLIN ENDOCR METAB, V88, P4924, DOI 10.1210/jc.2003-030596
NR 14
TC 10
Z9 10
U1 0
U2 3
PU WILEY-BLACKWELL
PI MALDEN
PA COMMERCE PLACE, 350 MAIN STREET, MALDEN 02148, MA USA
SN 0077-8923
EI 
J9 ANN NY ACAD SCI
JI Ann.NY Acad.Sci.
PD JUN 15
PY 2009
VL 1155
IS 
BP 232
EP 236
DI 10.1111/j.1749-6632.2008.03690.x
PG 5
WC Oncology; Multidisciplinary Sciences
SC Oncology; Science & Technology - Other Topics
GA BJC65
UT WOS:000264751500024
PM 19250209
DA 2025-02-23
ER

PT J
AU Huncharek, M
   Muscat, J
   Kupelnick, B
AF Huncharek, Michael
   Muscat, Joshua
   Kupelnick, Bruce
TI Colorectal Cancer Risk and Dietary Intake of Calcium, Vitamin D, and Dairy Products: A Meta-Analysis of 26,335 Cases From 60 Observational Studies
SO NUTRITION AND CANCER-AN INTERNATIONAL JOURNAL
LA English
DT Article
ID large-bowel cancer; epithelial-cell proliferation; colon-cancer; prospective cohort; food groups; rectal-cancer; african-americans; micronutrients; fat; population
AB In vivo and in vitro studies suggest that dairy products, calcium, and dietary vitamin D inhibits the development of colorectal cancer (CRC). A meta-analysis was performed to evaluate this relationship in observational studies. Data from 60 epidemiological studies enrolling 26,335 CRC cases were pooled using a general variance-based meta-analytic method. Summary relative risk (RR) estimates and 95% confidence intervals (CIs) were calculated for the highest vs. the lowest intake categories. Sensitivity analyses tested the robustness of these summary effect measures and the statistical heterogeneity. The summary RR for high milk and dairy product intake, respectively, on colon cancer risk was 0.78 (95% CI = 0.67-0.92) and 0.84 (95% CI = 0.75-0.95). Milk intake was unrelated to rectal cancer risk. High calcium intake had a greater protective effect against tumors of the distal colon and rectal cancer vs. proximal colon. The risk reduction associated with calcium was similar for dietary and supplemental sources. Vitamin D was associated with a nonsignificant 6% reduction in CRC risk. Higher consumption of milk/dairy products reduces the risk of colon cancer, and high calcium intake reduces the risk of CRC. Low vitamin D intake in the study populations may limit the ability to detect a protective effect if one exists.
C1 [Huncharek, Michael] Univ S Carolina, Sch Med, Div Prevent Med, Dept Family & Prevent Med, Columbia, SC 29203 USA.
   [Huncharek, Michael; Kupelnick, Bruce] Meta Anal Res Grp, Columbia, SC USA.
   [Muscat, Joshua] Penn State Univ, Sch Med, Ctr Canc, Hershey & Meta Anal Res Grp,Div Epidemiol, Columbia, SC USA.
C3 University of South Carolina System; University of South Carolina Columbia; Pennsylvania Commonwealth System of Higher Education (PCSHE); Pennsylvania State University
RP Huncharek, M (corresponding author), Univ S Carolina, Sch Med, Div Prevent Med, Dept Family & Prevent Med, 3209 Colonial Dr, Columbia, SC 29203 USA.
EM nfo@metaresearchgroup.org
FU National Dairy Council, Rosemount, IL
CR BENITO E, 1990, INT J CANCER, V45, P69, DOI 10.1002/ijc.2910450114
   BergsmaKadijk JA, 1996, EPIDEMIOLOGY, V7, P590, DOI 10.1097/00001648-199611000-00005
   BIDOLI E, 1992, INT J CANCER, V50, P223, DOI 10.1002/ijc.2910500211
   BOSTICK RM, 1993, AM J EPIDEMIOL, V137, P1302, DOI 10.1093/oxfordjournals.aje.a116640
   Boutron MC, 1996, BRIT J CANCER, V74, P145, DOI 10.1038/bjc.1996.330
   BOYLE P, 1985, INT J CANCER, V36, P9, DOI 10.1002/ijc.2910360103
   BUFILL JA, 1990, ANN INTERN MED, V113, P779, DOI 10.7326/0003-4819-113-10-779
   Calvo MS, 2005, J NUTR, V135, P310, DOI 10.1093/jn/135.2.310
   CENTONZE S, 1994, NUTR CANCER, V21, P233, DOI 10.1080/01635589409514322
   Chiu BCH, 2003, CANCER EPIDEM BIOMAR, V12, P201
   Cho E, 2004, JNCI-J NATL CANCER I, V96, P1015, DOI 10.1093/jnci/djh185
   COOPER H, 1994, HDB RES SYNTHESIS, V0, P286
   DeStefani E, 1997, NUTR CANCER, V29, P83, DOI 10.1080/01635589709514606
   Dich J, 1996, FOOD ADDIT CONTAM, V13, P541, DOI 10.1080/02652039609374439
   DOLL R, 1981, JNCI-J NATL CANCER I, V66, P1191, DOI 10.1093/jnci/66.6.1192
   FERRARONI M, 1994, BRIT J CANCER, V70, P1150, DOI 10.1038/bjc.1994.463
   Flood A, 2005, CANCER EPIDEM BIOMAR, V14, P126
   Franceschi S, 1999, EUR J CANCER PREV, V8, P0
   FREUDENHEIM JL, 1990, AM J EPIDEMIOL, V131, P612, DOI 10.1093/oxfordjournals.aje.a115545
   Gaard M, 1996, EUR J CANCER PREV, V5, P445
   GARLAND C, 1985, LANCET, V1, P307, DOI 10.1016/S0140-6736(85)91082-7
   Garland CF, 2006, AM J PUBLIC HEALTH, V96, P252, DOI 10.2105/AJPH.2004.045260
   Ghadirian P, 1997, CANCER-AM CANCER SOC, V80, P858, DOI 10.1002/(SICI)1097-0142(19970901)80:5<858::AID-CNCR5>3.0.CO;2-H
   Gorham ED, 2005, J STEROID BIOCHEM, V97, P179, DOI 10.1016/j.jsbmb.2005.06.018
   Gorham ED, 2007, AM J PREV MED, V32, P210, DOI 10.1016/j.amepre.2006.11.004
   GREENLAND S, 1987, EPIDEMIOL REV, V9, P1
   HAENSZEL W, 1973, J NATL CANCER I, V51, P1765, DOI 10.1093/jnci/51.6.1765
   Holt PR, 1998, JAMA-J AM MED ASSOC, V280, P1074, DOI 10.1001/jama.280.12.1074
   Hsing AW, 1998, INT J CANCER, V77, P549, DOI 10.1002/(SICI)1097-0215(19980812)77:4<549::AID-IJC13>3.0.CO;2-1
   *IDFA, 2006, DAIR FACTS 2006 ED, V0, P0
   ISCOVICH JM, 1992, INT J CANCER, V51, P851, DOI 10.1002/ijc.2910510603
   Järvinen R, 2001, EUR J CLIN NUTR, V55, P1000, DOI 10.1038/sj.ejcn.1601260
   Kampman E, 2000, CANCER CAUSE CONTROL, V11, P459, DOI 10.1023/A:1008914108739
   KAMPMAN E, 1994, CANCER RES, V54, P3186
   KAMPMAN E, 1994, INT J CANCER, V59, P170, DOI 10.1002/ijc.2910590205
   Kato I, 1997, NUTR CANCER, V28, P276, DOI 10.1080/01635589709514588
   Kearney J, 1996, AM J EPIDEMIOL, V143, P907, DOI 10.1093/oxfordjournals.aje.a008834
   Kesse E, 2005, INT J CANCER, V117, P137, DOI 10.1002/ijc.21148
   Kojima M, 2004, NUTR CANCER, V50, P23, DOI 10.1207/s15327914nc5001_4
   Kune S, 1987, NUTR CANCER, V9, P21
   LAPRE JA, 1993, CANCER RES, V53, P784
   Larsson SC, 2006, AM J CLIN NUTR, V83, P667, DOI 10.1093/ajcn.83.3.667
   Larsson SC, 2005, AM J CLIN NUTR, V82, P894, DOI 10.1093/ajcn/82.4.894
   LaVecchia C, 1997, INT J CANCER, V73, P525, DOI 10.1002/(SICI)1097-0215(19971114)73:4<525::AID-IJC12>3.0.CO;2-8
   LEE HP, 1989, INT J CANCER, V43, P1007, DOI 10.1002/ijc.2910430609
   Levi F, 2000, EUR J CANCER, V36, P2115, DOI 10.1016/S0959-8049(00)00195-7
   Levi F, 1999, BRIT J CANCER, V79, P1283, DOI 10.1038/sj.bjc.6690206
   Levin B, 1995, BOCKUS GASTROENTEROL, V0, P1744
   Lin J, 2005, AM J EPIDEMIOL, V161, P755, DOI 10.1093/aje/kwi101
   Lin J, 2004, AM J EPIDEMIOL, V160, P1011, DOI 10.1093/aje/kwh319
   Lipkin M, 1999, ANNU REV NUTR, V19, P545, DOI 10.1146/annurev.nutr.19.1.545
   LIPKIN M, 1985, NEW ENGL J MED, V313, P1381, DOI 10.1056/NEJM198511283132203
   Ma J, 2001, J NATL CANCER I, V93, P1330, DOI 10.1093/jnci/93.17.1330
   MACQUARTMOULIN G, 1986, INT J CANCER, V38, P183, DOI 10.1002/ijc.2910380207
   Marcus PM, 1998, INT J EPIDEMIOL, V27, P788, DOI 10.1093/ije/27.5.788
   Martinez ME, 1996, JNCI-J NATL CANCER I, V88, P1375, DOI 10.1093/jnci/88.19.1375
   Martínez ME, 1998, CANCER EPIDEM BIOMAR, V7, P163
   McCullough ML, 2003, CANCER CAUSE CONTROL, V14, P1, DOI 10.1023/A:1022591007673
   MCMICHAEL AJ, 1985, JNCI-J NATL CANCER I, V75, P185
   NEGRI E, 1990, NUTR CANCER, V13, P255, DOI 10.1080/01635589009514067
   OLSEN J, 1994, EUR J CANCER, V30A, P53, DOI 10.1016/S0959-8049(05)80019-X
   PETERS RK, 1992, CANCER CAUSE CONTROL, V3, P457, DOI 10.1007/BF00051359
   PETITTI DB, 2000, METAANALYSIS DECISIO, V0, P133
   PHILLIPS RL, 1985, JNCI-J NATL CANCER I, V74, P307
   Pietinen P, 1999, CANCER CAUSE CONTROL, V10, P387, DOI 10.1023/A:1008962219408
   Pritchard RS, 1996, CANCER EPIDEM BIOMAR, V5, P897
   Rodriguez C, 2003, CANCER EPIDEM BIOMAR, V12, P597
   Satia-Abouta J, 2004, INT J CANCER, V109, P728, DOI 10.1002/ijc.20044
   Satia-Abouta J, 2003, CANCER EPIDEM BIOMAR, V12, P747
   SCHOTTENFELD D, 1982, CANCER EPIDEMIOL, V0, P703
   SHABAHANG M, 1994, CANCER RES, V54, P4057
   Shannon J, 1996, CANCER EPIDEM BIOMAR, V5, P495
   Shin A, 2006, INT J CANCER, V119, P2938, DOI 10.1002/ijc.22196
   Singh PN, 1998, AM J EPIDEMIOL, V148, P761, DOI 10.1093/oxfordjournals.aje.a009697
   Slattery ML, 2004, INT J CANCER, V111, P750, DOI 10.1002/ijc.20330
   SLATTERY ML, 1988, AM J EPIDEMIOL, V128, P504, DOI 10.1093/oxfordjournals.aje.a114998
   STEINMETZ KA, 1993, INT J CANCER, V53, P720, DOI 10.1002/ijc.2910530503
   STEMMERMANN GN, 1990, DIS COLON RECTUM, V33, P190, DOI 10.1007/BF02134177
   Tangpricha V, 2005, J NUTR, V135, P2350, DOI 10.1093/jn/135.10.2350
   Terry P, 2002, NUTR CANCER, V43, P39, DOI 10.1207/S15327914NC431_4
   URSIN G, 1990, BRIT J CANCER, V61, P454, DOI 10.1038/bjc.1990.100
   Wactawski-Wende J, 2006, NEW ENGL J MED, V354, P684, DOI 10.1056/NEJMoa055222
   White E, 1997, CANCER EPIDEM BIOMAR, V6, P769
   WHITTEMORE AS, 1990, JNCI-J NATL CANCER I, V82, P915, DOI 10.1093/jnci/82.11.915
   World Health Organizatio (WHO), 2003, WORLD CANC REP, V0, P0
   Wu K, 2002, JNCI-J NATL CANCER I, V94, P437, DOI 10.1093/jnci/94.6.437
   YOUNG TB, 1988, INT J CANCER, V42, P167, DOI 10.1002/ijc.2910420205
   Zheng W, 1998, CANCER EPIDEM BIOMAR, V7, P221
NR 89
TC 209
Z9 238
U1 0
U2 13
PU ROUTLEDGE JOURNALS, TAYLOR & FRANCIS LTD
PI ABINGDON
PA 2-4 PARK SQUARE, MILTON PARK, ABINGDON OX14 4RN, OXON, ENGLAND
SN 0163-5581
EI 1532-7914
J9 NUTR CANCER
JI Nutr. Cancer
PD JUN 15
PY 2009
VL 61
IS 1
BP 47
EP 69
DI 10.1080/01635580802395733
PG 23
WC Oncology; Nutrition & Dietetics
SC Oncology; Nutrition & Dietetics
GA 389QJ
UT WOS:000262109300005
PM 19116875
DA 2025-02-23
ER

PT J
AU Pelucchi, C
   Tramacere, I
   Bertuccio, P
   Tavani, A
   Negri, E
   La Vecchia, C
AF Pelucchi, C.
   Tramacere, I.
   Bertuccio, P.
   Tavani, A.
   Negri, E.
   La Vecchia, C.
TI Dietary intake of selected micronutrients and gastric cancer risk: an Italian case-control study
SO ANNALS OF ONCOLOGY
LA English
DT Article
ID carotenoids; plasma; salt; supplementation; polymorphisms; esophageal; tocopherol; retinol; association; vegetables
AB Background: A high consumption of non-starchy vegetables and fruits likely decreases the risk of gastric cancer, but no specific constituent of plant foods has been consistently identified to explain this association. Patients and methods: We considered several micronutrients and minerals in an Italian case-control study conducted between 1997 and 2007, including 230 patients with incident, histologically confirmed gastric cancer and 547 matched controls, admitted with acute conditions. Micronutrients computation was based on a validated and reproducible food frequency questionnaire, through an Italian food composition database. We estimated odds ratios (ORs) using conditional logistic regression, adjusted for energy intake and selected covariates. Results: We found decreased ORs for the highest versus lowest quartile of vitamin E (OR = 0.50), alpha-carotene (OR = 0.52) and beta-carotene (OR = 0.42) intake. Gastric cancer was directly associated with sodium, with ORs of 2.22 for the second, 2.56 for the third and 2.46 for the fourth quartile of intake. No significant relation emerged with iron, calcium, potassium, zinc, vitamin C, thiamin, riboflavin, niacin, vitamin B6, folate, vitamin D, retinol, beta-cryptoxanthin, lycopene and lutein plus zeaxanthin. Conclusions: Our data support a favourable effect on gastric cancer of vitamin E and selected carotenoids and a detrimental effect of sodium even at intermediate levels of intake.
C1 [Pelucchi, C.; Tramacere, I.; Bertuccio, P.; Tavani, A.; Negri, E.; La Vecchia, C.] Ist Ric Farmacol Mario Negri, I-20156 Milan, Italy.
   [La Vecchia, C.] Univ Milan, Ist Stat Med & Biometria GA Maccacaro, Milan, Italy.
C3 Istituto di Ricerche Farmacologiche Mario Negri IRCCS; University of Milan
RP Pelucchi, C (corresponding author), Ist Ric Farmacol Mario Negri, Via Giuseppe La Masa 19, I-20156 Milan, Italy.
EM pelucchi@marionegri.it
FU Italian Association for Cancer Research; Italian League against Cancer; Italian Foundation for Cancer Research
CR [Anonymous], 2007, FOOD, V0, Physical Activity
   BLOT WJ, 1993, JNCI-J NATL CANCER I, V85, P1483, DOI 10.1093/jnci/85.18.1483
   Boccia S, 2008, AM J EPIDEMIOL, V167, P505, DOI 10.1093/aje/kwm344
   Botterweck AAM, 2000, CANCER-AM CANCER SOC, V88, P737, DOI 10.1002/(SICI)1097-0142(20000215)88:4<737::AID-CNCR2>3.0.CO;2-H
   Breslow NE, 1980, STAT METHODS CANC RE, VI, P32
   Brown LM, 2000, EPIDEMIOL REV, V22, P283, DOI 10.1093/oxfordjournals.epirev.a018040
   BUIATTI E, 1990, INT J CANCER, V45, P896, DOI 10.1002/ijc.2910450520
   Chew BP, 2004, J NUTR, V134, P257S, DOI 10.1093/jn/134.1.257S
   Decarli A, 1996, ANN EPIDEMIOL, V6, P110, DOI 10.1016/1047-2797(95)00129-8
   Drake IM, 1996, CARCINOGENESIS, V17, P559, DOI 10.1093/carcin/17.3.559
   Franceschi Silvia, 1995, ANNALS OF EPIDEMIOLOGY, V5, P69, DOI 10.1016/1047-2797(95)92893-D
   Gnagnarella P, 2004, J FOOD COMPOS ANAL, V17, P509, DOI 10.1016/j.jfca.2004.02.009
   Harrison LE, 1997, CANCER-AM CANCER SOC, V80, P1021
   Jenab M, 2006, BRIT J CANCER, V95, P406, DOI 10.1038/sj.bjc.6603266
   Jenab M, 2006, CARCINOGENESIS, V27, P2250, DOI 10.1093/carcin/bgl096
   Joossens JV, 1996, INT J EPIDEMIOL, V25, P494, DOI 10.1093/ije/25.3.494
   Larsson SC, 2007, AM J CLIN NUTR, V85, P497, DOI 10.1093/ajcn/85.2.497
   Larsson SC, 2006, GASTROENTEROLOGY, V131, P1271, DOI 10.1053/j.gastro.2006.08.010
   LaVecchia C, 1997, NUTR CANCER, V27, P65, DOI 10.1080/01635589709514503
   LAVECCHIA C, 1994, CANCER EPIDEM BIOMAR, V3, P393
   Lee DH, 2005, INT J CANCER, V117, P643, DOI 10.1002/ijc.21215
   Malila N, 2002, CANCER CAUSE CONTROL, V13, P617, DOI 10.1023/A:1019556227014
   Mayne ST, 2001, CANCER EPIDEM BIOMAR, V10, P1055
   Müller K, 2002, FREE RADICAL RES, V36, P791, DOI 10.1080/10715760290032539
   Nouraie M, 2005, CANCER EPIDEM BIOMAR, V14, P2087, DOI 10.1158/1055-9965.EPI-05-0038
   PELUCCHI C, 2008, CANC CAUSES CONTROL, V0, P0
   Persson C, 2008, CARCINOGENESIS, V29, P1042, DOI 10.1093/carcin/bgn072
   Plummer M, 2007, JNCI-J NATL CANCER I, V99, P137, DOI 10.1093/jnci/djk017
   Salvini S, 1998, BANCA DATI DI COMPOSIZIONEDEGLIALIMENTI PER STUDIEPIDEMIOLOGICI IN ITALIA. ED, V0, P0
   Shibata A, 2006, CANC EPIDEMIOLOGY PR, V0, P707
   Stahl W, 1997, CARCINOGENESIS, V18, P89, DOI 10.1093/carcin/18.1.89
   STEINMETZ KA, 1991, CANCER CAUSE CONTROL, V2, P427, DOI 10.1007/BF00054304
   TANNENBAUM SR, 1991, AM J CLIN NUTR, V53, PS247, DOI 10.1093/ajcn/53.1.247S
   Taylor PR, 2003, J NATL CANCER I, V95, P1414, DOI 10.1093/jnci/djg044
   Tsugane S, 2005, CANCER SCI, V96, P1, DOI 10.1111/j.1349-7006.2005.00006.x
   van den Brandt PA, 2003, CANCER CAUSE CONTROL, V14, P427, DOI 10.1023/A:1024979314124
   Vollset SE, 2007, CANCER EPIDEM BIOMAR, V16, P2416, DOI 10.1158/1055-9965.EPI-07-0256
   *WHO, 1998, IARC HDB CANC PREV V, V0, P0
   WILLETT W, 1986, AM J EPIDEMIOL, V124, P17, DOI 10.1093/oxfordjournals.aje.a114366
   Woodside JV, 2005, P NUTR SOC, V64, P543, DOI 10.1079/PNS2005464
   *WORLD CANC RES FU, 1997, FOOD NUTR PREV CANC, V0, P148
   Yuan JM, 2004, CANCER EPIDEM BIOMAR, V13, P1772
NR 43
TC 91
Z9 92
U1 0
U2 15
PU OXFORD UNIV PRESS
PI OXFORD
PA GREAT CLARENDON ST, OXFORD OX2 6DP, ENGLAND
SN 0923-7534
EI 1569-8041
J9 ANN ONCOL
JI Ann. Oncol.
PD JAN 15
PY 2009
VL 20
IS 1
BP 160
EP 165
DI 10.1093/annonc/mdn536
PG 6
WC Oncology
SC Oncology
GA 398FM
UT WOS:000262718000022
PM 18669867
DA 2025-02-23
ER

PT J
AU Padovani, M
   Lavigne, JA
   Chandramouli, GVR
   Perkins, SN
   Barrett, JC
   Hursting, SD
   Bennett, LM
   Berrigan, D
AF Padovani, Michela
   Lavigne, Jackie A.
   Chandramouli, Gadisetti V. R.
   Perkins, Susan N.
   Barrett, J. Carl
   Hursting, Stephen D.
   Bennett, L. Michelle
   Berrigan, David
TI Distinct Effects of Calorie Restriction and Exercise on Mammary Gland Gene Expression in C57BL/6 Mice
SO CANCER PREVENTION RESEARCH
LA English
DT Article
ID breast-cancer; growth-factor; physical-activity; energy-balance; cell-proliferation; polyp development; body-composition; dietary-fat; obese mice; leptin
AB Energy balance, including diet, weight, adiposity, and physical activity, is associated with carcinogenesis. Epidemiologic studies indicate that obesity and sedentary and/or active behavior are risk factors for breast cancer in postmenopausal women and survival in both premenopausal and postmenopausal breast cancer patients. Thus, understanding the influence of energy balance modulation on changes in gene expression patterns in the normal mammary gland is important for understanding mechanisms linking energy balance and breast cancer. In a 6-week-long study, female C57BL/6 mice (9-week-old) were randomized into four groups: (a) food consumed ad libitum (AL), (b) AL with access to running wheels (AL+EX), (c) 30% calorie restricted (CR), and (d) 30% CR with access to running wheels (CR+EX). CR mice received 70% of calories but 100% of all other nutrients compared with AL mice. Diet and exercise treatments, individually and combined, had significant effects on body composition and physical activity. Affymetrix oligomicroarrays were used to explore changes in gene expression patterns in total RNA samples from excised whole mammary glands. Contrasting AL versus CR resulted in 425 statistically significant expression changes, whereas AL versus AL+EX resulted in 45 changes, with only 3 changes included among the same genes, indicating that CR and EX differentially influence expression patterns in noncancerous mammary tissue. Differential expression was observed in genes related to breast cancer stem cells, the epithelial-mesenchymal transition, and the growth and survival of breast cancer cells. Thus, CR and EX seem to exert their effects on mammary carcinogenesis through distinct pathways.
C1 [Berrigan, David] NCI, Appl Res Program, Div Canc Control & Populat Sci, Bethesda, MD 20892 USA.
   [Lavigne, Jackie A.] NCI, Div Canc Epidemiol & Genet, Bethesda, MD 20892 USA.
   [Padovani, Michela; Chandramouli, Gadisetti V. R.; Barrett, J. Carl; Bennett, L. Michelle] NCI, Ctr Canc Res, Bethesda, MD 20892 USA.
   [Perkins, Susan N.; Hursting, Stephen D.] Univ Texas Austin, Dept Nutr Sci, Austin, TX 78712 USA.
C3 National Institutes of Health (NIH) - USA; NIH National Cancer Institute (NCI); NIH Division of Cancer Control & Population Sciences; National Institutes of Health (NIH) - USA; NIH National Cancer Institute (NCI); NIH National Cancer Institute- Division of Cancer Epidemiology & Genetics; National Institutes of Health (NIH) - USA; NIH National Cancer Institute (NCI); University of Texas System; University of Texas Austin
RP Berrigan, D (corresponding author), NCI, Appl Res Program, Div Canc Control & Populat Sci, Execut Plaza N MSC 7344,Room 4010, Bethesda, MD 20892 USA.
EM berrigad@mail.nih.gov
FU Intramural NIH HHS [Z99 CA999999] Funding Source: Medline
CR Alon U, 1999, P NATL ACAD SCI USA, V96, P6745, DOI 10.1073/pnas.96.12.6745
   Basterfield L, 2005, J NUTR, V135, P3002S, DOI 10.1093/jn/135.12.3002S
   Bell E, 2007, CELL CYCLE, V6, P1249, DOI 10.4161/cc.6.10.4222
   Berrigan D, 2005, IN VIVO, V19, P667
   Blanchard AAA, 2006, DNA CELL BIOL, V25, P79, DOI 10.1089/dna.2006.25.79
   Calle EE, 2004, NAT REV CANCER, V4, P579, DOI 10.1038/nrc1408
   Cohen L A, 1991, IN VIVO, V5, P333
   Cohen L A, 1993, IN VIVO, V7, P151
   COHEN LA, 1992, ADV EXP MED BIOL, V322, P41
   Colbert LH, 2000, MED SCI SPORT EXER, V32, P1704, DOI 10.1097/00005768-200010000-00007
   Colbert LH, 2003, MED SCI SPORT EXER, V35, P1662, DOI 10.1249/01.MSS.0000089349.54813.41
   COLBERT LH, 2005, CANC PREVENTION MANA, V0, P325
   Colbert LH, 2006, CARCINOGENESIS, V27, P2103, DOI 10.1093/carcin/bgl056
   Dieudonne MN, 2002, BIOCHEM BIOPH RES CO, V293, P622, DOI 10.1016/S0006-291X(02)00205-X
   Duncan K, 1997, CANCER LETT, V116, P151, DOI 10.1016/S0304-3835(97)00189-4
   Dunn SE, 1997, CANCER RES, V57, P4667
   Eisen MB, 1998, P NATL ACAD SCI USA, V95, P14863, DOI 10.1073/pnas.95.25.14863
   Friedenreich CM, 2002, J NUTR, V132, P3456S, DOI 10.1093/jn/132.11.3456S
   GOODMAN G, 2007, MED HYPOTHESES, V0, P0
   Han ES, 2005, J NUTR, V135, P1343, DOI 10.1093/jn/135.6.1343
   Hankinson SE, 1999, JNCI-J NATL CANCER I, V91, P629, DOI 10.1093/jnci/91.7.629
   Harris J, 2006, MOL ENDOCRINOL, V20, P1177, DOI 10.1210/me.2005-0473
   Harvie M, 2006, OBES REV, V7, P33, DOI 10.1111/j.1467-789X.2006.00207.x
   Hosack DA, 2003, GENOME BIOL, V4, P0, DOI 10.1186/gb-2003-4-10-r70
   Hu X, 2002, J NATL CANCER I, V94, P1704, DOI 10.1093/jnci/94.22.1704
   Hursting SD, 2003, ANNU REV MED, V54, P131, DOI 10.1146/annurev.med.54.101601.152156
   Kominsky Scott L, 2006, EXPERT REVIEWS IN MOLECULAR MEDICINE, V8, P1, DOI 10.1017/S1462399406000056
   KRITCHEVSKY D, 1984, CANCER RES, V44, P3174
   Lee KY, 2006, OBESITY, V14, P1294, DOI 10.1038/oby.2006.147
   Lu J, 2007, EXP BIOL MED, V232, P473
   Malin A, 2005, CANCER EPIDEM BIOMAR, V14, P1496, DOI 10.1158/1055-9965.EPI-04-0880
   Mantzoros CS, 1999, INT J CANCER, V80, P523, DOI 10.1002/(SICI)1097-0215(19990209)80:4<523::AID-IJC7>3.3.CO;2-3
   McTiernan A, 2005, CANCER EPIDEM BIOMAR, V14, P1020, DOI 10.1158/1055-9965.EPI-04-0834
   Miller RS, 2008, J NUTR, V138, P1033, DOI 10.1093/jn/138.6.1033
   Moraes RC, 2003, ENDOCRINOLOGY, V144, P4773, DOI 10.1210/en.2003-0456
   Nagy TR, 2000, OBES RES, V8, P392, DOI 10.1038/oby.2000.47
   Nieoullon V, 2005, MOL CELL NEUROSCI, V28, P462, DOI 10.1016/j.mcn.2004.10.007
   OBrien SN, 1999, BIOCHEM BIOPH RES CO, V259, P695, DOI 10.1006/bbrc.1999.0843
   Okumura M, 2002, BBA-MOL CELL RES, V1592, P107, DOI 10.1016/S0167-4889(02)00276-8
   Ormandy CJ, 2003, RECENT PROG HORM RES, V58, P297, DOI 10.1210/rp.58.1.297
   Park CE, 2004, CELLS TISSUES ORGANS, V177, P221, DOI 10.1159/000080135
   Sheikh MS, 2000, BIOCHEM PHARMACOL, V59, P43, DOI 10.1016/S0006-2952(99)00291-9
   SHEPHARD RJ, 1990, INT J SPORTS MED, V11, P413, DOI 10.1055/s-2007-1024830
   SHERR CJ, 1995, P ASSOC AM PHYSICIAN, V107, P181
   Slattery ML, 2004, CANCER EPIDEM BIOMAR, V13, P1206
   Stacey DW, 2003, CURR OPIN CELL BIOL, V15, P158, DOI 10.1016/S0955-0674(03)00008-5
   Stairs DB, 2005, TRANSGENIC RES, V14, P919, DOI 10.1007/s11248-005-1806-6
   Stattin P, 2004, BREAST CANCER RES TR, V86, P191, DOI 10.1023/B:BREA.0000036782.11945.d7
   Takahashi Y, 2004, MOL CARCINOGEN, V41, P108, DOI 10.1002/mc.20045
   THOMPSON HJ, 1995, CARCINOGENESIS, V16, P1783, DOI 10.1093/carcin/16.8.1783
   THOMPSON HJ, 1988, CANCER RES, V48, P2720
   THOMPSON HJ, 1989, CANCER RES, V49, P1904
   Thompson HJ, 1997, BREAST CANCER RES TR, V46, P135, DOI 10.1023/A:1005912527064
   Thune I, 2001, MED SCI SPORT EXER, V33, PS530, DOI 10.1097/00005768-200106001-00025
   WEINDRUCH R, 1988, RETARDATION AGING DI, V0, P436
   WELSCH CW, 1992, ADV EXP MED BIOL, V322, P203
   Zhu ZJ, 1997, CARCINOGENESIS, V18, P1007, DOI 10.1093/carcin/18.5.1007
NR 57
TC 28
Z9 30
U1 0
U2 5
PU AMER ASSOC CANCER RESEARCH
PI PHILADELPHIA
PA 615 CHESTNUT ST, 17TH FLOOR, PHILADELPHIA, PA 19106-4404 USA
SN 1940-6207
EI 1940-6215
J9 CANCER PREV RES
JI Cancer Prev. Res.
PD DEC 15
PY 2009
VL 2
IS 12
BP 1076
EP 1087
DI 10.1158/1940-6207.CAPR-09-0034
PG 12
WC Oncology
SC Oncology
GA 528TM
UT WOS:000272469900011
PM 19952363
DA 2025-02-23
ER

PT J
AU Chen, YC
   Pu, YS
   Wu, HC
   Wu, TT
   Lai, MK
   Yang, CY
   Sung, FC
AF Chen, Yi-Chun
   Pu, Yeong S.
   Wu, Hsi-Chin
   Wu, Tony T.
   Lai, Ming Kuen
   Yang, Chun Y.
   Sung, Fung-Chang
TI Cadmium burden and the risk and phenotype of prostate cancer
SO BMC CANCER
LA English
DT Article
ID zinc; carcinoma; exposure; workers; taiwan; urine; carcinogenesis; canada; blacks; blood
AB Background: Studies on the association between prostate cancer and cadmium exposure have yielded conflicting results. This study explored cadmium burden on the risk and phenotype of prostate cancer in men with no evident environmental exposure. Methods: Hospital-based 261 prostate cancer cases and 267 controls with benign diseases were recruited from four hospitals in Taiwan. Demographic, dietary and lifestyle data were collected by standardized questionnaires. Blood cadmium (BCd) and creatinine-adjusted urine cadmium (CAUCd) levels were measured for each participant. Statistical analyses measured the prostate cancer risk associated with BCd and CAUCd separately, controlling for age, smoking and institution. BCd and CAUCd levels within cases were compared in relation to the disease stage and the Gleason score. Results: High family income, low beef intake, low dairy product consumption and positive family history were independently associated with the prostate carcinogenesis. There was no difference in BCd levels between cases and controls (median, 0.88 versus 0.87 mu g/l, p = 0.45). Cases had lower CAUCd levels than controls (median, 0.94 versus 1.40 mu g/g creatinine, p = 0.001). However, cases with higher BCd and CAUCd levels tended to be at more advanced stages and to have higher Gleason scores. The prostate cancer cases with Gleason scores of >= 8 had an odds ratio of 2.89 (95% confidence interval 1.25-6.70), compared with patients with scores of 2-6. Conclusion: Higher CAUCd and BCd levels may be associated with advanced cancer phenotypes, but there was only a tenuous association between cadmium and prostate cancer.
C1 [Chen, Yi-Chun; Sung, Fung-Chang] Natl Taiwan Univ, Inst Environm Hlth, Taipei 100, Taiwan.
   [Chen, Yi-Chun; Lai, Ming Kuen] I Shou Univ, Dept Hlth Management, Kaohsiung 824, Taiwan.
   [Pu, Yeong S.; Lai, Ming Kuen] Natl Taiwan Univ Hosp, Dept Urol, Taipei 100, Taiwan.
   [Wu, Hsi-Chin; Sung, Fung-Chang] China Med Univ & Hosp, Div Urol, Taichung 404, Taiwan.
   [Wu, Hsi-Chin; Sung, Fung-Chang] China Med Univ & Hosp, Inst Environm Hlth, Taichung 404, Taiwan.
   [Wu, Tony T.] Kaohsiung Vet Gen Hosp, Div Urol, Kaohsiung 813, Taiwan.
   [Yang, Chun Y.] Kaohsiung Med Univ, Dept Publ Hlth, Kaohsiung 807, Taiwan.
C3 National Taiwan University; I Shou University; National Taiwan University; National Taiwan University Hospital; China Medical University Taiwan; China Medical University Hospital - Taiwan; China Medical University Taiwan; China Medical University Hospital - Taiwan; Kaohsiung Veterans General Hospital; Kaohsiung Medical University
RP Sung, FC (corresponding author), Natl Taiwan Univ, Inst Environm Hlth, Taipei 100, Taiwan.
EM kimi@isu.edu.tw; yspu@ntu.edu.tw; wuhc@mail.cmu.edu.tw; tonywu@isca.vghks.gov.tw; mingkuen@ha.mc.mtu.edu.tw; chunyuh@kmu.edu.tw; fcsung@mail.cmu.edu.tw
FU Executive Yuan National Science Council [NSC 89-2320-B-002-122]
CR ARMSTRONG BG, 1985, BRIT J IND MED, V42, P540
   Aronson KJ, 1996, AM J EPIDEMIOL, V143, P363
   BAKO G, 1982, CAN J PUBLIC HEALTH, V73, P92
   BOFFETTA P, 1992, CADMIUM HUMAN ENV TO, V0, P425
   Chen YC, 2005, BRIT J CANCER, V93, P1057, DOI 10.1038/sj.bjc.6602809
   FEUSTEL A, 1982, UROL RES, V10, P301
   FEUSTEL A, 1984, UROL RES, V12, P147
   GIOVANNUCCI E, 1993, J NATL CANCER I, V85, P1571, DOI 10.1093/jnci/85.19.1571
   Kjellstrom T, 1992, IARC SCI PUBL, V0, P301
   KLAASSEN CD, 1996, CASARETT DOULLS TOXI, V0, P699
   KOLONEL L, 1997, LANCET, V2, P566
   LAUWERYS RR, 1984, ENVIRON HEALTH PERSP, V54, P147, DOI 10.2307/3429801
   LAUWERYS RR, 1994, CLIN CHEM, V40, P1391
   Lee J S, 1980, AM J IND MED, V1, P307, DOI 10.1002/ajim.4700010308
   MUELLER PW, 1989, NEPHRON, V52, P45, DOI 10.1159/000185581
   OGUNLEWE JO, 1989, CANCER-AM CANCER SOC, V63, P1388, DOI 10.1002/1097-0142(19890401)63:7<1388::AID-CNCR2820630725>3.0.CO;2-M
   POTTS CL, 1965, ANN OCCUP HYG, V8, P55
   Pu YOS, 2000, INT J ANDROL, V23, P34, DOI 10.1046/j.1365-2605.2000.00012.x
   ROELS HA, 1981, ENVIRON RES, V26, P217, DOI 10.1016/0013-9351(81)90199-7
   Roels HA, 1997, AM J IND MED, V31, P645, DOI 10.1002/(SICI)1097-0274(199705)31:5<645::AID-AJIM21>3.3.CO;2-M
   Sahmoun AE, 2005, CANCER INVEST, V23, P256, DOI 10.1081/CNV-200055968
   SANCHEZ AG, 1992, SCI TOTAL ENVIRON, V116, P243, DOI 10.1016/0048-9697(92)90452-X
   SHARMA RP, 1982, J ANAL TOXICOL, V6, P135, DOI 10.1093/jat/6.3.135
   Sung JFC, 1999, CANCER, V86, P484, DOI 10.1002/(SICI)1097-0142(19990801)86:3<484::AID-CNCR17>3.0.CO;2-P
   van Wijngaarden E, 2008, PROSTATE, V68, P122, DOI 10.1002/pros.20668
   Vinceti M, 2007, SCI TOTAL ENVIRON, V373, P77, DOI 10.1016/j.scitotenv.2006.11.005
   WAALKES MP, 1988, CANCER RES, V48, P4656
   WAALKES MP, 1992, CRIT REV TOXICOL, V22, P175, DOI 10.3109/10408449209145323
   WHITTEMORE AS, 1995, JNCI-J NATL CANCER I, V87, P652, DOI 10.1093/jnci/87.9.652
NR 29
TC 34
Z9 36
U1 0
U2 6
PU BMC
PI LONDON
PA CAMPUS, 4 CRINAN ST, LONDON N1 9XW, ENGLAND
SN 1471-2407
EI 
J9 BMC CANCER
JI BMC Cancer
PD DEC 10
PY 2009
VL 9
IS 
BP 
EP 
DI 10.1186/1471-2407-9-429
PG 7
WC Oncology
SC Oncology
GA 535PB
UT WOS:000272981600001
PM 20003241
DA 2025-02-23
ER

PT J
AU Dougherty, U
   Cerasi, D
   Taylor, I
   Kocherginsky, M
   Tekin, U
   Badal, S
   Aluri, L
   Sehdev, A
   Cerda, S
   Mustafi, R
   Delgado, J
   Joseph, L
   Zhu, HY
   Hart, J
   Threadgill, D
   Fichera, A
   Bissonnette, M
AF Dougherty, Urszula
   Cerasi, Dario
   Taylor, Ieva
   Kocherginsky, Masha
   Tekin, Ummuhan
   Badal, Shamiram
   Aluri, Lata
   Sehdev, Amikar
   Cerda, Sonia
   Mustafi, Reba
   Delgado, Jorge
   Joseph, Loren
   Zhu, Hongyan
   Hart, John
   Threadgill, David
   Fichera, Alessandro
   Bissonnette, Marc
TI Epidermal Growth Factor Receptor Is Required for Colonic Tumor Promotion by Dietary Fat in the Azoxymethane/Dextran Sulfate Sodium Model: Roles of Transforming Growth Factor-α and PTGS2
SO CLINICAL CANCER RESEARCH
LA English
DT Article
ID beta-catenin; cyclin d1; cyclooxygenase-2 expression; protein-kinase; bile-acids; cancer; carcinogenesis; modulation; activation; chemoprevention
AB Purpose: Colon cancer is a major cause of cancer deaths. Dietary factors contribute substantially to the risk of this malignancy. Western-style diets promote development of azoxymethane-induced colon cancer. Although we showed that epidermal growth factor receptors (EGFR) controlled azoxymethane tumorigenesis in standard fat conditions, the role of EGFR in tumor promotion by high dietary fat has not been examined. Experimental Design: A/J x C57BL6/J mice with wild-type Egfr (Egfr(wt)) or loss-of-function waved-2 Egfr (Egfr(wa2)) received azoxymethane followed by standard (5% fat) or western-style (20% fat) diet. As F, mice were resistant to azoxymethane, we treated mice with azoxymethane followed by one cycle of inflammation-inducing dextran sulfate sodium to induce tumorigenesis. Mice were sacrificed 12 weeks after dextran sulfate sodium. Tumors were graded for histology and assessed for EGFR ligands and proto-oncogenes by immunostaining, Western blotting, and real-time PCR. Results: Egfr(wt) mice gained significantly more weight and had exaggerated insulin resistance compared with Egfr(wa2) mice on high-fat diet. Dietary fat promoted tumor incidence (71.2% versus 36.7%; P < 0.05) and cancer incidence (43.9% versus 16.7%; P < 0.05) only in Egfr(wt) mice. The lipid-rich diet also significantly increased tumor and cancer multiplicity only in Egfr(wt) mice. In tumors, dietary fat and Egfr(wt) upregulated transforming growth factor-a, amphiregulin, CTNNB1, MYC, and CCND1, whereas PTGS2 was only increased in Egfrwt mice and further upregulated by dietary fat. Notably, dietary fat increased transforming growth factor-a in normal colon. Conclusions: EGFR is required for dietary fat-induced weight gain and tumor promotion. EGFR-dependent increases in receptor ligands and PTGS2 likely drive diet-related tumor promotion. (Clin Cancer Res 2009;15(22):6780-89)
C1 [Dougherty, Urszula; Cerasi, Dario; Taylor, Ieva; Tekin, Ummuhan; Badal, Shamiram; Aluri, Lata; Sehdev, Amikar; Cerda, Sonia; Mustafi, Reba; Delgado, Jorge; Zhu, Hongyan; Bissonnette, Marc] Univ Chicago, Dept Med, Chicago, IL 60637 USA.
   [Kocherginsky, Masha] Univ Chicago, Dept Hlth Studies, Chicago, IL 60637 USA.
   [Fichera, Alessandro] Univ Chicago, Dept Surg, Chicago, IL 60637 USA.
   [Joseph, Loren; Hart, John] Univ Chicago, Dept Pathol, Chicago, IL 60637 USA.
   [Threadgill, David] N Carolina State Univ, Dept Genet, Raleigh, NC 27695 USA.
C3 University of Chicago; University of Chicago; University of Chicago; University of Chicago; North Carolina State University
RP Bissonnette, M (corresponding author), Univ Chicago Hosp & Clin, Dept Med, MC 4076,5841 S Maryland Ave, Chicago, IL 60637 USA.
EM mbissonn@medicine.bsd.uchicago.edu
FU University of Chicago [P30DK42086, CA036745]
CR Araki Y, 2003, CANCER RES, V63, P728
   BARTKOVA J, 1994, INT J CANCER, V58, P568, DOI 10.1002/ijc.2910580420
   Bissonnette M, 2000, CANCER RES, V60, P4602
   Boivin GP, 2003, GASTROENTEROLOGY, V124, P762, DOI 10.1053/gast.2003.50094
   COOPER HS, 1993, LAB INVEST, V69, P238
   Delage B, 2005, INT J CANCER, V116, P839, DOI 10.1002/ijc.21108
   Dougherty U, 2008, CLIN CANCER RES, V14, P2253, DOI 10.1158/1078-0432.CCR-07-4926
   DRINKWATER NR, 1981, CANCER RES, V41, P113
   EARNEST DL, 1994, CANCER RES, V54, P5071
   EBERHART CE, 1994, GASTROENTEROLOGY, V107, P1183, DOI 10.1016/0016-5085(94)90246-1
   El-Shewy HM, 2004, MOL ENDOCRINOL, V18, P2727, DOI 10.1210/me.2004-0174
   Fichera A, 2007, J SURG RES, V142, P239, DOI 10.1016/j.jss.2007.02.038
   Fichera A, 2007, CANCER RES, V67, P827, DOI 10.1158/0008-5472.CAN-05-3343
   FOWLER KJ, 1995, P NATL ACAD SCI USA, V92, P1465, DOI 10.1073/pnas.92.5.1465
   Fujise T, 2007, AM J PHYSIOL-GASTR L, V292, PG1150, DOI 10.1152/ajpgi.00269.2006
   Fukata M, 2006, GASTROENTEROLOGY, V131, P862, DOI 10.1053/j.gastro.2006.06.017
   HAENSZEL W, 1968, JNCI-J NATL CANCER I, V40, P43
   He TC, 1998, SCIENCE, V281, P1509, DOI 10.1126/science.281.5382.1509
   HOSCHUETZKY H, 1994, J CELL BIOL, V127, P1375, DOI 10.1083/jcb.127.5.1375
   Hulit J, 2004, MOL CELL BIOL, V24, P7598, DOI 10.1128/MCB.24.17.7598-7611.2004
   Im E, 2004, J NUTR, V134, P483, DOI 10.1093/jn/134.2.483
   Li Q, 2005, CANCER RES, V65, P8622, DOI 10.1158/0008-5472.CAN-05-2145
   Li Y, 2008, J BIOL CHEM, V283, P12686, DOI 10.1074/jbc.C700185200
   Lipkin M, 1999, ANNU REV NUTR, V19, P545, DOI 10.1146/annurev.nutr.19.1.545
   McGarr SE, 2005, J CLIN GASTROENTEROL, V39, P98
   Merchant NB, 2005, SURGERY, V138, P415, DOI 10.1016/j.surg.2005.06.030
   NARISAWA T, 1978, GASTROENTEROLOGIA JAPONICA, V13, P206
   Newmark HL, 2001, CARCINOGENESIS, V22, P1871, DOI 10.1093/carcin/22.11.1871
   Oshima M, 1996, CELL, V87, P803, DOI 10.1016/S0092-8674(00)81988-1
   Parkin DM, 1992, CANC INCIDENCE 5 CON, V0, P0
   Pollak M, 2008, NAT REV CANCER, V8, P915, DOI 10.1038/nrc2536
   Rao CV, 2001, CANCER RES, V61, P1927
   REDDY BS, 1977, CANCER RES, V37, P2132
   Reddy BS, 2000, CANCER RES, V60, P293
   Reiter JL, 2001, GENOMICS, V71, P1, DOI 10.1006/geno.2000.6341
   Rim SH, 2009, CANCER-AM CANCER SOC, V115, P1967, DOI 10.1002/cncr.24216
   Roberts RB, 2002, P NATL ACAD SCI USA, V99, P1521, DOI 10.1073/pnas.032678499
   Rozen S, 2000, METHODS MOL BIOL, V132, P365
   Sansom OJ, 2007, NATURE, V446, P676, DOI 10.1038/nature05674
   Sheng HM, 2001, CANCER RES, V61, P2670
   Shtutman M, 1999, P NATL ACAD SCI USA, V96, P5522, DOI 10.1073/pnas.96.10.5522
   Singh J, 1997, CANCER RES, V57, P3465
   Sonoshita M, 2002, CANCER RES, V62, P6846
   Suzuki R, 2006, CARCINOGENESIS, V27, P162, DOI 10.1093/carcin/bgi205
   Tetsu O, 1999, NATURE, V398, P422, DOI 10.1038/18884
   THREADGILL DW, 1995, SCIENCE, V269, P230, DOI 10.1126/science.7618084
   Wang R, 2008, CANCER SCI, V99, P1754, DOI 10.1111/j.1349-7006.2008.00887.x
   Yang K, 2008, CANCER RES, V68, P7803, DOI 10.1158/0008-5472.CAN-08-1209
   Yuan JS, 2006, BMC BIOINFORMATICS, V7, P0, DOI 10.1186/1471-2105-7-85
NR 49
TC 28
Z9 30
U1 0
U2 3
PU AMER ASSOC CANCER RESEARCH
PI PHILADELPHIA
PA 615 CHESTNUT ST, 17TH FLOOR, PHILADELPHIA, PA 19106-4404 USA
SN 1078-0432
EI 1557-3265
J9 CLIN CANCER RES
JI Clin. Cancer Res.
PD NOV 15
PY 2009
VL 15
IS 22
BP 6780
EP 6789
DI 10.1158/1078-0432.CCR-09-1678
PG 10
WC Oncology
SC Oncology
GA 520EJ
UT WOS:000271822600007
PM 19903783
DA 2025-02-23
ER

PT J
AU Thompson, MD
   Stushnoff, C
   McGinley, JN
   Thompson, HJ
AF Thompson, Matthew D.
   Stushnoff, Cecil
   McGinley, John N.
   Thompson, Henry J.
TI In Vitro Measures Used to Predict Anticancer Activity of Apple Cultivars and Their Comparison to Outcomes From a Rat Model of Experimentally Induced Breast Cancer
SO NUTRITION AND CANCER-AN INTERNATIONAL JOURNAL
LA English
DT Article
ID anti proliferative activity; antioxidant activity; cell-proliferation; vegetable intake; risk; fruits; nutrition; carcinoma; efficacy; tumors
AB Experiments reported herein tested the hypothesis that cultivars of apple (Malus domestica Borkh.) would demonstrate anticancer activity in vivo as predicted by in vitro measures. Freeze dried powders of Red Delicious (RD), Fuji (FJ), Golden Delicious (GD), and Granny Smith (GS) apple cultivars were evaluated. Significant differences were noted among cultivars in total phenolics (P < 0.0001), flavonoids (P < 0.0003), oxygen radical absorbance capacity (P < 0.0001), and growth inhibition in the MDA-MB-468 human breast cancer cell line relative to vehicle-treated cells (P < 0.0001). These findings were extended to predict inhibition of the postinitiation phase of 1-methyl-1-nitrosourea-induced mammary carcinogenesis by freeze-dried whole apple powders of the same cultivars. Although rats fed apple-containing diets did not have lower incidence or multiplicity of cancers than rats fed control diet, a finding consistent with epidemiological reports on fruit and breast cancer risk, differences among cultivars were noted, with the greatest difference in cancer multiplicity between GS and RD (1.46 vs. 2.47 cancers/rat; P = 0.0159). The rate of cell proliferation in mammary carcinomas differed between GS and RD (P < 0.001), whereas the apoptotic rate did not. These findings suggest altered methodology for screening apples for anticancer activity and that more diverse apple cultivars with higher phytochemical content should be evaluated.
C1 [Thompson, Henry J.] Colorado State Univ, Canc Prevent Lab, Ft Collins, CO 80523 USA.
C3 Colorado State University
RP Thompson, HJ (corresponding author), Colorado State Univ, Canc Prevent Lab, 1173 Campus Delivery, Ft Collins, CO 80523 USA.
EM henry.thompson@colostate.edu
CR Adebamowo CA, 2005, INT J CANCER, V114, P628, DOI 10.1002/ijc.20741
   Aprikian O, 2002, J NUTR, V132, P1969, DOI 10.1093/jn/132.7.1969
   BERNHARDT G, 1992, J CANCER RES CLIN, V118, P35, DOI 10.1007/BF01192309
   Christov K, 2007, CLIN CANCER RES, V13, P5488, DOI 10.1158/1078-0432.CCR-07-0404
   DAY RW, 1989, ECOL MONOGR, V59, P433, DOI 10.2307/1943075
   Duke RC, 1992, CURRENT PROTOCOLS IN IMMUNOLOGY, V0, P3.17.1
   Eberhardt MV, 2000, NATURE, V405, P903, DOI 10.1038/35016148
   FERREE DC, 2003, APPL BOT PROD US, V0, P0
   Finley JW, 2005, ANN BOT-LONDON, V95, P1075, DOI 10.1093/aob/mci123
   Freudenheim JL, 1996, JNCI-J NATL CANCER I, V88, P340, DOI 10.1093/jnci/88.6.340
   FUNG TT, 1900, V116, V0, P116
   Grotzer MA, 2001, MED PEDIATR ONCOL, V36, P268, DOI 10.1002/1096-911X(20010201)36:2<268::AID-MPO1064>3.3.CO;2-6
   Hanahan D, 2000, CELL, V100, P57, DOI 10.1016/S0092-8674(00)81683-9
   Huang DJ, 2002, J AGR FOOD CHEM, V50, P4437, DOI 10.1021/jf0201529
   Hung HC, 2004, JNCI-J NATL CANCER I, V96, P1577, DOI 10.1093/jnci/djh296
   Jiang WQ, 2001, CANCER LETT, V162, P167, DOI 10.1016/S0304-3835(00)00647-9
   Kelly KJ, 2003, AM J PHYSIOL-CELL PH, V284, PC1309, DOI 10.1152/ajpcell.00353.2002
   LEONARDI E, 1992, J CLIN PATHOL, V45, P416, DOI 10.1136/jcp.45.5.416
   Liu M, 2002, J AGR FOOD CHEM, V50, P2926, DOI 10.1021/jf0111209
   Liu RH, 2005, J AGR FOOD CHEM, V53, P2341, DOI 10.1021/jf058010c
   Liu RH, 2003, J AGR FOOD CHEM, V51, P1718, DOI 10.1021/jf026162r
   Liu S, 2000, AM J CLIN NUTR, V72, P922
   MANTEL N, 1977, CANCER RES, V37, P3863
   McCullagh P, 1989, GEN LINEAR MODELS, V0, P0, DOI DOI 10.1007/978-1-4899-3242-6
   McGinley JN, 2000, J HISTOCHEM CYTOCHEM, V48, P355, DOI 10.1177/002215540004800305
   MOSMANN T, 1983, J IMMUNOL METHODS, V65, P55, DOI 10.1016/0022-1759(83)90303-4
   Pollack S, 2007, FRUIT TREE NUTS SITU, V0, P0
   POTTER JD, 1997, NUTR PREV CANC GLOB, V0, P0
   REEVES PG, 1993, J NUTR, V123, P1939, DOI 10.1093/jn/123.11.1939
   Singh M, 2000, LAB INVEST, V80, P221, DOI 10.1038/labinvest.3780025
   Singleton VL, 1965, AM J ENOL VITICULT, V16, P144, DOI 10.5344/AJEV.1965.16.3.144
   Smith-Warner SA, 2001, JAMA-J AM MED ASSOC, V285, P769, DOI 10.1001/jama.285.6.769
   SONNANTE G, 1994, THEOR APPL GENET, V89, P629, DOI 10.1007/BF00222458
   Stushnoff C, 2003, ACTA HORTIC, V0, PP305, DOI 10.17660/ActaHortic.2003.623.34
   Sun J, 2002, J AGR FOOD CHEM, V50, P7449, DOI 10.1021/jf0207530
   THOMPSON HJ, 1995, CARCINOGENESIS, V16, P2407, DOI 10.1093/carcin/16.10.2407
   THOMPSON HJ, 2002, CANCER EPIDEM BIOMAR, V1, P597
   Tyagi A, 2002, PROSTATE, V53, P211, DOI 10.1002/pros.10146
   van Gils CH, 2005, JAMA-J AM MED ASSOC, V293, P183, DOI 10.1001/jama.293.2.183
   Villa P, 1997, TRENDS BIOCHEM SCI, V22, P388, DOI 10.1016/S0968-0004(97)01107-9
   Wijsman JA, 2007, CYTOM PART A, V71A, P501, DOI 10.1002/cyto.a.20397
   Wolfe K, 2003, J AGR FOOD CHEM, V51, P609, DOI 10.1021/jf020782a
   Wolfe KL, 2003, J AGR FOOD CHEM, V51, P1676, DOI 10.1021/jf025916z
   Yoshizawa Y, 2005, HORTSCIENCE, V40, P1204, DOI 10.21273/HORTSCI.40.5.1204
NR 44
TC 8
Z9 10
U1 0
U2 8
PU ROUTLEDGE JOURNALS, TAYLOR & FRANCIS LTD
PI ABINGDON
PA 2-4 PARK SQUARE, MILTON PARK, ABINGDON OX14 4RN, OXON, ENGLAND
SN 0163-5581
EI 1532-7914
J9 NUTR CANCER
JI Nutr. Cancer
PD JUN 15
PY 2009
VL 61
IS 4
BP 510
EP 517
DI 10.1080/01635580902825563
PG 8
WC Oncology; Nutrition & Dietetics
SC Oncology; Nutrition & Dietetics
GA 480LW
UT WOS:000268737300011
PM 19838923
DA 2025-02-23
ER

PT J
AU Crowe, FL
   Key, TJ
   Allen, NE
   Appleby, PN
   Roddam, A
   Overvad, K
   Gronbæk, H
   Tjonneland, A
   Halkjær, J
   Dossus, L
   Boeing, H
   Kröger, J
   Trichopoulou, A
   Dilis, V
   Trichopoulos, D
   Boutron-Ruault, MC
   De Lauzon, B
   Clavel-Chapelon, F
   Palli, D
   Berrino, F
   Panico, S
   Tumino, R
   Sacerdote, C
   Bueno-De-Mesquita, HB
   Vrieling, A
   van Gils, CH
   Peeters, PHM
   Gram, IT
   Skeie, G
   Lund, E
   Rodríguez, L
   Jakszyn, P
   Molina-Montes, E
   Tormo, MJ
   Barricarte, A
   Larrañaga, N
   Khaw, KT
   Bingham, S
   Rinaldi, S
   Slimani, N
   Norat, T
   Gallo, V
   Riboli, E
   Kaaks, R
AF Crowe, Francesca L.
   Key, Timothy J.
   Allen, Naomi E.
   Appleby, Paul N.
   Roddam, Andrew
   Overvad, Kim
   Gronbaek, Henning
   Tjonneland, Anne
   Halkjaer, Jutte
   Dossus, Laure
   Boeing, Heiner
   Kroeger, Janine
   Trichopoulou, Antonia
   Dilis, Vardis
   Trichopoulos, Dimitrios
   Boutron-Ruault, Marie-Christine
   De Lauzon, Blandine
   Clavel-Chapelon, Francoise
   Palli, Domenico
   Berrino, Franco
   Panico, Salvatore
   Tumino, Rosario
   Sacerdote, Carlotta
   Bueno-de-Mesquita, H. Bas
   Vrieling, Alina
   van Gils, Carla H.
   Peeters, Petra H. M.
   Gram, Inger T.
   Skeie, Guri
   Lund, Eiliv
   Rodriguez, Laudina
   Jakszyn, Paula
   Molina-Montes, Esther
   Tormo, Maria J.
   Barricarte, Aurelio
   Larranaga, Nerea
   Khaw, Kay-Tee
   Bingham, Sheila
   Rinaldi, Sabina
   Slimani, Nadia
   Norat, Teresa
   Gallo, Valentina
   Riboli, Elio
   Kaaks, Rudolf
TI The Association between Diet and Serum Concentrations of IGF-I, IGFBP-1, IGFBP-2, and IGFBP-3 in the European Prospective Investigation into Cancer and Nutrition
SO CANCER EPIDEMIOLOGY BIOMARKERS & PREVENTION
LA English
DT Article
ID growth-factor-i; factor binding protein-3; life-style factors; factor (igf)-i; circulating levels; bone turnover; milk intake; c-peptide; insulin; risk
AB Circulating concentrations of insulin-like growth factor I (IGF-I) and IGF binding proteins (IGFBP) have been associated with the risk of several types of cancer. Dietary correlates of IGF-I and IGFBPs are not yet well established. The objective of this study was to assess the association between dietary intake and serum concentrations of IGF-I, IGFBP-1, IGFBP-2, and IGFBP-3 in a cross-sectional analysis of 4,731 men and women taking part in the European Prospective Investigation into Cancer and Nutrition. Diet was assessed using country-specific validated dietary questionnaires. Serum concentrations of IGF-I, IGFBP-1, IGFBP-2 and IGFBP-3 were measured, and the associations between diet and IGF-I and IGFBPs were assessed using multiple linear regression adjusting for sex, age, body mass index, smoking status, and alcohol and energy intake. Each I SD increment increase in total and dairy protein and calcium intake was associated with an increase in IGF-I concentration of 2.5%, 2.4%, and 3.3%, respectively (P for trend <0.001 for all) and a decrease in IGFBP-2 of 3.5%, 3.5%, and 5.4% (P for trend <0.001 for all), respectively. There were no significant associations between the intake of protein or calcium from nondairy sources and IGF-I. The results from this large cross-sectional analysis show that either the intake of dairy protein or calcium is an important dietary determinant of IGF-I and IGFBP-2 concentrations; however, we suggest that it is more likely to be protein from dairy products. (Cancer Epidemiol Biomarkers Prev 2009;18(5):1333-40)
C1 [Crowe, Francesca L.; Key, Timothy J.; Allen, Naomi E.; Appleby, Paul N.; Roddam, Andrew] Univ Oxford, Canc Epidemiol Unit, Oxford OX3 7LF, England.
   [Overvad, Kim] Aarhus Univ Hosp, Aalborg Hosp, Dept Clin Epidemiol, Aalborg, Denmark.
   [Gronbaek, Henning] Aarhus Univ Hosp, Aarhus Med Dept 5, Aalborg, Denmark.
   [Tjonneland, Anne; Halkjaer, Jutte] Inst Canc Epidemiol Strandboulevarden, Danish Canc Soc, Copenhagen, Denmark.
   [Dossus, Laure; Kaaks, Rudolf] German Canc Res Ctr, Div Clin Epidemiol, Heidelberg, Germany.
   [Boeing, Heiner; Kroeger, Janine] German Inst Human Nutr Potsdam Rehbrucke, Nuthetal, Germany.
   [Trichopoulou, Antonia; Dilis, Vardis] Univ Athens, Sch Med, Dept Hyg & Epidemiol, GR-11527 Athens, Greece.
   [Trichopoulos, Dimitrios] Hellen Hlth Fdn, Athens, Greece.
   [Trichopoulos, Dimitrios] Harvard Univ, Sch Publ Hlth, Dept Epidemiol, Boston, MA 02115 USA.
   [Boutron-Ruault, Marie-Christine; De Lauzon, Blandine; Clavel-Chapelon, Francoise] Inst Gustave Roussy, INSERM, F-94805 Villejuif, France.
   [Palli, Domenico] ISPO Canc Res & Prevent Inst, Mol & Nutr Epidemiol Unit, Florence, Italy.
   [Berrino, Franco] Ist Nazl Tumori, Fdn IRCCS, Etiol Epidemiol & Prevent Unit, I-20133 Milan, Italy.
   [Panico, Salvatore] Univ Naples Federico II, Dept Clin & Expt Med, Naples, Italy.
   [Tumino, Rosario] Azienda Osped Civile MP Arezzo, Canc Registry, Ragusa, Italy.
   [Sacerdote, Carlotta] Epidemiol & Prevenz Oncol CPO Piemonte, Turin, Italy.
   [Bueno-de-Mesquita, H. Bas; Vrieling, Alina] Natl Inst Publ Hlth & Environm RIVM, Bilthoven, Netherlands.
   [van Gils, Carla H.; Peeters, Petra H. M.] Julius Ctr Univ, Med Ctr, Utrecht, Netherlands.
   [Peeters, Petra H. M.; Norat, Teresa; Gallo, Valentina; Riboli, Elio] Univ London Imperial Coll Sci Technol & Med, Fac Med, Dept Epidemiol & Publ Hlth, London, England.
   [Gram, Inger T.; Skeie, Guri; Lund, Eiliv] Univ Tromso, Inst Community Med, Tromso, Norway.
   [Rodriguez, Laudina] Hlth & Hlth Care Serv Council, Publ Hlth & Participat Directorate, Asturias, Spain.
   [Jakszyn, Paula] ICO, Canc Epidemiol Res Programme, Unit Nutr Environm & Canc, Barcelona, Spain.
   [Molina-Montes, Esther] Andalusian Sch Publ Hlth, Granada, Spain.
   [Tormo, Maria J.] Murcia Hlth Council, Dept Epidemiol, Murcia, Spain.
   [Barricarte, Aurelio] Publ Hlth Inst Navarra, Pamplona, Spain.
   [Larranaga, Nerea] Basque Govt, Publ Hlth Dept Gipuzkoa, Madrid, Spain.
   [Khaw, Kay-Tee] Univ Cambridge, Sch Clin Med, Dept Publ Hlth & Primary Care, Inst Publ Hlth, Cambridge, England.
   [Bingham, Sheila] Univ Cambridge, MRC, Dunn Human Nutr Unit, Cambridge, England.
   [Bingham, Sheila] Univ Cambridge, MRC, Ctr Nutr Epidemiol Canc Prevent & Survival, Dept Publ Hlth & Primary Care, Cambridge, England.
   [Rinaldi, Sabina; Slimani, Nadia] IARC WHO, Lyon, France.
C3 University of Oxford; Aarhus University; Aalborg University; Aalborg University Hospital; Aarhus University; Danish Cancer Society; Helmholtz Association; German Cancer Research Center (DKFZ); Leibniz Association; Deutsches Institut fur Ernahrungsforschung Potsdam-Rehbrucke (DIfE); Athens Medical School; National & Kapodistrian University of Athens; Harvard University; Harvard T.H. Chan School of Public Health; UNICANCER; Gustave Roussy; Institut National de la Sante et de la Recherche Medicale (Inserm); ISPRO Istituto per lo studio, la prevenzione e la rete oncologica; Fondazione IRCCS Istituto Nazionale Tumori Milan; University of Naples Federico II; Civile M.P. Arezzo Hospital; Netherlands National Institute for Public Health & the Environment; Imperial College London; UiT The Arctic University of Tromso; Escuela Andaluza de Salud Publica; Murcia Regional Health Council; Public Health Institute of Navarra; Basque Government; University of Cambridge; University of Cambridge; UK Research & Innovation (UKRI); Medical Research Council UK (MRC); MRC Human Nutrition Research; University of Cambridge; World Health Organization; International Agency for Research on Cancer (IARC)
RP Crowe, FL (corresponding author), Univ Oxford, Canc Epidemiol Unit, Richard Doll Bldg,Roosevelt Dr, Oxford OX3 7LF, England.
EM francesca.crowe@ceu.ox.ac.uk
FU European Commission; Danish Cancer Society; German Cancer Aid; Ligue Nationale contre le Cancer; 3M Company; Institut National de la Sante et de la Recherche Medicale; German Cancer Research Centre; German Federal Ministry of Education and Research; Dutch Ministry of Public Health, Welfare, and Sports; National Cancer Registry and the Regional Cancer Registries Amsterdam, Dutch Ministry of Health; Dutch Prevention Funds; LK Research Funds; Dutch Zorg Onderzoek Nederland; East and Maastricht of the Netherlands; Norwegian Cancer Society; Norwegian Research Council; Health Research Fund (FIS) of the Spanish Ministry of Health; Greek Ministry of Health; Greek Ministry of Education; Italian Association for Research on Cancer; Italian National Research Council; Swedish Cancer Society; Swedish Scientific Council; Regional Government of Skane, Sweden; Cancer Research UK; Medical Research Council, United Kingdom; Stroke Association, United Kingdom; British Heart Foundation; Department of Health, United Kingdom; Food Standards Agency, United Kingdom; Wellcome Trust, United Kingdom; U.S. Army Medical Research and Material Command [DAMD 17-01-0275]; U.S. National Cancer Institute [U01 CA098216-01]; World Cancer Research Fund
CR Allen NE, 2007, CANCER EPIDEM BIOMAR, V16, P1121, DOI 10.1158/1055-9965.EPI-06-1062
   Allen NE, 2000, BRIT J CANCER, V83, P95, DOI 10.1054/bjoc.2000.1509
   Allen NE, 2002, CANCER EPIDEM BIOMAR, V11, P1441
   Baibas N, 2003, EUR J CANCER PREV, V12, P229, DOI 10.1097/00008469-200306000-00010
   Cadogan J, 1997, BMJ-BRIT MED J, V315, P1255, DOI 10.1136/bmj.315.7118.1255
   CLEMMONS DR, 1997, CURR OPIN ENDOCRINOL, V4, P26
   Colangelo LA, 2005, NUTR CANCER, V53, P57, DOI 10.1207/s15327914nc5301_7
   Cust AE, 2007, INT J CANCER, V120, P2656, DOI 10.1002/ijc.22578
   DeLellis K, 2004, CANCER EPIDEM BIOMAR, V13, P1444
   Gann PH, 2005, INT J CANCER, V116, P297, DOI 10.1002/ijc.21042
   Giovannucci E, 2003, CANCER EPIDEM BIOMAR, V12, P84
   Gunnell D, 2003, BRIT J CANCER, V88, P1682, DOI 10.1038/sj.bjc.6600946
   Hall K, 1999, JOURNAL OF ENDOCRINOLOGICAL INVESTIGATION, V22, P48
   Harrela M, 1996, J CLIN INVEST, V98, P2612, DOI 10.1172/JCI119081
   Heaney RP, 1999, J AM DIET ASSOC, V99, P1228, DOI 10.1016/S0002-8223(99)00302-8
   Holmes MD, 2002, CANCER EPIDEM BIOMAR, V11, P852
   Hoppe C, 2004, EUR J CLIN NUTR, V58, P1211, DOI 10.1038/sj.ejcn.1601948
   Jenab M, 2007, INT J CANCER, V121, P368, DOI 10.1002/ijc.22697
   JONES JI, 1995, ENDOCR REV, V16, P3, DOI 10.1210/er.16.1.3
   Juul A, 2003, GROWTH HORM IGF RES, V13, P113, DOI 10.1016/S1096-6374(03)00038-8
   Kaaks R, 2001, P NUTR SOC, V60, P91, DOI 10.1079/PNS200070
   Katsumata M, 2004, ANIM SCI, V79, P85, DOI 10.1017/S1357729800054552
   Larsson SC, 2005, AM J CLIN NUTR, V81, P1163
   Ma J, 2001, J NATL CANCER I, V93, P1330, DOI 10.1093/jnci/93.17.1330
   Manios Y, 2007, AM J CLIN NUTR, V86, P781, DOI 10.1093/ajcn/86.3.781
   Margetts BM, 1997, INT J EPIDEMIOL, V26, PS1, DOI 10.1093/ije/26.suppl_1.S1
   McGreevy KM, 2007, PUBLIC HEALTH NUTR, V10, P97, DOI 10.1017/S1368980007217999
   Mori M, 2007, CLIN EXP PHARMACOL P, V34, PS93, DOI 10.1111/j.1440-1681.2007.04792.x
   Morimoto LM, 2005, CANCER CAUSE CONTROL, V16, P917, DOI 10.1007/s10552-005-2702-3
   Norat T, 2007, EUR J CLIN NUTR, V61, P91, DOI 10.1038/sj.ejcn.1602494
   Parkin DM, 2005, CA-CANCER J CLIN, V55, P74, DOI 10.3322/canjclin.55.2.74
   Peeters PHM, 2007, ENDOCR-RELAT CANCER, V14, P81, DOI 10.1677/erc.1.01264
   Philipps AF, 2000, J PEDIATR GASTR NUTR, V31, P128, DOI 10.1097/00005176-200008000-00008
   Pollak MN, 2004, NAT REV CANCER, V4, P505, DOI 10.1038/nrc1387
   Probst-Hensch NM, 2003, CANCER EPIDEM BIOMAR, V12, P739
   Rajaram S, 1997, ENDOCR REV, V18, P801, DOI 10.1210/er.18.6.801
   Renehan AG, 2006, ENDOCR-RELAT CANCER, V13, P273, DOI 10.1677/erc.1.01219
   Renehan AG, 2004, LANCET, V363, P1346, DOI 10.1016/S0140-6736(04)16044-3
   Riboli E, 2002, PUBLIC HEALTH NUTR, V5, P1113, DOI 10.1079/PHN2002394
   Ricci TA, 1998, J BONE MINER RES, V13, P1045, DOI 10.1359/jbmr.1998.13.6.1045
   Rinaldi S, 2006, ENDOCR-RELAT CANCER, V13, P593, DOI 10.1677/erc.1.01150
   Roddam AW, 2008, ANN INTERN MED, V149, P461, DOI 10.7326/0003-4819-149-7-200810070-00006
   Schürch MA, 1998, ANN INTERN MED, V128, P801, DOI 10.7326/0003-4819-128-10-199805150-00002
   Storm D, 1998, J CLIN ENDOCR METAB, V83, P3817, DOI 10.1210/jc.83.11.3817
   SUGIMOTO T, 1994, AM J PHYSIOL, V266, PE709, DOI 10.1152/ajpendo.1994.266.5.E709
   THISSEN JP, 1994, ENDOCR REV, V15, P80, DOI 10.1210/er.15.1.80
   THISSEN JP, 1994, ENDOCRINOLOGY, V134, P1570, DOI 10.1210/en.134.3.1570
   THOMPSON FE, 1994, J NUTR, V124, PS2245, DOI 10.1093/jn/124.suppl_11.2245s
   Vrieling A, 2004, CANCER CAUSE CONTROL, V15, P787, DOI 10.1023/B:CACO.0000043429.51915.c6
   Wolk K, 2004, J CLIN ENDOCR METAB, V89, P1879, DOI 10.1210/jc.2003-031349
NR 50
TC 124
Z9 133
U1 0
U2 9
PU AMER ASSOC CANCER RESEARCH
PI PHILADELPHIA
PA 615 CHESTNUT ST, 17TH FLOOR, PHILADELPHIA, PA 19106-4404 USA
SN 1055-9965
EI 1538-7755
J9 CANCER EPIDEM BIOMAR
JI Cancer Epidemiol. Biomarkers Prev.
PD MAY 15
PY 2009
VL 18
IS 5
BP 1333
EP 1340
DI 10.1158/1055-9965.EPI-08-0781
PG 8
WC Oncology; Public, Environmental & Occupational Health
SC Oncology; Public, Environmental & Occupational Health
GA 445WF
UT WOS:000266081500001
PM 19423514
DA 2025-02-23
ER

PT J
AU Menvielle, G
   Boshuizen, H
   Kunst, AE
   Dalton, SO
   Vineis, P
   Bergmann, MM
   Hermann, S
   Ferrari, P
   Raaschou-Nielsen, O
   Tjonneland, A
   Kaaks, R
   Linseisen, J
   Kosti, M
   Trichopoulou, A
   Dilis, V
   Palli, D
   Krogh, V
   Panico, S
   Tumino, R
   Büchner, FL
   van Gils, CH
   Peeters, PHM
   Braaten, T
   Gram, IT
   Lund, E
   Rodriguez, L
   Agudo, A
   Sánchez, MJ
   Tormo, MJ
   Ardanaz, E
   Manjer, J
   Wirfält, E
   Hallmans, G
   Rasmuson, T
   Bingham, S
   Khaw, KT
   Allen, N
   Key, T
   Boffetta, P
   Duell, EJ
   Slimani, N
   Gallo, V
   Riboli, E
   Bueno-de-Mesquita, HB
AF Menvielle, Gwenn
   Boshuizen, Hendriek
   Kunst, Anton E.
   Dalton, Susanne O.
   Vineis, Paolo
   Bergmann, Manuela M.
   Hermann, Silke
   Ferrari, Pietro
   Raaschou-Nielsen, Ole
   Tjonneland, Anne
   Kaaks, Rudolf
   Linseisen, Jakob
   Kosti, Maria
   Trichopoulou, Antonia
   Dilis, Vardis
   Palli, Domenico
   Krogh, Vittorio
   Panico, Salvatore
   Tumino, Rosario
   Buchner, Frederike L.
   van Gils, Carla H.
   Peeters, Petra H. M.
   Braaten, Tonje
   Gram, Inger T.
   Lund, Eiliv
   Rodriguez, Laudina
   Agudo, Antonio
   Sanchez, Maria-Jose
   Tormo, Maria-Jose
   Ardanaz, Eva
   Manjer, Jonas
   Wirfalt, Elisabet
   Hallmans, Goran
   Rasmuson, Torgny
   Bingham, Sheila
   Khaw, Kay-Tee
   Allen, Naomi
   Key, Tim
   Boffetta, Paolo
   Duell, Eric J.
   Slimani, Nadia
   Gallo, Valentina
   Riboli, Elio
   Bueno-de-Mesquita, H. Bas
TI The Role of Smoking and Diet in Explaining Educational Inequalities in Lung Cancer Incidence
SO JNCI-JOURNAL OF THE NATIONAL CANCER INSTITUTE
LA English
DT Article
ID socioeconomic-status; european country; cigarette-smoking; social-class; risk; mortality; men; netherlands; behavior; fruit
AB Studies in many countries have reported higher lung cancer incidence and mortality in individuals with lower socioeconomic status. To investigate the role of smoking in these inequalities, we used data from 391 251 participants in the European Prospective Investigation into Cancer and Nutrition study, a cohort of individuals in 10 European countries. We collected information on smoking (history and quantity), fruit and vegetable consumption, and education through questionnaires at study entry and gathered data on lung cancer incidence for a mean of 8.4 years. Socioeconomic status was defined as the highest attained level of education, and participants were grouped by sex and region of residence (Northern Europe, Germany, or Southern Europe). Relative indices of inequality (RIIs) of lung cancer risk unadjusted and adjusted for smoking were estimated using Cox regression models. Additional analyses were performed by histological type. During the study period, 939 men and 692 women developed lung cancer. Inequalities in lung cancer risk (RIImen = 3.62, 95% confidence interval [CI] = 2.77 to 4.73, 117 vs 52 per 100 000 person-years for lowest vs highest education level; RIIwomen = 2.39, 95% CI = 1.77 to 3.21, 46 vs 25 per 100 000 person-years) decreased after adjustment for smoking but remained statistically significant (RIImen = 2.29, 95% CI = 1.75 to 3.01; RIIwomen = 1.59, 95% CI = 1.18 to 2.13). Large RIIs were observed among men and women in Northern European countries and among men in Germany, but inequalities in lung cancer risk were reverse (RIIs < 1) among women in Southern European countries. Inequalities differed by histological type. Adjustment for smoking reduced inequalities similarly for all histological types and among men and women in all regions. In all analysis, further adjustment for fruit and vegetable consumption did not change the estimates. Self-reported smoking consistently explains approximately 50% of the inequalities in lung cancer risk due to differences in education.
C1 [Menvielle, Gwenn] Hop Paul Brousse, U687, INSERM, F-94807 Villejuif, France.
   [Menvielle, Gwenn; Boshuizen, Hendriek; Buchner, Frederike L.; Bueno-de-Mesquita, H. Bas] Natl Inst Publ Hlth & Environm, NL-3720 BA Bilthoven, Netherlands.
   [Menvielle, Gwenn; Kunst, Anton E.] Erasmus MC, Dept Publ Hlth, Rotterdam, Netherlands.
   [Dalton, Susanne O.; Raaschou-Nielsen, Ole; Tjonneland, Anne] Danish Canc Soc, Inst Canc Epidemiol, Copenhagen, Denmark.
   [Vineis, Paolo] Univ Turin, Turin, Italy.
   [Bergmann, Manuela M.] German Inst Human Nutr, Dept Epidemiol, Postdam Rehbucke, Germany.
   [Hermann, Silke; Kaaks, Rudolf; Linseisen, Jakob] German Canc Res Ctr, Div Clin Epidemiol, D-6900 Heidelberg, Germany.
   [Ferrari, Pietro; Boffetta, Paolo; Duell, Eric J.; Slimani, Nadia] Int Agcy Res Canc, F-69372 Lyon, France.
   [Kosti, Maria; Trichopoulou, Antonia; Dilis, Vardis] Univ Athens, Sch Med, Dept Hyg & Epidemiol, Athens, Greece.
   [Palli, Domenico] Canc Res & Prevent Inst ISPO, Mol & Nutr Epidemiol Unit, Florence, Italy.
   [Krogh, Vittorio] Italian Natl Ctr Inst, Dept Prevent & Predict Med, Nutr Epidemiol Unit, Milan, Italy.
   [Panico, Salvatore] Univ Naples Federico II, Dept Clin & Expt Med, Naples, Italy.
   [Tumino, Rosario] Osped Civile MP Arezzo, Canc Registry Azienda, Ragusa, Italy.
   [van Gils, Carla H.; Peeters, Petra H. M.] Univ Med Ctr, Julius Ctr Hlth Sci & Primary Care, Utrecht, Netherlands.
   [Braaten, Tonje; Gram, Inger T.; Lund, Eiliv] Univ Tromso, Inst Community Med, Tromso, Norway.
   [Agudo, Antonio] Catalan Inst Oncol, Unit Nutr Environm & Canc, Barcelona, Spain.
   [Sanchez, Maria-Jose] Andalusian Sch Publ Hlth, Granada, Spain.
   [Tormo, Maria-Jose] Murcia Hlth Council, Dept Epidemiol, Murcia, Spain.
   [Ardanaz, Eva] Publ Hlth Inst Navarra, Pamplona, Spain.
   [Manjer, Jonas] Malmo Univ Hosp, Dept Surg, Malmo, Sweden.
   [Wirfalt, Elisabet] Dept Clin Sci, Malmo, Sweden.
   [Wirfalt, Elisabet] Lund Univ, Lund, Sweden.
   [Hallmans, Goran] Umea Univ, Dept Publ Hlth & Clin Med, Umea, Sweden.
   [Rasmuson, Torgny] Umea Univ, Dept Radiat Sci Oncol, Umea, Sweden.
   [Bingham, Sheila; Khaw, Kay-Tee] Univ Cambridge, Dept Publ Hlth & Primary Care, MRC Ctr Nutr Epidemiol & Canc Prevent & Survival, Cambridge, England.
   [Allen, Naomi; Key, Tim] Univ Oxford, Canc Epidemiol Unit, Oxford, England.
   [Vineis, Paolo; Gallo, Valentina; Riboli, Elio] Univ London Imperial Coll Sci Technol & Med, Dept Epidemiol & Publ Hlth, London, England.
C3 Assistance Publique Hopitaux Paris (APHP); Hopital Universitaire Paul-Brousse - APHP; Institut National de la Sante et de la Recherche Medicale (Inserm); Netherlands National Institute for Public Health & the Environment; Erasmus University Rotterdam; Erasmus MC; Danish Cancer Society; University of Turin; Leibniz Association; Deutsches Institut fur Ernahrungsforschung Potsdam-Rehbrucke (DIfE); Helmholtz Association; German Cancer Research Center (DKFZ); World Health Organization; International Agency for Research on Cancer (IARC); Athens Medical School; National & Kapodistrian University of Athens; ISPRO Istituto per lo studio, la prevenzione e la rete oncologica; University of Naples Federico II; Civile M.P. Arezzo Hospital; Utrecht University; Utrecht University Medical Center; UiT The Arctic University of Tromso; Institut Catala d'Oncologia; Escuela Andaluza de Salud Publica; Murcia Regional Health Council; Public Health Institute of Navarra; Lund University; Skane University Hospital; Lund University; Umea University; Umea University; University of Cambridge; University of Oxford; Imperial College London
RP Menvielle, G (corresponding author), Hop Paul Brousse, U687, INSERM, Bat 15-16,16 Ave Paul Vaillant Couturier, F-94807 Villejuif, France.
EM gwenn.menvielle@inserm.fr
FU Fondation pour la Recherche Medicale [SPE 20051105244]; European Communities Research Directorate-General [EUROCADET: SP23-CT-2005-006528]; Research Directorate-General 2005-2008; "Europe Against Cancer" Programme of the European Commission (SANCO); Ligue contre le Cancer (France); Societe 3M (France); Mutuelle Generale de l'Education Nationale; Institut National de la Sante et de la Recherche Medicale; German Cancer Aid; German Cancer Research Center; German Federal Ministry of Education and Research; Danish Cancer Society; Red Tematica de Investigacion Cooperativa de Centros de Cancer (C03/10); Environmental Cancer Risk, Nutrition and Individual Susceptibility; Associazione Italiana per la Ricerca sul Cancro Funding Source: Custom
CR Barbone F, 1997, CHEST, V112, P1474, DOI 10.1378/chest.112.6.1474
   Bennett VA, 2008, BMC CANCER, V8, P0, DOI 10.1186/1471-2407-8-139
   Bjerregaard BK, 2006, CANCER CAUSE CONTROL, V17, P1305, DOI 10.1007/s10552-006-0068-9
   Boffetta P, 2006, LANCET ONCOL, V7, P149, DOI 10.1016/S1470-2045(06)70577-0
   Boffetta P, 1997, IARC SCI PUBL, V0, P331
   Brennan P, 2000, CANCER CAUSE CONTROL, V11, P49, DOI 10.1023/A:1008909519435
   Cavelaars AEJM, 2000, BRIT MED J, V320, P1102, DOI 10.1136/bmj.320.7242.1102
   Day NE, 2001, INT J EPIDEMIOL, V30, P309, DOI 10.1093/ije/30.2.309
   Galobardes B, 2006, J EPIDEMIOL COMMUN H, V60, P95, DOI 10.1136/jech.2004.028092
   Giskes K, 2005, J EPIDEMIOL COMMUN H, V59, P395, DOI 10.1136/jech.2004.025684
   Hart CL, 2001, INT J EPIDEMIOL, V30, P268, DOI 10.1093/ije/30.2.268
   Huisman M, 2005, TOB CONTROL, V14, P106, DOI 10.1136/tc.2004.008573
   Khuder SA, 1998, LUNG CANCER-J IASLC, V22, P15, DOI 10.1016/S0169-5002(98)00068-3
   Kipnis V, 2003, AM J EPIDEMIOL, V158, P14, DOI 10.1093/aje/kwg091
   Kipnis V, 2003, AM J EPIDEMIOL, V158, P2
   Krieger N, 1999, CANCER CAUSE CONTROL, V10, P525, DOI 10.1023/A:1008950210967
   Kunst AE, 1998, BMJ-BRIT MED J, V316, P1636, DOI 10.1136/bmj.316.7145.1636
   Linseisen J, 2007, INT J CANCER, V121, P1103, DOI 10.1002/ijc.22807
   Louwman WJ, 2004, EUR J CANCER PREV, V13, P119, DOI 10.1097/00008469-200404000-00005
   Mackenbach JP, 2004, EUR J CANCER, V40, P126, DOI 10.1016/j.ejca.2003.10.018
   Mackenbach JP, 1997, SOC SCI MED, V44, P757, DOI 10.1016/S0277-9536(96)00073-1
   Mao Y, 2001, INT J EPIDEMIOL, V30, P809, DOI 10.1093/ije/30.4.809
   Martikainen P, 2001, INT J EPIDEMIOL, V30, P264, DOI 10.1093/ije/30.2.264
   Riboli E, 2002, PUBLIC HEALTH NUTR, V5, P1113, DOI 10.1079/PHN2002394
   Skuladottir H, 2004, LUNG CANCER, V45, P1, DOI 10.1016/j.lungcan.2003.12.013
   Steindorf K, 2006, INT J CANCER, V119, P2389, DOI 10.1002/ijc.22125
   SUADICANI P, 1994, INT J EPIDEMIOL, V23, P293, DOI 10.1093/ije/23.2.293
   VANLOON AJM, 1995, J EPIDEMIOL COMMUN H, V49, P65, DOI 10.1136/jech.49.1.65
   vanLoon AJM, 1997, J EPIDEMIOL COMMUN H, V51, P24, DOI 10.1136/jech.51.1.24
   Vineis P, 2007, ENVIRON HEALTH-GLOB, V6, P0, DOI 10.1186/1476-069X-6-7
   WAGENKNECHT LE, 1992, AM J PUBLIC HEALTH, V82, P33, DOI 10.2105/AJPH.82.1.33
NR 31
TC 74
Z9 79
U1 1
U2 22
PU OXFORD UNIV PRESS INC
PI CARY
PA JOURNALS DEPT, 2001 EVANS RD, CARY, NC 27513 USA
SN 0027-8874
EI 1460-2105
J9 JNCI-J NATL CANCER I
JI JNCI-J. Natl. Cancer Inst.
PD MAR 4
PY 2009
VL 101
IS 5
BP 321
EP 330
DI 10.1093/jnci/djn513
PG 10
WC Oncology
SC Oncology
GA 415UU
UT WOS:000263962000013
PM 19244178
DA 2025-02-23
ER

PT J
AU Okino, ST
   Pookot, D
   Basak, S
   Dahiya, R
AF Okino, Steven T.
   Pookot, Deepa
   Basak, Shashwati
   Dahiya, Rajvir
TI Toxic and Chemopreventive Ligands Preferentially Activate Distinct Aryl Hydrocarbon Receptor Pathways: Implications for Cancer Prevention
SO CANCER PREVENTION RESEARCH
LA English
DT Article
ID mammary-tumor growth; prostate-cancer; breast-cancer; in-vivo; inhibition; induction; 2,3,7,8-tetrachlorodibenzo-para-dioxin; indole-3-carbinol; cells; 3,3'-diindolylmethane
AB The aryl hydrocarbon receptor (AhR) is a ligand-activated regulatory protein that controls estrogen action through two distinct pathways. In one pathway, AhR acts as a transcription factor that induces the expression of the CYP1 family of estrogen-metabolizing genes; in the other pathway, AhR initiates the degradation of the estrogen receptor and suppresses estrogen signaling. The AhR ligand 3,3'-diindolylmethane (DIM) is a beneficial dietary constituent that prevents breast tumors in rodents and is associated with decreased breast cancer risk in humans. 2,3,7,8-Tetrachlorodibenzo-p-dioxin (TCDD) is a toxic AhR ligand that is implicated in birth defects, infertility, and cancer. We analyzed MCF-7 cells to gain insight into how two AhR ligands can exert such fundamentally different health effects. We find that DIM and TCDD have differing abilities to activate the distinct AhR-controlled pathways. TCDD strongly induces AhR-dependent CYP1 gene expression, whereas DIM is a relatively weak CYP1 inducer. DIM strongly inhibits estrogen receptor-alpha expression and estrogen signaling, whereas TCDD has a notably weaker effect on these processes. Small interfering RNA knockdown of AhR confirms that the effects of DIM and TCDD are indeed AhR dependent. Our findings reveal that DIM and TCDD each elicit a unique pattern of change in pathways that control estrogen action; such patterns may determine if an AhR ligand has beneficial or adverse health effects.
C1 [Dahiya, Rajvir] San Francisco VA Med Ctr, Dept Urol, San Francisco, CA 94121 USA.
   Univ Calif San Francisco, San Francisco, CA 94143 USA.
C3 US Department of Veterans Affairs; Veterans Health Administration (VHA); San Francisco VA Medical Center; University of California System; University of California San Francisco
RP Dahiya, R (corresponding author), San Francisco VA Med Ctr, Dept Urol, 4150 Clement St 112F, San Francisco, CA 94121 USA.
EM Rdahiya@urology.ucsf.edu
FU NCI NIH HHS [R01CA111470, R01CA108612, R01CA101844] Funding Source: Medline; NIA NIH HHS [R01AG21418] Funding Source: Medline; NIDDK NIH HHS [T32DK07790] Funding Source: Medline
CR Anderton MJ, 2004, DRUG METAB DISPOS, V32, P632, DOI 10.1124/dmd.32.6.632
   Bhuiyan MMR, 2006, CANCER RES, V66, P10064, DOI 10.1158/0008-5472.CAN-06-2011
   BJELDANES LF, 1991, P NATL ACAD SCI USA, V88, P9543, DOI 10.1073/pnas.88.21.9543
   BRADLOW HL, 1994, CANCER EPIDEM BIOMAR, V3, P591
   Chen I, 1998, CARCINOGENESIS, V19, P1631, DOI 10.1093/carcin/19.9.1631
   Cicek M, 2007, CANCER RES, V67, P10106, DOI 10.1158/0008-5472.CAN-07-1362
   Denison MS, 2003, ANNU REV PHARMACOL, V43, P309, DOI 10.1146/annurev.pharmtox.43.100901.135828
   Diel P, 2001, PLANTA MED, V67, P510, DOI 10.1055/s-2001-16474
   HANKINSON O, 1995, ANNU REV PHARMACOL, V35, P307, DOI 10.1146/annurev.pa.35.040195.001515
   Hestermann EV, 2003, MOL CELL BIOL, V23, P7920, DOI 10.1128/MCB.23.21.7920-7925.2003
   Higdon JV, 2007, PHARMACOL RES, V55, P224, DOI 10.1016/j.phrs.2007.01.009
   HOLCOMB M, 1994, CANCER LETT, V82, P43, DOI 10.1016/0304-3835(94)90144-9
   Jefcoate C R, 2000, J NATL CANCER INST MONOGR, V0, P95
   JELLINCK PH, 1993, BIOCHEM PHARMACOL, V45, P1129, DOI 10.1016/0006-2952(93)90258-X
   Kirsh VA, 2007, JNCI-J NATL CANCER I, V99, P1200, DOI 10.1093/jnci/djm065
   KOCIBA RJ, 1978, TOXICOL APPL PHARM, V46, P279, DOI 10.1016/0041-008X(78)90075-3
   Lamartiniere CA, 2002, J NUTR, V132, P552S, DOI 10.1093/jn/132.3.552S
   Lazarevic B, 2008, ONCOL REP, V19, P1231
   Le HT, 2003, J BIOL CHEM, V278, P21136, DOI 10.1074/jbc.M300588200
   McDougal A, 1997, CANCER LETT, V120, P53, DOI 10.1016/S0304-3835(97)00299-1
   McDougal A, 2000, CANCER LETT, V151, P169, DOI 10.1016/S0304-3835(99)00406-1
   MCDOUGAL A, 2000, THESIS TEXAS A M U, V0, P0
   Michnovicz JJ, 1997, JNCI-J NATL CANCER I, V89, P718, DOI 10.1093/jnci/89.10.718
   Nebert DW, 2004, J BIOL CHEM, V279, P23847, DOI 10.1074/jbc.R400004200
   Nguyen LP, 2008, CHEM RES TOXICOL, V21, P102, DOI 10.1021/tx7001965
   Ohtake F, 2007, NATURE, V446, P562, DOI 10.1038/nature05683
   Okey AB, 2007, TOXICOL SCI, V98, P5, DOI 10.1093/toxsci/kfm096
   Okino ST, 2007, MOL PHARMACOL, V72, P1457, DOI 10.1124/mol.107.039826
   Okino ST, 2007, MOL CARCINOGEN, V46, P839, DOI 10.1002/mc.20313
   POLAND A, 1982, ANNU REV PHARMACOL, V22, P517, DOI 10.1146/annurev.pa.22.040182.002505
   Safe S, 1999, EXPERT OPIN INVESTIG DRUGS, V8, P1385, DOI 10.1517/13543784.8.9.1385
   Singh RR, 2005, J CELL BIOCHEM, V96, P490, DOI 10.1002/jcb.20566
   Steiner C, 2008, BRIT J NUTR, V99, PES78, DOI 10.1017/S0007114508965788
   WATTENBERG LW, 1978, CANCER RES, V38, P1410
   Whitlock JP, 1999, ANNU REV PHARMACOL, V39, P103, DOI 10.1146/annurev.pharmtox.39.1.103
   Wormke M, 2003, MOL CELL BIOL, V23, P1843, DOI 10.1128/MCB.23.6.1843-1855.2003
   Yager JD, 2006, NEW ENGL J MED, V354, P270, DOI 10.1056/NEJMra050776
   Zhang S, 2003, ENVIRON HEALTH PERSP, V111, P1877, DOI 10.1289/ehp.6322
   Zhu BT, 1998, CANCER RES, V58, P2269
NR 39
TC 41
Z9 56
U1 0
U2 5
PU AMER ASSOC CANCER RESEARCH
PI PHILADELPHIA
PA 615 CHESTNUT ST, 17TH FLOOR, PHILADELPHIA, PA 19106-4404 USA
SN 1940-6207
EI 1940-6215
J9 CANCER PREV RES
JI Cancer Prev. Res.
PD MAR 15
PY 2009
VL 2
IS 3
BP 251
EP 256
DI 10.1158/1940-6207.CAPR-08-0146
PG 6
WC Oncology
SC Oncology
GA 420MT
UT WOS:000264294600010
PM 19223575
DA 2025-02-23
ER

PT J
AU Dong, LM
   Ulrich, CM
   Hsu, L
   Duggan, DJ
   Benitez, DS
   White, E
   Slattery, ML
   Farin, FM
   Makar, KW
   Carlson, CS
   Caan, BJ
   Potter, JD
   Peters, U
AF Dong, Linda M.
   Ulrich, Cornelia M.
   Hsu, Li
   Duggan, David J.
   Benitez, Debbie S.
   White, Emily
   Slattery, Martha L.
   Farin, Fred M.
   Makar, Karen W.
   Carlson, Christopher S.
   Caan, Bette J.
   Potter, John D.
   Peters, Ulrike
TI Vitamin D Related Genes, <i>CYP24A1</i> and <i>CYP27B1</i>, and Colon Cancer Risk
SO CANCER EPIDEMIOLOGY BIOMARKERS & PREVENTION
LA English
DT Article
ID exonic splicing enhancers; colorectal-cancer; dietary calcium; united-states; dairy foods; untranslated regions; rectal-cancer; d metabolites; amino-acid; d-receptor
AB Genetic association studies investigating the role of vitamin D in colon cancer have primarily focused on the vitamin D receptor (VDR), with limited data available for other genes in the vitamin D pathway, including vitamin D activating enzyme 1-alpha hydroxylase (CYP27B1) and vitamin D deactivating enzyme 24-alpha hydroxylase (CYP24A1). We evaluated whether 12 tagging single nucleotide polymorphisms (SNP) in CYP24A1, identified by resequencing the gene in 32 Caucasian samples, and 1 SNP in CYP27B1 were associated with colon cancer risk. In addition, we evaluated whether these two genes modify associations between colon cancer on the one hand and total vitamin D intake and UV-weighted sun exposure on the other, as well as other variants in VDR. Unconditional logistic regression was used to calculate odds ratios (OR) and 95% confidence intervals (95% CI) for the association between polymorphisms and haplotypes in CYP27B1 and CYP24A1 in a multicenter population-based case-control study of 1,600 cases and 1,949 controls. The CYP24A1 polymorphism IVS4-66T > G showed a statistically significant association with risk of colon cancer overall, particularly for proximal colon cancer. When stratified by anatomic site, we also found statistically significant associations for three CYP24A1 polymorphisms with risk of distal colon cancer (IVS4 + 1653C > T: OR for CT/TT versus CC, 0.81; 95% Cl, 0.68-0.96; IVS9 + 198T > C: OR for CC versus TT, 1.33; 95% Cl, 1.03-1.73; and within whites only: +4125bp 3' of STPC > G: OR for GG versus CC, 1.44; 95% CI, 1-2.05). In addition, a possible interaction between CYP27B1 and UV-weighted sun exposure with proximal colon cancer was observed. As this is the first study to evaluate these genes in relation to colon cancer, additional studies are needed to confirm these results. (Cancer Epidemiol Biomarkers Prev 2009;18(9):2540-8)
C1 [Dong, Linda M.; Ulrich, Cornelia M.; Hsu, Li; White, Emily; Makar, Karen W.; Carlson, Christopher S.; Potter, John D.; Peters, Ulrike] Fred Hutchinson Canc Res Ctr, Seattle, WA 98109 USA.
   [Dong, Linda M.; Ulrich, Cornelia M.; Hsu, Li; White, Emily; Farin, Fred M.; Carlson, Christopher S.; Potter, John D.; Peters, Ulrike] Univ Washington, Seattle, WA 98195 USA.
   [Duggan, David J.; Benitez, Debbie S.] Translat Genom Res Inst, Phoenix, AZ USA.
   [Slattery, Martha L.] Univ Utah, Hlth Sci Ctr, Salt Lake City, UT USA.
   [Caan, Bette J.] Kaiser Permanente Med Care Program, Div Res, Oakland, CA 94611 USA.
C3 Fred Hutchinson Cancer Center; University of Washington; University of Washington Seattle; Translational Genomics Research Institute; Utah System of Higher Education; University of Utah; Kaiser Permanente
RP Peters, U (corresponding author), Fred Hutchinson Canc Res Ctr, Canc Prevent M4-B402,POB 19024, Seattle, WA 98109 USA.
EM upeters@fhcrc.org
FU NIH [R03 CA117509,, R25 CA94980, R01CA48998, R01CA59045, R01CA85846]; UW NIEHS [NIEHS P30ES07033]
CR Anderson MG, 2006, CANCER CHEMOTH PHARM, V57, P234, DOI 10.1007/s00280-005-0059-7
   Bises G, 2004, J HISTOCHEM CYTOCHEM, V52, P985, DOI 10.1369/jhc.4B6271.2004
   Cartegni L, 2003, NUCLEIC ACIDS RES, V31, P3568, DOI 10.1093/nar/gkg616
   Chapman JM, 2003, HUM HERED, V56, P18, DOI 10.1159/000073729
   Díaz GD, 2000, CANCER RES, V60, P2304
   EDWARDS S, 1994, AM J EPIDEMIOL, V140, P1020, DOI 10.1093/oxfordjournals.aje.a117192
   Fairbrother WG, 2002, SCIENCE, V297, P1007, DOI 10.1126/science.1073774
   Feskanich D, 2004, CANCER EPIDEM BIOMAR, V13, P1502
   GARLAND CF, 1980, INT J EPIDEMIOL, V9, P227, DOI 10.1093/ije/9.3.227
   Giovannucci E, 2006, CURR OPIN GASTROEN, V22, P24, DOI 10.1097/01.mog.0000196150.36701.c2
   GOTOH O, 1992, J BIOL CHEM, V267, P83
   Grant WB, 2004, NUTR CANCER, V48, P115, DOI 10.1207/s15327914nc4802_1
   Hartman TJ, 2005, J NUTR, V135, P252
   Hughes TA, 2006, TRENDS GENET, V22, P119, DOI 10.1016/j.tig.2006.01.001
   Iacopetta B, 2002, INT J CANCER, V101, P403, DOI 10.1002/ijc.10635
   Jemal A, 2008, CA-CANCER J CLIN, V58, P71, DOI 10.3322/CA.2007.0010
   KALLAY E, 2005, CARCINOGENESIS, V0, P0
   Kampman E, 2000, CANCER CAUSE CONTROL, V11, P459, DOI 10.1023/A:1008914108739
   KAMPMAN E, 1994, AM J EPIDEMIOL, V139, P16, DOI 10.1093/oxfordjournals.aje.a116931
   Kearney J, 1996, AM J EPIDEMIOL, V143, P907, DOI 10.1093/oxfordjournals.aje.a008834
   Komar AA, 2007, SCIENCE, V315, P466, DOI 10.1126/science.1138239
   Lamprecht SA, 2003, NAT REV CANCER, V3, P601, DOI 10.1038/nrc1144
   Marcus PM, 1998, INT J EPIDEMIOL, V27, P788, DOI 10.1093/ije/27.5.788
   McCullough ML, 2003, CANCER CAUSE CONTROL, V14, P1, DOI 10.1023/A:1022591007673
   MCDONALD A, 1991, J AM DIET ASSOC, V91, P1104
   MCMICHAEL AJ, 1985, JNCI-J NATL CANCER I, V75, P185
   Mizoue T, 2008, CANCER EPIDEM BIOMAR, V17, P2800, DOI 10.1158/1055-9965.EPI-08-0369
   Ng PC, 2003, NUCLEIC ACIDS RES, V31, P3812, DOI 10.1093/nar/gkg509
   *NOAA CLIM PRED CT, 2006, UV IND MONTHL MEANS, V0, P0
   Norman AW, 2002, MOL CELL ENDOCRINOL, V197, P1, DOI 10.1016/S0303-7207(02)00273-3
   Oh K, 2007, AM J EPIDEMIOL, V165, P1178, DOI 10.1093/aje/kwm026
   Ovcharenko I, 2004, NUCLEIC ACIDS RES, V32, PW280, DOI 10.1093/nar/gkh355
   Pesole G, 1999, TRENDS GENET, V15, P378, DOI 10.1016/S0168-9525(99)01795-3
   Peters U, 2004, CANCER EPIDEM BIOMAR, V13, P546
   Peters U, 2001, CANCER EPIDEM BIOMAR, V10, P1267
   Platz EA, 2000, CANCER EPIDEM BIOMAR, V9, P1059
   Reese MG, 1997, J COMPUT BIOL, V4, P311, DOI 10.1089/cmb.1997.4.311
   Ren SY, 2005, J BIOL CHEM, V280, P20604, DOI 10.1074/jbc.M414522200
   SITRIN MD, 1991, CANCER RES, V51, P5608
   Slattery ML, 1997, CANCER RES, V57, P75
   Slattery ML, 2001, CANCER CAUSE CONTROL, V12, P359, DOI 10.1023/A:1011280518278
   Strausberg RL, 2002, P NATL ACAD SCI USA, V99, P16899, DOI 10.1073/pnas.242603899
   Sunyaev S, 2001, HUM MOL GENET, V10, P591, DOI 10.1093/hmg/10.6.591
   Tangpricha V, 2001, LANCET, V357, P1673, DOI 10.1016/S0140-6736(00)04831-5
   Tangrea J, 1997, CANCER CAUSE CONTROL, V8, P615, DOI 10.1023/A:1018450531136
   Terry P, 2002, NUTR CANCER, V43, P39, DOI 10.1207/S15327914NC431_4
   Tishkoff SA, 2000, AM J HUM GENET, V67, P518, DOI 10.1086/303000
   Twombly R, 2006, J NATL CANCER I, V98, P508, DOI 10.1093/jnci/djj172
   Verstuyf A, 1999, MINER ELECTROL METAB, V25, P345, DOI 10.1159/000057472
   Wactawski-Wende J, 2006, NEW ENGL J MED, V354, P684, DOI 10.1056/NEJMoa055222
   Xue LX, 1999, JNCI-J NATL CANCER I, V91, P176, DOI 10.1093/jnci/91.2.176
NR 51
TC 55
Z9 62
U1 0
U2 7
PU AMER ASSOC CANCER RESEARCH
PI PHILADELPHIA
PA 615 CHESTNUT ST, 17TH FLOOR, PHILADELPHIA, PA 19106-4404 USA
SN 1055-9965
EI 1538-7755
J9 CANCER EPIDEM BIOMAR
JI Cancer Epidemiol. Biomarkers Prev.
PD SEP 15
PY 2009
VL 18
IS 9
BP 2540
EP 2548
DI 10.1158/1055-9965.EPI-09-0228
PG 9
WC Oncology; Public, Environmental & Occupational Health
SC Oncology; Public, Environmental & Occupational Health
GA 493KA
UT WOS:000269734100028
PM 19706847
DA 2025-02-23
ER

PT J
AU Lagiou, P
   Rossi, M
   Tzonou, A
   Georgila, C
   Trichopoulos, D
   La Vecchia, C
AF Lagiou, P.
   Rossi, M.
   Tzonou, A.
   Georgila, C.
   Trichopoulos, D.
   La Vecchia, C.
TI Glycemic load in relation to hepatocellular carcinoma among patients with chronic hepatitis infection
SO ANNALS OF ONCOLOGY
LA English
DT Article
DE diabetes mellitus; diet; glycemic load; hepatitis B virus; hepatitis C virus; hepatocellular carcinoma
ID diabetes-mellitus; liver-cancer; c virus; us adults; greece; risk; insulin; cohort; index; diet
AB Patients and methods: We conducted a case-control study of 333 HCC patients and 360 controls in Athens, Greece. Third-generation assays were used to determine chronic HBV and HCV infection and information from a semiquantitative food frequency questionnaire to estimate dietary GL. Results: After adjustment for possible confounding factors through multiple logistic regression, we found a nonsignificant positive association between GL and HCC, which was exclusively accounted for by a positive association between GL and HCC cases with chronic infection with hepatitis B and/or C. For the latter group of patients, the odds ratio at the highest compared with the lowest GL quintile was 1.95 (95% confidence interval 1.09-3.48). The association was strengthened after exclusion of subjects with diabetes. Conclusion: Our results indicate that, among patients with chronic infection with HBV and/or HCV, reduction of dietary GL could reduce risk or delay development of HCC.
C1 [Rossi, M.; La Vecchia, C.] Ist Ric Farmacol Mario Negri, Dept Epidemiol, I-20156 Milan, Italy.
   [Lagiou, P.; Tzonou, A.; Georgila, C.; Trichopoulos, D.] Univ Athens, Sch Med, Dept Hyg Epidemiol & Biostat, GR-11527 Athens, Greece.
   [Lagiou, P.; Trichopoulos, D.] Harvard Univ, Sch Publ Hlth, Dept Epidemiol, Boston, MA 02115 USA.
   [La Vecchia, C.] Univ Milan, Inst Med Stat & Biometry & GA Maccacaro, Milan, Italy.
C3 Istituto di Ricerche Farmacologiche Mario Negri IRCCS; National & Kapodistrian University of Athens; Athens Medical School; Harvard University; Harvard T.H. Chan School of Public Health; University of Milan
RP La Vecchia, C (corresponding author), Ist Ric Farmacol Mario Negri, Dept Epidemiol, Via La Masa 19, I-20156 Milan, Italy.
EM lavecchia@marionegri.it
FU Samourkas Foundation; Italian Association of Cancer Research
CR [Anonymous], 1900, DOI 10.1097/00002030-199912240-00009, V0, P0
   [Anonymous], 2007, FOOD NUTR PHYS ACT P, V0, P0
   Barclay AW, 2008, AM J CLIN NUTR, V87, P627, DOI 10.1093/ajcn/87.3.627
   Calle EE, 2003, NEW ENGL J MED, V348, P1625, DOI 10.1056/NEJMoa021423
   Coughlin SS, 2004, AM J EPIDEMIOL, V159, P1160, DOI 10.1093/aje/kwh161
   Ebbeling CB, 2007, JAMA-J AM MED ASSOC, V297, P2092, DOI 10.1001/jama.297.19.2092
   FERLAY J, 2004, 5 IARC, V0, P0
   Foster-Powell K, 2002, AM J CLIN NUTR, V76, P5, DOI 10.1093/ajcn/76.1.5
   Giovannucci E, 2003, HORM METAB RES, V35, P694, DOI 10.1055/s-2004-814147
   Gupta K, 2002, AM J MED SCI, V323, P140, DOI 10.1097/00000441-200203000-00004
   Hjartåker A, 2008, ADV EXP MED BIOL, V630, P72
   *IARC, 1994, IARC MON, V59, P0
   Inoue M, 2006, ARCH INTERN MED, V166, P1871, DOI 10.1001/archinte.166.17.1871
   JENKINS DJA, 1981, AM J CLIN NUTR, V34, P362, DOI 10.1093/ajcn/34.3.362
   KAKLAMANI E, 1991, JAMA-J AM MED ASSOC, V265, P1974, DOI 10.1001/jama.265.15.1974
   Kuper H, 2000, INT J CANCER, V85, P498, DOI 10.1002/(SICI)1097-0215(20000215)85:4<498::AID-IJC9>3.0.CO;2-F
   Kuper H, 2000, NUTR CANCER, V38, P6, DOI 10.1207/S15327914NC381_2
   Kuper HE, 2000, CANCER CAUSE CONTROL, V11, P171, DOI 10.1023/A:1008951901148
   Lagiou P, 2000, J NATL CANCER I, V92, P1096, DOI 10.1093/jnci/92.13.1096
   Lagiou P, 2008, CANCER CAUSE CONTROL, V19, P813, DOI 10.1007/s10552-008-9144-7
   Laron Zvi, 2008, ARCHIVES OF PHYSIOLOGY AND BIOCHEMISTRY, V114, P11, DOI 10.1080/13813450801928356
   Larsson SC, 2007, BRIT J CANCER, V97, P1005, DOI 10.1038/sj.bjc.6603932
   LaVecchia C, 1997, INT J CANCER, V73, P204, DOI 10.1002/(SICI)1097-0215(19971009)73:2<204::AID-IJC7>3.3.CO;2-A
   MacMahon B, 1996, EPIDEMIOLOGY: PRINCIPLES AND METHODS, V2nd, P0
   Rossi M, 2009, ANN ONCOL, V20, P1736, DOI 10.1093/annonc/mdp058
   Stuver S, 2008, TEXTBOOK OF CANCER EPIDEMIOLOGY, V0, P308
   TRICHOPOULOS D, 1978, LANCET, V2, P1217
   TRICHOPOULOS D, 1976, BRIT J CANCER, V34, P83, DOI 10.1038/bjc.1976.125
   TRICHOPOULOS D, 1980, JNCI-J NATL CANCER I, V65, P111
   TRICHOPOULOU A, 1995, JNCI-J NATL CANCER I, V87, P110, DOI 10.1093/jnci/87.2.110
   Trichopoulou AGK, 2004, COMPOSITION TABLES OF FOODS AND GREEK DISHES, V3rd ed., P0
   Tzonou A, 1999, INT J CANCER, V80, P704, DOI 10.1002/(SICI)1097-0215(19990301)80:5<704::AID-IJC13>3.0.CO;2-Z
   WOLEVER TMS, 1994, AM J CLIN NUTR, V59, P1265, DOI 10.1093/ajcn/59.6.1265
NR 34
TC 24
Z9 25
U1 0
U2 1
PU OXFORD UNIV PRESS
PI OXFORD
PA GREAT CLARENDON ST, OXFORD OX2 6DP, ENGLAND
SN 0923-7534
EI 1569-8041
J9 ANN ONCOL
JI Ann. Oncol.
PD OCT 15
PY 2009
VL 20
IS 10
BP 1741
EP 1745
DI 10.1093/annonc/mdp059
PG 5
WC Oncology
SC Oncology
GA 499JZ
UT WOS:000270217700019
PM 19528361
DA 2025-02-23
ER

PT J
AU Davidson, LA
   Wang, NY
   Shah, MS
   Lupton, JR
   Ivanov, I
   Chapkin, RS
AF Davidson, Laurie A.
   Wang, Naisyin
   Shah, Manasvi S.
   Lupton, Joanne R.
   Ivanov, Ivan
   Chapkin, Robert S.
TI <i>n</i>-3 Polyunsaturated fatty acids modulate carcinogen-directed non-coding microRNA signatures in rat colon
SO CARCINOGENESIS
LA English
DT Article
ID fish-oil; docosahexaenoic acid; cell-proliferation; colorectal-cancer; up-regulation; expression; apoptosis; risk; progression; suppressor
AB We have hypothesized that dietary modulation of intestinal non-coding RNA [microRNA (miRNA)] expression may contribute to the chemoprotective effects of nutritional bioactives (fish oil and pectin). To fully understand the effects of these agents on the expression of miRNAs, Sprague-Dawley rats were fed diets containing corn oil or fish oil with pectin or cellulose and injected with azoxymethane (AOM, a colon-specific carcinogen) or saline (control). Real-time polymerase chain reaction using miRNA-specific primers and Taq Man (TM) probes was carried out to quantify effects on miRNA expression in colonic mucosa. From 368 mature miRNAs assayed, at an early stage of cancer progression (10 week post AOM injection), let-7d, miR-15b, miR-107, miR-191 and miR-324-5p were significantly (P < 0.05) affected by diet x carcinogen interactions. Overall, fish oil fed animals exhibited the smallest number of differentially expressed miRNAs (AOM versus saline treatment). With respect to the tumor stage (34 week post AOM injection), 46 miRNAs were dysregulated in adenocarcinomas compared with normal mucosa from saline-injected animals. Of the 27 miRNAs expressed at higher (P < 0.05) levels in tumors, miR-34a, 132, 223 and 224 were overexpressed at > 10-fold. In contrast, the expression levels of miR-192, 194, 215 and 375 were dramatically reduced (< 0.32-fold) in adenocarcinomas. These results demonstrate for the first time the utility of the rat AOM model and the novel role of fish oil in protecting the colon from carcinogen-induced miRNA dysregulation.
C1 [Davidson, Laurie A.; Shah, Manasvi S.; Lupton, Joanne R.; Chapkin, Robert S.] Texas A&M Univ, Program Integrat Nutr & Complex Dis, College Stn, TX 77843 USA.
   [Davidson, Laurie A.; Lupton, Joanne R.; Ivanov, Ivan; Chapkin, Robert S.] Texas A&M Univ, Ctr Environm & Rural Hlth, College Stn, TX 77843 USA.
   [Wang, Naisyin] Texas A&M Univ, Dept Stat, College Stn, TX 77843 USA.
   [Shah, Manasvi S.; Chapkin, Robert S.] Texas A&M Univ, Intercoll Fac Genet, College Stn, TX 77843 USA.
   [Ivanov, Ivan] Texas A&M Univ, Dept Vet Physiol & Pharmacol, College Stn, TX 77843 USA.
   [Chapkin, Robert S.] Texas A&M Univ, Vegetable & Fruit Improvement Ctr, College Stn, TX 77843 USA.
C3 Texas A&M University System; Texas A&M University College Station; Texas A&M University System; Texas A&M University College Station; Texas A&M University System; Texas A&M University College Station; Texas A&M University System; Texas A&M University College Station; Texas A&M University System; Texas A&M University College Station; Texas A&M University System; Texas A&M University College Station
RP Chapkin, RS (corresponding author), Texas A&M Univ, Fac Nutr, Kleberg Biotechnol Ctr 218, MS 2253, College Stn, TX 77843 USA.
EM r-chapkin@tamu.edu
FU National Institute of Health grants [CA59034, CA129444, CA74552, P30ES09106]; United States Department of Agriculture Cooperative State Research, Education and Extension Service Special Grant [2008-34402-19195]
CR AHNEN DJ, 1985, DIGEST DIS SCI, V30, PS103, DOI 10.1007/BF01296987
   Akao Y, 2006, BIOL PHARM BULL, V29, P903, DOI 10.1248/bpb.29.903
   ANTI M, 1992, GASTROENTEROLOGY, V103, P883, DOI 10.1016/0016-5085(92)90021-P
   ANTI M, 1994, GASTROENTEROLOGY, V107, P1709, DOI 10.1016/0016-5085(94)90811-7
   Asangani IA, 2008, ONCOGENE, V27, P2128, DOI 10.1038/sj.onc.1210856
   Bandrés E, 2006, MOL CANCER, V5, P0, DOI 10.1186/1476-4598-5-29
   Beitzinger M, 2007, RNA BIOL, V4, P76, DOI 10.4161/rna.4.2.4640
   BENJAMINI Y, 1995, J R STAT SOC B, V57, P289, DOI 10.1111/j.2517-6161.1995.tb02031.x
   Bolstad BM, 2003, BIOINFORMATICS, V19, P185, DOI 10.1093/bioinformatics/19.2.185
   Braun CJ, 2008, CANCER RES, V68, P10094, DOI 10.1158/0008-5472.CAN-08-1569
   Breiman L, 2001, MACHINE LEARNING, V45, P5, DOI 10.1023/A:1010933404324
   Carthew RW, 2006, CURR OPIN GENET DEV, V16, P203, DOI 10.1016/j.gde.2006.02.012
   Caygill CPJ, 1996, BRIT J CANCER, V74, P159, DOI 10.1038/bjc.1996.332
   CHANG WC, 1998, J NUTR, V18, P351
   Chang WCL, 1997, CARCINOGENESIS, V18, P721, DOI 10.1093/carcin/18.4.721
   Chapkin RS, 2007, CURR OPIN GASTROEN, V23, P48, DOI 10.1097/MOG.0b013e32801145d7
   Cheng AM, 2005, NUCLEIC ACIDS RES, V33, P1290, DOI 10.1093/nar/gki200
   Cheng C, 2008, PLOS ONE, V3, P0, DOI 10.1371/journal.pone.0001989
   Cheng HYM, 2007, NEURON, V54, P813, DOI 10.1016/j.neuron.2007.05.017
   Cheng JL, 2003, CANCER LETT, V193, P17, DOI 10.1016/S0304383502007176
   Cimmino A, 2005, P NATL ACAD SCI USA, V102, P13944, DOI 10.1073/pnas.0506654102
   Crim KC, 2008, CARCINOGENESIS, V29, P1415, DOI 10.1093/carcin/bgn144
   Cummins JM, 2006, P NATL ACAD SCI USA, V103, P3687, DOI 10.1073/pnas.0511155103
   Davidson LA, 2004, CANCER RES, V64, P6797, DOI 10.1158/0008-5472.CAN-04-1068
   Davis CD, 2008, NUTR REV, V66, P477, DOI 10.1111/j.1753-4887.2008.00080.x
   Esquela-Kerscher A, 2006, NAT REV CANCER, V6, P259, DOI 10.1038/nrc1840
   Fazi F, 2007, CANCER CELL, V12, P457, DOI 10.1016/j.ccr.2007.09.020
   Gaur A, 2007, CANCER RES, V67, P2456, DOI 10.1158/0008-5472.CAN-06-2698
   Georges SA, 2008, CANCER RES, V68, P10105, DOI 10.1158/0008-5472.CAN-08-1846
   Grady WM, 2008, ONCOGENE, V27, P3880, DOI 10.1038/onc.2008.10
   Hall MN, 2008, CANCER EPIDEM BIOMAR, V17, P1136, DOI 10.1158/1055-9965.EPI-07-2803
   Hall MN, 2007, CANCER EPIDEM BIOMAR, V16, P314, DOI 10.1158/1055-9965.EPI-06-0346
   Hino K, 2008, RNA, V14, P1433, DOI 10.1261/rna.810208
   Hong MY, 2000, CANCER EPIDEM BIOMAR, V9, P819
   Hong MY, 2002, CARCINOGENESIS, V23, P1919, DOI 10.1093/carcin/23.11.1919
   Jemal A, 2008, CA-CANCER J CLIN, V58, P71, DOI 10.3322/CA.2007.0010
   Koensgen D, 2007, GYNECOL ONCOL, V107, P266, DOI 10.1016/j.ygyno.2007.06.023
   Kolar SSN, 2007, AM J PHYSIOL-GASTR L, V293, PG935, DOI 10.1152/ajpgi.00312.2007
   Kolar SSN, 2007, CANCER RES, V67, P5561, DOI 10.1158/0008-5472.CAN-06-4716
   Krützfeldt J, 2006, NAT GENET, V38, PS14, DOI 10.1038/ng1799
   Ladeiro Y, 2008, HEPATOLOGY, V47, P1955, DOI 10.1002/hep.22256
   Lu J, 2005, NATURE, V435, P834, DOI 10.1038/nature03702
   Ma DWL, 2004, FASEB J, V18, P1040, DOI 10.1096/fj.03-1430fje
   Michael MZ, 2003, MOL CANCER RES, V1, P882
   Monzo M, 2008, CELL RES, V18, P823, DOI 10.1038/cr.2008.81
   OHara SP, 2009, GASTROENTEROLOGY, V136, P17, DOI 10.1053/j.gastro.2008.11.028
   Pot GK, 2008, INT J CANCER, V123, P1974, DOI 10.1002/ijc.23729
   RAVERSHAPIRA N, 2007, MOL CELL, V1, P34
   REDDY BS, 1991, CANCER RES, V51, P487
   REDDY BS, 1994, CANCER METAST REV, V13, P285, DOI 10.1007/BF00666099
   Sanders LM, 2004, J NUTR, V134, P3233, DOI 10.1093/jn/134.12.3233
   Schepeler T, 2008, CANCER RES, V68, P6416, DOI 10.1158/0008-5472.CAN-07-6110
   Schetter AJ, 2008, JAMA-J AM MED ASSOC, V299, P425, DOI 10.1001/jama.299.4.425
   Scott GK, 2006, CANCER RES, V66, P1277, DOI 10.1158/0008-5472.CAN-05-3632
   Seo J, 2006, FASEB J, V20, P770, DOI 10.1096/fj.05-4683fje
   Song B, 2008, CLIN CANCER RES, V14, P8080, DOI 10.1158/1078-0432.CCR-08-1422
   Sood P, 2006, P NATL ACAD SCI USA, V103, P2746, DOI 10.1073/pnas.0511045103
   Tavani A, 2003, INT J CANCER, V105, P113, DOI 10.1002/ijc.11018
   Tazawa H, 2007, P NATL ACAD SCI USA, V104, P15472, DOI 10.1073/pnas.0707351104
   Tomaru Y, 2006, CANCER SCI, V97, P1285, DOI 10.1111/j.1349-7006.2006.00337.x
   Vasudevan S, 2007, SCIENCE, V318, P1931, DOI 10.1126/science.1149460
   Wang WX, 2008, J NEUROSCI, V28, P1213, DOI 10.1523/JNEUROSCI.5065-07.2008
   Wang Y, 2008, J BIOL CHEM, V283, P13205, DOI 10.1074/jbc.M707629200
   Whelan J, 2004, J NUTR, V134, P3421S, DOI 10.1093/jn/134.12.3421S
   Xia HP, 2009, BIOCHEM BIOPH RES CO, V380, P205, DOI 10.1016/j.bbrc.2008.12.169
   Xia L, 2008, INT J CANCER, V123, P372, DOI 10.1002/ijc.23501
   Xiao FF, 2009, NUCLEIC ACIDS RES, V37, PD105, DOI 10.1093/nar/gkn851
NR 67
TC 127
Z9 148
U1 0
U2 16
PU OXFORD UNIV PRESS
PI OXFORD
PA GREAT CLARENDON ST, OXFORD OX2 6DP, ENGLAND
SN 0143-3334
EI 1460-2180
J9 CARCINOGENESIS
JI Carcinogenesis
PD DEC 15
PY 2009
VL 30
IS 12
BP 2077
EP 2084
DI 10.1093/carcin/bgp245
PG 8
WC Oncology
SC Oncology
GA 531RE
UT WOS:000272684700015
PM 19825969
DA 2025-02-23
ER

PT J
AU Martin, LJ
   Greenberg, CV
   Kriukov, V
   Minkin, S
   Jenkins, DJA
   Yaffe, M
   Hislop, G
   Boyd, NF
AF Martin, Lisa J.
   Greenberg, Carolyn V.
   Kriukov, Valentina
   Minkin, Salomon
   Jenkins, David J. A.
   Yaffe, Martin
   Hislop, Gregory
   Boyd, Norman F.
TI Effect of a low-fat, high-carbohydrate dietary intervention on change in mammographic density over menopause
SO BREAST CANCER RESEARCH AND TREATMENT
LA English
DT Article
DE Breast cancer; Dietary fat; Low-fat diet; Mammographic density; Menopause
ID breast-cancer; hormone-therapy; glycemic index; risk; associations; patterns; features; women
AB We have previously shown that a low-fat dietary intervention for 2 years in women with extensive mammographic density decreased mammographic density to a greater extent than in the control group. Post-hoc analysis indicated that this effect was strongest in women who became postmenopausal during the follow-up period. The purpose of the present study was to determine if this potentially important finding could be confirmed in a new and larger group of subjects with a longer follow-up time. Participants in a low-fat dietary intervention trial who were premenopausal at entry and became postmenopausal during follow-up were examined. Total breast, dense, and non-dense area and percent density were measured in baseline and postmenopause mammograms using a computer-assisted method. Total breast and non dense area increased more in the control group compared to the intervention group (for breast area 2.6 and 0.2 cm(2), respectively; P = 0.05, and for non-dense area 10.9 and 8.1 cm(2), respectively; P = 0.06). Dense area decreased to a similar degree in both groups (-8.2 and -8.0 cm(2), respectively; P = 0.84). Percent density decreased to a slightly greater degree in the control compared to intervention group (-9.4 and -7.8%, respectively, P = 0.11). There were no significant differences between study groups after adjustment for weight change. Menopause reduced density to a similar extent in the low-fat diet and control groups. If a low-fat diet reduces breast cancer risk, the effect is unlikely to be through changes in mammographic density at menopause.
C1 [Martin, Lisa J.; Greenberg, Carolyn V.; Kriukov, Valentina; Minkin, Salomon; Boyd, Norman F.] Ontario Canc Inst, Campbell Family Inst Breast Canc Res, Toronto, ON M5G 2M9, Canada.
   [Jenkins, David J. A.] Univ Toronto, Dept Nutr Sci, Toronto, ON, Canada.
   [Yaffe, Martin] Sunnybrook Hlth Sci Ctr, Dept Imaging Res, Toronto, ON M4N 3M5, Canada.
   [Hislop, Gregory] British Columbia Canc Agcy, Vancouver, BC V5Z 4E6, Canada.
C3 University of Toronto; University Health Network Toronto; University of Toronto; University of Toronto; Sunnybrook Research Institute; Sunnybrook Health Science Center; British Columbia Cancer Agency
RP Martin, LJ (corresponding author), Ontario Canc Inst, Campbell Family Inst Breast Canc Res, Room 10-411,610 Univ Ave, Toronto, ON M5G 2M9, Canada.
EM lmartin@uhnres.utoronto.ca
FU Ontario Ministry of Health; Canadian Breast Cancer Research Alliance; American Institute for Cancer Research; Canadian Institutes for Health Research
CR Bingham SA, 2003, LANCET, V362, P212, DOI 10.1016/S0140-6736(03)13913-X
   Boyd N F, 2001, CURR ONCOL REP, V3, P314, DOI 10.1007/s11912-001-0083-7
   Boyd NF, 1998, CANCER EPIDEM BIOMAR, V7, P1133
   Boyd NF, 2003, BRIT J CANCER, V89, P1672, DOI 10.1038/sj.bjc.6601314
   Boyd NF, 1997, JNCI-J NATL CANCER I, V89, P488, DOI 10.1093/jnci/89.7.488
   BOYD NF, 1995, BRIT J CANCER, V72, P476, DOI 10.1038/bjc.1995.358
   Boyd NF, 2006, CANCER EPIDEM BIOMAR, V15, P961, DOI 10.1158/1055-9965.EPI-05-0762
   Brand-Miller JC, 2005, AM J CLIN NUTR, V82, P350, DOI 10.1093/ajcn/82.2.350
   BRISSON J, 1989, AM J EPIDEMIOL, V130, P14, DOI 10.1093/oxfordjournals.aje.a115305
   Byng JW, 1996, PHYS MED BIOL, V41, P909, DOI 10.1088/0031-9155/41/5/007
   Cuzick J, 2004, JNCI-J NATL CANCER I, V96, P621, DOI 10.1093/jnci/djh106
   Freedman LS, 2006, INT J EPIDEMIOL, V35, P1011, DOI 10.1093/ije/dyl085
   FREEDMAN LS, 1990, CANCER RES, V50, P5710
   Greendale GA, 2003, J NATL CANCER I, V95, P30, DOI 10.1093/jnci/95.1.30
   Hu YQ, 2006, AM J CLIN NUTR, V84, P70, DOI 10.1093/ajcn/84.1.70
   HUNTER DJ, 1993, EPIDEMIOL REV, V15, P110, DOI 10.1093/oxfordjournals.epirev.a036096
   Jenkins DJA, 2002, AM J CLIN NUTR, V76, P266S, DOI 10.1093/ajcn/76.1.266S
   MARTIN LJ, 2005, THESIS U TORONTO TOR, V0, P41
   MUIR C, 1992, CANC INCIDENCE 5 CON, V0, P0
   Nagata C, 2005, CANCER EPIDEM BIOMAR, V14, P2877, DOI 10.1158/1055-9965.EPI-05-0160
   NORDEVANG E, 1993, BREAST CANCER RES TR, V26, P207, DOI 10.1007/BF00665798
   Prentice RL, 2006, JAMA-J AM MED ASSOC, V295, P629, DOI 10.1001/jama.295.6.629
   PRENTICE RL, 1990, CANCER CAUSE CONTROL, V1, P81, DOI 10.1007/BF00053187
   RICHARDSON SJ, 1993, BAILLIERE CLIN ENDOC, V7, P1, DOI 10.1016/S0950-351X(05)80267-8
   Sala E, 2000, BRIT J CANCER, V83, P121, DOI 10.1054/bjoc.2000.1151
   Tamimi RM, 2007, JNCI-J NATL CANCER I, V99, P1178, DOI 10.1093/jnci/djm062
   Ursin G, 2001, CANCER EPIDEM BIOMAR, V10, P141
   Ursin G, 2006, NUTR CANCER, V56, P128, DOI 10.1207/s15327914nc5602_2
   Vachon CM, 2000, CANCER EPIDEM BIOMAR, V9, P151
   White E, 1998, J NATL CANCER I, V90, P906, DOI 10.1093/jnci/90.12.906
NR 30
TC 13
Z9 16
U1 0
U2 3
PU SPRINGER
PI NEW YORK
PA ONE NEW YORK PLAZA, SUITE 4600, NEW YORK, NY, UNITED STATES
SN 0167-6806
EI 1573-7217
J9 BREAST CANCER RES TR
JI Breast Cancer Res. Treat.
PD JAN 15
PY 2009
VL 113
IS 1
BP 163
EP 172
DI 10.1007/s10549-008-9904-9
PG 10
WC Oncology
SC Oncology
GA 387KM
UT WOS:000261951100019
PM 18214671
DA 2025-02-23
ER

PT J
AU Messina, M
   Hilakivi-Clarke, L
AF Messina, Mark
   Hilakivi-Clarke, Leena
TI Early Intake Appears to Be the Key to the Proposed Protective Effects of Soy Intake Against Breast Cancer
SO NUTRITION AND CANCER-AN INTERNATIONAL JOURNAL
LA English
DT Article; Proceedings Paper
ID prepubertal genistein exposure; suppresses mammary-cancer; estrogen-receptor-beta; dietary-fat intake; postmenopausal women; isoflavone genistein; epithelial-cells; incidence rates; soyfood intake; in-vitro
AB There is a large variation in breast cancer incidence and mortality rates worldwide. Migration studies have indicated that this variation is primarily the result of lifestyle influences. Although there has been much research conducted, definitively identifying dietary factors that impact breast cancer risk has proven difficult. In part this may be because most clinical and epidemiologic studies have focused on adult dietary exposure. However, evidence suggests that childhood and/or adolescence is the period of life when the breast is most sensitive to dietary influences. Further, the available epidemiologic and animal data suggest that early soy intake reduces breast cancer risk. Soy foods are unique dietary sources of isoflavones, diphenolic compounds that exert estrogen-like effects under certain experimental conditions. The protection effects of soy may result from the soybean isoflavones stimulating differentiation of the breast in much the same way that the elevated estrogen levels do during pregnancy. More specifically, in rats, the primary isoflavone genistein reduces mammary tumorigenesis and increases mammary tissue differentiation by leading to a reduction in the number of terminal end buds (TEB) and an increase in the number of differentiated lobules. There is need and justification for continued investigation of the early soy intake hypothesis, particularly to determine the cellular targets of soy action and to identify the signaling pathways mediating the effects on mammary gland morphology and susceptibility to breast cancer.
C1 [Messina, Mark] Nutr Matters Inc, Port Townsend, WA 98368 USA.
   [Messina, Mark] Loma Linda Univ, Loma Linda, CA 92350 USA.
   [Hilakivi-Clarke, Leena] Georgetown Univ, Med Ctr, Washington, DC 20007 USA.
C3 Loma Linda University; Georgetown University
RP Messina, M (corresponding author), Nutr Matters Inc, 439 Calhoun St, Port Townsend, WA 98368 USA.
EM markm@olympus.net
CR Adlercreutz H, 1997, ANN MED, V29, P95, DOI 10.3109/07853899709113696
   Ajiki W, 2004, JPN J CLIN ONCOL, V34, P352, DOI 10.1093/jjco/hyh056
   AKIYAMA T, 1987, J BIOL CHEM, V262, P5592
   AKIYAMA T, 1991, METHODS ENZYMOL, V201, P362
   Alpha-Tocopherol Beta Carotene Cancer Prevention Study Group, 1994, N ENGL J MED, V330, P1029, DOI 10.1056/NEJM199404143301501
   Atkinson C, 2004, BREAST CANCER RES, V6, PR170, DOI 10.1186/bcr773
   BARNES S, 1995, P SOC EXP BIOL MED, V208, P103
   Bocchinfuso WP, 1999, CANCER RES, V59, P1869
   Cabanes A, 2004, CARCINOGENESIS, V25, P741, DOI 10.1093/carcin/bgh065
   Cheng GJ, 2007, MENOPAUSE, V14, P468, DOI 10.1097/GME.0b013e31802cc7d0
   Chlebowski RT, 2007, JNCI-J NATL CANCER I, V99, P1695, DOI 10.1093/jnci/djm224
   Clemons M, 2001, NEW ENGL J MED, V344, P276, DOI 10.1056/NEJM200101253440407
   COHEN LA, 1981, CANCER-AM CANCER SOC, V47, P66, DOI 10.1002/1097-0142(19810101)47:1<66::AID-CNCR2820470113>3.0.CO;2-M
   Cohen LA, 1999, ANTICANCER RES, V19, P3685
   CONSTANTINOU A, 1995, P SOC EXP BIOL MED, V208, P109
   Dai Q, 2001, BRIT J CANCER, V85, P372, DOI 10.1054/bjoc.2001.1873
   Dave B, 2005, CARCINOGENESIS, V26, P1793, DOI 10.1093/carcin/bgi131
   Deapen D, 2002, INT J CANCER, V99, P747, DOI 10.1002/ijc.10415
   DEASSIS S, 2008, AACR ANN M PHIL AM A, V0, P0
   Dontu G, 2004, BREAST CANCER RES, V6, PR605, DOI 10.1186/bcr920
   Dorgan JF, 2002, JNCI-J NATL CANCER I, V94, P606
   Farnie G, 2007, STEM CELL REV, V3, P169, DOI 10.1007/s12015-007-0023-5
   Franke AA, 1998, P SOC EXP BIOL MED, V217, P263, DOI 10.3181/00379727-217-44231
   Fritz WA, 1998, CARCINOGENESIS, V19, P2151, DOI 10.1093/carcin/19.12.2151
   Greendale GA, 2003, J NATL CANCER I, V95, P30, DOI 10.1093/jnci/95.1.30
   Hankinson SE, 2007, J STEROID BIOCHEM, V106, P24, DOI 10.1016/j.jsbmb.2007.05.012
   Hargreaves DF, 1999, J CLIN ENDOCR METAB, V84, P4017, DOI 10.1210/jc.84.11.4017
   Hilakivi-Clarke L, 1999, BRIT J CANCER, V80, P1682, DOI 10.1038/sj.bjc.6690584
   Hilakivi-Clarke L, 2007, CURR CANCER DRUG TAR, V7, P465
   Hofseth LJ, 1999, J CLIN ENDOCR METAB, V84, P4559, DOI 10.1210/jc.84.12.4559
   Holmes MD, 1999, J NATL CANCER I, V91, P1511, DOI 10.1093/jnci/91.17.1511
   Holmes MD, 1999, JAMA-J AM MED ASSOC, V281, P914, DOI 10.1001/jama.281.10.914
   Hulka BS, 1997, PROG CLIN BIOL RES, V396, P17
   HUNTER T, 1985, ANNU REV BIOCHEM, V54, P897, DOI 10.1146/annurev.bi.54.070185.004341
   Kamangar F, 2006, J CLIN ONCOL, V24, P2137, DOI 10.1200/JCO.2005.05.2308
   Kauff ND, 2007, J CLIN ONCOL, V25, P2921, DOI 10.1200/JCO.2007.11.3449
   Key TJ, 2001, LANCET ONCOL, V2, P133, DOI 10.1016/S1470-2045(00)00254-0
   KORDE LA, 2009, CANCER EPIDEM BIOMAR, V18, P1
   Kouros-Mehr H, 2006, DEV DYNAM, V235, P3404, DOI 10.1002/dvdy.20978
   Kramer JL, 2005, J CLIN ONCOL, V23, P8629, DOI 10.1200/JCO.2005.02.9199
   Kuiper GGJM, 1998, ENDOCRINOLOGY, V139, P4252, DOI 10.1210/en.139.10.4252
   Kuiper GGJM, 1997, ENDOCRINOLOGY, V138, P863, DOI 10.1210/en.138.3.863
   Lamartiniere CA, 1998, AM J CLIN NUTR, V68, P1400S, DOI 10.1093/ajcn/68.6.1400S
   LAMARTINIERE CA, 1995, CARCINOGENESIS, V16, P2833, DOI 10.1093/carcin/16.11.2833
   Lamartiniere CA, 2002, J NUTR, V132, P552S, DOI 10.1093/jn/132.3.552S
   Liu BY, 2004, P NATL ACAD SCI USA, V101, P4158, DOI 10.1073/pnas.0400699101
   Liu S, 2008, P NATL ACAD SCI USA, V105, P1680, DOI 10.1073/pnas.0711613105
   Maskarinec G, 2004, CANCER EPIDEM BIOMAR, V13, P1736
   Maskarinec GF, 2003, EUR J CANCER PREV, V12, P165, DOI 10.1097/00008469-200304000-00011
   McPherson K, 2000, BMJ-BRIT MED J, V321, P624, DOI 10.1136/bmj.321.7261.624
   Messina M, 2004, AM J CLIN NUTR, V80, P528, DOI 10.1093/ajcn/80.2.528
   MESSINA M, 1991, JNCI-J NATL CANCER I, V83, P541, DOI 10.1093/jnci/83.8.541
   Messina M, 2006, JNCI-J NATL CANCER I, V98, P1275, DOI 10.1093/jnci/djj356
   Messina M, 2006, NUTR CANCER, V55, P1, DOI 10.1207/s15327914nc5501_1
   MESSINA MJ, 1994, NUTR CANCER, V21, P113, DOI 10.1080/01635589409514310
   Michels KB, 2007, CANCER-AM CANCER SOC, V109, P2712, DOI 10.1002/cncr.22654
   Murrill WB, 1996, CARCINOGENESIS, V17, P1451, DOI 10.1093/carcin/17.7.1451
   NEBERT DW, 1993, J NATL CANCER I, V85, P1888, DOI 10.1093/jnci/85.23.1888
   PAGLIACCI MC, 1993, EUR J CANCER, V29A, P1573, DOI 10.1016/0959-8049(93)90297-S
   Palomares MR, 2004, BREAST CANCER RES TREAT, V88, P4002
   Park BW, 2003, BREAST CANCER RES TR, V80, P79, DOI 10.1023/A:1024406223619
   Parkin DM, 2005, CA-CANCER J CLIN, V55, P74, DOI 10.3322/canjclin.55.2.74
   Pei RJ, 2003, IN VIVO, V17, P349
   PETERSON G, 1991, BIOCHEM BIOPH RES CO, V179, P661, DOI 10.1016/0006-291X(91)91423-A
   Powles Trevor J, 2008, MENOPAUSE INT, V14, P6, DOI 10.1258/mi.2007.007033
   Prentice RL, 2006, JAMA-J AM MED ASSOC, V295, P629, DOI 10.1001/jama.295.6.629
   Prentice RL, 2000, BREAST CANCER RES, V2, P268, DOI 10.1186/bcr68
   PRESTONMARTIN S, 1990, CANCER RES, V50, P7415
   Ries LA, 2000, SEER CANC STAT REV 1, V0, P0
   Rossouw JE, 2002, JAMA-J AM MED ASSOC, V288, P321, DOI 10.1001/jama.288.3.321
   Rowland I, 2003, BRIT J NUTR, V89, PS45, DOI 10.1079/BJN2002796
   Russo J, 2006, J STEROID BIOCHEM, V102, P89, DOI 10.1016/j.jsbmb.2006.09.004
   Russo J, 2005, CLIN CANCER RES, V11, P0
   RUSSO J, 1990, LAB INVEST, V62, P244
   Sarkar FH, 2003, CANCER INVEST, V21, P744, DOI 10.1081/CNV-120023773
   Sartippour MR, 2004, NUTR CANCER, V49, P59, DOI 10.1207/s15327914nc4901_8
   Shu XO, 2001, CANCER EPIDEM BIOMAR, V10, P483
   Singletary KW, 2001, JAMA-J AM MED ASSOC, V286, P2143, DOI 10.1001/jama.286.17.2143
   Sivaraman L, 1998, CARCINOGENESIS, V19, P1573, DOI 10.1093/carcin/19.9.1573
   Smith-Warner SA, 2001, JAMA-J AM MED ASSOC, V285, P769, DOI 10.1001/jama.285.6.769
   Stoll BA, 1996, BRIT J CANCER, V73, P557, DOI 10.1038/bjc.1996.97
   Ström A, 2004, P NATL ACAD SCI USA, V101, P1566, DOI 10.1073/pnas.0308319100
   Su Y, 2007, PHYSIOL GENOMICS, V30, P8, DOI 10.1152/physiolgenomics.00023.2007
   Tang WY, 2007, REV ENDOCR METAB DIS, V8, P173, DOI 10.1007/s11154-007-9042-4
   Thanos J, 2006, CANCER CAUSE CONTROL, V17, P1253, DOI 10.1007/s10552-006-0062-2
   Thürlimann B, 2005, NEW ENGL J MED, V353, P2747
   Travis RC, 2008, INT J CANCER, V122, P705, DOI 10.1002/ijc.23141
   Trock BJ, 2006, JNCI-J NATL CANCER I, V98, P459, DOI 10.1093/jnci/djj102
   TYCZYNSKI J, 1994, EUR J CANCER, V30A, P478, DOI 10.1016/0959-8049(94)90423-5
   Vogel VG, 2006, JAMA-J AM MED ASSOC, V295, P2727, DOI 10.1001/jama.295.23.joc60074
   Warri A, 2008, BRIT J CANCER, V98, P1485, DOI 10.1038/sj.bjc.6604321
   Wu AH, 2008, BRIT J CANCER, V98, P9, DOI 10.1038/sj.bjc.6604145
   Wu AH, 2002, CARCINOGENESIS, V23, P1491, DOI 10.1093/carcin/23.9.1491
   Wu AH, 1999, J NATL CANCER I, V91, P529, DOI 10.1093/jnci/91.6.529
   Yager JD, 2006, NEW ENGL J MED, V354, P270, DOI 10.1056/NEJMra050776
   Yamamoto S, 2003, J NATL CANCER I, V95, P906, DOI 10.1093/jnci/95.12.906
   Yue W, 2005, CLIN CANCER RES, V11, P0
   Zhang SMM, 2007, AM J EPIDEMIOL, V165, P667, DOI 10.1093/aje/kwk054
   Zhou JB, 2007, P NATL ACAD SCI USA, V104, P16158, DOI 10.1073/pnas.0702596104
   ZIEGLER RG, 1993, JNCI-J NATL CANCER I, V85, P1819, DOI 10.1093/jnci/85.22.1819
NR 100
TC 75
Z9 88
U1 0
U2 13
PU ROUTLEDGE JOURNALS, TAYLOR & FRANCIS LTD
PI ABINGDON
PA 2-4 PARK SQUARE, MILTON PARK, ABINGDON OX14 4RN, OXON, ENGLAND
SN 0163-5581
EI 1532-7914
J9 NUTR CANCER
JI Nutr. Cancer
PD JUN 15
PY 2009
VL 61
IS 6
BP 792
EP 798
DI 10.1080/01635580903285015
PG 7
WC Oncology; Nutrition & Dietetics
SC Oncology; Nutrition & Dietetics
GA 529YZ
UT WOS:000272556800007
PM 20155618
DA 2025-02-23
ER

PT J
AU Zhang, CX
   Ho, SC
   Chen, YM
   Fu, JH
   Cheng, SZ
   Lin, FY
AF Zhang, Cai-Xia
   Ho, Suzanne C.
   Chen, Yu-Ming
   Fu, Jian-Hua
   Cheng, Shou-Zhen
   Lin, Fang-Yu
TI Greater vegetable and fruit intake is associated with a lower risk of breast cancer among Chinese women
SO INTERNATIONAL JOURNAL OF CANCER
LA English
DT Article
DE vegetable; fruit; case-control study; breast cancer risk; China
ID premenopausal women; dietary carotenoids; korean women; fiber; micronutrients; mushrooms; cohort; foods; isothiocyanates; consumption
AB The effect of vegetable and fruit consumption on breast cancer risk is controversial. We examined the association between vegetable and fruit intake and breast cancer risk in a hospital-based case-control study conducted in Guangdong, China. Four hundred and thirty-eight cases were frequency matched to 438 controls by age (5-year interval) and residence (rural/urban). Dietary intake was assessed by face-to-face interviews using a validated food frequency questionnaire. Multivariate logistic regression was used to estimate the odds ratios (ORs) and 95% confidence interval (CI) after adjusting for various potential confounders. Total vegetable and fruit intake was found to be inversely associated with breast cancer risk. The ORs of the highest quartile relative to the lowest quartile of total vegetable and fruit intake were 0.28 (95% CI 0.18-0.43) and 0.53 (95% CI 0.34-0.82), respectively. Consumption of individual vegetable and fruit groups such as dark green leafy vegetables, cruciferous vegetables, carrots and tomatoes, banana, watermelon/papaya/cantaloupe were all inversely and significantly related with breast cancer risk. An inverse association was also observed for vitamin A, carotene, vitamin C, vitamin E, and fiber intake. These data indicate that greater intake of vegetables and fruits is associated with a decreased risk of breast cancer among Chinese women residing in Guangdong. (C) 2009 UICC
C1 [Zhang, Cai-Xia; Ho, Suzanne C.] Chinese Univ Hong Kong, Sch Publ Hlth, Dept Community & Family Med, Hong Kong, Hong Kong, Peoples R China.
   [Chen, Yu-Ming] Sun Yat Sen Univ, Sch Publ Hlth, Dept Biostat & Epidemiol, Guangzhou 510275, Guangdong, Peoples R China.
   [Fu, Jian-Hua] Sun Yat Sen Univ, Ctr Canc, Dept Thorac Surg, Guangzhou 510275, Guangdong, Peoples R China.
   [Cheng, Shou-Zhen; Lin, Fang-Yu] Sun Yat Sen Univ, Affiliated Hosp 1, Dept Nursing, Guangzhou 510275, Guangdong, Peoples R China.
C3 Chinese University of Hong Kong; Sun Yat Sen University; Sun Yat Sen University; Sun Yat Sen University
RP Ho, SC (corresponding author), Prince Wales Hosp, Sch Publ Hlth, Dept Community & Family Med, 4th Floor, Shatin, Hong Kong, Peoples R China.
EM suzanneho@cuhk.edu.hk
FU Center of Research and Promotion of Women's Health of the school of Public Health of the Chinese University of Hong Kong
CR Adebamowo CA, 2005, INT J CANCER, V114, P628, DOI 10.1002/ijc.20741
   Adzersen KH, 2003, NUTR CANCER, V46, P131, DOI 10.1207/S15327914NC4602_05
   Ambrosone CB, 2004, J NUTR, V134, P1134, DOI 10.1093/jn/134.5.1134
   Borchers AT, 2004, EXP BIOL MED, V229, P393, DOI 10.1177/153537020422900507
   BRESLOW NE, 1980, STAT METHODS CANC RE, V0, P16
   Cade JE, 2007, INT J EPIDEMIOL, V36, P431, DOI 10.1093/ije/dyl295
   Chen YM, 2006, BRIT J NUTR, V96, P745, DOI 10.1079/BJN20061883
   DAvanzo B, 1997, EUR J CANCER PREV, V6, P288, DOI 10.1097/00008469-199706000-00005
   Do MH, 2007, NUTR CANCER, V57, P20, DOI 10.1080/01635580701268063
   Freudenheim JL, 1996, JNCI-J NATL CANCER I, V88, P340, DOI 10.1093/jnci/88.6.340
   Gaudet MM, 2004, CANCER EPIDEM BIOMAR, V13, P1485
   Hirose K, 2003, INT J CANCER, V107, P276, DOI 10.1002/ijc.11373
   Hong SA, 2008, INT J CANCER, V122, P919, DOI 10.1002/ijc.23134
   HOWE GR, 1990, JNCI-J NATL CANCER I, V82, P561, DOI 10.1093/jnci/82.7.561
   Irwig MS, 2002, J NUTR, V132, P3161, DOI 10.1093/jn/131.10.3161
   Karas M, 2000, NUTR CANCER, V36, P101, DOI 10.1207/S15327914NC3601_14
   Kipnis V, 2001, AM J EPIDEMIOL, V153, P394, DOI 10.1093/aje/153.4.394
   Lee SA, 2008, AM J CLIN NUTR, V87, P753, DOI 10.1093/ajcn/87.3.753
   Lissowska J, 2008, BREAST CANCER RES TR, V107, P113, DOI 10.1007/s10549-007-9524-9
   Malin AS, 2003, INT J CANCER, V105, P413, DOI 10.1002/ijc.11088
   Mattisson I, 2004, BRIT J CANCER, V90, P122, DOI 10.1038/sj.bjc.6601516
   Olsen A, 2003, J NUTR, V133, P2342, DOI 10.1093/jn/133.7.2342
   Potischman N, 1999, INT J CANCER, V82, P315, DOI 10.1002/(SICI)1097-0215(19990730)82:3<315::AID-IJC1>3.0.CO;2-N
   Prakash P, 2001, J NUTR, V131, P1574, DOI 10.1093/jn/131.5.1574
   Riboli E, 2003, AM J CLIN NUTR, V78, P559S, DOI 10.1093/ajcn/78.3.559S
   Rock CL, 2000, ANNU REV PUBL HEALTH, V21, P47, DOI 10.1146/annurev.publhealth.21.1.47
   Ronco A, 1999, NUTR CANCER, V35, P111, DOI 10.1207/S15327914NC352_3
   ROSE DP, 1990, NUTR CANCER, V13, P1, DOI 10.1080/01635589009514040
   Rothermund L, 1998, BASIC RES CARDIOL, V93, P1
   Shannon J, 2005, CANCER EPIDEM BIOMAR, V14, P81
   Smith-Warner SA, 2001, JAMA-J AM MED ASSOC, V285, P769, DOI 10.1001/jama.285.6.769
   Terry P, 2001, JAMA-J AM MED ASSOC, V285, P2975, DOI 10.1001/jama.285.23.2975
   Terry P, 2002, AM J CLIN NUTR, V76, P883, DOI 10.1093/ajcn/76.4.883
   Thorand B, 1998, PUBLIC HEALTH NUTR, V1, P147, DOI 10.1079/PHN19980024
   van Gils CH, 2005, JAMA-J AM MED ASSOC, V293, P183, DOI 10.1001/jama.293.2.183
   Wang LD, 2005, DIETARY NUTR STATUS, V0, P0
   Wasser SP, 2002, APPL MICROBIOL BIOT, V60, P258, DOI 10.1007/s00253-002-1076-7
   Willett WC, 2001, J INTERN MED, V249, P395, DOI 10.1046/j.1365-2796.2001.00822.x
   Witte JS, 1997, BREAST CANCER RES TR, V42, P243, DOI 10.1023/A:1005710211184
   WOODS MN, 1989, AM J CLIN NUTR, V49, P1179, DOI 10.1093/ajcn/49.6.1179
   Yang Y, 2002, CHINA FOOD COMPOSITION TABLE, V0, P0
   Yu R, 1998, CANCER RES, V58, P402
   YUAN JM, 1995, BRIT J CANCER, V71, P1353, DOI 10.1038/bjc.1995.263
   Zhang SM, 1999, JNCI-J NATL CANCER I, V91, P547, DOI 10.1093/jnci/91.6.547
NR 44
TC 134
Z9 151
U1 0
U2 37
PU WILEY
PI HOBOKEN
PA 111 RIVER ST, HOBOKEN 07030-5774, NJ USA
SN 0020-7136
EI 1097-0215
J9 INT J CANCER
JI Int. J. Cancer
PD JUL 1
PY 2009
VL 125
IS 1
BP 181
EP 188
DI 10.1002/ijc.24358
PG 8
WC Oncology
SC Oncology
GA 452VL
UT WOS:000266569200023
PM 19358284
DA 2025-02-23
ER

PT J
AU Anderson, LN
   Cotterchio, M
   Gallinger, S
AF Anderson, Laura N.
   Cotterchio, Michelle
   Gallinger, Steven
TI Lifestyle, dietary, and medical history factors associated with pancreatic cancer risk in Ontario, Canada
SO CANCER CAUSES & CONTROL
LA English
DT Article
DE Pancreatic neoplasms; Risk factors; Diet; Smoking; Case-control studies
ID francophone community; alcohol-consumption; cigarette-smoking; diabetes-mellitus; coffee; epidemiology; tobacco; metaanalysis; allergy; montreal
AB Pancreatic adenocarcinoma has one of the worst survival rates of all the cancers. Established risk factors for this malignancy are smoking, body mass index (BMI) and family history of pancreatic cancer. Findings are inconsistent regarding pancreatitis, diabetes, allergies, intake of fruit, vegetables, red meat, alcohol, caffeine, vitamin C, calcium, and folate supplements. Possible pancreatic cancer risk factors were evaluated within the population-based Ontario Pancreas Cancer Study. Pathologically confirmed pancreatic cancer cases (n = 422) were identified from the Ontario Cancer Registry between 2003 and 2007. Controls (n = 312) were recruited through random digit dialing. Data were collected using self-administered questionnaires. Multivariate logistic regression was used to obtain odds ratios. Smoking, BMI, family history of pancreatic cancer, and caffeine were significantly associated with increased pancreatic cancer risk, while fruit intake and allergies significantly decreased risk. No other significant associations were observed in the multivariate model. Effect modification by smoking status was suggested for caffeine, family history of pancreatic cancer, BMI, and fruit. This study further clarifies the association between several lifestyle, dietary and medical history factors, and pancreatic cancer risk, many of which are potentially modifiable. Possible effect modification by smoking status should be further explored in future etiologic studies.
C1 [Anderson, Laura N.; Cotterchio, Michelle] Canc Care Ontario, Toronto, ON M5G 2L7, Canada.
   [Anderson, Laura N.; Cotterchio, Michelle] Univ Toronto, Dalla Lana Sch Publ Hlth, Toronto, ON, Canada.
   [Gallinger, Steven] Mt Sinai Hosp, Samuel Lunenfeld Res Inst, Toronto, ON M5G 1X5, Canada.
C3 Cancer Care Ontario; University of Toronto; University of Toronto; Sinai Health System Toronto; Lunenfeld Tanenbaum Research Institute
RP Anderson, LN (corresponding author), Canc Care Ontario, 620 Univ Ave, Toronto, ON M5G 2L7, Canada.
EM laura.anderson@cancercare.on.ca
FU National Institutes of Health [R01 CA97075]
CR BOUCHARDY C, 1990, INT J CANCER, V45, P842, DOI 10.1002/ijc.2910450509
   Brown J, 2001, AM J EPIDEMIOL, V153, P815, DOI 10.1093/aje/153.8.815
   Chan JM, 2005, CANCER EPIDEM BIOMAR, V14, P2093, DOI 10.1158/1055-9965.EPI-05-0226
   Colditz GA, 2000, CANCER CAUSE CONTROL, V11, P477, DOI 10.1023/A:1008984432272
   Cotterchio M, 2000, CHRONIC DIS CAN, V21, P81
   Eppel A, 2007, INT J CANCER, V121, P2241, DOI 10.1002/ijc.22884
   EVERHART J, 1995, JAMA-J AM MED ASSOC, V273, P1605, DOI 10.1001/jama.273.20.1605
   FARROW DC, 1990, INT J CANCER, V45, P816, DOI 10.1002/ijc.2910450504
   Fuchs CS, 1996, ARCH INTERN MED, V156, P2255, DOI 10.1001/archinte.156.19.2255
   Gandini S, 2005, CANCER EPIDEM BIOMAR, V14, P1908, DOI 10.1158/1055-9965.EPI-05-0119
   GHADIRIAN P, 1991, INT J CANCER, V47, P1, DOI 10.1002/ijc.2910470102
   Ghadirian P, 2003, CANCER DETECT PREV, V27, P87, DOI 10.1016/S0361-090X(03)00002-3
   GHADIRIAN P, 1991, CANCER-AM CANCER SOC, V67, P2664, DOI 10.1002/1097-0142(19910515)67:10<2664::AID-CNCR2820671043>3.0.CO;2-K
   GHADIRIAN P, 1995, CANCER EPIDEM BIOMAR, V4, P895
   Govannucci E, 2007, GASTROENTEROLOGY, V132, P2208, DOI 10.1053/j.gastro.2007.03.050
   Hanley AJG, 2001, INT J CANCER, V94, P140, DOI 10.1002/ijc.1446
   Harnack LJ, 1997, CANCER EPIDEM BIOMAR, V6, P1081
   Hart AR, 2008, CLIN GASTROENTEROL H, V6, P275, DOI 10.1016/j.cgh.2007.12.041
   Hassan MM, 2007, AM J GASTROENTEROL, V102, P2696, DOI 10.1111/j.1572-0241.2007.01510.x
   HOWE GR, 1991, INT J CANCER, V47, P323, DOI 10.1002/ijc.2910470302
   Howe GR, 1996, CANCER CAUSE CONTROL, V7, P69, DOI 10.1007/BF00115639
   Huxley R, 2005, BRIT J CANCER, V92, P2076, DOI 10.1038/sj.bjc.6602619
   La Vecchia C, 2007, EUR J CANCER PREV, V16, P385, DOI 10.1097/01.cej.0000243853.12728.76
   Larsson SC, 2006, CANCER EPIDEM BIOMAR, V15, P301, DOI 10.1158/1055-9965.EPI-05-0696
   Larsson SC, 2007, INT J CANCER, V120, P1993, DOI 10.1002/ijc.22535
   Larsson SC, 2006, AM J CLIN NUTR, V84, P1171, DOI 10.1093/ajcn/84.5.1171
   Larsson SC, 2006, GASTROENTEROLOGY, V131, P1271, DOI 10.1053/j.gastro.2006.08.010
   Lin YS, 2006, NUTR CANCER, V56, P40, DOI 10.1207/s15327914nc5601_6
   Lowenfels AB, 2006, BEST PRACT RES CL GA, V20, P197, DOI 10.1016/j.bpg.2005.10.001
   Merrill RM, 2007, ANN ALLERG ASTHMA IM, V99, P102, DOI 10.1016/S1081-1206(10)60632-1
   Michaud DS, 2001, CANCER EPIDEM BIOMAR, V10, P429
   *NAT CAN I CAN CAN, 2008, CAN CANC STAT 2008, V0, P0
   Nkondjock A, 2005, BRIT J CANCER, V92, P971, DOI 10.1038/sj.bjc.6602380
   Nkondjock A, 2005, J NUTR, V135, P592
   Nkondjock A, 2005, INT J CANCER, V114, P817, DOI 10.1002/ijc.20800
   Partanen TJ, 1997, CANCER LETT, V116, P27, DOI 10.1016/S0304-3835(97)04744-7
   PERMUTHWEY J, 2008, FAM CANC 0902, V0, P0
   Petersen GM, 2006, CANCER EPIDEM BIOMAR, V15, P704, DOI 10.1158/1055-9965.EPI-05-0734
   Rothman KJ, 1998, MODERN EPIDEMIOLOGY, V2nd, P127
   *SAS I INC, 2005, SAS 9 1 WIND VERS, V0, P0
   Schernhammer ES, 2005, CANCER EPIDEM BIOMAR, V14, P2098, DOI 10.1158/1055-9965.EPI-05-0059
   Silverman DT, 1999, BRIT J CANCER, V80, P1830, DOI 10.1038/sj.bjc.6690607
   SILVERMAN DT, 1995, CANCER RES, V55, P4899
   Tavani A, 1997, NUTR CANCER, V27, P157, DOI 10.1080/01635589709514518
   Villeneuve PJ, 2000, EUR J CANCER PREV, V9, P49, DOI 10.1097/00008469-200002000-00007
   World Cancer Research Fund / American Institute for Cancer research, 2007, FOOD, V0, Physical Activity
   ZHENG W, 1993, CANCER CAUSE CONTROL, V4, P361, DOI 10.1007/BF00051339
NR 47
TC 86
Z9 97
U1 0
U2 12
PU SPRINGER
PI DORDRECHT
PA VAN GODEWIJCKSTRAAT 30, 3311 GZ DORDRECHT, NETHERLANDS
SN 0957-5243
EI 1573-7225
J9 CANCER CAUSE CONTROL
JI Cancer Causes Control
PD AUG 15
PY 2009
VL 20
IS 6
BP 825
EP 834
DI 10.1007/s10552-009-9303-5
PG 10
WC Oncology; Public, Environmental & Occupational Health
SC Oncology; Public, Environmental & Occupational Health
GA 457EB
UT WOS:000266910200004
PM 19194662
DA 2025-02-23
ER

PT J
AU Larsson, SC
   Åkesson, A
   Wolk, A
AF Larsson, Susanna C.
   Akesson, Agneta
   Wolk, Alicja
TI Dietary Acrylamide Intake and Prostate Cancer Risk in a Prospective Cohort of Swedish Men
SO CANCER EPIDEMIOLOGY BIOMARKERS & PREVENTION
LA English
DT Article
ID renal-cell; smoking; bladder; ovarian
AB Background: Acrylamide is a probable human carcinogen that can be formed in foods prepared at high temperatures. Whereas evidence indicates that acrylamide causes cancer in laboratory animals, epidemiologic data on dietary acrylamide intake in relation to cancer risk are limited and mainly null. We examined the association between dietary acrylamide intake and risk of prostate cancer in a cohort of men. Methods: The Cohort of Swedish Men is a population-based prospective study of 45,306 men who were cancer-free and completed a food frequency questionnaire at enrollment in 1997. Cox proportional hazards models were used to estimate relative risks adjusted for potential confounders. Results: During a mean follow-up of 9.1 years, we ascertained 2,696 incident cases of prostate cancer. We observed no association between acrylamide intake and risk of prostate cancer. Compared with the lowest quintile of acrylamide intake (mean, 23.7 mu g/d), the multivariable relative risks (95% confidence interval) for the highest quintile (mean, 49.8 mu g/d) were 0.88 (0.70-1.09) for total prostate cancer, 1.07 (0.87-1.32) for localized prostate cancer (n = 1,088), and 0.98 (0.78-1.22) for advanced prostate cancer (n = 951). Conclusions: Results from this prospective study provide no evidence that dietary acrylamide in amounts typically consumed by Swedish men is associated with risk of prostate cancer. (Cancer Epidemiol Biomarkers Prev 2009;18(6):1939-41)
C1 [Larsson, Susanna C.; Akesson, Agneta; Wolk, Alicja] Karolinska Inst, Natl Inst Environm Med, Div Nutr Epidemiol, SE-17177 Stockholm, Sweden.
C3 Karolinska Institutet
RP Larsson, SC (corresponding author), Karolinska Inst, Natl Inst Environm Med, Div Nutr Epidemiol, Box 210, SE-17177 Stockholm, Sweden.
EM susanna.larsson@ki.se
CR Bergstrom L, 1991, VAR FODA, V43, P439
   Hogervorst JG, 2008, AM J CLIN NUTR, V87, P1428, DOI 10.1093/ajcn/87.5.1428
   Hogervorst JG, 2007, CANCER EPIDEM BIOMAR, V16, P2304, DOI 10.1158/1055-9965.EPI-07-0581
   IARC, 1994, MON EV CARC RISKS HU, V0, P0
   Larsson SC, 2009, EUR J CANCER, V45, P513, DOI 10.1016/j.ejca.2008.12.001
   Larsson SC, 2009, CANCER EPIDEM BIOMAR, V18, P994, DOI 10.1158/1055-9965.EPI-08-0868
   Larsson SC, 2009, INT J CANCER, V124, P1196, DOI 10.1002/ijc.24002
   Larsson SC, 2009, AM J EPIDEMIOL, V169, P376, DOI 10.1093/aje/kwn319
   MATTSSON B, 1984, ACTA RADIOL ONCOL, V23, P305, DOI 10.3109/02841868409136026
   Messerer M, 2008, BRIT J NUTR, V99, P626, DOI 10.1017/S0007114507812049
   Mucci LA, 2003, BRIT J CANCER, V88, P84, DOI 10.1038/sj.bjc.6600726
   Mucci LA, 2005, JAMA-J AM MED ASSOC, V293, P1326, DOI 10.1001/jama.293.11.1326
   Mucci LA, 2004, INT J CANCER, V109, P774, DOI 10.1002/ijc.20011
   Pelucchi C, 2006, INT J CANCER, V118, P467, DOI 10.1002/ijc.21336
   Pelucchi C, 2007, INT J CANCER, V120, P1376, DOI 10.1002/ijc.22457
   Rice JM, 2005, MUTAT RES-GEN TOX EN, V580, P3, DOI 10.1016/j.mrgentox.2004.09.008
   Schettgen T, 2004, INT J HYG ENVIR HEAL, V207, P531, DOI 10.1078/1438-4639-00324
   Svensson K, 2003, FOOD CHEM TOXICOL, V41, P1581, DOI 10.1016/S0278-6915(03)00188-1
   Tareke E, 2002, J AGR FOOD CHEM, V50, P4998, DOI 10.1021/jf020302f
   Vesper HW, 2007, CANCER EPIDEM BIOMAR, V16, P2471, DOI 10.1158/1055-9965.EPI-06-1058
   WILLETT W, 1986, AM J EPIDEMIOL, V124, P17, DOI 10.1093/oxfordjournals.aje.a114366
   Wilson KM, 2009, INT J CANCER, V124, P2384, DOI 10.1002/ijc.24175
NR 22
TC 30
Z9 32
U1 0
U2 4
PU AMER ASSOC CANCER RESEARCH
PI PHILADELPHIA
PA 615 CHESTNUT ST, 17TH FLOOR, PHILADELPHIA, PA 19106-4404 USA
SN 1055-9965
EI 1538-7755
J9 CANCER EPIDEM BIOMAR
JI Cancer Epidemiol. Biomarkers Prev.
PD JUN 15
PY 2009
VL 18
IS 6
BP 1939
EP 1941
DI 10.1158/1055-9965.EPI-09-0280
PG 3
WC Oncology; Public, Environmental & Occupational Health
SC Oncology; Public, Environmental & Occupational Health
GA 455JD
UT WOS:000266754100042
PM 19505926
DA 2025-02-23
ER

PT J
AU Wang, CX
   Baumgartner, RN
   Yang, DY
   Slattery, ML
   Murtaugh, MA
   Byers, T
   Hines, LM
   Giuliano, AR
   Baumgartner, KB
AF Wang, Chenxi
   Baumgartner, Richard N.
   Yang, Dongyan
   Slattery, Martha L.
   Murtaugh, Maureen A.
   Byers, Tim
   Hines, Lisa M.
   Giuliano, Anna R.
   Baumgartner, Kathy B.
TI No evidence of association between breast cancer risk and dietary carotenoids, retinols, vitamin C and tocopherols in Southwestern Hispanic and non-Hispanic White women
SO BREAST CANCER RESEARCH AND TREATMENT
LA English
DT Article
DE Breast cancer; Antioxidant vitamin; Hispanic
ID essential nutrients; serum carotenoids; adipose-tissue; beta-carotene; vegetables; survival; plasma; fruits; micronutrients; antioxidants
[truncated: 1,622,665 more chars]
