# Supplementary material for: Global impact of dietary risks on cancers: burdens across regions from 1990 to 2021 and the projection to 2035
Source: Front Nutr. 2025 Jul 4;12:1585305. doi: 10.3389/fnut.2025.1585305 (PMC12271164; doi:10.3389/fnut.2025.1585305)
Supplement: Supplementary file 1 [file Data_Sheet_1.zip › Supplementary data/Fig 1/download2010u271.txt]

PT J
AU Luo, HT
   Daddysman, MK
   Rankin, GO
   Jiang, BH
   Chen, YC
AF Luo, Haitao
   Daddysman, Matthew K.
   Rankin, Gary O.
   Jiang, Bing-Hua
   Chen, Yi C.
TI Kaempferol enhances cisplatin's effect on ovarian cancer cells through promoting apoptosis caused by down regulation of cMyc
SO CANCER CELL INTERNATIONAL
LA English
DT Article
ID in-vitro; suppression; flavonoids; growth; risk
AB Background: Ovarian cancer is one of the most significant malignancies in the western world. Studies showed that Ovarian cancers tend to grow resistance to cisplatin treatment. Therefore, new approaches are needed in ovarian cancer treatment. Kaempferol is a dietary flavonoid that is widely distributed in fruits and vegetables, and epidemiology studies have revealed a protective effect of kaempferol against ovarian cancer risk. Our early studies also found that kaempferol is effective in reducing vascular endothelial growth factor (VEGF) expression in ovarian cancer cells. In this study, we investigated kaempferol's effects on sensitizing ovarian cancer cell growth in response to cisplatin treatment. Results: Ten chemicals were screened for sensitizing OVCAR-3 ovarian cancer cell growth in response to cisplatin treatment. For kaempferol, which shows a significant synergistic interaction with cisplatin, expression of ABCC1, ABCC5, ABCC6, NFkB1, cMyc, and CDKN1A genes was further examined. For cisplatin/kaempferol treatments on OVCAR-3 cancer cells, the mRNA levels of ABCC1, ABCC5, and NFkB1 did not change. However, significant inhibition of ABCC6 and cMyc mRNA levels was observed for the cisplatin/kaempferol combined treatment. The CDKN1A mRNA levels were significantly up-regulated by cisplatin/kaempferol treatment. A plot of CDKN1A mRNA levels against that of cMyc gene further revealed a reverse, linear relationship, proving cMyc's regulation on CDKN1A gene expressions. Our work found that kaempferol works synergistically with cisplatin in inhibiting ovarian cancer cell viability, and their inhibition on cell viabilities was induced through inhibiting ABCC6 and cMyc gene transcription. Apoptosis assay showed the addition of 20 mu M kaempferol to the cisplatin treatment induces the apoptosis of the cancer cells. Conclusions: Kaempferol enhances the effect of cisplatin through down regulation of cMyc in promoting apoptosis of ovarian cancer cells. As a dietary component, kaempferol sensitizes ovarian cancer cells to cisplatin treatment and deserves further studies for possible applications in chemotherapy of ovarian cancers.
C1 [Luo, Haitao; Daddysman, Matthew K.; Chen, Yi C.] Alderson Broaddus Coll, Div Nat Sci, Philippi, WV 26416 USA.
   [Jiang, Bing-Hua] W Virginia Univ, Dept Microbiol Immunol & Cell Biol, Mary Babb Randolph Canc Ctr, Morgantown, WV 26506 USA.
   [Rankin, Gary O.] Marshall Univ, Joan C Edwards Sch Med, Dept Pharmacol Physiol & Toxicol, Huntington, WV USA.
C3 West Virginia University; Marshall University
RP Chen, YC (corresponding author), Alderson Broaddus Coll, Div Nat Sci, Philippi, WV 26416 USA.
EM chenyc@ab.edu
FU National Center for Research Resources [P20 RR16477]
CR Adhami VM, 2007, CLIN CANCER RES, V13, P1611, DOI 10.1158/1078-0432.CCR-06-2269
   Banerjee S, 2007, INT J CANCER, V120, P906, DOI 10.1002/ijc.22332
   BOSETTI C, 1900, V16, V0, P98
   Bosetti C, 2006, NUTR CANCER, V56, P123, DOI 10.1207/s15327914nc5602_1
   Brabec V, 2000, CANC DRUG DISC DEV, V7, P37
   Gonzalez CA, 2006, NUTR CANCER, V56, P225, DOI 10.1207/s15327914nc5602_14
   Isonishi S, 2000, BRIT J CANCER, V82, P34, DOI 10.1054/bjoc.1999.0873
   Jemal A, 2004, CA-CANCER J CLIN, V54, P8, DOI 10.3322/canjclin.54.1.8
   Jung P, 2008, P NATL ACAD SCI USA, V105, P15046, DOI 10.1073/pnas.0801773105
   Luo HT, 2008, NUTR CANCER, V60, P800, DOI 10.1080/01635580802100851
   McGuire WP, 1996, NEW ENGL J MED, V334, P1, DOI 10.1056/NEJM199601043340101
   Mink PJ, 2007, AM J CLIN NUTR, V85, P895, DOI 10.1093/ajcn/85.3.895
   PEREZ RP, 1991, SEMIN ONCOL, V18, P186
   Plochmann K, 2007, ARCH BIOCHEM BIOPHYS, V460, P1, DOI 10.1016/j.abb.2007.02.003
   Seoane J, 2002, NATURE, V419, P729, DOI 10.1038/nature01119
   Sharma H, 2005, CANCER BIOL THER, V4, P949, DOI 10.4161/cbt.4.9.1908
   Shi RX, 2007, MOL CANCER THER, V6, P1338, DOI 10.1158/1535-7163.MCT-06-0638
   Shukla S, 2004, CLIN CANCER RES, V10, P3169, DOI 10.1158/1078-0432.CCR-03-0586
   Theodoratou E, 2007, CANCER EPIDEM BIOMAR, V16, P684, DOI 10.1158/1055-9965.EPI-06-0785
   Zhou SF, 2008, CURR MED CHEM, V15, P1981, DOI 10.2174/092986708785132870
NR 20
TC 99
Z9 105
U1 1
U2 23
PU BMC
PI LONDON
PA CAMPUS, 4 CRINAN ST, LONDON N1 9XW, ENGLAND
SN 
EI 1475-2867
J9 CANCER CELL INT
JI Cancer Cell Int.
PD MAY 11
PY 2010
VL 10
IS 
BP 
EP 
DI 10.1186/1475-2867-10-16
PG 9
WC Oncology
SC Oncology
GA 626DZ
UT WOS:000279947700001
PM 20459793
DA 2025-02-23
ER

PT J
AU Egeberg, R
   Olsen, A
   Loft, S
   Christensen, J
   Johnsen, NF
   Overvad, K
   Tjonneland, A
AF Egeberg, R.
   Olsen, A.
   Loft, S.
   Christensen, J.
   Johnsen, N. F.
   Overvad, K.
   Tjonneland, A.
TI Intake of wholegrain products and risk of colorectal cancers in the Diet, Cancer and Health cohort study
SO BRITISH JOURNAL OF CANCER
LA English
DT Article
DE wholegrain products; colon cancer; rectal cancer; prospective study
ID food frequency questionnaire; middle-aged men; colon-cancer; grain consumption; trend analysis; dose-response; rectal-cancer; denmark; women; fiber
AB BACKGROUND: Consumption of wholegrain (WG) products may protect against colon and rectal cancer. METHODS: The associations between total and individual WG product consumption and colon and rectal cancer risk were prospectively examined using data on 461 incident cases of colon cancer and 283 incident cases of rectal cancer that developed during 10.6 years (median) of follow-up among 26 630 men and 29 189 women taking part in the Diet, Cancer and Health cohort. Incidence rate ratios (IRRs) of colon and rectal cancer related to total or individual WG product intake were calculated using Cox regression. RESULTS: Higher WG product intake was associated with lower risk of colon cancer and rectal cancer in men. The adjusted IRR (95% CI) was 0.85 (0.77-0.94) for colon cancer and 0.90 (0.80-1.01) for rectal cancer per daily 50 g increment in intake. For colon cancer the association was confined to intake of WG bread in particular. No consistent associations between total or individual WG product consumption and colon or rectal cancer risk were observed in women. CONCLUSION: The findings suggest that higher total WG product intake is associated with a lower risk of colon and perhaps rectal cancer in men, but not in women. British Journal of Cancer (2010) 103, 730-734. doi:10.1038/sj.bjc.6605806 www.bjcancer.com (C) 2010 Cancer Research UK
C1 [Egeberg, R.; Olsen, A.; Christensen, J.; Johnsen, N. F.; Tjonneland, A.] Danish Canc Soc, Inst Canc Epidemiol, DK-2100 Copenhagen O, Denmark.
   [Loft, S.] Univ Copenhagen, Inst Publ Hlth, DK-1014 Copenhagen K, Denmark.
   [Overvad, K.] Aarhus Univ, Sch Publ Hlth, Dept Epidemiol, DK-8000 Aarhus C, Denmark.
   [Overvad, K.] Aarhus Univ Hosp, Aalborg Hosp, Dept Cardiol, DK-9000 Aalborg, Denmark.
C3 Danish Cancer Society; University of Copenhagen; Aarhus University; Aarhus University; Aalborg University; Aalborg University Hospital
RP Egeberg, R (corresponding author), Danish Canc Soc, Inst Canc Epidemiol, Strandblvd 49, DK-2100 Copenhagen O, Denmark.
EM egeberg@cancer.dk
CR Andersson U, 2010, NUTRITION, V26, P230, DOI 10.1016/j.nut.2009.06.007
   Bingham SA, 2003, LANCET, V361, P1496, DOI 10.1016/S0140-6736(03)13174-1
   BUFILL JA, 1990, ANN INTERN MED, V113, P779, DOI 10.7326/0003-4819-113-10-779
   GREENLAND S, 1995, EPIDEMIOLOGY, V6, P450, DOI 10.1097/00001648-199507000-00025
   GREENLAND S, 1995, EPIDEMIOLOGY, V6, P356, DOI 10.1097/00001648-199507000-00005
   HARALDSDOTTIR J, 1994, INT J EPIDEMIOL, V23, P787, DOI 10.1093/ije/23.4.787
   Hu JF, 2007, EUR J CANCER PREV, V16, P275, DOI 10.1097/01.cej.0000228411.21719.25
   Iacopetta B, 2002, INT J CANCER, V101, P403, DOI 10.1002/ijc.10635
   Jacobs DR, 1998, NUTR CANCER, V30, P85, DOI 10.1080/01635589809514647
   Jacobs ET, 2007, J CLIN GASTROENTEROL, V41, P731, DOI 10.1097/MCG.0b013e3180338e56
   Johnsen NF, 2006, EUR J EPIDEMIOL, V21, P877, DOI 10.1007/s10654-006-9076-z
   Kallio P, 2008, AM J CLIN NUTR, V87, P1497, DOI 10.1093/ajcn/87.5.1497
   LA VC, 2003, P NUTR SOC, V62, P45
   Larsson SC, 2005, BRIT J CANCER, V92, P1803, DOI 10.1038/sj.bjc.6602543
   Levi F, 1999, BRIT J CANCER, V79, P1283, DOI 10.1038/sj.bjc.6690206
   McCullough ML, 2003, CANCER CAUSE CONTROL, V14, P959, DOI 10.1023/B:CACO.0000007983.16045.a1
   McIntosh GH, 2003, AM J CLIN NUTR, V77, P967, DOI 10.1093/ajcn/77.4.967
   OVERVAD K, 1991, INT J EPIDEMIOL, V20, P900, DOI 10.1093/ije/20.4.900
   Pietinen P, 1999, CANCER CAUSE CONTROL, V10, P387, DOI 10.1023/A:1008962219408
   Potter JD, 1996, CANCER CAUSE CONTROL, V7, P127, DOI 10.1007/BF00115644
   Schatzkin A, 2007, AM J CLIN NUTR, V85, P1353, DOI 10.1093/ajcn/85.5.1353
   Slattery ML, 2004, AM J CLIN NUTR, V79, P274
   Slavin J, 2004, NUTR RES REV, V17, P99, DOI 10.1079/NRR200374
   Storm HH, 1997, DAN MED BULL, V44, P535
   TJONNELAND A, 1991, INT J EPIDEMIOL, V20, P906, DOI 10.1093/ije/20.4.906
   TJONNELAND A, 1992, INT J EPIDEMIOL, V21, P770, DOI 10.1093/ije/21.4.770
   Tjonneland A, 2007, SCAND J PUBLIC HEALT, V35, P432, DOI 10.1080/14034940601047986
   Wei EK, 2004, INT J CANCER, V108, P433, DOI 10.1002/ijc.11540
NR 28
TC 45
Z9 53
U1 0
U2 11
PU NATURE PUBLISHING GROUP
PI LONDON
PA MACMILLAN BUILDING, 4 CRINAN ST, LONDON N1 9XW, ENGLAND
SN 0007-0920
EI 1532-1827
J9 BRIT J CANCER
JI Br. J. Cancer
PD AUG 24
PY 2010
VL 103
IS 5
BP 730
EP 734
DI 10.1038/sj.bjc.6605806
PG 5
WC Oncology
SC Oncology
GA 643IB
UT WOS:000281287700019
PM 20733580
DA 2025-02-23
ER

PT J
AU Toriola, AT
   Surcel, HM
   Calypse, A
   Grankvist, K
   Luostarinen, T
   Lukanova, A
   Pukkala, E
   Lehtinen, M
AF Toriola, Adetunji T.
   Surcel, Helja-Marja
   Calypse, Agborsangaya
   Grankvist, Kjell
   Luostarinen, Tapio
   Lukanova, Annekatrin
   Pukkala, Eero
   Lehtinen, Matti
TI Independent and joint effects of serum 25-hydroxyvitamin D and calcium on ovarian cancer risk: A prospective nested case-control study
SO EUROPEAN JOURNAL OF CANCER
LA English
DT Article
DE Ovarian cancer; Vitamin D; 25-Hydroxyvitamin D; Calcium; Prospective study; Population based; Biobank; Joint effect
ID vitamin-d; parathyroid-hormone; dairy-products; determinants; receptor; lactose; diet; term
AB Introduction: Ovarian cancer has very few known modifiable risk factors but dietary studies suggest a role for vitamin D and calcium in the prevention of ovarian cancer. Thus, we investigated the association between pre-diagnostic serum calcium and 25-hydroxyvitamin D (25-OHD) on the risk of later development of ovarian cancer. Methods: We conducted a population-based nested case-control study within the Finnish Maternity Cohort (FMC). The cohort subset comprised 172 ovarian cancer cases with 172 matched controls (age +/- 1 year, parity and season of blood donation 2 weeks). Results: We observed a significant inverse association between calcium and ovarian cancer risk. Relative risk (estimated as odds ratio, OR) comparing the highest quartile to the lowest quartile was significantly decreased; 0.41 [95% confidence interval (CI) 0.19-0.85, P-trend 0.004]. Even though a comparable association between 25-OHD and ovarian cancer did not reach statistical significance (OR 0.57, 95% CI 0.26-1.24, P-trend 0.07), having sufficient (>75 nmol/L) serum 25-OHD levels compared to insufficient serum 25-OHD was associated with a significantly decreased risk of ovarian cancer (OR 0.32; 95% CI 0.12-0.91, p-value 0.03). No synergistic protective interaction between high levels of calcium and 25-OHD against ovarian cancer was observed, the joint effect being just multiplicative. Conclusion: Calcium and vitamin D act independently to reduce the risk of ovarian cancer. The decreased risk of ovarian cancer associated with pre-diagnostic serum calcium and vitamin D needs to be evaluated further for possible new insights into ovarian cancer prevention. (C) 2010 Elsevier Ltd. All rights reserved.
C1 [Toriola, Adetunji T.; Calypse, Agborsangaya; Pukkala, Eero; Lehtinen, Matti] Univ Tampere, Tampere Sch Publ Hlth, FIN-33101 Tampere, Finland.
   [Grankvist, Kjell] Umea Univ, Dept Med Biosci, Umea, Sweden.
   [Luostarinen, Tapio; Pukkala, Eero] Finnish Canc Registry, Inst Stat & Epidemiol Canc Res, FIN-00170 Helsinki, Finland.
   [Lukanova, Annekatrin] German Canc Res Ctr, Dept Canc Epidemiol, D-6900 Heidelberg, Germany.
C3 Tampere University; Umea University; Finnish Cancer Registry; Helmholtz Association; German Cancer Research Center (DKFZ)
EM Adetunji.toriola@uta.fi
CR Arslan AA, 2009, J ONCOL, V2009, P0, DOI 10.1155/2009/672492
   Bidoli E, 2001, ANN ONCOL, V12, P1589, DOI 10.1023/A:1013124112542
   BROADUS AE, 1988, NEW ENGL J MED, V319, P556
   Cho E, 2004, JNCI-J NATL CANCER I, V96, P1015, DOI 10.1093/jnci/djh185
   CLEMENTS MR, 1987, NATURE, V325, P62, DOI 10.1038/325062a0
   CLENDENEN TV, 2008, CANC LETT, V18, P209
   COXAM V, 1992, ACTA ENDOCRINOL-COP, V126, P430, DOI 10.1530/acta.0.1260430
   GALLAGHER SK, 1989, CLIN CHEM, V35, P369
   Garland CF, 2006, AM J PREV MED, V31, P512, DOI 10.1016/j.amepre.2006.08.018
   GERKINGER JM, 2006, CANCER EPIDEM BIOMAR, V15, P364
   Goodman MT, 2002, AM J EPIDEMIOL, V156, P148, DOI 10.1093/aje/kwf022
   Grant WB, 2007, INT J CANCER, V120, P1123, DOI 10.1002/ijc.22386
   Heaney RP, 2008, AM J CLIN NUTR, V88, P541S, DOI 10.1093/ajcn/88.2.541S
   Hofmann JN, 2010, CANCER EPIDEM BIOMAR, V19, P927, DOI 10.1158/1055-9965.EPI-09-1121
   Holick MF, 2007, NEW ENGL J MED, V357, P266, DOI 10.1056/NEJMra070553
   Jiang F, 2004, J BIOL CHEM, V279, P53213, DOI 10.1074/jbc.M410395200
   Jorde R, 2001, EUR J EPIDEMIOL, V17, P1117, DOI 10.1023/A:1021272831251
   Koralek DO, 2006, NUTR CANCER, V56, P22, DOI 10.1207/s15327914nc5601_4
   Koskela P, 2000, INT J CANCER, V85, P35, DOI 10.1002/(SICI)1097-0215(20000101)85:1<35::AID-IJC6>3.0.CO;2-A
   Kovacs CS, 1997, ENDOCR REV, V18, P832, DOI 10.1210/er.18.6.832
   Kushi LH, 1999, AM J EPIDEMIOL, V149, P21, DOI 10.1093/oxfordjournals.aje.a009723
   LAPPE JM, 2007, CLIN NUTR, V85, P1586
   Lukanova A, 2002, INT J CANCER, V101, P549, DOI 10.1002/ijc.10613
   Lurie G, 2007, CANCER EPIDEM BIOMAR, V16, P2566, DOI 10.1158/1055-9965.EPI-07-0753
   McCarty MF, 2000, MED HYPOTHESES, V54, P475, DOI 10.1054/mehy.1999.0880
   McConkey DJ, 1997, BIOCHEM BIOPH RES CO, V239, P357, DOI 10.1006/bbrc.1997.7409
   Nordin BEC, 2000, AM J CLIN NUTR, V71, P1381
   Park Y, 2009, ARCH INTERN MED, V169, P391, DOI 10.1001/archinternmed.2008.578
   Peterlik M, 2009, ANTICANCER RES, V29, P3687
   Ramasamy I, 2006, CLIN CHEM LAB MED, V44, P237, DOI 10.1515/CCLM.2006.046
   Renehan AG, 2004, LANCET, V363, P1346, DOI 10.1016/S0140-6736(04)16044-3
   Rodland KD, 2004, CELL CALCIUM, V35, P291, DOI 10.1016/j.ceca.2003.10.011
   Salazar-Martinez E, 2002, ONCOLOGY-BASEL, V63, P151, DOI 10.1159/000063814
   Sergeev IN, 2004, J STEROID BIOCHEM, V89-90, P419, DOI 10.1016/j.jsbmb.2004.03.010
   TEPPO L, 1994, ACTA ONCOL, V33, P365, DOI 10.3109/02841869409098430
   Toriola AT, 2010, EUR J CANCER, V46, P364, DOI 10.1016/j.ejca.2009.08.002
   Tworoger SS, 2007, CANCER EPIDEM BIOMAR, V16, P783, DOI 10.1158/1055-9965.EPI-06-0981
   Tworoger SS, 2009, CANCER RES, V69, P1885, DOI 10.1158/0008-5472.CAN-08-3515
NR 38
TC 37
Z9 38
U1 0
U2 17
PU ELSEVIER SCI LTD
PI OXFORD
PA THE BOULEVARD, LANGFORD LANE, KIDLINGTON, OXFORD OX5 1GB, OXON, ENGLAND
SN 0959-8049
EI 1879-0852
J9 EUR J CANCER
JI Eur. J. Cancer
PD OCT 15
PY 2010
VL 46
IS 15
BP 2799
EP 2805
DI 10.1016/j.ejca.2010.05.019
PG 7
WC Oncology
SC Oncology
GA 673UN
UT WOS:000283689200022
PM 20601305
DA 2025-02-23
ER

PT J
AU Menvielle, G
   Boshuizen, H
   Kunst, AE
   Vineis, P
   Dalton, SO
   Bergmann, MM
   Hermann, S
   Veglia, F
   Ferrari, P
   Overvad, K
   Raaschou-Nielsen, O
   Tjonneland, A
   Kaaks, R
   Linseisen, J
   Palli, D
   Krogh, V
   Tumino, R
   Rodriguez, L
   Agudo, A
   Sánchez, MJ
   Arozena, JMA
   Cirera, L
   Ardanaz, E
   Bingham, S
   Khaw, KT
   Boffetta, P
   Duell, E
   Slimani, N
   Gallo, V
   Riboli, E
   Bueno-De-Mesquita, HB
AF Menvielle, Gwenn
   Boshuizen, Hendriek
   Kunst, Anton E.
   Vineis, Paolo
   Dalton, Susanne O.
   Bergmann, Manuela M.
   Hermann, Silke
   Veglia, Fabrizio
   Ferrari, Pietro
   Overvad, Kim
   Raaschou-Nielsen, Ole
   Tjonneland, Anne
   Kaaks, Rudolf
   Linseisen, Jakob
   Palli, Domenico
   Krogh, Vittorio
   Tumino, Rosario
   Rodriguez, Laudina
   Agudo, Antonio
   Sanchez, Maria-Jose
   Altzibar Arozena, Jone Miren
   Cirera, Lluis
   Ardanaz, Eva
   Bingham, Sheila
   Khaw, Kay-Tee
   Boffetta, Paolo
   Duell, Eric
   Slimani, Nadia
   Gallo, Valentina
   Riboli, Elio
   Bueno-de-Mesquita, H. Bas
TI Occupational exposures contribute to educational inequalities in lung cancer incidence among men: evidence from the EPIC prospective cohort study
SO INTERNATIONAL JOURNAL OF CANCER
LA English
DT Article
DE lung cancer incidence; education; men; occupational exposure
ID environmental tobacco-smoke; socioeconomic-status; physical-activity; social-class; risk; netherlands; mortality; health
AB The aim of this study is to investigate to what extent occupational exposures may explain socioeconomic inequalities in lung cancer incidence after adjusting for smoking and dietary factors. Analyses were based on a subsample of the European Prospective Investigation into Cancer and Nutrition (EPIC study), a prospective cohort. The analyses included 703 incident lung cancer cases among men in Denmark, the United Kingdom, Germany, Italy, Spain and Greece. The socioeconomic position was measured using the highest level of education. The estimates of relative indices of inequality (Rh) were computed with Cox regression models. We first adjusted for smoking (with detailed information on duration and quantity) and dietary factors (fruits and vegetables consumption) and then for occupational exposures. The exposure to three carcinogens [asbestos, heavy metals and polycyclic aromatic hydrocarbons (PAH)] was analyzed. The occupational exposures explained 14% of the socioeconomic inequalities remaining after adjustment for smoking and fruits and vegetables consumption. The inequalities remained nevertheless statistically significant. The Rh l decreased from 1.87 (95% CI: 1.36-2.56) to 1.75 (1.27-2.41). The decrease was more pronounced when adjusting for asbestos than for heavy metals or PAH. Analyses by birth cohort suggested an effect of occupational exposures among older men, while due to small number of endpoints, no conclusion could be drawn about the role of occupational exposures in educational inequalities among younger men. Our study revealed that the impact of occupational exposures on socioeconomic inequalities in cancer incidence, rarely studied until now, exists while of modest magnitude.
C1 [Menvielle, Gwenn] Hop Paul Brousse, INSERM, U687, F-94807 Villejuif, France.
   [Menvielle, Gwenn; Boshuizen, Hendriek; Bueno-de-Mesquita, H. Bas] Natl Inst Publ Hlth & Environm, RIVM, NL-3720 BA Bilthoven, Netherlands.
   [Menvielle, Gwenn; Kunst, Anton E.] Erasmus MC, Dept Publ Hlth, Rotterdam, Netherlands.
   [Vineis, Paolo] Univ Turin, Turin, Italy.
   [Vineis, Paolo; Gallo, Valentina; Riboli, Elio] Univ London Imperial Coll Sci Technol & Med, Dept Epidemiol & Publ Hlth, London, England.
   [Dalton, Susanne O.; Raaschou-Nielsen, Ole; Tjonneland, Anne] Danish Canc Soc, Inst Canc Epidemiol, Copenhagen, Denmark.
   [Bergmann, Manuela M.] German Inst Human Nutr, Dept Epidemiol, Postdam Rehbucke, Germany.
   [Hermann, Silke; Kaaks, Rudolf; Linseisen, Jakob] German Canc Res Ctr, Div Canc Epidemiol, D-6900 Heidelberg, Germany.
   [Veglia, Fabrizio] ISI Fdn, Turin, Italy.
   [Ferrari, Pietro; Boffetta, Paolo; Duell, Eric; Slimani, Nadia] Int Agcy Res Canc, F-69372 Lyon, France.
   [Overvad, Kim] Aarhus Univ Hosp, Dept Clin Epidemiol, Aalborg, Denmark.
   [Linseisen, Jakob] Helmholtz Zentrum Munchen, Inst Epidemiol, Neuherberg, Germany.
   [Palli, Domenico] Canc Res & Prevent Inst ISPO, Mol & Nutr Epidemiol Unit, Florence, Italy.
   [Krogh, Vittorio] Italian Natl Ctr Inst, Dept Prevent & Predict Med, Nutr Epidemiol Unit, Milan, Italy.
   [Tumino, Rosario] Osped Civile MP Arezzo, Canc Registry Azienda, Ragusa, Italy.
   [Rodriguez, Laudina] Hlth & Hlth Care Serv Council, Publ Hlth & Participat Directorate, Asturias, Spain.
   [Agudo, Antonio] Catalan Inst Oncol, Unit Nutr Environm & Canc, Barcelona, Spain.
   [Sanchez, Maria-Jose] Andalusian Sch Publ Hlth, Granada, Spain.
   [Sanchez, Maria-Jose; Altzibar Arozena, Jone Miren; Cirera, Lluis; Ardanaz, Eva] CIBERESP, Barcelona, Spain.
   [Altzibar Arozena, Jone Miren] Basque Govt, Publ Hlth Div Guipuzcoa, Basque, Spain.
   [Cirera, Lluis] Murcia Hlth Council, Dept Epidemiol, Murcia, Spain.
   [Ardanaz, Eva] Publ Hlth Inst Navarra, Pamplona, Spain.
   [Bingham, Sheila; Khaw, Kay-Tee] Univ Cambridge, MRC Ctr Nutr Epidemiol & Canc Prevent & Survival, Dept Publ Hlth & Primary Care, Cambridge, England.
C3 Institut National de la Sante et de la Recherche Medicale (Inserm); Assistance Publique Hopitaux Paris (APHP); Hopital Universitaire Paul-Brousse - APHP; Netherlands National Institute for Public Health & the Environment; Erasmus University Rotterdam; Erasmus MC; University of Turin; Imperial College London; Danish Cancer Society; Leibniz Association; Deutsches Institut fur Ernahrungsforschung Potsdam-Rehbrucke (DIfE); Helmholtz Association; German Cancer Research Center (DKFZ); World Health Organization; International Agency for Research on Cancer (IARC); Aarhus University; Helmholtz Association; Helmholtz-Center Munich - German Research Center for Environmental Health; ISPRO Istituto per lo studio, la prevenzione e la rete oncologica; Civile M.P. Arezzo Hospital; Institut Catala d'Oncologia; Escuela Andaluza de Salud Publica; CIBER - Centro de Investigacion Biomedica en Red; CIBERESP; Basque Government; Murcia Regional Health Council; Public Health Institute of Navarra; University of Cambridge
RP Menvielle, G (corresponding author), Hop Paul Brousse, INSERM, U687, Bat 15-16,16 Ave Paul Vaillant Couturier, F-94807 Villejuif, France.
EM gwenn.menvielle@inserm.fr
FU Grant sponsor: Fondation pour la Recherche Medicale [0607-3D1514-06]; Grant sponsor: European Commission (Eurocadet Project) [SP23-CT-2005-006528, QLG1-CT-2001-01049, 513943]; Grant sponsor: Red Tematica de Investigacion Cooperativa de Centros de Cancer [C03/10]; Grant sponsors: European Commission [Public Health and Consumer Protection Directorate; European Commission (SANCO); Ligue contre le Cancer (France); Societe 3M (France); Mutuelle Generale de l'Education Nationale; Institut National de la Sante et de la Recherche Medicate; German Cancer Aid; German Cancer Research Center; German Federal Ministry of Education and Research; Danish Cancer Society; Cancer Research, United Kingdom; Medical Research Council, United Kingdom; Stroke Association, United Kingdom; British Heart Foundation; Department of Health, United Kingdom; Food Standards Agency, United Kingdom; Wellcome Trust, United Kingdom; Greek Ministry of Education; Greek Ministry of Health and Social Solidarity; Hellenic Health Foundation; Italian Association for Research on Cancer; Dutch Ministry of Public Health, Welfare and Sports; Dutch Ministry of Health; Dutch Prevention Funds; LK Research Funds; Dutch Zorg Onderzoek Nederland; World Cancer Research Fund; Swedish Cancer Society; Swedish Scientific Council; Regional Government of Vasterbotten and Skane, Sweden; Norwegian Cancer Society and Foundation
CR Bauman AE, 2002, AM J PREV MED, V23, P5, DOI 10.1016/S0749-3797(02)00469-5
   Berkman L F, 1997, IARC SCI PUBL, V0, P51
   Blot W, 1996, CANCER EPIDEMIOLOGY AND PREVENTION, V0, P637
   BOFFETTA P, 1997, IARC SCI PUBL, V138, P331
   Clegg LX, 2009, CANCER CAUSE CONTROL, V20, P417, DOI 10.1007/s10552-008-9256-0
   Dalton SO, 2008, EUR J CANCER, V44, P1989, DOI 10.1016/j.ejca.2008.06.023
   Danaei G, 2005, LANCET, V366, P1784, DOI 10.1016/S0140-6736(05)67725-2
   Faggiano F, 1997, IARC SCI PUBL, V0, P65
   Galobardes B, 2006, J EPIDEMIOL COMMUN H, V60, P7, DOI 10.1136/jech.2004.023531
   Hart CL, 2001, INT J EPIDEMIOL, V30, P268, DOI 10.1093/ije/30.2.268
   Hoffmann K, 2008, AM J EPIDEMIOL, V167, P517, DOI 10.1093/aje/kwm357
   Jurek AM, 2005, INT J EPIDEMIOL, V34, P680, DOI 10.1093/ije/dyi060
   Krieger N, 1999, CANCER CAUSE CONTROL, V10, P525, DOI 10.1023/A:1008950210967
   LUNN M, 1995, BIOMETRICS, V51, P524, DOI 10.2307/2532940
   Mackenbach JP, 1997, SOC SCI MED, V44, P757, DOI 10.1016/S0277-9536(96)00073-1
   Mao Y, 2001, INT J EPIDEMIOL, V30, P809, DOI 10.1093/ije/30.4.809
   Menvielle G, 2009, JNCI-J NATL CANCER I, V101, P321, DOI 10.1093/jnci/djn513
   Riboli E, 2002, PUBLIC HEALTH NUTR, V5, P1113, DOI 10.1079/PHN2002394
   Riboli E, 1997, INT J EPIDEMIOL, V26, PS6, DOI 10.1093/ije/26.suppl_1.S6
   Sampson W, 2002, SEMIN ONCOL, V29, P595, DOI 10.1053/sonc.2002.50008
   Steindorf K, 2006, INT J CANCER, V119, P2389, DOI 10.1002/ijc.22125
   Thrane C, 2006, SOC SCI MED, V62, P467, DOI 10.1016/j.socscimed.2005.06.010
   VANLOON AJM, 1995, J EPIDEMIOL COMMUN H, V49, P65, DOI 10.1136/jech.49.1.65
   vanLoon AJM, 1997, J EPIDEMIOL COMMUN H, V51, P24, DOI 10.1136/jech.51.1.24
   Veglia F, 2007, EPIDEMIOLOGY, V18, P769, DOI 10.1097/EDE.0b013e318142c8a1
   Vineis P, 2007, ENVIRON HEALTH-GLOB, V6, P0, DOI 10.1186/1476-069X-6-7
NR 27
TC 26
Z9 26
U1 2
U2 17
PU JOHN WILEY & SONS INC
PI HOBOKEN
PA 111 RIVER ST, HOBOKEN, NJ 07030 USA
SN 0020-7136
EI 
J9 INT J CANCER
JI Int. J. Cancer
PD APR 15
PY 2010
VL 126
IS 8
BP 1928
EP 1935
DI 10.1002/ijc.24924
PG 8
WC Oncology
SC Oncology
GA 574EW
UT WOS:000275972500016
PM 19810107
DA 2025-02-23
ER

PT J
AU Rahal, OM
   Simmen, RCM
AF Rahal, Omar M.
   Simmen, Rosalia C. M.
TI PTEN and p53 cross-regulation induced by soy isoflavone genistein promotes mammary epithelial cell cycle arrest and lobuloalveolar differentiation
SO CARCINOGENESIS
LA English
DT Article
ID breast-cancer; protein isolate; gene-expression; nuclear; phosphatase; transcription; exposures; growth; diets; morphogenesis
AB The tumor suppressors phosphatase and tensin homologue deleted on chromosome ten (PTEN) and p53 are closely related to the pathogenesis of breast cancer, yet pathway-specific mechanisms underlying their participation in mediating the protective actions of dietary bioactive components on breast cancer risk are poorly understood. We recently showed that dietary exposure to the soy isoflavone genistein (GEN) induced PTEN expression in mammary epithelial cells in vivo and in vitro, consistent with the breast cancer preventive effects of soy food consumption. Here, we evaluated PTEN and p53 functional interactions in the nuclear compartment of mammary epithelial cells as a mechanism for mammary tumor protection by GEN. Using the non-tumorigenic human mammary epithelial cells MCF10-A, we demonstrate that GEN increased PTEN expression and nuclear localization. We show that increased nuclear PTEN levels initiated an autoregulatory loop involving PTEN-dependent increases in p53 nuclear localization, PTEN-p53 physical association, PTEN-p53 co-recruitment to the PTEN promoter region and p53 transactivation of PTEN promoter activity. The PTEN-p53 cross talk induced by GEN resulted in increased cell cycle arrest; decreased pro-proliferative cyclin D1 and pleiotrophin gene expression and the early formation of mammary acini, indicative of GEN promotion of lobuloalveolar differentiation. Our findings provide support to GEN-induced PTEN as both a target and regulator of p53 action and offer a mechanistic basis for PTEN pathway activation to underlie the antitumor properties of dietary factors, with important implications for reducing breast cancer risk.
C1 [Rahal, Omar M.; Simmen, Rosalia C. M.] Arkansas Childrens Nutr Ctr, Little Rock, AR 72202 USA.
   [Rahal, Omar M.; Simmen, Rosalia C. M.] Univ Arkansas Med Sci, Interdisciplinary Biomed Sci Program, Little Rock, AR 72205 USA.
   [Simmen, Rosalia C. M.] Univ Arkansas Med Sci, Dept Physiol & Biophys, Little Rock, AR 72205 USA.
C3 University of Arkansas System; University of Arkansas Medical Sciences; University of Arkansas System; University of Arkansas Medical Sciences
RP Simmen, RCM (corresponding author), Arkansas Childrens Nutr Ctr, 15 Childrens Way, Little Rock, AR 72202 USA.
EM simmenrosalia@uams.edu
FU United States Department of Agriculture [CRIS 6251-5100002-06S]; Children's University; University of Arkansas; Arkansas Children's Hospital; Department of Defense Breast Cancer [W81XWH-10-1-0047]; National Institutes of Health [P20 RR16460, NCCR-S10RR19395]
CR Chung JH, 2005, CANCER RES, V65, P8096, DOI 10.1158/0008-5472.CAN-05-1888
   Chung JH, 2006, HUM MOL GENET, V15, P2553, DOI 10.1093/hmg/ddl177
   Collins NL, 2005, MOL CELL BIOL, V25, P5282, DOI 10.1128/MCB.25.12.5282-5291.2005
   Dave B, 2005, CARCINOGENESIS, V26, P1793, DOI 10.1093/carcin/bgi131
   De Assis S, 2006, ANN NY ACAD SCI, V1089, P14, DOI 10.1196/annals.1386.039
   Debnath J, 2003, METHODS, V30, P256, DOI 10.1016/S1046-2023(03)00032-X
   DOLL R, 1981, JNCI-J NATL CANCER I, V66, P1191, DOI 10.1093/jnci/66.6.1192
   Dupont J, 2002, J CLIN INVEST, V110, P815, DOI 10.1172/JCI200213829
   Eason RR, 2005, J NUTR BIOCHEM, V16, P625, DOI 10.1016/j.jnutbio.2005.03.005
   Eng C, 1998, NAT GENET, V19, P223, DOI 10.1038/897
   Fendrick JL, 1998, J MAMMARY GLAND BIOL, V3, P7, DOI 10.1023/A:1018766000275
   Fournier MV, 2009, CANCER RES, V69, P4545, DOI 10.1158/0008-5472.CAN-08-1694
   Freeman DJ, 2003, CANCER CELL, V3, P117, DOI 10.1016/S1535-6108(03)00021-7
   Gimm O, 2000, AM J PATHOL, V156, P1693, DOI 10.1016/S0002-9440(10)65040-7
   Hakkak R, 2000, CANCER EPIDEM BIOMAR, V9, P113
   Jemal A, 2008, CA-CANCER J CLIN, V58, P71, DOI 10.3322/CA.2007.0010
   Kurose K, 2002, NAT GENET, V32, P355, DOI 10.1038/ng1013
   Lamartiniere CA, 2002, J NUTR, V132, P552S, DOI 10.1093/jn/132.3.552S
   Lamartiniere CA, 2000, AM J CLIN NUTR, V71, P1705S, DOI 10.1093/ajcn/71.6.1705S
   Lavigne JA, 2008, BREAST CANCER RES TR, V110, P85, DOI 10.1007/s10549-007-9705-6
   Lee JY, 2009, ONCOGENE, V28, P824, DOI 10.1038/onc.2008.451
   Li G, 2006, J BIOL CHEM, V281, P10663, DOI 10.1074/jbc.M512509200
   Li G, 2002, DEVELOPMENT, V129, P4159
   Li J, 1997, SCIENCE, V275, P1943, DOI 10.1126/science.275.5308.1943
   Li YQ, 2008, CANCER RES, V68, P1723, DOI 10.1158/0008-5472.CAN-07-1963
   Lian ZL, 2005, ONCOGENE, V24, P7394, DOI 10.1038/sj.onc.1209089
   Morton MS, 2002, J NUTR, V132, P3168, DOI 10.1093/jn/131.10.3168
   Olde B, 2009, TRENDS ENDOCRIN MET, V20, P409, DOI 10.1016/j.tem.2009.04.006
   Planchon SM, 2008, J CELL SCI, V121, P249, DOI 10.1242/jcs.022459
   REEVES PG, 1993, J NUTR, V123, P1939, DOI 10.1093/jn/123.11.1939
   Rhei E, 1997, CANCER RES, V57, P3657
   Saal LH, 2007, P NATL ACAD SCI USA, V104, P7564, DOI 10.1073/pnas.0702507104
   Setchell KDR, 1997, LANCET, V350, P23, DOI 10.1016/S0140-6736(96)09480-9
   Shoman N, 2005, MODERN PATHOL, V18, P250, DOI 10.1038/modpathol.3800296
   Shu XO, 2001, CANCER EPIDEM BIOMAR, V10, P483
   Simmen RCM, 2005, CANCER LETT, V224, P45, DOI 10.1016/j.canlet.2004.11.009
   SOULE HD, 1990, CANCER RES, V50, P6075
   Stambolic V, 1998, CELL, V95, P29, DOI 10.1016/S0092-8674(00)81780-8
   Stambolic V, 2001, MOL CELL, V8, P317, DOI 10.1016/S1097-2765(01)00323-9
   Steiner C, 2007, CARCINOGENESIS, V28, P738, DOI 10.1093/carcin/bgl180
   Su Y, 2007, PHYSIOL GENOMICS, V30, P8, DOI 10.1152/physiolgenomics.00023.2007
   Su Y, 2007, CARCINOGENESIS, V28, P1046, DOI 10.1093/carcin/bgl240
   Su Y, 2009, J NUTR, V139, P945, DOI 10.3945/jn.108.103820
   Su Y, 2009, CARCINOGENESIS, V30, P331, DOI 10.1093/carcin/bgn279
   Tang YF, 2006, CANCER RES, V66, P736, DOI 10.1158/0008-5472.CAN-05-1557
   Vargo-Gogola T, 2007, NAT REV CANCER, V7, P659, DOI 10.1038/nrc2193
   Velarde MC, 2006, ENDOCRINOLOGY, V147, P1969, DOI 10.1210/en.2005-1419
   Verheus M, 2007, J CLIN ONCOL, V25, P648, DOI 10.1200/JCO.2006.06.0244
   Virolle T, 2001, NAT CELL BIOL, V3, P1124, DOI 10.1038/ncb1201-1124
   Warri A, 2008, BRIT J CANCER, V98, P1485, DOI 10.1038/sj.bjc.6604321
   Wu AH, 2008, BRIT J CANCER, V98, P9, DOI 10.1038/sj.bjc.6604145
   Wu AH, 2002, CARCINOGENESIS, V23, P1491, DOI 10.1093/carcin/23.9.1491
   Yin Y, 2008, ONCOGENE, V27, P5443, DOI 10.1038/onc.2008.241
NR 53
TC 46
Z9 53
U1 0
U2 5
PU OXFORD UNIV PRESS
PI OXFORD
PA GREAT CLARENDON ST, OXFORD OX2 6DP, ENGLAND
SN 0143-3334
EI 1460-2180
J9 CARCINOGENESIS
JI Carcinogenesis
PD AUG 15
PY 2010
VL 31
IS 8
BP 1491
EP 1500
DI 10.1093/carcin/bgq123
PG 10
WC Oncology
SC Oncology
GA 636BV
UT WOS:000280703800025
PM 20554748
DA 2025-02-23
ER

PT J
AU Tsai, HT
   Cross, AJ
   Graubard, BI
   Oken, M
   Schatzkin, A
   Caporaso, NE
AF Tsai, Huei-Ting
   Cross, Amanda J.
   Graubard, Barry I.
   Oken, Martin
   Schatzkin, Arthur
   Caporaso, Neil E.
TI Dietary Factors and Risk of Chronic Lymphocytic Leukemia and Small Lymphocytic Lymphoma: A Pooled Analysis of Two Prospective Studies
SO CANCER EPIDEMIOLOGY BIOMARKERS & PREVENTION
LA English
DT Article
ID non-hodgkin-lymphoma; design; women
AB Background: Other than male sex, family history, advanced age, and race, risk factors for chronic lymphocytic leukemia and small lymphocytic lymphoma (CLL/SLL) are unknown. Very few studies have investigated diet in relation to these leukemias, and no consistent associations are known. Methods: Using two large prospective population-based studies, we evaluated the relationship between diet and CLL/SLL risk. Among 525,982 men and women free of cancer at enrollment, we identified 1,129 incident CLL/SLL cases during 11.2 years of follow-up. Results: We found no associations between total fat, saturated fat, fiber, red meat, processed meat, fruit, or vegetable intake and risk of CLL/SLL. We noted a suggestive positive association between body mass index and CLL/SLL (hazard ratio, 1.30; 95% confidence interval, 0.99-1.36). Conclusion: We did not find any associations between food or nutrient intake and CLL/SLL. Impact: Our large prospective study indicates that diet may not play a role in CLL/SLL development. Cancer Epidemiol Biomarkers Prev; 19(10); 2680-4. (C) 2010 AACR.
C1 [Caporaso, Neil E.] NCI, Pharmacogenet Sect, Genet Epidemiol Branch, Div Canc Epidemiol & Genet,Dept Hlth & Human Serv, Bethesda, MD 20892 USA.
   [Tsai, Huei-Ting] Georgetown Univ, Med Ctr, Canc Control Program, Washington, DC 20007 USA.
   [Oken, Martin] Univ Minnesota, Div Hematol Oncol & Transplantat, Minneapolis, MN USA.
C3 National Institutes of Health (NIH) - USA; NIH National Cancer Institute (NCI); NIH National Cancer Institute- Division of Cancer Epidemiology & Genetics; Georgetown University; University of Minnesota System; University of Minnesota Twin Cities
RP Caporaso, NE (corresponding author), NCI, Pharmacogenet Sect, Genet Epidemiol Branch, Div Canc Epidemiol & Genet,Dept Hlth & Human Serv, EPS 7002,6120 Execut Blvd, Bethesda, MD 20892 USA.
EM caporaso@nih.gov
FU Intramural NIH HHS [Z01 CP010152, Z01 CP010152-08] Funding Source: Medline; National Cancer Institute [ZIACP004410] Funding Source: NIH RePORTER
CR Chang ET, 2006, AM J EPIDEMIOL, V164, P1222, DOI 10.1093/aje/kwj330
   Chang ET, 2005, CANCER EPIDEM BIOMAR, V14, P512, DOI 10.1158/1055-9965.EPI-04-0451
   Kelemen LE, 2008, CANCER CAUSE CONTROL, V19, P491, DOI 10.1007/s10552-008-9111-3
   Prorok PC, 2000, CONTROL CLIN TRIALS, V21, P273S, DOI 10.1016/S0197-2456(00)00098-2
   Purdue MP, 2004, CANCER EPIDEM BIOMAR, V13, P1665
   Schatzkin A, 2001, AM J EPIDEMIOL, V154, P1119, DOI 10.1093/aje/154.12.1119
   Subar AF, 2001, AM J EPIDEMIOL, V154, P1089, DOI 10.1093/aje/154.12.1089
   Talamini R, 2006, INT J CANCER, V118, P2871, DOI 10.1002/ijc.21737
   Zheng TZ, 2004, AM J EPIDEMIOL, V159, P454, DOI 10.1093/aje/kwh067
NR 9
TC 24
Z9 26
U1 0
U2 2
PU AMER ASSOC CANCER RESEARCH
PI PHILADELPHIA
PA 615 CHESTNUT ST, 17TH FLOOR, PHILADELPHIA, PA 19106-4404 USA
SN 1055-9965
EI 
J9 CANCER EPIDEM BIOMAR
JI Cancer Epidemiol. Biomarkers Prev.
PD OCT 15
PY 2010
VL 19
IS 10
BP 2680
EP 2684
DI 10.1158/1055-9965.EPI-10-0585
PG 5
WC Oncology; Public, Environmental & Occupational Health
SC Oncology; Public, Environmental & Occupational Health
GA 659TT
UT WOS:000282590500032
PM 20929883
DA 2025-02-23
ER

PT J
AU Lee, JE
   Giovannucci, E
   Fuchs, CS
   Willett, WC
   Zeisel, SH
   Cho, E
AF Lee, Jung Eun
   Giovannucci, Edward
   Fuchs, Charles S.
   Willett, Walter C.
   Zeisel, Steven H.
   Cho, Eunyoung
TI Choline and Betaine Intake and the Risk of Colorectal Cancer in Men
SO CANCER EPIDEMIOLOGY BIOMARKERS & PREVENTION
LA English
DT Article
ID one-carbon metabolism; dietary choline; breast-cancer
AB Dietary choline and betaine have been hypothesized to decrease the risk of cancer because of their role as methyl donors in the one-carbon metabolism. However, it remains unknown whether dietary intake of choline and betaine is associated with colorectal cancer risk. We prospectively examined the associations between dietary choline and betaine intake and risk of colorectal cancer in men in the Health Professionals Follow-up Study. We followed 47,302 men and identified a total of 987 incident colorectal cancer cases from 1986 to 2004. We assessed dietary and supplemental choline and betaine intake every 4 years using a validated semi-quantitative food frequency questionnaire. The Cox proportional hazards model was used to estimate multivariate relative risks and 95% confidence intervals. All statistical tests were two-sided. We did not find any statistically significant associations between choline intake or betaine intake and risk of colorectal cancer. Comparing the top quintile with bottom quintile, multivariate relative risks (95% confidence interval) were 0.97 (0.79-1.20; P-trend = 0.87) for choline intake and 0.94 (0.77-1.16; P-trend = 0.79) for betaine intake. Similarly, we observed no associations between colorectal cancer risk and choline from free choline, glycerophosphocholine, phosphocholine, phosphatidylcholine, or sphingomyelin. Our data do not support the hypothesis that choline and betaine intake is inversely associated with colorectal cancer risk. Cancer Epidemiol Biomarkers Prev; 19(3); 884-7. (C) 2010 AACR.
C1 [Lee, Jung Eun; Giovannucci, Edward; Fuchs, Charles S.; Willett, Walter C.; Cho, Eunyoung] Harvard Univ, Brigham & Womens Hosp, Channing Lab, Sch Med,Dept Med, Boston, MA 02115 USA.
   [Giovannucci, Edward; Willett, Walter C.; Cho, Eunyoung] Harvard Univ, Sch Publ Hlth, Dept Nutr, Boston, MA 02115 USA.
   [Fuchs, Charles S.] Dana Farber Canc Inst, Dept Med Oncol, Boston, MA 02115 USA.
   [Zeisel, Steven H.] Univ N Carolina, Dept Nutr, Inst Nutr Res, Chapel Hill, NC USA.
C3 Harvard University; Harvard Medical School; Harvard University Medical Affiliates; Brigham & Women's Hospital; Harvard University; Harvard T.H. Chan School of Public Health; Harvard University; Harvard University Medical Affiliates; Dana-Farber Cancer Institute; University of North Carolina; University of North Carolina Chapel Hill
RP Lee, JE (corresponding author), Harvard Univ, Brigham & Womens Hosp, Channing Lab, Sch Med,Dept Med, 181 Longwood Ave, Boston, MA 02115 USA.
EM jung.lee@channing.harvard.edu
FU NCI NIH HHS [R03 CA125763-01A1, CA55075, P01 CA055075, P01 CA055075-18, CA125763, R03 CA125763] Funding Source: Medline; NIDDK NIH HHS [R01 DK055865, P30 DK040561-14, DK55865, P30 DK040561] Funding Source: Medline; NIEHS NIH HHS [P30 ES010126] Funding Source: Medline
CR Cho E, 2006, AM J CLIN NUTR, V83, P905, DOI 10.1093/ajcn/83.4.905
   Cho EY, 2007, CANCER EPIDEM BIOMAR, V16, P2787, DOI 10.1158/1055-9965.EPI-07-0683
   Cho E, 2007, JNCI-J NATL CANCER I, V99, P1224, DOI 10.1093/jnci/djm082
   COX DR, 1972, J R STAT SOC B, V187, P220
   Hu FB, 1999, AM J EPIDEMIOL, V149, P531, DOI 10.1093/oxfordjournals.aje.a009849
   Institute of Medicine (Food and Nutrition Board), 1998, DIET REF INT THIAM R, V0, P0
   Johansson M, 2009, CANCER EPIDEM BIOMAR, V18, P1538, DOI 10.1158/1055-9965.EPI-08-1193
   Niculescu MD, 2002, J NUTR, V132, P2333S, DOI 10.1093/jn/132.8.2333S
   Patterson KY, 2008, USDA DATABASE CHOLIN, V0, P0
   STAMPFER MJ, 1984, AM J EPIDEMIOL, V119, P837, DOI 10.1093/oxfordjournals.aje.a113804
   *USDA, 1999, USDA NUTR DAT STAND, V0, P0
   Willett WC, 1998, NUTRITIONAL EPIDEMIOLOGY, V2nd, P0, DOI 10.1093/acprof:oso/9780195122978.001.0001
   Xu XR, 2008, FASEB J, V22, P2045, DOI 10.1096/fj.07-101279
   ZEISEL SH, 1994, ANNU REV NUTR, V14, P269, DOI 10.1146/annurev.nu.14.070194.001413
NR 14
TC 50
Z9 54
U1 0
U2 9
PU AMER ASSOC CANCER RESEARCH
PI PHILADELPHIA
PA 615 CHESTNUT ST, 17TH FLOOR, PHILADELPHIA, PA 19106-4404 USA
SN 1055-9965
EI 1538-7755
J9 CANCER EPIDEM BIOMAR
JI Cancer Epidemiol. Biomarkers Prev.
PD MAR 15
PY 2010
VL 19
IS 3
BP 884
EP 887
DI 10.1158/1055-9965.EPI-09-1295
PG 4
WC Oncology; Public, Environmental & Occupational Health
SC Oncology; Public, Environmental & Occupational Health
GA 607CF
UT WOS:000278475300032
PM 20160273
DA 2025-02-23
ER

PT J
AU Mao, QQ
   Lin, YW
   Zheng, XY
   Qin, J
   Yang, K
   Xie, LP
AF Mao, Qiqi
   Lin, Yiwei
   Zheng, Xiangyi
   Qin, Jie
   Yang, Kai
   Xie, Liping
TI A meta-analysis of alcohol intake and risk of bladder cancer
SO CANCER CAUSES & CONTROL
LA English
DT Article
DE Alcohol drinking; Alcoholic beverages; Bladder neoplasms; Meta-analysis
ID lower urinary-tract; tobacco smoking; fluid intake; trend estimation; dietary factors; consumption; epidemiology; association; occupation; beverages
AB Epidemiologic studies have reported conflicting results relating alcohol intake to bladder cancer risk. A meta-analysis of cohort and case-control studies was conducted to pool the risk estimates of the association between alcohol intake and bladder cancer. Eligible studies were retrieved via both computer searches and review of references. We analyzed abstracted data with random effects models to obtain the summary risk estimates. Dose-response meta-analysis was performed for studies reporting categorical risk estimates for a series of exposure levels. Nineteen studies met the inclusion criteria of the meta-analysis. No association with bladder cancer was observed in either overall alcohol intake group (OR = 1.00, 95% CI 0.89-1.10) or subgroups stratified by sex, study design, geographical region, or smoking status. However, in the analysis by specific beverages, both beer (OR = 0.86, 95% CI 0.76-0.96) and wine (OR = 0.85, 95% CI 0.71-1.00) consumption exhibited a negative dose-response relationship with bladder cancer. The overall current literature on alcohol consumption and the risk of bladder cancer suggested no association, while the consumption of beer and wine was associated with reduced risk of bladder cancer. Further efforts should be made to confirm these findings and clarify the underlying biological mechanisms.
C1 [Mao, Qiqi; Lin, Yiwei; Zheng, Xiangyi; Qin, Jie; Yang, Kai; Xie, Liping] Zhejiang Univ, Sch Med, Affiliated Hosp 1, Dept Urol, Hangzhou 310003, Zhejiang, Peoples R China.
C3 Zhejiang University
RP Xie, LP (corresponding author), Zhejiang Univ, Sch Med, Affiliated Hosp 1, Dept Urol, Qingchun Rd 79, Hangzhou 310003, Zhejiang, Peoples R China.
EM xielp@zjuem.zju.edu.cn
CR AKDAS A, 1990, EUR UROL, V17, P23
   Bai Y, 2010, CANCER SCI, V101, P488, DOI 10.1111/j.1349-7006.2009.01415.x
   BEGG CB, 1994, BIOMETRICS, V50, P1088, DOI 10.2307/2533446
   Benedetti A, 2009, CANCER DETECT PREV, V32, P352, DOI 10.1016/j.canep.2009.03.001
   Boffetta P, 2006, LANCET ONCOL, V7, P149, DOI 10.1016/S1470-2045(06)70577-0
   BRAVO MP, 1987, EUR J EPIDEMIOL, V3, P365, DOI 10.1007/BF00145646
   BROWNSON RC, 1987, AM J PUBLIC HEALTH, V77, P1298, DOI 10.2105/AJPH.77.10.1298
   Bruemmer B, 1997, NUTR CANCER, V29, P163, DOI 10.1080/01635589709514619
   Chyou P H, 1993, ANN EPIDEMIOL, V3, P211
   CLAUDE J, 1986, AM J EPIDEMIOL, V124, P578, DOI 10.1093/oxfordjournals.aje.a114430
   Danaei G, 2005, LANCET, V366, P1784, DOI 10.1016/S0140-6736(05)67725-2
   Demirel F, 2008, INT UROL NEPHROL, V40, P643, DOI 10.1007/s11255-008-9331-1
   DERSIMONIAN R, 1986, CONTROL CLIN TRIALS, V7, P177, DOI 10.1016/0197-2456(86)90046-2
   Djoussé L, 2004, JNCI-J NATL CANCER I, V96, P1397, DOI 10.1093/jnci/djh263
   Donato F, 1997, EUR J EPIDEMIOL, V13, P795, DOI 10.1023/A:1007453322899
   Egger M, 1997, BMJ-BRIT MED J, V315, P629, DOI 10.1136/bmj.315.7109.629
   Geoffroy-Perez A, 2001, INT J CANCER, V93, P880, DOI 10.1002/ijc.1411
   Gerhäuser C, 2005, EUR J CANCER, V41, P1941, DOI 10.1016/j.ejca.2005.04.012
   GREENLAND S, 1992, AM J EPIDEMIOL, V135, P1301, DOI 10.1093/oxfordjournals.aje.a116237
   HEMELT M, 2009, INT J CANC, V0, P0
   Higgins JPT, 2003, BMJ-BRIT MED J, V327, P557, DOI 10.1136/bmj.327.7414.557
   ISCOVICH J, 1987, INT J CANCER, V40, P734, DOI 10.1002/ijc.2910400604
   Jemal A, 2009, CA-CANCER J CLIN, V59, P225, DOI 10.3322/caac.20006
   Jiang X, 2007, INT J CANCER, V121, P839, DOI 10.1002/ijc.22743
   KUNZE E, 1986, CARCINOGENESIS, V7, P163, DOI 10.1093/carcin/7.1.163
   LAVECCHIA C, 1989, NUTR CANCER, V12, P93, DOI 10.1080/01635588909514006
   Lu CM, 2005, UROL INT, V75, P360, DOI 10.1159/000089175
   MANTEL N, 1959, JNCI-J NATL CANCER I, V22, P719
   Michaud DS, 1999, NEW ENGL J MED, V340, P1390, DOI 10.1056/NEJM199905063401803
   MILLS PK, 1991, AM J EPIDEMIOL, V133, P230, DOI 10.1093/oxfordjournals.aje.a115867
   MOMAS I, 1994, CANCER CAUSE CONTROL, V5, P326, DOI 10.1007/BF01804983
   MOMMSEN S, 1983, SCAND J UROL NEPHROL, V17, P307, DOI 10.3109/00365598309182137
   Murata M, 1996, CANCER DETECT PREV, V20, P557
   Murta-Nascimento C, 2007, WORLD J UROL, V25, P285, DOI 10.1007/s00345-007-0168-5
   NAJEM GR, 1982, INT J EPIDEMIOL, V11, P212, DOI 10.1093/ije/11.3.212
   NOMURA A, 1989, AM J EPIDEMIOL, V130, P1159, DOI 10.1093/oxfordjournals.aje.a115443
   Orsini N, 2006, STATA J, V6, P40, DOI 10.1177/1536867X0600600103
   Pelucchi C, 2002, J CLIN EPIDEMIOL, V55, P637, DOI 10.1016/S0895-4356(02)00397-9
   Pelucchi C, 2009, EUR J CANCER PREV, V18, P62, DOI 10.1097/CEJ.0b013e32830c8d44
   Pohlabeln H, 1999, EUR J EPIDEMIOL, V15, P411, DOI 10.1023/A:1007595809278
   Pöschl G, 2004, ALCOHOL ALCOHOLISM, V39, P155, DOI 10.1093/alcalc/agh057
   Probert JL, 1998, BRIT J UROL, V82, P660
   RISCH HA, 1988, AM J EPIDEMIOL, V127, P1179, DOI 10.1093/oxfordjournals.aje.a114911
   SLATTERY ML, 1988, INT J CANCER, V42, P17, DOI 10.1002/ijc.2910420105
   Tan FES, 2001, STAT METHODS MED RES, V10, P311, DOI 10.1191/096228001680678313
   THOMAS DB, 1983, AM J EPIDEMIOL, V118, P720, DOI 10.1093/oxfordjournals.aje.a113682
   Baena AV, 2006, EUR J CANCER PREV, V15, P498, DOI 10.1097/01.cej.0000215618.05757.04
   Wakai K, 2004, INT J UROL, V11, P11, DOI 10.1111/j.1442-2042.2004.00740.x
   WYNDER EL, 1985, ENVIRON RES, V37, P475, DOI 10.1016/0013-9351(85)90129-X
   Yu Y, 1997, EUR J CANCER PREV, V6, P363, DOI 10.1097/00008469-199708000-00008
   Zeegers MPA, 2001, AM J EPIDEMIOL, V153, P38, DOI 10.1093/aje/153.1.38
   Zeegers MPA, 2004, WORLD J UROL, V21, P392, DOI 10.1007/s00345-003-0382-8
   Zeegers MPA, 1999, CANCER CAUSE CONTROL, V10, P445, DOI 10.1023/A:1008938520686
NR 53
TC 21
Z9 21
U1 0
U2 1
PU SPRINGER
PI DORDRECHT
PA VAN GODEWIJCKSTRAAT 30, 3311 GZ DORDRECHT, NETHERLANDS
SN 0957-5243
EI 1573-7225
J9 CANCER CAUSE CONTROL
JI Cancer Causes Control
PD NOV 15
PY 2010
VL 21
IS 11
BP 1843
EP 1850
DI 10.1007/s10552-010-9611-9
PG 8
WC Oncology; Public, Environmental & Occupational Health
SC Oncology; Public, Environmental & Occupational Health
GA 669OF
UT WOS:000283359400009
PM 20617375
DA 2025-02-23
ER

PT J
AU Bener, A
   Moore, MA
   Ali, R
   El Ayoubi, HR
AF Bener, Abdulbari
   Moore, Malcolm A.
   Ali, Raghib
   El Ayoubi, Hanadi R.
TI Impacts of Family History and Lifestyle Habits on Colorectal Cancer Risk: A Case-Control Study in Qatar
SO ASIAN PACIFIC JOURNAL OF CANCER PREVENTION
LA English
DT Article
DE Epidemiology; case-control; colorectal cancer; BMI; dietary; family history; Qatar
ID physical-activity; colon-cancer; prevention; smoking; diet
AB Background: Associations between family history of colorectal cancer (CRC) in first degree relatives and risk of developing cancer have been well defined, but interactions with environmental, lifestyle and dietary factors are much less clear. Aim: The aim of this study was to evaluate family history, lifestyle and dietary factors associated with developing colorectal cancer in an Arab population. Design: This matched case-control study was conducted from August 2008 to February 2009 in Al-Amal Hospital and Primary Health Care Centers in Qatar. Subjects and Methods: The study covered 146 colorectal cancer patients from Al-Amal hospital and 282 healthy subjects matched by age and gender as controls from primary health care centers. The questionnaire included socio-demographic information, type of consanguinity, medical history, lifestyle habits, and dietary intake. Of the selected 185 colorectal cancer cases, 146 (78.9%) agreed to participate in the study, whereas from the 350 selected controls, 282 (80.6%) gave consent. Results: The mean age of cases was 54.1+/-12.4 and of controls 53.1+/-13.1. Among the life style factors, being overweight and obese (60.2%; 30.1% p=0.006), having a smoking habit (26.7%, p=0.025), and consuming bakery items (78.8% p<0.001) and soft drinks (28.7% p<0.02), were positively associated with CRC. The majority of the studied cases and controls were consuming fresh fruits (87.7% vs 85.5%), fresh vegetables (95.2% vs 95%) and green salad (91.1% vs 89.4%) regularly. Family history of CRC (41.8%) was significantly higher in colorectal patients than in controls (29.1%) (p<0.01). Parental consanguinity was observed more frequently in colorectal cancer patients (35.6%). Multivariate stepwise logistic regression analysis showed that smoking, BMI, family history, consuming bakery and soft drinks were significant predictors of development of colorectal cancer. Conclusion: The present study revealed family history and parental consanguinity to be strongly associated with the development of colorectal cancer. Age, gender, a sedentary lifestyle, and being overweight were also positively linked with CRC risk.
C1 [Bener, Abdulbari] Hamad Med Corp, Hamad Gen Hosp, Dept Med Stat & Epidemiol, Weill Cornell Med Coll, Doha, Qatar.
   [Bener, Abdulbari] Univ Manchester, Sch Epidemiol & Hlth Sci, Dept Evidence Populat Hlth Unit, Manchester, Lancs, England.
   [Ali, Raghib] Univ Oxford, Canc Epidemiol Unit, Oxford OX1 2JD, England.
   [El Ayoubi, Hanadi R.] Hamad Med Corp, Al Amal Hosp, Dept Hematol & Oncol, Doha, Qatar.
C3 Hamad Medical Corporation; Hamad General Hospital; Qatar Foundation (QF); Weill Cornell Medical College Qatar; University of Manchester; University of Oxford; Hamad Medical Corporation
RP Bener, A (corresponding author), Hamad Med Corp, Hamad Gen Hosp, Dept Med Stat & Epidemiol, Weill Cornell Med Coll, Doha, Qatar.
EM abener@hmc.org.qa
FU Qatar National Research Fund-QNRF [UREP 4-3-18]; Hamad Medical Corporation
CR [Anonymous], 2006, CANC FACTS FIG 2006, V0, P0
   Bener A, 2009, ASIAN PAC J CANCER P, V10, P35
   Bener A, 2008, ASIAN PAC J CANCER P, V9, P19
   Boyle P, 2000, STUDENT BMJ, V8, P435
   Bray F, 2002, EUR J CANCER, V38, P99, DOI 10.1016/S0959-8049(01)00350-1
   Corrêa Lima MP, 2005, NUTR. HOSP., V20, P235
   FEARON ER, 1990, CELL, V61, P759, DOI 10.1016/0092-8674(90)90186-I
   FREEDMAN LS, 2006, NIH PUB, V0, P0
   Friedenreich CM, 2001, CANCER EPIDEM BIOMAR, V10, P287
   Haiman CA, 2007, NAT GENET, V39, P954, DOI 10.1038/ng2098
   Kerber RA, 1998, INT J CANCER, V78, P157, DOI 10.1002/(SICI)1097-0215(19981005)78:2<157::AID-IJC6>3.0.CO;2-Y
   KOTAKE K, 1995, JPN J CLIN ONCOL, V25, P195
   Martínez ME, 2005, RECENT RESULTS CANC, V166, P177
   MCKEOWNEYSSEN G, 1994, CANCER EPIDEM BIOMAR, V3, P687
   Minardi AJ, 1998, AM SURGEON, V64, P849
   OConnell JB, 2003, AM SURGEON, V69, P866
   Okamoto M, 2002, GASTROINTEST ENDOSC, V55, P548, DOI 10.1067/mge.2002.122335
   Parkin DM, 2005, CA-CANCER J CLIN, V55, P74, DOI 10.3322/canjclin.55.2.74
   Salim EI, 2009, ASIAN PAC J CANCER P, V10, P3
   Schoen RE, 2000, J CLIN GASTROENTEROL, V31, P114, DOI 10.1097/00004836-200009000-00005
   Slattery M L, 2000, SEMIN GASTROINTEST DIS, V11, P142
   Slattery ML, 2003, CANCER CAUSE CONTROL, V14, P879, DOI 10.1023/B:CACO.0000003840.94591.76
   SONDERGAARD JO, 1991, INT J CANCER, V47, P202, DOI 10.1002/ijc.2910470207
   Terry P, 2001, INT J CANCER, V91, P585, DOI 10.1002/1097-0215(200002)9999:9999<::AID-IJC1086>3.0.CO;2-H
   Tiemersma EW, 2002, CANCER CAUSE CONTROL, V13, P383, DOI 10.1023/A:1015236701054
   White E, 1996, AM J EPIDEMIOL, V144, P42, DOI 10.1093/oxfordjournals.aje.a008853
   WHITTEMORE AS, 1990, JNCI-J NATL CANCER I, V82, P915, DOI 10.1093/jnci/82.11.915
   WINAWER SJ, 1993, NEW ENGL J MED, V329, P1977, DOI 10.1056/NEJM199312303292701
NR 28
TC 42
Z9 43
U1 0
U2 7
PU ASIAN PACIFIC ORGANIZATION CANCER PREVENTION
PI GYEONGGI-DO
PA APJCP HEAD OFFICE, KOREAN NATL CANCER CENTER, 323 ILAN -RO, ILSANDONG-GU, GOYANG-SI, GYEONGGI-DO, 410-769, SOUTH KOREA
SN 1513-7368
EI 
J9 ASIAN PAC J CANCER P
JI Asian Pac. J. Cancer Prev.
PD JUN 15
PY 2010
VL 11
IS 4
BP 963
EP 968
DI 
PG 6
WC Oncology
SC Oncology
GA 699CY
UT WOS:000285642700022
PM 21133608
DA 2025-02-23
ER

PT J
AU Goggins, WB
   Yu, ITS
   Tse, LA
   Leung, SF
   Tung, SY
   Yu, KS
AF Goggins, William B.
   Yu, Ignatius T. S.
   Tse, Lap Ah
   Leung, Sing Fai
   Tung, Stewart Y.
   Yu, Kai Sing
TI Risk of second primary malignancies following nasopharyngeal carcinoma in Hong Kong
SO CANCER CAUSES & CONTROL
LA English
DT Article
DE Second cancers; Cancer surveillance and screening; Head and neck/oral cancers
ID cigarette-smoking; primary cancers; pooled analysis; epidemiology; california; alcohol; dietary
AB Nasopharyngeal carcinoma (NPC) is rare in most of the world but common among southeast Asians. Since NPC is usually diagnosed at relatively young ages and most patients now survive, the issue of second primary tumors (SPTs) has become important. Previous studies of SPTs among NPC survivors have given conflicting results. Data on patients with NPC diagnosed between 1996 and 2002 were abstracted from the medical records of two Hong Kong oncology centers. SPT incidence in these patients was compared to that of Hong Kong's general population using standardized incidence ratios (SIR). Eight-four patients were observed to have at least 1 SPT and 92 total additional cancers (SIR = 1.93, 95% CI = 1.55-2.37). The excess risk was greater for women and patients under 40 at diagnosis. Significant excesses were found for tongue, lung, nasal and middle ear, and brain cancers. The pattern of sites at which the greatest excess risk occurred is consistent with the hypothesis that much of the excess is due to treatment effects. The greater excess risk among patients diagnosed before 40 points to possible genetic influences. More research is needed to determine the reasons for greater excess risk among women.
C1 [Goggins, William B.] Chinese Univ Hong Kong, Div Biostat, Sch Publ Hlth & Primary Care, Hong Kong, Hong Kong, Peoples R China.
   [Yu, Ignatius T. S.; Tse, Lap Ah; Yu, Kai Sing] Chinese Univ Hong Kong, Div Occupat & Environm Hlth, Sch Publ Hlth & Primary Care, Hong Kong, Hong Kong, Peoples R China.
   [Leung, Sing Fai] Chinese Univ Hong Kong, Dept Clin Oncol, Hong Kong, Hong Kong, Peoples R China.
   [Tung, Stewart Y.] Tuen Mun Hosp, Dept Clin Oncol, Hong Kong, Hong Kong, Peoples R China.
C3 Chinese University of Hong Kong; Chinese University of Hong Kong; Chinese University of Hong Kong; Tuen Mun Hospital
RP Goggins, WB (corresponding author), Chinese Univ Hong Kong, Div Biostat, Sch Publ Hlth & Primary Care, Hong Kong, Hong Kong, Peoples R China.
EM wgoggins@cuhk.edu.hk
FU Research Grants Council of Hong Kong Competitive Earmarked Research [CUHK 4531/06]
CR Blowers L, 1997, CANCER CAUSE CONTROL, V8, P5, DOI 10.1023/A:1018437031987
   Chan ATC, 2002, ANN ONCOL, V13, P1007, DOI 10.1093/annonc/mdf179
   Chen MC, 2008, ANN ONCOL, V19, P1180, DOI 10.1093/annonc/mdn003
   Cheng YJ, 1999, CANCER CAUSE CONTROL, V10, P201, DOI 10.1023/A:1008893109257
   CHOW WH, 1993, INT J CANCER, V55, P538, DOI 10.1002/ijc.2910550403
   Goggins WB, 2008, CANCER CAUSE CONTROL, V19, P1409, DOI 10.1007/s10552-008-9179-9
   *HONG KONG REG HOS, 2005, HONG KONG CANC STAT, V0, P0
   Hu JF, 1999, INT J CANCER, V81, P20, DOI 10.1002/(SICI)1097-0215(19990331)81:1<20::AID-IJC4>3.0.CO;2-2
   Jones A, 1999, RUSS EDUC SOC, V41, P3, DOI 10.1046/j.1365-2699.1999.00279.x
   Lee AWM, 2003, INT J CANCER, V103, P680, DOI 10.1002/ijc.10894
   Lee M, 1997, CANCER CAUSE CONTROL, V8, P13, DOI 10.1023/A:1018470802969
   Lu CC, 2005, INT J CANCER, V115, P742, DOI 10.1002/ijc.20946
   NAM JM, 1992, J NATL CANCER I, V84, P619, DOI 10.1093/jnci/84.8.619
   Scélo G, 2007, CANCER CAUSE CONTROL, V18, P269, DOI 10.1007/s10552-006-0101-z
   SHAM JST, 1990, ONCOLOGY-BASEL, V47, P471
   Teo PML, 1999, EUR J CANCER, V35, P219, DOI 10.1016/S0959-8049(98)00386-4
   Tse LA, 2009, LUNG CANCER, V66, P22, DOI 10.1016/j.lungcan.2008.12.023
   Tubiana M, 2009, RADIOTHER ONCOL, V91, P4, DOI 10.1016/j.radonc.2008.12.016
   UITENBROEK DG, 1997, SISA SMR EXACT, V0, P0
   Vaughan TL, 1996, CANCER EPIDEM BIOMAR, V5, P587
   Wang CC, 2000, INT J CANCER, V87, P228, DOI 10.1002/1097-0215(20000715)87:2<228::AID-IJC12>3.0.CO;2-T
   WEST S, 1993, INT J CANCER, V55, P722, DOI 10.1002/ijc.2910550504
   Yu MC, 2002, SEMIN CANCER BIOL, V12, P421, DOI 10.1016/S1044579X02000858
   YU MC, 1990, INT J CANCER, V45, P1033, DOI 10.1002/ijc.2910450609
   YU MC, 1986, CANCER RES, V46, P956
   Yuan JM, 2000, INT J CANCER, V85, P364, DOI 10.1002/(SICI)1097-0215(20000201)85:3<364::AID-IJC12>3.0.CO;2-C
   ZHU KM, 1995, CANCER CAUSE CONTROL, V6, P507, DOI 10.1007/BF00054158
NR 27
TC 17
Z9 19
U1 0
U2 3
PU SPRINGER
PI DORDRECHT
PA VAN GODEWIJCKSTRAAT 30, 3311 GZ DORDRECHT, NETHERLANDS
SN 0957-5243
EI 1573-7225
J9 CANCER CAUSE CONTROL
JI Cancer Causes Control
PD SEP 15
PY 2010
VL 21
IS 9
BP 1461
EP 1466
DI 10.1007/s10552-010-9574-x
PG 6
WC Oncology; Public, Environmental & Occupational Health
SC Oncology; Public, Environmental & Occupational Health
GA 638NQ
UT WOS:000280902000012
PM 20454843
DA 2025-02-23
ER

PT J
AU Vlajinac, H
   Ilic, M
   Marinkovic, J
   Sipetic, S
AF Vlajinac, H.
   Ilic, M.
   Marinkovic, J.
   Sipetic, S.
TI Nutrition and prostate cancer
SO JOURNAL OF BUON
LA English
DT Article
DE case-control study; diet; prostate cancer
ID dairy-products; risk-factors; dietary-fat; calcium; consumption; estrogens; lycopene; hawaii; sweden; japan
AB Purpose: Since an association between prostate cancer and some foods or food groups like meat, milk and dairy products, tomato foods, and allium vegetables, has been suggested, we analyzed the possibility that some food items or some food groups could be related to prostate cancer in some other way and not only through their nutrients. The purpose of this study was to test some hypotheses about diet as risk factor for prostate cancer Methods: This case-control study comprised 101 cases of prostate cancer and 202 hospital controls individually matched for age (+/- 2 years), hospital admission and place of residence. Dietary information of 150 food items was obtained by a quantitative history approach. Results: Multivariate logistic regression analysis indicated as risk factors for prostate cancer high intake of fruit, processed meat, fish (most frequently canned) and butter High intake of chicken, potato and rice exhibited a protective effect. Conclusion: These results support the hypothesis that consumption of meat and fat play a role in the development of prostate cancer The findings that consumption of processed meat only (not fresh) and fish increased the risk of prostate cancer as well as the protective effect of chicken, potato and rice consumption
C1 [Vlajinac, H.; Sipetic, S.] Univ Belgrade, Inst Epidemiol, Sch Med, Belgrade 11000, Serbia.
   [Ilic, M.] Univ Kragujevac, Dept Epidemiol, Sch Med, Kragujevac, Serbia.
   [Marinkovic, J.] Univ Belgrade, Inst Social Med Stat & Hlth Res, Sch Med, Belgrade 11000, Serbia.
C3 University of Belgrade; University of Kragujevac; University of Belgrade
RP Vlajinac, H (corresponding author), Univ Belgrade, Inst Epidemiol, Sch Med, Visegradska 26, Belgrade 11000, Serbia.
EM kristiv@eunet.rs
FU Ministry for Science and Technology of Serbia [8774]; Ministry of Science and Ecology of Serbia [1927, 145084D]
CR ADLERCREUTZ C, 1993, J STEROID BIOCHEM, V44, P147
   ANDERSSON SO, 1995, CANCER EPIDEM BIOMAR, V4, P187
   Breslow NE, 1980, STAT METHODS CANC RE, VI, P32
   Chan JM, 1998, CANCER CAUSE CONTROL, V9, P559, DOI 10.1023/A:1008823601897
   Cohen JH, 2000, JNCI-J NATL CANCER I, V92, P61, DOI 10.1093/jnci/92.1.61
   Dorgan JP, 1998, CANCER EPIDEM BIOMAR, V7, P1069
   Duncan AM, 2003, BEST PRACT RES CL EN, V17, P253, DOI 10.1016/S1521-690X(02)00103-3
   Ganmaa D, 2003, MED HYPOTHESES, V60, P724, DOI 10.1016/S0306-9877(03)00047-1
   Gartner C, 1997, AM J CLIN NUTR, V66, P116
   Giovannucci E, 1998, CANCER RES, V58, P442
   GIOVANNUCCI E, 1993, J NATL CANCER I, V85, P1571, DOI 10.1093/jnci/85.19.1571
   Giovannucci E, 2002, JNCI-J NATL CANCER I, V94, P391, DOI 10.1093/jnci/94.5.391
   GIOVANNUCCI E, 1995, J NATL CANCER I, V87, P1767, DOI 10.1093/jnci/87.23.1767
   Hodge AM, 2004, CANCER CAUSE CONTROL, V15, P11, DOI 10.1023/B:CACO.0000016568.25127.10
   HOMER NK, 2002, CANCER EPIDEM BIOMAR, V11, P121
   Hosmer D, 1989, APPLIED LOGISTIC REGRESSION, V0, P82
   Ilic M, 1996, BRIT J CANCER, V74, P1682, DOI 10.1038/bjc.1996.610
   JAIN D, 1989, J AM DIET ASSOC, V89, P1647
   Key TJA, 1997, BRIT J CANCER, V76, P678, DOI 10.1038/bjc.1997.445
   Kolonel LN, 1999, JNCI-J NATL CANCER I, V91, P414, DOI 10.1093/jnci/91.5.414
   Kolonel LN, 2000, CANCER EPIDEM BIOMAR, V9, P795
   Krazeisen A, 2001, MOL CELL ENDOCRINOL, V171, P151, DOI 10.1016/S0303-7207(00)00422-6
   LEMARCHAND L, 1994, EPIDEMIOLOGY, V5, P276
   OHNO Y, 1988, CANCER RES, V48, P1331
   SEVERSON RK, 1989, CANCER RES, V49, P1857
   Signorello LB, 2002, TXB CANC EPIDEMIOLOG, V0, P400
   SINGORELLO LB, 1997, CANCER CAUSE CONTROL, V8, P632
   Stattin P, 2002, INT J CANCER, V99, P124, DOI 10.1002/ijc.10313
   TALAMINI R, 1992, NUTR CANCER, V18, P277, DOI 10.1080/01635589209514228
   Tavani A, 2001, PROSTATE, V48, P118, DOI 10.1002/pros.1087
   Terry P, 2001, LANCET, V357, P1764, DOI 10.1016/S0140-6736(00)04889-3
   Vlajinac HD, 1997, EUR J CANCER, V33, P101, DOI 10.1016/S0959-8049(96)00373-5
   *WORLD CANC RES FU, 1997, FOOD NUTR PREV CANC, V0, P310
NR 33
TC 11
Z9 14
U1 0
U2 8
PU ZERBINIS MEDICAL PUBL
PI ATHENS
PA 42 ANTIFILOU STR, ATHENS, 157 71, GREECE
SN 1107-0625
EI 
J9 J BUON
JI J. BUON
PD OCT-DEC 15
PY 2010
VL 15
IS 4
BP 698
EP 703
DI 
PG 6
WC Oncology
SC Oncology
GA 710TL
UT WOS:000286539800011
PM 21229632
DA 2025-02-23
ER

PT J
AU Hirvonen, T
   Kontto, J
   Jestoi, M
   Valsta, L
   Peltonen, K
   Pietinen, P
   Virtanen, SM
   Sinkko, H
   Kronberg-Kippilä, C
   Albanes, D
   Virtamo, J
AF Hirvonen, T.
   Kontto, J.
   Jestoi, M.
   Valsta, L.
   Peltonen, K.
   Pietinen, P.
   Virtanen, S. M.
   Sinkko, H.
   Kronberg-Kippila, C.
   Albanes, D.
   Virtamo, J.
TI Dietary acrylamide intake and the risk of cancer among Finnish male smokers
SO CANCER CAUSES & CONTROL
LA English
DT Article
DE Acrylamide intake; Food; Cancer; Cohort studies
ID prospective cohort; renal-cell; prostate; questionnaire; population; exposure; bladder; ovarian
AB Objective To assess the association between dietary acrylamide intake and the risk of cancer among male smokers. Methods The study consisted of 27,111 male smokers, aged 50-69 years, without history of cancer. They were participants of the Alpha-Tocopherol, Beta-Carotene Cancer Prevention (ATBC) Study in Finland. The men completed a validated dietary questionnaire and a questionnaire on general background characteristics (including smoking habits) at baseline. Incident cases of cancer were identified through the national Finnish Cancer Registry. Results During an average 10.2 year follow-up, 1,703 lung cancers, 799 prostate cancers, 365 urothelial cancers, 316 colorectal cancers, 224 stomach cancers, 192 pancreatic cancers, 184 renal cell cancers, and 175 lymphomas were diagnosed. Dietary acrylamide intake was positively associated with the risk of lung cancer; relative risk (RR) in the highest versus the lowest quintile in the multivariable-adjusted model was 1.18 (95% confidence interval (CI) 1.01-1.38, p for trend 0.11). Other cancers were not associated with acrylamide intake. Conclusions High acrylamide intake is associated with increased risk of lung cancer but not with other cancers in male smokers.
C1 [Hirvonen, T.] Finnish Food Safety Author, Risk Assessment Unit, FI-00790 Helsinki, Finland.
   [Kontto, J.; Pietinen, P.; Virtamo, J.] Natl Inst Hlth & Welf THL, Dept Chron Dis Prevent, FI-00271 Helsinki, Finland.
   [Jestoi, M.; Peltonen, K.] Finnish Food Safety Author, Unit Chem & Toxicol, Res Dept, FI-00790 Helsinki, Finland.
   [Valsta, L.; Virtanen, S. M.; Sinkko, H.; Kronberg-Kippila, C.] Natl Inst Hlth & Welf THL, Dept Lifestyle & Participat, FI-00271 Helsinki, Finland.
   [Albanes, D.] NCI, Div Canc Epidemiol & Genet, Nutr Epidemiol Branch, Bethesda, MD 20892 USA.
C3 Finnish Food Authority; Finland National Institute for Health & Welfare; Finnish Food Authority; Finland National Institute for Health & Welfare; National Institutes of Health (NIH) - USA; NIH National Cancer Institute (NCI); NIH National Cancer Institute- Division of Cancer Epidemiology & Genetics
RP Hirvonen, T (corresponding author), Finnish Food Safety Author, Risk Assessment Unit, Mustialankatu 3, FI-00790 Helsinki, Finland.
EM terohirvonen69@gmail.com
FU Intramural NIH HHS [ZIA CP010195-05, ZIA CP010195] Funding Source: Medline
CR [Anonymous], 1994, ANN EPIDEMIOL, V4, P1
   Besaratinia A, 2007, CARCINOGENESIS, V28, P519, DOI 10.1093/carcin/bgm006
   Crozier A, 2009, NAT PROD REP, V26, P1001, DOI 10.1039/b802662a
   Diekmann J, 2008, J CHROMATOGR SCI, V46, P659, DOI 10.1093/chromsci/46.7.659
   Eerola S, 2007, MOL NUTR FOOD RES, V51, P239, DOI 10.1002/mnfr.200600167
   Erdreich LS, 2004, REGUL TOXICOL PHARM, V39, P150, DOI 10.1016/j.yrtph.2003.12.004
   Ghanayem BI, 2005, TOXICOL SCI, V88, P311, DOI 10.1093/toxsci/kfi307
   Hirvonen T, 2001, CANCER CAUSE CONTROL, V12, P789, DOI 10.1023/A:1012232008016
   Hogervorst JG, 2008, AM J CLIN NUTR, V87, P1428, DOI 10.1093/ajcn/87.5.1428
   Hogervorst JG, 2007, CANCER EPIDEM BIOMAR, V16, P2304, DOI 10.1158/1055-9965.EPI-07-0581
   Hogervorst JGF, 2008, J NUTR, V138, P2229, DOI 10.3945/jn.108.092957
   Hogervorst JGF, 2009, JNCI-J NATL CANCER I, V101, P651, DOI 10.1093/jnci/djp077
   Hogervorst JGF, 2009, CANCER EPIDEM BIOMAR, V18, P1663, DOI 10.1158/1055-9965.EPI-08-1133
   International Agency for Research on Cancer, 1994, IARC MON EV CARC RIS, V60, P0
   Jeong HJ, 2009, NUTR CANCER, V61, P680, DOI 10.1080/01635580902850082
   Konings EJM, 2003, FOOD CHEM TOXICOL, V41, P1569, DOI 10.1016/S0278-6915(03)00187-X
   Korhonen P, 2002, ACTA ONCOL, V41, P381, DOI 10.1080/028418602760169442
   Larsson SC, 2009, CANCER EPIDEM BIOMAR, V18, P1939, DOI 10.1158/1055-9965.EPI-09-0280
   Larsson SC, 2009, CANCER EPIDEM BIOMAR, V18, P994, DOI 10.1158/1055-9965.EPI-08-0868
   Larsson SC, 2009, INT J CANCER, V124, P1196, DOI 10.1002/ijc.24002
   Larsson SC, 2009, AM J EPIDEMIOL, V169, P376, DOI 10.1093/aje/kwn319
   Mucci LA, 2003, BRIT J CANCER, V88, P84, DOI 10.1038/sj.bjc.6600726
   Mucci LA, 2006, INT J CANCER, V118, P169, DOI 10.1002/ijc.21309
   Mucci LA, 2004, INT J CANCER, V109, P774, DOI 10.1002/ijc.20011
   Olesen PT, 2008, INT J CANCER, V122, P2094, DOI 10.1002/ijc.23359
   Parzefall W, 2008, FOOD CHEM TOXICOL, V46, P1360, DOI 10.1016/j.fct.2007.08.027
   Pedersen GS, 2010, BREAST CANCER RES TR, V122, P199, DOI 10.1007/s10549-009-0642-4
   Pelucchi C, 2006, INT J CANCER, V118, P467, DOI 10.1002/ijc.21336
   PIETINEN P, 1988, AM J EPIDEMIOL, V128, P655, DOI 10.1093/oxfordjournals.aje.a115013
   Svensson K, 2003, FOOD CHEM TOXICOL, V41, P1581, DOI 10.1016/S0278-6915(03)00188-1
   Wenzl T, 2007, ANAL BIOANAL CHEM, V389, P119, DOI 10.1007/s00216-007-1459-9
   WILLETT W, 1986, AM J EPIDEMIOL, V124, P17, DOI 10.1093/oxfordjournals.aje.a114366
   Wilson KM, 2009, INT J CANCER, V124, P2384, DOI 10.1002/ijc.24175
   Wilson KM, 2009, AM J EPIDEMIOL, V169, P954, DOI 10.1093/aje/kwn421
   WILSON KM, 2010, CANC EPIDEMIOL 0806, V0, P0
   Wirfält E, 2008, EUR J CLIN NUTR, V62, P314, DOI 10.1038/sj.ejcn.1602704
NR 37
TC 35
Z9 36
U1 0
U2 17
PU SPRINGER
PI DORDRECHT
PA VAN GODEWIJCKSTRAAT 30, 3311 GZ DORDRECHT, NETHERLANDS
SN 0957-5243
EI 1573-7225
J9 CANCER CAUSE CONTROL
JI Cancer Causes Control
PD DEC 15
PY 2010
VL 21
IS 12
BP 2223
EP 2229
DI 10.1007/s10552-010-9642-2
PG 7
WC Oncology; Public, Environmental & Occupational Health
SC Oncology; Public, Environmental & Occupational Health
GA 737ZR
UT WOS:000288609600030
PM 20859673
DA 2025-02-23
ER

PT J
AU Bravi, F
   Edefonti, V
   Bosetti, C
   Talamini, R
   Montella, M
   Giacosa, A
   Franceschi, S
   Negri, E
   Ferraroni, M
   La Vecchia, C
   Decarli, A
AF Bravi, Francesca
   Edefonti, Valeria
   Bosetti, Cristina
   Talamini, Renato
   Montella, Maurizio
   Giacosa, Attilio
   Franceschi, Silvia
   Negri, Eva
   Ferraroni, Monica
   La Vecchia, Carlo
   Decarli, Adriano
TI Nutrient dietary patterns and the risk of colorectal cancer: a case-control study from Italy
SO CANCER CAUSES & CONTROL
LA English
DT Article
DE Dietary patterns; Factor analysis; Nutrients; Colorectal cancer; Case-control study
ID food-frequency questionnaire; colon-cancer; eating patterns; reproducibility; cohort; men
AB The role of diet on colorectal cancer has been considered in terms of single foods and nutrients, but less frequently in terms of dietary patterns. Data were derived from an Italian case-control study, including 1,225 subjects with cancer of the colon, 728 subjects with rectal cancer, and 4,154 hospital controls. We identified dietary patterns on a selected set of nutrients through principal component factor analysis. Odds ratios (OR) and 95% confidence intervals for both cancers were estimated using unconditional multiple logistic regression. We identified 5 major dietary patterns. Direct associations were observed between the Starch-rich pattern and both cancer of the colon (OR = 1.68) and of the rectum (OR = 1.74). Inverse relationships were found between the Vitamins and fiber pattern and rectal cancer (OR = 0.61), between the Unsaturated fats (animal source) and the Unsaturated fats (vegetable source) and cancer of the colon (OR = 0.80 and OR = 0.79, respectively). No other significant association was found. The Starch-rich pattern is potentially an unfavorable indicator of risk for both colon and rectal cancer, whereas the Vitamins and fiber pattern is associated with a reduced risk of rectal cancer and the Unsaturated fats patterns with a reduced risk of colon cancer.
C1 [Bravi, Francesca; Bosetti, Cristina; Negri, Eva; La Vecchia, Carlo] Ist Ric Farmacol Mario Negri, Dipartimento Epidemiol, I-20156 Milan, Italy.
   [Bravi, Francesca; Edefonti, Valeria; Ferraroni, Monica; La Vecchia, Carlo; Decarli, Adriano] Univ Milan, Fac Med & Chirurg, Dipartimento Med Lavoro, Clin Lavoro Luigi,Sez Stat Med & Biometria, Milan, Italy.
   [Talamini, Renato] Ctr Riferimento Oncol, Unita Epidemiol & Biostat, Aviano, PN, Italy.
   [Montella, Maurizio] Fdn Pascale, Serv Epidemiol, Ist Tumori, Naples, Italy.
   [Giacosa, Attilio] Policlin Monza, Monza, Italy.
   [Franceschi, Silvia] Int Agcy Res Canc, F-69372 Lyon, France.
   [Decarli, Adriano] Ist Nazl Tumori, SC Stat Med Biometria & Bioinformat, Fdn IRCSS, I-20133 Milan, Italy.
C3 Istituto di Ricerche Farmacologiche Mario Negri IRCCS; University of Milan; IRCCS Aviano (CRO); IRCCS Fondazione Pascale; World Health Organization; International Agency for Research on Cancer (IARC); Fondazione IRCCS Istituto Nazionale Tumori Milan
RP Bravi, F (corresponding author), Ist Ric Farmacol Mario Negri, Dipartimento Epidemiol, Via Giuseppe La Masa 19, I-20156 Milan, Italy.
EM francesca.bravi@marionegri.it
FU Italian Association for Cancer Research (AIRC)
CR [Anonymous], 2008, LANG ENV STAT COMP, V0, P0
   Butler LM, 2008, BRIT J CANCER, V99, P1511, DOI 10.1038/sj.bjc.6604678
   Comfrey AL, 1992, 1 COURSE FACTOR ANAL, V0, P0
   Cronbach LJ, 1951, PSYCHOMETRIKA, V16, P297
   DAvanzo B, 1997, EUR J CANCER PREV, V6, P288, DOI 10.1097/00008469-199706000-00005
   Decarli A, 1996, ANN EPIDEMIOL, V6, P110, DOI 10.1016/1047-2797(95)00129-8
   Dixon LB, 2004, AM J CLIN NUTR, V80, P1003, DOI 10.1093/ajcn/80.4.1003
   Edefonti V, 2008, INT J CANCER, V122, P609, DOI 10.1002/ijc.23064
   Flood A, 2008, AM J CLIN NUTR, V88, P176, DOI 10.1093/ajcn/88.1.176
   FRANCESCHI S, 1993, EUR J CANCER, V29A, P2298, DOI 10.1016/0959-8049(93)90225-5
   Franceschi S, 1998, INT J CANCER, V76, P321, DOI 10.1002/(SICI)1097-0215(19980504)76:3<321::AID-IJC6>3.0.CO;2-X
   Franceschi S, 1997, INT J CANCER, V72, P56, DOI 10.1002/(SICI)1097-0215(19970703)72:1<56::AID-IJC8>3.0.CO;2-3
   Fung T, 2003, ARCH INTERN MED, V163, P309, DOI 10.1001/archinte.163.3.309
   Giovannucci E, 2006, CANC EPIDEMIOLOGY PR, V3rd, P809
   Gnagnarella P, 2004, J FOOD COMPOS ANAL, V17, P509, DOI 10.1016/j.jfca.2004.02.009
   Hu FB, 2002, CURR OPIN LIPIDOL, V13, P3, DOI 10.1097/00041433-200202000-00002
   Johnson R, 2002, APPLIED MULTIVARIATE STATISTICAL ANALYSIS, V0, P0
   KAISER HF, 1974, PSYCHOMETRIKA, V39, P31, DOI 10.1007/BF02291575
   Kesse E, 2006, AM J EPIDEMIOL, V164, P1085, DOI 10.1093/aje/kwj324
   Kim MK, 2005, INT J CANCER, V115, P790, DOI 10.1002/ijc.20943
   Lackey NR, 2003, MAKING SENSE OF FACTOR ANALYSIS: THE USE OF FACTOR ANALYSIS FOR INSTRUMENT DEVELOPMENT IN HEALTH CARE RESEARCH, V0, P0
   LaVecchia C, 1997, INT J CANCER, V73, P525, DOI 10.1002/(SICI)1097-0215(19971114)73:4<525::AID-IJC12>3.0.CO;2-8
   Mizoue T, 2005, AM J EPIDEMIOL, V161, P338, DOI 10.1093/aje/kwi049
   Newby PK, 2004, AM J CLIN NUTR, V80, P759
   RANDALL E, 1992, NUTR CANCER, V18, P265, DOI 10.1080/01635589209514227
   Salvini S, 1998, BANCA DATI DI COMPOSIZIONEDEGLIALIMENTI PER STUDIEPIDEMIOLOGICI IN ITALIA. ED, V0, P0
   Satia JA, 2009, NUTR CANCER, V61, P179, DOI 10.1080/01635580802419806
   Slattery ML, 2000, CANCER CAUSE CONTROL, V11, P1, DOI 10.1023/A:1008913619957
   Slattery ML, 1998, AM J EPIDEMIOL, V148, P4, DOI 10.1093/aje/148.1.4-a
   Terry P, 2001, AM J EPIDEMIOL, V154, P1143, DOI 10.1093/aje/154.12.1143
   World Cancer Research Fund / American Institute for Cancer research, 2007, FOOD, V0, Physical Activity
   Wu K, 2004, CANCER CAUSE CONTROL, V15, P853, DOI 10.1007/s10552-004-1809-2
NR 33
TC 33
Z9 37
U1 0
U2 11
PU SPRINGER
PI DORDRECHT
PA VAN GODEWIJCKSTRAAT 30, 3311 GZ DORDRECHT, NETHERLANDS
SN 0957-5243
EI 1573-7225
J9 CANCER CAUSE CONTROL
JI Cancer Causes Control
PD NOV 15
PY 2010
VL 21
IS 11
BP 1911
EP 1918
DI 10.1007/s10552-010-9619-1
PG 8
WC Oncology; Public, Environmental & Occupational Health
SC Oncology; Public, Environmental & Occupational Health
GA 669OF
UT WOS:000283359400017
PM 20680437
DA 2025-02-23
ER

PT J
AU Laake, I
   Thune, I
   Selmer, R
   Tretli, S
   Slattery, ML
   Veierod, MB
AF Laake, Ida
   Thune, Inger
   Selmer, Randi
   Tretli, Steinar
   Slattery, Martha L.
   Veierod, Marit B.
TI A Prospective Study of Body Mass Index, Weight Change, and Risk of Cancer in the Proximal and Distal Colon
SO CANCER EPIDEMIOLOGY BIOMARKERS & PREVENTION
LA English
DT Article
ID colorectal-cancer; physical-activity; fat distribution; adipose-tissue; dietary-intake; life-style; obesity; women; men; associations
AB Background: Body mass index (BMI) is an established risk factor for colon cancer, but risks may differ between genders and colon subsites. Moreover, whether weight change influences risk is not yet clarified. We investigated these issues in a large, Norwegian, population-based cohort study. Methods: Participants' weight was measured at examinations up to three times between 1974 and 1988. Hazard ratios (HR) and confidence intervals (CI) were estimated using Cox regression. Results: During follow-up of 38,822 men and 37,357 women, we identified 228 proximal and 174 distal colon cancer cases in men and 237 and 159 cases, respectively, in women. The association between BMI and colon cancer risk differed between subsites in men (P = 0.02) but not in women (P = 0.95). In men, HRs (95% CIs) per 5 kg/m(2) were 1.07 (0.86-1.33) and 1.49 (1.19-1.87) for proximal and distal colon, respectively. In women, corresponding HRs (95% CIs) were 1.15 (0.99-1.34) and 1.25 (1.05-1.49). Among overweight men (BMI >= 25 kg/m(2)), weight gain >= 10 kg gave higher colon cancer risk than weight maintenance (HR, 2.09; 95% CI, 1.21-3.63), whereas risks were similar among men with stable weight, weight loss, or gains < 10 kg. Weight change was not associated with risk in women. Conclusions: The influence of BMI on colon cancer risk differed between subsites in men. Weight gains < 10 kg did not influence risk. Impact: Our results support gender differences and the hypothesis of different etiologies for colon subsites. Whether weight loss in the overweight decreases risk of colon cancer warrants further study. Cancer Epidemiol Biomarkers Prev; 19(6); 1511-22. (C) 2010 AACR.
C1 [Laake, Ida; Veierod, Marit B.] Univ Oslo, Dept Biostat, Inst Basic Med Sci, N-0317 Oslo, Norway.
   [Thune, Inger] Oslo Univ Hosp, Dept Oncol, Ulleval, Norway.
   [Selmer, Randi] Norwegian Inst Publ Hlth, Oslo, Norway.
   [Tretli, Steinar] Canc Registry Norway, Inst Populat Based Canc Res, Oslo, Norway.
   [Tretli, Steinar] Norwegian Univ Sci & Technol, Dept Community Med & Gen Practice, N-7034 Trondheim, Norway.
   [Slattery, Martha L.] Univ Utah, Sch Med, Div Epidemiol, Salt Lake City, UT USA.
C3 University of Oslo; University of Oslo; Norwegian Institute of Public Health (NIPH); University of Oslo; Norwegian University of Science & Technology (NTNU); Utah System of Higher Education; University of Utah
RP Laake, I (corresponding author), Univ Oslo, Dept Biostat, Inst Basic Med Sci, POB 1122 Blindern, N-0317 Oslo, Norway.
EM ida.laake@medisin.uio.no
FU Research Council of Norway [181809]
CR Adams KF, 2007, AM J EPIDEMIOL, V166, P36, DOI 10.1093/aje/kwm049
   [Anonymous], 1900, DOI 10.1186/1742-5573-4-10, V0, P0
   [Anonymous], 2000, WHO TECHN REP SER, V0, P0
   Berghöfer A, 2008, BMC PUBLIC HEALTH, V8, P0, DOI 10.1186/1471-2458-8-200
   Bjartveit K, 1979, ACTA MED SCAND SUPPL, V634, P1
   Caan BJ, 1998, INT J OBESITY, V22, P178, DOI 10.1038/sj.ijo.0800561
   Calle EE, 2004, NAT REV CANCER, V4, P579, DOI 10.1038/nrc1408
   Campbell PT, 2007, CANCER EPIDEM BIOMAR, V16, P1735, DOI 10.1158/1055-9965.EPI-06-1059
   DEVERDIER MG, 1990, INT J CANCER, V46, P832, DOI 10.1002/ijc.2910460514
   Engeland A, 2005, CANCER CAUSE CONTROL, V16, P987, DOI 10.1007/s10552-005-3638-3
   *FAO WHO UNO, 1985, EN PROT REQ REP JOIN, V0, P0
   Folsom AR, 1996, AM J EPIDEMIOL, V144, P235, DOI 10.1093/oxfordjournals.aje.a008918
   GAARD M, 1995, INT J CANCER, V63, P13, DOI 10.1002/ijc.2910630104
   GIOVANNUCCI E, 1995, ANN INTERN MED, V122, P327, DOI 10.7326/0003-4819-122-5-199503010-00002
   Goodpaster BH, 1999, DIABETES, V48, P839, DOI 10.2337/diabetes.48.4.839
   HAENSZEL W, 1971, CANCER, V28, P14, DOI 10.1002/1097-0142(197107)28:1<14::AID-CNCR2820280105>3.0.CO;2-I
   Harriss DJ, 2009, COLORECTAL DIS, V11, P547, DOI 10.1111/j.1463-1318.2009.01766.x
   Huncharek M, 2009, NUTR CANCER, V61, P47, DOI 10.1080/01635580802395733
   Iacopetta B, 2002, INT J CANCER, V101, P403, DOI 10.1002/ijc.10635
   Jensen MD, 2008, J CLIN ENDOCR METAB, V93, PS57, DOI 10.1210/jc.2008-1585
   KIRKWOOD B, 2003, ESSENTIAL MEDICAL STATISTICS (ESSENTIALS) MALDEN, V0, P0
   Koushik A, 2007, JNCI-J NATL CANCER I, V99, P1471, DOI 10.1093/jnci/djm155
   KROTKIEWSKI M, 1983, J CLIN INVEST, V72, P1150, DOI 10.1172/JCI111040
   Lakka HM, 2002, HORM METAB RES, V34, P492, DOI 10.1055/s-2002-34788
   Larsen IK, 2009, EUR J CANCER, V45, P1218, DOI 10.1016/j.ejca.2008.10.037
   Larsson SC, 2006, INT J CANCER, V119, P2657, DOI 10.1002/ijc.22170
   LeMarchand L, 1997, CANCER RES, V57, P4787
   LEMARCHAND L, 1992, CANCER CAUSE CONTROL, V3, P349, DOI 10.1007/BF00146888
   Lindblom A, 2001, CURR OPIN ONCOL, V13, P63, DOI 10.1097/00001622-200101000-00013
   Martinez ME, 1997, J NATL CANCER I, V89, P948, DOI 10.1093/jnci/89.13.948
   Meyer HE, 2005, PROSTAG LEUKOTR ESS, V73, P3, DOI 10.1016/j.plefa.2005.04.003
   Nock NL, 2008, OBESITY, V16, P1099, DOI 10.1038/oby.2008.42
   Pischon T, 2006, J NATL CANCER I, V98, P920, DOI 10.1093/jnci/djj246
   Rapp K, 2008, ANN ONCOL, V19, P641, DOI 10.1093/annonc/mdm549
   Reeves GK, 2007, BRIT MED J, V335, P1134, DOI 10.1136/bmj.39367.495995.AE
   Renehan AG, 2008, LANCET, V371, P569, DOI 10.1016/S0140-6736(08)60269-X
   Renehan AG, 2006, TRENDS ENDOCRIN MET, V17, P328, DOI 10.1016/j.tem.2006.08.006
   ROWLAND ML, 1990, AM J CLIN NUTR, V52, P1125, DOI 10.1093/ajcn/52.6.1125
   Russo A, 1998, INT J CANCER, V78, P161, DOI 10.1002/(SICI)1097-0215(19981005)78:2<161::AID-IJC7>3.0.CO;2-X
   Samanic C, 2006, CANCER CAUSE CONTROL, V17, P901, DOI 10.1007/s10552-006-0023-9
   Slattery ML, 1997, CANCER RES, V57, P75
   Slattery ML, 2003, CANCER CAUSE CONTROL, V14, P75, DOI 10.1023/A:1022545017867
   Spencer EA, 2002, PUBLIC HEALTH NUTR, V5, P561, DOI 10.1079/PHN2001322
   Terry PD, 2002, GUT, V51, P191, DOI 10.1136/gut.51.2.191
   Thune I, 1996, BRIT J CANCER, V73, P1134, DOI 10.1038/bjc.1996.218
   Thygesen LC, 2008, INT J CANCER, V123, P1160, DOI 10.1002/ijc.23612
   TRENTHAMDIETZ A, 1995, CANCER CAUSE CONTROL, V6, P30
   van Kruijsdijk RCM, 2009, CANCER EPIDEM BIOMAR, V18, P2569, DOI 10.1158/1055-9965.EPI-09-0372
   Wang Y, 2008, CANCER CAUSE CONTROL, V19, P783, DOI 10.1007/s10552-008-9141-x
   Wang YT, 2007, CANCER CAUSE CONTROL, V18, P793, DOI 10.1007/s10552-007-9009-5
   WEST DW, 1989, AM J EPIDEMIOL, V130, P883, DOI 10.1093/oxfordjournals.aje.a115421
   World Cancer Research Fund / American Institute for Cancer research, 2007, FOOD, V0, Physical Activity
NR 53
TC 59
Z9 69
U1 0
U2 7
PU AMER ASSOC CANCER RESEARCH
PI PHILADELPHIA
PA 615 CHESTNUT ST, 17TH FLOOR, PHILADELPHIA, PA 19106-4404 USA
SN 1055-9965
EI 
J9 CANCER EPIDEM BIOMAR
JI Cancer Epidemiol. Biomarkers Prev.
PD JUN 15
PY 2010
VL 19
IS 6
BP 1511
EP 1522
DI 10.1158/1055-9965.EPI-09-0813
PG 12
WC Oncology; Public, Environmental & Occupational Health
SC Oncology; Public, Environmental & Occupational Health
GA 607MD
UT WOS:000278507300016
PM 20501754
DA 2025-02-23
ER

PT J
AU Levine, AJ
   Figueiredo, JC
   Lee, W
   Conti, DV
   Kennedy, K
   Duggan, DJ
   Poynter, JN
   Campbell, PT
   Newcomb, P
   Martinez, ME
   Hopper, JL
   Le Marchand, L
   Baron, JA
   Limburg, PJ
   Ulrich, CM
   Haile, RW
AF Levine, A. Joan
   Figueiredo, Jane C.
   Lee, Won
   Conti, David V.
   Kennedy, Kathleen
   Duggan, David J.
   Poynter, Jenny N.
   Campbell, Peter T.
   Newcomb, Polly
   Martinez, Maria Elena
   Hopper, John L.
   Le Marchand, Loic
   Baron, John A.
   Limburg, Paul J.
   Ulrich, Cornelia M.
   Haile, Robert W.
TI A Candidate Gene Study of Folate-Associated One Carbon Metabolism Genes and Colorectal Cancer Risk
SO CANCER EPIDEMIOLOGY BIOMARKERS & PREVENTION
LA English
DT Article
ID unmetabolized folic-acid; dihydrofolate-reductase gene; blood-cell folate; total homocysteine concentrations; pair deletion polymorphism; randomized clinical-trial; methylenetetrahydrofolate-reductase; colon-cancer; methionine synthase; dietary-folate
AB Background: Folate-associated one-carbon metabolism (FOCM) may play an important role in colorectal carcinogenesis. Variation in FOCM genes may explain some of the underlying risk of colorectal cancer. Methods: This study utilized data from 1,805 population-based colorectal cancer cases and 2,878 matched sibling controls from the Colon Cancer Family Registry. We used a comprehensive haplotype tagging single nucleotide polymorphism (tagSNP) approach to select 395 tagSNPs in 15 genes involved in folate and vitamin B-12 metabolism. Genotyping was done using the Illumina GoldenGate or Sequenom platforms. Risk factor and dietary data were collected using self-completed questionnaires. Microsatellite instability (MSI) status was determined using standard techniques, and tumor subsite was obtained from pathology reports. The association between SNPs and colorectal cancer was assessed using conditional logistic regression with sibships as the matching factor and assuming a log additive or codominant model. Results: In the log additive model, two linked (r(2) = 0.99) tagSNPs in the DHFR gene (rs1677693 and rs1643659) were associated with a significant decrease in colorectal cancer risk after correction for multiple testing (odds ratio, 0.87; 95% confidence interval, 0.71-0.94; P = 0.029; and odds ratio, 0.87; 95% confidence interval, 0.71-0.95; P = 0.034 for rs1677693 and rs1643659, respectively). These two linked (r(2) = 0.99) tagSNPs and one tagSNP in the MTR gene (rs4659744) were significantly associated with reduced colorectal cancer risk only among individuals not using multivitamin supplements. Conclusions: Overall, we found only moderate evidence that genetic variation in 15 folate pathway genes may affect colorectal cancer risk except in non-multivitamin users. Impact: This study suggests that multivitamin supplement use may modify the association between folate pathway genes and colorectal cancer risk in a post-folic-acid-supplemented population. Cancer Epidemiol Biomarkers Prev; 19(7); 1812-21. (C) 2010 AACR.
C1 [Levine, A. Joan] Univ So Calif, Dept Prevent Med, Keck Sch Med, Los Angeles, CA 90033 USA.
   [Kennedy, Kathleen; Duggan, David J.] Translat Genom Res Inst, Phoenix, AZ USA.
   [Poynter, Jenny N.] Univ Minnesota, Div Pediat Epidemiol & Clin Res, Minneapolis, MN USA.
   [Campbell, Peter T.] Amer Canc Soc, Epidemiol Res Program, Atlanta, GA 30329 USA.
   [Newcomb, Polly; Ulrich, Cornelia M.] Fred Hutchinson Canc Res Ctr, Seattle, WA 98104 USA.
   [Martinez, Maria Elena] Univ Arizona, Arizona Canc Ctr, Tucson, AZ USA.
   [Martinez, Maria Elena] Univ Arizona, Mel & Enid Zuckerman Coll Publ Hlth, Tucson, AZ USA.
   [Hopper, John L.] Univ Melbourne, Ctr Mol Environm Genet & Analyt Epidemiol, Melbourne, Vic, Australia.
   [Le Marchand, Loic] Univ Hawaii, Canc Res Ctr Hawaii, Honolulu, HI 96813 USA.
   [Baron, John A.] Dartmouth Coll, Hitchcock Med Ctr, Dartmouth Med Sch, Dept Med, Hanover, NH 03756 USA.
   [Baron, John A.] Dartmouth Coll, Hitchcock Med Ctr, Dartmouth Med Sch, Dept Community & Family Med, Hanover, NH 03756 USA.
   [Limburg, Paul J.] Mayo Clin, Rochester, MN USA.
   [Ulrich, Cornelia M.] German Canc Res Ctr, D-6900 Heidelberg, Germany.
C3 University of Southern California; Translational Genomics Research Institute; University of Minnesota System; University of Minnesota Twin Cities; American Cancer Society; Fred Hutchinson Cancer Center; Arizona Center Cancer Care; University of Arizona; University of Arizona; University of Melbourne; University of Hawaii System; Cancer Research Center of Hawaii; Dartmouth College; Dartmouth College; Mayo Clinic; Helmholtz Association; German Cancer Research Center (DKFZ)
RP Levine, AJ (corresponding author), Univ So Calif, Dept Prevent Med, Keck Sch Med, NRT 1450 Biggy St,Room 1509A, Los Angeles, CA 90033 USA.
EM ajoanlev@usc.edu
FU National Cancer Institute, National Institutes of Health [CA-95-011]; Australasian Colorectal Cancer Family Registry [U01 CA097735]; USC Familial Colorectal Neoplasia Collaborative Group [U01 CA074799]; Mayo Clinic [U01 CA074800]; Ontario Registry for Studies of Familial Colorectal Cancer [U01 CA074783]; Seattle Colorectal Cancer Family Registry [U01 CA074794]; University of Hawaii Colorectal Cancer Family Registry [U01 CA074806]; NCI [R01 CA112237, T32 CA009142, PO1 CA41108, CA-23074, CA 956060]; National Cancer Institute of Canada; National Cancer Institute [T32CA009142] Funding Source: NIH RePORTER
CR Ashokkumar B, 2007, AM J CLIN NUTR, V86, P159, DOI 10.1093/ajcn/86.1.159
   Bailey SW, 2009, P NATL ACAD SCI USA, V106, P15424, DOI 10.1073/pnas.0902072106
   Banerjee D, 2002, BBA-MOL BASIS DIS, V1587, P164, DOI 10.1016/S0925-4439(02)00079-0
   Barrett JC, 2005, BIOINFORMATICS, V21, P263, DOI 10.1093/bioinformatics/bth457
   Beetstra S, 2005, MUTAT RES-FUND MOL M, V578, P317, DOI 10.1016/j.mrfmmm.2005.05.012
   Blount BC, 1997, P NATL ACAD SCI USA, V94, P3290, DOI 10.1073/pnas.94.7.3290
   Chang SC, 2007, INT J COLORECTAL DIS, V22, P483, DOI 10.1007/s00384-006-0190-x
   Charles D, 2004, BMJ-BRIT MED J, V329, P1375, DOI 10.1136/bmj.329.7479.1375
   Chen J, 1996, CANCER RES, V56, P4862
   Cole BF, 2007, JAMA-J AM MED ASSOC, V297, P2351, DOI 10.1001/jama.297.21.2351
   Conneely KN, 2007, AM J HUM GENET, V81, P1158, DOI 10.1086/522036
   Curtin K, 2004, CANCER EPIDEM BIOMAR, V13, P285, DOI 10.1158/1055-9965.EPI-03-0083
   Curtin K, 2007, CARCINOGENESIS, V28, P1672, DOI 10.1093/carcin/bgm089
   de Vogel S, 2009, CANCER EPIDEM BIOMAR, V18, P3086, DOI 10.1158/1055-9965.EPI-09-0289
   Dietrich M, 2005, J AM COLL NUTR, V24, P266, DOI 10.1080/07315724.2005.10719474
   Dulucq S, 2008, BLOOD, V111, P3692, DOI 10.1182/blood-2007-09-110593
   Duthie SJ, 2004, P NUTR SOC, V63, P571, DOI 10.1079/PNS2004
   Ehrlich M, 2002, ONCOGENE, V21, P5400, DOI 10.1038/sj.onc.1205651
   Figueiredo JC, 2010, CANCER CAUSE CONTROL, V21, P597, DOI 10.1007/s10552-009-9489-6
   Figueiredo JC, 2009, JNCI-J NATL CANCER I, V101, P432, DOI 10.1093/jnci/djp019
   Ganji V, 2006, J NUTR, V136, P153, DOI 10.1093/jn/136.1.153
   Gellekink H, 2007, EUR J HUM GENET, V15, P103, DOI 10.1038/sj.ejhg.5201713
   Giovannucci E, 2002, J NUTR, V132, P2350S, DOI 10.1093/jn/132.8.2350S
   Goto Y, 2001, CLIN CANCER RES, V7, P1952
   Guerreiro CS, 2008, AM J CLIN NUTR, V88, P1413, DOI 10.3945/ajcn.2008.25877
   Hirsch S, 2009, EUR J GASTROEN HEPAT, V21, P346, DOI 10.1097/MEG.0b013e328306ccdb
   Jacques PF, 1999, NEW ENGL J MED, V340, P1449, DOI 10.1056/NEJM199905133401901
   Jiang QT, 2005, CANCER DETECT PREV, V29, P146, DOI 10.1016/j.cdp.2004.11.004
   Jones PA, 2007, CELL, V128, P683, DOI 10.1016/j.cell.2007.01.029
   Kalmbach RD, 2008, J NUTR, V138, P2323, DOI 10.3945/jn.108.096404
   Kalmbach RD, 2008, AM J CLIN NUTR, V88, P763, DOI 10.1093/ajcn/88.3.763
   Keku T, 2002, CANCER EPIDEM BIOMAR, V11, P1611
   Kelly P, 1997, AM J CLIN NUTR, V65, P1790, DOI 10.1093/ajcn/65.6.1790
   Kim YI, 2003, J NUTR, V133, P3731S, DOI 10.1093/jn/133.11.3731S
   Kim YI, 2004, AM J CLIN NUTR, V80, P1123, DOI 10.1093/ajcn/80.5.1123
   Koushik A, 2006, CANCER EPIDEM BIOMAR, V15, P2408, DOI 10.1158/1055-9965.EPI-06-0624
   Le Marchand L, 2005, CANCER EPIDEM BIOMAR, V14, P1198, DOI 10.1158/1055-9965.EPI-04-0840
   Levine AJ, 2010, CANCER EPIDEM BIOMAR, V19, P89, DOI 10.1158/1055-9965.EPI-09-0727
   Lucock M, 2000, MOL GENET METAB, V71, P121, DOI 10.1006/mgme.2000.3027
   Ma J, 1999, CANCER EPIDEM BIOMAR, V8, P825
   Ma J, 1997, CANCER RES, V57, P1098
   Marchand LL, 2002, CANCER CAUSE CONTROL, V13, P239, DOI 10.1023/A:1015057614870
   Martínez ME, 2006, GASTROENTEROLOGY, V131, P1706, DOI 10.1053/j.gastro.2006.09.010
   Mason JB, 2007, CANCER EPIDEM BIOMAR, V16, P1325, DOI 10.1158/1055-9965.EPI-07-0329
   Matsuo K, 2005, CARCINOGENESIS, V26, P2164, DOI 10.1093/carcin/bgi196
   Matsuo Keitaro, 2002, ASIAN PAC J CANCER PREV, V3, P353
   Murtaugh MA, 2007, CANCER CAUSE CONTROL, V18, P153, DOI 10.1007/s10552-006-0099-2
   Newcomb PA, 2007, CANCER EPIDEM BIOMAR, V16, P2331, DOI 10.1158/1055-9965.EPI-07-0648
   Otani T, 2005, NUTR CANCER, V53, P42, DOI 10.1207/s15327914nc5301_5
   Parle-McDermott A, 2007, AM J MED GENET A, V143A, P1174, DOI 10.1002/ajmg.a.31725
   Pogribny IP, 2009, CELL MOL LIFE SCI, V66, P2249, DOI 10.1007/s00018-009-0015-5
   Sharp L, 2008, BRIT J NUTR, V99, P379, DOI 10.1017/S0007114507801073
   Shen R, 2005, MUTAT RES-FUND MOL M, V573, P70, DOI 10.1016/j.mrfmmm.2004.07.022
   Slattery ML, 1999, CANCER EPIDEM BIOMAR, V8, P513
   Song J, 2000, CANCER RES, V60, P5434
   Song J, 2000, CANCER RES, V60, P3191
   Stanislawska-Sachadyn A, 2008, HUM GENET, V123, P289, DOI 10.1007/s00439-008-0475-y
   Steck SE, 2008, J NUTRIGENET NUTRIGE, V1, P196, DOI 10.1159/000136651
   Stolzenberg-Solomon RZ, 2006, AM J CLIN NUTR, V83, P895, DOI 10.1093/ajcn/83.4.895
   Stram DO, 2000, AM J EPIDEMIOL, V151, P358, DOI 10.1093/oxfordjournals.aje.a010214
   Sweeney MR, 2009, BMC PUBLIC HEALTH, V9, P0, DOI 10.1186/1471-2458-9-295
   Troen AM, 2006, J NUTR, V136, P189, DOI 10.1093/jn/136.1.189
   Ulrich CM, 2005, J NUTR, V135, P2698, DOI 10.1093/jn/135.11.2698
   Ulrich CM, 2005, CANCER EPIDEM BIOMAR, V14, P2509, DOI 10.1158/1055-9965.EPI-05-0261
   Ulrich CM, 2006, CANCER EPIDEM BIOMAR, V15, P189, DOI 10.1158/1055-9965.EPI-152CO
   Ulvik A, 2004, CANCER EPIDEM BIOMAR, V13, P2175
   Van Guelpen B, 2006, GUT, V55, P0, DOI 10.1136/gut.2005.085480
   Wang JW, 2006, INT J CANCER, V118, P991, DOI 10.1002/ijc.21438
   XU X, 2009, FOLATE CANC EPIDEMIO, V0, P0
   Xu XR, 2007, AM J CLIN NUTR, V85, P1098, DOI 10.1093/ajcn/85.4.1098
   Yeung L, 2008, JAMA-J AM MED ASSOC, V300, P2486, DOI 10.1001/jama.2008.742
   Yin G, 2004, CANCER SCI, V95, P908, DOI 10.1111/j.1349-7006.2004.tb02201.x
   Yu K, 2010, EUR J HUM GENET, V18, P370, DOI 10.1038/ejhg.2009.131
NR 73
TC 31
Z9 35
U1 0
U2 1
PU AMER ASSOC CANCER RESEARCH
PI PHILADELPHIA
PA 615 CHESTNUT ST, 17TH FLOOR, PHILADELPHIA, PA 19106-4404 USA
SN 1055-9965
EI 1538-7755
J9 CANCER EPIDEM BIOMAR
JI Cancer Epidemiol. Biomarkers Prev.
PD JUL 15
PY 2010
VL 19
IS 7
BP 1812
EP 1821
DI 10.1158/1055-9965.EPI-10-0151
PG 10
WC Oncology; Public, Environmental & Occupational Health
SC Oncology; Public, Environmental & Occupational Health
GA 621OU
UT WOS:000279590100017
PM 20615890
DA 2025-02-23
ER

PT J
AU Kim, J
   Kim, MK
   Lee, JK
   Kim, JH
   Son, SK
   Song, ES
   Lee, KB
   Lee, JP
   Lee, JM
   Yun, YM
AF Kim, Jeongseon
   Kim, Mi Kyung
   Lee, Jae Kwan
   Kim, Jae-Hoon
   Son, Sung Kyong
   Song, Eun-Seop
   Lee, Kwang Beom
   Lee, Jung Pil
   Lee, Jong Min
   Yun, Young Mi
TI Intakes of Vitamin A, C, and E, and β-Carotene Are Associated With Risk of Cervical Cancer: A Case-Control Study in Korea
SO NUTRITION AND CANCER-AN INTERNATIONAL JOURNAL
LA English
DT Article
ID human-papillomavirus infection; american-indian women; intraepithelial neoplasia; serum carotenoids; dietary-intake; antioxidant vitamins; natural-history; nutrient status; uterine cervix; hpv infection
AB Cervical cancer is one of the most common gynecological malignancies in Korea, although the incidence has been declining in recent years. This study explored whether antioxidant vitamin intakes influenced the risk of cervical cancer. The association between antioxidant vitamin intakes and cervical cancer risk was calculated for 144 cervical cancer cases and 288 age-matched, hospital-based controls using unconditional logistic regression models. Cases reported statistically lower mean dietary intakes of vitamin A, -carotene, and vitamin C than did controls. Total intakes of vitamins A and E, which included both dietary and supplement intake, were also lower in cases. Those patients in the highest quartiles of dietary vitamin A, -carotene, and vitamin C intakes had statistically significantly lower cervical cancer risks than those in the lowest quartiles for vitamin A, -carotene, and vitamin C: odds ratio (OR) = 0.36 [95% confidence interval (CI) = 0.19-0.69), OR = 0.48 (CI = 0.26-0.88), and OR = 0.36 (CI = 0.18-0.69), respectively. Total intakes of vitamins A, C, and E were strongly inversely associated with cervical cancer risk: OR = 0.35 (CI = 0.19-0.65), OR = 0.35 (CI = 0.19-0.66), and OR = 0.53 (CI = 0.28-0.99), respectively. The findings support a role for increased antioxidant vitamin intake in decreasing the risk of cervical cancer. These associations need to be assessed in large prospective studies with long-term follow-up.
C1 [Kim, Jeongseon; Kim, Mi Kyung; Yun, Young Mi] Natl Canc Ctr, Kyunggido, South Korea.
   [Lee, Jae Kwan] Korea Univ, Coll Med, Seoul 136705, South Korea.
   [Kim, Jae-Hoon] Yonsei Univ, Coll Med, Seoul, South Korea.
   [Son, Sung Kyong] Chungnam Natl Univ Hosp, Coll Med, Taejon, South Korea.
   [Song, Eun-Seop] Inha Univ, Inchon, South Korea.
   [Lee, Kwang Beom] Gachon Univ Med & Sci, Gil Med Ctr, Inchon, South Korea.
   [Lee, Jung Pil] Ajou Univ, Sch Med, Suwon 441749, South Korea.
   [Lee, Jong Min] Kyung Hee Univ, Coll Med, EW Neo Med Ctr, Seoul, South Korea.
C3 National Cancer Center - Korea (NCC); Korea University; Korea University Medicine (KU Medicine); Yonsei University; Yonsei University Health System; Chungnam National University; Chungnam National University Hospital; Inha University; Gachon University; Ajou University; Kyung Hee University
RP Kim, MK (corresponding author), Natl Canc Ctr, Canc Epidemiol Branch, 111 Jungbalsan Ro, Goyang Si 411769, Kyunggi Do, South Korea.
EM alrud@ncc.re.kr
CR Anderson R, 1990, WORLD REV NUTR DIET, V62, P27
   BASU J, 1991, CANCER DETECT PREV, V15, P165
   Cheng Y, 2003, FOOD CHEM TOXICOL, V41, P1045, DOI 10.1016/S0278-6915(03)00032-2
   Chung HH, 2006, INT J GYNECOL CANCER, V16, P1833, DOI 10.1111/j.1525-1438.2006.00708.x
   Conner EM, 1996, NUTRITION, V12, P274, DOI 10.1016/S0899-9007(96)00000-8
   Cui Y, 2008, AM J CLIN NUTR, V87, P1009, DOI 10.1093/ajcn/87.4.1009
   CUZICK J, 1990, BRIT J CANCER, V62, P651, DOI 10.1038/bjc.1990.348
   Elkas J, 1998, CURR OPIN OBSTET GYN, V10, P47
   Frei B, 1994, NATURAL ANTIOXIDANTS IN HUMAN HEALTH AND DISEASE, V0, P0
   García-Closas R, 2005, INT J CANCER, V117, P629, DOI 10.1002/ijc.21193
   Giuliano AR, 2003, J INFECT DIS, V188, P1508, DOI 10.1086/379197
   Goodman MT, 1998, CANCER EPIDEM BIOMAR, V7, P537
   GUO WD, 1994, INT J EPIDEMIOL, V23, P1127, DOI 10.1093/ije/23.6.1127
   HERRERO R, 1991, AM J EPIDEMIOL, V134, P1335, DOI 10.1093/oxfordjournals.aje.a116036
   Hirose K, 1998, J EPIDEMIOL, V8, P6
   Ho GYF, 1998, NEW ENGL J MED, V338, P423, DOI 10.1056/NEJM199802123380703
   Jung WW, 2004, J MICROBIOL, V42, P255
   Kanetsky PA, 1998, NUTR CANCER, V31, P31, DOI 10.1080/01635589809514675
   KENKT P, 1988, INT J EPIDEMIOL, V17, P281
   Kim J, 2003, ASIA PAC J CLIN NUTR, V12, P251
   Kim JW, 2002, KOREAN J OBSTET GYNE, V45, P145
   KOECHLIN A, 1988, ALTERN MED REV, V3, P174
   KOUTSKY LA, 1992, NEW ENGL J MED, V327, P1272, DOI 10.1056/NEJM199210293271804
   LAVECCHIA C, 1984, INT J CANCER, V34, P319
   LAVECCHIA C, 1988, GYNECOL ONCOL, V30, P187, DOI 10.1016/0090-8258(88)90023-6
   Lee GJ, 2005, J KOREAN MED SCI, V20, P267, DOI 10.3346/jkms.2005.20.2.267
   Londesborough P, 1996, INT J CANCER, V69, P364
   MARSHALL JR, 1983, JNCI-J NATL CANCER I, V70, P847
   MOSCICKI AB, 1992, J INFECT DIS, V166, P951, DOI 10.1093/infdis/166.5.951
   Nagata C, 1999, BRIT J CANCER, V81, P1234, DOI 10.1038/sj.bjc.6690834
   Naidu MSK, 2007, INDIAN J CLIN BIOCHE, V22, P140, DOI 10.1007/BF02913333
   NIKI E, 1991, AM J CLIN NUTR, V54, PS1119, DOI 10.1093/ajcn/54.6.1119s
   PALAN PR, 1991, NUTR CANCER, V15, P13, DOI 10.1080/01635589109514106
   PALAN PR, 1988, J NATL CANCER I, V80, P454, DOI 10.1093/jnci/80.6.454
   Palli D, 2003, CARCINOGENESIS, V24, P739, DOI 10.1093/carcin/bgg003
   Parkin DM, 2005, CA-CANCER J CLIN, V55, P74, DOI 10.3322/canjclin.55.2.74
   PETERHANS E, 1997, J NUTR, V127, P962
   POTISCHMAN N, 1993, J NUTR, V123, P424, DOI 10.1093/jn/123.suppl_2.424
   POTISCHMAN N, 1991, AM J EPIDEMIOL, V134, P1347, DOI 10.1093/oxfordjournals.aje.a116037
   Prasad KN, 1999, J AM COLL NUTR, V18, P13, DOI 10.1080/07315724.1999.10718822
   Rajkumar T, 2003, BRIT J CANCER, V88, P1388, DOI 10.1038/sj.bjc.6600902
   ROMNEY SL, 1985, AM J OBSTET GYNECOL, V151, P976, DOI 10.1016/0002-9378(85)90677-5
   Romney SL, 1997, GYNECOL ONCOL, V65, P483, DOI 10.1006/gyno.1997.4697
   Schiff MA, 2001, CANCER EPIDEM BIOMAR, V10, P1219
   Sedjo RL, 2002, CANCER EPIDEM BIOMAR, V11, P876
   Shannon J, 2002, CANCER CAUSE CONTROL, V13, P691, DOI 10.1023/A:1020289618161
   Shin HR, 2008, INT J CANCER, V122, P393, DOI 10.1002/ijc.23015
   Slattery M L, 1990, EPIDEMIOLOGY, V1, P8, DOI 10.1097/00001648-199001000-00004
   VANEENWYK J, 1991, INT J CANCER, V48, P34, DOI 10.1002/ijc.2910480107
   VANEENWYK J, 1992, CANCER EPIDEM BIOMAR, V1, P119
   WASSERTHEILSMOLLER S, 1981, AM J EPIDEMIOL, V114, P714, DOI 10.1093/oxfordjournals.aje.a113243
   Willett WC, 1998, NUTRITIONAL EPIDEMIOLOGY: MONOGRAPHS IN EPIDEMIOLOGY AND BIOSTATISTICS, V2nd, P0
   World Cancer Research Fund / American Institute for Cancer research, 2007, FOOD, V0, Physical Activity
   Yeo ASS, 2000, NUTR CANCER, V38, P141, DOI 10.1207/S15327914NC382_1
   ZIEGLER RG, 1990, AM J EPIDEMIOL, V132, P432, DOI 10.1093/oxfordjournals.aje.a115678
NR 56
TC 47
Z9 58
U1 0
U2 16
PU ROUTLEDGE JOURNALS, TAYLOR & FRANCIS LTD
PI ABINGDON
PA 2-4 PARK SQUARE, MILTON PARK, ABINGDON OX14 4RN, OXON, ENGLAND
SN 0163-5581
EI 1532-7914
J9 NUTR CANCER
JI Nutr. Cancer
PD JUN 15
PY 2010
VL 62
IS 2
BP 181
EP 189
DI 10.1080/01635580903305326
PG 9
WC Oncology; Nutrition & Dietetics
SC Oncology; Nutrition & Dietetics
GA 547FC
UT WOS:000273870700006
PM 20099192
DA 2025-02-23
ER

PT J
AU Laiyemo, AO
   Kamangar, F
   Marcus, PM
   Taylor, PR
   Virtamo, J
   Albanes, D
   Stolzenberg-Solomon, RZ
AF Laiyemo, Adeyinka O.
   Kamangar, Farin
   Marcus, Pamela M.
   Taylor, Philip R.
   Virtamo, Jarmo
   Albanes, Demetrius
   Stolzenberg-Solomon, Rachael Z.
TI Atrophic gastritis and the risk of incident colorectal cancer
SO CANCER CAUSES & CONTROL
LA English
DT Article
DE Serum pepsinogen; Atrophic gastritis; Colorectal cancer
ID proton-pump inhibitor; helicobacter-pylori; dietary factors; serum gastrin; pepsinogen-i; follow-up; colon; neoplasia; mucosa; trial
AB Previous studies evaluating whether risk factors for gastric cancer are also associated with colorectal cancer (CRC) have shown inconsistent results. We prospectively examined the association of atrophic gastritis, a pre-malignant condition for gastric cancer and long-term sequelae common to many exposure factors, and the risk of incident CRC. A total of 20,928 Finnish male smokers, aged 50-69, who were participants in the Alpha-Tocopherol, Beta-Carotene Cancer Prevention Study (ATBC) had serum pepsinogen I (SPGI) levels measured. Participants with low SPGI levels (< 25 mu g/l; n = 1,665) were invited for gastroscopy. Of these, 1,059 (63.6%) participants underwent gastroscopy and atrophic gastritis was histologically confirmed in 1,006 (95.0%) participants. We used Cox proportional hazards regression to evaluate the risk of incident CRC. During a mean follow-up of 11.3 years (236,258 person-years), 425 incident CRCs were diagnosed. The incidence rates were 1.82, 1.48, and 1.82 per 1,000 person-years of follow-up for participants with normal SPGI (a parts per thousand yen25 mu g/l), low SPGI, and histologically confirmed atrophic gastritis, respectively. Compared to subjects with normal SPGI, there was no increased risk of CRC among subjects with low SPGI (Adjusted Hazard Ratio (HR) = 0.71; 95% CI: 0.47-1.05) and among those with histologically confirmed atrophic gastritis (Adjusted HR = 0.86; 95% CI: 0.55-1.34). Atrophic gastritis is not associated with an increased risk of colorectal cancer among male smokers.
C1 [Laiyemo, Adeyinka O.] NCI, Canc Prevent Fellowship Program, Biometry Res Grp, Canc Prevent Div, Bethesda, MD 20892 USA.
   [Virtamo, Jarmo] Natl Inst Hlth & Welf, Dept Chron Dis Prevent, Helsinki, Finland.
   [Taylor, Philip R.] NCI, Genet Epidemiol Branch, Div Canc Epidemiol & Genet, NIH, Bethesda, MD 20892 USA.
   [Laiyemo, Adeyinka O.] NCI, Canc Prevent Fellowship Program, Off Prevent Oncol, NIH, Bethesda, MD 20892 USA.
   [Laiyemo, Adeyinka O.; Marcus, Pamela M.] NCI, Biometry Res Grp, Canc Prevent Div, NIH, Bethesda, MD 20892 USA.
   [Kamangar, Farin; Albanes, Demetrius; Stolzenberg-Solomon, Rachael Z.] NCI, Nutr Epidemiol Branch, Div Canc Epidemiol & Genet, NIH, Bethesda, MD 20892 USA.
   [Kamangar, Farin] Morgan State Univ, Sch Community Hlth & Policy, Dept Publ Hlth Anal, Baltimore, MD 21239 USA.
C3 National Institutes of Health (NIH) - USA; NIH National Cancer Institute (NCI); Finland National Institute for Health & Welfare; National Institutes of Health (NIH) - USA; NIH National Cancer Institute (NCI); NIH National Cancer Institute- Division of Cancer Epidemiology & Genetics; National Institutes of Health (NIH) - USA; NIH National Cancer Institute (NCI); National Institutes of Health (NIH) - USA; NIH National Cancer Institute (NCI); National Institutes of Health (NIH) - USA; NIH National Cancer Institute (NCI); NIH National Cancer Institute- Division of Cancer Epidemiology & Genetics; Morgan State University
RP Laiyemo, AO (corresponding author), NCI, Canc Prevent Fellowship Program, Biometry Res Grp, Canc Prevent Div, 6130 Execut Blvd,Suite 3131, Bethesda, MD 20892 USA.
EM laiyemoa@mail.nih.gov
FU National Institutes of Health, Division of Cancer Epidemiology and Genetics; National Cancer Institute; Division of Cancer Prevention, National Institutes of Health, Department of Health and Human Services; National Cancer Institute [ZIACP010195] Funding Source: NIH RePORTER
CR Alpha-Tocopherol Beta Carotene Cancer Prevention Study Group, 1994, N ENGL J MED, V330, P1029, DOI 10.1056/NEJM199404143301501
   [Anonymous], 2004, GLOBOCAN 2002 CANC I, V0, P0
   BUIATTI E, 1989, INT J CANCER, V44, P611, DOI 10.1002/ijc.2910440409
   *CANC PREV STUD GR, 1994, ANN EPIDEMIOL, V4, P1
   CICCOTOSTO GD, 1995, GASTROENTEROLOGY, V109, P1142, DOI 10.1016/0016-5085(95)90572-3
   Hollande F, 1997, GASTROENTEROLOGY, V113, P1576, DOI 10.1053/gast.1997.v113.pm9352860
   JONES M, 2007, WORLD J SURG ONCOL, V12, P51
   KIKENDALL JW, 1992, AM J GASTROENTEROL, V87, P1394
   Korhonen P, 2002, ACTA ONCOL, V41, P381, DOI 10.1080/028418602760169442
   Kuipers EJ, 2006, GUT, V55, P1217, DOI 10.1136/gut.2005.090514
   LEE JK, 1995, INT J EPIDEMIOL, V24, P33, DOI 10.1093/ije/24.1.33
   Limburg PJ, 2002, CANCER EPIDEM BIOMAR, V11, P1095
   Machida-Montani A, 2007, HELICOBACTER, V12, P328, DOI 10.1111/j.1523-5378.2007.00513.x
   Miki Kazumasa, 2006, GASTRIC CANCER, V9, P245, DOI 10.1007/s10120-006-0397-0
   NEWBOLD KM, 1989, J CLIN PATHOL, V42, P523, DOI 10.1136/jcp.42.5.523
   PENMAN ID, 1994, GASTROENTEROLOGY, V106, P1263, DOI 10.1016/0016-5085(94)90018-3
   PRICE AB, 1991, J GASTROEN HEPATOL, V6, P209, DOI 10.1111/j.1440-1746.1991.tb01468.x
   RAMON JM, 1993, CANCER, V71, P1731, DOI 10.1002/1097-0142(19930301)71:5<1731::AID-CNCR2820710505>3.0.CO;2-X
   Robertson DJ, 2007, GASTROENTEROLOGY, V133, P755, DOI 10.1053/j.gastro.2007.06.014
   Robertson DJ, 2009, CLIN GASTROENTEROL H, V7, P163, DOI 10.1016/j.cgh.2008.09.006
   SAMLOFF IM, 1982, GASTROENTEROLOGY, V82, P26
   SEITZ JF, 1991, J CLIN GASTROENTEROL, V13, P541
   Siersema PD, 2006, GASTROINTEST ENDOSC, V63, P581, DOI 10.1016/j.gie.2005.08.043
   SMITH JP, 1989, DIGEST DIS SCI, V34, P171, DOI 10.1007/BF01536047
   Thorburn CM, 1998, GASTROENTEROLOGY, V115, P275, DOI 10.1016/S0016-5085(98)70193-3
   van Soest EM, 2008, AM J GASTROENTEROL, V103, P966, DOI 10.1111/j.1572-0241.2007.01665.x
   Varis K, 1998, SCAND J GASTROENTERO, V33, P294, DOI 10.1080/00365529850170892
   VARIS K, 1991, SCAND J GASTROENTERO, V26, P117, DOI 10.3109/00365529109103998
   Varis K, 2000, SCAND J GASTROENTERO, V35, P950
   WONG K, 1991, GUT, V32, P1352, DOI 10.1136/gut.32.11.1352
   Yanaoka K, 2008, CANCER EPIDEM BIOMAR, V17, P838, DOI 10.1158/1055-9965.EPI-07-2762
   Yang YX, 2007, GASTROENTEROLOGY, V133, P748, DOI 10.1053/j.gastro.2007.06.022
   YAPP R, 1992, DIGEST DIS SCI, V37, P481, DOI 10.1007/BF01307566
   Zumkeller N, 2007, EUR J CANCER, V43, P1283, DOI 10.1016/j.ejca.2007.03.005
NR 34
TC 9
Z9 9
U1 0
U2 1
PU SPRINGER
PI DORDRECHT
PA VAN GODEWIJCKSTRAAT 30, 3311 GZ DORDRECHT, NETHERLANDS
SN 0957-5243
EI 1573-7225
J9 CANCER CAUSE CONTROL
JI Cancer Causes Control
PD JAN 15
PY 2010
VL 21
IS 1
BP 163
EP 170
DI 10.1007/s10552-009-9446-4
PG 8
WC Oncology; Public, Environmental & Occupational Health
SC Oncology; Public, Environmental & Occupational Health
GA 543FB
UT WOS:000273555400019
PM 19838812
DA 2025-02-23
ER

PT J
AU Brevik, A
   Joshi, AD
   Corral, R
   Onland-Moret, NC
   Siegmund, KD
   Le Marchand, L
   Baron, JA
   Martinez, ME
   Haile, RW
   Ahnen, DJ
   Sandler, RS
   Lance, P
   Stern, MC
AF Brevik, Asgeir
   Joshi, Amit D.
   Corral, Roman
   Onland-Moret, N. Charlotte
   Siegmund, Kimberly D.
   Le Marchand, Loic
   Baron, John A.
   Martinez, Maria Elena
   Haile, Robert W.
   Ahnen, Dennis J.
   Sandler, Robert S.
   Lance, Peter
   Stern, Mariana C.
TI Polymorphisms in Base Excision Repair Genes as Colorectal Cancer Risk Factors and Modifiers of the Effect of Diets High in Red Meat
SO CANCER EPIDEMIOLOGY BIOMARKERS & PREVENTION
LA English
DT Article
ID single-nucleotide polymorphisms; singapore chinese health; heterocyclic amines; prostate-cancer; colon-cancer; carcinogenesis; population; variants; pathway
AB Background: A diet high in red meat is an established colorectal cancer (CRC) risk factor. Carcinogens generated during meat cooking have been implicated as causal agents and can induce oxidative DNA damage, which elicits repair by the base excision repair (BER) pathway. Methods: Using a family-based study, we investigated the role of polymorphisms in 4 BER genes (APEX1 Gln51His, Asp148Glu; OGG1 Ser236Cys; PARP Val742Ala; and XRCC1 Arg194Trp, Arg280His, Arg399Gln) as potential CRC risk factors and modifiers of the association between diets high in red meat or poultry and CRC risk. We tested for gene-environment interactions using case-only analyses (n = 577) and compared statistically significant results with those obtained using case-unaffected sibling comparisons (n = 307 sibships). Results: Carriers of the APEX1 codon 51 Gln/His genotype had a reduced CRC risk compared with carriers of the Gln/Gln genotype (odds ratio (OR) - 0.15, 95% CI - 0.03-0.69, P - 0.015). The association between higher red meat intake (>3 servings per week) and CRC was modified by the PARP Val762Ala single-nucleotide polymorphisms (SNP; case-only interaction P = 0.026). This SNP also modified the association between higher intake of high-temperature cooked red meat (case-only interaction P = 0.0009). Conclusions: We report evidence that the BER pathway PARP gene modifies the association of diets high in red meat cooked at high temperatures with risk of CRC. Impact: Our findings suggest a contribution to colorectal carcinogenesis of free radical damage as one of the possible harmful effects of a diet high in red meat. Cancer Epidemiol Biomarkers Prev; 19(12); 3167-73. (C) 2010 AACR.
C1 [Brevik, Asgeir; Joshi, Amit D.; Corral, Roman; Onland-Moret, N. Charlotte; Siegmund, Kimberly D.; Haile, Robert W.; Stern, Mariana C.] Univ So Calif, Keck Sch Med, Kenneth Norris Jr Comprehens Canc Ctr, Dept Prevent Med, Los Angeles, CA 90089 USA.
   [Le Marchand, Loic] Univ Hawaii, Canc Res Ctr Hawaii, Honolulu, HI 96813 USA.
   [Baron, John A.] Dartmouth Med Sch, Lebanon, NH USA.
   [Martinez, Maria Elena; Lance, Peter] Arizona Canc Ctr, Tucson, AZ USA.
   [Ahnen, Dennis J.] Denver Dept Vet Affairs Med Ctr, Dept Med, Denver, CO USA.
   [Ahnen, Dennis J.] Univ Colorado, Denver Sch Med, Boulder, CO 80309 USA.
   [Sandler, Robert S.] Univ N Carolina, Dept Med, Chapel Hill, NC USA.
C3 University of Southern California; Cancer Research Center of Hawaii; University of Hawaii System; Dartmouth College; Arizona Center Cancer Care; University of Colorado System; University of Colorado Anschutz Medical Campus; University of Colorado Boulder; University of North Carolina; University of North Carolina Chapel Hill
RP Stern, MC (corresponding author), Univ So Calif, Keck Sch Med, Kenneth Norris Jr Comprehens Canc Ctr, Dept Prevent Med, 1441 Eastlake Ave,Room 5421A, Los Angeles, CA 90089 USA.
EM marianas@usc.edu
FU NCI [5UO1074799]; American Cancer Society [RSF-09-020-01-CNE]; NIEHS [5P30 ES07048]; Wright Foundation [5P30 ES07048]; Norwegian Research council [173753]; Henning och Johan Throne-Holsts foundation for the advancement of scientific research; Dutch Cancer Institute
CR Berndt SI, 2007, CANCER RES, V67, P1395, DOI 10.1158/0008-5472.CAN-06-1390
   Bibikova M, 2007, GENOMICS, V89, P666, DOI 10.1016/j.ygeno.2007.02.005
   Bingham SA, 2002, J NUTR, V132, P3522S, DOI 10.1093/jn/132.11.3522S
   Butler LM, 2003, AM J EPIDEMIOL, V157, P434, DOI 10.1093/aje/kwf221
   Hadi MZ, 2000, NUCLEIC ACIDS RES, V28, P3871, DOI 10.1093/nar/28.20.3871
   Hao BT, 2004, CANCER RES, V64, P4378, DOI 10.1158/0008-5472.CAN-04-0372
   Hung RJ, 2005, AM J EPIDEMIOL, V162, P925, DOI 10.1093/aje/kwi318
   Joshi AD, 2009, CARCINOGENESIS, V30, P472, DOI 10.1093/carcin/bgn260
   Kasahara M, 2008, J EXP CLIN CANC RES, V27, P0, DOI 10.1186/1756-9966-27-49
   Khoury MJ, 1996, AM J EPIDEMIOL, V144, P207
   Knize M G, 1999, ADV EXP MED BIOL, V459, P179
   Lockett KL, 2004, CANCER RES, V64, P6344, DOI 10.1158/0008-5472.CAN-04-0338
   Newcomb PA, 2007, CANCER EPIDEM BIOMAR, V16, P2331, DOI 10.1158/1055-9965.EPI-07-0648
   Nosho K, 2006, EUR J CANCER, V42, P2374, DOI 10.1016/j.ejca.2006.01.061
   Nowell S, 2002, MUTAT RES-FUND MOL M, V506, P175, DOI 10.1016/S0027-5107(02)00164-1
   Pardini B, 2008, MUTAT RES-FUND MOL M, V638, P146, DOI 10.1016/j.mrfmmm.2007.09.008
   Stern MC, 2007, CANCER EPIDEM BIOMAR, V16, P2363, DOI 10.1158/1055-9965.EPI-07-0268
   Stern MC, 2009, J NUTRIGENET NUTRIGE, V2, P273, DOI 10.1159/000308467
   Takanami T, 2005, MUTAT RES-GEN TOX EN, V582, P135, DOI 10.1016/j.mrgentox.2005.01.007
   Turesky RJ, 2002, DRUG METAB REV, V34, P625, DOI 10.1081/DMR-120005665
   Wang XG, 2007, BIOCHEM BIOPH RES CO, V354, P122, DOI 10.1016/j.bbrc.2006.12.162
   World Cancer Research Fund / American Institute for Cancer research, 2007, FOOD, V0, Physical Activity
   Yeh CC, 2005, CANCER LETT, V224, P279, DOI 10.1016/j.canlet.2005.01.029
   Zhang XM, 2005, CANCER RES, V65, P722
NR 24
TC 67
Z9 71
U1 0
U2 10
PU AMER ASSOC CANCER RESEARCH
PI PHILADELPHIA
PA 615 CHESTNUT ST, 17TH FLOOR, PHILADELPHIA, PA 19106-4404 USA
SN 1055-9965
EI 
J9 CANCER EPIDEM BIOMAR
JI Cancer Epidemiol. Biomarkers Prev.
PD DEC 15
PY 2010
VL 19
IS 12
BP 3167
EP 3173
DI 10.1158/1055-9965.EPI-10-0606
PG 7
WC Oncology; Public, Environmental & Occupational Health
SC Oncology; Public, Environmental & Occupational Health
GA 694HP
UT WOS:000285285900018
PM 21037106
DA 2025-02-23
ER

PT J
AU Slattery, ML
   Curtin, K
   Wolff, RK
   Herrick, JS
   Caan, BJ
   Samowitz, W
AF Slattery, Martha L.
   Curtin, Karen
   Wolff, Roger K.
   Herrick, Jennifer S.
   Caan, Bette J.
   Samowitz, Wade
TI Diet, physical activity, and body size associations with rectal tumor mutations and epigenetic changes
SO CANCER CAUSES & CONTROL
LA English
DT Article
DE Diet; Physical activity; Body size; Rectal cancer; Fiber; Vegetables; Grains; Dairy
ID island methylator phenotype; energy-intake; colon-cancer; plant foods; vitamin-d; microsatellite instability; correlated responses; prospective cohort; colorectal-cancer; braf mutations
AB Diet and lifestyle factors have been inconsistently associated with rectal tumors. It is possible that evaluation of specific tumor markers with these factors may help clarify these associations. In this study, we examine energy contributing nutrients, dietary fiber, BMI (kg/m2), and long-term physical activity with TP53 mutations, KRAS2 mutations, and CpG Island Methylator Phenotype (CIMP) in 750 population-based cases of rectal cancer compared to healthy controls. We observed that high levels of physical activity reduced the risk of having TP53 and KRAS2 rectal tumor mutations. Dairy products rich in fat were associated with an increased risk of CIMP+ tumors (OR 1.88 95% CI 0.92, 3.84), while low-fat dairy products reduced risk of CIMP+ tumors (OR 0.56 95% CI 0.29, 1.09). Omega-3 fatty acids were associated with a twofold increased risk of a CIMP+ tumor. High levels of vegetable intake reduced risk of both TP53 mutations (OR 0.73 95% CI 0.54, 1.00; p trend 0.02) and KRAS2 mutations (OR 0.60 95% CI 0.40, 0.89; p trend < 0.01). High intake of whole grains reduced the likelihood of a TP53 mutation (OR 0.74 95% CI 0.56, 0.99), while high intake of refined grains increased the likelihood of a TP53 mutation (OR 1.41 95% CI 1.02, 1.96). Dietary fiber also was associated with reduced risk of TP53 and KRAS2 rectal tumor mutations. Overall, a prudent dietary pattern significantly reduced the likelihood of a KRAS2 tumor mutation (OR 0.68 95% CI 0.47, 0.98; p linear trend 0.03). These data suggest that diet and lifestyle factors are associated with specific types of rectal tumor mutations and epigenetic changes. Findings need confirmation in other studies.
C1 [Slattery, Martha L.; Curtin, Karen; Wolff, Roger K.; Herrick, Jennifer S.] Univ Utah, Dept Med, Salt Lake City, UT 84108 USA.
   [Caan, Bette J.] Kaiser Permanente Med Res Ctr, Oakland, CA 94596 USA.
   [Samowitz, Wade] Univ Utah, Dept Pathol, Salt Lake City, UT 84132 USA.
C3 Utah System of Higher Education; University of Utah; Kaiser Permanente; Utah System of Higher Education; University of Utah
RP Slattery, ML (corresponding author), Univ Utah, Dept Med, Salt Lake City, UT 84108 USA.
EM marty.slattery@hsc.utah.edu
FU Utah Cancer Registry; National Cancer Institute [N01-PC-67000]; State of Utah Department of Health; University of Utah; Northern California Cancer Registry; Sacramento Tumor Registry;  [CA48998];  [CA61757]
CR Burton P, 1998, STAT MED, V17, P1261, DOI 10.1002/(SICI)1097-0258(19980615)17:11<1261::AID-SIM846>3.0.CO;2-Z
   Deneo-Pellegrini H, 2002, EUR J CANCER PREV, V11, P369, DOI 10.1097/00008469-200208000-00009
   EDWARDS S, 1994, AM J EPIDEMIOL, V140, P1020, DOI 10.1093/oxfordjournals.aje.a117192
   Frazier ML, 2003, CANCER RES, V63, P4805
   Friedenreich C, 2006, CANCER EPIDEM BIOMAR, V15, P2398, DOI 10.1158/1055-9965.EPI-06-0595
   Harriss DJ, 2009, COLORECTAL DIS, V0, P0
   Hofseth LJ, 2003, P NATL ACAD SCI USA, V100, P143, DOI 10.1073/pnas.0237083100
   Howard RA, 2008, CANCER CAUSE CONTROL, V19, P939, DOI 10.1007/s10552-008-9159-0
   Hussain SP, 2007, INT J CANCER, V121, P2373, DOI 10.1002/ijc.23173
   Issa JPJ, 2005, GASTROENTEROLOGY, V129, P1121, DOI 10.1053/j.gastro.2005.07.040
   Kuss O, 2007, COMPUT METH PROG BIO, V87, P262, DOI 10.1016/j.cmpb.2007.06.002
   Larsson SC, 2006, EUR J CANCER, V42, P2590, DOI 10.1016/j.ejca.2006.04.015
   Liu Kiang, 1994, ETHNICITY AND DISEASE, V4, P15
   Mao Y, 2003, INT J CANCER, V105, P831, DOI 10.1002/ijc.11159
   Martínez ME, 1998, CANCER EPIDEM BIOMAR, V7, P163
   MCDONALD A, 1991, J AM DIET ASSOC, V91, P1104
   Michels KB, 2000, JNCI-J NATL CANCER I, V92, P1740, DOI 10.1093/jnci/92.21.1740
   Moradi T, 2008, EUR J CANCER PREV, V17, P201, DOI 10.1097/CEJ.0b013e3282b6fd78
   Murtaugh MA, 2004, J NUTR, V134, P776, DOI 10.1093/jn/134.4.776
   OSLER M, 1987, DAN MED BULL, V34, P267
   Park SJ, 2003, AM J PATHOL, V162, P815, DOI 10.1016/S0002-9440(10)63878-3
   Samowitz WS, 2006, J NATL CANCER I, V98, P1731, DOI 10.1093/jnci/djj468
   Samowitz WS, 2005, GASTROENTEROLOGY, V129, P837, DOI 10.1053/j.gastro.2005.06.020
   Slattery Martha L, 1995, ANNALS OF EPIDEMIOLOGY, V5, P292, DOI 10.1016/1047-2797(94)00095-B
   Slattery ML, 2007, INT J CANCER, V120, P656, DOI 10.1002/ijc.22342
   Slattery ML, 2009, INT J CANCER, V125, P1698, DOI 10.1002/ijc.24467
   Slattery ML, 1997, CANCER CAUSE CONTROL, V8, P575, DOI 10.1023/A:1018490212481
   SLATTERY ML, 1994, J AM DIET ASSOC, V94, P761, DOI 10.1016/0002-8223(94)91944-5
   Slattery ML, 2001, INT J CANCER, V93, P601, DOI 10.1002/ijc.1370
   Slattery ML, 2000, J NATL CANCER I, V92, P1831, DOI 10.1093/jnci/92.22.1831
   Slattery ML, 1997, CANCER RES, V57, P75
   Slattery ML, 2003, NUTR CANCER, V46, P166, DOI 10.1207/S15327914NC4602_09
   Slattery ML, 2003, AM J EPIDEMIOL, V158, P214, DOI 10.1093/aje/kwg134
   Slattery ML, 2004, CANCER CAUSE CONTROL, V15, P863, DOI 10.1007/s10552-004-1048-6
   Slattery ML, 2004, INT J CANCER, V111, P750, DOI 10.1002/ijc.20330
   Slattery ML, 2004, AM J CLIN NUTR, V79, P274
   Slattery ML, 2002, CANCER EPIDEM BIOMAR, V11, P541
   Slattery ML, 1998, AM J EPIDEMIOL, V148, P4, DOI 10.1093/aje/148.1.4-a
   Slattery ML, 2000, CANCER RES, V60, P6935
   Slattery ML, 1997, ANN EPIDEMIOL, V7, P137, DOI 10.1016/S1047-2797(96)00129-9
   SLATTERY ML, 2004, J CANC PREVENTION, V2, P193
   Terry P, 2002, NUTR CANCER, V43, P39, DOI 10.1207/S15327914NC431_4
   Voorrips LE, 2000, AM J EPIDEMIOL, V152, P1081, DOI 10.1093/aje/152.11.1081
   Weijenberg MP, 2007, CANCER CAUSE CONTROL, V18, P865, DOI 10.1007/s10552-007-9032-6
NR 44
TC 35
Z9 38
U1 1
U2 6
PU SPRINGER
PI DORDRECHT
PA VAN GODEWIJCKSTRAAT 30, 3311 GZ DORDRECHT, NETHERLANDS
SN 0957-5243
EI 1573-7225
J9 CANCER CAUSE CONTROL
JI Cancer Causes Control
PD AUG 15
PY 2010
VL 21
IS 8
BP 1237
EP 1245
DI 10.1007/s10552-010-9551-4
PG 9
WC Oncology; Public, Environmental & Occupational Health
SC Oncology; Public, Environmental & Occupational Health
GA 627TI
UT WOS:000280065400009
PM 20383576
DA 2025-02-23
ER

PT J
AU Poynter, JN
   Jacobs, ET
   Figueiredo, JC
   Lee, WH
   Conti, DV
   Campbell, PT
   Levine, AJ
   Limburg, P
   Le Marchand, L
   Cotterchio, M
   Newcomb, PA
   Potter, JD
   Jenkins, MA
   Hopper, JL
   Duggan, DJ
   Baron, JA
   Haile, RW
AF Poynter, Jenny N.
   Jacobs, Elizabeth T.
   Figueiredo, Jane C.
   Lee, Won H.
   Conti, David V.
   Campbell, Peter T.
   Levine, A. Joan
   Limburg, Paul
   Le Marchand, Loic
   Cotterchio, Michelle
   Newcomb, Polly A.
   Potter, John D.
   Jenkins, Mark A.
   Hopper, John L.
   Duggan, David J.
   Baron, John A.
   Haile, Robert W.
TI Genetic Variation in the Vitamin D Receptor (<i>VDR</i>) and the Vitamin D-Binding Protein (<i>GC</i>) and Risk for Colorectal Cancer: Results from the Colon Cancer Family Registry
SO CANCER EPIDEMIOLOGY BIOMARKERS & PREVENTION
LA English
DT Article
ID postmenopausal breast-cancer; dietary calcium; carcinoma-cells; rectal-cancer; d metabolites; polymorphisms; 25-hydroxyvitamin-d; supplementation; association; apoptosis
AB Epidemiologic evidence supports a role for vitamin D in colorectal cancer (CRC) risk. Variants in vitamin D-related genes might modify the association between vitamin D levels and CRC risk. In this analysis, we did a comprehensive evaluation of common variants in the vitamin D receptor (VDR) and the vitamin D-binding protein (GC; group-specific component) genes using a population-based case-unaffected sibling control design that included 1,750 sibships recruited into the Colon Cancer Family Registry. We also evaluated whether any associations differed by calcium supplement use, family history of CRC, or tumor characteristics. Heterogeneity by calcium and vitamin D intake was evaluated for a subset of 585 cases and 837 sibling controls who completed a detailed food frequency questionnaire. Age-and sex-adjusted associations were estimated using conditional logistic regression. Overall, we did not find evidence for an association between any single-nucleotide polymorphism (SNP) in VDR or GC and risk for CRC (range of unadjusted P values 0.01-0.98 for VDR and 0.07-0.95 for GC). None of these associations was significant after adjustment for multiple comparisons. We also found no evidence that calcium or vitamin D intake (food and supplement) from the food frequency questionnaire modified the association estimates between VDR and GC SNPs and CRC. We did observe associations between SNPs in GC and microsatellite unstable CRC, although these results should be confirmed in additional studies. Overall, our results do not provide evidence for a role of common genetic variants in VDR or GC in susceptibility to CRC. Cancer Epidemiol Biomarkers Prev; 19(2); 525-36. (C) 2010 AACR.
C1 [Poynter, Jenny N.] Univ Minnesota, Div Pediat Epidemiol & Clin Res, Minneapolis, MN 55455 USA.
   [Poynter, Jenny N.; Figueiredo, Jane C.; Lee, Won H.; Conti, David V.; Levine, A. Joan; Haile, Robert W.] Univ So Calif, Dept Prevent Med, Los Angeles, CA 90089 USA.
   [Jacobs, Elizabeth T.] Univ Arizona, Arizona Canc Ctr, Tucson, AZ USA.
   [Jacobs, Elizabeth T.] Univ Arizona, Mel & Enid Zuckerman Coll Publ Hlth, Tucson, AZ USA.
   [Campbell, Peter T.] Amer Canc Soc, Dept Epidemiol, Atlanta, GA 30329 USA.
   [Campbell, Peter T.; Newcomb, Polly A.; Potter, John D.] Fred Hutchinson Canc Res Ctr, Canc Prevent Program, Seattle, WA 98104 USA.
   [Limburg, Paul] Mayo Clin, Rochester, MN USA.
   [Le Marchand, Loic] Univ Hawaii, Canc Res Ctr Hawaii, Honolulu, HI 96813 USA.
   [Cotterchio, Michelle] Canc Care Ontario, Toronto, ON, Canada.
   [Jenkins, Mark A.; Hopper, John L.] Univ Melbourne, Ctr Mol Environm Genet & Analyt Epidemiol, Melbourne, Vic, Australia.
   [Duggan, David J.] Translat Genom Res Inst, Phoenix, AZ USA.
   [Baron, John A.] Dartmouth Med Sch, Dept Med, Lebanon, NH USA.
C3 University of Minnesota System; University of Minnesota Twin Cities; University of Southern California; University of Arizona; Arizona Center Cancer Care; University of Arizona; American Cancer Society; Fred Hutchinson Cancer Center; Mayo Clinic; University of Hawaii System; Cancer Research Center of Hawaii; Cancer Care Ontario; University of Melbourne; Translational Genomics Research Institute; Dartmouth College
RP Poynter, JN (corresponding author), Univ Minnesota, Div Pediat Epidemiol & Clin Res, 420 Delaware St SE,Moos 1-117, Minneapolis, MN 55455 USA.
EM poynt006@umn.edu
FU National Cancer Institute [T32 CA009142, R01 CA112237, 1K07CA10629-01A1]; NIH [RFA CA-95-011]; Australasian Colorectal Cancer Family Registry [U01 CA097735]; University of Southern California Familial Colorectal Neoplasia Collaborative Group [U01 CA074799]; Mayo Clinic Cooperative Family Registry for Colon Cancer Studies [U01 CA074800]; Ontario Registry for Studies of Familial Colorectal Cancer [U01 CA074783]; Seattle Colorectal Cancer Family Registry [U01 CA074794]; University of Hawaii Colorectal Cancer Family Registry [U01 CA074806]; National Cancer Institute of Canada [18735, 17602]; National Cancer Institute [T32CA009142] Funding Source: NIH RePORTER
CR Abbas S, 2008, CANCER EPIDEM BIOMAR, V17, P1339, DOI 10.1158/1055-9965.EPI-08-0162
   Altshuler D, 2005, NATURE, V437, P1299, DOI 10.1038/nature04226
   Barrett JC, 2005, BIOINFORMATICS, V21, P263, DOI 10.1093/bioinformatics/bth457
   BOSTICK RM, 1993, AM J EPIDEMIOL, V137, P1302, DOI 10.1093/oxfordjournals.aje.a116640
   Boyapati SM, 2003, CANCER EPIDEM BIOMAR, V12, P631
   BRAUN MM, 1995, AM J EPIDEMIOL, V142, P608, DOI 10.1093/oxfordjournals.aje.a117682
   Conneely KN, 2007, AM J HUM GENET, V81, P1158, DOI 10.1086/522036
   Díaz GD, 2000, CANCER RES, V60, P2304
   Edlund CK, 2008, BMC BIOINFORMATICS, V9, P0, DOI 10.1186/1471-2105-9-174
   Engelman CD, 2008, J CLIN ENDOCR METAB, V93, P3381, DOI 10.1210/jc.2007-2702
   Fedirko V, 2009, CANCER PREV RES, V2, P213, DOI 10.1158/1940-6207.CAPR-08-0157
   Feskanich D, 2004, CANCER EPIDEM BIOMAR, V13, P1502
   Flügge J, 2007, EUR J CLIN PHARMACOL, V63, P997, DOI 10.1007/s00228-007-0367-4
   Fritz A, 2000, INTERNATIONAL CLASSIFICATION OF DISEASES FOR ONCOLOGY, V0, P0
   GARLAND CF, 1980, INT J EPIDEMIOL, V9, P227, DOI 10.1093/ije/9.3.227
   GARLAND CF, 1989, LANCET, V2, P1176, DOI 10.1016/s0140-6736(89)91789-3
   Giovannucci E, 2006, JNCI-J NATL CANCER I, V98, P451, DOI 10.1093/jnci/djj101
   Grau MV, 2003, J NATL CANCER I, V95, P1765, DOI 10.1093/jnci/djg110
   Haussler MR, 1998, J BONE MINER RES, V13, P325, DOI 10.1359/jbmr.1998.13.3.325
   Holt PR, 2002, CANCER EPIDEM BIOMAR, V11, P113
   Ingles SA, 2001, CANCER CAUSE CONTROL, V12, P607, DOI 10.1023/A:1011292002475
   Ioannidis JPA, 2001, NAT GENET, V29, P306, DOI 10.1038/ng749
   Iseki K, 1999, INT J CANCER, V81, P730, DOI 10.1002/(SICI)1097-0215(19990531)81:5<730::AID-IJC11>3.0.CO;2-Q
   Jenab M, 2009, CANCER EPIDEM BIOMAR, V18, P2485, DOI 10.1158/1055-9965.EPI-09-0319
   Kampman E, 2000, CANCER CAUSE CONTROL, V11, P459, DOI 10.1023/A:1008914108739
   Kidd LCR, 2005, PROSTATE, V64, P272, DOI 10.1002/pros.20204
   Kim HS, 2001, CANCER EPIDEM BIOMAR, V10, P869
   Lamprecht SA, 2003, NAT REV CANCER, V3, P601, DOI 10.1038/nrc1144
   Lindor NM, 2005, JAMA-J AM MED ASSOC, V293, P1979, DOI 10.1001/jama.293.16.1979
   Makishima M, 2002, SCIENCE, V296, P1313, DOI 10.1126/science.1070477
   Marcus PM, 1998, INT J EPIDEMIOL, V27, P788, DOI 10.1093/ije/27.5.788
   Martinez ME, 1996, JNCI-J NATL CANCER I, V88, P1375, DOI 10.1093/jnci/88.19.1375
   Martínez ME, 2002, CANCER CAUSE CONTROL, V13, P213, DOI 10.1023/A:1015032215779
   McCullough ML, 2007, BREAST CANCER RES, V9, P0, DOI 10.1186/bcr1642
   McCullough ML, 2009, ANNU REV NUTR, V29, P111, DOI 10.1146/annurev-nutr-080508-141248
   Miller EA, 2005, CANCER EPIDEM BIOMAR, V14, P525, DOI 10.1158/1055-9965.EPI-04-0466
   Newcomb PA, 2007, CANCER EPIDEM BIOMAR, V16, P2331, DOI 10.1158/1055-9965.EPI-07-0648
   Ochs-Balcom HM, 2008, CARCINOGENESIS, V29, P1788, DOI 10.1093/carcin/bgn166
   Otani T, 2007, BRIT J CANCER, V97, P446, DOI 10.1038/sj.bjc.6603892
   Pálmer HG, 2001, J CELL BIOL, V154, P369, DOI 10.1083/jcb.200102028
   Park K, 2006, CANCER LETT, V237, P199, DOI 10.1016/j.canlet.2005.05.048
   Peters U, 2001, CANCER EPIDEM BIOMAR, V10, P1267
   Pritchard RS, 1996, CANCER EPIDEM BIOMAR, V5, P897
   Raimondi S, 2009, CARCINOGENESIS, V30, P1170, DOI 10.1093/carcin/bgp103
   Shen R, 2005, MUTAT RES-FUND MOL M, V573, P70, DOI 10.1016/j.mrfmmm.2004.07.022
   Siegmund KD, 2000, AM J HUM GENET, V67, P244, DOI 10.1086/302973
   Sinotte M, 2009, AM J CLIN NUTR, V89, P634, DOI 10.3945/ajcn.2008.26445
   Slattery ML, 2007, CANCER EPIDEM BIOMAR, V16, P2752, DOI 10.1158/1055-9965.EPI-07-2611
   Slattery ML, 2004, CANCER CAUSE CONTROL, V15, P863, DOI 10.1007/s10552-004-1048-6
   Slattery ML, 2004, INT J CANCER, V111, P750, DOI 10.1002/ijc.20330
   Slattery ML, 2001, CANCER CAUSE CONTROL, V12, P359, DOI 10.1023/A:1011280518278
   Stram DO, 2000, AM J EPIDEMIOL, V151, P358, DOI 10.1093/oxfordjournals.aje.a010214
   Sweeney C, 2006, CANCER EPIDEM BIOMAR, V15, P744, DOI 10.1158/1055-9965.EPI-05-0814
   Tangrea J, 1997, CANCER CAUSE CONTROL, V8, P615, DOI 10.1023/A:1018450531136
   Theodoratou E, 2008, INT J CANCER, V123, P2170, DOI 10.1002/ijc.23769
   Wacholder S, 2004, J NATL CANCER I, V96, P434, DOI 10.1093/jnci/djh075
   Wactawski-Wende J, 2006, NEW ENGL J MED, V354, P684, DOI 10.1056/NEJMoa055222
   Witte JS, 1999, AM J EPIDEMIOL, V149, P693
   Wong HL, 2003, CARCINOGENESIS, V24, P1091, DOI 10.1093/carcin/bgg059
   Wu K, 2007, J NATL CANCER I, V99, P1120, DOI 10.1093/jnci/djm038
   Zhu Y, 2005, EUR J IMMUNOL, V35, P217, DOI 10.1002/eji.200425491
NR 62
TC 48
Z9 53
U1 0
U2 2
PU AMER ASSOC CANCER RESEARCH
PI PHILADELPHIA
PA 615 CHESTNUT ST, 17TH FLOOR, PHILADELPHIA, PA 19106-4404 USA
SN 1055-9965
EI 1538-7755
J9 CANCER EPIDEM BIOMAR
JI Cancer Epidemiol. Biomarkers Prev.
PD FEB 15
PY 2010
VL 19
IS 2
BP 525
EP 536
DI 10.1158/1055-9965.EPI-09-0662
PG 12
WC Oncology; Public, Environmental & Occupational Health
SC Oncology; Public, Environmental & Occupational Health
GA 606EE
UT WOS:000278403900027
PM 20086113
DA 2025-02-23
ER

PT J
AU Tomita, LY
   Longatto, A
   Costa, MC
   Andreoli, MAA
   Villa, LL
   Franco, EL
   Cardoso, MA
AF Tomita, Luciana Yuki
   Longatto Filho, Adhemar
   Costa, Maria Cecilia
   Avilla Andreoli, Maria Antonieta
   Villa, Luisa Lina
   Franco, Eduardo Luiz
   Cardoso, Marly Augusto
TI Diet and serum micronutrients in relation to cervical neoplasia and cancer among low-income Brazilian women
SO INTERNATIONAL JOURNAL OF CANCER
LA English
DT Article
DE cervical neoplasia; uterine cervical neoplasms; antioxidants; diet; circulating micronutrients
ID human-papillomavirus infection; antioxidant levels; pooled analysis; risk-factors; dysplasia; carotenoids; associations; nutrition; cohort
AB Cervical cancer is a leading cancer among women in developing countries. Infection with oncogenic human papillomavirus (HPV) types has been recognized as a necessary cause of this disease. Serum carotenoids and tocopherols have also been associated with risk for cervical neoplasia, but results from previous studies were not consistent. We evaluated the association of serum total carotene and tocopherols, and dietary intakes with the risk of newly diagnosed, histologically confirmed cervical intraepithelial neoplasia (CIN) grades 1, 2, 3 and invasive cancer in a hospital-based case-control study in Sao Paulo, Brazil. The investigation included 453 controls and 4 groups of cases (CIN1, n = 140; CIN2, n = 126; CIN3, n = 231; invasive cancer, n = 108) recruited from two major public clinics between 2003 and 2005. Increasing concentrations of serum lycopene were negatively associated with CIN1, CIN3 and cancer, with odds ratios (OR) (95% CI) for the highest compared to the lowest tertile of 0.53 (0.27-1.00, p for trend = 0.05), 0.48 (0.22-1.04, p for trend = 0.05) and 0.18 (0.06-0.52, p for trend = 0.002), respectively, after adjusting for confounding variables and HPV status. Increasing concentrations of serum alpha- and gamma-tocopherols, and higher dietary intakes of dark green and deep yellow vegetables/fruit were associated with nearly 50% decreased risk of CIN3. These results support the evidence that a healthy and balanced diet leading to provide high serum levels of antioxidants may reduce cervical neoplasia risk in low-income women.
C1 [Tomita, Luciana Yuki; Cardoso, Marly Augusto] Univ Sao Paulo, Sch Publ Hlth, Dept Nutr, BR-01246904 Sao Paulo, Brazil.
   [Longatto Filho, Adhemar] Adolfo Lutz Inst, Dept Pathol, Sao Paulo, Brazil.
   [Longatto Filho, Adhemar] Univ Minho, Sch Hlth Sci, Res Inst, Braga, Portugal.
   [Costa, Maria Cecilia; Avilla Andreoli, Maria Antonieta; Villa, Luisa Lina] Ludwig Inst Canc Res, Sao Paulo, Brazil.
   [Franco, Eduardo Luiz] McGill Univ, Div Canc Epidemiol, Montreal, PQ, Canada.
C3 Universidade de Sao Paulo; Instituto Adolfo Lutz; Universidade do Minho; Ludwig Institute for Cancer Research; McGill University
RP Cardoso, MA (corresponding author), Univ Sao Paulo, Sch Publ Hlth, Dept Nutr, Av Dr Arnaldo 715, BR-01246904 Sao Paulo, Brazil.
EM marlyac@usp.br
FU FAPESP [03/03013-4, 02/11184-0]; CNPq [473043/03-3, 300167/97-0]; CAPES [BEX3775/05-4]; Fundacao de Amparo a Pesquisa do Estado de Sao Paulo (FAPESP) [03/03013-4, 02/11184-0] Funding Source: FAPESP
CR Appleby P, 2006, INT J CANCER, V119, P1108, DOI 10.1002/ijc.21953
   BLOCK G, 1994, AM J EPIDEMIOL, V139, P1190, DOI 10.1093/oxfordjournals.aje.a116965
   Calder PC, 2002, EUR J CLIN NUTR, V56, PS14, DOI 10.1038/sj.ejcn.1601478
   Cardoso MA, 2001, NUTR RES, V21, P725, DOI 10.1016/S0271-5317(01)00283-4
   García-Closas R, 2005, INT J CANCER, V117, P629, DOI 10.1002/ijc.21193
   Giuliano AR, 2003, J INFECT DIS, V188, P1508, DOI 10.1086/379197
   Giuliano AR, 1997, CANCER EPIDEM BIOMAR, V6, P917
   Gomes LF, 2004, ANTIOXID REDOX SIGN, V6, P237, DOI 10.1089/152308604322899305
   Goodman MT, 2007, CANCER RES, V67, P5987, DOI 10.1158/0008-5472.CAN-07-0313
   Goodman MT, 1998, CANCER EPIDEM BIOMAR, V7, P537
   HERRERO R, 1991, AM J EPIDEMIOL, V134, P1335, DOI 10.1093/oxfordjournals.aje.a116036
   Ho GYF, 1998, INT J CANCER, V78, P594, DOI 10.1002/(SICI)1097-0215(19981123)78:5<594::AID-IJC11>3.0.CO;2-B
   Institute of Medicine Food and Nutrition Board, 2000, BET KAR OTH CAR DIET BET KAR OTH CAR DIET, V0, P325
   Kanetsky PA, 1998, NUTR CANCER, V31, P31, DOI 10.1080/01635589809514675
   Moreno V, 2002, LANCET, V359, P1085, DOI 10.1016/S0140-6736(02)08150-3
   Muñoz N, 2002, LANCET, V359, P1093, DOI 10.1016/S0140-6736(02)08151-5
   Muñoz N, 2003, NEW ENGL J MED, V348, P518, DOI 10.1056/NEJMoa021641
   Nagata C, 1999, BRIT J CANCER, V81, P1234, DOI 10.1038/sj.bjc.6690834
   Park J I, 2000, ARCH FACIAL PLAST SURG, V2, P43, DOI 10.1001/archfaci.2.1.43
   Plummer M, 2003, CANCER CAUSE CONTROL, V14, P805, DOI 10.1023/B:CACO.0000003811.98261.3e
   Potischman N, 1996, CANCER CAUSE CONTROL, V7, P113, DOI 10.1007/BF00115643
   Reiter E, 2007, MOL ASPECTS MED, V28, P668, DOI 10.1016/j.mam.2007.01.003
   Sartorelli DS, 2005, PUBLIC HEALTH NUTR, V8, P820, DOI 10.1079/PHN2005737
   Sedjo RL, 2002, CANCER EPIDEM BIOMAR, V11, P876
   Shannon J, 2002, CANCER CAUSE CONTROL, V13, P691, DOI 10.1023/A:1020289618161
   Siegel EM, 2007, INT J CANCER, V120, P672, DOI 10.1002/ijc.22346
   Smith JS, 2007, INT J CANCER, V121, P621, DOI 10.1002/ijc.22527
   TOMITA LY, 2009, PUBLIC HEALTH NUTR, V4, P1
   Vaccarella S, 2006, CANCER EPIDEM BIOMAR, V15, P326, DOI 10.1158/1055-9965.EPI-05-0577
   Walboomers JMM, 1999, J PATHOL, V189, P12, DOI 10.1002/(SICI)1096-9896(199909)189:1<12::AID-PATH431>3.0.CO;2-F
   Wideroff L, 1998, NUTR CANCER, V30, P130, DOI 10.1080/01635589809514652
   WILLETT W, 1986, AM J EPIDEMIOL, V124, P17, DOI 10.1093/oxfordjournals.aje.a114366
   World Health Organization (WHO), 2002, TECHN REP SER WHO, V0, P0
   Yeo ASS, 2000, NUTR CANCER, V38, P141, DOI 10.1207/S15327914NC382_1
NR 34
TC 49
Z9 56
U1 1
U2 6
PU WILEY
PI HOBOKEN
PA 111 RIVER ST, HOBOKEN 07030-5774, NJ USA
SN 0020-7136
EI 1097-0215
J9 INT J CANCER
JI Int. J. Cancer
PD FEB 1
PY 2010
VL 126
IS 3
BP 703
EP 714
DI 10.1002/ijc.24793
PG 12
WC Oncology
SC Oncology
GA 542SN
UT WOS:000273515500012
PM 19642096
DA 2025-02-23
ER

PT J
AU Hu, JF
   La Vecchia, C
   Gibbons, L
   Negri, E
   Mery, L
AF Hu, Jinfu
   La Vecchia, Carlo
   Gibbons, Laurrie
   Negri, Eva
   Mery, Les
TI Nutrients and Risk of Prostate Cancer
SO NUTRITION AND CANCER-AN INTERNATIONAL JOURNAL
LA English
DT Article
ID trans-fatty-acids; cholesterol-lowering drugs; meta-regression analysis; igf-binding protein-3; growth-factor (igf)-i; alpha-linolenic acid; dietary-fat; statin use; prospective cohort; serum-cholesterol
AB This study assesses the association between intake of protein, fats, cholesterol, and carbohydrates and the risk of prostate cancer (PCa). Between 1994 and 1997, in 8 Canadian provinces, mailed questionnaires were completed by 1,797 incident, histologically confirmed cases of PCa and 2,547 population controls. Information was collected on socioeconomic status, lifestyle habits, and diet. A 69-item food frequency questionnaire provided data on eating habits 2 yr before the study. Odds ratios (ORs) and 95% confidence intervals (CIs) were computed using unconditional logistic regression, including terms for sociodemographic factors, body mass index, alcohol, and total energy intake. Intake of trans fat was associated with the risk of PCa; the OR for the highest vs. the lowest quartile was 1.45 (95% CI = 1.16-1.81); the association was apparently stronger in subjects aged less than 65, normal weight men, and ever smokers. An increased risk was also observed with increasing intake of sucrose and disaccharides. In contrast, men in the highest quartile of cholesterol intake were at lower risk of PCa. No association was found with intake of total proteins, total fat, monounsaturated fats, polyunsaturated fats, monosaccharides, and total carbohydrates. The findings provide evidence that a diet low in trans fat could reduce PCa risk.
C1 [Hu, Jinfu] Publ Hlth Agcy Canada, Evidence & Risk Assessment Div, Ctr Chron Dis Prevent & Control, Ottawa, ON K1A 0K9, Canada.
   [La Vecchia, Carlo] Univ Milan, Ist Stat Med & Biometria, I-20122 Milan, Italy.
   [La Vecchia, Carlo; Negri, Eva] Ist Ric Farmacol Mario Negri, Milan, Italy.
C3 Public Health Agency of Canada; University of Milan; Istituto di Ricerche Farmacologiche Mario Negri IRCCS
RP Hu, JF (corresponding author), Publ Hlth Agcy Canada, Evidence & Risk Assessment Div, Ctr Chron Dis Prevent & Control, 785 Carling Ave,6807B, Ottawa, ON K1A 0K9, Canada.
EM Jinfu.hu@phac-aspc.gc.ca
FU Italian Association for Cancer Research; Italian League against cancer; IARC
CR Agalliu I, 2008, AM J EPIDEMIOL, V168, P250, DOI 10.1093/aje/kwn141
   Allen NE, 2008, BRIT J CANCER, V98, P1574, DOI 10.1038/sj.bjc.6604331
   Allen NE, 2007, CANCER EPIDEM BIOMAR, V16, P1121, DOI 10.1158/1055-9965.EPI-06-1062
   [Anonymous], 2000, WHO TECHN REP SER, V0, P0
   [Anonymous], 2007, FOOD NUTR PHYS ACT P, V0, P0
   [Anonymous], 2002, THE SAS SYSTEM FOR WINDOWS RELEASE 9.1 TS LEVEL 1M0, V0, P0
   Augustin LSA, 2004, INT J CANCER, V112, P446, DOI 10.1002/ijc.20416
   Bakker N, 1997, INT J CANCER, V72, P587, DOI 10.1002/(SICI)1097-0215(19970807)72:4<587::AID-IJC6>3.0.CO;2-M
   Bidoli E, 2005, ANN ONCOL, V16, P152, DOI 10.1093/annonc/mdi010
   Block G, 1990, EPIDEMIOLOGY, V1, P58, DOI 10.1097/00001648-199001000-00013
   Bonovas S, 2008, INT J CANCER, V123, P899, DOI 10.1002/ijc.23550
   Boudreau DM, 2008, CANCER CAUSE CONTROL, V19, P767, DOI 10.1007/s10552-008-9139-4
   Chan JM, 2000, CANCER CAUSE CONTROL, V11, P859, DOI 10.1023/A:1008947201132
   Chavarro JE, 2008, CANCER EPIDEM BIOMAR, V17, P95, DOI 10.1158/1055-9965.EPI-07-0673
   Colli JL, 2006, UROL ONCOL-SEMIN ORI, V24, P184, DOI 10.1016/j.urolonc.2005.05.023
   COPELAND KT, 1977, AM J EPIDEMIOL, V105, P488, DOI 10.1093/oxfordjournals.aje.a112408
   Crowe FL, 2008, AM J CLIN NUTR, V87, P1405, DOI 10.1093/ajcn/87.5.1405
   Curado MP, 2007, IARC SCIENTIFIC PUBLICATIONS, V160, P0
   Dagnelie PC, 2004, BJU INT, V93, P1139, DOI 10.1111/j.1464-410X.2004.04795.x
   DAvanzo B, 1997, EUR J CANCER PREV, V6, P288, DOI 10.1097/00008469-199706000-00005
   De Marzo AM, 2007, NAT REV CANCER, V7, P256, DOI 10.1038/nrc2090
   De Stéfani E, 2000, CANCER EPIDEM BIOMAR, V9, P335
   Dennis LK, 2004, AM J EPIDEMIOL, V160, P436, DOI 10.1093/aje/kwh243
   Fleshner N, 2007, CANCER-AM CANCER SOC, V110, P1889, DOI 10.1002/cncr.23009
   Fleshner Neil, 2004, JOURNAL OF UROLOGY, V171, PS19, DOI 10.1097/01.ju.0000107838.33623.19
   Flick ED, 2007, CANCER EPIDEM BIOMAR, V16, P2218, DOI 10.1158/1055-9965.EPI-07-0197
   GANN PH, 1994, J NATL CANCER I, V86, P281, DOI 10.1093/jnci/86.4.281
   George SM, 2009, AM J EPIDEMIOL, V169, P462, DOI 10.1093/aje/kwn347
   GIOVANNUCCI E, 1993, J NATL CANCER I, V85, P1571, DOI 10.1093/jnci/85.19.1571
   Godley PA, 1996, CANCER EPIDEM BIOMAR, V5, P889
   Goetzl M, 2007, PROSTATE CANCER P D, V10, P216, DOI 10.1038/sj.pcan.4500953
   Hamilton RJ, 2008, CURR OPIN UROL, V18, P333, DOI 10.1097/MOU.0b013e3282f9b3cc
   Health Canada, 2005, CAN NUTR FIL COMP CA, V0, P0
   HIATT RA, 1986, J CHRON DIS, V39, P861, DOI 10.1016/0021-9681(86)90034-2
   Hodge AM, 2004, CANCER CAUSE CONTROL, V15, P11, DOI 10.1023/B:CACO.0000016568.25127.10
   Hsing AW, 2001, JNCI-J NATL CANCER I, V93, P783, DOI 10.1093/jnci/93.10.783
   Hubbard JS, 2004, UROLOGY, V63, P253, DOI 10.1016/j.urology.2003.09.060
   Iso H, 2009, INT J CANCER, V125, P2679, DOI 10.1002/ijc.24668
   Jacobs EJ, 2007, CANCER EPIDEM BIOMAR, V16, P2213, DOI 10.1158/1055-9965.EPI-07-0448
   Johnson KC, 1998, ENVIRONMETRICS, V9, P495, DOI 10.1002/(SICI)1099-095X(199809/10)9:5<495::AID-ENV318>3.0.CO;2-H
   Key TJA, 1997, BRIT J CANCER, V76, P678, DOI 10.1038/bjc.1997.445
   King IB, 2005, CANCER EPIDEM BIOMAR, V14, P988, DOI 10.1158/1055-9965.EPI-04-0517
   KNEKT P, 1988, J CLIN EPIDEMIOL, V41, P519, DOI 10.1016/0895-4356(88)90056-X
   Kolonel LN, 2001, EPIDEMIOL REV, V23, P72, DOI 10.1093/oxfordjournals.epirev.a000798
   Koralek DO, 2006, CANCER CAUSE CONTROL, V17, P783, DOI 10.1007/s10552-006-0014-x
   Kristal AR, 2002, CANCER EPIDEM BIOMAR, V11, P719
   Kurahashi N, 2008, CANCER EPIDEM BIOMAR, V17, P930, DOI 10.1158/1055-9965.EPI-07-2681
   Lee MM, 1998, CANCER CAUSE CONTROL, V9, P545, DOI 10.1023/A:1008840105531
   Lewis JE, 2009, NUTR CANCER, V61, P216, DOI 10.1080/01635580802419756
   Liu X, 2007, CARCINOGENESIS, V28, P1232, DOI 10.1093/carcin/bgm002
   Lopez-Garcia E, 2005, J NUTR, V135, P562, DOI 10.1093/jn/135.3.562
   MacInnis RJ, 2006, CANCER CAUSE CONTROL, V17, P989, DOI 10.1007/s10552-006-0049-z
   Mavropoulos JC, 2006, UROLOGY, V68, P15, DOI 10.1016/j.urology.2006.03.073
   McCann SE, 2005, NUTR CANCER, V53, P33, DOI 10.1207/s15327914nc5301_4
   Moon HK, 2009, MOL NUTR FOOD RES, V53, P185, DOI 10.1002/mnfr.200800178
   Mozaffarian D, 2004, AM J CLIN NUTR, V79, P606, DOI 10.1093/ajcn/79.4.606
   Murtola TJ, 2007, CANCER EPIDEM BIOMAR, V16, P2226, DOI 10.1158/1055-9965.EPI-07-0599
   Nelson William G, 2004, J UROL, V172, PS6, DOI 10.1097/01.ju.0000142058.99614.ff
   Neuhouser ML, 2007, J NUTR, V137, P1821, DOI 10.1093/jn/137.7.1821
   Norat T, 2007, EUR J CLIN NUTR, V61, P91, DOI 10.1038/sj.ejcn.1602494
   Park SY, 2007, INT J CANCER, V121, P1339, DOI 10.1002/ijc.22805
   Percy C, 1990, INTERNATIONAL CLASSIFICATION OF DISEASES FOR ONCOLOGY, V2nd, P0
   Platz EA, 2008, INT J CANCER, V123, P1693, DOI 10.1002/ijc.23715
   Renehan AG, 2004, LANCET, V363, P1346, DOI 10.1016/S0140-6736(04)16044-3
   Roddam AW, 2008, ANN INTERN MED, V149, P461, DOI 10.7326/0003-4819-149-7-200810070-00006
   ROHAN TE, 1995, CANCER CAUSE CONTROL, V6, P145, DOI 10.1007/BF00052775
   Schmid Hans-Peter, 2007, V174, V0, P101
   Schuurman AG, 1999, BRIT J CANCER, V80, P1107, DOI 10.1038/sj.bjc.6690472
   Schuurman AG, 1999, CANCER, V86, P1019, DOI 10.1002/(SICI)1097-0142(19990915)86:6<1019::AID-CNCR18>3.0.CO;2-H
   SEVERSON RK, 1989, CANCER RES, V49, P1857
   Smit E, 2007, NUTR CANCER, V58, P146, DOI 10.1080/01635580701328206
   Taylor ML, 2008, EUR J CANCER PREV, V17, P259, DOI 10.1097/CEJ.0b013e3282b721fe
   THISSEN JP, 1994, ENDOCR REV, V15, P80, DOI 10.1210/er.15.1.80
   Tulinius H, 1997, CANCER EPIDEM BIOMAR, V6, P863
   Veierod MB, 1997, INT J CANCER, V73, P634, DOI 10.1002/(SICI)1097-0215(19971127)73:5<634::AID-IJC4>3.0.CO;2-Y
   Wallström P, 2007, CANCER CAUSE CONTROL, V18, P1107, DOI 10.1007/s10552-007-9050-4
   WEST DW, 1991, CANCER CAUSE CONTROL, V2, P85, DOI 10.1007/BF00053126
   Willett WC, 1998, NUTRITIONAL EPIDEMIOLOGY: MONOGRAPHS IN EPIDEMIOLOGY AND BIOSTATISTICS, V2nd, P0
   Yan L, 2009, AM J CLIN NUTR, V89, P1155, DOI 10.3945/ajcn.2008.27029
   Zhou JR, 1999, J NUTR, V129, P1628, DOI 10.1093/jn/129.9.1628
NR 82
TC 18
Z9 21
U1 0
U2 5
PU LAWRENCE ERLBAUM ASSOC INC-TAYLOR & FRANCIS
PI PHILADELPHIA
PA 325 CHESTNUT STREET, STE 800, PHILADELPHIA, PA 19106 USA
SN 0163-5581
EI 
J9 NUTR CANCER
JI Nutr. Cancer
PD JUN 15
PY 2010
VL 62
IS 6
BP 710
EP 718
DI 10.1080/01635581003605953
PG 9
WC Oncology; Nutrition & Dietetics
SC Oncology; Nutrition & Dietetics
GA 628WI
UT WOS:000280154500002
PM 20661818
DA 2025-02-23
ER

PT J
AU Ramadas, K
   Sauvaget, C
   Thomas, G
   Fayette, JM
   Thara, S
   Sankaranarayanan, R
AF Ramadas, Kunnambath
   Sauvaget, Catherine
   Thomas, Gigi
   Fayette, Jean-Marie
   Thara, Somanathan
   Sankaranarayanan, Rengaswamy
TI Effect of tobacco chewing, tobacco smoking and alcohol on all-cause and cancer mortality: A cohort study from Trivandrum, India
SO CANCER EPIDEMIOLOGY
LA English
DT Article
DE Environmental factors; Cancer risk; Prospective study; Developing country
ID male british doctors; oral submucous fibrosis; one million deaths; smokeless tobacco; screening trial; japanese men; pan-masala; follow-up; consumption; kerala
AB Objective To study the risk of all-cause, cancel and tobacco-related cancer mortality associated with tobacco chewing, tobacco smoking and alcohol use Design Prospective community-based cohort study initiated in 1996 Participants 167 343 adult subjects, aged 34 and older, living in 13 panchayaths (rural municipal administrative units) in South India, were regularly followed-up for a mean duration of 65 years Main outcome measures: Mortality from all-causes, all cancer and tobacco-related cancer Results The mortality risks associated with chewing (and 95% confidence intervals), after adjusting for age, sex, socio-economic and dietary variables, and for other habits, were 090 (0 86-0 94) for all-cause, 1 07 (0 94-1 22) for cancer and 1 22 (1 04-1 44) for tobacco-related cancer, with smoking the respective mortality risks were 1 31(1.24-1 39), 1 63 (1 37-1 94) and 1.68 (1.36-2 08), and with alcohol use the risks were 1 13 (1.06-1.20). 1 32 (1 11-1 57) and 1 47(1.19-1 80), respectively Reduced risk of all-cause mortality by chewing was observed only in the 60-84 years old group (0 90 (0 85-0 94)), and detrimental effects of chewing on cancer mortality were shown in the young and middle-age groups 34-39 years old (1 33 (0 67-2 65)), and 40-59 years old (1 26(1.03-1 55)) Conclusion Tobacco in any form and alcohol uses were harmful and a higher quality of life could be achieved by avoiding these habits Given the demographic, epidemiological and economic transitions and changes in pattern of tobacco and alcohol use in India, the health loss from the tobacco and alcohol will grow even larger, unless effective interventions and policies to reduce these habits are implemented (C) 2010 Elsevier Ltd All rights reserved
C1 [Ramadas, Kunnambath] Reg Canc Ctr, Div Radiat Oncol, Trivandrum 695011, Kerala, India.
   [Sauvaget, Catherine; Fayette, Jean-Marie; Sankaranarayanan, Rengaswamy] Int Agcy Res Canc, Screening Grp, F-69008 Lyon, France.
   [Thomas, Gigi] Reg Canc Ctr, Div Prevent Oncol, Trivandrum 695011, Kerala, India.
   [Thara, Somanathan] Reg Canc Ctr, Div Cytopathol, Trivandrum 695011, Kerala, India.
C3 World Health Organization; International Agency for Research on Cancer (IARC)
RP Sauvaget, C (corresponding author), Int Agcy Res Canc, Screening Grp, 150 Cours Albert Thomas, F-69372 Lyon 08, France.
FU Association for International Cancer Research (AICR) St Andrews, UK
CR [Anonymous], 2004, TOBACCO SMOKE AND INVOLUNTARY SMOKING, V0, P0
   Babu S, 1996, J TOXICOL-CLIN TOXIC, V34, P317, DOI 10.3109/15563659609013796
   Boffetta P, 1990, EPIDEMIOLOGY, V1, P342, DOI 10.1097/00001648-199009000-00003
   Critchley JA, 2003, THORAX, V58, P435, DOI 10.1136/thorax.58.5.435
   Doll R, 2005, INT J EPIDEMIOL, V34, P199, DOI 10.1093/ije/dyh369
   DOLL R, 1976, BRIT MED J, V2, P1525, DOI 10.1136/bmj.2.6051.1525
   Doll R, 2004, BMJ-BRIT MED J, V328, P1519, DOI 10.1136/bmj.38142.554479.AE
   DOLL R, 1994, BRIT MED J, V309, P911, DOI 10.1136/bmj.309.6959.911
   Gajalakshmi V, 2003, LANCET, V362, P507, DOI 10.1016/S0140-6736(03)14109-8
   Gaziano JM, 2000, J AM COLL CARDIOL, V35, P96, DOI 10.1016/S0735-1097(99)00531-8
   *GOV IND MIN HLTH, 2004, REP TOB CONTR IND NE, V0, P0
   GUPTA PC, 1984, INT J EPIDEMIOL, V13, P184, DOI 10.1093/ije/13.2.184
   GUPTA PC, 1984, BMJ-BRIT MED J, V289, P865, DOI 10.1136/bmj.289.6449.865
   Gupta PC, 2000, B WORLD HEALTH ORGAN, V78, P877
   Gupta PC, 2005, INT J EPIDEMIOL, V34, P1395, DOI 10.1093/ije/dyi196
   Gupta PC, 2003, RESPIROLOGY, V8, P419, DOI 10.1046/j.1440-1843.2003.00507.x
   Gupta PC, 1998, NATL MED J INDIA, V11, P113
   Gupta PC, 2006, INDIAN J MED RES, V123, P579
   Henley SJ, 2005, CANCER CAUSE CONTROL, V16, P347, DOI 10.1007/s10552-004-5519-6
   Jha P, 2006, PLOS MED, V3, P191, DOI 10.1371/journal.pmed.0030018
   Jha P, 2008, NEW ENGL J MED, V358, P1137, DOI 10.1056/NEJMsa0707719
   Lam TH, 2001, BRIT MED J, V323, P361, DOI 10.1136/bmj.323.7309.361
   Lawes CMM, 2004, COMPARATIVE QUANTIFICATION OF HEALTH RISKS: GLOBAL AND REGIONAL BURDEN OF DISEASE ATTRIBUTABLE TO SELECTED MAJOR RISK FACTORS, V0, P0
   Lin YS, 2005, ANN EPIDEMIOL, V15, P590, DOI 10.1016/j.annepidem.2004.10.010
   Liu BQ, 1998, BMJ-BRIT MED J, V317, P1411, DOI 10.1136/bmj.317.7170.1411
   Mathers CD, 2006, PLOS MED, V3, P0, DOI 10.1371/journal.pmed.0030442
   Nair U, 2004, MUTAGENESIS, V19, P251, DOI 10.1093/mutage/geh036
   Niu SR, 1998, BRIT MED J, V317, P1423, DOI 10.1136/bmj.317.7170.1423
   OLIVEIRA A, 2003, REV SAUDE PUBL, V42, P335
   Pednekar MS, 2007, PREV MED, V44, P496, DOI 10.1016/j.ypmed.2007.02.017
   Ramadas K, 2003, ORAL ONCOL, V39, P580, DOI 10.1016/S1368-8375(03)00041-1
   Sankaranarayanan R, 2000, CANCER, V88, P664, DOI 10.1002/(SICI)1097-0142(20000201)88:3<664::AID-CNCR25>3.0.CO;2-V
   Sankaranarayanan R, 2005, LANCET, V365, P1927, DOI 10.1016/S0140-6736(05)66658-5
   Sauvaget C, 2008, INT J EPIDEMIOL, V37, P1242, DOI 10.1093/ije/dyn097
   Soleman N, 2006, B WORLD HEALTH ORGAN, V84, P239, DOI 10.2471/BLT.05.027003
   Streppel MT, 2007, TOB CONTROL, V16, P107, DOI 10.1136/tc.2006.017715
   Thun MJ, 1997, NEW ENGL J MED, V337, P1705, DOI 10.1056/NEJM199712113372401
   Tsugane S, 1999, AM J EPIDEMIOL, V150, P1201, DOI 10.1093/oxfordjournals.aje.a009946
   *UICC TAT MEM CTR, 1989, TOB HLTH IND SCENE B, V0, P0
NR 41
TC 32
Z9 37
U1 0
U2 5
PU ELSEVIER SCI LTD
PI OXFORD
PA THE BOULEVARD, LANGFORD LANE, KIDLINGTON, OXFORD OX5 1GB, OXON, ENGLAND
SN 1877-7821
EI 1877-783X
J9 CANCER EPIDEMIOL
JI Cancer Epidemiol.
PD AUG 15
PY 2010
VL 34
IS 4
BP 405
EP 412
DI 10.1016/j.canep.2010.04.006
PG 8
WC Oncology; Public, Environmental & Occupational Health
SC Oncology; Public, Environmental & Occupational Health
GA 642ME
UT WOS:000281217500007
PM 20444665
DA 2025-02-23
ER

PT J
AU Duthie, SJ
   Grant, G
   Pirie, LP
   Watson, AJ
   Margison, GP
AF Duthie, Susan J.
   Grant, George
   Pirie, Lynn P.
   Watson, Amanda J.
   Margison, Geoffrey P.
TI Folate Deficiency Alters Hepatic and Colon MGMT and OGG-1 DNA Repair Protein Expression in Rats but Has No Effect on Genome-Wide DNA Methylation
SO CANCER PREVENTION RESEARCH
LA English
DT Article
ID colorectal-cancer; dietary-folate; folic-acid; excision-repair; uracil misincorporation; association; risk; polymorphisms; depletion; damage
AB Folate deficiency is implicated in human colon cancer. The effects of feeding rats a folate-deficient diet for 24 weeks on DNA damage (8-oxo-7,8-dihydroguanine), DNA repair [O-6-methylguanine-DNA methyltransferase (MGMT) and 8-oxoguanine-DNA glycosylase (OGG-1) activity], and epigenetic parameters (genome-wide cytosine methylation and indices of cellular methylation status) were investigated. Relative to control diet, the folate-deficient diet resulted in significantly reduced levels of serum (similar to 80%; P < 0.0001), whole blood (similar to 40%; P < 0.0001), and tissue folate (between 25% and 60% depending on the tissue sampled; P < 0.05); increased plasma total homocysteine (similar to 35%; P < 0.05); and decreased S-adenosylmethionine to S-adenosylhomocysteine concentrations (similar to 11%; P < 0.05). There was no significant change in the levels of 5-methyldeoxycytidine in liver or colon DNA, nor in the activity of liver DNA cytosine methyltransferase. However, there were significant increases in 8-oxo-7,8-dihydroguanine (P < 0.001) in lymphocyte DNA and in levels of the DNA repair proteins OGG-1 (similar to 27%; P < 0.03) and MGMT (similar to 25%; P < 0.003) in the liver, but not in the colon. This may reflect the ability of the liver, but not the colon, to upregulate DNA repair enzymes in response to either elevated DNA damage or an imbalance in the nucleotide precursor pool. These results show that folate deficiency can significantly modulate DNA damage and DNA repair, providing mechanisms by which it plays a role in the etiology of human cancer. We speculate that the inability of colon tissue to respond to folate deficiency occurs in humans and may increase the potential for malignant transformation. Cancer Prev Res; 3(1); 92-100. (c) 2010 AACR.
C1 [Duthie, Susan J.; Pirie, Lynn P.] Univ Aberdeen, Rowett Inst Nutr & Hlth, Div Vasc Hlth, Nutr & Epigenet Grp, Aberdeen AB21 9SB, Scotland.
   [Grant, George] Univ Aberdeen, Rowett Inst Nutr & Hlth, Div Gut Hlth, Gut Immunol Grp, Aberdeen AB21 9SB, Scotland.
   [Watson, Amanda J.; Margison, Geoffrey P.] Univ Manchester, Paterson Inst Canc Res, Canc Res UK Carcinogenesis Grp, Manchester, Lancs, England.
C3 University of Aberdeen; University of Aberdeen; University of Manchester; Paterson Institute for Cancer Research
RP Duthie, SJ (corresponding author), Univ Aberdeen, Rowett Inst Nutr & Hlth, Div Vasc Hlth, Nutr & Epigenet Grp, Aberdeen AB21 9SB, Scotland.
EM s.duthie@abdn.ac.uk
FU Scottish Government Rural and Environment Research and Analysis Directorate; Cancer Research UK
CR Arasaradnam RP, 2008, EPIGENETICS-US, V3, P193, DOI 10.4161/epi.3.4.6508
   Basten GP, 2006, BRIT J CANCER, V94, P1942, DOI 10.1038/sj.bjc.6603197
   Berger SH, 2008, BIOCHEM PHARMACOL, V76, P697, DOI 10.1016/j.bcp.2008.05.019
   BIGLER J, 2006, P AM ASSOC CANC RES, V47, P2051
   Billson HA, 2009, CARCINOGENESIS, V30, P615, DOI 10.1093/carcin/bgp020
   Blount BC, 1997, P NATL ACAD SCI USA, V94, P3290, DOI 10.1073/pnas.94.7.3290
   Brand G M, 2000, NUTR CANC, V37, P127
   Branda RF, 2007, MUTAT RES-FUND MOL M, V615, P12, DOI 10.1016/j.mrfmmm.2006.09.007
   Cabelof DC, 2004, J BIOL CHEM, V279, P36504, DOI 10.1074/jbc.M405185200
   Charles D, 2004, BMJ-BRIT MED J, V329, P1375, DOI 10.1136/bmj.329.7479.1375
   Choi SW, 1998, GUT, V43, P93, DOI 10.1136/gut.43.1.93
   Cole BF, 2007, JAMA-J AM MED ASSOC, V297, P2351, DOI 10.1001/jama.297.21.2351
   Cravo ML, 1998, AM J GASTROENTEROL, V93, P2060, DOI 10.1111/j.1572-0241.1998.00592.x
   de Boer J, 2000, CARCINOGENESIS, V21, P453, DOI 10.1093/carcin/21.3.453
   Duthie SJ, 2000, BRIT J CANCER, V83, P1532, DOI 10.1054/bjoc.2000.1481
   Duthie SJ, 2008, J PROTEOME RES, V7, P3254, DOI 10.1021/pr700751y
   Fenech M, 1998, CARCINOGENESIS, V19, P1163, DOI 10.1093/carcin/19.7.1163
   Figueiredo JC, 2009, JNCI-J NATL CANCER I, V101, P432, DOI 10.1093/jnci/djp019
   Fortini P, 2003, MUTAT RES-FUND MOL M, V531, P127, DOI 10.1016/j.mrfmmm.2003.07.004
   Friso S, 2002, P NATL ACAD SCI USA, V99, P5606, DOI 10.1073/pnas.062066299
   Giovannucci E, 2002, J NUTR, V132, P2350S, DOI 10.1093/jn/132.8.2350S
   Goode EL, 2002, CANCER EPIDEM BIOMAR, V11, P1513
   Ingrosso D, 2003, LANCET, V361, P1693, DOI 10.1016/S0140-6736(03)13372-7
   Jackson PE, 1996, MOL CARCINOGEN, V16, P12, DOI 10.1002/(SICI)1098-2744(199605)16:1<12::AID-MC3>3.0.CO;2-Q
   JAMES SJ, 1989, CARCINOGENESIS, V10, P1209, DOI 10.1093/carcin/10.7.1209
   James SJ, 2003, J NUTR, V133, P3740S, DOI 10.1093/jn/133.11.3740S
   Kim YI, 1996, GUT, V39, P732, DOI 10.1136/gut.39.5.732
   Kim YI, 2007, MOL NUTR FOOD RES, V51, P267, DOI 10.1002/mnfr.200600191
   Mason JB, 2007, CANCER EPIDEM BIOMAR, V16, P1325, DOI 10.1158/1055-9965.EPI-07-0329
   McLean E, 2008, FOOD NUTR BULL, V29, PS38, DOI 10.1177/15648265080292S107
   OCONNOR PJ, 1982, BIOCHIMIE, V64, P769, DOI 10.1016/S0300-9084(82)80127-2
   OCONNOR PJ, 1981, P NATO EMBO ADV ST A, V40, P233
   POVEY AC, 2002, P AM ASSOC CANC RES, V5049, P1020
   Sanjoaquin MA, 2005, INT J CANCER, V113, P825, DOI 10.1002/ijc.20648
   SciAdvisCommNutr, 2006, FOL DIS PREV, V0, P0
   Skjelbred CF, 2006, MUTAT RES-FUND MOL M, V602, P151, DOI 10.1016/j.mrfmmm.2006.08.009
   Song J, 2000, CANCER RES, V60, P5434
   Song J, 2000, CANCER RES, V60, P3191
   Wang W, 2001, J CHROMATOGR B, V762, P59, DOI 10.1016/S0378-4347(01)00341-3
   Wasson GR, 2006, J NUTR, V136, P2748, DOI 10.1093/jn/136.11.2748
   Watson AJ, 2000, METH MOL B, V152, P49
   Watson AJ, 2000, METH MOL B, V152, P17
   Wei QY, 2003, CANCER EPIDEM BIOMAR, V12, P963
   Whitehouse A, 1998, INT J MOL MED, V1, P469
NR 44
TC 24
Z9 33
U1 0
U2 6
PU AMER ASSOC CANCER RESEARCH
PI PHILADELPHIA
PA 615 CHESTNUT ST, 17TH FLOOR, PHILADELPHIA, PA 19106-4404 USA
SN 1940-6207
EI 1940-6215
J9 CANCER PREV RES
JI Cancer Prev. Res.
PD JAN 15
PY 2010
VL 3
IS 1
BP 92
EP 100
DI 10.1158/1940-6207.CAPR-09-0231
PG 9
WC Oncology
SC Oncology
GA 539YK
UT WOS:000273295500012
PM 20051376
DA 2025-02-23
ER

PT J
AU Laukkanen, JA
   Pukkala, E
   Rauramaa, R
   Mäkikallio, TH
   Toriola, AT
   Kurl, S
AF Laukkanen, Jari A.
   Pukkala, Eero
   Rauramaa, Rainer
   Makikallio, Timo H.
   Toriola, Adetunji T.
   Kurl, Sudhir
TI Cardiorespiratory fitness, lifestyle factors and cancer risk and mortality in Finnish men
SO EUROPEAN JOURNAL OF CANCER
LA English
DT Article
DE Cancer risk; Physical activity; Maximal oxygen uptake; Lifestyle; Lung cancer
ID time physical-activity; acute myocardial-infarction; colon-cancer; heart-disease; prostate-cancer; energy-balance; all-cause; prevention; exercise; college
AB Background: Physical fitness along with lifestyle factors may have important roles in the prevention of cancer. We examined the relationship between common lifestyle factors such as energy expenditure, physical activity and maximal oxygen uptake (VO2max), nutrition and smoking habits and the risk of cancer. Methods: A population-based cohort study was carried out in 2268 men from Eastern Finland with no history of cancer. They were followed up for an average of 16.7 years. The outcome measures were cancer incidence (n = 387) and cancer mortality (n = 159). Results: Men with VO2max of more than 33.2 mL/kg/min (highest tertile) had 27% (95% confidence interval (CI) 0.56-0.97) decreased cancer incidence and 37% (95% CI 0.40-0.97) reduced cancer mortality than men with VO2max of less than 26.9 mL/kg/min (lowest tertile) after adjustment for age, examination year, alcohol, smoking, socioeconomic status, waist-to-hip ratio and energy, fibre and fat intake. The risk reduction was mainly due to decreased risk of lung cancer in fit men. The adjusted risk of cancer was 0.73 (95% CI 0.55-0.98) among fit (VO2max >= 26.9 mL/kg/min) men with the total energy expenditure of physical activity over 2500 kcal/week. A total of 290 active (energy expenditure >2500 kcal and at least 2 h of physical activity per week) men with a favourable lifestyle (good fitness, balanced diet and non-smoking) had an adjusted relative risk of 0.63 (95% Cl 0.46-0.87) for cancer. Conclusion: Favourable lifestyle including good cardiorespiratory fitness and healthy dietary habits with active and non-smoking lifestyle considerably reduces the risk of cancer. (C) 2009 Elsevier Ltd. All rights reserved.
C1 [Laukkanen, Jari A.; Kurl, Sudhir] Univ Kuopio, Publ Hlth Res Inst, Sch Publ Hlth & Clin Nutr, Kuopio 70211, Finland.
   [Laukkanen, Jari A.; Rauramaa, Rainer] Kuopio Res Inst Exercise Med, Kuopio, Finland.
   [Pukkala, Eero] Finnish Canc Registry, Inst Stat & Epidemiol Canc Res, FIN-00170 Helsinki, Finland.
   [Makikallio, Timo H.] Univ Oulu, Dept Internal Med, Div Cardiol, SF-90220 Oulu, Finland.
   [Laukkanen, Jari A.; Makikallio, Timo H.] Lapland Cent Hosp, Rovaniemi, Finland.
   [Toriola, Adetunji T.] Univ Kuopio, Sch Publ Hlth & Clin Nutr, Kuopio 70211, Finland.
C3 University of Eastern Finland; Finnish Cancer Registry; University of Oulu; University of Eastern Finland
RP Laukkanen, JA (corresponding author), Univ Kuopio, Publ Hlth Res Inst, Sch Publ Hlth & Clin Nutr, POB 1627, Kuopio 70211, Finland.
EM sudhir.kurl@uku.fi
CR BALLARDBARBASH R, 1990, CANCER RES, V50, P3610
   BARTRAM HP, 1989, AM J GASTROENTEROL, V84, P109
   BLAIR SN, 1989, JAMA-J AM MED ASSOC, V262, P2395, DOI 10.1001/jama.262.17.2395
   Bouchard C, 2001, MED SCI SPORT EXER, V33, PS446, DOI 10.1097/00005768-200106001-00013
   Colbert LH, 2002, INT J CANCER, V98, P770, DOI 10.1002/ijc.10156
   Dreher D, 1996, EUR J CANCER, V32A, P30, DOI 10.1016/0959-8049(95)00531-5
   Fox S M 3rd, 1972, MOD CONCEPTS CARDIOVASC DIS, V41, P25
   Gerber M, 1999, EUR J CANCER PREV, V8, P77, DOI 10.1097/00008469-199904000-00002
   Giovannucci E, 1998, CANCER RES, V58, P5117
   GIOVANNUCCI E, 1995, ANN INTERN MED, V122, P327, DOI 10.7326/0003-4819-122-5-199503010-00002
   Hardman AE, 2001, P NUTR SOC, V60, P107, DOI 10.1079/PNS200076
   Hartman TJ, 1998, CANCER CAUSE CONTROL, V9, P11, DOI 10.1023/A:1008889001519
   Haskell WL, 2007, MED SCI SPORT EXER, V39, P1423, DOI 10.1249/mss.0b013e3180616b27
   Kampert JB, 1996, ANN EPIDEMIOL, V6, P452, DOI 10.1016/S1047-2797(96)00059-2
   KEYS A, 1985, AM J EPIDEMIOL, V121, P870, DOI 10.1093/oxfordjournals.aje.a114057
   Kiningham RB, 1998, PRIMARY CARE, V25, P515, DOI 10.1016/S0095-4543(05)70080-4
   Kujala UM, 2001, JAMA-J AM MED ASSOC, V285, P44, DOI 10.1001/jama.285.1.44
   LAKKA TA, 1994, NEW ENGL J MED, V330, P1549, DOI 10.1056/NEJM199406023302201
   LAKKA TA, 1992, INT J EPIDEMIOL, V21, P467, DOI 10.1093/ije/21.3.467
   Laukkanen JA, 2001, ARCH INTERN MED, V161, P825, DOI 10.1001/archinte.161.6.825
   Laukkanen JA, 2009, AM J CARDIOL, V103, P1598, DOI 10.1016/j.amjcard.2009.01.371
   Lee IM, 1997, CANCER CAUSE CONTROL, V8, P568, DOI 10.1023/A:1018438228410
   Lee IM, 1999, INT J EPIDEMIOL, V28, P620, DOI 10.1093/ije/28.4.620
   LEE IM, 1994, MED SCI SPORT EXER, V26, P831
   LEE IM, 1991, J NATL CANCER I, V83, P1324, DOI 10.1093/jnci/83.18.1324
   Lee IM, 1994, PHYSICAL ACTIVITY, V0, P0
   LEON AS, 1987, JAMA-J AM MED ASSOC, V258, P2388, DOI 10.1001/jama.258.17.2388
   LEON AS, 1991, INT J EPIDEMIOL, V20, P690, DOI 10.1093/ije/20.3.690
   Liu SM, 2000, INT J EPIDEMIOL, V29, P29, DOI 10.1093/ije/29.1.29
   Martinez ME, 1997, J NATL CANCER I, V89, P948, DOI 10.1093/jnci/89.13.948
   McTiernan A, 1999, CANCER EPIDEM BIOMAR, V8, P201
   Myers J, 2002, NEW ENGL J MED, V346, P793, DOI 10.1056/NEJMoa011858
   Oliveria SA, 1996, MED SCI SPORT EXER, V28, P97, DOI 10.1097/00005768-199601000-00020
   PAFFENBARGER RS, 1987, AM J CLIN NUTR, V45, P312, DOI 10.1093/ajcn/45.1.312
   PAFFENBARGER RS, 1993, NEW ENGL J MED, V328, P538, DOI 10.1056/NEJM199302253280804
   PEDERSEN BK, 1994, MED SCI SPORT EXER, V26, P140, DOI 10.1249/00005768-199402000-00003
   Pukkala E, 2000, INT J SPORTS MED, V21, P216, DOI 10.1055/s-2000-8878
   Rockhill B, 1999, ARCH INTERN MED, V159, P2290, DOI 10.1001/archinte.159.19.2290
   SALONEN J T, 1987, SCANDINAVIAN JOURNAL OF SPORTS SCIENCES, V9, P89
   SALONEN JT, 1991, CIRCULATION, V84, P129, DOI 10.1161/01.CIR.84.1.129
   SALONEN JT, 1988, ANN CLIN RES, V20, P46
   SEVERSON RK, 1989, AM J EPIDEMIOL, V130, P522, DOI 10.1093/oxfordjournals.aje.a115366
   SHEPHARD RJ, 1993, SPORTS MED, V15, P258, DOI 10.2165/00007256-199315040-00004
   SHEPHARD RJ, 1995, CAN J APPL PHYSIOL, V20, P1, DOI 10.1139/h95-001
   Slattery ML, 2007, ANN EPIDEMIOL, V17, P342, DOI 10.1016/j.annepidem.2006.10.017
   Slattery ML, 1997, CANCER RES, V57, P75
   Slattery ML, 2002, MED SCI SPORT EXER, V34, P913, DOI 10.1097/00005768-200206000-00002
   SMITH GD, 2000, PUBLIC HLTH, V114, P1
   STEENLAND K, 1999, CANCER EPIDEM BIOMAR, V4, P807
   STERNFELD B, 1992, MED SCI SPORT EXER, V24, P1195
   TAYLOR HL, 1962, AM J PUBLIC HEALTH N, V52, P1697, DOI 10.2105/AJPH.52.10.1697
   Thune I, 1997, INT J CANCER, V70, P57
   Thune I, 1997, NEW ENGL J MED, V336, P1269, DOI 10.1056/NEJM199705013361801
   THUNE I, 1994, CANCER CAUSE CONTROL, V5, P549, DOI 10.1007/BF01831383
   Thune I, 2001, MED SCI SPORT EXER, V33, PS530, DOI 10.1097/00005768-200106001-00025
   Thune I, 2000, EUR J CANCER PREV, V9, P387, DOI 10.1097/00008469-200012000-00003
   Vainio H, 2002, IARC HDB CANC PREVEN, V0, P0
   vanPoppel G, 1997, CANCER LETT, V114, P195, DOI 10.1016/S0304-3835(97)04662-4
   Voutilainen S, 2001, CIRCULATION, V103, P2674, DOI 10.1161/01.CIR.103.22.2674
   WANNAMETHEE G, 1993, AM J EPIDEMIOL, V137, P735, DOI 10.1093/oxfordjournals.aje.a116734
   Willett W C, 2000, ONCOLOGIST, V5, P393, DOI 10.1634/theoncologist.5-5-393
   WILSON TW, 1993, AM J EPIDEMIOL, V137, P292, DOI 10.1093/oxfordjournals.aje.a116676
   Wolin KY, 2007, INT J CANCER, V121, P2776, DOI 10.1002/ijc.23009
NR 63
TC 79
Z9 83
U1 1
U2 9
PU ELSEVIER SCI LTD
PI OXFORD
PA THE BOULEVARD, LANGFORD LANE, KIDLINGTON, OXFORD OX5 1GB, OXON, ENGLAND
SN 0959-8049
EI 1879-0852
J9 EUR J CANCER
JI Eur. J. Cancer
PD JAN 15
PY 2010
VL 46
IS 2
BP 355
EP 363
DI 10.1016/j.ejca.2009.07.013
PG 9
WC Oncology
SC Oncology
GA 550JE
UT WOS:000274123300021
PM 19683431
DA 2025-02-23
ER

PT J
AU Lin, HL
   Lu, JP
   Laflamme, P
   Qiao, SJ
   Shayegan, B
   Bryskin, I
   Monardo, L
   Wilson, BC
   Singh, G
   Pinthus, JH
AF Lin, Helen
   Lu, Jian-Ping
   Laflamme, Pierre
   Qiao, Shengjun
   Shayegan, Bobby
   Bryskin, Inna
   Monardo, Lauren
   Wilson, Brian C.
   Singh, Gurmit
   Pinthus, Jehonathan H.
TI Inter-related <i>in vitro</i> effects of androgens, fatty acids and oxidative stress in prostate cancer: A mechanistic model supporting prevention strategies
SO INTERNATIONAL JOURNAL OF ONCOLOGY
LA English
DT Article
DE androgens; fatty acids; oxidative stress; mitochondria; prostate cancer prevention
ID methylacyl-coa-racemase; beta-oxidation; dietary-fat; expression; cells; synthase; susceptibility; carcinoma; pathway; risk
AB Oxidation of mitochondrial fatty acids (FA) results in the generation of reactive oxygen species (ROS) which have been postulated to play a key role in the initiation and progression of prostate cancer (PC). We previously reported that androgens increase FA uptake into PC cells. We thus examined if androgens that are known to induce ROS generation regulate FA oxidation in PC cells. The effects of the androgen-depleted medium, R1881 (synthetic androgen) and/ or androgen receptor blocker, bicalutamide were examined in the human androgen-responsive but not dependent 22rv1 cells. R1881 supplementation significantly increased mitochondrial FA oxidation (C-14-radiolabeled FA degradation studies), resulting in increased ROS production. Androgens increased the mRNA levels of carnitine palmitoyltransferase (CPT1), the rate limiting enzyme in the process of mitochondrial FA oxidation. Treatment with RI 881 and bicalutamide inhibited these androgen regulated effects. Inhibition of mitochondrial ROS generation by two different inhibitors, rotenone and thenoyltrifluoroacetone, eliminated the androgen-induced ROS generation, to the same level as in cells deprived of androgens or treated with R1881 and bicalutamide. Taken together, androgens increase the mitochondrial oxidation of FA, leading to increased production of ROS that is associated with prostate cell proliferation and mutagenesis. These results therefore support the rationale for PC prevention using 5-alpha reductase inhibitors, dietary restrictions or anti-oxidants, each of which has different inhibitory but complementary effects.
C1 [Pinthus, Jehonathan H.] McMaster Univ, Juravinski Canc Ctr, Dept Surg Oncol, Hamilton, ON L8V 5C2, Canada.
   [Lu, Jian-Ping; Qiao, Shengjun; Shayegan, Bobby; Pinthus, Jehonathan H.] McMaster Univ, Dept Surg, Hamilton, ON L8V 5C2, Canada.
   [Singh, Gurmit] McMaster Univ, Dept Pathol, Hamilton, ON L8V 5C2, Canada.
   [Singh, Gurmit] McMaster Univ, Dept Mol Med, Hamilton, ON L8V 5C2, Canada.
   [Bryskin, Inna; Wilson, Brian C.] Univ Toronto, Ontario Canc Inst, Dept Med Biophys, Toronto, ON, Canada.
C3 McMaster University; McMaster University; McMaster University; McMaster University; University of Toronto; University Health Network Toronto
RP Pinthus, JH (corresponding author), McMaster Univ, Juravinski Canc Ctr, Dept Surg Oncol, 699 Concess St, Hamilton, ON L8V 5C2, Canada.
EM jehonathan.pinthus@jcc.hhsc.ca
FU Canadian Institutes of Health Research (C.I.H.R.); Juravinski Cancer Centre Foundation; Canadian Urological Association
CR Andriole GL, 2009, UROLOGY, V73, P36, DOI 10.1016/j.urology.2009.02.017
   Chen WW, 2009, MOL BIOL REP, V36, P423, DOI 10.1007/s11033-007-9196-x
   Clinton SK, 1998, ANNU REV NUTR, V18, P413, DOI 10.1146/annurev.nutr.18.1.413
   Fleshner NE, 1998, CANCER METAST REV, V17, P325, DOI 10.1023/A:1006118628183
   Jemal A, 2006, CA-CANCER J CLIN, V56, P106, DOI 10.3322/canjclin.56.2.106
   Klein EA, 2006, UROLOGY, V68, P1145, DOI 10.1016/j.urology.2006.08.1074
   Kolonel LN, 1999, JNCI-J NATL CANCER I, V91, P414, DOI 10.1093/jnci/91.5.414
   Liu Y, 2006, PROSTATE CANCER P D, V9, P230, DOI 10.1038/sj.pcan.4500879
   Lloyd MD, 2008, FEBS J, V275, P1089, DOI 10.1111/j.1742-4658.2008.06290.x
   Luo J, 2002, CANCER RES, V62, P2220
   Moore S, 2005, INT J CANCER, V114, P563, DOI 10.1002/ijc.20773
   Ntambi JM, 2002, P NATL ACAD SCI USA, V99, P11482, DOI 10.1073/pnas.132384699
   Nübel T, 2006, HORM RES, V65, P300, DOI 10.1159/000092847
   Pinthus JH, 2007, PROSTATE, V67, P1330, DOI 10.1002/pros.20609
   Pinthus JH, 2007, NEOPLASIA, V9, P68, DOI 10.1593/neo.06739
   Ramon JM, 2000, CANCER CAUSE CONTROL, V11, P679, DOI 10.1023/A:1008924116552
   Razeghi P, 2001, CIRCULATION, V104, P2923, DOI 10.1161/hc4901.100526
   Ripple MO, 1997, JNCI-J NATL CANCER I, V89, P40, DOI 10.1093/jnci/89.1.40
   Rossi S, 2003, MOL CANCER RES, V1, P707
   Schmidt LJ, 2007, PROSTATE, V67, P1111, DOI 10.1002/pros.20602
   Shigemura K, 2007, PROSTATE, V67, P722, DOI 10.1002/pros.20565
   Singh G, 1999, J CELL PHYSIOL, V180, P431, DOI 10.1002/(SICI)1097-4652(199909)180:3<431::AID-JCP14>3.0.CO;2-O
   Sung SY, 2006, CANCER RES, V66, P9519, DOI 10.1158/0008-5472.CAN-05-4375
   Swinnen JV, 1997, CANCER RES, V57, P1086
   Thompson IM, 2003, NEW ENGL J MED, V349, P215, DOI 10.1056/NEJMoa030660
   Tyrrell CJ, 1998, EUR UROL, V33, P39, DOI 10.1159/000019526
   Wanders RJA, 2001, BIOCHEM SOC T, V29, P250, DOI 10.1042/BST0290250
   WARBURG O, 1956, SCIENCE, V124, P269
   Zha S, 2005, PROSTATE, V63, P316, DOI 10.1002/pros.20177
   Zha S, 2003, CANCER RES, V63, P7365
NR 30
TC 29
Z9 32
U1 0
U2 5
PU SPANDIDOS PUBL LTD
PI ATHENS
PA POB 18179, ATHENS, 116 10, GREECE
SN 1019-6439
EI 1791-2423
J9 INT J ONCOL
JI Int. J. Oncol.
PD OCT 15
PY 2010
VL 37
IS 4
BP 761
EP 766
DI 10.3892/ijo_00000725
PG 6
WC Oncology
SC Oncology
GA 651HY
UT WOS:000281920000001
PM 20811696
DA 2025-02-23
ER

PT J
AU Hovey, RC
   Aimo, L
AF Hovey, Russell C.
   Aimo, Lucila
TI Diverse and Active Roles for Adipocytes During Mammary Gland Growth and Function
SO JOURNAL OF MAMMARY GLAND BIOLOGY AND NEOPLASIA
LA English
DT Article
DE Mammary fat pad; Adipose; Epithelial-stromal; Adipokine
ID white adipose-tissue; epithelial-cell proliferation; prepubertal dairy heifers; estrogen-receptor-alpha; human infant breast; fat pad; lipoprotein-lipase; linoleic-acid; dietary-fat; igf-i
AB The mammary gland is unique in its requirement to develop in close association with a depot of adipose tissue that is commonly referred to as the mammary fat pad. As discussed throughout this issue, the mammary fat pad represents a complex stromal microenvironment that includes a variety of cell types. In this article we focus on adipocytes as local regulators of epithelial cell growth and their function during lactation. Several important considerations arise from such a discussion. There is a clear and close interrelationship between different stromal tissue types within the mammary fat pad and its adipocytes. Furthermore, these relationships are both stage- and species-dependent, although many questions remain unanswered regarding their roles in these different states. Several lines of evidence also suggest that adipocytes within the mammary fat pad may function differently from those in other fat depots. Finally, past and future technologies present a variety of opportunities to model these complexities in order to more precisely delineate the many potential functions of adipocytes within the mammary glands. A thorough understanding of the role for this cell type in the mammary glands could present numerous opportunities to modify both breast cancer risk and lactation performance.
C1 [Hovey, Russell C.; Aimo, Lucila] Univ Calif Davis, Dept Anim Sci, Davis, CA 95616 USA.
C3 University of California System; University of California Davis
RP Hovey, RC (corresponding author), Univ Calif Davis, Dept Anim Sci, 2145 Meyer Hall,1 Shields Ave, Davis, CA 95616 USA.
EM rchovey@ucdavis.edu
FU DOD [W81XWH-09-1-0657]
CR Alexander CM, 2001, J CELL BIOL, V152, P693, DOI 10.1083/jcb.152.4.693
   ANASTASSIADES OT, 1983, PATHOL RES PRACT, V176, P200, DOI 10.1016/S0344-0338(83)80011-9
   ANBAZHAGAN R, 1991, AM J ANAT, V192, P407, DOI 10.1002/aja.1001920408
   ANBAZHAGAN R, 1995, ANAT REC, V241, P129, DOI 10.1002/ar.1092410117
   ANDRES AC, 2010, J MAMMARY GLAND BIOL, V0, P0
   ANZAI T, 1979, ENDOCRINOL JAPON, V26, P371
   BANDYOPADHYAY GK, 1995, LIPIDS, V30, P155, DOI 10.1007/BF02538269
   BANDYOPADHYAY GK, 1993, PROSTAG LEUKOTR ESS, V48, P71, DOI 10.1016/0952-3278(93)90012-L
   BANISACCHI T, 1987, ACTA ANAT, V129, P1, DOI 10.1159/000146368
   Barbatelli G, 1900, V298, V0, PE1244
   BARTLEY JC, 1981, AM J PHYSIOL, V241, PC204, DOI 10.1152/ajpcell.1981.241.5.C204
   BECK JC, 1988, CELL BIOL INT REP, V12, P85, DOI 10.1016/0309-1651(88)90122-1
   Bell LN, 2008, AM J PHYSIOL-ENDOC M, V294, PE336, DOI 10.1152/ajpendo.00272.2007
   Berry SDK, 2003, J ENDOCRINOL, V177, P295, DOI 10.1677/joe.0.1770295
   BIANCHI S, 1986, J ENDOCRINOL INVEST, V9, P153, DOI 10.1007/BF03348087
   BLAIR PHYLLIS B, 1967, TRANSPLANTATION, V5, P542, DOI 10.1097/00007890-196705000-00015
   Booth Brian W, 2008, BREAST DIS, V29, P57
   Brisken C, 2006, J MAMMARY GLAND BIOL, V11, P239, DOI 10.1007/s10911-006-9026-0
   Capuco AV, 1997, J DAIRY SCI, V80, P477, DOI 10.3168/jds.S0022-0302(97)75960-5
   CARRINGTON CA, 1985, J CELL SCI, V75, P269
   Celis JE, 2005, MOL CELL PROTEOMICS, V4, P492, DOI 10.1074/mcp.M500030-MCP200
   Cheng GJ, 2004, P NATL ACAD SCI USA, V101, P3739, DOI 10.1073/pnas.0307864100
   Chow JDY, 2009, J STEROID BIOCHEM, V115, P115, DOI 10.1016/j.jsbmb.2009.03.010
   Cinti S, 2005, PROSTAG LEUKOTR ESS, V73, P9, DOI 10.1016/j.plefa.2005.04.010
   Cinti S, 2009, P NUTR SOC, V68, P340, DOI 10.1017/S0029665109990140
   CLEGG RA, 1981, BIOCHIM BIOPHYS ACTA, V664, P397, DOI 10.1016/0005-2760(81)90062-X
   Couldrey C, 2002, DEV DYNAM, V223, P459, DOI 10.1002/dvdy.10065
   COUSIN B, 1992, J CELL SCI, V103, P931
   Cunha GR, 1997, J MAMMARY GLAND BIOL, V2, P393, DOI 10.1023/A:1026303630843
   DEVRIES LD, 1900, V93, V0, P2433
   Dieudonné MN, 2004, AM J PHYSIOL-CELL PH, V286, PC655, DOI 10.1152/ajpcell.00321.2003
   Ehrhart EJ, 1997, FASEB J, V11, P991, DOI 10.1096/fasebj.11.12.9337152
   ELIAS JJ, 1973, ANAT RECORD, V177, P533, DOI 10.1002/ar.1091770407
   ELLIOTT BE, 1992, INT J CANCER, V51, P416, DOI 10.1002/ijc.2910510314
   Ellis S, 1998, DOMEST ANIM ENDOCRIN, V15, P217, DOI 10.1016/S0739-7240(98)00009-5
   FAULKIN LJ, 1960, JNCI-J NATL CANCER I, V24, P953
   Feuermann Y, 2009, INT J ENDOCRINOL, V2009, P0, DOI 10.1155/2009/427260
   Freemark M, 2001, ENDOCRINOLOGY, V142, P532, DOI 10.1210/en.142.2.532
   Gouon-Evans V, 2002, MOL ENDOCRINOL, V16, P2618, DOI 10.1210/me.2001-0337
   Hansen JB, 2006, BIOCHEM J, V398, P153, DOI 10.1042/BJ20060402
   Hens JR, 2005, BREAST CANCER RES, V7, P220, DOI 10.1186/bcr1306
   Hoshino K, 1978, PHYSIOLOGY OF MAMMARY GLANDS., V0, P163
   HOSHINO K, 1967, NATURE, V213, P194, DOI 10.1038/213194a0
   Hovey RC, 1999, J MAMMARY GLAND BIOL, V4, P53, DOI 10.1023/A:1018704603426
   Hovey RC, 2000, J ANIM SCI, V78, P2177
   Hovey RC, 1998, MOL CELL ENDOCRINOL, V136, P139, DOI 10.1016/S0303-7207(97)00223-2
   Hovey RC, 2002, J MAMMARY GLAND BIOL, V7, P17, DOI 10.1023/A:1015766322258
   Hovey RC, 2001, MOL ENDOCRINOL, V15, P819, DOI 10.1210/me.15.5.819
   Hovey RC, 1998, IN VITRO CELL DEV-AN, V34, P385
   Hovey RC, 2001, DEV DYNAM, V222, P192, DOI 10.1002/dvdy.1179
   Howard BA, 2000, J MAMMARY GLAND BIOL, V5, P119, DOI 10.1023/A:1026487120779
   Hugo ER, 2008, J CLIN ENDOCR METAB, V93, P4006, DOI 10.1210/jc.2008-1172
   Illouz YG, 2009, AESTHET PLAST SURG, V33, P706, DOI 10.1007/s00266-009-9377-1
   Kamikawa A, 2009, DEV DYNAM, V238, P1092, DOI 10.1002/dvdy.21947
   Kilroy GE, 2007, J CELL PHYSIOL, V212, P702, DOI 10.1002/jcp.21068
   Kleinberg D, 2008, J MAMMARY GLAND BIOL, V13, P353, DOI 10.1007/s10911-008-9103-7
   KNAZEK RA, 1980, JNCI-J NATL CANCER I, V64, P377, DOI 10.1093/jnci/64.2.377
   Landskroner-Eiger S, 2009, CLIN CANCER RES, V15, P3265, DOI 10.1158/1078-0432.CCR-08-2649
   Lejour M, 1997, PLAST RECONSTR SURG, V99, P386, DOI 10.1097/00006534-199702000-00012
   LEVAYYOUNG BK, 1987, P NATL ACAD SCI USA, V84, P8448, DOI 10.1073/pnas.84.23.8448
   LEVINE JF, 1984, EXP CELL RES, V151, P112, DOI 10.1016/0014-4827(84)90361-6
   LI S, 1900, V58, V0, P509
   Lilla JN, 2009, J BIOL CHEM, V284, P13792, DOI 10.1074/jbc.M900508200
   Lin Y, 2007, SCI CHINA SER C, V50, P669, DOI 10.1007/s11427-007-0077-2
   Ling C, 2003, J CLIN ENDOCR METAB, V88, P1804, DOI 10.1210/jc.2002-021137
   Macciò A, 2009, OBES REV, V10, P660, DOI 10.1111/j.1467-789X.2009.00592.x
   Master SR, 2002, MOL ENDOCRINOL, V16, P1185, DOI 10.1210/me.16.6.1185
   MATSUMOTO M, 1995, J VET MED SCI, V57, P39, DOI 10.1292/jvms.57.39
   MATSUMOTO M, 1995, J VET MED SCI, V57, P733, DOI 10.1292/jvms.57.733
   MATSUMOTO M, 1992, J VET MED SCI, V54, P1117, DOI 10.1292/jvms.54.1117
   Mayer G, 1961, MILK: THE MAMMARY GLAND AND ITS SECRETION NO. I, V0, P47
   Meyer MJ, 2007, J ENDOCRINOL, V195, P59, DOI 10.1677/JOE-07-0225
   Meyer MJ, 2006, J DAIRY SCI, V89, P4298, DOI 10.3168/jds.S0022-0302(06)72476-6
   Meyer MJ, 2006, J ENDOCRINOL, V190, P819, DOI 10.1677/joe.1.06883
   MILLER FR, 1981, CANCER RES, V41, P3863
   MIYAMOTOTIAVEN MJ, 1981, JNCI-J NATL CANCER I, V67, P179
   MIZUNO H, 1900, V30, V0, P381
   Mueller SO, 2002, ENDOCRINOLOGY, V143, P2357, DOI 10.1210/en.143.6.2357
   NAKATANI H, 1900, V82, V0, P44
   NELSON LW, 1974, TOXICOL APPL PHARM, V27, P113, DOI 10.1016/0041-008X(74)90178-1
   Neville MC, 1998, J MAMMARY GLAND BIOL, V3, P109, DOI 10.1023/A:1018786604818
   OLIVER SP, 1988, J DAIRY SCI, V71, P2584, DOI 10.3168/jds.S0022-0302(88)79847-1
   PAULOIN A, 1900, V340, V0, P91
   PEAKER M, 1995, J ENDOCRINOL, V147, P189, DOI 10.1677/joe.0.1470189
   PEAKER M, 1990, J ENDOCRINOL, V125, PR1, DOI 10.1677/joe.0.125R001
   Perrier S, 2009, FEBS LETT, V583, P259, DOI 10.1016/j.febslet.2008.12.030
   Proia DA, 2006, NAT PROTOC, V1, P206, DOI 10.1038/nprot.2006.31
   Pujol E, 2006, CELL TISSUE RES, V323, P505, DOI 10.1007/s00441-005-0085-0
   RAHIMI N, 1994, DNA CELL BIOL, V13, P1189, DOI 10.1089/dna.1994.13.1189
   Ramsay DT, 2005, J ANAT, V206, P525, DOI 10.1111/j.1469-7580.2005.00417.x
   REBUFFESCRIVE M, 1986, METABOLISM, V35, P792, DOI 10.1016/0026-0495(86)90217-9
   Richert MM, 1999, ENDOCRINOLOGY, V140, P454, DOI 10.1210/en.140.1.454
   Rink JD, 1996, J CLIN ENDOCR METAB, V81, P2443, DOI 10.1210/jc.81.7.2443
   Rowzee A, 2008, J MAMMARY GLAND BIOL, V13, P361, DOI 10.1007/s10911-008-9102-8
   Russell JS, 2007, J NUTR, V137, P1200, DOI 10.1093/jn/137.5.1200
   Russell TD, 2007, J LIPID RES, V48, P1463, DOI 10.1194/jlr.M600474-JLR200
   Sakakura T, 1987, THE MAMMARY GLAND. DEVELOPMENT, V0, P0
   Santen RJ, 2009, ENDOCR REV, V30, P343, DOI 10.1210/er.2008-0016
   SCHEDIN P, 2010, J MAMMARY GLAND BIOL, V0, P0
   SCOW RO, 1977, BIOCHIM BIOPHYS ACTA, V487, P297, DOI 10.1016/0005-2760(77)90006-6
   Sejrsen K, 2000, DOMEST ANIM ENDOCRIN, V19, P93, DOI 10.1016/S0739-7240(00)00070-9
   SHEFFIELD LG, 1988, J DAIRY SCI, V71, P2855, DOI 10.3168/jds.S0022-0302(88)79881-1
   SIGURDSON SL, 1993, EXP CELL RES, V208, P333, DOI 10.1006/excr.1993.1254
   SOEMARWOTO IN, 1958, AM J ANAT, V103, P403, DOI 10.1002/aja.1001030305
   Soriano JV, 1998, J MAMMARY GLAND BIOL, V3, P133, DOI 10.1023/A:1018790705727
   Tang W, 2008, SCIENCE, V322, P583, DOI 10.1126/science.1156232
   Thorn SR, 2007, J DAIRY SCI, V90, P3742, DOI 10.3168/jds.2007-0009
   Trott JF, 2008, J MAMMARY GLAND BIOL, V13, P3, DOI 10.1007/s10911-008-9064-x
   TUCKER HA, 1987, J DAIRY SCI, V70, P1958, DOI 10.3168/jds.S0022-0302(87)80238-2
   Vandeweyer E, 2002, ANN ANAT, V184, P181, DOI 10.1016/S0940-9602(02)80016-4
   Viengchareun S, 2008, PLOS ONE, V3, P0, DOI 10.1371/journal.pone.0001535
   Walden PD, 1998, ENDOCRINOLOGY, V139, P659, DOI 10.1210/en.139.2.659
   Wang P, 2008, J CELL PHYSIOL, V216, P3, DOI 10.1002/jcp.21386
   Watson CJ, 2006, BREAST CANCER RES, V8, P0, DOI 10.1186/bcr1401
   WELSCH CW, 1987, JNCI-J NATL CANCER I, V78, P557
   WELSCH CW, 1985, CANCER RES, V45, P6147
   Zhang HZ, 2002, ENDOCRINOLOGY, V143, P3427, DOI 10.1210/en.2002-220007
   Zinger M, 2003, J CLIN ENDOCR METAB, V88, P689, DOI 10.1210/jc.2002-021255
NR 122
TC 130
Z9 164
U1 3
U2 25
PU SPRINGER/PLENUM PUBLISHERS
PI NEW YORK
PA 233 SPRING ST, NEW YORK, NY 10013 USA
SN 1083-3021
EI 1573-7039
J9 J MAMMARY GLAND BIOL
JI J. Mammary Gland Biol. Neoplasia
PD SEP 15
PY 2010
VL 15
IS 3
BP 279
EP 290
DI 10.1007/s10911-010-9187-8
PG 12
WC Oncology; Endocrinology & Metabolism; Physiology
SC Oncology; Endocrinology & Metabolism; Physiology
GA 652AU
UT WOS:000281973100002
PM 20717712
DA 2025-02-23
ER

PT J
AU Büchner, FL
   Bueno-de-Mesquita, HB
   Linseisen, J
   Boshuizen, HC
   Kiemeney, LALM
   Ros, MM
   Overvad, K
   Hansen, L
   Tjonneland, A
   Raaschou-Nielsen, O
   Clavel-Chapelon, F
   Boutron-Ruault, MC
   Touillaud, M
   Kaaks, R
   Rohrmann, S
   Boeing, H
   Nöthlings, U
   Trichopoulou, A
   Zylis, D
   Dilis, V
   Palli, D
   Sieri, S
   Vineis, P
   Tumino, R
   Panico, S
   Peeters, PHM
   van Gils, CH
   Lund, E
   Gram, IT
   Braaten, T
   Martinez, C
   Agudo, A
   Arriola, L
   Ardanaz, E
   Navarro, C
   Rodríguez, L
   Manjer, J
   Wirfält, E
   Hallmans, G
   Rasmuson, T
   Key, TJ
   Roddam, AW
   Bingham, S
   Khaw, KT
   Slimani, N
   Bofetta, P
   Byrnes, G
   Norat, T
   Michaud, D
   Riboli, E
AF Buchner, F. L.
   Bueno-de-Mesquita, H. B.
   Linseisen, J.
   Boshuizen, H. C.
   Kiemeney, L. A. L. M.
   Ros, M. M.
   Overvad, K.
   Hansen, L.
   Tjonneland, A.
   Raaschou-Nielsen, O.
   Clavel-Chapelon, F.
   Boutron-Ruault, M. -C.
   Touillaud, M.
   Kaaks, R.
   Rohrmann, S.
   Boeing, H.
   Noethlings, U.
   Trichopoulou, A.
   Zylis, D.
   Dilis, V.
   Palli, D.
   Sieri, S.
   Vineis, P.
   Tumino, R.
   Panico, S.
   Peeters, P. H. M.
   van Gils, C. H.
   Lund, E.
   Gram, I. T.
   Braaten, T.
   Martinez, C.
   Agudo, A.
   Arriola, L.
   Ardanaz, E.
   Navarro, C.
   Rodriguez, L.
   Manjer, J.
   Wirfalt, E.
   Hallmans, G.
   Rasmuson, T.
   Key, T. J.
   Roddam, A. W.
   Bingham, S.
   Khaw, K. -T.
   Slimani, N.
   Bofetta, P.
   Byrnes, G.
   Norat, T.
   Michaud, D.
   Riboli, E.
TI Fruits and vegetables consumption and the risk of histological subtypes of lung cancer in the European Prospective Investigation into Cancer and Nutrition (EPIC)
SO CANCER CAUSES & CONTROL
LA English
DT Article
DE Fruits; Vegetables; Lung neoplasms; Small cell lung carcinoma; Non-small-cell lung carcinoma; Adenocarcinoma; Large cell carcinoma
ID cohort; smoking; diet; men; women
AB Objective To examine the association between fruit and vegetable consumption and risk of different histological subtypes of lung cancer among participants of the European Prospective Investigation into Cancer and Nutrition study. Methods Multivariable Cox proportional hazard models were used to analyze the data. A calibration study in a subsample was used to reduce dietary measurement errors. Results During a mean follow-up of 8.7 years, 1,830 incident cases of lung cancer (574 adenocarcinoma, 286 small cell, 137 large cell, 363 squamous cell, 470 other histologies) were identified. In line with our previous conclusions, we found that after calibration a 100 g/day increase in fruit and vegetables consumption was associated with a reduced lung cancer risk (HR 0.94; 95% CI 0.89-0.99). This was also seen among current smokers (HR 0.93; 95% CI 0.90-0.97). Risks of squamous cell carcinomas in current smokers were reduced for an increase of 100 g/day of fruit and vegetables combined (HR 0.85; 95% CI 0.76-0.94), while no clear effects were seen for the other histological subtypes. Conclusion We observed inverse associations between the consumption of vegetables and fruits and risk of lung cancer without a clear effect on specific histological subtypes of lung cancer. In current smokers, consumption of vegetables and fruits may reduce lung cancer risk, in particular the risk of squamous cell carcinomas.
C1 [Buchner, F. L.; Bueno-de-Mesquita, H. B.; Boshuizen, H. C.; Ros, M. M.] RIVM, Natl Inst Publ Hlth & Environm, NL-3720 BA Bilthoven, Netherlands.
   [Buchner, F. L.; Kiemeney, L. A. L. M.; Ros, M. M.] Radboud Univ Nijmegen, Med Ctr, Dept Epidemiol Biostat & HTA, NL-6525 ED Nijmegen, Netherlands.
   [Linseisen, J.; Kaaks, R.; Rohrmann, S.] Deutsch Krebsforschungszentrum, Div Clin Epidemiol, D-6900 Heidelberg, Germany.
   [Linseisen, J.] Helmholtz Zentrum Munchen, Inst Epidemiol, Neuherberg, Germany.
   [Kiemeney, L. A. L. M.] Radboud Univ Nijmegen, Med Ctr, Dept Urol, NL-6525 ED Nijmegen, Netherlands.
   [Kiemeney, L. A. L. M.] Comprehens Canc Ctr E, Nijmegen, Netherlands.
   [Overvad, K.] Aarhus Univ Hosp, Dept Clin Epidemiol, Aalbrog, Denmark.
   [Hansen, L.; Tjonneland, A.; Raaschou-Nielsen, O.] Danish Canc Soc, Inst Canc Epidemiol, Copenhagen, Denmark.
   [Clavel-Chapelon, F.; Boutron-Ruault, M. -C.; Touillaud, M.] Univ Paris 11, Inst Gustave Roussy, INSERM, ERI 20,EA 4045,IFR 69, Villejuif, France.
   [Boeing, H.; Noethlings, U.] German Inst Human Nutr, Potsdam, Germany.
   [Trichopoulou, A.; Zylis, D.] Univ Athens, Sch Med, Dept Hyg & Epidemiol, Athens, Greece.
   [Trichopoulou, A.; Dilis, V.] Hellen Hlth Fdn, Athens, Greece.
   [Palli, D.] Canc Res & Prevent Inst ISPO, Mol & Nutr Epidemiol Unit, Florence, Italy.
   [Sieri, S.] Natl Canc Inst, Dept Epidemiol, I-20133 Milan, Italy.
   [Vineis, P.; Peeters, P. H. M.; Norat, T.; Michaud, D.; Riboli, E.] Univ London Imperial Coll Sci Technol & Med, Dept Epidemiol & Publ Hlth, London, England.
   [Vineis, P.] ISI Fdn, Turin, Italy.
   [Tumino, R.] Civile MP Arezzo Hosp, Dept Oncol, Canc Registry & Histopathol Unit, Ragusa, Italy.
   [Panico, S.] Univ Naples Federico 2, Sch Med, Dept Clin & Expt Med, Naples, Italy.
   [Peeters, P. H. M.; van Gils, C. H.] Univ Med Ctr Utrecht, Julius Ctr Hlth Sci & Primary Care, Utrecht, Netherlands.
   [Lund, E.; Gram, I. T.; Braaten, T.] Univ Tromso, Inst Community Med, Tromso, Norway.
   [Martinez, C.] Andalusian Sch Publ Hlth, Granada, Spain.
   [Agudo, A.] Catalan Inst Oncol, Canc Epidemiol Res Program, Unit Nutr Environm & Canc, Barcelona, Spain.
   [Arriola, L.] CIBERESP, Publ Hlth Div Gipuzkoa, San Sebastian, Spain.
   [Ardanaz, E.] Publ Hlth Inst Navarra, Pamplona, Spain.
   [Ardanaz, E.; Navarro, C.] CIBERESP, Pamplona, Spain.
   [Navarro, C.] Murcia Reg Hlth Author, Dept Epidemiol, Murcia, Spain.
   [Rodriguez, L.] Hlth & Hlth Care Serv Council, Publ Hlth & Participat Directorate, Asturias, Spain.
   [Manjer, J.] Malmo Univ Hosp, Dept Surg, Malmo, Sweden.
   [Wirfalt, E.] Lund Univ, Dept Clin Sci Malmo, Malmo, Sweden.
C3 Netherlands National Institute for Public Health & the Environment; Radboud University Nijmegen; Helmholtz Association; German Cancer Research Center (DKFZ); Helmholtz Association; Helmholtz-Center Munich - German Research Center for Environmental Health; Radboud University Nijmegen; Aarhus University; Danish Cancer Society; Universite Paris Saclay; UNICANCER; Gustave Roussy; Institut National de la Sante et de la Recherche Medicale (Inserm); Leibniz Association; Deutsches Institut fur Ernahrungsforschung Potsdam-Rehbrucke (DIfE); National & Kapodistrian University of Athens; Athens Medical School; ISPRO Istituto per lo studio, la prevenzione e la rete oncologica; Fondazione IRCCS Istituto Nazionale Tumori Milan; Imperial College London; Civile M.P. Arezzo Hospital; University of Naples Federico II; Utrecht University; Utrecht University Medical Center; UiT The Arctic University of Tromso; Escuela Andaluza de Salud Publica; Institut Catala d'Oncologia; CIBER - Centro de Investigacion Biomedica en Red; CIBERESP; Public Health Institute of Navarra; CIBER - Centro de Investigacion Biomedica en Red; CIBERESP; Murcia Regional Health Council; Lund University; Skane University Hospital; Lund University
RP Büchner, FL (corresponding author), RIVM, Natl Inst Publ Hlth & Environm, POB 1, NL-3720 BA Bilthoven, Netherlands.
EM frederike.buchner@rivm.nl
FU European Commission; Research DirectorateGeneral 2005; Ligue contre le Cancer, Societe 3 M; Mutuelle Generale de l'Education Nationale, Institut National de la Santeet de la Recherche Medicale (INSERM) (France); German Cancer Aid, German Cancer Research Center, Federal Ministry of Education and Research (Germany); Danish Cancer Society (Denmark); Spanish Ministry of Health, The participating regional governments and institutions (Spain); Cancer Research UK; Medical Research Council; Stroke Association; British Heart Foundation; Department of Health; Food Standards Agency; Wellcome Trust (United Kingdom); Greek Ministry of Health and Social Solidarity, Hellenic Health Foundation and Stavros Niarchos Foundation (Greece); Italian Association for Research on Cancer, National Research Council (Italy); Dutch Ministry of Public Health, Welfare and Sports, Dutch Prevention Funds, LK Research Funds, Dutch ZON (Zorg Onderzoek Nederland); World Cancer Research Fund (WCRF) (the Netherlands); Swedish Cancer Society, Swedish Scientific Council, Regional Government of Skane (Sweden); Norwegian Cancer Society (Norway)
CR Agudo A, 2002, PUBLIC HEALTH NUTR, V5, P1179, DOI 10.1079/PHN2002398
   [Anonymous], 2007, FOOD NUTR PHYS ACT P, V0, P0
   Axelsson G, 2002, NUTR CANCER, V44, P145, DOI 10.1207/S15327914NC4402_04
   Brennan P, 2000, CANCER CAUSE CONTROL, V11, P49, DOI 10.1023/A:1008909519435
   Devesa SS, 2005, INT J CANCER, V117, P294, DOI 10.1002/ijc.21183
   Ferrari P, 2004, AM J EPIDEMIOL, V160, P814, DOI 10.1093/aje/kwh280
   Ferrari P, 2008, INT J EPIDEMIOL, V37, P368, DOI 10.1093/ije/dym242
   Feskanich D, 2000, JNCI-J NATL CANCER I, V92, P1812, DOI 10.1093/jnci/92.22.1812
   Hirvonen T, 2001, CANCER CAUSE CONTROL, V12, P789, DOI 10.1023/A:1012232008016
   Jansen MCJF, 2004, NUTR CANCER, V48, P142, DOI 10.1207/s15327914nc4802_3
   Jansen MCJF, 2001, INT J CANCER, V92, P913, DOI 10.1002/ijc.1278
   Kaaks R, 1997, INT J EPIDEMIOL, V26, PS26, DOI 10.1093/ije/26.suppl_1.S26
   Khuder SA, 2001, LUNG CANCER, V31, P139, DOI 10.1016/S0169-5002(00)00181-1
   Khuder SA, 2001, CHEST, V120, P1577, DOI 10.1378/chest.120.5.1577
   Knekt P, 1997, AM J EPIDEMIOL, V146, P223, DOI 10.1093/oxfordjournals.aje.a009257
   Knekt P, 1999, J NATL CANCER I, V91, P182, DOI 10.1093/jnci/91.2.182
   Linseisen J, 2007, INT J CANCER, V121, P1103, DOI 10.1002/ijc.22807
   Liu Y, 2004, CANCER CAUSE CONTROL, V15, P349, DOI 10.1023/B:CACO.0000027507.22124.20
   Miller AB, 2004, INT J CANCER, V108, P269, DOI 10.1002/ijc.11559
   Ozasa K, 2001, JPN J CANCER RES, V92, P1259, DOI 10.1111/j.1349-7006.2001.tb02148.x
   Parkin DM, 2001, INT J CANCER, V94, P153, DOI 10.1002/ijc.1440
   Riboli E, 2002, PUBLIC HEALTH NUTR, V5, P1113, DOI 10.1079/PHN2002394
   Skuladottir H, 2004, LUNG CANCER, V45, P1, DOI 10.1016/j.lungcan.2003.12.013
   Smith-Warner SA, 2003, INT J CANCER, V107, P1001, DOI 10.1002/ijc.11490
   Voorrips LE, 2000, CANCER CAUSE CONTROL, V11, P101, DOI 10.1023/A:1008906706084
   Wright ME, 2008, AM J EPIDEMIOL, V168, P1024, DOI 10.1093/aje/kwn212
NR 26
TC 67
Z9 76
U1 0
U2 8
PU SPRINGER
PI DORDRECHT
PA VAN GODEWIJCKSTRAAT 30, 3311 GZ DORDRECHT, NETHERLANDS
SN 0957-5243
EI 
J9 CANCER CAUSE CONTROL
JI Cancer Causes Control
PD MAR 15
PY 2010
VL 21
IS 3
BP 357
EP 371
DI 10.1007/s10552-009-9468-y
PG 15
WC Oncology; Public, Environmental & Occupational Health
SC Oncology; Public, Environmental & Occupational Health
GA 573NT
UT WOS:000275921300004
PM 19924549
DA 2025-02-23
ER

PT J
AU Kim, RH
   Chang, MS
   Kim, HJ
   Song, KS
   Kim, YS
   Choi, BY
   Kim, WH
AF Kim, Ri Hyeon
   Chang, Mee Soo
   Kim, Hyun Ja
   Song, Kyu Sang
   Kim, Yong Sung
   Choi, Bo Youl
   Kim, Woo Ho
TI Medical History and Lifestyle Factors Contributing to Epstein-Barr Virus-Associated Gastric Carcinoma and Conventional Gastric Carcinoma in Korea
SO ANTICANCER RESEARCH
LA English
DT Article
DE Stomach neoplasm; Epstein-Barr virus; risk factor; medical history; lifestyle; gastric ulcer; alcohol
ID helicobacter-pylori; microsatellite instability; cancer-risk; c-myc; infection; expression; japanese; stomach
AB Background: Epstein-Barr virus-associated gastric carcinoma (EBV-GC) has been characterized as a special gastric cancer subset. Lifestyle and other major factors that may contribute to EBV-GC and non-EBV-GC were investigated here. Materials and Methods: A total of 247 patients with gastric cancer were interviewed, clinicopathological information was retrieved, and in situ hybridization was performed for EBV-encoded small RNAs. Results: There were 18 EBV-GC (male:female=17:1) and 229 non-EBV-GC patients (male:female=161:68). A history of previous gastric ulcer was associated with EBV-GC, whereas frequent and heavy alcohol drinking was related to non-EBV-GC. Additionally, skipping breakfast was correlated with EBV-GC in male patients. Other factors, such as body mass index, history of gastritis, Helicobacter pylori infection, ABO blood type, family history of gastric cancel; education level, marital status, occupation, family status, and dietary factors, showed no significant differences between EBV-GC and non-EBV-GC. Conclusion: A history of gastric ulcer, reflecting chemical injury to the stomach mucosa, appears to contribute to development of EBV-GC. Alcohol drinking was more related to non-EBV-GC than EBV-GC.
C1 [Kim, Ri Hyeon; Chang, Mee Soo; Kim, Woo Ho] Seoul Natl Univ, Coll Med, Dept Pathol, Seoul 110799, South Korea.
   [Chang, Mee Soo] Seoul Natl Univ, Boramae Hosp, Dept Pathol, Seoul 110799, South Korea.
   [Kim, Hyun Ja; Choi, Bo Youl] Hanyang Univ, Coll Med, Dept Prevent Med, Seoul, South Korea.
   [Song, Kyu Sang] Chungnam Natl Univ, Coll Med, Dept Pathol, Taejon, South Korea.
   [Kim, Yong Sung] Korea Res Inst Biosci & Biotechnol, Med Genom Res Ctr, Taejon, South Korea.
C3 Seoul National University (SNU); Seoul National University (SNU); Seoul National University Hospital; Hanyang University; Chungnam National University; Korea Research Institute of Bioscience & Biotechnology (KRIBB)
RP Kim, WH (corresponding author), Seoul Natl Univ, Coll Med, Dept Pathol, 28 Yongon Dong, Seoul 110799, South Korea.
EM woohokim@snu.ac.kr
FU Korean Ministry of Education, Science and Technology [FG08-11-03]
CR Akiba S, 2008, CANCER SCI, V99, P195, DOI 10.1111/j.1349-7006.2007.00674.x
   BURKE AP, 1990, MODERN PATHOL, V3, P377
   Campos Francia Ivonne, 2006, ASIAN PAC J CANCER PREV, V7, P633
   Carson TA, 1999, CEREAL FOOD WORLD, V44, P414
   Chan D, 2005, J RES PRACT INF TECH, V37, P267
   Chang MS, 2000, PATHOL INT, V50, P486, DOI 10.1046/j.1440-1827.2000.01072.x
   Chang MS, 2003, J PATHOL, V199, P447, DOI 10.1002/path.1302
   Chang MS, 2001, PATHOL RES PRACT, V197, P395, DOI 10.1078/0344-0338-00052
   Chang MS, 2000, HISTOPATHOLOGY, V37, P309, DOI 10.1046/j.1365-2559.2000.01014.x
   Galanis DJ, 1998, INT J EPIDEMIOL, V27, P173, DOI 10.1093/ije/27.2.173
   Hansson LE, 1996, NEW ENGL J MED, V335, P242, DOI 10.1056/NEJM199607253350404
   *INT AG RES CANC, 1997, IARC MON EV CARC RIS, V70, P47
   Kim Hak Yang, 2007, KOREAN J GASTROENTEROL, V49, P60
   Koriyama C, 2005, J EXP CLIN CANC RES, V24, P547
   Ladeiras-Lopes R, 2008, CANCER CAUSE CONTROL, V19, P689, DOI 10.1007/s10552-008-9132-y
   LEE JH, 2009, ANTICANCER RES, V24, P354
   Lima VP, 2008, WORLD J GASTROENTERO, V14, P884, DOI 10.3748/wjg.14.884
   Liu C, 2008, NUTR REV, V66, P237, DOI 10.1111/j.1753-4887.2008.00029.x
   Luo B, 2006, WORLD J GASTROENTERO, V12, P1842, DOI 10.3748/wjg.v12.i12.1842
   *NAT I ALC AB ALC, 2000, 10 NAT I ALC AB ALC, V0, P429
   Plummer Martyn, 2004, IARC SCI PUBL, V0, P311
   Sakuma K, 2005, INT J CANCER, V115, P93, DOI 10.1002/ijc.20903
   TOKUNAGA M, 1993, AM J PATHOL, V143, P1250
   WHO, 2000, AS PAC PERSP RED OB, V0, P8
   Wu MS, 2000, GASTROENTEROLOGY, V118, P1031, DOI 10.1016/S0016-5085(00)70355-6
   YAMAMOTO N, 1994, CANCER, V74, P805, DOI 10.1002/1097-0142(19940801)74:3<805::AID-CNCR2820740304>3.0.CO;2-L
NR 26
TC 15
Z9 16
U1 0
U2 2
PU INT INST ANTICANCER RESEARCH
PI ATHENS
PA EDITORIAL OFFICE 1ST KM KAPANDRITIOU-KALAMOU RD KAPANDRITI, PO BOX 22, ATHENS 19014, GREECE
SN 0250-7005
EI 1791-7530
J9 ANTICANCER RES
JI Anticancer Res.
PD JUN 15
PY 2010
VL 30
IS 6
BP 2469
EP 2475
DI 
PG 7
WC Oncology
SC Oncology
GA 629WE
UT WOS:000280230300082
PM 20651410
DA 2025-02-23
ER

PT J
AU Eussen, SJPM
   Vollset, SE
   Igland, J
   Meyer, K
   Fredriksen, Å
   Ueland, PM
   Jenab, M
   Slimani, N
   Boffetta, P
   Overvad, K
   Tjonneland, A
   Olsen, A
   Clavel-Chapelon, F
   Boutron-Ruault, MC
   Morois, S
   Weikert, C
   Pischon, T
   Linseisen, J
   Kaaks, R
   Trichopoulou, A
   Zilis, D
   Katsoulis, M
   Palli, D
   Berrino, F
   Vineis, P
   Tumino, R
   Panico, S
   Peeters, PHM
   Bueno-de-Mesquita, HB
   van Duijnhoven, FJB
   Gram, IT
   Skeie, G
   Lund, E
   González, CA
   Martínez, C
   Dorronsoro, M
   Ardanaz, E
   Navarro, C
   Rodríguez, L
   Van Guelpen, B
   Palmqvist, R
   Manjer, J
   Ericson, U
   Bingham, S
   Khaw, KT
   Norat, T
   Riboli, E
AF Eussen, Simone J. P. M.
   Vollset, Stein Emil
   Igland, Jannicke
   Meyer, Klaus
   Fredriksen, Ase
   Ueland, Per Magne
   Jenab, Mazda
   Slimani, Nadia
   Boffetta, Paolo
   Overvad, Kim
   Tjonneland, Anne
   Olsen, Anja
   Clavel-Chapelon, Francoise
   Boutron-Ruault, Marie-Christine
   Morois, Sophie
   Weikert, Cornelia
   Pischon, Tobias
   Linseisen, Jakob
   Kaaks, Rudolf
   Trichopoulou, Antonia
   Zilis, Demosthenes
   Katsoulis, Michael
   Palli, Domenico
   Berrino, Franco
   Vineis, Paolo
   Tumino, Rosario
   Panico, Salvatore
   Peeters, Petra H. M.
   Bueno-de-Mesquita, H. Bas
   van Duijnhoven, Franzel J. B.
   Gram, Inger Torhild
   Skeie, Guri
   Lund, Eiliv
   Gonzalez, Carlos A.
   Martinez, Carmen
   Dorronsoro, Miren
   Ardanaz, Eva
   Navarro, Carmen
   Rodriguez, Laudina
   Van Guelpen, Bethany
   Palmqvist, Richard
   Manjer, Jonas
   Ericson, Ulrika
   Bingham, Sheila
   Khaw, Kay-Tee
   Norat, Teresa
   Riboli, Elio
TI Plasma Folate, Related Genetic Variants, and Colorectal Cancer Risk in EPIC
SO CANCER EPIDEMIOLOGY BIOMARKERS & PREVENTION
LA English
DT Article
ID methylenetetrahydrofolate reductase polymorphism; nested case-control; human methionine synthase; carbon metabolic pathway; c677t mthfr polymorphism; colon-cancer; folic-acid; mass-spectrometry; dietary patterns; common mutation
AB Background: A potential dual role of folate in colorectal cancer (CRC) is currently subject to debate. We investigate the associations between plasma folate, several relevant folate-related polymorphisms, and CRC risk within the large European Prospective Investigation into Cancer and Nutrition cohort. Methods: In this nested case-control study, 1,367 incident CRC cases were matched to 2,325 controls for study center, age, and sex. Risk ratios (RR) were estimated with conditional logistic regression and adjusted for smoking, education, physical activity, and intake of alcohol and fiber. Results: Overall analyses did not reveal associations of plasma folate with CRC. The RR (95% confidence interval; P-trend) for the fifth versus the first quintile of folate status was 0.94 (0.74-1.20; 0.44). The polymorphisms MTHFR677C -> T, MTHFR1298A -> C, MTR2756A -> G, MTRR66A -> G, and MTHFD11958G -> A were not associated with CRC risk. However, in individuals with the lowest plasma folate concentrations, the MTHFR 677TT genotype showed a statistically nonsignificant increased CRC risk [RR (95% CI; P-trend) TT versus CC = 1.39 (0.87-2.21); 0.12], whereas those with the highest folate concentrations showed a nonsignificant decreased CRC risk [RR TT versus CC = 0.74 (0.39-1.37); 0.34]. The SLC19A180G -> A showed a positive association with CRC risk [RR AA versus GG 1.30 (1.06-1.59); <0.01]. Conclusions: This large European prospective multicenter study did not show an association of CRC risk with plasma folate status nor with MTHFR polymorphisms. Impact: Findings of the present study tend to weaken the evidence that folate plays an important role in CRC carcinogenesis. However, larger sample sizes are needed to adequately address potential gene-environment interactions. Cancer Epidemiol Biomarkers Prev; 19(5); 1328-40. (C)2010 AACR.
C1 [Eussen, Simone J. P. M.] Univ Bergen, Dept Internal Med, Pharmacol Sect, LOCUS Homocysteine & Related Vitamins,Inst Med, Bergen, Norway.
   [Eussen, Simone J. P. M.; Vollset, Stein Emil; Meyer, Klaus; Fredriksen, Ase; Ueland, Per Magne] Haukeland Hosp, N-5021 Bergen, Norway.
   [Vollset, Stein Emil] Med Birth Registry, Bergen, Norway.
   [Vollset, Stein Emil] Norwegian Inst Publ Hlth, Bergen, Norway.
   [Igland, Jannicke] UNIFOB, Bergen, Norway.
   [Jenab, Mazda; Slimani, Nadia; Boffetta, Paolo] IARC WHO, Lyon, France.
   [Overvad, Kim] Aarhus Univ Hosp, Aalborg Hosp, Dept Clin Epidemiol, Aalborg, Denmark.
   [Tjonneland, Anne; Olsen, Anja] Danish Canc Soc, Inst Canc Epidemiol, Copenhagen, Denmark.
   [Clavel-Chapelon, Francoise; Boutron-Ruault, Marie-Christine; Morois, Sophie] Inst Natl Rech Sci Sante, Inst Natl Sante & Rech Med, ERI 20, EA 4045, Villejuif, France.
   [Clavel-Chapelon, Francoise; Boutron-Ruault, Marie-Christine; Morois, Sophie] Inst Gustave Roussy, Villejuif, France.
   [Weikert, Cornelia; Pischon, Tobias] German Inst Human Nutr, Dept Epidemiol, Nuthetal, Germany.
   [Linseisen, Jakob; Kaaks, Rudolf] German Canc Res Ctr, Div Canc Epidemiol, Heidelberg, Germany.
   [Linseisen, Jakob] German Res Ctr Environm Hlth HMGU, Helmholtz Zentrum Munchen, Inst Epidemiol, Neuherberg, Germany.
   [Trichopoulou, Antonia; Zilis, Demosthenes; Katsoulis, Michael] Univ Athens, Sch Med, Dept Hyg & Epidemiol, Athens, Greece.
   [Trichopoulou, Antonia] Hellen Hlth Fdn, Athens, Greece.
   [Palli, Domenico] Ist Studio Prevenz Oncol, Mol & Nutr Epidemiol Unit, Florence, Italy.
   [Berrino, Franco] Ist Nazl Tumori, Fdn Ist Ricovero & Cura Carattere Sci, Etiol Epidemiol & Prevent Unit, I-20133 Milan, Italy.
   [Vineis, Paolo] Univ Turin, Dept Biomed Sci, Turin, Italy.
   [Tumino, Rosario] Canc Registry Azienda Osped Civile MP Arezzo, Ragusa, Italy.
   [Panico, Salvatore] Univ Naples Federico II, Dept Clin & Expt Med, Naples, Italy.
   [Peeters, Petra H. M.] Univ Med Ctr, Julius Ctr Hlth Sci & Primary Care, Utrecht, Netherlands.
   [Bueno-de-Mesquita, H. Bas; van Duijnhoven, Franzel J. B.] Natl Inst Publ Hlth & Environm, NL-3720 BA Bilthoven, Netherlands.
   [Gram, Inger Torhild; Skeie, Guri; Lund, Eiliv] Univ Tromso, Inst Community Med, Tromso, Norway.
   [Gonzalez, Carlos A.] IDIBELL Catalan Inst Oncol, Dept Epidemiol, Barcelona, Spain.
   [Martinez, Carmen] Andalusian Sch Publ Hlth, Granada, Spain.
   [Dorronsoro, Miren] Dept Publ Hlth Guipuzkoa, San Sebastian, Spain.
   [Ardanaz, Eva] Publ Hlth Inst Navarro, Pamplona, Spain.
   [Ardanaz, Eva; Navarro, Carmen] CIBER Epidemiol & Salud Publ, Pamplona, Spain.
   [Navarro, Carmen] Hlth Council Murcia, Dept Epidemiol, Pamplona, Spain.
   [Rodriguez, Laudina] Hlth & Hlth Care Serv Council, Publ Hlth Directorate, Asturias, Spain.
   [Van Guelpen, Bethany; Palmqvist, Richard] Umea Univ, Dept Publ Hlth & Clin Med, Umea, Sweden.
   [Manjer, Jonas] Univ Hosp, Dept Surg, Malmo, Sweden.
   [Ericson, Ulrika] Lund Univ, Dept Clin Sci Malmo Nutr Epidemiol, Lund, Sweden.
   [Bingham, Sheila; Khaw, Kay-Tee] MRC, Dunn Human Nutr Unit, Cambridge, England.
   [Bingham, Sheila; Khaw, Kay-Tee] Univ Cambridge, Dept Publ Hlth & Primary Care, Ctr Nutr Epidemiol Canc Prevent & Survival, MRC, Cambridge, England.
   [Vineis, Paolo; Peeters, Petra H. M.; Norat, Teresa; Riboli, Elio] Univ London Imperial Coll Sci Technol & Med, Dept Epidemiol & Publ Hlth, London, England.
C3 University of Bergen; Norwegian Institute of Public Health (NIPH); World Health Organization; International Agency for Research on Cancer (IARC); Aalborg University; Aalborg University Hospital; Aarhus University; Danish Cancer Society; Institut National de la Sante et de la Recherche Medicale (Inserm); UNICANCER; Gustave Roussy; Leibniz Association; Deutsches Institut fur Ernahrungsforschung Potsdam-Rehbrucke (DIfE); Helmholtz Association; German Cancer Research Center (DKFZ); Helmholtz Association; Helmholtz-Center Munich - German Research Center for Environmental Health; National & Kapodistrian University of Athens; Athens Medical School; Fondazione IRCCS Istituto Nazionale Tumori Milan; University of Turin; Civile M.P. Arezzo Hospital; University of Naples Federico II; Utrecht University; Utrecht University Medical Center; Netherlands National Institute for Public Health & the Environment; UiT The Arctic University of Tromso; Institut Catala d'Oncologia; Institut d'Investigacio Biomedica de Bellvitge (IDIBELL); Escuela Andaluza de Salud Publica; Public Health Institute of Navarra; CIBER - Centro de Investigacion Biomedica en Red; CIBERESP; Murcia Regional Health Council; Umea University; Lund University; Skane University Hospital; Lund University; UK Research & Innovation (UKRI); Medical Research Council UK (MRC); MRC Human Nutrition Research; University of Cambridge; Imperial College London
RP Eussen, SJPM (corresponding author), Univ Bergen, Dept Internal Med, Pharmacol Sect, LOCUS Homocysteine & Related Vitamins,Inst Med, 5021 Lab Bldg,9th Floor, Bergen, Norway.
EM Simone.Eussen@farm.uib.no
FU European Commission; Research Directorate-General [2005]; Ligue contre le Cancer (France); Societe 3M (France); Mutuelle Generale de l'Education Nationale; Institut National de la Sante et de la Recherche Medicale (INSERM); German Cancer Aid; German Cancer Research Center; German Federal Ministry of Education and Research; Danish Cancer Society; Spanish Ministry of Health [RCESP-C03/09, C03/10]; Cancer Research UK; Medical Research Council, UK; Stroke Association, UK; British Heart Foundation; Department of Health, UK; Food Standards Agency, UK; Wellcome Trust, UK; Greek Ministry of Health and Social Solidarity; Hellenic Health Foundation; Stavros Niarchos Foundation; Italian Association for Research on Cancer; Compagnia San Paolo, Italy; Dutch Ministry of Public Health, Welfare and Sports; Dutch Ministry of Health; Dutch Prevention Funds; LK Research Funds; Dutch ZON (Zorg Onderzoek Nederland); World Cancer Research Fund (WCRF); Swedish Cancer Society; Swedish Scientific Council; Regional Government of Skane, Sweden; Norwegian Cancer Society; Foundation to promote research into functional vitamin B12-deficiency, Norway
CR [Anonymous], 2009, INTERNATIONAL FOOD SAFETY AUTHORITIES NETWORK (INFOSAN) BISPHENOL A (BPA) - CURRENT STATE OF KNOWLEDGE AND FUTURE ACTIONS BY WHO AND FAO, V0, P1
   Benetou V, 2008, BRIT J CANCER, V99, P191, DOI 10.1038/sj.bjc.6604418
   Bergstralh EJ, 1996, EPIDEMIOLOGY, V7, P331
   BIRD CL, 1995, CANCER EPIDEM BIOMAR, V4, P709
   Bollheimer LC, 2005, CRIT REV ONCOL HEMAT, V55, P13, DOI 10.1016/j.critrevonc.2004.12.008
   Chen J, 2004, INT J CANCER, V110, P617, DOI 10.1002/ijc.20148
   Chen J, 1998, CARCINOGENESIS, V19, P2129, DOI 10.1093/carcin/19.12.2129
   Chen J, 2002, PHARMACOGENETICS, V12, P339, DOI 10.1097/00008571-200206000-00011
   Chen J, 1996, CANCER RES, V56, P4862
   Chen LH, 1997, J BIOL CHEM, V272, P3628, DOI 10.1074/jbc.272.6.3628
   Cole BF, 2007, JAMA-J AM MED ASSOC, V297, P2351, DOI 10.1001/jama.297.21.2351
   Cottet V, 2009, AM J EPIDEMIOL, V170, P1257, DOI 10.1093/aje/kwp257
   De Bree A, 2002, PHARMACOL REV, V54, P599, DOI 10.1124/pr.54.4.599
   EKLOF V, 2007, SCAND J CLIN LAB INV, V0, P1
   *EUR COMM HLTH CON, 2006, DISC PAP SETT MAX MI, V0, P0
   Ferrari P, 2007, INT J CANCER, V121, P2065, DOI 10.1002/ijc.22966
   Finkelstein JD, 1998, EUR J PEDIATR, V157, PS40, DOI 10.1007/PL00014300
   Fredriksen Å, 2007, HUM MUTAT, V28, P856, DOI 10.1002/humu.20522
   FROSST P, 1995, NAT GENET, V10, P111, DOI 10.1038/ng0595-111
   GIOVANNUCCI E, 1995, JNCI-J NATL CANCER I, V87, P265, DOI 10.1093/jnci/87.4.265
   Giovannucci E, 1998, ANN INTERN MED, V129, P517, DOI 10.7326/0003-4819-129-7-199810010-00002
   Giovannucci E, 2004, J NUTR, V134, P2475S, DOI 10.1093/jn/134.9.2475S
   Glynn SA, 1996, CANCER EPIDEM BIOMAR, V5, P487
   Hazra A, 2007, CARCINOGENESIS, V28, P1510, DOI 10.1093/carcin/bgm062
   HILLMAN RS, 1982, ANNU REV MED, V33, P345, DOI 10.1146/annurev.me.33.020182.002021
   Huang Y, 2007, J HUM GENET, V52, P73, DOI 10.1007/s10038-006-0082-5
   Hubner RA, 2007, INT J CANCER, V120, P1027, DOI 10.1002/ijc.22440
   HUM DW, 1988, J BIOL CHEM, V263, P15946
   Juzeniene A, 2009, FREE RADICAL BIO MED, V47, P1199, DOI 10.1016/j.freeradbiomed.2009.07.030
   Kato I, 1999, BRIT J CANCER, V79, P1917, DOI 10.1038/sj.bjc.6690305
   Kawakami K, 2006, BRIT J CANCER, V94, P593, DOI 10.1038/sj.bjc.6602940
   Kesse E, 2006, AM J EPIDEMIOL, V164, P1085, DOI 10.1093/aje/kwj324
   Kim J, 2009, EUR J CLIN NUTR, V63, P1057, DOI 10.1038/ejcn.2009.37
   Kim YI, 2008, CANCER EPIDEM BIOMAR, V17, P2220, DOI 10.1158/1055-9965.EPI-07-2557
   Kim YI, 2007, MOL NUTR FOOD RES, V51, P267, DOI 10.1002/mnfr.200600191
   Knol MJ, 2008, AM J EPIDEMIOL, V168, P1073, DOI 10.1093/aje/kwn217
   Koushik A, 2006, CANCER EPIDEM BIOMAR, V15, P2408, DOI 10.1158/1055-9965.EPI-06-0624
   Leclerc D, 1996, HUM MOL GENET, V5, P1867, DOI 10.1093/hmg/5.12.1867
   Levine AJ, 2000, CANCER EPIDEM BIOMAR, V9, P657
   Ma J, 1999, CANCER EPIDEM BIOMAR, V8, P825
   Ma J, 1997, CANCER RES, V57, P1098
   Maberly G, 2008, MORBIDITY AND MORTALITY WEEKLY REPORT, V57, P8
   Marchand LL, 2002, CANCER CAUSE CONTROL, V13, P239, DOI 10.1023/A:1015057614870
   Martínez ME, 2004, AM J CLIN NUTR, V79, P691
   Marugame T, 2000, CANCER LETT, V151, P181, DOI 10.1016/S0304-3835(99)00412-7
   Mason JB, 2007, CANCER EPIDEM BIOMAR, V16, P1325, DOI 10.1158/1055-9965.EPI-07-0329
   Meyer K, 2004, CLIN CHEM, V50, P391, DOI 10.1373/clinchem.2003.026799
   Molloy AM, 1997, METHOD ENZYMOL, V281, P43
   Molloy AM, 2004, CURR OPIN LIPIDOL, V15, P49, DOI 10.1097/00041433-200402000-00010
   Nguyen TT, 1997, GASTROENTEROLOGY, V112, P783, DOI 10.1053/gast.1997.v112.pm9041240
   Otani T, 2008, CANCER CAUSE CONTROL, V19, P67, DOI 10.1007/s10552-007-9071-z
   Riboli E, 2002, PUBLIC HEALTH NUTR, V5, P1113, DOI 10.1079/PHN2002394
   RIBOLI E, 2006, INT J EPIDEMIOL S1, V26, P0
   ROSENBAUM PR, 1989, J AM STAT ASSOC, V84, P1024, DOI 10.2307/2290079
   Sanjoaquin MA, 2005, INT J CANCER, V113, P825, DOI 10.1002/ijc.20648
   Sharp L, 2004, AM J EPIDEMIOL, V159, P423, DOI 10.1093/aje/kwh066
   Skeie G, 2009, EUR J CLIN NUTR, V63, PS226, DOI 10.1038/ejcn.2009.83
   Slattery ML, 1999, CANCER EPIDEM BIOMAR, V8, P513
   Steinbrecher A, 2009, INT J CANCER, V125, P2179, DOI 10.1002/ijc.24555
   Ulrich CM, 1999, CANCER EPIDEM BIOMAR, V8, P659
   Ulrich CM, 2005, CANCER EPIDEM BIOMAR, V14, P2509, DOI 10.1158/1055-9965.EPI-05-0261
   Ulrich CM, 2000, CANCER EPIDEM BIOMAR, V9, P427
   Ulrich CM, 2008, CANCER EPIDEM BIOMAR, V17, P2226, DOI 10.1158/1055-9965.EPI-07-2952
   Ulvik A, 2004, CANCER EPIDEM BIOMAR, V13, P2175
   van der Put NMJ, 1998, AM J HUM GENET, V62, P1044, DOI 10.1086/301825
   Van Guelpen B, 2006, GUT, V55, P0, DOI 10.1136/gut.2005.085480
   Windelberg A, 2005, CLIN CHEM, V51, P2103, DOI 10.1373/clinchem.2005.053835
NR 68
TC 68
Z9 75
U1 0
U2 16
PU AMER ASSOC CANCER RESEARCH
PI PHILADELPHIA
PA 615 CHESTNUT ST, 17TH FLOOR, PHILADELPHIA, PA 19106-4404 USA
SN 1055-9965
EI 1538-7755
J9 CANCER EPIDEM BIOMAR
JI Cancer Epidemiol. Biomarkers Prev.
PD MAY 15
PY 2010
VL 19
IS 5
BP 1328
EP 1340
DI 10.1158/1055-9965.EPI-09-0841
PG 13
WC Oncology; Public, Environmental & Occupational Health
SC Oncology; Public, Environmental & Occupational Health
GA 607HI
UT WOS:000278489800021
PM 20447924
DA 2025-02-23
ER

PT J
AU Tyagi, B
   Manoharan, N
   Raina, V
AF Tyagi, Brijbhushan
   Manoharan, Nalliah
   Raina, Vinod
TI A Case Control Study on Prostate Cancer in Delhi
SO ASIAN PACIFIC JOURNAL OF CANCER PREVENTION
LA English
DT Article
ID risk; vasectomy; diet; alcohol; men; epidemiology; consumption; nutrients; lycopene; patterns
AB Prostate cancer is one of the first five leading site of cancers in Delhi. The incidence rate is higher in North India compared to South India and it is rapidly increasing. A population based case-control study on prostate cases was therefore carried out in Delhi to identify potential risk factors. Cases were each matched with two controls. Past smoking and current alcohol consumption significantly increased the risk of prostate cancer. No statistically significant association was found with family history of cancer or prostate cancer. The risk of prostate cancer declined with increasing dietary consumption of tea, citrus fruits and melon. A statistically significant marginal increase in the odds ratio was observed with the consumption of eggs, fish and sunflower oil. Though an increased risk of prostate cancer was evident among vasectomised men, the association was not statistically significant.
C1 [Tyagi, Brijbhushan; Manoharan, Nalliah; Raina, Vinod] All India Inst Med Sci, Dr BRA Inst Rotary Canc Hosp, Delhi Canc Registry, New Delhi, India.
C3 All India Institute of Medical Sciences (AIIMS) New Delhi; DR. B.R.A. Institute Rotary Cancer Hospital
RP Tyagi, B (corresponding author), All India Inst Med Sci, Dr BRA Inst Rotary Canc Hosp, Delhi Canc Registry, New Delhi, India.
EM btyagi51@yahoo.co.in
FU National Cancer Registry Programme (NCRP), Indian Council of Medical Research, New Delhi
CR Allen NE, 2004, CANCER CAUSE CONTROL, V15, P911, DOI 10.1007/s10552-004-1683-y
   Bernal-Delgado E, 1998, FERTIL STERIL, V70, P191, DOI 10.1016/S0015-0282(98)00142-3
   Chen C, 2003, CANCER EPIDEM BIOMAR, V12, P1410
   Coughlin SS, 1996, AM J EPIDEMIOL, V143, P1002, DOI 10.1093/oxfordjournals.aje.a008663
   Crispo A, 2004, UROLOGY, V64, P717, DOI 10.1016/j.urology.2004.05.002
   Deneo-Pellegrini H, 1999, BRIT J CANCER, V80, P591, DOI 10.1038/sj.bjc.6690396
   Deonotoni EP, 1997, PROSTATE CANCER P D, V5, P193
   FINCHAM SM, 1990, PROSTATE, V17, P189, DOI 10.1002/pros.2990170303
   Gann PH, 1999, CANCER RES, V59, P1225
   GANN PH, 1994, J NATL CANCER I, V86, P281, DOI 10.1093/jnci/86.4.281
   GANN PH, 1994, J NATL CANCER I, V86, P728
   GIOVANNUCCI E, 1993, J NATL CANCER I, V85, P1571, DOI 10.1093/jnci/85.19.1571
   GUESS HA, 1990, AM J EPIDEMIOL, V132, P1062, DOI 10.1093/oxfordjournals.aje.a115748
   Gupta S, 1999, CANCER RES, V59, P2115
   Haas GP, 1997, CA-CANCER J CLIN, V47, P273, DOI 10.3322/canjclin.47.5.273
   Hayes RB, 1996, AM J EPIDEMIOL, V143, P692
   HEILBRUN LK, 1986, BRIT J CANCER, V54, P677, DOI 10.1038/bjc.1986.226
   Hickey K, 2001, EPIDEMIOL REV, V23, P115, DOI 10.1093/oxfordjournals.epirev.a000776
   Hodge AM, 2004, CANCER CAUSE CONTROL, V15, P11, DOI 10.1023/B:CACO.0000016568.25127.10
   Hsing AW, 2000, INT J CANCER, V85, P60, DOI 10.1002/(SICI)1097-0215(20000101)85:1<60::AID-IJC11>3.0.CO;2-B
   HSING AW, 1990, CANCER RES, V50, P6836
   Jian L, 2005, INT J CANCER, V113, P1010, DOI 10.1002/ijc.20667
   Kolonel LN, 2000, CANCER EPIDEM BIOMAR, V9, P795
   Meister K, 2002, RISK FACTORS FOR PROSTATE CANCER, V0, P0
   Negri E, 2005, INT J CANCER, V114, P648, DOI 10.1002/ijc.20755
   Parkin DM, 2005, CA-CANCER J CLIN, V55, P74, DOI 10.3322/canjclin.55.2.74
   PIENTA KJ, 1993, ANN INTERN MED, V118, P793, DOI 10.7326/0003-4819-118-10-199305150-00007
   Quinn M, 2002, BJU INT, V90, P162, DOI 10.1046/j.1464-410X.2002.2822.x
   Raina V, 2009, CANC MORBIDITY MORTA, V0, P0
   ROSENBERG L, 1994, AM J EPIDEMIOL, V140, P431, DOI 10.1093/oxfordjournals.aje.a117265
   Scardino P T, 2000, TRANS AM CLIN CLIMATOL ASSOC, V111, P201
   Schuurman AG, 1999, BRIT J CANCER, V80, P1107, DOI 10.1038/sj.bjc.6690472
   Sesso HD, 2001, INT J EPIDEMIOL, V30, P749, DOI 10.1093/ije/30.4.749
   SEVERSON RK, 1989, CANCER RES, V49, P1857
   SKEGG DCG, 1993, EUR J CANCER, V29A, P935, DOI 10.1016/S0959-8049(05)80196-0
   Sonoda T, 2004, CANCER SCI, V95, P238, DOI 10.1111/j.1349-7006.2004.tb02209.x
   Stanford JL, 1998, NIH PUB, V0, P0
   Wei John T, 2002, SEMIN UROL ONCOL, V20, P74, DOI 10.1053/suro.2002.30401
   Zhu KM, 1996, AM J EPIDEMIOL, V144, P717, DOI 10.1093/oxfordjournals.aje.a008994
NR 39
TC 24
Z9 27
U1 0
U2 0
PU ASIAN PACIFIC ORGANIZATION CANCER PREVENTION
PI GYEONGGI-DO
PA APJCP HEAD OFFICE, KOREAN NATL CANCER CENTER, 323 ILAN -RO, ILSANDONG-GU, GOYANG-SI, GYEONGGI-DO, 410-769, SOUTH KOREA
SN 1513-7368
EI 
J9 ASIAN PAC J CANCER P
JI Asian Pac. J. Cancer Prev.
PD JUN 15
PY 2010
VL 11
IS 2
BP 397
EP 401
DI 
PG 5
WC Oncology
SC Oncology
GA 699AP
UT WOS:000285636600023
PM 20843123
DA 2025-02-23
ER

PT J
AU Yu, X
   Zhang, T
   Zhang, HX
   Hu, AD
   Hu, Y
   Guo, WR
   Wang, YJ
AF Yu, Xiang
   Zhang, Tao
   Zhang, Hexi
   Hu, Andong
   Hu, Yang
   Guo, Weiren
   Wang, Youjie
TI Comparison of Lifestyle and Living Environment Among High Risk Immigrant and Low Risk Host Residents: Implications for Esophageal Cancer Etiology
SO ASIAN PACIFIC JOURNAL OF CANCER PREVENTION
LA English
DT Article
DE Diet; esophageal cancer; immigrants; life style; living environment
ID pickled vegetables; drinking; alcohol; area; iran; tobacco; county; china; diet
AB Background: It has been hypothesized that the high prevalence of esophageal squamous cell carcinoma (ESCC) in China is associated with specific environments and lifestyles. A previous study found that immigrant residents (IR) from Henan, residing long term in the town of Caihu, had significantly greater risk of dying from ESCC than host residents (HR). Objectives: This study was conducted to compare lifestyle and living environments between high risk IR and low risk HR to determine risk factors for ESCC. Methods: The subjects included randomly selected IR and HR living in Caihu. Information on lifestyle and the living environment of participants was collected by interview using a structured questionnaire. Results: The IR were found to have a higher consumption of hot food (P<0.05), pickled vegetables (P<0.05) and a lower consumption of fresh fruits and vegetables, and alcohol (P<0.05), compared with the HR. There were no significant differences in income and cigarette smoking between the two populations. Fewer IR families had a separate kitchen (P<0.05) than host families. Conclusions: Our study provided some epidemiological evidence indicating that dietary factors, such as hot food, pickled vegetables, salt, and low fruit and vegetable intake, as well as a poor living environment, are possibly related to the higher prevalence of ESCC in IR. However, cigarette smoking, alcohol drinking and income were not shown to be risk factors for immigrant susceptibility to ESCC in our study.
C1 [Yu, Xiang; Zhang, Tao; Hu, Andong; Hu, Yang; Wang, Youjie] Huazhong Univ Sci & Technol, Tongji Med Coll, Sch Publ Hlth, Wuhan 430074, Hubei Province, Peoples R China.
   [Zhang, Hexi] Xinxiang Med Coll, Dept Prevent Med, Xinxiang, Henan Province, Peoples R China.
   [Guo, Weiren] Hlth Bur, Zhongxiang City, Henan Province, Peoples R China.
C3 Huazhong University of Science & Technology; Xinxiang Medical University
RP Wang, YJ (corresponding author), Huazhong Univ Sci & Technol, Tongji Med Coll, Sch Publ Hlth, Wuhan 430074, Hubei Province, Peoples R China.
EM wangyoujie@mails.tjmu.edu.cn
FU NECT [07-0333]; NSFS [30671733]
NR 0
TC 20
Z9 21
U1 1
U2 6
PU ASIAN PACIFIC ORGANIZATION CANCER PREVENTION
PI GYEONGGI-DO
PA APJCP HEAD OFFICE, KOREAN NATL CANCER CENTER, 323 ILAN -RO, ILSANDONG-GU, GOYANG-SI, GYEONGGI-DO, 410-769, SOUTH KOREA
SN 1513-7368
EI 
J9 ASIAN PAC J CANCER P
JI Asian Pac. J. Cancer Prev.
PD JUN 15
PY 2010
VL 11
IS 6
BP 1827
EP 1831
DI 
PG 5
WC Oncology
SC Oncology
GA 772EM
UT WOS:000291216400065
PM 21338241
DA 2025-02-23
ER

PT J
AU Nasir, O
   Wang, K
   Föller, M
   Bhandaru, M
   Sandulache, D
   Artunc, F
   Ackermann, TF
   Ebrahim, A
   Palmada, M
   Klingel, K
   Saeed, AM
   Lang, F
AF Nasir, Omaima
   Wang, Kan
   Foeller, Michael
   Bhandaru, Madhuri
   Sandulache, Diana
   Artunc, Ferruh
   Ackermann, Teresa F.
   Ebrahim, Ammar
   Palmada, Monica
   Klingel, Karin
   Saeed, Amal M.
   Lang, Florian
TI Downregulation of Angiogenin Transcript Levels and Inhibition of Colonic Carcinoma by Gum Arabic (Acacia senegal)
SO NUTRITION AND CANCER-AN INTERNATIONAL JOURNAL
LA English
DT Article
ID endothelial growth-factor; acute myeloid-leukemia; cell-proliferation; dietary fiber; cancer risk; hepatocellular-carcinoma; therapeutic target; colorectal-cancer; prostate-cancer; breast-cancer
AB Gum Arabic (GA), a nutrient from dried exudate of Acacia senegal, is widely used as emulsifier and stabilizer. It stimulates sodium and water absorption in diarrhea. This study explored the effects of GA in colonic tissue. Mice were treated with GA (10% wt/vol) in drinking water and gene array was performed. As GA modified several tumor-relevant genes, chemical cancerogenesis (intraperitoneal injection of 20 mg/kg 1,2-dimethylhydrazine followed by 3 cycles of 3% dextrane sodium sulphate in drinking water) was induced with or without GA treatment. Within 4 days, GA treatment decreased the colonic transcript levels of the angiogenetic factors angiogenin 1, angiogenin 3, and angiogenin 4 by 78 +/- 18%, 88 +/- 15%, and 92 +/- 13%, respectively (n = 5 each), and of further genes including CD38 antigen, aquaporin4, interleukin18, vav-3-oncogene, +-amino acid transporter, sulfatase1, ubiquitinD, and chemokine ligand5. According to Western blotting, GA treatment similarly decreased angiogenin protein expression, and according to immunohistochemistry, it decreased ss-catenin expression. Chemical cancerogenesis resulted in multiple colonic tumors within 12 wk. GA treatment (10% wt/wt) in drinking water significantly decreased the number of tumors by 70%. The observations disclose a powerful anticarcinogenic effect of GA. The nutrient could thus be used for the prophylaxis against colon carcinoma particularly in individuals at enhanced risk.
C1 [Lang, Florian] Univ Tubingen, Dept Physiol, D-72076 Tubingen, Germany.
   [Saeed, Amal M.] Univ Khartoum, Khartoum, Sudan.
   [Palmada, Monica] Univ Hosp Essen, Essen, Germany.
C3 Eberhard Karls University of Tubingen; University of Khartoum; University of Duisburg Essen
RP Lang, F (corresponding author), Univ Tubingen, Dept Physiol, Gmelinstr 5, D-72076 Tubingen, Germany.
EM florian.lang@uni-tuebingen.de
FU Deutscher Akademischer Austauschdienst (DAAD)
CR Abdel-Rahman AMO, 2006, CHEST, V129, P266, DOI 10.1378/chest.129.2.266
   Aka JA, 2009, MOL CELL ENDOCRINOL, V301, P183, DOI 10.1016/j.mce.2008.10.042
   Al-Majed AA, 2002, PHARMACOL RES, V46, P445, DOI 10.1016/S1043661802001251
   Ali BH, 2003, RENAL FAILURE, V25, P15, DOI 10.1081/JDI-120017439
   ANDERSON DMW, 1986, FOOD ADDIT CONTAM, V3, P225
   Barton DPJ, 1997, CLIN CANCER RES, V3, P1579
   Basson MD, 1998, P SOC EXP BIOL MED, V217, P476, DOI 10.3181/00379727-217-44261
   Bertolini F, 1999, BRIT J HAEMATOL, V106, P504, DOI 10.1046/j.1365-2141.1999.01547.x
   Bliss DZ, 2004, PEDIATR NEPHROL, V19, P1069, DOI 10.1007/s00467-004-1561-6
   Brunner B, 2002, J HEMATOTH STEM CELL, V11, P119, DOI 10.1089/152581602753448586
   Campbell CT, 2008, J MED CHEM, V51, P8135, DOI 10.1021/jm800873k
   Chen JS, 2003, CURR CANCER DRUG TAR, V3, P219, DOI 10.2174/1568009033481994
   Chopra V, 1998, CANCER INVEST, V16, P152, DOI 10.3109/07357909809050029
   Chopra V, 1997, J CANCER RES CLIN, V123, P167, DOI 10.1007/BF01214669
   CUMMINGS JH, 1992, GASTROENTEROLOGY, V103, P1783, DOI 10.1016/0016-5085(92)91435-7
   Deaglio S, 2008, TRENDS MOL MED, V14, P210, DOI 10.1016/j.molmed.2008.02.005
   DECKWER RD, 2006, ROMPP ONLINE VERSION, V0, P0
   Dinarello CA, 2006, CANCER METAST REV, V25, P307, DOI 10.1007/s10555-006-9000-8
   Eberle K, 2000, ANTICANCER RES, V20, P1679
   FETT JW, 1985, BIOCHEMISTRY-US, V24, P5480, DOI 10.1021/bi00341a030
   Finley JW, 2007, J NUTR, V137, P2391, DOI 10.1093/jn/137.11.2391
   Fuchs CS, 1999, NEW ENGL J MED, V340, P169, DOI 10.1056/NEJM199901213400301
   Hartmann A, 1999, CANCER RES, V59, P1578
   Hisai H, 2003, CLIN CANCER RES, V9, P4852
   Hooper LV, 2003, NAT IMMUNOL, V4, P269, DOI 10.1038/ni888
   Hoshino M, 2001, J ALLERGY CLIN IMMUN, V107, P295, DOI 10.1067/mai.2001.111928
   Ibrahim MA, 2004, J NUTR BIOCHEM, V15, P185, DOI 10.1016/j.jnutbio.2003.11.003
   Ishikawa SI, 2009, NUTR RES, V29, P64, DOI 10.1016/j.nutres.2008.12.003
   Jin TR, 2008, CELL SIGNAL, V20, P1697, DOI 10.1016/j.cellsig.2008.04.014
   Kanai Y, 2001, CURR DRUG METAB, V2, P339, DOI 10.2174/1389200013338324
   Katona TM, 2005, CLIN CANCER RES, V11, P8358, DOI 10.1158/1078-0432.CCR-05-0962
   Katzav S, 1995, CRIT REV ONCOGENESIS, V6, P87
   Kim YS, 2007, J NUTR, V137, P2576S, DOI 10.1093/jn/137.11.2576S
   Koutroubakis IE, 2004, DIGEST DIS SCI, V49, P1758, DOI 10.1007/s10620-004-9565-4
   Kushlinskii NE, 2000, B EXP BIOL MED+, V130, P691, DOI 10.1007/BF02682107
   Lai JP, 2008, FUTURE ONCOL, V4, P803, DOI 10.2217/14796694.4.6.803
   LI DC, 1994, J PATHOL, V172, P171, DOI 10.1002/path.1711720203
   Lioté F, 2003, CLIN EXP IMMUNOL, V132, P163, DOI 10.1046/j.1365-2249.2003.02117.x
   Majumder PK, 2004, NAT MED, V10, P594, DOI 10.1038/nm1052
   Maruotti N, 2006, HISTOL HISTOPATHOL, V21, P557, DOI 10.14670/HH-21.557
   Miyake H, 1999, CANCER, V86, P316, DOI 10.1002/(SICI)1097-0142(19990715)86:2<316::AID-CNCR16>3.0.CO;2-T
   Montero S, 1998, CLIN CANCER RES, V4, P2161
   Nasir O, 2008, J RENAL NUTR, V18, P230, DOI 10.1053/j.jrn.2007.08.004
   Nasir O, 2009, IUBMB LIFE, V61, P768, DOI 10.1002/iub.209
   Olson KA, 1998, BIOCHEM BIOPH RES CO, V242, P480, DOI 10.1006/bbrc.1997.7990
   Orlowski RZ, 2008, CLIN CANCER RES, V14, P1649, DOI 10.1158/1078-0432.CCR-07-2218
   Phillips GO, 1998, FOOD ADDIT CONTAM A, V15, P251, DOI 10.1080/02652039809374639
   Pool-Zobel BL, 2005, BRIT J NUTR, V93, PS73, DOI 10.1079/BJN20041349
   Sancho-Martinez I, 2009, CELL CYCLE, V8, P838, DOI 10.4161/cc.8.6.7906
   Shimoyama S, 2000, J CANCER RES CLIN, V126, P468, DOI 10.1007/s004320000138
   Shimoyama S, 1996, CANCER RES, V56, P2703
   Shimoyama S, 2002, ANTICANCER RES, V22, P1045
   Sköldenberg EG, 2001, J UROLOGY, V165, P2274, DOI 10.1016/S0022-5347(05)66183-6
   STEPHEN AM, 1980, J MED MICROBIOL, V13, P45, DOI 10.1099/00222615-13-1-45
   Suzumori N, 2004, FERTIL STERIL, V82, P93, DOI 10.1016/j.fertnstert.2003.11.043
   Teichberg S, 1999, J PEDIATR GASTR NUTR, V29, P411, DOI 10.1097/00005176-199910000-00008
   Tiss A, 2001, ANAL BIOCHEM, V294, P36, DOI 10.1006/abio.2001.5095
   Usami M, 2008, NUTR RES, V28, P321, DOI 10.1016/j.nutres.2008.02.012
   Verbeken D, 2003, APPL MICROBIOL BIOT, V63, P10, DOI 10.1007/s00253-003-1354-z
   Verstovsek S, 2001, BRIT J HAEMATOL, V114, P290, DOI 10.1046/j.1365-2141.2001.02921.x
   Wang JG, 2004, WORLD J GASTROENTERO, V10, P2958
   Wapnir RA, 1997, GASTROENTEROLOGY, V112, P1979, DOI 10.1053/gast.1997.v112.pm9178690
   Wechsel HW, 1999, ANTICANCER RES, V19, P1537
   Yoshioka N, 2006, P NATL ACAD SCI USA, V103, P14519, DOI 10.1073/pnas.0606708103
   YOUNES H, 1995, J NUTR, V125, P1010
NR 65
TC 18
Z9 19
U1 0
U2 2
PU LAWRENCE ERLBAUM ASSOC INC-TAYLOR & FRANCIS
PI PHILADELPHIA
PA 325 CHESTNUT STREET, STE 800, PHILADELPHIA, PA 19106 USA
SN 0163-5581
EI 
J9 NUTR CANCER
JI Nutr. Cancer
PD JUN 15
PY 2010
VL 62
IS 6
BP 802
EP 810
DI 10.1080/01635581003605920
PG 9
WC Oncology; Nutrition & Dietetics
SC Oncology; Nutrition & Dietetics
GA 628WI
UT WOS:000280154500014
PM 20661830
DA 2025-02-23
ER

PT J
AU Vaid, M
   Sharma, SD
   Katiyar, SK
AF Vaid, Mudit
   Sharma, Som D.
   Katiyar, Santosh K.
TI Proanthocyanidins Inhibit Photocarcinogenesis through Enhancement of DNA Repair and Xeroderma Pigmentosum Group A-Dependent Mechanism
SO CANCER PREVENTION RESEARCH
LA English
DT Article
ID induced oxidative stress; green tea polyphenols; skh-1 hairless mice; nf-kappa-b; grape seeds; excision-repair; skin-cancer; induced immunosuppression; pyrimidine dimers; tumor-regression
AB Dietary grape seed proanthocyanidins (GSP) inhibit photocarcinogenesis in mice; however, the molecular mechanisms underlying this effect have not been fully elucidated. As ultraviolet B (UVB)-induced DNA damage in the form of cyclobutane pyrimidine dimers (CPDs) has been implicated in skin cancer risk, we studied whether dietary GSPs enhance repair of UVB-induced DNA damage and, if so, what is the potential mechanism? Supplementation of GSPs (0.5%, w/w) with AIN76A control diet significantly reduced the levels of CPD+ cells in UVB-exposed mouse skin; however, GSPs did not significantly reduce UVB-induced CPD+ cells in the skin of interleukin-12p40 (IL-12) knockout (KO) mice, suggesting that IL-12 is required for the repair of CPDs by GSPs. Using IL-12 KO mice and their wild-type counterparts and standard photocarcinogenesis protocol, we found that supplementation of control diet with GSPs (0.5%, w/w) significantly reduced UVB-induced skin tumor development in wild-type mice, which was associated with the elevated mRNA levels of nucleotide excision repair genes, such as XPA, XPC, DDB2, and RPA1; however, this effect of GSPs was less pronounced in IL-12 KO mice. Cytostaining analysis revealed that GSPs repaired UV-induced CPD+ cells in xeroderma pigmentosum complementation group A (XPA)proficient fibroblasts from a healthy individual but did not repair in XPA-deficient fibroblasts from XPA patients. Furthermore, GSPs enhance nuclear translocation of XPA and enhanced its interactions with other DNA repair protein ERCC1. Together, our findings reveal that prevention of photocarcinogenesis by GSPs is mediated through enhanced DNA repair in epidermal cells by IL-12- and XPA-dependent mechanisms. Cancer Prev Res; 3(12); 1621-9. (C) 2010 AACR.
C1 [Vaid, Mudit; Sharma, Som D.; Katiyar, Santosh K.] Univ Alabama, Dept Dermatol, Birmingham, AL 35294 USA.
   [Katiyar, Santosh K.] Birmingham Vet Affairs Med Ctr, Birmingham, AL USA.
C3 University of Alabama System; University of Alabama Birmingham; US Department of Veterans Affairs; Veterans Health Administration (VHA); Veterans Affairs Medical Center - Birmingham
RP Katiyar, SK (corresponding author), Univ Alabama, Dept Dermatol, 1670 Univ Blvd,Volker Hall 557, Birmingham, AL 35294 USA.
EM skatiyar@uab.edu
FU Veterans Administration
CR Bagchi D, 2002, ANN NY ACAD SCI, V957, P260, DOI 10.1111/j.1749-6632.2002.tb02922.x
   Bootsma D, 1998, GENETIC BASIS HUMAN, V0, P245
   BRUNDA MJ, 1993, J EXP MED, V178, P1223, DOI 10.1084/jem.178.4.1223
   Camenisch U, 2006, NAT STRUCT MOL BIOL, V13, P278, DOI 10.1038/nsmb1061
   Cline SD, 2003, NAT REV MOL CELL BIO, V4, P361, DOI 10.1038/nrm1101
   Colombo MP, 1996, CANCER RES, V56, P2531
   DEVRIES A, 1995, NATURE, V377, P169, DOI 10.1038/377169a0
   Dong L, 2010, CANCER RES, V70, P3547, DOI 10.1158/0008-5472.CAN-09-4596
   Housman TS, 2003, J AM ACAD DERMATOL, V48, P425, DOI 10.1067/mjd.2003.186
   Katiyar SK, 2010, CANCER PREV RES, V3, P179, DOI 10.1158/1940-6207.CAPR-09-0044
   Katiyar SK, 2000, PHOTOCHEM PHOTOBIOL, V72, P788, DOI 10.1562/0031-8655(2000)072<0788:KOULIC>2.0.CO;2
   KRIPKE ML, 1992, P NATL ACAD SCI USA, V89, P7516, DOI 10.1073/pnas.89.16.7516
   Lechner JF, 2008, NUTR CANCER, V60, P61, DOI 10.1080/01635580802393118
   Mantena SK, 2006, CARCINOGENESIS, V27, P1682, DOI 10.1093/carcin/bgl030
   Mantena SK, 2006, FREE RADICAL BIO MED, V40, P1603, DOI 10.1016/j.freeradbiomed.2005.12.032
   Meeran SM, 2006, MOL CANCER THER, V5, P825, DOI 10.1158/1535-7163.MCT-06-0003
   Meeran SM, 2006, CLIN CANCER RES, V12, P2272, DOI 10.1158/1078-0432.CCR-05-2672
   Meeran SM, 2007, EXP DERMATOL, V16, P405, DOI 10.1111/j.1600-0625.2007.00542.x
   Meeran SM, 2009, J INVEST DERMATOL, V129, P1258, DOI 10.1038/jid.2008.354
   Mittal A, 2003, CARCINOGENESIS, V24, P1379, DOI 10.1093/carcin/bgg095
   Nandakumar V, 2008, CANCER LETT, V269, P378, DOI 10.1016/j.canlet.2008.03.049
   NASTALA CL, 1994, J IMMUNOL, V153, P1697
   Nichols JA, 2010, ARCH DERMATOL RES, V302, P71, DOI 10.1007/s00403-009-1001-3
   Nitta M, 2000, NUCLEIC ACIDS RES, V28, P4212, DOI 10.1093/nar/28.21.4212
   PRIEUR C, 1994, PHYTOCHEMISTRY, V36, P781, DOI 10.1016/S0031-9422(00)89817-9
   Sancar A, 2004, ANNU REV BIOCHEM, V73, P39, DOI 10.1146/annurev.biochem.73.011303.073723
   Schwarz A, 2002, NAT CELL BIOL, V4, P26, DOI 10.1038/ncb717
   Sharma SD, 2006, CARCINOGENESIS, V27, P95, DOI 10.1093/carcin/bgi169
   Sharma SD, 2007, MOL CANCER THER, V6, P995, DOI 10.1158/1535-7163.MCT-06-0661
   Shi John, 2003, JOURNAL OF MEDICINAL FOOD, V6, P291, DOI 10.1089/109662003772519831
   Stoner GD, 2008, CANCER RES, V68, P6460, DOI 10.1158/0008-5472.CAN-08-0146
   Vayalil PK, 2004, CARCINOGENESIS, V25, P987, DOI 10.1093/carcin/bgh095
   Wigginton JM, 1996, JNCI-J NATL CANCER I, V88, P38, DOI 10.1093/jnci/88.1.38
   Wu X, 2007, ONCOGENE, V26, P757, DOI 10.1038/sj.onc.1209828
   YAROSH D, 1992, CANCER RES, V52, P4227
   Yarosh D, 2001, LANCET, V357, P926, DOI 10.1016/S0140-6736(00)04214-8
NR 37
TC 36
Z9 37
U1 0
U2 8
PU AMER ASSOC CANCER RESEARCH
PI PHILADELPHIA
PA 615 CHESTNUT ST, 17TH FLOOR, PHILADELPHIA, PA 19106-4404 USA
SN 1940-6207
EI 1940-6215
J9 CANCER PREV RES
JI Cancer Prev. Res.
PD DEC 15
PY 2010
VL 3
IS 12
BP 1621
EP 1629
DI 10.1158/1940-6207.CAPR-10-0137
PG 9
WC Oncology
SC Oncology
GA 692XO
UT WOS:000285189400015
PM 20947490
DA 2025-02-23
ER

PT J
AU Butler, LM
   Wong, AS
   Koh, WP
   Wang, RW
   Yuan, JM
   Yu, MC
AF Butler, Lesley M.
   Wong, Alvin S.
   Koh, Woon-Puay
   Wang, Renwei
   Yuan, Jian-Min
   Yu, Mimi C.
TI Calcium Intake Increases Risk of Prostate Cancer among Singapore Chinese
SO CANCER RESEARCH
LA English
DT Article
ID factor binding-protein-3 concentrations; growth-factor-i; vitamin-d; extracellular calcium; dairy-products; ca2+-sensing receptor; sensing receptor; igf axis; health; absorption
AB Consumption of dairy products, the primary source of calcium in Western diets, has been found to be positively associated with prostate cancer. In an Asian diet, nondairy foods are the major contributors of calcium. Thus, a study of dietary calcium and prostate cancer in Asians can better inform on whether calcium, as opposed to other dairy components, is responsible for the dairy foods-prostate cancer association. We examined calcium intake and prostate cancer risk among 27,293 men in the Singapore Chinese Health Study that was established between 1993 and 1998. As of December 31, 2007, 298 incident prostate cancer cases had been diagnosed among the cohort members. Diet was assessed at baseline with a validated 165-item food-frequency questionnaire. It is hypothesized that there is greater net absorption of calcium in smaller individuals. Therefore, the calcium-prostate cancer association was also assessed in stratified analyses by median body mass index. Vegetables were the largest contributor of daily calcium intake in the study population. Overall, we observed a modest, statistically nonsignificant 25% increase in prostate cancer risk for the 4th (median = 659 mg/d) versus 1st (median = 211 mg/d) quartiles of calcium intake after adjustment for potential confounders. The association became considerably stronger and achieved statistical significance (hazard ratio, 2.03; 95% confidence interval, 1.23-3.34; P for trend = 0.01) for men with a below median body mass index (22.9 kg/m(2)). Dietary calcium might be a risk factor for prostate cancer even at relatively low intake. Cancer Res; 70(12); 4941-8. (C)2010 AACR.
C1 [Butler, Lesley M.] Colorado State Univ, Dept Environm & Radiol Hlth Sci, Ft Collins, CO 80523 USA.
   [Wong, Alvin S.] Natl Univ Singapore Hosp, Singapore 117548, Singapore.
   [Koh, Woon-Puay] Natl Univ Singapore, Dept Epidemiol & Publ Hlth, Singapore 117548, Singapore.
   [Wang, Renwei; Yuan, Jian-Min; Yu, Mimi C.] Univ Minnesota, Masonic Canc Ctr, Minneapolis, MN USA.
C3 Colorado State University; National University of Singapore; National University of Singapore; University of Minnesota System; University of Minnesota Twin Cities
RP Butler, LM (corresponding author), Colorado State Univ, Dept Environm & Radiol Hlth Sci, 1681 Campus Delivery, Ft Collins, CO 80523 USA.
EM Lesley.Butler@colostate.edu
FU NIH's National Cancer Institute [R01CA55069, R01CA80205, R35CA53890]
CR Ahn JY, 2007, CANCER EPIDEM BIOMAR, V16, P2623, DOI 10.1158/1055-9965.EPI-07-0601
   Allen NE, 2008, BRIT J CANCER, V98, P1574, DOI 10.1038/sj.bjc.6604331
   Barger-Lux MJ, 2005, J CLIN ENDOCR METAB, V90, P5118, DOI 10.1210/jc.2005-0636
   Beydoun MA, 2008, AM J CLIN NUTR, V87, P1914, DOI 10.1093/ajcn/87.6.1914
   Bouillon R, 2003, J CELL BIOCHEM, V88, P332, DOI 10.1002/jcb.10360
   Brown EM, 1999, VITAM HORM, V55, P1
   Brown EM, 2001, PHYSIOL REV, V81, P239, DOI 10.1152/physrev.2001.81.1.239
   CALVO MS, 1994, ADV NUTR RES, V9, P183
   Chakravarti B, 2009, ENDOCRINE, V35, P271, DOI 10.1007/s12020-008-9131-5
   Chen YM, 2007, BRIT J NUTR, V97, P160, DOI 10.1017/S0007114507210141
   COHEN P, 1994, HORM METAB RES, V26, P81, DOI 10.1055/s-2007-1000777
   COX DR, 1972, J R STAT SOC B, V187, P220
   Crowe FL, 2009, CANCER EPIDEM BIOMAR, V18, P1333, DOI 10.1158/1055-9965.EPI-08-0781
   DAmico AV, 1998, JAMA-J AM MED ASSOC, V280, P969, DOI 10.1001/jama.280.11.969
   Davies KM, 2004, AM J CLIN NUTR, V80, P919, DOI 10.1093/ajcn/80.4.919
   Diamond J, 2002, J PHYSIOL-LONDON, V542, P337, DOI 10.1113/jphysiol.2002.018366
   Flourakis M, 2009, BBA-MOL CELL RES, V1793, P1105, DOI 10.1016/j.bbamcr.2009.01.009
   Gao X, 2005, JNCI-J NATL CANCER I, V97, P1768, DOI 10.1093/jnci/dji402
   Giovannucci E, 1998, CANCER RES, V58, P442
   Giovannucci E, 2007, INT J CANCER, V121, P1571, DOI 10.1002/ijc.22788
   Greene F, 2002, AJCC CANCER STAGING HANDBOOK: FROM THE AJCC CANCER STAGING MANUAL, V6th, P0
   Gunnell D, 2003, BRIT J CANCER, V88, P1682, DOI 10.1038/sj.bjc.6600946
   Hankin JH, 2001, NUTR CANCER, V39, P187, DOI 10.1207/S15327914nc392_5
   HEANEY RP, 1989, J BONE MINER RES, V4, P469
   HEANEY RP, 1986, AM J CLIN NUTR, V43, P299, DOI 10.1093/ajcn/43.2.299
   HEANEY RP, 1994, J BONE MINER RES, V9, P1621
   Holmes MD, 2002, CANCER EPIDEM BIOMAR, V11, P852
   Huncharek M, 2008, NUTR CANCER, V60, P421, DOI 10.1080/01635580801911779
   Koh KA, 2006, BRIT J CANCER, V95, P1582, DOI 10.1038/sj.bjc.6603475
   Kurahashi N, 2008, CANCER EPIDEM BIOMAR, V17, P930, DOI 10.1158/1055-9965.EPI-07-2681
   LEE WTK, 1994, BRIT J NUTR, V72, P883, DOI 10.1079/BJN19940093
   Legrand G, 2001, J BIOL CHEM, V276, P47608, DOI 10.1074/jbc.M107011200
   Liao JH, 2006, CANCER RES, V66, P9065, DOI 10.1158/0008-5472.CAN-06-0317
   Ma J, 2007, AM J CLIN NUTR, V85, P1361, DOI 10.1093/ajcn/85.5.1361
   *MIN HLTH, 2003, PROST CANC, V0, P0
   Ogden CL, 2006, JAMA-J AM MED ASSOC, V295, P1549, DOI 10.1001/jama.295.13.1549
   Park SY, 2007, AM J EPIDEMIOL, V166, P1259, DOI 10.1093/aje/kwm269
   Park Y, 2007, AM J EPIDEMIOL, V166, P1270, DOI 10.1093/aje/kwm268
   Parkin DM, 2003, CANC INCIDENCE 5 CON, VVIII., P0
   Pearce SHS, 1997, J ENDOCRINOL, V154, P371, DOI 10.1677/joe.0.1540371
   PRENTICE RL, 1988, JNCI-J NATL CANCER I, V80, P802, DOI 10.1093/jnci/80.11.802
   Preston GA, 1997, CANCER RES, V57, P537
   Probst-Hensch NM, 2003, CANCER EPIDEM BIOMAR, V12, P739
   Rohrmann S, 2007, CANCER CAUSE CONTROL, V18, P41, DOI 10.1007/s10552-006-0082-y
   Rowlands MA, 2009, INT J CANCER, V124, P2416, DOI 10.1002/ijc.24202
   Sanders JL, 2001, AM J PHYSIOL-ENDOC M, V281, PE1267, DOI 10.1152/ajpendo.2001.281.6.E1267
   Tseng M, 2005, AM J CLIN NUTR, V81, P1147
   WEAVER CM, 1994, AM J CLIN NUTR, V59, P1238S, DOI 10.1093/ajcn/59.5.1238S
   Yuan JM, 2003, CANCER EPIDEM BIOMAR, V12, P890
   Zhang JJ, 2005, NUTR CANCER, V53, P65, DOI 10.1207/s15327914nc5301_8
NR 50
TC 46
Z9 50
U1 0
U2 15
PU AMER ASSOC CANCER RESEARCH
PI PHILADELPHIA
PA 615 CHESTNUT ST, 17TH FLOOR, PHILADELPHIA, PA 19106-4404 USA
SN 0008-5472
EI 1538-7445
J9 CANCER RES
JI Cancer Res.
PD JUN 15
PY 2010
VL 70
IS 12
BP 4941
EP 4948
DI 10.1158/0008-5472.CAN-09-4544
PG 8
WC Oncology
SC Oncology
GA 610QP
UT WOS:000278749600017
PM 20516117
DA 2025-02-23
ER

PT J
AU Lazarevic, K
   Nagorni, A
   Rancic, N
   Milutinovic, S
   Stosic, L
   Ilijev, I
AF Lazarevic, K.
   Nagorni, A.
   Rancic, N.
   Milutinovic, S.
   Stosic, L.
   Ilijev, I.
TI Dietary factors and gastric cancer risk: hospital-based case control study
SO JOURNAL OF BUON
LA English
DT Article
DE dietary factors; gastric cancer
ID heterocyclic amines; adenocarcinoma
AB Purpose: To examine possible associations between dietary factors and gastric cancer risk among residents in the area of Nis, Serbia. Methods: This hospital based case-control study was conducted at the Clinical Centre Nis between 2005 and 2006. Cases (n=102) with histologically confirmed gastric cancer and matched non-cancer patients (controls, n=204) were interviewed. Diet was assessed using a food frequency questionnaire and odds ratios (OR), 95% confidence interval (95% CI), and p-trends were calculated across tertiles of intake. Results: High intake of salt, salty meals and hot food were associated with higher risk of gastric cancer. After searching for potential confounders, multivariate logistic regression analysis showed elevated risk for the highest vs. the lowest tertile of intake for smoked and barbecue meat (OR 4.21; 95% CI 1.43-12.37), processed meat (OR 9.17; 95% CI 2.78-15.23), desert (OR 2.85; 95% CI 1.28-6.38), potatoes (OR 4.79; 95% CI 1.44-5.94), pickled vegetables (OR 2.02,95% Cl 1.21-3.0) and milk (OR 5.08; 95% CI 1.59-10.16) intake but reduced for citrus fruits (OR = 0.13, 95% CI 0.03-0.53), other fruits (OR 0.05; 95% CI 0.02-0.18), allium vegetables (e.g. onion, garlic, leek) (OR 0.11; 95% CI 0.02-0.60) and cooked meat intake (OR 0.07; 95% CI 0.02-0.27). Intake of bread, dairy, fish, legumes and raw and cooked vegetables was not significantly related with gastric cancer risk. Conclusion: A low risk diet for gastric cancer in the area of Nis should include increased fruits and alliums vegetables consumption and limited processed meat, salt, preserved food, deserts, potatoes and milk intake.
C1 [Lazarevic, K.; Rancic, N.; Milutinovic, S.; Stosic, L.] Publ Hlth Inst Nis, Nish, Serbia.
   [Nagorni, A.] Clin Ctr Nis, Gastroenterol & Hepatol Clin, Nish, Serbia.
   [Nagorni, A.] Univ Nis, Sch Med, Nish, Serbia.
   [Ilijev, I.] Clin Ctr Nis, Psychiat Clin, Nish, Serbia.
C3 University of Nis
RP Lazarevic, K (corresponding author), Dr Milenka Hadz 2-23, Nish 18000, Serbia.
EM koni33@hotmail.com
CR [Anonymous], 1997, FOOD NUTR PREV CANC, V0, P0
   De Stefani E, 1998, NUTR CANCER, V30, P158, DOI 10.1080/01635589809514656
   De Stefani Eduardo, 2004, GASTRIC CANCER, V7, P211, DOI 10.1007/s10120-004-0295-2
   Franciosi CM, 2003, HEPATO-GASTROENTEROL, V50, P297
   Jansen MCJF, 1999, NUTR CANCER, V34, P49, DOI 10.1207/S15327914NC340107
   Maconi G, 2008, WORLD J GASTROENTERO, V14, P1149, DOI 10.3748/wjg.14.1149
   Markov YG, 2006, DOKL PHYS, V51, P211, DOI 10.1134/S1028335806040136
   Muñoz N, 2001, INT J CANCER, V93, P417, DOI 10.1002/ijc.1333
   Ngoan LT, 2002, BRIT J CANCER, V87, P37, DOI 10.1038/sj.bjc.6600415
   Parkin DM, 2005, CA-CANCER J CLIN, V55, P74, DOI 10.3322/canjclin.55.2.74
   Roder David M, 2002, GASTRIC CANCER, V5 Suppl 1, P5, DOI 10.1007/s10120-002-0203-6
   *SERB REP STAT OFF, 2000, REP HOUS PUDG SURV, V0, P0
   Sipetic Sandra, 2003, VOJNOSANIT PREGL, V60, P697, DOI 10.2298/VSP0306697S
   Sugimura T, 2004, CANCER SCI, V95, P290, DOI 10.1111/j.1349-7006.2004.tb03205.x
   World Cancer Research Fund / American Institute for Cancer research, 2007, FOOD, V0, Physical Activity
   Zhang ZW, 2004, CANCER CAUSE CONTROL, V15, P211, DOI 10.1023/B:CACO.0000019510.96285.e9
   Zhao MD, 2005, WORLD J GASTROENTERO, V11, P3217, DOI 10.3748/wjg.v11.i21.3217
NR 17
TC 27
Z9 30
U1 0
U2 19
PU IMPRIMATUR PUBLICATIONS
PI ATHENS
PA 30 DEM POLIORKETES ST, ATHENS, 136 76, GREECE
SN 1107-0625
EI 2241-6293
J9 J BUON
JI J. BUON
PD JAN-MAR 15
PY 2010
VL 15
IS 1
BP 89
EP 93
DI 
PG 5
WC Oncology
SC Oncology
GA 583DY
UT WOS:000276654500013
PM 20414933
DA 2025-02-23
ER

PT J
AU Kim, DH
   Smith-Warner, SA
   Spiegelman, D
   Yaun, SS
   Colditz, GA
   Freudenheim, JL
   Giovannucci, E
   Goldbohm, RA
   Graham, S
   Harnack, L
   Jacobs, EJ
   Leitzmann, M
   Mannisto, S
   Miller, AB
   Potter, JD
   Rohan, TE
   Schatzkin, A
   Speizer, FE
   Stevens, VL
   Stolzenberg-Solomon, R
   Terry, P
   Toniolo, P
   Weijenberg, MP
   Willett, WC
   Wolk, A
   Zeleniuch-Jacquotte, A
   Hunter, DJ
AF Kim, Dong-Hyun
   Smith-Warner, Stephanie A.
   Spiegelman, Donna
   Yaun, Shiaw-Shyuan
   Colditz, Graham A.
   Freudenheim, Jo L.
   Giovannucci, Edward
   Goldbohm, R. Alexandra
   Graham, Saxon
   Harnack, Lisa
   Jacobs, Eric J.
   Leitzmann, Michael
   Mannisto, Satu
   Miller, Anthony B.
   Potter, John D.
   Rohan, Thomas E.
   Schatzkin, Arthur
   Speizer, Frank E.
   Stevens, Victoria L.
   Stolzenberg-Solomon, Rachael
   Terry, Paul
   Toniolo, Paolo
   Weijenberg, Matty P.
   Willett, Walter C.
   Wolk, Alicja
   Zeleniuch-Jacquotte, Anne
   Hunter, David J.
TI Pooled analyses of 13 prospective cohort studies on folate intake and colon cancer
SO CANCER CAUSES & CONTROL
LA English
DT Article
DE Colon cancer; Folate; Cohort studies; Meta-analysis; Pooled analysis
ID food frequency questionnaire; nested case-control; colorectal-cancer; dna methylation; dietary-folate; united-states; folic-acid; supplement use; risk-factors; postmenopausal women
AB Studies of folate intake and colorectal cancer risk have been inconsistent. We examined the relation with colon cancer risk in a series of 13 prospective studies. Study- and sex-specific relative risks (RRs) were estimated from the primary data using Cox proportional hazards models and then pooled using a random-effects model. Among 725,134 participants, 5,720 incident colon cancers were diagnosed during follow-up. The pooled multivariate RRs (95% confidence interval [CI]) comparing the highest vs. lowest quintile of intake were 0.92 (95% CI 0.84-1.00, p-value, test for between-studies heterogeneity = 0.85) for dietary folate and 0.85 (95% CI 0.77-0.95, p-value, test for between-studies heterogeneity = 0.42) for total folate. Results for total folate intake were similar in analyses using absolute intake cutpoints (pooled multivariate RR = 0.87, 95% CI 0.78-0.98, comparing a parts per thousand yen560 mcg/days vs. < 240 mcg/days, p-value, test for trend = 0.009). When analyzed as a continuous variable, a 2% risk reduction (95% CI 0-3%) was estimated for every 100 mu g/day increase in total folate intake. These data support the hypothesis that higher folate intake is modestly associated with reduced risk of colon cancer.
C1 [Smith-Warner, Stephanie A.; Spiegelman, Donna; Giovannucci, Edward; Willett, Walter C.; Hunter, David J.] Harvard Univ, Sch Publ Hlth, Dept Epidemiol, Boston, MA 02115 USA.
   [Smith-Warner, Stephanie A.; Yaun, Shiaw-Shyuan; Giovannucci, Edward; Willett, Walter C.; Hunter, David J.] Harvard Univ, Sch Publ Hlth, Dept Nutr, Boston, MA 02115 USA.
   [Kim, Dong-Hyun] Hallym Univ, Dept Social & Prevent Med, Coll Med, Chunchon, South Korea.
   [Spiegelman, Donna] Harvard Univ, Sch Publ Hlth, Dept Biostat, Boston, MA 02115 USA.
   [Speizer, Frank E.] Harvard Univ, Sch Publ Hlth, Dept Environm Hlth, Boston, MA 02115 USA.
   [Colditz, Graham A.] Washington Univ, Sch Med, Inst Publ Hlth, St Louis, MO USA.
   [Giovannucci, Edward; Speizer, Frank E.; Willett, Walter C.; Hunter, David J.] Brigham & Womens Hosp, Channing Lab, Dept Med, Boston, MA 02115 USA.
   [Giovannucci, Edward; Speizer, Frank E.; Willett, Walter C.; Hunter, David J.] Harvard Univ, Sch Med, Boston, MA USA.
   [Freudenheim, Jo L.; Graham, Saxon] SUNY Buffalo, Dept Social & Prevent Med, Buffalo, NY 14260 USA.
   [Goldbohm, R. Alexandra] TNO Qual Life, Dept Prevent & Hlth, Leiden, Netherlands.
   [Harnack, Lisa] Univ Minnesota, Sch Publ Hlth, Div Epidemiol & Community Hlth, Minneapolis, MN USA.
   [Jacobs, Eric J.; Stevens, Victoria L.] Amer Canc Soc, Atlanta, GA 30329 USA.
   [Leitzmann, Michael] Univ Regensburg, Inst Epidemiol & Prevent Med, Regensburg, Germany.
   [Schatzkin, Arthur] NCI, Nutr Epidemiol Branch, Div Canc Epidemiol & Genet, NIH,DHHS, Bethesda, MD 20892 USA.
   [Mannisto, Satu] Natl Publ Hlth Inst, Dept Hlth Promot & Chron Dis Prevent, Helsinki, Finland.
   [Miller, Anthony B.] Univ Toronto, Dalla Lana Sch Publ Hlth, Toronto, ON, Canada.
   [Potter, John D.] Fred Hutchinson Canc Res Ctr, Div Publ Hlth Serv, Seattle, WA 98104 USA.
   [Rohan, Thomas E.] Albert Einstein Coll Med, Dept Epidemiol & Populat Hlth, Bronx, NY 10467 USA.
   [Terry, Paul] Emory Univ, Dept Epidemiol, Rollins Sch Publ Hlth, Atlanta, GA 30322 USA.
   [Weijenberg, Matty P.] Maastricht Univ, Dept Epidemiol, Sch Oncol & Dev Biol GROW, Maastricht, Netherlands.
   [Wolk, Alicja] Karolinska Inst, Div Nutr Epidemiol, Natl Inst Environm Med, Stockholm, Sweden.
   [Toniolo, Paolo; Zeleniuch-Jacquotte, Anne] NYU, Dept Environm Med, New York, NY 10016 USA.
C3 Harvard University; Harvard T.H. Chan School of Public Health; Harvard University; Harvard T.H. Chan School of Public Health; Hallym University; Harvard University; Harvard T.H. Chan School of Public Health; Harvard University; Harvard T.H. Chan School of Public Health; Washington University (WUSTL); Harvard University; Harvard University Medical Affiliates; Brigham & Women's Hospital; Harvard University; Harvard Medical School; State University of New York (SUNY) System; University at Buffalo, SUNY; Netherlands Organization Applied Science Research; University of Minnesota System; University of Minnesota Twin Cities; American Cancer Society; University of Regensburg; National Institutes of Health (NIH) - USA; NIH National Cancer Institute (NCI); NIH National Cancer Institute- Division of Cancer Epidemiology & Genetics; Finland National Institute for Health & Welfare; University of Toronto; Fred Hutchinson Cancer Center; Montefiore Medical Center; Albert Einstein College of Medicine; Yeshiva University; Emory University; Rollins School Public Health; Maastricht University; Karolinska Institutet; New York University
RP Smith-Warner, SA (corresponding author), Harvard Univ, Sch Publ Hlth, Dept Epidemiol, Boston, MA 02115 USA.
EM pooling@hsphsun2.harvard.edu
FU National Institutes of Health [CA55075]; National Colorectal Cancer Research Alliance
CR ABUKHALED M, 1986, BIOCHEM BIOPH RES CO, V135, P201
   Anderson T, 2003, INTRO MULTIVARIATE S, V0, P0
   Bandera EV, 1997, CANCER CAUSE CONTROL, V8, P828, DOI 10.1023/A:1018456127018
   BENITO E, 1991, INT J CANCER, V49, P161, DOI 10.1002/ijc.2910490202
   BLOCK G, 1988, AM J EPIDEMIOL, V127, P297, DOI 10.1093/oxfordjournals.aje.a114805
   Blount BC, 1997, P NATL ACAD SCI USA, V94, P3290, DOI 10.1073/pnas.94.7.3290
   BOREK C, 1991, MOL CARCINOGEN, V4, P243, DOI 10.1002/mc.2940040311
   BoutronRuault MC, 1996, NUTR CANCER, V26, P337, DOI 10.1080/01635589609514489
   BYERS T, 1985, AM J EPIDEMIOL, V122, P41, DOI 10.1093/oxfordjournals.aje.a114085
   CHEN ATL, 1989, ENVIRON MOL MUTAGEN, V13, P319, DOI 10.1002/em.2850130407
   Cho EY, 2004, ANN INTERN MED, V140, P603, DOI 10.7326/0003-4819-140-8-200404200-00007
   COCHRAN WG, 1954, BIOMETRICS, V10, P101, DOI 10.2307/3001666
   Cole BF, 2007, JAMA-J AM MED ASSOC, V297, P2351, DOI 10.1001/jama.297.21.2351
   CRAVO ML, 1992, CANCER RES, V52, P5002
   DERSIMONIAN R, 1986, CONTROL CLIN TRIALS, V7, P177, DOI 10.1016/0197-2456(86)90046-2
   Duthie SJ, 1999, BRIT MED BULL, V55, P578, DOI 10.1258/0007142991902646
   Eto I, 1986, ADV EXP MED BIOL, V206, P313
   FERRARONI M, 1994, BRIT J CANCER, V70, P1150, DOI 10.1038/bjc.1994.463
   Feskanich Diane, 1994, ANNALS OF EPIDEMIOLOGY, V4, P181, DOI 10.1016/1047-2797(94)90095-7
   Flagg EW, 2000, EPIDEMIOLOGY, V11, P462, DOI 10.1097/00001648-200007000-00017
   Flood A, 2002, CANCER CAUSE CONTROL, V13, P551, DOI 10.1023/A:1016330609603
   FRANCIS KT, 1977, AM J CLIN NUTR, V30, P2028, DOI 10.1093/ajcn/30.12.2028
   FREUDENHEIM JL, 1991, INT J EPIDEMIOL, V20, P368, DOI 10.1093/ije/20.2.368
   GIOVANNUCCI E, 1995, JNCI-J NATL CANCER I, V87, P265, DOI 10.1093/jnci/87.4.265
   GIOVANNUCCI E, 1993, J NATL CANCER I, V85, P875, DOI 10.1093/jnci/85.11.875
   Giovannucci E, 1998, ANN INTERN MED, V129, P517, DOI 10.7326/0003-4819-129-7-199810010-00002
   GIOVANNUCCI E, 1994, J NATL CANCER I, V86, P183, DOI 10.1093/jnci/86.3.183
   GLYNN SA, 1994, NUTR CANCER, V22, P101, DOI 10.1080/01635589409514336
   Glynn SA, 1996, CANCER EPIDEM BIOMAR, V5, P487
   GOELZ SE, 1985, SCIENCE, V228, P187, DOI 10.1126/science.2579435
   Harnack L, 2002, NUTR CANCER, V43, P152, DOI 10.1207/S15327914NC432_5
   HERBERT V, 1987, AM J HEMATOL, V26, P199, DOI 10.1002/ajh.2830260211
   HERBERT V, 1987, AM J CLIN NUTR, V45, P661, DOI 10.1093/ajcn/45.4.661
   Homann N, 2000, INT J CANCER, V86, P169, DOI 10.1002/(SICI)1097-0215(20000415)86:2<169::AID-IJC4>3.0.CO;2-3
   Jacob RA, 1998, J NUTR, V128, P1204, DOI 10.1093/jn/128.7.1204
   Jacobs EJ, 2003, AM J EPIDEMIOL, V158, P621, DOI 10.1093/aje/kwg190
   JAMES SJ, 1989, CARCINOGENESIS, V10, P1209, DOI 10.1093/carcin/10.7.1209
   Kato I, 1999, BRIT J CANCER, V79, P1917, DOI 10.1038/sj.bjc.6690305
   Khosraviani K, 2002, GUT, V51, P195, DOI 10.1136/gut.51.2.195
   Kim YI, 2004, ENVIRON MOL MUTAGEN, V44, P10, DOI 10.1002/em.20025
   Kim YI, 1999, J NUTR BIOCHEM, V10, P66, DOI 10.1016/S0955-2863(98)00074-6
   Konings EJM, 2002, CANCER-AM CANCER SOC, V95, P1421, DOI 10.1002/cncr.10866
   KUNE GA, 1992, NUTR CANCER, V18, P97, DOI 10.1080/01635589209514210
   La Vecchia C, 2002, INT J CANCER, V102, P545, DOI 10.1002/ijc.10720
   LAIRD NM, 1982, BIOMETRICS, V38, P963, DOI 10.2307/2529876
   Larsson SC, 2005, CANCER EPIDEM BIOMAR, V14, P740, DOI 10.1158/1055-9965.EPI-04-0581
   LASHNER BA, 1989, GASTROENTEROLOGY, V97, P255, DOI 10.1016/0016-5085(89)90058-9
   LaVecchia C, 1997, INT J CANCER, V73, P525, DOI 10.1002/(SICI)1097-0215(19971114)73:4<525::AID-IJC12>3.0.CO;2-8
   Levi F, 2000, EUR J CANCER, V36, P2115, DOI 10.1016/S0959-8049(00)00195-7
   Marchand LL, 2002, CANCER CAUSE CONTROL, V13, P239, DOI 10.1023/A:1015057614870
   MASON JB, 1994, J NUTR BIOCHEM, V5, P170, DOI 10.1016/0955-2863(94)90068-X
   Mason JB, 2007, CANCER EPIDEM BIOMAR, V16, P1325, DOI 10.1158/1055-9965.EPI-07-0329
   MEYER F, 1993, AM J EPIDEMIOL, V138, P225, DOI 10.1093/oxfordjournals.aje.a116851
   MUNGER RG, 1992, AM J EPIDEMIOL, V136, P192, DOI 10.1093/oxfordjournals.aje.a116485
   Otani T, 2005, NUTR CANCER, V53, P42, DOI 10.1207/s15327914nc5301_5
   Park Y, 2010, CANCER CAUSE CONTROL, V21, P1745, DOI 10.1007/s10552-010-9549-y
   PRENTICE RL, 1986, BIOMETRIKA, V73, P1
   Pufulete M, 2003, GASTROENTEROLOGY, V124, P1240, DOI 10.1016/S0016-5085(03)00279-8
   Radimer K, 2004, AM J EPIDEMIOL, V160, P339, DOI 10.1093/aje/kwh207
   Rampersaud GC, 2000, AM J CLIN NUTR, V72, P998
   RIMM EB, 1992, AM J EPIDEMIOL, V135, P1114, DOI 10.1093/oxfordjournals.aje.a116211
   Rothman KJ, 1986, MODERN EPIDEMIOLOGY, V0, P0
   Sanjoaquin MA, 2005, INT J CANCER, V113, P825, DOI 10.1002/ijc.20648
   *SAS I, 1991, PHREG PROC PREL DOC, V0, P0
   Satia-Abouta J, 2003, CANCER EPIDEM BIOMAR, V12, P747
   SEDWICK WD, 1981, P NATL ACAD SCI-BIOL, V78, P917, DOI 10.1073/pnas.78.2.917
   Serdula MK, 1996, EPIDEMIOLOGY, V7, P161, DOI 10.1097/00001648-199603000-00010
   Sharp L, 2004, AM J EPIDEMIOL, V159, P423, DOI 10.1093/aje/kwh066
   SHAW S, 1989, BIOCHEM J, V257, P277, DOI 10.1042/bj2570277
   Sieri S, 2002, NUTR CANCER, V42, P10, DOI 10.1207/S15327914NC421_2
   Singh PN, 1998, AM J EPIDEMIOL, V148, P761, DOI 10.1093/oxfordjournals.aje.a009697
   Slattery ML, 1997, NUTR CANCER, V28, P52, DOI 10.1080/01635589709514553
   Smith-Warner SA, 2006, AM J EPIDEMIOL, V163, P1053, DOI 10.1093/aje/kwj127
   Stram DO, 1996, BIOMETRICS, V52, P536, DOI 10.2307/2532893
   Su LJ, 2001, ANN EPIDEMIOL, V11, P65, DOI 10.1016/S1047-2797(00)00188-5
   SUBAR AF, 1989, AM J CLIN NUTR, V50, P508, DOI 10.1093/ajcn/50.3.508
   Suitor CW, 2000, J AM DIET ASSOC, V100, P88, DOI 10.1016/S0002-8223(00)00027-4
   Terry P, 2002, INT J CANCER, V97, P864, DOI 10.1002/ijc.10138
   Ulrich CM, 2007, JAMA-J AM MED ASSOC, V297, P2408, DOI 10.1001/jama.297.21.2408
   Wei EK, 2004, INT J CANCER, V108, P433, DOI 10.1002/ijc.11540
   White E, 1997, CANCER EPIDEM BIOMAR, V6, P769
   WILLETT W, 1986, AM J EPIDEMIOL, V124, P17, DOI 10.1093/oxfordjournals.aje.a114366
   Zhang SM, 2006, AM J EPIDEMIOL, V163, P108, DOI 10.1093/aje/kwj016
   Zingg JM, 1997, CARCINOGENESIS, V18, P869, DOI 10.1093/carcin/18.5.869
NR 84
TC 88
Z9 106
U1 0
U2 12
PU SPRINGER
PI DORDRECHT
PA VAN GODEWIJCKSTRAAT 30, 3311 GZ DORDRECHT, NETHERLANDS
SN 0957-5243
EI 1573-7225
J9 CANCER CAUSE CONTROL
JI Cancer Causes Control
PD NOV 15
PY 2010
VL 21
IS 11
BP 1919
EP 1930
DI 10.1007/s10552-010-9620-8
PG 12
WC Oncology; Public, Environmental & Occupational Health
SC Oncology; Public, Environmental & Occupational Health
GA 669OF
UT WOS:000283359400018
PM 20820900
DA 2025-02-23
ER

PT J
AU Gong, ZH
   Holly, EA
   Wang, FR
   Chan, JM
   Bracci, PM
AF Gong, Zhihong
   Holly, Elizabeth A.
   Wang, Furong
   Chan, June M.
   Bracci, Paige M.
TI Intake of fatty acids and antioxidants and pancreatic cancer in a large population-based case-control study in the San Francisco Bay Area
SO INTERNATIONAL JOURNAL OF CANCER
LA English
DT Article
DE pancreatic neoplasms; nutrients; fatty acids; antioxidants; case-control studies
ID food frequency questionnaire; nutritional factors; alpha-tocopherol; dietary factors; nutrient intake; risk-factors; vitamin-c; in-vivo; growth; meat
AB There are no well-established modifiable risk factors for pancreatic cancer except smoking. Some dietary factors have been associated with pancreatic cancer risk and require further study. We examined the associations among intake of specific fatty acids and antioxidants and risk of pancreatic cancer in a large population-based case-control study in the San Francisco Bay Area. Unconditional logistic regression models were used to compute odds ratios (ORs) and 95% confidence intervals (CI) as estimates of relative risk. Positive associations were observed for high levels of the 8 individual saturated fatty acids (4th vs. 1st quartile: ORs ranged from 1.6 to 2.6; all p(trend) < 0.01), monounsaturated palmitoleic and oleic fatty acids [OR = 1.6 (95% CI: 1.2-2.1) and 1.4 (95% CI: 1.1-1.9); both p(trend) < 0.01], and polyunsaturated linolenic acid [OR = 1.5 (95% CI: 1.1-2.0); p(trend) = 0.02]. Inverse associations were observed for high levels of gadolic acid [4th vs. 1st quartile: OR = 0.68 (95% CI: 0.50-0.92); p(trend) = 0.007] and omega-3 fatty acids [>= 0.85 g/day vs. 1st quartile: OR = 0.47 (95% CI: 0.25-0.90)]. An inverse association was also observed for high total intake of vitamin C [4th vs. 1st quartile: OR = 0.69 (95% CI: 0.51-0.94); p(trend) = 0.004] and of vitamin E [OR = 0.67 (95% CI: 0.49-0.92); p(trend) = 0.01]. Although similar decreased risks were also observed for high supplemental intake of these 2 vitamins (both p(trend) < 0.01), no association was observed for intake from food alone. These results support the hypotheses that a high intake of saturated and certain monounsaturated fatty acids may increase the risk of pancreatic cancer, whereas greater intake of omega-3 fatty acids, vitamins C and E may reduce the risk.
C1 [Gong, Zhihong; Holly, Elizabeth A.; Wang, Furong; Chan, June M.; Bracci, Paige M.] Univ Calif San Francisco, Dept Epidemiol & Biostat, Sch Med, San Francisco, CA 94118 USA.
   [Holly, Elizabeth A.] Stanford Univ, Sch Med, Dept Hlth Res & Policy, Stanford, CA 94305 USA.
   [Chan, June M.] Univ Calif San Francisco, Sch Med, Dept Urol, San Francisco, CA 94118 USA.
C3 University of California System; University of California San Francisco; Stanford University; University of California System; University of California San Francisco
RP Bracci, PM (corresponding author), Univ Calif San Francisco, Dept Epidemiol & Biostat, Sch Med, 3333 Calif St,Suite 280, San Francisco, CA 94118 USA.
EM paige.bracci@ucsf.edu
FU National Cancer Institute [CA59706, CA108370, CA109767, CA89726]; Rombauer Pancreatic Cancer Research Fund, California Department of Public Health; National Cancer Institute; Centers for Disease Control and Prevention [U55/CCR921930-02];  [N01-PC-35136]
CR Anderson LN, 2009, CANCER CAUSE CONTROL, V20, P825, DOI 10.1007/s10552-009-9303-5
   [Anonymous], 2009, CANC FACTS FIG 2009, V0, P0
   [Anonymous], 2007, FOOD NUTR PHYS ACT P, V0, P0
   Astorg P, 2004, LIPIDS, V39, P527, DOI 10.1007/s11745-004-1259-6
   Blendon RJ, 2001, ARCH INTERN MED, V161, P805, DOI 10.1001/archinte.161.6.805
   Chan JM, 2005, CANCER EPIDEM BIOMAR, V14, P2093, DOI 10.1158/1055-9965.EPI-05-0226
   Chan JM, 2007, CANCER CAUSE CONTROL, V18, P1153, DOI 10.1007/s10552-007-9054-0
   Chari ST, 2005, PANCREATOLOGY, V5, P229, DOI 10.1159/000085276
   DEMESQUITA HBB, 1991, INT J CANCER, V48, P540, DOI 10.1002/ijc.2910480411
   Dietrich M, 2003, AM J CLIN NUTR, V77, P160, DOI 10.1093/ajcn/77.1.160
   DIMAGNO EP, 1992, MANAGEMENT GASTROINT, V0, P0
   Eberle CA, 2005, CANCER CAUSE CONTROL, V16, P1235, DOI 10.1007/s10552-005-0354-y
   FALCONER JS, 1994, BRIT J CANCER, V69, P826, DOI 10.1038/bjc.1994.161
   FARROW DC, 1990, AM J EPIDEMIOL, V132, P423, DOI 10.1093/oxfordjournals.aje.a115677
   FESKANICH D, 1993, J AM DIET ASSOC, V93, P790, DOI 10.1016/0002-8223(93)91754-E
   Foksinski M, 2007, EUR J NUTR, V46, P174, DOI 10.1007/s00394-006-0642-7
   GHADIRIAN P, 1991, INT J CANCER, V47, P1, DOI 10.1002/ijc.2910470102
   GROSSMAN JN, 2005, 20041001 US GEOL SUR, V0, P0
   Handelman GJ, 1996, AM J CLIN NUTR, V63, P559, DOI 10.1093/ajcn/63.4.559
   Hart AR, 2008, CLIN GASTROENTEROL H, V6, P275, DOI 10.1016/j.cgh.2007.12.041
   Hawkins RA, 1998, J PATHOL, V185, P61
   Hering J, 2007, ANN SURG ONCOL, V14, P3620, DOI 10.1245/s10434-007-9556-8
   Heukamp I, 2006, PROSTAG LEUKOTR ESS, V74, P223, DOI 10.1016/j.plefa.2006.01.005
   Holly EA, 2003, AM J EPIDEMIOL, V158, P432, DOI 10.1093/aje/kwg174
   HOWE GR, 1990, INT J CANCER, V45, P604, DOI 10.1002/ijc.2910450405
   HOWE GR, 1992, INT J CANCER, V51, P365, DOI 10.1002/ijc.2910510306
   Huxley R, 2005, BRIT J CANCER, V92, P2076, DOI 10.1038/sj.bjc.6602619
   Jemal A, 2009, CA-CANCER J CLIN, V59, P225, DOI 10.3322/caac.20006
   JI BT, 1995, CANCER EPIDEM BIOMAR, V4, P885
   KALAPOTHAKI V, 1993, CANCER CAUSE CONTROL, V4, P383, DOI 10.1007/BF00051342
   Kris-Etherton PM, 2000, AM J CLIN NUTR, V71, P179S, DOI 10.1093/ajcn/71.1.179S
   Larsson SC, 2007, INT J CANCER, V120, P1993, DOI 10.1002/ijc.22535
   Lin YS, 2005, J GASTROENTEROL, V40, P297, DOI 10.1007/s00535-004-1537-0
   Lovejoy Jennifer C, 2002, CURR DIAB REP, V2, P435, DOI 10.1007/s11892-002-0098-y
   Lowenfels AB, 2006, BEST PRACT RES CL GA, V20, P197, DOI 10.1016/j.bpg.2005.10.001
   LOWENFELS AB, 1993, NEW ENGL J MED, V328, P1433, DOI 10.1056/NEJM199305203282001
   Lutsenko EA, 2002, J BIOL CHEM, V277, P16895, DOI 10.1074/jbc.M201151200
   LYON JL, 1993, CANCER EPIDEM BIOMAR, V2, P513
   Mann JI, 2000, BRIT J NUTR, V83, P0
   Merendino N, 2005, NUTR CANCER, V52, P225, DOI 10.1207/s15327914nc5202_12
   Meydani SN, 1997, JAMA-J AM MED ASSOC, V277, P1380, DOI 10.1001/jama.277.17.1380
   Michaud DS, 2003, AM J EPIDEMIOL, V157, P1115, DOI 10.1093/aje/kwg098
   Morales E, 2007, J EPIDEMIOL COMMUN H, V61, P641, DOI 10.1136/jech.2007.060632
   Nicklas TA, 2004, NUTR REV, V62, P132, DOI 10.1301/nr.2004.apr.132–141
   Nkondjock A, 2005, BRIT J CANCER, V92, P971, DOI 10.1038/sj.bjc.6602380
   Nöthlings U, 2005, JNCI-J NATL CANCER I, V97, P1458, DOI 10.1093/jnci/dji292
   Ohba S, 1996, INT J PANCREATOL, V20, P37
   OLSEN GW, 1991, CANCER CAUSE CONTROL, V2, P291, DOI 10.1007/BF00051668
   Permuth-Wey J, 2009, FAM CANCER, V8, P109, DOI 10.1007/s10689-008-9214-8
   Poitout V, 2009, BIOCH BIOPHYS ACTA, V1801, P289
   Rautalahti MT, 1999, CANCER-AM CANCER SOC, V86, P37, DOI 10.1002/(SICI)1097-0142(19990701)86:1<37::AID-CNCR7>3.0.CO;2-F
   Rayman MP, 2005, P NUTR SOC, V64, P527, DOI 10.1079/PNS2005467
   RIMM EB, 1992, AM J EPIDEMIOL, V135, P1114, DOI 10.1093/oxfordjournals.aje.a116211
   SHIBATA A, 1994, INT J CANCER, V58, P46, DOI 10.1002/ijc.2910580109
   Silverman DT, 1998, JNCI-J NATL CANCER I, V90, P1710, DOI 10.1093/jnci/90.22.1710
   SMITH JP, 1990, DIGEST DIS SCI, V35, P726, DOI 10.1007/BF01540175
   Stolzenberg-Solomon RZ, 2007, CANCER EPIDEM BIOMAR, V16, P2664, DOI 10.1158/1055-9965.EPI-07-0378
   Stolzenberg-Solomon RZ, 2009, AM J CLIN NUTR, V89, P584, DOI 10.3945/ajcn.2008.26423
   Stolzenberg-Solomon RZ, 2002, AM J EPIDEMIOL, V155, P783, DOI 10.1093/aje/155.9.783
   Subar AF, 2001, AM J EPIDEMIOL, V154, P1089, DOI 10.1093/aje/154.12.1089
   Tucker ON, 2004, CARCINOGENESIS, V25, P419, DOI 10.1093/carcin/bgh010
   *USDA, 1993, COMP FOODS RAW PROC, V0, P0
   Wang FR, 2006, CANCER EPIDEM BIOMAR, V15, P1458, DOI 10.1158/1055-9965.EPI-06-0188
   WILLETT W, 1986, AM J EPIDEMIOL, V124, P17, DOI 10.1093/oxfordjournals.aje.a114366
   WILLETT WC, 1987, J AM DIET ASSOC, V87, P43
   Wintergerst ES, 2006, ANN NUTR METAB, V50, P85, DOI 10.1159/000090495
   Woutersen RA, 1999, FOOD CHEM TOXICOL, V37, P981, DOI 10.1016/S0278-6915(99)00093-9
   ZATONSKI W, 1991, INT J CANCER, V48, P390, DOI 10.1002/ijc.2910480314
   ZHENG W, 1993, CANCER CAUSE CONTROL, V4, P361, DOI 10.1007/BF00051339
NR 69
TC 47
Z9 51
U1 1
U2 8
PU WILEY
PI HOBOKEN
PA 111 RIVER ST, HOBOKEN 07030-5774, NJ USA
SN 0020-7136
EI 1097-0215
J9 INT J CANCER
JI Int. J. Cancer
PD OCT 15
PY 2010
VL 127
IS 8
BP 1893
EP 1904
DI 10.1002/ijc.25208
PG 12
WC Oncology
SC Oncology
GA 657HX
UT WOS:000282404900016
PM 20104522
DA 2025-02-23
ER

PT J
AU Bentz, BG
   Diaz, J
   Ring, TA
   Wade, M
   Kennington, K
   Burnett, DM
   McClane, R
   Fitzpatrick, FA
AF Bentz, Brandon G.
   Diaz, Jason
   Ring, Terry A.
   Wade, Mark
   Kennington, Konrad
   Burnett, David M.
   McClane, Robert
   Fitzpatrick, Frank A.
TI Fiberoptic Resonance Raman Spectroscopy to Measure Carotenoid Oxidative Breakdown in Live Tissues
SO CANCER PREVENTION RESEARCH
LA English
DT Article
ID beta-carotene; cardiovascular-disease; macular carotenoids; human retina; lung-cancer; supplementation; lipoxygenases; prevention; pigments; cells
AB Based on compelling epidemiologic and corroboratory in vitro studies, carotenoids are thought to have great potential as dietary prevention against cancer. Yet, carotenoid-based chemopreventive trials have found very contradictory results. Definitive conclusions from these trials are hampered by an inability to accurately and safely measure carotenoids in specific tissues at risk of cancer development. Raman spectroscopy has been proposed as an optical technology with which to analyze various molecules in live tissues. One major obstacle that impedes the clinical use of this powerful technology is the lack of a fiberoptic Raman probe suitable for endoscopic tissue evaluation. A single-fiber resonance Raman Spectroscope capable of noninvasive "optical biopsies" to measure carotenoid concentrations in live tissues has been developed. The accuracy of this Raman instrument was confirmed by comparison with more standard methods of spectrophotometry and high-pressure liquid chromatography using solubilized beta-carotene (BC) and BC-loaded cells before use in a small patient cohort. This Raman instrument detected intact BC as well as BC oxidative breakdown as a decrement of its Raman signal in cells. Use of the Raman instrument in our small cohort study showed its feasibility for measuring human tissues and raised some potentially intriguing possibilities about BC tissue pharmacokinetics and oxidative biology. Based on these results, our newly developed single fiberoptic resonance Raman instrument may provide a very useful method of measuring carotenoids and their oxidative breakdown within live tissue during future carotenoid chemopreventive trials. This proof-of-concept study provides the foundation to justify future validation of our Raman prototype. Cancer Prev Res; 3(4); 529-38. (C)2010 AACR.
C1 [Bentz, Brandon G.; Kennington, Konrad; Burnett, David M.; McClane, Robert] Univ Utah, Sch Med, Huntsman Canc Inst, Div Otolaryngol Head & Neck Surg,Dept Surg, Salt Lake City, UT 84132 USA.
   [Wade, Mark] Univ Utah, Sch Med, Huntsman Canc Inst, Dept Oncol Sci, Salt Lake City, UT 84132 USA.
   [Ring, Terry A.] Univ Utah, Dept Chem Engn, Salt Lake City, UT 84132 USA.
   [Diaz, Jason] Washington Univ, Sch Med, Dept Otolaryngol Head & Neck Surg, St Louis, MO 63110 USA.
   [Fitzpatrick, Frank A.] Kansas City Univ Med & Biosci, Dept Pharmacol, Kansas City, MO USA.
C3 Utah System of Higher Education; University of Utah; Huntsman Cancer Institute; Utah System of Higher Education; University of Utah; Huntsman Cancer Institute; Utah System of Higher Education; University of Utah; Washington University (WUSTL); Kansas City University
RP Bentz, BG (corresponding author), Univ Utah, Sch Med, Huntsman Canc Inst, Div Otolaryngol Head & Neck Surg,Dept Surg, 3C120 SOM,50 N Med Dr, Salt Lake City, UT 84132 USA.
EM brandon.bentz@hci.utah.edu
FU Elsa U. Pardee Foundation; American Academy of Otolaryngology-Head and Neck Surgery Foundation/American Head and Neck Society
CR Babor TF, 1996, AM J PUBLIC HEALTH, V86, P948
   Bernstein PS, 2004, ARCH BIOCHEM BIOPHYS, V430, P163, DOI 10.1016/j.abb.2004.07.004
   Bernstein PS, 1998, INVEST OPHTH VIS SCI, V39, P2003
   Bernstein PS, 2002, OPHTHALMOLOGY, V109, P1780, DOI 10.1016/S0161-6420(02)01173-9
   Chichili GR, 2006, BRIT J NUTR, V96, P643, DOI 10.1079/BJN20061843
   Cordray P, 2007, J BIOL CHEM, V282, P32623, DOI 10.1074/jbc.M704369200
   Ermakov IV, 2001, OPT LETT, V26, P1179, DOI 10.1364/OL.26.001179
   Faulks RM, 2005, BBA-MOL BASIS DIS, V1740, P95, DOI 10.1016/j.bbadis.2004.11.012
   FRANK CJ, 1995, ANAL CHEM, V67, P777, DOI 10.1021/ac00101a001
   Gellermann W, 2002, J OPT SOC AM A, V19, P1172, DOI 10.1364/JOSAA.19.001172
   GREENBERG ER, 1990, NEW ENGL J MED, V323, P789, DOI 10.1056/NEJM199009203231204
   Griffiths Jennifer, 2007, ANAL CHEM, V79, P3975, DOI 10.1021/ac071917k
   Hata TR, 2000, J INVEST DERMATOL, V115, P441, DOI 10.1046/j.1523-1747.2000.00060.x
   Heber D, 2002, EXP BIOL MED, V227, P920, DOI 10.1177/153537020222701013
   HEINONEN OP, 1994, NEW ENGL J MED, V330, P1029
   Hennekens CH, 1996, NEW ENGL J MED, V334, P1145, DOI 10.1056/NEJM199605023341801
   Jatoi I, 2009, J ONCOL PRACT, V5, P21, DOI 10.1200/JOP.0918501
   Kalasinsky KS, 2007, ANAL CHEM, V79, P2658, DOI 10.1021/ac0700575
   Koljenovic S, 2007, ANAL CHEM, V79, P557, DOI 10.1021/ac0616512
   Koljenovic S, 2005, ANAL CHEM, V77, P7958, DOI 10.1021/ac0512599
   Koljenovic S, 2005, J BIOMED OPT, V10, P0, DOI 10.1117/1.1922307
   Liu RH, 2004, J NUTR, V134, P3479S, DOI 10.1093/jn/134.12.3479S
   Mackay J, 2006, TOBACCO ATLAS, V0, P0
   Mackay J, 2006, THE CANCER ATLAS, V0, P0
   Omenn GS, 1996, NEW ENGL J MED, V334, P1150, DOI 10.1056/NEJM199605023341802
   Pfitzner I, 2000, BBA-GEN SUBJECTS, V1474, P163, DOI 10.1016/S0304-4165(00)00014-3
   Santos LF, 2005, ANAL CHEM, V77, P6747, DOI 10.1021/ac0505730
   Schaeberle MD, 1996, ANAL CHEM, V68, P1829, DOI 10.1021/ac951245a
   Sowa MG, 2007, ANAL BIOANAL CHEM, V387, P1613, DOI 10.1007/s00216-006-0856-9
   Temple NJ, 2000, AM J EPIDEMIOL, V151, P634
   WILLETT WC, 1994, SCIENCE, V264, P532, DOI 10.1126/science.8160011
   Willett WC, 2002, SCIENCE, V296, P695, DOI 10.1126/science.1071055
   Wu Z, 1999, J AGR FOOD CHEM, V47, P4899, DOI 10.1021/jf9901690
   Yu MK, 2004, J BIOL CHEM, V279, P28028, DOI 10.1074/jbc.M313939200
NR 34
TC 5
Z9 5
U1 0
U2 10
PU AMER ASSOC CANCER RESEARCH
PI PHILADELPHIA
PA 615 CHESTNUT ST, 17TH FLOOR, PHILADELPHIA, PA 19106-4404 USA
SN 1940-6207
EI 
J9 CANCER PREV RES
JI Cancer Prev. Res.
PD APR 15
PY 2010
VL 3
IS 4
BP 529
EP 538
DI 10.1158/1940-6207.CAPR-09-0157
PG 10
WC Oncology
SC Oncology
GA 577ZS
UT WOS:000276263600018
PM 20354162
DA 2025-02-23
ER

PT J
AU Kallianpur, AR
   Lee, SA
   Xu, WH
   Zheng, W
   Gao, YT
   Cai, H
   Ruan, ZX
   Xiang, YB
   Shu, XO
AF Kallianpur, Asha R.
   Lee, Sang-Ah
   Xu, Wang-Hong
   Zheng, Wei
   Gao, Yu-Tang
   Cai, Hui
   Ruan, Zhi-Xian
   Xiang, Yong-Bing
   Shu, Xiao Ou
TI Dietary Iron Intake and Risk of Endometrial Cancer: A Population-Based Case-Control Study in Shanghai, China
SO NUTRITION AND CANCER-AN INTERNATIONAL JOURNAL
LA English
DT Article
ID middle-aged women; phytate-rich meal; breast-cancer; animal foods; synergistic mechanism; genetic polymorphisms; nutritional factors; physical-activity; oxidative injury; incidence trends
AB Dietary red meat and animal fat have been linked to endometrial cancer (EC) risk, but the impact of bioavailable iron in animal-derived foods has been less well studied. Our objective was to investigate the effects of iron and fats on the risk of EC in a large, population-based, case-control study. The Shanghai Endometrial Cancer Study enrolled 1,204 EC cases and 1,212 controls who completed in-person interviews, including a food frequency questionnaire. Animal-derived iron and fat intakes were calculated from dietary intakes and food composition tables. Logistic regression models were used to evaluate independent and joint effects of iron and fat on EC risk. Animal-derived iron intake was positively associated with EC risk [adjusted OR = 1.9; 95% CI = 1.4-2.7, Ptrend 0.01, highest vs. lowest quartile], predominantly after menopause (OR = 2.2; 95%CI = 1.4-3.4, Ptrend 0.01) and in women with BMI epsilon 25 kg/m2(OR = 3.2; 95% CI = 1.4-7.5 in postmenopausal obese women, Ptrend 0.01). Animal-derived fat was also associated with postmenopausal EC risk (OR = 1.7; 95% CI = 1.2-2.5, Ptrend 0.01). Multiplicative interactions between animal-derived iron and BMI or animal-derived fat intake were not observed. Animal-derived iron intake is associated with increased risk of EC after menopause and among obese women. Avoidance of animal-derived (heme) iron may reduce the risk of EC in these women.
C1 [Kallianpur, Asha R.] Vanderbilt Univ, Sch Med, Vanderbilt Epidemiol Ctr, Inst Med & Publ Hlth, Nashville, TN 37203 USA.
   [Kallianpur, Asha R.; Zheng, Wei; Cai, Hui; Shu, Xiao Ou] Vanderbilt Univ, Vanderbilt Ingram Canc Ctr, Nashville, TN 37203 USA.
   [Lee, Sang-Ah] Kangwon Natl Univ, Sch Med, Gangwon Do, South Korea.
   [Xu, Wang-Hong; Gao, Yu-Tang; Ruan, Zhi-Xian; Xiang, Yong-Bing] Shanghai Canc Inst, Shanghai, Peoples R China.
C3 Vanderbilt University; Vanderbilt University; Kangwon National University; Shanghai Jiao Tong University
RP Kallianpur, AR (corresponding author), Vanderbilt Univ, Sch Med, Vanderbilt Epidemiol Ctr, Inst Med & Publ Hlth, 2525 W End Ave,6th Floor,Suite 600, Nashville, TN 37203 USA.
EM asha.kallianpur@vanderbilt.edu
FU USPHS; National Cancer Institute [R01 CA 92585]; National Institutes of Health [5K12HD043483-04]
CR Augustin LSA, 2003, INT J CANCER, V105, P404, DOI 10.1002/ijc.11089
   Baech SB, 2003, J NUTR, V133, P94, DOI 10.1093/jn/133.1.94
   Bandera EV, 2007, CANCER CAUSE CONTROL, V18, P967, DOI 10.1007/s10552-007-9038-0
   Bandera EV, 2007, CANCER CAUSE CONTROL, V18, P687, DOI 10.1007/s10552-007-9021-9
   BARBONE F, 1993, AM J EPIDEMIOL, V137, P393, DOI 10.1093/oxfordjournals.aje.a116687
   Boech SB, 2003, AM J CLIN NUTR, V77, P173, DOI 10.1093/ajcn/77.1.173
   Cade JE, 2005, AM J CLIN NUTR, V82, P813, DOI 10.1093/ajcn/82.4.813
   Cai H, 2007, BRIT J NUTR, V98, P1006, DOI 10.1017/S0007114507750900
   CAI X, 2007, CANCER EPIDEM BIOMAR, V16, P1443
   Chang SC, 2007, CANCER EPIDEM BIOMAR, V16, P723, DOI 10.1158/1055-9965.EPI-06-0675
   Chiu BCH, 2003, CANCER EPIDEM BIOMAR, V12, P201
   Cust AE, 2007, ENDOCR-RELAT CANCER, V14, P755, DOI 10.1677/ERC-07-0132
   Dai Q, 2002, CANCER EPIDEM BIOMAR, V11, P801
   Dalvi TB, 2007, CANCER CAUSE CONTROL, V18, P957, DOI 10.1007/s10552-007-9037-1
   Du SF, 2000, J NUTR, V130, P193, DOI 10.1093/jn/130.2.193
   Figueiredo RT, 2007, J BIOL CHEM, V282, P20221, DOI 10.1074/jbc.M610737200
   Furberg AS, 2003, INT J CANCER, V104, P669, DOI 10.1002/ijc.10974
   Garcia MN, 1996, J NUTR BIOCHEM, V7, P49, DOI 10.1016/0955-2863(95)00166-2
   Goodman MT, 1997, CANCER RES, V57, P5077
   HALLBERG L, 1981, ANNU REV NUTR, V1, P123, DOI 10.1146/annurev.nu.01.070181.001011
   Hulka BS, 1995, ENVIRON HEALTH PERSP, V103, P185, DOI 10.2307/3432308
   Hunt JR, 2003, AM J CLIN NUTR, V78, P633S, DOI 10.1093/ajcn/78.3.633S
   Imai T, 2002, FOOD CHEM TOXICOL, V40, P1441, DOI 10.1016/S0278-6915(02)00077-7
   Jain M G, 2000, CANCER CONTROL, V7, P288
   Jain MG, 2000, EUR J EPIDEMIOL, V16, P899, DOI 10.1023/A:1011012621990
   JIN F, 1993, CANCER CAUSE CONTROL, V4, P355, DOI 10.1007/BF00051338
   Jin F, 1999, INT J CANCER, V83, P435, DOI 10.1002/(SICI)1097-0215(19991112)83:4<435::AID-IJC1>3.0.CO;2-J
   Kabat GC, 2008, BRIT J CANCER, V98, P194, DOI 10.1038/sj.bjc.6604110
   Kabat GC, 2007, CANCER CAUSE CONTROL, V18, P1047, DOI 10.1007/s10552-007-9058-9
   Kallianpur AR, 2005, FREE RADICAL BIO MED, V39, P1305, DOI 10.1016/j.freeradbiomed.2005.07.014
   Kallianpur AR, 2004, CANCER EPIDEM BIOMAR, V13, P205, DOI 10.1158/1055-9965.EPI-03-0188
   Kallianpur AR, 2008, BREAST CANCER RES TR, V107, P123, DOI 10.1007/s10549-007-9538-3
   LEVI F, 1993, CANCER, V71, P3575, DOI 10.1002/1097-0142(19930601)71:11<3575::AID-CNCR2820711119>3.0.CO;2-0
   Liao CK, 2003, CANCER CAUSE CONTROL, V14, P357, DOI 10.1023/A:1023925010837
   Liehr JG, 2001, CURR MED CHEM, V8, P839, DOI 10.2174/0929867013372931
   Littman AJ, 2001, CANCER CAUSE CONTROL, V12, P691, DOI 10.1023/A:1011292003586
   Lucenteforte E, 2008, ANN ONCOL, V19, P168, DOI 10.1093/annonc/mdm446
   McCullough ML, 2007, AM J EPIDEMIOL, V166, P902, DOI 10.1093/aje/kwm156
   Modugno F, 2005, CANCER EPIDEM BIOMAR, V14, P2840, DOI 10.1158/1055-9965.EPI-05-0493
   Negri E, 1996, CANCER-AM CANCER SOC, V77, P917, DOI 10.1002/(SICI)1097-0142(19960301)77:5<917::AID-CNCR17>3.0.CO;2-6
   Parkin DM, 2005, CA-CANCER J CLIN, V55, P74, DOI 10.3322/canjclin.55.2.74
   Persson I, 2000, J STEROID BIOCHEM, V74, P357, DOI 10.1016/S0960-0760(00)00113-8
   Rieck G, 2006, BEST PRACT RES CL OB, V20, P227, DOI 10.1016/j.bpobgyn.2005.10.010
   Root MM, 1999, EUR J CLIN NUTR, V53, P199, DOI 10.1038/sj.ejcn.1600701
   Roy D, 2007, J TOXICOL ENV HEAL B, V10, P235, DOI 10.1080/15287390600974924
   Schouten LJ, 2004, JNCI-J NATL CANCER I, V96, P1635, DOI 10.1093/jnci/djh291
   Sherman ME, 2000, MODERN PATHOL, V13, P295, DOI 10.1038/modpathol.3880051
   Shu XO, 2004, EUR J CLIN NUTR, V58, P17, DOI 10.1038/sj.ejcn.1601738
   STEVENS RG, 1994, INT J CANCER, V56, P364, DOI 10.1002/ijc.2910560312
   Terry P, 2002, NUTR CANCER, V42, P25, DOI 10.1207/S15327914NC421_4
   Whittaker P, 2001, J AM COLL NUTR, V20, P247, DOI 10.1080/07315724.2001.10719039
   Wu AH, 2000, BRIT J CANCER, V82, P1879, DOI 10.1054/bjoc.1999.1218
   XIAO OS, 1993, AM J EPIDEMIOL, V137, P155, DOI 10.1093/oxfordjournals.aje.a116655
   Xu WH, 2006, BRIT J CANCER, V95, P1586, DOI 10.1038/sj.bjc.6603458
   Xu WH, 2007, AM J EPIDEMIOL, V166, P1420, DOI 10.1093/aje/kwm242
   Xu WH, 2007, INT J CANCER, V120, P1776, DOI 10.1002/ijc.22456
   Xu WH, 2007, CANCER EPIDEM BIOMAR, V16, P281, DOI 10.1158/1055-9965.EPI-06-0798
   Yao DC, 2005, FREE RADICAL BIO MED, V39, P1385, DOI 10.1016/j.freeradbiomed.2005.07.015
   ZHENG W, 1995, AM J EPIDEMIOL, V142, P388, DOI 10.1093/oxfordjournals.aje.a117646
NR 60
TC 14
Z9 16
U1 0
U2 8
PU ROUTLEDGE JOURNALS, TAYLOR & FRANCIS LTD
PI ABINGDON
PA 2-4 PARK SQUARE, MILTON PARK, ABINGDON OX14 4RN, OXON, ENGLAND
SN 0163-5581
EI 1532-7914
J9 NUTR CANCER
JI Nutr. Cancer
PD JUN 15
PY 2010
VL 62
IS 1
BP 40
EP 50
DI 10.1080/01635580903191544
PG 11
WC Oncology; Nutrition & Dietetics
SC Oncology; Nutrition & Dietetics
GA 538PW
UT WOS:000273197400004
PM 20043258
DA 2025-02-23
ER

PT J
AU Roswall, N
   Olsen, A
   Christensen, J
   Dragsted, LO
   Overvad, K
   Tjonneland, A
AF Roswall, Nina
   Olsen, Anja
   Christensen, Jane
   Dragsted, Lars O.
   Overvad, Kim
   Tjonneland, Anne
TI Micronutrient intake and breast cancer characteristics among postmenopausal women
SO EUROPEAN JOURNAL OF CANCER PREVENTION
LA English
DT Article
DE breast neoplasms; dietary supplements; micronutrients; prospective cohort study
ID beta-carotene supplementation; randomized controlled-trial; dietary patterns; prospective cohort; cardiovascular-disease; receptor status; trend analysis; dose-response; folate intake; vitamin-e
AB Few studies on micronutrients and postmenopausal breast cancer have examined the association with breast cancer characteristics. The aim of this study was to investigate the associations between vitamin C, vitamin E, folate and beta-carotene from diet and supplements and risk of postmenopausal breast cancer subtypes defined by histology (ductal/lobular), estrogen receptor (ER) and progesterone receptor (PGR) status. In a prospective cohort study of 26 224 postmenopausal women information on diet, supplements and lifestyle was collected through questionnaires. One thousand seventy-two cases were identified during follow-up. Incidence rate ratios of total breast cancers and breast cancer subtypes related to micronutrient intake were calculated using Cox proportional hazard analyses. This study found no association between overall breast cancer and any micronutrients, while some effects were shown when stratifying by breast cancer subtypes: dietary but not supplemental beta-carotene showed a protective effect against lobular breast cancer [incidence rate ratio (IRR): 0.72; 95% confidence interval (CI): 0.57-0.91]. Dietary vitamin E was associated with decreased risk of ER and PGR positive breast cancer (IRR: 0.50; 95% CI: 0.25-0.98) and dietary folate was associated with increased risk of ER and PGR positive breast cancer (IRR: 1.27; 95% CI: 1.03-1.95). This study found no effect of micronutrients on overall risk of postmenopausal breast cancer, but indicated possible effects of micronutrients in subgroups of breast cancer, with a potential beneficial effect of dietary beta-carotene in lobular breast cancer and dietary vitamin E in ER + PGR+ breast cancer and a potential harmful effect of dietary folate in ER+ PGR+ breast cancer. European Journal of Cancer Prevention 19: 360-365 (C) 2010 Wolters Kluwer Health | Lippincott Williams & Wilkins.
C1 [Roswall, Nina; Olsen, Anja; Christensen, Jane; Tjonneland, Anne] Danish Canc Soc, Inst Canc Epidemiol, DK-2100 Copenhagen O, Denmark.
   [Dragsted, Lars O.] Univ Copenhagen, Dept Human Nutr, Fac Life Sci, Copenhagen, Denmark.
   [Overvad, Kim] Aarhus Univ Hosp, Dept Clin Epidemiol, Aalborg, Denmark.
C3 Danish Cancer Society; University of Copenhagen; Aarhus University
RP Roswall, N (corresponding author), Danish Canc Soc, Inst Canc Epidemiol, Strandboulevarden 49, DK-2100 Copenhagen O, Denmark.
EM roswall@cancer.dk
FU Danish Cancer Society
CR Agurs-Collins T, 2009, AM J CLIN NUTR, V90, P621, DOI 10.3945/ajcn.2009.27666
   Althuis MD, 2004, CANCER EPIDEM BIOMAR, V13, P1558
   [Anonymous], 2007, FOOD, V0, Physical activity
   Chen WY, 2007, NAT CLIN PRACT ONCOL, V4, P415, DOI 10.1038/ncponc0851
   Cottet V, 2009, AM J EPIDEMIOL, V170, P1257, DOI 10.1093/aje/kwp257
   Cui Y, 2008, AM J CLIN NUTR, V87, P1009, DOI 10.1093/ajcn/87.4.1009
   Edefonti V, 2009, NUTR REV, V67, P297, DOI 10.1111/j.1753-4887.2009.00203.x
   Gaudet MM, 2004, CANCER EPIDEM BIOMAR, V13, P1485
   GREENLAND S, 1995, EPIDEMIOLOGY, V6, P450, DOI 10.1097/00001648-199507000-00025
   GREENLAND S, 1995, EPIDEMIOLOGY, V6, P356, DOI 10.1097/00001648-199507000-00005
   Kelley KMM, 2003, CANCER RES, V63, P2820
   Larsson SC, 2008, CANCER EPIDEM BIOMAR, V17, P3444, DOI 10.1158/1055-9965.EPI-08-0692
   LAURITSEN J, 2008, FOODCALC, V0, P0
   Lee IM, 1999, J NATL CANCER I, V91, P2102, DOI 10.1093/jnci/91.24.2102
   Lee IM, 2005, JAMA-J AM MED ASSOC, V294, P56, DOI 10.1001/jama.294.1.56
   Lichtenstein AH, 2005, JAMA-J AM MED ASSOC, V294, P351, DOI 10.1001/jama.294.3.351
   Lin J, 2009, JNCI-J NATL CANCER I, V101, P14, DOI 10.1093/jnci/djn438
   Lin J, 2008, AM J CLIN NUTR, V87, P734, DOI 10.1093/ajcn/87.3.734
   Maruti SS, 2009, AM J CLIN NUTR, V89, P624, DOI 10.3945/ajcn.2008.26568
   Michels KB, 2007, CANCER-AM CANCER SOC, V109, P2712, DOI 10.1002/cncr.22654
   Moller S, 2008, ACTA ONCOL, V47, P506, DOI 10.1080/02841860802059259
   Olsen A, 2008, EUR J CANCER PREV, V17, P225, DOI 10.1097/CEJ.0b013e3282b6fe1e
   OVERVAD K, 1991, INT J EPIDEMIOL, V20, P900, DOI 10.1093/ije/20.4.900
   Sellers TA, 2002, CANCER EPIDEM BIOMAR, V11, P1104
   Tjonneland A, 2007, SCAND J PUBLIC HEALT, V35, P432, DOI 10.1080/14034940601047986
   Valko M, 2006, CHEM-BIOL INTERACT, V160, P1, DOI 10.1016/j.cbi.2005.12.009
   vanPoppel G, 1997, CANCER LETT, V114, P195, DOI 10.1016/S0304-3835(97)04662-4
   Velie EM, 2005, AM J CLIN NUTR, V82, P1308, DOI 10.1093/ajcn/82.6.1308
   Wang CX, 2009, BREAST CANCER RES TR, V114, P137, DOI 10.1007/s10549-008-9979-3
   Wang XF, 2005, BIOCHEM BIOPH RES CO, V326, P282, DOI 10.1016/j.bbrc.2004.11.028
   Zhang SMM, 2008, JAMA-J AM MED ASSOC, V300, P2012, DOI 10.1001/jama.2008.555
NR 31
TC 29
Z9 30
U1 0
U2 11
PU LIPPINCOTT WILLIAMS & WILKINS
PI PHILADELPHIA
PA 530 WALNUT ST, PHILADELPHIA, PA 19106-3621 USA
SN 0959-8278
EI 
J9 EUR J CANCER PREV
JI Eur. J. Cancer Prev.
PD SEP 15
PY 2010
VL 19
IS 5
BP 360
EP 365
DI 10.1097/CEJ.0b013e32833ade68
PG 6
WC Oncology
SC Oncology
GA 632US
UT WOS:000280455100007
PM 20698054
DA 2025-02-23
ER

PT J
AU Dahm, CC
   Keogh, RH
   Lentjes, MAH
   Spencer, EA
   Key, TJ
   Greenwood, DC
   Cade, JE
   Burley, VJ
   Shipley, MJ
   Brunner, EJ
   Stephen, AM
   Mishra, G
   Kuh, D
   Fentiman, IS
   White, IR
   Luben, R
   Khaw, KT
   Rodwell, SA
AF Dahm, Christina C.
   Keogh, Ruth H.
   Lentjes, Marleen A. H.
   Spencer, Elizabeth A.
   Key, Tim J.
   Greenwood, Darren C.
   Cade, Janet E.
   Burley, Victoria J.
   Shipley, Martin J.
   Brunner, Eric J.
   Stephen, Alison M.
   Mishra, Gita
   Kuh, Diana
   Fentiman, Ian S.
   White, Ian R.
   Luben, Robert
   Khaw, Kay Tee
   Rodwell Bingham, Sheila A.
TI Intake of dietary fats and colorectal cancer risk: Prospective findings from the UK Dietary Cohort Consortium
SO CANCER EPIDEMIOLOGY
LA English
DT Article
DE Colorectal cancer; Prevention of cancer; Epidemiology; Dietary fats; Diet records
ID food-frequency questionnaire; confidence-intervals; measurement error; breast-cancer; protein; energy; women; acids; potassium; records
AB Introduction: Epidemiologic evidence for an association between colorectal cancer (CRC) risk and total dietary fat, saturated fat (SF), monounsaturated fat (MUFA) and polyunsaturated fat (PUFA) is inconsistent. Previous studies have used food frequency questionnaires (FFQ) to assess diet, but data from food diaries may be less prone to severe measurement error than data from FFQ. Methods: We conducted a case-control study nested within seven prospective UK cohort studies, comprising 579 cases of incident CRC and 1996 matched controls. Standardized dietary data from 4- to 7-day food diaries and from FFQ were used to estimate odds ratios for CRC risk associated with intake of fat and subtypes of fat using conditional logistic regression. We also calculated multivariate measurement error corrected odds ratios for CRC using repeated food diary measurements. Results: We observed no associations between intakes of total dietary fat or types of fat and CRC risk, irrespective of whether dietary data were obtained using food diaries or FFQ. Conclusion: Our results do not support the hypothesis that intakes of total dietary fat, SF, MUFA or PUFA are linked to risk of CRC. (C) 2010 Elsevier Ltd. All rights reserved.
C1 [Dahm, Christina C.; Keogh, Ruth H.; Lentjes, Marleen A. H.; Khaw, Kay Tee; Rodwell Bingham, Sheila A.] Univ Cambridge, Dept Publ Hlth & Primary Care, Ctr Nutr Epidemiol Canc Prevent & Survival, MRC, Cambridge CB1 8RN, England.
   [Keogh, Ruth H.; White, Ian R.] Aarhus Univ, Inst Publ Hlth, Biostat Unit, MRC, Cambridge CB2 0SR, England.
   [Spencer, Elizabeth A.; Key, Tim J.] Univ Oxford, Canc Epidemiol Unit, Oxford OX3 7LF, England.
   [Greenwood, Darren C.; Cade, Janet E.; Burley, Victoria J.] Univ Leeds, Ctr Biostat & Epidemiol, Leeds LS2 9JT, W Yorkshire, England.
   [Shipley, Martin J.; Brunner, Eric J.] UCL, Dept Epidemiol & Publ Hlth, London WC1E 6BT, England.
   [Stephen, Alison M.] MRC Human Nutr Res, Elsie Widdowson Lab, Cambridge CB1 9NL, England.
   [Mishra, Gita; Kuh, Diana] UCL, Dept Epidemiol & Publ Hlth, Unit Lifelong Hlth & Ageing, MRC, London WC1B 5JU, England.
   [Fentiman, Ian S.] Guys Hosp, Acad Oncol Unit, London SE1 9RT, England.
C3 University of Cambridge; MRC Biostatistics Unit; University of Cambridge; University of Oxford; University of Leeds; University of London; University College London; UK Research & Innovation (UKRI); Medical Research Council UK (MRC); MRC Human Nutrition Research; University of London; University College London; Guy's & St Thomas' NHS Foundation Trust
RP Dahm, CC (corresponding author), Aarhus Univ, Sch Publ Hlth, Dept Epidemiol, Bartholins Alle 2, DK-8000 Aarhus, Denmark.
EM ccd@soci.au.dk
FU Medical Research Council; British Heart Foundation; Cancer Research UK; Department of Health, UK; Food Standards Agency, UK; Lloyds TSB Foundation for the Channel Islands; Medical Research Council, UK; Stroke Association, UK; World Cancer Research Fund; MRC [G0902037, MC_U123092726, MC_U105630924, MC_U123092725, G0500300, MC_U105260558, MC_U105960384] Funding Source: UKRI
CR Alexander DD, 2009, AM J CLIN NUTR, V89, P1402, DOI 10.3945/ajcn.2008.26838
   [Anonymous], 2007, INTERNATIONAL STATISTICAL CLASSIFICATION OF DISEASES AND RELATED HEALTH PROBLEMS, V0, P0
   BINGHAM SA, 1994, BRIT J NUTR, V72, P619, DOI 10.1079/BJN19940064
   Bingham SA, 2003, LANCET, V362, P212, DOI 10.1016/S0140-6736(03)13913-X
   Butler LM, 2009, INT J CANCER, V124, P678, DOI 10.1002/ijc.23950
   Cade JE, 2006, PUBLIC HEALTH NUTR, V9, P501, DOI 10.1079/PHN2005871
   Dahm CC, 2010, JNCI-J NATL CANCER I, V102, P614, DOI 10.1093/jnci/djq092
   Daniel CR, 2009, CANCER EPIDEM BIOMAR, V18, P516, DOI 10.1158/1055-9965.EPI-08-0750
   Day N, 1999, BRIT J CANCER, V80, P95
   Day NE, 2001, INT J EPIDEMIOL, V30, P309, DOI 10.1093/ije/30.2.309
   Flood A, 2003, AM J EPIDEMIOL, V158, P59, DOI 10.1093/aje/kwg099
   Freedman LS, 2006, INT J EPIDEMIOL, V35, P1011, DOI 10.1093/ije/dyl085
   Heerstrass DW, 1998, INT J EPIDEMIOL, V27, P186, DOI 10.1093/ije/27.2.186
   Horner NK, 2002, AM J CLIN NUTR, V76, P766, DOI 10.1093/ajcn/76.4.766
   Howe GR, 1997, CANCER CAUSE CONTROL, V8, P215, DOI 10.1023/A:1018476414781
   Kaaks R, 2002, PUBLIC HEALTH NUTR, V5, P969, DOI 10.1079/PHN2002380
   Lin J, 2004, AM J EPIDEMIOL, V160, P1011, DOI 10.1093/aje/kwh319
   Lissner L, 2007, INT J OBESITY, V31, P956, DOI 10.1038/sj.ijo.0803527
   Michels KB, 2005, AM J EPIDEMIOL, V161, P987, DOI 10.1093/aje/kwi115
   Mrkonjic M, 2009, BRIT J CANCER, V100, P1966, DOI 10.1038/sj.bjc.6605097
   Price GM, 1995, J HUM NUTR DIET, V8, P417, DOI 10.1111/j.1365-277X.1995.tb00337.x
   ROSNER B, 1990, AM J EPIDEMIOL, V132, P734, DOI 10.1093/oxfordjournals.aje.a115715
   ROSNER B, 1989, STAT MED, V8, P1051, DOI 10.1002/sim.4780080905
   Schatzkin A, 2003, INT J EPIDEMIOL, V32, P1054, DOI 10.1093/ije/dyg264
   Theodoratou E, 2007, AM J EPIDEMIOL, V166, P181, DOI 10.1093/aje/kwm063
   VanderMeer R, 1997, CANCER LETT, V114, P75, DOI 10.1016/S0304-3835(97)04629-6
   World Cancer Research Fund / American Institute for Cancer research, 2007, FOOD, V0, Physical Activity
NR 27
TC 22
Z9 25
U1 0
U2 13
PU ELSEVIER SCI LTD
PI OXFORD
PA THE BOULEVARD, LANGFORD LANE, KIDLINGTON, OXFORD OX5 1GB, OXON, ENGLAND
SN 1877-7821
EI 
J9 CANCER EPIDEMIOL
JI Cancer Epidemiol.
PD OCT 15
PY 2010
VL 34
IS 5
BP 562
EP 567
DI 10.1016/j.canep.2010.07.008
PG 6
WC Oncology; Public, Environmental & Occupational Health
SC Oncology; Public, Environmental & Occupational Health
GA 677FO
UT WOS:000283974700008
PM 20702156
DA 2025-02-23
ER

PT J
AU Boggs, DA
   Palmer, JR
   Stampfer, MJ
   Spiegelman, D
   Adams-Campbell, LL
   Rosenberg, L
AF Boggs, Deborah A.
   Palmer, Julie R.
   Stampfer, Meir J.
   Spiegelman, Donna
   Adams-Campbell, Lucile L.
   Rosenberg, Lynn
TI Tea and coffee intake in relation to risk of breast cancer in the Black Women's Health Study
SO CANCER CAUSES & CONTROL
LA English
DT Article
DE Tea; Coffee; Caffeine; Breast cancer; African Americans
ID coronary-heart-disease; total-energy-intake; green tea; hormone concentrations; postmenopausal women; estrogen metabolites; caffeine intake; premenopausal; consumption; questionnaire
AB Prospective studies of tea and coffee intake and breast cancer risk have yielded inconsistent results. None of these studies has reported separately on African-American women. We prospectively examined the relation of tea and coffee consumption to risk of breast cancer among 52,062 women aged 21-69 at enrollment in 1995 in the Black Women's Health Study. Dietary intake was assessed in 1995 and 2001 using a validated food frequency questionnaire. Cox proportional hazards models were used to estimate incidence rate ratios (IRR) and 95% confidence intervals (CI), adjusted for breast cancer risk factors. During 12 years of follow-up through 2007, there were 1,268 incident cases of breast cancer. Intakes of tea, coffee, and caffeine were not significantly associated with the risk of breast cancer overall. The IRRs for consumption of a parts per thousand yen4 cups/day compared with none were 1.13 (95% CI 0.78-1.63) for tea and 1.03 (95% CI 0.77-1.39) for caffeinated coffee, and the IRR for the top quintile relative to the bottom quintile of caffeine intake was 1.04 (95% CI 0.87-1.24). Consumption of tea, coffee, and caffeine was not significantly associated with breast cancer risk according to menopausal status or hormone receptor status. Our findings suggest that intakes of tea, coffee, and caffeine are not associated with the risk of breast cancer among African-American women.
C1 [Boggs, Deborah A.; Palmer, Julie R.; Rosenberg, Lynn] Boston Univ, Slone Epidemiol Ctr, Boston, MA 02215 USA.
   [Stampfer, Meir J.; Spiegelman, Donna] Harvard Univ, Sch Publ Hlth, Dept Epidemiol, Boston, MA 02115 USA.
   [Stampfer, Meir J.] Harvard Univ, Sch Publ Hlth, Dept Nutr, Boston, MA 02115 USA.
   [Spiegelman, Donna] Harvard Univ, Sch Publ Hlth, Dept Biostat, Boston, MA 02115 USA.
   [Stampfer, Meir J.] Brigham & Womens Hosp, Dept Med, Channing Lab, Boston, MA USA.
   [Adams-Campbell, Lucile L.] Harvard Univ, Sch Med, Boston, MA USA.
   [Adams-Campbell, Lucile L.] Georgetown Univ, Lombardi Comprehens Canc Ctr, Washington, DC USA.
C3 Boston University; Harvard University; Harvard T.H. Chan School of Public Health; Harvard University; Harvard T.H. Chan School of Public Health; Harvard University; Harvard T.H. Chan School of Public Health; Harvard University; Harvard University Medical Affiliates; Brigham & Women's Hospital; Harvard University; Harvard Medical School; Georgetown University
RP Boggs, DA (corresponding author), Boston Univ, Slone Epidemiol Ctr, 1010 Commonwealth Ave, Boston, MA 02215 USA.
EM dboggs@bu.edu
FU National Cancer Institute [R01CA058420]
CR *AGR RES SERV, 2000, 1994 1996 1998 CONT, V0, P0
   Block G, 1990, EPIDEMIOLOGY, V1, P58, DOI 10.1097/00001648-199001000-00013
   BohlscheidThomas S, 1997, INT J EPIDEMIOL, V26, PS59, DOI 10.1093/ije/26.suppl_1.S59
   Bushman JL, 1998, NUTR CANCER, V31, P151, DOI 10.1080/01635589809514697
   Carey LA, 2006, JAMA-J AM MED ASSOC, V295, P2492, DOI 10.1001/jama.295.21.2492
   Chun OK, 2007, J NUTR, V137, P1244, DOI 10.1093/jn/137.5.1244
   Ferrini RL, 1996, AM J EPIDEMIOL, V144, P642, DOI 10.1093/oxfordjournals.aje.a008975
   Ferruzzi MG, 2010, PHYSIOL BEHAV, V100, P33, DOI 10.1016/j.physbeh.2010.01.035
   Fowke JH, 2003, STEROIDS, V68, P65, DOI 10.1016/S0039-128X(02)00116-2
   Ganmaa D, 2008, INT J CANCER, V122, P2071, DOI 10.1002/ijc.23336
   Geleijnse JM, 2000, ARCH INTERN MED, V160, P3328, DOI 10.1001/archinte.160.21.3328
   Hoelzl C, 2010, MOL NUTR FOOD RES, V0, P0
   Horn-Ross PL, 2000, CANCER CAUSE CONTROL, V11, P299, DOI 10.1023/A:1008968003575
   Hu FB, 1999, AM J EPIDEMIOL, V149, P531, DOI 10.1093/oxfordjournals.aje.a009849
   Ishitani K, 2008, ARCH INTERN MED, V168, P2022, DOI 10.1001/archinte.168.18.2022
   Jernström H, 2003, CARCINOGENESIS, V24, P991, DOI 10.1093/carcin/bgg047
   Kaaks R, 2005, ENDOCR-RELAT CANCER, V12, P1071, DOI 10.1677/erc.1.01038
   Kabat GC, 2006, EPIDEMIOLOGY, V17, P80, DOI 10.1097/01.ede.0000190543.40801.75
   Kotsopoulos J, 2009, CANCER-AM CANCER SOC, V115, P2765, DOI 10.1002/cncr.24328
   Kumanyika SK, 2003, ANN EPIDEMIOL, V13, P111, DOI 10.1016/S1047-2797(02)00253-3
   Kuruto-Niwa R, 2000, J AGR FOOD CHEM, V48, P6355, DOI 10.1021/jf0008487
   Larsson SC, 2009, CANCER CAUSE CONTROL, V20, P2039, DOI 10.1007/s10552-009-9396-x
   Le Marchand L, 2002, BIOMED PHARMACOTHER, V56, P296, DOI 10.1016/S0753-3322(02)00186-5
   LONDON S, 1991, AM J CLIN NUTR, V53, P166, DOI 10.1093/ajcn/53.1.166
   Lucero J, 2001, FERTIL STERIL, V76, P723, DOI 10.1016/S0015-0282(01)02005-2
   Mazur WM, 1998, BRIT J NUTR, V79, P37, DOI 10.1079/BJN19980007
   Muti P, 2000, EPIDEMIOLOGY, V11, P635, DOI 10.1097/00001648-200011000-00004
   Palmer JR, 2007, CANCER EPIDEM BIOMAR, V16, P1795, DOI 10.1158/1055-9965.EPI-07-0336
   Rietveld A, 2003, J NUTR, V133, P3285S, DOI 10.1093/jn/133.10.3285S
   Rosenberg L, 1995, J AM MED WOMENS ASSOC (1972), V50, P56
   SALVINI S, 1989, INT J EPIDEMIOL, V18, P858, DOI 10.1093/ije/18.4.858
   Sowers MR, 2006, J NUTR, V136, P1588, DOI 10.1093/jn/136.6.1588
   Storey ML, 2006, J AM DIET ASSOC, V106, P1992, DOI 10.1016/j.jada.2006.09.009
   Sun CL, 2006, CARCINOGENESIS, V27, P1310, DOI 10.1093/carcin/bgi276
   Tang NP, 2009, AM J OBSTET GYNECOL, V200, P0, DOI 10.1016/j.ajog.2008.10.019
   Velentzis LS, 2009, BRIT J CANCER, V100, P1492, DOI 10.1038/sj.bjc.6605003
   Wang Y, 2009, J AGR FOOD CHEM, V57, P8109, DOI 10.1021/jf804025c
   WILLETT W, 1986, AM J EPIDEMIOL, V124, P17, DOI 10.1093/oxfordjournals.aje.a114366
   Willett WC, 1996, JAMA-J AM MED ASSOC, V275, P458, DOI 10.1001/jama.275.6.458
   Wu AH, 2005, CARCINOGENESIS, V26, P976, DOI 10.1093/carcin/bgi028
   Wu AH, 2003, INT J CANCER, V106, P574, DOI 10.1002/ijc.11259
NR 41
TC 51
Z9 64
U1 0
U2 22
PU SPRINGER
PI DORDRECHT
PA VAN GODEWIJCKSTRAAT 30, 3311 GZ DORDRECHT, NETHERLANDS
SN 0957-5243
EI 1573-7225
J9 CANCER CAUSE CONTROL
JI Cancer Causes Control
PD NOV 15
PY 2010
VL 21
IS 11
BP 1941
EP 1948
DI 10.1007/s10552-010-9622-6
PG 8
WC Oncology; Public, Environmental & Occupational Health
SC Oncology; Public, Environmental & Occupational Health
GA 669OF
UT WOS:000283359400020
PM 20680436
DA 2025-02-23
ER

PT J
AU Bener, A
   El Ayoubi, HR
   Ali, AI
   Al-Kubaisi, A
   Al-Sulaiti, H
AF Bener, Abdulbari
   El Ayoubi, Hanadi Rafii
   Ali, Awab Ibrahim
   Al-Kubaisi, Aisha
   Al-Sulaiti, Haya
TI Does consanguinity lead to decreased incidence of breast cancer?
SO CANCER EPIDEMIOLOGY
LA English
DT Article
DE Breast cancer; Consanguinity; Lifestyle; Inbreeding; Case-control study
ID family-history; risk-factors; health
AB Background In the Middle East region, consanguinity remains to be a central feature where it has shown an increasing trend Breast cancer is an extremely complex disease, characterized by a progressive multistep process caused by interactions of both environmental and genetic factors AIM The aim of this study was to examine the possible effect of consanguinity on the risk of breast cancer in a population with a high rate of consanguinity and find the associated risk-modifying factors Subjects and methods The study included 167 Qatari and other Arab expatriates women with breast cancer and 341 age and ethnicity matched control women A questionnaire that included the socio-demographic information, type of consanguinity, medical history, life style habits, dietary intake and tumor grade was designed to collect, the information of cases and controls A total number of 214 breast cancer patients were approached and 167 cases completed the questionnaires with a response rate of 78% Of the 417 healthy women who agreed to participate in this study. 341 responded to the questionnaire (81 8%) Results The study revealed that the rate of parental consanguinity was lower in breast cancer patients (24%) than in controls (32 3%) (p = 0 062) Female controls were slightly younger (46 5 +/- 11 9) than breast cancer patients (48 4 +/- 10.7) Breast cancer incidence was significantly higher in Qatari women (34 1%) compared to other Arab women (65 9%) (p = 0 034) A significant difference was noted only in occupation of the studied women between cases and controls (p < 0 001) Overweight (46 7%) and obesity (32 9%) were significantly higher in female breast cancer patients compared to controls (p = 0 028) Overall, the mean coefficient of consanguinity was lower in breast cancer patients (0 014) than in controls (0 018) (p = 0 0125) Family history of breast cancer was significantly more often in breast cancer patients (14 4%) than in controls (6 2%) (p = 0 002) However, the family history of breast cancer was more often positive in cases of non-consanguineous parents (15 7%) than cases of consanguineous parents (10 0%) Conclusion The present study revealed the lack of association between of breast cancer and the parental consanguinity in Arab women residing in Qatar The family history of breast cancer and the body mass index (BMI) are highly associated with breast cancer (C) 2010 Elsevier Ltd. All rights reserved
C1 [Bener, Abdulbari] Hamad Med Corp, Hamad Gen Hosp, Dept Med Stat & Epidemiol, Doha, Qatar.
   [Bener, Abdulbari] Univ Manchester, Sch Epidemiol & Hlth Sci, Populat Hlth Unit, Dept Evidence, Manchester, Lancs, England.
   [El Ayoubi, Hanadi Rafii] Hamad Med Corp, Al Amal Hosp, Dept Oncol & Hematol, Doha, Qatar.
C3 Hamad Medical Corporation; Hamad General Hospital; University of Manchester; Hamad Medical Corporation
RP Bener, A (corresponding author), Hamad Med Corp, Weill Cornell Med Coll, Dept Epidemiol & Med Stat, POB 3050, Doha, Qatar.
FU Qatar National Research Fund-QNRF [UREP 4-3-18]; Hamad Medical Corporation
CR Abdulrazzaq YM, 1997, CLIN GENET, V51, P167
   Assié G, 2008, JAMA-J AM MED ASSOC, V299, P1437, DOI 10.1001/jama.299.12.1437
   Bener A, 2006, J BIOSOC SCI, V38, P239, DOI 10.1017/S0021932004007060
   Bener A, 2001, CANCER, V92, P1, DOI 10.1002/1097-0142(20010701)92:1<1::AID-CNCR1284>3.0.CO;2-Y
   Bener A, 2007, MED PRIN PRACT, V16, P262, DOI 10.1159/000102147
   Bener A, 2006, PAEDIATR PERINAT EP, V20, P372, DOI 10.1111/j.1365-3016.2006.00750.x
   Denic S, 2005, MED SCI MONITOR, V11, P0
   Denic S, 2001, BRIT J CANCER, V85, P1675, DOI 10.1054/bjoc.2001.2131
   El Saghir Nagi S, 2002, J MED LIBAN, V50, P3
   Gilani GM, 2004, ANN HUM BIOL, V31, P398, DOI 10.1080/0301446042000226763
   Jaber L, 1998, COMMUNITY GENET, V1, P12, DOI 10.1159/000016130
   KHOURY MJ, 1987, AM J EPIDEMIOL, V125, P251, DOI 10.1093/oxfordjournals.aje.a114524
   Lichtenstein P, 2000, NEW ENGL J MED, V343, P78, DOI 10.1056/NEJM200007133430201
   Liede A, 2002, AM J HUM GENET, V71, P595, DOI 10.1086/342506
   Maxwell CJ, 2001, CAN MED ASSOC J, V164, P329
   Pharoah PDP, 1997, INT J CANCER, V71, P800, DOI 10.1002/(SICI)1097-0215(19970529)71:5<800::AID-IJC18>3.3.CO;2-R
   Rudan I, 1999, HUM BIOL, V71, P173
   Sasaki R, 1995, JAPANESE J CANC RES, V7, P708
   Stoltenberg C, 1999, AM J PUBLIC HEALTH, V89, P517, DOI 10.2105/AJPH.89.4.517
   Tung HT, 1999, JPN J CLIN ONCOL, V29, P137, DOI 10.1093/jjco/29.3.137
NR 20
TC 22
Z9 23
U1 0
U2 6
PU ELSEVIER SCI LTD
PI OXFORD
PA THE BOULEVARD, LANGFORD LANE, KIDLINGTON, OXFORD OX5 1GB, OXON, ENGLAND
SN 1877-7821
EI 1877-783X
J9 CANCER EPIDEMIOL
JI Cancer Epidemiol.
PD AUG 15
PY 2010
VL 34
IS 4
BP 413
EP 418
DI 10.1016/j.canep.2010.04.004
PG 6
WC Oncology; Public, Environmental & Occupational Health
SC Oncology; Public, Environmental & Occupational Health
GA 642ME
UT WOS:000281217500008
PM 20451484
DA 2025-02-23
ER

PT J
AU Fang, WF
   Han, AJ
   Bi, XL
   Xiong, B
   Yang, WC
AF Fang, Wenfeng
   Han, Anjia
   Bi, Xiuli
   Xiong, Bin
   Yang, Wancai
TI Tumor inhibition by sodium selenite is associated with activation of c-Jun NH2-terminal kinase 1 and suppression of β-catenin signaling
SO INTERNATIONAL JOURNAL OF CANCER
LA English
DT Article
DE selenium; JNK1; beta-catenin; intestinal cancer
ID sporadic colorectal adenomas; prostate-cancer cells; colon-cancer; in-vitro; methylseleninic acid; cox-2 induction; gene-expression; prevention; wnt; apoptosis
AB Epidemiological and clinical studies suggest that an increased intake of dietary selenium significantly reduces overall cancer risk, but the anticancer mechanism of selenium is not clear. In this study, we fed intestinal cancer mouse model. Muc2/p21 double mutant mice with a selenium-enriched (sodium selenite) diet for 12 or 24 weeks, and found that sodium selenite significantly inhibited intestinal tumor formation in these animals (p < 0.01), which was associated with phosphorylation of JNK1 and suppression of beta-catenin and COX2. In vitro studies showed that sodium selenite promoted cell apoptosis and inhibited cell proliferation in human colon cancer cell lines HCT116 and SW620. These effects were dose- and time course-dependent, and were also linked to an increase of JNK1 phosphorylation and suppression of beta-catenin signaling. Reduced JNK1 expression by small RNA interference abrogated sufficient activation of JNK1 by sodium selenite, leading to reduced inhibition of the beta-catenin signaling, resulting in reduced efficacy of inhibiting cell proliferation. Taken together, our data demonstrate that sodium selenite inhibits intestinal carcinogenesis in vivo and in vitro through activating JNK1 and suppressing beta-catenin signaling, a novel anticancer mechanism of selenium.
C1 [Fang, Wenfeng; Bi, Xiuli; Yang, Wancai] Univ Illinois, Dept Pathol, Chicago, IL 60612 USA.
   [Fang, Wenfeng] Wuhan Univ, Open Lab Overseas Scientists, Wuhan 430072, Peoples R China.
   [Fang, Wenfeng; Xiong, Bin] Wuhan Univ, Zhongnan Hosp, Dept Oncol, Wuhan 430072, Peoples R China.
   [Han, Anjia] Sun Yat Sen Univ, Affiliated Hosp 1, Dept Pathol, Guangzhou 510275, Guangdong, Peoples R China.
   [Han, Anjia] Sun Yat Sen Univ, Zhongshan Sch Med, Guangzhou 510275, Guangdong, Peoples R China.
   [Yang, Wancai] Univ Illinois, Ctr Canc, Chicago, IL 60612 USA.
C3 University of Illinois System; University of Illinois Chicago; University of Illinois Chicago Hospital; Wuhan University; Wuhan University; Sun Yat Sen University; Sun Yat Sen University; University of Illinois System; University of Illinois Chicago; University of Illinois Chicago Hospital
RP Yang, WC (corresponding author), Univ Illinois, Dept Pathol, 840 S Wood St,CSN 130,MC 847, Chicago, IL 60612 USA.
EM wyang06@uic.edu
FU National Cancer Institute [CA112081]; American Institute for Cancer Research [05Al21]; State Scholarship Fund of China [2007-3020]
CR Aoki K, 2007, J CELL SCI, V120, P3327, DOI 10.1242/jcs.03485
   Bertagnolli MM, 2006, NEW ENGL J MED, V355, P873, DOI 10.1056/NEJMoa061355
   Buchanan FG, 2006, CANCER CELL, V9, P6, DOI 10.1016/j.ccr.2005.12.029
   Castellone MD, 2005, SCIENCE, V310, P1504, DOI 10.1126/science.1116221
   Clark LC, 1996, JAMA-J AM MED ASSOC, V276, P1957, DOI 10.1001/jama.276.24.1957
   Davis RJ, 2000, CELL, V103, P239, DOI 10.1016/S0092-8674(00)00116-1
   DENG CX, 1995, CELL, V82, P675, DOI 10.1016/0092-8674(95)90039-X
   Diwadkar-Navsariwala V, 2004, J NUTR, V134, P2899, DOI 10.1093/jn/134.11.2899
   Facompre N, 2009, CANCER RES, V69, P2699, DOI 10.1158/0008-5472.CAN-08-4359
   Flossmann E, 2007, LANCET, V369, P1603, DOI 10.1016/S0140-6736(07)60747-8
   Gavert N, 2007, J CELL BIOCHEM, V102, P820, DOI 10.1002/jcb.21505
   Greenwald P, 2007, AM J CLIN NUTR, V85, P314S, DOI 10.1093/ajcn/85.1.314S
   Han AJ, 2008, EUR J PHARMACOL, V583, P26, DOI 10.1016/j.ejphar.2007.12.034
   Hawk ET, 2005, J CLIN ONCOL, V23, P378, DOI 10.1200/JCO.2005.08.097
   Herbst Andreas, 2007, METHODS MOL BIOL, V361, P63
   Hu D, 2008, CARCINOGENESIS, V29, P2317, DOI 10.1093/carcin/bgn239
   Hu HB, 2005, CLIN CANCER RES, V11, P2379, DOI 10.1158/1078-0432.CCR-04-2084
   Ip C, 1998, J NUTR, V128, P1845, DOI 10.1093/jn/128.11.1845
   Jiang C, 2002, MOL CANCER THER, V1, P1059
   Jiang CH, 2003, APPL SPECTROSC, V57, P1419, DOI 10.1366/000370203322554590
   Johnson GL, 2002, SCIENCE, V298, P1911, DOI 10.1126/science.1072682
   Klaus A, 2008, NAT REV CANCER, V8, P387, DOI 10.1038/nrc2389
   Lippman SM, 2009, JAMA-J AM MED ASSOC, V301, P39, DOI 10.1001/jama.2008.864
   Lü JX, 2005, ANTIOXID REDOX SIGN, V7, P1715, DOI 10.1089/ars.2005.7.1715
   Lu JX, 1996, CARCINOGENESIS, V17, P1903, DOI 10.1093/carcin/17.9.1903
   Luo JY, 2007, LAB INVEST, V87, P97, DOI 10.1038/labinvest.3700509
   Meyskens FL, 2008, CANCER PREV RES, V1, P32, DOI 10.1158/1940-6207.CAPR-08-0042
   Narayanan BA, 2004, CARCINOGENESIS, V25, P2443, DOI 10.1093/carcin/bgh252
   Näthke I, 2006, NAT REV CANCER, V6, P967, DOI 10.1038/nrc2010
   Peters U, 2008, MOL NUTR FOOD RES, V52, P1261, DOI 10.1002/mnfr.200800103
   Rao CV, 2000, CARCINOGENESIS, V21, P617, DOI 10.1093/carcin/21.4.617
   Reya T, 2005, NATURE, V434, P843, DOI 10.1038/nature03319
   Sinha R, 1996, CANCER LETT, V107, P277, DOI 10.1016/0304-3835(96)04373-X
   Song ZB, 2007, EUR J PHARMACOL, V560, P95, DOI 10.1016/j.ejphar.2007.01.020
   Tong C, 2007, AM J PATHOL, V171, P297, DOI 10.2353/ajpath.2007.061036
   Velcich A, 2002, SCIENCE, V295, P1726, DOI 10.1126/science.1069094
   Wang L, 2009, CANCER PREV RES, V2, P484, DOI 10.1158/1940-6207.CAPR-08-0173
   Yang K, 2005, J NUTR, V135, P2710, DOI 10.1093/jn/135.11.2710
   Yang K, 2008, CANCER RES, V68, P7313, DOI 10.1158/0008-5472.CAN-08-0598
   Yang K, 2008, J NUTR, V138, P1658, DOI 10.1093/jn/138.9.1658
   Yang WC, 2005, AM J PATHOL, V166, P1239, DOI 10.1016/S0002-9440(10)62342-5
   Zeng HW, 2003, J NUTR BIOCHEM, V14, P227, DOI 10.1016/S0955-2863(03)00005-6
   Zhang DY, 2008, MOL CANCER RES, V6, P165, DOI 10.1158/1541-7786.MCR-07-0181
   Zhang DY, 2007, CARCINOGENESIS, V28, P883, DOI 10.1093/carcin/bgl186
NR 44
TC 41
Z9 47
U1 0
U2 17
PU WILEY
PI HOBOKEN
PA 111 RIVER ST, HOBOKEN 07030-5774, NJ USA
SN 0020-7136
EI 1097-0215
J9 INT J CANCER
JI Int. J. Cancer
PD JUL 1
PY 2010
VL 127
IS 1
BP 32
EP 42
DI 10.1002/ijc.25029
PG 11
WC Oncology
SC Oncology
GA 602ON
UT WOS:000278148800004
PM 19904745
DA 2025-02-23
ER

PT J
AU Rossi, M
   Bosetti, C
   Negri, E
   Lagiou, P
   La Vecchia, C
AF Rossi, Marta
   Bosetti, Cristina
   Negri, Eva
   Lagiou, Pagona
   La Vecchia, Carlo
TI Flavonoids, Proanthocyanidins, and Cancer Risk: A Network of Case-Control Studies From Italy
SO NUTRITION AND CANCER-AN INTERNATIONAL JOURNAL
LA English
DT Article
ID food-frequency questionnaire; dietary phytoestrogen intake; colorectal-cancer; ovarian-cancer; isoflavone intake; phyto-estrogens; prostate-cancer; colon-cancer; breast; consumption
AB We considered flavonoids and proanthocyanidins in a network of multicentric Italian case-control studies including about 10,000 incident, histologically confirmed cases of selected cancers and over 16,000 controls. Odds ratios (ORs) for the highest vs. the lowest quintile of 6 classes of flavonoids and proanthocyanidins were estimated by multiple logistic regression models. Total flavonoids, flavanones, and flavonols were inversely related to oral and laryngeal cancers (ORs, respectively 0.56 and 0.60 for total flavonoids; 0.51 and 0.60 for flavanones; and 0.62 and 0.32 for flavonols). Flavanols were also inversely related to laryngeal cancer (OR = 0.64), whereas flavanones were inversely related to esophageal cancer (OR = 0.38). A reduced risk of colorectal cancer was found for high intake of anthocyanidins (OR = 0.67), flavonols (OR = 0.64), flavones (OR = 0.78), and isoflavones (OR = 0.76). Inverse relations with breast cancer were found for flavones (OR = 0.81) and flavonols (OR = 0.80). Flavonols (OR = 0.63) and isoflavones (OR = 0.51) were inversely associated to ovarian cancer, whereas flavonols (OR = 0.69) and flavones (OR = 0.68) were inversely associated to renal cancer. No association between flavonoids and prostate cancer emerged. We found inverse associations between proanthocyanidins and colorectal cancer. These associations appeared stronger for proanthocyanidins with a higher degree of polymerization (OR = 0.69 for epsilon 10 mers).
C1 [La Vecchia, Carlo] Ist Ric Farmacol Mario Negri, Dept Epidemiol, I-20156 Milan, Italy.
   [Rossi, Marta; La Vecchia, Carlo] Univ Milan, Dipartimento Med Lavoro, Sez Stat Med Biometria GA Maccacaro, Milan, Italy.
   [Lagiou, Pagona] Univ Athens, Sch Med, Dept Hyg & Epidemiol, GR-11527 Athens, Greece.
C3 Istituto di Ricerche Farmacologiche Mario Negri IRCCS; University of Milan; National & Kapodistrian University of Athens; Athens Medical School
RP La Vecchia, C (corresponding author), Ist Ric Farmacol Mario Negri, Dept Epidemiol, Via Masa 19, I-20156 Milan, Italy.
EM carlo.lavecchia@unimi.it
FU ASSOMELA; Italian Association for Cancer Research; Italian League against Cancer
CR Akhter M, 2009, BRIT J CANCER, V100, P1812, DOI 10.1038/sj.bjc.6605088
   Akhter M, 2008, CANCER EPIDEM BIOMAR, V17, P2128, DOI 10.1158/1055-9965.EPI-08-0182
   [Anonymous], 2002, IOW STAT U DAT IS CO, V0, P0
   [Anonymous], 2004, USDA DAT PROANTH CON, V0, P0
   Arts ICW, 2005, AM J CLIN NUTR, V81, P317S, DOI 10.1093/ajcn/81.1.317S
   Bobe G, 2009, INT J CANCER, V125, P1147, DOI 10.1002/ijc.24421
   Bosetti C, 2005, CANCER EPIDEM BIOMAR, V14, P805, DOI 10.1158/1055-9965.EPI-04-0838
   Bosetti C, 2006, NUTR CANCER, V56, P123, DOI 10.1207/s15327914nc5602_1
   Bosetti C, 2007, CANCER EPIDEM BIOMAR, V16, P98, DOI 10.1158/1055-9965.EPI-06-0769
   Breslow NE, 1980, ANAL CASE CONTROL ST, V0, P0
   Chang ET, 2007, AM J EPIDEMIOL, V165, P802, DOI 10.1093/aje/kwk065
   Cos P, 2004, CURR MED CHEM, V11, P1345, DOI 10.2174/0929867043365288
   Cotterchio M, 2008, CANCER CAUSE CONTROL, V19, P259, DOI 10.1007/s10552-007-9089-2
   Cotterchio M, 2006, J NUTR, V136, P3046, DOI 10.1093/jn/136.12.3046
   DAS NP, 1990, J AM OIL CHEM SOC, V67, P255, DOI 10.1007/BF02540652
   De Stefani E, 1999, ORAL ONCOL, V35, P22, DOI 10.1016/S1368-8375(98)00061-X
   Decarli A, 1996, ANN EPIDEMIOL, V6, P110, DOI 10.1016/1047-2797(95)00129-8
   Faria A, 2006, J AGR FOOD CHEM, V54, P2392, DOI 10.1021/jf0526487
   Fink BN, 2007, AM J EPIDEMIOL, V165, P514, DOI 10.1093/aje/kwk033
   FRANCESCHI S, 1993, EUR J CANCER, V29A, P2298, DOI 10.1016/0959-8049(93)90225-5
   FRANCESCHI S, 1990, CANCER RES, V50, P6502
   Gallus S, 2005, ANN ONCOL, V16, P1841, DOI 10.1093/annonc/mdi361
   Garavello W, 2007, ANN ONCOL, V18, P1104, DOI 10.1093/annonc/mdm078
   Gates MA, 2007, INT J CANCER, V121, P2225, DOI 10.1002/ijc.22790
   Gercel-Taylor C, 2004, ANTICANCER RES, V24, P795
   Gnagnarella P, 2004, J FOOD COMPOS ANAL, V17, P509, DOI 10.1016/j.jfca.2004.02.009
   Gossé F, 2005, CARCINOGENESIS, V26, P1291, DOI 10.1093/carcin/bgi074
   HAYES RE, 1977, J FOOD SCI, V42, P1527, DOI 10.1111/j.1365-2621.1977.tb08417.x
   Hoensch Harald P, 2005, INT J GASTROINTEST CANCER, V35, P187, DOI 10.1385/IJGC:35:3:187
   Kaur M, 2006, CLIN CANCER RES, V12, P6194, DOI 10.1158/1078-0432.CCR-06-1465
   Kim YJ, 2005, WORLD J GASTROENTERO, V11, P4674, DOI 10.3748/wjg.v11.i30.4674
   Kurahashi N, 2007, CANCER EPIDEM BIOMAR, V16, P2169, DOI 10.1158/1055-9965.EPI-07-0689
   La Vecchia C, 2000, EUR J CANCER PREV, V9, P291, DOI 10.1097/00008469-200010000-00001
   La Vecchia C, 1999, INT J CANCER, V82, P151, DOI 10.1002/(SICI)1097-0215(19990702)82:1<151::AID-IJC25>3.0.CO;2-9
   La Vecchia C, 1998, EUR J CANCER PREV, V7, P3, DOI 10.1097/00008469-199802001-00002
   La Vecchia C, 1998, EPIDEMIOLOGY, V9, P208
   La Vecchia C, 2006, PUBLIC HEALTH NUTR, V9, P1077, DOI 10.1017/S1368980007668475
   Lagiou P, 2004, CANCER CAUSE CONTROL, V15, P67, DOI 10.1023/B:CACO.0000016619.18041.b0
   Lagiou P, 2008, CANCER CAUSE CONTROL, V19, P813, DOI 10.1007/s10552-008-9144-7
   Liggins J, 2000, BRIT J NUTR, V84, P717
   Liggins J, 2000, J NUTR BIOCHEM, V11, P326, DOI 10.1016/S0955-2863(00)00085-1
   Lukanova A, 2005, CANCER EPIDEM BIOMAR, V14, P98
   Magee PJ, 2004, BRIT J NUTR, V91, P513, DOI 10.1079/BJN20031075
   Manach C, 2004, AM J CLIN NUTR, V79, P727, DOI 10.1093/ajcn/79.5.727
   Nandakumar V, 2008, CANCER LETT, V269, P378, DOI 10.1016/j.canlet.2008.03.049
   Neuhouser ML, 2004, NUTR CANCER, V50, P1, DOI 10.1207/s15327914nc5001_1
   Nijveldt RJ, 2001, AM J CLIN NUTR, V74, P418
   Oba S, 2007, NUTR CANCER, V57, P151, DOI 10.1080/01635580701274475
   Peterson J, 2003, BRIT J CANCER, V89, P1255, DOI 10.1038/sj.bjc.6601271
   Peterson J, 1998, NUTR RES, V18, P1995, DOI 10.1016/S0271-5317(98)00169-9
   Ross JA, 2002, ANNU REV NUTR, V22, P19, DOI 10.1146/annurev.nutr.22.111401.144957
   Rossi M, 2008, INT J CANCER, V123, P895, DOI 10.1002/ijc.23549
   Rossi M, 2007, CANCER EPIDEM BIOMAR, V16, P1621, DOI 10.1158/1055-9965.EPI-07-0168
   Rossi M, 2007, INT J CANCER, V120, P1560, DOI 10.1002/ijc.22499
   Rossi M, 2006, CANCER EPIDEM BIOMAR, V15, P1555, DOI 10.1158/1055-9965.EPI-06-0017
   Rossi M, 2010, CANCER CAUSE CONTROL, V21, P243, DOI 10.1007/s10552-009-9455-3
   SALVINI S, 1998, BANCA COMP AL STUD E, V0, P0
   Spinella F, 2006, MOL CANCER THER, V5, P1483, DOI 10.1158/1535-7163.MCT-06-0053
   STONER GD, 1995, J CELL BIOCHEM, V0, P169
   Theodoratou E, 2007, AM J EPIDEMIOL, V166, P181, DOI 10.1093/aje/kwm063
   Theodoratou E, 2007, CANCER EPIDEM BIOMAR, V16, P684, DOI 10.1158/1055-9965.EPI-06-0785
   TORRES AL, 1900, V10, V0, P2497
   Travis RC, 2009, BRIT J CANCER, V100, P1817, DOI 10.1038/sj.bjc.6605073
   Trichopoulou A, 2003, INT J VITAM NUTR RES, V73, P63, DOI 10.1024/0300-9831.73.2.63
   WILLETT W, 1986, AM J EPIDEMIOL, V124, P17, DOI 10.1093/oxfordjournals.aje.a114366
   Wilson RT, 2009, AM J EPIDEMIOL, V170, P717, DOI 10.1093/aje/kwp178
   [World Cancer Research Fund American Institute for Cancer Research], 1997, FOOD NUTR PREV CANC, V0, P0
   World Cancer Research Fund / American Institute for Cancer research, 2007, FOOD, V0, Physical Activity
   Zhang M, 2004, NUTR CANCER, V49, P125, DOI 10.1207/s15327914nc4902_2
NR 70
TC 65
Z9 73
U1 1
U2 28
PU ROUTLEDGE JOURNALS, TAYLOR & FRANCIS LTD
PI ABINGDON
PA 2-4 PARK SQUARE, MILTON PARK, ABINGDON OX14 4RN, OXON, ENGLAND
SN 0163-5581
EI 1532-7914
J9 NUTR CANCER
JI Nutr. Cancer
PD JUN 15
PY 2010
VL 62
IS 7
BP 871
EP 877
DI 10.1080/01635581.2010.509534
PG 7
WC Oncology; Nutrition & Dietetics
SC Oncology; Nutrition & Dietetics
GA 659QY
UT WOS:000282583200003
PM 20924962
DA 2025-02-23
ER

PT J
AU Lee, SA
   Lee, KM
   Lee, SJ
   Yoo, KY
   Park, SK
   Noh, DY
   Ahn, SH
   Kang, D
AF Lee, Sang-Ah
   Lee, Kyoung-Mu
   Lee, Seung-Joon
   Yoo, Keun-Young
   Park, Sue Kyung
   Noh, Dong-Young
   Ahn, Sei-Hyun
   Kang, Daehee
TI Antioxidant Vitamins Intake, Ataxia Telangiectasia Mutated (ATM) Genetic Polymorphisms, and Breast Cancer Risk
SO NUTRITION AND CANCER-AN INTERNATIONAL JOURNAL
LA English
DT Article
ID oxidative stress; deficient mice; dna-damage; colorectal-cancer; alpha-tocopherol; folate; micronutrients; kinase; roles; diet
AB Ataxia telangiectasia mutated (ATM) cells exist under a constant state of oxidative stress with high levels of reactive oxygen species, which are removed by cellular antioxidant vitamins. We investigated the independent and combined effect of antioxidant vitamins intake and the ATM genotype or diplotype on the breast cancer risk. Analyses included 323 cases and age-matched controls who participated in the Korean Breast Cancer Study during 2001-2003 with complete dietary information. The vitamin A (P 0.01) and -tocopherol (P 0.01) were associated with lower breast cancer risk as well as some water-soluble vitamins including vitamin B2 (P = 0.01), vitamin C (P 0.01), and folic acid (P = 0.02) intake. No five single nucleotide polymorphisms (ATM-5144A T (rs228589), IVS21 + 1049T C (rs664677), IVS33-55T C (rs664982), IVS34+60G A (rs664143), and 3393T G (rs4585)) studied showed significant differences in their allele frequencies between the cases and controls. On the other hand, compared with the diploid of ATTGT/ATTGT, as the number of ATTGT haplotype decreased, the risk of breast cancer increased (P = 0.04). The association between ATM diplotype and the breast cancer risk was predominantly among women with low intake of antioxidant vitamins including vitamin A, vitamin C, and folic acid. This study suggested that some antioxidant vitamins intake may modify the effect of ATM diplotype on the breast cancer risk among Korean women.
C1 [Kang, Daehee] Seoul Natl Univ, Coll Med, Dept Prevent Med, Seoul 110799, South Korea.
   [Lee, Sang-Ah; Lee, Seung-Joon] Kangwon Natl Univ, Sch Med, Gangwon Do, South Korea.
   [Ahn, Sei-Hyun] Univ Ulsan, Coll Med, Ulsan 680749, South Korea.
C3 Seoul National University (SNU); Kangwon National University; University of Ulsan
RP Kang, D (corresponding author), Seoul Natl Univ, Coll Med, Dept Prevent Med, 28 Yongon Dong, Seoul 110799, South Korea.
EM dhkang@snu.ac.kr
FU Ministry of Education, Science and Technology [2009-0087452]
CR Ames BN, 2001, MUTAT RES-FUND MOL M, V475, P7, DOI 10.1016/S0027-5107(01)00070-7
   Barlow C, 1999, P NATL ACAD SCI USA, V96, P9915, DOI 10.1073/pnas.96.17.9915
   Barlow C, 1996, CELL, V86, P159, DOI 10.1016/S0092-8674(00)80086-0
   Barzilai A, 2002, DNA REPAIR, V1, P3, DOI 10.1016/S1568-7864(01)00007-6
   Benhar M, 2001, MOL CELL BIOL, V21, P6913, DOI 10.1128/MCB.21.20.6913-6926.2001
   Bernstein Jonine L, 2002, BREAST CANCER RES, V4, P249, DOI 10.1186/bcr551
   Bingham S, 2006, P NUTR SOC, V65, P19, DOI 10.1079/PNS2005472
   Bretsky P, 2003, CANCER EPIDEM BIOMAR, V12, P733
   de Jong MM, 2002, J MED GENET, V39, P225, DOI 10.1136/jmg.39.4.225
   Dutta A, 2003, J AM COLL NUTR, V22, P258, DOI 10.1080/07315724.2003.10719302
   EASTON DF, 1994, BRIT MED BULL, V50, P527, DOI 10.1093/oxfordjournals.bmb.a072908
   Erker L, 2006, FREE RADICAL BIO MED, V41, P590, DOI 10.1016/j.freeradbiomed.2006.04.032
   Gandini S, 2000, EUR J CANCER, V36, P636, DOI 10.1016/S0959-8049(00)00022-8
   Kabat GC, 2008, BRIT J CANCER, V99, P816, DOI 10.1038/sj.bjc.6604540
   Kamsler A, 2001, CANCER RES, V61, P1849
   KEY T, 1994, P NUTR SOC, V53, P605, DOI 10.1079/PNS19940069
   Kim YI, 2004, CANCER EPIDEM BIOMAR, V13, P511
   Lee KM, 2005, CANCER EPIDEM BIOMAR, V14, P821, DOI 10.1158/1055-9965.EPI-04-0330
   Lee SA, 2003, J KOREAN BREAST CANCER SOC, V6, P271
   Marcelain K, 2002, REV MED CHILE, V130, P957
   Michels KB, 2007, CANCER-AM CANCER SOC, V109, P2712, DOI 10.1002/cncr.22654
   *NAT CANC INF CTR, 2008, REP NAT CANC INF CTR, V0, P0
   Powers HJ, 2005, J NUTR, V135, P2960S, DOI 10.1093/jn/135.12.2960S
   Reichenbach J, 1999, CLIN EXP IMMUNOL, V117, P535
   Rotman G, 1997, BIOESSAYS, V19, P911, DOI 10.1002/bies.950191011
   SAVITSKY K, 1995, SCIENCE, V268, P1749, DOI 10.1126/science.7792600
   Shiloh Y, 2001, BIOCHEM SOC T, V29, P661, DOI 10.1042/0300-5127:0290661
   Shiloh Y, 1997, ANNU REV GENET, V31, P635, DOI 10.1146/annurev.genet.31.1.635
   Sommer SS, 2003, CANCER GENET CYTOGEN, V145, P115, DOI 10.1016/S0165-4608(03)00119-5
   Spurdle AB, 2002, BREAST CANCER RES, V4, P0, DOI 10.1186/bcr534
   Takao N, 2000, FEBS LETT, V472, P133, DOI 10.1016/S0014-5793(00)01422-8
   [World Cancer Research Fund American Institute for Cancer Research], 1997, FOOD NUTR PREV CANC, V0, P0
NR 32
TC 22
Z9 25
U1 0
U2 1
PU LAWRENCE ERLBAUM ASSOC INC-TAYLOR & FRANCIS
PI PHILADELPHIA
PA 325 CHESTNUT STREET, STE 800, PHILADELPHIA, PA 19106 USA
SN 0163-5581
EI 
J9 NUTR CANCER
JI Nutr. Cancer
PD JUN 15
PY 2010
VL 62
IS 8
BP 1087
EP 1094
DI 10.1080/01635581.2010.492088
PG 8
WC Oncology; Nutrition & Dietetics
SC Oncology; Nutrition & Dietetics
GA 675ZN
UT WOS:000283879600009
PM 21058196
DA 2025-02-23
ER

PT J
AU Cross, AJ
   Ferrucci, LM
   Risch, A
   Graubard, BI
   Ward, MH
   Park, Y
   Hollenbeck, AR
   Schatzkin, A
   Sinha, R
AF Cross, Amanda J.
   Ferrucci, Leah M.
   Risch, Adam
   Graubard, Barry I.
   Ward, Mary H.
   Park, Yikyung
   Hollenbeck, Albert R.
   Schatzkin, Arthur
   Sinha, Rashmi
TI A Large Prospective Study of Meat Consumption and Colorectal Cancer Risk: An Investigation of Potential Mechanisms Underlying this Association
SO CANCER RESEARCH
LA English
DT Article
ID heterocyclic amine content; public water-supply; red meat; colon-cancer; genetic polymorphisms; varying degrees; heme iron; dietary; exposure; food
AB Although the relation between red and processed meat intake and colorectal cancer has been reported in several epidemiologic studies, very few investigated the potential mechanisms. This study examined multiple potential mechanisms in a large U. S. prospective cohort with a detailed questionnaire on meat type and meat cooking methods linked to databases for estimating intake of mutagens formed in meats cooked at high temperatures (heterocyclic amines, polycyclic aromatic hydrocarbons), heme iron, nitrate, and nitrite. During 7 years of follow-up, 2,719 colorectal cancer cases were ascertained from a cohort of 300,948 men and women. The hazard ratios (HR) and 95% confidence intervals (95% CI) comparing the fifth to the first quintile for both red (HR, 1.24; 95% CI, 1.09-1.42; P-trend < 0.001) and processed meat (HR, 1.16; 95% CI, 1.01-1.32; P-trend = 0.017) intakes indicated an elevated risk for colorectal cancer. The potential mechanisms for this relation include heme iron (HR, 1.13; 95% CI, 0.99-1.29; P-trend = 0.022), nitrate from processed meats (HR, 1.16; 95% CI, 1.02-1.32; P-trend = 0.001), and heterocyclic amine intake [HR, 1.19; 95% CI, 1.05-1.34; P-trend < 0.001 for 2-amino-3,8-dimethylimidazo[4,5-f]quinoxaline (MeIQx) and HR, 1.17; 95% CI, 1.05-1.29; P-trend < 0.001 for 2-amino-3,4,8-trimethylimidazo[4,5-f]quinoxaline (DiMeIQx)]. In general, the elevated risks were higher for rectal cancer than for colon cancer, with the exception of MeIQx and DiMeIQx, which were only associated with colon cancer. In conclusion, we found a positive association for red and processed meat intake and colorectal cancer; heme iron, nitrate/nitrite, and heterocyclic amines from meat may explain these associations. Cancer Res; 70(6); 2406-14. (C)2010 AACR.
C1 [Cross, Amanda J.; Ferrucci, Leah M.; Park, Yikyung; Schatzkin, Arthur; Sinha, Rashmi] NCI, Nutr Epidemiol Branch, NIH, Dept Hlth & Human Serv, Rockville, MD USA.
   [Graubard, Barry I.] NCI, Biostat Branch, NIH, Dept Hlth & Human Serv, Rockville, MD USA.
   [Ward, Mary H.] NCI, Occupat & Environm Epidemiol Branch, Div Canc Epidemiol & Genet, NIH,Dept Hlth & Human Serv, Rockville, MD USA.
   [Risch, Adam] Informat Management Serv Inc, Silver Spring, MD USA.
   [Hollenbeck, Albert R.] AARP, Washington, DC USA.
C3 National Institutes of Health (NIH) - USA; NIH National Cancer Institute (NCI); National Institutes of Health (NIH) - USA; NIH National Cancer Institute (NCI); National Institutes of Health (NIH) - USA; NIH National Cancer Institute (NCI); NIH National Cancer Institute- Division of Cancer Epidemiology & Genetics; Information Management Services, Inc.; American Association of Retired Persons (AARP)
RP Cross, AJ (corresponding author), 6120 Execut Blvd, Rockville, MD 20852 USA.
EM crossa@mail.nih.gov
FU National Cancer Institute, NIH; National Cancer Institute [ZIACP010196] Funding Source: NIH RePORTER
CR Balder HF, 2006, CANCER EPIDEM BIOMAR, V15, P717, DOI 10.1158/1055-9965.EPI-05-0772
   Butler LM, 2005, CANCER EPIDEM BIOMAR, V14, P1626, DOI 10.1158/1055-9965.EPI-04-0682
   Cross AJ, 2003, CANCER RES, V63, P2358
   Culp SJ, 1998, CARCINOGENESIS, V19, P117, DOI 10.1093/carcin/19.1.117
   De Roos AJ, 2003, EPIDEMIOLOGY, V14, P640, DOI 10.1097/01.ede.0000091605.01334.d3
   Ferrucci LM, 2009, AM J GASTROENTEROL, V104, P1231, DOI 10.1038/ajg.2009.102
   Fritz A, 2000, INTERNATIONAL CLASSIFICATION OF DISEASES FOR ONCOLOGY, V0, P0
   Glei M, 2002, MUTAT RES-GEN TOX EN, V519, P151, DOI 10.1016/S1383-5718(02)00135-3
   Iacopetta B, 2002, INT J CANCER, V101, P403, DOI 10.1002/ijc.10635
   Ishibe N, 2002, PHARMACOGENETICS, V12, P145, DOI 10.1097/00008571-200203000-00008
   Kabat GC, 2007, BRIT J CANCER, V97, P118, DOI 10.1038/sj.bjc.6603837
   Kazerouni N, 2001, FOOD CHEM TOXICOL, V39, P423, DOI 10.1016/S0278-6915(00)00158-7
   Kipnis V, 2003, AM J EPIDEMIOL, V158, P14, DOI 10.1093/aje/kwg091
   Knekt P, 1999, INT J CANCER, V80, P852, DOI 10.1002/(SICI)1097-0215(19990315)80:6<852::AID-IJC9>3.0.CO;2-S
   LANG NP, 1994, CANCER EPIDEM BIOMAR, V3, P675
   Le Marchand L, 2002, CANCER EPIDEM BIOMAR, V11, P1019
   Le Marchand L, 2001, CANCER EPIDEM BIOMAR, V10, P1259
   Lee DH, 2004, JNCI-J NATL CANCER I, V96, P403, DOI 10.1093/jnci/djh047
   Lijinsky W, 1992, CHEM BIOL N NITROSO, V0, P0
   Nöthlings U, 2009, CANCER EPIDEM BIOMAR, V18, P2098, DOI 10.1158/1055-9965.EPI-08-1218
   Nowell S, 2002, MUTAT RES-FUND MOL M, V506, P175, DOI 10.1016/S0027-5107(02)00164-1
   OHGAKI H, 1991, MUTAT RES, V259, P399, DOI 10.1016/0165-1218(91)90130-E
   Pierre F, 2004, J NUTR, V134, P2711, DOI 10.1093/jn/134.10.2711
   Schatzkin A, 2001, AM J EPIDEMIOL, V154, P1119, DOI 10.1093/aje/154.12.1119
   Sesink ALA, 1999, CANCER RES, V59, P5704
   Sesink ALA, 2000, CARCINOGENESIS, V21, P1909, DOI 10.1093/carcin/21.10.1909
   Shin A, 2008, CANCER EPIDEM BIOMAR, V17, P320, DOI 10.1158/1055-9965.EPI-07-0615
   Sinha R, 2005, CANCER EPIDEM BIOMAR, V14, P2030, DOI 10.1158/1055-9965.EPI-04-0854
   Sinha R, 1998, FOOD CHEM TOXICOL, V36, P279, DOI 10.1016/S0278-6915(97)00162-2
   Sinha R, 2005, CANCER RES, V65, P8034, DOI 10.1158/0008-5472.CAN-04-3429
   Sinha R, 1998, FOOD CHEM TOXICOL, V36, P289, DOI 10.1016/S0278-6915(97)00159-2
   SINHA R, 1995, CANCER RES, V55, P4516
   Sinha R, 2005, MOL NUTR FOOD RES, V49, P648, DOI 10.1002/mnfr.200500018
   Subar AF, 2001, AM J EPIDEMIOL, V154, P1089, DOI 10.1093/aje/154.12.1089
   Subar AF, 2000, AM J EPIDEMIOL, V152, P279, DOI 10.1093/aje/152.3.279
   Tappel A, 2007, MED HYPOTHESES, V68, P562, DOI 10.1016/j.mehy.2006.08.025
   Ward MH, 2007, CARCINOGENESIS, V28, P1210, DOI 10.1093/carcin/bgm009
   Ward MH, 2006, EPIDEMIOLOGY, V17, P375, DOI 10.1097/01.ede.0000219675.79395.9f
   Ward MH, 2003, EPIDEMIOLOGY, V14, P183, DOI 10.1097/00001648-200303000-00012
   WILLETT WC, 1985, AM J EPIDEMIOL, V122, P51, DOI 10.1093/oxfordjournals.aje.a114086
   World Cancer Research Fund / American Institute for Cancer research, 2007, FOOD, V0, Physical Activity
NR 41
TC 305
Z9 354
U1 2
U2 91
PU AMER ASSOC CANCER RESEARCH
PI PHILADELPHIA
PA 615 CHESTNUT ST, 17TH FLOOR, PHILADELPHIA, PA 19106-4404 USA
SN 0008-5472
EI 1538-7445
J9 CANCER RES
JI Cancer Res.
PD MAR 15
PY 2010
VL 70
IS 6
BP 2406
EP 2414
DI 10.1158/0008-5472.CAN-09-3929
PG 9
WC Oncology
SC Oncology
GA 607GA
UT WOS:000278485900028
PM 20215514
DA 2025-02-23
ER

PT J
AU Galeone, C
   Turati, F
   La Vecchia, C
   Tavani, A
AF Galeone, Carlotta
   Turati, Federica
   La Vecchia, Carlo
   Tavani, Alessandra
TI Coffee consumption and risk of colorectal cancer: a meta-analysis of case-control studies
SO CANCER CAUSES & CONTROL
LA English
DT Article
DE Case-control studies; Coffee; Colorectal cancer; Meta-analysis; Systematic review
ID methylxanthine-containing beverages; colon-cancer; dietary habits; c-peptide; food-consumption; trend estimation; tea consumption; alcohol; population; rectum
AB A meta-analysis of case-control studies on coffee consumption and colorectal cancer risk was conducted. Twenty-four eligible studies published before May 2010 were identified, including a total of 14,846 cases of colorectal, colon or rectal cancer. Compared to non/occasional drinkers, the odds ratios (OR) for drinkers were 0.83 (95% CI 0.73-0.95) for colorectal, 0.93 (95% CI 0.81-1.07) for colon and 0.98 (95% CI 0.85-1.13) for rectal cancer, with significant heterogeneity among studies; the corresponding ORs for the increment of 1 cup/day were 0.94 (95% CI 0.91-0.98), 0.95 (95% CI 0.92-0.98), and 0.97 (95% CI 0.95-0.99). For the highest coffee drinkers, the ORs were 0.70 (95% CI 0.60-0.81) for colorectal cancer, 0.75 (95% CI 0.64-0.88) for colon cancer and 0.87 (95% CI 0.75-1.00) for rectal cancer, when compared to non/low drinkers. The results of this meta-analysis of case-control studies suggest a moderate favorable effect of coffee consumption on colorectal cancer risk. The reduced risk was consistent across study design (hospital vs. population based), geographic area, and various confounding factors considered. It may reflect a real protection but also partly or largely be due to reverse causation, i.e. decreased coffee consumption among cases following the onset of bowel symptoms.
C1 [Galeone, Carlotta; Turati, Federica; La Vecchia, Carlo; Tavani, Alessandra] Ist Ric Farmacol Mario Negri, Dipartimento Epidemiol, I-20156 Milan, Italy.
   [Galeone, Carlotta; Turati, Federica; La Vecchia, Carlo] Univ Milan, Dipartimento Med Lavoro, Clin Lavoro Luigi Devoto, Sez Stat Med & Biometria Giulio A Maccacaro, I-20133 Milan, Italy.
C3 Istituto di Ricerche Farmacologiche Mario Negri IRCCS; University of Milan
RP Galeone, C (corresponding author), Ist Ric Farmacol Mario Negri, Dipartimento Epidemiol, Via Giuseppe La Masa 19, I-20156 Milan, Italy.
EM carlotta.galeone@marionegri.it
FU Italian Association for Cancer Research
CR ABUZEID HA, 1981, AM J EPIDEMIOL, V114, P442
   [Anonymous], 1993, CAFFEINE COFFEE HLTH, V0, P0
   BARON JA, 1994, CANCER EPIDEM BIOMAR, V3, P565
   BENITO E, 1990, INT J CANCER, V45, P69, DOI 10.1002/ijc.2910450114
   BIDOLI E, 1992, INT J CANCER, V50, P223, DOI 10.1002/ijc.2910500211
   BJELKE E, 1974, LANCET, V1, P1116
   Boffetta P, 2008, JNCI-J NATL CANCER I, V100, P988, DOI 10.1093/jnci/djn191
   BONSER AM, 1984, CRC CR REV CL LAB SC, V19, P297, DOI 10.3109/10408368409165766
   Boutron-Ruault MC, 1999, EUR J CANCER PREV, V8, P229, DOI 10.1097/00008469-199906000-00011
   Breslow N E, 1987, IARC SCI PUBL, V0, P1
   BROWN SR, 1990, GUT, V31, P450, DOI 10.1136/gut.31.4.450
   Cavin C, 2002, FOOD CHEM TOXICOL, V40, P1155, DOI 10.1016/S0278-6915(02)00029-7
   CENTONZE S, 1994, NUTR CANCER, V21, P233, DOI 10.1080/01635589409514322
   Chlebowski RT, 2004, NEW ENGL J MED, V350, P991, DOI 10.1056/NEJMoa032071
   Cole P, 2003, J AM DENT ASSOC, V134, P1079, DOI 10.14219/jada.archive.2003.0322
   DALES LG, 1979, AM J EPIDEMIOL, V109, P132, DOI 10.1093/oxfordjournals.aje.a112668
   DAvanzo B, 1997, EUR J CANCER PREV, V6, P288, DOI 10.1097/00008469-199706000-00005
   DERSIMONIAN R, 1986, CONTROL CLIN TRIALS, V7, P177, DOI 10.1016/0197-2456(86)90046-2
   Egger M, 1997, BMJ-BRIT MED J, V315, P629, DOI 10.1136/bmj.315.7109.629
   Fernández E, 2005, EUR J CANCER, V41, P430, DOI 10.1016/j.ejca.2004.11.014
   Ferraroni M, 2004, EUR J CLIN NUTR, V58, P674, DOI 10.1038/sj.ejcn.1601864
   Ferrini RL, 1996, AM J EPIDEMIOL, V144, P642, DOI 10.1093/oxfordjournals.aje.a008975
   Ferruzzi MG, 2010, PHYSIOL BEHAV, V100, P33, DOI 10.1016/j.physbeh.2010.01.035
   FREDRIKSON M, 1995, INT J ONCOL, V7, P133
   George SE, 2008, CRIT REV FOOD SCI, V48, P464, DOI 10.1080/10408390701522445
   Giovannucci E, 1998, AM J EPIDEMIOL, V147, P1043, DOI 10.1093/oxfordjournals.aje.a009398
   Giovannucci E, 2007, AM J CLIN NUTR, V86, P836S, DOI 10.1093/ajcn/86.3.836S
   GRAHAM S, 1978, JNCI-J NATL CANCER I, V61, P709
   GREENLAND S, 1992, AM J EPIDEMIOL, V135, P1301, DOI 10.1093/oxfordjournals.aje.a116237
   GREENLAND S, 1987, EPIDEMIOL REV, V9, P1
   HAENSZEL W, 1973, J NATL CANCER I, V51, P1765, DOI 10.1093/jnci/51.6.1765
   Higgins JPT, 2003, BMJ-BRIT MED J, V327, P557, DOI 10.1136/bmj.327.7414.557
   HIGGINSON J, 1966, JNCI-J NATL CANCER I, V37, P527
   HOSHIYAMA Y, 1993, TOHOKU J EXP MED, V171, P153, DOI 10.1620/tjem.171.153
   *IARC, 1991, COFF TEA MAT METH ME, V0, P1
   Inoue M, 1998, CANCER CAUSE CONTROL, V9, P209, DOI 10.1023/A:1008890529261
   JAREBINSKI M, 1989, NEOPLASMA, V36, P369
   Je YJ, 2009, INT J CANCER, V124, P1662, DOI 10.1002/ijc.24124
   Kaaks R, 2000, JNCI-J NATL CANCER I, V92, P1592, DOI 10.1093/jnci/92.19.1592
   KATO I, 1990, JPN J CANCER RES, V81, P1101, DOI 10.1111/j.1349-7006.1990.tb02520.x
   La Vecchia C, 1997, CANCER EPIDEM BIOMAR, V6, P1007
   La Vecchia C, 2007, EUR J CANCER PREV, V16, P385, DOI 10.1097/01.cej.0000243853.12728.76
   La Vecchia Carlo, 2005, J BR MENOPAUSE SOC, V11, P166
   LAVECCHIA C, 1989, CANCER RES, V49, P1049
   LEE HP, 1989, INT J CANCER, V43, P1007, DOI 10.1002/ijc.2910430609
   Levi F, 1999, BRIT J CANCER, V79, P1283, DOI 10.1038/sj.bjc.6690206
   MACQUARTMOULIN G, 1986, INT J CANCER, V38, P183, DOI 10.1002/ijc.2910380207
   McCarty MF, 2005, MED HYPOTHESES, V64, P848, DOI 10.1016/j.mehy.2004.03.037
   Munoz SE, 1998, EUR J CANCER PREV, V7, P207, DOI 10.1097/00008469-199806000-00005
   Murtaugh MA, 2004, NUTR CANCER, V49, P25, DOI 10.1207/s15327914nc4901_4
   OLSEN J, 1993, INT J EPIDEMIOL, V22, P398, DOI 10.1093/ije/22.3.398
   Orsini N, 2006, STATA J, V6, P40, DOI 10.1177/1536867X0600600103
   Parkin DM, 2005, CA-CANCER J CLIN, V55, P74, DOI 10.3322/canjclin.55.2.74
   PETERS RK, 1992, CANCER CAUSE CONTROL, V3, P457, DOI 10.1007/BF00051359
   Peterson S, 2010, NUTR CANCER, V62, P21, DOI 10.1080/01635580903191528
   POTTER JD, 1992, JAMA-J AM MED ASSOC, V268, P1573
   Ricketts ML, 2007, MOL ENDOCRINOL, V21, P1603, DOI 10.1210/me.2007-0133
   ROSENBERG L, 1989, AM J EPIDEMIOL, V130, P895, DOI 10.1093/oxfordjournals.aje.a115422
   Shannon J, 1996, CANCER EPIDEM BIOMAR, V5, P495
   Slattery M L, 1990, EPIDEMIOLOGY, V1, P141, DOI 10.1097/00001648-199003000-00010
   Slattery ML, 1999, INT J CANCER, V81, P199, DOI 10.1002/(SICI)1097-0215(19990412)81:2<199::AID-IJC6>3.0.CO;2-7
   Stroup DF, 2000, JAMA-J AM MED ASSOC, V283, P2008, DOI 10.1001/jama.283.15.2008
   TAJIMA K, 1985, JPN J CANCER RES, V76, P705
   Tavani A, 1997, INT J CANCER, V73, P193, DOI 10.1002/(SICI)1097-0215(19971009)73:2<193::AID-IJC5>3.0.CO;2-R
   Tavani A, 2005, CANCER EPIDEM BIOMAR, V14, P2277, DOI 10.1158/1055-9965.EPI-05-0331
   Thomson CA, 2010, JNCI-J NATL CANCER I, V102, P749, DOI 10.1093/jnci/djq158
   Thornton A, 2000, J CLIN EPIDEMIOL, V53, P207, DOI 10.1016/S0895-4356(99)00161-4
   TUYNS AJ, 1988, NUTR CANCER, V11, P189, DOI 10.1080/01635588809513986
   van Dam RM, 2005, JAMA-J AM MED ASSOC, V294, P97, DOI 10.1001/jama.294.1.97
   Woolcott CG, 2002, EUR J CANCER PREV, V11, P137, DOI 10.1097/00008469-200204000-00005
   Wu TY, 2005, DIABETES CARE, V28, P1390, DOI 10.2337/diacare.28.6.1390
   Yeh CC, 2003, J FORMOS MED ASSOC, V102, P305
   YOUNG TB, 1988, INT J CANCER, V42, P167, DOI 10.1002/ijc.2910420205
   Zhang B, 2002, CANCER INVEST, V20, P458, DOI 10.1081/CNV-120002145
   Zhang XH, 2010, JNCI-J NATL CANCER I, V102, P771, DOI 10.1093/jnci/djq107
NR 75
TC 69
Z9 75
U1 0
U2 16
PU SPRINGER
PI DORDRECHT
PA VAN GODEWIJCKSTRAAT 30, 3311 GZ DORDRECHT, NETHERLANDS
SN 0957-5243
EI 1573-7225
J9 CANCER CAUSE CONTROL
JI Cancer Causes Control
PD NOV 15
PY 2010
VL 21
IS 11
BP 1949
EP 1959
DI 10.1007/s10552-010-9623-5
PG 11
WC Oncology; Public, Environmental & Occupational Health
SC Oncology; Public, Environmental & Occupational Health
GA 669OF
UT WOS:000283359400021
PM 20680435
DA 2025-02-23
ER

PT J
AU Figueiredo, JC
   Levine, AJ
   Lee, WH
   Conti, DV
   Poynter, JN
   Campbell, PT
   Duggan, D
   Lewinger, JP
   Martinez, ME
   Ulrich, CM
   Newcomb, P
   Potter, J
   Limburg, PJ
   Hopper, J
   Jenkins, MA
   Le Marchand, L
   Baron, JA
   Haile, RW
AF Figueiredo, Jane C.
   Levine, A. Joan
   Lee, Won H.
   Conti, David V.
   Poynter, Jenny N.
   Campbell, Peter T.
   Duggan, David
   Lewinger, Juan Pablo
   Martinez, Maria Elena
   Ulrich, Cornelia M.
   Newcomb, Polly
   Potter, John
   Limburg, Paul J.
   Hopper, John
   Jenkins, Mark A.
   Le Marchand, Loic
   Baron, John A.
   Haile, Robert W.
TI Genes involved with folate uptake and distribution and their association with colorectal cancer risk
SO CANCER CAUSES & CONTROL
LA English
DT Article
DE Folate; Folate receptor 1 (FOLR1); Solute carrier family 19 (SLC19A1); Reduced folate carrier (RFC); Folylpolyglutamate synthase (FPGS); Gamma-glutamyl hydrolase (GGH); Family-based; Population-based; Clinic-based; Polymorphisms; Colorectal cancer; Case-control
ID one-carbon metabolism; single nucleotide polymorphisms; folic-acid fortification; non-hodgkin-lymphoma; glutamyl hydrolase; receptor-alpha; carrier gene; colon-cancer; identification; homocysteine
AB Folate status is an important predictor of colorectal cancer risk. Common genetic variants in genes involved in regulating cellular folate levels might also predict risk, but there are limited data on this issue. We conducted a family-based case-control association study of variants in four genes involved in folate uptake and distribution: FOLR1, FPGS, GGH and SLC19A1, using 1,750 population-based and 245 clinic-based cases of pathologically confirmed colorectal cancer and their unaffected relatives participating in the Colon Cancer Family Registries. Standardized questionnaires, administered to all participants, collected information on risk factors and diet. Standard molecular techniques were used to determine microsatellite instability (MSI) status on cases. tagSNPs (n = 29) were selected based on coverage as assessed by pairwise r (2). We found no evidence that tagSNPs in these genes were associated with risk of colorectal cancer. For the SLC19A1-rs1051266 (G80A, Arg27His) missense polymorphism, the A/A genotype was not associated with risk of colorectal cancer using population-based (OR = 1.00; 95% CI = 0.81-1.23) or clinic-based (OR = 0.75; 95% CI = 0.44-1.29) families compared to the G/A and G/G genotypes. We found no evidence that the association between any tagSNP and CRC risk was modified by multivitamin use, folic acid use and dietary folate intake and total folate intake. The odds ratios were similar, irrespective of MSI status, tumor subsite and family history of colorectal cancer. In conclusion, we found no significant evidence that genetic variants in FOLR1, GGH, FPGS and SLC19A1 are associated with the risk of colorectal cancer.
C1 [Figueiredo, Jane C.; Levine, A. Joan; Lee, Won H.; Conti, David V.; Poynter, Jenny N.; Lewinger, Juan Pablo; Haile, Robert W.] Univ So Calif, Keck Sch Med, Dept Prevent Med, Los Angeles, CA 90033 USA.
   [Poynter, Jenny N.] Univ Minnesota, Div Pediat Epidemiol & Clin Res, Minneapolis, MN USA.
   [Campbell, Peter T.] Amer Canc Soc, Dept Epidemiol, Atlanta, GA 30329 USA.
   [Duggan, David] Translat Genom Res Inst, Phoenix, AZ USA.
   [Martinez, Maria Elena] Univ Arizona, Arizona Canc Ctr, Tucson, AZ USA.
   [Martinez, Maria Elena] Univ Arizona, Mel & Enid Zuckerman Coll Publ Hlth, Tucson, AZ USA.
   [Campbell, Peter T.; Ulrich, Cornelia M.; Newcomb, Polly; Potter, John] Fred Hutchinson Canc Res Ctr, Canc Prevent Program, Seattle, WA 98104 USA.
   [Limburg, Paul J.] Mayo Clin, Rochester, MN USA.
   [Hopper, John; Jenkins, Mark A.] Univ Melbourne, Ctr Mol Environm Genet & Analyt Epidemiol, Melbourne, Vic, Australia.
   [Le Marchand, Loic] Univ Hawaii, Canc Res Ctr Hawaii, Honolulu, HI 96813 USA.
   [Baron, John A.] Dartmouth Coll, Hitchcock Med Ctr, Dartmouth Med Sch, Dept Med, Hanover, NH 03756 USA.
   [Baron, John A.] Dartmouth Coll, Hitchcock Med Ctr, Dartmouth Med Sch, Dept Community & Family Med, Hanover, NH 03756 USA.
C3 University of Southern California; University of Minnesota System; University of Minnesota Twin Cities; American Cancer Society; Translational Genomics Research Institute; Arizona Center Cancer Care; University of Arizona; University of Arizona; Fred Hutchinson Cancer Center; Mayo Clinic; University of Melbourne; University of Hawaii System; Cancer Research Center of Hawaii; Dartmouth College; Dartmouth College
RP Figueiredo, JC (corresponding author), Univ So Calif, Keck Sch Med, Dept Prevent Med, 1450 Biggy St,Room 1509J, Los Angeles, CA 90033 USA.
EM janefigu@usc.edu
FU National Cancer Institute, National Institutes of Health [CA-95-011]; Australasian Colorectal Cancer Family Registry [U01 CA097735]; USC Familial Colorectal Neoplasia Collaborative [U01 CA074799]; Mayo Clinic Cooperative Family Registry for Colon Cancer Studies [U01 CA074800]; Ontario Registry for Studies of Familial Colorectal Cancer [U01 CA074783]; Seattle Colorectal Cancer Family Registry [U01 CA074794]; University of Hawaii Colorectal Cancer Family Registry [U01 CA074806]; NCI [T32 CA009142, R01 CA112237, PO1 CA41108, CA23074, CA95060]; National Cancer Institute of Canada [18735, 17602]; National Cancer Institute [T32CA009142] Funding Source: NIH RePORTER
CR Allard JE, 2007, GYNECOL ONCOL, V107, P52, DOI 10.1016/j.ygyno.2007.05.018
   Börjel AK, 2006, CLIN CHEM LAB MED, V44, P161, DOI 10.1515/CCLM.2006.029
   Chango A, 2000, MOL GENET METAB, V70, P310, DOI 10.1006/mgme.2000.3034
   Chatzikyriakidou A, 2008, CLIN BIOCHEM, V41, P174, DOI 10.1016/j.clinbiochem.2007.11.006
   Chave KJ, 2003, GENE, V319, P167, DOI 10.1016/S0378-1119(03)00807-2
   Choi SW, 2002, J NUTR, V132, P2413S, DOI 10.1093/jn/132.8.2413S
   Cole BF, 2007, JAMA-J AM MED ASSOC, V297, P2351, DOI 10.1001/jama.297.21.2351
   Conneely KN, 2007, AM J HUM GENET, V81, P1158, DOI 10.1086/522036
   Conti DV, 2008, HUM MOL GENET, V17, P2834, DOI 10.1093/hmg/ddn181
   Curtin K, 2007, CARCINOGENESIS, V28, P1672, DOI 10.1093/carcin/bgm089
   Devlin AM, 2006, AM J CLIN NUTR, V83, P708, DOI 10.1093/ajcn.83.3.708
   DeVos L, 2008, AM J CLIN NUTR, V88, P1149, DOI 10.1093/ajcn/88.4.1149
   Edlund CK, 2008, BMC BIOINFORMATICS, V9, P0, DOI 10.1186/1471-2105-9-174
   Figueiredo JC, 2008, CANCER EPIDEM BIOMAR, V17, P2625, DOI 10.1158/1055-9965.EPI-08-0382
   Fredriksen Å, 2007, HUM MUTAT, V28, P856, DOI 10.1002/humu.20522
   Fritz A, 2000, INTERNATIONAL CLASSIFICATION OF DISEASES FOR ONCOLOGY, V0, P0
   Galivan J, 2000, PHARMACOL THERAPEUT, V85, P207, DOI 10.1016/S0163-7258(99)00063-7
   Giovannucci E, 2002, J NUTR, V132, P2350S, DOI 10.1093/jn/132.8.2350S
   Imai K, 2008, CARCINOGENESIS, V29, P673, DOI 10.1093/carcin/bgm228
   Iwakiri S, 2008, ANN SURG ONCOL, V15, P889, DOI 10.1245/s10434-007-9755-3
   KAMEN BA, 1988, J BIOL CHEM, V263, P13602
   Kelemen LE, 2006, INT J CANCER, V119, P243, DOI 10.1002/ijc.21712
   Kim YI, 2006, GUT, V55, P1387, DOI 10.1136/gut.2006.095463
   Kim YI, 2003, J NUTR, V133, P3731S, DOI 10.1093/jn/133.11.3731S
   Kim YI, 2004, AM J CLIN NUTR, V80, P1123, DOI 10.1093/ajcn/80.5.1123
   Lee KM, 2007, HUM GENET, V122, P525, DOI 10.1007/s00439-007-0431-2
   Leil TA, 2007, CANCER RES, V67, P8772, DOI 10.1158/0008-5472.CAN-07-0156
   Lim U, 2007, BLOOD, V109, P3050, DOI 10.1182/blood-2006-07-034330
   Lissowska J, 2007, INT J CANCER, V120, P2696, DOI 10.1002/ijc.22604
   LIU K, 1988, AM J EPIDEMIOL, V127, P864, DOI 10.1093/oxfordjournals.aje.a114870
   LOWE KE, 1993, J BIOL CHEM, V268, P21665
   Ma DWL, 2005, CANCER RES, V65, P887
   Mason JB, 2007, CANCER EPIDEM BIOMAR, V16, P1325, DOI 10.1158/1055-9965.EPI-07-0329
   Matherly LH, 2001, PROG NUCLEIC ACID RE, V67, P131, DOI 10.1016/S0079-6603(01)67027-2
   Moore LE, 2007, INT J CANCER, V120, P2452, DOI 10.1002/ijc.22565
   Moscow JA, 1998, LEUKEMIA LYMPHOMA, V30, P215
   Newcomb PA, 2007, CANCER EPIDEM BIOMAR, V16, P2331, DOI 10.1158/1055-9965.EPI-07-0648
   Odin E, 2003, CLIN CANCER RES, V9, P6012
   Reed MC, 2006, J NUTR, V136, P2653, DOI 10.1093/jn/136.10.2653
   Siegmund KD, 2000, AM J HUM GENET, V67, P244, DOI 10.1086/302973
   Sierra EE, 1999, SEMIN ONCOL, V26, P11
   Spiegelstein O, 2000, GENE, V258, P117, DOI 10.1016/S0378-1119(00)00418-2
   Stram DO, 2000, AM J EPIDEMIOL, V151, P358, DOI 10.1093/oxfordjournals.aje.a010214
   Ulrich CM, 2005, CANCER EPIDEM BIOMAR, V14, P2509, DOI 10.1158/1055-9965.EPI-05-0261
   Ulrich CM, 2006, CANCER EPIDEM BIOMAR, V15, P189, DOI 10.1158/1055-9965.EPI-152CO
   Ulrich CM, 2007, AM J CLIN NUTR, V86, P271, DOI 10.1093/ajcn/86.2.271
   Ulrich CM, 2007, JAMA-J AM MED ASSOC, V297, P2408, DOI 10.1001/jama.297.21.2408
   Wang LN, 2006, EUR J CANCER, V42, P3206, DOI 10.1016/j.ejca.2006.04.022
   WANG X, 1992, BIOCHEM PHARMACOL, V44, P1898
   Winkelmayer WC, 2003, KIDNEY INT, V63, P2280, DOI 10.1046/j.1523-1755.2003.00025.x
   Witte JS, 1999, AM J EPIDEMIOL, V149, P693
NR 51
TC 22
Z9 25
U1 0
U2 5
PU SPRINGER
PI DORDRECHT
PA VAN GODEWIJCKSTRAAT 30, 3311 GZ DORDRECHT, NETHERLANDS
SN 0957-5243
EI 1573-7225
J9 CANCER CAUSE CONTROL
JI Cancer Causes Control
PD APR 15
PY 2010
VL 21
IS 4
BP 597
EP 608
DI 10.1007/s10552-009-9489-6
PG 12
WC Oncology; Public, Environmental & Occupational Health
SC Oncology; Public, Environmental & Occupational Health
GA 569VY
UT WOS:000275631900010
PM 20037791
DA 2025-02-23
ER

PT J
AU Maggiore, RJ
   Gross, CP
   Hurria, A
AF Maggiore, Ronald J.
   Gross, Cary P.
   Hurria, Arti
TI Polypharmacy in Older Adults with Cancer
SO ONCOLOGIST
LA English
DT Article
DE Polypharmacy; Cancer; Oncology; Geriatrics; Medications; Therapy
ID alternative medicine use; potentially inappropriate medication; adverse drug-reactions; stopp screening tool; elderly-patients; beers criteria; appropriateness index; dietary-supplements; hospital admissions; health outcm
AB The definition of "polypharmacy" ranges from the use of a large number of medications; the use of potentially inappropriate medications, which can increase the risk for adverse drug events; medication underuse despite instructions to the contrary; and medication duplication. Older adults are particularly at risk because they often present with several medical conditions requiring pharmacotherapy. Cancer-related therapy adds to this risk in older adults, but few studies have been conducted in this patient population. In this review, we outline the adverse outcomes associated with polypharmacy and present polypharmacy definitions offered by the geriatrics literature. We also examine the strengths and weaknesses of these definitions and explore the relationships among these definitions and what is known about the prevalence and impact of polypharmacy. The Oncologist 2010; 15: 507-522
C1 [Hurria, Arti] City Hope Comprehens Canc Ctr, Duarte, CA USA.
   [Maggiore, Ronald J.; Gross, Cary P.] Yale Univ, Ctr Comprehens Canc, New Haven, CT USA.
   [Maggiore, Ronald J.; Gross, Cary P.] Yale Univ, Sch Med, New Haven, CT USA.
   [Gross, Cary P.] Yale Univ, Canc Outcomes Policy & Effectiveness Res COPPER C, New Haven, CT USA.
C3 City of Hope; Yale University; Yale University; Yale University
RP Hurria, A (corresponding author), City Hope Natl Med Ctr, Canc & Aging Res, 1500 E Duarte Rd, Duarte, CA 91010 USA.
EM ahurria@coh.org
FU National Institute on Aging [T32 AG19134]; Paul Beeson Career Development Award in Aging Research [1 K08 AG24842, K23 AG026749-01]
CR [Anonymous], 2006, PATT MED US US REP S, V0, P0
   Armstrong T, 2006, J PAIN SYMPTOM MANAG, V32, P148, DOI 10.1016/j.jpainsymman.2006.02.015
   Astin John A, 2006, J SOC INTEGR ONCOL, V4, P157, DOI 10.2310/7200.2006.019
   BALLAGHER P, 2008, INT J CLIN PHARM TH, V46, P72
   Bardia Aditya, 2007, J SUPPORT ONCOL, V5, P195
   Barnett MJ, 2006, J MANAGE CARE PHARM, V12, P362, DOI 10.18553/jmcp.2006.12.5.362
   Barry PJ, 2006, J CLIN PHARM THER, V31, P617, DOI 10.1111/j.1365-2710.2006.00783.x
   Bartl R, 2008, ONKOLOGIE, V31, P147
   Bedell SE, 2000, ARCH INTERN MED, V160, P2129, DOI 10.1001/archinte.160.14.2129
   BEERS MH, 1991, ARCH INTERN MED, V151, P1825
   Beers MH, 1997, ARCH INTERN MED, V157, P1531, DOI 10.1001/archinte.157.14.1531
   Berdot Sarah, 2009, BMC GERIATR, V9, P30, DOI 10.1186/1471-2318-9-30
   Bernstein BJ, 2001, ONCOLOGY-NY, V15, P1267
   Bierman Arlene S, 2007, AM J GERIATR PHARMACOTHER, V5, P147, DOI 10.1016/j.amjopharm.2007.06.005
   Blalock Susan J, 2005, AM J GERIATR PHARMACOTHER, V3, P168, DOI 10.1016/S1543-5946(05)80023-6
   Bootman JL, 1997, ARCH INTERN MED, V157, P2089, DOI 10.1001/archinte.157.18.2089
   Bregnhoj L, 2005, EUR J CLIN PHARMACOL, V61, P769, DOI 10.1007/s00228-005-0963-0
   Bregnhoj L, 2009, EUR J CLIN PHARMACOL, V65, P199, DOI 10.1007/s00228-008-0558-7
   Bregnhoj L, 2007, PHARM WORLD SCI, V29, P109, DOI 10.1007/s11096-007-9108-0
   Bruno JJ, 2005, ANN PHARMACOTHER, V39, P643, DOI 10.1345/aph.1E460
   Buajordet I, 2001, J INTERN MED, V250, P327, DOI 10.1046/j.1365-2796.2001.00892.x
   Buck MD, 2009, AM J GERIATR PHARMAC, V7, P84, DOI 10.1016/j.amjopharm.2009.03.001
   Burstein HJ, 1999, NEW ENGL J MED, V340, P1733, DOI 10.1056/NEJM199906033402206
   Bushardt RL, 2008, CLIN INTERV AGING, V3, P383, DOI 10.2147/CIA.S2468
   Camidge R, 2005, J CLIN ONCOL, V23, P4719, DOI 10.1200/JCO.2005.09.129
   Cannon Katrina T, 2006, AM J GERIATR PHARMACOTHER, V4, P134, DOI 10.1016/j.amjopharm.2006.06.010
   CARBONIN P, 1991, J AM GERIATR SOC, V39, P1093, DOI 10.1111/j.1532-5415.1991.tb02875.x
   Carey IM, 2008, DRUG AGING, V25, P693, DOI 10.2165/00002512-200825080-00006
   Chan JM, 2005, UROLOGY, V66, P1223, DOI 10.1016/j.urology.2005.06.003
   Chang CM, 2004, PHARMACOTHERAPY, V24, P848, DOI 10.1592/phco.24.9.848.36095
   Chen YC, 2009, PHARMACOEPIDEM DR S, V18, P53, DOI 10.1002/pds.1684
   Chin MH, 1999, ACAD EMERG MED, V6, P1232, DOI 10.1111/j.1553-2712.1999.tb00139.x
   Chrischilles Elizabeth A, 2004, J AM PHARM ASSOC (2003), V44, P337, DOI 10.1331/154434504323063977
   Clauson KA, 2007, BMC MED INFORM DECIS, V7, P0, DOI 10.1186/1472-6947-7-7
   Cohen I, 1998, J CLIN PHARM THER, V23, P423, DOI 10.1046/j.1365-2710.1998.00183.x
   Corcoran, 1997, CANCER CONTROL, V4, P419
   Corsonello A, 2009, J AM GERIATR SOC, V57, P1007, DOI 10.1111/j.1532-5415.2009.02266.x
   Courtman Barbara J, 1995, CANADIAN JOURNAL OF HOSPITAL PHARMACY, V48, P161
   Crotty Maria, 2004, AM J GERIATR PHARMACOTHER, V2, P257, DOI 10.1016/j.amjopharm.2005.01.001
   Davis GE, 2006, HEAD NECK-J SCI SPEC, V28, P926, DOI 10.1002/hed.20420
   Davis Ryan G, 2007, AM J GERIATR PHARMACOTHER, V5, P40, DOI 10.1016/j.amjopharm.2007.03.003
   De Wilde S, 2007, PHARMACOEPIDEM DR S, V16, P658, DOI 10.1002/pds.1306
   Diefenbach MA, 2003, J UROLOGY, V170, P166, DOI 10.1097/01.ju.0000070963.12496.cc
   DOLCE JJ, 1991, CHEST, V99, P837, DOI 10.1378/chest.99.4.837
   Dy GK, 2004, J CLIN ONCOL, V22, P4810, DOI 10.1200/JCO.2004.03.121
   Egger SS, 2006, DRUG AGING, V23, P823, DOI 10.2165/00002512-200623100-00005
   Egger T, 2003, DRUG AGING, V20, P769, DOI 10.2165/00002512-200320100-00005
   Elmer GW, 2007, ANN PHARMACOTHER, V41, P1617, DOI 10.1345/aph.1K221
   Espino DV, 2006, J GERONTOL A-BIOL, V61, P170, DOI 10.1093/gerona/61.2.170
   Feldstein A, 2003, ARCH INTERN MED, V163, P2165, DOI 10.1001/archinte.163.18.2165
   Fick DM, 2003, ARCH INTERN MED, V163, P2716, DOI 10.1001/archinte.163.22.2716
   Fick DM, 2008, RES NURS HEALTH, V31, P42, DOI 10.1002/nur.20232
   Fillenbaum Gerda G, 2004, AM J GERIATR PHARMACOTHER, V2, P92, DOI 10.1016/S1543-5946(04)90014-1
   Fitzgerald LS, 1997, ANN PHARMACOTHER, V31, P543, DOI 10.1177/106002809703100503
   Flaherty JH, 2000, J GERONTOL A-BIOL, V55, PM554, DOI 10.1093/gerona/55.10.M554
   Flood KL, 2009, AM J GERIATR PHARMAC, V7, P151, DOI 10.1016/j.amjopharm.2009.05.002
   Fouladbakhsh JM, 2005, ONCOL NURS FORUM, V32, P1115, DOI 10.1188/05.ONF.1115-1122
   Frazier Susan C, 2005, J GERONTOL NURS, V31, P4
   French DD, 2005, DRUG AGING, V22, P877, DOI 10.2165/00002512-200522100-00006
   Fu AZ, 2004, J AM GERIATR SOC, V52, P1934, DOI 10.1111/j.1532-5415.2004.52522.x
   Fulton Maryann M, 2005, J AM ACAD NURSE PRACT, V17, P123, DOI 10.1111/j.1041-2972.2005.0020.x
   Gallagher P, 2008, AGE AGEING, V37, P673, DOI 10.1093/ageing/afn197
   Gallagher P, 2009, AGE AGEING, V38, P603, DOI 10.1093/ageing/afp058
   Gallagher PF, 2008, AGE AGEING, V37, P96, DOI 10.1093/ageing/afm116
   Goulding MR, 2004, ARCH INTERN MED, V164, P305, DOI 10.1001/archinte.164.3.305
   Gray SL, 2001, ANN PHARMACOTHER, V35, P539, DOI 10.1345/aph.10295
   Greenlee H, 2004, J ALTERN COMPLEM MED, V10, P660, DOI 10.1089/acm.2004.10.660
   Griep MI, 2000, J GERONTOL A-BIOL, V55, P0
   GRYMONPRE RE, 1988, J AM GERIATR SOC, V36, P1092, DOI 10.1111/j.1532-5415.1988.tb04395.x
   Gupta D, 2005, SUPPORT CARE CANCER, V13, P912, DOI 10.1007/s00520-005-0820-9
   Gurwitz JH, 2004, ARCH INTERN MED, V164, P1957, DOI 10.1001/archinte.164.18.1957
   Hajjar Emily R, 2007, AM J GERIATR PHARMACOTHER, V5, P345, DOI 10.1016/j.amjopharm.2007.12.002
   Hajjar ER, 2005, J AM GERIATR SOC, V53, P1518, DOI 10.1111/j.1532-5415.2005.53523.x
   Hanlon JT, 2006, J GERONTOL A-BIOL, V61, P511, DOI 10.1093/gerona/61.5.511
   Hanlon JT, 2001, J AM GERIATR SOC, V49, P200, DOI 10.1046/j.1532-5415.2001.49042.x
   Hanlon JT, 2004, ANN PHARMACOTHER, V38, P9, DOI 10.1345/aph.1D313
   Hanlon JT, 2002, MED CARE, V40, P166, DOI 10.1097/00005650-200202000-00011
   Hanlon JT, 1996, AM J MED, V100, P428, DOI 10.1016/S0002-9343(97)89519-8
   HANLON JT, 1992, J CLIN EPIDEMIOL, V45, P1045, DOI 10.1016/0895-4356(92)90144-C
   Hanlon JT, 1997, J AM GERIATR SOC, V45, P945, DOI 10.1111/j.1532-5415.1997.tb02964.x
   Hanlon JT, 2000, THERAPEUTICS ELDERLY, V0, P289
   Hartikainen S, 2007, J GERONTOL A-BIOL, V62, P1172, DOI 10.1093/gerona/62.10.1172
   Havranek EP, 1998, ARCH INTERN MED, V158, P2024, DOI 10.1001/archinte.158.18.2024
   Hedderson MM, 2004, ALTERN THER HEALTH M, V10, P58
   Henderson JW, 2004, ALTERN THER HEALTH M, V10, P52
   Holmes HM, 2008, J AM GERIATR SOC, V56, P1306, DOI 10.1111/j.1532-5415.2008.01741.x
   Hosia-Randell HMV, 2008, DRUG AGING, V25, P683, DOI 10.2165/00002512-200825080-00005
   Hughes CM, 2004, DRUG AGING, V21, P793, DOI 10.2165/00002512-200421120-00004
   Hurria A, 2009, J CLIN ONCOL, V27, P0
   Hustey FM, 2007, AM J EMERG MED, V25, P804, DOI 10.1016/j.ajem.2007.01.018
   Jacqmin-Gadda H, 1998, EPIDEMIOLOGY, V9, P417, DOI 10.1097/00001648-199807000-00012
   Jano E, 2007, ANN PHARMACOTHER, V41, P438, DOI 10.1345/aph.1H473
   Jazieh AR, 2004, J ALTERN COMPLEM MED, V10, P560, DOI 10.1089/1075553041323731
   Jeffery S, 1999, CONSULT PHARM, V14, P1386
   Jensen GL, 2001, AM J CLIN NUTR, V74, P201
   Jörgensen T, 2001, ANN PHARMACOTHER, V35, P1004, DOI 10.1345/aph.10351
   Kassam R, 2003, ANN PHARMACOTHER, V37, P40
   Kaufman Michele B, 2005, J MANAG CARE PHARM, V11, P211
   Klarin I, 2005, DRUG AGING, V22, P69, DOI 10.2165/00002512-200522010-00005
   Kongkaew C, 2008, ANN PHARMACOTHER, V42, P1017, DOI 10.1345/aph.1L037
   Lafferty WE, 2004, CANCER-AM CANCER SOC, V100, P1522, DOI 10.1002/cncr.20105
   Langmore SE, 1998, DYSPHAGIA, V13, P69, DOI 10.1007/PL00009559
   Lau DT, 2005, ARCH INTERN MED, V165, P68, DOI 10.1001/archinte.165.1.68
   Lawsin C, 2007, SUPPORT CARE CANCER, V15, P557, DOI 10.1007/s00520-006-0198-3
   Lee MM, 2002, AM J PUBLIC HEALTH, V92, P1606, DOI 10.2105/AJPH.92.10.1606
   Lee MM, 2000, JNCI-J NATL CANCER I, V92, P42, DOI 10.1093/jnci/92.1.42
   Leipzig RM, 1999, J AM GERIATR SOC, V47, P40, DOI 10.1111/j.1532-5415.1999.tb01899.x
   Leipzig RM, 1999, J AM GERIATR SOC, V47, P30, DOI 10.1111/j.1532-5415.1999.tb01898.x
   Lichtman SM, 2008, CURR TREAT OPTION ON, V9, P191, DOI 10.1007/s11864-008-0060-6
   Lin HY, 2008, DRUG AGING, V25, P49, DOI 10.2165/00002512-200825010-00006
   Lippert MC, 1999, CANCER, V86, P2642, DOI 10.1002/(SICI)1097-0142(19991215)86:12<2642::AID-CNCR8>3.0.CO;2-4
   LIPTON HL, 1992, MED CARE, V30, P646, DOI 10.1097/00005650-199207000-00006
   Lloyd BD, 2009, J GERONTOL A-BIOL, V64, P599, DOI 10.1093/gerona/glp003
   Maio V, 2006, AM J MED QUAL, V21, P162, DOI 10.1177/1062860605285475
   Maio V, 2006, DRUG AGING, V23, P915, DOI 10.2165/00002512-200623110-00006
   Mansky PJ, 2002, J NATL CANCER I, V94, P1187, DOI 10.1093/jnci/94.16.1187
   Mansur N, 2009, ANN PHARMACOTHER, V43, P177, DOI 10.1345/aph.1L461
   Martins SDO, 2006, PHARM WORLD SCI, V28, P296, DOI 10.1007/s11096-006-9046-2
   Maskarinec G, 2000, J ALTERN COMPLEM MED, V6, P531, DOI 10.1089/acm.2000.6.531
   Matthews AK, 2007, J ALTERN COMPLEM MED, V13, P555, DOI 10.1089/acm.2007.03-9040
   McEachrane-Gross F Patricia, 2006, BMC COMPLEMENT ALTERN MED, V6, P34, DOI 10.1186/1472-6882-6-34
   *MEM SLOAN KETT CA, 2009, HERBS BOT OTH PROD, V0, P0
   Mendelson G, 1997, J AM GERIATR SOC, V45, P1360, DOI 10.1111/j.1532-5415.1997.tb02936.x
   Mendelson G, 1998, J AM GERIATR SOC, V46, P751, DOI 10.1111/j.1532-5415.1998.tb03811.x
   Mendelson G, 1998, J AM GERIATR SOC, V46, P1128, DOI 10.1111/j.1532-5415.1998.tb06652.x
   Mendelson G, 1998, J AM GERIATR SOC, V46, P1423, DOI 10.1111/j.1532-5415.1998.tb06011.x
   Miller MF, 2008, J AM DIET ASSOC, V108, P483, DOI 10.1016/j.jada.2007.12.005
   Nahin RL, 2006, J AM GERIATR SOC, V54, P1725, DOI 10.1111/j.1532-5415.2006.00942.x
   Navo MA, 2004, J CLIN ONCOL, V22, P671, DOI 10.1200/JCO.2004.04.162
   *NCQA, 2009, HEDIS 2009 TECHN RES, V0, P0
   Niwata Satoko, 2006, BMC GERIATR, V6, P1, DOI 10.1186/1471-2318-6-1
   Nixdorff N, 2008, AM J EMERG MED, V26, P697, DOI 10.1016/j.ajem.2007.12.007
   Onder G, 2005, EUR J CLIN PHARMACOL, V61, P453, DOI 10.1007/s00228-005-0928-3
   Onder G, 2002, J AM GERIATR SOC, V50, P1962, DOI 10.1046/j.1532-5415.2002.50607.x
   OWENS NJ, 1990, J AM GERIATR SOC, V38, P1082, DOI 10.1111/j.1532-5415.1990.tb01369.x
   Page Robert L 2nd, 2006, AM J GERIATR PHARMACOTHER, V4, P297
   Passarelli MCG, 2005, DRUG AGING, V22, P767, DOI 10.2165/00002512-200522090-00005
   Patterson RE, 2002, J ALTERN COMPLEM MED, V8, P477, DOI 10.1089/107555302760253676
   Perri M, 2005, ANN PHARMACOTHER, V39, P405, DOI 10.1345/aph.1E230
   Prudent M, 2008, DRUG AGING, V25, P933, DOI 10.2165/0002512-200825110-00004
   Pugh MJV, 2006, J MANAGE CARE PHARM, V12, P537, DOI 10.18553/jmcp.2006.12.7.537
   Pugh MJV, 2005, J AM GERIATR SOC, V53, P1282, DOI 10.1111/j.1532-5415.2005.53402.x
   Pugh MJV, 2008, MED CARE, V46, P167, DOI 10.1097/MLR.0b013e318158aec2
   Qato DM, 2008, JAMA-J AM MED ASSOC, V300, P2867, DOI 10.1001/jama.2008.892
   Radosevic N, 2008, PHARMACOEPIDEM DR S, V17, P733, DOI 10.1002/pds.1531
   Richardson MA, 2000, J CLIN ONCOL, V18, P2505, DOI 10.1200/JCO.2000.18.13.2505
   Riechelmann RP, 2008, J PAIN SYMPTOM MANAG, V35, P535, DOI 10.1016/j.jpainsymman.2007.06.009
   Riechelmann RP, 2007, JNCI-J NATL CANCER I, V99, P592, DOI 10.1093/jnci/djk130
   Riechelmann RP, 2005, CANCER CHEMOTH PHARM, V56, P286, DOI 10.1007/s00280-004-0998-4
   Ries LAG, 2000, CANCER-AM CANCER SOC, V88, P2398, DOI 10.1002/(SICI)1097-0142(20000515)88:10<2398::AID-CNCR26>3.0.CO;2-I
   Rigler Sally K, 2004, AM J GERIATR PHARMACOTHER, V2, P239, DOI 10.1016/j.amjopharm.2004.12.003
   Rolita L, 2008, J GERONTOL NURS, V34, P8, DOI 10.3928/00989134-20080401-08
   SAMSA GP, 1994, J CLIN EPIDEMIOL, V47, P891, DOI 10.1016/0895-4356(94)90192-9
   SATARIANO WA, 2001, NIA NCI WORKSH EXPL, V0, P0
   Saxe GA, 2008, INTEGR CANCER THER, V7, P122, DOI 10.1177/1534735408323081
   SCHMADER K, 1994, J AM GERIATR SOC, V42, P1241
   Schmader KE, 1997, ANN PHARMACOTHER, V31, P529, DOI 10.1177/106002809703100501
   Shen Joannie, 2002, BMC COMPLEMENT ALTERN MED, V2, P8, DOI 10.1186/1472-6882-2-8
   Shorr RI, 1997, ARCH INTERN MED, V157, P1681, DOI 10.1001/archinte.157.15.1681
   Shumay DM, 2002, J ALTERN COMPLEM MED, V8, P661, DOI 10.1089/107555302320825183
   Singh Harvir, 2005, INTEGR CANCER THER, V4, P187, DOI 10.1177/1534735405276358
   Sloane PD, 2004, ARCH INTERN MED, V164, P2031, DOI 10.1001/archinte.164.18.2031
   Sokol KC, 2007, J CLIN PHARM THER, V32, P169, DOI 10.1111/j.1365-2710.2007.00815.x
   Soumeral SB, 1997, JAMA-J AM MED ASSOC, V277, P115, DOI 10.1001/jama.277.2.115
   Sparber A, 2000, ONCOL NURS FORUM, V27, P623
   Sparreboom A, 2004, J CLIN ONCOL, V22, P2489, DOI 10.1200/JCO.2004.08.182
   Spinewine A, 2007, J AM GERIATR SOC, V55, P658, DOI 10.1111/j.1532-5415.2007.01132.x
   Steinman MA, 2007, MED CARE, V45, P95, DOI 10.1097/01.mlr.0000241111.11991.62
   Steinman MA, 2006, J AM GERIATR SOC, V54, P1516, DOI 10.1111/j.1532-5415.2006.00889.x
   Steinman MA, 2009, ARCH INTERN MED, V169, P1326, DOI 10.1001/archinternmed.2009.206
   STEWART RB, 1990, DICP ANN PHARMAC, V24, P321, DOI 10.1177/106002809002400320
   Stuijt CCM, 2008, DRUG AGING, V25, P947, DOI 10.2165/0002512-200825110-00005
   Suhrie EM, 2009, AM J GERIATR PHARMAC, V7, P20, DOI 10.1016/j.amjopharm.2009.02.001
   Swarup AB, 2006, AM J CLIN ONCOL-CANC, V29, P468, DOI 10.1097/01.coc.0000221326.64636.b2
   Swisher EM, 2002, GYNECOL ONCOL, V84, P363, DOI 10.1006/gyno.2001.6515
   Tam-McDevitt J, 2008, ONCOLOGY-NY, V22, P1052
   TRILLER D, 2006, DECREASING ANTICHOLI, V0, P0
   Tulner LR, 2008, DRUG AGING, V25, P343, DOI 10.2165/00002512-200825040-00007
   van der Hooft CS, 2005, BRIT J CLIN PHARMACO, V60, P137, DOI 10.1111/j.1365-2125.2005.02391.x
   Veehof LJG, 1999, EUR J CLIN PHARMACOL, V55, P533, DOI 10.1007/s002280050669
   Vinks THAM, 2009, DRUG AGING, V26, P123, DOI 10.2165/0002512-200926020-00004
   Viswanathan H, 2005, CLIN THER, V27, P88, DOI 10.1016/j.clinthera.2005.01.009
   Wawruch M, 2009, ARCH GERONTOL GERIAT, V48, P186, DOI 10.1016/j.archger.2008.01.004
   Weber V, 2008, J GEN INTERN MED, V23, P399, DOI 10.1007/s11606-007-0482-z
   Wells M, 2007, CANC NURS, V30, P56
   Wells M, 2007, CANCER NURS, V30, P45, DOI 10.1097/00002820-200701000-00008
   Wenger NS, 2007, J AM GERIATR SOC, V55, PS247, DOI 10.1111/j.1532-5415.2007.01328.x
   Wenger NS, 2003, ANN INTERN MED, V139, P740, DOI 10.7326/0003-4819-139-9-200311040-00008
   Wyatt GK, 1999, CANCER PRACT, V7, P136, DOI 10.1046/j.1523-5394.1999.07305.x
   Yates JS, 2005, SUPPORT CARE CANCER, V13, P806, DOI 10.1007/s00520-004-0770-7
   Yoon SL, 2006, GERIATR NURS, V27, P118, DOI 10.1016/j.gerinurse.2006.02.014
   Zhan Chunliu, 2001, JAMA (JOURNAL OF THE AMERICAN MEDICAL ASSOCIATION), V286, P2823
NR 193
TC 148
Z9 154
U1 0
U2 14
PU WILEY
PI HOBOKEN
PA 111 RIVER ST, HOBOKEN 07030-5774, NJ USA
SN 1083-7159
EI 1549-490X
J9 ONCOLOGIST
JI Oncologist
PD MAY 15
PY 2010
VL 15
IS 5
BP 507
EP 522
DI 10.1634/theoncologist.2009-0290
PG 16
WC Oncology
SC Oncology
GA 599NC
UT WOS:000277918900011
PM 20418534
DA 2025-02-23
ER

PT J
AU Moore, HG
AF Moore, Harvey G.
TI Colorectal Cancer: What Should Patients and Families Be Told to Lower the Risk of Colorectal Cancer?
SO SURGICAL ONCOLOGY CLINICS OF NORTH AMERICA
LA English
DT Article
DE Colorectal cancer; Chemoprevention; Screening; Risk reduction
ID body-mass index; nih-aarp diet; dose-response metaanalysis; colon-cancer; vitamin-d; physical-activity; pooled analysis; adenoma recurrence; randomized-trial; meat consumption
AB Colorectal cancer (CRC) is the second most common cause of cancer-related death in the United States CRC, however, is potentially preventable, and several strategies may be employed to decrease the incidence of and mortality from CRC Understanding of individual risk and adherence to screening and surveillance recommendations undoubtedly will reduce CRC-associated deaths Several natural and synthetic chemopreventive agents may prove effective for both primary and secondary CRC chemo-prevention Finally, dietary modifications (ie, increased dietary fiber, fruits and vegetables, and decreased red meat) and other lifestyle changes (ie, increased physical activity weight maintenance avoidance of smoking, and moderation of alcohol intake) also may lower the risk of developing CRC
C1 NYU, Sch Med, Dept Surg, New York, NY 10016 USA.
C3 New York University
RP Moore, HG (corresponding author), NYU, Sch Med, Dept Surg, 550 1st Ave,NBV 15 S-12, New York, NY 10016 USA.
CR Albanes D, 2000, CANCER CAUSE CONTROL, V11, P197, DOI 10.1023/A:1008936214087
   [Anonymous], 2022, CA-CANCER J CLIN, V0, P0
   [Anonymous], 2002, COCHRANE DATABASE SYST. REV, V0, P0, DOI DOI 10.1002/14651858.CD14003430
   Asano T K, 2004, COCHRANE DATABASE SYST REV, V0, PCD004079
   Baron JA, 1999, NEW ENGL J MED, V340, P101, DOI 10.1056/NEJM199901143400204
   Baron JA, 2003, NEW ENGL J MED, V348, P891, DOI 10.1056/NEJMoa021735
   Baron JA, 2003, JNCI-J NATL CANCER I, V95, P717, DOI 10.1093/jnci/95.10.717
   Baron JA, 2006, GASTROENTEROLOGY, V131, P1674, DOI 10.1053/j.gastro.2006.08.079
   Baxter NN, 2009, ANN INTERN MED, V150, P1, DOI 10.7326/0003-4819-150-1-200901060-00306
   Benamouzig R, 2003, GASTROENTEROLOGY, V125, P328, DOI 10.1016/S0016-5085(03)00887-4
   Bingham SA, 2005, CANCER EPIDEM BIOMAR, V14, P1552, DOI 10.1158/1055-9965.EPI-04-0891
   Bingham SA, 2003, LANCET, V361, P1496, DOI 10.1016/S0140-6736(03)13174-1
   Bingham SA, 1996, CARCINOGENESIS, V17, P515, DOI 10.1093/carcin/17.3.515
   Bonithon-Kopp C, 2000, LANCET, V356, P1300, DOI 10.1016/S0140-6736(00)02813-0
   Botteri E, 2008, JAMA-J AM MED ASSOC, V300, P2765, DOI 10.1001/jama.2008.839
   Bresalier RS, 2005, NEW ENGL J MED, V352, P1092, DOI 10.1056/NEJMoa050493
   Burt RW, 2010, J NATL COMPR CANC NE, V8, P8, DOI 10.6004/jnccn.2010.0003
   Butterly LF, 2010, DIGEST DIS SCI, V55, P754, DOI 10.1007/s10620-009-1058-z
   Butterworth AS, 2006, EUR J CANCER, V42, P216, DOI 10.1016/j.ejca.2005.09.023
   Caan BJ, 1998, INT J OBESITY, V22, P178, DOI 10.1038/sj.ijo.0800561
   Calonge N, 2008, ANN INTERN MED, V149, P627, DOI 10.7326/0003-4819-149-9-200811040-00243
   Center MM, 2009, CA-CANCER J CLIN, V59, P366, DOI 10.3322/caac.20038
   Chaiter Y, 2009, CANCER CAUSE CONTROL, V20, P1327, DOI 10.1007/s10552-009-9354-7
   Chan AT, 2009, JAMA-J AM MED ASSOC, V302, P649, DOI 10.1001/jama.2009.1112
   Clark LC, 1996, JAMA-J AM MED ASSOC, V276, P1957, DOI 10.1001/jama.276.24.1957
   Cole BF, 2007, JAMA-J AM MED ASSOC, V297, P2351, DOI 10.1001/jama.297.21.2351
   Cook NR, 2005, JAMA-J AM MED ASSOC, V294, P47, DOI 10.1001/jama.294.1.47
   de Kok TMCM, 2000, MUTAT RES-REV MUTAT, V463, P53, DOI 10.1016/S1383-5742(00)00003-X
   de Vogel J, 2008, CARCINOGENESIS, V29, P398, DOI 10.1093/carcin/bgm278
   Dube C, 2007, ANN INTERN MED, V146, P365, DOI 10.7326/0003-4819-146-5-200703060-00009
   Ferrari P, 2007, INT J CANCER, V121, P2065, DOI 10.1002/ijc.22966
   Flossmann E, 2007, LANCET, V369, P1603, DOI 10.1016/S0140-6736(07)60747-8
   Fuchs CS, 1999, NEW ENGL J MED, V340, P169, DOI 10.1056/NEJM199901213400301
   GANN PH, 1993, JNCI-J NATL CANCER I, V85, P1220, DOI 10.1093/jnci/85.15.1220
   GIARDIELLO FM, 1993, NEW ENGL J MED, V328, P1313, DOI 10.1056/NEJM199305063281805
   Giardiello FM, 2002, NEW ENGL J MED, V346, P1054, DOI 10.1056/NEJMoa012015
   GIOVANNUCCI E, 1994, CANCER RES, V54, P2390
   Glanz K, 1999, CANCER EPIDEM BIOMAR, V8, P635
   Grau MV, 2009, J NATL CANCER I, V101, P267, DOI 10.1093/jnci/djn484
   GREENBERG ER, 1994, NEW ENGL J MED, V331, P141, DOI 10.1056/NEJM199407213310301
   Harriss DJ, 2009, COLORECTAL DIS, V11, P689, DOI 10.1111/j.1463-1318.2009.01767.x
   Hawk ET, 2004, GASTROENTEROLOGY, V126, P1423, DOI 10.1053/j.gastro.2004.03.002
   Hoffmeister M, 2007, BRIT J CANCER, V97, P1486, DOI 10.1038/sj.bjc.6604066
   Howard RA, 2008, CANCER CAUSE CONTROL, V19, P939, DOI 10.1007/s10552-008-9159-0
   Huncharek M, 2009, NUTR CANCER, V61, P47, DOI 10.1080/01635580802395733
   Imperiale Thomas F, 2008, N ENGL J MED, V359, P1218, DOI 10.1056/NEJMoa0803597
   Ishihara J, 2008, AM J CLIN NUTR, V88, P1576, DOI 10.3945/ajcn.2008.26195
   Jacobs ET, 2007, CLIN GASTROENTEROL H, V5, P982, DOI 10.1016/j.cgh.2007.03.022
   Jacobs ET, 2009, AM J EPIDEMIOL, V169, P657, DOI 10.1093/aje/kwn401
   Jemal A, 2009, CA-CANCER J CLIN, V59, P225, DOI 10.3322/caac.20006
   Kelloff GJ, 2006, CLIN CANCER RES, V12, P3661, DOI 10.1158/1078-0432.CCR-06-1104
   Kim YI, 2003, J NUTR, V133, P3731S, DOI 10.1093/jn/133.11.3731S
   Kim YI, 2004, ENVIRON MOL MUTAGEN, V44, P10, DOI 10.1002/em.20025
   Kim Y, 2009, BMC GASTROENTEROL, V9, P0, DOI 10.1186/1471-230X-9-4
   Koushik A, 2007, JNCI-J NATL CANCER I, V99, P1471, DOI 10.1093/jnci/djm155
   KUNE GA, 1990, NUTR CANCER, V13, P9, DOI 10.1080/01635589009514041
   LABAYLE D, 1991, GASTROENTEROLOGY, V101, P635, DOI 10.1016/0016-5085(91)90519-Q
   Larsson SC, 2006, AM J CLIN NUTR, V83, P667, DOI 10.1093/ajcn.83.3.667
   Larsson SC, 2007, AM J CLIN NUTR, V86, P556, DOI 10.1093/ajcn/86.3.556
   Larsson SC, 2006, INT J CANCER, V119, P2657, DOI 10.1002/ijc.22170
   Levin B, 2008, GASTROENTEROLOGY, V134, P1570, DOI 10.1053/j.gastro.2008.02.002
   Lieberman DA, 2007, GASTROENTEROLOGY, V133, P1077, DOI 10.1053/j.gastro.2007.07.006
   Lieberman DA, 2009, NEW ENGL J MED, V361, P1179, DOI 10.1056/NEJMcp0902176
   Lin J, 2004, CANCER CAUSE CONTROL, V15, P581, DOI 10.1023/B:CACO.0000036168.23351.f1
   Lippman SM, 2009, JAMA-J AM MED ASSOC, V301, P39, DOI 10.1001/jama.2008.864
   Logan RFA, 2008, GASTROENTEROLOGY, V134, P29, DOI 10.1053/j.gastro.2007.10.014
   Luebeck EG, 2008, CANCER EPIDEM BIOMAR, V17, P1360, DOI 10.1158/1055-9965.EPI-07-2878
   McCullough ML, 2003, CANCER CAUSE CONTROL, V14, P959, DOI 10.1023/B:CACO.0000007983.16045.a1
   Meyskens FL, 2008, CANCER PREV RES, V1, P32, DOI 10.1158/1940-6207.CAPR-08-0042
   Michels KB, 2000, JNCI-J NATL CANCER I, V92, P1740, DOI 10.1093/jnci/92.21.1740
   Michels KB, 2006, CANCER RES, V66, P3942, DOI 10.1158/0008-5472.CAN-05-3637
   Millen AE, 2007, AM J CLIN NUTR, V86, P1754
   Mizoue T, 2008, AM J EPIDEMIOL, V167, P1397, DOI 10.1093/aje/kwn073
   Moghaddam AA, 2007, CANCER EPIDEM BIOMAR, V16, P2533, DOI 10.1158/1055-9965.EPI-07-0708
   Moskal A, 2007, INT J CANCER, V120, P664, DOI 10.1002/ijc.22299
   Norat T, 2002, INT J CANCER, V98, P241, DOI 10.1002/ijc.10126
   OConnell JB, 2003, AM SURGEON, V69, P866
   Park SY, 2007, AM J EPIDEMIOL, V165, P784, DOI 10.1093/aje/kwk069
   Park Y, 2005, JAMA-J AM MED ASSOC, V294, P2849, DOI 10.1001/jama.294.22.2849
   Park Y, 2009, ARCH INTERN MED, V169, P391, DOI 10.1001/archinternmed.2008.578
   Paskett ED, 2007, JNCI-J NATL CANCER I, V99, P1729, DOI 10.1093/jnci/djm176
   Peters U, 2003, LANCET, V361, P1491, DOI 10.1016/S0140-6736(03)13173-X
   Reeves GK, 2007, BRIT MED J, V335, P1134, DOI 10.1136/bmj.39367.495995.AE
   Reid ME, 2006, INT J CANCER, V118, P1777, DOI 10.1002/ijc.21529
   Rodríguez LAG, 2000, EPIDEMIOLOGY, V11, P376, DOI 10.1097/00001648-200007000-00003
   Rodríguez LAG, 2001, EPIDEMIOLOGY, V12, P88, DOI 10.1097/00001648-200101000-00015
   Rubin DT, 2009, DIGEST DIS SCI, V54, P2473, DOI 10.1007/s10620-009-0940-z
   Samad AKA, 2005, COLORECTAL DIS, V7, P204, DOI 10.1111/j.1463-1318.2005.00747.x
   Sandhu MS, 2001, CANCER EPIDEM BIOMAR, V10, P439
   Sandler RS, 2003, NEW ENGL J MED, V348, P883, DOI 10.1056/NEJMoa021633
   Sansbury LB, 2009, AM J EPIDEMIOL, V170, P576, DOI 10.1093/aje/kwp169
   SCHATZKIN A, 1994, JNCI-J NATL CANCER I, V86, P1053, DOI 10.1093/jnci/86.14.1053
   Schatzkin A, 2007, AM J CLIN NUTR, V85, P1353, DOI 10.1093/ajcn/85.5.1353
   Sengupta S, 2001, DIS COLON RECTUM, V44, P1016, DOI 10.1007/BF02235491
   Shpitz B, 2006, DIGESTION, V74, P140, DOI 10.1159/000098655
   Slattery ML, 2003, CANCER CAUSE CONTROL, V14, P75, DOI 10.1023/A:1022545017867
   Slattery ML, 2004, SPORTS MED, V34, P239, DOI 10.2165/00007256-200434040-00004
   Smith RA, 2010, CA-CANCER J CLIN, V60, P99, DOI 10.3322/caac.20063
   Solomon SD, 2005, NEW ENGL J MED, V352, P1071, DOI 10.1056/NEJMoa050405
   SPORN MB, 1976, CANCER RES, V36, P2699
   Steinbach G, 2000, NEW ENGL J MED, V342, P1946, DOI 10.1056/NEJM200006293422603
   Stürmer T, 1998, ANN INTERN MED, V128, P713, DOI 10.7326/0003-4819-128-9-199805010-00003
   Stürmer T, 2006, CANCER EPIDEM BIOMAR, V15, P2391, DOI 10.1158/1055-9965.EPI-06-0391
   Ulrich CM, 2007, JAMA-J AM MED ASSOC, V297, P2408, DOI 10.1001/jama.297.21.2408
   van Duijnhoven FJB, 2009, AM J CLIN NUTR, V89, P1441, DOI 10.3945/ajcn.2008.27120
   Voorrips LE, 2000, AM J EPIDEMIOL, V152, P1081, DOI 10.1093/aje/152.11.1081
   Wactawski-Wende J, 2006, NEW ENGL J MED, V354, P684, DOI 10.1056/NEJMoa055222
   Wakai K, 2007, CANCER EPIDEM BIOMAR, V16, P668, DOI 10.1158/1055-9965.EPI-06-0664
   Wang YT, 2007, CANCER CAUSE CONTROL, V18, P793, DOI 10.1007/s10552-007-9009-5
   Wei MY, 2008, CANCER EPIDEM BIOMAR, V17, P2958, DOI 10.1158/1055-9965.EPI-08-0402
   Weingarten MA, 2008, COCHRANE DB SYST REV, V0, P0, DOI DOI 10.1002/14651858.CD003548.pub4
   Whitlock EP, 2008, ANN INTERN MED, V149, P638, DOI 10.7326/0003-4819-149-9-200811040-00245
   WINAWER SJ, 1993, NEW ENGL J MED, V329, P1977, DOI 10.1056/NEJM199312303292701
   Wolfe MM, 1999, NEW ENGL J MED, V340, P1888, DOI 10.1056/NEJM199906173402407
   Woolcott CG, 2010, CANCER EPIDEM BIOMAR, V19, P130, DOI 10.1158/1055-9965.EPI-09-0475
   Yin L, 2009, ALIMENT PHARM THER, V30, P113, DOI 10.1111/j.1365-2036.2009.04022.x
NR 118
TC 16
Z9 19
U1 0
U2 9
PU W B SAUNDERS CO-ELSEVIER INC
PI PHILADELPHIA
PA 1600 JOHN F KENNEDY BOULEVARD, STE 1800, PHILADELPHIA, PA 19103-2899 USA
SN 1055-3207
EI 1558-5042
J9 SURG ONCOL CLIN N AM
JI Surg. Oncol. Clin. N. Am.
PD OCT 15
PY 2010
VL 19
IS 4
BP 693
EP +
DI 10.1016/j.soc.2010.06.002
PG 19
WC Oncology; Surgery
SC Oncology; Surgery
GA 675CS
UT WOS:000283803600003
PM 20883947
DA 2025-02-23
ER

PT J
AU Nakamura, T
   Ishikawa, H
   Takeyama, I
   Kawano, A
   Ishiguro, S
   Otani, T
   Okuda, T
   Murakami, Y
   Sakai, T
   Matsuura, N
AF Nakamura, Tomiyo
   Ishikawa, Hideki
   Takeyama, Ikuko
   Kawano, Atsuko
   Ishiguro, Shingo
   Otani, Toru
   Okuda, Toyoko
   Murakami, Yoshitaka
   Sakai, Toshiyuki
   Matsuura, Nariaki
TI Excessive Fat Restriction Might Promote the Recurrence of Colorectal Tumors
SO NUTRITION AND CANCER-AN INTERNATIONAL JOURNAL
LA English
DT Article
ID colon-cancer incidence; high-fiber diet; randomized-trial; no association; risk; meat; prevention; mortality; population; japan
AB The incidence of colorectal cancer is rapidly increasing in Japan. This trend has been suggested to be caused by an increasing fat intake as a result of the Westernized diet among Japanese. We investigated whether dietary instruction optimizing the fat energy ratio suppresses the recurrence of colorectal tumors. The subjects, 373 men and women, were the participants in a randomized clinical trial of colorectal cancer prophylaxis. At entry, each participant completed a 3-consecutive-day food record on which dietary instruction was given to restrict fat energy ratio to 18-22%. Data obtained before and after the intervention were examined by cohort analysis. The primary endpoint was the presence or absence of colorectal tumor(s) at colonoscopy after 4 yr. Unexpectedly, the recurrence of tumor increased as the subjects reduced their fat intake. The lowest tumor recurrence among the men was observed in the group with 23.8-26.4% fat energy ratio after the intervention. Furthermore, in men, the risk of tumors decreased significantly as the intake of linoleic acids per body weight increased. For women, similar trends were observed. These results suggest that extreme fat restriction is highly likely to promote the recurrence of colorectal tumors, which may be partly attributable to linoleic acid deficiency.
C1 [Nakamura, Tomiyo; Matsuura, Nariaki] Osaka Univ, Grad Sch Med & Hlth Sci, Osaka, Japan.
   [Ishikawa, Hideki; Takeyama, Ikuko; Sakai, Toshiyuki] Kyoto Prefectural Univ Med, Kyoto, Japan.
   [Kawano, Atsuko] Osaka Med Coll, Osaka, Japan.
   [Ishiguro, Shingo; Otani, Toru] Osaka Med Ctr Canc & Cardiovasc Dis, Osaka, Japan.
   [Okuda, Toyoko] Osaka Kyoiku Univ, Osaka 543, Japan.
   [Murakami, Yoshitaka] Shiga Univ Med Sci, Shiga, Japan.
C3 Osaka University; Kyoto Prefectural University of Medicine; Osaka Medical & Pharmaceutical University; Osaka Medical Center for Cancer & Cardiovascular Diseases; Osaka University of Education; Shiga University of Medical Science
RP Ishikawa, H (corresponding author), Kyoto Prefectural Univ Med, Dept Mol Targeting Canc Prevent, Grad Sch Med Sci, Chuou Ku, 3-2-17 Imabashi, Osaka 5410042, Japan.
EM cancer@gol.com
CR [Anonymous], 2005, DIETARY REFERENCE INTAKES FOR ENERGY, V0, P0
   BOSTICK RM, 1994, CANCER CAUSE CONTROL, V5, P38, DOI 10.1007/BF01830725
   BUELL P, 1965, CANCER, V18, P656, DOI 10.1002/1097-0142(196505)18:5<656::AID-CNCR2820180515>3.0.CO;2-3
   Cantwell MM, 2005, CANCER EPIDEM BIOMAR, V14, P2059, DOI 10.1158/1055-9965.EPI-05-0165
   COLLINS FD, 1971, NUTR METAB, V13, P150
   DATE C, 2008, J JPN DIET ASS, V51, P17
   GIOVANNUCCI E, 1994, CANCER RES, V54, P2390
   GOLDBOHM RA, 1994, CANCER RES, V54, P718
   *HLTH NUTR INF SOC, 1999, REC DIET ALL DIET RE, V0, P0
   Howe GR, 1997, CANCER CAUSE CONTROL, V8, P215, DOI 10.1023/A:1018476414781
   Ishikawa H, 2005, INT J CANCER, V116, P762, DOI 10.1002/ijc.21115
   ISHIKAWA H, 1995, JPN J CANCER RES, V86, P707, DOI 10.1111/j.1349-7006.1995.tb02456.x
   Kim MK, 2005, INT J CANCER, V115, P790, DOI 10.1002/ijc.20943
   Kojima M, 2004, NUTR CANCER, V50, P23, DOI 10.1207/s15327914nc5001_4
   Kono S, 2004, EUR J CANCER PREV, V13, P127, DOI 10.1097/00008469-200404000-00006
   MACLENNAN R, 1995, J NATL CANCER I, V87, P1760, DOI 10.1093/jnci/87.23.1760
   Marugame T, 2006, JPN J CLIN ONCOL, V36, P668, DOI 10.1093/jjco/hyl084
   MCKEOWNEYSSEN GE, 1994, J CLIN EPIDEMIOL, V47, P525, DOI 10.1016/0895-4356(94)90299-2
   *MIN HLTH LAB WELF, 2005, VIT STAT JAP 1970 20, V0, P0
   MOCHIZUKI T, 1997, J JPN SOC NUTR FOOD, V50, P77
   Nakaji S, 2003, NUTR CANCER, V45, P156, DOI 10.1207/S15327914NC4502_03
   Nkondjock A, 2003, INT J EPIDEMIOL, V32, P200, DOI 10.1093/ije/dyg048
   Schatzkin A, 2000, NEW ENGL J MED, V342, P1149, DOI 10.1056/NEJM200004203421601
   SHEKELLE RB, 1981, PSYCHOSOM MED, V43, P117, DOI 10.1097/00006842-198104000-00003
   Slattery ML, 1997, INT J CANCER, V73, P670, DOI 10.1002/(SICI)1097-0215(19971127)73:5<670::AID-IJC10>3.0.CO;2-A
   SLATTERY ML, 1988, AM J EPIDEMIOL, V128, P989
   Tang JL, 1998, BMJ-BRIT MED J, V316, P1213, DOI 10.1136/bmj.316.7139.1213
   Terry P, 2001, CANCER EPIDEM BIOMAR, V10, P913
   TUYNS AJ, 1988, NUTR CANCER, V11, P189, DOI 10.1080/01635588809513986
   WCRF/AICR, 2007, FOOD NUTR PREV CANC, V0, P0
   WILLETT W, 1986, AM J EPIDEMIOL, V124, P17, DOI 10.1093/oxfordjournals.aje.a114366
   WILLETT WC, 1990, NEW ENGL J MED, V323, P1664, DOI 10.1056/NEJM199012133232404
   Willett WC, 1998, NUTRITIONAL EPIDEMIOLOGY: MONOGRAPHS IN EPIDEMIOLOGY AND BIOSTATISTICS, V2nd, P0
   YOSHITA K, 2008, J JPN DIET ASS, V51, P22
NR 34
TC 8
Z9 9
U1 0
U2 3
PU ROUTLEDGE JOURNALS, TAYLOR & FRANCIS LTD
PI ABINGDON
PA 2-4 PARK SQUARE, MILTON PARK, ABINGDON OX14 4RN, OXON, ENGLAND
SN 0163-5581
EI 1532-7914
J9 NUTR CANCER
JI Nutr. Cancer
PD JUN 15
PY 2010
VL 62
IS 2
BP 154
EP 163
DI 10.1080/01635580903305292
PG 10
WC Oncology; Nutrition & Dietetics
SC Oncology; Nutrition & Dietetics
GA 547FC
UT WOS:000273870700003
PM 20099189
DA 2025-02-23
ER

PT J
AU Lucenteforte, E
   Talamini, R
   Bosetti, C
   Polesel, J
   Franceschi, S
   Serraino, D
   Negri, E
   La Vecchia, C
AF Lucenteforte, Ersilia
   Talamini, Renato
   Bosetti, Cristina
   Polesel, Jerry
   Franceschi, Silvia
   Serraino, Diego
   Negri, Eva
   La Vecchia, Carlo
TI Macronutrients, fatty acids, cholesterol and pancreatic cancer
SO EUROPEAN JOURNAL OF CANCER
LA English
DT Article
DE Case-control study; Diet; Nutrients; Pancreatic cancer
ID food-frequency questionnaire; glycemic load; nutrient intake; dietary-intake; energy-intake; risk; index; meat; nutrition; alcohol
AB A role of diet and nutrition in pancreatic carcinogenesis has been suggested, but the association between selected macronutrients, fatty acids, cholesterol and pancreatic cancer remains controversial. We analysed data from a hospital-based case-control study conducted in Italy between 1991 and 2008, including 326 cases (174 men and 152 women) with incident pancreatic cancer, and 652 controls (348 men and 304 women) frequency-matched to cases by sex, age and study Centre. Odds ratios (ORs) and 95% confidence intervals (Cls) were estimated using multiple logistic regression models conditioned oil age, sex and study centre, and adjusted for year of interview, education, tobacco smoking, history of diabetes and energy intake. A positive association was found for animal proteins (OR = 1.85 for the highest versus the lowest quintile of intake; 95% CI: 1.15-2.96; p for trend = 0.039), whereas a negative association was observed for sugars (OR = 0.52; 95% CI: 0.31-0.86; p for trend = 0.003). Non-significant negative associations emerged for vegetable proteins (OR = 0.69) and polyunsaturated fatty acids (OR = 0.67). In conclusion, a diet poor in animal proteins and rich in sugars (mainly derived from fruit) appears to have a beneficial effect on pancreatic cancer risk. (C) 2009 Elsevier Ltd. All rights reserved.
C1 [Lucenteforte, Ersilia; Bosetti, Cristina; Negri, Eva; La Vecchia, Carlo] Ist Ric Farmacol Mario Negri, I-20156 Milan, Italy.
   [Talamini, Renato; Polesel, Jerry; Serraino, Diego] IRCCS, Ctr Riferimento Oncol, SOC Epidemiol & Biostat, Aviano, Italy.
   [Franceschi, Silvia] Int Agcy Res Canc, F-69372 Lyon, France.
   [La Vecchia, Carlo] Univ Milan, Ist Stat Med & Biometria GA Maccacaro, Milan, Italy.
C3 Istituto di Ricerche Farmacologiche Mario Negri IRCCS; IRCCS Aviano (CRO); World Health Organization; International Agency for Research on Cancer (IARC); University of Milan
RP Lucenteforte, E (corresponding author), Ist Ric Farmacol Mario Negri, Via Giuseppe Masa 19, I-20156 Milan, Italy.
EM ersilia.lucenteforte@marionegri.it
FU Italian Association for Cancer Research
CR Anderson K, 2006, CANCER OF THE PANCREAS, V0, P721
   Anderson KE, 2005, CANCER EPIDEM BIOMAR, V14, P2261, DOI 10.1158/1055-9965.EPI-04-0514
   [Anonymous], 2004, TOBACCO SMOKE AND INVOLUNTARY SMOKING, V0, P0
   Bosetti C, 2008, ANN ONCOL, V19, P631, DOI 10.1093/annonc/mdm597
   Breslow NE, 1980, ANAL CASE CONTROL ST, V0, P0
   Chan JM, 2007, CANCER CAUSE CONTROL, V18, P1153, DOI 10.1007/s10552-007-9054-0
   Decarli A, 1996, ANN EPIDEMIOL, V6, P110, DOI 10.1016/1047-2797(95)00129-8
   Decarli A, 1997, EPIDEMIOLOGY, V8, P425, DOI 10.1097/00001648-199707000-00013
   DURBEC JP, 1983, BRIT J CANCER, V47, P463, DOI 10.1038/bjc.1983.75
   FARROW DC, 1990, AM J EPIDEMIOL, V132, P423, DOI 10.1093/oxfordjournals.aje.a115677
   Favero A, 1997, EUR J CANCER PREV, V6, P277, DOI 10.1097/00008469-199706000-00005
   Franceschi Silvia, 1995, ANNALS OF EPIDEMIOLOGY, V5, P69, DOI 10.1016/1047-2797(95)92893-D
   Gnagnarella P, 2004, J FOOD COMPOS ANAL, V17, P509, DOI 10.1016/j.jfca.2004.02.009
   Heinen MM, 2008, AM J CLIN NUTR, V87, P970, DOI 10.1093/ajcn/87.4.970
   Heinen MM, 2009, INT J CANCER, V125, P1118, DOI 10.1002/ijc.24387
   HOWE GR, 1992, INT J CANCER, V51, P365, DOI 10.1002/ijc.2910510306
   Huxley R, 2005, BRIT J CANCER, V92, P2076, DOI 10.1038/sj.bjc.6602619
   JI BT, 1995, CANCER EPIDEM BIOMAR, V4, P885
   Jiao L, 2009, CANCER EPIDEM BIOMAR, V18, P1144, DOI 10.1158/1055-9965.EPI-08-1135
   KALAPOTHAKI V, 1993, CANCER CAUSE CONTROL, V4, P383, DOI 10.1007/BF00051342
   La Vecchia C, 2001, EUR J NUTR, V40, P261, DOI 10.1007/s394-001-8354-9
   LAVECCHIA C, 1990, ONCOLOGY-BASEL, V47, P463
   LaVecchia C, 1997, EUR J CANCER PREV, V6, P370, DOI 10.1097/00008469-199708000-00009
   Li DH, 2004, LANCET, V363, P1049, DOI 10.1016/S0140-6736(04)15841-8
   LYON JL, 1993, CANCER EPIDEM BIOMAR, V2, P513
   Michaud DS, 2003, AM J EPIDEMIOL, V157, P1115, DOI 10.1093/aje/kwg098
   Michaud DS, 2002, J NATL CANCER I, V94, P1293, DOI 10.1093/jnci/94.17.1293
   Nöthlings U, 2007, AM J CLIN NUTR, V86, P1495
   OLSEN GW, 1991, CANCER CAUSE CONTROL, V2, P291, DOI 10.1007/BF00051668
   PERMUTHWEY J, 2008, FAM CANCER, V1, P1
   Salvini S, 1998, BANCA DATI DI COMPOSIZIONEDEGLIALIMENTI PER STUDIEPIDEMIOLOGICI IN ITALIA. ED, V0, P0
   Silvera SAN, 2005, CANCER CAUSE CONTROL, V16, P431, DOI 10.1007/s10552-004-5028-7
   Silverman DT, 1998, JNCI-J NATL CANCER I, V90, P1710, DOI 10.1093/jnci/90.22.1710
   Soler M, 1998, EUR J CANCER PREV, V7, P455, DOI 10.1097/00008469-199812000-00005
   Stolzenberg-Solomon RZ, 2007, CANCER EPIDEM BIOMAR, V16, P2664, DOI 10.1158/1055-9965.EPI-07-0378
   Stolzenberg-Solomon RZ, 2002, AM J EPIDEMIOL, V155, P783, DOI 10.1093/aje/155.9.783
   Sugimura T, 2000, CARCINOGENESIS, V21, P387, DOI 10.1093/carcin/21.3.387
   Talamini R, 2010, EUR J CANCER, V46, P370, DOI 10.1016/j.ejca.2009.09.002
   Tavani A, 2000, INT J CANCER, V86, P425, DOI 10.1002/(SICI)1097-0215(20000501)86:3<425::AID-IJC19>3.0.CO;2-S
   van den Brandt PA, 2006, BEST PRACT RES CL GA, V20, P589, DOI 10.1016/j.bpg.2006.04.001
   Wei Daoyan, 2003, INT J GASTROINTEST CANCER, V33, P43, DOI 10.1385/IJGC:33:1:43
   WILLETT W, 1986, AM J EPIDEMIOL, V124, P17, DOI 10.1093/oxfordjournals.aje.a114366
   [World Cancer Research Fund American Institute for Cancer Research], 1997, FOOD NUTR PREV CANC, V0, P0
   World Cancer Research Fund / American Institute for Cancer research, 2007, FOOD, V0, Physical Activity
NR 44
TC 27
Z9 27
U1 0
U2 4
PU ELSEVIER SCI LTD
PI OXFORD
PA THE BOULEVARD, LANGFORD LANE, KIDLINGTON, OXFORD OX5 1GB, OXON, ENGLAND
SN 0959-8049
EI 1879-0852
J9 EUR J CANCER
JI Eur. J. Cancer
PD FEB 15
PY 2010
VL 46
IS 3
BP 581
EP 587
DI 10.1016/j.ejca.2009.09.024
PG 7
WC Oncology
SC Oncology
GA 569KD
UT WOS:000275594400028
PM 19850469
DA 2025-02-23
ER

PT J
AU Burley, VJ
   Greenwood, DC
   Hepworth, SJ
   Fraser, LK
   de Kok, TM
   van Breda, SG
   Kyrtopoulos, SA
   Botsivali, M
   Kleinjans, J
   McKinney, PA
   Cade, JE
AF Burley, V. J.
   Greenwood, D. C.
   Hepworth, S. J.
   Fraser, L. K.
   de Kok, T. M.
   van Breda, S. G.
   Kyrtopoulos, S. A.
   Botsivali, M.
   Kleinjans, J.
   McKinney, P. A.
   Cade, J. E.
TI Dietary acrylamide intake and risk of breast cancer in the UK women's cohort
SO BRITISH JOURNAL OF CANCER
LA English
DT Article
DE cohort study; acrylamide; diet; breast cancer
ID hemoglobin adducts; epic project; validation; exposure; design; carcinogenicity; oncogenicity
AB BACKGROUND: No studies to date have demonstrated a clear association with breast cancer risk and dietary exposure to acrylamide. METHODS: A 217-item food frequency questionnaire was used to estimate dietary acrylamide intake in 33 731 women aged 35-69 years from the UK Women's Cohort Study followed up for a median of 11 years. RESULTS: In all, 1084 incident breast cancers occurred during follow-up. There was no evidence of an overall association between acrylamide intake and breast cancer (hazard ratio = 1.08 per 10 mu g day(-1), 95% CI: 0.98-1.18, P-trend = 0.1). There was a suggestion of a possible weak positive association between dietary acrylamide intake and premenopausal breast cancer after adjustment for potential confounders (hazard ratio - 1.2, 95% CI: 1.0-1.3, P-trend = 0.008). There was no suggestion of any association for postmenopausal breast cancer (hazard ratio = 1.0, 95% CI: 0.9-1.1, P-trend = 0.99). CONCLUSIONS: There is no evidence of an association between dietary acrylamide intake and breast cancer. A weak association may exist with premenopausal breast cancer, but requires further investigation. British Journal of Cancer (2010) 103, 1749-1754. doi:10.1038/sj.bjc.6605956 www.bjcancer.com Published online 19 October 2010 (C) 2010 Cancer Research UK
C1 [Burley, V. J.; Greenwood, D. C.; Hepworth, S. J.; Fraser, L. K.; McKinney, P. A.; Cade, J. E.] Univ Leeds, Ctr Biostat & Epidemiol, Leeds LS2 9JT, W Yorkshire, England.
   [de Kok, T. M.; van Breda, S. G.; Kleinjans, J.] Univ Maastricht, Dept Hlth Risk Anal & Toxicol, Maastricht, Netherlands.
   [Kyrtopoulos, S. A.; Botsivali, M.] Natl Hellen Res Fdn, Inst Biol Res & Biotechnol, Athens, Greece.
C3 University of Leeds; Maastricht University; National Hellenic Research Foundation
RP Greenwood, DC (corresponding author), Univ Leeds, Ctr Biostat & Epidemiol, Leeds LS2 9JT, W Yorkshire, England.
EM d.c.greenwood@leeds.ac.uk
FU World Cancer Research Fund; EU [FOOD-CT-2005-016320]
CR [Anonymous], 2002, ASS ACR INT DUPL DIE, V0, P0
   Bagdonaite K, 2008, J AGR FOOD CHEM, V56, P6081, DOI 10.1021/jf073051p
   Besaratinia A, 2003, JNCI-J NATL CANCER I, V95, P889, DOI 10.1093/jnci/95.12.889
   Bingham SA, 1997, INT J EPIDEMIOL, V26, PS137, DOI 10.1093/ije/26.suppl_1.S137
   Bingham SA, 2003, LANCET, V362, P212, DOI 10.1016/S0140-6736(03)13913-X
   Bjellaas T, 2007, TOXICOL SCI, V98, P110, DOI 10.1093/toxsci/kfm091
   Brantsæter AL, 2008, FOOD CHEM TOXICOL, V46, P2808, DOI 10.1016/j.fct.2008.05.020
   Buckley L, 2001, PROCEEDINGS OF THE NUTRITION SOCIETY, V60, P0
   Cade JE, 2007, INT J EPIDEMIOL, V36, P431, DOI 10.1093/ije/dyl295
   Cade JE, 2004, PUBLIC HEALTH NUTR, V7, P871, DOI 10.1079/PHN2004620
   Cade JE, 2004, NUTR RES REV, V17, P5, DOI 10.1079/NRR200370
   Calvert C, 1997, EUR J CLIN NUTR, V51, P708, DOI 10.1038/sj.ejcn.1600480
   Dybing E, 2003, TOXICOL SCI, V75, P7, DOI 10.1093/toxsci/kfg165
   Dybing E, 2005, FOOD CHEM TOXICOL, V43, P365, DOI 10.1016/j.fct.2004.11.004
   *EUR COMM I REF MA, 2006, MON DAT ACR LEV FOOD, V0, P0
   European Food Safety Authority, 2010, EFSA J, V8, P0, DOI 10.2903/j.efsa.2010.1599
   *FOOD STAND AG, 2002, FORD PORT SIZ, V0, P0
   Friedman M, 2003, J AGR FOOD CHEM, V51, P4504, DOI 10.1021/jf030204+
   FRIEDMAN MA, 1995, FUND APPL TOXICOL, V27, P95, DOI 10.1006/faat.1995.1112
   Hagmar L, 2005, MUTAT RES-GEN TOX EN, V580, P157, DOI 10.1016/j.mrgentox.2004.11.008
   Hogervorst JG, 2007, CANCER EPIDEM BIOMAR, V16, P2304, DOI 10.1158/1055-9965.EPI-07-0581
   Hogervorst JGF, 2010, CRIT REV TOXICOL, V40, P485, DOI 10.3109/10408440903524254
   IARC Working Group on the Evaluation of Carcinogenic Risks to Humans, 1994, SOM IND CHEM, V0, P0
   JOHNSON KA, 1986, TOXICOL APPL PHARM, V85, P154, DOI 10.1016/0041-008X(86)90109-2
   Kaaks R, 1997, INT J EPIDEMIOL, V26, PS15, DOI 10.1093/ije/26.suppl_1.S15
   Konings EJM, 2010, EUR J CLIN NUTR, V64, P534, DOI 10.1038/ejcn.2010.17
   Larsson SC, 2009, AM J EPIDEMIOL, V169, P376, DOI 10.1093/aje/kwn319
   Merlo DF, 2009, CANCER EPIDEM BIOMAR, V18, P5, DOI 10.1158/1055-9965.EPI-08-0876
   Mucci LA, 2005, JAMA-J AM MED ASSOC, V293, P1326, DOI 10.1001/jama.293.11.1326
   Mucci LA, 2008, J AGR FOOD CHEM, V56, P6013, DOI 10.1021/jf703747b
   Olesen PT, 2008, INT J CANCER, V122, P2094, DOI 10.1002/ijc.23359
   Pedersen GS, 2010, BREAST CANCER RES TR, V122, P199, DOI 10.1007/s10549-009-0642-4
   Pelucchi C, 2006, INT J CANCER, V118, P467, DOI 10.1002/ijc.21336
   Riboli E, 1997, INT J EPIDEMIOL, V26, PS6, DOI 10.1093/ije/26.suppl_1.S6
   Rice JM, 2005, MUTAT RES-GEN TOX EN, V580, P3, DOI 10.1016/j.mrgentox.2004.09.008
   Schatzkin A, 2001, AM J EPIDEMIOL, V154, P1119, DOI 10.1093/aje/154.12.1119
   Smith CJ, 2001, FOOD CHEM TOXICOL, V39, P181, DOI 10.1016/S0278-6915(01)00008-4
   Spence M, 2002, PROCEEDINGS OF THE NUTRITION SOCIETY, V61, P0
   Spivey A, 2010, ENVIRON HEALTH PERSP, V118, PA28, DOI 10.1289/ehp.118-a28
   Stadler RH, 2002, NATURE, V419, P449, DOI 10.1038/419449a
   StataCorp, 2019, STATA STAT SOFTWARE, V0, P0
   Svensson K, 2003, FOOD CHEM TOXICOL, V41, P1581, DOI 10.1016/S0278-6915(03)00188-1
   Tardiff RG, 2010, FOOD CHEM TOXICOL, V48, P658, DOI 10.1016/j.fct.2009.11.048
   Tareke E, 2002, J AGR FOOD CHEM, V50, P4998, DOI 10.1021/jf020302f
   Taylor EF, 2007, BRIT J CANCER, V96, P1139, DOI 10.1038/sj.bjc.6603689
   *UN JOINT FOOD AGR, 2002, HLTH IMPL ACR FOOD R, V0, P0
   US FDA (US FOOD AND DRUGS ADMENISTRATION), 2006, 2006 EXP ASS ACR, V0, P0
   Vesper HW, 2008, J AGR FOOD CHEM, V56, P6046, DOI 10.1021/jf703750t
   WHITE E, 1994, J CLIN EPIDEMIOL, V47, P873, DOI 10.1016/0895-4356(94)90190-2
   Wilson KM, 2009, AM J EPIDEMIOL, V169, P954, DOI 10.1093/aje/kwn421
[truncated: 1,505,887 more chars]
