# Supplementary material for: Global impact of dietary risks on cancers: burdens across regions from 1990 to 2021 and the projection to 2035
Source: Front Nutr. 2025 Jul 4;12:1585305. doi: 10.3389/fnut.2025.1585305 (PMC12271164; doi:10.3389/fnut.2025.1585305)
Supplement: Supplementary file 1 [file Data_Sheet_1.zip › Supplementary data/Fig 1/download2011u248.txt]

PT J
AU Chuang, SC
   Stolzenberg-Solomon, R
   Ueland, PM
   Vollset, SE
   Midttun, O
   Olsen, A
   Tjonneland, A
   Overvad, K
   Boutron-Ruault, MC
   Morois, S
   Clavel-Chapelon, F
   Teucher, B
   Kaaks, R
   Weikert, C
   Boeing, H
   Trichopoulou, A
   Benetou, V
   Naska, A
   Jenab, M
   Slimani, N
   Romieu, I
   Michaud, DS
   Palli, D
   Sieri, S
   Panico, S
   Sacerdote, C
   Tumino, R
   Skeie, G
   Duell, EJ
   Rodriguez, L
   Molina-Montes, E
   Huerta, JM
   Larrañaga, N
   Gurrea, AB
   Johansen, D
   Manjer, J
   Ye, WM
   Sund, M
   Peeters, PHM
   Jeurnink, S
   Wareham, N
   Khaw, KT
   Crowe, F
   Riboli, E
   Bueno-de-Mesquita, B
   Vineis, P
AF Chuang, Shu-Chun
   Stolzenberg-Solomon, Rachael
   Ueland, Per Magne
   Vollset, Stein Emil
   Midttun, Oivind
   Olsen, Anja
   Tjonneland, Anne
   Overvad, Kim
   Boutron-Ruault, Marie-Christine
   Morois, Sophie
   Clavel-Chapelon, Francoise
   Teucher, Birgit
   Kaaks, Rudolf
   Weikert, Cornelia
   Boeing, Heiner
   Trichopoulou, Antonia
   Benetou, Vassiliki
   Naska, Androniki
   Jenab, Mazda
   Slimani, Nadia
   Romieu, Isabelle
   Michaud, Dominique S.
   Palli, Domenico
   Sieri, Sabina
   Panico, Salvatore
   Sacerdote, Carlotta
   Tumino, Rosario
   Skeie, Guri
   Duell, Eric J.
   Rodriguez, Laudina
   Molina-Montes, Esther
   Maria Huerta, Jose
   Larranaga, Nerea
   Barricarte Gurrea, Aurelio
   Johansen, Dorthe
   Manjer, Jonas
   Ye, Weimin
   Sund, Malin
   Peeters, Petra H. M.
   Jeurnink, Suzanne
   Wareham, Nicholas
   Khaw, Kay-Tee
   Crowe, Francesca
   Riboli, Elio
   Bueno-de-Mesquita, Bas
   Vineis, Paolo
TI A U-shaped relationship between plasma folate and pancreatic cancer risk in the European Prospective Investigation into Cancer and Nutrition
SO EUROPEAN JOURNAL OF CANCER
LA English
DT Article
DE Folate; One-carbon metabolism; Pancreatic cancer; EPIC
ID mass-spectrometry; microbiological assay; colorectal-cancer; swedish women; male smokers; dietary; serum; men; fortification; homocysteine
AB Folate intake has shown an inverse association with pancreatic cancer; nevertheless, results from plasma measurements were inconsistent. The aim of this study is to examine the association between plasma total homocysteine, methionine, folate, cobalamin, pyridoxal 5'-phosphate, riboflavin, flavin mononucleotide and pancreatic cancer risk in the European Prospective Investigation into Cancer and Nutrition (EPIC). We conducted a nested case-control study in the EPIC cohort, which has an average of 9.6 years of follow-up (1992-2006), using 463 incident pancreatic cancer cases. Controls were matched to each case by center, sex, age (+/- 1 year), date (+/- 1 year) and time (+/- 3 h) at blood collection and fasting status. Conditional logistic regression was used to calculate the odds ratios (OR) and 95% confidence intervals (CI), adjusting for education, smoking status, plasma cotinine concentration, alcohol drinking, body mass index and diabetes status. We observed a U-shaped association between plasma folate and pancreatic cancer risk. The ORs for plasma folate <= 5, 5-10, 10-15 (reference), 15-20, and > 20 nmol/L were 1.58 (95% CI = 0.72-3.46), 1.39 (0.93-2.08), 1.0 (reference), 0.79 (0.52-1.21), and 1.34 (0.89-2.02), respectively. Methionine was associated with an increased risk in men (per quintile increment: OR = 1.17, 95% CI = 1.00-1.38) but not in women (OR = 0.91, 95% CI = 0.78-1.07; p for heterogeneity < 0.01). Our results suggest a U-shaped association between plasma folate and pancreatic cancer risk in both men and women. The positive association that we observed between methionine and pancreatic cancer may be sex dependent and may differ by time of follow-up. However, the mechanisms behind the observed associations warrant further investigation. (C) 2011 Elsevier Ltd. All rights reserved.
C1 [Vineis, Paolo] Univ London Imperial Coll Sci Technol & Med, Sch Publ Hlth, Chair Environm Epidemiol, London W2 1PG, England.
   [Chuang, Shu-Chun; Vineis, Paolo] Univ London Imperial Coll Sci Technol & Med, MRC HPA Ctr Environm & Hlth, London W2 1PG, England.
   [Stolzenberg-Solomon, Rachael] NCI, Div Canc Epidemiol & Genet, NIH, Dept Hlth & Human Serv, Bethesda, MD 20892 USA.
   [Ueland, Per Magne] Univ Bergen, Pharmacol Sect, Inst Med, Bergen, Norway.
   [Ueland, Per Magne] Haukeland Hosp, Lab Clin Biochem, N-5021 Bergen, Norway.
   [Vollset, Stein Emil] Univ Bergen, Dept Publ Hlth & Primary Hlth Care, Bergen, Norway.
   [Vollset, Stein Emil] Norwegian Inst Publ Hlth, Div Epidemiol, Bergen, Norway.
   [Midttun, Oivind] Bevital AS, Bergen, Norway.
   [Olsen, Anja; Tjonneland, Anne] Danish Canc Soc, Inst Canc Epidemiol, Copenhagen, Denmark.
   [Overvad, Kim] Aarhus Univ, Sch Publ Hlth, Dept Epidemiol, DK-8000 Aarhus C, Denmark.
   [Boutron-Ruault, Marie-Christine; Morois, Sophie; Clavel-Chapelon, Francoise] Ctr Res Epidemiol & Publ Hlth, INSERM, U1018, F-94805 Villejuif, France.
   [Boutron-Ruault, Marie-Christine; Morois, Sophie; Clavel-Chapelon, Francoise] Paris S Univ, UMRS1018, F-94805 Villejuif, France.
   [Weikert, Cornelia] German Inst Human Nutr, D-14558 Nuthetal, Germany.
   [Boeing, Heiner] Deutsch Inst Ernahrungsforsch, Dept Epidemiol, Potsdam, Germany.
   [Trichopoulou, Antonia; Benetou, Vassiliki; Naska, Androniki] Univ Athens, Sch Med, WHO Collaborating Ctr Food & Nutr Policies, Dept Hyg Epidemiol & Med Stat, GR-11527 Athens, Greece.
   [Trichopoulou, Antonia] Hellen Hlth Fdn, Athens, Greece.
   [Jenab, Mazda; Slimani, Nadia; Romieu, Isabelle] Int Agcy Res Canc, F-69372 Lyon, France.
   [Michaud, Dominique S.] Brown Univ, Providence, RI 02912 USA.
   [Palli, Domenico] Canc Res & Prevent Inst ISPO, Mol & Nutr Epidemiol Unit, Florence, Italy.
   [Panico, Salvatore] Univ Naples Federico II, Dipartimento Med Clin & Sperimentale, Naples, Italy.
   [Sacerdote, Carlotta] CPO Piemonte, Turin, Italy.
   [Sacerdote, Carlotta; Vineis, Paolo] HuGeF Fdn, Turin, Italy.
   [Tumino, Rosario] Civile MPArezzo Hosp ASP 7, Canc Registry & Histopathol Unit, Ragusa, Italy.
   [Skeie, Guri] Univ Tromso, Dept Community Med, Tromso, Norway.
   [Duell, Eric J.] ICO, Canc Epidemiol Res Programme, Unit Nutr Environm & Canc, Barcelona, Spain.
   [Rodriguez, Laudina] Serv Salud Sanitarios, Jefa Secc Informac Sanitaria, Principado De Asturias, Asturias, Spain.
   [Molina-Montes, Esther] Andalusian Sch Publ Hlth, Granada, Spain.
   [Maria Huerta, Jose] Murcia Reg Hlth Author, Dept Epidemiol, Murcia, Spain.
   [Barricarte Gurrea, Aurelio] Navarre Publ Hlth Inst, Pamplona, Spain.
   [Johansen, Dorthe; Manjer, Jonas] Lund Univ, Dept Surg, Skane Univ Hosp Malmo, Malmo, Sweden.
   [Ye, Weimin] Karolinska Inst, Dept Med Epidemiol & Biostat, Stockholm, Sweden.
   [Ye, Weimin] Umea Univ, Med Biobank, Umea, Sweden.
   [Sund, Malin] Umea Univ, Dept Surg & Perioperat Sci, Umea, Sweden.
   [Sund, Malin] Umea Univ, Dept Surg, Umea, Sweden.
   [Sund, Malin] Umea Univ, Dept Publ Hlth & Clin Med, Umea, Sweden.
   [Peeters, Petra H. M.] Univ Med Ctr, Julius Ctr Hlth Sci & Primary Care, Utrecht, Netherlands.
   [Jeurnink, Suzanne; Bueno-de-Mesquita, Bas] Natl Inst Publ Hlth & Environm RIVM, Bilthoven, Netherlands.
   [Jeurnink, Suzanne; Bueno-de-Mesquita, Bas] Univ Med Ctr Utrecht UMCU, Dept Gastroenterol & Hepatol, Utrecht, Netherlands.
   [Wareham, Nicholas] MRC Epidemiol Unit, Cambridge, England.
   [Khaw, Kay-Tee] Univ Cambridge, Cambridge, England.
   [Crowe, Francesca] Univ Oxford, Nuffield Dept Clin Med, Canc Epidemiol Unit, Oxford, England.
C3 Imperial College London; Imperial College London; National Institutes of Health (NIH) - USA; NIH National Cancer Institute (NCI); NIH National Cancer Institute- Division of Cancer Epidemiology & Genetics; University of Bergen; University of Bergen; Haukeland University Hospital; University of Bergen; Norwegian Institute of Public Health (NIPH); Danish Cancer Society; Aarhus University; Universite Paris Saclay; Institut National de la Sante et de la Recherche Medicale (Inserm); Leibniz Association; Deutsches Institut fur Ernahrungsforschung Potsdam-Rehbrucke (DIfE); Leibniz Association; Deutsches Institut fur Ernahrungsforschung Potsdam-Rehbrucke (DIfE); National & Kapodistrian University of Athens; World Health Organization; Athens Medical School; World Health Organization; International Agency for Research on Cancer (IARC); Brown University; ISPRO Istituto per lo studio, la prevenzione e la rete oncologica; University of Naples Federico II; Centro di Riferimento per Epidemiologia e la Prevenzione Oncologica in Piemonte; Civile M.P. Arezzo Hospital; UiT The Arctic University of Tromso; Escuela Andaluza de Salud Publica; Murcia Regional Health Council; Public Health Institute of Navarra; Lund University; Skane University Hospital; Karolinska Institutet; Umea University; Umea University; Umea University; Umea University; Utrecht University; Utrecht University Medical Center; Netherlands National Institute for Public Health & the Environment; Utrecht University; Utrecht University Medical Center; University of Cambridge; University of Oxford
RP Vineis, P (corresponding author), Univ London Imperial Coll Sci Technol & Med, Sch Publ Hlth, Chair Environm Epidemiol, St Marys Campus,Norfolk Pl, London W2 1PG, England.
EM p.vineis@imperial.ac.uk
FU World Cancer Research Fund (WCRF) [2008/51]; European Commission (SANCO); Danish Cancer Society, Denmark; Ligue centre le Cancer, France; Institut Gustave Roussy, France; Mutuelle Generale de l'Education Nationale, France; Institut National de la Sante et de la Recherche Medicale (INSERM), France; Hellenic Ministry of Health, Greece; Stavros Niarchos Foundation, Greece; Hellenic Health Foundation, Greece; German Cancer Aid, Cerman Cancer Research Cente, Germany; Federal Ministry of Education and Research, Germany [01-EA-9401]; Italian Association for Research on Cancer, Italy; National Research Council, Italy; Dutch Ministry of Public Health, Welfare and Sports (VWS), Netherlands; Netherlands Cancer Registry (NKR), Netherlands; LK Research Funds, Netherlands; Dutch Prevention Funds, Netherlands; Dutch ZON (Zorg Onderzoek Nederland), Netherlands; World Cancer Research Fund (WCRF), Netherlands; Statistics Netherlands, Netherlands; Helga-Nordforsk center of excellence in food, nutrition and health, Norway; Health Research Fund (FIS) of the Spanish Ministry of Health, Spain [96/0032]; participating regional governments and institutions; Swedish Cancer Society, Swedish Scientific Council, and Regional Government of Skane, Sweden; Cancer Research UK and Medical Research Council, UK
CR Arslan AA, 2010, ARCH INTERN MED, V170, P791, DOI 10.1001/archinternmed.2010.63
   Dietrich M, 2005, J AM COLL NUTR, V24, P266, DOI 10.1080/07315724.2005.10719474
   Drogan D, 2004, BRIT J NUTR, V92, P489, DOI 10.1079/BJN20041211
   Ferlay J, 2010, EUR J CANCER, V46, P765, DOI 10.1016/j.ejca.2009.12.014
   *FOL I MED FOOD NU, 1998, I MED FOOD NUTR BOAR, V0, P196
   Huxley R, 2005, BRIT J CANCER, V92, P2076, DOI 10.1038/sj.bjc.6602619
   Johansson M, 2010, JAMA-J AM MED ASSOC, V303, P2377, DOI 10.1001/jama.2010.808
   Juzeniene A, 2009, FREE RADICAL BIO MED, V47, P1199, DOI 10.1016/j.freeradbiomed.2009.07.030
   KELLEHER BP, 1991, J CLIN PATHOL, V44, P592, DOI 10.1136/jcp.44.7.592
   Kim YI, 2007, MOL NUTR FOOD RES, V51, P267, DOI 10.1002/mnfr.200600191
   Larsson SC, 2006, JNCI-J NATL CANCER I, V98, P407, DOI 10.1093/jnci/djj094
   Larsson SG, 2007, GASTROENTEROLOGY, V132, P113, DOI 10.1053/j.gastro.2006.10.017
   Lowenfels AB, 2006, BEST PRACT RES CL GA, V20, P197, DOI 10.1016/j.bpg.2005.10.001
   Meinhold CL, 2010, AM J EPIDEMIOL, V171, P1174, DOI 10.1093/aje/kwq061
   Midttun O, 2009, RAPID COMMUN MASS SP, V23, P1371, DOI 10.1002/rcm.4013
   Molloy AM, 1997, METHOD ENZYMOL, V281, P43
   Oaks BM, 2010, AM J CLIN NUTR, V91, P449, DOI 10.3945/ajcn.2009.28433
   Riboli E, 2002, PUBLIC HEALTH NUTR, V5, P1113, DOI 10.1079/PHN2002394
   Sant M, 2009, EUR J CANCER, V45, P931, DOI 10.1016/j.ejca.2008.11.018
   Schernhammer E, 2007, CANCER RES, V67, P5553, DOI 10.1158/0008-5472.CAN-06-4463
   Skeie G, 2009, EUR J CLIN NUTR, V63, PS226, DOI 10.1038/ejcn.2009.83
   Skinner HG, 2004, AM J EPIDEMIOL, V160, P248, DOI 10.1093/aje/kwh214
   Slimani N, 2002, PUBLIC HEALTH NUTR, V5, P1125, DOI 10.1079/PHN2002395
   Stolzenberg-Solomon RZ, 1999, JNCI-J NATL CANCER I, V91, P535, DOI 10.1093/jnci/91.6.535
   Stolzenberg-Solomon RZ, 2001, AM J EPIDEMIOL, V153, P680, DOI 10.1093/aje/153.7.680
   Ueland PM, 2007, CLIN CHEM LAB MED, V45, P1737, DOI 10.1515/CCLM.2007.339
   Van Guelpen B, 2006, GUT, V55, P0, DOI 10.1136/gut.2005.085480
   Vrieling A, 2010, INT J CANCER, V126, P2394, DOI 10.1002/ijc.24907
   Windelberg A, 2005, CLIN CHEM, V51, P2103, DOI 10.1373/clinchem.2005.053835
   *WORLD CANC RE FUN, 2007, PANCR FOOD NUTR PHYS, V0, P271
NR 30
TC 39
Z9 42
U1 0
U2 21
PU ELSEVIER SCI LTD
PI OXFORD
PA THE BOULEVARD, LANGFORD LANE, KIDLINGTON, OXFORD OX5 1GB, OXON, ENGLAND
SN 0959-8049
EI 1879-0852
J9 EUR J CANCER
JI Eur. J. Cancer
PD AUG 15
PY 2011
VL 47
IS 12
BP 1808
EP 1816
DI 10.1016/j.ejca.2011.02.007
PG 9
WC Oncology
SC Oncology
GA 822SW
UT WOS:000295070900007
PM 21411310
DA 2025-02-23
ER

PT J
AU Li, CH
   Wang, YJ
   Dong, W
   Xiang, S
   Liang, HF
   Wang, HY
   Dong, HH
   Chen, L
   Chen, XP
AF Li, Chang-Hai
   Wang, Yan-Jun
   Dong, Wei
   Xiang, Shuai
   Liang, Hui-Fang
   Wang, Heng-Yi
   Dong, Han-Hua
   Chen, Lin
   Chen, Xiao-Ping
TI Hepatic oval cell lines generate hepatocellular carcinoma following transfection with HBx gene and treatment with aflatoxin B<sub>1</sub> in vivo
SO CANCER LETTERS
LA English
DT Article
DE Hepatic oval cell; Hepatocellular carcinoma; Hepatitis B virus X gene; AFB(1)
ID liver stem-cells; virus x gene; b-virus; epithelial-cells; progenitor cells; hepatocarcinogenesis; expression; protein; p53; cholangiocarcinoma
AB Hepatic oval cells (HOC) are considered to be the stem cells of the liver and have been linked to the development of hepatic malignancies. Studies have demonstrated that chronic hepatitis B virus (HBV) infection and dietary aflatoxin B-1 (AFB(1)) exposure are among the most important risk factors for the development of hepatocellular carcinoma (HCC). However, little research has been done to evaluate the role of oval cells in these two environmental factors on hepatocarcinogenesis. In this study, partial transformation of rat HOC (LE/6) were accomplished by transfected HBV x gene (HBx), and then transfected cells were implanted both intra-hepatically and subcutaneously into nude mice treated with AFB(1) in vivo. We found the oval cells produced tumors (4/24 of the animals) in liver following transfection with HBx gene and treatment with AFB(1). These intrahepatic tumors included HCC cells (immunopositive for HepParl, ALB, CK8 and AFP) and mesenchymal cells (immunopositive for Vimentin and SMA). Whereas mesenchymal tumors were observed at the subcutaneous tissue with a similar rate in all controls treated with cell lines (10/24 in HBx-oval cells/AFB(1) group, 8/20 in HBx-oval cells/non-AFB(1) group, 10/20 in non-HBx/AFB(1) group; 9/20 in non-HBx/non-AFB(1) group). Conversely, none of the controls developed intrahepatic tumors. These results provide an evidence that oval cells have the capacity to generate HCC through the combined effects of the HBx and AFB(1) in the liver microenvironnient. (C) 2011 Elsevier Ireland Ltd. All rights reserved.
C1 [Li, Chang-Hai; Wang, Yan-Jun; Dong, Wei; Xiang, Shuai; Liang, Hui-Fang; Wang, Heng-Yi; Dong, Han-Hua; Chen, Lin; Chen, Xiao-Ping] Huazhong Univ Sci & Technol, Hepat Surg Ctr, Tongji Hosp, Wuhan 430030, Peoples R China.
C3 Huazhong University of Science & Technology
RP Chen, XP (corresponding author), Huazhong Univ Sci & Technol, Hepat Surg Ctr, Tongji Hosp, Wuhan 430030, Peoples R China.
EM chenxp@medmail.com.cn
FU National Natural Science Foundation of China [30430670, 30872499]; China National Key Projects for Infectious Diseases [2008ZX10002-025]
CR AGUILAR F, 1993, P NATL ACAD SCI USA, V90, P8586, DOI 10.1073/pnas.90.18.8586
   Alison MR, 2005, STEM CELL REV, V1, P253, DOI 10.1385/SCR:1:3:253
   BRAUN L, 1987, CANCER RES, V47, P4116
   Bréchot C, 2000, SEMIN CANCER BIOL, V10, P211, DOI 10.1006/scbi.2000.0321
   Calvisi DF, 2004, CARCINOGENESIS, V25, P901, DOI 10.1093/carcin/bgh083
   Chu PGG, 2002, AM J SURG PATHOL, V26, P978, DOI 10.1097/00000478-200208000-00002
   Dong HH, 2009, STEM CELLS DEV, V18, P1293, DOI 10.1089/scd.2008.0321
   Dumble ML, 2002, CARCINOGENESIS, V23, P435, DOI 10.1093/carcin/23.3.435
   HE XY, 1994, PATHOLOGY, V26, P154, DOI 10.1080/00313029400169401
   HSIA CC, 1992, HEPATOLOGY, V16, P1327, DOI 10.1002/hep.1840160604
   Kew MC, 2003, LIVER INT, V23, P405, DOI 10.1111/j.1478-3231.2003.00869.x
   Kim JH, 2002, MOL CELL BIOCHEM, V231, P155, DOI 10.1023/A:1014477218369
   Lázaro CA, 1998, CANCER RES, V58, P5514
   Li Chang-hai, 2008, ZHONGHUA WAI KE ZA ZHI, V46, P1919
   Lian M, 2006, WORLD J GASTROENTERO, V12, P3065, DOI 10.3748/wjg.v12.i19.3065
   Martin-Lluesma S, 2008, HEPATOLOGY, V48, P1467, DOI 10.1002/hep.22542
   Mykkänen H, 2005, INT J CANCER, V115, P879, DOI 10.1002/ijc.20951
   Na TY, 2009, HEPATOLOGY, V49, P1122, DOI 10.1002/hep.22740
   Nguyen LN, 2007, HEPATOLOGY, V45, P31, DOI 10.1002/hep.21466
   Oh BK, 2004, EXP CELL RES, V298, P445, DOI 10.1016/j.yexcr.2004.04.032
   ONYEMELUKWE GC, 1982, TOXICOL LETT, V10, P309, DOI 10.1016/0378-4274(82)90093-5
   Peng ZH, 2005, INT J ONCOL, V26, P467
   Petersen BE, 2001, BLOOD CELL MOL DIS, V27, P590, DOI 10.1006/bcmd.2001.0422
   Qin LL, 2000, WORLD J GASTROENTERO, V6, P138, DOI 10.3748/wjg.v6.i1.138
   Reifenberg K, 1997, J HEPATOL, V26, P119, DOI 10.1016/S0168-8278(97)80018-9
   Rietze RL, 2001, NATURE, V412, P736, DOI 10.1038/35089085
   Roskams T, 2006, ONCOGENE, V25, P3818, DOI 10.1038/sj.onc.1209558
   Roskams TA, 2004, HEPATOLOGY, V39, P1739, DOI 10.1002/hep.20130
   SELL S, 1993, INT J DEV BIOL, V37, P189
   SELL S, 1989, AM J PATHOL, V134, P1347
   Shupe T, 2005, STEM CELL REV, V1, P261, DOI 10.1385/SCR:1:3:261
   Sohn S, 2000, MUTAT RES-DNA REPAIR, V460, P17, DOI 10.1016/S0921-8777(00)00010-0
   STEINBERG P, 1994, LAB INVEST, V71, P700
   Su Jian-Jia, 2003, HEPATOBILIARY PANCREAT DIS INT, V2, P612
   Sun ZT, 1999, HEPATOLOGY, V30, P379, DOI 10.1002/hep.510300204
   Van Vleet TR, 2006, TOXICOL SCI, V89, P399, DOI 10.1093/toxsci/kfj039
   Wang Yan-jun, 2009, ZHONGHUA WAI KE ZA ZHI, V47, P1410
   Yang LJ, 2002, P NATL ACAD SCI USA, V99, P8078, DOI 10.1073/pnas.122210699
   YASWEN P, 1984, CANCER RES, V44, P324
   Zhang F, 2008, HISTOPATHOLOGY, V52, P224, DOI 10.1111/j.1365-2559.2007.02929.x
NR 40
TC 27
Z9 31
U1 0
U2 18
PU ELSEVIER IRELAND LTD
PI CLARE
PA ELSEVIER HOUSE, BROOKVALE PLAZA, EAST PARK SHANNON, CO, CLARE, 00000, IRELAND
SN 0304-3835
EI 1872-7980
J9 CANCER LETT
JI Cancer Lett.
PD DEC 1
PY 2011
VL 311
IS 1
BP 1
EP 10
DI 10.1016/j.canlet.2011.05.035
PG 10
WC Oncology
SC Oncology
GA 825VF
UT WOS:000295309500001
PM 21821357
DA 2025-02-23
ER

PT J
AU Ekström, AM
   Serafini, M
   Nyrén, O
   Wolk, A
   Bosetti, C
   Bellocco, R
AF Ekstrom, A. M.
   Serafini, M.
   Nyren, O.
   Wolk, A.
   Bosetti, C.
   Bellocco, R.
TI Dietary quercetin intake and risk of gastric cancer: results from a population-based study in Sweden
SO ANNALS OF ONCOLOGY
LA English
DT Article
DE antioxidants; case-control study; gastric cancer; quercetin; Sweden
ID potentially anticarcinogenic flavonoids; helicobacter-pylori infection; vitamin-c; antioxidant supplements; prevention; cell; carcinogenesis; vegetables; carcinoma; antigens
AB Background: To study the impact of the dietary antioxidant quercetin on risk of gastric adenocarcinoma. Patients and methods: Using data from a large Swedish population-based case-control study of gastric cancer (505 cases and 1116 controls), we studied the association between quercetin and risk of anatomic (cardia/noncardia) and histological (intestinal and diffuse) subtypes of gastric cancer. Results: We found strong inverse associations between quercetin and the risk of noncardia gastric adenocarcinoma, with an adjusted odds ratio (OR) of 0.57 (95% confidence interval 0.40-0.83) for the highest quintile (>= 11.9 mg) of daily quercetin intake relative to the lowest quintile of intake (< 4 mg quercetin/day), supported by a significant decreasing linear trend (P value < 0.001). Similar findings were observed for the intestinal and diffuse subtype. For cardia cancer, we found a less evident and nonsignificant inverse relationship. The protection of quercetin appeared to be stronger among female smokers, with the OR leveled of at values < 0.2 in quintiles 3-5 (> 6 mg quercetin/day). Conclusions: High dietary quercetin intake is inversely related to the risk of noncardia gastric adenocarcinoma, and the protection appears to be particularly strong for women exposed to oxidative stress, such as tobacco smoking.
C1 [Ekstrom, A. M.] Karolinska Inst, Unit Int Hlth IHCAR, Dept Publ Hlth Sci, Div Global Hlth IHCAR, S-17177 Stockholm, Sweden.
   [Serafini, M.] Ist Nazl Ric Alimenti & Nutr, Antioxidant Res Lab, Unit Nutr Epidemiol, Rome, Italy.
   [Nyren, O.; Bellocco, R.] Karolinska Inst, Dept Med Epidemiol & Biostat, Stockholm, Sweden.
   [Wolk, A.] Karolinska Inst, Inst Environm Med, S-10401 Stockholm, Sweden.
   [Bosetti, C.] Ist Ric Farmacol Mario Negri, Dept Epidemiol, Milan, Italy.
   [Bellocco, R.] Univ Milano Bicocca, Dept Stat, Milan, Italy.
C3 Karolinska Institutet; Consiglio per la Ricerca in Agricoltura e L'analisi Dell'economia Agraria (CREA); Karolinska Institutet; Karolinska Institutet; Istituto di Ricerche Farmacologiche Mario Negri IRCCS; University of Milano-Bicocca
RP Ekström, AM (corresponding author), Karolinska Inst, Unit Int Hlth IHCAR, Dept Publ Hlth Sci, Div Global Hlth IHCAR, Nobels Vag 9, S-17177 Stockholm, Sweden.
EM anna.mia.ekstrom@ki.se
FU National Cancer Institute [R01 CA 50959]; Swedish Cancer Society; Clerici foundation
CR [Anonymous], 1982, SOCIOEKONOMISK INDELNING (SEI), V0, P4
   Bjelakovic G, 2004, LANCET, V364, P1219, DOI 10.1016/S0140-6736(04)17138-9
   Block G, 2008, FREE RADICAL BIO MED, V45, P377, DOI 10.1016/j.freeradbiomed.2008.04.005
   Brenner H, 2004, AM J EPIDEMIOL, V159, P252, DOI 10.1093/aje/kwh039
   Czernichow S, 2005, LANCET, V365, P470
   DAVIES GR, 1994, GUT, V35, P179, DOI 10.1136/gut.35.2.179
   Ekström AM, 1999, JNCI-J NATL CANCER I, V91, P786, DOI 10.1093/jnci/91.9.786
   Ekström AM, 2000, INT J CANCER, V87, P133, DOI 10.1002/1097-0215(20000701)87:1<133::AID-IJC20>3.0.CO;2-E
   Ekström AM, 2001, GASTROENTEROLOGY, V121, P784, DOI 10.1053/gast.2001.27999
   EVANS DJ, 1989, GASTROENTEROLOGY, V96, P1004, DOI 10.1016/0016-5085(89)91616-8
   Garcia-Closas R, 1999, CANCER CAUSE CONTROL, V10, P71, DOI 10.1023/A:1008867108960
   Goldbohm RA, 1996, JNCI-J NATL CANCER I, V88, P93, DOI 10.1093/jnci/88.2.93
   GURUGE JL, 1990, SCAND J INFECT DIS, V22, P457, DOI 10.3109/00365549009027078
   HANSSON LE, 1993, INT J CANCER, V55, P181, DOI 10.1002/ijc.2910550203
   HANSSON LE, 1994, INT J CANCER, V57, P638, DOI 10.1002/ijc.2910570505
   Hansson LE, 1999, ANN SURG, V230, P162, DOI 10.1097/00000658-199908000-00005
   Hertog MGL, 1996, EUR J CLIN NUTR, V50, P63
   HERTOG MGL, 1992, J AGR FOOD CHEM, V40, P2379, DOI 10.1021/jf00024a011
   HERTOG MGL, 1993, J AGR FOOD CHEM, V41, P1242, DOI 10.1021/jf00032a015
   Hosmer DSL, 1989, APPLIED LOGISTIC REGRESSION, V0, P0
   Jaiswal M, 2001, AM J PHYSIOL-GASTR L, V281, PG626, DOI 10.1152/ajpgi.2001.281.3.G626
   Karakaya S, 2004, CRIT REV FOOD SCI, V44, P453, DOI 10.1080/10408690490886683
   Kim DO, 2004, CRIT REV FOOD SCI, V44, P253, DOI 10.1080/10408690490464960
   Klaamas K, 1996, INT J CANCER, V67, P1, DOI 10.1002/(SICI)1097-0215(19960703)67:1<1::AID-IJC1>3.0.CO;2-0
   Lagiou P, 2004, CANCER CAUSE CONTROL, V15, P67, DOI 10.1023/B:CACO.0000016619.18041.b0
   LAUREN P, 1965, ACTA PATHOL MIC SC, V64, P31, DOI 10.1111/apm.1965.64.1.31
   LELWALAGURUGE J, 1992, SCAND J INFECT DIS, V24, P457, DOI 10.3109/00365549209052632
   Malorni W, 2007, ANTIOXID REDOX SIGN, V9, P1779, DOI 10.1089/ars.2007.1596
   Marchildon PA, 1996, J CLIN MICROBIOL, V34, P1147, DOI 10.1128/JCM.34.5.1147-1152.1996
   MISUMI A, 1989, LANGENBECK ARCH CHIR, V374, P221, DOI 10.1007/BF01359557
   Moon YJ, 2006, TOXICOL IN VITRO, V20, P187, DOI 10.1016/j.tiv.2005.06.048
   Parkin DM, 2001, INT J CANCER, V94, P153, DOI 10.1002/ijc.1440
   RiceEvans CA, 1996, FREE RADICAL BIO MED, V20, P933, DOI 10.1016/0891-5849(95)02227-9
   Scalbert A, 2005, CRIT REV FOOD SCI, V45, P287, DOI 10.1080/1040869059096
   Serafini M, 2002, GASTROENTEROLOGY, V123, P985, DOI 10.1053/gast.2002.35957
   Serafini M, 2006, NUTR CANCER, V56, P232, DOI 10.1207/s15327914nc5602_15
   Sugarbaker PH, 2000, ONCOLOGY-BASEL, V58, P96, DOI 10.1159/000012086
   *SYST, 2009, RESP REP, V0, P0
   Touati E, 2003, GASTROENTEROLOGY, V124, P1408, DOI 10.1016/S0016-5085(03)00266-X
   Uemura N, 2001, NEW ENGL J MED, V345, P784, DOI 10.1056/NEJMoa001999
   VINSON JA, 1995, J AGR FOOD CHEM, V43, P401, DOI 10.1021/jf00050a027
   Vivekananthan DP, 2003, LANCET, V361, P2017, DOI 10.1016/S0140-6736(03)13637-9
   Webster RP, 1996, CANCER LETT, V109, P185, DOI 10.1016/S0304-3835(96)04443-6
   WILLETT WC, 1985, AM J EPIDEMIOL, V122, P51, DOI 10.1093/oxfordjournals.aje.a114086
   Yang CS, 2001, ANNU REV NUTR, V21, P381, DOI 10.1146/annurev.nutr.21.1.381
NR 45
TC 94
Z9 104
U1 1
U2 11
PU ELSEVIER
PI AMSTERDAM
PA RADARWEG 29, 1043 NX AMSTERDAM, NETHERLANDS
SN 0923-7534
EI 1569-8041
J9 ANN ONCOL
JI Ann. Oncol.
PD FEB 15
PY 2011
VL 22
IS 2
BP 438
EP 443
DI 10.1093/annonc/mdq390
PG 6
WC Oncology
SC Oncology
GA 712NL
UT WOS:000286673400029
PM 20688844
DA 2025-02-23
ER

PT J
AU Villaseñor, A
   Ambs, A
   Ballard-Barbash, R
   Baumgartner, KB
   McTiernan, A
   Ulrich, CM
   Neuhouser, ML
AF Villasenor, Adriana
   Ambs, Anita
   Ballard-Barbash, Rachel
   Baumgartner, Kathy B.
   McTiernan, Anne
   Ulrich, Cornelia M.
   Neuhouser, Marian L.
TI Dietary fiber is associated with circulating concentrations of C-reactive protein in breast cancer survivors: the HEAL study
SO BREAST CANCER RESEARCH AND TREATMENT
LA English
DT Article
DE Dietary fiber; Breast cancer; C-reactive protein; Serum amyloid A; Inflammation
ID physical-activity levels; nf-kappa-b; cardiovascular-disease; metabolic syndrome; systemic inflammation; gut microbiota; markers; risk; grain; consumption
AB Inflammation is a suspected risk factor for breast cancer and its subsequent prognosis. The extent to which dietary and lifestyle factors might influence inflammation is important to examine. Specifically, dietary fiber may reduce systemic inflammation, but this relationship has not been examined among breast cancer survivors. We examined associations between dietary fiber and serum concentrations of C-reactive protein (CRP) and serum amyloid A (SAA), among 698 female breast cancer survivors from the Health, Eating, Activity, and Lifestyle (HEAL) Study. Data are from interviews and clinical visits conducted 24-months post-study enrollment. Multivariate-adjusted linear regression estimated associations of total, soluble, and insoluble fiber with serum concentrations of CRP and SAA. Logistic regression estimated the odds of elevated CRP (defined as > 3.0 mg/l) across tertiles of dietary fiber intake. Mean total dietary fiber intake was 13.9 +/- A 6.4 g/day. Mean CRP and SAA were 3.32 +/- A 3.66 and 7.73 +/- A 10.23 mg/l, respectively. We observed a multivariate-adjusted inverse association between total dietary fiber intake and CRP concentrations (beta, -0.029; 95% CI, -0.049, -0.008). Results for insoluble fiber were similar (beta, -0.039; 95% CI, -0.064, -0.013). Among survivors who consumed > 15.5 g/day of insoluble dietary fiber, a 49% reduction in the likelihood of having elevated CRP concentrations (OR, 0.51; 95% CI, 0.27, 0.95) was observed compared to those who consumed < 5.4 g/day (P = 0.053). Our results suggest that diets high in fiber may benefit breast cancer survivors via reductions in systemic inflammation; elevated inflammation may be prognostic for reduced survival.
C1 [Villasenor, Adriana; Neuhouser, Marian L.] Fred Hutchinson Canc Res Ctr, Canc Prevent Program, Seattle, WA 98109 USA.
   [Ambs, Anita; Ballard-Barbash, Rachel] NCI, Appl Res Program, Div Canc Control & Populat Sci, Bethesda, MD 20892 USA.
   [Baumgartner, Kathy B.] Univ Louisville, Dept Epidemiol & Populat Hlth, Louisville, KY 40202 USA.
   [McTiernan, Anne; Ulrich, Cornelia M.] Fred Hutchinson Canc Res Ctr, Program Epidemiol, Seattle, WA 98109 USA.
C3 Fred Hutchinson Cancer Center; National Institutes of Health (NIH) - USA; NIH National Cancer Institute (NCI); NIH Division of Cancer Control & Population Sciences; University of Louisville; Fred Hutchinson Cancer Center
RP Villaseñor, A (corresponding author), Fred Hutchinson Canc Res Ctr, Canc Prevent Program, 1100 Fairview Ave N,M3-B232, Seattle, WA 98109 USA.
EM avillase@fhcrc.org
FU National Cancer Institute [NO1-CN-75036-20, NO1-CN-05228, NO1-PC-67010, U54-CA116847, R25-CA094880]; National Institutes of Health [MO1-RR-0037]; University of New Mexico [NCRR MO1-RR-0997]; National Institute of Child Health and Human Development [N01-HD-3-3175]; California Department of Health Services [050Q-8709-S1528]
CR Aggarwal S, 2010, CLIN EXP ALLERGY, V40, P85, DOI 10.1111/j.1365-2222.2009.03386.x
   Ajani UA, 2004, J NUTR, V134, P1181, DOI 10.1093/jn/134.5.1181
   Al Murri AM, 2007, BRIT J CANCER, V96, P891, DOI 10.1038/sj.bjc.6603682
   [Anonymous], 2008, CANCER FACTS FIGURES 2008, V0, P0
   Balkwill F, 2001, LANCET, V357, P539, DOI 10.1016/S0140-6736(00)04046-0
   Basu A, 2006, ARTERIOSCL THROM VAS, V26, P995, DOI 10.1161/01.ATV.0000214295.86079.d1
   Bays HE, 2002, AM J CARDIOL, V90, P942, DOI 10.1016/S0002-9149(02)02658-9
   Bolayirli M, 2007, MED ONCOL, V24, P338, DOI 10.1007/s12032-007-0012-1
   Cani PD, 2009, AM J CLIN NUTR, V90, P1236, DOI 10.3945/ajcn.2009.28095
   Cohen J, 2003, APPL MULTIPLE REGRES, V0, P425
   Condeelis J, 2006, CELL, V124, P263, DOI 10.1016/j.cell.2006.01.007
   Cottam DR, 2004, OBES SURG, V14, P589, DOI 10.1381/096089204323093345
   Coussens LM, 2002, NATURE, V420, P860, DOI 10.1038/nature01322
   Delzenne NM, 2005, CURR OPIN CLIN NUTR, V8, P636, DOI 10.1097/01.mco.0000171124.06408.71
   Egeblad M, 2005, COLD SH Q B, V70, P383, DOI 10.1101/sqb.2005.70.007
   Egeblad M, 2002, NAT REV CANCER, V2, P161, DOI 10.1038/nrc745
   Ford ES, 1999, DIABETES CARE, V22, P1971, DOI 10.2337/diacare.22.12.1971
   Galisteo M, 2008, J NUTR BIOCHEM, V19, P71, DOI 10.1016/j.jnutbio.2007.02.009
   Haffner SM, 2002, CIRCULATION, V106, P679, DOI 10.1161/01.CIR.0000025403.20953.23
   Hara M, 2007, ANTICANCER RES, V27, P3001
   Heikkilä K, 2007, J EPIDEMIOL COMMUN H, V61, P824, DOI 10.1136/jech.2006.051292
   Irwin ML, 2004, MED SCI SPORT EXER, V36, P1484, DOI 10.1249/01.MSS.0000074670.03001.98
   Irwin ML, 2003, CANCER-AM CANCER SOC, V97, P1746, DOI 10.1002/cncr.11227
   Jacobs DR, 2007, AM J CLIN NUTR, V85, P1606, DOI 10.1093/ajcn/85.6.1606
   Kanauchi O, 2003, CURR PHARM DESIGN, V9, P333, DOI 10.2174/1381612033391883
   Karin M, 2005, NAT REV IMMUNOL, V5, P749, DOI 10.1038/nri1703
   King DE, 2007, ARCH INTERN MED, V167, P502, DOI 10.1001/archinte.167.5.502
   King DE, 2005, DIABETES CARE, V28, P1487, DOI 10.2337/diacare.28.6.1487
   King DE, 2004, AM J CARDIOL, V93, P812, DOI 10.1016/j.amjcard.2003.11.011
   King DE, 2003, MED SCI SPORT EXER, V35, P575, DOI 10.1249/01.MSS.0000058440.28108.CC
   Kinlay S, 2003, AM J CARDIOL, V91, P9B, DOI 10.1016/S0002-9149(02)03268-X
   Koenig W, 1999, CIRCULATION, V99, P237, DOI 10.1161/01.CIR.99.2.237
   Ledue TB, 1998, CLIN CHEM, V44, P878
   Ma YS, 2006, AM J CLIN NUTR, V83, P760, DOI 10.1093/ajcn/83.4.760
   Ma YS, 2008, NUTRITION, V24, P941, DOI 10.1016/j.nut.2008.04.005
   McSorley MA, 2007, OBSTET GYNECOL, V109, P933, DOI 10.1097/01.AOG.0000257126.68803.03
   McTiernan A, 2003, J CLIN ONCOL, V21, P1961, DOI 10.1200/JCO.2003.07.057
   Neuhouser ML, 2008, AM J EPIDEMIOL, V167, P1247, DOI 10.1093/aje/kwn026
   North CJ, 2009, EUR J CLIN NUTR, V63, P921, DOI 10.1038/ejcn.2009.8
   Patterson RE, 1999, ANN EPIDEMIOL, V9, P178, DOI 10.1016/S1047-2797(98)00055-6
   Pearson TA, 2003, CIRCULATION, V107, P499, DOI 10.1161/01.CIR.0000052939.59093.45
   Pereira M A, 2000, CURR ATHEROSCLER REP, V2, P494, DOI 10.1007/s11883-000-0049-5
   Pierce BL, 2009, J CLIN ONCOL, V27, P3437, DOI 10.1200/JCO.2008.18.9068
   Pierce BL, 2009, BREAST CANCER RES TR, V114, P155, DOI 10.1007/s10549-008-9985-5
   Plutzky J, 2001, AM J CARDIOL, V88, P0
   Prasad K, 2006, CARDIOVASC DRUG REV, V24, P33, DOI 10.1111/j.1527-3466.2006.00033.x
   Qi L, 2006, DIABETES CARE, V29, P207, DOI 10.2337/diacare.29.02.06.dc05-1903
   Rifai N, 1999, CLIN CHEM, V45, P2136
   Romieu I, 2004, CANCER EPIDEM BIOMAR, V13, P1283
   Rosamond WD, 2002, J AM COLL CARDIOL, V39, P57, DOI 10.1016/S0735-1097(01)01685-0
   Rutter MK, 2004, CIRCULATION, V110, P380, DOI 10.1161/01.CIR.0000136581.59584.0E
   Sattar N, 2003, CIRCULATION, V108, P414, DOI 10.1161/01.CIR.0000080897.52664.94
   Sell H, 2010, J CLIN ENDOCR METAB, V95, P2892, DOI 10.1210/jc.2009-2374
   Slavin JL, 2000, J AM COLL NUTR, V19, P300S, DOI 10.1080/07315724.2000.10718964
   Tracy RP, 1997, ARTERIOSCL THROM VAS, V17, P2167, DOI 10.1161/01.ATV.17.10.2167
   Trichopoulos D, 2006, CANCER EPIDEM BIOMAR, V15, P381, DOI 10.1158/1055-9965.EPI-05-0626
   Vijay-Kumar M, 2010, SCIENCE, V328, P228, DOI 10.1126/science.1179721
   Visser M, 1999, JAMA-J AM MED ASSOC, V282, P2131, DOI 10.1001/jama.282.22.2131
   Wang D, 2006, GUT, V55, P115, DOI 10.1136/gut.2004.047100
   Wener MH, 2000, J RHEUMATOL, V27, P2351
   Yin L, 2001, J BIOL CHEM, V276, P44641, DOI 10.1074/jbc.M105170200
   Zlotnik A, 2006, INT J CANCER, V119, P2026, DOI 10.1002/ijc.22024
NR 62
TC 15
Z9 21
U1 0
U2 11
PU SPRINGER
PI NEW YORK
PA 233 SPRING ST, NEW YORK, NY 10013 USA
SN 0167-6806
EI 1573-7217
J9 BREAST CANCER RES TR
JI Breast Cancer Res. Treat.
PD SEP 15
PY 2011
VL 129
IS 2
BP 485
EP 494
DI 10.1007/s10549-011-1474-6
PG 10
WC Oncology
SC Oncology
GA 804DI
UT WOS:000293634000017
PM 21455669
DA 2025-02-23
ER

PT J
AU Young, LR
   Kurzer, MS
   Thomas, W
   Redmon, JB
   Raatz, SK
AF Young, Lindsay R.
   Kurzer, Mindy S.
   Thomas, William
   Redmon, J. Bruce
   Raatz, Susan K.
TI Effect of Dietary Fat and Omega-3 Fatty Acids on Urinary Eicosanoids and Sex Hormone Concentrations in Postmenopausal Women: A Randomized Controlled Feeding Trial
SO NUTRITION AND CANCER-AN INTERNATIONAL JOURNAL
LA English
DT Article
ID breast-cancer risk; salmon-rich diet; episodic secretion; diagnostic-value; prostaglandin e-2; acid composition; pooled analysis; reduction; cohort; fish
AB Substantial evidence relates increased sex hormone concentrations with increased breast cancer risk. Varying omega-3 (n-3) fatty acid (FA) intake may lead to alterations in eicosanoid balance and changes in circulating sex hormones that reduce risk. To clarify effects of dietary fat and n-3 FA intake on breast cancer risk markers, circulating sex hormones and urinary eicosanoids were measured in response to controlled feeding of diets designed to increase plasma concentrations of n-3 FA. A controlled cross-over feeding trial in postmenopausal women was conducted using 3 diets: high fat (HF; 40% energy from fat), low fat (LF; 20% energy from fat), and low fat plus n-3 FA (LFn3; 20% of energy from fat plus 3% of energy from n-3 FA) in 8-wk feeding periods. Plasma phospholipid fatty acid n-3 increased with the LFn3 relative to HF and LF (P < 0.0001). Plasma estradiol increased by 51% with HF (P = 0.03). Urinary prostaglandin E metabolite increased with HF relative to LF (P = 0.02) and urinary 11-dehydro-thromboxane B-2 increased with HF (P = 0.01). These results do not support a role of n-3 FA in the reduction of sex hormone levels.
C1 [Raatz, Susan K.] USDA, Grand Forks Human Nutr Ctr, Grand Forks, ND 58203 USA.
   [Young, Lindsay R.; Kurzer, Mindy S.; Raatz, Susan K.] Univ Minnesota, Dept Food Sci & Nutr, St Paul, MN USA.
   [Thomas, William] Univ Minnesota, Sch Publ Hlth, Div Biostat, Minneapolis, MN USA.
   [Redmon, J. Bruce] Univ Minnesota, Dept Med, Minneapolis, MN 55455 USA.
C3 United States Department of Agriculture (USDA); University of Minnesota System; University of Minnesota Twin Cities; University of Minnesota System; University of Minnesota Twin Cities; University of Minnesota System; University of Minnesota Twin Cities
RP Raatz, SK (corresponding author), USDA, Grand Forks Human Nutr Ctr, 2420 2nd Ave N, Grand Forks, ND 58203 USA.
EM susan.raatz@ars.usda.gov
FU Department of Defense [W81XWH-04-1-0448, W81XWH-06-1-0778]; National Center for Research Resources, National Institutes of Health [MO1-RR00400]
CR Bagga D, 1997, J NATL CANCER I, V89, P1123, DOI 10.1093/jnci/89.15.1123
   Berrino F, 2001, CANCER EPIDEM BIOMAR, V10, P25
   Boyd NF, 2003, BRIT J CANCER, V89, P1672, DOI 10.1038/sj.bjc.6601314
   Brasky TM, 2010, CANCER EPIDEM BIOMAR, V19, P1696, DOI 10.1158/1055-9965.EPI-10-0318
   CAMERON E, 1989, NUTR RES, V9, P383, DOI 10.1016/S0271-5317(89)80115-0
   CAVE WT, 1991, FASEB J, V5, P2160, DOI 10.1096/fasebj.5.8.1673664
   CRIGHTON IL, 1992, EUR J CANCER, V28A, P2024, DOI 10.1016/0959-8049(92)90252-W
   Dewailly F, 2003, LIPIDS, V38, P359, DOI 10.1007/s11745-003-1070-4
   Dorgan JF, 2002, JNCI-J NATL CANCER I, V94, P606
   FERRETTI A, 1991, J NUTR BIOCHEM, V2, P547, DOI 10.1016/0955-2863(91)90055-A
   FERRETTI A, 1991, LIPIDS, V26, P500, DOI 10.1007/BF02536593
   FOLCH J, 1957, J BIOL CHEM, V226, P497
   FREEDMAN LS, 1990, CANCER RES, V50, P5710
   HEBER D, 1991, NUTRITION, V7, P137
   Hunter DJ, 1996, NEW ENGL J MED, V334, P356, DOI 10.1056/NEJM199602083340603
   INGRAM DM, 1987, JNCI-J NATL CANCER I, V79, P1225
   KAIZER L, 1989, NUTR CANCER, V12, P61, DOI 10.1080/01635588909514002
   Larsson SC, 2004, AM J CLIN NUTR, V79, P935
   Liaw YP, 2005, NUTR RES, V25, P823, DOI 10.1016/j.nutres.2005.08.006
   LONDON SJ, 1991, AM J CLIN NUTR, V54, P340, DOI 10.1093/ajcn/54.2.340
   Mann N, 1997, LIPIDS, V32, P635, DOI 10.1007/s11745-997-0081-5
   PRAKASH C, 1994, AM J CLIN NUTR, V60, P369, DOI 10.1093/ajcn/60.3.369
   PRENTICE R, 1990, JNCI-J NATL CANCER I, V82, P129, DOI 10.1093/jnci/82.2.129
   Prentice RL, 2006, JAMA-J AM MED ASSOC, V295, P629, DOI 10.1001/jama.295.6.629
   PRENTICE RL, 1990, CANCER CAUSE CONTROL, V1, P81, DOI 10.1007/BF00053187
   Raatz SK, 2001, J NUTR, V131, P231
   REICH R, 1989, BIOCHEM BIOPH RES CO, V160, P559, DOI 10.1016/0006-291X(89)92469-8
   Richards JA, 2003, J CLIN ENDOCR METAB, V88, P2810, DOI 10.1210/jc.2002-021475
   Saadatian-Elahi M, 2004, INT J CANCER, V111, P584, DOI 10.1002/ijc.20284
   SIKLOSI G, 1984, ACTA MED HUNG, V41, P203
   SIKLOSI G, 1984, ACTA MED HUNG, V41, P213
   SIKLOSI G, 1984, ACTA MED HUNG, V41, P195
   Smith-Warner SA, 2001, INT J CANCER, V92, P767, DOI 10.1002/1097-0215(20010601)92:5<767::AID-IJC1247>3.0.CO;2-0
   Terry PD, 2003, AM J CLIN NUTR, V77, P532, DOI 10.1093/ajcn/77.3.532
   Thiébaut ACM, 2007, JNCI-J NATL CANCER I, V99, P451, DOI 10.1093/jnci/djk094
   Wendel M, 2009, ANTI-CANCER AGENT ME, V9, P457, DOI 10.2174/1871520610909040457
   Wu AH, 2005, AM J CLIN NUTR, V81, P1133
   Wu AH, 1999, J NATL CANCER I, V91, P529, DOI 10.1093/jnci/91.6.529
   WYNDER EL, 1986, CANCER-AM CANCER SOC, V58, P1804, DOI 10.1002/1097-0142(19861015)58:8+<1804::AID-CNCR2820581404>3.0.CO;2-N
   Yamada T, 2000, ATHEROSCLEROSIS, V153, P469, DOI 10.1016/S0021-9150(00)00431-7
   Zhou J, 2005, CANCER RES, V65, P657
   ZIEGLER RG, 1993, JNCI-J NATL CANCER I, V85, P1819, DOI 10.1093/jnci/85.22.1819
NR 43
TC 27
Z9 29
U1 1
U2 11
PU ROUTLEDGE JOURNALS, TAYLOR & FRANCIS LTD
PI ABINGDON
PA 2-4 PARK SQUARE, MILTON PARK, ABINGDON OX14 4RN, OXON, ENGLAND
SN 0163-5581
EI 1532-7914
J9 NUTR CANCER
JI Nutr. Cancer
PD AUG-SEP 15
PY 2011
VL 63
IS 6
BP 930
EP 939
DI 10.1080/01635581.2011.589957
PG 10
WC Oncology; Nutrition & Dietetics
SC Oncology; Nutrition & Dietetics
GA 823GX
UT WOS:000295111600013
PM 21745038
DA 2025-02-23
ER

PT J
AU Cross, AJ
   Major, JM
   Sinha, R
AF Cross, Amanda J.
   Major, Jacqueline M.
   Sinha, Rashmi
TI Urinary Biomarkers of Meat Consumption
SO CANCER EPIDEMIOLOGY BIOMARKERS & PREVENTION
LA English
DT Article
ID 3-methylhistidine excretion; taurine levels; protein; diet; 1-methylhistidine; derivatives; metabolism; creatinine; disease; marker
AB Background: Meat intake has been positively associated with incidence and mortality of chronic diseases, including diabetes, heart disease, and several different cancers, in observational studies by using self-report methods of dietary assessment; however, these dietary assessment methods are subject to measurement error. One method to circumvent such errors is the use of biomarkers of dietary intake, but currently there are no accepted biomarkers for meat intake. Methods: We investigated four analytes (creatinine, taurine, 1-methylhistidine, and 3-methylhistidine) specifically found in meat and excreted in urine. Twenty-four-hour urine samples were collected from 17 individuals on controlled diets containing varying levels of meat: vegetarian (0 g/d), low red meat (60 g/d), medium red meat (120 g/d), and high red meat (420 g/d), as part of two randomized crossover feeding studies. Results: When compared with the low red meat diet or the vegetarian diet, the urinary levels of all four analytes were significantly higher in urine samples collected after 15 days of a high red meat diet (P < 0.0001). Only urinary 1-methylhistidine and 3-methylhistidine were statistically significantly different for every diet type, increasing as the amount of meat in the diet increased (P < 0.01 for 1-methylhistidine and P < 0.05 for 3-methylhistidine). Furthermore, urinary excretion of 1-methylhistidine and 3-methylhistidine elevated with increasing meat intake in every individual. Conclusion: Urinary 1-methylhistidine and 3-methylhistidine may be good biomarkers of meat intake. Impact: To determine the public health impact of red meat on cancer risk, biomarkers are crucial to estimate true intake; these potential biomarkers should be further investigated in free-living populations. Cancer Epidemiol Biomarkers Prev; 20(6); 1107-11. (C)2011 AACR.
C1 [Cross, Amanda J.; Major, Jacqueline M.; Sinha, Rashmi] NCI, Nutr Epidemiol Branch, Div Canc Epidemiol & Genet, NIH,Dept Hlth & Human Serv, Rockville, MD 20852 USA.
C3 National Institutes of Health (NIH) - USA; NIH National Cancer Institute (NCI); NIH National Cancer Institute- Division of Cancer Epidemiology & Genetics
RP Cross, AJ (corresponding author), NCI, Nutr Epidemiol Branch, Div Canc Epidemiol & Genet, NIH,Dept Hlth & Human Serv, 6120 Execut Blvd EPS,Suite 320, Rockville, MD 20852 USA.
EM crossa@mail.nih.gov
FU Intramural NIH HHS [Z99 CA999999] Funding Source: Medline; National Cancer Institute [ZIACP010199] Funding Source: NIH RePORTER
CR [Anonymous], 2007, FOOD NUTR PHYS ACT P, V0, P0
   Aune D, 2009, DIABETOLOGIA, V52, P2277, DOI 10.1007/s00125-009-1481-x
   BINGHAM S, 1983, CLIN SCI, V64, P629, DOI 10.1042/cs0640629
   BINGHAM SA, 1985, AM J CLIN NUTR, V42, P1276, DOI 10.1093/ajcn/42.6.1276
   BLOCK WD, 1965, J NUTR, V85, P419, DOI 10.1093/jn/85.4.419
   Cross AJ, 2003, CANCER RES, V63, P2358
   DATTA SP, 1951, NATURE, V168, P296, DOI 10.1038/168296a0
   Dragsted LO, 2010, MEAT SCI, V84, P301, DOI 10.1016/j.meatsci.2009.08.028
   ELIA M, 1980, CLIN SCI, V59, P509, DOI 10.1042/cs0590509
   FABINY DL, 1971, CLIN CHEM, V17, P696
   Freedman LS, 2010, AM J EPIDEMIOL, V172, P836, DOI 10.1093/aje/kwq194
   FULLER L, 1982, P NUTR SOC, V41, P0
   HUSZAR G, 1983, BRIT J NUTR, V49, P287, DOI 10.1079/BJN19830037
   IRVING CS, 1986, LIFE SCI, V38, P491, DOI 10.1016/0024-3205(86)90027-5
   JACOBSEN JG, 1968, PHYSIOL REV, V48, P424, DOI 10.1152/physrev.1968.48.2.424
   LAIDLAW SA, 1988, AM J CLIN NUTR, V47, P660, DOI 10.1093/ajcn/47.4.660
   LONG CL, 1975, METABOLISM, V24, P929, DOI 10.1016/0026-0495(75)90084-0
   LUKASKI H, 1980, METABOLISM, V29, P758, DOI 10.1016/0026-0495(80)90199-7
   LYKKEN GI, 1980, AM J CLIN NUTR, V33, P2674, DOI 10.1093/ajcn/33.12.2674
   MARLISS EB, 1979, AM J CLIN NUTR, V32, P1617, DOI 10.1093/ajcn/32.8.1617
   MCKEOWNEYSSEN GE, 1986, AM J EPIDEMIOL, V124, P94, DOI 10.1093/oxfordjournals.aje.a114374
   Micha R, 2010, CIRCULATION, V121, P2271, DOI 10.1161/CIRCULATIONAHA.109.924977
   Myint T, 2000, AM J EPIDEMIOL, V152, P752, DOI 10.1093/aje/152.8.752
   Sinha R, 2009, ARCH INTERN MED, V169, P562, DOI 10.1001/archinternmed.2009.6
   SJOLIN J, 1987, METABOLISM, V36, P1175, DOI 10.1016/0026-0495(87)90245-9
   THOMPSON DE, 1977, J NUTR, V107, P673, DOI 10.1093/jn/107.4.673
NR 26
TC 103
Z9 114
U1 0
U2 26
PU AMER ASSOC CANCER RESEARCH
PI PHILADELPHIA
PA 615 CHESTNUT ST, 17TH FLOOR, PHILADELPHIA, PA 19106-4404 USA
SN 1055-9965
EI 1538-7755
J9 CANCER EPIDEM BIOMAR
JI Cancer Epidemiol. Biomarkers Prev.
PD JUN 15
PY 2011
VL 20
IS 6
BP 1107
EP 1111
DI 10.1158/1055-9965.EPI-11-0048
PG 5
WC Oncology; Public, Environmental & Occupational Health
SC Oncology; Public, Environmental & Occupational Health
GA 773LK
UT WOS:000291308600007
PM 21527577
DA 2025-02-23
ER

PT J
AU Heymach, JV
   Shackleford, TJ
   Tran, HT
   Yoo, SY
   Do, KA
   Wergin, M
   Saintigny, P
   Vollmer, RT
   Polascik, TJ
   Snyder, DC
   Ruffin, MT
   Yan, SY
   Dewhirst, M
   Kunnumakkara, AB
   Aggarwal, BB
   Demark-Wahnefried, W
AF Heymach, John V.
   Shackleford, Terry J.
   Tran, Hai T.
   Yoo, Suk-Young
   Do, Kim-Anh
   Wergin, Melanie
   Saintigny, Pierre
   Vollmer, Robin T.
   Polascik, Thomas J.
   Snyder, Denise C.
   Ruffin, Mack T.
   Yan, Shaoyu
   Dewhirst, Mark
   Kunnumakkara, Ajaikumar B.
   Aggarwal, Bharat B.
   Demark-Wahnefried, Wendy
TI Effect of Low-Fat Diets on Plasma Levels of NF-κB-Regulated Inflammatory Cytokines and Angiogenic Factors in Men with Prostate Cancer
SO CANCER PREVENTION RESEARCH
LA English
DT Article
ID tumor-necrosis-factor; growth-factor; mononuclear-cells; obesity; prevention; eotaxin; trial; risk; chemoattractant; proliferation
AB Diet, nutritional status, and certain dietary supplements are postulated to influence the development and progression of prostate cancer. Angiogenesis and inflammation are central to tumor growth and progression, but the effect of diet on these processes remains uncertain. We explored changes in 50 plasma cytokines and angiogenic factors (CAF) in 145 men with prostate cancer enrolled in a preoperative, randomized controlled phase II trial with four arms: control (usual diet), low-fat (LF) diet, flaxseed-supplemented (FS) diet, and FS+LS diet. The mean duration of dietary intervention was 30 to 31 days. Among the individual arms, the largest number of significant changes (baseline vs. preoperative follow-up) was observed in the LF arm, with 19 CAFs decreasing and one increasing (P < 0.05). Compared with the control arm, 6 CAFs-including proangiogenic factors (stromal-cell derived-1 alpha) and myeloid factors (granulocyte-colony-stimulating factor, macrophage colony-stimulating factor)-all decreased in the LF arm compared with controls; three and four CAFs changed in the FS and FS+LF arms, respectively. Weight loss occurred in the LF arms and significantly correlated with VEGF decreases (P < 0.001). The CAFs that changed in the LF arm are all known to be regulated by NF-kappa B, and a pathway analysis identified NF-kappa B as the most likely regulatory network associated with these changes in the LF arm but not in the FS-containing arms. These results suggest that a LF diet without flaxseed may reduce levels of specific inflammatory CAFs and suggests that the NF-kB pathway may be a mediator of these changes. Cancer Prev Res; 4(10); 1590-8. (C) 2011 AACR.
C1 [Heymach, John V.; Shackleford, Terry J.; Tran, Hai T.; Saintigny, Pierre; Yan, Shaoyu] Univ Texas MD Anderson Canc Ctr, Dept Thorac Head & Neck Med Oncol, Houston, TX 77030 USA.
   [Heymach, John V.] Univ Texas MD Anderson Canc Ctr, Dept Canc Biol, Houston, TX 77030 USA.
   [Yoo, Suk-Young] Univ Texas MD Anderson Canc Ctr, Dept Bioinformat & Computat Biol, Houston, TX 77030 USA.
   [Do, Kim-Anh] Univ Texas MD Anderson Canc Ctr, Dept Biostat, Houston, TX 77030 USA.
   [Aggarwal, Bharat B.] Univ Texas MD Anderson Canc Ctr, Dept Expt Therapeut, Houston, TX 77030 USA.
   [Demark-Wahnefried, Wendy] Univ Texas MD Anderson Canc Ctr, Div Canc Prevent & Populat Sci, Houston, TX 77030 USA.
   [Wergin, Melanie] Duke Univ, Med Ctr, Dept Radiat Oncol, Durham, NC USA.
   [Vollmer, Robin T.; Dewhirst, Mark] Durham VA Med Ctr, Dept Pathol, Durham, NC USA.
   [Vollmer, Robin T.] Durham VA Med Ctr, Dept Surg Pathol & Cytopathol, Durham, NC USA.
   [Polascik, Thomas J.] Div Urol Surg, Durham, NC USA.
   [Polascik, Thomas J.] Duke Prostate Ctr, Durham, NC USA.
   [Snyder, Denise C.] Duke Univ, Sch Nursing, Durham, NC USA.
   [Ruffin, Mack T.] Univ Michigan, Dept Family Med, Ann Arbor, MI 48109 USA.
   [Ruffin, Mack T.; Kunnumakkara, Ajaikumar B.] Univ Michigan, Community Clin Oncol Program Res Base, Ann Arbor, MI 48109 USA.
   [Demark-Wahnefried, Wendy] Univ Alabama Birmingham, Dept Nutr Sci, Birmingham, AL 35294 USA.
   [Demark-Wahnefried, Wendy] Univ Alabama Birmingham, Ctr Comprehens Canc, Birmingham, AL 35294 USA.
C3 University of Texas System; UTMD Anderson Cancer Center; University of Texas System; UTMD Anderson Cancer Center; University of Texas System; UTMD Anderson Cancer Center; University of Texas System; UTMD Anderson Cancer Center; University of Texas System; UTMD Anderson Cancer Center; University of Texas System; UTMD Anderson Cancer Center; Duke University; US Department of Veterans Affairs; Veterans Health Administration (VHA); Durham VA Medical Center; US Department of Veterans Affairs; Veterans Health Administration (VHA); Durham VA Medical Center; Duke University; University of Michigan System; University of Michigan; University of Michigan System; University of Michigan; University of Alabama System; University of Alabama Birmingham; University of Alabama System; University of Alabama Birmingham
RP Heymach, JV (corresponding author), Univ Texas MD Anderson Canc Ctr, Dept Thorac Head & Neck Med Oncol, Unit 432,1515 Holcombe Blvd, Houston, TX 77030 USA.
EM jheymach@mdanderson.org
FU NIH [CA85740, CA07464830, M01-RR-30, CA16672]; The University of Texas MD Anderson Cancer Center; SPORE in Prostate Cancer at MD Anderson Cancer Center [CA90270]; Damon Runyon Cancer Research Foundation [CI 24-04]; American Society for Clinical Oncology
CR Adlercreutz H, 2000, J NUTR, V130, P658S, DOI 10.1093/jn/130.3.658S
   AGGARWAL BB, 1985, NATURE, V318, P665, DOI 10.1038/318665a0
   Aggarwal BB, 2004, CANCER CELL, V6, P203, DOI 10.1016/j.ccr.2004.09.003
   Aggarwal BB, 2009, CLIN CANCER RES, V15, P425, DOI 10.1158/1078-0432.CCR-08-0149
   Aljada A, 2004, AM J CLIN NUTR, V79, P682
   Aronson WJ, 2010, J UROLOGY, V183, P345, DOI 10.1016/j.juro.2009.08.104
   Balkwill F, 2009, NAT REV CANCER, V9, P361, DOI 10.1038/nrc2628
   BORRIELLO SP, 1985, J APPL BACTERIOL, V58, P37, DOI 10.1111/j.1365-2672.1985.tb01427.x
   Bostwick DG, 2004, CANCER-AM CANCER SOC, V101, P2371, DOI 10.1002/cncr.20408
   Carlsen H, 2009, GENES NUTR, V4, P215, DOI 10.1007/s12263-009-0133-6
   Chen LH, 2007, MOL CANCER THER, V6, P2581, DOI 10.1158/1535-7163.MCT-07-0220
   Chen LH, 2009, J NUTR, V139, P653, DOI 10.3945/jn.108.101832
   Chiang SH, 2009, CELL, V138, P961, DOI 10.1016/j.cell.2009.06.046
   Crandall DL, 1997, MICROCIRCULATION-LON, V4, P211, DOI 10.3109/10739689709146786
   Demark-Wahnefried W, 2008, CANCER EPIDEM BIOMAR, V17, P3577, DOI 10.1158/1055-9965.EPI-08-0008
   Demark-Wahnefried W, 2008, CLIN TRIALS, V5, P262, DOI 10.1177/1740774508091676
   Doyle C, 2006, CA-CANCER J CLIN, V56, P323, DOI 10.3322/canjclin.56.6.323
   Freedland SJ, 2004, J CLIN ONCOL, V22, P446, DOI 10.1200/JCO.2004.04.181
   Freedland SJ, 2008, PROSTATE, V68, P11, DOI 10.1002/pros.20683
   Freedland SJ, 2007, EPIDEMIOL REV, V29, P88, DOI 10.1093/epirev/mxm006
   GarciaZepeda EA, 1996, J IMMUNOL, V157, P5613
   GarciaZepeda EA, 1996, NAT MED, V2, P449, DOI 10.1038/nm0496-449
   Ghanim H, 2004, CIRCULATION, V110, P1564, DOI 10.1161/01.CIR.0000142055.53122.FA
   Gong ZH, 2006, CANCER EPIDEM BIOMAR, V15, P1977, DOI 10.1158/1055-9965.EPI-06-0477
   Hanrahan EO, 2010, J CLIN ONCOL, V28, P193, DOI 10.1200/JCO.2009.22.4279
   Housa D, 2006, PHYSIOL RES, V55, P233, DOI 10.33549/physiolres.930848
   Hsing AW, 2007, AM J CLIN NUTR, V86, P843S, DOI 10.1093/ajcn/86.3.843S
   Huang CY, 2009, J CELL PHYSIOL, V221, P204, DOI 10.1002/jcp.21846
   Hursting SD, 2011, CANCER PREV RES, V4, P285, DOI 10.1158/1940-6207.CAPR-11-0056
   Jemal A, 2010, CANCER EPIDEM BIOMAR, V19, P1893, DOI 10.1158/1055-9965.EPI-10-0437
   Jiao P, 2009, DIABETES, V58, P104, DOI 10.2337/db07-1344
   Kopetz S, 2010, J CLIN ONCOL, V28, P453, DOI 10.1200/JCO.2009.24.8252
   Kumar A, 2004, J MOL MED, V82, P434, DOI 10.1007/s00109-004-0555-y
   Kunnumakkara AB, 2007, CANCER RES, V67, P3853, DOI 10.1158/0008-5472.CAN-06-4257
   Kushi LH, 2006, CA-CANCER J CLIN, V56, P254, DOI 10.3322/canjclin.56.5.254
   Lin WW, 2007, J CLIN INVEST, V117, P1175, DOI 10.1172/JCI31537
   Lin X, 2001, ANTICANCER RES, V21, P3995
   Mantovani A, 2004, TRENDS IMMUNOL, V25, P677, DOI 10.1016/j.it.2004.09.015
   Mavropoulos JC, 2009, CANCER PREV RES, V2, P557, DOI 10.1158/1940-6207.CAPR-08-0188
   Nelson WG, 2003, NEW ENGL J MED, V349, P366, DOI 10.1056/NEJMra021562
   Park BK, 2007, NAT MED, V13, P62, DOI 10.1038/nm1519
   Park EJ, 2010, CELL, V140, P197, DOI 10.1016/j.cell.2009.12.052
   Ruan H, 2002, DIABETES, V51, P1319, DOI 10.2337/diabetes.51.5.1319
   Rupnick MA, 2002, P NATL ACAD SCI USA, V99, P10730, DOI 10.1073/pnas.162349799
   Salcedo R, 2001, J IMMUNOL, V166, P7571, DOI 10.4049/jimmunol.166.12.7571
   Shoelson SE, 2007, GASTROENTEROLOGY, V132, P2169, DOI 10.1053/j.gastro.2007.03.059
   Subbaramaiah K, 2011, CANCER PREV RES, V4, P329, DOI 10.1158/1940-6207.CAPR-10-0381
   Taylor CT, 2009, ANN NY ACAD SCI, V1177, P178, DOI 10.1111/j.1749-6632.2009.05024.x
   Tymchuk CN, 2001, J UROLOGY, V166, P1185, DOI 10.1016/S0022-5347(05)65943-5
   Van Patten CL, 2008, J UROLOGY, V180, P2314, DOI 10.1016/j.juro.2008.08.078
   Van Patten CL, 2008, J UROLOGY, V180, P721
   Vasudevan AR, 2006, J CLIN ENDOCR METAB, V91, P256, DOI 10.1210/jc.2005-1280
   Vendrell J, 2004, OBES RES, V12, P962, DOI 10.1038/oby.2004.118
   Zhang QX, 1997, J SURG RES, V67, P147, DOI 10.1006/jsre.1996.4983
NR 54
TC 42
Z9 44
U1 0
U2 7
PU AMER ASSOC CANCER RESEARCH
PI PHILADELPHIA
PA 615 CHESTNUT ST, 17TH FLOOR, PHILADELPHIA, PA 19106-4404 USA
SN 1940-6207
EI 1940-6215
J9 CANCER PREV RES
JI Cancer Prev. Res.
PD OCT 15
PY 2011
VL 4
IS 10
BP 1590
EP 1598
DI 10.1158/1940-6207.CAPR-10-0136
PG 9
WC Oncology
SC Oncology
GA 829XP
UT WOS:000295620000011
PM 21764858
DA 2025-02-23
ER

PT J
AU Carter, GBC
   Katz, ML
   Ferketich, AK
   Clinton, SK
   Grainger, EM
   Paskett, ED
   Bloomfield, CD
AF Carter, Gebra B. Cuyun
   Katz, Mira L.
   Ferketich, Amy K.
   Clinton, Steven K.
   Grainger, Elizabeth M.
   Paskett, Electra D.
   Bloomfield, Clara D.
TI Dietary Intake, Food Processing, and Cooking Methods Among Amish and Non-Amish Adults Living in Ohio Appalachia: Relevance to Nutritional Risk Factors for Cancer
SO NUTRITION AND CANCER-AN INTERNATIONAL JOURNAL
LA English
DT Article
ID prevention
AB This study's purpose was to examine the source, storage, preparation, and intake of food among Amish and non-Amish adults to understand dietary practices as a potential contributing factor to lower cancer incidence rates. Interviews were conducted with a random sample of 134 Amish and 154 non-Amish adults including questions about dietary practices and a 24-h dietary recall. Amish compared to non-Amish adults reported (1) less refrigeration in homes (85% vs. 100%, P < .01); (2) rarely/never obtaining food from restaurants and grocery stores (P < .01); (3) consuming less alcohol (P < .01); (4) consuming fewer daily servings of vegetables (males: 1.2 vs. 1.9 servings/day, P < .01; females: 1.0 vs. 2.1 servings/day, P < .01); and (5) a greater percentage of energy from saturated fat (males: 16.7% vs. 12.6%, P < .01; females: 16.3% vs. 12.0%, P < .01). Amish males reported greater amount of energy intake (2780 kcal vs. 2298 kcal, P = .03) compared to non-Amish males. Amish and non-Amish dietary patterns show some differences that may impact cancer although neither group achieves current diet and cancer prevention guidelines. Lifestyle factors, screening, and healthcare access may be contributing to the lower cancer incidence rates among the Amish and these results suggest areas of intervention to reduce the cancer burden.
C1 [Carter, Gebra B. Cuyun; Katz, Mira L.; Ferketich, Amy K.] Ohio State Univ, Coll Publ Hlth, Columbus, OH 43210 USA.
   [Katz, Mira L.; Ferketich, Amy K.; Clinton, Steven K.; Paskett, Electra D.; Bloomfield, Clara D.] Ohio State Univ, Ctr Comprehens Canc, Columbus, OH 43210 USA.
   [Clinton, Steven K.; Grainger, Elizabeth M.; Paskett, Electra D.; Bloomfield, Clara D.] Ohio State Univ, Coll Med, Columbus, OH 43210 USA.
C3 University System of Ohio; Ohio State University; University System of Ohio; Ohio State University; James Cancer Hospital & Solove Research Institute; University System of Ohio; Ohio State University
RP Katz, ML (corresponding author), Ohio State Univ, Coll Publ Hlth, Suite 525,1590 N High St, Columbus, OH 43210 USA.
EM mira.katz@osumc.edu
FU NIH [1 P50CA015632, 5 P30CA16058-31, CA 107079]; Coleman Leukemia Research
CR Agudo A, 2002, PUBLIC HEALTH NUTR, V5, P1179, DOI 10.1079/PHN2002398
   [Anonymous], 2005, DIET GUID AM, V0, P0
   BLOCK G, 1989, PREV MED, V18, P653, DOI 10.1016/0091-7435(89)90036-4
   DOLL R, 1981, JNCI-J NATL CANCER I, V66, P1191, DOI 10.1093/jnci/66.6.1192
   Donnermeyer JF, 1999, LESSONS LIVING PRACT, V0, P0
   Doyle C, 2006, CA-CANCER J CLIN, V56, P323, DOI 10.3322/canjclin.56.6.323
   English DR, 2004, CANCER EPIDEM BIOMAR, V13, P1509
   Ferketich AK, 2008, DISTRIBUTION S UNPUB, V0, P0
   Ferketich AK, 2008, J RURAL HEALTH, V24, P84, DOI 10.1111/j.1748-0361.2008.00141.x
   Guthrie JF, 2002, J NUTR EDUC BEHAV, V34, P140, DOI 10.1016/S1499-4046(06)60083-3
   Hostetler, 1993, AMISH SOC 4, V0, P0
   IPAQ Core Group, 2001, IPAQ INT PHYS ACT QU, V0, P0
   Johnson RK, 2002, OBES RES, V10, P63S, DOI 10.1038/oby.2002.192
   Key T, 2004, PUBLIC HEALTH NUTR, V7, P187, DOI 10.1079/PHN2003588
   Kushi LH, 2006, CA-CANCER J CLIN, V56, P254, DOI 10.3322/canjclin.56.5.254
   LEVINSON RM, 1989, AM J PREV MED, V5, P150, DOI 10.1016/S0749-3797(18)31096-1
   National Toxicology Program United States Public Health Service, 1980, ANN REP CARC, V0, P0
   Norat T, 2005, J NATL CANCER I, V97, P906, DOI 10.1093/jnci/dji164
   [Research WCRFAICR. World Cancer Research Fund/American Institute for Cancer Research (WCRF/AICR) World Cancer Research Fund/American Institute for Cancer Research (WCRF/AICR)], 2007, FOOD NUTR PHYS ACT P, V0, P0
   Riboli E, 2002, IARC SCI PUBL, V0, P0
   Weale VW, 1980, EATING PATTERNS FOOD, V0, P0
   Westman JA, 2010, CANCER CAUSE CONTROL, V21, P69, DOI 10.1007/s10552-009-9435-7
   Willett WC, 1995, ENVIRON HEALTH PERSP, V103, P165, DOI 10.1289/ehp.95103s8165
   World Health Organization International Agency for Research on Cancer, 1988, IARC MON EV CARC RIS, V0, P416
NR 25
TC 10
Z9 11
U1 1
U2 12
PU ROUTLEDGE JOURNALS, TAYLOR & FRANCIS LTD
PI ABINGDON
PA 2-4 PARK SQUARE, MILTON PARK, ABINGDON OX14 4RN, OXON, ENGLAND
SN 0163-5581
EI 1532-7914
J9 NUTR CANCER
JI Nutr. Cancer
PD JUN 15
PY 2011
VL 63
IS 8
BP 1208
EP 1217
DI 10.1080/01635581.2011.607547
PG 10
WC Oncology; Nutrition & Dietetics
SC Oncology; Nutrition & Dietetics
GA 880HM
UT WOS:000299396600006
PM 22026912
DA 2025-02-23
ER

PT J
AU De Stefani, E
   Deneo-Pellegrini, H
   Ronco, AL
   Correa, P
   Boffetta, P
   Aune, D
   Acosta, G
   Mendilaharsu, M
   Luaces, ME
   Landó, G
   Silva, C
AF De Stefani, Eduardo
   Deneo-Pellegrini, Hugo
   Ronco, Alvaro L.
   Correa, Pelayo
   Boffetta, Paolo
   Aune, Dagfinn
   Acosta, Gisele
   Mendilaharsu, Maria
   Luaces, Maria E.
   Lando, Gabriel
   Silva, Cecilia
TI Dietary Patterns and Risk of Colorectal Cancer: a Factor Analysis in Uruguay
SO ASIAN PACIFIC JOURNAL OF CANCER PREVENTION
LA English
DT Article
DE Colorectal cancer; dietary patterns; factor analysis; principal components
ID heterocyclic amines; rectal-cancer; colon-cancer; consumption; index
AB In the time period 1996-2004, a case-control study of colorectal cancer was conducted in Montevideo, Uruguay. The study included 610 cases and 1,220 controls, frequency matched for age, sex, and residence. All cases were newly diagnosed and microscopically confirmed and controls were drawn from the same hospitals. Controls were submitted to factor analysis (principal components method) and 4 dietary patterns for men (prudent, traditional, Western, drinker) and 3 for women (prudent, Western, drinker) were retained. These were rotated and normalized by the Kaiser method. Scores were applied to all participants (cases and controls) and odds ratios were estimated by logistic regression and polynomial regression. The Western pattern showed an OR of 2.62 (95 % CI 1.36-5.08) for colon cancer among men, and women displayed a similar increase in risk. However, rectal cancer was not associated with this diet, rather being inversely associated with the prudent and traditional patterns among men (OR 0.49, 95 % CI 0.28-0.57 for the traditional pattern). In conclusion, whereas the Western pattern was directly associated with colon cancer, the prudent pattern was strongly protective for rectal cancer.
C1 [De Stefani, Eduardo; Deneo-Pellegrini, Hugo; Acosta, Gisele; Mendilaharsu, Maria; Luaces, Maria E.; Lando, Gabriel; Silva, Cecilia] Univ Maldonado, Hosp Clin, Fac Med, Dept Anat Patol,Grp Epidemiol, Maldonado, Uruguay.
   [Ronco, Alvaro L.] Univ Maldonado, Dept Epidemiol & Metodos Cient, Maldonado, Uruguay.
   [Correa, Pelayo] Vanderbilt Univ, Med Ctr, Div Gastroenterol Hepatol & Nutr, Nashville, TN USA.
   [Boffetta, Paolo] Mt Sinai Sch Med, New York, NY USA.
   [Aune, Dagfinn] Univ London Imperial Coll Sci Technol & Med, Dept Epidemiol & Biostat, London, England.
C3 Vanderbilt University; Icahn School of Medicine at Mount Sinai; Imperial College London
RP De Stefani, E (corresponding author), Univ Maldonado, Hosp Clin, Fac Med, Dept Anat Patol,Grp Epidemiol, Maldonado, Uruguay.
EM edestefani@gmail.com
FU International Agency for Research on Cancer, Lyon, France
CR [Anonymous], 2007, STAT STAT SOFTW REL, V0, P0
   Baan R, 2007, LANCET ONCOL, V8, P292, DOI 10.1016/S1470-2045(07)70099-2
   Balder HF, 2003, J NUTR, V133, P4246, DOI 10.1093/jn/133.12.4246
   Barrios E, 2010, III ATLAS DE INCIDENCIA DE CANCER EN EL URUGUAY 2002-2006, V0, P0
   Bravi F, 2010, CANCER CAUSE CONTROL, V21, P1911, DOI 10.1007/s10552-010-9619-1
   Breslow NE, 1980, STAT METHODS CANC RE, VI, P32
   Butler LM, 2008, BRIT J CANCER, V99, P1511, DOI 10.1038/sj.bjc.6604678
   DeStefani E, 1997, INT J ONCOL, V10, P573
   Dixon LB, 2004, AM J CLIN NUTR, V80, P1003, DOI 10.1093/ajcn/80.4.1003
   Flood A, 2008, AM J CLIN NUTR, V88, P176, DOI 10.1093/ajcn/88.1.176
   Fung T, 2003, ARCH INTERN MED, V163, P309, DOI 10.1001/archinte.163.3.309
   GIOVANNUCCI E, 1995, CANCER CAUSE CONTROL, V6, P164, DOI 10.1007/BF00052777
   Gorsuch RL, 2008, FACTOR ANALYSIS, V2nd, P0
   Harman HH, 1976, MODERN FACTOR ANAL, V0, P0
   Hu FB, 2002, CURR OPIN LIPIDOL, V13, P3, DOI 10.1097/00041433-200202000-00002
   *IARC, 2010, IARC MON EV CARC RIS, V96, P544
   Jacobs DR, 2003, AM J CLIN NUTR, V78, P508S, DOI 10.1093/ajcn/78.3.508S
   KAISER HF, 1974, PSYCHOMETRIKA, V39, P31, DOI 10.1007/BF02291575
   Kesse E, 2006, AM J EPIDEMIOL, V164, P1085, DOI 10.1093/aje/kwj324
   Kim JO, 1978, QUANTITATIVE APPL SO, V14, P0
   Kim MK, 2005, INT J CANCER, V115, P790, DOI 10.1002/ijc.20943
   Kline P, 2002, EASY GUIDE FACTOR AN, V0, P0
   Koushik A, 2007, JNCI-J NATL CANCER I, V99, P1471, DOI 10.1093/jnci/djm155
   Matos E, 2002, MUTAT RES-FUND MOL M, V506, P243, DOI 10.1016/S0027-5107(02)00171-9
   MICHELS KB, 2001, J NATL CANCER I, V93, P1740
   Miller PE, 2010, J NUTR, V140, P1267, DOI 10.3945/jn.110.121780
   RANDALL E, 1992, NUTR CANCER, V18, P265, DOI 10.1080/01635589209514227
   Ronco AL, 2006, INT J CANCER, V119, P1672, DOI 10.1002/ijc.22021
   Rothman KJ, 2008, MODERN EPIDEMIOLOGY, VThird, P303
   Sinha R, 2002, MUTAT RES-FUND MOL M, V506, P197, DOI 10.1016/S0027-5107(02)00166-5
   Slattery ML, 2008, AM J CLIN NUTR, V88, P14, DOI 10.1093/ajcn/88.1.14
   Slattery ML, 1998, AM J EPIDEMIOL, V148, P4, DOI 10.1093/aje/148.1.4-a
   Terry P, 2001, AM J EPIDEMIOL, V154, P1143, DOI 10.1093/aje/154.12.1143
   Thomson GH, 1951, FACTORIAL ANAL HUMAN, V5th, P0
   Turner ND, 2009, ACTA HORTIC, V841, P237
   Weisburger JH, 2002, MUTAT RES-FUND MOL M, V506, P9, DOI 10.1016/S0027-5107(02)00147-1
   Williams CD, 2009, CANCER EPIDEM BIOMAR, V18, P1552, DOI 10.1158/1055-9965.EPI-08-1146
   World Cancer Research Fund / American Institute for Cancer research, 2007, FOOD, V0, Physical Activity
NR 38
TC 20
Z9 22
U1 0
U2 4
PU ASIAN PACIFIC ORGANIZATION CANCER PREVENTION
PI GYEONGGI-DO
PA APJCP HEAD OFFICE, KOREAN NATL CANCER CENTER, 323 ILAN -RO, ILSANDONG-GU, GOYANG-SI, GYEONGGI-DO, 410-769, SOUTH KOREA
SN 1513-7368
EI 
J9 ASIAN PAC J CANCER P
JI Asian Pac. J. Cancer Prev.
PD JUN 15
PY 2011
VL 12
IS 3
BP 753
EP 759
DI 
PG 7
WC Oncology
SC Oncology
GA 798AR
UT WOS:000293173100032
PM 21627378
DA 2025-02-23
ER

PT J
AU Tao, MH
   Mason, JB
   Marian, C
   McCann, SE
   Platek, ME
   Millen, A
   Ambrosone, C
   Edge, SB
   Krishnan, SS
   Trevisan, M
   Shields, PG
   Freudenheim, JL
AF Tao, Meng-Hua
   Mason, Joel B.
   Marian, Catalin
   McCann, Susan E.
   Platek, Mary E.
   Millen, Amy
   Ambrosone, Christine
   Edge, Stephen B.
   Krishnan, Shiva S.
   Trevisan, Maurizio
   Shields, Peter G.
   Freudenheim, Jo L.
TI Promoter Methylation of E-Cadherin, p16, and RAR-β<sub>2</sub> Genes in Breast Tumors and Dietary Intake of Nutrients Important in One-Carbon Metabolism
SO NUTRITION AND CANCER-AN INTERNATIONAL JOURNAL
LA English
DT Article
ID moderate folate-depletion; sporadic colorectal-cancer; plasma total homocysteine; dna methylation; clinicopathological features; hypermethylation profile; colon-cancer; risk; women; riboflavin
AB Aberrant DNA methylation plays a critical role in carcinogenesis, and the availability of dietary factors involved in 1-carbon metabolism may contribute to aberrant DNA methylation. We investigated the association of intake of folate, vitamins B-2, B-6, B-12, and methionine with promoter methylation of E-cadherin, p16, and RAR-beta(2) genes in archived tumor tissues from incident, primary breast cancer cases in a population-based case-control study. Real-time methylation-specific PCR was performed on 803 paraffin-embedded samples; usual dietary intake was queried from a food frequency questionnaire. Unconditional logistic regression was used to derive adjusted odds ratios and 95% confidence intervals for likelihood of promoter methylation for high compared to low intake of those 1-carbon nutrients. Overall, in case-case comparisons, dietary intakes of folate, vitamins B-2, B-6, B-12, and methionine were not associated with likelihood of promoter methylation of E-cadherin, p16, and RAR-beta(2) for all cases combined or within strata defined by menopausal status and estrogen receptor status in this study. This finding, however, does not exclude the possibility that intake of such nutrients might have the ability to modulate promoter methylation in normal or premalignant (dysplastic) breast tissue.
C1 [Tao, Meng-Hua; Platek, Mary E.; Millen, Amy; Trevisan, Maurizio; Freudenheim, Jo L.] SUNY Buffalo, Dept Social & Prevent Med, Sch Publ Hlth & Hlth Profess, Buffalo, NY 14214 USA.
   [Mason, Joel B.] Tufts Univ, Sch Med, Boston, MA 02111 USA.
   [Marian, Catalin; Krishnan, Shiva S.; Shields, Peter G.] Georgetown Univ, Lombardi Canc Ctr, Washington, DC USA.
   [McCann, Susan E.; Platek, Mary E.; Ambrosone, Christine; Edge, Stephen B.] Roswell Pk Canc Inst, Dept Canc Prevent & Control, Buffalo, NY 14263 USA.
   [Trevisan, Maurizio] Univ Nevada Hlth Sci Syst, Las Vegas, NV USA.
C3 State University of New York (SUNY) System; University at Buffalo, SUNY; Tufts University; Georgetown University; Roswell Park Comprehensive Cancer Center; Nevada System of Higher Education (NSHE); University of Nevada Las Vegas
RP Tao, MH (corresponding author), SUNY Buffalo, Dept Social & Prevent Med, Sch Publ Hlth & Hlth Profess, 270 Farber Hall, Buffalo, NY 14214 USA.
EM mtao@buffalo.edu
FU Western New York Exposures and Breast Cancer (WEB) Study; National Institute on Alcohol Abuse and Alcoholism [P50-AA09802]; Department of Defense [DAMD 179616202, DAMD 17030446]; United States Public Health Service (USPHS) from the National Cancer Institute [R01CA 092040]
CR Ames BN, 2001, MUTAT RES-FUND MOL M, V475, P7, DOI 10.1016/S0027-5107(01)00070-7
   BLOCK G, 1986, AM J EPIDEMIOL, V124, P453, DOI 10.1093/oxfordjournals.aje.a114416
   Choi SW, 2002, J NUTR, V132, P2413S, DOI 10.1093/jn/132.8.2413S
   Christensen BC, 2010, PLOS GENET, V6, P0, DOI 10.1371/journal.pgen.1001043
   Crott JW, 2008, J NUTR BIOCHEM, V19, P328, DOI 10.1016/j.jnutbio.2007.05.003
   Davis CD, 2004, EXP BIOL MED, V229, P988, DOI 10.1177/153537020422901002
   de Vogel S, 2008, CARCINOGENESIS, V29, P1765, DOI 10.1093/carcin/bgn074
   Dietrich M, 2005, J AM COLL NUTR, V24, P266, DOI 10.1080/07315724.2005.10719474
   Dobosy JR, 2008, PROSTATE, V68, P1187, DOI 10.1002/pros.20782
   Durnitrescu RG, 2005, ALCOHOL, V35, P213, DOI 10.1016/j.alcohol.2005.04.005
   Eads CA, 2000, NUCLEIC ACIDS RES, V28, P0, DOI 10.1093/nar/28.8.e32
   Esteller M, 2001, CANCER RES, V61, P3225
   GRAFF JR, 1995, CANCER RES, V55, P5195
   Gropper SA, 2009, ADVANCED NUTRITION AND HUMAN METABOLISM, V0, P0
   Hustad S, 2000, CLIN CHEM, V46, P1065
   Jacob RA, 1998, J NUTR, V128, P1204, DOI 10.1093/jn/128.7.1204
   Jacques PF, 2002, J NUTR, V132, P283, DOI 10.1093/jn/132.2.283
   Jerónimo C, 2001, J NATL CANCER I, V93, P1747, DOI 10.1093/jnci/93.22.1747
   Kabat GC, 2008, BRIT J CANCER, V99, P816, DOI 10.1038/sj.bjc.6604540
   Keyes MK, 2007, J NUTR, V137, P1713, DOI 10.1093/jn/137.7.1713
   Kim YI, 2005, J NUTR, V135, P2703, DOI 10.1093/jn/135.11.2703
   Krassenstein R, 2004, CLIN CANCER RES, V10, P28, DOI 10.1158/1078-0432.CCR-0410-3
   Kraunz KS, 2006, INT J CANCER, V119, P1553, DOI 10.1002/ijc.22013
   Larsson SC, 2007, JNCI-J NATL CANCER I, V99, P64, DOI 10.1093/jnci/djk006
   Lewis SJ, 2006, JNCI-J NATL CANCER I, V98, P1607, DOI 10.1093/jnci/djj440
   Li SY, 2006, CANCER LETT, V237, P272, DOI 10.1016/j.canlet.2005.06.011
   Mason JB, 2003, J NUTR, V133, P941S, DOI 10.1093/jn/133.3.941S
   Mason JB, 2005, ALCOHOL, V35, P235, DOI 10.1016/j.alcohol.2005.03.012
   McCann SE, 2007, AM J CLIN NUTR, V86, P465, DOI 10.1093/ajcn/86.2.465
   Mehrotra J, 2004, CLIN CANCER RES, V10, P3104, DOI 10.1158/1078-0432.CCR-03-0118
   Moat SJ, 2003, CLIN CHEM, V49, P295, DOI 10.1373/49.2.295
   Novak P, 2009, CANCER RES, V69, P5251, DOI 10.1158/0008-5472.CAN-08-4977
   Parrella P, 2004, CLIN CANCER RES, V10, P5349, DOI 10.1158/1078-0432.CCR-04-0555
   Pogribny IP, 2002, CANCER LETT, V187, P69, DOI 10.1016/S0304-3835(02)00408-1
   Rampersaud GC, 2000, AM J CLIN NUTR, V72, P998
   Ross SA, 2003, ANN NY ACAD SCI, V983, P197, DOI 10.1111/j.1749-6632.2003.tb05974.x
   Sharma S, 2010, CARCINOGENESIS, V31, P27, DOI 10.1093/carcin/bgp220
   Shinozaki M, 2005, CLIN CANCER RES, V11, P2156, DOI 10.1158/1078-0432.CCR-04-1810
   Slattery ML, 2007, INT J CANCER, V120, P656, DOI 10.1002/ijc.22342
   Suitor CW, 2000, J AM DIET ASSOC, V100, P88, DOI 10.1016/S0002-8223(00)00027-4
   Szyf M, 2004, BIOCHEM PHARMACOL, V68, P1187, DOI 10.1016/j.bcp.2004.04.030
   Tao MH, 2009, BREAST CANCER RES TR, V114, P559, DOI 10.1007/s10549-008-0028-z
   van Engeland M, 2003, CANCER RES, V63, P3133
   Wajed SA, 2001, ANN SURG, V234, P10, DOI 10.1097/00000658-200107000-00003
   Widschwendter M, 2002, ONCOGENE, V21, P5462, DOI 10.1038/sj.onc.1205606
   Yan PS, 2000, CLIN CANCER RES, V6, P1432
   Zhu KM, 2003, CANCER CAUSE CONTROL, V14, P827, DOI 10.1023/B:CACO.0000003823.97506.be
NR 47
TC 13
Z9 15
U1 0
U2 3
PU ROUTLEDGE JOURNALS, TAYLOR & FRANCIS LTD
PI ABINGDON
PA 2-4 PARK SQUARE, MILTON PARK, ABINGDON OX14 4RN, OXON, ENGLAND
SN 0163-5581
EI 1532-7914
J9 NUTR CANCER
JI Nutr. Cancer
PD JUN 15
PY 2011
VL 63
IS 7
BP 1143
EP 1150
DI 10.1080/01635581.2011.605982
PG 8
WC Oncology; Nutrition & Dietetics
SC Oncology; Nutrition & Dietetics
GA 863JS
UT WOS:000298159400018
PM 21916701
DA 2025-02-23
ER

PT J
AU van der Pols, JC
   Xu, CX
   Boyle, GM
   Hughes, MC
   Carr, SJ
   Parsons, PG
   Green, AC
AF van der Pols, Jolieke C.
   Xu, Chunxia
   Boyle, Glen M.
   Hughes, Maria C.
   Carr, Samuel J.
   Parsons, Peter G.
   Green, Adele C.
TI Serum Omega-3 and Omega-6 Fatty Acids and Cutaneous p53 Expression in an Australian Population
SO CANCER EPIDEMIOLOGY BIOMARKERS & PREVENTION
LA English
DT Article
ID nonmelanoma skin-cancer; basal-cell; metabolism; prevention; dietary; risk; carcinomas; mutations; melanoma; disease
AB Background: There is some evidence from experimental studies that long-chain n-3 and n-6 fatty acids may be able to modify early skin carcinogenesis, but whether this applies in the general population is not known. Methods: We investigated associations between serum polyunsaturated fatty acid concentrations and p53 expression in normal skin, as a biomarker of early UV-induced carcinogenesis, in an unselected sample of Australian adults. Participants in the Nambour Skin Cancer Prevention Trial provided a dorsal hand punch biopsy which was used for immunohistochemical assessment of p53 immunoreactivity. Cross-sectional associations with serum fatty acid concentrations were analyzed in 139 participants, adjusting for confounding variables including skin phenotype, past sun exposure, and smoking status. Results: There was an inverse association, showing a dose-response relationship, between total n-3 fatty acid serum concentrations and p53 immunoreactivity in the whole epidermis and the basal layer. This was particularly due to eicosapentanoic acid and docosahexanoic acid concentrations. There was no evidence for increased p53 immunoreactivity in participants with relatively high serum n-6 fatty acid concentrations. The ratio of n-3 to n-6 fatty acid concentrations was not associated with p53 immunoreactivity. Conclusion: These results add to growing evidence that long-chain fatty acids may be able to modify early skin carcinogenesis. Impact: The prospect that increased intake of n-3 fatty acids could help prevent skin cancer is attractive. Cancer Epidemiol Biomarkers Prev; 20(3); 530-6. (C)2011 AACR.
C1 [van der Pols, Jolieke C.; Hughes, Maria C.; Carr, Samuel J.; Green, Adele C.] Royal Brisbane Hosp, Queensland Inst Med Res, Canc & Populat Studies Grp, Brisbane, Qld 4029, Australia.
   [Xu, Chunxia; Boyle, Glen M.; Parsons, Peter G.] Royal Brisbane Hosp, Queensland Inst Med Res, Drug Discovery Lab, Brisbane, Qld 4029, Australia.
C3 Royal Brisbane & Women's Hospital; QIMR Berghofer Medical Research Institute; QIMR Berghofer Medical Research Institute; Royal Brisbane & Women's Hospital
RP van der Pols, JC (corresponding author), Royal Brisbane Hosp, Queensland Inst Med Res, Canc & Populat Studies Grp, Locked Bag 2000, Brisbane, Qld 4029, Australia.
EM jolieke.vanderpols@qimr.edu.au
FU World Cancer Research Fund International; National Health and Medical Research Council of Australia [442976]
CR Black HS, 2006, CANCER DETECT PREV, V30, P224, DOI 10.1016/j.cdp.2006.04.008
   BLACK HS, 1992, PHOTOCHEM PHOTOBIOL, V56, P195, DOI 10.1111/j.1751-1097.1992.tb02147.x
   CAMPBELL C, 1993, J INVEST DERMATOL, V100, P746, DOI 10.1111/1523-1747.ep12475717
   DOWELL SP, 1994, CYTOPATHOLOGY, V5, P76, DOI 10.1111/j.1365-2303.1994.tb00530.x
   Eller MS, 2008, PHOTOCHEM PHOTOBIOL, V84, P339, DOI 10.1111/j.1751-1097.2007.00264.x
   Green A, 1999, LANCET, V354, P723, DOI 10.1016/S0140-6736(98)12168-2
   GREEN A, 1994, CONTROL CLIN TRIALS, V15, P512, DOI 10.1016/0197-2456(94)90008-6
   Harris RB, 2005, CANCER EPIDEM BIOMAR, V14, P906, DOI 10.1158/1055-9965.EPI-04-0670
   Hussein MR, 2004, TUMOR BIOL, V25, P200, DOI 10.1159/000081103
   Iversen L, 2000, PROSTAG OTH LIPID M, V63, P25, DOI 10.1016/S0090-6980(00)00095-2
   Lacour JP, 2002, BRIT J DERMATOL, V146, P17, DOI 10.1046/j.1365-2133.146.s61.5.x
   Ling G, 2001, AM J PATHOL, V159, P1247, DOI 10.1016/S0002-9440(10)62511-4
   Mantzioris E, 2000, AM J CLIN NUTR, V72, P42
   Pfeifer GP, 2009, HUM GENET, V125, P493, DOI 10.1007/s00439-009-0657-2
   Rhodes LE, 2004, LANCET, V363, P1736, DOI 10.1016/S0140-6736(04)16272-7
   Rhodes LE, 2003, CARCINOGENESIS, V24, P919, DOI 10.1093/carcin/bgg038
   Rhodes LE, 2009, FASEB J, V23, P3947, DOI 10.1096/fj.09-136077
   Sauer LA, 2007, J NUTR BIOCHEM, V18, P637, DOI 10.1016/j.jnutbio.2006.12.009
   Stratigos AJ, 2005, J EUR ACAD DERMATOL, V19, P180, DOI 10.1111/j.1468-3083.2005.01094.x
   Takemura N, 2002, PHOTOCHEM PHOTOBIOL, V76, P657, DOI 10.1562/0031-8655(2002)076<0657:DBNTAL>2.0.CO;2
   van Dam RM, 2000, AM J CLIN NUTR, V71, P135
   van der Pols JC, 2006, AM J EPIDEMIOL, V163, P982, DOI 10.1093/aje/kwj137
   Vousden KH, 2009, NAT REV CANCER, V9, P691, DOI 10.1038/nrc2715
   Whiteman DC, 1998, INT J CANCER, V77, P843, DOI 10.1002/(SICI)1097-0215(19980911)77:6<843::AID-IJC8>3.0.CO;2-U
NR 25
TC 13
Z9 13
U1 0
U2 2
PU AMER ASSOC CANCER RESEARCH
PI PHILADELPHIA
PA 615 CHESTNUT ST, 17TH FLOOR, PHILADELPHIA, PA 19106-4404 USA
SN 1055-9965
EI 
J9 CANCER EPIDEM BIOMAR
JI Cancer Epidemiol. Biomarkers Prev.
PD MAR 15
PY 2011
VL 20
IS 3
BP 530
EP 536
DI 10.1158/1055-9965.EPI-10-0961
PG 7
WC Oncology; Public, Environmental & Occupational Health
SC Oncology; Public, Environmental & Occupational Health
GA 730WO
UT WOS:000288067200015
PM 21217086
DA 2025-02-23
ER

PT J
AU Koh, WP
   Van den Berg, D
   Jin, AZ
   Wang, RW
   Yuan, JM
   Yu, MMC
AF Koh, Woon-Puay
   Van den Berg, David
   Jin, Aizhen
   Wang, Renwei
   Yuan, Jian-Min
   Yu, Mimi C.
TI Combined effects of MDM2 SNP309 and TP53 R72P polymorphisms, and soy isoflavones on breast cancer risk among Chinese women in Singapore
SO BREAST CANCER RESEARCH AND TREATMENT
LA English
DT Article
DE MDM2; p53; Soy isoflavones; Breast cancer; Chinese
ID estrogen-receptor-beta; accelerates tumor-formation; p53 codon-72 polymorphism; ace gene polymorphism; carcinoma risk; dietary soy; association; susceptibility; amplification; variants
AB The MDM2 oncoprotein regulates the p53 pathway and, while functional polymorphisms of the MDM2 and p53 genes have been investigated for association with breast cancer risk, results are largely null or non-conclusive. We have earlier reported that the increased intake of soy isoflavones reduces risk of postmenopausal breast cancer, and experimental studies suggest that dietary isoflavones can down-regulate the expression of the MDM2 oncoprotein. In this study, we investigated the association between the MDM2 SNP309 and TP53 R72P polymorphisms and breast cancer risk using a case-control study of 403 cases and 662 controls nested among 35,303 women in The Singapore Chinese Health Study, a population-based, prospective cohort of middle-aged and elderly men and women who have been continuously followed since 1993. The G allele of the TP53 R72P polymorphism and T allele of the MDM2 SNP309 polymorphism were putative high-risk alleles and exhibited a combined gene-dose-dependent joint effect on breast cancer risk that was more clearly observed in postmenopausal women. Among postmenopausal women, the simultaneous presence of G allele in TP53 and T allele in MDM2 polymorphisms was associated with an odds ratio (OR) of 2.42 [95% confidence interval (CI) 1.06-5.50]. Furthermore, the protective effect of dietary soy isoflavones on postmenopausal breast cancer was mainly confined to women homozygous for the high activity MDM2 allele (GG genotype). In this genetic subgroup, women consuming levels of soy isoflavones above the median level exhibited risk that was half of those with below median intake (OR 0.52; 95% CI 0.28-0.99). Our findings support experimental data implicating combined effects of MDM2 protein and the p53-mediated pathway in breast carcinogenesis, and suggest that soy isoflavones may exert protective effect via down-regulation of the MDM2 protein.
C1 [Koh, Woon-Puay] Natl Univ Singapore, Dept Epidemiol & Publ Hlth, Yong Loo Lin Sch Med, Singapore 117597, Singapore.
   [Van den Berg, David] Univ So Calif, Keck Sch Med, USC Norris Comprehens Canc Ctr, Los Angeles, CA 90033 USA.
   [Jin, Aizhen] Hlth Promot Board, Natl Registry Dis Off, Singapore, Singapore.
   [Wang, Renwei; Yuan, Jian-Min; Yu, Mimi C.] Univ Minnesota, Masonic Canc Ctr, Minneapolis, MN USA.
   [Yuan, Jian-Min] Univ Minnesota, Sch Publ Hlth, Div Epidemiol & Community Hlth, Minneapolis, MN USA.
C3 National University of Singapore; University of Southern California; University Southern California Hospital; University of Minnesota System; University of Minnesota Twin Cities; University of Minnesota System; University of Minnesota Twin Cities
RP Koh, WP (corresponding author), Natl Univ Singapore, Dept Epidemiol & Publ Hlth, Yong Loo Lin Sch Med, MD3,16 Med Dr, Singapore 117597, Singapore.
EM ephkwp@nus.edu.sg
FU US National Cancer Institute [R01 CA55069, R35 CA53890, R01 CA80205, R01 CA144034]
CR AKIYAMA T, 1987, J BIOL CHEM, V262, P5592
   ARA S, 1990, NUCLEIC ACIDS RES, V18, P4961, DOI 10.1093/nar/18.16.4961
   Biros E, 2001, NEOPLASMA, V48, P407
   Boersma BJ, 2006, J NATL CANCER I, V98, P911, DOI 10.1093/jnci/djj245
   Bonafè M, 1999, AM J HUM GENET, V65, P1782, DOI 10.1086/302664
   Bond GL, 2006, CANCER RES, V66, P5104, DOI 10.1158/0008-5472.CAN-06-0180
   Bond GL, 2004, CELL, V119, P591, DOI 10.1016/j.cell.2004.11.022
   Breslow NE, 1980, THE ANALYSIS OF CASE-CONTROL STUDIES, V0, P1
   Chang EC, 2006, ENDOCRINOLOGY, V147, P4831, DOI 10.1210/en.2006-0563
   Cox DG, 2007, CANCER CAUSE CONTROL, V18, P621, DOI 10.1007/s10552-007-9004-x
   Economopoulos KP, 2010, BREAST CANCER RES TR, V120, P211, DOI 10.1007/s10549-009-0467-1
   Franke AA, 1999, J AGR FOOD CHEM, V47, P977, DOI 10.1021/jf9808832
   Hankin JH, 2001, NUTR CANCER, V39, P187, DOI 10.1207/S15327914nc392_5
   Jin SK, 2001, J CELL SCI, V114, P4139
   Jones SN, 1998, P NATL ACAD SCI USA, V95, P15608, DOI 10.1073/pnas.95.26.15608
   Kang XM, 2009, J FOOD SCI, V74, PH237, DOI 10.1111/j.1750-3841.2009.01278.x
   Koh WP, 2003, CANCER RES, V63, P573
   Kostelac D, 2003, J AGR FOOD CHEM, V51, P7632, DOI 10.1021/jf034427b
   Kuiper GGJM, 1998, ENDOCRINOLOGY, V139, P4252, DOI 10.1210/en.139.10.4252
   Lain S, 2003, EUR J CANCER, V39, P1053, DOI 10.1016/S0959-8049(03)00063-7
   LEACH FS, 1993, CANCER RES, V53, P2231
   LEE LG, 1993, NUCLEIC ACIDS RES, V21, P3761, DOI 10.1093/nar/21.16.3761
   Li M, 2005, CANCER RES, V65, P8200, DOI 10.1158/0008-5472.CAN-05-1302
   Ma YL, 2011, BREAST CANCER RES TR, V125, P201, DOI 10.1007/s10549-010-0920-1
   Michael D, 2002, CURR OPIN GENET DEV, V12, P53, DOI 10.1016/S0959-437X(01)00264-7
   Momand J, 1998, NUCLEIC ACIDS RES, V26, P3453, DOI 10.1093/nar/26.15.3453
   OLINER JD, 1992, NATURE, V358, P80, DOI 10.1038/358080a0
   Parkin DM, 2002, CANC INCIDENCE 5 CON, V0, P0
   Paruthiyil S, 2004, CANCER RES, V64, P423, DOI 10.1158/0008-5472.CAN-03-2446
   Pim D, 2004, INT J CANCER, V108, P196, DOI 10.1002/ijc.11548
   Schmidt MK, 2007, CANCER RES, V67, P9584, DOI 10.1158/0008-5472.CAN-07-0738
   Seow A, 1998, CANCER EPIDEM BIOMAR, V7, P135
   Shen HB, 2004, ONCOL REP, V11, P1115
   Siddique MM, 2005, CANCER EPIDEM BIOMAR, V14, P2245, DOI 10.1158/1055-9965.EPI-05-0153
   Sinilnikova OM, 2009, BRIT J CANCER, V101, P1456, DOI 10.1038/sj.bjc.6605279
   Sjalander A, 1996, CARCINOGENESIS, V17, P1313, DOI 10.1093/carcin/17.6.1313
   Soulitzis N, 2002, CANCER LETT, V179, P175, DOI 10.1016/S0304-3835(01)00867-9
   Storey A, 1998, NATURE, V393, P229, DOI 10.1038/30400
   Ström A, 2004, P NATL ACAD SCI USA, V101, P1566, DOI 10.1073/pnas.0308319100
   Sun CL, 2002, CANCER EPIDEM BIOMAR, V11, P1674
   Sun Y, 1999, AM J HUM GENET, V65, P1779, DOI 10.1086/302650
   Thomas M, 1999, MOL CELL BIOL, V19, P1092
   Wang H, 2001, CLIN CANCER RES, V7, P3613
   Wang YC, 1999, CLIN CANCER RES, V5, P129
   Wilkening S, 2007, CARCINOGENESIS, V28, P2262, DOI 10.1093/carcin/bgm191
   Wu AH, 2008, BRIT J CANCER, V99, P196, DOI 10.1038/sj.bjc.6604448
   Wu AH, 2008, BRIT J CANCER, V98, P9, DOI 10.1038/sj.bjc.6604145
   Wu XF, 2002, JNCI-J NATL CANCER I, V94, P681
   Yu MW, 1999, HEPATOLOGY, V29, P697, DOI 10.1002/hep.510290330
   Yuan JM, 2005, CARCINOGENESIS, V26, P1389, DOI 10.1093/carcin/bgi080
   Zhuo WL, 2009, J EXP CLIN CANC RES, V28, P0, DOI 10.1186/1756-9966-28-115
NR 51
TC 9
Z9 10
U1 0
U2 17
PU SPRINGER
PI NEW YORK
PA 233 SPRING ST, NEW YORK, NY 10013 USA
SN 0167-6806
EI 1573-7217
J9 BREAST CANCER RES TR
JI Breast Cancer Res. Treat.
PD DEC 15
PY 2011
VL 130
IS 3
BP 1011
EP 1019
DI 10.1007/s10549-011-1680-2
PG 9
WC Oncology
SC Oncology
GA 850US
UT WOS:000297225600029
PM 21833626
DA 2025-02-23
ER

PT J
AU Ruder, EH
   Hartman, TJ
   Rovine, MJ
   Dorgan, JF
AF Ruder, Elizabeth H.
   Hartman, Terryl J.
   Rovine, Michael J.
   Dorgan, Joanne F.
TI Birth characteristics and female sex hormone concentrations during adolescence: results from the Dietary Intervention Study in Children
SO CANCER CAUSES & CONTROL
LA English
DT Article
DE Birth weight; Sex steroid hormones; Breast cancer risk factors; Adolescence; Puberty
ID breast-cancer risk; precocious pubarche; opposing influences; serum hormones; early puberty; soy intake; body-size; menarche; girls; age
AB Birth characteristics and adult hormone concentrations influence breast cancer risk, but little is known about the influence of birth characteristics on hormone concentrations, particularly during adolescence. We evaluated the association of birth characteristics (birth weight, birth length, and gestational age) with serum sex hormone concentrations during late childhood and adolescence in 278 female participants of the Dietary Intervention Study in Children. Repeated measures analysis of variance models were used to assess the relationships of birth characteristics and serum estrogens and androgens at five different time points over a mean period of 7 years. In analyses that did not take into account time from blood draw until menarche, birth weight was inversely associated with pre-menarche concentrations of estradiol, estrone sulfate, androstenedione, testosterone, and dehydroepiandrosterone sulfate (DHEAS). In the post-menarche analyses, birth weight was not significantly associated with concentration of any of the hormones under investigation. Birth length and gestational age were not associated with hormone concentrations before or after menarche. Birth weight is inversely associated with sex hormone concentrations before menarche in the model unadjusted for time from blood draw until menarche. The in utero environment has long-term influences on the hormonal milieu, which could potentially contribute to breast cancer risk.
C1 [Ruder, Elizabeth H.] NCI, Canc Prevent Fellowship Program, Nutr Epidemiol Branch, Div Canc Epidemiol & Genet,NIH, Bethesda, MD 20892 USA.
   [Hartman, Terryl J.] Penn State Univ, Dept Nutr Sci, University Pk, PA 16802 USA.
   [Rovine, Michael J.] Penn State Univ, Dept Human Dev & Family Studies, University Pk, PA 16802 USA.
   [Dorgan, Joanne F.] Fox Chase Canc Ctr, Philadelphia, PA 19111 USA.
C3 National Institutes of Health (NIH) - USA; NIH National Cancer Institute (NCI); NIH National Cancer Institute- Division of Cancer Epidemiology & Genetics; Pennsylvania Commonwealth System of Higher Education (PCSHE); Pennsylvania State University; Pennsylvania State University - University Park; Pennsylvania Commonwealth System of Higher Education (PCSHE); Pennsylvania State University; Pennsylvania State University - University Park; Fox Chase Cancer Center
RP Ruder, EH (corresponding author), NCI, Canc Prevent Fellowship Program, Nutr Epidemiol Branch, Div Canc Epidemiol & Genet,NIH, 6120 Execut Blvd,Suite 320,MSC 7236, Bethesda, MD 20892 USA.
EM rudereh@mail.nih.gov
FU National Cancer Institute [R01CA104670]
CR Cabanes A, 2004, CARCINOGENESIS, V25, P741, DOI 10.1093/carcin/bgh065
   Dorgan JF, 2001, JNCI-J NATL CANCER I, V93, P710, DOI 10.1093/jnci/93.9.710
   Dorgan JF, 2002, STEROIDS, V67, P151, DOI 10.1016/S0039-128X(01)00147-7
   Dorgan JF, 2003, J NATL CANCER I, V95, P132, DOI 10.1093/jnci/95.2.132
   Dorgan JF, 2002, JNCI-J NATL CANCER I, V94, P606
   Dorgan JF, 2010, CANCER EPIDEM BIOMAR, V19, P1545, DOI 10.1158/1055-9965.EPI-09-1259
   Eliassen AH, 2006, JNCI-J NATL CANCER I, V98, P1406, DOI 10.1093/jnci/djj376
   Francois I, 1997, PEDIATR RES, V41, P440, DOI 10.1203/00006450-199703000-00023
   Hilakivi-Clarke L, 1999, BRIT J CANCER, V80, P1682, DOI 10.1038/sj.bjc.6690584
   Ibáñez L, 2000, PEDIATRICS, V106, P0, DOI 10.1542/peds.106.5.e72
   Ibáñez L, 2006, PEDIATRICS, V117, P117, DOI 10.1542/peds.2005-0664
   Ibáñez L, 1998, J CLIN ENDOCR METAB, V83, P3558, DOI 10.1210/jc.83.10.3558
   Jasienska G, 2006, AM J HUM BIOL, V18, P133, DOI 10.1002/ajhb.20462
   Kaaks R, 2005, JNCI-J NATL CANCER I, V97, P755, DOI 10.1093/jnci/dji132
   Korde LA, 2009, CANCER EPIDEM BIOMAR, V18, P1050, DOI 10.1158/1055-9965.EPI-08-0405
   LAUER RM, 1995, JAMA-J AM MED ASSOC, V273, P1429
   Lee SA, 2009, AM J CLIN NUTR, V89, P1920, DOI 10.3945/ajcn.2008.27361
   Morris DH, 2010, BRIT J CANCER, V103, P1760, DOI 10.1038/sj.bjc.6605978
   Murrill WB, 1996, CARCINOGENESIS, V17, P1451, DOI 10.1093/carcin/17.7.1451
   OSullivan JJ, 2000, ARCH DIS CHILD, V82, P202, DOI 10.1136/adc.82.3.202
   Olson JE, 1997, AM J EPIDEMIOL, V145, P58
   Ong KK, 2004, J CLIN ENDOCR METAB, V89, P2647, DOI 10.1210/jc.2003-031848
   Opdahl S, 2008, BRIT J CANCER, V99, P201, DOI 10.1038/sj.bjc.6604449
   Persson I, 1999, AM J EPIDEMIOL, V150, P747
   Roa J, 2010, MOL CELL ENDOCRINOL, V324, P87, DOI 10.1016/j.mce.2009.12.018
   Romundstad PR, 2003, INT J CANCER, V105, P400, DOI 10.1002/ijc.11103
   Ruder EH, 2008, CLIN BREAST CANCER, V8, P334, DOI 10.3816/CBC.2008.n.038
   Ruder EH, 2010, CANCER CAUSE CONTROL, V21, P1379, DOI 10.1007/s10552-010-9565-y
   Russo J, 1997, MEDICINA-BUENOS AIRE, V57, P81
   Shu XO, 2001, CANCER EPIDEM BIOMAR, V10, P483
   Silva ID, 2008, PLOS MED, V5, P1372, DOI 10.1371/journal.pmed.0050193
   Tam CS, 2006, J CLIN ENDOCR METAB, V91, P4369, DOI 10.1210/jc.2006-0953
   Tenhola S, 2002, J PEDIATR-US, V141, P477, DOI 10.1067/mpd.2002.126923
   TRICHOPOULOS D, 1990, LANCET, V335, P939, DOI 10.1016/0140-6736(90)91000-Z
   *US CDC, 2008, SAS PROGR CDC GROWTH, V0, P0
   WINTER JSD, 1995, SEXUAL DIFFERENTIATI, V0, P1053
   Wu AH, 2002, CARCINOGENESIS, V23, P1491, DOI 10.1093/carcin/23.9.1491
   Zhang K, 2008, J CLIN ENDOCR METAB, V93, P1186, DOI 10.1210/jc.2007-1846
NR 38
TC 11
Z9 12
U1 0
U2 10
PU SPRINGER
PI DORDRECHT
PA VAN GODEWIJCKSTRAAT 30, 3311 GZ DORDRECHT, NETHERLANDS
SN 0957-5243
EI 1573-7225
J9 CANCER CAUSE CONTROL
JI Cancer Causes Control
PD APR 15
PY 2011
VL 22
IS 4
BP 611
EP 621
DI 10.1007/s10552-011-9734-7
PG 11
WC Oncology; Public, Environmental & Occupational Health
SC Oncology; Public, Environmental & Occupational Health
GA 736QL
UT WOS:000288509100009
PM 21327460
DA 2025-02-23
ER

PT J
AU Rasool, S
   Ganai, BA
   Kadla, SA
   Ahanger, AG
   Qazi, F
   Khan, T
   Rasool, V
   Masood, A
AF Rasool, Sabha
   Ganai, Bashir Ahmad
   Kadla, Showkat Ahmad
   Ahanger, Abdul Gani
   Qazi, Falak
   Khan, Tanzeela
   Rasool, Vamiq
   Masood, Akbar
TI The ECRG1 290Arg/Gln Polymorphism is Related to Risk of Esophageal Squamous Cell Carcinoma in Kashmir
SO ASIAN PACIFIC JOURNAL OF CANCER PREVENTION
LA English
DT Article
DE ECRG1; genetic risk; esophageal SCC; RFLP; PCR
ID high-incidence area; dietary habits; gastric-cancer; india; population; china; smoking
AB ECRG1 (esophageal cancer related gene 1) is a novel candidate member of the tumor suppressor gene family previously found to be down regulated in human esophageal cancer (ESCC). So far no evidence regarding the role of the ECRG1 gene in this cancer has been reported from the Kashmir valley, located on the border of the high risk 'esophageal cancer belt'. A case control study was therefore carried out with genomic DNA from 165 newly diagnosed ESCC patients (cases) and 200 control subjects. DNA was analyzed for ECRG1 polymorphisms by RFLP PCR, gel electrophoresis and direct sequencing. A statistically significantly increased risk of ESCC was found to be associated with the ECRG1 Arg/Gln and Gln/Gln genotype occurrence compared to the Arg/Arg genotype (odds ratio (OR) 1.698, 95% confidence interval (CI) 1.112-2.593); P=0.0138) was observed. Statistically significant results were also obtained between the ECRG1 polymorphism and histophathological grade, smoking, dysphagia, low fruit/vegetable intake and salt tea consumption.
C1 [Rasool, Sabha; Ganai, Bashir Ahmad; Qazi, Falak; Khan, Tanzeela; Masood, Akbar] Univ Kashmir, Dept Biochem, Hazratbal, India.
   [Ahanger, Abdul Gani] Sheri Kashmir Univ Med Sci, Dept Cardiovasc Surg, Srinagar, Jammu & Kashmir, India.
C3 University of Kashmir; Sher-i-Kashmir Institute of Medical Sciences
RP Ganai, BA (corresponding author), Univ Kashmir, Dept Biochem, Hazratbal, India.
EM mousvi786@gmail.com
FU University of Kashmir; HOD Department of Immunology, SKIMS
CR Bachmann K, 2009, J GASTROINTEST SURG, V13, P181, DOI 10.1007/s11605-008-0766-6
   Boassa Daniela, 2003, BMC PHYSIOL, V3, P12, DOI 10.1186/1472-6793-3-12
   Chang-Claude J, 1997, INT J EPIDEMIOL, V26, P1159, DOI 10.1093/ije/26.6.1159
   CHENG KK, 1996, NUTR ESOPHAGEAL CANC, V10, P33
   De Stefani E, 2000, NUTR CANCER, V38, P23, DOI 10.1207/S15327914NC381_4
   Ginsberg Gregory G, 2006, TUMORS ESOPHAGUS, V44, P949
   Katiyar S, 2005, CANCER LETT, V218, P69, DOI 10.1016/j.canlet.2004.09.003
   KHUROO MS, 1992, GUT, V33, P11, DOI 10.1136/gut.33.1.11
   Li YY, 2006, CARCINOGENESIS, V27, P798, DOI 10.1093/carcin/bgi258
   LIU HL, 1990, P AM ASSOC CANC RES, V40, P239
   Murtaza I, 2006, WORLD J GASTROENTERO, V12, P4033, DOI 10.3748/wjg.v12.i25.4033
   Nasiri H, 2005, J CLIN LAB ANAL, V19, P229, DOI 10.1002/jcla.20083
   Netzel-Arnett S, 2003, CANCER METAST REV, V22, P237, DOI 10.1023/A:1023003616848
   Parkin DM, 2005, CA-CANCER J CLIN, V55, P74, DOI 10.3322/canjclin.55.2.74
   Phukan RK, 2001, NUTR CANCER, V39, P204, DOI 10.1207/S15327914nc392_7
   RAWLINGS ND, 1994, METHOD ENZYMOL, V244, P19
   Shiokawa M, 2005, JPN J CLIN ONCOL, V35, P97, DOI 10.1093/jjco/hyi028
   SIDDIQI M, 1988, CANCER LETT, V39, P37, DOI 10.1016/0304-3835(88)90038-9
   SIDDIQI M, 1992, CARCINOGENESIS, V13, P1331, DOI 10.1093/carcin/13.8.1331
   SIDDIQI M, 1989, J CANCER RES CLIN, V115, P111, DOI 10.1007/BF00397910
   SINGER GM, 1986, CARCINOGENESIS, V7, P733, DOI 10.1093/carcin/7.5.733
   Su Tao, 1998, ZHONGHUA ZHONGLIU ZAZHI, V20, P254
   WANG Y, 1998, CHINESE J ONCOL, V6, P229
   World Cancer Research Fund, 1997, FOOD NUTR PREV CANC, V0, P125
   Wu M, 2006, WORLD J GASTROENTERO, V12, P1686, DOI 10.3748/wjg.v12.i11.1686
   WYNDER EL, 1994, CANCER RES, V54, P5284
   Zhao NX, 2004, J CELL BIOCHEM, V92, P65, DOI 10.1002/jcb.20025
NR 27
TC 11
Z9 11
U1 0
U2 2
PU ASIAN PACIFIC ORGANIZATION CANCER PREVENTION
PI GYEONGGI-DO
PA APJCP HEAD OFFICE, KOREAN NATL CANCER CENTER, 323 ILAN -RO, ILSANDONG-GU, GOYANG-SI, GYEONGGI-DO, 410-769, SOUTH KOREA
SN 1513-7368
EI 
J9 ASIAN PAC J CANCER P
JI Asian Pac. J. Cancer Prev.
PD JUN 15
PY 2011
VL 12
IS 1
BP 265
EP 269
DI 
PG 5
WC Oncology
SC Oncology
GA 858AY
UT WOS:000297769500045
PM 21517269
DA 2025-02-23
ER

PT J
AU Makambi, KH
   Agurs-Collins, T
   Bright-Gbebry, M
   Rosenberg, L
   Palmer, JR
   Adams-Campbell, LL
AF Makambi, Kepher H.
   Agurs-Collins, Tanya
   Bright-Gbebry, Mireille
   Rosenberg, Lynn
   Palmer, Julie R.
   Adams-Campbell, Lucile L.
TI Dietary Patterns and the Risk of Colorectal Adenomas: the Black Women's Health Study
SO CANCER EPIDEMIOLOGY BIOMARKERS & PREVENTION
LA English
DT Article
ID food frequency questionnaire; colon-cancer risk; breast-cancer; african-americans; life-style; consumption; prevention; meat; epidemiology; cohort
AB Background: Colorectal adenomas are benign lesions that may be precursors to colorectal cancer. No studies of African American women have investigated dietary patterns and the risk of developing colorectal adenomas. We examined data from the Black Women's Health Study to determine whether dietary patterns are associated with the risk of developing colorectal adenomas. Methods: This is a prospective cohort study of 59,000 participants followed biennially since 1995. During 155,414 person-years of follow-up from 1997 to 2007 among women who had had at least one screening colonoscopy, 620 incident cases of colorectal adenomas were identified. By using Cox regression models, we obtained incidence rate ratios (IRR) for colorectal adenoma in relation to quintiles of each of two dietary patterns, adjusting for other colorectal adenoma risk factors. Results: Two dietary patterns, Western and prudent, were utilized to assess the association between dietary intake and adenoma risk. The highest quintile of prudent diet, relative to the lowest quintile, was significantly associated with 34% lower colorectal adenoma risk overall (IRR = 0.66; 95% CI, 0.50-0.88; P-trend < 0.01). Higher scores on the Western pattern were associated with a higher risk of developing colorectal adenoma (IRR 1.42; 95% CI, 1.09-1.85 for the highest quintile relative to the lowest; Ptrend 0.01). Conclusion: Our findings suggest that African American women may be able to reduce their risk of developing colorectal adenomas by following a prudent dietary pattern and avoiding a more Western pattern. Impact: A dietary modification could have a strong impact in colorectal adenoma prevention in African American women. Cancer Epidemiol Biomarkers Prev; 20(5); 818-25. (C)2011 AACR.
C1 [Makambi, Kepher H.; Bright-Gbebry, Mireille; Adams-Campbell, Lucile L.] Georgetown Univ, Med Ctr, Lombardi Comprehens Canc Ctr, Washington, DC 20057 USA.
   [Agurs-Collins, Tanya] NCI, Bethesda, MD 20892 USA.
   [Rosenberg, Lynn; Palmer, Julie R.] Boston Univ, Sch Med, Slone Epidemiol Ctr, Boston, MA 02118 USA.
C3 Georgetown University; National Institutes of Health (NIH) - USA; NIH National Cancer Institute (NCI); Boston University
RP Makambi, KH (corresponding author), Georgetown Univ, Med Ctr, Lombardi Comprehens Canc Ctr, Room 175,3800 Reservoir Rd NW, Washington, DC 20057 USA.
EM khm33@georgetown.edu
FU National Cancer Institute [CA058420]
CR Agrawal S, 2005, AM J GASTROENTEROL, V100, P515, DOI 10.1111/j.1572-0241.2005.41829.x
   Agurs-Collins T, 2009, AM J CLIN NUTR, V90, P621, DOI 10.3945/ajcn.2009.27666
   [Anonymous], 2022, CA-CANCER J CLIN, V0, P0
   Block G, 1990, EPIDEMIOLOGY, V1, P58, DOI 10.1097/00001648-199001000-00013
   Breuer-Katschinski B, 2001, DIGEST DIS SCI, V46, P86, DOI 10.1023/A:1005519920643
   Butler LM, 2008, BRIT J CANCER, V99, P1511, DOI 10.1038/sj.bjc.6604678
   Byrne C, 1996, J NUTR, V126, P2757
   Cotton S, 1996, CRIT REV ONCOGENESIS, V7, P293, DOI 10.1615/CritRevOncog.v7.i5-6.10
   DALES LG, 1979, AM J EPIDEMIOL, V109, P132, DOI 10.1093/oxfordjournals.aje.a112668
   Dixon LB, 2004, AM J CLIN NUTR, V80, P1003, DOI 10.1093/ajcn/80.4.1003
   Flood A, 2008, AM J CLIN NUTR, V88, P176, DOI 10.1093/ajcn/88.1.176
   Fulgoni V, 2007, J AM DIET ASSOC, V107, P256, DOI 10.1016/j.jada.2006.11.007
   Fung T, 2003, ARCH INTERN MED, V163, P309, DOI 10.1001/archinte.163.3.309
   Fung TT, 2005, INT J CANCER, V116, P116, DOI 10.1002/ijc.20999
   Giovannucci E, 2002, GASTROENTEROL CLIN N, V31, P925, DOI 10.1016/S0889-8553(02)00057-2
   GIOVANNUCCI E, 1992, JNCI-J NATL CANCER I, V84, P91, DOI 10.1093/jnci/84.2.91
   Hawk ET, 2002, SURG CLIN N AM, V82, P905, DOI 10.1016/S0039-6109(02)00046-4
   Hu FB, 1999, AM J CLIN NUTR, V69, P243
   Kant AK, 2007, J NUTR, V137, P2456, DOI 10.1093/jn/137.11.2456
   Kesse E, 2006, AM J EPIDEMIOL, V164, P1085, DOI 10.1093/aje/kwj324
   Kim MK, 2005, INT J CANCER, V115, P790, DOI 10.1002/ijc.20943
   Kumanyika SK, 2003, ANN EPIDEMIOL, V13, P111, DOI 10.1016/S1047-2797(02)00253-3
   Lanza E, 2007, CANCER EPIDEM BIOMAR, V16, P1745, DOI 10.1158/1055-9965.EPI-07-0127
   Lipkin M, 1999, ANNU REV NUTR, V19, P545, DOI 10.1146/annurev.nutr.19.1.545
   Magkos F, 2006, J HUM NUTR DIET, V19, P331, DOI 10.1111/j.1365-277X.2006.00718.x
   Martínez ME, 2007, CARCINOGENESIS, V28, P2019, DOI 10.1093/carcin/bgm179
   Martinez ME, 1997, GASTROENTEROLOGY, V113, P423, DOI 10.1053/gast.1997.v113.pm9247459
   Martínez ME, 2005, RECENT RESULTS CANC, V166, P177
   Mathew A, 2004, INT J CANCER, V108, P287, DOI 10.1002/ijc.10984
   Michels KB, 2006, CANCER RES, V66, P3942, DOI 10.1158/0008-5472.CAN-05-3637
   Miller PE, 2010, J NUTR, V140, P1267, DOI 10.3945/jn.110.121780
   Miller PE, 2010, NUTR CANCER, V62, P413, DOI 10.1080/01635580903407114
   Mizoue T, 2005, AM J EPIDEMIOL, V161, P338, DOI 10.1093/aje/kwi049
   NEUGUT AI, 1993, CANCER EPIDEM BIOMAR, V2, P159
   Newby PK, 2006, J NUTR, V136, P626, DOI 10.1093/jn/136.3.626
   Norat T, 2005, J NATL CANCER I, V97, P906, DOI 10.1093/jnci/dji164
   Norat T, 2002, INT J CANCER, V98, P241, DOI 10.1002/ijc.10126
   PEIPINS LA, 1994, EPIDEMIOL REV, V16, P273, DOI 10.1093/oxfordjournals.epirev.a036154
   POTTER JD, 1993, EPIDEMIOL REV, V15, P499, DOI 10.1093/oxfordjournals.epirev.a036132
   RANDALL E, 1992, NUTR CANCER, V18, P265, DOI 10.1080/01635589209514227
   Reedy J, 2010, AM J EPIDEMIOL, V171, P479, DOI 10.1093/aje/kwp393
   Satia JA, 2009, NUTR CANCER, V61, P179, DOI 10.1080/01635580802419806
   Satia-Abouta J, 2003, AM J EPIDEMIOL, V158, P951, DOI 10.1093/aje/kwg248
   SCHATZKIN A, 1994, JNCI-J NATL CANCER I, V86, P1053, DOI 10.1093/jnci/86.14.1053
   Shannon J, 1996, CANCER EPIDEM BIOMAR, V5, P495
   Sieri S, 2004, CANCER EPIDEM BIOMAR, V13, P567
   Slattery ML, 1998, AM J EPIDEMIOL, V148, P4, DOI 10.1093/aje/148.1.4-a
   Smith-Warner SA, 2002, AM J EPIDEMIOL, V155, P1104, DOI 10.1093/aje/155.12.1104
   STEINMETZ KA, 1993, INT J CANCER, V53, P720, DOI 10.1002/ijc.2910530503
   Terry P, 2001, CANCER EPIDEM BIOMAR, V10, P1281
   Velie EM, 2005, AM J CLIN NUTR, V82, P1308, DOI 10.1093/ajcn/82.6.1308
   Witte JS, 1996, AM J EPIDEMIOL, V144, P1015, DOI 10.1093/oxfordjournals.aje.a008872
   Wu K, 2004, CANCER CAUSE CONTROL, V15, P853, DOI 10.1007/s10552-004-1809-2
NR 53
TC 25
Z9 31
U1 0
U2 6
PU AMER ASSOC CANCER RESEARCH
PI PHILADELPHIA
PA 615 CHESTNUT ST, 17TH FLOOR, PHILADELPHIA, PA 19106-4404 USA
SN 1055-9965
EI 1538-7755
J9 CANCER EPIDEM BIOMAR
JI Cancer Epidemiol. Biomarkers Prev.
PD MAY 15
PY 2011
VL 20
IS 5
BP 818
EP 825
DI 10.1158/1055-9965.EPI-10-1213
PG 8
WC Oncology; Public, Environmental & Occupational Health
SC Oncology; Public, Environmental & Occupational Health
GA 759MU
UT WOS:000290251000013
PM 21357379
DA 2025-02-23
ER

PT J
AU Al-Naggar, RA
   Chen, R
AF Al-Naggar, Redhwan Ahmed
   Chen, Robert
TI Prevalence of Vitamin-mineral Supplements Use and Associated Factors Among Young Malaysians
SO ASIAN PACIFIC JOURNAL OF CANCER PREVENTION
LA English
DT Article
DE Prevalence; vitamin; supplement; Malaysia
ID recommended dietary allowance; colon-cancer; united-states; multivitamin use; controlled-trial; pooled analysis; health; calcium; risk; disease
AB The objective of this study is to determine the prevalence and associated factors of vitamin-mineral supplements use among Management and Science University students. The cross-sectional study protocol was approved by the Ethics and Research Committee and questionnaires were distributed randomly using simple random sampling to students from all faculties and consent was obtained. The data were analyzed using the SPSS version 13. Total number of the participants in this study is 105. More than half of them were female, older than 20 years of age and Malay (58.1%, 61.9 and 61.9% respectively). The prevalence of vitamin-mineral supplement use was 43%, the main reasons being 'to maintain good health' 80%, followed by 'to ensure adequate nutrition' (10.5%). There was a significant positive association with monthly household income and BMI (P=0.039; P=0.048), with significant dependence on race and knowledge about vitamin-mineral supplements (P=0.002). There was a significant difference between medical and health sciences as compared to non-medical and health science faculties (p =0.05). The conclusion is that although the prevalence of vitamin-mineral supplement use among university students is relatively high, many of them do not have accurate information about supplements. Therefore, there is a need to provide them with education and access to scientific and unbiased information.
C1 [Al-Naggar, Redhwan Ahmed] Management & Sci Univ, Dept Community Med, Int Med Sch, Shah Alam, Malaysia.
   [Chen, Robert] Univ Tunku Abdul Rahman, Fac Med & Hlth Sci, Kuala Lumpur, Malaysia.
C3 Management Science University; Universiti Tunku Abdul Rahman (UTAR)
RP Al-Naggar, RA (corresponding author), Management & Sci Univ, Dept Community Med, Int Med Sch, Shah Alam, Malaysia.
EM radhwan888@yahoo.com
CR Albanes D, 2000, CANCER CAUSE CONTROL, V11, P197, DOI 10.1023/A:1008936214087
   [Anonymous], 2006, MULT MIN SUPPL CHRON, V0, P0
   Archer SL, 2005, J AM DIET ASSOC, V105, P1106, DOI 10.1016/j.jada.2005.04.010
   Balluz LS, 2000, ARCH FAM MED, V9, P258, DOI 10.1001/archfami.9.3.258
   Baron JA, 1999, NEW ENGL J MED, V340, P101, DOI 10.1056/NEJM199901143400204
   Barringer TA, 2003, ANN INTERN MED, V138, P365, DOI 10.7326/0003-4819-138-5-200303040-00005
   bendich a, 1998, VITAMIN SUPPLEMENTS, V0, P0
   Bæksgaard L, 1998, OSTEOPOROSIS INT, V8, P255, DOI 10.1007/s001980050062
   BLOCK G, 1991, AM J CLIN NUTR, V53, PS270, DOI 10.1093/ajcn/53.1.270S
   BLOCK G, 1988, AM J EPIDEMIOL, V127, P297, DOI 10.1093/oxfordjournals.aje.a114805
   BLOCK G, 1994, AM J CLIN NUTR, V59, P232S, DOI 10.1093/ajcn/59.1.232S
   BOSTICK RM, 1993, CANCER RES, V53, P4230
   Carr AC, 1999, AM J CLIN NUTR, V69, P1086
   Cho E, 2006, INT J CANCER, V118, P970, DOI 10.1002/ijc.21441
   DANNEHOWER L, 1985, J FAM PRACTICE, V21, P338
   Díaz JR, 2003, EUR J CLIN NUTR, V57, PS70, DOI 10.1038/sj.ejcn.1601820
   Dorsch KD, 2005, CURR OPIN PEDIATR, V17, P653, DOI 10.1097/01.mop.0000172819.72013.5d
   Driskell J, 1999, J FAM CONSUM SCI, V91, P99
   DRISKELL JA, 1998, J AM DIET ASS S1, V98, P0
   Dundas ML, 2003, TOPICS IN CLINICAL NUTRITION, V18, P49
   Earnest C, 2002, NUTRITION, V18, P738, DOI 10.1016/S0899-9007(02)00808-0
   ELDRIDGE AL, 1994, J NUTR EDUC, V26, P259
   ENGLISH EC, 1981, JAMA-J AM MED ASSOC, V246, P2719, DOI 10.1001/jama.246.23.2719
   Fawzi WW, 2004, NEW ENGL J MED, V351, P23, DOI 10.1056/NEJMoa040541
   Fennell D, 2004, PREV MED, V39, P932, DOI 10.1016/j.ypmed.2004.03.031
   Giovannucci E, 1998, ANN INTERN MED, V129, P517, DOI 10.7326/0003-4819-129-7-199810010-00002
   Greger JL, 2001, J NUTR, V131, P1339S, DOI 10.1093/jn/131.4.1339S
   Hathcock JN, 1997, AM J CLIN NUTR, V66, P427, DOI 10.1093/ajcn/66.2.427
   Herbold NH, 2004, INT J SPORT NUTR EXE, V14, P586, DOI 10.1123/ijsnem.14.5.586
   Hoggatt KJ, 2004, NEW ENGL J MED, V351, P23
   Huang HY, 2006, ANN INTERN MED, V145, P372, DOI 10.7326/0003-4819-145-5-200609050-00135
   *I MED, 2000, VIT C DIET REF INT V, V0, P154
   Institute of Medicine, 2000, VIT E DIET REF INT V, V186, P190
   Ishihara J, 2003, INT J EPIDEMIOL, V32, P546, DOI 10.1093/ije/dyg091
   Jacobs EJ, 2001, CANCER CAUSE CONTROL, V12, P927, DOI 10.1023/A:1013716323466
   Jorde R, 2002, EUR J NUTR, V41, P258, DOI 10.1007/s00394-002-0383-1
   Kampman E, 2000, CANCER CAUSE CONTROL, V11, P459, DOI 10.1023/A:1008914108739
   Kaufman DW, 2002, JAMA-J AM MED ASSOC, V287, P337, DOI 10.1001/jama.287.3.337
   Kim SH, 2001, NUTRITION, V17, P373, DOI 10.1016/S0899-9007(00)00582-7
   Kim SH, 1997, KOREAN J NUTR, V30, P561
   Kim Sun H, 2003, JOURNAL OF MEDICINAL FOOD, V6, P27, DOI 10.1089/109662003765184723
   KL Moore, 1999, J AM DIET ASSOC, V99, P0
   Knekt P, 2004, AM J CLIN NUTR, V80, P1508, DOI 10.1093/ajcn/80.6.1508
   Knudsen VK, 2002, PUBLIC HEALTH NUTR, V5, P463, DOI 10.1079/PHN2001276
   Levine M, 1996, P NATL ACAD SCI USA, V93, P3704, DOI 10.1073/pnas.93.8.3704
   Lino M, 1999, FAMILY ECONOMICS AND NUTRITION REVIEW, V12, P39
   Lyle BJ, 1998, J NUTR, V128, P2355, DOI 10.1093/jn/128.12.2355
   McDowall JA, 2007, J SPORT SCI MED, V6, P337
   Messerer M, 2001, EUR J CLIN NUTR, V55, P1104, DOI 10.1038/sj.ejcn.1601272
   Miller ER, 2005, ANN INTERN MED, V142, P37, DOI 10.7326/0003-4819-142-1-200501040-00110
   Muller O, 2005, J TROPICAL HYGIENE P, V173, P27
   Neuhouser ML, 1999, J AM DIET ASSOC, V99, P851, DOI 10.1016/S0002-8223(99)00202-3
   Olney RS, 2002, SEMIN PERINATOL, V26, P277, DOI 10.1053/sper.2002.34773
   PALLY A, 1984, J FAM PRACTICE, V18, P249
   Peacock M, 2000, J CLIN ENDOCR METAB, V85, P3011, DOI 10.1210/jc.85.9.3011
   PELLETIER DL, 1997, FAMILY EC NUTR REV, V10, P32
   Picciano MF, 2007, ARCH PEDIAT ADOL MED, V161, P978, DOI 10.1001/archpedi.161.10.978
   Radimer K, 2004, AM J EPIDEMIOL, V160, P339, DOI 10.1093/aje/kwh207
   RANELLI PL, 1993, AM J HOSP PHARM, V50, P674, DOI 10.1093/ajhp/50.4.674
   READ MH, 1989, J AM DIET ASSOC, V89, P1812
   Sauberlich HE, 1992, DEFICIENCY NEW VIEWS, V0, P0
   Schulz IO, 1900, V8, V0, P459
   SCHUTZ HG, 1982, AM J CLIN NUTR, V36, P897, DOI 10.1093/ajcn/36.5.897
   Schuurman AG, 2002, CANCER CAUSE CONTROL, V13, P573, DOI 10.1023/A:1016332208339
   SN Tsang, 2007, J AM ASS, V107, P0
   SOBAL J, 1986, J AM COLL NUTR, V5, P313
   Spencer EH, 2006, AM J CLIN NUTR, V84, P655, DOI 10.1093/ajcn/84.3.655
   Steele M, 2005, S AFR J CLIN NUTR, V18, P17
   Stephens NG, 1996, LANCET, V347, P781, DOI 10.1016/S0140-6736(96)90866-1
   STEWART ML, 1985, J AM DIET ASSOC, V85, P1585
   SUBAR AF, 1990, AM J EPIDEMIOL, V132, P1091, DOI 10.1093/oxfordjournals.aje.a115752
   Suleiman AA, 2008, SAUDI MED J, V29, P1326
   Tamim H, 2004, J AM COLL NUTR, V23, P391, DOI 10.1080/07315724.2004.10719383
   The Alpha-tocopherol beta carotene cancer prevention study group, 1900, V330, V0, P1029
   THOMSEN PA, 1987, J AM DIET ASSOC, V87, P1063
   TRIBBLE DL, 1994, WESTERN J MED, V161, P605
   Weber P, 1997, NUTRITION, V13, P450, DOI 10.1016/S0899-9007(97)00110-X
   White E, 1997, CANCER EPIDEM BIOMAR, V6, P769
   WILLETT WC, 1984, NEW ENGL J MED, V310, P633, DOI 10.1056/NEJM198403083101006
   WILLETT WC, 1984, NEW ENGL J MED, V310, P697, DOI 10.1056/NEJM198403153101106
   Wolfe RR, 2000, AM J CLIN NUTR, V72, P551S, DOI 10.1093/ajcn/72.2.551S
   [World Cancer Research Fund American Institute for Cancer Research], 1997, FOOD NUTR PREV CANC, V0, P0
   WORSLEY A, 1984, MED J AUSTRALIA, V140, P579, DOI 10.5694/j.1326-5377.1984.tb108422.x
   WORTHINGTONROBERTS B, 1984, J AM DIET ASSOC, V84, P795
   Young VR, 1996, P NATL ACAD SCI USA, V93, P14344, DOI 10.1073/pnas.93.25.14344
   Yu SM, 1997, PEDIATRICS, V100, Part. no., DOI 10.1542/peds.100.5.e4
NR 87
TC 24
Z9 25
U1 0
U2 5
PU ASIAN PACIFIC ORGANIZATION CANCER PREVENTION
PI GYEONGGI-DO
PA APJCP HEAD OFFICE, KOREAN NATL CANCER CENTER, 323 ILAN -RO, ILSANDONG-GU, GOYANG-SI, GYEONGGI-DO, 410-769, SOUTH KOREA
SN 1513-7368
EI 
J9 ASIAN PAC J CANCER P
JI Asian Pac. J. Cancer Prev.
PD JUN 15
PY 2011
VL 12
IS 4
BP 1023
EP 1029
DI 
PG 7
WC Oncology
SC Oncology
GA 878MD
UT WOS:000299260200034
PM 21790245
DA 2025-02-23
ER

PT J
AU Khan, NA
   Teli, MA
   Mohib-ul Haq, M
   Bhat, GM
   Lone, MM
   Afroz, F
AF Khan, N. A.
   Teli, M. Ashraf
   Mohib-ul Haq, M.
   Bhat, G. M.
   Lone, Mohd. M.
   Afroz, F.
TI A survey of risk factors in carcinoma esophagus in the valley of Kashmir, Northern India
SO JOURNAL OF CANCER RESEARCH AND THERAPEUTICS
LA English
DT Article
DE Esophageal cancer; Risk factors; Hookah; Diet
ID squamous-cell carcinoma; cancer
AB Background/Objective: Esophageal cancer has a peculiar geographical distribution and shows marked differences in incidence within a particular geographical region. Presently, as there seems little prospect of early detection of this cancer, an understanding of the etiological factors may suggest opportunities for its primary prevention. In this paper, we have tried to determine the role of diet and other life-style related factors in the etiology of cancer of esophagus. Material and Methods: A total of 100 confirmed squamous cell carcinoma of esophagus patients were enrolled for the study (Group A). 100 healthy subjects were included as controls (Group B). A predesigned questionnaire dealing with the basic patient data, dietary and smoking habits etc. was distributed among the cases in both groups. The data was thoroughly analyzed to define an association with the development of cancer of esophagus. Results: Group A patients included 71 males and 29 females in the age range of 40-70 years. Majority 37% were farmers, 29% house wives. Of the 72% smokers, 66% smoked hookah. 29% had positive family history. More than 90% took salt-tea at breakfast. Meat consumption was low, 44% took it weekly and 42% on monthly basis. 69% took fish yearly. Group B included 75 males and 25 females of which 35.7% were hookah smokers. Conclusion: Poor socio-economic status resulting in fewer intakes of fresh fruits, vegetables and fish in addition to heavy hookah smoking are suspected to be the major risk factors for the development of esophageal cancer.
C1 [Khan, N. A.; Teli, M. Ashraf; Lone, Mohd. M.; Afroz, F.] SKIMS, Dept Radiat Oncol, Srinagar 190011, Jammu & Kashmir, India.
   [Mohib-ul Haq, M.] SKIMS, Dept Radiol Phys, Srinagar 190011, Jammu & Kashmir, India.
   [Bhat, G. M.] SKIMS, Dept Med Oncol, Srinagar 190011, Jammu & Kashmir, India.
C3 Sher-i-Kashmir Institute of Medical Sciences; Sher-i-Kashmir Institute of Medical Sciences; Sher-i-Kashmir Institute of Medical Sciences
RP Khan, NA (corresponding author), SKIMS, Dept Radiat Oncol, Srinagar 190011, Jammu & Kashmir, India.
EM drnazirkhan@rediffmail.com
CR Ansari M M, 1991, J INDIAN MED ASSOC, V89, P217
   BHURGRI Y, 2004, CANC ESOPHAGUS KARAC, V0, P345
   Castellsagué X, 2000, INT J CANCER, V88, P658, DOI 10.1002/1097-0215(20001115)88:4<658::AID-IJC22>3.0.CO;2-T
   Chitra S, 2004, INDIAN J GASTROENTEROL, V23, P19
   DAVID J, 1984, CANCER, V54, P918
   Desai BP, 1997, INDIAN J GASTROENTER, V16, P98
   DWIGHT TJ, 1990, NEW ENGL J MED, V323, P632
   Galeone C, 2006, ANN ONCOL, V17, P521, DOI 10.1093/annonc/mdj107
   Hildebrandt MAT, 2009, J CLIN ONCOL, V27, P857, DOI 10.1200/JCO.2008.17.6297
   Kamangar F, 2007, ARCH IRAN MED, V10, P70
   Kamangar F, 2006, J CLIN ONCOL, V24, P2137, DOI 10.1200/JCO.2005.05.2308
   Khanna P, 2005, RADIAT ONCOL, V5, P12
   Kharadi, 2004, JK PRACT, V11, P182
   KHUROO MS, 1992, GUT, V33, P11, DOI 10.1136/gut.33.1.11
   MALHOTRA SL, 1967, GUT, V8, P376
   MALKAN G, 1997, GUT, V16, P98
   Nandakumar A, 1996, BRIT J CANCER, V73, P1306, DOI 10.1038/bjc.1996.249
   NAYER D, 2000, J ASSOC PHYSICIAN I, V48, P731
   PARVIZ G, 1937, CANCER, V60, P1909
   Ray Amitabha, 2005, INDIAN J CANCER, V42, P15
   Saeki H, 2000, BRIT J CANCER, V82, P1892, DOI 10.1054/bjoc.1999.1212
   SANKARANARAYANAN R, 1991, INT J CANCER, V49, P485, DOI 10.1002/ijc.2910490402
   SIDDIQI M, 1989, J CANCER RES CLIN, V115, P111, DOI 10.1007/BF00397910
   SIDDIQUI M, 1992, CARCINOGENESIS, V13, P35
NR 24
TC 25
Z9 28
U1 0
U2 5
PU WOLTERS KLUWER MEDKNOW PUBLICATIONS
PI MUMBAI
PA WOLTERS KLUWER INDIA PVT LTD , A-202, 2ND FLR, QUBE, C T S  NO 1498A-2 VILLAGE MAROL, ANDHERI EAST, MUMBAI, 400059, INDIA
SN 0973-1482
EI 1998-4138
J9 J CANCER RES THER
JI J. Canc. Res. Ther.
PD JAN-MAR 15
PY 2011
VL 7
IS 1
BP 15
EP 18
DI 10.4103/0973-1482.80431
PG 4
WC Oncology
SC Oncology
GA 763PZ
UT WOS:000290573500004
PM 21546736
DA 2025-02-23
ER

PT J
AU Protiva, P
   Mason, JB
   Liu, ZH
   Hopkins, ME
   Nelson, C
   Marshall, JR
   Lambrecht, RW
   Pendyala, S
   Kopelovich, L
   Kim, M
   Kleinstein, SH
   Laird, PW
   Lipkin, M
   Holt, PR
AF Protiva, Petr
   Mason, Joel B.
   Liu, Zhenhua
   Hopkins, Michael E.
   Nelson, Celeste
   Marshall, James R.
   Lambrecht, Richard W.
   Pendyala, Swaroop
   Kopelovich, Levy
   Kim, Myungjin
   Kleinstein, Steven H.
   Laird, Peter W.
   Lipkin, Martin
   Holt, Peter R.
TI Altered Folate Availability Modifies the Molecular Environment of the Human Colorectum: Implications for Colorectal Carcinogenesis
SO CANCER PREVENTION RESEARCH
LA English
DT Article
ID colonic mucosal concentrations; folic-acid supplementation; genomic dna methylation; dietary-folate; blood measurements; p53 expression; strand breaks; cancer-risk; depletion; markers
AB Low folate status increases colorectal cancer risk. Paradoxically, overly abundant folate supplementation, which is not uncommon in the United States, may increase risk. The mechanisms of these effects are unknown. We conducted two translational studies to define molecular pathways in the human colon altered either by folate supplementation or by dietary folate depletion (followed by repletion). In the first study, 10 healthy, at-risk volunteers (with documented stable/normal folate intake) received supplemental folic acid (1 mg/d) for 8 weeks. In the second study, 10 similar subjects were admitted to a hospital as inpatients for 12 weeks to study folate depletion induced by a low folate diet. A repletion regimen of folic acid (1 mg/d) was provided for the last 4 of these weeks. Both studies included an 8-week run-in period to ensure stabilized folate levels prior to intervention. We obtained 12 rectosigmoid biopsies (from 4 quadrants of normal-appearing mucosa 10-15 cm from the anal verge) at baseline and at measured intervals in both studies for assessing the primary endpoints: genome-wide gene expression, genomic DNA methylation, promoter methylation (depletion/repletion study only), and p53 DNA strand breaks. Serum and rectosigmoid folate concentrations accurately tracked all changes in folate delivery (P < 0.05). In the first study, gene array analysis revealed that supplementation upregulated multiple inflammation-and immune-related pathways in addition to altering several 1-carbon-related enzymes (P < 0.001). In the second study, folate depletion downregulated genes involved in immune response, inflammation, the cell cycle, and mitochondrial/energy pathways; repletion reversed most of these changes. However, changes in gene expression after repletion in the second study (involving immune response and inflammation) did not reach the levels seen after supplementation in the first study. Neither genomic nor promoter-specific DNA methylation changed during the course of the depletion/repletion protocol, and genomic methylation did not change with supplementation in the first study. p53 DNA strand breaks increased with depletion after 12 weeks. In sum, depletion downregulates, whereas repletion or supplementation upregulates pathways related to inflammation and immune response. These findings provide novel support to the concept that excessive folate supplementation might promote colorectal carcinogenesis by enhancing proinflammatory and immune response pathways. These results indicate that modest changes in folate delivery create substantial changes in the molecular milieu of the human colon. Cancer Prev Res; 4(4); 530-43. (C) 2011 AACR.
C1 [Protiva, Petr] Yale Univ, Sch Med, Dept Med, Sect Digest Dis, New Haven, CT 06520 USA.
   [Protiva, Petr; Hopkins, Michael E.; Nelson, Celeste; Pendyala, Swaroop; Holt, Peter R.] Rockefeller Univ, New York, NY 10021 USA.
   [Protiva, Petr] VA Connecticut Healthcare Syst, New Haven, CT USA.
   [Protiva, Petr; Lambrecht, Richard W.] Univ Connecticut, Ctr Hlth, Farmington, CT USA.
   [Mason, Joel B.; Liu, Zhenhua] Tufts Univ, USDA, Human Nutr Res Ctr, Boston, MA 02111 USA.
   [Marshall, James R.] Roswell Pk Canc Inst, Buffalo, NY 14263 USA.
   [Kopelovich, Levy] NCI, Canc Prevent Div, Rockville, MD USA.
   [Kim, Myungjin; Laird, Peter W.] Univ So Calif, Keck Sch Med, USC Epigenome Ctr, Los Angeles, CA 90033 USA.
   [Kleinstein, Steven H.] Yale Univ, Sch Med, Dept Pathol, New Haven, CT 06520 USA.
   [Kleinstein, Steven H.] Yale Univ, Interdept Program Computat Biol & Bioinformat, New Haven, CT 06520 USA.
   [Lipkin, Martin] Weill Cornell Med Coll, New York, NY USA.
C3 Yale University; Rockefeller University; US Department of Veterans Affairs; Veterans Health Administration (VHA); VA Connecticut Healthcare System; University of Connecticut; Tufts University; United States Department of Agriculture (USDA); Roswell Park Comprehensive Cancer Center; National Institutes of Health (NIH) - USA; NIH National Cancer Institute (NCI); University of Southern California; Yale University; Yale University; Cornell University; Weill Cornell Medicine
RP Protiva, P (corresponding author), Yale Univ, Sch Med, Dept Med, Sect Digest Dis, 333 Cedar St,LMP1080, New Haven, CT 06520 USA.
EM petr.protiva@yale.edu
FU GCRC; NCRR [5UL1RR024143]; NIH Roadmap for Medical Research; NIH [NO1-CN35111, CA-29502-24]; University of Connecticut Health Center;  [K05 CA100048]
CR [Anonymous], 2010, FOLATE IN HEALTH AND DISEASE, V0, P0
   Barnes DE, 2004, ANNU REV GENET, V38, P445, DOI 10.1146/annurev.genet.38.072902.092448
   Basten GP, 2006, BRIT J CANCER, V94, P1942, DOI 10.1038/sj.bjc.6603197
   Bibikova M, 2006, GENOME RES, V16, P383, DOI 10.1101/gr.4410706
   Choi SW, 2003, J NUTR, V133, P1206, DOI 10.1093/jn/133.4.1206
   Crott JW, 2007, MUTAT RES-GEN TOX EN, V626, P171, DOI 10.1016/j.mrgentox.2006.10.001
   Duthie SJ, 2010, J PROTEOME RES, V9, P1941, DOI 10.1021/pr901103n
   Fan JB, 2006, METHOD ENZYMOL, V410, P57, DOI 10.1016/S0076-6879(06)10003-8
   Figueiredo JC, 2009, CANCER EPIDEM BIOMAR, V18, P1041, DOI 10.1158/1055-9965.EPI-08-0926
   Friso S, 2002, ANAL CHEM, V74, P4526, DOI 10.1021/ac020050h
   Fuchs CS, 2002, CANCER EPIDEM BIOMAR, V11, P227
   Giovannucci E, 2002, J NUTR, V132, P2350S, DOI 10.1093/jn/132.8.2350S
   Harnack L, 2002, NUTR CANCER, V43, P152, DOI 10.1207/S15327914NC432_5
   Ho GYF, 2009, JNCI-J NATL CANCER I, V101, P1650, DOI 10.1093/jnci/djp346
   Jhaveri MS, 2001, MOL PHARMACOL, V60, P1288, DOI 10.1124/mol.60.6.1288
   Kim YI, 1998, AM J CLIN NUTR, V68, P866, DOI 10.1093/ajcn/68.4.866
   Kim YI, 2001, AM J GASTROENTEROL, V96, P184, DOI 10.1111/j.1572-0241.2001.03474.x
   Kim YI, 2001, CANCER EPIDEM BIOMAR, V10, P715
   Kim YI, 2000, GASTROENTEROLOGY, V119, P151, DOI 10.1053/gast.2000.8518
   Kohlmeier M, 2005, P NATL ACAD SCI USA, V102, P16025, DOI 10.1073/pnas.0504285102
   Kraunz KS, 2006, INT J CANCER, V119, P1553, DOI 10.1002/ijc.22013
   Liu ZH, 2008, INT J CANCER, V123, P519, DOI 10.1002/ijc.23599
   Liu ZH, 2007, J NUTR, V137, P2701, DOI 10.1093/jn/137.12.2701
   Marsillach J, 2008, EXP BIOL MED, V233, P38, DOI 10.3181/0703-RM-59
   Mason JB, 2009, NUTR REV, V67, P206, DOI 10.1111/j.1753-4887.2009.00190.x
   McDonald M, 2008, BLOOD FOLATE LEVELS, V0, P1
   Protiva P, 2009, CANCER PREV RES, V2, P43, DOI 10.1158/1940-6207.CAPR-08-0103
   Pufulete M, 2005, GUT, V54, P648, DOI 10.1136/gut.2004.054718
   Sanjoaquin MA, 2005, INT J CANCER, V113, P825, DOI 10.1002/ijc.20648
   Shpitz B, 1997, AM J SURG, V174, P425, DOI 10.1016/S0002-9610(97)00122-0
   Stover PJ, 2010, FOLATE IN HEALTH AND DISEASE, V2nd, P49
   Thaker PH, 2005, CANCER BIOL THER, V4, P753, DOI 10.4161/cbt.4.7.1827
   Ulrich CM, 2007, JAMA-J AM MED ASSOC, V297, P2408, DOI 10.1001/jama.297.21.2408
   van den Donk M, 2007, J NUTR, V137, P2114, DOI 10.1093/jn/137.9.2114
   VARELAMOREIRAS G, 1992, J NUTR, V122, P986, DOI 10.1093/jn/122.4.986
   Walker DR, 1999, ONCOGENE, V18, P211, DOI 10.1038/sj.onc.1202298
   Wallace K, 2010, CANCER PREV RES, V3, P1552, DOI 10.1158/1940-6207.CAPR-10-0047
   Yeung L, 2008, JAMA-J AM MED ASSOC, V300, P2486, DOI 10.1001/jama.2008.742
NR 38
TC 39
Z9 47
U1 0
U2 13
PU AMER ASSOC CANCER RESEARCH
PI PHILADELPHIA
PA 615 CHESTNUT ST, 17TH FLOOR, PHILADELPHIA, PA 19106-4404 USA
SN 1940-6207
EI 1940-6215
J9 CANCER PREV RES
JI Cancer Prev. Res.
PD APR 15
PY 2011
VL 4
IS 4
BP 530
EP 543
DI 10.1158/1940-6207.CAPR-10-0143
PG 14
WC Oncology
SC Oncology
GA 744DG
UT WOS:000289073700009
PM 21321062
DA 2025-02-23
ER

PT J
AU Linseisen, J
   Rohrmann, S
   Bueno-de-Mesquita, B
   Büchner, FL
   Boshuizen, HC
   Agudo, A
   Gram, IT
   Dahm, CC
   Overvad, K
   Egeberg, R
   Tjonneland, A
   Boeing, H
   Steffen, A
   Kaaks, R
   Lukanova, A
   Berrino, F
   Palli, D
   Panico, S
   Tumino, R
   Ardanaz, E
   Dorronsoro, M
   Huerta, JM
   Rodríguez, L
   Sánchez, MJ
   Rasmuson, T
   Hallmans, G
   Manjer, J
   Wirfält, E
   Engeset, D
   Skeie, G
   Katsoulis, M
   Oikonomou, E
   Trichopoulou, A
   Peeters, PHM
   Khaw, KT
   Wareham, N
   Allen, N
   Key, T
   Brennan, P
   Romieu, I
   Slimani, N
   Vergnaud, AC
   Xun, WW
   Vineis, P
   Riboli, E
AF Linseisen, Jakob
   Rohrmann, Sabine
   Bueno-de-Mesquita, Bas
   Buchner, Frederike L.
   Boshuizen, Hendriek C.
   Agudo, Antonio
   Gram, Inger Torhild
   Dahm, Christina C.
   Overvad, Kim
   Egeberg, Rikke
   Tjonneland, Anne
   Boeing, Heiner
   Steffen, Annika
   Kaaks, Rudolf
   Lukanova, Annekatrin
   Berrino, Franco
   Palli, Domenico
   Panico, Salvatore
   Tumino, Rosario
   Ardanaz, Eva
   Dorronsoro, Miren
   Huerta, Jose-Maria
   Rodriguez, Laudina
   Sanchez, Maria-Jose
   Rasmuson, Torgny
   Hallmans, Goran
   Manjer, Jonas
   Wirfalt, Elisabet
   Engeset, Dagrun
   Skeie, Guri
   Katsoulis, Michael
   Oikonomou, Eleni
   Trichopoulou, Antonia
   Peeters, Petra H. M.
   Khaw, Kay-Tee
   Wareham, Nicholas
   Allen, Naomi
   Key, Tim
   Brennan, Paul
   Romieu, Isabelle
   Slimani, Nadia
   Vergnaud, Anne-Claire
   Xun, Wei W.
   Vineis, Paolo
   Riboli, Elio
TI Consumption of meat and fish and risk of lung cancer: results from the European Prospective Investigation into Cancer and Nutrition
SO CANCER CAUSES & CONTROL
LA English
DT Article
DE Lung cancer; Diet; Epidemiology; Meat; Fish; EPIC
ID heterocyclic amines; dietary habits; heme iron; women; calibration; cohort; recalls; mortality; mutagens; fat
AB Evidence from case-control studies, but less so from cohort studies, suggests a positive association between meat intake and risk of lung cancer. Therefore, this association was evaluated in the frame of the European Prospective Investigation into Cancer and Nutrition, EPIC. Data from 478,021 participants, recruited from 10 European countries, who completed a dietary questionnaire in 1992-2000 were evaluated; 1,822 incident primary lung cancer cases were included in the present evaluation. Relative risk estimates were calculated for categories of meat intake using multi-variably adjusted Cox proportional hazard models. In addition, the continuous intake variables were calibrated by means of 24-h diet recall data to account for part of the measurement error. There were no consistent associations between meat consumption and the risk of lung cancer. Neither red meat (RR = 1.06, 95% CI 0.89-1.27 per 50 g intake/day; calibrated model) nor processed meat (RR = 1.13, 95% CI 0.95-1.34 per 50 g/day; calibrated model) was significantly related to an increased risk of lung cancer. Also, consumption of white meat and fish was not associated with the risk of lung cancer. These findings do not support the hypothesis that a high intake of red and processed meat is a risk factor for lung cancer.
C1 [Linseisen, Jakob] Helmholtz Zentrum Munchen, Inst Epidemiol, D-85764 Neuherberg, Germany.
   [Linseisen, Jakob; Rohrmann, Sabine; Kaaks, Rudolf; Lukanova, Annekatrin] German Canc Res Ctr, Div Canc Epidemiol, D-6900 Heidelberg, Germany.
   [Rohrmann, Sabine] Univ Zurich, Inst Social & Prevent Med, CH-8006 Zurich, Switzerland.
   [Bueno-de-Mesquita, Bas; Buchner, Frederike L.; Boshuizen, Hendriek C.] Natl Inst Publ Hlth & Environm RIVM, Bilthoven, Netherlands.
   [Bueno-de-Mesquita, Bas] Univ Med Ctr Utrecht, Dept Gastroenterol & Hepatol, Utrecht, Netherlands.
   [Agudo, Antonio] IDIBELL Bellvitge Biomed Res Inst, Catalan Inst Oncol, Unit Nutr Environm & Canc, Barcelona, Spain.
   [Gram, Inger Torhild; Engeset, Dagrun; Skeie, Guri] Univ Tromso, Inst Community Med, Tromso, Norway.
   [Dahm, Christina C.] Aarhus Univ Hosp, Dept Clin Epidemiol, Aalborg, Denmark.
   [Dahm, Christina C.; Overvad, Kim] Aarhus Univ, Sch Publ Hlth, Dept Epidemiol, Aarhus, Denmark.
   [Egeberg, Rikke; Tjonneland, Anne] Danish Canc Soc, Inst Canc Epidemiol, Copenhagen, Denmark.
   [Boeing, Heiner; Steffen, Annika] German Inst Human Nutr, Dept Epidemiol, Nuthetal, Germany.
   [Berrino, Franco] Inst Tumori, Epidemiol Unit, Milan, Italy.
   [Palli, Domenico] ISPO, Unit Canc Res & Prevent Inst, Florence, Italy.
   [Panico, Salvatore] Univ Naples Federico 2, Dept Clin & Expt Med, Naples, Italy.
   [Tumino, Rosario] Civile MP Arezzo Hosp, Canc Registry, Ragusa, Italy.
   [Tumino, Rosario] Civile MP Arezzo Hosp, Histopathol Unit, Ragusa, Italy.
   [Ardanaz, Eva] CIBERESP, Publ Hlth Inst Navarra, Pamplona, Spain.
   [Dorronsoro, Miren] CIBERESP, Spain Dept Publ Hlth Gipuzkoa, Publ Hlth Dept Gipuzkoa, San Sebastian, Spain.
   [Huerta, Jose-Maria] CIBERESP, Murcia Reg Hlth Author, Dept Epidemiol, Murcia, Spain.
   [Rodriguez, Laudina] Hlth & Hlth Care Serv Council, Publ Hlth & Participat Directorate, Asturias, Spain.
   [Sanchez, Maria-Jose] CIBERESP, Andalusian Sch Publ Hlth, Granada, Spain.
   [Rasmuson, Torgny] Umea Univ, Dept Radiat Sci, Umea, Sweden.
   [Hallmans, Goran] Umea Univ, Dept Publ Hlth & Clin Med, Umea, Sweden.
   [Manjer, Jonas] Lund Univ, Skane Univ Hosp, Dept Surg, Malmo, Sweden.
   [Wirfalt, Elisabet] Lund Univ, Dept Clin Sci Malmo Nutr Epidemiol, Malmo, Sweden.
   [Katsoulis, Michael; Trichopoulou, Antonia] Hellen Hlth Fdn, Athens, Greece.
   [Oikonomou, Eleni; Trichopoulou, Antonia] Univ Athens, Sch Med, Dept Hyg Epidemiol & Med Stat, WHO Collaborating Ctr Food & Nutr Policies, GR-11527 Athens, Greece.
   [Peeters, Petra H. M.] Univ Med Ctr Utrecht, Julius Ctr Hlth Sci & Primary Care, Utrecht, Netherlands.
   [Khaw, Kay-Tee] Univ Cambridge, Dept Publ Hlth & Primary Care, Cambridge, England.
   [Wareham, Nicholas] MRC, Epidemiol Unit, Cambridge, England.
   [Allen, Naomi; Key, Tim] Univ Oxford, Nuffield Dept Clin Med, Canc Epidemiol Unit, Oxford, England.
   [Brennan, Paul; Romieu, Isabelle; Slimani, Nadia] Int Agcy Res Canc, F-69372 Lyon, France.
   [Vergnaud, Anne-Claire; Xun, Wei W.; Riboli, Elio] Univ London Imperial Coll Sci Technol & Med, Sch Publ Hlth, Dept Epidemiol & Biostat, London, England.
   [Vineis, Paolo] ISI Fdn, Turin, Italy.
C3 Helmholtz Association; Helmholtz-Center Munich - German Research Center for Environmental Health; Helmholtz Association; German Cancer Research Center (DKFZ); University of Zurich; Netherlands National Institute for Public Health & the Environment; Utrecht University; Utrecht University Medical Center; Institut d'Investigacio Biomedica de Bellvitge (IDIBELL); Institut Catala d'Oncologia; UiT The Arctic University of Tromso; Aarhus University; Aarhus University; Danish Cancer Society; Leibniz Association; Deutsches Institut fur Ernahrungsforschung Potsdam-Rehbrucke (DIfE); Fondazione IRCCS Istituto Nazionale Tumori Milan; University of Naples Federico II; Civile M.P. Arezzo Hospital; Civile M.P. Arezzo Hospital; Public Health Institute of Navarra; CIBER - Centro de Investigacion Biomedica en Red; CIBERESP; CIBER - Centro de Investigacion Biomedica en Red; CIBERESP; Murcia Regional Health Council; CIBER - Centro de Investigacion Biomedica en Red; CIBERESP; Escuela Andaluza de Salud Publica; CIBER - Centro de Investigacion Biomedica en Red; CIBERESP; Umea University; Umea University; Lund University; Skane University Hospital; Lund University; National & Kapodistrian University of Athens; World Health Organization; Athens Medical School; Utrecht University; Utrecht University Medical Center; University of Cambridge; University of Oxford; World Health Organization; International Agency for Research on Cancer (IARC); Imperial College London
RP Linseisen, J (corresponding author), Helmholtz Zentrum Munchen, Inst Epidemiol, Ingolstadter Landstr 1, D-85764 Neuherberg, Germany.
EM j.linseisen@helmholtz-muenchen.de
FU European Commission; SANCO; Ligue contre le Cancer (France); Societe 3 M (France); Mutuelle Generale de l'Education Nationale; Institut National de la Sante et de la Recherche Medicale (INSERM); Institut Gustave Roussy; Deutsche Krebshilfe; Deutsches Krebsforschungszentrum; German Federal Ministry of Education and Research; Danish Cancer Society; ISCIII of the Spanish Ministry of Health (RETICC) [DR06/0020]; Health Research Fund (FIS); Spanish Ministry of Health; Spanish Regional Governments of Andalucia, Asturias, Basque Country, Murcia and Navarra; Cancer Research UK; Medical Research Council, UK; Stroke Association, UK; British Heart Foundation; Department of Health, UK; Food Standards Agency, UK; Wellcome Trust, UK; Hellenic Ministry of Health; Stavros Niarchos Foundation; Hellenic Health Foundation; Italian Association for Research on Cancer; Italian National Research Council; Dutch Ministry of Public Health; Welfare and Sports (VWS); Netherlands Cancer Registry (NKR); LK Research Funds; Dutch Prevention Funds; Dutch ZON (Zorg Onderzoek Nederland); World Cancer Research Fund (WCRF); Statistics Netherlands(The Netherlands); Nordforsk; Swedish Cancer Society; Swedish Scientific Council; Regional Government of Skane and Vasterbotten, Sweden
CR [Anonymous], 2007, FOOD NUTR PHYS ACT P, V0, P0
   BINGHAM SA, 1994, BRIT J NUTR, V72, P619, DOI 10.1079/BJN19940064
   Brennan P, 2000, CANCER CAUSE CONTROL, V11, P49, DOI 10.1023/A:1008909519435
   Breslow RA, 2000, CANCER CAUSE CONTROL, V11, P419, DOI 10.1023/A:1008996208313
   CHOW WH, 1992, CANCER CAUSE CONTROL, V3, P247, DOI 10.1007/BF00124258
   Day NE, 2001, INT J EPIDEMIOL, V30, P309, DOI 10.1093/ije/30.2.309
   Ferrari P, 2004, AM J EPIDEMIOL, V160, P814, DOI 10.1093/aje/kwh280
   Ferrari P, 2008, INT J EPIDEMIOL, V37, P368, DOI 10.1093/ije/dym242
   FRASER GE, 1991, AM J EPIDEMIOL, V133, P683, DOI 10.1093/oxfordjournals.aje.a115943
   Hu JF, 2002, CANCER DETECT PREV, V26, P129, DOI 10.1016/S0361-090X(02)00038-7
   Hughes R, 2001, CARCINOGENESIS, V22, P199, DOI 10.1093/carcin/22.1.199
   Kaaks R, 1997, INT J EPIDEMIOL, V26, PS15, DOI 10.1093/ije/26.suppl_1.S15
   Khan M M H, 2004, ASIAN PAC J CANCER PREV, V5, P58
   Kipnis V, 2001, AM J EPIDEMIOL, V153, P394, DOI 10.1093/aje/153.4.394
   KNEKT P, 1991, AM J EPIDEMIOL, V134, P471, DOI 10.1093/oxfordjournals.aje.a116118
   Ko YC, 1997, INT J EPIDEMIOL, V26, P24, DOI 10.1093/ije/26.1.24
   KVALE G, 1983, INT J CANCER, V31, P397, DOI 10.1002/ijc.2910310402
   Lijinsky W, 1999, MUTAT RES-GEN TOX EN, V443, P129, DOI 10.1016/S1383-5742(99)00015-0
   LIJINSKY W, 1967, FOOD COSMET TOXICOL, V5, P343, DOI 10.1016/S0015-6264(67)83061-X
   Linseisen J, 2002, CANCER EPIDEM BIOMAR, V11, P1630
   Linseisen J, 2002, PUBLIC HEALTH NUTR, V5, P1243, DOI 10.1079/PHN2002402
   Linseisen J, 2007, INT J CANCER, V121, P1103, DOI 10.1002/ijc.22807
   Linseisen J, 2006, PUBLIC HEALTH NUTR, V9, P449, DOI 10.1079/PHN2005861
   Ozasa K, 2001, JPN J CANCER RES, V92, P1259, DOI 10.1111/j.1349-7006.2001.tb02148.x
   Riboli E, 2002, PUBLIC HEALTH NUTR, V5, P1113, DOI 10.1079/PHN2002394
   SHEKELLE RB, 1991, AM J EPIDEMIOL, V134, P480, DOI 10.1093/oxfordjournals.aje.a116119
   Sinha R, 1998, CANCER CAUSE CONTROL, V9, P621, DOI 10.1023/A:1008805525525
   Sinha R, 2000, CANCER RES, V60, P3753
   Skog KI, 1998, FOOD CHEM TOXICOL, V36, P879, DOI 10.1016/S0278-6915(98)00061-1
   Slimani N, 2002, PUBLIC HEALTH NUTR, V5, P1125, DOI 10.1079/PHN2002395
   Slimani N, 2000, EUR J CLIN NUTR, V54, P900, DOI 10.1038/sj.ejcn.1601107
   Smith-Warner SA, 2002, CANCER EPIDEM BIOMAR, V11, P987
   Tasevska N, 2011, INT J CANCER, V128, P402, DOI 10.1002/ijc.25327
   Tasevska N, 2009, AM J CLIN NUTR, V89, P1884, DOI 10.3945/ajcn.2008.27272
   Veierod MB, 1997, EUR J CANCER PREV, V6, P540, DOI 10.1097/00008469-199712000-00009
   Wareham NJ, 2003, PUBLIC HEALTH NUTR, V6, P407, DOI 10.1079/PHN2002439
   Welch AA, 2002, PUBLIC HEALTH NUTR, V5, P1273, DOI 10.1079/PHN2002404
NR 37
TC 17
Z9 17
U1 3
U2 22
PU SPRINGER
PI DORDRECHT
PA VAN GODEWIJCKSTRAAT 30, 3311 GZ DORDRECHT, NETHERLANDS
SN 0957-5243
EI 
J9 CANCER CAUSE CONTROL
JI Cancer Causes Control
PD JUN 15
PY 2011
VL 22
IS 6
BP 909
EP 918
DI 10.1007/s10552-011-9764-1
PG 10
WC Oncology; Public, Environmental & Occupational Health
SC Oncology; Public, Environmental & Occupational Health
GA 764ZA
UT WOS:000290672000010
PM 21479828
DA 2025-02-23
ER

PT J
AU Brunner, RL
   Wactawski-Wende, J
   Caan, BJ
   Cochrane, BB
   Chlebowski, RT
   Gass, MLS
   Jacobs, ET
   LaCroix, AZ
   Lane, D
   Larson, J
   Margolis, KL
   Millen, AE
   Sarto, GE
   Vitolins, MZ
   Wallace, RB
AF Brunner, Robert L.
   Wactawski-Wende, Jean
   Caan, Bette J.
   Cochrane, Barbara B.
   Chlebowski, Rowan T.
   Gass, Margery L. S.
   Jacobs, Elizabeth T.
   LaCroix, Andrea Z.
   Lane, Dorothy
   Larson, Joseph
   Margolis, Karen L.
   Millen, Amy E.
   Sarto, Gloria E.
   Vitolins, Mara Z.
   Wallace, Robert B.
TI The Effect of Calcium plus Vitamin D on Risk for Invasive Cancer: Results of the Women's Health Initiative (WHI) Calcium Plus Vitamin D Randomized Clinical Trial
SO NUTRITION AND CANCER-AN INTERNATIONAL JOURNAL
LA English
DT Article
ID base-line characteristics; breast-cancer; d supplementation; colorectal-cancer; colon-cancer; postmenopausal women; dietary calcium; dairy-products; family-history; metaanalysis
AB In the Women's Health Initiative (WHI) trial of calcium plus vitamin D (CaD), we examined the treatment effect on incidence and mortality for all invasive cancers. Postmenopausal women (N = 36,282) were randomized to 1,000 mg of elemental calcium with 400 IU vitamin D3 or placebo. Cox models estimated risk of cancer incidence and mortality. After 7.0 yr, 1,306 invasive cancers were diagnosed in the supplement and 1,333 in the placebo group [hazard ratio (HR) = 0.98; CI = 0.90, 1.05, unweighted P = 0.54]. Mortality did not differ between supplement (315, annualized% =.26) and placebo [(347, 0.28%; P = 0.17; HR = 0.90 (0.77, 1.05)]. Significant treatment interactions on incident cancer were found for family history of cancer, personal total intake of vitamin D, smoking, and Will dietary trial randomized group. Calcium/vitamin D supplementation did not reduce invasive cancer incidence or mortality. Supplementation lowered cancer risk in the Will healthy diet trial arm and in women without a first-degree relative with cancer. The interactions are only suggestive given multiple testing considerations. The low vitamin D dose provided, limited adherence, and lack of serum 25(OH)D values should be considered when interpreting these findings.
C1 [Brunner, Robert L.] Univ Nevada, Sch Med, Dept Family & Community Med, Reno, NV 89557 USA.
   [Wactawski-Wende, Jean; Millen, Amy E.] SUNY Buffalo, Dept Social & Prevent Med, Buffalo, NY 14260 USA.
   [Caan, Bette J.] Kaiser Permanente, Div Res, Oakland, CA USA.
   [Cochrane, Barbara B.] Univ Washington, Seattle, WA 98195 USA.
   [Chlebowski, Rowan T.] Univ Calif Torrance, Div Med Oncol Hematol, LA BioMed Harbor UCLA Med Ctr, Torrance, CA USA.
   [Gass, Margery L. S.] N Amer Menopause Soc, Mayfield Hts, OH USA.
   [Jacobs, Elizabeth T.] Mel & Enid Zuckerman Coll Publ Hlth, Tucson, AZ USA.
   [LaCroix, Andrea Z.; Larson, Joseph] Fred Hutchinson Canc Res Ctr, Seattle, WA 98104 USA.
   [Lane, Dorothy] SUNY Stony Brook, Sch Med, Dept Prevent Med, Stony Brook, NY 11794 USA.
   [Margolis, Karen L.] HealthPartners Res Fdn, Minneapolis, MN USA.
   [Sarto, Gloria E.] Univ Wisconsin, Ctr Womens Hlth Res, Madison, WI USA.
   [Vitolins, Mara Z.] PHS Dept Epidemiol & Prevent, Winston Salem, NC USA.
   [Wallace, Robert B.] Univ Iowa, Dept Epidemiol, Iowa City, IA USA.
C3 Nevada System of Higher Education (NSHE); University of Nevada Reno; State University of New York (SUNY) System; University at Buffalo, SUNY; Kaiser Permanente; University of Washington; University of Washington Seattle; Lundquist Institute; Fred Hutchinson Cancer Center; State University of New York (SUNY) System; Stony Brook University; HealthPartners Institute for Education & Research; University of Wisconsin System; University of Wisconsin Madison; University of Iowa
RP Brunner, RL (corresponding author), Univ Nevada, Sch Med, Dept Family & Community Med, MS 145, Reno, NV 89557 USA.
EM bbrunner@medicine.nevada.edu
FU National Heart, Lung, and Blood Institute, National Institutes of Health, U.S. Department of Health and Human Services [N01WH22110, 24152, 32100-2, 32105-6, 32108-9, 32111-13, 32115, 32118-19, 32122, 42107-26, 42129-32, 44221]; AstraZeneca; Novartis; Amgen; National Institutes of Health; National Cancer Institute of Canada; Wyeth
CR Abbas S, 2008, CARCINOGENESIS, V29, P93, DOI 10.1093/carcin/bgm240
   Ahn J, 2008, JNCI-J NATL CANCER I, V100, P796, DOI 10.1093/jnci/djn152
   Anderson GL, 2003, ANN EPIDEMIOL, V13, PS5, DOI 10.1016/S1047-2797(03)00043-7
   [Anonymous], 1997, DIET REF INT CALC PH, V0, P250
   Autier P, 2007, ARCH INTERN MED, V167, P1730, DOI 10.1001/archinte.167.16.1730
   Bertone-Johnson ER, 2007, NUTR REV, V65, P459, DOI 10.1111/j.1753-4887.2007.tb00271.x
   Bischoff-Ferrari HA, 2010, OSTEOPOROSIS INT, V21, P1121, DOI 10.1007/s00198-009-1119-3
   Brennan SF, 2010, AM J CLIN NUTR, V91, P1294, DOI 10.3945/ajcn.2009.28796
   Bresalier RS, 2008, CURR OPIN GASTROEN, V24, P48, DOI 10.1097/MOG.0b013e3282f31d36
   Chen PZ, 2010, BREAST CANCER RES TR, V121, P469, DOI 10.1007/s10549-009-0593-9
   Chlebowski RT, 2008, JNCI-J NATL CANCER I, V100, P1581, DOI 10.1093/jnci/djn360
   COX DR, 1972, J R STAT SOC B, V34, P187
   Cui Y, 2006, CANCER EPIDEM BIOMAR, V15, P1427, DOI 10.1158/1055-9965.EPI-06-0075
   Curb JD, 2003, ANN EPIDEMIOL, V13, PS122, DOI 10.1016/S1047-2797(03)00048-6
   Fedirko V, 2010, CANCER EPIDEM BIOMAR, V19, P280, DOI 10.1158/1055-9965.EPI-09-0448
   Fernandez E, 2004, CANCER EPIDEM BIOMAR, V13, P658
   Gandini S, 2011, INT J CANCER, V128, P1414, DOI 10.1002/ijc.25439
   Garland CF, 2007, J STEROID BIOCHEM, V103, P708, DOI 10.1016/j.jsbmb.2006.12.007
   Garland CF, 2009, ANN EPIDEMIOL, V19, P468, DOI 10.1016/j.annepidem.2009.03.021
   GHADIRIAN P, 1991, INT J PANCREATOL, V10, P183
   Gissel T, 2008, J STEROID BIOCHEM, V111, P195, DOI 10.1016/j.jsbmb.2008.06.002
   Grant WB, 2009, DERM-ENDOCRINOL, V1, P17, DOI 10.4161/derm.1.1.7388
   Hays J, 2003, ANN EPIDEMIOL, V13, PS18, DOI 10.1016/S1047-2797(03)00042-5
   Heiss G, 2008, JAMA-J AM MED ASSOC, V299, P1036, DOI 10.1001/jama.299.9.1036
   Huncharek M, 2009, NUTR CANCER, V61, P47, DOI 10.1080/01635580802395733
   Ingraham BA, 2008, CURR MED RES OPIN, V24, P139, DOI 10.1185/030079907X253519
   *INT AG RES CANC, 2008, IARC WORK GROUP REP, V5, P0
   Ishihara J, 2008, AM J CLIN NUTR, V88, P1576, DOI 10.3945/ajcn.2008.26195
   Jackson RD, 2006, NEW ENGL J MED, V354, P669, DOI 10.1056/NEJMoa055218
   Kampman E, 2000, CANCER CAUSE CONTROL, V11, P459, DOI 10.1023/A:1008914108739
   Karami S, 2010, INT J ENDOCRINOL, V2010, P0, DOI 10.1155/2010/879362
   LaCroix AZ, 2009, J GERONTOL A-BIOL, V64, P559, DOI 10.1093/gerona/glp006
   Lappe JM, 2007, AM J CLIN NUTR, V85, P1586, DOI 10.1093/ajcn/85.6.1586
   Larsson SC, 2009, AM J CLIN NUTR, V89, P277, DOI 10.3945/ajcn.2008.26704
   LIEBERMAN DA, 2003, JAMA-J AM MED ASSOC, V290, P59
   Lin J, 2007, ARCH INTERN MED, V167, P1050, DOI 10.1001/archinte.167.10.1050
   Lipworth L, 2009, ANN ONCOL, V20, P1576, DOI 10.1093/annonc/mdp036
   Millen AE, 2010, AM J CLIN NUTR, V91, P1324, DOI 10.3945/ajcn.2009.28908
   Ochs-Balcom HM, 2008, CARCINOGENESIS, V29, P1788, DOI 10.1093/carcin/bgn166
   Park Y, 2009, ARCH INTERN MED, V169, P391, DOI 10.1001/archinternmed.2008.578
   Patterson RE, 1999, ANN EPIDEMIOL, V9, P178, DOI 10.1016/S1047-2797(98)00055-6
   Peters U, 2004, AM J CLIN NUTR, V80, P1358, DOI 10.1093/ajcn/80.5.1358
   Poynter JN, 2010, CANCER EPIDEM BIOMAR, V19, P525, DOI 10.1158/1055-9965.EPI-09-0662
   PRENTICE RL, 2009, JAMA-J AM MED ASSOC, V295, P629
   Ritenbaugh C, 2003, ANN EPIDEMIOL, V13, PS87, DOI 10.1016/S1047-2797(03)00044-9
   Ross AC, 2011, J CLIN ENDOCR METAB, V96, P53, DOI 10.1210/jc.2010-2704
   Rossouw JE, 2002, JAMA-J AM MED ASSOC, V288, P321, DOI 10.1001/jama.288.3.321
   Sellers TA, 1998, CANCER CAUSE CONTROL, V9, P357
   Shin MH, 2002, JNCI-J NATL CANCER I, V94, P1301, DOI 10.1093/jnci/94.17.1301
   Sprague BL, 2010, ANN EPIDEMIOL, V20, P82, DOI 10.1016/j.annepidem.2009.09.001
   Stefanick ML, 2003, ANN EPIDEMIOL, V13, PS78, DOI 10.1016/S1047-2797(03)00045-0
   Vieth R, 2009, ANN EPIDEMIOL, V19, P441, DOI 10.1016/j.annepidem.2009.01.009
   Wactawski-Wende J, 2006, NEW ENGL J MED, V354, P684, DOI 10.1056/NEJMoa055222
   Yin L, 2010, EUR J CANCER, V46, P2196, DOI 10.1016/j.ejca.2010.03.037
NR 55
TC 71
Z9 77
U1 0
U2 16
PU ROUTLEDGE JOURNALS, TAYLOR & FRANCIS LTD
PI ABINGDON
PA 2-4 PARK SQUARE, MILTON PARK, ABINGDON OX14 4RN, OXON, ENGLAND
SN 0163-5581
EI 1532-7914
J9 NUTR CANCER
JI Nutr. Cancer
PD AUG-SEP 15
PY 2011
VL 63
IS 6
BP 827
EP 841
DI 10.1080/01635581.2011.594208
PG 15
WC Oncology; Nutrition & Dietetics
SC Oncology; Nutrition & Dietetics
GA 823GX
UT WOS:000295111600002
PM 21774589
DA 2025-02-23
ER

PT J
AU Burn, J
   Bishop, DT
   Chapman, PD
   Elliott, F
   Bertario, L
   Dunlop, MG
   Eccles, D
   Ellis, A
   Evans, DG
   Fodde, R
   Maher, ER
   Möslein, G
   Vasen, HFA
   Coaker, J
   Phillips, RKS
   Bülow, S
   Mathers, JC
AF Burn, John
   Bishop, D. Timothy
   Chapman, Pamela D.
   Elliott, Faye
   Bertario, Lucio
   Dunlop, Malcolm G.
   Eccles, Diana
   Ellis, Anthony
   Evans, D. Gareth
   Fodde, Riccardo
   Maher, Eamonn R.
   Moeslein, Gabriela
   Vasen, Hans F. A.
   Coaker, Julie
   Phillips, Robin K. S.
   Bulow, Steffen
   Mathers, John C.
TI A Randomized Placebo-Controlled Prevention Trial of Aspirin and/or Resistant Starch in Young People with Familial Adenomatous Polyposis
SO CANCER PREVENTION RESEARCH
LA English
DT Article
ID chain fatty-acids; colorectal-cancer; cell-proliferation; dietary fiber; butyrate; risk; celecoxib; trichostatin; protection; neoplasia
AB Evidence supporting aspirin and resistant starch (RS) for colorectal cancer prevention comes from epidemiologic and laboratory studies (aspirin and RS) and randomized controlled clinical trials (aspirin). Familial adenomatous polyposis (FAP) strikes young people and, untreated, confers virtually a 100% risk of colorectal cancer and early death. We conducted an international, multicenter, randomized, placebo-controlled trial of aspirin (600 mg/d) and/or RS (30 g/d) for from 1 to 12 years to prevent disease progression in FAP patients from 10 to 21 years of age. In a 2 x 2 factorial design, patients were randomly assigned to the following four study arms: aspirin plus RS placebo; RS plus aspirin placebo; aspirin plus RS; RS placebo plus aspirin placebo; they were followed with standard annual clinical examinations including endoscopy. The primary endpoint was polyp number in the rectum and sigmoid colon (at the end of intervention), and the major secondary endpoint was size of the largest polyp. A total of 206 randomized FAP patients commenced intervention, of whom 133 had at least one follow-up endoscopy and were therefore included in the primary analysis. Neither intervention significantly reduced polyp count in the rectum and sigmoid colon: aspirin relative risk = 0.77 (95% CI, 0.54-1.10; versus nonaspirin arms); RS relative risk = 1.05 (95% CI, 0.73-1.49; versus non-RS arms). There was a trend toward a smaller size of largest polyp in patients treated with aspirin versus nonaspirin-mean 3.8 mm versus 5.5 mm for patients treated 1 or more years (adjusted P = 0.09) and mean 3.0 rum versus 6.0 mm for patients treated more than 1 year (P = 0.02); there were similar weaker trends with RS versus non-RS. Exploratory translational endpoints included crypt length (which was significantly shorter in normal-appearing mucosa in the RS group over time) and laboratory measures of proliferation (including Ki67). This clinical trial is the largest ever conducted in the setting of FAP and found a trend of reduced polyp load (number and size) with 600 mg of aspirin daily. RS had no clinical effect on adenomas. Cancer Prey Res; 4(5); 655-65. (c) 2011 AACR.
C1 [Burn, John] Newcastle Univ, Ctr Life, Inst Med Genet, Newcastle Upon Tyne NE1 3BZ, Tyne & Wear, England.
   [Coaker, Julie; Mathers, John C.] Newcastle Univ, Human Nutr Res Ctr, Inst Ageing & Hlth, Newcastle Upon Tyne NE1 3BZ, Tyne & Wear, England.
   [Bishop, D. Timothy; Elliott, Faye] Univ Leeds, Leeds Inst Mol Med, Epidemiol & Biostat Sect, Leeds, W Yorkshire, England.
   [Dunlop, Malcolm G.] Western Gen Hosp, MRC Human Genet Unit, Edinburgh EH4 2XU, Midlothian, Scotland.
   [Eccles, Diana] Princess Anne Hosp, Clin Genet Unit, Southampton, Hants, England.
   [Ellis, Anthony] Royal Liverpool Univ Hosp, Gastroenterol Unit, Liverpool, Merseyside, England.
   [Evans, D. Gareth] St Marys Hosp, Dept Med Genet, Manchester M13 0JH, Lancs, England.
   [Maher, Eamonn R.] Univ Birmingham, Dept Med & Mol Genet, Birmingham B15 2TT, W Midlands, England.
   [Phillips, Robin K. S.] St Marks Hosp, Polyposis Registry, London EC1V 2PS, England.
   [Bertario, Lucio] Ist Nazl Studio & Cura Tumori, I-20133 Milan, Italy.
   [Fodde, Riccardo] Erasmus MC, Josephine Nefkens Inst, Dept Pathol, Rotterdam, Netherlands.
   [Vasen, Hans F. A.] Leiden Univ, Med Ctr, Netherlands Fdn Detect Hereditary Tumours, Leiden, Netherlands.
   [Vasen, Hans F. A.] Leiden Univ, Med Ctr, Dept Gastroenterol, Leiden, Netherlands.
   [Moeslein, Gabriela] St Josefs Hosp, Bochum, Germany.
   [Bulow, Steffen] Hvidovre Univ Hosp, Dept Surg Gastroenterol, Copenhagen, Denmark.
C3 Newcastle University - UK; Newcastle University - UK; University of Leeds; University of Edinburgh; University of Liverpool; Royal Liverpool & Broadgreen University Hospitals NHS Trust; Royal Liverpool University Hospital; University of Manchester; University of Birmingham; Imperial College London; Fondazione IRCCS Istituto Nazionale Tumori Milan; Erasmus University Rotterdam; Erasmus MC; Leiden University - Excl LUMC; Leiden University; Leiden University Medical Center (LUMC); Leiden University; Leiden University Medical Center (LUMC); Leiden University - Excl LUMC; Ruhr University Bochum; University of Copenhagen
RP Burn, J (corresponding author), Newcastle Univ, Ctr Life, Inst Med Genet, Newcastle Upon Tyne NE1 3BZ, Tyne & Wear, England.
EM john.burn@ncl.ac.uk
FU European Union, UK; UK Medical Research Council; MRC [MC_PC_U127527198, G0900686, G0100496, MC_U127527198] Funding Source: UKRI
CR Asp NG, 1996, NUTR RES REV, V9, P1, DOI 10.1079/NRR19960004
   Baron JA, 2003, NEW ENGL J MED, V348, P891, DOI 10.1056/NEJMoa021735
   Benamouzig R, 2003, GASTROENTEROLOGY, V125, P328, DOI 10.1016/S0016-5085(03)00887-4
   Bertagnolli MM, 2006, NEW ENGL J MED, V355, P873, DOI 10.1056/NEJMoa061355
   Bertagnolli MM, 2009, CANCER PREV RES, V2, P310, DOI 10.1158/1940-6207.CAPR-08-0206
   Bingham S, 2006, P NUTR SOC, V65, P19, DOI 10.1079/PNS2005472
   Bingham SA, 2003, LANCET, V361, P1496, DOI 10.1016/S0140-6736(03)13174-1
   Borthwick GM, 2006, FASEB J, V20, P2009, DOI 10.1096/fj.06-5987com
   Burn J, 2009, EJC SUPPL, V7, P320, DOI 10.1016/S1359-6349(09)71095-X
   Burn J, 2008, NEW ENGL J MED, V359, P2567, DOI 10.1056/NEJMoa0801297
   CASSIDY A, 1994, BRIT J CANCER, V69, P937, DOI 10.1038/bjc.1994.181
   Cuzick J, 2009, LANCET ONCOL, V10, P501, DOI 10.1016/S1470-2045(09)70035-X
   DArgenio G, 1996, GASTROENTEROLOGY, V110, P1727, DOI 10.1053/gast.1996.v110.pm8964397
   Din FVN, 2010, GUT, V59, P1670, DOI 10.1136/gut.2009.203000
   GIOVANNUCCI E, 1995, NEW ENGL J MED, V333, P609, DOI 10.1056/NEJM199509073331001
   GOODLAD RA, 1991, GASTROENTEROLOGY, V101, P1235, DOI 10.1016/0016-5085(91)90072-S
   Grubben MJAL, 2001, DIGEST DIS SCI, V46, P750, DOI 10.1023/A:1010787931002
   HAGUE A, 1993, INT J CANCER, V55, P498, DOI 10.1002/ijc.2910550329
   HEERDT BG, 1994, CANCER RES, V54, P3288
   Hylla S, 1998, AM J CLIN NUTR, V67, P136, DOI 10.1093/ajcn/67.1.136
   Logan RFA, 2008, GASTROENTEROLOGY, V134, P29, DOI 10.1053/j.gastro.2007.10.014
   Mariadason JM, 2000, CANCER RES, V60, P4561
   Mills SJ, 2001, GUT, V48, P41, DOI 10.1136/gut.48.1.41
   Rothwell PM, 2010, LANCET, V376, P1741, DOI 10.1016/S0140-6736(10)61543-7
   Sandler RS, 2003, NEW ENGL J MED, V348, P883, DOI 10.1056/NEJMoa021633
   SCHEPPACH W, 1988, SCAND J GASTROENTERO, V23, P755, DOI 10.3109/00365528809093945
   Siavoshian S, 2000, GUT, V46, P507, DOI 10.1136/gut.46.4.507
   Stark LA, 2005, MOL CELL BIOL, V25, P5985, DOI 10.1128/MCB.25.14.5985-6004.2005
   Steinbach G, 2000, NEW ENGL J MED, V342, P1946, DOI 10.1056/NEJM200006293422603
   US Preventive Services Task Force, 2007, ANN INTERN MED, V146, P361, DOI 10.7326/0003-4819-146-5-200703060-00008
   VANMUNSTER IP, 1994, DIGEST DIS SCI, V39, P834, DOI 10.1007/BF02087431
   Williams EA, 2003, P NUTR SOC, V62, P107, DOI 10.1079/PNS2002230
   Young GP, 2004, J AOAC INT, V87, P775
NR 33
TC 166
Z9 179
U1 0
U2 21
PU AMER ASSOC CANCER RESEARCH
PI PHILADELPHIA
PA 615 CHESTNUT ST, 17TH FLOOR, PHILADELPHIA, PA 19106-4404 USA
SN 1940-6207
EI 1940-6215
J9 CANCER PREV RES
JI Cancer Prev. Res.
PD MAY 15
PY 2011
VL 4
IS 5
BP 655
EP 665
DI 10.1158/1940-6207.CAPR-11-0106
PG 11
WC Oncology
SC Oncology
GA 758XP
UT WOS:000290201100005
PM 21543343
DA 2025-02-23
ER

PT J
AU Curtin, K
   Samowitz, WS
   Ulrich, CM
   Wolff, RK
   Herrick, JS
   Caan, BJ
   Slattery, ML
AF Curtin, Karen
   Samowitz, Wade S.
   Ulrich, Cornelia M.
   Wolff, Roger K.
   Herrick, Jennifer S.
   Caan, Bette J.
   Slattery, Martha L.
TI Nutrients in Folate-Mediated, One-Carbon Metabolism and the Risk of Rectal Tumors in Men and Women
SO NUTRITION AND CANCER-AN INTERNATIONAL JOURNAL
LA English
DT Article
ID island methylator phenotype; sporadic colorectal-cancer; colon-cancer; dna methylation; methylenetetrahydrofolate reductase; microsatellite instability; correlated responses; promoter methylation; micronutrient intake; dietary-folate
AB In an investigation of rectal tumors characterized by CpG island methylator phenotype (CIMP), KRAS2 mutation, and TP53 mutation, we examined associations with dietary and supplemental folate, riboflavin, vitamins B6 and B12, and methionine, nutrients involved in folate-mediated 1-carbon metabolism. We also examined folate intake and common MTHFR polymorphisms in relation to CIMP. Data from a population-based study of 951 cases (750 with tumor markers) and 1,205 controls were evaluated using multiple logistic regression models and generalized estimating equations. Reduced risk of methylated tumors was suggested in women with the upper tertile of folate intake (epsilon 0.42 mg/day) vs. the lower tertile: OR = 0.6, 95%CI = 0.3-1.2. In men, a significant 3-fold increased risk of CIMP+ tumor was observed for the upper tertile of folate (epsilon 0.75 mg/day) vs. the lower tertile (0.44 mg/day): OR = 3.2, 95%CI = 1.5-6.7. These men consumed a greater proportion of folic acid fortified foods relative to natural, primarily plant-based sources (52% vs. 48%) than women with CIMP+ tumors (22% vs. 78%). MTHFR 1298AC influenced folate in male CIMP+ risk (P interaction 0.01). Our findings suggest folate supplementation effects may differ between genders, perhaps due to variation in MTHFR and/or endogenous/exogenous hormones, and may be important in the initiation and progression of methylated rectal tumors in men.
C1 [Curtin, Karen; Wolff, Roger K.; Herrick, Jennifer S.; Slattery, Martha L.] Univ Utah, Dept Internal Med, Hlth Sci Ctr, Salt Lake City, UT 84132 USA.
   [Samowitz, Wade S.] Univ Utah, Dept Pathol, Hlth Sci Ctr, Salt Lake City, UT 84132 USA.
   [Ulrich, Cornelia M.] Fred Hutchinson Canc Res Ctr, Canc Prevent Program, Seattle, WA 98104 USA.
   [Ulrich, Cornelia M.] German Canc Res Ctr, Natl Ctr Tumour Dis, D-6900 Heidelberg, Germany.
   [Caan, Bette J.] Kaiser Permanente Med Care Program, Div Res, Oakland, CA 94611 USA.
C3 Utah System of Higher Education; University of Utah; Utah System of Higher Education; University of Utah; Fred Hutchinson Cancer Center; Helmholtz Association; German Cancer Research Center (DKFZ); Ruprecht Karls University Heidelberg; National Center for Tumor Diseases; Kaiser Permanente
RP Curtin, K (corresponding author), Univ Utah, Dept Internal Med, Hlth Sci Ctr, 295 Chipeta Way, Salt Lake City, UT 84132 USA.
EM karen.curtin@hsc.utah.edu
FU NIH [R01 CA48998, CA61757]; National Cancer Institute [N01-PC-35141]; State of Utah Department of Health; University of Utah; Northern California Cancer Registry; Sacramento Tumor Registry
CR Bariol C, 2003, AM J PATHOL, V162, P1361, DOI 10.1016/S0002-9440(10)63932-6
   Burton P, 1998, STAT MED, V17, P1261, DOI 10.1002/(SICI)1097-0258(19980615)17:11<1261::AID-SIM846>3.0.CO;2-Z
   Cole BF, 2007, JAMA-J AM MED ASSOC, V297, P2351, DOI 10.1001/jama.297.21.2351
   Curtin K, 2007, CARCINOGENESIS, V28, P1672, DOI 10.1093/carcin/bgm089
   Curtin K, 2009, MOL CARCINOGEN, V48, P989, DOI 10.1002/mc.20566
   EDWARDS S, 1994, AM J EPIDEMIOL, V140, P1020, DOI 10.1093/oxfordjournals.aje.a117192
   Food Standards FDA, 1996, FED REG, V61, P8781
   Iacopetta B, 2009, INT J CANCER, V125, P84, DOI 10.1002/ijc.24324
   Issa JPJ, 2005, GASTROENTEROLOGY, V129, P1121, DOI 10.1053/j.gastro.2005.07.040
   Jacobs ET, 2007, J CLIN GASTROENTEROL, V41, P731, DOI 10.1097/MCG.0b013e3180338e56
   Jacques PF, 1999, NEW ENGL J MED, V340, P1449, DOI 10.1056/NEJM199905133401901
   James SJ, 2002, J NUTR, V132, P2361S, DOI 10.1093/jn/132.8.2361S
   Jass JR, 2002, GASTROENTEROLOGY, V123, P862, DOI 10.1053/gast.2002.35392
   Kawakami K, 2003, CLIN CANCER RES, V9, P5860
   Kim YI, 2004, ENVIRON MOL MUTAGEN, V44, P10, DOI 10.1002/em.20025
   Kuss O, 2007, COMPUT METH PROG BIO, V87, P262, DOI 10.1016/j.cmpb.2007.06.002
   Laird PW, 1996, ANNU REV GENET, V30, P441, DOI 10.1146/annurev.genet.30.1.441
   Laso N, 2004, ANTICANCER RES, V24, P2011
   Lee S, 2008, PATHOL INT, V58, P104, DOI 10.1111/j.1440-1827.2007.02197.x
   Liu Kiang, 1994, ETHNICITY AND DISEASE, V4, P15
   Martínez ME, 1999, CANCER RES, V59, P5181
   Maruti SS, 2009, AM J CLIN NUTR, V89, P624, DOI 10.3945/ajcn.2008.26568
   Mas S, 2007, ANTICANCER RES, V27, P1151
   MCDONALD A, 1991, J AM DIET ASSOC, V91, P1104
   Mokarram P, 2008, WORLD J GASTROENTERO, V14, P3662, DOI 10.3748/wjg.14.3662
   Murtaugh MA, 2004, NUTR CANCER, V49, P25, DOI 10.1207/s15327914nc4901_4
   Murtaugh MA, 2007, CANCER CAUSE CONTROL, V18, P153, DOI 10.1007/s10552-006-0099-2
   Nosho K, 2008, PLOS ONE, V3, P0, DOI 10.1371/journal.pone.0003698
   Ogino S, 2009, GUT, V58, P90, DOI 10.1136/gut.2008.155473
   Samowitz WS, 2006, J NATL CANCER I, V98, P1731, DOI 10.1093/jnci/djj468
   Samowitz WS, 2007, J MOL DIAGN, V9, P281, DOI 10.2353/jmoldx.2007.070031
   Samowitz WS, 2005, GASTROENTEROLOGY, V129, P837, DOI 10.1053/j.gastro.2005.06.020
   Schemhammer ES, 2008, CANCER EPIDEM BIOMAR, V17, P2895, DOI 10.1158/1055-9965.EPI-08-0638
   Schernhammer ES, 2008, GASTROENTEROLOGY, V135, P770, DOI 10.1053/j.gastro.2008.06.033
   Slattery ML, 2007, INT J CANCER, V120, P656, DOI 10.1002/ijc.22342
   Slattery ML, 2009, DIS COLON RECTUM, V52, P1304, DOI 10.1007/DCR.0b013e3181a0e5df
   Slattery ML, 2009, INT J CANCER, V125, P1698, DOI 10.1002/ijc.24467
   Slattery ML, 2003, CANCER EPIDEM BIOMAR, V12, P882
   SLATTERY ML, 1994, J AM DIET ASSOC, V94, P761, DOI 10.1016/0002-8223(94)91944-5
   Slattery ML, 1997, CANCER RES, V57, P75
   Slattery ML, 2004, AM J CLIN NUTR, V79, P274
   Slattery ML, 2004, PREV MED, V38, P276, DOI 10.1016/j.ypmed.2003.11.009
   Spirio LN, 1998, NAT GENET, V20, P385, DOI 10.1038/3865
   Stempak JM, 2005, CARCINOGENESIS, V26, P981, DOI 10.1093/carcin/bgi037
   Sweeney C, 2009, GENE CHROMOSOME CANC, V48, P1, DOI 10.1002/gcc.20614
   Ulrich CM, 2005, J NUTR, V135, P2698, DOI 10.1093/jn/135.11.2698
   Ulrich CM, 2007, JAMA-J AM MED ASSOC, V297, P2408, DOI 10.1001/jama.297.21.2408
   van Engeland M, 2003, CANCER RES, V63, P3133
NR 49
TC 25
Z9 25
U1 0
U2 9
PU ROUTLEDGE JOURNALS, TAYLOR & FRANCIS LTD
PI ABINGDON
PA 2-4 PARK SQUARE, MILTON PARK, ABINGDON OX14 4RN, OXON, ENGLAND
SN 0163-5581
EI 1532-7914
J9 NUTR CANCER
JI Nutr. Cancer
PD JUN 15
PY 2011
VL 63
IS 3
BP 357
EP 366
DI 10.1080/01635581.2011.535965
PG 10
WC Oncology; Nutrition & Dietetics
SC Oncology; Nutrition & Dietetics
GA 751RO
UT WOS:000289635500006
PM 21462086
DA 2025-02-23
ER

PT J
AU Inoue-Choi, M
   Flood, A
   Robien, K
   Anderson, K
AF Inoue-Choi, Maki
   Flood, Andrew
   Robien, Kim
   Anderson, Kristin
TI Nutrients, Food Groups, Dietary Patterns, and Risk of Pancreatic Cancer in Postmenopausal Women
SO CANCER EPIDEMIOLOGY BIOMARKERS & PREVENTION
LA English
DT Article
ID vegetable consumption; fruit
AB Introduction: Identifying modifiable risk factors for pancreatic cancer is important because of its poor prognosis. Previous findings on diet are inconsistent. Methods: Associations between intake of nutrients, food groups, dietary patterns, and pancreatic cancer risk were examined among 34,642 postmenopausal women in the Iowa Women's Health Study (IWHS). Results: No significant associations were observed between intake of nutrients and food groups or dietary patterns and pancreatic cancer. Conclusion: Our findings do not support the hypothesis that fruits, vegetables, and red meat are associated with risk of pancreatic cancer. Impact: Dietary intake, assessed in multiple aspects in a large prospective cohort study, was not associated with pancreatic cancer. Cancer Epidemiol Biomarkers Prev; 20(4); 711-4. (C) 2011 AACR.
C1 [Inoue-Choi, Maki; Flood, Andrew; Robien, Kim; Anderson, Kristin] Univ Minnesota, Div Epidemiol & Community Hlth, Sch Publ Hlth, Minneapolis, MN 55454 USA.
   [Flood, Andrew; Robien, Kim; Anderson, Kristin] Univ Minnesota, Masonic Canc Ctr, Minneapolis, MN 55454 USA.
C3 University of Minnesota System; University of Minnesota Twin Cities; University of Minnesota System; University of Minnesota Twin Cities
RP Inoue-Choi, M (corresponding author), Univ Minnesota, Div Epidemiol & Community Hlth, Sch Publ Hlth, 1300 S 2nd St,Suite 300, Minneapolis, MN 55454 USA.
EM inou0021@umn.edu; ander116@umn.edu
FU NCI NIH HHS [R01 CA039742, R01 CA39742] Funding Source: Medline
CR [Anonymous], 2010, CANCER FACTS AND FIGURES 2010, V0, P0
   Chan JM, 2005, CANCER EPIDEM BIOMAR, V14, P2093, DOI 10.1158/1055-9965.EPI-05-0226
   Chan JM, 2007, CANCER CAUSE CONTROL, V18, P1153, DOI 10.1007/s10552-007-9054-0
   Heinen MM, 2009, INT J CANCER, V125, P1118, DOI 10.1002/ijc.24387
   Larsson SC, 2006, CANCER EPIDEM BIOMAR, V15, P301, DOI 10.1158/1055-9965.EPI-05-0696
   Michaud DS, 2005, J NATL CANCER I, V97, P518, DOI 10.1093/jnci/dji094
   Vrieling A, 2009, INT J CANCER, V124, P1926, DOI 10.1002/ijc.24134
NR 7
TC 39
Z9 39
U1 0
U2 4
PU AMER ASSOC CANCER RESEARCH
PI PHILADELPHIA
PA 615 CHESTNUT ST, 17TH FLOOR, PHILADELPHIA, PA 19106-4404 USA
SN 1055-9965
EI 
J9 CANCER EPIDEM BIOMAR
JI Cancer Epidemiol. Biomarkers Prev.
PD APR 15
PY 2011
VL 20
IS 4
BP 711
EP 714
DI 10.1158/1055-9965.EPI-11-0026
PG 4
WC Oncology; Public, Environmental & Occupational Health
SC Oncology; Public, Environmental & Occupational Health
GA 743CE
UT WOS:000288993000024
PM 21278328
DA 2025-02-23
ER

PT J
AU Zablocka, K
   Golecki, M
   Ilow, R
   Porebska, I
   Kosacka, M
   Bzdok, M
   Rzechonek, A
   Kaminska, A
   Jankowska, R
   Biernat, J
AF Zablocka, Katarzyna
   Golecki, Marcin
   Ilow, Rafal
   Porebska, Irena
   Kosacka, Monika
   Bzdok, Magdalena
   Rzechonek, Adam
   Kaminska, Aleksandra
   Jankowska, Renata
   Biernat, Jadwiga
TI Assessment of dietary intake and sociodemographic status of patients with lung cancer
SO WSPOLCZESNA ONKOLOGIA-CONTEMPORARY ONCOLOGY
LA English
DT Article
DE lung cancer; dietary intake; fatty acids; vitamins; minerals
ID risk; fat
AB The aim of this paper was to assess dietary intake and characterize the sociodemographic and smoking status in a lung cancer patient group. Material and methods: The research was performed among 15 women and 29 men who carried out a questionnaire of sociodemographic status and 24-h dietary recall from the last three days before hospitalisation. Obtained results were compared with Polish RDA (Recommended Dietary Allowances) and references. Results: Every third person of all respondents had a vocational education; a similar percentage of patients were primary educated. All subjects were current or former smokers. Intake of fat and saturated fatty acids was higher than RDA and there were found deficiencies of polyunsaturated fatty acids and carbohydrates. The average diet of men and women provides copper and zinc below the relevant RDA. Only the average mean daily supply of sodium and phosphorus in meals of patients exceeded RDA of these minerals. The mean intake of antioxidant vitamins with diets was too high while the mean amount of B group vitamins in diets was lower than RDA Conclusion: Incorrect dietary habits demonstrated in patients during the period before lung cancer diagnosis in combination with smoking and low education could contribute to the development of lung cancer.
C1 [Zablocka, Katarzyna; Ilow, Rafal; Bzdok, Magdalena; Biernat, Jadwiga] Wroclaw Med Univ, Chair Food Sci & Dietet, PL-50140 Wroclaw, Poland.
   [Zablocka, Katarzyna; Ilow, Rafal; Bzdok, Magdalena; Biernat, Jadwiga] Wroclaw Med Univ, Dept Food Sci & Dietet, PL-50140 Wroclaw, Poland.
   [Golecki, Marcin; Porebska, Irena; Kosacka, Monika; Jankowska, Renata] Wroclaw Med Univ, Dept Pulmonol & Lung Canc, PL-50140 Wroclaw, Poland.
   [Golecki, Marcin; Porebska, Irena; Kosacka, Monika; Jankowska, Renata] Wroclaw Med Univ, Clin Pulmonol & Lung Canc, PL-50140 Wroclaw, Poland.
   [Rzechonek, Adam; Kaminska, Aleksandra] Wroclaw Med Univ, Dept Thorac Surg, PL-50140 Wroclaw, Poland.
   [Rzechonek, Adam; Kaminska, Aleksandra] Wroclaw Med Univ, Clin Thorac Surg, PL-50140 Wroclaw, Poland.
C3 Wroclaw Medical University; Wroclaw Medical University; Wroclaw Medical University; Wroclaw Medical University; Wroclaw Medical University; Wroclaw Medical University
RP Zablocka, K (corresponding author), Wroclaw Med Univ, Chair Food Sci & Dietet, Pl Nankiera 1, PL-50140 Wroclaw, Poland.
CR Batura-Gabryel H, 2008, PRZEW LEK, V1, P11
   Bedor Michelle, 2005, CURR TREAT OPTIONS ONCOL, V6, P61, DOI 10.1007/s11864-005-0013-2
   Bloomer RJ, 2007, NUTR J, V6, P0, DOI 10.1186/1475-2891-6-39
   Brennan P, 2000, CANCER CAUSE CONTROL, V11, P49, DOI 10.1023/A:1008909519435
   Dallongeville J, 1998, J NUTR, V128, P1450
   DeStefani E, 1997, CANCER CAUSE CONTROL, V8, P913, DOI 10.1023/A:1018424614723
   ELBAYOUMY K, 2006, NUTR ONCOLOGY, V0, P199
   Fortes C, 2003, NUTR CANCER, V46, P30, DOI 10.1207/S15327914NC4601_04
   Goodman GE, 2000, CRIT REV ONCOL HEMAT, V33, P187, DOI 10.1016/S1040-8428(99)00074-8
   Hardman WE, 2004, J NUTR, V134, P3427S, DOI 10.1093/jn/134.12.3427S
   Kosacka Monika, 2007, PNEUMONOL ALERGOL POL, V75, P76
   KUNACHOWICZ H, 1998, TABELE WARTOSCI ODZYWCZEJ PRODUKTUW SPOZYWCZYH, V0, P0
   Lam TK, 2009, CANCER RES, V69, P932, DOI 10.1158/0008-5472.CAN-08-3162
   Lee DH, 2005, NUTR CANCER, V52, P130, DOI 10.1207/s15327914nc5202_3
   Mahabir S, 2007, CANCER EPIDEM BIOMAR, V16, P2756, DOI 10.1158/1055-9965.EPI-07-0324
   MALINOWSKA K, 2007, POI MER LEK, V23, P65
   Mao Y, 2001, INT J EPIDEMIOL, V30, P809, DOI 10.1093/ije/30.4.809
   PIETRUSZKA B, 2002, SKLADNIKI MINERALNE, V0, P86
   Ruano-Ravina A, 2003, PUBLIC HEALTH, V117, P149, DOI 10.1016/S0033-3506(02)00023-9
   Sidorchuk A, 2009, CANCER CAUSE CONTROL, V20, P459, DOI 10.1007/s10552-009-9300-8
   Smith-Warner SA, 2002, CANCER EPIDEM BIOMAR, V11, P987
   SZCZYLIK C, 2003, WSPOLCZESNA ONKOL, V7, P702
   Szponar L, 2000, ALBUM FOTOGRAFII PRODUKTW I POTRAW ALBUM OF PHOTOGRAPHS OF FOOD PRODUCTS AND DISHES, V0, P0
   Wright ME, 2008, AM J EPIDEMIOL, V168, P1024, DOI 10.1093/aje/kwn212
   Ziemlanski S, 2001, NORMY ZYWIENIA CZLOW, V0, P0
NR 26
TC 0
Z9 0
U1 0
U2 5
PU TERMEDIA PUBLISHING HOUSE LTD
PI POZNAN
PA KLEEBERGA ST 2, POZNAN, 61-615, POLAND
SN 1428-2526
EI 1897-4309
J9 WSPOLCZESNA ONKOL
JI Wspolczesna Onkol.
PD APR 15
PY 2011
VL 15
IS 2
BP 118
EP 123
DI 10.5114/wo.2011.21818
PG 6
WC Oncology
SC Oncology
GA 799WT
UT WOS:000293317600011
DA 2025-02-23
ER

PT J
AU Razzak, AA
   Oxentenko, AS
   Vierkant, RA
   Tillmans, LS
   Wang, AH
   Weisenberger, DJ
   Laird, PW
   Lynch, CF
   Anderson, KE
   French, AJ
   Haile, RW
   Harnack, LJ
   Slager, SL
   Smyrk, TC
   Thibodeau, SN
   Cerhan, JR
   Limburg, PJ
AF Razzak, Anthony A.
   Oxentenko, Amy S.
   Vierkant, Robert A.
   Tillmans, Lori S.
   Wang, Alice H.
   Weisenberger, Daniel J.
   Laird, Peter W.
   Lynch, Charles F.
   Anderson, Kristin E.
   French, Amy J.
   Haile, Robert W.
   Harnack, Lisa J.
   Slager, Susan L.
   Smyrk, Thomas C.
   Thibodeau, Stephen N.
   Cerhan, James R.
   Limburg, Paul J.
TI Alcohol Intake and Colorectal Cancer Risk by Molecularly Defined Subtypes in a Prospective Study of Older Women
SO CANCER PREVENTION RESEARCH
LA English
DT Article
ID island methylator phenotype; life-style factors; microsatellite instability; dietary factors; cigarette-smoking; dna methylation; mismatch repair; braf mutations; colon-cancer; associations
AB Increased alcohol consumption is a putative colorectal cancer (CRC) risk factor. However, existing data are less conclusive for women than men. Also, to date, relatively few studies have reported alcohol-related CRC risks based on molecularly defined tumor subtypes. We evaluated associations between alcohol intake and incident CRC, overall and by microsatellite instability [MSI high (MSI-H) or MSI low/microsatellite stable (MSI-L/MSS)], CpG island methylator phenotype (CIMP positive or CIMP negative), and BRAF mutation (mutated or wild-type) status in the prospective, population-based Iowa Women's Health Study (IWHS; n = 41,836). Subjects were 55 to 69 years at baseline (1986), and exposure data were obtained by self-report. Incident CRCs were prospectively identified and archived, paraffin-embedded tissue specimens were collected from 732 representative cases, diagnosed through December 31, 2002. Multivariate Cox regression models were fit to estimate relative risks (RR) and 95% confidence intervals (CI). Among alcohol consumers, the median intake (range) was 3.4 (0.9-292.8) g/d. Compared with nonconsumers, alcohol intake levels of 3.4 g/d or less (RR = 1.00; 95% CI, 0.86-1.15) and more than 3.4 g/d (RR = 1.06; 95% CI, 0.91-1.24) were not significantly associated with overall CRC risk. Analyses based on alcohol intake levels of 30 g/d or less and more than 30 g/d or quartile distributions yielded similar risk estimates. Null associations were also observed between each alcohol intake level and the MSI-, CIMP-or, BRAF-defined CRC subtypes (P > 0.05 for each comparison). These data do not support an adverse effect from alcohol intake on CRC risk, overall or by specific molecularly defined subtypes, among older women. Cancer Prev Res; 4(12); 2035-43. (C) 2011 AACR.
C1 [Limburg, Paul J.] Mayo Clin, Coll Med, Dept Med, Rochester, MN 55905 USA.
   [Tillmans, Lori S.; French, Amy J.; Smyrk, Thomas C.; Thibodeau, Stephen N.] Mayo Clin, Dept Lab Med & Pathol, Rochester, MN 55905 USA.
   [Vierkant, Robert A.; Wang, Alice H.; Slager, Susan L.] Mayo Clin, Div Biomed Stat & Informat, Rochester, MN 55905 USA.
   [Cerhan, James R.] Mayo Clin, Div Epidemiol, Rochester, MN 55905 USA.
   [Weisenberger, Daniel J.; Laird, Peter W.] USC Keck Sch Med, USC Epigenome Ctr, Los Angeles, CA USA.
   [Haile, Robert W.] USC Keck Sch Med, Dept Prevent Med, Los Angeles, CA USA.
   [Lynch, Charles F.] Univ Iowa, Dept Epidemiol, Iowa City, IA USA.
   [Anderson, Kristin E.] Univ Minnesota, Dept Epidemiol, Minneapolis, MN USA.
   [Harnack, Lisa J.] Univ Minnesota, Mason Canc Ctr, Minneapolis, MN USA.
C3 Mayo Clinic; Mayo Clinic; Mayo Clinic; Mayo Clinic; University of Southern California; University of Southern California; University of Iowa; University of Minnesota System; University of Minnesota Twin Cities; University of Minnesota System; University of Minnesota Twin Cities
RP Limburg, PJ (corresponding author), Mayo Clin, Coll Med, Dept Med, 200 1st St SW, Rochester, MN 55905 USA.
EM limburg.paul@mayo.edu
FU National Cancer Institute [R01 CA39742, R01 CA107333]
CR [Anonymous], 2010, IARC MON EV CARC RIS, V0, P96
   Arasaradnam RP, 2008, EPIGENETICS-US, V3, P193, DOI 10.4161/epi.3.4.6508
   Baan R, 2007, LANCET ONCOL, V8, P292, DOI 10.1016/S1470-2045(07)70099-2
   BISGARD KM, 1994, AM J EPIDEMIOL, V139, P990, DOI 10.1093/oxfordjournals.aje.a116948
   Boffetta P, 2006, LANCET ONCOL, V7, P149, DOI 10.1016/S1470-2045(06)70577-0
   Boland CR, 2010, GASTROENTEROLOGY, V138, P2073, DOI 10.1053/j.gastro.2009.12.064
   Boland CR, 1998, CANCER RES, V58, P5248
   Bongaerts BWC, 2007, BRIT J NUTR, V97, P430, DOI 10.1017/S0007114507381336
   Breivik J, 1997, INT J CANCER, V74, P664, DOI 10.1002/(SICI)1097-0215(19971219)74:6<664::AID-IJC18>3.0.CO;2-5
   Chan AT, 2010, GASTROENTEROLOGY, V138, P2029, DOI 10.1053/j.gastro.2010.01.057
   Cunningham JM, 2001, AM J HUM GENET, V69, P780, DOI 10.1086/323658
   Curtin K, 2009, INT J CANCER, V125, P158, DOI 10.1002/ijc.24338
   de Vogel S, 2008, CARCINOGENESIS, V29, P1765, DOI 10.1093/carcin/bgn074
   Diergaarde B, 2003, CANCER EPIDEM BIOMAR, V12, P1130
   Fedirko V, 2011, ANN ONCOL, V22, P1958, DOI 10.1093/annonc/mdq653
   Ferlay J, 2010, INT J CANCER, V127, P2893, DOI 10.1002/ijc.25516
   FOLSOM AR, 1990, AM J EPIDEMIOL, V131, P794, DOI 10.1093/oxfordjournals.aje.a115570
   Folsom AR, 2000, ARCH INTERN MED, V160, P2117, DOI 10.1001/archinte.160.14.2117
   GAPSTUR SM, 1994, INT J EPIDEMIOL, V23, P50, DOI 10.1093/ije/23.1.50
   Giovannucci E, 2004, J NUTR, V134, P2475S, DOI 10.1093/jn/134.9.2475S
   Guo R, 2010, INT J ENV RES PUB HE, V7, P1285, DOI 10.3390/ijerph7041285
   Hankey BF, 1999, CANCER EPIDEM BIOMAR, V8, P1117
   Korn EL, 1997, AM J EPIDEMIOL, V145, P72
   Leggett B, 2010, GASTROENTEROLOGY, V138, P2088, DOI 10.1053/j.gastro.2009.12.066
   Limsui D, 2010, JNCI-J NATL CANCER I, V102, P1012, DOI 10.1093/jnci/djq201
   Lindblom A, 2001, CURR OPIN ONCOL, V13, P63, DOI 10.1097/00001622-200101000-00013
   Mason JB, 2005, ALCOHOL, V35, P235, DOI 10.1016/j.alcohol.2005.03.012
   Mathers JC, 2010, ADV GENET, V71, P3, DOI 10.1016/S0065-2660(10)71001-4
   MUNGER RG, 1992, AM J EPIDEMIOL, V136, P192, DOI 10.1093/oxfordjournals.aje.a116485
   Park JY, 2010, BRIT J CANCER, V103, P747, DOI 10.1038/sj.bjc.6605802
   Pino MS, 2010, GASTROENTEROLOGY, V138, P2059, DOI 10.1053/j.gastro.2009.12.065
   Pleis JR, 2010, SUMMARY HEALTH STATISTICS FOR U.S. ADULTS: NATIONAL HEALTH INTERVIEW SURVEY, V0, P0
   Potter JD, 2002, J NUTR, V132, P2410S, DOI 10.1093/jn/132.8.2410S
   Poynter JN, 2009, CANCER EPIDEM BIOMAR, V18, P2745, DOI 10.1158/1055-9965.EPI-09-0517
   Pritchard CC, 2011, GUT, V60, P116, DOI 10.1136/gut.2009.206250
   Samowitz WS, 2006, J NATL CANCER I, V98, P1731, DOI 10.1093/jnci/djj468
   Schemhammer ES, 2008, CANCER EPIDEM BIOMAR, V17, P2895, DOI 10.1158/1055-9965.EPI-08-0638
   Slattery ML, 2007, INT J CANCER, V120, P656, DOI 10.1002/ijc.22342
   Slattery ML, 2010, DIS COLON RECTUM, V53, P1182, DOI 10.1007/DCR.0b013e3181d325db
   Slattery ML, 1997, NUTR CANCER, V28, P52, DOI 10.1080/01635589709514553
   Slattery ML, 2001, INT J CANCER, V93, P601, DOI 10.1002/ijc.1370
   Slattery ML, 2000, J NATL CANCER I, V92, P1831, DOI 10.1093/jnci/92.22.1831
   Slattery ML, 2001, MUTAT RES-FUND MOL M, V483, P73, DOI 10.1016/S0027-5107(01)00228-7
   Thavorncharoensap M, 2009, SUBST ABUSE TREAT PR, V4, P0, DOI 10.1186/1747-597X-4-20
   Thibodeau SN, 1998, CANCER RES, V58, P1713
   Thygesen LC, 2008, EPIDEMIOLOGY, V19, P258, DOI 10.1097/EDE.0b013e31816339e0
   van Engeland M, 2003, CANCER RES, V63, P3133
   Ward R, 2001, GUT, V48, P821, DOI 10.1136/gut.48.6.821
   Weisenberger DJ, 2006, NAT GENET, V38, P787, DOI 10.1038/ng1834
   WILLETT WC, 1988, AM J EPIDEMIOL, V127, P188, DOI 10.1093/oxfordjournals.aje.a114780
   World Cancer Research Fund / American Institute for Cancer research, 2007, FOOD, V0, Physical Activity
   Yang P, 2000, MOL GENET METAB, V71, P639, DOI 10.1006/mgme.2000.3089
NR 52
TC 16
Z9 16
U1 1
U2 8
PU AMER ASSOC CANCER RESEARCH
PI PHILADELPHIA
PA 615 CHESTNUT ST, 17TH FLOOR, PHILADELPHIA, PA 19106-4404 USA
SN 1940-6207
EI 1940-6215
J9 CANCER PREV RES
JI Cancer Prev. Res.
PD DEC 15
PY 2011
VL 4
IS 12
BP 2035
EP 2043
DI 10.1158/1940-6207.CAPR-11-0276
PG 9
WC Oncology
SC Oncology
GA 863PN
UT WOS:000298178000010
PM 21900595
DA 2025-02-23
ER

PT J
AU Ronco, AL
   De Stefani, E
   Correa, P
   Deneo-Pellegrini, H
   Boffetta, P
   Acosta, G
   Mendilaharsu, M
AF Ronco, Alvaro L.
   De Stefani, Eduardo
   Correa, Pelayo
   Deneo-Pellegrini, Hugo
   Boffetta, Paolo
   Acosta, Gisele
   Mendilaharsu, Maria
TI Dietary Benzo[a]pyrene, Alcohol Drinking, and Risk of Breast Cancer: a Case-control Study in Uruguay
SO ASIAN PACIFIC JOURNAL OF CANCER PREVENTION
LA English
DT Article
DE Benzo[a]pyrene; alcohol drinking; breast cancer; mutagens; DNA adducts
ID processed meat intake; heterocyclic amines; consumption; food; mate; etiology
AB In order to determine to the effect of benzo[ a] pyrene (BaP) on breast cancer risk we conducted a case-control study in the time period 1996-2004. The study included 1,098 participants (460 cases and 638 controls). All the patients were drawn from the four major hospitals in Montevideo, Uruguay. Statistical analysis was performed using unconditional multiple logistic regression and the models included age, residence, urban/rural status, education, monthly income, body mass index, menopausal status, age at menarche, parity, smoking index, alcohol drinking, mate consumption, total energy, total vegetables and fruits, and BaP intake. The highest vs. the lowest quartile of BaP intake (OR 2.0, 95 % CI 1.2-3.3) was significantly associated with breast cancer risk. Alcohol drinking was also directly associated with breast cancer risk (OR 1.63, 95 % CI 1.19-2.23) and the joint effect of BaP and alcohol drinking showed an elevated risk of the disease (OR 3.32, 95 % CI 2.17-5.06). The present study suggests that elevated consumption of BaP could play an important role in the etiology of breast cancer. This effect is enhanced by the intake of alcohol.
C1 [Ronco, Alvaro L.] Fac Med IUCLAEH, Dept Epidemiol & Metodos Cient, Maldonado, Uruguay.
   [Ronco, Alvaro L.] Hosp Pereira Rossell, Unidad Oncol & Radioterapia, Minist Salud Publ, Montevideo, Uruguay.
   [De Stefani, Eduardo; Deneo-Pellegrini, Hugo; Acosta, Gisele; Mendilaharsu, Maria] Hosp Clin Montevideo, Fac Med UDELAR, Grp Epidemiol, Dept Anat Patol, Montevideo, Uruguay.
   [Correa, Pelayo] Vanderbilt Univ, Med Ctr, Div Gastroenterol Hepatol & Nutr, Nashville, TN USA.
   [Boffetta, Paolo] Mt Sinai Sch Med, New York, NY USA.
C3 Universidad de la Republica, Uruguay; Vanderbilt University; Icahn School of Medicine at Mount Sinai
RP Ronco, AL (corresponding author), Fac Med IUCLAEH, Dept Epidemiol & Metodos Cient, Maldonado, Uruguay.
EM alronco@gmail.com
FU International Agency for Research on Cancer, Lyon, France
CR [Anonymous], 2009, CANCER THERAPY, V0, P0
   [Anonymous], 2007, STATA STATISTICAL SOFTWARE, V0, P0
   Aune D, 2009, ASIAN PAC J CANCER P, V10, P429
   Barnes SL, 2000, CARCINOGENESIS, V21, P2123, DOI 10.1093/carcin/21.11.2123
   BUIATTI E, 1993, IARC SCI PUBL, V123, P48
   Butler LM, 2003, AM J EPIDEMIOL, V157, P434, DOI 10.1093/aje/kwf221
   Cross AJ, 2004, ENVIRON MOL MUTAGEN, V44, P44, DOI 10.1002/em.20030
   Cross AJ, 2007, PLOS MED, V4, P1973, DOI 10.1371/journal.pmed.0040325
   De Stefani E, 1998, BRIT J CANCER, V78, P1239, DOI 10.1038/bjc.1998.661
   De Stefani E, 1998, NUTR CANCER, V32, P43, DOI 10.1080/01635589809514715
   De Stefani E, 2009, MED HYPOTHESES RES, V5, P10
   De Stefani Eduardo, 2004, GASTRIC CANCER, V7, P211, DOI 10.1007/s10120-004-0295-2
   De Stefani E, 2009, ASIAN PAC J CANCER P, V10, P853
   De Stefani E, 2009, INT J CANCER, V124, P1391, DOI 10.1002/ijc.24035
   Deneo-Pellegrini H, 2005, CANC THERAPY, V3, P193
   DeneoPellegrini H, 1996, LUNG CANCER-J IASLC, V14, P195, DOI 10.1016/0169-5002(95)00546-3
   Di Bartolomeis M, 1997, PUBLIC HLTH GOAL BEN, V0, P1
   Fagundes RB, 2006, BMC CANCER, V6, P0, DOI 10.1186/1471-2407-6-139
   Gammon MD, 2004, ARCH ENVIRON HEALTH, V59, P640, DOI 10.1080/00039890409602948
   Harris DL, 2009, INTERDISCIPLINARY STUDIES ON ENVIRONMENTAL CHEMISTRY-ENVIRONMENTAL RESEARCH IN ASIA, V2, P227
   International Agency for Research on Cancer, 2010, IARC MON EV CARC RIS, V96, P0
   International Agency for Research on Cancer, 2004, IARC MON EV CARC RIS, V83, P0
   Jakszyn P, 2004, J NUTR, V134, P2011, DOI 10.1093/jn/134.8.2011
   Kamangar F, 2008, CANCER EPIDEM BIOMAR, V17, P1262, DOI 10.1158/1055-9965.EPI-08-0025
   Kazerouni N, 2001, FOOD CHEM TOXICOL, V39, P423, DOI 10.1016/S0278-6915(00)00158-7
   Lam TK, 2009, CANCER RES, V63, P1
   Matos E, 2002, MUTAT RES-FUND MOL M, V506, P243, DOI 10.1016/S0027-5107(02)00171-9
   Mazzei M E, 1995, TABLA DE COMPOSICION QUIMICA DE ALIMENTOS, V0, P0
   Mordukhovich I, 2010, ENVIRON HEALTH PERSP, V118, P511, DOI 10.1289/ehp.0901233
   Parkin DM, 2002, CANC INCIDENCE 5 CON, V155, P0
   Ronco A, 1996, INT J CANCER, V65, P328, DOI 10.1002/(SICI)1097-0215(19960126)65:3<328::AID-IJC9>3.0.CO;2-1
   Ronco AL, 2006, INT J CANCER, V119, P1672, DOI 10.1002/ijc.22021
   Rothman KJ, 2008, MODERN EPIDEMIOLOGY, VThird, P303
   Sinha R, 2005, CANCER EPIDEM BIOMAR, V14, P2030, DOI 10.1158/1055-9965.EPI-04-0854
   Ward MH, 2007, CARCINOGENESIS, V28, P1210, DOI 10.1093/carcin/bgm009
   WILLETT W, 1986, AM J EPIDEMIOL, V124, P17, DOI 10.1093/oxfordjournals.aje.a114366
   WILLETT WC, 1987, NEW ENGL J MED, V316, P1174, DOI 10.1056/NEJM198705073161902
   World Cancer Research Fund / American Institute for Cancer research, 2007, FOOD, V0, Physical Activity
NR 38
TC 11
Z9 16
U1 0
U2 6
PU ASIAN PACIFIC ORGANIZATION CANCER PREVENTION
PI GYEONGGI-DO
PA APJCP HEAD OFFICE, KOREAN NATL CANCER CENTER, 323 ILAN -RO, ILSANDONG-GU, GOYANG-SI, GYEONGGI-DO, 410-769, SOUTH KOREA
SN 1513-7368
EI 
J9 ASIAN PAC J CANCER P
JI Asian Pac. J. Cancer Prev.
PD JUN 15
PY 2011
VL 12
IS 6
BP 1463
EP 1467
DI 
PG 5
WC Oncology
SC Oncology
GA 878MV
UT WOS:000299262100018
PM 22126482
DA 2025-02-23
ER

PT J
AU Mao, QQ
   Dai, Y
   Lin, YW
   Qin, J
   Xie, LP
   Zheng, XY
AF Mao, Qi-Qi
   Dai, Yun
   Lin, Yi-Wei
   Qin, Jie
   Xie, Li-Ping
   Zheng, Xiang-Yi
TI Milk Consumption and Bladder Cancer Risk: A Meta-Analysis of Published Epidemiological Studies
SO NUTRITION AND CANCER-AN INTERNATIONAL JOURNAL
LA English
DT Article
ID lactobacillus-casei preparation; fluid intake; urothelial cancer; vitamin-a; lactose; diet; statistics; recurrence; products; yogurt
AB Studies investigating the association of milk consumption with bladder cancer risk have reported inconsistent findings. We conducted a meta-analysis of published cohort and case-control studies to pool the risk estimates of the association between milk intake and bladder cancer. We quantified associations with bladder cancer using meta-analysis of odds ratio (OR) associated with the highest vs. the lowest category of milk intake using fixed- or random-effect models depending on the heterogeneity of effects among studies. Nineteen cohort and case-control studies were eligible for inclusion. High milk intake was significantly associated with decreased risk of bladder cancer (OR, 0.84; 95% CI, 0.71-0.97) when comparing the highest with the lowest category of milk intake. The inverse association was stronger in Asia (OR, 0.60; 95% CI, 0.40-0.81) than North America (OR, 0.89; 95% CI, 0.76-1.03), and no association was observed in Europe (OR, 1.05; 95% CI, 0.85-1.26). This relationship also varied significantly by specific dairy products. Our results suggest that milk may be related to the reduction of bladder cancer risk. Further studies need to clarify the biological mechanisms.
C1 [Mao, Qi-Qi; Dai, Yun; Lin, Yi-Wei; Qin, Jie; Xie, Li-Ping; Zheng, Xiang-Yi] Zhejiang Univ, Sch Med, Affiliated Hosp 1, Dept Urol, Hangzhou 310003, Zhejiang, Peoples R China.
C3 Zhejiang University
RP Zheng, XY (corresponding author), Zhejiang Univ, Sch Med, Affiliated Hosp 1, Dept Urol, Hangzhou 310003, Zhejiang, Peoples R China.
EM zhengxy@hz.cn
FU National Key Technology RD Program [2008BAH27B00]
CR ABDELALI H, 1995, NUTR CANCER, V24, P121, DOI 10.1080/01635589509514400
   ASO Y, 1992, UROL INT, V49, P125, DOI 10.1159/000282409
   ASO Y, 1995, EUR UROL, V27, P104, DOI 10.1159/000475138
   BEGG CB, 1994, BIOMETRICS, V50, P1088, DOI 10.2307/2533446
   Brinkman MT, 2010, CANCER CAUSE CONTROL, V21, P609, DOI 10.1007/s10552-009-9490-0
   Chyou P H, 1993, ANN EPIDEMIOL, V3, P211
   DEGROOT AP, 1995, FOOD CHEM TOXICOL, V33, P1, DOI 10.1016/0278-6915(95)80241-X
   DERSIMONIAN R, 1986, CONTROL CLIN TRIALS, V7, P177, DOI 10.1016/0197-2456(86)90046-2
   Egger M, 1997, BMJ-BRIT MED J, V315, P629, DOI 10.1136/bmj.315.7109.629
   Garland CF, 2009, ANN EPIDEMIOL, V19, P468, DOI 10.1016/j.annepidem.2009.03.021
   GERSHOFF SN, 1981, AM J CLIN NUTR, V34, P483, DOI 10.1093/ajcn/34.4.483
   HALTER SA, 1989, HUM PATHOL, V20, P205, DOI 10.1016/0046-8177(89)90124-X
   Higgins JPT, 2003, BMJ-BRIT MED J, V327, P557, DOI 10.1136/bmj.327.7414.557
   Jemal A, 2009, CA-CANCER J CLIN, V59, P225, DOI 10.3322/caac.20006
   Jiang XJ, 2008, INT J CANCER, V123, P1649, DOI 10.1002/ijc.23711
   Keszei AP, 2010, AM J EPIDEMIOL, V171, P436, DOI 10.1093/aje/kwp399
   Larsson SC, 2006, INT J CANCER, V118, P431, DOI 10.1002/ijc.21305
   Larsson SC, 2008, AM J CLIN NUTR, V88, P1083, DOI 10.1093/ajcn/88.4.1083
   Lim BK, 2002, JPN J CANCER RES, V93, P36, DOI 10.1111/j.1349-7006.2002.tb01198.x
   Lu CM, 1999, UROLOGY, V54, P823, DOI 10.1016/S0090-4295(99)00281-2
   MCINTOSH GH, 1995, J NUTR, V125, P809
   METTLIN C, 1979, AM J EPIDEMIOL, V110, P255, DOI 10.1093/oxfordjournals.aje.a112810
   METTLIN CJ, 1990, NUTR CANCER, V13, P89, DOI 10.1080/01635589009514049
   Michaud DS, 2000, AM J EPIDEMIOL, V152, P1145, DOI 10.1093/aje/152.12.1145
   Michaud DS, 1999, NEW ENGL J MED, V340, P1390, DOI 10.1056/NEJM199905063401803
   MILLS PK, 1991, AM J EPIDEMIOL, V133, P230, DOI 10.1093/oxfordjournals.aje.a115867
   Murta-Nascimento C, 2007, WORLD J UROL, V25, P285, DOI 10.1007/s00345-007-0168-5
   Nagano J, 2000, INT J CANCER, V86, P132, DOI 10.1002/(SICI)1097-0215(20000401)86:1<132::AID-IJC21>3.0.CO;2-M
   Ohashi Y, 2002, UROL INT, V68, P273, DOI 10.1159/000058450
   Parkin DM, 2005, CA-CANCER J CLIN, V55, P74, DOI 10.3322/canjclin.55.2.74
   Pasin Erik, 2008, REV UROL, V10, P31
   PENCE BC, 1995, CARCINOGENESIS, V16, P1157, DOI 10.1093/carcin/16.5.1157
   Peterlik M, 2009, ANTICANCER RES, V29, P3687
   Qin LQ, 2007, ASIA PAC J CLIN NUTR, V16, P467
   Radosavljevic V, 2003, NEOPLASMA, V50, P234
   RIBOLI E, 1991, INT J CANCER, V49, P214, DOI 10.1002/ijc.2910490212
   RISCH HA, 1988, AM J EPIDEMIOL, V127, P1179, DOI 10.1093/oxfordjournals.aje.a114911
   SAHI T, 1994, SCAND J GASTROENTERO, V29, P1, DOI 10.3109/00365529409091739
   Sakauchi F, 2005, J EPIDEMIOL, V15, PS190, DOI 10.2188/jea.15.S190
   SLATTERY ML, 1988, INT J CANCER, V42, P17, DOI 10.1002/ijc.2910420105
   Steinmaus CM, 2000, AM J EPIDEMIOL, V151, P693, DOI 10.1093/oxfordjournals.aje.a010264
   SULLIVAN JW, 1982, J UROLOGY, V128, P281, DOI 10.1016/S0022-5347(17)52886-4
   URSIN G, 1990, BRIT J CANCER, V61, P454, DOI 10.1038/bjc.1990.100
   VENA JE, 1992, NUTR CANCER, V18, P255, DOI 10.1080/01635589209514226
   Wakai K, 2004, INT J UROL, V11, P11, DOI 10.1111/j.1442-2042.2004.00740.x
   Wakai K, 2000, NUTR CANCER, V38, P13, DOI 10.1207/S15327914NC381_3
   Wilkens LR, 1996, CANCER EPIDEM BIOMAR, V5, P161
   YANAGI S, 1994, CANCER DETECT PREV, V18, P415
NR 50
TC 42
Z9 46
U1 0
U2 13
PU ROUTLEDGE JOURNALS, TAYLOR & FRANCIS LTD
PI ABINGDON
PA 2-4 PARK SQUARE, MILTON PARK, ABINGDON OX14 4RN, OXON, ENGLAND
SN 0163-5581
EI 1532-7914
J9 NUTR CANCER
JI Nutr. Cancer
PD JUN 15
PY 2011
VL 63
IS 8
BP 1263
EP 1271
DI 10.1080/01635581.2011.614716
PG 9
WC Oncology; Nutrition & Dietetics
SC Oncology; Nutrition & Dietetics
GA 880HM
UT WOS:000299396600012
PM 22043867
DA 2025-02-23
ER

PT J
AU Velentzis, LS
   Keshtgar, MR
   Woodside, JV
   Leathem, AJ
   Titcomb, A
   Perkins, KA
   Mazurowska, M
   Anderson, V
   Wardell, K
   Cantwell, MM
AF Velentzis, Louiza S.
   Keshtgar, Mohammed R.
   Woodside, Jayne V.
   Leathem, Anthony J.
   Titcomb, Ann
   Perkins, Katherine Anne
   Mazurowska, Monika
   Anderson, Victoria
   Wardell, Kayleigh
   Cantwell, Marie M.
TI Significant changes in dietary intake and supplement use after breast cancer diagnosis in a UK multicentre study
SO BREAST CANCER RESEARCH AND TREATMENT
LA English
DT Article
DE Dietary changes; Supplements; Oestrogenic supplements; Breast cancer
ID womens intervention nutrition; alternative medicine use; fat intake; general-population; survivors; complementary; patterns; recurrence; reduction; health
AB The diagnosis of cancer can motivate survivors to alter their lifestyle habits. Healthcare providers need to be aware of what changes patients are likely to make in order to derive more pertinent recommendations; however, few studies have reported pre- and post-diagnostic lifestyle behaviours. Semi-quantitative food frequency questionnaires (FFQs) completed approximately 1 year after diagnosis were used to evaluate dietary intake and supplement use before and after diagnosis in a cohort of 1,560 breast cancer patients participating in the UK, prospective DietCompLyf study. Intake of fruit and vegetables, wholegrains and lean sources of protein increased significantly post-diagnosis (P < 0.05, each). Conversely, after diagnosis consumption of high-fat, high-sugar products, red meat, coffee, some alcoholic drinks and refined grains significantly decreased (P < 0.05, each). Post-diagnostic changes in diet were accompanied by changes in the intake of macronutrients and a number of vitamins and minerals. Supplement use was highly prevalent (56.1%) pre-diagnosis, increasing to 62.8% after diagnosis (P = 0.001). Fish oils, multivitamin and minerals, and evening primrose oil were most often used and the proportion of users significantly increased (P < 0.05, each) after diagnosis. The percentage of women using oestrogenic botanical supplements (OBSs) was small but more than doubled to 8.4% after diagnosis (P < 0.05). British women participating in the DietCompLyf study reported significant changes in dietary intake and supplement use after their breast cancer diagnosis. These findings contribute to our understanding of female cancer survivors' dietary behaviours which is crucial for developing and implementing recommendations.
C1 [Velentzis, Louiza S.] NSW Canc Council, Canc Epidemiol Res Unit, Kings Cross, NSW 1340, Australia.
   [Leathem, Anthony J.; Titcomb, Ann; Perkins, Katherine Anne; Mazurowska, Monika; Anderson, Victoria; Wardell, Kayleigh] UCL, Inst Womens Hlth, Breast Canc Res Grp, London W1T 7DN, England.
   [Keshtgar, Mohammed R.] Royal Free Hosp, Dept Surg, London NW3 2QG, England.
   [Woodside, Jayne V.; Cantwell, Marie M.] Queens Univ Belfast, Inst Clin Sci B, Ctr Publ Hlth, Belfast BT12 6BJ, Antrim, North Ireland.
C3 Cancer Council New South Wales; University of London; University College London; University of London; University College London; UCL Medical School; Royal Free London NHS Foundation Trust; Queens University Belfast
RP Velentzis, LS (corresponding author), NSW Canc Council, Canc Epidemiol Res Unit, POB 572, Kings Cross, NSW 1340, Australia.
EM louizav@nswcc.org.au
FU Against Breast Cancer [1121258]; ESRC [ES/G007438/1] Funding Source: UKRI
CR Bamia C, 2005, BRIT J NUTR, V94, P100, DOI 10.1079/BJN20051456
   Bingham SA, 1997, INT J EPIDEMIOL, V26, PS137, DOI 10.1093/ije/26.suppl_1.S137
   Bingham SA, 2001, PUBLIC HEALTH NUTR, V4, P847, DOI 10.1079/PHN2000102
   Boon Heather S, 2007, BMC WOMENS HEALTH, V7, P4, DOI 10.1186/1472-6874-7-4
   Booth NL, 2006, J AGR FOOD CHEM, V54, P1277, DOI 10.1021/jf052927u
   Burstein HJ, 1999, NEW ENGL J MED, V340, P1733, DOI 10.1056/NEJM199906033402206
   Caan B, 2005, CANCER CAUSE CONTROL, V16, P545, DOI 10.1007/s10552-004-8340-3
   Catt S, 2006, EUR J CANCER CARE, V15, P279, DOI 10.1111/j.1365-2354.2006.00652.x
   Chlebowski RT, 2006, JNCI-J NATL CANCER I, V98, P1767, DOI 10.1093/jnci/djj494
   CHLEBOWSKI RT, 1993, J CLIN ONCOL, V11, P2072, DOI 10.1200/JCO.1993.11.11.2072
   Demark-Wahnefried W, 2005, J CLIN ONCOL, V23, P5814, DOI 10.1200/JCO.2005.01.230
   *FOOD STAND AG CEN, 2008, CONS CONS VIT MIN FO, V0, P0
   Greenlee H, 2009, BREAST CANCER RES TR, V117, P653, DOI 10.1007/s10549-009-0315-3
   Guenther PM, 2006, J AM DIET ASSOC, V106, P1371, DOI 10.1016/j.jada.2006.06.002
   Harris P, 2003, COMPLEMENT THER MED, V11, P249, DOI 10.1016/S0965-2299(03)00126-2
   HEITMANN BL, 1995, BRIT MED J, V311, P986
   Henderson L, 2003, NATL DIET NUTR SURVE, V1-4, P0
   Henderson L, 2003, VITAMIN AND MINERAL INTAKE AND URINARY ANALYTES, V3, P14
   Holmes MD, 1999, CANCER, V86, P826, DOI 10.1002/(SICI)1097-0142(19990901)86:5<826::AID-CNCR19>3.0.CO;2-0
   JOHNSON RK, 1994, AM J CLIN NUTR, V59, P1286, DOI 10.1093/ajcn/59.6.1286
   Ju YH, 2008, CARCINOGENESIS, V29, P2162, DOI 10.1093/carcin/bgn161
   Kristal AR, 1997, AM J EPIDEMIOL, V146, P856, DOI 10.1093/oxfordjournals.aje.a009203
   Kroenke CH, 2005, J CLIN ONCOL, V23, P9295, DOI 10.1200/JCO.2005.02.0198
   Kwan ML, 2009, J CLIN ONCOL, V27, P919, DOI 10.1200/JCO.2008.19.4035
   Lengacher Cecile A, 2002, ONCOL NURS FORUM, V29, P1445, DOI 10.1188/02.ONF.1445-1452
   Maskarinec G, 2001, EUR J CANCER CARE, V10, P12, DOI 10.1046/j.1365-2354.2001.00245.x
   Maunsell E, 2002, J CLIN ONCOL, V20, P1017, DOI 10.1200/JCO.20.4.1017
   McBride CM, 2000, PSYCHO-ONCOLOGY, V9, P418, DOI 10.1002/1099-1611(200009/10)9:5<418::AID-PON474>3.0.CO;2-E
   McEligot AJ, 2006, NUTR CANCER, V55, P132, DOI 10.1207/s15327914nc5502_3
   Molassiotis A, 2006, SUPPORT CARE CANCER, V14, P260, DOI 10.1007/s00520-005-0883-7
   Patterson RE, 2003, J AM DIET ASSOC, V103, P323, DOI 10.1053/jada.2003.50045
   Pierce JP, 2007, JAMA-J AM MED ASSOC, V298, P289, DOI 10.1001/jama.298.3.289
   Radimer K, 2004, AM J EPIDEMIOL, V160, P339, DOI 10.1093/aje/kwh207
   Rebbeck TR, 2007, INT J CANCER, V120, P1523, DOI 10.1002/ijc.22485
   Rees RW, 2000, EUR J CANCER, V36, P1359, DOI 10.1016/S0959-8049(00)00099-X
   Rock CL, 2005, J CLIN ONCOL, V23, P6631, DOI 10.1200/JCO.2005.19.505
   Rock CL, 2004, J NUTR, V134, P3194S, DOI 10.1093/jn/134.11.3194S
   Salminen E, 2004, EUR J CLIN NUTR, V58, P137, DOI 10.1038/sj.ejcn.1601760
   Salminen EK, 2000, EUR J CLIN NUTR, V54, P844, DOI 10.1038/sj.ejcn.1601103
   Thomson CA, 2002, J AM DIET ASSOC, V102, P801, DOI 10.1016/S0002-8223(02)90180-X
   van Breemen RB, 2007, CHEM RES TOXICOL, V20, P577, DOI 10.1021/tx7000493
   VandeCreek L, 1999, ALTERN THER HEALTH M, V5, P71
   Velentzis LS, 2008, EUR J CANCER, V44, P1799, DOI 10.1016/j.ejca.2008.05.019
   Velicer CM, 2008, J CLIN ONCOL, V26, P665, DOI 10.1200/JCO.2007.13.5905
   Vickers Kathryn A, 2006, BMC COMPLEMENT ALTERN MED, V6, P40, DOI 10.1186/1472-6882-6-40
   Wayne SJ, 2009, BREAST CANCER RES TR, V117, P111, DOI 10.1007/s10549-008-0224-x
   Wayne SJ, 2004, J AM DIET ASSOC, V104, P1561, DOI 10.1016/j.jada.2004.07.028
   Winters BL, 2004, J AM DIET ASSOC, V104, P551, DOI 10.1016/j.jada.2004.01.012
NR 48
TC 73
Z9 82
U1 1
U2 30
PU SPRINGER
PI NEW YORK
PA 233 SPRING ST, NEW YORK, NY 10013 USA
SN 0167-6806
EI 
J9 BREAST CANCER RES TR
JI Breast Cancer Res. Treat.
PD JUL 15
PY 2011
VL 128
IS 2
BP 473
EP 482
DI 10.1007/s10549-010-1238-8
PG 10
WC Oncology
SC Oncology
GA 780OA
UT WOS:000291866300018
PM 21221774
DA 2025-02-23
ER

PT J
AU Mafuvadze, B
   Benakanakere, I
   Pérez, FRL
   Besch-Williford, C
   Ellersieck, MR
   Hyder, SM
AF Mafuvadze, Benford
   Benakanakere, Indira
   Perez, Franklin R. Lopez
   Besch-Williford, Cynthia
   Ellersieck, Mark R.
   Hyder, Salman M.
TI Apigenin Prevents Development of Medroxyprogesterone Acetate-Accelerated 7,12-Dimethylbenz(a)anthracene-Induced Mammary Tumors in Sprague-Dawley Rats
SO CANCER PREVENTION RESEARCH
LA English
DT Article
ID endothelial growth-factor; human breast-cancer; hormone replacement therapy; dietary flavonoid apigenin; estrogen plus progestin; epithelial-cells; carcinoma cells; receptor; proliferation; angiogenesis
AB The use of progestins as a component of hormone replacement therapy has been linked to an increase in breast cancer risk in postmenopausal women. We have previously shown that medroxyprogesterone acetate (MPA), a commonly administered synthetic progestin, increases production of the potent angiogenic factor vascular endothelial growth factor (VEGF) by tumor cells, leading to the development of new blood vessels and tumor growth. We sought to identify nontoxic chemicals that would inhibit progestin-induced tumorigenesis. We used a recently developed progestin-dependent mammary cancer model in which tumors are induced in Sprague-Dawley rats by 7,12-dimethylbenz(a)anthracene (DMBA) treatment. The flavonoid apigenin, which we previously found to inhibit progestin-dependent VEGF synthesis in human breast cancer cells in vitro, significantly delayed the development of, and decreased the incidence and multiplicity of, MPA-accelerated DMBA-induced mammary tumors in this animal model. Whereas apigenin decreased the occurrence of such tumors, it did not block MPA-induced intraductal and lobular epithelial cell hyperplasia in the mammary tissue. Apigenin blocked MPA-dependent increases in VEGF, and suppressed VEGF receptor-2 (VEGFR-2) but not VEGFR-1 in regions of hyperplasia. No differences were observed in estrogen or progesterone receptor (ER/PR) levels, or the number of estrogen receptor-positive cells, within the mammary gland of MPA-treated animals administered apigenin, MPA-treated animals, and placebo treated animals. However, the number of progesterone receptor-positive cells was reduced in animals treated with MPA or MPA and apigenin compared with those treated with placebo. These findings suggest that apigenin has important chemopreventive properties for those breast cancers that develop in response to progestins. Cancer Prev Res; 4(8); 1316-24. (C) 2011 AACR.
C1 [Mafuvadze, Benford; Benakanakere, Indira; Hyder, Salman M.] Univ Missouri, Dalton Cardiovasc Res Ctr, Columbia, MO 65211 USA.
   [Mafuvadze, Benford; Benakanakere, Indira; Hyder, Salman M.] Univ Missouri, Dept Biomed Sci, Columbia, MO 65211 USA.
   [Perez, Franklin R. Lopez; Besch-Williford, Cynthia] Univ Missouri, Dept Pathol, Columbia, MO 65211 USA.
   [Ellersieck, Mark R.] Univ Missouri, Agr Expt Stn, Columbia, MO 65211 USA.
C3 University of Missouri System; University of Missouri Columbia; University of Missouri System; University of Missouri Columbia; University of Missouri System; University of Missouri Columbia; University of Missouri System; University of Missouri Columbia
RP Hyder, SM (corresponding author), Univ Missouri, Dalton Cardiovasc Res Ctr, 134 Res Pk Dr, Columbia, MO 65211 USA.
EM hyders@missouri.edu
FU NIH [R56-CA-86916, T32 RR007004]; College of Veterinary Medicine, University of Missouri, Columbia; RADIL, University of Missouri, Columbia
CR Aldaz CM, 1996, CARCINOGENESIS, V17, P2069, DOI 10.1093/carcin/17.9.2069
   Benakanakere I, 2006, CLIN CANCER RES, V12, P4062, DOI 10.1158/1078-0432.CCR-06-0427
   Benakanakere I, 2010, CANCER PREV RES, V3, P1157, DOI 10.1158/1940-6207.CAPR-10-0064
   Birt DF, 2001, PHARMACOL THERAPEUT, V90, P157, DOI 10.1016/S0163-7258(01)00137-1
   Breinholt V, 2000, FOOD CHEM TOXICOL, V38, P555, DOI 10.1016/S0278-6915(00)00046-6
   Carroll CE, 2010, MENOPAUSE, V17, P178, DOI 10.1097/gme.0b013e3181afcce5
   Chen D, 2007, BREAST CANCER RES, V9, P0, DOI 10.1186/bcr1797
   Chen WY, 2004, CANCER, V101, P1490, DOI 10.1002/cncr.20499
   Chiang LC, 2006, CANCER LETT, V237, P207, DOI 10.1016/j.canlet.2005.06.002
   Chlebowski RT, 2010, JAMA, V304, P1719
   Dennis AP, 2005, J STEROID BIOCHEM, V94, P337, DOI 10.1016/j.jsbmb.2004.11.009
   Ferrara N, 2002, SEMIN ONCOL, V29, P10, DOI 10.1053/sonc.2002.37264
   FOLKMAN J, 1995, NAT MED, V1, P27, DOI 10.1038/nm0195-27
   Gonzalez-Suarez E, 2010, NATURE, V468, P103, DOI 10.1038/nature09495
   Gupta S, 2001, BIOCHEM BIOPH RES CO, V287, P914, DOI 10.1006/bbrc.2001.5672
   Horinaka M, 2006, MOL CANCER THER, V5, P945, DOI 10.1158/1535-7163.MCT-05-0431
   Horwitz KB, 2008, J CLIN ENDOCR METAB, V93, P3295, DOI 10.1210/jc.2008-0938
   HORWITZ KB, 1978, ENDOCRINOLOGY, V103, P1742, DOI 10.1210/endo-103-5-1742
   Hyder SM, 2006, ENDOCR-RELAT CANCER, V13, P667, DOI 10.1677/erc.1.00931
   Hyder SM, 1998, CANCER RES, V58, P392
   Hyder SM, 2001, INT J CANCER, V92, P469, DOI 10.1002/ijc.1236
   Jaiswal AS, 2002, ONCOGENE, V21, P8414, DOI 10.1038/sj.onc.1205947
   JOSHI PA, 1900, V465, V0, P803
   Li YY, 2010, CLIN CANCER RES, V16, P2580, DOI 10.1158/1078-0432.CCR-09-2937
   Liang Y, 2007, CANCER RES, V67, P9929, DOI 10.1158/0008-5472.CAN-07-1103
   Liang YY, 2010, MENOPAUSE, V17, P1040, DOI 10.1097/gme.0b013e3181d3dd0c
   Liang YY, 2005, ENDOCRINOLOGY, V146, P3632, DOI 10.1210/en.2005-0103
   Long XH, 2008, MOL CANCER THER, V7, P2096, DOI 10.1158/1535-7163.MCT-07-2350
   Mafuvadze B, 2010, MENOPAUSE, V17, P1055, DOI 10.1097/gme.0b013e3181dd052f
   Meyer H, 2006, ANN NUTR METAB, V50, P167, DOI 10.1159/000090736
   NARDULLI AM, 1988, ENDOCRINOLOGY, V122, P935, DOI 10.1210/endo-122-3-935
   Pahlke G, 2006, J AGR FOOD CHEM, V54, P7075, DOI 10.1021/jf0612530
   Patel D, 2007, INT J ONCOL, V30, P233
   Raafat AM, 2001, AM J OBSTET GYNECOL, V183, P1
   Ross RK, 2000, JNCI-J NATL CANCER I, V92, P328, DOI 10.1093/jnci/92.4.328
   Rossouw JE, 2002, JAMA-J AM MED ASSOC, V288, P321, DOI 10.1001/jama.288.3.321
   Schramek D, 2010, NATURE, V468, P98, DOI 10.1038/nature09387
   Soderqvist G, 1997, AM J OBSTET GYNECOL, V176, P123, DOI 10.1016/S0002-9378(97)80024-5
   Wu JB, 2005, MOL ENDOCRINOL, V19, P312, DOI 10.1210/me.2004-0252
   Yin F, 2001, ANTICANCER RES, V21, P413
NR 40
TC 33
Z9 39
U1 0
U2 4
PU AMER ASSOC CANCER RESEARCH
PI PHILADELPHIA
PA 615 CHESTNUT ST, 17TH FLOOR, PHILADELPHIA, PA 19106-4404 USA
SN 1940-6207
EI 
J9 CANCER PREV RES
JI Cancer Prev. Res.
PD AUG 15
PY 2011
VL 4
IS 8
BP 1316
EP 1324
DI 10.1158/1940-6207.CAPR-10-0382
PG 9
WC Oncology
SC Oncology
GA 802JJ
UT WOS:000293505700018
PM 21505181
DA 2025-02-23
ER

PT J
AU Belle, FN
   Kampman, E
   McTiernan, A
   Bernstein, L
   Baumgartner, K
   Baumgartner, R
   Ambs, A
   Ballard-Barbash, R
   Neuhouser, ML
AF Belle, Fabien N.
   Kampman, Ellen
   McTiernan, Anne
   Bernstein, Leslie
   Baumgartner, Kathy
   Baumgartner, Richard
   Ambs, Anita
   Ballard-Barbash, Rachel
   Neuhouser, Marian L.
TI Dietary Fiber, Carbohydrates, Glycemic Index, and Glycemic Load in Relation to Breast Cancer Prognosis in the HEAL Cohort
SO CANCER EPIDEMIOLOGY BIOMARKERS & PREVENTION
LA English
DT Article
ID total-energy-intake; insulin-resistance; sex-hormones; risk; fat; association; impact; premenopausal; adiposity; survival
AB Background: Dietary intake of fiber, carbohydrate, glycemic index (GI), and glycemic load (GL) may influence breast cancer survival, but consistent and convincing evidence is lacking. Methods: We investigated associations of dietary fiber, carbohydrates, GI, and GL with breast cancer prognosis among n = 688 stage 0 to IIIA breast cancer survivors in the Health, Eating, Activity, and Lifestyle (HEAL) study. Premenopausal and postmenopausal women from Western Washington State, Los Angeles County, and New Mexico participated. Usual diet was assessed with a food frequency questionnaire. Total mortality, breast cancer mortality, nonfatal recurrence, and second occurrence data were obtained from SEER (Surveillance, Epidemiology, and End Results) registries and medical records. Cox proportional hazards regression estimated multivariate-adjusted hazard ratios and 95% confidence intervals (CI). Results: During a median of 6.7 years follow-up after diagnosis, n = 106 total deaths, n = 83 breast cancer-specific deaths, and n = 82 nonfatal recurrences were confirmed. We observed an inverse association between fiber intake and mortality. Multivariate-adjusted hazard rate ratios (HRR) comparing high to low intake were 0.53 (95% CI 0.23-1.23) and 0.75 (95% CI 0.43-1.31). A threshold effect was observed whereby no additional benefit was observed for intakes of 9 g/d or more. Fiber intake was suggestively inversely associated with breast cancer-specific mortality (HRR = 0.68, 95% CI 0.27-1.70) and risk of nonfatal recurrence or second occurrence (HRR = 0.68, 95% CI 0.27-1.70), but results were not statistically significant. Conclusion: Dietary fiber was associated with a nonsignificant inverse association with breast cancer events and total mortality. Further studies to assess and confirm this relationship are needed in order to offer effective dietary strategies for breast cancer patients. Impact: Increasing dietary fiber may an effective lifestyle modification strategy for breast cancer survivors. Cancer Epidemiol Biomarkers Prev; 20(5); 890-9. (C)2011 AACR.
C1 [Belle, Fabien N.; McTiernan, Anne; Neuhouser, Marian L.] Fred Hutchinson Canc Res Ctr, Div Publ Hlth Sci, Seattle, WA 98109 USA.
   [Belle, Fabien N.; Kampman, Ellen] Univ Wageningen & Res Ctr, Div Human Nutr, Wageningen, Netherlands.
   [Bernstein, Leslie] City Hope Natl Med Ctr, Beckman Res Inst, Dept Populat Sci, Duarte, CA 91010 USA.
   [Baumgartner, Kathy; Baumgartner, Richard] Univ Louisville, Sch Publ Hlth & Informat Sci, Dept Epidemiol & Populat Hlth, Louisville, KY USA.
   [Ambs, Anita; Ballard-Barbash, Rachel] NCI, Appl Res Program, Div Canc Control & Populat Sci, Bethesda, MD 20892 USA.
C3 Fred Hutchinson Cancer Center; Wageningen University & Research; City of Hope; Beckman Research Institute of City of Hope; University of Louisville; National Institutes of Health (NIH) - USA; NIH National Cancer Institute (NCI); NIH Division of Cancer Control & Population Sciences
RP Neuhouser, ML (corresponding author), Fred Hutchinson Canc Res Ctr, Div Publ Hlth Sci, 1100 Fairview Ave N,M4-B402, Seattle, WA 98109 USA.
EM mneuhous@fhcrc.org
FU National Cancer Institute [N01-CN-75036-20, N01-PC-67010/N01-PC-35139, N01-PC-67007/N01-PC-35138, N01-PC-67009/N01-PC-35142]; NIH [T32 CA09661, M01-RR-00037]; National Institute of Child Health and Human Development [N01-HD-3-3175]; California Department of Health Services [050Q-8709-S1528]
CR Augustin LSA, 2001, ANN ONCOL, V12, P1533, DOI 10.1023/A:1013176129380
   Barclay AW, 2008, AM J CLIN NUTR, V87, P627, DOI 10.1093/ajcn/87.3.627
   Borugian MJ, 2004, CANCER EPIDEM BIOMAR, V13, P1163
   Brand-Miller JC, 2003, J NUTR, V133, P2728, DOI 10.1093/jn/133.9.2728
   Dossus L, 2008, BEST PRACT RES CL EN, V22, P551, DOI 10.1016/j.beem.2008.08.003
   Erickson K, 2011, J CLIN ONCOL, V29, P54, DOI 10.1200/JCO.2010.29.3183
   Foster-Powell K, 2002, AM J CLIN NUTR, V76, P5, DOI 10.1093/ajcn/76.1.5
   Galisteo M, 2008, J NUTR BIOCHEM, V19, P71, DOI 10.1016/j.jnutbio.2007.02.009
   Giles GG, 2006, INT J CANCER, V118, P1843, DOI 10.1002/ijc.21548
   Gnagnarella P, 2008, AM J CLIN NUTR, V87, P1793, DOI 10.1093/ajcn/87.6.1793
   Higginbotham S, 2004, CANCER EPIDEM BIOMAR, V13, P65, DOI 10.1158/1055-9965.EPI-03-0066
   Holmes MD, 2004, AM J EPIDEMIOL, V159, P732, DOI 10.1093/aje/kwh112
   Holmes MD, 2009, AM J EPIDEMIOL, V170, P1250, DOI 10.1093/aje/kwp291
   JENKINS DJA, 1987, AM J CLIN NUTR, V46, P968, DOI 10.1093/ajcn/46.6.968
   Jenkins DJA, 2002, AM J CLIN NUTR, V76, P266S, DOI 10.1093/ajcn/76.1.266S
   Jonas CR, 2003, CANCER EPIDEM BIOMAR, V12, P573
   Kleinbaum DG, 2005, SURVIVAL ANAL SELF L, V0, P0, DOI DOI 10.1007/978-1-4419-6646-9
   Linos E, 2010, CANCER EPIDEM BIOMAR, V19, P689, DOI 10.1158/1055-9965.EPI-09-0802
   Lof M, 2009, CURR OPIN OBSTET GYN, V21, P80, DOI 10.1097/GCO.0b013e32831d7f22
   Ma YS, 2006, AM J CLIN NUTR, V83, P760, DOI 10.1093/ajcn/83.4.760
   Ma YS, 2008, NUTRITION, V24, P941, DOI 10.1016/j.nut.2008.04.005
   McCann SE, 2007, AM J CLIN NUTR, V86, P465, DOI 10.1093/ajcn/86.2.465
   McEligot AJ, 2006, NUTR CANCER, V55, P132, DOI 10.1207/s15327914nc5502_3
   McTiernan A, 2003, J CLIN ONCOL, V21, P1961, DOI 10.1200/JCO.2003.07.057
   Morisset AS, 2008, NUTR REV, V66, P506, DOI 10.1111/j.1753-4887.2008.00083.x
   Neuhouser ML, 2006, J NUTR, V136, P1604, DOI 10.1093/jn/136.6.1604
   Neuhouser ML, 2010, NUTR CANCER, V62, P164, DOI 10.1080/01635580903305359
   Parekh N, 2009, J AM DIET ASSOC, V109, P1346, DOI 10.1016/j.jada.2009.05.001
   Patterson RE, 1999, ANN EPIDEMIOL, V9, P178, DOI 10.1016/S1047-2797(98)00055-6
   Patterson RE, 2010, BREAST CANCER RES TR, V122, P859, DOI 10.1007/s10549-010-0732-3
   Pierce BL, 2009, BREAST CANCER RES TR, V114, P155, DOI 10.1007/s10549-008-9985-5
   Pierce JP, 2007, JAMA-J AM MED ASSOC, V298, P289, DOI 10.1001/jama.298.3.289
   Pollak MN, 2007, AM J CLIN NUTR, V86, P820S, DOI 10.1093/ajcn/86.3.820S
   Prentice RL, 2006, JAMA-J AM MED ASSOC, V295, P629, DOI 10.1001/jama.295.6.629
   Rock CL, 2004, J CLIN ONCOL, V22, P2379, DOI 10.1200/JCO.2004.09.025
   Vrolix R, 2010, CONTEMP CLIN TRIALS, V31, P5, DOI 10.1016/j.cct.2009.08.001
   Wen WQ, 2009, AM J CLIN NUTR, V89, P283, DOI 10.3945/ajcn.2008.26356
   WILLETT W, 1986, AM J EPIDEMIOL, V124, P17, DOI 10.1093/oxfordjournals.aje.a114366
   Willett W, 1998, NUTRITIONAL EPIDEMIOLOGY, V0, PP302, DOI 10.1093/ACPROF:OSO/9780199754038.001.0001
   Willett WC, 1997, AM J CLIN NUTR, V65, P1220, DOI 10.1093/ajcn/65.4.1220S
   Willett WC, 1998, NUTRITIONAL EPIDEMIOLOGY: MONOGRAPHS IN EPIDEMIOLOGY AND BIOSTATISTICS, V2nd, P0
   WOLEVER TMS, 1986, AM J CLIN NUTR, V43, P167, DOI 10.1093/ajcn/43.1.167
   Xue F, 2007, AM J CLIN NUTR, V86, P823S, DOI 10.1093/ajcn/86.3.823S
   Zhao GX, 2007, AM J CLIN NUTR, V85, P385, DOI 10.1093/ajcn/85.2.385
NR 44
TC 41
Z9 45
U1 0
U2 12
PU AMER ASSOC CANCER RESEARCH
PI PHILADELPHIA
PA 615 CHESTNUT ST, 17TH FLOOR, PHILADELPHIA, PA 19106-4404 USA
SN 1055-9965
EI 1538-7755
J9 CANCER EPIDEM BIOMAR
JI Cancer Epidemiol. Biomarkers Prev.
PD MAY 15
PY 2011
VL 20
IS 5
BP 890
EP 899
DI 10.1158/1055-9965.EPI-10-1278
PG 10
WC Oncology; Public, Environmental & Occupational Health
SC Oncology; Public, Environmental & Occupational Health
GA 759MU
UT WOS:000290251000021
PM 21430298
DA 2025-02-23
ER

PT J
AU Uccella, S
   Mariani, A
   Wang, AH
   Vierkant, RA
   Robien, K
   Anderson, KE
   Cerhan, JR
AF Uccella, S.
   Mariani, A.
   Wang, A. H.
   Vierkant, R. A.
   Robien, K.
   Anderson, K. E.
   Cerhan, J. R.
TI Dietary and supplemental intake of one-carbon nutrients and the risk of type I and type II endometrial cancer: a prospective cohort study
SO ANNALS OF ONCOLOGY
LA English
DT Article
DE one-carbon nutrients; diet; endometrial cancer; prospective study
ID folate intake; folic-acid; women; carcinogenesis; questionnaire; vitamin-b-12; associations; prostate; obesity; lung
AB Background: Type I and II endometrial cancer are biologically and clinically distinct, with type II cancers having a high frequency of p53 mutations and an association with chromosomal instability. This raises the hypothesis that one-carbon nutrients (folate, methionine, and the enzymic cofactors vitamins B2, B6, and B12), which mediate chromosomal stability and DNA methylation, may be protective for type II but not type I endometrial cancer. Methods: Using a prospective cohort of 23 356 postmenopausal women followed 20 years, we estimated the relative risks (RRs) of type I (N = 471) and II (N = 71) endometrial cancers according to intake of one-carbon nutrients, adjusting for confounders. Results: No associations were observed between dietary or supplemental intake of any one-carbon nutrient and risk of type I cancer. For type II cancer, positive associations were due to supplemental, rather than dietary, intake of these nutrients: supplemental folate (RR = 1.80 for >228.6 versus 0 mu g/day; P trend = 0.027) and vitamins B2 (RR = 1.94 for >1.70 versus 0 mg/day; P trend = 0.011), B6 (RR = 2.08 for >2.00 versus 0 mg/day; P trend = 0.012), and B12 (RR = 2.10 for >3.43 versus 0 mu g/day; P trend = 0.0060). Conclusion: Contrary to our hypothesis, use of supplements containing folate and vitamins B2, B6, and B12 was associated with an increased risk of type II endometrial cancer.
C1 [Cerhan, J. R.] Mayo Clin, Coll Med, Div Epidemiol, Dept Hlth Sci Res, Rochester, MN 55905 USA.
   [Uccella, S.; Mariani, A.] Mayo Clin, Coll Med, Dept Obstet & Gynecol, Div Gynecol Surg, Rochester, MN 55905 USA.
   [Wang, A. H.; Vierkant, R. A.] Mayo Clin, Coll Med, Dept Hlth Sci Res, Div Biomed Stat & Informat, Rochester, MN 55905 USA.
   [Robien, K.; Anderson, K. E.] Univ Minnesota, Sch Publ Hlth, Div Epidemiol & Community Hlth, Minneapolis, MN USA.
C3 Mayo Clinic; Mayo Clinic; Mayo Clinic; University of Minnesota System; University of Minnesota Twin Cities
RP Cerhan, JR (corresponding author), Mayo Clin, Coll Med, Div Epidemiol, Dept Hlth Sci Res, 200 1st St SW, Rochester, MN 55905 USA.
EM cerhan.james@mayo.edu
FU National Cancer Institute [R01 CA39742]
CR Anderson KE, 2001, CANCER EPIDEM BIOMAR, V10, P611
   BOKHMAN JV, 1983, GYNECOL ONCOL, V15, P10, DOI 10.1016/0090-8258(83)90111-7
   Bravi F, 2009, AM J OBSTET GYNECOL, V200, P0, DOI 10.1016/j.ajog.2008.09.015
   Calle EE, 2004, NAT REV CANCER, V4, P579, DOI 10.1038/nrc1408
   Choi SW, 2000, J NUTR, V130, P129, DOI 10.1093/jn/130.2.129
   Doll A, 2008, J STEROID BIOCHEM, V108, P221, DOI 10.1016/j.jsbmb.2007.09.020
   Eilers PHC, 1996, STAT SCI, V11, P89, DOI 10.1214/ss/1038425655
   Figueiredo JC, 2009, JNCI-J NATL CANCER I, V101, P432, DOI 10.1093/jnci/djp019
   FOLSOM AR, 1990, AM J EPIDEMIOL, V131, P794, DOI 10.1093/oxfordjournals.aje.a115570
   Folsom AR, 2000, ARCH INTERN MED, V160, P2117, DOI 10.1001/archinte.160.14.2117
   Fritz A, 2013, INT CLASSIFICATION D, V3rd, P0, DOI 10.32388/5xg1qe
   Harnack L, 2002, NUTR CANCER, V43, P152, DOI 10.1207/S15327914NC432_5
   Jain MG, 2000, EUR J EPIDEMIOL, V16, P899, DOI 10.1023/A:1011012621990
   Jemal A, 2010, CA-CANCER J CLIN, V60, P277
   Jones MB, 2008, INT J CANCER, V123, P1699, DOI 10.1002/ijc.23686
   Kasum CM, 2001, NUTR CANCER, V39, P180, DOI 10.1207/S15327914nc392_4
   Kernochan LE, 2009, J NATL COMPR CANC NE, V7, P550, DOI 10.6004/jnccn.2009.0037
   Kim YI, 2004, ENVIRON MOL MUTAGEN, V44, P10, DOI 10.1002/em.20025
   Korn EL, 1997, AM J EPIDEMIOL, V145, P72
   Kounelis S, 1998, HUM PATHOL, V29, P82, DOI 10.1016/S0046-8177(98)90394-X
   Laird PW, 2005, HUM MOL GENET, V14, PR65, DOI 10.1093/hmg/ddi113
   Larsson SC, 2006, JNCI-J NATL CANCER I, V98, P407, DOI 10.1093/jnci/djj094
   LUNN M, 1995, BIOMETRICS, V51, P524, DOI 10.2307/2532940
   McCann SE, 2009, INT J CANCER, V124, P1650, DOI 10.1002/ijc.24125
   Mendivil A, 2009, CANCER CONTROL, V16, P46, DOI 10.1177/107327480901600107
   MUNGER RG, 1992, AM J EPIDEMIOL, V136, P192, DOI 10.1093/oxfordjournals.aje.a116485
   Negri E, 1996, CANCER-AM CANCER SOC, V77, P917, DOI 10.1002/(SICI)1097-0142(19960301)77:5<917::AID-CNCR17>3.0.CO;2-6
   Osterhues A, 2009, LANCET, V374, P959, DOI 10.1016/S0140-6736(09)61646-9
   Park K, 2009, AM J EPIDEMIOL, V169, P887, DOI 10.1093/aje/kwn410
   Parslov M, 2000, AM J OBSTET GYNECOL, V182, P23, DOI 10.1016/S0002-9378(00)70486-8
   Percy C, 1990, INTERNATIONAL CLASSIFICATION OF DISEASES FOR ONCOLOGY, V2nd, P0
   POTISCHMAN N, 1993, CANCER CAUSE CONTROL, V4, P239
   Potischman N, 1996, J NATL CANCER I, V88, P1127, DOI 10.1093/jnci/88.16.1127
   Prentice RL, 2007, JNCI-J NATL CANCER I, V99, P1534, DOI 10.1093/jnci/djm159
   Rader JI, 2006, PEDIATRICS, V117, P1394, DOI 10.1542/peds.2005-2745
   Stolzenberg-Solomon RZ, 2006, AM J CLIN NUTR, V83, P895, DOI 10.1093/ajcn/83.4.895
   Suitor CW, 2000, J AM DIET ASSOC, V100, P88, DOI 10.1016/S0002-8223(00)00027-4
   Ulrich CM, 2007, AM J CLIN NUTR, V86, P271, DOI 10.1093/ajcn/86.2.271
   Voorrips LE, 2000, CANCER EPIDEM BIOMAR, V9, P357
   Wang L, 2009, AM J CLIN NUTR, V89, P905, DOI 10.3945/ajcn.2008.26913
   WILLETT WC, 1988, AM J EPIDEMIOL, V127, P188, DOI 10.1093/oxfordjournals.aje.a114780
   Willett WC, 1997, AM J CLIN NUTR, V65, P1220, DOI 10.1093/ajcn/65.4.1220S
   Xu WH, 2007, CANCER EPIDEM BIOMAR, V16, P281, DOI 10.1158/1055-9965.EPI-06-0798
   Yeh M, 2009, J NUTR, V139, P317, DOI 10.3945/jn.108.099960
   Zhang SMM, 2008, JAMA-J AM MED ASSOC, V300, P2012, DOI 10.1001/jama.2008.555
   Zhang SM, 1999, JAMA-J AM MED ASSOC, V281, P1632, DOI 10.1001/jama.281.17.1632
NR 47
TC 27
Z9 29
U1 1
U2 6
PU ELSEVIER
PI AMSTERDAM
PA RADARWEG 29, 1043 NX AMSTERDAM, NETHERLANDS
SN 0923-7534
EI 1569-8041
J9 ANN ONCOL
JI Ann. Oncol.
PD SEP 15
PY 2011
VL 22
IS 9
BP 2129
EP 2136
DI 10.1093/annonc/mdq724
PG 8
WC Oncology
SC Oncology
GA 814ZE
UT WOS:000294495100026
PM 21324952
DA 2025-02-23
ER

PT J
AU Bravi, F
   Polesel, J
   Bosetti, C
   Talamini, R
   Negri, E
   Dal Maso, L
   Serraino, D
   La Vecchia, C
AF Bravi, F.
   Polesel, J.
   Bosetti, C.
   Talamini, R.
   Negri, E.
   Dal Maso, L.
   Serraino, D.
   La Vecchia, C.
TI Dietary intake of selected micronutrients and the risk of pancreatic cancer: an Italian case-control study
SO ANNALS OF ONCOLOGY
LA English
DT Article
DE case-control study; diet; nutrients; pancreatic cancer; risk factors
ID food-frequency questionnaire; nutritional factors; nutrient intake; folate intake; carcinogenesis; metaanalysis; mechanisms; men
AB Objective: Several studies have shown an inverse relation between vegetable and fruit intake and pancreatic cancer, but no specific beneficial component of such foods has been consistently identified. We considered the role of 15 selected vitamins and carotenoids and 6 minerals on pancreatic cancer risk in an Italian case-control study. Methods: Subjects were 326 patients with incident pancreatic cancer and 652 controls, admitted to the same hospitals as cases for acute conditions. Micronutrient computation was based on a validated and reproducible food-frequency questionnaire. We estimated the odds ratios (OR) and confidence intervals (CI) using conditional logistic regression models, adjusted for various confounding factors and for energy intake, according to the residual model. Results: Comparing the highest to the lowest quintile of intake, the OR were 0.60 (95% CI 0.36-0.98) for vitamin E, 0.44 (95% CI 0.27-0.73) for vitamin C, 0.56 (95% CI 0.34-0.93) for folate, and 0.57 (95% CI 0.35-0.92) for potassium. No significant inverse associations were observed for alpha-carotene (OR = 0.69, 95% CI 0.43-1.12), beta-carotene (OR = 0.64, 95% CI 0.39-1.06), and beta-cryptoxanthin (OR = 0.66, 95% CI 0.39-1.09). No relation was found for other micronutrients considered. Conclusion: Our findings support a favorable role of vitamins E and C, selected carotenoids, and folate on pancreatic carcinogenesis.
C1 [Bravi, F.; Bosetti, C.; Negri, E.; La Vecchia, C.] Ist Ric Farmacol Mario Negri, Dipartimento Epidemiol, I-20156 Milan, Italy.
   [Bravi, F.; Dal Maso, L.; La Vecchia, C.] Univ Milan, Dept Occupat Med Luigi Devoto Work Clin, Sect Med Stat & Biometry Giulio Maccacaro, Milan, Italy.
   [Polesel, J.; Talamini, R.; Dal Maso, L.; Serraino, D.] Ctr Riferimento Oncol, Unit Epidemiol & Biostat, I-33081 Aviano, PN, Italy.
C3 Istituto di Ricerche Farmacologiche Mario Negri IRCCS; University of Milan; IRCCS Aviano (CRO)
RP Bravi, F (corresponding author), Ist Ric Farmacol Mario Negri, Dipartimento Epidemiol, Via Giuseppe La Masa 19, I-20156 Milan, Italy.
EM francesca.bravi@marionegri.it
FU Italian Association for Cancer Research; Italian League Against Cancer; Italian Ministry of Research
CR Anderson K, 2006, CANCER OF THE PANCREAS, V0, P721
   Breslow NE, 1980, ANAL CASE CONTROL ST, V0, P0
   Chew BP, 2004, J NUTR, V134, P257S, DOI 10.1093/jn/134.1.257S
   Choi SW, 2000, J NUTR, V130, P129, DOI 10.1093/jn/130.2.129
   Decarli A, 1996, ANN EPIDEMIOL, V6, P110, DOI 10.1016/1047-2797(95)00129-8
   FALK RT, 1988, AM J EPIDEMIOL, V128, P324, DOI 10.1093/oxfordjournals.aje.a114972
   FARROW DC, 1990, AM J EPIDEMIOL, V132, P423, DOI 10.1093/oxfordjournals.aje.a115677
   Fernandez E, 1996, CANCER EPIDEM BIOMAR, V5, P23
   FRANCESCHI S, 1993, EUR J CANCER, V29A, P2298, DOI 10.1016/0959-8049(93)90225-5
   Gnagnarella P, 2004, J FOOD COMPOS ANAL, V17, P509, DOI 10.1016/j.jfca.2004.02.009
   Gong ZH, 2009, CANCER CAUSE CONTROL, V20, P1317, DOI 10.1007/s10552-009-9352-9
   Hart AR, 2008, CLIN GASTROENTEROL H, V6, P275, DOI 10.1016/j.cgh.2007.12.041
   HOWE GR, 1992, INT J CANCER, V51, P365, DOI 10.1002/ijc.2910510306
   Iodice S, 2008, LANGENBECK ARCH SURG, V393, P535, DOI 10.1007/s00423-007-0266-2
   *ISTAT, 1996, STIL VIT COND SAL IN, V0, P0
   JI BT, 1995, CANCER EPIDEM BIOMAR, V4, P885
   KALAPOTHAKI V, 1993, CANCER CAUSE CONTROL, V4, P383, DOI 10.1007/BF00051342
   Keszei AP, 2009, CANCER EPIDEM BIOMAR, V18, P1785, DOI 10.1158/1055-9965.EPI-08-1220
   Kim YI, 1999, J NUTR BIOCHEM, V10, P66, DOI 10.1016/S0955-2863(98)00074-6
   Larsson SC, 2006, GASTROENTEROLOGY, V131, P1271, DOI 10.1053/j.gastro.2006.08.010
   Lin YS, 2005, J GASTROENTEROL, V40, P297, DOI 10.1007/s00535-004-1537-0
   Lucenteforte E, 2010, EUR J CANCER, V46, P581, DOI 10.1016/j.ejca.2009.09.024
   McCann SE, 2005, NUTR CANCER, V53, P33, DOI 10.1207/s15327914nc5301_4
   Müller K, 2002, FREE RADICAL RES, V36, P791, DOI 10.1080/10715760290032539
   OLSEN GW, 1991, CANCER CAUSE CONTROL, V2, P291, DOI 10.1007/BF00051668
   Salvini S, 1998, BANCA COMPOSIZIONE A, V0, P0
   SHIBATA A, 1994, INT J CANCER, V58, P46, DOI 10.1002/ijc.2910580109
   Silverman DT, 1998, JNCI-J NATL CANCER I, V90, P1710, DOI 10.1093/jnci/90.22.1710
   Skinner HG, 2004, AM J EPIDEMIOL, V160, P248, DOI 10.1093/aje/kwh214
   Soler M, 1998, EUR J CANCER PREV, V7, P455, DOI 10.1097/00008469-199812000-00005
   STEINMETZ KA, 1991, CANCER CAUSE CONTROL, V2, P427, DOI 10.1007/BF00054304
   Stolzenberg-Solomon RZ, 2002, AM J EPIDEMIOL, V155, P783, DOI 10.1093/aje/155.9.783
   WILLETT W, 1986, AM J EPIDEMIOL, V124, P17, DOI 10.1093/oxfordjournals.aje.a114366
   World Cancer Research Fund / American Institute for Cancer research, 2007, FOOD, V0, Physical Activity
NR 34
TC 48
Z9 50
U1 0
U2 9
PU OXFORD UNIV PRESS
PI OXFORD
PA GREAT CLARENDON ST, OXFORD OX2 6DP, ENGLAND
SN 0923-7534
EI 
J9 ANN ONCOL
JI Ann. Oncol.
PD JAN 15
PY 2011
VL 22
IS 1
BP 202
EP 206
DI 10.1093/annonc/mdq302
PG 5
WC Oncology
SC Oncology
GA 696AR
UT WOS:000285414800029
PM 20530201
DA 2025-02-23
ER

PT J
AU Boddicker, RL
   Whitley, E
   Birt, DF
   Spurlock, ME
AF Boddicker, Rebecca L.
   Whitley, Elizabeth
   Birt, Diane F.
   Spurlock, Michael E.
TI Early Lesion Formation in Colorectal Carcinogenesis Is Associated With Adiponectin Status Whereas Neoplastic Lesions Are Associated With Diet and Sex in C57BL/6J Mice
SO NUTRITION AND CANCER-AN INTERNATIONAL JOURNAL
LA English
DT Article
ID aberrant crypt foci; growth-factor-i; receptor expression; cell-proliferation; colon; cancer; obesity; leptin; risk; susceptibility
AB Adiponectin is an antiinflammatory and insulin-sensitizing hormone that is decreased in obesity. Although controversial, it has been suggested that decreased adiponectin contributes to colorectal cancer risk in obesity. To further investigate the role of adiponectin in obesity-linked colorectal carcinogenesis, we used male and female adiponectin knockout (KO) and wild-type (Wt) C57BL/6J mice. Tumorigenesis was induced in all mice with the combined treatment of azoxymethane (AOM) and dextran sodium sulfate (DSS). Following AOM/DSS treatment, mice were fed a low-fat control (LFC), or high-fat lard (HFL) diet for 7 1/2 wk. KO mice developed fewer total lesions than Wt mice, males developed fewer lesions than females, and mice fed the HFL diet developed fewer lesions than those fed the LFC diet. Early lesion multiplicity was influenced by genotype, whereas advanced lesion development was influenced by sex and diet. Moreover, lesion types were differentially correlated with serum adipokines and colon gene expression of adiponectin receptors, insulin receptor, and toll-like receptor 4. These data suggest that in the AOM/DSS model of carcinogenesis, adiponectin functions to promote early lesion development whereas sex and diet are important regulators of advanced lesion development through pathways involved in inflammation and insulin signaling.
C1 [Boddicker, Rebecca L.; Birt, Diane F.; Spurlock, Michael E.] Iowa State Univ, Dept Food Sci & Human Nutr, Ames, IA 50011 USA.
   [Whitley, Elizabeth] Iowa State Univ, Dept Vet Pathol, Ames, IA 50011 USA.
C3 Iowa State University; Iowa State University
RP Spurlock, ME (corresponding author), Iowa State Univ, Dept Food Sci & Human Nutr, 201 Kildee Hall, Ames, IA 50011 USA.
EM mspurloc@iastate.edu
FU National Institute of Food and Agriculture, U.S. Department of Agriculture [3411519743]
CR Ajuwon KM, 2005, AM J PHYSIOL-REG I, V288, PR1220, DOI 10.1152/ajpregu.00397.2004
   Bullen JW, 2007, AM J PHYSIOL-ENDOC M, V292, PE1079, DOI 10.1152/ajpendo.00245.2006
   Charlton HK, 2010, BIOCHEM BIOPH RES CO, V392, P234, DOI 10.1016/j.bbrc.2010.01.029
   Corpet DE, 1997, NUTR CANCER, V27, P316, DOI 10.1080/01635589709514543
   Davis JE, 2008, OBESITY, V16, P1248, DOI 10.1038/oby.2008.210
   DiGregori C, 1997, HISTOPATHOLOGY, V30, P328, DOI 10.1046/j.1365-2559.1997.d01-626.x
   Ealey KN, 2009, INT J CANCER, V124, P2226, DOI 10.1002/ijc.24187
   Erarslan E, 2009, DIGEST DIS SCI, V54, P862, DOI 10.1007/s10620-008-0440-6
   Fayad R, 2007, GASTROENTEROLOGY, V132, P601, DOI 10.1053/j.gastro.2006.11.026
   Fenton JI, 2008, INT J CANCER, V122, P2437, DOI 10.1002/ijc.23436
   Fujisawa T, 2008, GUT, V57, P1531, DOI 10.1136/gut.2008.159293
   Gnagnarella P, 2008, AM J CLIN NUTR, V87, P1793, DOI 10.1093/ajcn/87.6.1793
   Grove KL, 2010, INT J OBESITY, V34, P989, DOI 10.1038/ijo.2010.12
   Guadagni F, 2009, ANTICANCER RES, V29, P3321
   Heiker JT, 2009, CELL SIGNAL, V21, P936, DOI 10.1016/j.cellsig.2009.02.003
   Izeradjene K, 2005, ONCOGENE, V24, P2050, DOI 10.1038/sj.onc.1208397
   Jaffe T, 2008, INT J CANCER, V123, P2543, DOI 10.1002/ijc.23821
   Kharroubi I, 2003, BIOCHEM BIOPH RES CO, V312, P1118, DOI 10.1016/j.bbrc.2003.11.042
   Kim AY, 2010, MOL ENDOCRINOL, V24, P1441, DOI 10.1210/me.2009-0498
   Kitayama J, 2009, DIGESTION, V79, P26, DOI 10.1159/000167863
   Kiunga GA, 2004, CANCER LETT, V211, P145, DOI 10.1016/j.canlet.2004.02.015
   Koch TCL, 2008, EUR J NUTR, V47, P161, DOI 10.1007/s00394-008-0711-1
   Koo JH, 2010, J GASTROEN HEPATOL, V25, P33, DOI 10.1111/j.1440-1746.2009.05992.x
   Kos K, 2010, DIABETES OBES METAB, V12, P360, DOI 10.1111/j.1463-1326.2009.01171.x
   LIU S, 1995, ENDOCRINOLOGY, V136, P3318, DOI 10.1210/en.136.8.3318
   Lukanova A, 2006, CANCER EPIDEM BIOMAR, V15, P401, DOI 10.1158/1055-9965.EPI-05-0836
   Mamidipudi V, 2007, ONCOGENE, V26, P2914, DOI 10.1038/sj.onc.1210091
   Mao XM, 2006, NAT CELL BIOL, V8, P516, DOI 10.1038/ncb1404
   Miyamoto S, 2010, CHEM-BIOL INTERACT, V183, P271, DOI 10.1016/j.cbi.2009.11.014
   Nakamura T, 2010, NUTR CANCER, V62, P154, DOI 10.1080/01635580903305292
   Ning K, 2006, EMBO J, V25, P2377, DOI 10.1038/sj.emboj.7601118
   Nishihara T, 2006, GASTROENTEROLOGY, V131, P853, DOI 10.1053/j.gastro.2006.06.015
   Oda N, 2008, METABOLISM, V57, P268, DOI 10.1016/j.metabol.2007.09.011
   Ogunwobi OO, 2006, REGUL PEPTIDES, V134, P105, DOI 10.1016/j.regpep.2006.02.001
   Otake S, 2010, WORLD J GASTROENTERO, V16, P1252, DOI 10.3748/wjg.v16.i10.1252
   Priego T, 2008, OBESITY, V16, P819, DOI 10.1038/oby.2007.117
   Qiu YF, 2010, SCI SIGNAL, V3, P0, DOI 10.1126/scisignal.2000514
   Rao CV, 2001, CANCER RES, V61, P1927
   Rim SH, 2009, CANCER-AM CANCER SOC, V115, P1967, DOI 10.1002/cncr.24216
   Shpitz B, 1998, HUM PATHOL, V29, P469, DOI 10.1016/S0046-8177(98)90062-4
   Suzuki R, 2006, CARCINOGENESIS, V27, P162, DOI 10.1093/carcin/bgi205
   Tsuchida A, 2004, J BIOL CHEM, V279, P30817, DOI 10.1074/jbc.M402367200
   Verdú EF, 2002, AM J PHYSIOL-GASTR L, V283, PG27, DOI 10.1152/ajpgi.00460.2001
   Wei EK, 2005, JNCI-J NATL CANCER I, V97, P1688, DOI 10.1093/jnci/dji376
   Weige CC, 2009, CANCER RES, V69, P9118, DOI 10.1158/0008-5472.CAN-09-2348
   Williams CJ, 2008, ENDOCR-RELAT CANCER, V15, P289, DOI 10.1677/ERC-07-0197
   Xu YZ, 2009, BIOCHEM BIOPH RES CO, V378, P95, DOI 10.1016/j.bbrc.2008.11.026
   Yan QW, 2007, DIABETES, V56, P2533, DOI 10.2337/db07-0007
   Yoneda K, 2008, ONCOL REP, V20, P479, DOI 10.3892/or_00000031
   Zhang JH, 2008, MOL ENDOCRINOL, V22, P1416, DOI 10.1210/me.2007-0420
   Zhang W, 1998, J NUTR, V128, P158, DOI 10.1093/jn/128.2.158
NR 51
TC 11
Z9 11
U1 0
U2 5
PU ROUTLEDGE JOURNALS, TAYLOR & FRANCIS LTD
PI ABINGDON
PA 2-4 PARK SQUARE, MILTON PARK, ABINGDON OX14 4RN, OXON, ENGLAND
SN 0163-5581
EI 1532-7914
J9 NUTR CANCER
JI Nutr. Cancer
PD JUN 15
PY 2011
VL 63
IS 8
BP 1297
EP 1306
DI 10.1080/01635581.2011.606954
PG 10
WC Oncology; Nutrition & Dietetics
SC Oncology; Nutrition & Dietetics
GA 880HM
UT WOS:000299396600016
PM 21958077
DA 2025-02-23
ER

PT J
AU Friberg, E
   Wallin, A
   Wolk, A
AF Friberg, Emilie
   Wallin, Alice
   Wolk, Alicja
TI Sucrose, High-Sugar Foods, and Risk of Endometrial Cancer-a Population-Based Cohort Study
SO CANCER EPIDEMIOLOGY BIOMARKERS & PREVENTION
LA English
DT Article
ID body-fat distribution; growth-factor-i; insulin-resistance; physical-activity; dietary factors; postmenopausal women; binding protein-1; glycemic index; mass index; adiponectin
AB Background: Consumption of high-sugar foods stimulates insulin production, which has been associated with endometrial cancer. Although a relationship between sucrose, high-sugar food consumption, and endometrial cancer risk is biologically plausible, this hypothesis has previously been explored in very few studies. Methods: We used data from the Swedish Mammography Cohort, including 61,226 women aged 40 to 74 years. We examined the association between consumption of total sucrose, high-sugar foods (at baseline 1987-1990 and 1997) and endometrial cancer risk by using Cox proportional hazards models to estimate incidence rate ratios (RR) with 95% CI. Results: During 18.4 years of follow-up, 729 participants were diagnosed with incident endometrial cancer. Total sucrose intake and consumption of sweet buns and cookies was associated with increased risk of endometrial cancer. RRs (with 95% CIs) for consuming more than 35 grams of sucrose per day and consuming sweet buns and cookies more than 3 times per week were 1.36 (1.04-1.77) and 1.42 (1.15-1.75) as compared with less than 15 grams of sucrose per day and consuming sweet buns and cookies less than 0.5 times per week, respectively. RRs for consuming more than 15 grams of sucrose per day as compared with 15 grams or less were 1.97 (1.27-3.04) among obese women and 1.56 (1.20-2.04) among women with low fat intake. Conclusions: These data indicate that sucrose intake and consumption of sweet buns and cookies may be associated with increased risk of endometrial cancer. Impact: Given the high intake of sweetened foods, these results have public health implications in terms of prevention of endometrial cancer. Cancer Epidemiol Biomarkers Prev; 20(9); 1831-7. (C)2011 AACR.
C1 [Friberg, Emilie] Karolinska Inst, Div Insurance Med, Dept Clin Neurosci, SE-17177 Stockholm, Sweden.
   [Friberg, Emilie; Wallin, Alice; Wolk, Alicja] Natl Inst Environm Med, Div Nutr Epidemiol, Stockholm, Sweden.
C3 Karolinska Institutet
RP Friberg, E (corresponding author), Karolinska Inst, Div Insurance Med, Dept Clin Neurosci, SE-17177 Stockholm, Sweden.
EM Emilie.Friberg@ki.se
FU World Cancer Research Fund International; Swedish Cancer Foundation; Swedish Research Council for infrastructure; Karolinska Institutet
CR [Anonymous], 2002, WEIGHT CONTROL AND PHYSICAL ACTIVITY: INTERNATIONAL AGENCY FOR RESEARCH IN CANCER, V0, P0
   Bergstrom L, 1991, VAR FODA, V43, P439
   BJORNTORP P, 1991, DIABETES CARE, V14, P1132, DOI 10.2337/diacare.14.12.1132
   Chun OK, 2010, NUTRIENTS, V2, P834, DOI 10.3390/nu2080834
   Cnop M, 2003, DIABETOLOGIA, V46, P459, DOI 10.1007/s00125-003-1074-z
   Corocleanu M, 1993, CLINICAL AND EXPERIMENTAL OBSTETRICS AND GYNECOLOGY, V20, P254
   Cust AE, 2007, AM J EPIDEMIOL, V166, P912, DOI 10.1093/aje/kwm161
   Cust AE, 2007, J CLIN ENDOCR METAB, V92, P255, DOI 10.1210/jc.2006-1371
   Dal Maso L, 2004, J CLIN ENDOCR METAB, V89, P1160, DOI 10.1210/jc.2003-031716
   Davies MJ, 2002, JAMA-J AM MED ASSOC, V287, P2559, DOI 10.1001/jama.287.19.2559
   Friberg E, 2007, DIABETOLOGIA, V50, P1365, DOI 10.1007/s00125-007-0681-5
   Friberg E, 2006, CANCER EPIDEM BIOMAR, V15, P2136, DOI 10.1158/1055-9965.EPI-06-0465
   Friberg E, 2009, INT J CANCER, V125, P2413, DOI 10.1002/ijc.24543
   Goodman MT, 1997, CANCER RES, V57, P5077
   Graham JD, 1997, ENDOCR REV, V18, P502, DOI 10.1210/er.18.4.502
   GRAMBSCH PM, 1994, BIOMETRIKA, V81, P515
   IRWIN JC, 1993, REGUL PEPTIDES, V48, P165, DOI 10.1016/0167-0115(93)90345-9
   JENKINS DJA, 1984, LANCET, V2, P388
   KAZER RR, 1995, INT J CANCER, V62, P403, DOI 10.1002/ijc.2910620408
   KISSEBAH AH, 1982, J CLIN ENDOCR METAB, V54, P254, DOI 10.1210/jcem-54-2-254
   KUSKOWSKAWOLK A, 1992, INT J OBESITY, V16, P1
   LEVI F, 1993, CANCER, V71, P3575, DOI 10.1002/1097-0142(19930601)71:11<3575::AID-CNCR2820711119>3.0.CO;2-0
   Lucenteforte E, 2008, ANN ONCOL, V19, P168, DOI 10.1093/annonc/mdm446
   MATTSSON B, 1984, ACTA RADIOL ONCOL, V23, P305, DOI 10.3109/02841868409136026
   McCann SE, 2000, CANCER CAUSE CONTROL, V11, P965, DOI 10.1023/A:1026551309873
   Modesitt SC, 2005, OBSTET GYNECOL SURV, V60, P683, DOI 10.1097/01.ogx.0000180866.62409.01
   MURPHY LJ, 1994, J STEROID BIOCHEM, V48, P419, DOI 10.1016/0960-0760(94)90189-9
   Nagamani M, 1998, AM J OBSTET GYNECOL, V179, P6, DOI 10.1016/S0002-9378(98)70244-3
   NESTLER JE, 1991, J CLIN ENDOCR METAB, V72, P83, DOI 10.1210/jcem-72-1-83
   ORDENER C, 1993, BIOL REPROD, V49, P1032, DOI 10.1095/biolreprod49.5.1032
   Petridou E, 2002, NUTR CANCER, V44, P16, DOI 10.1207/S15327914NC441_3
   Petridou E, 2003, J CLIN ENDOCR METAB, V88, P993, DOI 10.1210/jc.2002-021209
   POTISCHMAN N, 1993, CANCER CAUSE CONTROL, V4, P239
   Renehan AG, 2010, INT J CANCER, V126, P692, DOI 10.1002/ijc.24803
   Salazar-Martinez E, 2005, INT J GYNECOL CANCER, V15, P938, DOI 10.1111/j.1525-1438.2005.00253.x
   Schouten LJ, 2004, JNCI-J NATL CANCER I, V96, P1635, DOI 10.1093/jnci/djh291
   Silvera SAN, 2005, PUBLIC HEALTH NUTR, V8, P912, DOI 10.1079/PHN2005741
   Soliman PT, 2006, CANCER-AM CANCER SOC, V106, P2376, DOI 10.1002/cncr.21866
   Steffes MW, 2004, ANN EPIDEMIOL, V14, P492, DOI 10.1016/j.annepidem.2003.10.006
   Tasevska N, 2011, INT J CANC, V0, P0
   THIET MP, 1994, AM J OBSTET GYNECOL, V170, P152
   Tzonou A, 1996, BRIT J CANCER, V73, P1284, DOI 10.1038/bjc.1996.246
   Weiderpass E, 2003, BRIT J CANCER, V89, P1697, DOI 10.1038/sj.bjc.6601312
   WILLETT W, 1986, AM J EPIDEMIOL, V124, P17, DOI 10.1093/oxfordjournals.aje.a114366
   XIAO OS, 1993, AM J EPIDEMIOL, V137, P155, DOI 10.1093/oxfordjournals.aje.a116655
NR 46
TC 47
Z9 48
U1 0
U2 8
PU AMER ASSOC CANCER RESEARCH
PI PHILADELPHIA
PA 615 CHESTNUT ST, 17TH FLOOR, PHILADELPHIA, PA 19106-4404 USA
SN 1055-9965
EI 1538-7755
J9 CANCER EPIDEM BIOMAR
JI Cancer Epidemiol. Biomarkers Prev.
PD SEP 15
PY 2011
VL 20
IS 9
BP 1831
EP 1837
DI 10.1158/1055-9965.EPI-11-0402
PG 7
WC Oncology; Public, Environmental & Occupational Health
SC Oncology; Public, Environmental & Occupational Health
GA 816NN
UT WOS:000294609200004
PM 21765006
DA 2025-02-23
ER

PT J
AU Chiu, BCH
   Kwon, S
   Evens, AM
   Surawicz, T
   Smith, SM
   Weisenburger, DD
AF Chiu, Brian C. -H.
   Kwon, Soyang
   Evens, Andrew M.
   Surawicz, Tanya
   Smith, Sonali M.
   Weisenburger, Dennis D.
TI Dietary intake of fruit and vegetables and risk of non-Hodgkin lymphoma
SO CANCER CAUSES & CONTROL
LA English
DT Article
DE Non-Hodgkin lymphoma; Diet; Vegetables; Antioxidants
ID antioxidant-related nutrients; one-carbon metabolism; epidemiologic research; history questionnaire; physical-activity; united-states; women; obesity; carcinogenesis; neoplasms
AB Few studies have evaluated the potential association between consumption of fruit and vegetables and non-Hodgkin lymphoma (NHL) by histologic subtype, and the results of these studies have been inconsistent. A detailed history of dietary practices and food preferences was collected using a food frequency questionnaire from 348 cases and 470 controls in a population-based, case-control study conducted in Nebraska during 1999-2002. Risk for the highest versus lowest quartile or tertile of intake was estimated by odds ratios (ORs) and 95% confidence interval (CIs). A lower risk of overall NHL was associated with a high intake of green leafy vegetables (OR = 0.6; CI = 0.3-1.0) and cruciferous vegetables (OR = 0.7; CI = 0.4-1.0). Analysis by subtype showed that green leafy vegetable intake was associated with a lower risk of follicular lymphoma (OR = 0.5; CI = 0.3-0.8) and diffuse large B-cell lymphoma (DLBCL) (OR = 0.5; CI = 0.3-0.9), while consumption of cruciferous vegetables was associated with a lower risk of DLBCL (OR = 0.4; CI = 0.2-0.8). No association was found with intake of total vegetables, carotene-rich vegetables, or all fruit. For nutrients, the risk of NHL overall was inversely associated with a higher intake of beta-cryptoxanthin (OR = 0.6; CI = 0.4-0.9), magnesium (OR = 0.4; CI = 0.2-0.6), potassium (OR = 0.5; CI = 0.3-1.0), and fiber (OR = 0.6; CI = 0.3-1.0), but positively associated with a higher intake of retinol (OR = 1.7; CI = 1.1-2.8). Intakes of vitamin E, magnesium, and potassium were inversely associated with the risk of DLBCL. A higher intake of green leafy vegetables and cruciferous vegetables is associated with a lower risk of NHL overall, particularly follicular lymphoma and DLBCL.
C1 [Chiu, Brian C. -H.; Kwon, Soyang] Univ Chicago, Dept Hlth Studies, Chicago, IL 60637 USA.
   [Chiu, Brian C. -H.; Smith, Sonali M.] Univ Chicago, Ctr Comprehens Canc, Chicago, IL 60637 USA.
   [Evens, Andrew M.] Northwestern Univ, Feinberg Sch Med, Dept Med, Div Hematol Oncol,Lymphoma Program, Chicago, IL 60611 USA.
   [Surawicz, Tanya] Northwestern Univ, Feinberg Sch Med, Dept Prevent Med, Chicago, IL 60611 USA.
   [Smith, Sonali M.] Univ Chicago, Dept Med, Div Hematol & Oncol, Chicago, IL 60637 USA.
   [Weisenburger, Dennis D.] Univ Nebraska, Med Ctr, Dept Pathol, Omaha, NE USA.
C3 University of Chicago; University of Chicago; Robert H. Lurie Comprehensive Cancer Center; Northwestern University; Feinberg School of Medicine; Northwestern University; Feinberg School of Medicine; University of Chicago; University of Nebraska System; University of Nebraska Medical Center
RP Chiu, BCH (corresponding author), Univ Chicago, Dept Hlth Studies, 5841 S Maryland Ave,MC 2007, Chicago, IL 60637 USA.
EM bchiu@uchicago.edu
FU American Institute for Cancer Research [99B083]; National Cancer Institute [CA94770, CA100555]
CR BLOCK G, 1990, J CLIN EPIDEMIOL, V43, P1327, DOI 10.1016/0895-4356(90)90099-B
   BLOCK G, 1994, AM J EPIDEMIOL, V139, P1190, DOI 10.1093/oxfordjournals.aje.a116965
   Breslow N, 1993, STAT METHODS CANC RE, V1, P0
   Calder PC, 2002, BRIT J NUTR, V88, PS165, DOI 10.1079/BJN2002682
   Cerhan JR, 2005, CANCER CAUSE CONTROL, V16, P1203, DOI 10.1007/s10552-005-0358-7
   Chang ET, 2006, AM J EPIDEMIOL, V164, P1222, DOI 10.1093/aje/kwj330
   Chang ET, 2005, JNCI-J NATL CANCER I, V97, P210, DOI 10.1093/jnci/dji012
   Chang ET, 2005, CANCER EPIDEM BIOMAR, V14, P512, DOI 10.1158/1055-9965.EPI-04-0451
   Chiu BCH, 2005, BRIT J HAEMATOL, V128, P610, DOI 10.1111/j.1365-2141.2004.05358.x
   Chiu BCH, 1996, JAMA-J AM MED ASSOC, V275, P1315, DOI 10.1001/jama.275.17.1315
   Chiu BCH, 2007, CANCER CAUSE CONTROL, V18, P677, DOI 10.1007/s10552-007-9013-9
   Choi SW, 2000, J NUTR, V130, P129, DOI 10.1093/jn/130.2.129
   CHUGAHUJA JK, 1993, J AM DIET ASSOC, V93, P318, DOI 10.1016/0002-8223(93)91559-9
   Dal-Pizzol F, 2001, FREE RADICAL RES, V35, P749, DOI 10.1080/10715760100301251
   Evens AM, 2008, JAMA-J AM MED ASSOC, V300, P2059, DOI 10.1001/jama.2008.589
   Jaffe ES, 2001, PATHOLOGY GENETICS T, V3, P0
   Kelemen LE, 2008, CANCER CAUSE CONTROL, V19, P491, DOI 10.1007/s10552-008-9111-3
   Kelemen LE, 2006, AM J CLIN NUTR, V83, P1401, DOI 10.1093/ajcn/83.6.1401
   KIPNIS V, 1993, AM J EPIDEMIOL, V137, P1376, DOI 10.1093/oxfordjournals.aje.a116647
   Koutros S, 2008, AM J EPIDEMIOL, V167, P287, DOI 10.1093/aje/kwm307
   Lim U, 2005, AM J EPIDEMIOL, V162, P953, DOI 10.1093/aje/kwi310
   MALDONADO G, 1993, AM J EPIDEMIOL, V138, P923, DOI 10.1093/oxfordjournals.aje.a116813
   MAYNE ST, 1991, CANCER CAUSE CONTROL, V2, P443, DOI 10.1007/BF00054305
   McCoy H, 1992, MAGNES RES, V5, P281
   Morton LM, 2007, BLOOD, V110, P695, DOI 10.1182/blood-2006-11-051672
   Morton LM, 2008, BLOOD, V112, P5150, DOI 10.1182/blood-2008-01-133587
   NISHINO H, 2008, ARCH BIOCH BIOPHYS, V0, P0
   Pan SY, 2005, AM J EPIDEMIOL, V162, P1162, DOI 10.1093/aje/kwi342
   Purdue MP, 2004, CANCER EPIDEM BIOMAR, V13, P1665
   Rohrmann S, 2007, CANCER CAUSE CONTROL, V18, P537, DOI 10.1007/s10552-007-0125-z
   Skibola CF, 2007, CANCER EPIDEM BIOMAR, V16, P392, DOI 10.1158/1055-9965.EPI-06-1081
   Talamini R, 2006, INT J CANCER, V118, P2871, DOI 10.1002/ijc.21737
   Tavani A, 1997, NUTR CANCER, V27, P256, DOI 10.1080/01635589709514535
   Thompson CA, 2010, LEUKEMIA LYMPHOMA, V51, P963, DOI 10.3109/10428194.2010.483305
   Thompson CA, 2010, INT J CANCER, V126, P992, DOI 10.1002/ijc.24830
   WARD MH, 1994, CANCER CAUSE CONTROL, V5, P422, DOI 10.1007/BF01694756
   Wintergerst ES, 2007, ANN NUTR METAB, V51, P301, DOI 10.1159/000107673
   Zhang SMM, 2000, CANCER EPIDEM BIOMAR, V9, P477
   Zheng TZ, 2004, AM J EPIDEMIOL, V159, P454, DOI 10.1093/aje/kwh067
NR 39
TC 24
Z9 27
U1 0
U2 7
PU SPRINGER
PI DORDRECHT
PA VAN GODEWIJCKSTRAAT 30, 3311 GZ DORDRECHT, NETHERLANDS
SN 0957-5243
EI 
J9 CANCER CAUSE CONTROL
JI Cancer Causes Control
PD AUG 15
PY 2011
VL 22
IS 8
BP 1183
EP 1195
DI 10.1007/s10552-011-9797-5
PG 13
WC Oncology; Public, Environmental & Occupational Health
SC Oncology; Public, Environmental & Occupational Health
GA 794VB
UT WOS:000292928300011
PM 21695384
DA 2025-02-23
ER

PT J
AU Tam, CY
   Hislop, G
   Hanley, AJ
   Minkin, S
   Boyd, NF
   Martin, LJ
AF Tam, Carolyn Y.
   Hislop, Gregory
   Hanley, Anthony J.
   Minkin, Salomon
   Boyd, Norman F.
   Martin, Lisa J.
TI Food, Beverage, and Macronutrient Intakes in Postmenopausal Caucasian and Chinese-Canadian Women
SO NUTRITION AND CANCER-AN INTERNATIONAL JOURNAL
LA English
DT Article
ID multiple-pass method; breast-cancer risk; international comparisons; dietary recall; north-america; consumption; population; nutrition; mortality; frequency
AB International differences in breast cancer rates and diet, and studies in migrants, suggest that diet may be a modifiable risk factor for breast cancer. The goal of this cross-sectional study was to examine the dietary intakes of women from populations considered to be at different risks for breast cancer. We collected four 24-h food recalls in 3 groups of postmenopausal Canadian women: Caucasians (n = 392), Chinese women born in the West or who migrated to the West before age 21 (n = 156), and recent Chinese migrants (n = 383). Compared to Caucasians, recent Chinese migrants had lower energy and fat intakes and higher protein and carbohydrate intakes. Recent Chinese migrants consumed higher amounts of grains, vegetables, fish, and soy and lower amounts of alcohol, meat, dairy products, and sweets than Caucasians. Western-born Chinese and early Chinese migrants had intakes intermediate between the other 2 groups. The differences in intake between the ethnic groups suggest foods and nutrients that may contribute to the differences in risk of breast cancer between women in Canada and China. Future work will examine whether these dietary differences are associated with biological markers of breast cancer risk.
C1 [Tam, Carolyn Y.; Minkin, Salomon; Boyd, Norman F.; Martin, Lisa J.] Univ Hlth Network, Ontario Canc Inst, Campbell Family Inst Breast Canc Res, Toronto, ON M5G 2M9, Canada.
   [Hislop, Gregory] British Columbia Canc Res Ctr, Vancouver, BC V5Z 1L3, Canada.
   [Hanley, Anthony J.] Univ Toronto, Dept Nutr Sci, Toronto, ON, Canada.
C3 University of Toronto; University Health Network Toronto; British Columbia Cancer Agency; University of Toronto
RP Martin, LJ (corresponding author), Univ Hlth Network, Ontario Canc Inst, Campbell Family Inst Breast Canc Res, 610 Univ Ave,Suite 10-411, Toronto, ON M5G 2M9, Canada.
EM lmartin@uhnres.utoronto.ca
FU Canadian Breast Cancer Alliance; Ontario Chapter of the Canadian Breast Cancer Foundation; Ontario Ministry of Health and Long-Term Care (OMOHLTC)
CR Bissonauth V, 2008, CANCER DETECT PREV, V32, P52, DOI 10.1016/j.cdp.2008.01.005
   Buzzard M, 1998, NUTRITIONAL EPIDEMIOLOGY, VSecond, P50, DOI 10.1093/ACPROF:OSO/9780195122978.003.04
   Caygill CP, 1998, EUR J CANCER PREV, V7, PS11, DOI 10.1097/00008469-199805000-00003
   Cochrane J, 2003, ALCOHOL ALCOHOLISM, V38, P537, DOI 10.1093/alcalc/agg111
   Conway JM, 2004, J AM DIET ASSOC, V104, P595, DOI 10.1016/j.jada.2004.01.007
   Conway JM, 2003, AM J CLIN NUTR, V77, P1171, DOI 10.1093/ajcn/77.5.1171
   Curado MP, 2007, IARC SCIENTIFIC PUBLICATIONS, V160, P0
   Du SF, 2002, PUBLIC HEALTH NUTR, V5, P169, DOI 10.1079/PHN2001290
   GARRY PJ, 1982, AM J CLIN NUTR, V36, P319, DOI 10.1093/ajcn/36.2.319
   Hebert JR, 1996, CANCER DETECT PREV, V20, P234
   Huang MH, 2002, MENOPAUSE, V9, P309, DOI 10.1097/00042192-200209000-00003
   Jackson SL, 2003, CAN J PUBLIC HEALTH, V94, P275, DOI 10.1007/BF03403605
   KAIZER L, 1989, NUTR CANCER, V12, P61, DOI 10.1080/01635588909514002
   Kelemen LE, 2003, J AM DIET ASSOC, V103, P1178, DOI 10.1016/S0002-8223(03)00985-4
   LEE MM, 1994, INT J EPIDEMIOL, V23, P984, DOI 10.1093/ije/23.5.984
   Lv N, 2004, J AM DIET ASSOC, V104, P771, DOI 10.1016/j.jada.2004.02.032
   Maskarinec G, 2000, J NUTR, V130, P3068, DOI 10.1093/jn/130.12.3068
   Maskarinec G, 2001, BREAST CANCER RES, V3, P134, DOI 10.1186/bcr285
   McBride J, 2001, AGR RES, V49, P4
   Moshfegb A, 1999, FASEB J, V13, P0
   POLEMAN TT, 1995, FOOD POLICY, V20, P149, DOI 10.1016/0306-9192(95)00008-3
   PRENTICE RL, 1990, CANCER CAUSE CONTROL, V1, P81, DOI 10.1007/BF00053187
   ROSE DP, 1986, CANCER-AM CANCER SOC, V58, P2363, DOI 10.1002/1097-0142(19861201)58:11<2363::AID-CNCR2820581102>3.0.CO;2-#
   Tam CY, 2010, BREAST CANCER RES, V12, P0, DOI 10.1186/bcr2465
   Tseng M, 2005, J AM DIET ASSOC, V105, P1145, DOI 10.1016/j.jada.2005.04.001
   Woo J, 1998, J EPIDEMIOL COMMUN H, V52, P631, DOI 10.1136/jech.52.10.631
   Yang Y, 2002, CHINA FOOD COMPOSITION TABLE, V0, P0
   Zhou BF, 2003, J HUM HYPERTENS, V17, P623, DOI 10.1038/sj.jhh.1001605
   ZIEGLER RG, 1993, JNCI-J NATL CANCER I, V85, P1819, DOI 10.1093/jnci/85.22.1819
NR 32
TC 10
Z9 11
U1 0
U2 13
PU LAWRENCE ERLBAUM ASSOC INC-TAYLOR & FRANCIS
PI PHILADELPHIA
PA 325 CHESTNUT STREET, STE 800, PHILADELPHIA, PA 19106 USA
SN 0163-5581
EI 
J9 NUTR CANCER
JI Nutr. Cancer
PD JUL 15
PY 2011
VL 63
IS 5
BP 687
EP 698
DI 10.1080/01635581.2011.563026
PG 12
WC Oncology; Nutrition & Dietetics
SC Oncology; Nutrition & Dietetics
GA 813MH
UT WOS:000294370900003
PM 21660858
DA 2025-02-23
ER

PT J
AU Kilfoy, BA
   Zhang, YW
   Park, Y
   Holford, TR
   Schatzkin, A
   Hollenbeck, A
   Ward, MH
AF Kilfoy, Briseis A.
   Zhang, Yawei
   Park, Yikyung
   Holford, Theodore R.
   Schatzkin, Arthur
   Hollenbeck, Albert
   Ward, Mary H.
TI Dietary nitrate and nitrite and the risk of thyroid cancer in the NIH-AARP Diet and Health Study
SO INTERNATIONAL JOURNAL OF CANCER
LA English
DT Article
DE thyroid; cancer; nitrate; nitrite; NIH-AARP
ID retired-persons diet; drinking-water; environmental chemicals; american-association; national-institutes; gender; trends; cohort; adults; fruit
AB During the past several decades, an increasing incidence of thyroid cancer has been observed worldwide. Nitrate inhibits iodide uptake by the thyroid, potentially disrupting thyroid function. An increased risk of thyroid cancer associated with nitrate intake was recently reported in a cohort study of older women in Iowa. We evaluated dietary nitrate and nitrite intake and thyroid cancer risk overall and for subtypes in the National Institutes of Health-American Association of Retired Persons (NIH-AARP) Diet and Health Study, a large prospective cohort of 490,194 men and women, ages 50-71 years in 1995-1996. Dietary intakes were assessed using a 124-item food frequency questionnaire. During an average of 7 years of follow-up we identified 370 incident thyroid cancer cases (170 men, 200 women) with complete dietary information. Among men, increasing nitrate intake was positively associated with thyroid cancer risk (relative risk [RR] for the highest quintile versus lowest quintile RR = 2.28, 95% confidence interval [CI]: 1.29-4.041; p-trend < 0.001); however, we observed no trend with intake among women (p-trend = 0.61). Nitrite intake was not associated with risk of thyroid cancer for either men or women. We evaluated risk for the two main types of thyroid cancer. We found positive associations for nitrate intake and both papillary (RR = 2.10; 95% CI: 1.09-4.05; p-trend = 0.05) and follicular thyroid cancer (RR = 3.42; 95% CI: 1.03-11.4; p-trend = 0.01) among men. Nitrite intake was associated with increased risk of follicular thyroid cancer (RR = 2.74; 95%CI: 0.86-8.77; p-trend = 0.04) among men. Our results support a role of nitrate in thyroid cancer risk and suggest that further studies to investigate these exposures are warranted.
C1 [Kilfoy, Briseis A.; Zhang, Yawei; Holford, Theodore R.] Yale Univ, Sch Epidemiol & Publ Hlth, New Haven, CT USA.
   [Kilfoy, Briseis A.; Ward, Mary H.] NCI, Occupat & Environm Epidemiol Branch, Div Canc Epidemiol & Genet, NIH,Dept Hlth & Human Serv, Rockville, MD USA.
   [Park, Yikyung; Schatzkin, Arthur] NCI, Nutr Epidemiol Branch, Div Canc Epidemiol & Genet, NIH,Dept Hlth & Human Serv, Rockville, MD USA.
   [Hollenbeck, Albert] AARP, Washington, DC USA.
C3 Yale University; National Institutes of Health (NIH) - USA; NIH National Cancer Institute (NCI); NIH National Cancer Institute- Division of Cancer Epidemiology & Genetics; National Institutes of Health (NIH) - USA; NIH National Cancer Institute (NCI); NIH National Cancer Institute- Division of Cancer Epidemiology & Genetics; American Association of Retired Persons (AARP)
RP Kilfoy, BA (corresponding author), NCI, Occupat & Environm Epidemiol Branch, Div Canc Epidemiol & Genet, NIH,Dept Hlth & Human Serv,EPS, Room 8111,6120 Execut Blvd, Bethesda, MD 20852 USA.
EM kilfoyb@mail.nih.gov
FU National Institutes of Health [TU2CA105666]; National Cancer Institute (NCI); National Cancer Institute, National Institutes of Health, Department of Health and Human Service
CR Boas M, 2006, EUR J ENDOCRINOL, V154, P599, DOI 10.1530/eje.1.02128
   BOEING H, 1991, J CANCER RES CLIN, V117, P133, DOI 10.1007/BF01613137
   BOYLAND E, 1974, NATURE, V248, P601, DOI 10.1038/248601a0
   Brucker-Davis F, 1998, THYROID, V8, P827, DOI 10.1089/thy.1998.8.827
   Cantor KP, 1997, CANCER CAUSE CONTROL, V8, P292, DOI 10.1023/A:1018444902486
   CHILVERS C, 1984, INT J EPIDEMIOL, V13, P324, DOI 10.1093/ije/13.3.324
   Colonna M, 2002, EUR J CANCER, V38, P1762, DOI 10.1016/S0959-8049(02)00110-7
   DURRLEMAN S, 1989, STAT MED, V8, P551, DOI 10.1002/sim.4780080504
   Enewold L, 2009, CANCER EPIDEM BIOMAR, V18, P784, DOI 10.1158/1055-9965.EPI-08-0960
   FORMAN D, 1989, CANCER SURV, V8, P443
   FORMAN D, 1987, CANCER SURV, V6, P719
   Friday JE, 2006, MYPYRAMID EQUIVALENTS DATABASE FOR USDA SURVEY FOOD CODES, V0, P0
   GANGOLLI SD, 1994, EUR J PHARM-ENVIRON, V292, P1, DOI 10.1016/0926-6917(94)90022-1
   George SM, 2009, AM J CLIN NUTR, V89, P347, DOI 10.3945/ajcn.2008.26722
   HANSSON LE, 1994, INT J CANCER, V57, P638, DOI 10.1002/ijc.2910570505
   HIASA Y, 1991, CARCINOGENESIS, V12, P873, DOI 10.1093/carcin/12.5.873
   HOFFMANN D, 1983, CANCER RES, V43, P5570
   Kilfoy BA, 2009, CANCER CAUSE CONTROL, V20, P525, DOI 10.1007/s10552-008-9260-4
   Kilfoy BA, 2009, CANCER EPIDEM BIOMAR, V18, P1092, DOI 10.1158/1055-9965.EPI-08-0976
   LIJINSKY W, 1991, CANCER LETT, V60, P121, DOI 10.1016/0304-3835(91)90218-7
   LUCK E, 1985, ZBL BAKT MIK HYG B, V180, P311
   McKnight GM, 1999, BRIT J NUTR, V81, P349, DOI 10.1017/S000711459900063X
   Michaud DS, 2005, J REGISTRY MANAGE, V32, P70
   Montanaro F, 2006, EUR J CANCER PREV, V15, P178, DOI 10.1097/01.cej.0000197450.94980.36
   NISHIYAMA RH, 1977, PREVALENCE SMALL PAP, V0, P0
   Nolan BT, 2006, ENVIRON SCI TECHNOL, V40, P7834, DOI 10.1021/es060911u
   Owens GM, 2008, J MANAGE CARE PHARM, V14, P0
   Ron E, 2006, CANCER EPIDEMIOLOGY AND PREVENTION, V3rd, P975
   SAMPSON RJ, 1974, CANCER-AM CANCER SOC, V34, P2072, DOI 10.1002/1097-0142(197412)34:6<2072::AID-CNCR2820340629>3.0.CO;2-#
   Satia JA, 2002, NUTRITION, V18, P247, DOI 10.1016/S0899-9007(01)00758-4
   Schatzkin A, 2001, AM J EPIDEMIOL, V154, P1119, DOI 10.1093/aje/154.12.1119
   SILVA ID, 1993, BRIT J CANCER, V67, P330, DOI 10.1038/bjc.1993.61
   Solley Wayne B, 1993, 1081 US GEOL SURV, V0, P0
   Subar AF, 2000, AM J EPIDEMIOL, V152, P279, DOI 10.1093/aje/152.3.279
   Subar AF, 2003, AM J EPIDEMIOL, V158, P1, DOI 10.1093/aje/kwg092
   Thompson FE, 2008, PUBLIC HEALTH NUTR, V11, P183, DOI 10.1017/S1368980007000419
   Trudeau E, 1998, J AM DIET ASSOC, V98, P1412, DOI 10.1016/S0002-8223(98)00319-8
   *UN SCI COMM EFF A, 2000, SOURC EFF ION RAD UN, V2, P0
   vanLoon AJM, 1997, CANCER LETT, V114, P259, DOI 10.1016/S0304-3835(97)04677-6
   Ward MH, 2006, EPIDEMIOLOGY, V17, P375, DOI 10.1097/01.ede.0000219675.79395.9f
   Ward MH, 2010, EPIDEMIOLOGY, V21, P389, DOI 10.1097/EDE.0b013e3181d6201d
   Ward MH, 2003, EPIDEMIOLOGY, V14, P183, DOI 10.1097/00001648-200303000-00012
   *WHO, 2001, INT CLASS DIS ONC, V0, P0
   Willett WC, 1998, NUTRITIONAL EPIDEMIOLOGY: MONOGRAPHS IN EPIDEMIOLOGY AND BIOSTATISTICS, V2nd, P0
   Zoeller RT, 2007, THYROID, V17, P811, DOI 10.1089/thy.2007.0107
NR 45
TC 101
Z9 108
U1 1
U2 25
PU WILEY
PI HOBOKEN
PA 111 RIVER ST, HOBOKEN 07030-5774, NJ USA
SN 0020-7136
EI 1097-0215
J9 INT J CANCER
JI Int. J. Cancer
PD JUL 1
PY 2011
VL 129
IS 1
BP 160
EP 172
DI 10.1002/ijc.25650
PG 13
WC Oncology
SC Oncology
GA 756BS
UT WOS:000289987300016
PM 20824705
DA 2025-02-23
ER

PT J
AU Major, JM
   Cross, AJ
   Doubeni, CA
   Park, Y
   Lian, M
   Hollenbeck, AR
   Schatzkin, A
   Graubard, BI
   Sinha, R
AF Major, Jacqueline M.
   Cross, Amanda J.
   Doubeni, Chyke A.
   Park, Yikyung
   Lian, Min
   Hollenbeck, Albert R.
   Schatzkin, Arthur
   Graubard, Barry I.
   Sinha, Rashmi
TI Socioeconomic deprivation impact on meat intake and mortality: NIH-AARP Diet and Health Study
SO CANCER CAUSES & CONTROL
LA English
DT Article
DE Meat consumption; Mortality; Census; Socioeconomic; Clustered survival data
ID retired-persons diet; neighborhood deprivation; american-association; atherosclerosis risk; national-institutes; follow-up; inequality; environment; household; context
AB Objective Previous studies have not examined potential interactions between meat intake and characteristics of the local environment on the risk of mortality. This study examined the impact of area socioeconomic deprivation on the association between meat intake and all-cause and cause-specific mortality after accounting for individual-level risk factors. Methods In the prospective NIH-AARP Diet and Health Study, we analyzed data from adults, ages 50-71 years at baseline (1995-1996). Individual-level dietary intake and health risk information were linked to the demographic and socioeconomic context of participants' local environment based on census tract data. Deaths (n = 33,831) were identified through December 2005. Multilevel Cox models were used to estimate hazard ratios and 95% confidence intervals for quintiles of area deprivation scores. Results Associations of red and processed meats with mortality were consistent across deprivation quintiles. Men residing in least-deprived neighborhoods had a stronger protective effect for white meat consumption. No differences by deprivation index were observed for women. Conclusion Red and processed meat intake increases mortality risk regardless of level of deprivation within a given neighborhood suggesting biological mechanisms rather than neighborhood contextual factors may underlie these meat-mortality associations. The effect of white meat intake on cancer mortality was modified by area deprivation among men.
C1 [Major, Jacqueline M.; Cross, Amanda J.; Park, Yikyung; Schatzkin, Arthur; Graubard, Barry I.; Sinha, Rashmi] NCI, Div Canc Epidemiol & Genet, NIH, Dept Hlth & Human Serv, Rockville, MD 20852 USA.
   [Doubeni, Chyke A.] Univ Massachusetts, Sch Med, Dept Family Med & Community Hlth, Worcester, MA 01655 USA.
   [Lian, Min] Washington Univ, Sch Med, Dept Med, St Louis, MO 63108 USA.
   [Hollenbeck, Albert R.] AARP, Washington, DC 20049 USA.
C3 National Institutes of Health (NIH) - USA; NIH National Cancer Institute (NCI); NIH National Cancer Institute- Division of Cancer Epidemiology & Genetics; University of Massachusetts System; University of Massachusetts Worcester; Washington University (WUSTL); American Association of Retired Persons (AARP)
RP Major, JM (corresponding author), NCI, Div Canc Epidemiol & Genet, NIH, Dept Hlth & Human Serv, 6120 Execut Blvd, Rockville, MD 20852 USA.
EM Jacqueline.major@nih.gov
FU NIH, National Cancer Institute; National Cancer Institute [ZIACP010196] Funding Source: NIH RePORTER
CR Andersen PK, 1997, BIOMETRICS, V53, P1475, DOI 10.2307/2533513
   Anderson RT, 1997, EPIDEMIOLOGY, V8, P42, DOI 10.1097/00001648-199701000-00007
   Beaulac J, 2009, PREV CHRONIC DIS, V6, P0
   Bosma H, 2001, AM J EPIDEMIOL, V153, P363, DOI 10.1093/aje/153.4.363
   Diez-Roux AV, 1999, J EPIDEMIOL COMMUN H, V53, P55, DOI 10.1136/jech.53.1.55
   Dubowitz T, 2008, AM J CLIN NUTR, V87, P1883, DOI 10.1093/ajcn/87.6.1883
   Fraser GE, 1999, AM J CLIN NUTR, V70, P532S, DOI 10.1093/ajcn/70.3.532s
   Hill TD, 2005, SOC SCI MED, V61, P965, DOI 10.1016/j.socscimed.2004.12.027
   Hutchinson RN, 2009, SOC SCI MED, V68, P1859, DOI 10.1016/j.socscimed.2009.02.005
   Jaffe DH, 2005, SOC SCI MED, V60, P989, DOI 10.1016/j.socscimed.2004.06.047
   KAHN HA, 1984, AM J EPIDEMIOL, V119, P775, DOI 10.1093/oxfordjournals.aje.a113798
   KLEIN JP, 1992, BIOMETRICS, V48, P795, DOI 10.2307/2532345
   Krieger N, 2003, J EPIDEMIOL COMMUN H, V57, P186, DOI 10.1136/jech.57.3.186
   Krieger N, 2002, AM J EPIDEMIOL, V156, P471, DOI 10.1093/aje/kwf068
   Krieger N, 2007, EPIDEMIOLOGY, V18, P658, DOI 10.1097/EDE.0b013e318156bfcd
   Larson NI, 2009, AM J PREV MED, V36, P74, DOI 10.1016/j.amepre.2008.09.025
   LeClere FB, 1998, J HEALTH SOC BEHAV, V39, P91, DOI 10.2307/2676393
   Major JM, 2010, PLOS ONE, V5, P0, DOI 10.1371/journal.pone.0015538
   Martikainen P, 2003, J EPIDEMIOL COMMUN H, V57, P210, DOI 10.1136/jech.57.3.210
   McDonough P, 1999, J HEALTH SOC BEHAV, V40, P17, DOI 10.2307/2676376
   Messer LC, 2006, J URBAN HEALTH, V83, P1041, DOI 10.1007/s11524-006-9094-x
   Morland K, 2002, AM J PUBLIC HEALTH, V92, P1761, DOI 10.2105/AJPH.92.11.1761
   Mustard CA, 2003, J EPIDEMIOL COMMUN H, V57, P974, DOI 10.1136/jech.57.12.974
   PERRY GS, 1995, EPIDEMIOLOGY, V6, P61, DOI 10.1097/00001648-199501000-00012
   Pickett KE, 2001, J EPIDEMIOL COMMUN H, V55, P111, DOI 10.1136/jech.55.2.111
   Reijneveld SA, 1999, J EPIDEMIOL COMMUN H, V53, P444, DOI 10.1136/jech.53.7.444
   Robbins J, 2004, J HEALTH CARE POOR U, V15, P530, DOI 10.1353/hpu.2004.0072
   Schatzkin A, 2001, AM J EPIDEMIOL, V154, P1119, DOI 10.1093/aje/154.12.1119
   Sinha R, 2009, ARCH INTERN MED, V169, P562, DOI 10.1001/archinternmed.2009.6
   Stimpson JP, 2007, J AM DIET ASSOC, V107, P1895, DOI 10.1016/j.jada.2007.08.016
   STUNKARD AJ, 1981, AM J CLIN NUTR, V34, P1593, DOI 10.1093/ajcn/34.8.1593
   Therneau TM, 2000, STAT BIOL HEALTH, V0, P0, DOI DOI 10.1007/978-1-4757-3294-8
   Thompson FE, 2008, PUBLIC HEALTH NUTR, V11, P183, DOI 10.1017/S1368980007000419
   Vågerö D, 2000, BRIT MED J, V320, P1286, DOI 10.1136/bmj.320.7245.1286
   WEI LJ, 1989, J AM STAT ASSOC, V84, P8
   Willett W, 1998, NUTR EPIDEMIOLOGY, V0, Pxiv
   Yen IH, 1999, AM J EPIDEMIOL, V149, P898
NR 37
TC 5
Z9 6
U1 0
U2 9
PU SPRINGER
PI DORDRECHT
PA VAN GODEWIJCKSTRAAT 30, 3311 GZ DORDRECHT, NETHERLANDS
SN 0957-5243
EI 1573-7225
J9 CANCER CAUSE CONTROL
JI Cancer Causes Control
PD DEC 15
PY 2011
VL 22
IS 12
BP 1699
EP 1707
DI 10.1007/s10552-011-9846-0
PG 9
WC Oncology; Public, Environmental & Occupational Health
SC Oncology; Public, Environmental & Occupational Health
GA 858LO
UT WOS:000297799200009
PM 21971817
DA 2025-02-23
ER

PT J
AU Nandakumar, V
   Vaid, M
   Katiyar, SK
AF Nandakumar, Vijayalakshmi
   Vaid, Mudit
   Katiyar, Santosh K.
TI (-)-Epigallocatechin-3-gallate reactivates silenced tumor suppressor genes, <i>Cip1/p21</i> and p<i>16<SUP>INK4a</SUP></i>, by reducing DNA methylation and increasing histones acetylation in human skin cancer cells
SO CARCINOGENESIS
LA English
DT Article
ID green tea polyphenols; repair; mechanisms; photoprotection; angiogenesis; inhibition; genistein; lines; mice
AB The anti-skin carcinogenic effects of green tea catechins have been studied extensively in vitro and in vivo models but the precise epigenetic molecular mechanisms are still unclear. Accumulating data suggest that dietary phytochemicals may alter cancer risk by modifications of epigenetic processes in the cells. The present study was designed to investigate whether tea catechins, particularly (-)-epigallocatechin-3-gallate (EGCG), would modify epigenetic events to regulate DNA methylation-silenced tumor suppressor genes in skin cancer cells. DNA methylation, histone modifications and tumor suppressor gene expressions were studied in detail using human epidermoid carcinoma A431 cells as an in vitro model after EGCG treatment using cytostaining, western blotting, dot blot analysis, real-time polymerase chain reaction and enzymatic activity assays. Our study shows that EGCG treatment decreased global DNA methylation levels in A431 cells in a dose-dependent manner. EGCG decreased the levels of 5-methylcytosine, DNA methyltransferase (DNMT) activity, messenger RNA (mRNA) and protein levels of DNMT1, DNMT3a and DNMT3b. EGCG decreased histone deacetylase activity and increased levels of acetylated lysine 9 and 14 on histone H3 (H3-Lys 9 and 14) and acetylated lysine 5, 12 and 16 on histone H4 but decreased levels of methylated H3-Lys 9. Additionally, EGCG treatment resulted in re-expression of the mRNA and proteins of silenced tumor suppressor genes, p16(INK4a) and Cip1/p21. Together, our study provides new insight into the epigenetic mechanism of action of EGCG that may contribute to the chemoprevention of skin cancer and may have important implications for epigenetic therapy.
C1 [Nandakumar, Vijayalakshmi; Vaid, Mudit; Katiyar, Santosh K.] Univ Alabama, Dermatol 1Dept, Birmingham, AL 35294 USA.
   [Katiyar, Santosh K.] Birmingham VA Med Ctr, Birmingham, AL 35294 USA.
C3 University of Alabama System; University of Alabama Birmingham; US Department of Veterans Affairs; Veterans Health Administration (VHA); Veterans Affairs Medical Center - Birmingham
RP Katiyar, SK (corresponding author), Univ Alabama, Dermatol 1Dept, 1670 Univ Blvd,Volker Hall 557, Birmingham, AL 35294 USA.
EM skatiyar@uab.edu
FU National Institutes of Health [CA140832]; Veterans Administration
CR Antequera F, 1993, EXPERIENTIA SUPPLEMENTUM (BASEL), V64, P169
   COUNTS JL, 1995, CELL, V83, P13, DOI 10.1016/0092-8674(95)90228-7
   Davis CD, 2004, EXP BIOL MED, V229, P988, DOI 10.1177/153537020422901002
   Davis CD, 2004, MUTAT RES-FUND MOL M, V551, P51, DOI 10.1016/j.mrfmmm.2004.01.012
   Druesne N, 2004, CARCINOGENESIS, V25, P1227, DOI 10.1093/carcin/bgh123
   Fang MZ, 2003, CANCER RES, V63, P7563
   Hegi ME, 2009, CLIN CANCER RES, V15, P5026, DOI 10.1158/1078-0432.CCR-08-1169
   Herman JG, 2003, NEW ENGL J MED, V349, P2042, DOI 10.1056/NEJMra023075
   Huang S, 2002, NAT REV CANCER, V2, P469, DOI 10.1038/nrc819
   Jones PA, 2002, ONCOGENE, V21, P5358, DOI 10.1038/sj.onc.1205597
   Jones PA, 2002, NAT REV GENET, V3, P415, DOI 10.1038/nrg816
   Katiyar S K, 1996, WORLD REV NUTR DIET, V79, P154
   Katiyar SK, 1996, INT J ONCOL, V8, P221
   Katiyar SK, 2001, INT J ONCOL, V18, P1307
   Katiyar S, 2007, J NUTR BIOCHEM, V18, P287, DOI 10.1016/j.jnutbio.2006.08.004
   King-Batoon A, 2008, ENVIRON MOL MUTAGEN, V49, P36, DOI 10.1002/em.20363
   Majid S, 2008, CANCER RES, V68, P2736, DOI 10.1158/0008-5472.CAN-07-2290
   Mantena SK, 2005, J NUTR, V135, P2871, DOI 10.1093/jn/135.12.2871
   Meeran SM, 2006, CANCER RES, V66, P5512, DOI 10.1158/0008-5472.CAN-06-0218
   Meeran SM, 2009, J INVEST DERMATOL, V129, P1258, DOI 10.1038/jid.2008.354
   Nakayam J, 2001, SCIENCE, V292, P110, DOI 10.1126/science.1060118
   Nichols JA, 2010, ARCH DERMATOL RES, V302, P71, DOI 10.1007/s00403-009-1001-3
   Rice JC, 2001, CURR OPIN CELL BIOL, V13, P263, DOI 10.1016/S0955-0674(00)00208-8
   Yusuf N, 2007, PHOTODERMATOL PHOTO, V23, P48, DOI 10.1111/j.1600-0781.2007.00262.x
NR 24
TC 262
Z9 298
U1 1
U2 33
PU OXFORD UNIV PRESS
PI OXFORD
PA GREAT CLARENDON ST, OXFORD OX2 6DP, ENGLAND
SN 0143-3334
EI 
J9 CARCINOGENESIS
JI Carcinogenesis
PD APR 15
PY 2011
VL 32
IS 4
BP 537
EP 544
DI 10.1093/carcin/bgq285
PG 8
WC Oncology
SC Oncology
GA 745KM
UT WOS:000289164300013
PM 21209038
DA 2025-02-23
ER

PT J
AU George, GP
   Ramesh, V
   Mittal, RD
AF George, Ginu P.
   Ramesh, V.
   Mittal, Rama D.
TI Impact of Total and Ionized Serum Calcium on Prostate Cancer Risk in North Indian Men
SO ASIAN PACIFIC JOURNAL OF CANCER PREVENTION
LA English
DT Article
DE Serum calcium; ionized calcium; prostate cancer; PSA; North India
ID vitamin-d; dairy-products; cohort; diet
AB Introduction: Calcium has anti-proliferative and pro-differentiation effects on cells in vitro and can inhibit the development of various cancers. While there is some epidemiologic evidence for an inverse relation between dietary calcium intake and prostate cancer risk, only few have focused on serum calcium levels in this respect. Materials and Methods: We assayed total serum calcium and ionized serum calcium in a pilot study of 40 prostate cancer patients and compared with 40 healthy controls. Results: Our observations provided evidence for an association between prostate cancer risk and total and ionized serum calcium levels(p=0.020 and p <= 0.001 respectively). The mean difference of total serum calcium was also significant in patients with serum PSA>20ng/ml (p=0.017). Conclusion: This is an important and interesting finding which requires further exploration into mechanism involved in calcium channel and prostate cancer risk in a larger cohort of different ethnic population.
C1 [George, Ginu P.; Mittal, Rama D.] Sanjay Gandhi Post Grad Inst Med Sci, Dept Urol & Renal Transplantat, Lucknow, Uttar Pradesh, India.
   [Ramesh, V.] Sanjay Gandhi Post Grad Inst Med Sci, Dept Pathol, Lucknow, Uttar Pradesh, India.
C3 Sanjay Gandhi Postgraduate Institute of Medical Sciences; Sanjay Gandhi Postgraduate Institute of Medical Sciences
RP Mittal, RD (corresponding author), Sanjay Gandhi Post Grad Inst Med Sci, Dept Urol & Renal Transplantat, Lucknow, Uttar Pradesh, India.
EM ramamittal@gmail.com
FU Council of Science and Technology (U.P.)
CR Berndt SI, 2002, UROLOGY, V60, P1118, DOI 10.1016/S0090-4295(02)01991-X
   Chan JM, 2000, CANCER CAUSE CONTROL, V11, P859, DOI 10.1023/A:1008947201132
   Giovannucci E, 2006, CANCER EPIDEM BIOMAR, V15, P203, DOI 10.1158/1055-9965.EPI-05-0586
   Giovannucci E, 1998, CANCER CAUSE CONTROL, V9, P567, DOI 10.1023/A:1008835903714
   GLEASON DF, 1974, J UROLOGY, V111, P58, DOI 10.1016/S0022-5347(17)59889-4
   Grönberg H, 2003, LANCET, V361, P859, DOI 10.1016/S0140-6736(03)12713-4
   Halthur C, 2009, CANCER CAUSE CONTROL, V20, P1205, DOI 10.1007/s10552-009-9342-y
   Kesse E, 2006, BRIT J NUTR, V95, P539, DOI 10.1079/BJN20051670
   Kristal AR, 2002, CANCER EPIDEM BIOMAR, V11, P719
   Kvale R, 2007, JNCI-J NATL CANCER I, V99, P1881, DOI 10.1093/jnci/djm249
   Lokeshwar BL, 1999, CANCER EPIDEM BIOMAR, V8, P241
   POTTGEN P, 1976, CLIN CHEM, V22, P1752
   Rodriguez C, 2003, CANCER EPIDEM BIOMAR, V12, P597
   Schwartz GG, 2009, FUTURE ONCOL, V5, P577, DOI 10.2217/fon.09.37
   SCHWARTZ GG, 1990, ANTICANCER RES, V10, P1307
   Skinner HG, 2009, CANCER EPIDEM BIOMAR, V18, P575, DOI 10.1158/1055-9965.EPI-08-0915
   Sonn GA, 2005, PROSTATE CANCER P D, V8, P304, DOI 10.1038/sj.pcan.4500825
   Tseng M, 2005, AM J CLIN NUTR, V81, P1147
NR 18
TC 4
Z9 4
U1 0
U2 2
PU ASIAN PACIFIC ORGANIZATION CANCER PREVENTION
PI GYEONGGI-DO
PA APJCP HEAD OFFICE, KOREAN NATL CANCER CENTER, 323 ILAN -RO, ILSANDONG-GU, GOYANG-SI, GYEONGGI-DO, 410-769, SOUTH KOREA
SN 1513-7368
EI 
J9 ASIAN PAC J CANCER P
JI Asian Pac. J. Cancer Prev.
PD JUN 15
PY 2011
VL 12
IS 5
BP 1257
EP 1260
DI 
PG 4
WC Oncology
SC Oncology
GA 877EO
UT WOS:000299160100025
PM 21875277
DA 2025-02-23
ER

PT J
AU Bobe, G
   Murphy, G
   Albert, PS
   Sansbury, LB
   Young, MR
   Lanza, E
   Schatzkin, A
   Colburn, NH
   Cross, AJ
AF Bobe, Gerd
   Murphy, Gwen
   Albert, Paul S.
   Sansbury, Leah B.
   Young, Matthew R.
   Lanza, Elaine
   Schatzkin, Arthur
   Colburn, Nancy H.
   Cross, Amanda J.
TI Do interleukin polymorphisms play a role in the prevention of colorectal adenoma recurrence by dietary flavonols?
SO EUROPEAN JOURNAL OF CANCER PREVENTION
LA English
DT Article
DE adenoma recurrence; flavonols; interleukins
ID cytokine gene polymorphisms; antiinflammatory drug-use; high-fiber diet; low-fat; cancer; inflammation; quercetin; transcription; intervention; expression
AB Chemopreventive dietary compounds, such as flavonols, may inhibit colorectal carcinogenesis partly by altering cytokine expression and attenuating inflammation. Single nucleotide polymorphisms (SNPs) in the promoter regions of genes encoding cytokines may influence flavonol-induced changes in cytokine expression and consequently cancer risk. Using logistic regression, we estimated odds ratios (OR) and 95% confidence intervals (CI) for the association between SNPs of interleukin (IL)-1 beta, 6, 8, and 10 alone or combined with flavonol intake or serum IL concentration changes, and adenoma recurrence in 808 participants from the intervention arm of the Polyp Prevention Trial, a 4-year intervention study evaluating the effectiveness of a low-fat, high-fiber, high-fruit and vegetable diet on adenoma recurrence. Overall, SNPs in genes encoding IL-1 beta, 6, 8, and 10 were not associated with their corresponding serum concentrations or adenoma recurrence. However, individuals homozygous for IL-10 -592 C (OR = 2.23, 95% CI: 1.07-4.66, P-interaction = 0.03) or IL-10 -819 C (OR = 2.18, 95% CI: 1.05-4.51, P-interaction = 0.05) had an elevated risk of high-risk adenoma recurrence when their serum IL-10 concentrations increased during the trial. In addition, IL-6 - 174 GG in combination with above median flavonol intake (OR = 0.14, 95% CI: 0.03-0.66) or with decreased IL-6 concentrations (OR = 0.14, 95% CI: 0.03-0.65) reduced the risk of advanced adenoma recurrence, although the interaction term was not statistically significant. In conclusion, our results suggest that IL SNPs, in combination with a flavonol-rich diet or decreased serum IL, may lower the risk of adenoma recurrence. European Journal of Cancer Prevention 20:86-95 (C) 2011 Wolters Kluwer Health vertical bar Lippincott Williams & Wilkins.
C1 [Bobe, Gerd; Young, Matthew R.; Lanza, Elaine; Colburn, Nancy H.] NICHHD, Lab Canc Prevent, Ctr Canc Res, Bethesda, MD 20892 USA.
   [Murphy, Gwen; Schatzkin, Arthur; Cross, Amanda J.] NICHHD, Nutr Epidemiol Branch, Div Canc Epidemiol & Genet, Bethesda, MD 20892 USA.
   [Albert, Paul S.] NICHHD, Biostat & Bioinformat Branch, Bethesda, MD 20892 USA.
   [Sansbury, Leah B.] NCI, Epidemiol & Genet Res Program, Div Canc Control & Populat Sci, NIH,Dept Hlth & Human Serv, Bethesda, MD 20892 USA.
C3 National Institutes of Health (NIH) - USA; NIH Eunice Kennedy Shriver National Institute of Child Health & Human Development (NICHD); NIH National Cancer Institute (NCI); National Institutes of Health (NIH) - USA; NIH Eunice Kennedy Shriver National Institute of Child Health & Human Development (NICHD); National Institutes of Health (NIH) - USA; NIH Eunice Kennedy Shriver National Institute of Child Health & Human Development (NICHD); National Institutes of Health (NIH) - USA; NIH National Cancer Institute (NCI); NIH Division of Cancer Control & Population Sciences
RP Bobe, G (corresponding author), Oregon State Univ, 112 Withycombe Hall, Corvallis, OR 97331 USA.
EM gerd.bobe@oregonstate.edu
FU Office of Dietary Supplements [OD-08-007]; National Cancer Institute, NIH, Bethesda, Maryland, USA; National Cancer Institute [ZIACP010198] Funding Source: NIH RePORTER
CR Block G, 1990, EPIDEMIOLOGY, V1, P58, DOI 10.1097/00001648-199001000-00013
   Bobe G, 2010, BRIT J CANCER, V103, P1453, DOI 10.1038/sj.bjc.6605915
   Bobe G, 2008, CANCER EPIDEM BIOMAR, V17, P1344, DOI 10.1158/1055-9965.EPI-07-0747
   Bobe G, 2010, CANCER PREV RES, V3, P764, DOI 10.1158/1940-6207.CAPR-09-0161
   Boots AW, 2009, RESP MED, V103, P364, DOI 10.1016/j.rmed.2008.10.007
   Caan BJ, 1999, PUBLIC HEALTH NUTR, V2, P565, DOI 10.1017/S1368980099000750
   Cacev T, 2008, CARCINOGENESIS, V29, P1572, DOI 10.1093/carcin/bgn164
   Chun OK, 2008, J NUTR, V138, P753
   Chun OK, 2007, J NUTR, V137, P1244, DOI 10.1093/jn/137.5.1244
   Comalada M, 2006, BIOCHEM PHARMACOL, V72, P1010, DOI 10.1016/j.bcp.2006.07.016
   Crawley E, 1999, ARTHRITIS RHEUM-US, V42, P1101, DOI 10.1002/1529-0131(199906)42:6<1101::AID-ANR6>3.0.CO;2-Y
   Egert S, 2010, J NUTR, V140, P278, DOI 10.3945/jn.109.117655
   Fishman D, 1998, J CLIN INVEST, V102, P1369, DOI 10.1172/JCI2629
   Grivennikov S, 2009, CANCER CELL, V15, P103, DOI 10.1016/j.ccr.2009.01.001
   Gunter MJ, 2006, CANCER EPIDEM BIOMAR, V15, P1126, DOI 10.1158/1055-9965.EPI-06-0042
   Gupta C, 2010, PHYTOTHER RES, V24, P119, DOI 10.1002/ptr.2883
   Hacking D, 2004, GENES IMMUN, V5, P274, DOI 10.1038/sj.gene.6364067
   Hartman TJ, 2005, CANCER EPIDEM BIOMAR, V14, P2359, DOI 10.1158/1055-9965.EPI-05-0333
   Hubner RA, 2007, INT J CANCER, V121, P2001, DOI 10.1002/ijc.22942
   Hungness ES, 2002, BIOCHEM BIOPH RES CO, V290, P469, DOI 10.1006/bbrc.2001.6168
   Hwang IR, 2002, GASTROENTEROLOGY, V123, P1793, DOI 10.1053/gast.2002.37043
   Ito H, 2007, ONCOL REP, V18, P473
   Jeong JH, 2009, J CELL BIOCHEM, V106, P73, DOI 10.1002/jcb.21977
   Kim WK, 2005, J NUTR BIOCHEM, V16, P155, DOI 10.1016/j.jnutbio.2004.10.010
   Kokoris M, 2000, MOL DIAGN, V5, P329
   Krelin Y, 2007, CANCER RES, V67, P1062, DOI 10.1158/0008-5472.CAN-06-2956
   Kumamoto T, 2009, CANCER LETT, V275, P17, DOI 10.1016/j.canlet.2008.09.027
   Lanza E, 2001, AM J CLIN NUTR, V74, P387
   Lanza E, 1996, CANCER EPIDEM BIOMAR, V5, P385
   Lee KW, 2008, CANCER RES, V68, P946, DOI 10.1158/0008-5472.CAN-07-3140
   Lin WW, 2007, J CLIN INVEST, V117, P1175, DOI 10.1172/JCI31537
   Luo HT, 2009, NUTR CANCER, V61, P554, DOI 10.1080/01635580802666281
   Okoko T, 2009, FOOD CHEM TOXICOL, V47, P809, DOI 10.1016/j.fct.2009.01.013
   Rad R, 2004, GUT, V53, P1082, DOI 10.1136/gut.2003.029736
   Rees LEN, 2002, CELL MOL LIFE SCI, V59, P560, DOI 10.1007/s00018-002-8448-0
   Reuss E, 2002, GENES IMMUN, V3, P407, DOI 10.1038/sj.gene.6363920
   Sansbury LB, 2006, CANCER EPIDEM BIOMAR, V15, P494, DOI 10.1158/1055-9965.EPI-05-0763
   Schatzkin A, 2000, NEW ENGL J MED, V342, P1149, DOI 10.1056/NEJM200004203421601
   Schetter AJ, 2010, CARCINOGENESIS, V31, P37, DOI 10.1093/carcin/bgp272
   Schetter AJ, 2009, CLIN CANCER RES, V15, P5878, DOI 10.1158/1078-0432.CCR-09-0627
   Sharma V, 2007, MOL CANCER THER, V6, P2544, DOI 10.1158/1535-7163.MCT-06-0788
   Slattery ML, 2007, CANCER CAUSE CONTROL, V18, P1095, DOI 10.1007/s10552-007-9049-x
   Sturlan S, 2001, CARCINOGENESIS, V22, P665, DOI 10.1093/carcin/22.4.665
   Temple SEL, 2003, IMMUNOGENETICS, V55, P629, DOI 10.1007/s00251-003-0621-6
   Terry CF, 2000, J BIOL CHEM, V275, P18138, DOI 10.1074/jbc.M000379200
   Tsigris C, 2007, ANTICANCER RES, V27, P3577
   Tsilidis KK, 2009, CANCER CAUSE CONTROL, V20, P1739, DOI 10.1007/s10552-009-9427-7
   Vanden Berghe W, 1999, J BIOL CHEM, V274, P32091, DOI 10.1074/jbc.274.45.32091
   Vasku A, 2009, INT J COLORECTAL DIS, V24, P289, DOI 10.1007/s00384-008-0553-6
   Wang LS, 2006, J AGR FOOD CHEM, V54, P9798, DOI 10.1021/jf0620719
   Waugh DJJ, 2008, CLIN CANCER RES, V14, P6735, DOI 10.1158/1078-0432.CCR-07-4843
   Yang HP, 2006, EUR J CANCER PREV, V15, P249, DOI 10.1097/01.cej.0000199504.07947.e7
   Zhang W, 2009, EUR J GYNAECOL ONCOL, V30, P60
   Zumkeller N, 2007, EUR J CANCER, V43, P1283, DOI 10.1016/j.ejca.2007.03.005
NR 55
TC 10
Z9 10
U1 0
U2 6
PU LIPPINCOTT WILLIAMS & WILKINS
PI PHILADELPHIA
PA TWO COMMERCE SQ, 2001 MARKET ST, PHILADELPHIA, PA 19103 USA
SN 0959-8278
EI 1473-5709
J9 EUR J CANCER PREV
JI Eur. J. Cancer Prev.
PD MAR 15
PY 2011
VL 20
IS 2
BP 86
EP 95
DI 10.1097/CEJ.0b013e3283429e45
PG 10
WC Oncology
SC Oncology
GA 711JB
UT WOS:000286585600003
PM 21160427
DA 2025-02-23
ER

PT J
AU Jakszyn, P
   González, CA
   Luján-Barroso, L
   Ros, MM
   Bueno-De-Mesquita, HB
   Roswall, N
   Tjonneland, AM
   Büchner, FL
   Egevad, L
   Overvad, K
   Raaschou-Nielsen, O
   Clavel-Chapelon, F
   Boutron-Ruault, MC
   Touillaud, MS
   Chang-Claude, J
   Allen, NE
   Kiemeney, LA
   Key, TJ
   Kaaks, R
   Boeing, H
   Weikert, S
   Trichopoulou, A
   Oikonomou, E
   Zylis, D
   Palli, D
   Berrino, F
   Vineis, P
   Tumino, R
   Mattiello, A
   Peeters, PHM
   Parr, CL
   Gram, IT
   Skeie, G
   Sánchez, MJ
   Larrañaga, N
   Ardanaz, E
   Navarro, C
   Rodríguez, L
   Ulmert, D
   Ehrnström, R
   Hallmans, G
   Ljungberg, B
   Roddam, AW
   Bingham, SA
   Khaw, KT
   Slimani, N
   Boffetta, PA
   Jenab, M
   Mouw, T
   Michaud, DS
   Riboli, E
AF Jakszyn, Paula
   Gonzalez, Carlos A.
   Lujan-Barroso, Leila
   Ros, Martine M.
   Bueno-de-Mesquita, H. Bas
   Roswall, Nina
   Tjonneland, Anne M.
   Buchner, Frederike L.
   Egevad, Lars
   Overvad, Kim
   Raaschou-Nielsen, Ole
   Clavel-Chapelon, Francoise
   Boutron-Ruault, Marie-Christine
   Touillaud, Marina S.
   Chang-Claude, Jenny
   Allen, Naomi E.
   Kiemeney, Lambertus A.
   Key, Timothy J.
   Kaaks, Rudolf
   Boeing, Heiner
   Weikert, Steffen
   Trichopoulou, Antonia
   Oikonomou, Eleni
   Zylis, Dimosthenis
   Palli, Domenico
   Berrino, Franco
   Vineis, Paolo
   Tumino, Rosario
   Mattiello, Amalia
   Peeters, Petra H. M.
   Parr, Christine L.
   Gram, Inger T.
   Skeie, Guri
   Sanchez, Maria-Jose
   Larranaga, Nerea
   Ardanaz, Eva
   Navarro, Carmen
   Rodriguez, Laudina
   Ulmert, David
   Ehrnstrom, Roy
   Hallmans, Goran
   Ljungberg, Borje
   Roddam, Andrew Wilfred
   Bingham, Sheila A.
   Khaw, Kay-Tee
   Slimani, Nadia
   Boffetta, Paolo A.
   Jenab, Mazda
   Mouw, Traci
   Michaud, Dominique S.
   Riboli, Elio
TI Red Meat, Dietary Nitrosamines, and Heme Iron and Risk of Bladder Cancer in the European Prospective Investigation into Cancer and Nutrition (EPIC)
SO CANCER EPIDEMIOLOGY BIOMARKERS & PREVENTION
LA English
DT Article
ID n-nitroso compounds
AB Background: Previous epidemiologic studies found inconsistent results for the association between red meat intake, nitrosamines [NDMA: N-nitrosodimethylamine, and ENOC (endogenous nitroso compounds)], and the risk of bladder cancer. We investigated the association between red meat consumption, dietary nitrosamines, and heme iron and the risk of bladder cancer among participants of the European Prospective Investigation into Cancer and Nutrition (EPIC). Methods: Data on food consumption and complete follow-up for cancer occurrence were available for a total of 481,419 participants, recruited in 10 European countries. Estimates of HRs were obtained by proportional hazard models, stratified by age at recruitment, gender, and study center and adjusted for total energy intake, smoking status, lifetime intensity of smoking, duration of smoking, educational level, and BMI. Results: After a mean follow-up of 8.7 years, 1,001 participants were diagnosed with bladder cancer. We found no overall association between intake of red meat (log(2) HR: 1.06; 95% CI: 0.99-1.13), nitrosamines (log(2) HR: 1.09; 95% CI: 0.92-1.30 and HR: 0.98; 95% CI: 0.92-1.05 for ENOC and NDMA, respectively) or heme iron (log(2) HR: 1.05; 95 CI: 0.99-1.12) and bladder cancer risk. The associations did not vary by sex, high-versus low-risk bladder cancers, smoking status, or occupation (high vs. low risk). Conclusions: Our findings do not support an effect of red meat intake, nitrosamines (endogenous or exogenous), or heme iron intake on bladder cancer risk. Cancer Epidemiol Biomarkers Prev; 20(3); 555-9. (C)2011 AACR.
C1 [Jakszyn, Paula; Gonzalez, Carlos A.; Lujan-Barroso, Leila] Catalan Inst Oncol, Canc Epidemiol Res Programme, Unit Nutr Environm & Canc, Barcelona 08907, Spain.
   [Ros, Martine M.; Bueno-de-Mesquita, H. Bas; Buchner, Frederike L.] Natl Inst Publ Hlth & Environm RIVM, Bilthoven, Netherlands.
   [Ros, Martine M.; Buchner, Frederike L.; Kiemeney, Lambertus A.] Radboud Univ Nijmegen, Med Ctr, Dept Epidemiol Biostat & HTA, NL-6525 ED Nijmegen, Netherlands.
   [Roswall, Nina; Tjonneland, Anne M.; Raaschou-Nielsen, Ole] Danish Canc Soc, Inst Canc Epidemiol, Copenhagen, Denmark.
   [Egevad, Lars] Karolinska Inst, Dept Oncol Pathol, Stockholm, Sweden.
   [Overvad, Kim] Aarhus Univ Hosp, Dept Clin Epidemiol, Aalborg, Denmark.
   [Clavel-Chapelon, Francoise; Boutron-Ruault, Marie-Christine; Touillaud, Marina S.] INSERM, Paris, France.
   [Clavel-Chapelon, Francoise; Boutron-Ruault, Marie-Christine; Touillaud, Marina S.] Inst Canc Erol Gustave Roussy, Villejuif, France.
   [Chang-Claude, Jenny; Kaaks, Rudolf] Deutsch Krebsforschungszentrum, Div Clin Epidemiol, D-6900 Heidelberg, Germany.
   [Allen, Naomi E.; Roddam, Andrew Wilfred] Univ Oxford, Canc Res UK Epidemiol Unit, Oxford, England.
   [Kiemeney, Lambertus A.] Radboud Univ Nijmegen, Med Ctr, Dept Urol, NL-6525 ED Nijmegen, Netherlands.
   [Kiemeney, Lambertus A.] Comprehens Canc Ctr E, Nijmegen, Netherlands.
   [Key, Timothy J.] Univ Oxford, Nuffield Dept Clin Med, Canc Epidemiol Unit, Oxford, England.
   [Boeing, Heiner; Weikert, Steffen] German Inst Human Nutr, Potsdam, Germany.
   [Weikert, Steffen] Charite, Dept Urol, D-13353 Berlin, Germany.
   [Trichopoulou, Antonia; Oikonomou, Eleni; Zylis, Dimosthenis] Univ Athens, Sch Med, Dept Hyg & Epidemiol, WHO Collaborating Ctr Food & Nutr Policies, Athens, Greece.
   [Trichopoulou, Antonia] Hellen Hlth Fdn, Athens, Greece.
   [Palli, Domenico] Canc Res & Prevent Inst ISPO, Mol & Nutr Epidemiol Unit, Florence, Italy.
   [Berrino, Franco] Fdn IRCCS Ist Nazl Tumori, Dept Prevent & Predict Med, Milan, Italy.
   [Berrino, Franco] Fdn IRCCS Ist Nazl Tumori, Epidemiol Unit, Milan, Italy.
   [Vineis, Paolo] Univ Turin, Dept Canc Epidemiol, Turin, Italy.
   [Vineis, Paolo; Mouw, Traci; Michaud, Dominique S.; Riboli, Elio] Univ London Imperial Coll Sci Technol & Med, Dept Epidemiol & Publ Hlth, London, England.
   [Tumino, Rosario] Civile MP Arezzo, Dept Oncol, Histopathol Unit, Ragusa, Italy.
   [Tumino, Rosario] Civile MP Arezzo, Canc Registry, Ragusa, Italy.
   [Mattiello, Amalia] Univ Naples Federico II, Dept Clin & Expt Med, Naples, Italy.
   [Peeters, Petra H. M.] Univ Med Ctr Utrecht, Julius Ctr Hlth Sci & Primary Care, Utrecht, Netherlands.
   [Parr, Christine L.] Univ Oslo, Inst Basic Med Sci, Dept Biostat, Oslo, Norway.
   [Gram, Inger T.; Skeie, Guri] Univ Tromso, Dept Community Med, Tromso, Norway.
   [Sanchez, Maria-Jose] Andalusian Sch Publ Hlth, Granada, Spain.
   [Larranaga, Nerea] Basque Govt, Publ Hlth Dept Gipuzkoa, Gipuzkoa, Spain.
   [Larranaga, Nerea] CIBER Epidemiol & Salud P Ubl CIBERESP, Barcelona, Spain.
   [Ardanaz, Eva; Navarro, Carmen] Publ Hlth Inst Navarra, Pamplona, Spain.
   [Ardanaz, Eva; Navarro, Carmen] Murcia Hlth Council, Dept Epidemiol, Murcia, Spain.
   [Rodriguez, Laudina] Hlth & Hlth Care Serv Council, Publ Hlth & Participat Directorate, Asturias, Spain.
   [Ulmert, David] Lund Univ, Dept Urol, UMAS, S-22100 Lund, Sweden.
   [Ehrnstrom, Roy] Skane Univ Hosp, Univ & Reg Labs Reg Skane, Dept Pathol, Malmo, Sweden.
   [Hallmans, Goran] Umea Univ, Dept Publ Hlth & Clin Med, Dept Nutr Res, Umea, Sweden.
   [Ljungberg, Borje] Umea Univ, Dept Surg & Perioperat Sci, Dept Urol & Androl, Umea, Sweden.
   [Bingham, Sheila A.] MRC Dunn Human Nutr Unit, Cambridge, England.
   [Khaw, Kay-Tee] Univ Cambridge, Sch Clin Med, Dept Publ Hlth & Primary Care, Cambridge, England.
   [Slimani, Nadia; Boffetta, Paolo A.; Jenab, Mazda] Int Agcy Res Canc, F-69372 Lyon, France.
C3 Institut Catala d'Oncologia; Netherlands National Institute for Public Health & the Environment; Radboud University Nijmegen; Danish Cancer Society; Karolinska Institutet; Aarhus University; Institut National de la Sante et de la Recherche Medicale (Inserm); UNICANCER; Gustave Roussy; Helmholtz Association; German Cancer Research Center (DKFZ); Cancer Research UK; University of Oxford; Radboud University Nijmegen; University of Oxford; Leibniz Association; Deutsches Institut fur Ernahrungsforschung Potsdam-Rehbrucke (DIfE); Berlin Institute of Health; Free University of Berlin; Humboldt University of Berlin; Charite Universitatsmedizin Berlin; World Health Organization; Athens Medical School; National & Kapodistrian University of Athens; ISPRO Istituto per lo studio, la prevenzione e la rete oncologica; Fondazione IRCCS Istituto Nazionale Tumori Milan; Fondazione IRCCS Istituto Nazionale Tumori Milan; University of Turin; Imperial College London; Civile M.P. Arezzo Hospital; Civile M.P. Arezzo Hospital; University of Naples Federico II; Utrecht University; Utrecht University Medical Center; University of Oslo; UiT The Arctic University of Tromso; Escuela Andaluza de Salud Publica; Basque Government; CIBER - Centro de Investigacion Biomedica en Red; CIBERESP; Public Health Institute of Navarra; Murcia Regional Health Council; Lund University; Lund University; Skane University Hospital; Umea University; Umea University; UK Research & Innovation (UKRI); Medical Research Council UK (MRC); MRC Human Nutrition Research; University of Cambridge; World Health Organization; International Agency for Research on Cancer (IARC)
RP Jakszyn, P (corresponding author), Catalan Inst Oncol, Canc Epidemiol Res Programme, Unit Nutr Environm & Canc, AV Gran Via 199, Barcelona 08907, Spain.
EM paujak@iconcologia.net
FU Associazione Italiana per la Ricerca sul Cancro Funding Source: Custom; British Heart Foundation Funding Source: Medline; Cancer Research UK Funding Source: Medline; Medical Research Council [G0401527, MC_U105630924, G1000143] Funding Source: Medline; Wellcome Trust Funding Source: Medline; Department of Health Funding Source: Medline; MRC [MC_U105630924] Funding Source: UKRI
CR [Anonymous], 2007, FOOD NUTR PHYS ACT P, V0, P0
   Bingham S, 2004, NAT REV CANCER, V4, P206, DOI 10.1038/nrc1298
   Bingham SA, 2002, J NUTR, V132, P3522S, DOI 10.1093/jn/132.11.3522S
   Büchner FL, 2009, INT J CANCER, V125, P2643, DOI 10.1002/ijc.24582
   CARPENTER CE, 1995, J AGR FOOD CHEM, V43, P1824, DOI 10.1021/jf00055a014
   Ferrucci LM, 2010, CANCER-AM CANCER SOC, V116, P4345, DOI 10.1002/cncr.25463
   Jakszyn P, 2006, CARCINOGENESIS, V27, P1497, DOI 10.1093/carcin/bgl019
   Kiemeney LA, 2008, NAT GENET, V40, P1307, DOI 10.1038/ng.229
   Kongkachuichai R, 2002, J FOOD COMPOS ANAL, V15, P389, DOI 10.1006/jfca.2002.1080
   Larsson SC, 2009, CANCER CAUSE CONTROL, V20, P35, DOI 10.1007/s10552-008-9214-x
   Lumbreras B, 2008, CANCER CAUSE CONTROL, V19, P649, DOI 10.1007/s10552-008-9121-1
   MIRVISH SS, 1995, CANCER LETT, V93, P17, DOI 10.1016/0304-3835(95)03786-V
   Riboli E, 2002, PUBLIC HEALTH NUTR, V5, P1113, DOI 10.1079/PHN2002394
   STEINECK G, 1988, ACTA ONCOL, V27, P323, DOI 10.3109/02841868809093549
NR 14
TC 41
Z9 46
U1 0
U2 17
PU AMER ASSOC CANCER RESEARCH
PI PHILADELPHIA
PA 615 CHESTNUT ST, 17TH FLOOR, PHILADELPHIA, PA 19106-4404 USA
SN 1055-9965
EI 
J9 CANCER EPIDEM BIOMAR
JI Cancer Epidemiol. Biomarkers Prev.
PD MAR 15
PY 2011
VL 20
IS 3
BP 555
EP 559
DI 10.1158/1055-9965.EPI-10-0971
PG 5
WC Oncology; Public, Environmental & Occupational Health
SC Oncology; Public, Environmental & Occupational Health
GA 730WO
UT WOS:000288067200018
PM 21239687
DA 2025-02-23
ER

PT J
AU Ozgul, N
   Tuncer, M
   Abacioglu, M
   Gultekin, M
AF Ozgul, Nejat
   Tuncer, Murat
   Abacioglu, Melike
   Gultekin, Murat
TI Prevalence of Obesity among Women in Turkey: Analysis of KETEM data
SO ASIAN PACIFIC JOURNAL OF CANCER PREVENTION
LA English
DT Article
DE Turkey; women; obesity; overweight; prevalence
ID overweight; risk
AB Background & Purpose: Determining the prevalence of obesity is a crucial step in combating with obesity and devising national health strategies. It is particularly important to better understand prevalence of obesity among women as women in Turkey also highly impacts the dietary habits of the whole household. This article determines the prevalence of obesity among adult women in the country. Patients & Methods: Each Cancer Early Diagnosis and Screening Center were asked to submit data on BMI indices for women who visited the centers between January and June 2011. The data were collected on January 1 and July 1 first for each respective quarter. Patients ranged between 30-65 years old. World Health Organization guidelines on BMI cutoffs were used to determine the prevalence of obesity and overweight. Results: The prevalence of obesity of adult women aged 35-60 was found to be 35%. The highest prevalence was observed in Western part of Turkey in the Aegean region with 42% of women with BMI over 30. The lowest rate was observed in the Eastern Turkey with 21% obese women, followed by 28% in Southeastern Turkey. Conclusion: The prevalence of obesity among adult women in Turkey is very comparable to some of the other countries with highest rates of obesity in the world. Women specific health strategies against obesity should be devised.
C1 [Ozgul, Nejat; Tuncer, Murat; Abacioglu, Melike; Gultekin, Murat] Turkish Minist Hlth, Canc Control Dept, Ankara, Turkey.
C3 Ministry of Health - Turkey
RP Ozgul, N (corresponding author), Turkish Minist Hlth, Canc Control Dept, Ankara, Turkey.
EM nozgul@gmail.com
CR [Anonymous], 2007, TURK NAT NUTR GUID, V0, P0
   [Anonymous], 2003, PRIM CAR DIAGN TREAT, V0, P277
   [Anonymous], 2007, WHO EUR MIN C COUNT, V0, P0
   [Anonymous], 2010, TURK OB CONTR PROGR, V0, P0
   [Anonymous], 2000, WHO TECHN REP SER, V0, P0
   [Anonymous], 2000, TEACHING CHILDREN TO READ. AN EVIDENCE-BASED ASSESSMENT OF THE SCIENTIFIC RESEARCH LITERATURE ON READING AND ITS IMPLICATIONS FOR READING INSTRUCTION, V0, P0
   Arslan M, 1999, NATL OBESITY GUIDE, V0, P0
   [Branca F. World Health Organisation World Health Organisation], 2007, CHALLENGE OBESITY WH, V0, P0
   Calle EE, 2003, NEW ENGL J MED, V348, P1625, DOI 10.1056/NEJMoa021423
   Field A, 2003, HARVARD MANAGEMENT C, V0, P3
   Ogden CL, 2006, JAMA-J AM MED ASSOC, V295, P1549, DOI 10.1001/jama.295.13.1549
   Turkish Ministry of Health Public Nutrition Educational Material for field staff in public nutritio, 2002, PUBL NUTR ED MAT FIE, V0, P0
   Tuzun M, 1995, DEFINITION OBESITY F, V0, P1
   Vainio H, 2002, IARC HDB CANC PREVEN, V6, P0
   Wang Y, 2007, OBESITY EPIDEMIC US, V0, P0
   Wang YF, 2005, AM J CLIN NUTR, V81, P555
   Zhu SK, 2005, AM J CLIN NUTR, V81, P409
NR 18
TC 3
Z9 3
U1 0
U2 1
PU ASIAN PACIFIC ORGANIZATION CANCER PREVENTION
PI GYEONGGI-DO
PA APJCP HEAD OFFICE, KOREAN NATL CANCER CENTER, 323 ILAN -RO, ILSANDONG-GU, GOYANG-SI, GYEONGGI-DO, 410-769, SOUTH KOREA
SN 1513-7368
EI 
J9 ASIAN PAC J CANCER P
JI Asian Pac. J. Cancer Prev.
PD JUN 15
PY 2011
VL 12
IS 9
BP 2401
EP 2404
DI 
PG 4
WC Oncology
SC Oncology
GA 968PT
UT WOS:000305996900044
PM 22296391
DA 2025-02-23
ER

PT J
AU Zhang, CX
   Ho, SC
   Fu, JH
   Cheng, SZ
   Chen, YM
   Lin, FY
AF Zhang, Cai-Xia
   Ho, Suzanne C.
   Fu, Jian-Hua
   Cheng, Shou-Zhen
   Chen, Yu-Ming
   Lin, Fang-Yu
TI Dietary patterns and breast cancer risk among Chinese women
SO CANCER CAUSES & CONTROL
LA English
DT Article
DE Dietary pattern; Breast cancer; Factor analysis; Food frequency questionnaire
ID gastric-cancer; food; reproducibility; nutrition; validity; cohort; health
AB The present study aimed to examine the relationship between dietary patterns and breast cancer risk among Chinese women. Four hundred and thirty-eight cases with histologically confirmed primary breast cancer and 438 controls were consecutively recruited. Cases were frequency matched to controls on 5-year age group and rural-urban residence. A validated food frequency questionnaire was used to assess dietary intake by face-to-face interviews. Dietary patterns were identified by factor analysis. Multivariate odds ratios (OR) and 95% confidence interval (CI) were estimated using unconditional logistic regression adjusted for various potential confounders. Two diet patterns were identified: vegetable-fruit-soy-milk-poultry-fish pattern and refined grain-meat-pickle pattern. After adjustment for confounders, a 74% decreased risk was observed among women in the highest quartile of the vegetable-fruit-soy-milk-poultry-fish dietary pattern relative to the lowest quartile (OR = 0.26, 95% CI = 0.17-0.42). The refined grain-meat-pickle pattern was positively associated with breast cancer risk (OR = 2.58, 95% CI = 1.53, 4.34). Women with a high intake of the vegetable-fruit-soy-milk-poultry-fish pattern and a low intake of the refined grain-meat-pickle pattern showed a decreased risk of breast cancer (adjusted OR = 0.26, 95% CI = 0.17-0.41). These results indicated that a diet characterized by a high consumption of vegetable/fruit/soy/milk/poultry/fish and a low consumption of refined grain/red meat/pickle is associated with a lower risk of breast cancer in Chinese women.
C1 [Zhang, Cai-Xia; Ho, Suzanne C.] Chinese Univ Hong Kong, Ctr Res & Promot Womens Hlth, Sch Publ Hlth & Primary Care, Prince Wales Hosp, Shatin, Hong Kong, Peoples R China.
   [Zhang, Cai-Xia; Chen, Yu-Ming] Sun Yat Sen Univ, Dept Biostat & Epidemiol, Sch Publ Hlth, Guangzhou 510275, Guangdong, Peoples R China.
   [Fu, Jian-Hua] Sun Yat Sen Univ, Dept Thorac Surg, Ctr Canc, Guangzhou 510275, Guangdong, Peoples R China.
   [Cheng, Shou-Zhen; Lin, Fang-Yu] Sun Yat Sen Univ, Dept Nursing, Affiliated Hosp 1, Guangzhou 510275, Guangdong, Peoples R China.
C3 Chinese University of Hong Kong; Prince of Wales Hospital; Sun Yat Sen University; Sun Yat Sen University; Sun Yat Sen University
RP Ho, SC (corresponding author), Chinese Univ Hong Kong, Ctr Res & Promot Womens Hlth, Sch Publ Hlth & Primary Care, Prince Wales Hosp, Shatin, Hong Kong, Peoples R China.
EM suzanneho@cuhk.edu.hk
FU Centre of Research and Promotion of Women's Health of the School of Public Health and Primary Care of the Chinese University of Hong Kong
CR Adebamowo CA, 2005, ANN EPIDEMIOL, V15, P789, DOI 10.1016/j.annepidem.2005.01.008
   Agurs-Collins T, 2009, AM J CLIN NUTR, V90, P621, DOI 10.3945/ajcn.2009.27666
   Brennan SF, 2010, AM J CLIN NUTR, V91, P1294, DOI 10.3945/ajcn.2009.28796
   Butler LM, 2010, AM J CLIN NUTR, V91, P1013, DOI 10.3945/ajcn.2009.28572
   Cho EY, 2006, ARCH INTERN MED, V166, P2253, DOI 10.1001/archinte.166.20.2253
   Cottet V, 2009, AM J EPIDEMIOL, V170, P1257, DOI 10.1093/aje/kwp257
   Cui XH, 2007, CANCER EPIDEM BIOMAR, V16, P1443, DOI 10.1158/1055-9965.EPI-07-0059
   Edefonti V, 2008, INT J CANCER, V122, P609, DOI 10.1002/ijc.23064
   Felton JS, 2002, ENVIRON MOL MUTAGEN, V39, P112, DOI 10.1002/em.10070
   Fung TT, 2005, INT J CANCER, V116, P116, DOI 10.1002/ijc.20999
   Hirose K, 2007, CANCER SCI, V98, P1431, DOI 10.1111/j.1349-7006.2007.00540.x
   Hu FB, 1999, AM J CLIN NUTR, V69, P243
   Hu FB, 2002, CURR OPIN LIPIDOL, V13, P3, DOI 10.1097/00041433-200202000-00002
   Jacques PF, 2001, AM J CLIN NUTR, V73, P1, DOI 10.1093/ajcn/73.1.1
   Kant AK, 2004, J AM DIET ASSOC, V104, P615, DOI 10.1016/j.jada.2004.01.010
   Key TJ, 2003, BREAST, V12, P412, DOI 10.1016/S0960-9776(03)00145-0
   Kim MK, 2004, INT J CANCER, V110, P435, DOI 10.1002/ijc.20132
   Männistö S, 2005, CANCER CAUSE CONTROL, V16, P725, DOI 10.1007/s10552-005-1763-7
   Martinez ME, 1998, AM J EPIDEMIOL, V148, P17, DOI 10.1093/oxfordjournals.aje.a009552
   Nkondjock A, 2005, CANCER LETT, V223, P85, DOI 10.1016/j.canlet.2004.11.034
   Parkin DM, 2005, CA-CANCER J CLIN, V55, P74, DOI 10.3322/canjclin.55.2.74
   Popkin BM, 2003, J NUTR, V133, P3898S, DOI 10.1093/jn/133.11.3898S
   Ronco AL, 2006, INT J CANCER, V119, P1672, DOI 10.1002/ijc.22021
   SCHWERIN HS, 1982, AM J CLIN NUTR, V35, P1319, DOI 10.1093/ajcn/35.5.1319
   Sieri S, 2004, CANCER EPIDEM BIOMAR, V13, P567
   Sinha R, 2002, MUTAT RES-FUND MOL M, V506, P197, DOI 10.1016/S0027-5107(02)00166-5
   Terry P, 2001, CANCER EPIDEM BIOMAR, V10, P1281
   Trichopoulou A, 2000, CANCER EPIDEM BIOMAR, V9, P869
   Tsugane S, 2004, BRIT J CANCER, V90, P128, DOI 10.1038/sj.bjc.6601511
   Velie EM, 2005, AM J CLIN NUTR, V82, P1308, DOI 10.1093/ajcn/82.6.1308
   Willett WC, 2005, JAMA-J AM MED ASSOC, V293, P233, DOI 10.1001/jama.293.2.233
   Willett WC, 1997, AM J CLIN NUTR, V65, P1220, DOI 10.1093/ajcn/65.4.1220S
   World Cancer Research Fund / American Institute for Cancer research, 2007, FOOD, V0, Physical Activity
   Wu AH, 2009, AM J CLIN NUTR, V89, P1145, DOI 10.3945/ajcn.2008.26915
   Yang L, 2005, CANCER EPIDEM BIOMAR, V14, P243
   Yang L, 2003, INT J CANCER, V106, P771, DOI 10.1002/ijc.11300
   Zhang CX, 2009, CANCER CAUSE CONTROL, V20, P1845, DOI 10.1007/s10552-009-9377-0
   Zhang CX, 2009, ASIA PAC J CLIN NUTR, V18, P240
   Zhang CX, 2009, INT J CANCER, V125, P181, DOI 10.1002/ijc.24358
   Zhang CX, 2010, CANCER SCI, V101, P501, DOI 10.1111/j.1349-7006.2009.01376.x
NR 40
TC 48
Z9 55
U1 0
U2 21
PU SPRINGER
PI DORDRECHT
PA VAN GODEWIJCKSTRAAT 30, 3311 GZ DORDRECHT, NETHERLANDS
SN 0957-5243
EI 1573-7225
J9 CANCER CAUSE CONTROL
JI Cancer Causes Control
PD JAN 15
PY 2011
VL 22
IS 1
BP 115
EP 124
DI 10.1007/s10552-010-9681-8
PG 10
WC Oncology; Public, Environmental & Occupational Health
SC Oncology; Public, Environmental & Occupational Health
GA 695HH
UT WOS:000285360700013
PM 21080051
DA 2025-02-23
ER

PT J
AU Jacobs, ET
   Martínez, ME
   Jurutka, PW
AF Jacobs, Elizabeth T.
   Martinez, Maria Elena
   Jurutka, Peter W.
TI Vitamin D: Marker or Mechanism of Action?
SO CANCER EPIDEMIOLOGY BIOMARKERS & PREVENTION
LA English
DT Article
ID breast-cancer risk; 25-hydroxyvitamin d concentrations; d insufficiency; d-receptor; serum-levels; dietary-intake; bone mass; calcium; 1,25-dihydroxyvitamin-d; association
AB The field of vitamin D and cancer research has been moving forward quickly. However, some challenges remain regarding the interpretation and integration of data collected from epidemiological investigations and laboratory experiments. These include consideration of vitamin D biology, a better understanding of characteristics that affect concentrations of the biomarker of vitamin D status, 25(OH) D, and elucidation of variation in response to vitamin D supplementation. To further the field of vitamin D and cancer prevention, future studies will need to bridge the gap between the epidemiology and molecular biology of vitamin D activity in carcinogenesis. Cancer Epidemiol Biomarkers Prev; 20(4); 585-90. (C) 2011 AACR.
C1 [Jacobs, Elizabeth T.; Martinez, Maria Elena] Univ Arizona, Arizona Canc Ctr, Tucson, AZ 85724 USA.
   [Jacobs, Elizabeth T.; Martinez, Maria Elena] Univ Arizona, Mel & Enid Zuckerman Coll Publ Hlth, Tucson, AZ 85724 USA.
   [Jurutka, Peter W.] Arizona State Univ, Div Math & Nat Sci, Glendale, AZ USA.
   [Jurutka, Peter W.] Univ Arizona, Coll Med, Dept Basic Med Sci, Phoenix, AZ USA.
C3 University of Arizona; Arizona Center Cancer Care; University of Arizona; Arizona State University; University of Arizona
RP Jacobs, ET (corresponding author), Univ Arizona, Arizona Canc Ctr, POB 245024,1515 N Campbell Ave, Tucson, AZ 85724 USA.
EM jacobse@email.arizona.edu
CR Abbas S, 2009, INT J CANCER, V124, P250, DOI 10.1002/ijc.23904
   Abbas S, 2008, CARCINOGENESIS, V29, P93, DOI 10.1093/carcin/bgm240
   Ahn J, 2010, HUM MOL GENET, V19, P2739, DOI 10.1093/hmg/ddq155
   Alberts DS, 2005, J NATL CANCER I, V97, P846, DOI 10.1093/jnci/dji144
   Almquist M, 2010, INT J CANCER, V127, P2159, DOI 10.1002/ijc.25215
   Bertone-Johnson ER, 2005, CANCER EPIDEM BIOMAR, V14, P1991, DOI 10.1158/1055-9965.EPI-04-0722
   Bikle DD, 1999, MINER ELECTROL METAB, V25, P178, DOI 10.1159/000057442
   Bogh MKB, 2010, J INVEST DERMATOL, V130, P546, DOI 10.1038/jid.2009.323
   Chlebowski RT, 2008, JNCI-J NATL CANCER I, V100, P1581, DOI 10.1093/jnci/djn360
   CLEMENTS MR, 1992, CLIN ENDOCRINOL, V37, P17, DOI 10.1111/j.1365-2265.1992.tb02278.x
   Crew KD, 2009, CANCER PREV RES, V2, P598, DOI 10.1158/1940-6207.CAPR-08-0138
   Cross HS, 2004, J NUTR, V134, P1207S, DOI 10.1093/jn/134.5.1207S
   Daniels ED, 1997, OSTEOPOROSIS INT, V7, P105, DOI 10.1007/BF01623684
   Davis CD, 2008, AM J CLIN NUTR, V88, P565S, DOI 10.1093/ajcn/88.2.565S
   Egan KM, 2008, CANCER CAUSE CONTROL, V19, P527, DOI 10.1007/s10552-008-9115-z
   Engelman CD, 2008, J CLIN ENDOCR METAB, V93, P3381, DOI 10.1210/jc.2007-2702
   FRAMPTON RJ, 1983, CANCER RES, V43, P4443
   Freedman DM, 2008, CANCER EPIDEM BIOMAR, V17, P889, DOI 10.1158/1055-9965.EPI-07-2594
   Fu L, 2009, CLIN BIOCHEM, V42, P1174, DOI 10.1016/j.clinbiochem.2009.03.008
   Giovannucci E, 2006, JNCI-J NATL CANCER I, V98, P451, DOI 10.1093/jnci/djj101
   GIULIANO AR, 1991, ARCH BIOCHEM BIOPHYS, V285, P261, DOI 10.1016/0003-9861(91)90358-P
   Goodwin PJ, 2009, J CLIN ONCOL, V27, P3757, DOI 10.1200/JCO.2008.20.0725
   Hanley DA, 2005, J NUTR, V135, P332, DOI 10.1093/jn/135.2.332
   Harris SS, 1998, AM J CLIN NUTR, V67, P1232, DOI 10.1093/ajcn/67.6.1232
   Haussler MR, 2008, NUTR REV, V66, PS98, DOI 10.1111/j.1753-4887.2008.00093.x
   Haussler MR, 2010, J STEROID BIOCHEM, V121, P88, DOI 10.1016/j.jsbmb.2010.03.019
   Haussler MR, 1998, J BONE MINER RES, V13, P325, DOI 10.1359/jbmr.1998.13.3.325
   HOLICK MF, 1981, SCIENCE, V211, P590, DOI 10.1126/science.6256855
   Holick MF, 1999, MODEM NUTR HLTH DIS, V9th, P329
   Hollis BW, 2007, J STEROID BIOCHEM, V103, P631, DOI 10.1016/j.jsbmb.2006.12.066
   Hollis BW, 2005, J NUTR, V135, P317, DOI 10.1093/jn/135.2.317
   Ish-Shalom S, 2008, J CLIN ENDOCR METAB, V93, P3430, DOI 10.1210/jc.2008-0241
   Jacobs ET, 2008, AM J CLIN NUTR, V87, P608, DOI 10.1093/ajcn/87.3.608
   Jacobs ET, 2007, J STEROID BIOCHEM, V103, P752, DOI 10.1016/j.jsbmb.2006.12.039
   Jacobs ET, 2011, AM J CLIN NUTR, V93, P108, DOI 10.3945/ajcn.2010.30009
   Jacobs ET, 2009, CANCER PREV RES, V2, P197, DOI 10.1158/1940-6207.CAPR-09-0019
   Janowsky EC, 1999, PUBLIC HEALTH NUTR, V2, P283, DOI 10.1017/S1368980099000385
   Lappe JM, 2007, AM J CLIN NUTR, V85, P1586, DOI 10.1093/ajcn/85.6.1586
   Levis S, 2005, J CLIN ENDOCR METAB, V90, P1557, DOI 10.1210/jc.2004-0746
   Liu PT, 2006, SCIENCE, V311, P1770, DOI 10.1126/science.1123933
   Lowe LC, 2005, EUR J CANCER, V41, P1164, DOI 10.1016/j.ejca.2005.01.017
   Malabanan A, 1998, LANCET, V351, P805, DOI 10.1016/S0140-6736(05)78933-9
   McCullough ML, 2009, BREAST CANCER RES, V11, P0, DOI 10.1186/bcr2356
   McGrath J, 2007, NEUROEPIDEMIOLOGY, V29, P49, DOI 10.1159/000108918
   McGrath JJ, 2010, J STEROID BIOCHEM, V121, P471, DOI 10.1016/j.jsbmb.2010.03.073
   Millen AE, 2010, AM J CLIN NUTR, V91, P1324, DOI 10.3945/ajcn.2009.28908
   Nelson ML, 2009, J NUTR, V139, P540, DOI 10.3945/jn.108.096180
   Nesby-ODell S, 2002, AM J CLIN NUTR, V76, P187, DOI 10.1093/ajcn/76.1.187
   Neuhouser ML, 2008, AM J CLIN NUTR, V88, P133, DOI 10.1093/ajcn/88.1.133
   Ng K, 2009, BRIT J CANCER, V101, P916, DOI 10.1038/sj.bjc.6605262
   Norman AW, 2010, EXP BIOL MED, V235, P1034, DOI 10.1258/ebm.2010.010014
   Palmieri C, 2006, J CLIN PATHOL, V59, P1334, DOI 10.1136/jcp.2006.042747
   Parisien M, 1997, J BONE MINER RES, V12, P948, DOI 10.1359/jbmr.1997.12.6.948
   PEEHL DM, 1994, CANCER RES, V54, P805
   Rejnmark L, 2009, CANCER EPIDEM BIOMAR, V18, P2655, DOI 10.1158/1055-9965.EPI-09-0531
   Ross AC, 2011, DIETARY REFERENCE INTAKES FOR CALCIUM AND VITAMIN D, V0, P35
   SHABAHANG M, 1994, CANCER RES, V54, P4057
   Signorello LB, 2010, CANCER EPIDEM BIOMAR, V19, P2325, DOI 10.1158/1055-9965.EPI-10-0482
   Takiishi T, 2010, ENDOCRIN METAB CLIN, V39, P419, DOI 10.1016/j.ecl.2010.02.013
   Vanga SR, 2010, AM J CARDIOL, V106, P798, DOI 10.1016/j.amjcard.2010.04.042
   Vieth R, 2004, NUTR J, V3, P0, DOI 10.1186/1475-2891-3-8
   Wjst M, 2007, J STEROID BIOCHEM, V103, P799, DOI 10.1016/j.jsbmb.2006.12.053
NR 62
TC 20
Z9 23
U1 0
U2 1
PU AMER ASSOC CANCER RESEARCH
PI PHILADELPHIA
PA 615 CHESTNUT ST, 17TH FLOOR, PHILADELPHIA, PA 19106-4404 USA
SN 1055-9965
EI 1538-7755
J9 CANCER EPIDEM BIOMAR
JI Cancer Epidemiol. Biomarkers Prev.
PD APR 15
PY 2011
VL 20
IS 4
BP 585
EP 590
DI 10.1158/1055-9965.EPI-10-1257
PG 6
WC Oncology; Public, Environmental & Occupational Health
SC Oncology; Public, Environmental & Occupational Health
GA 743CE
UT WOS:000288993000008
PM 21454423
DA 2025-02-23
ER

PT J
AU Cui, XH
   Rosner, B
   Willett, WC
   Hankinson, SE
AF Cui, Xiaohui
   Rosner, Bernard
   Willett, Walter C.
   Hankinson, Susan E.
TI Dietary Fat, Fiber, and Carbohydrate Intake in Relation to Risk of Endometrial Cancer
SO CANCER EPIDEMIOLOGY BIOMARKERS & PREVENTION
LA English
DT Article
ID glycemic index; weight-loss; endogenous hormones; nutritional factors; steroid-hormones; load; women; association; insulin; foods
AB Background: Macronutrients such as fat and fiber have been hypothesized to play a role in the etiology of endometrial cancer. Methods: To investigate these associations, the authors analyzed data from the Nurses' Health Study. From 1980 to 2006, 669 invasive adenocarcinoma cases were identified over 1.3 million person-years of follow-up. Dietary intake was assessed in 1980 and updated every 2-4 years. Cox proportional hazard models were used to calculate relative risks (RRs), controlling for total energy and other risk factors. Results: Overall, the authors found no significant associations between most dietary factors and endometrial cancer risk. Total fat was associated with a borderline significant decreased risk (top vs. bottom quintile RR = 0.78; 95% CI = 0.60-0.99; P-trend = 0.18). Findings for animal fat were similar. No inverse associations between dietary fibers and cancer risk were observed. Cereal fiber was modestly positively associated with risk (top vs. bottom quintile RR = 1.38, 95% CI = 1.07-1.79; P-trend = 0.05). The inverse association with animal fat intake and a positive association with carbohydrate intake were observed among premenopausal but not among postmenopausal women. Conclusions: In this large prospective study, no overall association was observed between dietary fat, fiber, and carbohydrates with endometrial cancer risk, although several of the relationships may vary by menopausal status. Impact: Dietary fat and fiber intake do not seem to play a major role in endometrial cancer etiology overall. However, further evaluation of these associations, particularly in premenopausal women, is needed. Cancer Epidemiol Biomarkers Prev; 20(5); 978-89. (C) 2011 AACR.
C1 [Cui, Xiaohui; Rosner, Bernard; Willett, Walter C.; Hankinson, Susan E.] Brigham & Womens Hosp, Channing Lab, Dept Med, Boston, MA 02115 USA.
   [Cui, Xiaohui; Rosner, Bernard; Willett, Walter C.; Hankinson, Susan E.] Harvard Univ, Sch Med, Boston, MA USA.
   [Rosner, Bernard] Harvard Univ, Sch Publ Hlth, Dept Biostat, Boston, MA 02115 USA.
   [Willett, Walter C.; Hankinson, Susan E.] Harvard Univ, Sch Publ Hlth, Dept Epidemiol, Boston, MA 02115 USA.
   [Willett, Walter C.] Harvard Univ, Sch Publ Hlth, Dept Nutr, Boston, MA 02115 USA.
C3 Harvard University; Harvard University Medical Affiliates; Brigham & Women's Hospital; Harvard University; Harvard Medical School; Harvard University; Harvard T.H. Chan School of Public Health; Harvard University; Harvard T.H. Chan School of Public Health; Harvard University; Harvard T.H. Chan School of Public Health
RP Cui, XH (corresponding author), Brigham & Womens Hosp, Channing Lab, Dept Med, 181 Longwood Ave, Boston, MA 02115 USA.
EM nhxxc@channing.harvard.edu
FU NIH [CA87969]
CR Akhmedkhanov A, 2001, ANN NY ACAD SCI, V943, P296, DOI 10.1111/j.1749-6632.2001.tb03811.x
   Augustin LSA, 2003, INT J CANCER, V105, P404, DOI 10.1002/ijc.11089
   Bandera EV, 2007, AM J CLIN NUTR, V86, P1730
   Bandera EV, 2007, CANCER CAUSE CONTROL, V18, P687, DOI 10.1007/s10552-007-9021-9
   BARBONE F, 1993, AM J EPIDEMIOL, V137, P393, DOI 10.1093/oxfordjournals.aje.a116687
   BARBOSA JC, 1990, AM J CLIN NUTR, V51, P798, DOI 10.1093/ajcn/51.5.798
   Bernasconi D, 1996, METABOLISM, V45, P72, DOI 10.1016/S0026-0495(96)90202-4
   BRUNING PF, 1986, CANCER RES, V46, P2606
   Cust AE, 2007, AM J EPIDEMIOL, V166, P912, DOI 10.1093/aje/kwm161
   Cust AE, 2007, INT J CANCER, V120, P2656, DOI 10.1002/ijc.22578
   Field AE, 2007, OBESITY, V15, P967, DOI 10.1038/oby.2007.616
   Folsom AR, 2003, NUTR CANCER, V46, P119, DOI 10.1207/S15327914NC4602_03
   Foster-Powell K, 2002, AM J CLIN NUTR, V76, P5, DOI 10.1093/ajcn/76.1.5
   FRANKS S, 1991, J STEROID BIOCHEM, V39, P835, DOI 10.1016/0960-0760(91)90033-2
   GOLDIN BR, 1986, AM J CLIN NUTR, V44, P945, DOI 10.1093/ajcn/44.6.945
   GOLDIN BR, 1982, NEW ENGL J MED, V307, P1542, DOI 10.1056/NEJM198212163072502
   Goodman MT, 1997, CANCER RES, V57, P5077
   Goodman MT, 1997, AM J EPIDEMIOL, V146, P294, DOI 10.1093/oxfordjournals.aje.a009270
   Gunter MJ, 2008, CANCER EPIDEM BIOMAR, V17, P921, DOI 10.1158/1055-9965.EPI-07-2686
   Jain M G, 2000, CANCER CONTROL, V7, P288
   Jain MG, 2000, EUR J EPIDEMIOL, V16, P899, DOI 10.1023/A:1011012621990
   Jemal A, 2008, CA-CANCER J CLIN, V58, P71, DOI 10.3322/CA.2007.0010
   JENKINS DJA, 1981, AM J CLIN NUTR, V34, P362, DOI 10.1093/ajcn/34.3.362
   Kaaks R, 2002, CANCER EPIDEM BIOMAR, V11, P1531
   Larsson SC, 2007, INT J CANCER, V120, P1103, DOI 10.1002/ijc.22422
   LAVECCHIA C, 1986, CANCER, V57, P1248, DOI 10.1002/1097-0142(19860315)57:6<1248::AID-CNCR2820570631>3.0.CO;2-V
   LEENEN R, 1994, J CLIN ENDOCR METAB, V78, P1515, DOI 10.1210/jc.78.6.1515
   LEVI F, 1993, CANCER, V71, P3575, DOI 10.1002/1097-0142(19930601)71:11<3575::AID-CNCR2820711119>3.0.CO;2-0
   Littman AJ, 2001, CANCER CAUSE CONTROL, V12, P691, DOI 10.1023/A:1011292003586
   Lucenteforte E, 2008, ANN ONCOL, V19, P168, DOI 10.1093/annonc/mdm446
   Lukanova A, 2004, INT J CANCER, V108, P425, DOI 10.1002/ijc.11529
   McCann SE, 2000, CANCER CAUSE CONTROL, V11, P965, DOI 10.1023/A:1026551309873
   Modugno F, 2005, CANCER EPIDEM BIOMAR, V14, P2840, DOI 10.1158/1055-9965.EPI-05-0493
   Nagaoka T, 1995, TERATOGEN CARCIN MUT, V15, P167, DOI 10.1002/tcm.1770150403
   Pasquali R, 1997, METABOLISM, V46, P5, DOI 10.1016/S0026-0495(97)90159-1
   PLYMATE SR, 1988, J CLIN ENDOCR METAB, V67, P460, DOI 10.1210/jcem-67-3-460
   POTISCHMAN N, 1993, CANCER CAUSE CONTROL, V4, P239
   Potischman N, 1996, J NATL CANCER I, V88, P1127, DOI 10.1093/jnci/88.16.1127
   Rose PG, 1996, NEW ENGL J MED, V335, P640, DOI 10.1056/NEJM199608293350907
   Sacks FM, 2009, NEW ENGL J MED, V360, P859, DOI 10.1056/NEJMoa0804748
   Salazar-Martinez E, 2005, INT J GYNECOL CANCER, V15, P938, DOI 10.1111/j.1525-1438.2005.00253.x
   Shai I, 2008, NEW ENGL J MED, V359, P229, DOI 10.1056/NEJMoa0708681
   Silvera SAN, 2005, PUBLIC HEALTH NUTR, V8, P912, DOI 10.1079/PHN2005741
   Tzonou A, 1996, BRIT J CANCER, V73, P1284, DOI 10.1038/bjc.1996.246
   *USDA, 1996, USDA NUTR DAT STAND, V0, P0
   Willet W, 1998, NUTR EPIDEMIOLOGY, VSecond, P0
   XIAO OS, 1993, AM J EPIDEMIOL, V137, P155, DOI 10.1093/oxfordjournals.aje.a116655
   Xu WH, 2007, INT J CANCER, V120, P1776, DOI 10.1002/ijc.22456
   ZHENG W, 1995, AM J EPIDEMIOL, V142, P388, DOI 10.1093/oxfordjournals.aje.a117646
NR 49
TC 32
Z9 34
U1 0
U2 11
PU AMER ASSOC CANCER RESEARCH
PI PHILADELPHIA
PA 615 CHESTNUT ST, 17TH FLOOR, PHILADELPHIA, PA 19106-4404 USA
SN 1055-9965
EI 1538-7755
J9 CANCER EPIDEM BIOMAR
JI Cancer Epidemiol. Biomarkers Prev.
PD MAY 15
PY 2011
VL 20
IS 5
BP 978
EP 989
DI 10.1158/1055-9965.EPI-10-1089
PG 12
WC Oncology; Public, Environmental & Occupational Health
SC Oncology; Public, Environmental & Occupational Health
GA 759MU
UT WOS:000290251000031
PM 21393567
DA 2025-02-23
ER

PT J
AU de Vogel, S
   Wouters, KAD
   Gottschalk, RWH
   van Schooten, FJ
   de Goeij, AFPM
   de Bruïne, AP
   Goldbohm, RA
   van den Brandt, PA
   van Engeland, M
   Weijenberg, MP
AF de Vogel, Stefan
   Wouters, Kim A. D.
   Gottschalk, Ralph W. H.
   van Schooten, Frederik J.
   de Goeij, Anton F. P. M.
   de Bruine, Adriaan P.
   Goldbohm, R. Alexandra
   van den Brandt, Piet A.
   van Engeland, Manon
   Weijenberg, Matty P.
TI Dietary methyl donors, methyl metabolizing enzymes, and epigenetic regulators: diet-gene interactions and promoter CpG island hypermethylation in colorectal cancer
SO CANCER CAUSES & CONTROL
LA English
DT Article
DE Methyl donors; Diet-gene interactions; Promoter hypermethylation; CRC
ID genomic dna methylation; methylenetetrahydrofolate-reductase gene; folic-acid supplementation; scale prospective cohort; one-carbon metabolism; colon-cancer; microsatellite instability; folate-deficiency; common mutation; risk-factor
AB Dietary methyl donors might influence DNA methylation during carcinogenesis of colorectal cancer (CRC). Among 609 CRC cases and 1,663 subcohort members of the Netherlands Cohort Study on diet and cancer (n = 120,852), we estimated CRC risk according to methyl donor intake across genotypes of folate metabolizing enzymes and methyltransferases. Although diet-gene interactions were not statistically significant, methionine intake was inversely associated with CRC among subjects having both common rs2424913 and rs406193 DNMT3B C > T genotypes (highest versus lowest tertile: RR = 0.44; p (trend) = 0.05). Likewise, vitamin B2 was modestly inversely associated among individuals with the MTHFR c.665CC (rs1801133) genotype (RR = 0.66; p (trend) = 0.08), but with a significant reduced risk when a parts per thousand currency sign 1 rare allele occurred in the combination of folate metabolizing enzymes MTHFR, MTRR and MTR (RR = 0.30; p (trend) = 0.005). Folate or vitamin B6 were neither inversely associated with CRC nor was methyl donor intake associated with the CpG island methylator phenotype (CIMP). Despite the absence of heterogeneity across genotypes, might an effect of methyl donors on CRC be more pronounced among individuals carrying common variants of folate metabolizing enzymes or DNA methyltransferases. Combining genotypes may assist to reveal diet associations with CRC, possibly because rare variants of related genes may collectively affect specific metabolic pathways or enzymatic functions.
C1 [de Vogel, Stefan] Univ Bergen, Inst Publ Hlth & Primary Hlth Care, N-5020 Bergen, Norway.
   [van den Brandt, Piet A.; Weijenberg, Matty P.] Maastricht Univ, GROW Sch Oncol & Dev Biol, Dept Epidemiol, Maastricht, Netherlands.
   [Wouters, Kim A. D.; de Goeij, Anton F. P. M.; de Bruine, Adriaan P.; van Engeland, Manon] Maastricht Univ, GROW Sch Oncol & Dev Biol, Dept Pathol, Maastricht, Netherlands.
   [Gottschalk, Ralph W. H.; van Schooten, Frederik J.] Maastricht Univ, Nutr & Toxicol Res Inst Maastricht NUTRIM, Dept Hlth Risk Anal & Toxicol, Maastricht, Netherlands.
   [Goldbohm, R. Alexandra] TNO Qual Life, Dept Prevent & Hlth, Leiden, Netherlands.
C3 University of Bergen; Maastricht University; Maastricht University; Maastricht University; Netherlands Organization Applied Science Research
RP de Vogel, S (corresponding author), Univ Bergen, Inst Publ Hlth & Primary Hlth Care, N-5020 Bergen, Norway.
EM Stefan.Vogel@isf.uib.no
FU Dutch Cancer Society [UM2004-3171, UM99-1980]
CR Casparie M, 2007, CELL ONCOL, V29, P19
   Curtin K, 2007, CARCINOGENESIS, V28, P1672, DOI 10.1093/carcin/bgm089
   de Vogel S, 2008, CARCINOGENESIS, V29, P1765, DOI 10.1093/carcin/bgn074
   de Vogel S, 2009, CANCER EPIDEM BIOMAR, V18, P3086, DOI 10.1158/1055-9965.EPI-09-0289
   DEVOGEL S, 2009, CANC EPIDEM IN PRESS, V0, P0
   Figueiredo JC, 2008, CANCER EPIDEM BIOMAR, V17, P2136, DOI 10.1158/1055-9965.EPI-07-2895
   Friso S, 2002, P NATL ACAD SCI USA, V99, P5606, DOI 10.1073/pnas.062066299
   FROSST P, 1995, NAT GENET, V10, P111, DOI 10.1038/ng0595-111
   GOLDBOHM RA, 1995, EUR J CLIN NUTR, V49, P420
   GOLDBOHM RA, 1994, EUR J CLIN NUTR, V48, P253
   Hazra A, 2010, CANCER CAUSE CONTROL, V21, P331, DOI 10.1007/s10552-009-9464-2
   Herman JG, 2003, NEW ENGL J MED, V349, P2042, DOI 10.1056/NEJMra023075
   Herman JG, 1996, P NATL ACAD SCI USA, V93, P9821, DOI 10.1073/pnas.93.18.9821
   Jung AY, 2008, CANCER EPIDEM BIOMAR, V17, P330, DOI 10.1158/1055-9965.EPI-07-2608
   Kawakami K, 2003, CLIN CANCER RES, V9, P5860
   Kim YI, 2004, CANCER EPIDEM BIOMAR, V13, P511
   Kim YI, 2005, J NUTR, V135, P2703, DOI 10.1093/jn/135.11.2703
   Kim YI, 2007, MOL NUTR FOOD RES, V51, P267, DOI 10.1002/mnfr.200600191
   Knaapen AM, 2004, CLIN CHEM, V50, P1664, DOI 10.1373/clinchem.2004.034058
   Konings EJM, 2001, AM J CLIN NUTR, V73, P765
   Konings EJM, 1999, J AOAC INT, V82, P119
   LIN DY, 1989, J AM STAT ASSOC, V84, P1074, DOI 10.2307/2290085
   Linhart HG, 2007, GENE DEV, V21, P3110, DOI 10.1101/gad.1594007
   Linhart HG, 2009, GASTROENTEROLOGY, V136, P227, DOI 10.1053/j.gastro.2008.10.016
   Mokarram P, 2008, WORLD J GASTROENTERO, V14, P3662, DOI 10.3748/wjg.14.3662
   Nevo Table, 1986, DUTCH FOOD COMP TABL, V0, P0
   Nosho K, 2009, CLIN CANCER RES, V15, P3663, DOI 10.1158/1078-0432.CCR-08-2383
   Ogino S, 2008, INT J CANCER, V122, P2767, DOI 10.1002/ijc.23470
   Oyama K, 2004, ANTICANCER RES, V24, P649
   Pufulete M, 2005, GUT, V54, P648, DOI 10.1136/gut.2004.054718
   Pufulete M, 2005, BRIT J CANCER, V92, P838, DOI 10.1038/sj.bjc.6602439
   Schernhammer ES, 2010, GUT, V59, P794, DOI 10.1136/gut.2009.183707
   SCHOENFELD D, 1982, BIOMETRIKA, V69, P239, DOI 10.1093/biomet/69.1.239
   Shen HB, 2002, CANCER RES, V62, P4992
   Singal R, 2005, ONCOL REP, V14, P569
   Slattery ML, 2007, INT J CANCER, V120, P656, DOI 10.1002/ijc.22342
   Stern LL, 2000, CANCER EPIDEM BIOMAR, V9, P849
   Suraweera N, 2002, GASTROENTEROLOGY, V123, P1804, DOI 10.1053/gast.2002.37070
   Ulrich CM, 2005, J NUTR, V135, P2698, DOI 10.1093/jn/135.11.2698
   van den Donk M, 2007, J NUTR, V137, P2114, DOI 10.1093/jn/137.9.2114
   van der Put NMJ, 1998, AM J HUM GENET, V62, P1044, DOI 10.1086/301825
   van Engeland M, 2003, CANCER RES, V63, P3133
   VANDENBRANDT PA, 1990, INT J EPIDEMIOL, V19, P553
   VANDENBRANDT PA, 1990, J CLIN EPIDEMIOL, V43, P285, DOI 10.1016/0895-4356(90)90009-E
   Wang L, 2004, INT J ONCOL, V25, P993
   Weisenberger DJ, 2006, NAT GENET, V38, P787, DOI 10.1038/ng1834
   WILLETT W, 1986, AM J EPIDEMIOL, V124, P17, DOI 10.1093/oxfordjournals.aje.a114366
NR 47
TC 29
Z9 30
U1 0
U2 5
PU SPRINGER
PI DORDRECHT
PA VAN GODEWIJCKSTRAAT 30, 3311 GZ DORDRECHT, NETHERLANDS
SN 0957-5243
EI 
J9 CANCER CAUSE CONTROL
JI Cancer Causes Control
PD JAN 15
PY 2011
VL 22
IS 1
BP 1
EP 12
DI 10.1007/s10552-010-9659-6
PG 12
WC Oncology; Public, Environmental & Occupational Health
SC Oncology; Public, Environmental & Occupational Health
GA 695HH
UT WOS:000285360700001
PM 20960050
DA 2025-02-23
ER

PT J
AU Sander, A
   Linseisen, J
   Rohrmann, S
AF Sander, Anja
   Linseisen, Jakob
   Rohrmann, Sabine
TI Intake of heterocyclic aromatic amines and the risk of prostate cancer in the EPIC-Heidelberg cohort
SO CANCER CAUSES & CONTROL
LA English
DT Article
DE Heterocyclic aromatic amines; Prostate cancer; Cohort study
ID meat mutagens; cooked foods; nutrition; carcinogenicity; exposure; breast; red; rat
AB Heterocyclic amines (HCA) are positively associated with prostate cancer risk in animal models. Because of mostly inconsistent results of epidemiological studies, we examined the association between intake of HCA and prostate cancer risk. In the EPIC-Heidelberg cohort, detailed information on diet, anthropometry, and lifestyle was assessed between 1994 and 1998. Dietary HCA intake was estimated using information on meat consumption, cooking methods, and preferred degree of browning. During 104,195 person-years of follow-up, 337 incident cases of prostate cancer (123 advanced cases) were identified among 9,578 men with valid dietary information. Multivariate Cox proportional hazards regression was used to examine the association between intake of 2-amino-1-methyl-6-phenylimidazo[4,5-b]pyridine (PhIP), 2-amino-3,8-dimethylimidazo[4,5-f]quinoxaline (MeIQx), and 2-amino-3,4,8-dimethylimidazo[4,5-f]quinoxaline (DiMeIQx) and prostate cancer. Men in the highest quartiles of PhIP, MeIQx, and DiMeIQx intake, respectively, had no increased risk of prostate cancer compared with men in the lowest quartiles (HR = 0.89, 95% CI 0.66-1.22 [PhIP]; 1.06, 0.77-1.45 [MeIQx]; 0.98, 0.72-1.34 [DiMeIQx]). There were no associations between HCA intake and advanced prostate cancer or between high consumption of strongly browned meat and prostate cancer. Our data do not support the hypothesis that HCA intake as consumed in a regular diet is a risk factor for prostate cancer.
C1 [Rohrmann, Sabine] Univ Zurich, Inst Social & Prevent Med, CH-8001 Zurich, Switzerland.
   [Sander, Anja; Linseisen, Jakob; Rohrmann, Sabine] German Canc Res Ctr, Div Canc Epidemiol, D-6900 Heidelberg, Germany.
   [Sander, Anja] Univ Bremen, Dept Math, Bremen, Germany.
   [Linseisen, Jakob] Helmholtz Ctr Munich, Inst Epidemiol, Munich, Germany.
C3 University of Zurich; Helmholtz Association; German Cancer Research Center (DKFZ); University of Bremen; Helmholtz Association; Helmholtz-Center Munich - German Research Center for Environmental Health
RP Rohrmann, S (corresponding author), Univ Zurich, Inst Social & Prevent Med, Hirschengraben 84, CH-8001 Zurich, Switzerland.
EM sabine.rohrmann@ifspm.uzh.ch
FU Kurt-Eberhard-Bode-Foundation; Network of Excellence of the European Commission [513943]
CR Allen NE, 2008, BRIT J CANCER, V98, P1574, DOI 10.1038/sj.bjc.6604331
   Archer CL, 2000, CANCER LETT, V155, P55, DOI 10.1016/S0304-3835(00)00413-4
   Bergmann MM, 1999, ANN NUTR METAB, V43, P225, DOI 10.1159/000012789
   Bohlscheid Thomas S, 1997, INT J EPIDEMIOL, V26, P59
   Cross AJ, 2005, CANCER RES, V65, P11779, DOI 10.1158/0008-5472.CAN-05-2191
   Cross AJ, 2007, PLOS MED, V4, P1973, DOI 10.1371/journal.pmed.0040325
   Felton JS, 2007, MUTAT RES-FUND MOL M, V616, P90, DOI 10.1016/j.mrfmmm.2006.11.010
   Kobayashi M, 2007, MUTAT RES-GEN TOX EN, V630, P14, DOI 10.1016/j.mrgentox.2007.02.003
   Koutros S, 2008, CANCER EPIDEM BIOMAR, V17, P80, DOI 10.1158/1055-9965.EPI-07-0392
   Koutros S, 2009, CANCER RES, V69, P1877, DOI 10.1158/0008-5472.CAN-08-2447
   Michaud DS, 2001, CANCER CAUSE CONTROL, V12, P557, DOI 10.1023/A:1011256201044
   Nakai Y, 2007, CANCER RES, V67, P1378, DOI 10.1158/0008-5472.CAN-06-1336
   Norrish AE, 1999, JNCI-J NATL CANCER I, V91, P2038, DOI 10.1093/jnci/91.23.2038
   Riboli E, 2001, J NUTR, V131, P170S, DOI 10.1093/jn/131.1.170S
   Rohrmann S, 2007, BRIT J NUTR, V98, P1112, DOI 10.1017/S000711450778145X
   Rohrmann S, 2007, CANCER CAUSE CONTROL, V18, P41, DOI 10.1007/s10552-006-0082-y
   Rohrmann S, 2009, AM J CLIN NUTR, V89, P1418, DOI 10.3945/ajcn.2008.26658
   Shirai T, 1997, CANCER RES, V57, P195
   Sinha R, 2002, MUTAT RES-FUND MOL M, V506, P197, DOI 10.1016/S0027-5107(02)00166-5
   Sinha R, 2000, JNCI-J NATL CANCER I, V92, P1352, DOI 10.1093/jnci/92.16.1352
   Sinha R, 2009, AM J EPIDEMIOL, V170, P1165, DOI 10.1093/aje/kwp280
   Skog K, 2002, FOOD CHEM TOXICOL, V40, P1197, DOI 10.1016/S0278-6915(02)00052-2
   Tappel A, 2007, MED HYPOTHESES, V68, P562, DOI 10.1016/j.mehy.2006.08.025
   Zheng W, 2009, NUTR CANCER, V61, P437, DOI 10.1080/01635580802710741
NR 24
TC 38
Z9 41
U1 0
U2 14
PU SPRINGER
PI DORDRECHT
PA VAN GODEWIJCKSTRAAT 30, 3311 GZ DORDRECHT, NETHERLANDS
SN 0957-5243
EI 1573-7225
J9 CANCER CAUSE CONTROL
JI Cancer Causes Control
PD JAN 15
PY 2011
VL 22
IS 1
BP 109
EP 114
DI 10.1007/s10552-010-9680-9
PG 6
WC Oncology; Public, Environmental & Occupational Health
SC Oncology; Public, Environmental & Occupational Health
GA 695HH
UT WOS:000285360700012
PM 21103922
DA 2025-02-23
ER

PT J
AU Gu, JW
   Young, E
   Patterson, SG
   Makey, KL
   Wells, J
   Huang, M
   Tucker, KB
   Miele, L
AF Gu, Jian-Wei
   Young, Emily
   Patterson, Sharla G.
   Makey, Kristina L.
   Wells, Jeremy
   Huang, Min
   Tucker, Kevan B.
   Miele, Lucio
TI Postmenopausal obesity promotes tumor angiogenesis and breast cancer progression in mice
SO CANCER BIOLOGY & THERAPY
LA English
DT Article
DE postmenopausal obesity; breast cancer; vascular endothelial growth factor (VEGF); adipose tissue; visceral fat; subcutaneous fat; mice
ID body-mass index; metabolic syndrome; vegf expression; adipose-tissue; female mice; women; risk; growth; vasculature; melanoma
AB Obese postmenopausal women have a 50% higher risk of breast cancer than non-obese women. There is not an animal model that mimics postmenopausal obesity related to breast cancer progression. Using age-relevant C57BL/6 mice, this study determined whether postmenopausal obesity increases VEGF expression, tumor angiogenesis and breast tumor growth. Ovariectomy (OVX) was performed in 12 sixty week-old female mice, then followed by a low-fat (5%, LF, n = 6) or a high-fat (60%, HF, n = 6) diet for 12 weeks. In the eighth week of the dietary program, 10(6) E0771 (mouse breast cancer) cells were injected in the left fourth mammary gland. Tumor size was monitored for 4 weeks. Body weights were monitored weekly. At the end of the experiment, blood samples, visceral fat and tumors were collected for measuring VEGF expression using ELISA and intratumoral microvessel density (IMD) using CD31 immunochemistry. Body weight was significantly increased in OVX/HF mice, compared to OVX/LF group (55.3 +/- 1.7 vs. 41.5 +/- 1.5 g; p < 0.01). There was a two-fold increase in the ratio of visceral fat/BW in OVX/HF mice, compared to those in OVX/LF group (0.062 +/- 0.005 vs. 0.032 +/- 0.003; p < 0.01). Postmenopausal obesity significantly increased breast tumor weight over the control (4.62 +/- 0.63 vs. 1.98 +/- 0.27 g; p < 0.01) and IMD (173 +/- 3.7 vs. 139 +/- 4.3 IM#/mm(2); p < 0.01). Tumor VEGF levels were higher in OVX/HF mice, compared to OVX/LF group (73.3 +/- 3.8 vs. 49.5 +/- 4.3 pg/mg protein; p < 0.01). Plasma VEGF levels (69 +/- 7.1 vs. 48 +/- 3.5 pg/ml) and visceral fat VEGF levels (424.4 +/- 39.5 vs. 208.5 +/- 22.4 pg/mg protein) were significantly increased in OVX/HF mice, compared to OVX/LF group, respectively (n = 6; p < 0.01). Interestingly, adipose tissue primary culture showed that subcutaneous fat released more VEGF, compared to visceral fat (6.77 +/- 1.14 vs. 0.94 +/- 0.16 pg/mg tissue; n = 6; p < 0.01). These findings support the hypothesis that postmenopausal obesity promotes tumor angiogenesis and breast cancer progression, possibly through increased adipose tissue mass and adipokines such as VEGF that could systemically and locally affect breast cancer progression.
C1 [Gu, Jian-Wei; Patterson, Sharla G.; Miele, Lucio] Univ Mississippi, Med Ctr, Inst Canc, Jackson, MS 39216 USA.
   [Gu, Jian-Wei; Young, Emily; Makey, Kristina L.; Wells, Jeremy; Huang, Min; Tucker, Kevan B.] Univ Mississippi, Med Ctr, Dept Physiol & Biophys, Jackson, MS 39216 USA.
   [Patterson, Sharla G.] Univ Mississippi, Med Ctr, Dept Surg, Jackson, MS 39216 USA.
C3 University of Mississippi Medical Center; University of Mississippi; University of Mississippi; University of Mississippi Medical Center; University of Mississippi; University of Mississippi Medical Center
RP Gu, JW (corresponding author), Univ Mississippi, Med Ctr, Inst Canc, Jackson, MS 39216 USA.
EM jgu@umc.edu
FU National Institute on Alcohol Abuse and Alcoholism [AA-013821]; National Heart, Lung and Blood Institute [HL-51971]
CR Bastard JP, 2006, EUR CYTOKINE NETW, V17, P4
   Brandon EL, 2009, CANCER BIOL THER, V8, P1871, DOI 10.4161/cbt.8.19.9650
   Carmichael AR, 2004, BREAST, V13, P85, DOI 10.1016/j.breast.2003.03.001
   Carpenter CL, 2003, INT J CANCER, V106, P96, DOI 10.1002/ijc.11186
   Ferrara N, 2003, NAT MED, V9, P669, DOI 10.1038/nm0603-669
   FOLKMAN J, 1994, J CLIN ONCOL, V12, P441, DOI 10.1200/JCO.1994.12.3.441
   Furukawa S, 2004, J CLIN INVEST, V114, P1752, DOI 10.1172/JCI20042162S
   GOODWIN PJ, 1995, PSYCHOSOMATIC OBSTETRICS AND GYNAECOLOGY, V0, P491
   Gu JW, 2009, CANCER BIOL THER, V8, P514, DOI 10.4161/cbt.8.6.7689
   Hamdy O, 2006, CURR DIABETES REV, V2, P367, DOI 10.2174/1573399810602040367
   Harvie M, 2003, OBES REV, V4, P157, DOI 10.1046/j.1467-789X.2003.00108.x
   Hong J, 2009, NUTR J, V8, P0, DOI 10.1186/1475-2891-8-11
   Key TJ, 2003, J NATL CANCER I, V95, P1218, DOI 10.1093/jnci/djg022
   Pan SY, 2004, AM J EPIDEMIOL, V159, P259, DOI 10.1093/aje/kwh041
   PATHAK DR, 1992, AM J EPIDEMIOL, V135, P153, DOI 10.1093/oxfordjournals.aje.a116268
   Peacock SL, 1999, AM J EPIDEMIOL, V149, P339, DOI 10.1093/oxfordjournals.aje.a009818
   Purohit A, 2002, STEROIDS, V67, P979, DOI 10.1016/S0039-128X(02)00046-6
   Ray A, 2007, CANCER LETT, V253, P291, DOI 10.1016/j.canlet.2007.02.005
   Reeves GK, 2007, BRIT MED J, V335, P1134, DOI 10.1136/bmj.39367.495995.AE
   Rupnick MA, 2002, P NATL ACAD SCI USA, V99, P10730, DOI 10.1073/pnas.162349799
   Silha JV, 2005, INT J OBESITY, V29, P1308, DOI 10.1038/sj.ijo.0802987
   Stephenson GD, 2003, NUTR CANCER, V45, P1, DOI 10.1207/S15327914NC4501_1
   Sweeney C, 2004, AM J EPIDEMIOL, V160, P868, DOI 10.1093/aje/kwh276
   Tan W, 2007, CANCER BIOL THER, V6, P1211
   TCHEMOF A, 2007, NUTR REV, V65, P24
   Trentham-Dietz A, 2000, CANCER CAUSE CONTROL, V11, P533, DOI 10.1023/A:1008961931534
   Vona-Davis L, 2009, CYTOKINE GROWTH F R, V20, P193, DOI 10.1016/j.cytogfr.2009.05.007
   Wajchenberg BL, 2000, ENDOCR REV, V21, P697, DOI 10.1210/er.21.6.697
   Weiderpass E, 2004, CANCER EPIDEM BIOMAR, V13, P1121
   Weiss R, 2007, EUR J ENDOCRINOL, V157, P39
   Young E, 2010, CANCER BIOL THER, V10, P703, DOI 10.4161/cbt.10.7.12904
   Yun Z, 2002, DEV CELL, V2, P331, DOI 10.1016/S1534-5807(02)00131-4
NR 32
TC 47
Z9 56
U1 0
U2 5
PU LANDES BIOSCIENCE
PI AUSTIN
PA 1806 RIO GRANDE ST, AUSTIN, TX 78702 USA
SN 1538-4047
EI 
J9 CANCER BIOL THER
JI Cancer Biol. Ther.
PD MAY 15
PY 2011
VL 11
IS 10
BP 910
EP 917
DI 10.4161/cbt.11.10.15473
PG 8
WC Oncology
SC Oncology
GA 764EX
UT WOS:000290612900007
PM 21451264
DA 2025-02-23
ER

PT J
AU Epplein, M
   Signorello, LB
   Zheng, W
   Cai, QY
   Hargreaves, MK
   Michel, A
   Pawlita, M
   Fowke, JH
   Correa, P
   Blot, WJ
AF Epplein, Meira
   Signorello, Lisa B.
   Zheng, Wei
   Cai, Qiuyin
   Hargreaves, Margaret K.
   Michel, Angelika
   Pawlita, Michael
   Fowke, Jay H.
   Correa, Pelayo
   Blot, William J.
TI <i>Helicobacter pylori</i> Prevalence and Circulating Micronutrient Levels in a Low-Income United States Population
SO CANCER PREVENTION RESEARCH
LA English
DT Article
ID southern community cohort; food frequency questionnaire; gastric-cancer; carotene concentrations; alpha-tocopherol; randomized-trial; infection; risk; plasma; supplementation
AB High prevalence of Helicobacter pylori (H. pylori), the leading cause of gastric cancer, and low levels of micronutrients have been observed in many developing countries, and the question remains as to the whether an association between the 2 exists. The present study seeks to further our understanding of this potential connection in the Southern Community Cohort Study, representing a low-income population in the United States. Blood levels of antibodies to H. pylori proteins were assessed by multiplex serology for a sample of 310 African American and white participants, ages 40 to 79 years. Blood collected at baseline was also assayed for levels of carotenoids, tocopherols, retinol, and folate. Multivariate linear regression was used to calculate least-squares mean micronutrient levels within groups defined by H. pylori status. The mean serum levels of all micronutrients assayed were lower among H. pylori+ individuals than H. pylori- individuals, significantly for beta-carotene, folate, and retinol (decreases of 27.6%, 18.6%, and 9.7%, respectively). Individuals who were seropositive to the virulent CagA+ H. pylori strains had even lower mean levels of micronutrients, particularly beta-carotene, folate, total carotenoids, and retinol (decreases of 38.9%, 19.1%, 17.0%, and 11.7%, respectively, compared with H. pylori- individuals). However, dietary micronutrient levels as derived from a food frequency questionnaire did not vary between groups defined by H. pylori status. These results provide support for the hypothesis that H. pylori infection impairs nutrient absorption and suggest a need for future studies to explore the role of H. pylori infection on nutrition and gastric cancer risk in this high-risk population. Cancer Prev Res; 4(6); 871-8. (C) 2011 AACR.
C1 [Epplein, Meira; Signorello, Lisa B.; Zheng, Wei; Cai, Qiuyin; Fowke, Jay H.; Blot, William J.] Vanderbilt Univ, Div Epidemiol, Dept Med, Vanderbilt Epidemiol Ctr,Sch Med, Nashville, TN 37203 USA.
   Vanderbilt Univ, Sch Med, Vanderbilt Ingram Canc Ctr, Nashville, TN 37203 USA.
   [Hargreaves, Margaret K.] Meharry Med Coll, Dept Internal Med, Nashville, TN 37208 USA.
   [Signorello, Lisa B.; Blot, William J.] Int Epidemiol Inst, Rockville, MD USA.
   [Michel, Angelika; Pawlita, Michael] German Canc Res Ctr DFKZ, Div Genome Modificat & Carcinogenesis, Infect & Canc Program, Heidelberg, Germany.
C3 Vanderbilt University; Vanderbilt University; Meharry Medical College; Helmholtz Association; German Cancer Research Center (DKFZ)
RP Epplein, M (corresponding author), Vanderbilt Univ, Div Epidemiol, Dept Med, Vanderbilt Epidemiol Ctr,Sch Med, 2525 W End Ave,Suite 600, Nashville, TN 37203 USA.
EM meira.epplein@vanderbilt.edu
FU National Cancer Institute [R01 CA092447, P30 CA68485]; American Cancer Society [ACS-IRG-58-009-50]
CR Akcam M, 2007, DIGEST DIS SCI, V52, P405, DOI 10.1007/s10620-006-9422-8
   Akçam M, 2010, INDIAN PEDIATR, V47, P119, DOI 10.1007/s13312-010-0017-2
   Akyön Y, 2002, CLIN MICROBIOL INFEC, V8, P438, DOI 10.1046/j.1469-0691.2002.00426.x
   Anderson WF, 2010, JAMA-J AM MED ASSOC, V303, P1723, DOI 10.1001/jama.2010.496
   Annibale B, 2002, DIGEST LIVER DIS, V34, PS72, DOI 10.1016/S1590-8658(02)80170-0
   Azevedo NF, 2009, HELICOBACTER, V14, P1, DOI 10.1111/j.1523-5378.2009.00703.x
   BLOT WJ, 1993, JNCI-J NATL CANCER I, V85, P1483, DOI 10.1093/jnci/85.18.1483
   Buchowski MS, 2003, CELL MOL BIOL, V49, P1295
   Correa P, 2000, JNCI-J NATL CANCER I, V92, P1881, DOI 10.1093/jnci/92.23.1881
   EPPLEIN M, 2011, CANC EPIDEMIOL 0225, V0, P0
   Everhart JE, 2000, J INFECT DIS, V181, P1359, DOI 10.1086/315384
   FERLAY J, 2004, DMGLOBOCAN 2002 CANC, V0, P0
   Horner M, 2009, SEER CANC STAT REV 1, V0, P0
   Jang SH, 2009, J PHYSIOL PHARMACOL, V60, P131
   Jenab M, 2006, BRIT J CANCER, V95, P406, DOI 10.1038/sj.bjc.6603266
   Michel A, 2009, HELICOBACTER, V14, P525, DOI 10.1111/j.1523-5378.2009.00723.x
   Ozturk Y, 2003, J PEDIATR GASTR NUTR, V36, P502, DOI 10.1097/00005176-200304000-00018
   Persson C, 2008, CARCINOGENESIS, V29, P1042, DOI 10.1093/carcin/bgn072
   Plummer M, 2007, JNCI-J NATL CANCER I, V99, P137, DOI 10.1093/jnci/djk017
   Salgueiro J, 2004, ALIMENT PHARM THER, V20, P1029, DOI 10.1111/j.1365-2036.2004.02265.x
   Sanderson MJ, 1997, AM J CLIN NUTR, V65, P101, DOI 10.1093/ajcn/65.1.101
   Signorello LB, 2005, J NATL MED ASSOC, V97, P972
   Signorello LB, 2010, AM J EPIDEMIOL, V171, P488, DOI 10.1093/aje/kwp402
   Suerbaum S, 2002, NEW ENGL J MED, V347, P1175, DOI 10.1056/NEJMra020542
   Waterboer T, 2006, J IMMUNOL METHODS, V309, P200, DOI 10.1016/j.jim.2005.11.008
   Waterboer T, 2005, CLIN CHEM, V51, P1845, DOI 10.1373/clinchem.2005.052381
   World Cancer Research Fund / American Institute for Cancer research, 2007, FOOD, V0, Physical Activity
   Yuan JM, 2004, CANCER EPIDEM BIOMAR, V13, P1772
   Zhang ZW, 2000, EUR J GASTROEN HEPAT, V12, P497, DOI 10.1097/00042737-200012050-00004
NR 29
TC 16
Z9 18
U1 0
U2 4
PU AMER ASSOC CANCER RESEARCH
PI PHILADELPHIA
PA 615 CHESTNUT ST, 17TH FLOOR, PHILADELPHIA, PA 19106-4404 USA
SN 1940-6207
EI 
J9 CANCER PREV RES
JI Cancer Prev. Res.
PD JUN 15
PY 2011
VL 4
IS 6
BP 871
EP 878
DI 10.1158/1940-6207.CAPR-10-0398
PG 8
WC Oncology
SC Oncology
GA 771ZR
UT WOS:000291199700012
PM 21436385
DA 2025-02-23
ER

PT J
AU Hu, FL
   Jiang, CX
   Wang, YB
   Zhang, WC
   Lin, CQ
   Wang, F
   Li, DD
   Sun, DJ
   Wang, T
   Pang, D
   Zhao, YS
AF Hu Fulan
   Jiang Changxing
   Wang Yi Baina
   Zhang Wencui
   Lin Chunqing
   Wang Fan
   Li Dandan
   Sun Dianjun
   Wang Tong
   Pang Da
   Zhao Yashuang
TI Retinol, vitamins A, C, and E and breast cancer risk: a meta-analysis and meta-regression
SO CANCER CAUSES & CONTROL
LA English
DT Article
DE Retinol; Vitamin A; Vitamin C; Vitamin E; Breast cancer; Meta-analysis
ID beta-carotene; dietary carotenoids; supplement use; womens health; micronutrients; vegetables; fruits; epidemiology; consumption; disease
AB Objective To comprehensively summarize the associations between retinol, vitamins A, C, and E and breast cancer, and quantitatively estimate their dose-response relationships. Methods We searched PubMed, Embase, and Cochrane databases (from January 1982 to 15 March 2011) and the references of the relevant articles in English with sufficient information to estimate relative risk or odds ratio and the 95% confidence intervals, and comparable categories of vitamins. Two reviewers independently extracted data using a standardized form, with any discrepancy adjudicated by the third reviewer. Results Overall, 51 studies met the inclusion criteria. Comparing the highest with the lowest intake, total vitamin A intake reduced the breast cancer risk by 17% (pooled OR = 0.83, 95% CI: 0.78-0.88). Further subgroup analysis based on study design did not change the significant reduction. Although the dietary vitamin A, dietary vitamin E, and total vitamin E intake all reduced breast cancer risk significantly when data from all studies were pooled, the results became nonsignificant when data from cohort studies were pooled. The significant association between total retinol intake and breast cancer in all studies became nonsignificant in case-control studies but remain significant in cohort studies. No significant dose-response relationship was observed in the higher intake of these vitamins with reduced breast cancer risk. Conclusions Our results indicate that both the total intake of vitamin A and retinol could reduce breast cancer risk. However, associations between other vitamins and breast cancer seem to be limited.
C1 [Hu Fulan; Wang Yi Baina; Zhang Wencui; Lin Chunqing; Wang Fan; Li Dandan; Zhao Yashuang] Harbin Med Univ, Dept Epidemiol, Coll Publ Hlth, Harbin, Heilongjiang, Peoples R China.
   [Jiang Changxing; Sun Dianjun; Wang Tong] Harbin Med Univ, Ctr Endem Dis Control, Harbin, Heilongjiang, Peoples R China.
   [Pang Da] Harbin Med Univ, Dept Breast Surg, Affiliated Clin Hosp 3, Harbin, Heilongjiang, Peoples R China.
C3 Harbin Medical University; Harbin Medical University; Harbin Medical University
RP Zhao, YS (corresponding author), Harbin Med Univ, Dept Epidemiol, Coll Publ Hlth, 157 Baojian St, Harbin, Heilongjiang, Peoples R China.
EM pangdasir@163.com; zhao_yashuang@263.net
CR Adzersen KH, 2003, NUTR CANCER, V46, P131, DOI 10.1207/S15327914NC4602_05
   Aggarwal BB, 2010, BIOCHEM PHARMACOL, V80, P1613, DOI 10.1016/j.bcp.2010.07.043
   AlFaris E, 2007, ANN SAUDI MED, V27, P54
   Altucci L, 2001, NAT REV CANCER, V1, P181, DOI 10.1038/35106036
   ARMSTRONG B, 1975, INT J CANCER, V15, P617, DOI 10.1002/ijc.2910150411
   BEGG CB, 1994, BIOMETRICS, V50, P1088, DOI 10.2307/2533446
   BERLIN JA, 1993, EPIDEMIOLOGY, V4, P218, DOI 10.1097/00001648-199305000-00005
   Bohlke K, 1999, BRIT J CANCER, V79, P23, DOI 10.1038/sj.bjc.6690006
   Bonilla-Fernández P, 2003, NUTR CANCER, V45, P148, DOI 10.1207/S15327914NC4502_02
   BUELL P, 1973, J NATL CANCER I, V51, P1479, DOI 10.1093/jnci/51.5.1479
   Challier B, 1998, EUR J EPIDEMIOL, V14, P737, DOI 10.1023/A:1007512825851
   Chene G, 1996, AM J EPIDEMIOL, V144, P610
   Cho EY, 2003, CANCER EPIDEM BIOMAR, V12, P713
   Cui Y, 2008, AM J CLIN NUTR, V87, P1009, DOI 10.1093/ajcn/87.4.1009
   Do MH, 2003, J KOREAN MED SCI, V18, P534, DOI 10.3346/jkms.2003.18.4.534
   Dorjgochoo T, 2008, BREAST CANCER RES TR, V111, P269, DOI 10.1007/s10549-007-9772-8
   Egger M, 1997, BMJ-BRIT MED J, V315, P629, DOI 10.1136/bmj.315.7109.629
   Freudenheim JL, 1996, JNCI-J NATL CANCER I, V88, P340, DOI 10.1093/jnci/88.6.340
   Gandini S, 2000, EUR J CANCER, V36, P636, DOI 10.1016/S0959-8049(00)00022-8
   Gaudet MM, 2004, CANCER EPIDEM BIOMAR, V13, P1485
   GOWER JD, 1988, FREE RADICAL BIO MED, V5, P95, DOI 10.1016/0891-5849(88)90035-4
   GRAHAM S, 1982, AM J EPIDEMIOL, V116, P68, DOI 10.1093/oxfordjournals.aje.a113403
   GRAHAM S, 1992, AM J EPIDEMIOL, V136, P1327, DOI 10.1093/oxfordjournals.aje.a116445
   GRAHAM S, 1991, AM J EPIDEMIOL, V134, P552, DOI 10.1093/oxfordjournals.aje.a116129
   Higgins JPT, 2003, BMJ-BRIT MED J, V327, P557, DOI 10.1136/bmj.327.7414.557
   HOWE GR, 1990, JNCI-J NATL CANCER I, V82, P561, DOI 10.1093/jnci/82.7.561
   HUNTER DJ, 1993, NEW ENGL J MED, V329, P234, DOI 10.1056/NEJM199307223290403
   ISCOVICH JM, 1989, INT J CANCER, V44, P770, DOI 10.1002/ijc.2910440504
   KATSOUYANNI K, 1988, CANCER-AM CANCER SOC, V61, P181, DOI 10.1002/1097-0142(19880101)61:1<181::AID-CNCR2820610130>3.0.CO;2-J
   KELSEY JL, 1993, EPIDEMIOL REV, V15, P7, DOI 10.1093/oxfordjournals.epirev.a036118
   Kushi LH, 1996, AM J EPIDEMIOL, V144, P165, DOI 10.1093/oxfordjournals.aje.a008904
   La Vecchia C, 1987, NUTR CANCER, V10, P205
   Landa M C, 1994, EUR J CANCER PREV, V3, P313, DOI 10.1097/00008469-199407000-00003
   LEE HP, 1991, LANCET, V337, P1197, DOI 10.1016/0140-6736(91)92867-2
   Lee IM, 2005, JAMA-J AM MED ASSOC, V294, P56, DOI 10.1001/jama.294.1.56
   Lee MM, 2005, CANCER CAUSE CONTROL, V16, P929, DOI 10.1007/s10552-005-4932-9
   LEVI F, 1993, NUTR CANCER, V19, P327, DOI 10.1080/01635589309514263
   Levi F, 2001, INT J CANCER, V91, P260, DOI 10.1002/1097-0215(200002)9999:9999<::AID-IJC1041>3.3.CO;2-R
   Lin J, 2009, JNCI-J NATL CANCER I, V101, P14, DOI 10.1093/jnci/djn438
   LONDON SJ, 1992, CANCER CAUSE CONTROL, V3, P503, DOI 10.1007/BF00052746
   Longnecker MP, 1997, CANCER EPIDEM BIOMAR, V6, P887
   Lonn E, 2005, JAMA-J AM MED ASSOC, V293, P1338, DOI 10.1001/jama.293.11.1338
   Malin AS, 2003, INT J CANCER, V105, P413, DOI 10.1002/ijc.11088
   Männistö S, 1999, J CLIN EPIDEMIOL, V52, P429, DOI 10.1016/S0895-4356(99)00010-4
   MARUBINI E, 1988, CANCER-AM CANCER SOC, V61, P173, DOI 10.1002/1097-0142(19880101)61:1<173::AID-CNCR2820610129>3.0.CO;2-P
   Michels KB, 2001, INT J CANCER, V91, P563, DOI 10.1002/1097-0215(200002)9999:9999<::AID-IJC1079>3.0.CO;2-9
   Mignone LI, 2009, INT J CANCER, V124, P2929, DOI 10.1002/ijc.24334
   Moorman PG, 2001, PUBLIC HEALTH NUTR, V4, P821, DOI 10.1079/PHN2001121
   Nagel G, 2010, BREAST CANCER RES TR, V119, P753, DOI 10.1007/s10549-009-0444-8
   Negri E, 1996, INT J CANCER, V65, P140, DOI 10.1002/(SICI)1097-0215(19960117)65:2<140::AID-IJC3>3.0.CO;2-Z
   Nissen SB, 2003, CANCER CAUSE CONTROL, V14, P695, DOI 10.1023/A:1026377521890
   Potischman N, 1999, INT J CANCER, V82, P315, DOI 10.1002/(SICI)1097-0215(19990730)82:3<315::AID-IJC1>3.0.CO;2-N
   POTISCHMAN N, 1990, AM J CLIN NUTR, V52, P909, DOI 10.1093/ajcn/52.5.909
   Qi X Y, 1994, ASIA PAC J PUBLIC HEALTH, V7, P98
   RICHARDSON S, 1991, INT J CANCER, V48, P1
   ROHAN TE, 1988, AM J EPIDEMIOL, V128, P478, DOI 10.1093/oxfordjournals.aje.a114996
   ROHAN TE, 1993, CANCER CAUSE CONTROL, V4, P29, DOI 10.1007/BF00051711
   Ronco A, 1999, NUTR CANCER, V35, P111, DOI 10.1207/S15327914NC352_3
   Sharhar Suzana, 2008, ASIAN PAC J CANCER PREV, V9, P343
   SHIBATA A, 1992, BRIT J CANCER, V66, P673, DOI 10.1038/bjc.1992.336
   THOMAS DB, 1987, CANCER RES, V47, P5771
   Trock BJ, 2006, JNCI-J NATL CANCER I, V98, P459, DOI 10.1093/jnci/djj102
   Ullah MF, 2011, CANCER CHEMOTH PHARM, V67, P103, DOI 10.1007/s00280-010-1290-4
   Verhoeven DTH, 1997, BRIT J CANCER, V75, P149, DOI 10.1038/bjc.1997.25
   Wang CX, 2009, BREAST CANCER RES TR, V114, P137, DOI 10.1007/s10549-008-9979-3
   ZARIDZE D, 1991, INT J CANCER, V48, P493, DOI 10.1002/ijc.2910480404
   Zhang CX, 2009, INT J CANCER, V125, P181, DOI 10.1002/ijc.24358
   Zhang SM, 1999, JNCI-J NATL CANCER I, V91, P547, DOI 10.1093/jnci/91.6.547
NR 68
TC 54
Z9 63
U1 0
U2 25
PU SPRINGER
PI DORDRECHT
PA VAN GODEWIJCKSTRAAT 30, 3311 GZ DORDRECHT, NETHERLANDS
SN 0957-5243
EI 1573-7225
J9 CANCER CAUSE CONTROL
JI Cancer Causes Control
PD OCT 15
PY 2011
VL 22
IS 10
BP 1383
EP 1396
DI 10.1007/s10552-011-9811-y
PG 14
WC Oncology; Public, Environmental & Occupational Health
SC Oncology; Public, Environmental & Occupational Health
GA 834VJ
UT WOS:000295992000004
PM 21761132
DA 2025-02-23
ER

PT J
AU Song, M
   Lee, KM
   Kang, D
AF Song, Minkyo
   Lee, Kyoung-Mu
   Kang, Daehee
TI Breast Cancer Prevention Based on Gene-Environment Interaction
SO MOLECULAR CARCINOGENESIS
LA English
DT Article
DE breast neoplasms; gene; environment; interaction; prevention
ID asian-american women; s-transferase a1; done meat intake; cigarette-smoking; physical-activity; postmenopausal women; life-style; pooled analysis; epidemiologic evidence; vegetable consumption
AB Breast cancer, the most common cancer in women, results from combined effects of genetic and environmental factors. Although a number of preventive measures have been suggested to reduce the risk of breast cancer, only a few (e. g., regular mammogram, etc.) proved to be efficient preventive modalities. Among many potential reasons, differences in individual susceptibility factors may complicate the efficacy of the intervention. A growing body of evidence shows that the strength of association between various dietary, behavioral (exercise and obesity), and environmental exposures, and breast cancer risk may be modified by individual genetic factors. Preventive strategies against breast cancer will be discussed considering the findings of the gene-environment interaction of breast cancer. These include behavior modification for high-risk subjects (primary prevention), early detection and extensive monitoring of genetically susceptible subjects and noninvasive treatment of early stage cancer cases (secondary prevention), and finally prophylactic and therapeutic intervention to slow the progression of diseases (tertiary prevention). The accumulating evidences of the gene-environment interactions provide a better understanding of the breast cancer development and enable us to adopt individualized preventive strategies for personalized health care. (C) 2010 Wiley-Liss, Inc.
C1 [Song, Minkyo; Lee, Kyoung-Mu; Kang, Daehee] Seoul Natl Univ, Coll Med, Dept Prevent Med, Seoul 110799, South Korea.
   [Lee, Kyoung-Mu] Seoul Natl Univ, Clin Res Inst, Seoul 110799, South Korea.
   [Kang, Daehee] Seoul Natl Univ, Dept Mol Med & Biopharmaceut Sci, Grad Sch Convergence Sci & Technol, Seoul 110799, South Korea.
C3 Seoul National University (SNU); Seoul National University (SNU); Seoul National University (SNU)
RP Kang, D (corresponding author), Seoul Natl Univ, Coll Med, Dept Prevent Med, 28 Yongon Dong, Seoul 110799, South Korea.
FU Ministry of Education, Science and Technology [2009-0087452, R31-2008-000-10103-0]; NRF
CR Ahn J, 2005, AM J EPIDEMIOL, V162, P943, DOI 10.1093/aje/kwi306
   Ahn JY, 2006, CARCINOGENESIS, V27, P1876, DOI 10.1093/carcin/bgl038
   Alberg AJ, 2004, CANCER DETECT PREV, V28, P187, DOI 10.1016/j.cdp.2004.04.001
   Ambrosone CB, 2008, CANCER EPIDEM BIOMAR, V17, P15, DOI 10.1158/1055-9965.EPI-07-0598
   Armstrong K, 2000, NEW ENGL J MED, V342, P564, DOI 10.1056/NEJM200002243420807
   Bray F, 2004, BREAST CANCER RES, V6, P229, DOI 10.1186/bcr932
   Brooks Mai, 2009, V472, V0, PP307, DOI 10.1007/978-1-60327-492-0_13
   Calle EE, 2003, NEW ENGL J MED, V348, P1625, DOI 10.1056/NEJMoa021423
   Choi JY, 2005, CANCER EPIDEM BIOMAR, V14, P1090, DOI 10.1158/1055-9965.EPI-04-0688
   Choi JY, 2003, PHARMACOGENETICS, V13, P67, DOI 10.1097/00008571-200302000-00002
   CLAUS EB, 1994, CANCER, V73, P643, DOI 10.1002/1097-0142(19940201)73:3<643::AID-CNCR2820730323>3.0.CO;2-5
   Coyle Y, 2008, CANCER CAUSE CONTROL, V19, P1021, DOI 10.1007/s10552-008-9186-x
   Coyle Yvonne M, 2009, V472, V0, PP25, DOI 10.1007/978-1-60327-492-0_2
   De Vivo I, 2003, CANCER RES, V63, P5236
   Deapen D, 2002, INT J CANCER, V99, P747, DOI 10.1002/ijc.10415
   Deitz AC, 2000, CANCER EPIDEM BIOMAR, V9, P905
   Duffy MJ, 2006, CLIN CHEM, V52, P345, DOI 10.1373/clinchem.2005.059832
   Egeberg R, 2008, EUR J CANCER PREV, V17, P39, DOI 10.1097/CEJ.0b013e32809b4cdd
   Ericson U, 2009, CANCER EPIDEM BIOMAR, V18, P1101, DOI 10.1158/1055-9965.EPI-08-0401
   Fabian CJ, 2000, JNCI-J NATL CANCER I, V92, P1217, DOI 10.1093/jnci/92.15.1217
   Fornier M, 2002, ONCOLOGY-NY, V16, P1340
   GAIL MH, 1989, JNCI-J NATL CANCER I, V81, P1879, DOI 10.1093/jnci/81.24.1879
   Han JL, 2003, CANCER RES, V63, P8536
   Han JL, 2004, CARCINOGENESIS, V25, P189, DOI 10.1093/carcin/bgh002
   Hankinson SE, 2004, BREAST CANCER RES, V6, P213, DOI 10.1186/bcr921
   He CY, 2009, BREAST CANCER RES TR, V113, P585, DOI 10.1007/s10549-008-9962-z
   Helzlsouer KJ, 1998, J NATL CANCER I, V90, P512, DOI 10.1093/jnci/90.7.512
   Holick CN, 2008, CANCER EPIDEM BIOMAR, V17, P379, DOI 10.1158/1055-9965.EPI-07-0771
   Holmes MD, 2005, JAMA-J AM MED ASSOC, V293, P2479, DOI 10.1001/jama.293.20.2479
   Holmes MD, 2007, INT J CANCER, V120, P2672, DOI 10.1002/ijc.22575
   Hunter DJ, 1997, CARCINOGENESIS, V18, P2127, DOI 10.1093/carcin/18.11.2127
   Huo DZ, 2009, J CLIN ONCOL, V27, P1184, DOI 10.1200/JCO.2008.17.5869
   Johnson KC, 2005, INT J CANCER, V117, P619, DOI 10.1002/ijc.21150
   Kawase T, 2009, INT J CANCER, V125, P1946, DOI 10.1002/ijc.24505
   Kellen E, 2009, BREAST CANCER RES TR, V114, P13, DOI 10.1007/s10549-008-9990-8
   Key TJ, 2001, LANCET ONCOL, V2, P133, DOI 10.1016/S1470-2045(00)00254-0
   Khoury MJ, 2005, AM J EPIDEMIOL, V161, P799, DOI 10.1093/aje/kwi113
   Kim SU, 2004, J BIOCHEM MOL BIOL, V37, P582
   King MC, 2003, SCIENCE, V302, P643, DOI 10.1126/science.1088759
   KING MC, 2003, GENETIC VARIATION GE, V0, P9
   KNEKT P, 1994, INT J CANCER, V59, P756, DOI 10.1002/ijc.2910590608
   Kolonel LN, 2004, NAT REV CANCER, V4, P519, DOI 10.1038/nrc1389
   Kriege M, 2004, NEW ENGL J MED, V351, P427, DOI 10.1056/NEJMoa031759
   Lee KM, 2003, BRIT J CANCER, V88, P675, DOI 10.1038/sj.bjc.6600761
   Li YL, 2009, CARCINOGENESIS, V30, P777, DOI 10.1093/carcin/bgp053
   Lu H, 2005, CANCER RES, V65, P5015, DOI 10.1158/0008-5472.CAN-04-2786
   Maruti SS, 2009, BREAST CANCER RES, V11, P0, DOI 10.1186/bcr2462
   MCCLELLAND RA, 1986, J CLIN ONCOL, V4, P1171, DOI 10.1200/JCO.1986.4.8.1171
   McCullough ML, 2007, BREAST CANCER RES, V9, P0, DOI 10.1186/bcr1642
   McTiernan A, 2004, CANCER RES, V64, P2923, DOI 10.1158/0008-5472.CAN-03-3393
   McTiernan A, 2003, JAMA-J AM MED ASSOC, V290, P1331, DOI 10.1001/jama.290.10.1331
   Mechanic LE, 2006, CARCINOGENESIS, V27, P1377, DOI 10.1093/carcin/bgi330
   Michels KB, 2007, CANCER-AM CANCER SOC, V109, P2712, DOI 10.1002/cncr.22654
   Michels KB, 1996, LANCET, V348, P1542, DOI 10.1016/S0140-6736(96)03102-9
   Modugno F, 2005, INT J CANCER, V116, P984, DOI 10.1002/ijc.21105
   Monninkhof EM, 2007, EPIDEMIOLOGY, V18, P137, DOI 10.1097/01.ede.0000251167.75581.98
   Morabia A, 2002, ENVIRON MOL MUTAGEN, V39, P89, DOI 10.1002/em.10046
   Nagata C, 2006, JPN J CLIN ONCOL, V36, P387, DOI 10.1093/jjco/hyl031
   Olsen A, 2008, EUR J CANCER PREV, V17, P225, DOI 10.1097/CEJ.0b013e3282b6fe1e
   Park SK, 2000, PHARMACOGENETICS, V10, P301, DOI 10.1097/00008571-200006000-00004
   Parkin DM, 2005, CA-CANCER J CLIN, V55, P74, DOI 10.3322/canjclin.55.2.74
   Pezzotti A, 2009, PLOS ONE, V4, P0, DOI 10.1371/journal.pone.0005356
   Pierce JP, 2007, JAMA-J AM MED ASSOC, V298, P289, DOI 10.1001/jama.298.3.289
   Pike MC, 2004, ONCOGENE, V23, P6379, DOI 10.1038/sj.onc.1207899
   Pusztai L, 2004, DRUG RESIST UPDATE, V7, P325, DOI 10.1016/j.drup.2004.10.002
   Rebbeck TR, 2004, J CLIN ONCOL, V22, P1055, DOI 10.1200/JCO.2004.04.188
   Rossner P, 2006, CANCER EPIDEM BIOMAR, V15, P811, DOI 10.1158/1055-9965.EPI-05-0659
   Rothman N, 2001, BBA-REV CANCER, V1471, PC1, DOI 10.1016/S0304-419X(00)00021-4
   Shen J, 2005, CARCINOGENESIS, V26, P2131, DOI 10.1093/carcin/bgi179
   Shen J, 2005, CANCER EPIDEM BIOMAR, V14, P336, DOI 10.1158/1055-9965.EPI-04-0414
   Shen Jing, 2009, V471, V0, PP163, DOI 10.1007/978-1-59745-416-2_8
   SHIMIZU H, 1991, BRIT J CANCER, V63, P963, DOI 10.1038/bjc.1991.210
   Shore RE, 2008, INT J CANCER, V122, P2101, DOI 10.1002/ijc.23361
   Shu XO, 2005, CANCER EPIDEM BIOMAR, V14, P91
   Singletary KW, 2001, JAMA-J AM MED ASSOC, V286, P2143, DOI 10.1001/jama.286.17.2143
   Slanger TE, 2006, CANCER CAUSE CONTROL, V17, P1025, DOI 10.1007/s10552-006-0043-5
   Smith-Warner SA, 1998, JAMA-J AM MED ASSOC, V279, P535, DOI 10.1001/jama.279.7.535
   Tamimi RM, 2004, CANCER EPIDEM BIOMAR, V13, P989
   Tempfer CB, 2006, GYNECOL ENDOCRINOL, V22, P155, DOI 10.1080/09513590600629175
   Terry P, 2002, CANCER EPIDEM BIOMAR, V11, P1507
   Terry PD, 2002, CANCER EPIDEM BIOMAR, V11, P953
   Terry PD, 2006, CANCER EPIDEM BIOMAR, V15, P602, DOI 10.1158/1055-9965.EPI-05-0853
   Thiébaut ACM, 2008, CANCER INVEST, V26, P68, DOI 10.1080/07357900701527918
   van den Brandt PA, 2000, AM J EPIDEMIOL, V152, P514, DOI 10.1093/aje/152.6.514
   Visvanathan K, 2007, ALCOHOL CLIN EXP RES, V31, P467, DOI 10.1111/j.1530-0277.2006.00334.x
   Vogel U, 2007, CARCINOGENESIS, V28, P427, DOI 10.1093/carcin/bgl170
   Vogl FD, 2004, CANCER EPIDEM BIOMAR, V13, P1473
   Yuan JM, 2005, CARCINOGENESIS, V26, P1389, DOI 10.1093/carcin/bgi080
   Zheng W, 1998, JNCI-J NATL CANCER I, V90, P1724, DOI 10.1093/jnci/90.22.1724
   Zheng Wei, 2009, V472, V0, PP265, DOI 10.1007/978-1-60327-492-0_11
   ZIEGLER RG, 1993, JNCI-J NATL CANCER I, V85, P1819, DOI 10.1093/jnci/85.22.1819
NR 91
TC 33
Z9 40
U1 0
U2 9
PU WILEY-BLACKWELL
PI HOBOKEN
PA 111 RIVER ST, HOBOKEN 07030-5774, NJ USA
SN 0899-1987
EI 1098-2744
J9 MOL CARCINOGEN
JI Mol. Carcinog.
PD APR 15
PY 2011
VL 50
IS 4
BP 280
EP 290
DI 10.1002/mc.20639
PG 11
WC Biochemistry & Molecular Biology; Oncology
SC Biochemistry & Molecular Biology; Oncology
GA 748SX
UT WOS:000289413200007
PM 21465576
DA 2025-02-23
ER

PT J
AU Paxton, RJ
   Jones, LA
   Chang, S
   Hernandez, M
   Hajek, RA
   Flatt, SW
   Natarajan, L
   Pierce, JP
AF Paxton, Raheem J.
   Jones, Lovell A.
   Chang, Shine
   Hernandez, Mike
   Hajek, Richard A.
   Flatt, Shirley W.
   Natarajan, Loki
   Pierce, John P.
TI Was Race a Factor in the Outcomes of the Women's Health Eating and Living Study?
SO CANCER
LA English
DT Article
DE breast cancer; diet; ethnicity; race; randomized controlled trial; survival
ID telephone counseling intervention; breast-cancer survivors; body-mass index; dietary change; life-style; physical-activity; trial; nutrition; diagnosis; risk
AB BACKGROUND: The objective of this study was to determine whether women who were participating in the Women's Healthy Eating and Living (WHEL) Study exhibited similar dietary changes, second breast cancer events, and overall survival regardless of race/ethnicity. METHODS: For this secondary analysis, the authors used data from 3013 women who were self-identified as Asian American, African American, Hispanic, or white and who were assigned randomly to a dietary intervention or a comparison group. Changes in dietary intake over time by race/ethnicity and intervention status were examined using linear mixed-effects models. Cox proportional hazards models were used to examine the effects of the intervention on the occurrence of second breast cancer events and overall survival. Statistical tests were 2-sided. RESULTS: African Americans and Hispanics consumed significantly more calories from fat (+3.2%) and less fruit (-0.7 servings daily) than Asians and whites at baseline (all P <.01). Overall, intervention participants significantly improved their dietary pattern from baseline to the end of Year 1, reducing calories from fat by 4.9% and increasing intake of fiber (+6.6 grams daily), fruit (+1.1 servings daily), and vegetables (+1.6 servings daily; all P<.05). Despite improvements in the overall dietary pattern of these survivors, the intervention did not significantly influence second breast cancer events or overall survival. CONCLUSIONS: Overall, all racial groups significantly improved their dietary pattern over time, but the maintenance of these behaviors were lower among African-American women. More research and larger minority samples are needed to determine the specific factors that improve breast cancer-specific outcomes in diverse populations of survivors. Cancer 2011;117:3805-13. (C) 2011 American Cancer Society.
C1 [Paxton, Raheem J.] Univ Texas MD Anderson Canc Ctr, Dept Hlth Dispar Res, Ctr Res Minor Hlth, Unit 639, Houston, TX 77030 USA.
   [Chang, Shine] Univ Texas MD Anderson Canc Ctr, Dept Epidemiol, Houston, TX 77030 USA.
   [Hernandez, Mike] Univ Texas MD Anderson Canc Ctr, Dept Biostat, Houston, TX 77030 USA.
   [Flatt, Shirley W.; Natarajan, Loki; Pierce, John P.] Univ Calif San Diego, Moores Canc Ctr, San Diego, CA 92103 USA.
C3 University of Texas System; UTMD Anderson Cancer Center; University of Texas System; UTMD Anderson Cancer Center; University of Texas System; UTMD Anderson Cancer Center; University of California System; University of California San Diego
RP Paxton, RJ (corresponding author), Univ Texas MD Anderson Canc Ctr, Dept Hlth Dispar Res, Ctr Res Minor Hlth, Unit 639, 1515 Holcombe Blvd, Houston, TX 77030 USA.
EM rjpaxton@mdanderson.org
FU National Cancer Institute [CA57730, CA69375]; National Institutes of Health through The University of Texas MD Anderson Cancer Center [CA016672]
CR *AM CANC SOC, 2009, CANC FACTS FIG HISP, V2004, P0
   *AM CANC SOC, 2009, CANC FACTS FIG AFR A, V2004, P0
   *AM I CANC RES WOR, 2007, EXP REP FOOD NUTR PH, V0, P0
   BANDURA A, 1977, PSYCHOL REV, V84, P191, DOI 10.1037/0033-295X.84.2.191
   Barrera Stephanie, 2009, ONCOLOGY (WILLISTON PARK), V23, P15
   Caan B, 2005, CANCER CAUSE CONTROL, V16, P545, DOI 10.1007/s10552-004-8340-3
   Chlebowski RT, 2006, JNCI-J NATL CANCER I, V98, P1767, DOI 10.1093/jnci/djj494
   Curtis Leslie, 2008, J NATL BLACK NURSES ASSOC, V19, P59
   Demark-Wahnefried W, 2005, J CLIN ONCOL, V23, P5814, DOI 10.1200/JCO.2005.01.230
   Demark-Wahnefried W, 2008, HEMATOL ONCOL CLIN NORTH AM, V22, P0
   Demark-Wahnefried W, 2008, HEMATOL ONCOL CLIN N, V22, P319, DOI 10.1016/j.hoc.2008.01.012
   Demark-Wahnefried W, 2008, AM FAM PHYSICIAN, V77, P1573
   Demark-Wahnefried W, 2007, J CLIN ONCOL, V25, P2709, DOI 10.1200/JCO.2007.10.7094
   Demark-Wahnefried W, 2006, J CLIN ONCOL, V24, P3465, DOI 10.1200/JCO.2006.05.7224
   Doyle C, 2006, CA-CANCER J CLIN, V56, P323, DOI 10.3322/canjclin.56.6.323
   Gaston MH, 2007, J NATL MED ASSOC, V99, P428
   Gold EB, 2009, J CLIN ONCOL, V27, P352, DOI 10.1200/JCO.2008.16.1067
   Kahn R, 2008, DIABETES CARE, V31, P1686, DOI 10.2337/dc08-9022
   Kumanyika Shiriki, 2002, ETHNICITY AND DISEASE, V12, P316
   Kushi LH, 2006, CA-CANCER J CLIN, V56, P254, DOI 10.3322/canjclin.56.5.254
   Linden HM, 2007, CANCER NURS, V30, P261, DOI 10.1097/01.NCC.0000281732.02738.31
   Madlensky L, 2008, HEALTH PSYCHOL, V27, P539, DOI 10.1037/0278-6133.27.5.539
   Morey MC, 2009, JAMA-J AM MED ASSOC, V301, P1883, DOI 10.1001/jama.2009.643
   Natarajan L, 2006, AM J EPIDEMIOL, V163, P770, DOI 10.1093/aje/kwj082
   Nichols HB, 2009, CANCER EPIDEM BIOMAR, V18, P1403, DOI 10.1158/1055-9965.EPI-08-1094
   Petrelli JM, 2002, CANCER CAUSE CONTROL, V13, P325, DOI 10.1023/A:1015288615472
   Pierce JP, 2007, J NUTR, V137, P2291, DOI 10.1093/jn/137.10.2291
   Pierce JP, 2007, JAMA-J AM MED ASSOC, V298, P289, DOI 10.1001/jama.298.3.289
   Pierce JP, 2006, CANCER EPIDEM BIOMAR, V15, P1886, DOI 10.1158/1055-9965.EPI-05-0928
   Pierce JP, 2009, CURR OPIN OBSTET GYN, V21, P86, DOI 10.1097/GCO.0b013e32831da7f2
   Pierce JP, 2009, AM J CLIN NUTR, V89, PS1565, DOI 10.3945/ajcn.2009.26736F
   Pierce JP, 2004, J NUTR, V134, P452
   Pierce JP, 2002, CONTROL CLIN TRIALS, V23, P728, DOI 10.1016/S0197-2456(02)00241-6
   Sears SR, 2003, CANCER EPIDEM BIOMAR, V12, P1087
   Stolley MR, 2009, PREV CHRONIC DIS, V6, P0
   Thomson CA, 2003, AM J EPIDEMIOL, V157, P754, DOI 10.1093/aje/kwg025
   Thomson CA, 2011, BREAST CANCER RES TR, V125, P519, DOI 10.1007/s10549-010-1014-9
   *USDA, 1995, USDA DHHS DIET GUID, V0, P0
   Wayne SJ, 2004, J AM DIET ASSOC, V104, P1561, DOI 10.1016/j.jada.2004.07.028
NR 39
TC 33
Z9 37
U1 0
U2 8
PU WILEY
PI HOBOKEN
PA 111 RIVER ST, HOBOKEN 07030-5774, NJ USA
SN 0008-543X
EI 1097-0142
J9 CANCER-AM CANCER SOC
JI Cancer
PD AUG 15
PY 2011
VL 117
IS 16
BP 3805
EP 3813
DI 10.1002/cncr.25957
PG 9
WC Oncology
SC Oncology
GA 804RW
UT WOS:000293672700022
PM 21319157
DA 2025-02-23
ER

PT J
AU Robien, K
   Strayer, LG
   Majhail, N
   Lazovich, D
   Baker, KS
   Smith, AR
   Mulrooney, DA
   Burns, LJ
AF Robien, K.
   Strayer, L. G.
   Majhail, N.
   Lazovich, D.
   Baker, K. S.
   Smith, A. R.
   Mulrooney, D. A.
   Burns, L. J.
TI Vitamin D status among long-term survivors of hematopoietic cell transplantation
SO BONE MARROW TRANSPLANTATION
LA English
DT Article
DE hematopoietic cell transplantation; vitamin D; serum 25(OH)D; cancer survivors; diet; dietary supplements
ID bone-marrow-transplantation; d deficiency; hypovitaminosis-d; muscle weakness; cancer-patients; breast-cancer; older-adults; serum-levels; 25-hydroxyvitamin-d; prevalence
AB Little is known about serum vitamin D levels following hematopoietic cell transplantation (HCT). Patients are instructed to avoid sun exposure because of an increased risk of skin cancers. Altered gastrointestinal absorptive capacity as a result of GVHD, bile acid or pancreatic enzyme insufficiency or bacterial overgrowth may lead to difficulty in absorbing the fat-soluble vitamin D. This study was undertaken to determine the prevalence of serum 25-hydroxyvitamin D (25(OH)D) deficiency, and factors associated with 25(OH)D deficiency, among children and adults who were at least 1 year following HCT. A total of 95 participants (54 males and 41 females) completed a questionnaire on usual diet and lifestyle, and provided a blood sample for 25(OH)D determinations between November 2008 and July 2009. The majority of participants had serum 25(OH)D levels >= 75 nmol/L (n = 62, 65%), 23 had insufficient levels (50-75 nmol/L) and 10 participants were deficient (<50 nmol/L). The majority of participants reported regular use of vitamin D supplements (n = 58, 61%). Prednisone use was significantly inversely associated with serum 25(OH)D concentrations. Total vitamin D intake was the strongest single predictor of 25(OH)D concentrations. These findings suggest that 400-600 IU vitamin D per day appears to be required to achieve optimal serum 25(OH)D concentrations following HCT. Bone Marrow Transplantation (2011) 46, 1472-1479; doi:10.1038/bmt.2010.326; published online 17 January 2011
C1 [Robien, K.; Strayer, L. G.; Lazovich, D.] Univ Minnesota, Div Epidemiol & Community Hlth, Sch Publ Hlth, Minneapolis, MN 55454 USA.
   [Majhail, N.; Burns, L. J.] Univ Minnesota, Sch Med, Blood & Marrow Transplantat Program, Hematol Oncol Transplant Program, Minneapolis, MN 55454 USA.
   [Robien, K.; Mulrooney, D. A.] Univ Minnesota, Masonic Canc Ctr, Canc Outcomes & Survivorship Res Program, Minneapolis, MN 55454 USA.
   [Robien, K.; Lazovich, D.; Mulrooney, D. A.] Univ Minnesota, Masonic Canc Ctr, Prevent & Etiol Program, Minneapolis, MN 55454 USA.
   [Majhail, N.; Burns, L. J.] Univ Minnesota, Masonic Canc Ctr, Transplant Biol & Therapy Res Program, Minneapolis, MN 55454 USA.
   [Baker, K. S.] Fred Hutchinson Canc Res Ctr, Div Clin Res, Seattle, WA 98104 USA.
   [Baker, K. S.] Univ Washington, Dept Pediat, Seattle, WA 98195 USA.
C3 University of Minnesota System; University of Minnesota Twin Cities; University of Minnesota System; University of Minnesota Twin Cities; University of Minnesota System; University of Minnesota Twin Cities; University of Minnesota System; University of Minnesota Twin Cities; University of Minnesota System; University of Minnesota Twin Cities; Fred Hutchinson Cancer Center; University of Washington; University of Washington Seattle
RP Robien, K (corresponding author), Univ Minnesota, Div Epidemiol & Community Hlth, Sch Publ Hlth, 1300 S 2nd St,Suite 300, Minneapolis, MN 55454 USA.
EM robie004@umn.edu
FU Children's Cancer Research Fund
CR [Anonymous], 1997, PHOSPHORUS, V0, P0
   Blalock Susan J, 2003, J AM PHARM ASSOC (2003), V43, P685, DOI 10.1331/154434503322642615
   Blum M, 2008, J AM COLL NUTR, V27, P274, DOI 10.1080/07315724.2008.10719700
   Cannell JJ, 2006, EPIDEMIOL INFECT, V134, P1129, DOI 10.1017/S0950268806007175
   CHESNEY RW, 1978, LANCET, V2, P1123
   CHESNEY RW, 1984, INT J PED NEPHROL, V5, P1
   Cohen-Lahav M, 2007, J STEROID BIOCHEM, V103, P558, DOI 10.1016/j.jsbmb.2006.12.093
   Crew KD, 2009, J CLIN ONCOL, V27, P2151, DOI 10.1200/JCO.2008.19.6162
   DawsonHughes B, 1997, AM J CLIN NUTR, V65, P67, DOI 10.1093/ajcn/65.1.67
   Dietrich T, 2005, AM J CLIN NUTR, V82, P575, DOI 10.1093/ajcn/82.3.575
   Giovannucci E, 2006, JNCI-J NATL CANCER I, V98, P451, DOI 10.1093/jnci/djj101
   Heaney RP, 2005, J STEROID BIOCHEM, V97, P13, DOI 10.1016/j.jsbmb.2005.06.020
   Hyppönen E, 2007, AM J CLIN NUTR, V85, P860, DOI 10.1093/ajcn/85.3.860
   KANO K, 1982, EUR J PEDIATR, V138, P162, DOI 10.1007/BF00441145
   Kolb HJ, 1999, ANN INTERN MED, V131, P738, DOI 10.7326/0003-4819-131-10-199911160-00004
   Kreutz M, 2004, BONE MARROW TRANSPL, V33, P871, DOI 10.1038/sj.bmt.1704448
   Kuczmarski R J, 2000, ADV DATA, V0, P1
   Lee P, 2009, NEW ENGL J MED, V360, P1912, DOI 10.1056/NEJMc0809996
   Looker AC, 2002, BONE, V30, P771, DOI 10.1016/S8756-3282(02)00692-0
   Martins D, 2007, ARCH INTERN MED, V167, P1159, DOI 10.1001/archinte.167.11.1159
   Mascarenhas R, 2004, NUTR REV, V62, P354, DOI 10.1301/nr.2004.sept.354-359
   Neuhouser ML, 2008, AM J CLIN NUTR, V88, P133, DOI 10.1093/ajcn/88.1.133
   Porojnicu A, 2007, J STEROID BIOCHEM, V103, P675, DOI 10.1016/j.jsbmb.2006.12.031
   Reinhold U, 2008, ONCOL REP, V20, P1539, DOI 10.3892/or_00000177
   Rosenblatt J, 2010, BONE MARROW TRANSPL, V45, P1463, DOI 10.1038/bmt.2009.366
   Stern JM, 2002, J AM DIET ASSOC, V102, P1812, DOI 10.1016/S0002-8223(02)90389-5
   Tangpricha Vin, 2004, ENDOCR PRACT, V10, P292
   Venning G, 2005, BRIT MED J, V330, P524, DOI 10.1136/bmj.330.7490.524
   Wilkins CH, 2006, AM J GERIAT PSYCHIAT, V14, P1032, DOI 10.1097/01.JGP.0000240986.74642.7c
   Zhou W, 2007, J CLIN ONCOL, V25, P479, DOI 10.1200/JCO.2006.07.5358
   Ziambaras K, 1997, WESTERN J MED, V167, P435
NR 33
TC 31
Z9 33
U1 0
U2 3
PU NATURE PUBLISHING GROUP
PI LONDON
PA MACMILLAN BUILDING, 4 CRINAN ST, LONDON N1 9XW, ENGLAND
SN 0268-3369
EI 1476-5365
J9 BONE MARROW TRANSPL
JI Bone Marrow Transplant.
PD NOV 15
PY 2011
VL 46
IS 11
BP 1472
EP 1479
DI 10.1038/bmt.2010.326
PG 8
WC Biophysics; Oncology; Hematology; Immunology; Transplantation
SC Biophysics; Oncology; Hematology; Immunology; Transplantation
GA 844ZO
UT WOS:000296792800012
PM 21243026
DA 2025-02-23
ER

PT J
AU Tasevska, N
   Cross, AJ
   Dodd, KW
   Ziegler, RG
   Caporaso, NE
   Sinha, R
AF Tasevska, Natasa
   Cross, Amanda J.
   Dodd, Kevin W.
   Ziegler, Regina G.
   Caporaso, Neil E.
   Sinha, Rashmi
TI No effect of meat, meat cooking preferences, meat mutagens or heme iron on lung cancer risk in the Prostate, Lung, Colorectal and Ovarian Cancer Screening Trial
SO INTERNATIONAL JOURNAL OF CANCER
LA English
DT Article
DE meat; diet; lung cancer; meat mutagens; heme iron; PLCO
ID polycyclic aromatic-hydrocarbons; food frequency questionnaire; heterocyclic amine content; red meat; nitroso-compounds; varying degrees; womens health; united-states; dietary-fat; cohort
AB Recent epidemiological studies have suggested that red and processed meat may increase the risk of lung cancer. Possible underlying mechanisms include mutagens produced during high-temperature cooking or preservation, or formed endogenously from heme iron in meat. We used data from 99,579 participants of both screened and nonscreened arms of the Prostate, Lung, Colorectal and Ovarian Cancer Screening Trial, aged 55-74 years, to investigate whether meat type, cooking method, doneness level, intake of specific meat mutagens 2-amino-3,8-dimethylimidazo[4,5-f]quinoxaline (MeIQx), 2-amino-3,4,8-trimethylimidazo[4,5-f]quinoxaline] (DiMeIQx), 2-amino-1-methyl-6-phenylimidazo[4,5-b]pyridine (PhIP) and benzo(a)pyrene (B(a)P)] and heme iron are associated with lung cancer. Participants' diet was assessed prospectively using a 124-item food frequency questionnaire and an additional meat-cooking module. Dietary data were used in conjunction with a database to estimate intake of MeIQx, DiMeIQx, PhIP, B(a)P and heme iron. After up to 8 years of follow-up, 782 incident lung cancer cases were ascertained. Lung cancer risk was not associated with the consumption of either red (men: HRQ5 (vs.) (Q1) = 1.11, 95% CI = 0.79-1.56, P-trend = 0.42; women: HRQ5 vs. Q1 = 1.30, 95% CI = 0.87-1.95, P-trend = 0.65) or processed meat (men: HRQ5 vs. Q1 = 1.12, 95% CI = 0.83-1.53, P-trend (=) 0.22; women: HRQ5 vs. Q1 = 0.98, 95% CI = 0.68-1.41, P-trend = 0.32) in multivariable models. High-temperature cooking methods, level of meat doneness, meat mutagens and heme iron had no effect on lung cancer risk. In this population, we found no association between meat type, cooking method, doneness level or intake of specific meat mutagens or heme iron and lung cancer risk.
C1 [Tasevska, Natasa; Cross, Amanda J.; Ziegler, Regina G.; Caporaso, Neil E.; Sinha, Rashmi] NCI, Div Canc Epidemiol & Genet, NIH, US Dept HHS, Rockville, MD USA.
   [Dodd, Kevin W.] NCI, Biometry Res Grp, Canc Prevent Div, NIH,Dept Hlth & Human Serv, Rockville, MD USA.
C3 National Institutes of Health (NIH) - USA; NIH National Cancer Institute (NCI); NIH National Cancer Institute- Division of Cancer Epidemiology & Genetics; National Institutes of Health (NIH) - USA; NIH National Cancer Institute (NCI)
RP Tasevska, N (corresponding author), NCI, Div Canc Control & Populat Sci, 6130 Execut Blvd,EPN 3121, Bethesda, MD 20892 USA.
EM tasevskan@mail.nih.gov
FU Division of Cancer Prevention, National Cancer Institute, NIH, DHHS; National Institutes of Health, National Cancer Institute; National Cancer Institute [ZIACP010127] Funding Source: NIH RePORTER
CR Alavanja MCR, 2001, LUNG CANCER, V34, P37, DOI 10.1016/S0169-5002(01)00227-6
   AMES BN, 1975, MUTAT RES, V31, P347, DOI 10.1016/0165-1161(75)90046-1
   [Anonymous], 1985, IARC MON EV CARC RIS, V35, P0
   [Anonymous], 2007, FOOD NUTR PHYS ACT P, V0, P0
   Balder HF, 2005, CANCER EPIDEM BIOMAR, V14, P483, DOI 10.1158/1055-9965.EPI-04-0353
   BOX GEP, 1964, J ROY STAT SOC B, V26, P211, DOI 10.1111/j.2517-6161.1964.tb00553.x
   Breslow RA, 2000, CANCER CAUSE CONTROL, V11, P419, DOI 10.1023/A:1008996208313
   Cantwell M, 2004, CANCER EPIDEM BIOMAR, V13, P293, DOI 10.1158/1055-9965.EPI-270-2
   CARROLL RJ, 1981, BIOMETRIKA, V68, P609, DOI 10.1093/biomet/68.3.609
   Cross AJ, 2004, ENVIRON MOL MUTAGEN, V44, P44, DOI 10.1002/em.20030
   Cross AJ, 2003, CANCER RES, V63, P2358
   De Stefani E, 2008, LUNG CANCER, V61, P283, DOI 10.1016/j.lungcan.2008.01.004
   DeneoPellegrini H, 1996, LUNG CANCER-J IASLC, V14, P195, DOI 10.1016/0169-5002(95)00546-3
   Fritz A, 2013, INT CLASSIFICATION D, V3rd, P0, DOI 10.32388/5xg1qe
   GOODMAN MT, 1992, EUR J CANCER, V28A, P495, DOI 10.1016/S0959-8049(05)80086-3
   Huang X, 2003, MUTAT RES-FUND MOL M, V533, P153, DOI 10.1016/j.mrfmmm.2003.08.023
   IARC (International Agency for Research on Cancer), 2009, IARC MON EV CARC RIS, V92, P0
   Kazerouni N, 2001, FOOD CHEM TOXICOL, V39, P423, DOI 10.1016/S0278-6915(00)00158-7
   Khan M M H, 2004, ASIAN PAC J CANCER PREV, V5, P58
   Kuhnle GGC, 2007, FREE RADICAL BIO MED, V43, P1040, DOI 10.1016/j.freeradbiomed.2007.03.011
   Lam TK, 2009, CANCER RES, V69, P932, DOI 10.1158/0008-5472.CAN-08-3162
   Lee DH, 2005, NUTR CANCER, V52, P130, DOI 10.1207/s15327914nc5202_3
   McCord JM, 1998, SEMIN HEMATOL, V35, P5
   MIRVISH SS, 1977, J TOXICOL ENV HEALTH, V2, P1267, DOI 10.1080/15287397709529529
   *NIH APPL RES PROG, 2007, DIET HIST QUEST, V0, P0
   OHGAKI H, 1991, MUTAT RES, V259, P399, DOI 10.1016/0165-1218(91)90130-E
   Ozasa K, 2001, JPN J CANCER RES, V92, P1259, DOI 10.1111/j.1349-7006.2001.tb02148.x
   Perelló G, 2009, FOOD CHEM TOXICOL, V47, P709, DOI 10.1016/j.fct.2008.12.030
   Pinsky PF, 2007, AM J EPIDEMIOL, V165, P874, DOI 10.1093/aje/kwk075
   Prorok PC, 2000, CONTROL CLIN TRIALS, V21, P273S, DOI 10.1016/S0197-2456(00)00098-2
   Reinik M, 2007, FOOD ADDIT CONTAM A, V24, P429, DOI 10.1080/02652030601182862
   Schatzkin A, 2001, AM J EPIDEMIOL, V154, P1119, DOI 10.1093/aje/154.12.1119
   Sinha R, 2002, MUTAT RES-FUND MOL M, V506, P197, DOI 10.1016/S0027-5107(02)00166-5
   Sinha R, 1998, CANCER CAUSE CONTROL, V9, P621, DOI 10.1023/A:1008805525525
   Sinha R, 2000, CANCER RES, V60, P3753
   Sinha R, 2005, CANCER EPIDEM BIOMAR, V14, P2030, DOI 10.1158/1055-9965.EPI-04-0854
   Sinha R, 1998, FOOD CHEM TOXICOL, V36, P279, DOI 10.1016/S0278-6915(97)00162-2
   Sinha R, 1998, FOOD CHEM TOXICOL, V36, P289, DOI 10.1016/S0278-6915(97)00159-2
   SINHA R, 1995, CANCER RES, V55, P4516
   Sinha R, 2005, MOL NUTR FOOD RES, V49, P648, DOI 10.1002/mnfr.200500018
   Smith-Warner SA, 2002, CANCER EPIDEM BIOMAR, V11, P987
   Subar AF, 2001, AM J EPIDEMIOL, V154, P1089, DOI 10.1093/aje/154.12.1089
   Swanson CA, 1997, CANCER CAUSE CONTROL, V8, P883, DOI 10.1023/A:1018468429744
   Tasevska N, 2009, AM J CLIN NUTR, V89, P1884, DOI 10.3945/ajcn.2008.27272
   Veierod MB, 1997, EUR J CANCER PREV, V6, P540, DOI 10.1097/00008469-199712000-00009
   Zhou W, 2005, EPIDEMIOLOGY, V16, P772, DOI 10.1097/01.ede.0000181311.11585.59
NR 46
TC 28
Z9 29
U1 0
U2 16
PU WILEY-BLACKWELL
PI MALDEN
PA COMMERCE PLACE, 350 MAIN ST, MALDEN 02148, MA USA
SN 0020-7136
EI 
J9 INT J CANCER
JI Int. J. Cancer
PD JAN 15
PY 2011
VL 128
IS 2
BP 402
EP 411
DI 10.1002/ijc.25327
PG 10
WC Oncology
SC Oncology
GA 693ZE
UT WOS:000285263100016
PM 20232386
DA 2025-02-23
ER

PT J
AU Liu, C
   Bronson, RT
   Russell, RM
   Wang, XD
AF Liu, Chun
   Bronson, Roderick T.
   Russell, Robert M.
   Wang, Xiang-Dong
TI β-Cryptoxanthin Supplementation Prevents Cigarette Smoke-Induced Lung Inflammation, Oxidative Damage, and Squamous Metaplasia in Ferrets
SO CANCER PREVENTION RESEARCH
LA English
DT Article
ID retinoic acid; dietary carotenoids; serum carotenoids; cancer; risk; antioxidants; population; metabolism; apoptosis; pathways
AB In epidemiologic studies, high intake of beta-cryptoxanthin has been associated with a decreased risk of lung cancer, particularly among current smokers. However, data are not available from well-controlled animal studies to examine the effects of beta-cryptoxanthin on cigarette smoke-induced lung lesions, and the biological mechanisms by which beta-cryptoxanthin might affect lung carcinogenesis. We evaluated the effects of beta-cryptoxanthin supplementation on cigarette smoke-induced squamous metaplasia, inflammation, and changes in protein levels of proinflammatory cytokine [tumor necrosis factor alpha (TNF alpha)] and transcription factors [nuclear factor kappa B (NF-kappa B) and activator protein-1 (AP-1)], as well as on smoke-induced oxidative DNA damage [8-hydroxy-2'-deoxyguanosine (8-OHdG)] in the lung tissue of ferrets. Thirty-six male ferrets were assigned to cigarette smoke exposure or no exposure and to low-dose, or high-dose beta-cryptoxanthin, or no dose (2 x 3 factorial design) for 3 months. beta-Cryptoxanthin supplementation dose-dependently increased plasma and lung beta-cryptoxanthin levels in ferrets, whereas cigarette smoke exposure lowered plasma and lung beta-cryptoxanthin levels. beta-Cryptoxanthin at both doses significantly decreased smoke-induced lung squamous metaplasia and inflammation. beta-Cryptoxanthin also substantially reduced smoke-elevated TNF alpha levels in alveolar, bronchial, bronchiolar, and bronchial serous/mucous gland epithelial cells and in lung macrophages. Moreover, beta-cryptoxanthin decreased smoke-induced activation of NF-kappa B, expression of AP-1 and levels of 8-OHdG. The beneficial effects of beta-cryptoxanthin were stronger for high-dose beta-cryptoxanthin than for low-dose beta-cryptoxanthin. Data from this study indicate that beta-cryptoxanthin provides a beneficial effect against cigarette smoke-induced inflammation, oxidative DNA damage and squamous metaplasia in the lungs. Cancer Prev Res; 4(8); 1255-66. (C) 2011 AACR.
C1 [Liu, Chun; Russell, Robert M.; Wang, Xiang-Dong] Tufts Univ, Jean Mayer USDA Human Nutr Res Ctr Aging, Nutr & Canc Biol Lab, Boston, MA 02111 USA.
   [Bronson, Roderick T.] Harvard Univ, Sch Med, Dept Pathol, Boston, MA 02115 USA.
C3 United States Department of Agriculture (USDA); Tufts University; Harvard University; Harvard Medical School
RP Liu, C (corresponding author), Tufts Univ, Jean Mayer USDA Human Nutr Res Ctr Aging, Nutr & Canc Biol Lab, 711 Washington St, Boston, MA 02111 USA.
EM chun.liu@tufts.edu
FU American Institute of Cancer Research [07A003]; Prevent Cancer Foundation; NIH [CA104932]; US Department of Agriculture [1950-51000-064S]
CR Alpha-Tocopherol Beta Carotene Cancer Prevention Study Group, 1994, N ENGL J MED, V330, P1029, DOI 10.1056/NEJM199404143301501
   Azad N, 2008, J TOXICOL ENV HEAL B, V11, P1, DOI 10.1080/10937400701436460
   Blomhoff R, 1994, VITAMIN A IN HEALTH AND DISEASE., V0, P1
   BLOMHOFF R, 1994, NUTR REV, V52, P13
   Engels EA, 2008, EXPERT REV ANTICANC, V8, P605, DOI 10.1586/14737140.8.4.605
   Gabriel HE, 2006, CANCER EPIDEM BIOMAR, V15, P993, DOI 10.1158/1055-9965.EPI-05-0664
   Gallicchio L, 2008, AM J CLIN NUTR, V88, P372, DOI 10.1093/ajcn/88.2.372
   Hecht SS, 1999, JNCI-J NATL CANCER I, V91, P1194, DOI 10.1093/jnci/91.14.1194
   Hennekens CH, 1996, NEW ENGL J MED, V334, P1145, DOI 10.1056/NEJM199605023341801
   Institute of Medicine, 2001, DIETARY REFERENCE IN, V0, P0
   Institute of Medicine, 2000, DIET REF INT VIT C V, V0, P0
   Jemal A, 2009, CA-CANCER J CLIN, V59, P225, DOI 10.3322/caac.20006
   Kaminska B, 2005, BBA-PROTEINS PROTEOM, V1754, P253, DOI 10.1016/j.bbapap.2005.08.017
   Karin M, 2005, NAT REV IMMUNOL, V5, P749, DOI 10.1038/nri1703
   Kohno H, 2001, CANCER LETT, V174, P141, DOI 10.1016/S0304-3835(01)00713-3
   KRINSKY NI, 1989, FREE RADICAL BIO MED, V7, P617, DOI 10.1016/0891-5849(89)90143-3
   Kritchevsky SB, 2000, AM J EPIDEMIOL, V152, P1065, DOI 10.1093/aje/152.11.1065
   Leischow SJ, 2004, JNCI-J NATL CANCER I, V96, P86, DOI 10.1093/jnci/djh030
   Lian FZ, 2006, INT J CANCER, V119, P2084, DOI 10.1002/ijc.22111
   Liu C, 2003, CANCER RES, V63, P3138
   Liu C, 2000, CARCINOGENESIS, V21, P2245, DOI 10.1093/carcin/21.12.2245
   Lorenzo Y, 2009, CARCINOGENESIS, V30, P308, DOI 10.1093/carcin/bgn270
   Mannick EE, 1996, CANCER RES, V56, P3238
   Männistö S, 2004, CANCER EPIDEM BIOMAR, V13, P40, DOI 10.1158/1055-9965.EPI-038-3
   NAPOLI JL, 1988, J BIOL CHEM, V263, P17372
   Omenn GS, 1996, NEW ENGL J MED, V334, P1150, DOI 10.1056/NEJM199605023341802
   Pattison DJ, 2005, AM J CLIN NUTR, V82, P451, DOI 10.1093/ajcn/82.2.451
   Peek RM, 2006, J PATHOL, V208, P233, DOI 10.1002/path.1868
   Phillips DH, 2002, CARCINOGENESIS, V23, P1979, DOI 10.1093/carcin/23.12.1979
   Rowley K, 2003, MED J AUSTRALIA, V178, P495, DOI 10.5694/j.1326-5377.2003.tb05324.x
   Siegel EM, 2004, CANCER EPIDEM BIOMAR, V13, P1693
   Stahl W, 1997, CARCINOGENESIS, V18, P89, DOI 10.1093/carcin/18.1.89
   Surh YJ, 2005, J NUTR, V135, P2993S, DOI 10.1093/jn/135.12.2993S
   Thomson CA, 2007, CANCER EPIDEM BIOMAR, V16, P2008, DOI 10.1158/1055-9965.EPI-07-0350
   van Herpen-Broekmans WMR, 2004, EUR J EPIDEMIOL, V19, P915, DOI 10.1007/s10654-004-5760-z
   Waetzig GH, 2003, ALIMENT PHARM THER, V18, P17, DOI 10.1046/j.1365-2036.2003.01642.x
   Walston J, 2006, AM J EPIDEMIOL, V163, P18, DOI 10.1093/aje/kwj007
   Wang XD, 1999, J NATL CANCER I, V91, P60, DOI 10.1093/jnci/91.1.60
   WANG XD, 1992, AM J PHYSIOL, V263, PG480, DOI 10.1152/ajpgi.1992.263.4.G480
   Wei W, 2001, AM J PUBLIC HEALTH, V91, P258, DOI 10.2105/AJPH.91.2.258
   Yuan JM, 2003, CANCER EPIDEM BIOMAR, V12, P890
NR 41
TC 52
Z9 63
U1 1
U2 14
PU AMER ASSOC CANCER RESEARCH
PI PHILADELPHIA
PA 615 CHESTNUT ST, 17TH FLOOR, PHILADELPHIA, PA 19106-4404 USA
SN 1940-6207
EI 1940-6215
J9 CANCER PREV RES
JI Cancer Prev. Res.
PD AUG 15
PY 2011
VL 4
IS 8
BP 1255
EP 1266
DI 10.1158/1940-6207.CAPR-10-0384
PG 12
WC Oncology
SC Oncology
GA 802JJ
UT WOS:000293505700012
PM 21421799
DA 2025-02-23
ER

PT J
AU Zablotska, LB
   Gong, ZH
   Wang, FR
   Holly, EA
   Bracci, PM
AF Zablotska, Lydia B.
   Gong, Zhihong
   Wang, Furong
   Holly, Elizabeth A.
   Bracci, Paige M.
TI Vitamin D, calcium, and retinol intake, and pancreatic cancer in a population-based case-control study in the San Francisco Bay area
SO CANCER CAUSES & CONTROL
LA English
DT Article
DE Pancreatic neoplasms; Vitamin D; Vitamin A; Retinol; Calcium
ID food frequency questionnaire; circulating 25-hydroxyvitamin d; diabetes-mellitus; male smokers; d analogs; risk; reproducibility; validation; validity; diet
AB The aim of this study was to evaluate a complex association among intake of dietary vitamin D, calcium, and retinol, and pancreatic cancer risk. Pancreatic cancer cases (n = 532) diagnosed in 1995-1999 were identified using rapid case ascertainment methods and were frequency matched to population-based controls (n = 1,701) in the San Francisco Bay Area. Detailed dietary data were collected during in-person interviews using a validated semi-quantitative food-frequency questionnaire. Adjusted unconditional logistic regression was used to estimate odds ratios (ORs) and confidence intervals. In men, increased pancreatic cancer risk was associated with currently recommended dietary vitamin D intake levels (highest (a parts per thousand yen450 IU/day) vs. lowest (< 150 IU/day) intake, OR = 2.6, trend-p = 0.009) and total vitamin D intake from diet and supplements (for < 800 IU/day). ORs for dietary vitamin D intake remained increased after adjustment for intake of retinol and calcium, although confidence intervals included unity. Stratified analyses showed that ORs were higher among men with lower intake of retinol and lower physical activity but there was no evidence of statistical interaction. No associations with vitamin D intake were observed among women, although ORs typically were elevated. ORs increased with increased dietary calcium intake among men (trend-p = 0.008) and not women. Our results among men showing an increased risk of pancreatic cancer associated with dietary intake of vitamin D and of calcium require confirmation in further studies. Continued investigation is needed to clarify the complex role of vitamin D and calcium in pancreatic cancer risk and to determine their optimal intake level and preventive effects for pancreatic cancer.
C1 [Zablotska, Lydia B.; Gong, Zhihong; Wang, Furong; Holly, Elizabeth A.; Bracci, Paige M.] Univ Calif San Francisco, Dept Epidemiol & Biostat, San Francisco, CA 94118 USA.
C3 University of California System; University of California San Francisco
RP Zablotska, LB (corresponding author), Univ Calif San Francisco, Dept Epidemiol & Biostat, Box 1228,3333 Calif St,Suite 280, San Francisco, CA 94118 USA.
EM lydia.zablotska@ucsf.edu
FU National Cancer Institute [CA59706, CA108370, CA109767, CA89726, N01-PC-35136]; California Department of Public Health; Centers for Disease Control and Prevention [U55/CCR921930-02]
CR Alfonso B, 2009, DIABETES-METAB RES, V25, P417, DOI 10.1002/dmrr.927
   [Anonymous], 1992, AM J EPIDEMIOL, V0, P0, DOI DOI 10.1093/OXFORDJOUMALS.AJE.A116211
   Boscoe FP, 2006, BMC CANCER, V6, P0, DOI 10.1186/1471-2407-6-264
   CAMERON JL, 2001, PANCREATIC CANC, V0, P0
   Chan JM, 2005, CANCER EPIDEM BIOMAR, V14, P2093, DOI 10.1158/1055-9965.EPI-05-0226
   Chan JM, 2007, CANCER CAUSE CONTROL, V18, P1153, DOI 10.1007/s10552-007-9054-0
   COLDITZ GA, 1987, INT J EPIDEMIOL, V16, P392, DOI 10.1093/ije/16.3.392
   Curado MP, 2007, IARC SCIENTIFIC PUBLICATIONS, V160, P0
   DeLuca HF, 1998, NUTR REV, V56, P0
   FESKANICH D, 1993, J AM DIET ASSOC, V93, P790, DOI 10.1016/0002-8223(93)91754-E
   Giovannucci E, 2009, J CLIN ENDOCR METAB, V94, P418, DOI 10.1210/jc.2008-2695
   Grant WB, 2002, CANCER-AM CANCER SOC, V94, P1867, DOI 10.1002/cncr.10427
   Guyton KZ, 2003, NUTR REV, V61, P227, DOI 10.1301/nr.2003.jul.227-238
   Heaney RP, 2008, AM J CLIN NUTR, V88, P541S, DOI 10.1093/ajcn/88.2.541S
   Holly EA, 2003, AM J EPIDEMIOL, V158, P432, DOI 10.1093/aje/kwg174
   Holmes MD, 2007, EUR J CLIN NUTR, V61, P1328, DOI 10.1038/sj.ejcn.1602641
   Howe GR, 1996, CANCER CAUSE CONTROL, V7, P69, DOI 10.1007/BF00115639
   Ingraham BA, 2008, CURR MED RES OPIN, V24, P139, DOI 10.1185/030079907X253519
   Jemal A, 2009, CA-CANCER J CLIN, V59, P225, DOI 10.3322/caac.20006
   McCullough ML, 2010, AM J EPIDEMIOL, V172, P21, DOI 10.1093/aje/kwq113
   Palomer X, 2008, DIABETES OBES METAB, V10, P185, DOI 10.1111/j.1463-1326.2007.00710.x
   Raimondi S, 2009, NAT REV GASTRO HEPAT, V6, P699, DOI 10.1038/nrgastro.2009.177
   RIMM EB, 1992, AM J EPIDEMIOL, V135, P1114, DOI 10.1093/oxfordjournals.aje.a116211
   Rohde CM, 2005, J NUTR, V135, P1647, DOI 10.1093/jn/135.7.1647
   Skinner HG, 2006, CANCER EPIDEM BIOMAR, V15, P1688, DOI 10.1158/1055-9965.EPI-06-0206
   Stolzenberg-Solomon RZ, 2006, CANCER RES, V66, P10213, DOI 10.1158/0008-5472.CAN-06-1876
   Stolzenberg-Solomon RZ, 2010, AM J EPIDEMIOL, V172, P81, DOI 10.1093/aje/kwq120
   Stolzenberg-Solomon RZ, 2009, CANCER RES, V69, P1439, DOI 10.1158/0008-5472.CAN-08-2694
   Stolzenberg-Solomon RZ, 2009, ANN EPIDEMIOL, V19, P89, DOI 10.1016/j.annepidem.2008.03.010
   Stolzenberg-Solomon RZ, 2002, AM J EPIDEMIOL, V155, P783, DOI 10.1093/aje/155.9.783
   Subar AF, 2001, AM J EPIDEMIOL, V154, P1089, DOI 10.1093/aje/154.12.1089
   WILLETT W, 1986, AM J EPIDEMIOL, V124, P17, DOI 10.1093/oxfordjournals.aje.a114366
   WILLETT WC, 1987, J AM DIET ASSOC, V87, P43
   Willett WC, 2001, NEW ENGL J MED, V345, P1819, DOI 10.1056/NEJMcp010710
   Yetley EA, 2009, AM J CLIN NUTR, V89, P719, DOI 10.3945/ajcn.2008.26903
   Zugmaier G, 1996, BRIT J CANCER, V73, P1341, DOI 10.1038/bjc.1996.256
NR 37
TC 30
Z9 31
U1 0
U2 7
PU SPRINGER
PI DORDRECHT
PA VAN GODEWIJCKSTRAAT 30, 3311 GZ DORDRECHT, NETHERLANDS
SN 0957-5243
EI 
J9 CANCER CAUSE CONTROL
JI Cancer Causes Control
PD JAN 15
PY 2011
VL 22
IS 1
BP 91
EP 100
DI 10.1007/s10552-010-9678-3
PG 10
WC Oncology; Public, Environmental & Occupational Health
SC Oncology; Public, Environmental & Occupational Health
GA 695HH
UT WOS:000285360700010
PM 21072578
DA 2025-02-23
ER

PT J
AU Steevens, J
   Schouten, LJ
   Driessen, ALC
   Huysentruyt, CJR
   Keulemans, YCA
   Goldbohm, RA
   van den Brandt, PA
AF Steevens, Jessie
   Schouten, Leo J.
   Driessen, Ann L. C.
   Huysentruyt, Clement J. R.
   Keulemans, Yolande C. A.
   Goldbohm, R. Alexandra
   van den Brandt, Piet A.
TI A Prospective Cohort Study on Overweight, Smoking, Alcohol Consumption, and Risk of Barrett's Esophagus
SO CANCER EPIDEMIOLOGY BIOMARKERS & PREVENTION
LA English
DT Article
ID body-mass index; scale prospective cohort; gastric cardia; united-states; adenocarcinoma; cancer; metaanalysis; netherlands; obesity; reflux
AB Background: Barrett's esophagus (BE) is a precursor lesion of esophageal adenocarcinoma. Besides gastroesophageal reflux, possible risk factors for BE include overweight, cigarette smoking, and alcohol consumption. Our objective was to study these associations by using prospective data. Methods: The prospective Netherlands Cohort Study, initiated in 1986, consists of 120,852 men and women, aged 55 to 69 years at baseline. At baseline, all subjects completed a questionnaire on dietary habits and lifestyle. After 16.3 years of follow-up, 370 BE cases with specialized intestinal metaplasia and 3,866 subcohort members were available for case-cohort analysis. Cox proportional hazards models were used to calculate incidence rate ratios (RR) and 95% CIs. Results: Body mass index (BMI) at baseline was associated with risk of BE in women [multivariable adjusted RR per 1 kg/m(2), 1.07 (1.03-1.11)] but not in men [RR per 1 kg/m(2), 0.99 (0.93-1.05)]. The association in women was not specifically due to abdominal overweight. Former cigarette smokers were at increased risk of BE (RR - 1.33, 95% CI: 1.00-1.77), but current smokers were not. Smoking duration showed a positive association with BE risk (P-trend = 0.03). For alcohol consumption, the RR per 10 g ethanol/d was 0.95 (0.87-1.03). Conclusions: Increased BMI was a risk factor for BE in women but not in men. Several aspects of cigarette smoking were positively associated with BE risk. Alcohol consumption was not associated with an increased risk of BE. Impact: Future research should focus on risk factors both for development and for progression of BE to esophageal adenocarcinoma. Cancer Epidemiol Biomarkers Prev; 20(2); 345-58. (C)2010 AACR.
C1 [Steevens, Jessie; Schouten, Leo J.; van den Brandt, Piet A.] Maastricht Univ, Med Ctr, Dept Epidemiol, GROW Sch Oncol & Dev Biol, NL-6200 MD Maastricht, Netherlands.
   [Driessen, Ann L. C.; Huysentruyt, Clement J. R.] Maastricht Univ, Med Ctr, Dept Pathol, GROW Sch Oncol & Dev Biol, NL-6200 MD Maastricht, Netherlands.
   [Keulemans, Yolande C. A.] Maastricht Univ, Med Ctr, Dept Gastroenterol, NL-6200 MD Maastricht, Netherlands.
   [Goldbohm, R. Alexandra] TNO Qual Life, Dept Prevent & Hlth, Leiden, Netherlands.
C3 Maastricht University; Maastricht University; Maastricht University; Netherlands Organization Applied Science Research
RP Schouten, LJ (corresponding author), Maastricht Univ, Med Ctr, Dept Epidemiol, GROW Sch Oncol & Dev Biol, POB 616, NL-6200 MD Maastricht, Netherlands.
EM Lj.Schouten@maastrichtuniversity.nl
FU Dutch Cancer Society [UM 2006-3562]
CR Akiyama T, 2008, BMC GASTROENTEROL, V8, P0, DOI 10.1186/1471-230X-8-58
   Anderson LA, 2007, WORLD J GASTROENTERO, V13, P1585, DOI 10.3748/wjg.v13.i10.1585
   Anderson LA, 2009, GASTROENTEROLOGY, V136, P799, DOI 10.1053/j.gastro.2008.12.005
   [Anonymous], 1999, DIAGNOSTIC COMPASS, V0, P0
   [Anonymous], 1986, VOORLICHTINGBUREAU V, V0, P0
   [Anonymous], 2009, WHO COLLABORATING CENTRE FOR DRUG STATISTICS METHODOLOGY, V0, P0
   BARLOW WE, 1994, BIOMETRICS, V50, P1064, DOI 10.2307/2533444
   Barlow WE, 1999, J CLIN EPIDEMIOL, V52, P1165, DOI 10.1016/S0895-4356(99)00102-X
   Bu XD, 2006, DIGEST DIS SCI, V51, P1589, DOI 10.1007/s10620-006-9118-0
   Casparie M, 2007, CELL ONCOL, V29, P19
   Constanza Camargo M, 2007, ACTA GASTROENTEROLOGICA LATINOAMERICANA, V37, P238
   Cook MB, 2008, AM J GASTROENTEROL, V103, P292, DOI 10.1111/j.1572-0241.2007.01621.x
   Corley DA, 2008, GUT, V57, P727, DOI 10.1136/gut.2007.132068
   Corley DA, 2007, GASTROENTEROLOGY, V133, P34, DOI 10.1053/j.gastro.2007.04.046
   COX DR, 1972, J R STAT SOC B, V34, P187
   Devesa SS, 1998, CANCER, V83, P2049, DOI 10.1002/(SICI)1097-0142(19981115)83:10<2049::AID-CNCR1>3.0.CO;2-2
   Edelstein ZR, 2007, GASTROENTEROLOGY, V133, P403, DOI 10.1053/j.gastro.2007.05.026
   Fan XQ, 2009, DIGEST DIS SCI, V54, P572, DOI 10.1007/s10620-008-0395-7
   Freedman ND, 2007, AM J EPIDEMIOL, V165, P1424, DOI 10.1093/aje/kwm051
   Gatenby PAC, 2008, DIGEST DIS SCI, V53, P1175, DOI 10.1007/s10620-007-0023-y
   Gerson LB, 2002, GASTROENTEROLOGY, V123, P461, DOI 10.1053/gast.2002.34748
   GOLDBOHM RA, 1995, EUR J CLIN NUTR, V49, P420
   GOLDBOHM RA, 1994, EUR J CLIN NUTR, V48, P253
   Hughes LAE, 2009, EPIDEMIOLOGY, V20, P673, DOI 10.1097/EDE.0b013e3181a66eb5
   Jacobson BC, 2009, GUT, V58, P1460, DOI 10.1136/gut.2008.174508
   Kubo A, 2006, CANCER EPIDEM BIOMAR, V15, P872, DOI 10.1158/1055-9965.EPI-05-0860
   Kubo A, 2009, GASTROENTEROLOGY, V136, P806, DOI 10.1053/j.gastro.2008.11.042
   Kubo A, 2009, CANCER CAUSE CONTROL, V20, P303, DOI 10.1007/s10552-008-9244-4
   Lagergren J, 2000, ANN INTERN MED, V133, P165, DOI 10.7326/0003-4819-133-3-200008010-00007
   Lindblad M, 2005, CANCER CAUSE CONTROL, V16, P285, DOI 10.1007/s10552-004-3485-7
   Merry AHH, 2007, GUT, V56, P1503, DOI 10.1136/gut.2006.116665
   Murray L, 2009, SURG ONCOL CLIN N AM, V18, P439, DOI 10.1016/j.soc.2009.03.010
   Namiot DB, 2008, ADV MED SCI-POLAND, V53, P310, DOI 10.2478/v10039-008-0043-7
   Playford RJ, 2006, GUT, V55, P442, DOI 10.1136/gut.2005.083600
   Post PN, 2007, SCAND J GASTROENTERO, V42, P17, DOI 10.1080/00365520600815654
   Reid BJ, 2010, NAT REV CANCER, V10, P87, DOI 10.1038/nrc2773
   SCHOENFELD D, 1982, BIOMETRIKA, V69, P239, DOI 10.1093/biomet/69.1.239
   Smith KJ, 2009, CLIN GASTROENTEROL H, V7, P840, DOI 10.1016/j.cgh.2009.04.018
   Steevens J, 2010, GUT, V59, P39, DOI 10.1136/gut.2009.191080
   Steevens J, 2010, EUR J GASTROEN HEPAT, V22, P669, DOI 10.1097/MEG.0b013e32832ca091
   Stein DJ, 2005, ALIMENT PHARM THER, V22, P1005, DOI 10.1111/j.1365-2036.2005.02674.x
   Trivers KF, 2008, INT J CANCER, V123, P1422, DOI 10.1002/ijc.23691
   VANDENBRANDT PA, 1990, J CLIN EPIDEMIOL, V43, P285, DOI 10.1016/0895-4356(90)90009-E
   Veugelers PJ, 2006, DIS ESOPHAGUS, V19, P321, DOI 10.1111/j.1442-2050.2006.00602.x
   Wang KK, 2008, AM J GASTROENTEROL, V103, P788, DOI 10.1111/j.1572-0241.2008.01835.x
   Ward EM, 2006, AM J GASTROENTEROL, V101, P12, DOI 10.1111/j.1572-0241.2006.00379.x
   Wild CP, 2003, NAT REV CANCER, V3, P676, DOI 10.1038/nrc1166
   Yousef F, 2008, AM J EPIDEMIOL, V168, P237, DOI 10.1093/aje/kwn121
NR 48
TC 51
Z9 52
U1 0
U2 10
PU AMER ASSOC CANCER RESEARCH
PI PHILADELPHIA
PA 615 CHESTNUT ST, 17TH FLOOR, PHILADELPHIA, PA 19106-4404 USA
SN 1055-9965
EI 1538-7755
J9 CANCER EPIDEM BIOMAR
JI Cancer Epidemiol. Biomarkers Prev.
PD FEB 15
PY 2011
VL 20
IS 2
BP 345
EP 358
DI 10.1158/1055-9965.EPI-10-0636
PG 14
WC Oncology; Public, Environmental & Occupational Health
SC Oncology; Public, Environmental & Occupational Health
GA 717CU
UT WOS:000287021400017
PM 21173169
DA 2025-02-23
ER

PT J
AU Parkin, DM
   Boyd, L
AF Parkin, D. M.
   Boyd, L.
TI Cancers attributable to dietary factors in the UK in 2010 I. Low consumption of fruit and vegetables
SO BRITISH JOURNAL OF CANCER
LA English
DT Article
ID lung-cancer; risk; esophagus
C1 [Parkin, D. M.] Queen Mary Univ London, Wolfson Inst Prevent Med, Ctr Canc Prevent, London EC1M 6BQ, England.
   [Boyd, L.] Canc Res UK, Stat Informat Team, London EC1V 4AD, England.
C3 University of London; Queen Mary University London; Cancer Research UK
RP Parkin, DM (corresponding author), Queen Mary Univ London, Wolfson Inst Prevent Med, Ctr Canc Prevent, Charterhouse Sq, London EC1M 6BQ, England.
EM d.m.parkin@qmul.ac.uk
FU Cancer Research UK [C8162/A10406, C500/A104293]
CR [Anonymous], 1997, FOOD, V0, Physical Activity
   [Anonymous], 2005, CHOOS BETT DIET FOOD, V0, P0
   [Anonymous], 2003, DIET NUTR PREV CHRON, V0, P0
   Boeing H, 2006, CANCER CAUSE CONTROL, V17, P957, DOI 10.1007/s10552-006-0036-4
   Büchner FL, 2010, CANCER CAUSE CONTROL, V21, P357, DOI 10.1007/s10552-009-9468-y
   *DEP HLTH, 1998, NUTR ASP DEV CANC, V0, P0
   Food Standards Agency (FSA), 2004, NAT DIET NUTR SURV A, V5, P0
   González CA, 2006, INT J CANCER, V118, P2559, DOI 10.1002/ijc.21678
   Huxley RR, 2009, INT J CANCER, V125, P171, DOI 10.1002/ijc.24343
   IARC, 2003, HDB CANC PREV, V8, P0
   Key TJ, 2011, BRIT J CANCER, V104, P6, DOI 10.1038/sj.bjc.6606032
   Koushik A, 2007, JNCI-J NATL CANCER I, V99, P1471, DOI 10.1093/jnci/djm155
   McCullough ML, 2004, ONCOGENE, V23, P6349, DOI 10.1038/sj.onc.1207716
   Miller AB, 2004, INT J CANCER, V108, P269, DOI 10.1002/ijc.11559
   Riboli E, 2003, AM J CLIN NUTR, V78, P559S, DOI 10.1093/ajcn/78.3.559S
   Soerjomataram I, 2010, EUR J CANCER, V46, P2563, DOI 10.1016/j.ejca.2010.07.026
   WCRF/AICR, 2009, POL ACT CANC PREV FO, V0, P0
   Wright ME, 2008, AM J EPIDEMIOL, V168, P1024, DOI 10.1093/aje/kwn212
   Yamaji T, 2008, INT J CANCER, V123, P1935, DOI 10.1002/ijc.23744
NR 20
TC 12
Z9 21
U1 0
U2 11
PU NATURE PUBLISHING GROUP
PI LONDON
PA MACMILLAN BUILDING, 4 CRINAN ST, LONDON N1 9XW, ENGLAND
SN 0007-0920
EI 1532-1827
J9 BRIT J CANCER
JI Br. J. Cancer
PD DEC 6
PY 2011
VL 105
IS 
BP S19
EP S23
DI 10.1038/bjc.2011.477
PG 5
WC Oncology
SC Oncology
GA 863CA
UT WOS:000298139200005
PM 22158313
DA 2025-02-23
ER

PT J
AU Walter, RB
   Brasky, TM
   Milano, F
   White, E
AF Walter, Roland B.
   Brasky, Theodore M.
   Milano, Filippo
   White, Emily
TI Vitamin, Mineral, and Specialty Supplements and Risk of Hematologic Malignancies in the Prospective VITamins And Lifestyle (VITAL) Study
SO CANCER EPIDEMIOLOGY BIOMARKERS & PREVENTION
LA English
DT Article
ID non-hodgkins-lymphoma; allium vegetable consumption; one-carbon metabolism; united-states; cancer chemoprevention; dietary-supplements; prospective cohort; sulfur-compounds; prostate-cancer; national-health
[truncated: 1,310,829 more chars]
