# Supplementary material for: Global impact of dietary risks on cancers: burdens across regions from 1990 to 2021 and the projection to 2035
Source: Front Nutr. 2025 Jul 4;12:1585305. doi: 10.3389/fnut.2025.1585305 (PMC12271164; doi:10.3389/fnut.2025.1585305)
Supplement: Supplementary file 1 [file Data_Sheet_1.zip › Supplementary data/Fig 1/download2012u275.txt]

PT J
AU Chuang, SC
   Jenab, M
   Heck, JE
   Bosetti, C
   Talamini, R
   Matsuo, K
   Castellsague, X
   Franceschi, S
   Herrero, R
   Winn, DM
   La Vecchia, C
   Morgenstern, H
   Zhang, ZF
   Levi, F
   Dal Maso, L
   Kelsey, K
   McClean, MD
   Vaughan, T
   Lazarus, P
   Muscat, J
   Ramroth, H
   Chen, C
   Schwartz, SM
   Eluf-Neto, J
   Hayes, RB
   Purdue, M
   Boccia, S
   Cadoni, G
   Zaridze, D
   Koifman, S
   Curado, MP
   Ahrens, W
   Benhamou, S
   Matos, E
   Lagiou, P
   Szeszenia-Dabrowska, N
   Olshan, AF
   Fernandez, L
   Menezes, A
   Agudo, A
   Daudt, AW
   Merletti, F
   Macfarlane, GJ
   Kjaerheim, K
   Mates, D
   Holcatova, I
   Schantz, S
   Yu, GP
   Simonato, L
   Brenner, H
   Mueller, H
   Conway, DI
   Thomson, P
   Fabianova, E
   Znaor, A
   Rudnai, P
   Healy, CM
   Ferro, G
   Brennan, P
   Boffetta, P
   Hashibe, M
AF Chuang, Shu-Chun
   Jenab, Mazda
   Heck, Julia E.
   Bosetti, Cristina
   Talamini, Renato
   Matsuo, Keitaro
   Castellsague, Xavier
   Franceschi, Silvia
   Herrero, Rolando
   Winn, Deborah M.
   La Vecchia, Carlo
   Morgenstern, Hal
   Zhang, Zuo-Feng
   Levi, Fabio
   Dal Maso, Luigino
   Kelsey, Karl
   McClean, Michael D.
   Vaughan, Thomas
   Lazarus, Philip
   Muscat, Joshua
   Ramroth, Heribert
   Chen, Chu
   Schwartz, Stephen M.
   Eluf-Neto, Jose
   Hayes, Richard B.
   Purdue, Mark
   Boccia, Stefania
   Cadoni, Gabriella
   Zaridze, David
   Koifman, Sergio
   Curado, Maria Paula
   Ahrens, Wolfgang
   Benhamou, Simone
   Matos, Elena
   Lagiou, Pagona
   Szeszenia-Dabrowska, Neonilla
   Olshan, Andrew F.
   Fernandez, Leticia
   Menezes, Ana
   Agudo, Antonio
   Daudt, Alexander W.
   Merletti, Franco
   Macfarlane, Gary J.
   Kjaerheim, Kristina
   Mates, Dana
   Holcatova, Ivana
   Schantz, Stimson
   Yu, Guo-Pei
   Simonato, Lorenzo
   Brenner, Hermann
   Mueller, Heiko
   Conway, David I.
   Thomson, Peter
   Fabianova, Eleonora
   Znaor, Ariana
   Rudnai, Peter
   Healy, Claire M.
   Ferro, Gilles
   Brennan, Paul
   Boffetta, Paolo
   Hashibe, Mia
TI Diet and the risk of head and neck cancer: a pooled analysis in the INHANCE consortium
SO CANCER CAUSES & CONTROL
LA English
DT Article
DE Diet; Head and neck cancer; Fruit and vegetable; Red meat; Processed meat
ID upper-aerodigestive tract; squamous-cell carcinoma; red meat intake; international head; oral-cancer; pharyngeal cancer; food groups; never drinkers; processed meat; united-states
AB We investigated the association between diet and head and neck cancer (HNC) risk using data from the International Head and Neck Cancer Epidemiology (INHANCE) consortium. The INHANCE pooled data included 22 case-control studies with 14,520 cases and 22,737 controls. Center-specific quartiles among the controls were used for food groups, and frequencies per week were used for single food items. A dietary pattern score combining high fruit and vegetable intake and low red meat intake was created. Odds ratios (OR) and 95% confidence intervals (CI) for the dietary items on the risk of HNC were estimated with a two-stage random-effects logistic regression model. An inverse association was observed for higher-frequency intake of fruit (4th vs. 1st quartile OR = 0.52, 95% CI = 0.43-0.62, p (trend) < 0.01) and vegetables (OR = 0.66, 95% CI = 0.49-0.90, p (trend) = 0.01). Intake of red meat (OR = 1.40, 95% CI = 1.13-1.74, p (trend) = 0.13) and processed meat (OR = 1.37, 95% CI = 1.14-1.65, p (trend) < 0.01) was positively associated with HNC risk. Higher dietary pattern scores, reflecting high fruit/vegetable and low red meat intake, were associated with reduced HNC risk (per score increment OR = 0.90, 95% CI = 0.84-0.97).
C1 [Hashibe, Mia] Univ Utah, Sch Med, Div Publ Hlth, Dept Family & Prevent Med,Huntsman Canc Inst, Salt Lake City, UT 84108 USA.
   [Chuang, Shu-Chun] Univ London Imperial Coll Sci Technol & Med, London, England.
   [Chuang, Shu-Chun; Jenab, Mazda; Franceschi, Silvia; Curado, Maria Paula; Ferro, Gilles; Brennan, Paul; Hashibe, Mia] Int Agcy Res Canc, F-69372 Lyon, France.
   [Heck, Julia E.; Zhang, Zuo-Feng] Univ Calif Los Angeles, Sch Publ Hlth, Los Angeles, CA 90024 USA.
   [Bosetti, Cristina; La Vecchia, Carlo] Ist Ric Farmacol Mario Negri, Milan, Italy.
   [Talamini, Renato; Dal Maso, Luigino] Aviano Canc Ctr, I-33081 Aviano, Italy.
   [Matsuo, Keitaro] Aichi Canc Ctr, Res Inst, Nagoya, Aichi 464, Japan.
   [Castellsague, Xavier] Inst Catala Oncol, Barcelona, Spain.
   [Herrero, Rolando] Inst Invest Epidemiol, San Jose, Costa Rica.
   [Winn, Deborah M.; Purdue, Mark] NCI, Bethesda, MD USA.
   [La Vecchia, Carlo] Univ Milan, Dept Occupat Hlth, Milan, Italy.
   [Morgenstern, Hal] Univ Michigan, Dept Epidemiol & Environm Hlth Sci, Ann Arbor, MI 48109 USA.
   [Morgenstern, Hal] Univ Michigan, Ctr Comprehens Canc, Ann Arbor, MI 48109 USA.
   [Levi, Fabio] Inst Univ Med Sociale & Prevent, CH-1005 Lausanne, Switzerland.
   [Kelsey, Karl] Brown Univ, Providence, RI 02912 USA.
   [McClean, Michael D.] Boston Univ Publ Hlth, Boston, MA USA.
   [Vaughan, Thomas; Chen, Chu; Schwartz, Stephen M.] Fred Hutchinson Canc Res Ctr, Seattle, WA 98104 USA.
   [Lazarus, Philip; Muscat, Joshua] Pen State Coll Med, Philadelphia, PA USA.
   [Ramroth, Heribert] Heidelberg Univ, Heidelberg, Germany.
   [Eluf-Neto, Jose] Univ Sao Paulo, Dept Prevent Med, Sao Paulo, Brazil.
   [Hayes, Richard B.] NYU, Sch Med, New York, NY USA.
   [Boccia, Stefania] Univ Cattolica Sacro Cuore, Inst Hyg, Rome, Italy.
   [Boccia, Stefania] IRCCS San Raffaele Pisana, Rome, Italy.
   [Cadoni, Gabriella] Univ Cattolica Sacro Cuore, Inst Otorhinolaryngol, I-00168 Rome, Italy.
   [Zaridze, David] Russian Acad Med Sci, Canc Res Ctr, Moscow, Russia.
   [Koifman, Sergio] Escola Nacl Saude Publica, Rio De Janeiro, Brazil.
   [Ahrens, Wolfgang] Bermen Inst Prevent Res & Social Med, Bermen, Germany.
   [Benhamou, Simone] INSERM, Paris, France.
   [Matos, Elena] Inst Oncol Angel H Roffo, Buenos Aires, DF, Argentina.
   [Lagiou, Pagona] Univ Athens, Sch Med, Dept Hyg Epidemiol & Med Stat, GR-11527 Athens, Greece.
   [Szeszenia-Dabrowska, Neonilla] Inst Occupat Med, Lodz, Poland.
   [Olshan, Andrew F.] Univ N Carolina, Sch Publ Hlth, Chapel Hill, NC USA.
   [Fernandez, Leticia] Inst Oncol & Radiol, Havana, Cuba.
   [Menezes, Ana] Univ Fed Pelotas, Fac Med, Pelotas, Brazil.
   [Agudo, Antonio] Hosp Llobregat, Catalan Inst Oncol ICO, Bellvitge Biomed Res Inst IDIBELL, Barcelona, Spain.
   [Daudt, Alexander W.] Hosp Clin Porto Allegre, Porto Alegre, RS, Brazil.
   [Merletti, Franco] Canc Epidemiol Unit, Turin, Italy.
   [Macfarlane, Gary J.] Univ Aberdeen, Sch Med & Dent, Aberdeen AB9 1FX, Scotland.
   [Kjaerheim, Kristina] Canc Registry Norway, Oslo, Norway.
   [Mates, Dana] Inst Publ Hlth, Bucharest, Romania.
   [Holcatova, Ivana] Inst Hyg & Epidemiol, CR-10042 Prague, Czech Republic.
   [Schantz, Stimson; Yu, Guo-Pei] Mem Sloan Kettering Canc Ctr, Dept Surg, New York, NY 10021 USA.
   [Simonato, Lorenzo] Univ Padua, Sch Med, Dept Environm Med & Publ Hlth, Padua, Italy.
   [Brenner, Hermann; Mueller, Heiko] German Canc Res Ctr, D-6900 Heidelberg, Germany.
   [Conway, David I.] Univ Glasgow, Sch Dent, Coll Med Vet & Life Sci, Glasgow, Lanark, Scotland.
   [Thomson, Peter] Univ Newcastle, Sch Dent, Newcastle, NSW 2300, Australia.
   [Fabianova, Eleonora] Specialized State Hlth Inst, Banska Bystrica, Slovakia.
   [Znaor, Ariana] Croatian Natl Canc Registry, Zagreb, Croatia.
   [Rudnai, Peter] Natl Inst Environm Hlth, Budapest, Hungary.
   [Healy, Claire M.] Trinity Coll Dublin, Sch Dent Sci, Dublin, Ireland.
   [Boffetta, Paolo] Mt Sinai Sch Med, Tisch Canc Inst, New York, NY USA.
   [Boffetta, Paolo] Int Prevent Res Inst, Lyon, France.
C3 Utah System of Higher Education; University of Utah; Huntsman Cancer Institute; Imperial College London; World Health Organization; International Agency for Research on Cancer (IARC); University of California System; University of California Los Angeles; Istituto di Ricerche Farmacologiche Mario Negri IRCCS; Aichi Cancer Center; Institut Catala d'Oncologia; National Institutes of Health (NIH) - USA; NIH National Cancer Institute (NCI); University of Milan; University of Michigan System; University of Michigan; University of Michigan System; University of Michigan; Brown University; Boston University; Fred Hutchinson Cancer Center; Ruprecht Karls University Heidelberg; Universidade de Sao Paulo; New York University; Catholic University of the Sacred Heart; IRCCS Policlinico Gemelli; IRCCS San Raffaele Pisana; Catholic University of the Sacred Heart; IRCCS Policlinico Gemelli; Russian Academy of Medical Sciences; Leibniz Association; Leibniz Institute for Prevention Research & Epidemiology (BIPS); Institut National de la Sante et de la Recherche Medicale (Inserm); Athens Medical School; National & Kapodistrian University of Athens; Nofer Institute of Occupational Medicine; University of North Carolina; University of North Carolina Chapel Hill; Universidade Federal de Pelotas; Institut Catala d'Oncologia; University of Barcelona; Institut d'Investigacio Biomedica de Bellvitge (IDIBELL); University of Aberdeen; University of Oslo; Memorial Sloan Kettering Cancer Center; University of Padua; Helmholtz Association; German Cancer Research Center (DKFZ); University of Glasgow; University of Newcastle; Trinity College Dublin; Icahn School of Medicine at Mount Sinai
RP Hashibe, M (corresponding author), Univ Utah, Sch Med, Div Publ Hlth, Dept Family & Prevent Med,Huntsman Canc Inst, 375 Chipeta Way,Suite A, Salt Lake City, UT 84108 USA.
EM Mia.Hashibe@utah.edu
FU International Agency for Research on Cancer; US National Institutes of Health (NIH), National Cancer Institute (NCI) [R03CA113157]; National Institute for Dental and Craniofacial Research (NIDCR) [R03DE016611]; Italian Association for Research on Cancer (AIRC); Italian League against Cancer; Italian Ministry of Research; Swiss League against Cancer [KFS1069-09-2000]; Fribourg League against Cancer [FOR381.88]; Swiss Cancer Research [AKT 617]; Gustave-Roussy Institute [88D28]; Swiss Research against Cancer/Oncosuisse [KFS-700, OCS-1633]; World Cancer Research Fund; European Commission [IC15-CT98-0332, IC18-CT97-0222, QLK1-2001-00182]; National Institutes of Health (NIH) US [R01CA048996, R01DE012609, R01CA61188, P01CA068384, K07CA104231, R01DE13158, P50CA90388, R01DA11386, R03CA77954, T32CA09142, U01CA96134, R21ES011667, R01CA078609, R01CA100679]; National Institute of Environmental Health Sciences [P30ES010126]; UCLA Jonsson Comprehensive Cancer Center; National Institutes of Health (NCI) US; NIDCR; Fondo para la Investigacion Cientifica y Tecnologica (FONCYT) Argentina; IMIM (Barcelona); Fundacao de Amparo a Pesquisa no. Estado de Sao Paulo (FAPESP) [01/01768-2]; Fondo de Investigaciones Sanitarias (FIS) of the Spanish Government [FIS 97/0024, FIS 97/0662, BAE 01/5013]; International Union Against Cancer (UICC); Yamagiwa-Yoshida Memorial International Cancer Study Grant; AIRC (Italian Agency for Research on Cancer); National Cancer Institute, National Institutes of Health, USA; NIH [R01CA51845, R01CA30022]; Italian Association for Cancer Research; Compagnia di San Paolo/FIRMS; Region Piemonte; Padova University [CPDA057222]; Ministry of Science, Research and Arts Baden-Wurttemberg; German Ministry of Education and Research [01GB9702/3]; Ministry of Education, Science, Sports, Culture and Technology of Japan [17015052]; Ministry of Health, Labor and Welfare of Japan [H20-002]; National Cancer Institute [T32CA009142] Funding Source: NIH RePORTER
CR Anantharaman D, 2007, CARCINOGENESIS, V28, P1455, DOI 10.1093/carcin/bgm038
   [Anonymous], 2007, HUMAN PAPILLOMAVIRUSES, V0, P1
   [Anonymous], 2007, FOOD NUTR PHYS ACT P, V0, P0
   Aune D, 2009, ASIAN PAC J CANCER P, V10, P869
   Aune D, 2009, ASIAN PAC J CANCER P, V10, P429
   BLOT WJ, 1988, CANCER RES, V48, P3282
   Boeing H, 2006, CANCER CAUSE CONTROL, V17, P957, DOI 10.1007/s10552-006-0036-4
   Bosetti C, 2002, BRIT J CANCER, V87, P1230, DOI 10.1038/sj.bjc.6600639
   Bosetti C, 2002, INT J CANCER, V100, P355, DOI 10.1002/ijc.10485
   Bouvard V, 2009, LANCET ONCOL, V10, P321, DOI 10.1016/S1470-2045(09)70096-8
   Dahlstrom KR, 2008, HEAD NECK-J SCI SPEC, V30, P75, DOI 10.1002/hed.20664
   De Stefani E, 2005, NUTR CANCER, V51, P132, DOI 10.1207/s15327914nc5102_2
   De Stefani E, 1999, ORAL ONCOL, V35, P17, DOI 10.1016/S1368-8375(98)00060-8
   DERSIMONIAN R, 1986, CONTROL CLIN TRIALS, V7, P177, DOI 10.1016/0197-2456(86)90046-2
   Dyer AR, 2003, J HUM HYPERTENS, V17, P641, DOI 10.1038/sj.jhh.1001607
   Edefonti V, 2010, ORAL ONCOL, V46, P343, DOI 10.1016/j.oraloncology.2009.11.017
   Edefonti V, 2010, CANCER EPIDEM BIOMAR, V19, P18, DOI 10.1158/1055-9965.EPI-09-0900
   Farshadpour F, 2007, ORAL DIS, V13, P239, DOI 10.1111/j.1601-0825.2006.01274.x
   Ferlay J, 2010, IARC CANCERBASE, V10, P0
   Fioretti F, 1999, ORAL ONCOL, V35, P375, DOI 10.1016/S1368-8375(98)00125-0
   Foschi R, 2010, CANCER CAUSE CONTROL, V21, P237, DOI 10.1007/s10552-009-9454-4
   FRANCESCHI S, 1991, INT J CANCER, V47, P20, DOI 10.1002/ijc.2910470105
   Franceschi S, 1999, BRIT J CANCER, V80, P614, DOI 10.1038/sj.bjc.6690400
   Freedman ND, 2008, INT J CANCER, V122, P2330, DOI 10.1002/ijc.23319
   Garavello W, 2007, ANN ONCOL, V18, P1104, DOI 10.1093/annonc/mdm078
   Garrote LF, 2001, BRIT J CANCER, V85, P46, DOI 10.1054/bjoc.2000.1825
   Gaudet MM, 2010, INT J EPIDEMIOL, V39, P1091, DOI 10.1093/ije/dyp380
   Hashibe M, 2007, J NATL CANCER I, V99, P777, DOI 10.1093/jnci/djk179
   Hashibe M, 2009, CANCER EPIDEM BIOMAR, V18, P541, DOI 10.1158/1055-9965.EPI-08-0347
   Haug U, 2007, CLIN CHEM, V53, P787, DOI 10.1373/clinchem.2006.078188
   Higgins JPT, 2003, BMJ-BRIT MED J, V327, P557, DOI 10.1136/bmj.327.7414.557
   Kapil Umesh, 2005, ASIAN PAC J CANCER PREV, V6, P202
   Kjaerheim K, 1998, CANCER CAUSE CONTROL, V9, P99, DOI 10.1023/A:1008809706062
   Kreimer AR, 2006, INT J CANCER, V118, P2293, DOI 10.1002/ijc.21577
   La Vecchia C, 1999, INT J CANCER, V82, P151, DOI 10.1002/(SICI)1097-0215(19990702)82:1<151::AID-IJC25>3.0.CO;2-9
   Lagiou P, 2009, INT J CANCER, V124, P2671, DOI 10.1002/ijc.24246
   Lajer CB, 2010, APMIS, V118, P510, DOI 10.1111/j.1600-0463.2010.02624.x
   Lam TK, 2009, CANCER RES, V69, P932, DOI 10.1158/0008-5472.CAN-08-3162
   LAVECCHIA C, 1991, INT J EPIDEMIOL, V20, P39, DOI 10.1093/ije/20.1.39
   LAVECCHIA C, 1990, CANCER RES, V50, P4497
   LaVecchia C, 1997, ORAL ONCOL, V33, P302
   Lee YCA, 2008, CANCER EPIDEM BIOMAR, V17, P1974, DOI 10.1158/1055-9965.EPI-08-0047
   Levi F, 2004, ANN ONCOL, V15, P346, DOI 10.1093/annonc/mdh060
   Levi F, 1998, INT J CANCER, V77, P705, DOI 10.1002/(SICI)1097-0215(19980831)77:5<705::AID-IJC8>3.0.CO;2-Z
   Lissowska J, 2003, EUR J CANCER PREV, V12, P25, DOI 10.1097/00008469-200302000-00005
   Lucenteforte E, 2009, ORAL ONCOL, V45, P461, DOI 10.1016/j.oraloncology.2008.09.002
   MacLean CH, 2006, JAMA-J AM MED ASSOC, V295, P403, DOI 10.1001/jama.295.4.403
   Meyer MS, 2008, CANCER EPIDEM BIOMAR, V17, P3419, DOI 10.1158/1055-9965.EPI-08-0560
   Nair U, 2001, IARC SCI PUBL, V154, P271
   Negri E, 2009, INT J CANCER, V124, P394, DOI 10.1002/ijc.23848
   Northrop-Clewes CA, 2007, CLIN CHIM ACTA, V377, P14, DOI 10.1016/j.cca.2006.08.028
   Panda K, 2000, FREE RADICAL BIO MED, V29, P115, DOI 10.1016/S0891-5849(00)00297-5
   Park JH, 2003, TRANSPORT RES E-LOG, V39, P1, DOI 10.1016/S1366-5545(02)00023-6
   Peters ES, 2008, HEAD NECK-J SCI SPEC, V30, P1193, DOI 10.1002/hed.20846
   Rajkumar T, 2003, EUR J CANCER PREV, V12, P135, DOI 10.1097/00008469-200304000-00007
   Ramroth H, 2004, METHOD INFORM MED, V43, P499
   ROGERS MAM, 1993, CANCER EPIDEM BIOMAR, V2, P305
   Sánchez MJ, 2003, EUR J CANCER PREV, V12, P49, DOI 10.1097/00008469-200302000-00008
   Sapkota A, 2008, CANCER CAUSE CONTROL, V19, P1161, DOI 10.1007/s10552-008-9183-0
   Secretan B, 2009, LANCET ONCOL, V10, P1033, DOI 10.1016/S1470-2045(09)70326-2
   Suzuki T, 2007, CANCER SCI, V98, P1439, DOI 10.1111/j.1349-7006.2007.00533.x
   Takezaki T, 1996, JPN J CANCER RES, V87, P555, DOI 10.1111/j.1349-7006.1996.tb00259.x
   Tavani A, 2000, INT J CANCER, V86, P425, DOI 10.1002/(SICI)1097-0215(20000501)86:3<425::AID-IJC19>3.0.CO;2-S
   Tavani A, 2001, EUR J CANCER PREV, V10, P191, DOI 10.1097/00008469-200104000-00015
   Tzoulaki I, 2008, BRIT MED J, V337, P0, DOI 10.1136/bmj.a258
   Willett WC, 1997, AM J CLIN NUTR, V65, P1220, DOI 10.1093/ajcn/65.4.1220S
   ZHENG W, 1992, CANCER EPIDEM BIOMAR, V1, P441
   Zheng W, 2009, NUTR CANCER, V61, P437, DOI 10.1080/01635580802710741
   Zhou BF, 2003, J HUM HYPERTENS, V17, P623, DOI 10.1038/sj.jhh.1001605
NR 70
TC 105
Z9 115
U1 0
U2 22
PU SPRINGER
PI DORDRECHT
PA VAN GODEWIJCKSTRAAT 30, 3311 GZ DORDRECHT, NETHERLANDS
SN 0957-5243
EI 1573-7225
J9 CANCER CAUSE CONTROL
JI Cancer Causes Control
PD JAN 15
PY 2012
VL 23
IS 1
BP 69
EP 88
DI 10.1007/s10552-011-9857-x
PG 20
WC Oncology; Public, Environmental & Occupational Health
SC Oncology; Public, Environmental & Occupational Health
GA 857XG
UT WOS:000297757400008
PM 22037906
DA 2025-02-23
ER

PT J
AU Wada, K
   Nakamura, K
   Tamai, Y
   Tsuji, M
   Watanabe, K
   Ando, K
   Nagata, C
AF Wada, Keiko
   Nakamura, Kozue
   Tamai, Yuya
   Tsuji, Michiko
   Watanabe, Kaori
   Ando, Kyoko
   Nagata, Chisato
TI Seaweed intake and urinary sex hormone levels in preschool Japanese children
SO CANCER CAUSES & CONTROL
LA English
DT Article
DE Gonadal steroid hormones; Child; Preschool; Diet records; Seaweed
ID breast-cancer risk; public-health center; prostate-cancer; intestinal microflora; asian-americans; subsequent risk; soy intake; rats; proliferation; isoflavones
AB Purpose We investigated whether seaweed intake is associated with sex steroid levels in young Japanese children. Methods The design of the study was cross-sectional and it was conducted in October-November 2006. Subjects were substantially healthy preschoolers, 230 boys and 198 girls, aged 3-6 years. Dietary data, including seaweed intake, were assessed using 3-day dietary records covering 2 consecutive weekdays and 1 weekend day. Urinary estrone, estradiol, testosterone, and 5-androstene-3 beta, 17 alpha diol levels were measured by liquid chromatographyelectrospray ionization tandem mass spectrometry. Urinary dehydroepiandrosterone level was measured with a radioimmunoassay. Steroid hormones were adjusted for urinary creatinine levels. Results Spearman's correlation coefficient between seaweed intake and estrone level was -0.144 (p = 0.030) in boys and -0.147 (p = 0.041) in girls after adjustments for age, BMI, and total energy intake. Seaweed intake was neither associated with estradiol, testosterone, 3b, 17a-AED nor with DHEA among boys and girls. Conclusions The negative association between seaweed intake and estrone level suggests that dietary seaweed intake might affect estrogen metabolism in childhood.
C1 [Wada, Keiko; Nakamura, Kozue; Tamai, Yuya; Tsuji, Michiko; Nagata, Chisato] Gifu Univ, Dept Epidemiol & Prevent Med, Grad Sch Med, Gifu 5011194, Japan.
   [Watanabe, Kaori; Ando, Kyoko] Aichi Bunkyo Womens Coll, Dept Food & Culture Sci, Aichi, Japan.
C3 Gifu University
RP Wada, K (corresponding author), Gifu Univ, Dept Epidemiol & Prevent Med, Grad Sch Med, 1-1 Yanagido, Gifu 5011194, Japan.
EM dr_keiko@gifu-u.ac.jp
FU Ministry of Education, Culture, Sports, Science, and Technology; Ministry of Health, Labor, and Welfare of Japan
CR Elmlinger MW, 2002, CLIN CHEM LAB MED, V40, P1151, DOI 10.1515/CCLM.2002.202
   Faupel-Badger JM, 2010, CANCER EPIDEM BIOMAR, V19, P292, DOI 10.1158/1055-9965.EPI-09-0643
   Funahashi H, 1999, JPN J CANCER RES, V90, P922, DOI 10.1111/j.1349-7006.1999.tb00836.x
   Funahashi H, 2001, JPN J CANCER RES, V92, P483, DOI 10.1111/j.1349-7006.2001.tb01119.x
   Gassler N, 2000, CLIN LAB, V46, P553
   Gudiel-Urbano M, 2002, NUTR RES, V22, P323, DOI 10.1016/S0271-5317(01)00383-9
   HENDERSON BE, 1991, BREAST CANCER RES TR, V18, PS11, DOI 10.1007/BF02633520
   Hoebler C, 2000, J SCI FOOD AGR, V80, P1357, DOI 10.1002/1097-0010(200007)80:9<1357::AID-JSFA657>3.0.CO;2-B
   Ikegami S, 2001, CLIN ENDOCRINOL, V55, P789, DOI 10.1046/j.1365-2265.2001.01416.x
   Iwasaki M, 2008, J CLIN ONCOL, V26, P1677, DOI 10.1200/JCO.2007.13.9964
   Key TJ, 1999, BRIT J CANCER, V81, P1248, DOI 10.1038/sj.bjc.6690837
   Kondo I, 2010, J EPIDEMIOL, V20, PS576, DOI 10.2188/jea.JE20090227
   Kotake-Nara E, 2001, J NUTR, V131, P3303, DOI 10.1093/jn/131.12.3303
   Kuda T, 2005, FOOD CHEM, V91, P745, DOI 10.1016/j.foodchem.2004.06.047
   Kurahashi N, 2008, J CLIN ONCOL, V26, P5923, DOI 10.1200/JCO.2008.16.8807
   Kurahashi N, 2007, CANCER EPIDEM BIOMAR, V16, P538, DOI 10.1158/1055-9965.EPI-06-0517
   Maskarinec G, 2005, NUTR CANCER, V52, P22, DOI 10.1207/s15327914nc5201_3
   Messina M, 2006, NUTR CANCER, V55, P1, DOI 10.1207/s15327914nc5501_1
   *SCI TECHN AG, 2008, STAND TABL FOOD COMP, V0, P0
   Sekine Michikazu, 2002, J EPIDEMIOL, V12, P9
   Sekiya Masanori, 2005, INT J CLIN ONCOL, V10, P122
   SHIMIZU H, 1991, BRIT J CANCER, V63, P963, DOI 10.1038/bjc.1991.210
   Skibola CF, 2005, J NUTR, V135, P296, DOI 10.1093/jn/135.2.296
   Skibola Christine F, 2004, BMC COMPLEMENT ALTERN MED, V4, P10, DOI 10.1186/1472-6882-4-10
   Soldin OP, 2005, CLIN CHIM ACTA, V355, P205, DOI 10.1016/j.cccn.2005.01.006
   Teas J, 2009, J NUTR, V139, P939, DOI 10.3945/jn.108.100834
   Wada K, 2011, AM J EPIDEMIOL, V173, P998, DOI 10.1093/aje/kwr006
   Wu AH, 2008, BRIT J CANCER, V98, P9, DOI 10.1038/sj.bjc.6604145
   Wu AH, 1996, CANCER EPIDEM BIOMAR, V5, P901
   Wu AH, 1998, AM J CLIN NUTR, V68, P1437S, DOI 10.1093/ajcn/68.6.1437S
   Yamamoto S, 2003, J NATL CANCER I, V95, P906, DOI 10.1093/jnci/95.12.906
   Yang YJ, 2010, BRIT J NUTR, V103, P1345, DOI 10.1017/S0007114509993242
NR 32
TC 2
Z9 2
U1 0
U2 4
PU SPRINGER
PI DORDRECHT
PA VAN GODEWIJCKSTRAAT 30, 3311 GZ DORDRECHT, NETHERLANDS
SN 0957-5243
EI 
J9 CANCER CAUSE CONTROL
JI Cancer Causes Control
PD FEB 15
PY 2012
VL 23
IS 2
BP 239
EP 244
DI 10.1007/s10552-011-9871-z
PG 6
WC Oncology; Public, Environmental & Occupational Health
SC Oncology; Public, Environmental & Occupational Health
GA 900MI
UT WOS:000300890800004
PM 22083252
DA 2025-02-23
ER

PT J
AU Key, TJ
   Appleby, PN
   Masset, G
   Brunner, EJ
   Cade, JE
   Greenwood, DC
   Stephen, AM
   Kuh, D
   Bhaniani, A
   Powell, N
   Khaw, KT
AF Key, Timothy J.
   Appleby, Paul N.
   Masset, Gabriel
   Brunner, Eric J.
   Cade, Janet E.
   Greenwood, Darren C.
   Stephen, Alison M.
   Kuh, Diana
   Bhaniani, Amit
   Powell, Natasha
   Khaw, Kay-Tee
TI Vitamins, minerals, essential fatty acids and colorectal cancer risk in the United Kingdom Dietary Cohort Consortium
SO INTERNATIONAL JOURNAL OF CANCER
LA English
DT Article
DE prospective; food diary; vitamins; minerals; essential fatty acids; colorectal cancer
ID metaanalysis; women; fish; n-3; chinese; iron; men
AB The risk for colorectal cancer may be influenced by the dietary intake of various vitamins, minerals and essential fatty acids. We conducted a pooled analysis of dietary data collected using food diaries in seven prospective studies in the United Kingdom Dietary Cohort Consortium. Five hundred sixty-five cases of colorectal cancer were matched with 1,951 controls on study centre, age, sex and recruitment date. Dietary intakes of retinol, vitamin A, thiamin, riboflavin, vitamin B6, folate, vitamin B12, vitamin D, calcium, iron, magnesium, potassium, n - 6 fatty acids, n - 3 fatty acids and the ratio of n - 6 to n - 3 fatty acids were estimated and their associations with colorectal cancer examined using conditional logistic regression models, adjusting for exact age, height, weight, energy intake, alcohol intake, fiber intake, smoking, education, social class and physical activity. There were no statistically significant associations between colorectal cancer risk and dietary intake of any of the vitamins, minerals or essential fatty acids examined.
C1 [Key, Timothy J.; Appleby, Paul N.] Univ Oxford, Canc Epidemiol Unit, Nuffield Dept Clin Med, Oxford OX3 7LF, England.
   [Masset, Gabriel; Brunner, Eric J.] UCL, Dept Epidemiol & Publ Hlth, London, England.
   [Cade, Janet E.; Greenwood, Darren C.] Univ Leeds, Ctr Biostat & Epidemiol, Leeds, W Yorkshire, England.
   [Stephen, Alison M.] Elsie Widdowson Lab, Med Res Council Human Nutr Res, Cambridge, England.
   [Kuh, Diana] UCL, MRC, Dept Epidemiol & Publ Hlth, Unit Lifelong Hlth & Ageing, London, England.
   [Bhaniani, Amit; Powell, Natasha; Khaw, Kay-Tee] Univ Cambridge, MRC, Ctr Nutr Epidemiol Canc Prevent & Survival, Dept Publ Hlth & Primary Care, Cambridge, England.
C3 University of Oxford; University of London; University College London; University of Leeds; University of Cambridge; UK Research & Innovation (UKRI); Medical Research Council UK (MRC); MRC Human Nutrition Research; University of London; University College London; University of Cambridge
RP Key, TJ (corresponding author), Univ Oxford, Canc Epidemiol Unit, Nuffield Dept Clin Med, Richard Doll Bldg, Oxford OX3 7LF, England.
EM tim.key@ceu.ox.ac.uk
FU Medical Research Council, UK; British Heart Foundation; Cancer Research UK; Department of Health, UK; Food Standards Agency, UK; Lloyds TSB Foundation for the Channel Islands; Stroke Association, UK; World Cancer Research Fund; MRC [G0800603, MC_U105630924, MC_U123092720, G0500300, MC_U105960384] Funding Source: UKRI
CR Bingham SA, 1997, INT J EPIDEMIOL, V26, PS137, DOI 10.1093/ije/26.suppl_1.S137
   Butler LM, 2009, INT J CANCER, V124, P678, DOI 10.1002/ijc.23950
   Chan AT, 2010, GASTROENTEROLOGY, V138, P2029, DOI 10.1053/j.gastro.2010.01.057
   Dahm CC, 2010, CANCER EPIDEMIOL, V34, P562, DOI 10.1016/j.canep.2010.07.008
   Dahm CC, 2010, JNCI-J NATL CANCER I, V102, P614, DOI 10.1093/jnci/djq092
   Daniel CR, 2009, CANCER EPIDEM BIOMAR, V18, P516, DOI 10.1158/1055-9965.EPI-08-0750
   Eussen SJPM, 2010, CANCER EPIDEM BIOMAR, V19, P2549, DOI 10.1158/1055-9965.EPI-10-0407
   Geelen A, 2007, AM J EPIDEMIOL, V166, P1116, DOI 10.1093/aje/kwm197
   Hall MN, 2008, CANCER EPIDEM BIOMAR, V17, P1136, DOI 10.1158/1055-9965.EPI-07-2803
   Kabat GC, 2007, BRIT J CANCER, V97, P118, DOI 10.1038/sj.bjc.6603837
   Kennedy DA, 2011, CANCER EPIDEMIOL, V35, P2, DOI 10.1016/j.canep.2010.11.004
   Kim DH, 2010, CANCER CAUSE CONTROL, V21, P1919, DOI 10.1007/s10552-010-9620-8
   Larsson SC, 2010, JAMA-J AM MED ASSOC, V303, P1077, DOI 10.1001/jama.2010.263
   Ma E, 2010, J NUTR, V140, P779, DOI 10.3945/jn.109.117747
   Murff HJ, 2009, CANCER EPIDEM BIOMAR, V18, P2283, DOI 10.1158/1055-9965.EPI-08-1196
   NELSON RL, 1992, FREE RADICAL BIO MED, V12, P161, DOI 10.1016/0891-5849(92)90010-E
   Papaioannou D, 2011, COLORECTAL DIS, V13, P1085, DOI 10.1111/j.1463-1318.2010.02289.x
   Spencer EA, 2010, CANCER CAUSE CONTROL, V21, P1417, DOI 10.1007/s10552-010-9569-7
   StataCorp, 2021, STATA STAT SOFTWARE, V0, P0
   Touvier M, 2011, CANCER EPIDEM BIOMAR, V20, P1003, DOI 10.1158/1055-9965.EPI-10-1141
   van den Brandt PA, 2007, BRIT J CANCER, V96, P510, DOI 10.1038/sj.bjc.6603577
   Wactawski-Wende J, 2006, NEW ENGL J MED, V354, P684, DOI 10.1056/NEJMoa055222
   Welch AA, 2001, PUBLIC HEALTH NUTR, V4, P1253, DOI 10.1079/PHN2001196
   World Cancer Research Fund / American Institute for Cancer research, 2007, FOOD, V0, Physical Activity
NR 24
TC 45
Z9 52
U1 0
U2 18
PU WILEY-BLACKWELL
PI HOBOKEN
PA 111 RIVER ST, HOBOKEN 07030-5774, NJ USA
SN 0020-7136
EI 
J9 INT J CANCER
JI Int. J. Cancer
PD AUG 1
PY 2012
VL 131
IS 3
BP E320
EP E325
DI 10.1002/ijc.27386
PG 6
WC Oncology
SC Oncology
GA 947OT
UT WOS:000304440100017
PM 22139959
DA 2025-02-23
ER

PT J
AU Bracci, PM
AF Bracci, Paige M.
TI Obesity and pancreatic cancer: Overview of epidemiologic evidence and biologic mechanisms
SO MOLECULAR CARCINOGENESIS
LA English
DT Article
DE body mass index; etiology; risk factor
ID body-mass index; genome-wide association; physical-activity; risk-factors; anthropometric factors; heterocyclic amines; nutritional factors; dietary factors; mortality; survival
AB In the United States, pancreatic cancer is characterized by a low 5-yr survival rate of approximately 6%, fewer than 10% of patients diagnosed with localized disease and thus candidates for curative surgical resection, increasing incidence and few established risk factors. Similar statistics are observed for other industrialized nations. With new evidence to suggest that pancreatic cancer develops over a number of years, markers that can better identify high risk patients and are applicable to earlier diagnosis hold promise for improving these dire statistics. Obesity is one of the few modifiable risk factors that has been associated with increased risk of pancreatic cancer and also is related to increased risk of diabetes, a condition that in turn has been associated with pancreatic cancer development. Given recent data that nearly 70% of United States adults are overweight or obese, a clarification of the complex association between obesity and pancreatic cancer may disclose targets for prevention and intervention to decrease incidence and improve prognosis of this highly fatal disease. An overview of the current epidemiology and hypothesized biological mechanisms involved in the obesity-pancreatic cancer association are presented. (C) 2011 Wiley Periodicals, Inc.
C1 Univ Calif San Francisco, Dept Epidemiol & Biostat, Sch Med, San Francisco, CA 94118 USA.
C3 University of California System; University of California San Francisco
RP Bracci, PM (corresponding author), Univ Calif San Francisco, Dept Epidemiol & Biostat, Sch Med, 3333 Calif St,Suite 280, San Francisco, CA 94118 USA.
FU National Institutes of Health National Cancer Institute [CA109767]; Joan Rombauer Pancreatic Cancer Research Fund
CR Altekruse SF, 2010, CANCER, V0, P0
   Amundadottir L, 2009, NAT GENET, V41, P986, DOI 10.1038/ng.429
   Anderson KE, 2005, CANCER EPIDEM BIOMAR, V14, P2261, DOI 10.1158/1055-9965.EPI-04-0514
   Anderson KE, 2002, MUTAT RES-FUND MOL M, V506, P225, DOI 10.1016/S0027-5107(02)00169-0
   Ansary-Moghaddam A, 2006, CANCER EPIDEM BIOMAR, V15, P2435, DOI 10.1158/1055-9965.EPI-06-0368
   Arslan AA, 2010, ARCH INTERN MED, V170, P791, DOI 10.1001/archinternmed.2010.63
   Balentine CJ, 2010, J GASTROINTEST SURG, V14, P1832, DOI 10.1007/s11605-010-1297-5
   Batty GD, 2009, CANCER EPIDEM BIOMAR, V18, P673, DOI 10.1158/1055-9965.EPI-08-1032
   Benns M, 2009, ANN SURG ONCOL, V16, P2565, DOI 10.1245/s10434-009-0573-7
   Calle EE, 2002, CANCER-AM CANCER SOC, V94, P2490, DOI 10.1002/cncr.101970.abs
   Calle EE, 2003, NEW ENGL J MED, V348, P1625, DOI 10.1056/NEJMoa021423
   Chang MC, 2007, PANCREAS, V35, P16, DOI 10.1097/MPA.0b013e3180547709
   Coughlin SS, 2000, CANCER CAUSE CONTROL, V11, P915, DOI 10.1023/A:1026580131793
   Dalamaga M, 2009, CANCER CAUSE CONTROL, V20, P625, DOI 10.1007/s10552-008-9273-z
   DEMESQUITA HBB, 1990, INT J CANCER, V46, P435, DOI 10.1002/ijc.2910460319
   Douglas JB, 2010, CANCER EPIDEM BIOMAR, V19, P2298, DOI 10.1158/1055-9965.EPI-10-0400
   Eberle CA, 2005, CANCER CAUSE CONTROL, V16, P1235, DOI 10.1007/s10552-005-0354-y
   Ericson U, 2007, PUBLIC HEALTH NUTR, V10, P616, DOI 10.1017/S1368980007352518
   Fantuzzi G, 2008, J ALLERGY CLIN IMMUN, V121, P326, DOI 10.1016/j.jaci.2007.10.018
   Fearon KCH, 2010, HPB, V12, P323, DOI 10.1111/j.1477-2574.2010.00178.x
   Ferguson LR, 2002, TOXICOLOGY, V181, P79, DOI 10.1016/S0300-483X(02)00258-5
   Flegal KM, 2010, JAMA-J AM MED ASSOC, V303, P235, DOI 10.1001/jama.2009.2014
   Fleming JB, 2009, ARCH SURG-CHICAGO, V144, P216, DOI 10.1001/archsurg.2008.580
   Gapstur SM, 2000, JAMA-J AM MED ASSOC, V283, P2552, DOI 10.1001/jama.283.19.2552
   GHADIRIAN P, 1991, INT J CANCER, V47, P1, DOI 10.1002/ijc.2910470102
   Hanley AJG, 2001, INT J CANCER, V94, P140, DOI 10.1002/ijc.1446
   HOWE GR, 1990, INT J CANCER, V45, P604, DOI 10.1002/ijc.2910450405
   Jemal A, 2007, CA-CANCER J CLIN, V57, P43, DOI 10.3322/canjclin.57.1.43
   Jiao L, 2010, CANCER CAUSE CONTROL, V21, P1305, DOI 10.1007/s10552-010-9558-x
   Keith SW, 2011, INT J OBESITY, V35, P401, DOI 10.1038/ijo.2010.148
   Khan S, 2010, J GASTROINTEST SURG, V14, P1820, DOI 10.1007/s11605-010-1285-9
   Krechler T, 2011, NEOPLASMA, V58, P58, DOI 10.4149/neo_2011_01_58
   Larsson SC, 2005, BRIT J CANCER, V93, P1310, DOI 10.1038/sj.bjc.6602868
   Larsson SC, 2007, INT J CANCER, V120, P1993, DOI 10.1002/ijc.22535
   Lee IM, 2003, BRIT J CANCER, V88, P679, DOI 10.1038/sj.bjc.6600782
   Li DH, 2007, CANCER EPIDEM BIOMAR, V16, P655, DOI 10.1158/1055-9965.EPI-06-0993
   Li DH, 2009, JAMA-J AM MED ASSOC, V301, P2553, DOI 10.1001/jama.2009.886
   Loebig M, 2010, PLOS ONE, V5, P0, DOI 10.1371/journal.pone.0012610
   McWilliams RR, 2010, CANCER-AM CANCER SOC, V116, P5054, DOI 10.1002/cncr.25465
   Michaud DS, 2001, JAMA-J AM MED ASSOC, V286, P921, DOI 10.1001/jama.286.8.921
   Nöthlings U, 2007, CANCER CAUSE CONTROL, V18, P165, DOI 10.1007/s10552-006-0100-0
   ORorke MA, 2010, INT J CANCER, V126, P2957, DOI 10.1002/ijc.24997
   Olson SH, 2010, INT J CANCER, V127, P2412, DOI 10.1002/ijc.25240
   Petersen GM, 2010, NAT GENET, V42, P224, DOI 10.1038/ng.522
   Pisani Paola, 2008, ARCHIVES OF PHYSIOLOGY AND BIOCHEMISTRY, V114, P63, DOI 10.1080/13813450801954451
   Renehan AG, 2008, LANCET, V371, P569, DOI 10.1016/S0140-6736(08)60269-X
   Roberts DL, 2010, ANNU REV MED, V61, P301, DOI 10.1146/annurev.med.080708.082713
   Rogers CJ, 2008, SPORTS MED, V38, P271, DOI 10.2165/00007256-200838040-00002
   Rundle A, 2007, BIOMARKERS, V12, P123, DOI 10.1080/13547500601010418
   Silverman DT, 1998, JNCI-J NATL CANCER I, V90, P1710, DOI 10.1093/jnci/90.22.1710
   Stevens RJ, 2009, INT J CANCER, V124, P2400, DOI 10.1002/ijc.24196
   Stolzenberg-Solomon RZ, 2008, AM J EPIDEMIOL, V168, P1047, DOI 10.1093/aje/kwn221
   Stolzenberg-Solomon RZ, 2007, CANCER EPIDEM BIOMAR, V16, P2664, DOI 10.1158/1055-9965.EPI-07-0378
   Tsai S, 2010, J GASTROINTEST SURG, V14, P1143, DOI 10.1007/s11605-010-1201-3
   World Cancer Research Fund / American Institute for Cancer research, 2007, FOOD, V0, Physical Activity
   Yachida S, 2010, NATURE, V467, P1114, DOI 10.1038/nature09515
   Zhang JJ, 2009, NUTR CANCER, V61, P457, DOI 10.1080/01635580902718941
   Zhu J, 2006, BIOMARKERS, V11, P319, DOI 10.1080/13547500600667911
   Zyromski NJ, 2009, SURGERY, V146, P258, DOI 10.1016/j.surg.2009.02.024
NR 64
TC 162
Z9 178
U1 0
U2 17
PU WILEY
PI HOBOKEN
PA 111 RIVER ST, HOBOKEN 07030-5774, NJ USA
SN 0899-1987
EI 1098-2744
J9 MOL CARCINOGEN
JI Mol. Carcinog.
PD JAN 15
PY 2012
VL 51
IS 1
BP 53
EP 63
DI 10.1002/mc.20778
PG 11
WC Biochemistry & Molecular Biology; Oncology
SC Biochemistry & Molecular Biology; Oncology
GA 862NH
UT WOS:000298098500006
PM 22162231
DA 2025-02-23
ER

PT J
AU Waly, MI
   Ali, A
   Guizani, N
   Al-Rawahi, AS
   Farooq, SA
   Rahman, MS
AF Waly, Mostafa I.
   Ali, Amanat
   Guizani, Nejib
   Al-Rawahi, Amani S.
   Farooq, Sardar A.
   Rahman, Mohammad S.
TI Pomegranate (<i>Punica granatum</i>) Peel Extract Efficacy as a Dietary Antioxidant against Azoxymethane-Induced Colon Cancer in Rat
SO ASIAN PACIFIC JOURNAL OF CANCER PREVENTION
LA English
DT Article
DE Azoxymethane model; colon cancer; pomegranate peel extract; oxidative stress; dietary antioxidants
ID aberrant crypt foci; oxidative stress; fruit
AB Functional foods include antioxidant nutrients which may protect against many human chronic diseases by combating reactive oxygen species (ROS) generation. The purpose of the present study was to investigate the protective effect of pomegranate peel extract (PPE) on azoxymethane (AOM)-induced colon tumors in rats as an in vivo experimental model. Forty Sprague-Dawley rats (4 weeks old) were randomly divided into 4 groups containing 10 rats per group, and were treated with either AOM, PPE, or PPE plus AOM or injected with 0.9% physiological saline solution as a control. At 8 weeks of age, the rats in the AOM and PPE plus AOM groups were injected with 15 mg AOM/kg body weight, once a week for two weeks. After the last AOM injection, the rats were continuously fed ad-libitum their specific diets for another 6 weeks. At the end of the experiment (i.e. at the age of 4 months), all rats were killed and the colon tissues were examined microscopically for lesions suspected of being preneoplastic lesions or tumors as well as for biochemical measurement of oxidative stress indices. The results revealed a lower incidence of aberrant crypt foci in the PPE plus AOM administered group as compared to the AOM group. In addition, PPE blocked the AOM-induced impairment of biochemical indicators of oxidative stress in the examined colonic tissue homogenates. The results suggest that PPE can partially inhibit the development of colonic premalignant lesions in an AOM-induced colorectal carcinogenesis model, by abrogating oxidative stress and improving the redox status of colonic cells.
C1 [Waly, Mostafa I.; Ali, Amanat; Guizani, Nejib; Al-Rawahi, Amani S.; Rahman, Mohammad S.] Sultan Qaboos Univ, Coll Agr & Marine Sci, Dept Food Sci & Nutr, Muscat, Oman.
   [Farooq, Sardar A.] Sultan Qaboos Univ, Coll Sci, Dept Biol, Muscat, Oman.
C3 Sultan Qaboos University; Sultan Qaboos University
RP Rahman, MS (corresponding author), Sultan Qaboos Univ, Coll Agr & Marine Sci, Dept Food Sci & Nutr, Muscat, Oman.
EM shafiur@squ.edu.om
FU Majesty's Strategic Research Fund [SR/AGR/ FOOD/11/01]
CR Adhami VM, 2009, NUTR CANCER, V61, P811, DOI 10.1080/01635580903285064
   Al-Numair KS, 2011, EXP BIOL MED, V236, P1005, DOI 10.1258/ebm.2011.011010
   Anilakumar KR, 2010, INDIAN J EXP BIOL, V48, P837
   BIRD RP, 1995, CANCER LETT, V93, P55, DOI 10.1016/0304-3835(95)03788-X
   Bussuan LAM, 2010, ACTA CIR BRAS, V25, P501, DOI 10.1590/S0102-86502010000600008
   Cuccioloni M, 2009, FITOTERAPIA, V80, P301, DOI 10.1016/j.fitote.2009.03.009
   Esfahani A, 2011, J AM COLL NUTR, V30, P285, DOI 10.1080/07315724.2011.10719971
   Gülçin I, 2012, ARCH TOXICOL, V86, P345, DOI 10.1007/s00204-011-0774-2
   Hangen L, 2002, NUTR CANCER, V44, P60, DOI 10.1207/S15327914NC441_8
   Hu Miao-Lin, 2011, CHANG GUNG MED J, V34, P449
   Lansky EP, 2007, J ETHNOPHARMACOL, V109, P177, DOI 10.1016/j.jep.2006.09.006
   Leonardi T, 2010, EXP BIOL MED, V235, P710, DOI 10.1258/ebm.2010.009359
   LOWRY OH, 1951, J BIOL CHEM, V193, P265
   Murthy KNC, 2002, J AGR FOOD CHEM, V50, P4791, DOI 10.1021/jf0255735
   Pande G, 2009, J AGR FOOD CHEM, V57, P9427, DOI 10.1021/jf901880p
   Ramadan A, 2009, 5 AR ANN SCI C EG 8, V0, P0
   Rodríguez-Ramiro I, 2011, MOL NUTR FOOD RES, V55, P1895, DOI 10.1002/mnfr.201100363
   Shiraishi R, 2009, J GASTROENTEROL, V44, P1026, DOI 10.1007/s00535-009-0101-3
   Singh RP, 2002, J AGR FOOD CHEM, V50, P81, DOI 10.1021/jf010865b
   SINGLETON VL, 1965, AMER J ENOL VITICULT, V16, P144
   Tsunada S, 2003, DIGEST DIS SCI, V48, P210, DOI 10.1023/A:1021775524062
NR 21
TC 41
Z9 43
U1 0
U2 11
PU ASIAN PACIFIC ORGANIZATION CANCER PREVENTION
PI GYEONGGI-DO
PA APJCP HEAD OFFICE, KOREAN NATL CANCER CENTER, 323 ILAN -RO, ILSANDONG-GU, GOYANG-SI, GYEONGGI-DO, 410-769, SOUTH KOREA
SN 1513-7368
EI 
J9 ASIAN PAC J CANCER P
JI Asian Pac. J. Cancer Prev.
PD JUN 15
PY 2012
VL 13
IS 8
BP 4051
EP 4055
DI 10.7314/APJCP.2012.13.8.4051
PG 5
WC Oncology
SC Oncology
GA 042GJ
UT WOS:000311459400086
PM 23098515
DA 2025-02-23
ER

PT J
AU Wu, JW
   Cross, AJ
   Baris, D
   Ward, MH
   Karagas, MR
   Johnson, A
   Schwenn, M
   Cherala, S
   Colt, JS
   Cantor, KP
   Rothman, N
   Silverman, DT
   Sinha, R
AF Wu, J. W.
   Cross, A. J.
   Baris, D.
   Ward, M. H.
   Karagas, M. R.
   Johnson, A.
   Schwenn, M.
   Cherala, S.
   Colt, J. S.
   Cantor, K. P.
   Rothman, N.
   Silverman, D. T.
   Sinha, R.
TI Dietary intake of meat, fruits, vegetables, and selective micronutrients and risk of bladder cancer in the New England region of the United States
SO BRITISH JOURNAL OF CANCER
LA English
DT Article
DE diet; micronutrients; bladder cancer
ID n-nitroso compounds; food-frequency questionnaire; prospective cohort; vitamin-c; red meat; heterocyclic amines; urothelial cancer; consumption; health; carotenoids
AB BACKGROUND: Despite many studies on diet and bladder cancer, there are areas that remain unexplored including meat mutagens, specific vegetable groups, and vitamins from diet. METHODS: We conducted a population-based case-control study of bladder cancer in Maine, New Hampshire, and Vermont. A total of 1171 cases were ascertained through hospital pathology records and cancer registries from 2001 to 2004. Overall, 1418 controls were identified from the Department of Motor Vehicles (< 65 years) and Center for Medicaid and Medicare Services (65-79 years) and were frequency-matched to cases by state, sex, and age (within 5 years). Diet was assessed with a self-administered Diet History Questionnaire. Unconditional logistic regression was used to estimate odds ratios (OR) and 95% confidence intervals (CI). RESULTS: Processed meat intake was positively associated with bladder cancer (highest vs lowest quartile OR: 1.28; 95% CI: 1.00-1.65; P-trend = 0.035), with a stronger association for processed red meat (OR: 1.41; 95% CI: 1.08-1.84; P-trend = 0.024). There were no associations between intake of fruits or vegetables and bladder cancer. We did, however, observe an inverse association with vitamin B12 intake (OR: 0.77; 95% CI: 0.61-0.99; P = 0.019). CONCLUSION: Vitamin B12 from diet may be protective against bladder cancer, whereas consuming processed meat may increase risk. British Journal of Cancer (2012) 106, 1891-1898. doi:10.1038/bjc.2012.187 www.bjcancer.com Published online 8 May 2012 (C) 2012 Cancer Research UK
C1 [Wu, J. W.; Cross, A. J.; Baris, D.; Ward, M. H.; Colt, J. S.; Cantor, K. P.; Rothman, N.; Silverman, D. T.; Sinha, R.] NCI, NIH, US Dept HHS, Rockville, MD 20852 USA.
   [Karagas, M. R.] Dartmouth Med Sch, Epidemiol & Biostat Sect, Lebanon, NH 03756 USA.
   [Johnson, A.] Vermont Canc Registry, Burlington, VT 05402 USA.
   [Schwenn, M.] Maine Canc Registry, Augusta, ME 04333 USA.
   [Cherala, S.] New Hampshire Dept Hlth & Human Serv, Concord, NH 03301 USA.
   [Cantor, K. P.] KP Cantor Environm LLC, Silver Spring, MD 20910 USA.
C3 National Institutes of Health (NIH) - USA; NIH National Cancer Institute (NCI); Dartmouth College
RP Sinha, R (corresponding author), NCI, NIH, US Dept HHS, 6120 Execut Blvd, Rockville, MD 20852 USA.
EM sinhar@mail.nih.gov
FU Intramural Research Program
CR Alaejos MS, 2008, FOOD ADDIT CONTAM A, V25, P2, DOI 10.1080/02652030701474235
   Augustsson K, 1999, LANCET, V353, P703, DOI 10.1016/S0140-6736(98)06099-1
   Aune D, 2009, ASIAN PAC J CANCER P, V10, P429
   Balbi JC, 2001, EUR J CANCER PREV, V10, P453, DOI 10.1097/00008469-200110000-00009
   Baris D, 2009, JNCI-J NATL CANCER I, V101, P1553, DOI 10.1093/jnci/djp361
   BOGOVSKI P, 1981, INT J CANCER, V27, P471, DOI 10.1002/ijc.2910270408
   Brinkman MT, 2010, CANCER CAUSE CONTROL, V21, P609, DOI 10.1007/s10552-009-9490-0
   BROWN LM, 1995, CANCER CAUSE CONTROL, V6, P361, DOI 10.1007/BF00051412
   Bruemmer B, 1996, AM J EPIDEMIOL, V144, P485, DOI 10.1093/oxfordjournals.aje.a008955
   Chyou P H, 1993, ANN EPIDEMIOL, V3, P211
   Cross AJ, 2007, PLOS MED, V4, P1973, DOI 10.1371/journal.pmed.0040325
   Dixon LB, 2003, J FOOD COMPOS ANAL, V16, P269, DOI 10.1016/S0889-1575(03)00051-6
   Eichholzer M, 1998, NUTR REV, V56, P95
   Fenech M, 2001, MUTAT RES-FUND MOL M, V475, P57, DOI 10.1016/S0027-5107(01)00079-3
   Fenech M, 1998, CARCINOGENESIS, V19, P1163, DOI 10.1093/carcin/19.7.1163
   Ferrucci LM, 2010, CANCER-AM CANCER SOC, V116, P4345, DOI 10.1002/cncr.25463
   García-Closas R, 2007, EUR J CANCER, V43, P1731, DOI 10.1016/j.ejca.2007.05.007
   Greenwald P, 2001, EUR J CANCER, V37, P948, DOI 10.1016/S0959-8049(01)00070-3
   HASHIDA C, 1982, CANCER LETT, V17, P101, DOI 10.1016/0304-3835(82)90115-X
   Hotaling JM, 2011, J UROLOGY, V185, P1210, DOI 10.1016/j.juro.2010.11.081
   Howlader N, 2010, SEER STAT FACT SHEET, V0, P0
   Hu JF, 2011, EUR J CANCER PREV, V20, P132, DOI 10.1097/CEJ.0b013e3283429e32
   Jakszyn P, 2011, CANCER EPIDEM BIOMAR, V20, P555, DOI 10.1158/1055-9965.EPI-10-0971
   Jiang Z, 2011, EXP BIOL MED, V236, P723, DOI 10.1258/ebm.2011.010295
   Khan MA, 2010, CHINESE J CANCER RES, V22, P87, DOI 10.1007/s11670-010-0087-7
   Lampe JW, 2000, CARCINOGENESIS, V21, P1157, DOI 10.1093/carcin/21.6.1157
   Larsson SC, 2009, CANCER CAUSE CONTROL, V20, P35, DOI 10.1007/s10552-008-9214-x
   Leppert JT, 2006, EUR UROL, V49, P226, DOI 10.1016/j.eururo.2005.12.011
   Marmot M, 2007, FOOD, V0, Physical activity
   Michaud DS, 2006, AM J CLIN NUTR, V84, P1177, DOI 10.1093/ajcn/84.5.1177
   Michaud DS, 2000, AM J EPIDEMIOL, V152, P1145, DOI 10.1093/aje/152.12.1145
   Michaud DS, 2002, BRIT J CANCER, V87, P960, DOI 10.1038/sj.bjc.6600604
   Michaud DS, 1999, JNCI-J NATL CANCER I, V91, P605, DOI 10.1093/jnci/91.7.605
   MILLS PK, 1991, AM J EPIDEMIOL, V133, P230, DOI 10.1093/oxfordjournals.aje.a115867
   MIRVISH SS, 1995, CANCER LETT, V93, P17, DOI 10.1016/0304-3835(95)03786-V
   Nagano J, 2000, INT J CANCER, V86, P132, DOI 10.1002/(SICI)1097-0215(20000401)86:1<132::AID-IJC21>3.0.CO;2-M
   NOMURA AMY, 1991, INT J CANCER, V48, P199, DOI 10.1002/ijc.2910480208
   OHGAKI H, 1987, CARCINOGENESIS, V8, P665, DOI 10.1093/carcin/8.5.665
   Ong KL, 2007, HYPERTENSION, V49, P69, DOI 10.1161/01.HYP.0000252676.46043.18
   Pelucchi C, 2006, NAT CLIN PRACT UROL, V3, P327, DOI 10.1038/ncpuro0510
   RIBOLI E, 1991, INT J CANCER, V49, P214, DOI 10.1002/ijc.2910490212
   Seligman HK, 2007, J GEN INTERN MED, V22, P1018, DOI 10.1007/s11606-007-0192-6
   SHIBATA A, 1992, BRIT J CANCER, V66, P673, DOI 10.1038/bjc.1992.336
   Shirai T, 1998, TOXICOL LETT, V103, P441, DOI 10.1016/S0378-4274(98)00366-X
   Sinha R, 2002, MUTAT RES-FUND MOL M, V506, P197, DOI 10.1016/S0027-5107(02)00166-5
   Sinha R, 2005, MOL NUTR FOOD RES, V49, P648, DOI 10.1002/mnfr.200500018
   STEINECK G, 1990, INT J CANCER, V45, P1006, DOI 10.1002/ijc.2910450604
   STEINMETZ KA, 1991, CANCER CAUSE CONTROL, V2, P427, DOI 10.1007/BF00054304
   Subar AF, 2001, AM J EPIDEMIOL, V154, P1089, DOI 10.1093/aje/154.12.1089
   Subar AF, 1998, J AM DIET ASSOC, V98, P537, DOI 10.1016/S0002-8223(98)00122-9
   TAKAHASHI M, 1993, JPN J CANCER RES, V84, P852, DOI 10.1111/j.1349-7006.1993.tb02057.x
   Tavani A, 2000, INT J CANCER, V86, P425, DOI 10.1002/(SICI)1097-0215(20000501)86:3<425::AID-IJC19>3.0.CO;2-S
   Thompson FE, 2008, PUBLIC HEALTH NUTR, V11, P183, DOI 10.1017/S1368980007000419
   Wakai K, 2000, NUTR CANCER, V38, P13, DOI 10.1207/S15327914NC381_3
   Zeegers MPA, 2001, CANCER EPIDEM BIOMAR, V10, P1121
   Zeegers MPA, 2001, BRIT J CANCER, V85, P977, DOI 10.1054/bjoc.2001.1968
   Zheng W, 2009, NUTR CANCER, V61, P437, DOI 10.1080/01635580802710741
NR 57
TC 44
Z9 48
U1 0
U2 7
PU NATURE PUBLISHING GROUP
PI LONDON
PA MACMILLAN BUILDING, 4 CRINAN ST, LONDON N1 9XW, ENGLAND
SN 0007-0920
EI 1532-1827
J9 BRIT J CANCER
JI Br. J. Cancer
PD MAY 22
PY 2012
VL 106
IS 11
BP 1891
EP 1898
DI 10.1038/bjc.2012.187
PG 8
WC Oncology
SC Oncology
GA 946LQ
UT WOS:000304353500026
PM 22568968
DA 2025-02-23
ER

PT J
AU Harris, HR
   Bergkvist, L
   Wolk, A
AF Harris, H. R.
   Bergkvist, L.
   Wolk, A.
TI Alcohol intake and mortality among women with invasive breast cancer
SO BRITISH JOURNAL OF CANCER
LA English
DT Article
DE alcohol; breast cancer; survival
ID postmenopausal women; dietary factors; survival; consumption; risk; recurrence; carcinoma; cohort; fat
AB BACKGROUND: Alcohol intake has consistently been associated with increased breast cancer incidence in epidemiological studies. However, the relation between alcohol and survival after breast cancer diagnosis is less clear. METHODS: We investigated whether alcohol intake was associated with survival among 3146 women diagnosed with invasive breast cancer in the Swedish Mammography Cohort. Alcohol consumption was estimated using a food frequency questionnaire. Cox proportional hazard models were used to calculate hazard ratios (HRs) and 95% confidence intervals (95% CIs). RESULTS: From 1987 to 2008 there were 385 breast cancer-specific deaths and 860 total deaths. No significant association was observed between alcohol intake and breast cancer-specific survival. Women who consumed 10 g per day (corresponding to approximately 0.75 to 1 drinks) or more of alcohol had an adjusted HR (95% CI) of breast cancer-specific death of 1.36 (0.82-2.26; p(trend) = 0.47) compared with non-drinkers. A significant inverse association was observed between alcohol and non-breast cancer deaths. Those who consumed 3.4-9.9 g per day of alcohol had a 33% lower risk of death compared with non-drinkers (95% CI 0.50-0.90; p(trend) = 0.04). CONCLUSION: Our findings suggest that alcohol intake up to approximately one small drink per day does not negatively impact breast cancer-specific survival and a half drink per day is associated with a decreased risk of mortality from other causes. British Journal of Cancer (2012) 106, 592-595. doi: 10.1038/bjc.2011.561 www.bjcancer.com Published online 3 January 2012 (C) 2012 Cancer Research UK
C1 [Harris, H. R.; Wolk, A.] Karolinska Inst, Inst Environm Med, Div Nutr Epidemiol, S-17177 Stockholm, Sweden.
   [Harris, H. R.] Harvard Univ, Brigham & Womens Hosp, Sch Med, Obstet & Gynecol Epidemiol Ctr, Boston, MA 02115 USA.
   [Bergkvist, L.] Cent Hosp Vasteras, Clin Res Ctr, S-72189 Vasteras, Sweden.
   [Bergkvist, L.] Cent Hosp Vasteras, Dept Surg, S-72189 Vasteras, Sweden.
C3 Karolinska Institutet; Harvard University; Brigham & Women's Hospital; Harvard Medical School; Vasteras Central Hospital; Vasteras Central Hospital
RP Harris, HR (corresponding author), Karolinska Inst, Inst Environm Med, Div Nutr Epidemiol, Box 210, S-17177 Stockholm, Sweden.
EM holly.harris@ki.se
FU Swedish Cancer Foundation; Swedish Research Council/Committee for Infrastructure; Swedish Foundation for International Cooperation in Research and Higher Education; Uppsala-Orebro Regional Research Council; NIH [T32 ES007069]; MCHB [5T76MC00001]
CR [Anonymous], 2007, FOOD, V0, Physical activity
   Barnett GC, 2008, J CLIN ONCOL, V26, P3310, DOI 10.1200/JCO.2006.10.3168
   Beasley JM, 2011, BREAST CANCER RES TR, V128, P229, DOI 10.1007/s10549-010-1323-z
   Dorgan JF, 2001, JNCI-J NATL CANCER I, V93, P710, DOI 10.1093/jnci/93.9.710
   Durnitrescu RG, 2005, ALCOHOL, V35, P213, DOI 10.1016/j.alcohol.2005.04.005
   EWERTZ M, 1991, INT J CANCER, V49, P526, DOI 10.1002/ijc.2910490409
   Flatt SW, 2010, CANCER EPIDEM BIOMAR, V19, P681, DOI 10.1158/1055-9965.EPI-09-0927
   Franceschi S, 2009, CANCER EPIDEM BIOMAR, V18, P1011, DOI 10.1158/1055-9965.EPI-08-0904
   FUCHS CS, 1995, NEW ENGL J MED, V332, P1245, DOI 10.1056/NEJM199505113321901
   Goodwin PJ, 2003, J CLIN ONCOL, V21, P2500, DOI 10.1200/JCO.2003.06.121
   Hebert JR, 1998, BREAST CANCER RES TR, V51, P17, DOI 10.1023/A:1006056915001
   Holmes MD, 1999, CANCER, V86, P826, DOI 10.1002/(SICI)1097-0142(19990901)86:5<826::AID-CNCR19>3.0.CO;2-0
   Holmes MD, 2010, J CLIN ONCOL, V28, P4403, DOI 10.1200/JCO.2010.31.0102
   Kenemans P, 2009, LANCET ONCOL, V10, P135, DOI 10.1016/S1470-2045(08)70341-3
   Kwan ML, 2010, J CLIN ONCOL, V28, P4410, DOI 10.1200/JCO.2010.29.2730
   Larsson SC, 2009, EUR J CANCER, V45, P3042, DOI 10.1016/j.ejca.2009.04.035
   McDonald PAG, 2002, CANCER CAUSE CONTROL, V13, P543, DOI 10.1023/A:1016337102256
   McEligot AJ, 2006, NUTR CANCER, V55, P132, DOI 10.1207/s15327914nc5502_3
   Reding KW, 2008, CANCER EPIDEM BIOMAR, V17, P1988, DOI 10.1158/1055-9965.EPI-07-2897
   ROHAN TE, 1993, NUTR CANCER, V20, P167, DOI 10.1080/01635589309514283
   Saxe GA, 1999, BREAST CANCER RES TR, V53, P241, DOI 10.1023/A:1006190820231
   Singletary KW, 2001, JAMA-J AM MED ASSOC, V286, P2143, DOI 10.1001/jama.286.17.2143
   Smith-Warner SA, 1998, JAMA-J AM MED ASSOC, V279, P535, DOI 10.1001/jama.279.7.535
   Suzuki R, 2005, JNCI-J NATL CANCER I, V97, P1601, DOI 10.1093/jnci/dji341
   Wolk A, 2006, JAMA-J AM MED ASSOC, V296, P1371, DOI 10.1001/jama.296.11.1371
   ZHANG SM, 1995, CANCER, V76, P275, DOI 10.1002/1097-0142(19950715)76:2<275::AID-CNCR2820760218>3.0.CO;2-6
NR 26
TC 20
Z9 24
U1 0
U2 8
PU NATURE PUBLISHING GROUP
PI LONDON
PA MACMILLAN BUILDING, 4 CRINAN ST, LONDON N1 9XW, ENGLAND
SN 0007-0920
EI 1532-1827
J9 BRIT J CANCER
JI Br. J. Cancer
PD JAN 31
PY 2012
VL 106
IS 3
BP 592
EP 595
DI 10.1038/bjc.2011.561
PG 4
WC Oncology
SC Oncology
GA 892RC
UT WOS:000300302300022
PM 22215064
DA 2025-02-23
ER

PT J
AU Sakai, M
   Kakutani, S
   Horikawa, C
   Tokuda, H
   Kawashima, H
   Shibata, H
   Okubo, H
   Sasaki, S
AF Sakai, Mai
   Kakutani, Saki
   Horikawa, Chika
   Tokuda, Hisanori
   Kawashima, Hiroshi
   Shibata, Hiroshi
   Okubo, Hitomi
   Sasaki, Satoshi
TI Arachidonic acid and cancer risk: a systematic review of observational studies
SO BMC CANCER
LA English
DT Article
ID polyunsaturated fatty-acids; nonsteroidal antiinflammatory drugs; adipose-tissue composition; conjugated linoleic-acid; squamous-cell carcinoma; benign breast disease; nested case-control; prostate-cancer; colorectal-cancer; dietary-intake
AB Background: An n-6 essential fatty acid, arachidonic acid (ARA) is converted into prostaglandin E-2, which is involved in tumour extension. However, it is unclear whether dietary ARA intake leads to cancer in humans. We thus systematically evaluated available observational studies on the relationship between ARA exposure and the risk of colorectal, skin, breast, prostate, lung, and stomach cancers. Methods: We searched the PubMed database for articles published up to May 17, 2010, 126 potentially relevant articles from the initial search and 49,670 bibliographies were scrutinised to identify eligible publications by using predefined inclusion criteria. A comprehensive literature search yielded 52 eligible articles, and their reporting quality and methodological quality was assessed. Information on the strength of the association between ARA exposure and cancer risk, the dose-response relationship, and methodological limitations was collected and evaluated with respect to consistency and study design. Results: For colorectal, skin, breast, and prostate cancer, 17, 3, 18, and 16 studies, respectively, were identified. We could not obtain eligible reports for lung and stomach cancer. Studies used cohort (n = 4), nested case-control (n = 12), case-control (n = 26), and cross-sectional (n = 12) designs. The number of subjects (n = 15 - 88,795), ARA exposure assessment method (dietary intake or biomarker), cancer diagnosis and patient recruitment procedure (histological diagnosis, cancer registries, or self-reported information) varied among studies. The relationship between ARA exposure and colorectal cancer was inconsistent based on ARA exposure assessment methodology (dietary intake or biomarker). Conversely, there was no strong positive association or dose-response relationship for breast or prostate cancer. There were limited numbers of studies on skin cancer to draw any conclusions from the results. Conclusions: The available epidemiologic evidence is weak because of the limited number of studies and their methodological limitations, but nonetheless, the results suggest that ARA exposure is not associated with increased breast and prostate cancer risk. Further evidence from well-designed observational studies is required to confirm or refute the association between ARA exposure and risk of cancer.
C1 [Sakai, Mai; Kakutani, Saki; Okubo, Hitomi; Sasaki, Satoshi] Univ Tokyo, Sch Publ Hlth, Dept Social & Prevent Epidemiol, Tokyo, Japan.
   [Sakai, Mai; Shibata, Hiroshi] Suntory Wellness Ltd, Qual Assurance Dept, Tokyo, Japan.
   [Kakutani, Saki; Horikawa, Chika; Tokuda, Hisanori; Kawashima, Hiroshi; Shibata, Hiroshi] Suntory Wellness Ltd, Inst Hlth Care Sci, Osaka, Japan.
C3 University of Tokyo; Suntory Holdings Ltd; Suntory Holdings Ltd
RP Sakai, M (corresponding author), Univ Tokyo, Sch Publ Hlth, Dept Social & Prevent Epidemiol, Tokyo, Japan.
EM Mai_Sakai@suntory.co.jp
FU Suntory Wellness Limited, Japan
CR Almendingen K, 2007, INT J CANCER, V120, P632, DOI 10.1002/ijc.22337
   [Anonymous], 2008, WORLD CANC REPORT 20, V0, P0
   Arab L, 2003, J NUTR, V133, P925S, DOI 10.1093/jn/133.3.925S
   Aro A, 2000, NUTR CANCER, V38, P151, DOI 10.1207/S15327914NC382_2
   Bagga D, 2002, NUTR CANCER, V42, P180, DOI 10.1207/S15327914NC422_5
   Baró L, 1998, BRIT J CANCER, V77, P1978, DOI 10.1038/bjc.1998.328
   Benatti P, 2004, J AM COLL NUTR, V23, P281, DOI 10.1080/07315724.2004.10719371
   Beresford SAA, 2006, JAMA-J AM MED ASSOC, V295, P643, DOI 10.1001/jama.295.6.643
   BERRY EM, 1986, JNCI-J NATL CANCER I, V77, P93
   BLACK HS, 1995, INT J CANCER, V62, P165, DOI 10.1002/ijc.2910620210
   Busstra MC, 2003, CANCER CAUSE CONTROL, V14, P269, DOI 10.1023/A:1023650201730
   Calder PC, 2001, LIPIDS, V36, P1007, DOI 10.1007/s11745-001-0812-7
   CALEFFI M, 1987, ANTICANCER RES, V7, P1305
   Chajès V, 1999, INT J CANCER, V83, P585, DOI 10.1002/(SICI)1097-0215(19991126)83:5<585::AID-IJC2>3.0.CO;2-Z
   CHAUDRY A, 1991, BRIT J CANCER, V64, P1157, DOI 10.1038/bjc.1991.481
   Chavarro JE, 2007, CANCER EPIDEM BIOMAR, V16, P1364, DOI 10.1158/1055-9965.EPI-06-1033
   Chen Y, 2010, MOL CANCER THER, V9, P2164, DOI 10.1158/1535-7163.MCT-10-0173
   Chiang N, 2006, PHARMACOL REV, V58, P463, DOI 10.1124/pr.58.3.4
   Crowe FL, 2008, AM J CLIN NUTR, V88, P1353, DOI 10.3945/ajcn.2008.26369
   Davies TW, 2002, BRIT J DERMATOL, V146, P1017, DOI 10.1046/j.1365-2133.2002.04763.x
   Dube C, 2007, ANN INTERN MED, V146, P365, DOI 10.7326/0003-4819-146-5-200703060-00009
   DYERBERG J, 1978, LANCET, V2, P117, DOI 10.1016/s0140-6736(78)91505-2
   EID A, 1988, NUTR CANCER, V11, P173, DOI 10.1080/01635588809513984
   Elmadfa I, 2009, ANN NUTR METAB, V55, P56, DOI 10.1159/000228996
   Faas FH, 2003, BJU INT, V92, P551, DOI 10.1046/j.1464-410X.2003.04387.x
   FernandezBanares F, 1996, GUT, V38, P254, DOI 10.1136/gut.38.2.254
   Funk CD, 2001, SCIENCE, V294, P1871, DOI 10.1126/science.294.5548.1871
   GANN PH, 1994, J NATL CANCER I, V86, P281, DOI 10.1093/jnci/86.4.281
   Garland M, 1998, AM J CLIN NUTR, V67, P25, DOI 10.1093/ajcn/67.1.25
   Ghadimi R, 2008, ASIAN PAC J CANCER P, V9, P111
   GIOVANNUCCI E, 1994, CANCER RES, V54, P2390
   Hakim IA, 2000, NUTR CANCER, V36, P155, DOI 10.1207/S15327914NC3602_3
   Hall MN, 2007, CANCER EPIDEM BIOMAR, V16, P314, DOI 10.1158/1055-9965.EPI-06-0346
   Harris RB, 2005, CANCER EPIDEM BIOMAR, V14, P906, DOI 10.1158/1055-9965.EPI-04-0670
   Harvei S, 1997, INT J CANCER, V71, P545, DOI 10.1002/(SICI)1097-0215(19970516)71:4<545::AID-IJC7>3.0.CO;2-U
   Helliwell RJA, 2004, PROSTAG LEUKOTR ESS, V70, P101, DOI 10.1016/j.plefa.2003.04.002
   HIETANEN E, 1994, EUR J CLIN NUTR, V48, P575
   Hodge AM, 2004, CANCER CAUSE CONTROL, V15, P11, DOI 10.1023/B:CACO.0000016568.25127.10
   Holmes MD, 1999, JAMA-J AM MED ASSOC, V281, P914, DOI 10.1001/jama.281.10.914
   Imai N, 2012, FOOD CHEM TOXICOL, V50, P2780, DOI 10.1016/j.fct.2012.05.004
   International Agency for Research on Cancer, 1990, CANC CAUS OCC CONTR, V0, P0
   Jaax S, 1997, NUTR CANCER, V27, P150, DOI 10.1080/01635589709514517
   James MJ, 2000, AM J CLIN NUTR, V71, P343S, DOI 10.1093/ajcn/71.1.343s
   Kakutani S, 2011, LIPIDS HEALTH DIS, V10, P0, DOI 10.1186/1476-511X-10-241
   Kawabata T, 2011, PROSTAG LEUKOTR ESS, V84, P131, DOI 10.1016/j.plefa.2011.01.001
   Kobayashi M, 2003, J EPIDEMIOL, V13, P0
   Kojima M, 2005, AM J EPIDEMIOL, V161, P462, DOI 10.1093/aje/kwi066
   Kuliczkowski W, 2009, EUR HEART J, V30, P426, DOI 10.1093/eurheartj/ehn562
   Kuriki K, 2006, CANCER EPIDEM BIOMAR, V15, P1791, DOI 10.1158/1055-9965.EPI-06-0180
   Leitzmann MF, 2004, AM J CLIN NUTR, V80, P204
   LEWIS RA, 1990, NEW ENGL J MED, V323, P645
   Lin J, 2004, AM J EPIDEMIOL, V160, P1011, DOI 10.1093/aje/kwh319
   LONDON SJ, 1993, JNCI-J NATL CANCER I, V85, P785, DOI 10.1093/jnci/85.10.785
   MACKIE B S, 1987, NUTRITION AND CANCER, V9, P219
   MACKIE BS, 1980, MED J AUSTRALIA, V1, P159, DOI 10.5694/j.1326-5377.1980.tb134733.x
   Mahmud S, 2004, BRIT J CANCER, V90, P93, DOI 10.1038/sj.bjc.6601416
   Maillard V, 2002, INT J CANCER, V98, P78, DOI 10.1002/ijc.10130
   Mamalakis G, 2002, PROSTAG LEUKOTR ESS, V66, P467, DOI 10.1054/plef.2002.0384
   Männistö S, 2003, CANCER EPIDEM BIOMAR, V12, P1422
   Murff HJ, 2009, CANCER EPIDEM BIOMAR, V18, P2283, DOI 10.1158/1055-9965.EPI-08-1196
   NEOPTOLEMOS JP, 1990, ANN CLIN BIOCHEM, V27, P38, DOI 10.1177/000456329002700108
   NEOPTOLEMOS JP, 1988, BRIT J CANCER, V58, P575, DOI 10.1038/bjc.1988.262
   Newcomer LM, 2001, PROSTATE, V47, P262
   Nkondjock A, 2003, BREAST, V12, P128, DOI 10.1016/S0960-9776(02)00284-9
   Nkondjock A, 2003, INT J EPIDEMIOL, V32, P200, DOI 10.1093/ije/dyg048
   Pala V, 2001, J NATL CANCER I, V93, P1088, DOI 10.1093/jnci/93.14.1088
   Park SY, 2007, INT J CANCER, V121, P1339, DOI 10.1002/ijc.22805
   PETREK JA, 1994, J NATL CANCER I, V86, P53, DOI 10.1093/jnci/86.1.53
   Petrik MBH, 2000, J NUTR, V130, P1153, DOI 10.1093/jn/130.5.1153
   Prentice RL, 2006, JAMA-J AM MED ASSOC, V295, P629, DOI 10.1001/jama.295.6.629
   Prentice RL, 2008, ANNU REV PUBL HEALTH, V29, P131, DOI 10.1146/annurev.publhealth.29.020907.090947
   PUNNONEN K, 1989, J CANCER RES CLIN, V115, P575, DOI 10.1007/BF00391361
   Rostom A, 2007, ANN INTERN MED, V146, P376, DOI 10.7326/0003-4819-146-5-200703060-00010
   Saadatian-Elahi M, 2002, CANCER EPIDEM BIOMAR, V11, P1353
   Schuurman AG, 1999, CANCER, V86, P1019, DOI 10.1002/(SICI)1097-0142(19990915)86:6<1019::AID-CNCR18>3.0.CO;2-H
   Slattery ML, 1997, INT J CANCER, V73, P670, DOI 10.1002/(SICI)1097-0215(19971127)73:5<670::AID-IJC10>3.0.CO;2-A
   Takkouche B, 2008, JNCI-J NATL CANCER I, V100, P1439, DOI 10.1093/jnci/djn324
   Theodoratou E, 2007, AM J EPIDEMIOL, V166, P181, DOI 10.1093/aje/kwm063
   Ukoli FA, 2010, J HEALTH CARE POOR U, V21, P127, DOI 10.1353/hpu.0.0242
   Ukoli FA, 2009, ETHNIC DIS, V19, P454
   VATTEN LJ, 1993, EUR J CANCER, V29A, P532, DOI 10.1016/S0959-8049(05)80146-7
   von Elm E, 2007, BMJ-BRIT MED J, V335, P806
   Voorrips LE, 2002, AM J CLIN NUTR, V76, P873, DOI 10.1093/ajcn/76.4.873
   WILLIAMS CM, 1993, EUR J CLIN NUTR, V47, P260
   World Health Organization, 2008, GLOB BURD DIS 2004 U, V0, P0
   Yang YJ, 1999, CLIN BIOCHEM, V32, P405, DOI 10.1016/S0009-9120(99)00036-3
   ZARIDZE DG, 1990, INT J CANCER, V45, P807, DOI 10.1002/ijc.2910450502
   ZHU ZR, 1995, NUTR CANCER, V24, P151, DOI 10.1080/01635589509514403
NR 88
TC 60
Z9 65
U1 0
U2 19
PU BMC
PI LONDON
PA CAMPUS, 4 CRINAN ST, LONDON N1 9XW, ENGLAND
SN 
EI 1471-2407
J9 BMC CANCER
JI BMC Cancer
PD DEC 19
PY 2012
VL 12
IS 
BP 
EP 
DI 10.1186/1471-2407-12-606
PG 27
WC Oncology
SC Oncology
GA 091CO
UT WOS:000315026800001
PM 23249186
DA 2025-02-23
ER

PT J
AU Mikhak, B
   Bracci, PM
   Gong, ZH
AF Mikhak, Bahar
   Bracci, Paige M.
   Gong, Zhihong
TI Intake of Vitamins D and A and Calcium and Risk of Non-Hodgkin Lymphoma: San Francisco Bay Area Population-Based Case-Control Study
SO NUTRITION AND CANCER-AN INTERNATIONAL JOURNAL
LA English
DT Article
ID receptor gene polymorphisms; sun exposure; 1,25-dihydroxyvitamin d-3; ultraviolet-radiation; multiethnic cohort; dietary factors; united-states; cancer-risk; 25-hydroxyvitamin d; prostate-cancer
AB Several nutrients identified as potentially cancer protective have been inconsistently associated with non-Hodgkin lymphoma (NHL) risk. Dietary history data, including use of vitamin supplements, were collected using a semiquantitative food frequency questionnaire administered during in-person interviews with 4,133 participants (2,052 cases, 2,081 controls) in a San Francisco Bay Area population-based case-control study. Data were used to determine the association of intake levels of vitamins D and A and calcium with risk of NHL and NHL subtypes. Odds ratios (OR) and 95% confidence intervals (CI) were computed as estimates of relative risk using adjusted unconditional logistic regression. Increasing vitamin D intake from food and supplements was positively associated with NHL risk in men (5th quintile: OR = 1.6, 95% CI = 1.0-2.4, P-trend = 0.07) and with diffuse large B-cell lymphoma (DLBCL) in women and men (5th quintile: OR = 1.6, 95% CI = 1.0-2.5, P-trend = 0.02); that was largely due to the effect in men (P-trend = 0.03). These results do not support a strong role for vitamin D intake with NHL risk, with the exception of a potential association for DLBCL risk in men. Our results should be interpreted conservatively until further investigation in larger pooled studies can be conducted to better assess the role of vitamin D intake in lymphomagenesis.
C1 [Mikhak, Bahar; Bracci, Paige M.; Gong, Zhihong] Univ Calif San Francisco, Dept Epidemiol & Biostat, Sch Med, San Francisco, CA 94143 USA.
C3 University of California System; University of California San Francisco
RP Bracci, PM (corresponding author), Univ Calif San Francisco, Dept Epidemiol & Biostat, Sch Med, 3333 Calif St,Suite 280, San Francisco, CA 94143 USA.
EM paige.bracci@ucsf.edu
FU National Cancer Institute, National Institutes of Health [CA087014, CA143947]; National Cancer Institute's Surveillance, Epidemiology [N01-PC-35136]; Centers for Disease Control and Prevention's National Program of Cancer Registries [U55/CCR921930-02]
CR Alizadeh AA, 2000, NATURE, V403, P503, DOI 10.1038/35000501
   Armstrong BK, 2007, CANCER EPIDEM BIOMAR, V16, P396, DOI 10.1158/1055-9965.EPI-06-1068
   Baris D, 2000, CURR OPIN ONCOL, V12, P383, DOI 10.1097/00001622-200009000-00002
   Boffetta P, 2007, CANCER EPIDEM BIOMAR, V16, P197, DOI 10.1158/1055-9965.EPI-06-0786
   Brannon PM, 2008, AM J CLIN NUTR, V88, P483S, DOI 10.1093/ajcn/88.2.483S
   Calder PC, 2002, BRIT J NUTR, V88, PS165, DOI 10.1079/BJN2002682
   Cantorna MT, 2004, AM J CLIN NUTR, V80, P1717S, DOI 10.1093/ajcn/80.6.1717S
   Chan JM, 2000, CANCER CAUSE CONTROL, V11, P859, DOI 10.1023/A:1008947201132
   Chang ET, 2011, BLOOD, V118, P1591, DOI 10.1182/blood-2011-02-336065
   Chang ET, 2006, AM J EPIDEMIOL, V164, P1222, DOI 10.1093/aje/kwj330
   Chang ET, 2005, CANCER EPIDEM BIOMAR, V14, P512, DOI 10.1158/1055-9965.EPI-04-0451
   Chen S, 2007, J IMMUNOL, V179, P1634, DOI 10.4049/jimmunol.179.3.1634
   Chiu BCH, 1996, JAMA-J AM MED ASSOC, V275, P1315, DOI 10.1001/jama.275.17.1315
   De Stefani E, 1998, LEUKEMIA RES, V22, P445, DOI 10.1016/S0145-2126(97)00194-X
   Drake MT, 2010, J CLIN ONCOL, V28, P4191, DOI 10.1200/JCO.2010.28.6674
   Dusso AS, 2005, AM J PHYSIOL-RENAL, V289, PF8, DOI 10.1152/ajprenal.00336.2004
   Erber E, 2010, BRIT J NUTR, V103, P581, DOI 10.1017/S0007114509992029
   Evans LS, 2003, LANCET, V362, P139, DOI 10.1016/S0140-6736(03)13868-8
   Fernandez E, 1999, AM J CLIN NUTR, V70, P85
   Fisher SG, 2004, ONCOGENE, V23, P6524, DOI 10.1038/sj.onc.1207843
   Fritschi L, 2004, CANCER EPIDEM BIOMAR, V13, P532
   Giovannucci E, 2006, JNCI-J NATL CANCER I, V98, P451, DOI 10.1093/jnci/djj101
   Giovannucci E, 1998, CANCER CAUSE CONTROL, V9, P567, DOI 10.1023/A:1008835903714
   Gorman S, 2007, J IMMUNOL, V179, P6273, DOI 10.4049/jimmunol.179.9.6273
   Griffin MD, 2003, ANNU REV NUTR, V23, P117, DOI 10.1146/annurev.nutr.23.011702.073114
   HADDAD JG, 1973, NATURE, V244, P515, DOI 10.1038/244515a0
   Harris NL, 1999, J CLIN ONCOL, V17, P3835, DOI 10.1200/JCO.1999.17.12.3835
   Hartge P, 2006, CANC EPIDEMIOLOGY PR, V3, P898
   Hartge P, 2006, CANCER CAUSE CONTROL, V17, P1045, DOI 10.1007/s10552-006-0040-8
   Holick MF, 2004, AM J CLIN NUTR, V80, P1678S, DOI 10.1093/ajcn/80.6.1678S
   Holly EA, 2003, AM J EPIDEMIOL, V158, P316, DOI 10.1093/aje/kwg145
   Institute of Medicine (US) Committee to Review Dietary Reference Intakes for Vitamin D and Calcium, 2011, DIETARY REFERENCE INTAKES FOR CALCIUM AND VITAMIN D, V0, P0
   Kelemen LE, 2006, AM J CLIN NUTR, V83, P1401, DOI 10.1093/ajcn/83.6.1401
   Kolonel LN, 2000, AM J EPIDEMIOL, V151, P346, DOI 10.1093/oxfordjournals.aje.a010213
   Kricker A, 2008, INT J CANCER, V122, P144, DOI 10.1002/ijc.23003
   Lappe JM, 2007, AM J CLIN NUTR, V85, P1586, DOI 10.1093/ajcn/85.6.1586
   Lim U, 2009, INT J CANCER, V124, P979, DOI 10.1002/ijc.23984
   Macintyre E, 2000, HEMATOLOGY AM SOC HE, V1, P180
   Matsuo K, 2001, JPN J CANCER RES, V92, P1011, DOI 10.1111/j.1349-7006.2001.tb01054.x
   Melbye M, 1996, ACTA ONCOL, V35, P655, DOI 10.3109/02841869609083994
   Negri E, 2010, NUTR CANCER, V62, P878, DOI 10.1080/01635581.2010.509535
   Pan SY, 2005, AM J EPIDEMIOL, V162, P1162, DOI 10.1093/aje/kwi342
   Parkin DM, 2005, CA-CANCER J CLIN, V55, P74, DOI 10.3322/canjclin.55.2.74
   Petrie J T, 1992, HEALTH CARE FINANC REV ANNU SUPPL, V0, P13
   Philpott M, 2004, MUTAT RES-FUND MOL M, V551, P29, DOI 10.1016/j.mrfmmm.2004.03.005
   Polesel J, 2006, ANN ONCOL, V17, P713, DOI 10.1093/annonc/mdl054
   Purdue MP, 2007, HAEMATOLOGICA, V92, P1145, DOI 10.3324/haematol.11053
   Purdue MP, 2007, CANCER CAUSE CONTROL, V18, P989, DOI 10.1007/s10552-007-9039-z
   Purdue MP, 2010, AM J EPIDEMIOL, V172, P58, DOI 10.1093/aje/kwq117
   Purdue MP, 2004, CANCER EPIDEM BIOMAR, V13, P1665
   Rohrmann S, 2007, CANCER CAUSE CONTROL, V18, P537, DOI 10.1007/s10552-007-0125-z
   Rohrmann S, 2011, INT J CANCER, V128, P623, DOI 10.1002/ijc.25387
   Rowe A, 1997, INT J BIOCHEM CELL B, V29, P275, DOI 10.1016/S1357-2725(96)00101-X
   Scrimshaw Nevin S, 1997, AMERICAN JOURNAL OF CLINICAL NUTRITION, V66, P0
   Sharma S, 2003, J FOOD COMPOS ANAL, V16, P485, DOI 10.1016/S0889-1575(03)00015-2
   Shiels MS, 2011, J NATL CANCER I, V103, P753, DOI 10.1093/jnci/djr076
   Soni LK, 2007, EUR J CANCER, V43, P2388, DOI 10.1016/j.ejca.2007.06.018
   Stram DO, 2000, AM J EPIDEMIOL, V151, P358, DOI 10.1093/oxfordjournals.aje.a010214
   Streilein JWayne, 1994, JOURNAL OF INVESTIGATIVE DERMATOLOGY, V103, P107S, DOI 10.1111/1523-1747.ep12399400
   Talamini R, 2006, INT J CANCER, V118, P2871, DOI 10.1002/ijc.21737
   Tavani A, 1997, NUTR CANCER, V27, P256, DOI 10.1080/01635589709514535
   Valdés-Ramos R, 2007, BRIT J NUTR, V98, PS127, DOI 10.1017/S0007114507833009
   WARD MH, 1994, CANCER CAUSE CONTROL, V5, P422, DOI 10.1007/BF01694756
   Willett W, 1998, NUTR EPIDEMIOLOGY, V30, P273
   Wintergerst ES, 2007, ANN NUTR METAB, V51, P301, DOI 10.1159/000107673
   YANG SL, 1993, ARCH BIOCHEM BIOPHYS, V303, P98, DOI 10.1006/abbi.1993.1260
   Zhang SM, 1999, JNCI-J NATL CANCER I, V91, P1751, DOI 10.1093/jnci/91.20.1751
   Zhang SMM, 2001, AM J EPIDEMIOL, V153, P1056, DOI 10.1093/aje/153.11.1056
   Zhang SMM, 2000, CANCER EPIDEM BIOMAR, V9, P477
   Zheng TZ, 2004, AM J EPIDEMIOL, V159, P454, DOI 10.1093/aje/kwh067
NR 72
TC 10
Z9 10
U1 0
U2 7
PU ROUTLEDGE JOURNALS, TAYLOR & FRANCIS LTD
PI ABINGDON
PA 4 PARK SQUARE, MILTON PARK, ABINGDON OX14 4RN, OXFORDSHIRE, ENGLAND
SN 0163-5581
EI 1532-7914
J9 NUTR CANCER
JI Nutr. Cancer
PD JUN 15
PY 2012
VL 64
IS 5
BP 674
EP 684
DI 10.1080/01635581.2012.689916
PG 11
WC Oncology; Nutrition & Dietetics
SC Oncology; Nutrition & Dietetics
GA 970HA
UT WOS:000306117700006
PM 22697504
DA 2025-02-23
ER

PT J
AU Knackstedt, RW
   Moseley, VR
   Wargovich, MJ
AF Knackstedt, Rebecca W.
   Moseley, Vondina R.
   Wargovich, Michael J.
TI Epigenetic Mechanisms Underlying Diet-Sourced Compounds in the Prevention and Treatment of Gastrointestinal Cancer
SO ANTI-CANCER AGENTS IN MEDICINAL CHEMISTRY
LA English
DT Article
DE Cancer; Cancer Prevention; Colon; Colon cancer; Colon Cancer Prevention; Diet; Dietary Intervention; Disease Modification; DNA Methyltransferases; Epigenetics; Epigenetic Dysregulation; Gene Silencing; Histone Deacetylase; Inflammation; Natural Products
ID green tea extract; deacetylase inhibitor vorinostat; increases histone acetylation; de-novo methylation; dna methylation; diallyl disulfide; chlorogenic acid; phase-i; polyphenol (-)-epigallocatechin-3-gallate; colorectal-cancer
AB The development of colon cancer, the third most diagnosed cancer and third leading cause of cancer deaths in the United States, can be influenced by genetic predispositions and environmental exposures. As 80% of colon cancer cases are sporadic in nature, much interest lies in determining risk factors that may foster its development, as well as identifying compounds that could inhibit colon cancer development or halt progression. A major risk factor for sporadic colon cancer is a high fat, Western diet which has been linked to a cancer-prone, pro-inflammatory state. Cultures which place an emphasis on fresh fruits and vegetables demonstrate lower colon cancer incidences. Diet not only has the potential to encourage colon cancer development, but recent evidence demonstrates that certain dietary natural products can halt colon cancer development and progression via epigenetic regulation. Epigenetic dysregulation may contribute to inflammation-driven diseases, such as cancer, and can lead to the inappropriate silencing of genes necessary to inhibit cancer development. Natural compounds have shown the ability to reverse epigenetic dysregulation in in vitro and in vivo models. As current allopathic medicines aimed at reversing epigenetic silencing are accompanied with the risk of toxicity and side effects, much interest lies in being able to harness the disease preventing properties in natural products. Here, we discuss the epidemiology of colon cancer, describe the need for natural approaches to inhibit disease development and highlight natural products which have been shown to inhibit gastrointestinal cancer initiation and progression in vitro or in vivo through epigenetic modulation.
C1 [Wargovich, Michael J.] Med Univ S Carolina, Dept Cell & Mol Pharmacol & Expt Therapeut, Hollings Canc Ctr, Charleston, SC 29425 USA.
   [Knackstedt, Rebecca W.; Moseley, Vondina R.] Med Univ S Carolina, Dept Mol Cellular Biol & Pathobiol, Charleston, SC 29425 USA.
C3 Medical University of South Carolina; Medical University of South Carolina
RP Wargovich, MJ (corresponding author), Med Univ S Carolina, Dept Cell & Mol Pharmacol & Expt Therapeut, Hollings Canc Ctr, Charleston, SC 29425 USA.
EM wargovic@musc.edu
FU Hollings Cancer Center, Medical University of South Carolina; National Cancer Institute [P30 CA138313];  [R01CA96694]
CR [Anonymous], 2003, DRUGS R D, V4, P352
   ANTEQUERA F, 1993, P NATL ACAD SCI USA, V90, P11995, DOI 10.1073/pnas.90.24.11995
   Banerjee S, 2008, CANCER LETT, V269, P226, DOI 10.1016/j.canlet.2008.03.052
   Bird A, 2002, GENE DEV, V16, P6, DOI 10.1101/gad.947102
   Blum W, 2007, J CLIN ONCOL, V25, P3884, DOI 10.1200/JCO.2006.09.4169
   Bora-Tatar G, 2009, BIOORGAN MED CHEM, V17, P5219, DOI 10.1016/j.bmc.2009.05.042
   Bouayed J, 2007, J NEUROL SCI, V262, P77, DOI 10.1016/j.jns.2007.06.028
   Boyle P, 2000, BRIT MED J, V321, P805, DOI 10.1136/bmj.321.7264.805
   Chang SR, 2004, MOL CELL BIOL, V24, P8467, DOI 10.1128/MCB.24.19.8467-8476.2004
   Daskalakis M, 2010, RECENT RESULTS CANC, V184, P131, DOI 10.1007/978-3-642-01222-8_10
   Denis H, 2011, EMBO REP, V12, P647, DOI 10.1038/embor.2011.110
   Druesne N, 2004, CARCINOGENESIS, V25, P1227, DOI 10.1093/carcin/bgh123
   Druesne-Pecollo N, 2007, BIOCHEM BIOPH RES CO, V354, P140, DOI 10.1016/j.bbrc.2006.12.158
   Duvic M, 2007, EXPERT OPIN INV DRUG, V16, P1111, DOI 10.1517/13543784.16.7.1111
   Fang MZ, 2007, J NUTR, V137, P223S, DOI 10.1093/jn/137.1.223S
   Fang MZ, 2005, CLIN CANCER RES, V11, P7033, DOI 10.1158/1078-0432.CCR-05-0406
   Fang MZ, 2003, CANCER RES, V63, P7563
   Fimognari C, 2008, CURR DRUG METAB, V9, P668, DOI 10.2174/138920008785821675
   Fini L, 2007, J NUTR, V137, P2622, DOI 10.1093/jn/137.12.2622
   Foran E, 2010, MOL CANCER RES, V8, P471, DOI 10.1158/1541-7786.MCR-09-0496
   Frye RA, 2000, BIOCHEM BIOPH RES CO, V273, P793, DOI 10.1006/bbrc.2000.3000
   Galanis E, 2009, J CLIN ONCOL, V27, P2052, DOI 10.1200/JCO.2008.19.0694
   Garcia-Manero G, 2008, BLOOD, V111, P1060, DOI 10.1182/blood-2007-06-098061
   Gawande S, 2008, PHYTOTHER RES, V22, P802, DOI 10.1002/ptr.2372
   Gilbert ER, 2010, CURR MED CHEM, V17, P1756, DOI 10.2174/092986710791111161
   Glauben R, 2008, GUT, V57, P613, DOI 10.1136/gut.2007.134650
   Goll MG, 2005, ANNU REV BIOCHEM, V74, P481, DOI 10.1146/annurev.biochem.74.010904.153721
   Goll MG, 2006, SCIENCE, V311, P395, DOI 10.1126/science.1120976
   Grozinger CM, 1999, P NATL ACAD SCI USA, V96, P4868, DOI 10.1073/pnas.96.9.4868
   Guardiola AR, 2002, J BIOL CHEM, V277, P3350, DOI 10.1074/jbc.M109861200
   Haberland M, 2009, NAT REV GENET, V10, P32, DOI 10.1038/nrg2485
   Henning SM, 2004, AM J CLIN NUTR, V80, P1558
   Henning SM, 2008, J NUTR, V138, P1529
   Hodge David R, 2007, CANCER GENOMICS & PROTEOMICS, V4, P387
   Holz-Schietinger C, 2010, J BIOL CHEM, V285, P29091, DOI 10.1074/jbc.M110.142513
   Hong YS, 2000, EXP MOL MED, V32, P127, DOI 10.1038/emm.2000.22
   Howard G, 2008, ONCOGENE, V27, P404, DOI 10.1038/sj.onc.1210631
   Hu R, 2006, CARCINOGENESIS, V27, P2038, DOI 10.1093/carcin/bgl049
   Iciek MB, 2012, PHYTOTHER RES, V26, P425, DOI 10.1002/ptr.3572
   Ikeda K, 2011, INT J MOL MED, V28, P595, DOI 10.3892/ijmm.2011.739
   Ishihama K, 2007, J CLIN PATHOL, V60, P1205, DOI 10.1136/jcp.2005.029165
   Issa JPJ, 2001, CANCER RES, V61, P3573
   Jenuwein T, 2001, SCIENCE, V293, P1074, DOI 10.1126/science.1063127
   Jia D, 2007, NATURE, V449, P248, DOI 10.1038/nature06146
   Jiang YH, 2004, ANNU REV GENOM HUM G, V5, P479, DOI 10.1146/annurev.genom.5.061903.180014
   Jones PA, 2002, NAT REV GENET, V3, P415, DOI 10.1038/nrg816
   Kaminskas E, 2005, ONCOLOGIST, V10, P176, DOI 10.1634/theoncologist.10-3-176
   Kanadzu M, 2006, CANCER LETT, V241, P250, DOI 10.1016/j.canlet.2005.10.021
   Kanai Y, 2010, CANCER SCI, V101, P36, DOI 10.1111/j.1349-7006.2009.01383.x
   Keppler BR, 2008, EXPERT OPIN THER TAR, V12, P1301, DOI 10.1517/14728220802384013
   Keshet I, 2006, NAT GENET, V38, P149, DOI 10.1038/ng1719
   Kono S, 2004, EUR J CANCER PREV, V13, P127, DOI 10.1097/00008469-200404000-00006
   Kwon KB, 2002, BIOCHEM PHARMACOL, V63, P41, DOI 10.1016/S0006-2952(01)00860-7
   Lambert JD, 2004, J NUTR, V134, P1948, DOI 10.1093/jn/134.8.1948
   LAWSON LD, 1991, PLANTA MED, V57, P363, DOI 10.1055/s-2006-960119
   Lee WJ, 2006, CARCINOGENESIS, V27, P269, DOI 10.1093/carcin/bgi206
   Li YY, 2009, INT J CANCER, V125, P286, DOI 10.1002/ijc.24398
   Lynch HT, 2003, NEW ENGL J MED, V348, P919, DOI 10.1056/NEJMra012242
   MAKHEJA AN, 1990, AGENTS ACTIONS, V29, P360, DOI 10.1007/BF01966468
   Manson MM, 1997, CARCINOGENESIS, V18, P1729, DOI 10.1093/carcin/18.9.1729
   Mariadason JM, 2008, EPIGENETICS-US, V3, P28, DOI 10.4161/epi.3.1.5736
   Martignoni M, 2006, EXPERT OPIN DRUG MET, V2, P875, DOI 10.1517/17425255.2.6.875
   McKay DL, 2002, J AM COLL NUTR, V21, P1
   Meeran SM, 2010, CLIN EPIGENETICS, V1, P0, DOI 10.1007/s13148-010-0011-5
   Miller SJ, 2004, MINI-REV MED CHEM, V4, P839, DOI 10.2174/1389557043403288
   Moon YJ, 2007, MOL PHARM, V4, P865, DOI 10.1021/mp7000928
   Murase T, 2005, AM J PHYSIOL-REG I, V288, PR708, DOI 10.1152/ajpregu.00693.2004
   Myzak MC, 2006, CANCER LETT, V233, P208, DOI 10.1016/j.canlet.2005.02.033
   Myzak MC, 2004, CANCER RES, V64, P5767, DOI 10.1158/0008-5472.CAN-04-1326
   Myzak MC, 2007, EXP BIOL MED, V232, P227
   Nakagawa H, 2001, CARCINOGENESIS, V22, P891, DOI 10.1093/carcin/22.6.891
   Newmark HL, 2009, CARCINOGENESIS, V30, P88, DOI 10.1093/carcin/bgn229
   Nian H, 2008, CARCINOGENESIS, V29, P1816, DOI 10.1093/carcin/bgn165
   Ooi SKT, 2007, NATURE, V448, P714, DOI 10.1038/nature05987
   Patra SK, 2001, BIOCHEM BIOPH RES CO, V287, P705, DOI 10.1006/bbrc.2001.5639
   Pilarsky C, 2004, NEOPLASIA, V6, P744, DOI 10.1593/neo.04277
   Ramos S, 2007, J NUTR BIOCHEM, V18, P427, DOI 10.1016/j.jnutbio.2006.11.004
   Ree AH, 2010, LANCET ONCOL, V11, P459, DOI 10.1016/S1470-2045(10)70058-9
   Reik W, 2001, SCIENCE, V293, P1089, DOI 10.1126/science.1063443
   Rhee I, 2002, NATURE, V416, P552, DOI 10.1038/416552a
   Robertson KD, 2005, NAT REV GENET, V6, P597, DOI 10.1038/nrg1655
   Sang SM, 2008, RAPID COMMUN MASS SP, V22, P1567, DOI 10.1002/rcm.3546
   Sarkar FH, 2004, FRONT BIOSCI-LANDMRK, V9, P2714, DOI 10.2741/1430
   Sato Y, 2011, INT J PHARMACEUT, V403, P136, DOI 10.1016/j.ijpharm.2010.09.035
   Sengupta N, 2004, J CELL BIOCHEM, V93, P57, DOI 10.1002/jcb.20179
   Shakespear MR, 2011, TRENDS IMMUNOL, V32, P335, DOI 10.1016/j.it.2011.04.001
   Siddiqui IA, 2011, FASEB J, V25, P1198, DOI 10.1096/fj.10-167924
   Smith A, 2010, INT J PHARMACEUT, V389, P207, DOI 10.1016/j.ijpharm.2010.01.012
   Society A.C, 2012, SOC AC CANC FACTS FI, V0, P0
   Society A.C, 2011, SOC AC COL CANC FACT, V0, P0
   Son IH, 2007, BIOORG MED CHEM LETT, V17, P4753, DOI 10.1016/j.bmcl.2007.06.060
   Svasti J, 2005, PROTEOMICS, V5, P4504, DOI 10.1002/pmic.200401315
   Traka M, 2005, J NUTR, V135, P1865, DOI 10.1093/jn/135.8.1865
   Volate SR, 2009, MOL CARCINOGEN, V48, P920, DOI 10.1002/mc.20542
   Waldecker M, 2008, J NUTR BIOCHEM, V19, P587, DOI 10.1016/j.jnutbio.2007.08.002
   Waltner-Law ME, 2002, J BIOL CHEM, V277, P34933, DOI 10.1074/jbc.M204672200
   Wang BH, 1999, TOXICOLOGY, V132, P215, DOI 10.1016/S0300-483X(99)00004-9
   Wang LC, 2009, BMC IMMUNOL, V10, P0, DOI 10.1186/1471-2172-10-39
   Watanabe T, 2010, CANCER SCI, V101, P196, DOI 10.1111/j.1349-7006.2009.01360.x
   Weber M, 2005, NAT GENET, V37, P853, DOI 10.1038/ng1598
   Wilson AJ, 2006, J BIOL CHEM, V281, P13548, DOI 10.1074/jbc.M510023200
   Yang R, 2011, J AGR FOOD CHEM, V59, P13328, DOI 10.1021/jf202898g
   Yang WM, 2002, J BIOL CHEM, V277, P9447, DOI 10.1074/jbc.M105993200
   Yang XJ, 2008, NAT REV MOL CELL BIO, V9, P206, DOI 10.1038/nrm2346
   Yu R, 1997, CARCINOGENESIS, V18, P451, DOI 10.1093/carcin/18.2.451
   Zhu P, 2004, CANCER CELL, V5, P455, DOI 10.1016/S1535-6108(04)00114-X
NR 106
TC 4
Z9 4
U1 3
U2 27
PU BENTHAM SCIENCE PUBL LTD
PI SHARJAH
PA EXECUTIVE STE Y-2, PO BOX 7917, SAIF ZONE, 1200 BR SHARJAH, U ARAB EMIRATES
SN 1871-5206
EI 1875-5992
J9 ANTI-CANCER AGENT ME
JI Anti-Cancer Agents Med. Chem.
PD DEC 15
PY 2012
VL 12
IS 10
BP 1203
EP 1210
DI 
PG 8
WC Oncology; Chemistry, Medicinal
SC Oncology; Pharmacology & Pharmacy
GA 037AQ
UT WOS:000311073800004
PM 22931412
DA 2025-02-23
ER

PT J
AU Wang, ZJ
   Joshi, AM
   Ohnaka, K
   Morita, M
   Toyomura, K
   Kono, S
   Ueki, T
   Tanaka, M
   Kakeji, Y
   Maehara, Y
   Okamura, T
   Ikejiri, K
   Futami, K
   Maekawa, T
   Yasunami, Y
   Takenaka, K
   Ichimiya, H
   Terasaka, R
AF Wang, Zhenjie
   Joshi, Amit Man
   Ohnaka, Keizo
   Morita, Makiko
   Toyomura, Kengo
   Kono, Suminori
   Ueki, Takashi
   Tanaka, Masao
   Kakeji, Yoshihiro
   Maehara, Yoshihiko
   Okamura, Takeshi
   Ikejiri, Koji
   Futami, Kitaroh
   Maekawa, Takafumi
   Yasunami, Yohichi
   Takenaka, Kenji
   Ichimiya, Hitoshi
   Terasaka, Reiji
TI Dietary Intakes of Retinol, Carotenes, Vitamin C, and Vitamin E and Colorectal Cancer Risk: The Fukuoka Colorectal Cancer Study
SO NUTRITION AND CANCER-AN INTERNATIONAL JOURNAL
LA English
DT Article
ID beta-carotene; colon-cancer; nutritional factors; alpha-tocopherol; fat; chemoprevention; micronutrients; prevention; shanghai; calcium
AB It has long been a matter of interest whether antioxidant vitamins are protective against colorectal cancer as well as human cancers in general, but epidemiological evidence is inconclusive. We investigated associations of dietary intakes of retinol and antioxidant vitamins with colorectal cancer risk in 816 incident cases of histologically confirmed colorectal cancer and 815 controls randomly selected for the Fukuoka colorectal cancer study in Japan. Dietary intakes were assessed by a PC-assisted interview regarding 148 food items. Statistical adjustment was made for body mass index, physical activity, calcium, and n-3 fatty acid intake and other factors. Retinol intake was significantly, inversely associated with colorectal cancer risk; the odds ratio for the highest vs. lowest was 0.55 (95% CI: 0.35, 0.88; P-trend = 0.01) in women, but a modest increase in the risk was observed among men with the highest intake of retinol. Liver was the major source of retinol intake and showed similar associations with colorectal cancer risk in men and women. Intake of carotenes, vitamin C, and vitamin E were not related to colorectal cancer risk in either men or women. The study did not support a hypothesis that dietary intake of antioxidant vitamins is protective in the development of colorectal cancer.
C1 [Wang, Zhenjie] Kyushu Univ, Grad Sch Med Sci, Dept Prevent Med, Higashi Ku, Fukuoka 8128582, Japan.
   [Ohnaka, Keizo] Kyushu Univ, Grad Sch Med Sci, Dept Geriatr Med, Fukuoka 8128582, Japan.
   [Ueki, Takashi; Tanaka, Masao] Kyushu Univ, Grad Sch Med Sci, Dept Surg & Oncol, Fukuoka 8128582, Japan.
   [Kakeji, Yoshihiro; Maehara, Yoshihiko] Kyushu Univ, Grad Sch Med Sci, Dept Surg & Sci, Fukuoka 8128582, Japan.
   [Okamura, Takeshi] Kyushu Natl Canc Ctr, Dept Surg Gastroenterol, Fukuoka, Japan.
   [Ikejiri, Koji] Natl Kyushu Med Ctr, Div Surg, Fukuoka, Japan.
   [Futami, Kitaroh; Maekawa, Takafumi] Fukuoka Univ, Chikushi Hosp, Dept Surg, Chikushino, Japan.
   [Yasunami, Yohichi] Fukuoka Univ, Fac Med, Dept Regenerat Med & Transplantat, Fukuoka 81401, Japan.
   [Takenaka, Kenji] Fukuoka City Hosp, Div Surg, Fukuoka, Japan.
   [Ichimiya, Hitoshi] Hamanomachi Gen Hosp, Div Surg, Fukuoka, Japan.
   [Terasaka, Reiji] Fukuoka Red Cross Hosp, Div Surg, Fukuoka, Japan.
C3 Kyushu University; Kyushu University; Kyushu University; Kyushu University; Fukuoka University; Fukuoka University
RP Wang, ZJ (corresponding author), Kyushu Univ, Grad Sch Med Sci, Dept Prevent Med, Higashi Ku, 3-1-1 Maidashi, Fukuoka 8128582, Japan.
EM wangzj@phealth.med.kyushu-u.ac.jp
FU Ministry of Education, Culture, Sports, Science and Technology, Japan
CR Albanes D, 2000, CANCER CAUSE CONTROL, V11, P197, DOI 10.1023/A:1008936214087
   [Anonymous], 2007, FOOD NUTR PREV CANC, V0, P0
   BENITO E, 1991, INT J CANCER, V49, P161, DOI 10.1002/ijc.2910490202
   Chan AT, 2010, GASTROENTEROLOGY, V138, P2029, DOI 10.1053/j.gastro.2010.01.057
   Chiu BCH, 2003, CANCER EPIDEM BIOMAR, V12, P201
   Freemantle SJ, 2003, ONCOGENE, V22, P7305, DOI 10.1038/sj.onc.1206936
   FREI B, 1994, AM J MED, V97, PS5, DOI 10.1016/0002-9343(94)90292-5
   Gaziano JM, 2009, JAMA-J AM MED ASSOC, V301, P52, DOI 10.1001/jama.2008.862
   Ghadirian P, 1997, CANCER-AM CANCER SOC, V80, P858, DOI 10.1002/(SICI)1097-0142(19970901)80:5<858::AID-CNCR5>3.0.CO;2-H
   Gwyn K, 2002, AM J GASTROENTEROL, V97, P13, DOI 10.1111/j.1572-0241.2002.05435.x
   ISCOVICH JM, 1992, INT J CANCER, V51, P858, DOI 10.1002/ijc.2910510604
   Isomura K, 2006, CANCER SCI, V97, P1099, DOI 10.1111/j.1349-7006.2006.00282.x
   Japan Ministry of Education Culture Sports Science and Technology, 2005, STAND TABL FOOD COMP, V0, P0
   Kimura Y, 2007, CANCER SCI, V98, P590, DOI 10.1111/j.1349-7006.2007.00425.x
   Kono S, 2004, EUR J CANCER PREV, V13, P127, DOI 10.1097/00008469-200404000-00006
   Kono Suminori, 2004, ASIAN PAC J CANCER PREV, V5, P393
   LaVecchia C, 1997, INT J CANCER, V73, P525, DOI 10.1002/(SICI)1097-0215(19971114)73:4<525::AID-IJC12>3.0.CO;2-8
   LEE HP, 1989, INT J CANCER, V43, P1007, DOI 10.1002/ijc.2910430609
   Lin J, 2009, JNCI-J NATL CANCER I, V101, P14, DOI 10.1093/jnci/djn438
   Malila N, 2002, EUR J CLIN NUTR, V56, P615, DOI 10.1038/sj.ejcn.1601366
   Männistö S, 2007, AM J EPIDEMIOL, V165, P246, DOI 10.1093/aje/kwk009
   Mizoue T, 2008, CANCER EPIDEM BIOMAR, V17, P2800, DOI 10.1158/1055-9965.EPI-08-0369
   Murtaugh MA, 2004, AM J EPIDEMIOL, V159, P32, DOI 10.1093/aje/kwh013
   Park Y, 2010, CANCER CAUSE CONTROL, V21, P1745, DOI 10.1007/s10552-010-9549-y
   Parkin DM, 2005, CA-CANCER J CLIN, V55, P74, DOI 10.3322/canjclin.55.2.74
   Shin A, 2006, INT J CANCER, V119, P2938, DOI 10.1002/ijc.22196
   Uchida K, 2007, ASIAN PAC J CANCER P, V8, P583
   WILLETT W, 1986, AM J EPIDEMIOL, V124, P17, DOI 10.1093/oxfordjournals.aje.a114366
   [World Cancer Research Fund American Institute for Cancer Research], 1997, FOOD NUTR PREV CANC, V0, P0
NR 29
TC 24
Z9 27
U1 0
U2 18
PU ROUTLEDGE JOURNALS, TAYLOR & FRANCIS LTD
PI ABINGDON
PA 2-4 PARK SQUARE, MILTON PARK, ABINGDON OX14 4RN, OXON, ENGLAND
SN 0163-5581
EI 1532-7914
J9 NUTR CANCER
JI Nutr. Cancer
PD JUN 15
PY 2012
VL 64
IS 6
BP 798
EP 805
DI 10.1080/01635581.2012.690927
PG 8
WC Oncology; Nutrition & Dietetics
SC Oncology; Nutrition & Dietetics
GA 986OT
UT WOS:000307353000003
PM 22716281
DA 2025-02-23
ER

PT J
AU Chang, CM
   Yu, KJ
   Hsu, WL
   Major, JM
   Chen, JY
   Lou, PJ
   Liu, MY
   Diehl, SR
   Goldstein, AM
   Chen, CJ
   Hildesheim, A
AF Chang, C. M.
   Yu, K. J.
   Hsu, W. L.
   Major, J. M.
   Chen, J. Y.
   Lou, P. J.
   Liu, M. Y.
   Diehl, S. R.
   Goldstein, A. M.
   Chen, C. J.
   Hildesheim, A.
TI Correlates of anti-EBV EBNA1 IgA positivity among unaffected relatives from nasopharyngeal carcinoma multiplex families
SO BRITISH JOURNAL OF CANCER
LA English
DT Article
DE Epstein-Barr virus; EBNA1; VCA; IgA; DNase; nasopharyngeal carcinoma
ID areca nut extract; follow-up; risk; taiwan; individuals; cancer; china; cells
AB BACKGROUND: To determine whether non-viral nasopharyngeal carcinoma (NPC) risk factors might be associated with (and mediated through) Epstein-Barr virus (EBV) serological responses linked to NPC risk, we evaluated predictors of risk of anti-EBNA1 IgA seropositivity and other markers among unaffected relatives from a large NPC family study in Taiwan. METHODS: Multivariate logistic regression conditioned on family was used to examine the associations between sociodemographic, dietary, lifestyle, and occupational variables and risk of anti-EBV EBNA1 IgA positivity, anti-VCA IgA, and anti-DNase positivity. RESULTS: Among 2393 unaffected relatives from 319 multiplex families, 1180 (49.3%) were anti-EBV EBNA1 IgA seropositive. None of the associations with anti-EBNA1 IgA were statistically significant, except for being 31-50 years of age (vs <30, adjusted ORs 0.51-0.57). For one or more EBV serological markers, there were suggestive associations for older age, GuangDong firm salted fish, betel use, current alcohol use, and male gender. CONCLUSION: Overall, we found little evidence to suggest that non-viral NPC risk factors significantly alter EBV serological patterns, suggesting that non-viral NPC risk factors act through pathways independent of EBV serological responses. British Journal of Cancer (2012) 106, 206-209. doi:10.1038/bjc.2011.502 www.bjcancer.com Published online 17 November 2011 & 2012 Cancer Research UK
C1 [Chang, C. M.; Yu, K. J.; Major, J. M.; Goldstein, A. M.; Hildesheim, A.] NCI, Div Canc Epidemiol & Genet, NIH, US Dept HHS, Rockville, MD USA.
   [Hsu, W. L.; Chen, C. J.] Natl Taiwan Univ, Coll Publ Hlth, Grad Inst Epidemiol, Taipei 10764, Taiwan.
   [Hsu, W. L.; Chen, C. J.] Acad Sinica, Genom Res Ctr, Taipei 115, Taiwan.
   [Chen, J. Y.] Natl Hlth Res Inst, Natl Inst Canc Res, Zhunan Town 350, Miaoli County, Taiwan.
   [Lou, P. J.] Natl Taiwan Univ Hosp, Dept Otolaryngol, Taipei, Taiwan.
   [Lou, P. J.] Natl Taiwan Univ, Coll Med, Taipei, Taiwan.
   [Liu, M. Y.] Natl Taipei Univ Nursing & Hlth Sci, Ctr Gen Educ, Taipei, Taiwan.
   [Diehl, S. R.] Univ Med & Dent New Jersey, New Jersey Dent Sch, Ctr Pharmacogen & Complex Dis Res, Newark, NJ 07103 USA.
C3 National Institutes of Health (NIH) - USA; NIH National Cancer Institute (NCI); NIH National Cancer Institute- Division of Cancer Epidemiology & Genetics; National Taiwan University; Academia Sinica - Taiwan; National Health Research Institutes - Taiwan; National Taiwan University; National Taiwan University Hospital; National Taiwan University; National Taipei University of Nursing & Health Science (NTUNHS); Rutgers University System; Rutgers University New Brunswick; Rutgers University Biomedical & Health Sciences
RP Chang, CM (corresponding author), NCI, Div Canc Epidemiol & Genet, NIH, US Dept HHS, 6120 Execut Blvd,EPS 7073, Rockville, MD USA.
EM changcm@mail.nih.gov
FU National Cancer Institute, National Institutes of Health
CR Agarwal S, 2010, ANN ALLERG ASTHMA IM, V104, P183, DOI 10.1016/j.anai.2009.11.009
   Chang ET, 2006, CANCER EPIDEM BIOMAR, V15, P1765, DOI 10.1158/1055-9965.EPI-06-0353
   Chang MC, 2005, ORAL ONCOL, V41, P757, DOI 10.1016/j.oraloncology.2005.01.007
   Chien YC, 2001, NEW ENGL J MED, V345, P1877, DOI 10.1056/NEJMoa011610
   Hsu WL, 2009, CANCER EPIDEM BIOMAR, V18, P1218, DOI 10.1158/1055-9965.EPI-08-1175
   IARC, 2004, BET QUID AR NUT CHEW, V85, P0
   Jeng JH, 2000, CARCINOGENESIS, V21, P1365, DOI 10.1093/carcin/21.7.1365
   Jeng JH, 2003, CARCINOGENESIS, V24, P1301, DOI 10.1093/carcin/bgg083
   Ji MF, 2007, BRIT J CANCER, V96, P623, DOI 10.1038/sj.bjc.6603609
   Ng WT, 2010, FAM CANCER, V9, P221, DOI 10.1007/s10689-009-9296-y
   Pfeiffer RM, 2003, GENET EPIDEMIOL, V24, P14, DOI 10.1002/gepi.10191
   Pickard A, 2004, INT J CANCER, V111, P117, DOI 10.1002/ijc.20222
   SHAO YM, 1988, CARCINOGENESIS, V9, P1455, DOI 10.1093/carcin/9.8.1455
   Yang XH, 2005, CANCER EPIDEM BIOMAR, V14, P900, DOI 10.1158/1055-9965.EPI-04-0680
   Yu KJ, 2011, CLIN CANCER RES, V17, P1906, DOI 10.1158/1078-0432.CCR-10-1681
   Yu KJ, 2009, INT J CANCER, V124, P1622, DOI 10.1002/ijc.24051
   ZENG Y, 1985, INT J CANCER, V36, P545, DOI 10.1002/ijc.2910360505
   ZENG Y, 1983, INTERVIROLOGY, V20, P190, DOI 10.1159/000149391
NR 18
TC 4
Z9 4
U1 0
U2 3
PU NATURE PUBLISHING GROUP
PI LONDON
PA MACMILLAN BUILDING, 4 CRINAN ST, LONDON N1 9XW, ENGLAND
SN 0007-0920
EI 
J9 BRIT J CANCER
JI Br. J. Cancer
PD JAN 3
PY 2012
VL 106
IS 1
BP 206
EP 209
DI 10.1038/bjc.2011.502
PG 4
WC Oncology
SC Oncology
GA 877HL
UT WOS:000299168300028
PM 22095229
DA 2025-02-23
ER

PT J
AU Thompson, HJ
   Sedlacek, SM
   Paul, D
   Wolfe, P
   McGinley, JN
   Playdon, MC
   Daeninck, EA
   Bartels, SN
   Wisthoff, MR
AF Thompson, Henry J.
   Sedlacek, Scot M.
   Paul, Devchand
   Wolfe, Pamela
   McGinley, John N.
   Playdon, Mary C.
   Daeninck, Elizabeth A.
   Bartels, Sara N.
   Wisthoff, Mark R.
TI Effect of dietary patterns differing in carbohydrate and fat content on blood lipid and glucose profiles based on weight-loss success of breast-cancer survivors
SO BREAST CANCER RESEARCH
LA English
DT Article
ID body-mass index; density-lipoprotein cholesterol; randomized controlled-trials; cardiovascular risk-factors; physical-activity; cell-growth; women; cohort; metaanalysis; prognosis
AB Introduction: Healthy body weight is an important factor for prevention of breast cancer recurrence. Yet, weight loss and weight gain are not currently included in clinical-practice guidelines for posttreatment of breast cancer. The work reported addresses one of the questions that must be considered in recommending weight loss to patients: does it matter what diet plan is used, a question of particular importance because breast cancer treatment can increase risk for cardiovascular disease. Methods: Women who completed treatment for breast cancer were enrolled in a nonrandomized, controlled study investigating effects of weight loss achieved by using two dietary patterns at the extremes of macronutrient composition, although both diet arms were equivalent in protein: high fat, low carbohydrate versus low fat, high carbohydrate. A nonintervention group served as the control arm; women were assigned to intervention arms based on dietary preferences. During the 6-month weight-loss program, which was menu and recipe defined, participants had monthly clinical visits at which anthropometric data were collected and fasting blood was obtained for safety monitoring for plasma lipid profiles and fasting glucose. Results from 142 participants are reported. Results: Adverse effects on fasting blood lipids or glucose were not observed in either dietary arm. A decrease in fasting glucose was observed with progressive weight loss and was greater in participants who lost more weight, but the effect was not statistically significant, even though it was observed across both diet groups (P = 0.21). Beneficial effects of weight loss on cholesterol (4.7%; P = 0.001), triglycerides (21.8%; P = 0.01), and low-density lipoprotein (LDL) cholesterol (5.8%; P = 0.06) were observed in both groups. For cholesterol (P = 0.07) and LDL cholesterol (P = 0.13), greater reduction trends were seen on the low-fat diet pattern; whereas, for triglycerides (P = 0.01) and high-density lipoprotein (HDL) cholesterol (P = 0.08), a decrease or increase, respectively, was greater on the low-carbohydrate diet pattern. Conclusions: Because an individual's dietary preferences can affect dietary adherence and weight-loss success, the lack of evidence of a negative effect of dietary pattern on biomarkers associated with cardiovascular risk is an important consideration in the development of breast cancer practice guidelines for physicians who recommend that their patients lose weight. Whether dietary pattern affects biomarkers that predict long-term survival is a primary question in this ongoing clinical trial.
C1 [Thompson, Henry J.; Sedlacek, Scot M.; McGinley, John N.; Playdon, Mary C.; Daeninck, Elizabeth A.; Bartels, Sara N.; Wisthoff, Mark R.] Colorado State Univ, Canc Prevent Lab, Ft Collins, CO 80523 USA.
   [Sedlacek, Scot M.; Paul, Devchand] Rocky Mt Canc Ctr, Denver, CO 80218 USA.
   [Wolfe, Pamela] Univ Colorado, Colorado Biostat Consortium, Denver, CO 80202 USA.
C3 Colorado State University; Rocky Mountain Cancer Centers; University of Colorado System; University of Colorado Denver
RP Thompson, HJ (corresponding author), Colorado State Univ, Canc Prevent Lab, Ft Collins, CO 80523 USA.
EM henry.thompson@colostate.edu
FU United States Public Health Service Grant from the National Cancer Institute [CA126704]
CR Adam-Perrot A, 2006, OBES REV, V7, P49, DOI 10.1111/j.1467-789X.2006.00222.x
   Alhassan S, 2008, INT J OBESITY, V32, P985, DOI 10.1038/ijo.2008.8
   [Anonymous], 1997, J AM DIET ASSOC, V97, P71
   [Anonymous], 1999, BOOK MULTIPLE COMP M, V0, P0
   Balal M, 2010, RENAL FAILURE, V32, P455, DOI 10.3109/08860221003658266
   BALLARDBARBASH R, 1994, CANCER-AM CANCER SOC, V74, P1090, DOI 10.1002/1097-0142(19940801)74:3+<1090::AID-CNCR2820741518>3.0.CO;2-X
   Belle FN, 2011, CANCER EPIDEM BIOMAR, V20, P890, DOI 10.1158/1055-9965.EPI-10-1278
   Bravata DM, 2003, JAMA-J AM MED ASSOC, V289, P1837, DOI 10.1001/jama.289.14.1837
   Brehm BJ, 2003, J CLIN ENDOCR METAB, V88, P1617, DOI 10.1210/jc.2002-021480
   Cantafora A, 1996, ANTICANCER RES, V16, P1441
   Chang SJ, 2007, CLIN CHEM LAB MED, V45, P1219, DOI 10.1515/CCLM.2007.263
   Daling JR, 2001, CANCER, V92, P720, DOI 10.1002/1097-0142(20010815)92:4<720::AID-CNCR1375>3.0.CO;2-T
   DeBerardinis RJ, 2008, CURR OPIN GENET DEV, V18, P54, DOI 10.1016/j.gde.2008.02.003
   DeBerardinis RJ, 2008, CELL METAB, V7, P11, DOI 10.1016/j.cmet.2007.10.002
   Dong JY, 2011, BREAST CANCER RES TR, V126, P287, DOI 10.1007/s10549-011-1343-3
   Eliassen AH, 2006, JAMA-J AM MED ASSOC, V296, P193, DOI 10.1001/jama.296.2.193
   Fischbach FT, 2009, A MANUAL OF LABORATORY AND DIAGNOSTIC TESTS, V8th, P0
   Flegal KM, 2010, JAMA-J AM MED ASSOC, V303, P235, DOI 10.1001/jama.2009.2014
   Foster GD, 2010, ANN INTERN MED, V153, P147, DOI 10.7326/0003-4819-153-3-201008030-00005
   GOODWIN PJ, 1990, BREAST CANCER RES TR, V16, P205, DOI 10.1007/BF01806329
   Greene LF, 2006, OBESITY, V14, P1795, DOI 10.1038/oby.2006.207
   Grieb P, 2008, NUTR RES, V28, P825, DOI 10.1016/j.nutres.2008.09.011
   Grundy S, 2002, 3 NIH NCEP EXP PAN D, V0, P0
   Grundy S M, 1994, HEART DIS STROKE, V3, P123
   Grundy SM, 2004, CIRCULATION, V110, P227, DOI 10.1161/01.CIR.0000133317.49796.0E
   Harvie M, 2005, CANCER EPIDEM BIOMAR, V14, P656, DOI 10.1158/1055-9965.EPI-04-0001
   HOCHBERG Y, 1988, BIOMETRIKA, V75, P800, DOI 10.1093/biomet/75.4.800
   Hooning MJ, 2007, JNCI-J NATL CANCER I, V99, P365, DOI 10.1093/jnci/djk064
   Hooning MJ, 2006, INT J RADIAT ONCOL, V64, P1081, DOI 10.1016/j.ijrobp.2005.10.022
   Huang Z, 1999, AM J EPIDEMIOL, V150, P1316, DOI 10.1093/oxfordjournals.aje.a009963
   Irwin ML, 2007, J CLIN ONCOL, V25, P1061, DOI 10.1200/JCO.2006.07.3965
   Kim Y, 2009, CANCER EPIDEM BIOMAR, V18, P508, DOI 10.1158/1055-9965.EPI-08-0133
   Kucharska-Newton AM, 2008, ANN EPIDEMIOL, V18, P671, DOI 10.1016/j.annepidem.2008.06.006
   LaVecchia C, 1997, BRIT J CANCER, V75, P441, DOI 10.1038/bjc.1997.73
   Llaverias G, 2011, AM J PATHOL, V178, P402, DOI 10.1016/j.ajpath.2010.11.005
   McTiernan A, 2005, ONCOLOGY-NY, V19, P871
   McTiernan A, 2010, J CLIN ONCOL, V28, P4074, DOI 10.1200/JCO.2010.27.9752
   Nordmann AJ, 2006, ARCH INTERN MED, V166, P285, DOI 10.1001/archinte.166.3.285
   OMalley G, 2010, DIABETOLOGIA, V53, P1199, DOI 10.1007/s00125-010-1693-0
   Petrelli JM, 2002, CANCER CAUSE CONTROL, V13, P325, DOI 10.1023/A:1015288615472
   Piché ME, 2005, DIABETOLOGIA, V48, P732, DOI 10.1007/s00125-005-1701-y
   Radimer KL, 2004, NUTR CANCER, V49, P7, DOI 10.1207/s15327914nc4901_2
   Reeves GK, 2007, BRIT MED J, V335, P1134, DOI 10.1136/bmj.39367.495995.AE
   Renehan AG, 2008, LANCET, V371, P569, DOI 10.1016/S0140-6736(08)60269-X
   Rinaldi S, 2006, INT J CANCER, V118, P2832, DOI 10.1002/ijc.21730
   Sacks FM, 2009, NEW ENGL J MED, V360, P859, DOI 10.1056/NEJMoa0804748
   Sedlacek SM, 2011, BMC CANCER, V11, P0, DOI 10.1186/1471-2407-11-287
   Shaw RJ, 2006, CURR OPIN CELL BIOL, V18, P598, DOI 10.1016/j.ceb.2006.10.005
   Smith LA, 2010, BMC CANCER, V10, P0, DOI 10.1186/1471-2407-10-337
   Thompson CB, 2009, CELL, V138, P1051, DOI 10.1016/j.cell.2009.09.002
   Tomiki Y, 2004, J EXP CLIN CANC RES, V23, P233
   Verbeke G, 1997, LINEAR MIXED MODELS, V0, P0
   WHO Expert Consultation, 2010, LANCET, V363, P157
   Wise DR, 2010, TRENDS BIOCHEM SCI, V35, P427, DOI 10.1016/j.tibs.2010.05.003
NR 54
TC 15
Z9 15
U1 0
U2 7
PU BIOMED CENTRAL LTD
PI LONDON
PA 236 GRAYS INN RD, FLOOR 6, LONDON WC1X 8HL, ENGLAND
SN 1465-542X
EI 1465-5411
J9 BREAST CANCER RES
JI Breast Cancer Res.
PD JUN 15
PY 2012
VL 14
IS 1
BP 
EP 
DI 10.1186/bcr3082
PG 9
WC Oncology
SC Oncology
GA 987UU
UT WOS:000307444100010
PM 22225711
DA 2025-02-23
ER

PT J
AU Paluszkiewicz, P
   Smolinska, K
   Debinska, I
   Turski, WA
AF Paluszkiewicz, Piotr
   Smolinska, Katarzyna
   Debinska, Iwona
   Turski, Waldemar A.
TI Main dietary compounds and pancreatic cancer risk. The quantitative analysis of case-control and cohort studies
SO CANCER EPIDEMIOLOGY
LA English
DT Article
DE Risk factors; Pancreatic cancer; Diet; Meat; Vegetables; Fruits
ID body-mass index; male smokers; multiethnic cohort; glycemic load; vegetable consumption; medical history; pooled analysis; fruit intake; fat intake; vitamin-d
AB Objective: Estimation of the role of main dietary compounds in the risk of developing pancreatic cancer. Research methods and procedures: Literature published till 2010 was reviewed and selected for further analysis. The used terms were: red meat, minced meat, ham, bacon, sausages, white meat, poultry, vegetables, fish, eggs, fruits, lifestyle, diet, pancreatic cancer and pancreatic neoplasm. The collected data were meta-analysed with calculation of combined relative risk and 95% confidence interval as well as studies heterogeneity. Results: A meta-analysis of 11 case-control studies indicates that red meat ingestion elevates pancreatic cancer risk by 48% (95% CI = 1.25-1.76). The vegetables and fruit reduce the risk by 38% (95% CI = 0.54-0.73) and 29% (95% CI = 0.59-0.84), respectively. The pooled analyses of 10 cohort studies do not show significant relations between main dietary compound ingestion and pancreatic cancer risk. Conclusion: The red meat intake is associated with elevated risk of pancreatic cancer in contrast to vegetables and fruit ingestion. The ingestion of red meat, vegetables and fruit in cohort studies was not influenced on pancreatic cancer risk. The role of fish, poultry and eggs was not significant in both case-control and cohort studies, thus further studies were needed. Crown Copyright (C) 2011 Published by Elsevier Ltd. All rights reserved.
C1 [Paluszkiewicz, Piotr; Smolinska, Katarzyna; Debinska, Iwona] Med Univ Lublin, Dept Surg & Surg Nursing, PL-20090 Lublin, Poland.
   [Paluszkiewicz, Piotr] Lublin Canc Ctr, Dept Surg Oncol, PL-20090 Lublin, Poland.
   [Turski, Waldemar A.] Med Univ Lublin, Dept Clin & Expt Pharmacol, PL-20090 Lublin, Poland.
   [Turski, Waldemar A.] Inst Agr Med, Dept Toxicol, PL-20089 Lublin, Poland.
C3 Medical University of Lublin; Medical University of Lublin; Institute of Rural Health in Lublin, Poland
RP Paluszkiewicz, P (corresponding author), Med Univ Lublin, Dept Surg & Surg Nursing, 6 Chodzki St, PL-20090 Lublin, Poland.
EM ppalusz@uhc.com.pl
CR Anderson LN, 2009, CANCER CAUSE CONTROL, V20, P825, DOI 10.1007/s10552-009-9303-5
   Bae JM, 2009, PANCREAS, V38, P168, DOI 10.1097/MPA.0b013e318188c497
   Chan JM, 2005, CANCER EPIDEM BIOMAR, V14, P2093, DOI 10.1158/1055-9965.EPI-05-0226
   Chan JM, 2007, CANCER CAUSE CONTROL, V18, P1153, DOI 10.1007/s10552-007-9054-0
   Chin BCH, 2004, NUTR CANCER, V49, P49, DOI 10.1207/s15327914nc4901_7
   Couch FJ, 2007, CANCER EPIDEM BIOMAR, V16, P342, DOI 10.1158/1055-9965.EPI-06-0783
   de la Chapelle A, 2004, NAT REV CANCER, V4, P769, DOI 10.1038/nrc1453
   Govannucci E, 2007, GASTROENTEROLOGY, V132, P2208, DOI 10.1053/j.gastro.2007.03.050
   Hassan MM, 2007, CANCER, V0, P2547
   Heinen MM, 2009, INT J CANCER, V125, P1118, DOI 10.1002/ijc.24387
   Hidalgo M, 2010, NEW ENGL J MED, V362, P1605, DOI 10.1056/NEJMra0901557
   Hidalgo M, 2009, NEW ENGL J MED, V361, P2094, DOI 10.1056/NEJMcibr0905857
   Hruban RH, 2008, INT J CLIN EXP PATHO, V1, P306
   Inoue M, 2003, INT J EPIDEMIOL, V32, P257, DOI 10.1093/ije/dyg062
   Jemal A, 2008, CA-CANCER J CLIN, V58, P71, DOI 10.3322/CA.2007.0010
   JI BT, 1995, CANCER EPIDEM BIOMAR, V4, P885
   Jiao L, 2010, CANCER CAUSE CONTROL, V21, P1305, DOI 10.1007/s10552-010-9558-x
   Jiao L, 2009, CANCER EPIDEM BIOMAR, V18, P1144, DOI 10.1158/1055-9965.EPI-08-1135
   Jones S, 2009, SCIENCE, V324, P217, DOI 10.1126/science.1171202
   Landi S, 2009, MUTAT RES-REV MUTAT, V681, P299, DOI 10.1016/j.mrrev.2008.12.001
   Larsson SC, 2005, BRIT J CANCER, V93, P1310, DOI 10.1038/sj.bjc.6602868
   Larsson SC, 2006, INT J CANCER, V118, P2866, DOI 10.1002/ijc.21732
   Larsson SC, 2006, CANCER EPIDEM BIOMAR, V15, P301, DOI 10.1158/1055-9965.EPI-05-0696
   Larsson SC, 2007, INT J CANCER, V120, P1993, DOI 10.1002/ijc.22535
   Lee JE, 2009, CANCER EPIDEM BIOMAR, V18, P1730, DOI 10.1158/1055-9965.EPI-09-0045
   Lin YS, 2006, NUTR CANCER, V56, P40, DOI 10.1207/s15327914nc5601_6
   LYON JL, 1993, CANCER EPIDEM BIOMAR, V2, P513
   MacLean CH, 2006, JAMA-J AM MED ASSOC, V295, P403, DOI 10.1001/jama.295.4.403
   Männistö S, 2004, CANCER EPIDEM BIOMAR, V13, P40, DOI 10.1158/1055-9965.EPI-038-3
   Michaud D S, 2004, MINERVA CHIR, V59, P99
   Michaud DS, 2003, AM J EPIDEMIOL, V157, P1115, DOI 10.1093/aje/kwg098
   MILLS PK, 1988, CANCER-AM CANCER SOC, V61, P2578, DOI 10.1002/1097-0142(19880615)61:12<2578::AID-CNCR2820611232>3.0.CO;2-0
   Morales E, 2007, J EPIDEMIOL COMMUN H, V61, P641, DOI 10.1136/jech.2007.060632
   Nöthlings U, 2007, AM J CLIN NUTR, V86, P1495
   Nöthlings U, 2005, JNCI-J NATL CANCER I, V97, P1458, DOI 10.1093/jnci/dji292
   Nöthlings U, 2007, AM J EPIDEMIOL, V165, P138, DOI 10.1093/aje/kwj366
   Nöthlings U, 2007, CANCER CAUSE CONTROL, V18, P165, DOI 10.1007/s10552-006-0100-0
   OLSEN GW, 1989, AM J PUBLIC HEALTH, V79, P1016, DOI 10.2105/AJPH.79.8.1016
   Parkin DM, 2005, CA-CANCER J CLIN, V55, P74, DOI 10.3322/canjclin.55.2.74
   Persaud R, 2008, ANN SURG ONCOL, V15, P2057, DOI 10.1245/s10434-008-9842-0
   Polesel J, 2010, CANCER CAUSE CONTROL, V21, P493, DOI 10.1007/s10552-009-9480-2
   Rossi M, 2010, ANN EPIDEMIOL, V20, P460, DOI 10.1016/j.annepidem.2010.03.018
   Silverman DT, 1998, JNCI-J NATL CANCER I, V90, P1710, DOI 10.1093/jnci/90.22.1710
   Stolzenberg-Solomon RZ, 2008, AM J EPIDEMIOL, V168, P1047, DOI 10.1093/aje/kwn221
   Stolzenberg-Solomon RZ, 2007, CANCER EPIDEM BIOMAR, V16, P2664, DOI 10.1158/1055-9965.EPI-07-0378
   Stolzenberg-Solomon RZ, 2006, CANCER RES, V66, P10213, DOI 10.1158/0008-5472.CAN-06-1876
   Stolzenberg-Solomon RZ, 2009, ANN EPIDEMIOL, V19, P89, DOI 10.1016/j.annepidem.2008.03.010
   Stolzenberg-Solomon RZ, 2005, JAMA-J AM MED ASSOC, V294, P2872, DOI 10.1001/jama.294.22.2872
   Stolzenberg-Solomon RZ, 2002, AM J EPIDEMIOL, V155, P783, DOI 10.1093/aje/155.9.783
   Stolzenberg-Solomon RZ, 2001, AM J EPIDEMIOL, V153, P680, DOI 10.1093/aje/153.7.680
   Tavani A, 2000, INT J CANCER, V86, P425, DOI 10.1002/(SICI)1097-0215(20000501)86:3<425::AID-IJC19>3.0.CO;2-S
   Tersmette AC, 2001, CLIN CANCER RES, V7, P738
   Vlaanderen J, 2008, ENVIRON HEALTH PERSP, V116, P1700, DOI 10.1289/ehp.11530
   Vrieling A, 2009, INT J CANCER, V124, P1926, DOI 10.1002/ijc.24134
   Wolpin BM, 2009, J NATL CANCER I, V101, P424, DOI 10.1093/jnci/djp020
   World Cancer Research Found/ American Institute for Cancer Research, 2007, FOOD NUTR PHYS ACT P, V0, P0
NR 56
TC 57
Z9 64
U1 0
U2 17
PU ELSEVIER SCI LTD
PI OXFORD
PA THE BOULEVARD, LANGFORD LANE, KIDLINGTON, OXFORD OX5 1GB, OXON, ENGLAND
SN 1877-7821
EI 1877-783X
J9 CANCER EPIDEMIOL
JI Cancer Epidemiol.
PD FEB 15
PY 2012
VL 36
IS 1
BP 60
EP 67
DI 10.1016/j.canep.2011.05.004
PG 8
WC Oncology; Public, Environmental & Occupational Health
SC Oncology; Public, Environmental & Occupational Health
GA 900ZY
UT WOS:000300932600020
PM 22018953
DA 2025-02-23
ER

PT J
AU Wronski, K
   Bocian, R
AF Wronski, Konrad
   Bocian, Roman
TI The patients knowledge about the role of calcium in the primary prevention of colorectal cancer
SO WSPOLCZESNA ONKOLOGIA-CONTEMPORARY ONCOLOGY
LA English
DT Article
DE primary prevention; colorectal cancer; knowledge; patients
ID periodontal-disease; colon-cancer; vitamin-d; dietary calcium; older-people; risk; women; carcinogenesis; association; nutrition
AB Aim of the study: The objective of this research was to become aquainted with patients knowledge of the calcium role in the primary prevention of colorectal cancer. Material and methods: A group of 400 patients treated in Nikolay Pirogov Provincial Specialist Hospital in Lodz was interviewed by means of the author's own survey in which specific tools were used to become aquainted with patients' knowledge of the calcium role in the primary prevention of colorectal cancer. The necessary statistics were conducted by means of STATISTICA 7.1 and EXCEL 2008 programmes. Results: The analysis of the results shows that 363 (90.7%) of respondents did not know about the protective role of calcium in the digestive tract and reduce the risk of colorectal cancer. The study shows that 396 (99.0%) of respondents were not informed by doctors about the protective effect of calcium in the digestive tract. In this survey 357 (89.25%) of respondents did not know what is the recommended daily intake of calcium in the diet. Conclusions: The results of the study shows that patients do not know about the role of calcium in primary prevention of colorectal cancer and were not informed by their doctors about such action of calcium. Patients were not aware of the need to consume the Recommended Dietary Allowance of calcium in the diet, which shows little knowledge of the subjects on the diet. It seems necessary to change the eating habits of patients, while the introduction of nutrition education from an early age in the society. Such actions may prevent in the future many civilization diseases.
C1 [Wronski, Konrad; Bocian, Roman] Nikolay Pirogov Prov Specialist Hosp, Dept Gen & Vasc Surg, PL-90531 Lodz, Poland.
   [Wronski, Konrad] Warsaw Univ Life Sci, Dept Human Nutr & Consumer, Warsaw, Poland.
C3 Warsaw University of Life Sciences
RP Wronski, K (corresponding author), Nikolay Pirogov Prov Specialist Hosp, Dept Gen & Vasc Surg, Wolczanska 195, PL-90531 Lodz, Poland.
EM konradwronski@wp.pl
CR Abrams SA, 1997, AM J CLIN NUTR, V66, P1172, DOI 10.1093/ajcn/66.5.1172
   Amarasena N, 2008, GERODONTOLOGY, V25, P245, DOI 10.1111/j.1741-2358.2007.00211.x
   BOSTICK RM, 1994, CANCER CAUSE CONTROL, V5, P38, DOI 10.1007/BF01830725
   Corpet DE, 2005, EUR J CANCER, V41, P1911, DOI 10.1016/j.ejca.2005.06.006
   GIOVANNUCCI E, 1994, ANN MED, V26, P443, DOI 10.3109/07853899409148367
   Guéguen L, 2000, J AM COLL NUTR, V19, P119S, DOI 10.1080/07315724.2000.10718083
   HEITMANN BL, 1991, INT J OBESITY, V15, P535
   Hildebolt CF, 2005, J PERIODONTOL, V76, P1576, DOI 10.1902/jop.2005.76.9.1576
   Hofstad B, 1998, DIGESTION, V59, P148, DOI 10.1159/000007480
   Howe GR, 1992, J NATL CANCER I, V84, P1837
   Jarosz M, 2008, NORMY ZYWIENIA CZLOWIEKA. PODSTAWY PREWENCJI OTYLOSCI I CHOROB NIEZAKAZNYCH / NUTRITION RECOMMENDATIONS. BASIS FOR THE PREVENTION OF OBESITY AND NON-COMMUNICABLE DIESEASES, V0, P0
   Levi F, 2001, EUR J CANCER, V37, P2091, DOI 10.1016/S0959-8049(01)00254-4
   Molck AM, 2002, CANCER LETT, V186, P19, DOI 10.1016/S0304-3835(02)00285-9
   Moynihan PJ, 2007, J AM DENT ASSOC, V138, P493, DOI 10.14219/jada.archive.2007.0201
   Moynihan PJ, 2005, B WORLD HEALTH ORGAN, V83, P694
   Palacios C, 2010, ARCH LATINOAM NUTR, V60, P348
   Parkin DM, 2005, CA-CANCER J CLIN, V55, P74, DOI 10.3322/canjclin.55.2.74
   PLATZ EA, 1999, NUTR ONCOLOGY, V0, P223
   Reid IR, 2006, AM J MED, V119, P777, DOI 10.1016/j.amjmed.2006.02.038
   Sheiham A, 2001, J DENT RES, V80, P408, DOI 10.1177/00220345010800020201
   Shimazaki Y, 2008, J PERIODONTOL, V79, P131, DOI 10.1902/jop.2008.070202
   SITRIN MD, 1991, CANCER RES, V51, P5608
   Sun ZY, 2011, CAN J PUBLIC HEALTH, V102, P382, DOI 10.1007/BF03404181
   Szponar L, 2003, BADANIA INDYWIDUALNEGO SPOYCIA YWNOCI I STANU ODYWIENIA W GOSPODARSTWACH DOMOWYCH, V1st ed., P0
   Wu K, 2002, JNCI-J NATL CANCER I, V94, P437, DOI 10.1093/jnci/94.6.437
   Yoshihara A, 2009, GERODONTOLOGY, V26, P130, DOI 10.1111/j.1741-2358.2008.00244.x
NR 26
TC 2
Z9 3
U1 1
U2 10
PU TERMEDIA PUBLISHING HOUSE LTD
PI POZNAN
PA WENEDOW ST 9-1, POZNAN, 61-614, POLAND
SN 1428-2526
EI 
J9 WSPOLCZESNA ONKOL
JI Wspolczesna Onkol.
PD OCT 15
PY 2012
VL 16
IS 5
BP 440
EP 443
DI 10.5114/wo.2012.31776
PG 4
WC Oncology
SC Oncology
GA 044UV
UT WOS:000311650100014
PM 23788925
DA 2025-02-23
ER

PT J
AU O'Doherty, MG
   Freedman, ND
   Hollenbeck, AR
   Schatzkin, A
   Murray, LJ
   Cantwell, MM
   Abnet, CC
AF O'Doherty, Mark G.
   Freedman, Neal D.
   Hollenbeck, Albert R.
   Schatzkin, Arthur
   Murray, Liam J.
   Cantwell, Marie M.
   Abnet, Christian C.
TI Association of dietary fat intakes with risk of esophageal and gastric cancer in the NIH-AARP diet and health study
SO INTERNATIONAL JOURNAL OF CANCER
LA English
DT Article
DE cohort; dietary fat; esophageal neoplasms; stomach neoplasms; prospective
ID gastroesophageal-reflux symptoms; food-frequency questionnaire; retired-persons diet; esophagogastric junction; american-association; national-institutes; rising incidence; incidence rates; histologic type; acid exposure
AB The aim of our study was to investigate whether intakes of total fat and fat subtypes were associated with esophageal adenocarcinoma (EAC), esophageal squamous cell carcinoma (ESCC), gastric cardia or gastric noncardia adenocarcinoma. From 19951996, dietary intake data was reported by 494,978 participants of the NIH-AARP cohort. The 630 EAC, 215 ESCC, 454 gastric cardia and 501 gastric noncardia adenocarcinomas accrued to the cohort. Cox proportional hazards regression was used to examine the association between the dietary fat intakes, whilst adjusting for potential confounders. Although apparent associations were observed in energy-adjusted models, multivariate adjustment attenuated results to null [e.g., EAC energy adjusted hazard ratio (HR) and 95% confidence interval (95% CI) 1.66 (1.272.18) p for trend <0.01; EAC multivariate adjusted HR (95% CI) 1.17 (0.841.64) p for trend = 0.58]. Similar patterns were also observed for fat subtypes [e.g., EAC saturated fat, energy adjusted HR (95% CI) 1.79 (1.372.33) p for trend <0.01; EAC saturated fat, multivariate adjusted HR (95% CI) 1.27 (0.911.78) p for trend = 0.28]. However, in multivariate models an inverse association for polyunsaturated fat (continuous) was seen for EAC in subjects with a body mass index (BMI) in the normal range (18.5<25 kg/m2) [HR (95% CI) 0.76 (0.630.92)], that was not present in overweight subjects [HR (95% CI) 1.04 (0.961.14)], or in unstratified analysis [HR (95% CI) 0.97 (0.901.05)]. p for interaction = 0.02. Overall, we found null associations between the dietary fat intakes with esophageal or gastric cancer risk; although a protective effect of polyunsaturated fat intake was seen for EAC in subjects with a normal BMI.
C1 [O'Doherty, Mark G.] Queens Univ Belfast, Inst Clin Sci, Canc Epidemiol Hlth Serv Res Grp, Ctr Publ Hlth, Belfast BT12 6BA, Antrim, North Ireland.
   [O'Doherty, Mark G.; Freedman, Neal D.; Schatzkin, Arthur; Abnet, Christian C.] NCI, Div Canc Epidemiol & Genet, NIH, Dept Hlth & Human Serv, Rockville, MD USA.
   [Hollenbeck, Albert R.] AARP, Washington, DC USA.
C3 Queens University Belfast; National Institutes of Health (NIH) - USA; NIH National Cancer Institute (NCI); NIH National Cancer Institute- Division of Cancer Epidemiology & Genetics; American Association of Retired Persons (AARP)
RP O'Doherty, MG (corresponding author), Queens Univ Belfast, Inst Clin Sci, Canc Epidemiol Hlth Serv Res Grp, Ctr Publ Hlth, Block B,Grosvenor Rd, Belfast BT12 6BA, Antrim, North Ireland.
EM m.odoherty@qub.ac.uk
FU All-Ireland National Cancer Institute Cancer Consortium Joint Research Project in Cancer; Health and Social Care Research & Development Office (Belfast, Northern Ireland); Intramural Research Program of the NIH, National Cancer Institute (Bethesda, MD, USA); National Cancer Institute [ZIACP010196] Funding Source: NIH RePORTER
CR Abnet CC, 2008, EUR J CANCER, V44, P465, DOI 10.1016/j.ejca.2007.12.009
   [Anonymous], 2008, IARC CANCERBASE NO. 10, V0, P0
   BECKER DJ, 1989, AM J GASTROENTEROL, V84, P782
   Bingham SA, 2003, LANCET, V362, P212, DOI 10.1016/S0140-6736(03)13913-X
   BLOT WJ, 1991, JAMA-J AM MED ASSOC, V265, P1287, DOI 10.1001/jama.265.10.1287
   Bollschweiler E, 2001, CANCER, V92, P549, DOI 10.1002/1097-0142(20010801)92:3<549::AID-CNCR1354>3.0.CO;2-L
   Bosetti C, 2008, INT J CANCER, V122, P1118, DOI 10.1002/ijc.23232
   Brenner Hermann, 2009, V472, V0, PP467, DOI 10.1007/978-1-60327-492-0_23
   Brown LM, 2008, J NATL CANCER I, V100, P1184, DOI 10.1093/jnci/djn211
   Brown Linda Morris, 2002, SURG ONCOL CLIN N AM, V11, P235, DOI 10.1016/S1055-3207(02)00002-9
   BROWN LM, 1995, J NATL CANCER I, V87, P104, DOI 10.1093/jnci/87.2.104
   Cavaleiro-Pinto M, 2011, CANCER CAUSE CONTROL, V22, P375, DOI 10.1007/s10552-010-9707-2
   Chen HL, 2002, NUTR CANCER, V42, P33, DOI 10.1207/S15327914NC421_5
   Cook MB, 2009, BRIT J CANCER, V101, P855, DOI 10.1038/sj.bjc.6605246
   Cook MB, 2010, JNCI-J NATL CANCER I, V102, P1344, DOI 10.1093/jnci/djq289
   Corley DA, 2004, J NATL CANCER I, V96, P1383, DOI 10.1093/jnci/djh265
   Corley DA, 2007, GUT, V56, P756, DOI 10.1136/gut.2006.109413
   COX DR, 1972, J R STAT SOC B, V34, P187
   Crew KD, 2006, WORLD J GASTROENTERO, V12, P354, DOI 10.3748/wjg.v12.i3.354
   De Ceglie A, 2011, CLIN RES HEPATOL GAS, V35, P7, DOI 10.1016/j.gcb.2010.08.015
   Enzinger PC, 2003, NEW ENGL J MED, V349, P2241, DOI 10.1056/NEJMra035010
   Fan YH, 2008, NUTR CANCER, V60, P354, DOI 10.1080/01635580701883011
   Fox M, 2007, CLIN GASTROENTEROL H, V5, P439, DOI 10.1016/j.cgh.2006.12.013
   Freedman ND, 2011, GUT, V60, P1029, DOI 10.1136/gut.2010.233866
   Fritz A, 2013, INT CLASSIFICATION D, V3rd, P0, DOI 10.32388/5xg1qe
   Greenland S, 1998, MODERN EPIDEMIOLOGY, V2nd, P201
   Islami F, 2008, CANCER PREV RES, V1, P329, DOI 10.1158/1940-6207.CAPR-08-0109
   KABAT GC, 1993, CANCER CAUSE CONTROL, V4, P123, DOI 10.1007/BF00053153
   Kim R, 1997, CANCER EPIDEM BIOMAR, V6, P369
   Lindblad M, 2006, ANN SURG, V243, P479, DOI 10.1097/01.sla.0000205825.34452.43
   Mayne ST, 2001, CANCER EPIDEM BIOMAR, V10, P1055
   Merry AHH, 2007, GUT, V56, P1503, DOI 10.1136/gut.2006.116665
   Michaud DS, 2005, J REGISTRY MANAGE, V32, P70
   Morita M, 2010, INT J CLIN ONCOL, V15, P126, DOI 10.1007/s10147-010-0056-7
   Murray L, 2003, INT J EPIDEMIOL, V32, P645, DOI 10.1093/ije/dyg108
   ODoherty MG, 2011, INT J CANCER, V129, P1493, DOI 10.1002/ijc.26108
   Schaefer EJ, 2000, AM J CLIN NUTR, V71, P746, DOI 10.1093/ajcn/71.3.746
   Schatzkin A, 2001, AM J EPIDEMIOL, V154, P1119, DOI 10.1093/aje/154.12.1119
   Subar AF, 2000, AM J EPIDEMIOL, V152, P279, DOI 10.1093/aje/152.3.279
   Terry P, 2000, NUTR CANCER, V38, P186, DOI 10.1207/S15327914NC382_7
   Thompson FE, 2008, PUBLIC HEALTH NUTR, V11, P183, DOI 10.1017/S1368980007000419
   Tippett KS, 1998, DESIGN OPERATION CON, V0, P0
   Toh Y, 2010, INT J CLIN ONCOL, V15, P135, DOI 10.1007/s10147-010-0057-6
   Tramacere I, 2011, EPIDEMIOLOGY, V22, P344, DOI 10.1097/EDE.0b013e31821092cd
   Tzonou A, 1996, INT J CANCER, V68, P300, DOI 10.1002/(SICI)1097-0215(19961104)68:3<300::AID-IJC6>3.0.CO;2-5
   WILLETT W, 1986, AM J EPIDEMIOL, V124, P17, DOI 10.1093/oxfordjournals.aje.a114366
   World Cancer Research Fund / American Institute for Cancer research, 2007, FOOD, V0, Physical Activity
   Wu AH, 2007, CANCER CAUSE CONTROL, V18, P713, DOI 10.1007/s10552-007-9014-8
   Zhang ZF, 1997, NUTR CANCER, V27, P298, DOI 10.1080/01635589709514541
NR 49
TC 15
Z9 18
U1 2
U2 12
PU WILEY-BLACKWELL
PI HOBOKEN
PA 111 RIVER ST, HOBOKEN 07030-5774, NJ USA
SN 0020-7136
EI 
J9 INT J CANCER
JI Int. J. Cancer
PD SEP 15
PY 2012
VL 131
IS 6
BP 1376
EP 1387
DI 10.1002/ijc.27366
PG 12
WC Oncology
SC Oncology
GA 978JD
UT WOS:000306735700038
PM 22116732
DA 2025-02-23
ER

PT J
AU Taccioli, C
   Chen, H
   Jiang, Y
   Liu, XP
   Huang, K
   Smalley, KJ
   Farber, JL
   Croce, CM
   Fong, LY
AF Taccioli, C.
   Chen, H.
   Jiang, Y.
   Liu, X. P.
   Huang, K.
   Smalley, K. J.
   Farber, J. L.
   Croce, C. M.
   Fong, L. Y.
TI Dietary zinc deficiency fuels esophageal cancer development by inducing a distinct inflammatory signature
SO ONCOGENE
LA English
DT Article
DE inflammation; esophageal squamous cell carcinoma; zinc deficiency; transcriptome profiling
ID nf-kappa-b; squamous-cell carcinoma; expression; progression; s100a8; genes; nitrosomethylbenzylamine; supplementation; overexpression; carcinogenesis
AB Chronic inflammation is implicated in the pathogenesis of esophageal squamous cell carcinoma (ESCC). The causes of inflammation in ESCC, however, are undefined. Dietary zinc (Zn)-deficiency (ZD) increases the risk of ESCC. We have previously shown that short-term ZD (6 weeks) in rats induces overexpression of the proinflammatory mediators S100a8 and S100a9 in the esophageal mucosa with accompanying esophageal epithelial hyperplasia. Here we report that prolonged ZD (21 weeks) in rats amplified this inflammation that when combined with non-carcinogenic low doses of the environmental carcinogen, N-nitrosomethylbenzylamine (NMBA) elicited a 66.7% (16/24) incidence of ESCC. With Zn-sufficiency, NMBA produced no cancers (0/21) (P<0.001). At tumor endpoint, the neoplastic ZD esophagus, as compared with Zn-sufficient esophagus, had an inflammatory gene signature with upregulation of numerous cancer-related inflammation genes (CXC and CC chemokines, chemokine receptors, cytokines and Cox-2) in addition to S100a8 and S100a9. This signature was already activated in the earlier dysplastic stage. Additionally, time-course bioinformatics analysis of expression profiles at tumor endpoint and before NMBA exposure revealed that this sustained inflammation was due to ZD rather than carcinogen exposure. Importantly, Zn replenishment reversed this inflammatory signature at both the dysplastic and neoplastic stages of ESCC development, and prevented cancer formation. Thus, the molecular definition of ZD-induced inflammation as a critical factor in ESCC development has important clinical implications with regard to development and prevention of this deadly disease.
C1 [Chen, H.; Jiang, Y.; Fong, L. Y.] Thomas Jefferson Univ, Dept Pharmacol & Expt Therapeut, Philadelphia, PA 19107 USA.
   [Taccioli, C.; Liu, X. P.; Croce, C. M.] Ohio State Univ, Ctr Comprehens Canc, Dept Mol Virol Immunol & Med Genet, Columbus, OH 43210 USA.
   [Smalley, K. J.; Fong, L. Y.] Thomas Jefferson Univ, Kimmel Canc Ctr, Philadelphia, PA 19107 USA.
   [Farber, J. L.] Thomas Jefferson Univ, Dept Pathol Anat & Cell Biol, Philadelphia, PA 19107 USA.
C3 Thomas Jefferson University; University System of Ohio; Ohio State University; James Cancer Hospital & Solove Research Institute; Thomas Jefferson University; Thomas Jefferson University
RP Fong, LY (corresponding author), Thomas Jefferson Univ, Dept Pharmacol & Expt Therapeut, Room 420,Jefferson Alumni Hall,1020 Locust St, Philadelphia, PA 19107 USA.
EM louise.fong@jefferson.edu
FU NIH [R01CA118560, R01CA115965]
CR Abnet CC, 2005, JNCI-J NATL CANCER I, V97, P301, DOI 10.1093/jnci/dji042
   Allavena P, 2011, EXP CELL RES, V317, P664, DOI 10.1016/j.yexcr.2010.11.013
   Balkwill F, 2004, NAT REV CANCER, V4, P540, DOI 10.1038/nrc1388
   Balkwill F, 2001, LANCET, V357, P539, DOI 10.1016/S0140-6736(00)04046-0
   Berg JM, 1996, SCIENCE, V271, P1081, DOI 10.1126/science.271.5252.1081
   Bolstad BM, 2003, BIOINFORMATICS, V19, P185, DOI 10.1093/bioinformatics/19.2.185
   Cintorino M, 2001, ANTICANCER RES, V21, P4195
   Coussens LM, 2002, NATURE, V420, P860, DOI 10.1038/nature01322
   Eltzschig HK, 2011, NEW ENGL J MED, V364, P656, DOI 10.1056/NEJMra0910283
   Ferlay J, 2010, INT J CANCER, V127, P2893, DOI 10.1002/ijc.25516
   Fong LYY, 2011, CARCINOGENESIS, V32, P554, DOI 10.1093/carcin/bgr004
   Fong LYY, 2005, J NATL CANCER I, V97, P40, DOI 10.1093/jnci/dji006
   Fong LYY, 2001, JNCI-J NATL CANCER I, V93, P1525, DOI 10.1093/jnci/93.20.1525
   Gebhardt C, 2006, BIOCHEM PHARMACOL, V72, P1622, DOI 10.1016/j.bcp.2006.05.017
   HISCOTT J, 1993, MOL CELL BIOL, V13, P6231, DOI 10.1128/MCB.13.10.6231
   Ho E, 2002, P NATL ACAD SCI USA, V99, P16770, DOI 10.1073/pnas.222679399
   Huang DW, 2009, NAT PROTOC, V4, P44, DOI 10.1038/nprot.2008.211
   Kaifi JT, 2005, J NATL CANCER I, V97, P1840, DOI 10.1093/jnci/dji431
   Karin M, 2005, NAT REV IMMUNOL, V5, P749, DOI 10.1038/nri1703
   Karin M, 2006, NATURE, V441, P431, DOI 10.1038/nature04870
   KMET J, 1972, SCIENCE, V175, P846, DOI 10.1126/science.175.4024.846
   Kumar A, 2007, INT J CANCER, V120, P230, DOI 10.1002/ijc.22246
   LOZANO JC, 1994, MOL CARCINOGEN, V9, P33, DOI 10.1002/mc.2940090107
   MAGEE PN, 1989, CANCER SURV, V8, P207
   Mandard AM, 2000, MUTAT RES-REV MUTAT, V462, P335, DOI 10.1016/S1383-5742(00)00019-3
   Mantovani A, 2008, NATURE, V454, P436, DOI 10.1038/nature07205
   Miyazaki H, 2006, CANCER RES, V66, P4279, DOI 10.1158/0008-5472.CAN-05-4398
   Németh J, 2009, HEPATOLOGY, V50, P1251, DOI 10.1002/hep.23099
   PEGG AE, 1984, CANCER INVEST, V2, P223, DOI 10.3109/07357908409104376
   Pöschl G, 2004, ALCOHOL ALCOHOLISM, V39, P155, DOI 10.1093/alcalc/agh057
   Prasad AS, 2002, CANCER METAST REV, V21, P291, DOI 10.1023/A:1021215111729
   Richmond A, 2002, NAT REV IMMUNOL, V2, P664, DOI 10.1038/nri887
   Rink L, 2007, TRENDS IMMUNOL, V28, P1, DOI 10.1016/j.it.2006.11.005
   Roussos ET, 2011, NAT REV CANCER, V11, P573, DOI 10.1038/nrc3078
   Samad TA, 2001, NATURE, V410, P471, DOI 10.1038/35068566
   STINSON SF, 1978, JNCI-J NATL CANCER I, V61, P1471
   Stoner GD, 2001, CARCINOGENESIS, V22, P1737, DOI 10.1093/carcin/22.11.1737
   Sun J, 2011, CARCINOGENESIS, V32, P351, DOI 10.1093/carcin/bgq251
   Taccioli C, 2009, GASTROENTEROLOGY, V136, P953, DOI 10.1053/j.gastro.2008.11.039
   Tu S, 2008, CANCER CELL, V14, P408, DOI 10.1016/j.ccr.2008.10.011
   VALLEE BL, 1993, PHYSIOL REV, V73, P79, DOI 10.2466/pr0.1993.73.1.79
   Voronov E, 2003, P NATL ACAD SCI USA, V100, P2645, DOI 10.1073/pnas.0437939100
   Wang B, 2006, CANCER RES, V66, P3071, DOI 10.1158/0008-5472.CAN-05-2871
   Williams CS, 1999, ONCOGENE, V18, P7908, DOI 10.1038/sj.onc.1203286
   Yamamoto K, 2004, EXP TOXICOL PATHOL, V56, P145, DOI 10.1016/j.etp.2004.07.001
   YANG CS, 1980, CANCER RES, V40, P2633
   Zimmermann KC, 1999, CANCER RES, V59, P198
NR 47
TC 65
Z9 71
U1 0
U2 15
PU NATURE PUBLISHING GROUP
PI LONDON
PA MACMILLAN BUILDING, 4 CRINAN ST, LONDON N1 9XW, ENGLAND
SN 0950-9232
EI 1476-5594
J9 ONCOGENE
JI Oncogene
PD OCT 15
PY 2012
VL 31
IS 42
BP 4550
EP 4558
DI 10.1038/onc.2011.592
PG 9
WC Biochemistry & Molecular Biology; Oncology; Cell Biology; Genetics & Heredity
SC Biochemistry & Molecular Biology; Oncology; Cell Biology; Genetics & Heredity
GA 022SH
UT WOS:000309982100006
PM 22179833
DA 2025-02-23
ER

PT J
AU Deneo-Pellegrini, H
   Ronco, AL
   De Stefani, E
   Boffetta, P
   Correa, P
   Mendilaharsu, M
   Acosta, G
AF Deneo-Pellegrini, Hugo
   Ronco, Alvaro L.
   De Stefani, Eduardo
   Boffetta, Paolo
   Correa, Pelayo
   Mendilaharsu, Maria
   Acosta, Gisele
TI Food groups and risk of prostate cancer: a case-control study in Uruguay
SO CANCER CAUSES & CONTROL
LA English
DT Article
DE Prostate cancer; Eggs consumption; Salted meat; Lamb meat; Whole milk
ID mate drinking; esophageal cancer; bladder-cancer; meat consumption; dairy-products; black tobacco; lung-cancer; dietary-fat; vitamin-d; calcium
AB The role of foods and beverages has been studied in detail in order to establish probable risk factors for prostate cancer. Data were derived from 326 cases with incident and microscopically confirmed adenocarcinomas of the prostate and 652 controls. Odds ratios and 95 % confidence intervals of prostate cancer were estimated by unconditional multiple logistic regression. We identified the following food items as risk factors: lamb meat, salted meat, whole milk, total eggs, and mat, consumption. The highest OR was associated with total eggs (OR, 2.43; 95 % CI, 1.70-3.48), followed by salted meat (OR, 2.65; 95 % CI, 1.36-3.76), mat, consumption (OR, 1.96; 95 % CI, 1.17-3.31), and whole milk (OR, 2.01; 95 % CI, 1.26-2.51). The final model, fitted by stepwise forward method, included total eggs, salted meat, whole milk, and mat, consumption, whereas fruits were protective.
C1 [Deneo-Pellegrini, Hugo; De Stefani, Eduardo; Mendilaharsu, Maria; Acosta, Gisele] Univ Republica, Hosp Clin, Dept Anat Patol, Grp Epidemiol, Montevideo 11300, Uruguay.
   [Ronco, Alvaro L.] IUCLAEH Univ Maldonado, Dept Epidemiol, Maldonado, Uruguay.
   [Boffetta, Paolo] Mt Sinai Sch Med, Tisch Canc Inst, New York, NY USA.
   [Correa, Pelayo] Vanderbilt Univ, Med Ctr, Div Gastroenterol Hepatol & Nutr, Nashville, TN USA.
C3 Universidad de la Republica, Uruguay; Icahn School of Medicine at Mount Sinai; Vanderbilt University
RP De Stefani, E (corresponding author), Univ Republica, Hosp Clin, Dept Anat Patol, Grp Epidemiol, Ave Brasil 3080,Dept 402, Montevideo 11300, Uruguay.
EM estefani@adinet.com.uy
FU International Agency for Research on Cancer, Lyon, France
CR [Anonymous], 1991, MONOGRAPHS ON THE EVALUATION OF CARCINOGENIC RISKS TO HUMANS, V51, P0
   Bates MN, 2007, CANCER LETT, V246, P268, DOI 10.1016/j.canlet.2006.03.005
   Castellsagué X, 2000, INT J CANCER, V88, P658, DOI 10.1002/1097-0215(20001115)88:4<658::AID-IJC22>3.0.CO;2-T
   Chan JM, 2001, EPIDEMIOL REV, V23, P87, DOI 10.1093/oxfordjournals.epirev.a000800
   Chan JM, 1998, CANCER CAUSE CONTROL, V9, P559, DOI 10.1023/A:1008823601897
   Clayton EH, 2009, BRIT J NUTR, V101, P1731, DOI 10.1017/S0007114508135887
   Craddock V M, 1992, EUR J CANCER PREV, V1, P89, DOI 10.1097/00008469-199202000-00002
   De Stefani E, 1998, BRIT J CANCER, V78, P1239, DOI 10.1038/bjc.1998.661
   De Stefani E, 2007, BMC CANCER, V7, P0, DOI 10.1186/1471-2407-7-57
   De Stefani E, 2011, ASIAN PAC J CANCER P, V12, P1089
   de Stefani E, 2010, ASIAN PAC J CANCER P, V11, P1713
   De Stefani E, 2009, ASIAN PAC J CANCER P, V10, P853
   Deneo-Pellegrini H, 1999, BRIT J CANCER, V80, P591, DOI 10.1038/sj.bjc.6690396
   DESTEFANI E, 1991, CANCER-AM CANCER SOC, V67, P536, DOI 10.1002/1097-0142(19910115)67:2<536::AID-CNCR2820670236>3.0.CO;2-8
   DESTEFANI E, 1990, CANCER RES, V50, P426
   DeStefani E, 1996, CANCER EPIDEM BIOMAR, V5, P515
   DESTEFANI E, 1988, REV EPIDEMIOL SANTE, V36, P389
   Fagundes RB, 2006, BMC CANCER, V6, P0, DOI 10.1186/1471-2407-6-139
   Fonseca Carmem AS, 2000, JOURNAL OF ENVIRONMENTAL PATHOLOGY TOXICOLOGY AND ONCOLOGY, V19, P333
   Giovannucci E, 1998, CANCER RES, V58, P442
   GIOVANNUCCI E, 1993, J NATL CANCER I, V85, P1571, DOI 10.1093/jnci/85.19.1571
   Goldenberg D, 2002, ORAL ONCOL, V38, P646, DOI 10.1016/S1368-8375(01)00127-0
   HAGIWARA A, 1991, CANCER RES, V51, P5655
   Harvei S, 1997, INT J CANCER, V71, P545, DOI 10.1002/(SICI)1097-0215(19970516)71:4<545::AID-IJC7>3.0.CO;2-U
   Hauschild W, 1935, MITTEILUNGEN AUS DEM GEBIET DER LEBENSMITTELUNTERSUCHUNG UND -HYGIENE, V26, P329
   HSING AW, 1990, CANCER RES, V50, P6836
   Kamangar F, 2008, CANCER EPIDEM BIOMAR, V17, P1262, DOI 10.1158/1055-9965.EPI-08-0025
   KAPADIA GJ, 1976, JNCI-J NATL CANCER I, V57, P207, DOI 10.1093/jnci/57.1.207
   Kinner HK, 2007, ESOPHAGEAL CANC RES, V0, P99
   KOLONEL LN, 1988, AM J EPIDEMIOL, V127, P999, DOI 10.1093/oxfordjournals.aje.a114903
   Kolonel LN, 1999, JNCI-J NATL CANCER I, V91, P414, DOI 10.1093/jnci/91.5.414
   Kolonel LN, 1996, CANCER CAUSE CONTROL, V7, P83, DOI 10.1007/BF00115640
   Leitao AG, 1991, J BRAZ SOC TOXICOL, V4, P35
   LEMARCHAND L, 1994, EPIDEMIOLOGY, V5, P276
   MILLS PK, 1989, CANCER-AM CANCER SOC, V64, P598, DOI 10.1002/1097-0142(19890801)64:3<598::AID-CNCR2820640306>3.0.CO;2-6
   OREGGIA F, 1991, CANCER, V67, P180, DOI 10.1002/1097-0142(19910101)67:1<180::AID-CNCR2820670130>3.0.CO;2-R
   Parkin DM, 2002, IARC SCI PUBL, V155, P126
   PINTOS J, 1994, EPIDEMIOLOGY, V5, P583, DOI 10.1097/00001648-199411000-00005
   Platz EA, 2008, INT J CANCER, V123, P1693, DOI 10.1002/ijc.23715
   Richman EL, 2011, CANC PREV RES, V4, P12
   ROFFO AH, 1941, BOL INST MED EXP BUENOS AIRES, V18, P5
   ROHAN TE, 1995, CANCER CAUSE CONTROL, V6, P145, DOI 10.1007/BF00052775
   Rothman KJ, 2008, MODERN EPIDEMIOLOGY, VThird, P303
   Ruschenburg U, 1985, 11 C SCI INT CAF, V0, P205
   Schuman LM, 1982, TREND CANC INCIDENCE, V0, P0
   Schuurman AG, 1999, BRIT J CANCER, V80, P1107, DOI 10.1038/sj.bjc.6690472
   Serra A, 2009, ITAL J ANIM SCI, V8, P540, DOI 10.4081/ijas.2009.s2.540
   SEVERSON RK, 1989, CANCER RES, V49, P1857
   Sewram V, 2003, CANCER EPIDEM BIOMAR, V12, P508
   SNOWDON DA, 1984, AM J EPIDEMIOL, V120, P244, DOI 10.1093/oxfordjournals.aje.a113886
   StataCorp, 2007, STAT US GUID REF MAN, V0, P0
   TALAMINI R, 1992, NUTR CANCER, V18, P277, DOI 10.1080/01635589209514228
   WALKER ARP, 1992, BRIT J CANCER, V65, P438, DOI 10.1038/bjc.1992.89
   WEST DW, 1991, CANCER CAUSE CONTROL, V2, P85, DOI 10.1007/BF00053126
   WHITTEMORE AS, 1995, JNCI-J NATL CANCER I, V87, P652, DOI 10.1093/jnci/87.9.652
   WILLETT W, 1986, AM J EPIDEMIOL, V124, P17, DOI 10.1093/oxfordjournals.aje.a114366
   Woodard WA, 1935, ANALYST, V60, P135, DOI 10.1039/an9356000135
NR 58
TC 15
Z9 16
U1 0
U2 9
PU SPRINGER
PI DORDRECHT
PA VAN GODEWIJCKSTRAAT 30, 3311 GZ DORDRECHT, NETHERLANDS
SN 0957-5243
EI 1573-7225
J9 CANCER CAUSE CONTROL
JI Cancer Causes Control
PD JUL 15
PY 2012
VL 23
IS 7
BP 1031
EP 1038
DI 10.1007/s10552-012-9968-z
PG 8
WC Oncology; Public, Environmental & Occupational Health
SC Oncology; Public, Environmental & Occupational Health
GA 953WW
UT WOS:000304905400004
PM 22544454
DA 2025-02-23
ER

PT J
AU Greenlee, H
   Kwan, ML
   Kushi, LH
   Song, J
   Castillo, A
   Weltzien, E
   Quesenberry, CP
   Caan, BJ
AF Greenlee, Heather
   Kwan, Marilyn L.
   Kushi, Lawrence H.
   Song, Jun
   Castillo, Adrienne
   Weltzien, Erin
   Quesenberry, Charles P., Jr.
   Caan, Bette J.
TI Antioxidant supplement use after breast cancer diagnosis and mortality in the Life After Cancer Epidemiology (LACE) cohort
SO CANCER
LA English
DT Article
DE antioxidants; dietary supplements; breast cancer; mortality; epidemiology
ID radiation-therapy; randomized-trial; beta-carotene; follow-up; chemotherapy; efficacy; vitamins; head
AB BACKGROUND: There is concern that antioxidant supplement use during chemotherapy and radiation therapy may decrease treatment effects, yet the effects of such supplements on recurrence and survival are largely unknown. METHODS: The authors prospectively examined the associations between antioxidant use after breast cancer (BC) diagnosis and BC outcomes in 2264 women in the Life After Cancer Epidemiology (LACE) cohort. The cohort included women who were diagnosed with early stage, primary BC from 1997 to 2000 who enrolled, on average, 2 years postdiagnosis. Baseline data were collected on antioxidant supplement use since diagnosis and other factors. BC recurrence and mortality were ascertained, and hazard ratios (HRs) and 95% confidence intervals (CIs) were estimated using delayed entry Cox proportional hazards models. All tests of statistical significance were 2-sided. RESULTS: Antioxidant supplement use after diagnosis was reported by 81% of women. Among antioxidant users, frequent use of vitamin C and vitamin E was associated with a decreased risk of BC recurrence (vitamin C: HR, 0.73; 95% CI, 0.55-0.97; vitamin E: HR, 0.71; 95% CI, 0.54-0.94); and vitamin E use was associated with a decreased risk of all-cause mortality (HR, 0.76; 95% CI, 0.58-1.00). Conversely, frequent use of combination carotenoids was associated with increased risk of death from BC (HR, 2.07; 95% CI, 1.21-3.56) and all-cause mortality (HR, 1.75; 95% CI, 1.13-2.71). CONCLUSIONS: Frequent use of vitamin C and vitamin E in the period after BC diagnosis was associated with a decreased likelihood of recurrence, whereas frequent use of combination carotenoids was associated with increased mortality. The effects of antioxidant supplement use after diagnosis likely differ by type of antioxidant. Cancer 2012; 118: 2048-58. (C) 2011 American Cancer Society.
C1 [Greenlee, Heather] Columbia Univ, Dept Epidemiol, Mailman Sch Publ Hlth, New York, NY 10032 USA.
   [Greenlee, Heather] Columbia Univ, Coll Phys & Surg, Dept Med, New York, NY 10032 USA.
   [Greenlee, Heather] Columbia Univ, Herbert Irving Comprehens Canc Ctr, New York, NY 10032 USA.
   [Kwan, Marilyn L.; Kushi, Lawrence H.; Song, Jun; Castillo, Adrienne; Weltzien, Erin; Quesenberry, Charles P., Jr.; Caan, Bette J.] Kaiser Permanente No Calif, Div Res, Oakland, CA USA.
C3 Columbia University; Columbia University; Columbia University; Kaiser Permanente
RP Greenlee, H (corresponding author), Columbia Univ, Dept Epidemiol, Mailman Sch Publ Hlth, 722 W 168th St,7th Floor, New York, NY 10032 USA.
EM hg2120@columbia.edu
FU National Cancer Institute [R01CA129059, K23CA141052]
CR Bairati I, 2005, J CLIN ONCOL, V23, P5805, DOI 10.1200/JCO.2005.05.514
   Bairati I, 2005, JNCI-J NATL CANCER I, V97, P481, DOI 10.1093/jnci/dji095
   Caan B, 2005, CANCER CAUSE CONTROL, V16, P545, DOI 10.1007/s10552-004-8340-3
   CHARLSON ME, 1987, J CHRON DIS, V40, P373, DOI 10.1016/0021-9681(87)90171-8
   DAndrea GM, 2005, CA-CANCER J CLIN, V55, P319, DOI 10.3322/canjclin.55.5.319
   Fleischauer AT, 2003, NUTR CANCER, V46, P15, DOI 10.1207/S15327914NC4601_02
   Goodman GE, 2004, J NATL CANCER I, V96, P1743, DOI 10.1093/jnci/djh320
   Greenlee H, 2009, BREAST CANCER RES TR, V117, P653, DOI 10.1007/s10549-009-0315-3
   Greenlee H, 2009, BREAST CANCER RES TR, V115, P437, DOI 10.1007/s10549-008-0193-0
   Greenlee H, 2009, CANCER-AM CANCER SOC, V115, P3271, DOI 10.1002/cncr.24378
   Hoffer A, 1993, J ORTHOMOLECULAR MED, V8, P157
   Hoffer A, 1990, J ORTHOMOLECULAR MED, V5, P143
   Kwan ML, 2011, BREAST CANC RES TREA, V0, P0
   Labriola D, 1999, ONCOLOGY-NY, V13, P1003
   Labriola D, 1999, ONCOLOGY HUNTINGT, V13, P1008
   Lawenda BD, 2008, JNCI-J NATL CANCER I, V100, P773, DOI 10.1093/jnci/djn148
   LOCKWOOD K, 1994, BIOCHEM BIOPH RES CO, V199, P1504, DOI 10.1006/bbrc.1994.1401
   Nechuta S, 2011, CANCER EPIDEM BIOMAR, V20, P262, DOI 10.1158/1055-9965.EPI-10-1072
   POULTER J M, 1984, ACTA VITAMINOLOGICA ET ENZYMOLOGICA, V6, P175
   PSATY BM, 1991, STAT MED, V10, P653, DOI 10.1002/sim.4780100416
   Velicer CM, 2008, J CLIN ONCOL, V26, P665, DOI 10.1200/JCO.2007.13.5905
   Virtamo J, 2003, JAMA-J AM MED ASSOC, V290, P476, DOI 10.1001/jama.290.4.476
NR 22
TC 76
Z9 82
U1 0
U2 24
PU WILEY-BLACKWELL
PI MALDEN
PA COMMERCE PLACE, 350 MAIN ST, MALDEN 02148, MA USA
SN 0008-543X
EI 
J9 CANCER-AM CANCER SOC
JI Cancer
PD APR 15
PY 2012
VL 118
IS 8
BP 2048
EP 2058
DI 10.1002/cncr.26526
PG 11
WC Oncology
SC Oncology
GA 922JQ
UT WOS:000302543600012
PM 21953120
DA 2025-02-23
ER

PT J
AU Langner, E
   Rzeski, W
AF Langner, Ewa
   Rzeski, Wojciech
TI Dietary derived compounds in cancer chemoprevention
SO WSPOLCZESNA ONKOLOGIA-CONTEMPORARY ONCOLOGY
LA English
DT Article
DE cancer chemoprevention; green tea polyphenols; polyunsaturated fatty acids; glucosinolates; carotenoids
ID polyunsaturated fatty-acids; green tea polyphenols; vitamin-d; colorectal-cancer; cell-growth; prostate-cancer; gene-expression; cyclin d1; in-vitro; apoptosis
AB Cancer chemoprevention is defined as the application of natural or synthetic agents to suppress or reverse cancer development and progression. In this field especially diet derived compounds have recently attracted researchers' attention as potential therapeutics generally exerting low toxicity compared with regular drugs. This review presents a survey of recent findings concerning the most promising dietary chemopreventive agents such as green tea polyphenols (i.e. catechins), long-chain polyunsaturated fatty acids, carotenoids, glucosinolates/isothiocyanates, vitamins (i.e. vitamin D and folate) and minerals (i.e. calcium and selenium). Molecular targets involved in intrinsic pathways affected by these natural compounds are also shortly discussed.
C1 [Langner, Ewa; Rzeski, Wojciech] Inst Agr Med, Dept Med Biol, PL-20950 Lublin, Poland.
   [Rzeski, Wojciech] Marie Curie Sklodowska Univ, Inst Microbiol & Biotechnol, Dept Virol & Immunol, Lublin, Poland.
C3 Institute of Rural Health in Lublin, Poland; Maria Curie-Sklodowska University
RP Langner, E (corresponding author), Inst Agr Med, Dept Med Biol, Jaczewskiego 2, PL-20950 Lublin, Poland.
EM ewa.langner@gmail.com
CR Ali Minu M, 2007, J CANCER RES THER, V3, P225
   Annabi B, 2002, BBA-MOL CELL RES, V1542, P209, DOI 10.1016/S0167-4889(01)00187-2
   Badawi AF, 1998, CARCINOGENESIS, V19, P905, DOI 10.1093/carcin/19.5.905
   Bartsch H, 1999, CARCINOGENESIS, V20, P2209, DOI 10.1093/carcin/20.12.2209
   Berquin IM, 2008, CANCER LETT, V269, P363, DOI 10.1016/j.canlet.2008.03.044
   Blount BC, 1997, P NATL ACAD SCI USA, V94, P3290, DOI 10.1073/pnas.94.7.3290
   Boudreau MD, 2001, CANCER RES, V61, P1386
   Cabrera C, 2006, J AM COLL NUTR, V25, P79, DOI 10.1080/07315724.2006.10719518
   Calder PC, 2002, EUR J CLIN NUTR, V56, PS14, DOI 10.1038/sj.ejcn.1601478
   Calviello G, 2004, CARCINOGENESIS, V25, P2303, DOI 10.1093/carcin/bgh265
   Chalabi N, 2007, J HISTOCHEM CYTOCHEM, V55, P877, DOI 10.1369/jhc.7A7185.2007
   Chang WCL, 1998, J NUTR, V128, P491, DOI 10.1093/jn/128.3.491
   Chen C, 2003, CARCINOGENESIS, V24, P1369, DOI 10.1093/carcin/bgg091
   Chen C, 2005, TRENDS PHARMACOL SCI, V26, P318, DOI 10.1016/j.tips.2005.04.004
   Choi SW, 2000, J NUTR, V130, P129, DOI 10.1093/jn/130.2.129
   Choi YT, 2001, LIFE SCI, V70, P603, DOI 10.1016/S0024-3205(01)01438-2
   Chung FL, 2003, J NUTR, V133, P3268S, DOI 10.1093/jn/133.10.3268S
   Cooper R, 2005, J ALTERN COMPLEM MED, V11, P639, DOI 10.1089/acm.2005.11.639
   Crawford M, 2000, ANN NUTR METAB, V44, P263, DOI 10.1159/000046694
   Davis CD, 2003, FUNCTIONAL FOODS AND NUTRACEUTICALS IN CANCER PREVENTION, V0, PP55, DOI 10.1002/9780470290194.ch4
   Davis CD, 2008, AM J CLIN NUTR, V88, P565S, DOI 10.1093/ajcn/88.2.565S
   DeLuca HF, 2004, AM J CLIN NUTR, V80, P1689S, DOI 10.1093/ajcn/80.6.1689S
   Dorai T, 2004, CANCER LETT, V215, P129, DOI 10.1016/j.canlet.2004.07.013
   Fedirko V, 2009, CANCER EPIDEM BIOMAR, V18, P2933, DOI 10.1158/1055-9965.EPI-09-0239
   FENWICK GR, 1983, CRC CR REV FOOD SCI, V18, P123, DOI 10.1080/10408398209527361
   Fimognari C, 2004, INVEST NEW DRUG, V22, P119, DOI 10.1023/B:DRUG.0000011788.19754.54
   Finley JW, 2005, ANN BOT-LONDON, V95, P1075, DOI 10.1093/aob/mci123
   Greenwald P, 2002, CANCER METAST REV, V21, P217, DOI 10.1023/A:1021202709003
   Grubb CD, 2006, TRENDS PLANT SCI, V11, P89, DOI 10.1016/j.tplants.2005.12.006
   Hall MN, 2008, CANCER EPIDEM BIOMAR, V17, P1136, DOI 10.1158/1055-9965.EPI-07-2803
   Hawk ET, 2004, GASTROENTEROLOGY, V126, P1423, DOI 10.1053/j.gastro.2004.03.002
   Hecht SS, 1999, J NUTR, V129, P768S, DOI 10.1093/jn/129.3.768S
   Hegarty VM, 2000, AM J CLIN NUTR, V71, P1003
   Holick MF, 2003, RECENT RESULTS CANC, V164, P3
   Holick MF, 2007, NEW ENGL J MED, V357, P266, DOI 10.1056/NEJMra070553
   Holt PR, 2001, NUTR CANCER, V41, P150, DOI 10.1207/S15327914NC41-1&2_21
   Ip C, 2001, ANTICANCER RES, V21, P863
   Ivanov NI, 2007, CLIN NUTR, V26, P252, DOI 10.1016/j.clnu.2007.01.002
   Johnson IT, 2004, MUTAT RES-FUND MOL M, V551, P9, DOI 10.1016/j.mrfmmm.2004.02.017
   Keck Anna-Sigrid, 2004, INTEGR CANCER THER, V3, P5, DOI 10.1177/1534735403261831
   Kelloff GJ, 2000, J NUTR, V130, P467S, DOI 10.1093/jn/130.2.467S
   Keum YS, 2004, MUTAT RES-FUND MOL M, V555, P191, DOI 10.1016/j.mrfmmm.2004.05.024
   Khachik F, 2004, J CELL BIOCHEM, V59, P236
   Khan N, 2006, CANCER RES, V66, P2500, DOI 10.1158/0008-5472.CAN-05-3636
   Kucuk O, 2002, CANCER METAST REV, V21, P189, DOI 10.1023/A:1021298508095
   Kurahashi N, 2007, CANCER EPIDEM BIOMAR, V16, P538, DOI 10.1158/1055-9965.EPI-06-0517
   Lamprecht SA, 2001, ANN NY ACAD SCI, V952, P73, DOI 10.1111/j.1749-6632.2001.tb02729.x
   Landrum JT, 2009, CAROTENOIDS PHYS CHE, V0, P437
   Larsson SC, 2004, AM J CLIN NUTR, V79, P935
   Lu JF, 2005, J INVEST DERMATOL, V124, P778, DOI 10.1111/j.0022-202X.2005.23641.x
   Lu JX, 2001, NUTR CANCER, V40, P64, DOI 10.1207/S15327914NC401_12
   Lu JX, 2001, ADV EXP MED BIOL, V492, P131
   McKay DL, 2002, J AM COLL NUTR, V21, P1
   Mehta RG, 2010, PHARM RES-DORDR, V27, P950, DOI 10.1007/s11095-010-0085-y
   Meng QH, 2000, J NUTR, V130, P2927, DOI 10.1093/jn/130.12.2927
   Meyer BJ, 2003, LIPIDS, V38, P391, DOI 10.1007/s11745-003-1074-0
   Milner JA, 2001, NUTR CANCER, V41, P1, DOI 10.1207/S15327914NC41-1&2_1
   Moffatt KA, 2001, CANCER RES, V61, P7122
   Moreno DA, 2006, J PHARMACEUT BIOMED, V41, P1508, DOI 10.1016/j.jpba.2006.04.003
   Mukhtar H, 2000, AM J CLIN NUTR, V71, P1698S, DOI 10.1093/ajcn/71.6.1698S
   Nahum A, 2006, EUR J NUTR, V45, P275, DOI 10.1007/s00394-006-0595-x
   Nakachi K, 2000, BIOFACTORS, V13, P49, DOI 10.1002/biof.5520130109
   Narayanan BA, 2001, INT J ONCOL, V19, P1255
   Nishino H, 2002, CANCER METAST REV, V21, P257, DOI 10.1023/A:1021206826750
   Novak TE, 2003, AM J PHYSIOL-LUNG C, V284, PL84, DOI 10.1152/ajplung.00077.2002
   Palozza P, 2005, APOPTOSIS, V10, P1445, DOI 10.1007/s10495-005-1393-2
   Palozza P, 2005, J NUTR, V135, P129, DOI 10.1093/jn/135.1.129
   Palozza P, 2006, CURR SIGNAL TRANSD T, V1, P325, DOI 10.2174/157436206778226950
   Palozza P, 2007, BRIT J NUTR, V98, P789, DOI 10.1017/S0007114507746883
   Palozza Paola, 2011, CANCERS (BASEL), V3, P2333, DOI 10.3390/cancers3022333
   Pan TH, 2003, DRUG AGING, V20, P711, DOI 10.2165/00002512-200320100-00001
   Park SY, 2007, AM J EPIDEMIOL, V165, P784, DOI 10.1093/aje/kwk069
   Qin J, 2007, BIOCHEM BIOPH RES CO, V354, P852, DOI 10.1016/j.bbrc.2007.01.003
   Rahman KMW, 2006, CANCER RES, V66, P4952, DOI 10.1158/0008-5472.CAN-05-3918
   Rasheed A, 1998, ARCH PHARM RES, V21, P348, DOI 10.1007/BF02975300
   Reddy BS, 1996, CANCER RES, V56, P2314
   RICEEVANS CA, 1995, FREE RADICAL RES, V22, P375, DOI 10.3109/10715769509145649
   Rose David P, 1997, AMERICAN JOURNAL OF CLINICAL NUTRITION, V66, P998S, DOI 10.1093/ajcn/66.4.998S
   Rose DP, 1999, PHARMACOL THERAPEUT, V83, P217, DOI 10.1016/S0163-7258(99)00026-1
   SALAH N, 1995, ARCH BIOCHEM BIOPHYS, V322, P339, DOI 10.1006/abbi.1995.1473
   Sartippour MR, 2002, J NUTR, V132, P2307, DOI 10.1093/jn/132.8.2307
   Sauer LA, 2007, J NUTR BIOCHEM, V18, P637, DOI 10.1016/j.jnutbio.2006.12.009
   Shankar S, 2007, FRONT BIOSCI-LANDMRK, V12, P4881, DOI 10.2741/2435
   Simopoulos AP, 2008, ASIA PAC J CLIN NUTR, V17, P131
   SPORN MB, 1976, FED PROC, V35, P1332
   Stapleton PD, 2004, INT J ANTIMICROB AG, V23, P462, DOI 10.1016/j.ijantimicag.2003.09.027
   Surh YJ, 2003, NAT REV CANCER, V3, P768, DOI 10.1038/nrc1189
   Sutton ALM, 2005, MOL ENDOCRINOL, V19, P2234, DOI 10.1210/me.2005-0081
   Takahashi M, 2002, AM J PHYSIOL-GASTR L, V282, PG338, DOI 10.1152/ajpgi.00376.2001
   Tang FY, 2003, INT J CANCER, V106, P871, DOI 10.1002/ijc.11325
   Terry PD, 2003, AM J CLIN NUTR, V77, P532, DOI 10.1093/ajcn/77.3.532
   Theodoratou E, 2007, AM J EPIDEMIOL, V166, P181, DOI 10.1093/aje/kwm063
   Vaisman N, 2002, BEST PRACT RES CL GA, V16, P201, DOI 10.1053/bega.2001.0281
   Verhoeven DTH, 1996, CANCER EPIDEM BIOMAR, V5, P733
   Wagner N, 2003, EXP EYE RES, V77, P1, DOI 10.1016/s0014-4835(03)00108-8
   Wang ZS, 2001, CANCER RES, V61, P7171
   Whanger PD, 2004, BRIT J NUTR, V91, P11, DOI 10.1079/BJN20031015
   Yang CS, 2002, ANNU REV PHARMACOL, V42, P25, DOI 10.1146/annurev.pharmtox.42.082101.154309
   Zand H, 2007, MOL CELL BIOCHEM, V304, P71, DOI 10.1007/s11010-007-9487-5
   Zaveri NT, 2006, LIFE SCI, V78, P2073, DOI 10.1016/j.lfs.2005.12.006
NR 100
TC 30
Z9 30
U1 0
U2 20
PU TERMEDIA PUBLISHING HOUSE LTD
PI POZNAN
PA KLEEBERGA ST 2, POZNAN, 61-615, POLAND
SN 1428-2526
EI 1897-4309
J9 WSPOLCZESNA ONKOL
JI Wspolczesna Onkol.
PD OCT 15
PY 2012
VL 16
IS 5
BP 394
EP 400
DI 10.5114/wo.2012.31767
PG 7
WC Oncology
SC Oncology
GA 044UV
UT WOS:000311650100005
PM 23788916
DA 2025-02-23
ER

PT J
AU Gawade, PL
   Ness, KK
   Sharma, S
   Li, ZH
   Srivastava, DK
   Spunt, SL
   Nottage, K
   Krasin, MJ
   Hudson, MM
   Kaste, SC
AF Gawade, Prasad L.
   Ness, Kirsten K.
   Sharma, Shelly
   Li, Zhenghong
   Srivastava, Deo Kumar
   Spunt, Sheri L.
   Nottage, Kerri
   Krasin, Matthew J.
   Hudson, Melissa M.
   Kaste, Sue C.
TI Association of bone mineral density with incidental renal stone in long-term survivors of childhood acute lymphoblastic leukemia
SO JOURNAL OF CANCER SURVIVORSHIP
LA English
DT Article
DE Acute lymphoblastic leukemia; Bone mineral density; Incidental renal stones; Survivors; Vitamin D
ID kidney-stones; risk-factors; urolithiasis; cancer; frequency; children; ct
AB Purpose Our objective was to evaluate the association between low bone mineral density (BMD) and incidental renal stones among long-term survivors of childhood acute lymphoblastic leukemia (ALL). Methods Adult participants who were 10+ years from their childhood ALL diagnosis and members of the St. Jude Lifetime Cohort study were recruited between December 2007 and March 2011. During their risk-based medical evaluations, they underwent quantitative computed tomography (QCT) to evaluate BMD. Incidental renal stones were identified by radiologists' review of axial QCT source images. Demographic and dietary information were abstracted from health surveys and the Block Food Frequency questionnaire, respectively. The multivariable logistic regression model was used for analysis. Results At a median of 26.1 years from diagnosis, BMD Z scores were <=-2 in 34 of 662 (5.2 %) and renal stones detected in 73 of 662 (11 %) participants. Adjusted for age, renal radiation, dietary vitamin D, gender, and body mass index, when compared to those with BMD Z scores >= 0, the risk of renal stones was increased among those with BMD Z scores <=-2 (odds ratio [OR], 2.92; 95 % confidence interval [CI] 1.14-7.48). Risk of renal stones significantly increased for older age (45-54 vs.18-24 years; OR, 3.70; 95 % CI 1.11-12.35) whereas the risk was higher but nonsignificant for > 141.5 IU (sample median) daily intake of vitamin D (OR, 1.64; 95 % CI 0.98-2.75). Conclusions and implications for cancer survivors Older ALL survivors with BMD Z scores <=-2 are at risk for renal stones and should be counseled so that appropriate follow-up care can be provided for those among whom renal stones are detected.
C1 [Gawade, Prasad L.; Ness, Kirsten K.; Li, Zhenghong] St Jude Childrens Res Hosp, Dept Epidemiol & Canc Control MSN 735, Memphis, TN 38105 USA.
   [Sharma, Shelly; Krasin, Matthew J.; Kaste, Sue C.] St Jude Childrens Res Hosp, Dept Radiol Sci, Memphis, TN 38105 USA.
   [Srivastava, Deo Kumar] St Jude Childrens Res Hosp, Dept Biostat, Memphis, TN 38105 USA.
   [Spunt, Sheri L.; Hudson, Melissa M.; Kaste, Sue C.] St Jude Childrens Res Hosp, Dept Oncol, Memphis, TN 38105 USA.
   [Nottage, Kerri] St Jude Childrens Res Hosp, Dept Hematol, Memphis, TN 38105 USA.
   [Kaste, Sue C.] Univ Tennessee, Hlth Sci Ctr, Coll Med, Dept Radiol, Memphis, TN 38163 USA.
C3 St Jude Children's Research Hospital; St Jude Children's Research Hospital; St Jude Children's Research Hospital; St Jude Children's Research Hospital; St Jude Children's Research Hospital; University of Tennessee System; University of Tennessee Health Science Center
RP Gawade, PL (corresponding author), St Jude Childrens Res Hosp, Dept Epidemiol & Canc Control MSN 735, 262 Danny Thomas Pl, Memphis, TN 38105 USA.
EM prasad.gawade@stjude.org
FU National Cancer Institute [CA 21765]; American Lebanese Syrian Associated Charities (ALSAC)
CR ABELSON HT, 1983, J CLIN ONCOL, V1, P208, DOI 10.1200/JCO.1983.1.3.208
   Arrabal-Polo MA, 2011, BJU INT, V108, P1903, DOI 10.1111/j.1464-410X.2011.10167.x
   Arjmandi-Rafsanjani K, 2008, INDIAN JOURNAL OF CANCER, V45, P154
   Borghi L, 2002, NEW ENGL J MED, V346, P77, DOI 10.1056/NEJMoa010369
   Boucher B, 2006, PUBLIC HEALTH NUTR, V9, P84, DOI 10.1079/PHN2005763
   Burgher A, 2004, J ENDOUROL, V18, P534
   CANN CE, 1988, RADIOLOGY, V166, P509, DOI 10.1148/radiology.166.2.3275985
   CANN CE, 1981, RADIOLOGY, V140, P813, DOI 10.1148/radiology.140.3.7280252
   Caudarella R, 2004, UROL INT, V72, P17, DOI 10.1159/000076585
   Chen YY, 2000, J UROLOGY, V164, P21, DOI 10.1016/S0022-5347(05)67440-X
   Cleeman JI, 2001, JAMA-J AM MED ASSOC, V285, P2486, DOI 10.1001/jama.285.19.2486
   COE FL, 1992, NEW ENGL J MED, V327, P1141, DOI 10.1056/NEJM199210153271607
   Davies JH, 2005, CLIN ENDOCRINOL, V63, P1, DOI 10.1111/j.1365-2265.2005.02263.x
   GLOWACKI LS, 1992, J UROLOGY, V147, P319, DOI 10.1016/S0022-5347(17)37225-7
   Howard SC, 2003, LEUKEMIA, V17, P541, DOI 10.1038/sj.leu.2402852
   Howlader N, 2011, SEER CANCER STATISTICS REVIEW, V0, P0
   Hudson MM, 2011, PEDIATR BLOOD CANCER, V56, P825, DOI 10.1002/pbc.22875
   Jeong IG, 2011, AM J KIDNEY DIS, V58, P383, DOI 10.1053/j.ajkd.2011.03.021
   Johri N, 2010, NEPHRON CLIN PRACT, V116, PC159, DOI 10.1159/000317196
   JOLIVET J, 1983, NEW ENGL J MED, V309, P1094, DOI 10.1056/NEJM198311033091805
   Jones DP, 2008, PEDIATR BLOOD CANCER, V51, P724, DOI 10.1002/pbc.21695
   KALENDER WA, 1992, OSTEOPOROSIS INT, V2, P82, DOI 10.1007/BF01623841
   Kaste S, 2009, LEUKEMIA, V23, P104, DOI 10.1038/leu.2008.269
   Kaste SC, 2001, LEUKEMIA, V15, P728, DOI 10.1038/sj.leu.2402078
   Kaste SC, 2008, PEDIATR BLOOD CANCER, V50, P469, DOI 10.1002/pbc.21408
   Lauderdale DS, 2001, J BONE MINER RES, V16, P1893, DOI 10.1359/jbmr.2001.16.10.1893
   Letavernier E, 2011, CLIN J AM SOC NEPHRO, V6, P1149, DOI 10.2215/CJN.10191110
   Looker AC, 1998, OSTEOPOROSIS INT, V8, P468, DOI 10.1007/s001980050093
   Lorenz EC, 2011, NEPHROL DIAL TRANSPL, V26, P2695, DOI 10.1093/ndt/gfq769
   Pearl J, 1995, BIOMETRIKA, V82, P669, DOI 10.1093/biomet/82.4.669
   PUI CH, 1986, J UROLOGY, V136, P1052, DOI 10.1016/S0022-5347(17)45206-2
   Romero Victoriano, 2010, REV UROL, V12, P0
   Taylor EN, 2004, J AM SOC NEPHROL, V15, P3225, DOI 10.1097/01.ASN.0000146012.44570.20
   Trinchieri A, 2005, UROL RES, V33, P247, DOI 10.1007/s00240-005-0498-y
   Tsuji H, 2005, INT J UROL, V12, P335, DOI 10.1111/j.1442-2042.2005.01049.x
   Turk C, 2011, GUIDELINES UROLITHIA, V0, P0
   Wasilewski-Masker K, 2008, PEDIATRICS, V121, PE705, DOI 10.1542/peds.2007-1396
NR 38
TC 4
Z9 4
U1 0
U2 2
PU SPRINGER
PI NEW YORK
PA 233 SPRING ST, NEW YORK, NY 10013 USA
SN 1932-2259
EI 1932-2267
J9 J CANCER SURVIV
JI J. Cancer Surviv.-Res. Pract.
PD DEC 15
PY 2012
VL 6
IS 4
BP 388
EP 397
DI 10.1007/s11764-012-0241-y
PG 10
WC Oncology; Social Sciences, Biomedical
SC Oncology; Biomedical Social Sciences
GA 043HX
UT WOS:000311534600005
PM 22956305
DA 2025-02-23
ER

PT J
AU Zhang, W
   Shu, XO
   Li, HL
   Yang, G
   Cai, H
   Ji, BT
   Gao, J
   Gao, YT
   Zheng, W
   Xiang, YB
AF Zhang, Wei
   Shu, Xiao-Ou
   Li, Honglan
   Yang, Gong
   Cai, Hui
   Ji, Bu-Tian
   Gao, Jing
   Gao, Yu-Tang
   Zheng, Wei
   Xiang, Yong-Bing
TI Vitamin Intake and Liver Cancer Risk: A Report From Two Cohort Studies in China
SO JOURNAL OF THE NATIONAL CANCER INSTITUTE
LA English
DT Article
ID shanghai womens health; hepatocellular-carcinoma; dietary antioxidants; gamma-tocopherol; mens health; hepatocarcinogenesis; reproducibility; prevention; validity; immunity
AB Background Epidemiologic studies on the relationship between vitamin intake and liver cancer risk are sparse and inconsistent. Methods We evaluated vitamin intake from diet and supplements and risk of liver cancer in 132 837 women and men from China who were recruited into the Shanghai Women's Health Study from 1997 to 2000 or the Shanghai Men's Health Study from 2002 to 2006. In-person interviews, using a validated food-frequency questionnaire, were conducted to collect data on dietary habits. Follow-up consisted of in-person surveys and record linkage. Hazard ratios and 95% confidence intervals were estimated using Cox proportional hazard models with adjustment for potential confounders to compare liver cancer risk among participants with high vs low vitamin intake. All statistical tests were two-sided. Results After excluding the first 2 years of follow-up, 267 participants (including 118 women and 149 men) developed liver cancer during an average of 10.9 (Shanghai Women's Health Study) or 5.5 (Shanghai Men's Health Study) years of follow-up. Dietary vitamin E intake was inversely associated with liver cancer risk (P-trend = .01), as was vitamin E supplement use (hazard ratio = 0.52, 95% confidence interval = 0.30 to 0.90). This association was consistent among participants with and without self-reported liver disease or a family history of liver cancer. Vitamin C and multivitamin use was associated with increased risk among participants with self-reported liver disease or family history of liver cancer, whereas intake of vitamin C and other vitamins from dietary sources was unrelated to liver cancer risk. Conclusions Vitamin E intake, either from diet or supplements, may reduce the risk of liver cancer.
C1 [Shu, Xiao-Ou; Yang, Gong; Cai, Hui; Zheng, Wei] Vanderbilt Univ, Sch Med, Vanderbilt Epidemiol Ctr, Vanderbilt Ingram Canc Ctr,Dept Med,Div Epidemiol, Nashville, TN 37203 USA.
   [Zhang, Wei; Li, Honglan; Gao, Jing; Xiang, Yong-Bing] Shanghai Jiao Tong Univ, Sch Med, Renji Hosp, Shanghai Canc Inst,State Key Lab Oncogene & Relat, Shanghai 200032, Peoples R China.
   [Zhang, Wei; Li, Honglan; Gao, Jing; Gao, Yu-Tang; Xiang, Yong-Bing] Shanghai Jiao Tong Univ, Sch Med, Renji Hosp, Shanghai Canc Inst,Dept Epidemiol, Shanghai 200032, Peoples R China.
   [Ji, Bu-Tian] NCI, Div Canc Epidemiol & Genet, Rockville, MD 20852 USA.
C3 Vanderbilt University; Shanghai Jiao Tong University; Shanghai Jiao Tong University; National Institutes of Health (NIH) - USA; NIH National Cancer Institute (NCI); NIH National Cancer Institute- Division of Cancer Epidemiology & Genetics
RP Shu, XO (corresponding author), Vanderbilt Univ, Sch Med, Vanderbilt Epidemiol Ctr, Vanderbilt Ingram Canc Ctr,Dept Med,Div Epidemiol, 2525 W End Ave,Ste 600 IMPH, Nashville, TN 37203 USA.
EM xiao-ou.shu@vanderbilt.edu; ybxiang@shsci.org
FU US National Institutes of Health [R37 CA070867, R01 CA082729]; State Key Project Specialized for Infectious Diseases of China [2008ZX10002-015, 2012ZX10002008-002]; Fogarty International Center [D43 TW008313]
CR Andreone P, 2001, ANTIVIR RES, V49, P75, DOI 10.1016/S0166-3542(00)00141-8
   [Anonymous], 1999, INTERNATIONAL CLASSIFICATION OF DISEASES, V0, P0
   [Anonymous], 2011, IARC SCIENTIFIC PUBLICATION., V0, P0
   [Anonymous], 2010, GLOBOCAN 2008 V1 2 C, V0, P0
   Cai H, 2007, BRIT J NUTR, V98, P1006, DOI 10.1017/S0007114507750900
   Chuang SC, 2009, CANCER LETT, V286, P9, DOI 10.1016/j.canlet.2008.10.040
   Constantinou C, 1900, V123, V0, P739
   Gaziano JM, 2009, JAMA-J AM MED ASSOC, V301, P52, DOI 10.1001/jama.2008.862
   Glauert HP, 2010, MOL NUTR FOOD RES, V54, P875, DOI 10.1002/mnfr.200900482
   IVERSON F, 1987, CANCER LETT, V34, P139, DOI 10.1016/0304-3835(87)90004-8
   Ju J, 2010, CARCINOGENESIS, V31, P533, DOI 10.1093/carcin/bgp205
   Kuper H, 2000, NUTR CANCER, V38, P6, DOI 10.1207/S15327914NC381_2
   Kurahashi N, 2009, BRIT J CANCER, V100, P181, DOI 10.1038/sj.bjc.6604843
   London WT, 2006, CANCER EPIDEMIOLOGY AND, V0, P763
   Pekmezci D, 2011, VITAM HORM, V86, P179, DOI 10.1016/B978-0-12-386960-9.00008-3
   Polesel J, 2007, EUR J CANCER, V43, P2381, DOI 10.1016/j.ejca.2007.07.012
   Puertollano MA, 2011, CURR TOP MED CHEM, V11, P1752
   Reiter E, 2007, MOL ASPECTS MED, V28, P668, DOI 10.1016/j.mam.2007.01.003
   Samandari E, 2006, BIOCHEM BIOPH RES CO, V342, P1329, DOI 10.1016/j.bbrc.2006.02.110
   Shamaan NA, 1998, NUTRITION, V14, P846, DOI 10.1016/S0899-9007(98)00107-5
   Shu XO, 2004, EUR J CLIN NUTR, V58, P17, DOI 10.1038/sj.ejcn.1601738
   Takabatake M, 2008, J TOXICOL SCI, V33, P127, DOI 10.2131/jts.33.127
   Villegas R, 2007, BRIT J NUTR, V97, P993, DOI 10.1017/S0007114507669189
   Von Herbay A, 1997, FREE RADICAL RES, V27, P599, DOI 10.3109/10715769709097863
   World Cancer Research Fund / American Institute for Cancer research, 2007, FOOD, V0, Physical Activity
   Yang G, 2002, CHINESE FOOD COMPOSI, V0, P0
   YUAN JM, 1995, INT J CANCER, V63, P491, DOI 10.1002/ijc.2910630405
   Zheng W, 2005, AM J EPIDEMIOL, V162, P1123, DOI 10.1093/aje/kwi322
NR 28
TC 70
Z9 83
U1 1
U2 20
PU OXFORD UNIV PRESS INC
PI CARY
PA JOURNALS DEPT, 2001 EVANS RD, CARY, NC 27513 USA
SN 0027-8874
EI 
J9 J NATL CANCER I
JI J. Natl. Cancer Inst.
PD AUG 15
PY 2012
VL 104
IS 15
BP 1173
EP 1181
DI 10.1093/jnci/djs277
PG 9
WC Oncology
SC Oncology
GA 992VW
UT WOS:000307809300010
PM 22811438
DA 2025-02-23
ER

PT J
AU Chang, KVT
   Lampe, JW
   Schwarz, Y
   Breymeyer, KL
   Noar, KA
   Song, XL
   Neuhouser, ML
AF Chang, Kevin T.
   Lampe, Johanna W.
   Schwarz, Yvonne
   Breymeyer, Kara L.
   Noar, Karen A.
   Song, Xiaoling
   Neuhouser, Marian L.
TI Low Glycemic Load Experimental Diet More Satiating Than High Glycemic Load Diet
SO NUTRITION AND CANCER-AN INTERNATIONAL JOURNAL
LA English
DT Article
ID growth-factor-i; food-intake; colorectal-cancer; us adults; insulin; satiety; index; glucose; responses; risk
AB Effective strategies for reducing food intake are needed to reduce risk of obesity-related cancers. We investigated the effect of low and high glycemic load (GL) diets on satiety and whether satiety varied by body mass index (BMI), gender, and serum leptin. Eighty normal weight (BMI = 18.5-24.9 kg/m(2)) and overweight/obese (BMI = 28.0-40.0 kg/m(2)) adults participated in a randomized, crossover controlled feeding study testing low GL vs. high GL diets. The 28-day diets were isocaloric with identical macronutrient distributions, differing only in GL and fiber. Participants completed visual analog satiety surveys and fasting serum leptin after each 28-day period. T-tests compared mean within-and between-person satiety scores and leptin values. Participants reported 7% greater satiation on the low GL vs. the high GL diet (P = 0.03) and fewer food cravings on the low GL vs. the high GL diet (P < 0.001). Compared to males, females reported less hunger (P = 0.05) and more satiety on the low GL vs. the high GL diet (P < 0.01). Participants with low body fat (<25.0% for men; <32.0% for women) and BMI <25.0 kg/m(2) reported study food was tastier on the low GL vs. the high GL diet (P = 0.04 and P = 0.05, respectively). In summary, reducing GL, and/or increasing fiber, may be an effective way to lower calories consumed, improve energy balance, and ultimately reduce cancer risk.
C1 [Lampe, Johanna W.; Schwarz, Yvonne; Breymeyer, Kara L.; Noar, Karen A.; Song, Xiaoling; Neuhouser, Marian L.] Fred Hutchinson Canc Res Ctr, Canc Prevent Program, Seattle, WA 98109 USA.
   [Chang, Kevin T.] Univ Washington, Sch Med, Seattle, WA USA.
   [Lampe, Johanna W.; Neuhouser, Marian L.] Univ Washington, Interdisciplinary Grad Program Nutr Sci, Seattle, WA 98195 USA.
   [Lampe, Johanna W.; Neuhouser, Marian L.] Univ Washington, Dept Epidemiol, Seattle, WA 98195 USA.
C3 Fred Hutchinson Cancer Center; University of Washington; University of Washington Seattle; University of Washington; University of Washington Seattle; University of Washington; University of Washington Seattle
RP Neuhouser, ML (corresponding author), Fred Hutchinson Canc Res Ctr, Canc Prevent Program, 1100 Fairview Ave N,M4-B402, Seattle, WA 98109 USA.
EM mneuhous@fhcrc.org
FU National Center for Research Resources (NCRR) [TL1RR025016]; National Institutes of Health [U54CA116847, P30 CA015704]
CR Anderson GH, 2003, NUTR REV, V61, PS17, DOI 10.1301/nr.2003.may.S17-S26
   BOLTON RP, 1981, AM J CLIN NUTR, V34, P211, DOI 10.1093/ajcn/34.2.211
   Butera PC, 2010, PHYSIOL BEHAV, V99, P175, DOI 10.1016/j.physbeh.2009.06.010
   Buyken AE, 2007, AM J CLIN NUTR, V86, P980, DOI 10.1093/ajcn/86.4.980
   Calle EE, 2003, NEW ENGL J MED, V348, P1625, DOI 10.1056/NEJMoa021423
   Carroll JF, 2007, OBESITY, V15, P2974, DOI 10.1038/oby.2007.355
   Cornier MA, 2010, PHYSIOL BEHAV, V99, P538, DOI 10.1016/j.physbeh.2010.01.008
   Flegal KM, 2010, JAMA-J AM MED ASSOC, V303, P235, DOI 10.1001/jama.2009.2014
   Foster-Powell K, 2002, AM J CLIN NUTR, V76, P5, DOI 10.1093/ajcn/76.1.5
   Giovannucci E, 2001, J NUTR, V131, P3109S, DOI 10.1093/jn/131.11.3109S
   Gunter MJ, 2008, CANCER RES, V68, P329, DOI 10.1158/0008-5472.CAN-07-2946
   Hickey MS, 1996, BIOCHEM MOL MED, V59, P1, DOI 10.1006/bmme.1996.0056
   HOLT S, 1992, APPETITE, V18, P129, DOI 10.1016/0195-6663(92)90190-H
   Holt SHA, 1996, EUR J CLIN NUTR, V50, P788
   Inoue M, 2006, ARCH INTERN MED, V166, P1871, DOI 10.1001/archinte.166.17.1871
   Jee SH, 2005, JAMA-J AM MED ASSOC, V293, P194, DOI 10.1001/jama.293.2.194
   Jenkins DJA, 2002, AM J CLIN NUTR, V76, P266S, DOI 10.1093/ajcn/76.1.266S
   Kaaks R, 2001, P NUTR SOC, V60, P91, DOI 10.1079/PNS200070
   Knight ZA, 2010, PLOS ONE, V5, P0, DOI 10.1371/journal.pone.0011376
   Ludwig DS, 2002, JAMA-J AM MED ASSOC, V287, P2414, DOI 10.1001/jama.287.18.2414
   MCKEOWNEYSSEN G, 1994, CANCER EPIDEM BIOMAR, V3, P687
   Narayan KMV, 2006, DIABETES CARE, V29, P2114, DOI 10.2337/dc06-1136
   Neuhouser ML, 2006, J NUTR, V136, P1604, DOI 10.1093/jn/136.6.1604
   Nilsson AC, 2008, J NUTR, V138, P732, DOI 10.1093/jn/138.4.732
   Niwano Y, 2009, J NUTR SCI VITAMINOL, V55, P201, DOI 10.3177/jnsv.55.201
   Pal S, 2008, J AM COLL NUTR, V27, P387, DOI 10.1080/07315724.2008.10719715
   STUNKARD AJ, 1985, J PSYCHOSOM RES, V29, P71, DOI 10.1016/0022-3999(85)90010-8
   Uher R, 2006, BEHAV BRAIN RES, V169, P111, DOI 10.1016/j.bbr.2005.12.008
   Warren JM, 2003, PEDIATRICS, V112, PE414, DOI 10.1542/peds.112.5.e414
   Zhou JR, 2007, AM J CLIN NUTR, V86, P817S, DOI 10.1093/ajcn/86.3.817S
NR 30
TC 40
Z9 41
U1 0
U2 13
PU ROUTLEDGE JOURNALS, TAYLOR & FRANCIS LTD
PI ABINGDON
PA 2-4 PARK SQUARE, MILTON PARK, ABINGDON OX14 4RN, OXON, ENGLAND
SN 0163-5581
EI 1532-7914
J9 NUTR CANCER
JI Nutr. Cancer
PD JUN 15
PY 2012
VL 64
IS 5
BP 666
EP 673
DI 10.1080/01635581.2012.676143
PG 8
WC Oncology; Nutrition & Dietetics
SC Oncology; Nutrition & Dietetics
GA 970HA
UT WOS:000306117700005
PM 22564018
DA 2025-02-23
ER

PT J
AU Itano, O
   Fan, KH
   Yang, K
   Suzuki, K
   Quimby, F
   Dong, ZQ
   Jin, B
   Edelmann, W
   Lipkin, M
AF Itano, Osamu
   Fan, Kunhua
   Yang, Kan
   Suzuki, Keiich
   Quimby, Fred
   Dong, Zhiqian
   Jin, Bo
   Edelmann, Winfried
   Lipkin, Martin
TI Effect of Caloric Intake on Western-Style Diet-Induced Intestinal Tumors in a Mouse Model for Hereditary Colon Cancer
SO NUTRITION AND CANCER-AN INTERNATIONAL JOURNAL
LA English
DT Article
ID familial adenomatous polyposis; aberrant crypt foci; energy restriction; colorectal-cancer; cell-proliferation; weight-loss; vitamin-d; skin carcinogenesis; fat; growth
AB Increased caloric intake has been associated with increased risk for cancer of the large intestine. We studied caloric intake effect on tumor formation in Apc1638(N/+) mice, a preclinical model for human familial adenomatous polyposis. Mice were fed a controlled AIN-76A diet or a new Western-style diet (NWD). Intestinal tumor development was evaluated after 6 mu of feeding 1) AIN-76A diet (fed ad libitum) vs. AIN-76A (caloric intake reduced 30%); 2) NWD (led ad libitum) vs. NWD (caloric intake reduced 30%); and 3) AIN-76A (fed ad libitum) vs. NWD (paired-fed with NWD providing equal caloric intakes to AIN-76A). Intestinal tumor incidences were 78-100% with intergroup variation P > 0.05; however, tumor multiplicity responded differently to dietary treatment: 1) Tumor multiplicity was unchanged after AIN-76A (caloric intake reduced 30% vs. mice fed AIN-76A ad libitum); 2) tumor multiplicity was unchanged after NWD (caloric intake reduced 30% vs. NWD ad libitum); and 3) tumor multiplicity increased 130% after NWD was paired-fed with the same caloric intake as mice fed AIN-76A ad libitum (P < 0.05). Body weights showed no association with tumor development. Findings indicated modified nutrients in NWD were mainly responsible for increased tumors in mice fed NWD vs. AIN-76A in this preclinical mouse model for human FAP.
C1 [Itano, Osamu; Fan, Kunhua; Yang, Kan; Suzuki, Keiich; Dong, Zhiqian; Lipkin, Martin] Weill Cornell Med Coll, Dept Med Gastroenterol & Hepatol, New York, NY 10021 USA.
   [Quimby, Fred] Rockefeller Univ, Lab Anim Res Ctr, New York, NY 10021 USA.
   [Jin, Bo; Edelmann, Winfried] Albert Einstein Coll Med, Dept Cell Biol, Bronx, NY 10467 USA.
C3 Cornell University; Weill Cornell Medicine; Rockefeller University; Yeshiva University; Montefiore Medical Center; Albert Einstein College of Medicine
RP Lipkin, M (corresponding author), Weill Cornell Med Coll, Dept Med Gastroenterol & Hepatol, 1300 York Ave, New York, NY 10021 USA.
EM mal2019@med.cornell.edu
FU National Institutes of Health, National Cancer Institute [NO1-CN-05021]
CR ANDREOU KK, 1981, ARCH ORAL BIOL, V26, P525, DOI 10.1016/0003-9969(81)90011-X
   Bianchini Franca, 2002, OBES REV, V3, P5, DOI 10.1046/j.1467-789X.2002.00046.x
   Birt DF, 1996, MOL CARCINOGEN, V16, P115, DOI 10.1002/(SICI)1098-2744(199606)16:2<115::AID-MC8>3.0.CO;2-H
   BIRT DF, 1991, CANCER RES, V51, P1851
   Calle EE, 2004, ONCOGENE, V23, P6365, DOI 10.1038/sj.onc.1207751
   Calle EE, 2003, NEW ENGL J MED, V348, P1625, DOI 10.1056/NEJMoa021423
   Choi SW, 2002, J NUTR, V132, P2413S, DOI 10.1093/jn/132.8.2413S
   Colman RJ, 2009, SCIENCE, V325, P201, DOI 10.1126/science.1173635
   Dunn SE, 1997, CANCER RES, V57, P4667
   FODDE R, 1994, P NATL ACAD SCI USA, V91, P8969, DOI 10.1073/pnas.91.19.8969
   Fung T, 2003, ARCH INTERN MED, V163, P309, DOI 10.1001/archinte.163.3.309
   Giovannucci E, 2004, INT J EPIDEMIOL, V33, P217, DOI 10.1093/ije/dyh020
   Giovannucci E, 1997, AM J CLIN NUTR, V66, P1564
   Gower BA, 2002, AM J CLIN NUTR, V76, P923, DOI 10.1093/ajcn/76.5.923
   Harris DM, 2004, J NUTR, V134, P3463S, DOI 10.1093/jn/134.12.3463S
   Howell A, 2009, RECENT RESULTS CANC, V181, P97
   Hursting SD, 2003, ANNU REV MED, V54, P131, DOI 10.1146/annurev.med.54.101601.152156
   Hursting SD, 2010, CARCINOGENESIS, V31, P83, DOI 10.1093/carcin/bgp280
   Jiang WQ, 2003, CANCER RES, V63, P1228
   Kakuni M, 2002, JPN J CANCER RES, V93, P236, DOI 10.1111/j.1349-7006.2002.tb02163.x
   Kritchevsky D, 2001, J NUTR SCI VITAMINOL, V47, P13, DOI 10.3177/jnsv.47.13
   Kumar P, 1990, CANCER RES, V50, P5761
   Lamprecht SA, 2003, NAT REV CANCER, V3, P601, DOI 10.1038/nrc1144
   LASKO CM, 1995, CANCER EPIDEM BIOMAR, V4, P49
   Lasko CM, 1999, NUTR CANCER, V33, P69, DOI 10.1080/01635589909514750
   Lipkin M, 1999, ANNU REV NUTR, V19, P545, DOI 10.1146/annurev.nutr.19.1.545
   Liu ZH, 2001, INT J ONCOL, V19, P1009
   Mai V, 2003, CANCER RES, V63, P1752
   McCullough ML, 2004, ONCOGENE, V23, P6349, DOI 10.1038/sj.onc.1207716
   Mohn A, 2005, J CLIN ENDOCR METAB, V90, P2653, DOI 10.1210/jc.2004-2178
   Monzillo LU, 2003, OBES RES, V11, P1048, DOI 10.1038/oby.2003.144
   MUKHOPADHYAY P, 1994, CANCER LETT, V78, P151, DOI 10.1016/0304-3835(94)90044-2
   Newmark HL, 2001, CARCINOGENESIS, V22, P1871, DOI 10.1093/carcin/22.11.1871
   OCallaghan NJ, 2009, REJUV RES, V12, P169, DOI 10.1089/rej.2008.0819
   Parkin D M, 1992, IARC SCI PUBL, V0, P45
   Potter JD, 1996, CANCER CAUSE CONTROL, V7, P127, DOI 10.1007/BF00115644
   Raju J, 2003, CANCER RES, V63, P6595
   Rapp K, 2008, ANN ONCOL, V19, P641, DOI 10.1093/annonc/mdm549
   Rapp K, 2005, BRIT J CANCER, V93, P1062, DOI 10.1038/sj.bjc.6602819
   ROEBUCK BD, 1993, CANCER RES, V53, P46
   Ropp HP, 2005, INT J OBESITY, V29, P766
   Roth GS, 2001, ANN NY ACAD SCI, V928, P305
   Sandhu MS, 2002, J NATL CANCER I, V94, P972
   STEINBACH G, 1993, CANCER RES, V53, P2745
   Terry P, 2001, AM J EPIDEMIOL, V154, P1143, DOI 10.1093/aje/154.12.1143
   Thompson HJ, 2002, J NUTR, V132, P1047, DOI 10.1093/jn/132.5.1047
   Tirosh O, 2003, EXP GERONTOL, V38, P955, DOI 10.1016/S0531-5565(03)00151-7
   Wu K, 2002, JNCI-J NATL CANCER I, V94, P437, DOI 10.1093/jnci/94.6.437
   Yang K, 1998, CANCER RES, V58, P5713
   Yang K, 1997, J EXP ZOOL, V277, P245, DOI 10.1002/(SICI)1097-010X(19970215)277:3<245::AID-JEZ5>3.3.CO;2-N
   Yang K, 2008, CANCER RES, V68, P7803, DOI 10.1158/0008-5472.CAN-08-1209
   Yang K, 2008, J NUTR, V138, P1658, DOI 10.1093/jn/138.9.1658
   Yang K, 2007, NUTR REV, V65, PS134, DOI 10.1111/j.1753-4887.2007.tb00342.x
NR 53
TC 3
Z9 4
U1 0
U2 7
PU LAWRENCE ERLBAUM ASSOC INC-TAYLOR & FRANCIS
PI PHILADELPHIA
PA 325 CHESTNUT STREET, STE 800, PHILADELPHIA, PA 19106 USA
SN 0163-5581
EI 
J9 NUTR CANCER
JI Nutr. Cancer
PD APR 15
PY 2012
VL 64
IS 3
BP 401
EP 408
DI 10.1080/01635581.2012.660672
PG 8
WC Oncology; Nutrition & Dietetics
SC Oncology; Nutrition & Dietetics
GA 937ZL
UT WOS:000303702600007
PM 22439692
DA 2025-02-23
ER

PT J
AU Yusof, AS
   Isa, ZM
   Shah, SA
AF Yusof, Afzaninawati Suria
   Isa, Zaleha Md
   Shah, Shamsul Azhar
TI Dietary Patterns and Risk of Colorectal Cancer: A Systematic Review of Cohort Studies (2000-2011)
SO ASIAN PACIFIC JOURNAL OF CANCER PREVENTION
LA English
DT Article
DE Systematic review; colorectal cancer; dietary pattern analysis; Western and healthy
ID african-americans; colon-cancer; women; whites
AB Objectives: This systematic review of cohort studies aimed to identify any association between specific dietary patterns and risk of colorectal cancer (CRC). Dietary patterns involve complex interactions of food and nutrients summarizing the total diet or key aspects of the diet for a population under study. Methods and materials: This review involves 6 cohort studies of dietary patterns and their association with colorectal cancer. An exploratory or a posteriori approach and a hypothesis-oriented or a priori approach were employed to identify dietary patterns. Results: The dietary pattern identified to be protective against CRC was healthy, prudent, fruits and vegetables, fat reduced/diet foods, vegetables/fish/poultry, fruit/wholegrain/dairy, healthy eating index 2005, alternate healthy eating index, Mediterranean score and recommended food score. An elevated risk of CRC was associated with Western diet, pork processed meat, potatoes, traditional meat eating, and refined grain pattern. Conclusion: The Western dietary pattern which mainly consists of red and processed meat and refined grains is associated with an elevated risk of development of CRC. Protective factors against CRC include a healthy or prudent diet, consisting of vegetables, fruits, fish and poultry.
C1 [Yusof, Afzaninawati Suria; Isa, Zaleha Md; Shah, Shamsul Azhar] Univ Kebangsaan Malaysia, Med Ctr, Kuala Lumpur, Malaysia.
C3 Universiti Kebangsaan Malaysia
RP Isa, ZM (corresponding author), Univ Kebangsaan Malaysia, Med Ctr, Kuala Lumpur, Malaysia.
EM zms@ppukm.ukm.my
CR Butler LM, 2008, BRIT J CANCER, V99, P1511, DOI 10.1038/sj.bjc.6604678
   De Stefani E, 2011, ASIAN PAC J CANCER P, V12, P753
   Dixon LB, 2007, J NUTR, V137, P2443, DOI 10.1093/jn/137.11.2443
   Flood A, 2008, AM J CLIN NUTR, V88, P176, DOI 10.1093/ajcn/88.1.176
   Fung T, 2003, ARCH INTERN MED, V163, P309, DOI 10.1001/archinte.163.3.309
   Ganesh B, 2009, CANCER EPIDEMIOL, V33, P189, DOI 10.1016/j.canep.2009.07.009
   Hu FB, 2002, CURR OPIN LIPIDOL, V13, P3, DOI 10.1097/00041433-200202000-00002
   Kesse E, 2006, AM J EPIDEMIOL, V164, P1085, DOI 10.1093/aje/kwj324
   Kim MK, 2005, INT J CANCER, V115, P790, DOI 10.1002/ijc.20943
   Mai V, 2005, INT J EPIDEMIOL, V34, P54, DOI 10.1093/ije/dyh388
   Meyerhardt JA, 2007, JAMA-J AM MED ASSOC, V298, P754, DOI 10.1001/jama.298.7.754
   Miller PE, 2010, J NUTR, V140, P1267, DOI 10.3945/jn.110.121780
   Randi G, 2010, NUTR REV, V68, P389, DOI 10.1111/j.1753-4887.2010.00299.x
   Reedy J, 2008, AM J EPIDEMIOL, V168, P38, DOI 10.1093/aje/kwn097
   Satia JA, 2009, NUTR CANCER, V61, P179, DOI 10.1080/01635580802419806
   Terry P, 2001, AM J EPIDEMIOL, V154, P1143, DOI 10.1093/aje/154.12.1143
   Williams CD, 2009, CANCER EPIDEM BIOMAR, V18, P1552, DOI 10.1158/1055-9965.EPI-08-1146
NR 17
TC 84
Z9 100
U1 1
U2 31
PU ASIAN PACIFIC ORGANIZATION CANCER PREVENTION
PI GYEONGGI-DO
PA APJCP HEAD OFFICE, KOREAN NATL CANCER CENTER, 323 ILAN -RO, ILSANDONG-GU, GOYANG-SI, GYEONGGI-DO, 410-769, SOUTH KOREA
SN 1513-7368
EI 
J9 ASIAN PAC J CANCER P
JI Asian Pac. J. Cancer Prev.
PD JUN 15
PY 2012
VL 13
IS 9
BP 4713
EP 4717
DI 10.7314/APJCP.2012.13.9.4713
PG 5
WC Oncology
SC Oncology
GA 053JP
UT WOS:000312267800092
PM 23167408
DA 2025-02-23
ER

PT J
AU Davison, B
   Wiens, K
   Cushing, M
AF Davison, B. Joyce
   Wiens, Kristin
   Cushing, Meredith
TI Promoting calcium and vitamin D intake to reduce the risk of osteoporosis in men on androgen deprivation therapy for recurrent prostate cancer
SO SUPPORTIVE CARE IN CANCER
LA English
DT Article
DE Prostate cancer; Androgen deprivation therapy; Nutrition; Osteoporosis; Patient education
ID bone-mineral density; food frequency questionnaires; management; validation; diagnosis; health
AB The aim of this study was to measure the impact of a patient education intervention aimed at increasing dietary intake of calcium and vitamin D in patients currently on androgen deprivation therapy (ADT) for the treatment of prostate cancer. Sixty-one participants attended a one-time dietitian-delivered group education session focusing on diet and lifestyle strategies to reduce the risk of bone loss while on ADT. Dietary intake was assessed using the diet history questionnaire at baseline and again at approximately 1 year post-intervention. Demographics, medical history (including comorbidities), awareness of developing bone loss while on ADT, and information resources utilized were recorded at baseline. Fifty-one participants completed both time points. Over one third of men did not meet minimum current clinical guidelines for calcium or vitamin D intake at baseline. Sixty-three percent of men reported they were aware that osteoporosis was a known side effect of ADT therapy. Only supplemental calcium intake was significantly increased after the intervention. Men aware of their risk of developing bone loss while on ADT reported higher baseline calcium intake (p a parts per thousand currency signaEuro parts per thousand 0.05). Men undergoing ADT for less than 1 year at the time of intervention had significantly higher total calcium intake at follow-up compared to men on ADT for longer than 1 year (p = 0.038). Nonsignificant trends indicated that calcium and vitamin D intakes changed to a greater degree in those undergoing ADT for less than 1 year as well. Total calcium and vitamin D did not change significantly as a result of the intervention. Results suggest that promotion of dietary changes may be more effective if delivered closer to the initiation of therapy.
C1 [Davison, B. Joyce] Univ Saskatchewan, Coll Nursing, Saskatoon, SK S7N 0W3, Canada.
   [Wiens, Kristin] Mt Royal Univ, Calgary, AB, Canada.
   [Cushing, Meredith] Vancouver Prostate Ctr, Vancouver, BC, Canada.
C3 University of Saskatchewan; Mount Royal University
RP Davison, B (corresponding author), Univ Saskatchewan, Coll Nursing, 310-1121 Coll Dr, Saskatoon, SK S7N 0W3, Canada.
EM joyce.davison@usask.ca; kwiens@mtroyal.ca; meredith.cushing@vch.ca
FU British Columbia Foundation for Prostate Disease
CR Alibhai SMH, 2010, J UROLOGY, V184, P918, DOI 10.1016/j.juro.2010.04.068
   [Anonymous], 2007, EATING WELL CANADAS, V0, P0
   BC Cancer Agency, 2008, GUID PREV OST MEN PR, V0, P0
   Canadian Cancer Society, 2007, CAN CANC SOC ANN VIT, V0, P0
   Cohen J, 1988, STAT POWER ANAL BEHA, V0, P0
   Conde FA, 2003, UROL ONCOL-SEMIN O I, V21, P380, DOI 10.1016/S1078-1439(03)00109-1
   Csizmadi I, 2007, PUBLIC HEALTH NUTR, V10, P88, DOI 10.1017/S1368980007184287
   Daniell HW, 2000, J UROLOGY, V163, P181, DOI 10.1016/S0022-5347(05)68000-7
   Demark-Wahnefried W, 2005, J CLIN ONCOL, V23, P5814, DOI 10.1200/JCO.2005.01.230
   Dickman PW, 2004, J UROLOGY, V172, P2208, DOI 10.1097/01.ju.0000143930.73016.c6
   Forster-Coull L, 2004, BRIT COLUMBIA NUTR S, V0, P0
   Green TJ, 2010, CAN J PUBLIC HEALTH, V101, P246, DOI 10.1007/BF03404383
   Greenspan SL, 2005, J CLIN ENDOCR METAB, V90, P6410, DOI 10.1210/jc.2005-0183
   Health Canada and Statistics Canada, 2004, CAN COMM HLTH SURV C, V1, P0
   Health Canada and Statistics Canada, 2004, CAN COMM HLTH SURV C, V2, P0
   Health Canada and Statistics Canada, 2004, CAN COMM HLTH SURV C, V3, P0
   Kiebzak GM, 2002, ARCH INTERN MED, V162, P2217, DOI 10.1001/archinte.162.19.2217
   Kipnis V, 2002, PUBLIC HEALTH NUTR, V5, P915, DOI 10.1079/PHN2002383
   Kiratli BJ, 2001, UROLOGY, V57, P127, DOI 10.1016/S0090-4295(00)00895-5
   Lawson PJ, 2009, PATIENT EDUC COUNS, V76, P25, DOI 10.1016/j.pec.2008.11.002
   Malcolm John B, 2007, CAN J UROL, V14, P3551
   Michaelson MD, 2008, CA-CANCER J CLIN, V58, P196, DOI 10.3322/CA.2008.0002
   Moore C, 2004, J AM DIET ASSOC, V104, P980, DOI 10.1016/j.jada.2004.03.028
   Panju AH, 2009, BJU INT, V103, P753, DOI 10.1111/j.1464-410X.2008.08156.x
   Papaioannou A, 2010, CAN MED ASSOC J, V182, P1864, DOI 10.1503/cmaj.100771
   Planas J, 2007, BJU INT, V99, P812, DOI 10.1111/j.1464-410X.2006.06695.x
   Poliquin S, 2009, CAN J DIET PRACT RES, V70, P21, DOI 10.3148/70.1.2009.21
   Saad F, 2006, CLIN GENITOURIN CANC, V4, P257, DOI 10.3816/CGC.2006.n.004
   Saad F, 2009, BJU INT, V104, P1573, DOI 10.1111/j.1464-410X.2009.08952.x
   Sebring NG, 2007, J AM DIET ASSOC, V107, P752, DOI 10.1016/j.jada.2007.02.007
   Sharifi N, 2010, ENDOCR-RELAT CANCER, V17, PR305, DOI 10.1677/ERC-10-0187
   Smith MR, 2001, CANCER-AM CANCER SOC, V91, P2238
   Stull VB, 2007, J NUTR, V137, P243S, DOI 10.1093/jn/137.1.243S
   Subar AF, 2001, AM J EPIDEMIOL, V154, P1089, DOI 10.1093/aje/154.12.1089
   Tanvetyanon T, 2005, CANCER-AM CANCER SOC, V103, P237, DOI 10.1002/cncr.20766
   Wei JT, 1999, UROLOGY, V54, P607, DOI 10.1016/S0090-4295(99)00301-5
   Wiens K, 2011, THESIS U BRIT COLUMB, V0, P0
NR 38
TC 12
Z9 12
U1 0
U2 12
PU SPRINGER
PI NEW YORK
PA ONE NEW YORK PLAZA, SUITE 4600, NEW YORK, NY, UNITED STATES
SN 0941-4355
EI 1433-7339
J9 SUPPORT CARE CANCER
JI Support. Care Cancer
PD OCT 15
PY 2012
VL 20
IS 10
BP 2287
EP 2294
DI 10.1007/s00520-011-1331-5
PG 8
WC Oncology; Health Care Sciences & Services; Rehabilitation
SC Oncology; Health Care Sciences & Services; Rehabilitation
GA 997UX
UT WOS:000308193500006
PM 22138848
DA 2025-02-23
ER

PT J
AU Torfadottir, JE
   Valdimarsdottir, UA
   Mucci, L
   Stampfer, M
   Kasperzyk, JL
   Fall, K
   Tryggvadottir, L
   Aspelund, T
   Olafsson, O
   Harris, TB
   Jonsson, E
   Tulinius, H
   Adami, HO
   Gudnason, V
   Steingrimsdottir, L
AF Torfadottir, Johanna E.
   Valdimarsdottir, Unnur A.
   Mucci, Lorelei
   Stampfer, Meir
   Kasperzyk, Julie L.
   Fall, Katja
   Tryggvadottir, Laufey
   Aspelund, Thor
   Olafsson, Orn
   Harris, Tamara B.
   Jonsson, Eirikur
   Tulinius, Hrafn
   Adami, Hans-Olov
   Gudnason, Vilmundur
   Steingrimsdottir, Laufey
TI Rye bread consumption in early life and reduced risk of advanced prostate cancer
SO CANCER CAUSES & CONTROL
LA English
DT Article
DE Adolescent; Diet; Epidemiology; Rye bread; Prostatic neoplasms; Whole grain; AGES-Reykjavik study
ID igf binding protein-3; whole grain; serum enterolactone; nordic country; plant foods; insulin; bran; adenocarcinoma; phytoestrogen; immigrants
AB To determine whether consumption of whole-grain rye bread, oatmeal, and whole-wheat bread, during different periods of life, is associated with risk of prostate cancer (PCa). From 2002 to 2006, 2,268 men, aged 67-96 years, reported their dietary habits in the AGES-Reykjavik cohort study. Dietary habits were assessed for early life, midlife, and current life using a validated food frequency questionnaire. Through linkage to cancer and mortality registers, we retrieved information on PCa diagnosis and mortality through 2009. We used regression models to estimate odds ratios (ORs) and hazard ratios (HRs) for PCa according to whole-grain consumption, adjusted for possible confounding factors including fish, fish liver oil, meat, and milk intake. Of the 2,268 men, 347 had or were diagnosed with PCa during follow-up, 63 with advanced disease (stage 3+ or died of PCa). Daily rye bread consumption in adolescence (vs. less than daily) was associated with a decreased risk of PCa diagnosis (OR = 0.76, 95 % confidence interval (CI): 0.59-0.98) and of advanced PCa (OR = 0.47, 95 % CI: 0.27-0.84). High intake of oatmeal in adolescence (a parts per thousand yen5 vs. a parts per thousand currency sign4 times/week) was not significantly associated with risk of PCa diagnosis (OR = 0.99, 95 % CI: 0.77-1.27) nor advanced PCa (OR = 0.67, 95 % CI: 0.37-1.20). Midlife and late life consumption of rye bread, oatmeal, or whole-wheat bread was not associated with PCa risk. Our results suggest that rye bread consumption in adolescence may be associated with reduced risk of PCa, particularly advanced disease.
C1 [Torfadottir, Johanna E.; Valdimarsdottir, Unnur A.; Fall, Katja; Aspelund, Thor; Olafsson, Orn] Univ Iceland, Ctr Publ Hlth Sci, IS-101 Reykjavik, Iceland.
   [Valdimarsdottir, Unnur A.; Mucci, Lorelei; Stampfer, Meir; Kasperzyk, Julie L.; Adami, Hans-Olov] Harvard Univ, Sch Publ Hlth, Dept Epidemiol, Boston, MA 02115 USA.
   [Mucci, Lorelei; Stampfer, Meir; Kasperzyk, Julie L.] Harvard Univ, Brigham & Womens Hosp, Sch Med, Channing Lab,Dept Med, Boston, MA 02115 USA.
   [Fall, Katja] Orebro Univ Hosp, Orebro, Sweden.
   [Tryggvadottir, Laufey; Tulinius, Hrafn] Iceland Canc Registry, Reykjavik, Iceland.
   [Tryggvadottir, Laufey; Tulinius, Hrafn; Gudnason, Vilmundur] Univ Iceland, Fac Med, IS-101 Reykjavik, Iceland.
   [Aspelund, Thor; Gudnason, Vilmundur] Iceland Heart Assoc, Kopavogur, Iceland.
   [Harris, Tamara B.] NIA, Lab Epidemiol Demog & Biometry, Intramural Res Program, Bethesda, MD 20892 USA.
   [Jonsson, Eirikur] Landspitali Univ Hosp, Reykjavik, Iceland.
   [Adami, Hans-Olov] Karolinska Inst, Dept Med Epidemiol & Biostat, Stockholm, Sweden.
   [Steingrimsdottir, Laufey] Univ Iceland, Unit Nutr Res, Fac Food Sci & Nutr, IS-101 Reykjavik, Iceland.
C3 University of Iceland; Harvard University; Harvard T.H. Chan School of Public Health; Harvard University; Harvard University Medical Affiliates; Brigham & Women's Hospital; Harvard Medical School; Orebro University; University of Iceland; Icelandic Heart Association; National Institutes of Health (NIH) - USA; NIH National Institute on Aging (NIA); Landspitali National University Hospital; Karolinska Institutet; University of Iceland
RP Torfadottir, JE (corresponding author), Univ Iceland, Ctr Publ Hlth Sci, IS-101 Reykjavik, Iceland.
EM jet1@hi.is
FU Framfor (Progress), an Icelandic organization; HELGA; NIH [5 T32 CA09001-36]; American Institute for Cancer Research; National Institute on Aging [N01-AG-1-2100]; National Institute on Aging; Icelandic Heart Association; Althingi (the Icelandic Parliament); Framfor
CR Adlercreutz H, 1997, ANN MED, V29, P95, DOI 10.3109/07853899709113696
   Adlercreutz H, 2007, CRIT REV CL LAB SCI, V44, P483, DOI 10.1080/10408360701612942
   Andresdottir MB, 2003, AM J EPIDEMIOL, V158, P844, DOI 10.1093/aje/kwg222
   [Anonymous], 2007, FOOD NUTR PHYS ACT P, V0, P0
   ARTS CJM, 1991, J STEROID BIOCHEM, V38, P621, DOI 10.1016/0960-0760(91)90321-U
   Bray F, 2010, ACTA ONCOL, V49, P644, DOI 10.3109/02841860903575315
   Bylund A, 2003, EUR J CANCER PREV, V12, P407, DOI 10.1097/00008469-200310000-00010
   Bylund A, 2000, PROSTATE, V42, P304, DOI 10.1002/(SICI)1097-0045(20000301)42:4<304::AID-PROS8>3.0.CO;2-Z
   Chatenoud L, 1998, INT J CANCER, V77, P24, DOI 10.1002/(SICI)1097-0215(19980703)77:1<24::AID-IJC5>3.0.CO;2-1
   Chen PC, 2011, STROKE, V42, P2074, DOI 10.1161/STROKEAHA.110.612655
   Collier A, 2012, AM J CLIN ONCOL-CANC, V35, P504, DOI 10.1097/COC.0b013e318201a406
   Coughlin SS, 2004, AM J EPIDEMIOL, V159, P1160, DOI 10.1093/aje/kwh161
   CUMMINGS JH, 1987, GUT, V28, P1221, DOI 10.1136/gut.28.10.1221
   Dwyer JT, 1997, AM J CLIN NUTR, V65, P1153
   Egeberg R, 2011, CANCER CAUSE CONTROL, V22, P1133, DOI 10.1007/s10552-011-9789-5
   Eysteinsdottir T, 2011, J NUTR HEALTH AGING, V15, P809, DOI 10.1007/s12603-011-0067-8
   Eysteinsdottir T, 2010, JNHA IN PRESS, V0, P0
   Govannucci E, 2007, GASTROENTEROLOGY, V132, P2208, DOI 10.1053/j.gastro.2007.03.050
   Hall JM, 2001, J BIOL CHEM, V276, P36869, DOI 10.1074/jbc.R100029200
   Harris TB, 2007, AM J EPIDEMIOL, V165, P1076, DOI 10.1093/aje/kwk115
   Hedelin M, 2006, CANCER CAUSE CONTROL, V17, P169, DOI 10.1007/s10552-005-0342-2
   Hemminki K, 2002, INT J CANCER, V99, P229, DOI 10.1002/ijc.10323
   Hsu IR, 2007, AM J CLIN NUTR, V86, P867S, DOI 10.1093/ajcn/86.3.867S
   Jain MG, 1999, NUTR CANCER, V34, P173, DOI 10.1207/S15327914NC3402_8
   JONASSON JG, 2007, IARC SCI PUBL, V160, P312
   Jonsson G, 1998, SCAND ECON HIST REV XLVI, V1, P24, DOI 10.1080/03585522.1998.10414677
   Kilkkinen A, 2003, CANCER EPIDEM BIOMAR, V12, P1209
   La Vecchia C, 2003, P NUTR SOC, V62, P45, DOI 10.1079/PNS2002235
   Laaksonen DE, 2005, AM J CLIN NUTR, V82, P1218, DOI 10.1093/ajcn/82.6.1218
   Landberg R, 2010, J NUTR, V140, P2180, DOI 10.3945/jn.110.127688
   Landström M, 1998, PROSTATE, V36, P151, DOI 10.1002/(SICI)1097-0045(19980801)36:3<151::AID-PROS2>3.0.CO;2-K
   Leinonen K, 1999, EUR J CLIN NUTR, V53, P262, DOI 10.1038/sj.ejcn.1600716
   Lewis JE, 2009, NUTR CANCER, V61, P216, DOI 10.1080/01635580802419756
   McCann SE, 2005, NUTR CANCER, V53, P33, DOI 10.1207/s15327914nc5301_4
   Moller B, 2002, EUR J CANCER PREV, V11, P0
   Mueller SO, 2004, TOXICOL SCI, V80, P14, DOI 10.1093/toxsci/kfh147
   Nimptsch K, 2011, CANCER CAUSE CONTROL, V22, P51, DOI 10.1007/s10552-010-9671-x
   Pettersson K, 2001, ANNU REV PHYSIOL, V63, P165, DOI 10.1146/annurev.physiol.63.1.165
   Rastogi T, 2008, INT J EPIDEMIOL, V37, P147, DOI 10.1093/ije/dym219
   Renehan AG, 2004, LANCET, V363, P1346, DOI 10.1016/S0140-6736(04)16044-3
   SHIMIZU H, 1991, BRIT J CANCER, V63, P963, DOI 10.1038/bjc.1991.210
   Slavin JL, 2000, J AM COLL NUTR, V19, P300S, DOI 10.1080/07315724.2000.10718964
   Stattin P, 2004, CANCER CAUSE CONTROL, V15, P1095, DOI 10.1007/s10552-004-1480-7
   Stattin P, 2002, INT J CANCER, V99, P124, DOI 10.1002/ijc.10313
   Strom SS, 1999, NUTR CANCER, V33, P20, DOI 10.1080/01635589909514743
   Torfadottir JE, 2012, AM J EPIDEMIOL, V175, P144, DOI 10.1093/aje/kwr289
   Tsubaki J, 2002, ENDOCRINOLOGY, V143, P1778, DOI 10.1210/en.143.5.1778
   Vilbergsson S, 1997, DIABETIC MED, V14, P491, DOI 10.1002/(SICI)1096-9136(199706)14:6<491::AID-DIA365>3.0.CO;2-1
NR 49
TC 23
Z9 23
U1 0
U2 15
PU SPRINGER
PI DORDRECHT
PA VAN GODEWIJCKSTRAAT 30, 3311 GZ DORDRECHT, NETHERLANDS
SN 0957-5243
EI 1573-7225
J9 CANCER CAUSE CONTROL
JI Cancer Causes Control
PD JUN 15
PY 2012
VL 23
IS 6
BP 941
EP 950
DI 10.1007/s10552-012-9965-2
PG 10
WC Oncology; Public, Environmental & Occupational Health
SC Oncology; Public, Environmental & Occupational Health
GA 943FK
UT WOS:000304105700015
PM 22527172
DA 2025-02-23
ER

PT J
AU Andersen, V
   Egeberg, R
   Tjonneland, A
   Vogel, U
AF Andersen, Vibeke
   Egeberg, Rikke
   Tjonneland, Anne
   Vogel, Ulla
TI Interaction between interleukin-10 (IL-10) polymorphisms and dietary fibre in relation to risk of colorectal cancer in a Danish case-cohort study
SO BMC CANCER
LA English
DT Article
DE Gene-environment interaction; Dietary fibre; Fibers; Inflammation; Red and processed meat; Cereals; Fish; Carcinogenesis; Cohort; Prospective study; Population-based; Epidemiology; Smoking; NSAID
ID inflammatory response; promoter polymorphism; ulcerative-colitis; nsaid use; food; genes; smoking; prevention; microbiota; maturation
AB Background: More than 50% of the colorectal cancer (CRC) etiology has been attributed to diet. Established or suspected dietary factors modifying risk of CRC are red meat, cereals, fish, and fibre. Diet and lifestyle may be linked to cancer through inflammation. Interleukin-10 (IL-10) is an anti-inflammatory cytokine. We wanted to test if dietary factors and IL10 polymorphisms interact in relation to colorectal carcinogenesis. Methods: The functional IL10 polymorphism C-592A (rs1800872) and the marker rs3024505 were assessed in relation to diet and lifestyle in a nested case-cohort study of 378 CRC cases and 775 randomly selected participants from a prospective study of 57,053 persons. Genotyping data on the IL10 polymorphism C-592A, smoking and nonsteroidal anti-inflammatory drugs (NSAID) was retrieved from Vogel et al. (Mutat Res, 2007; 624: 88). Incidence rate ratios (IRR) and 95% Confidence Interval (95% CI) were calculated. Results: No associations were found between the IL10 rs3024505 polymorphism and risk of CRC. There was interaction between rs3024505 and dietary fibre (P-value for interaction = 0.01). IL10 rs3024505 homozygous wildtype carriers were at 27% reduced risk of CRC per 10 g fibre per day (95% CI: 0.60-0.88) whereas variant carriers had no risk reduction by fibre intake. Also, interaction between IL10 C-592A and intake of fibre was found (P-value for interaction = 0.02). Among those eating <17.0 grams of fibre per day, carriers of an C-592A variant allele had a statistically significantly higher risk of colorectal cancer compared to homozygous wildtypes. No significant differences in colorectal cancer risk were observed between the reference group (CC and <17.0 g/day) and carriers of one C-592A variant allele eating 17.0 or more grams of dietary fibre per day. This suggests that the increased risk due to carrying the variant allele can be overcome by higher fibre intake. No interactions between IL10 polymorphisms and dietary meat, cereal, or fish intake, or between IL10 rs3024505 and smoking or NSAID use were found. Conclusions: In this northern Caucasian cohort we found interaction between IL10 and dietary fibre in CRC carcinogenesis. High intake of fibre seems to protect against CRC among individuals with IL10 related genetic susceptibility to CRC. This finding should be evaluated in other prospective and population-based cohorts with different ethnic groups.
C1 [Andersen, Vibeke] SHS Aabenraa, Dept Med, DK-6200 Aabenraa, Denmark.
   [Andersen, Vibeke] Univ So Denmark, Inst Reg Hlth Serv Res, DK-5230 Odense, Denmark.
   [Andersen, Vibeke] Viborg Reg Hosp, Dept Med, DK-8800 Viborg, Denmark.
   [Egeberg, Rikke; Tjonneland, Anne] Danish Canc Soc, Res Ctr, DK-2100 Copenhagen, Denmark.
   [Vogel, Ulla] Natl Res Ctr Working Environm, DK-2100 Copenhagen, Denmark.
   [Vogel, Ulla] Tech Univ Denmark, Natl Food Inst, DK-2860 Soborg, Denmark.
   [Andersen, Vibeke] Sygehus Sonderjylland Abenra, Dept Med, DK-6200 Abenra, Denmark.
C3 University of Southern Denmark; Aarhus University; Viborg City Hospital; Danish Cancer Society; National Research Centre for the Working Environment; Technical University of Denmark
RP Andersen, V (corresponding author), SHS Aabenraa, Dept Med, DK-6200 Aabenraa, Denmark.
EM vandersen@health.sdu.dk
FU Familien Erichsens Mindefond; Lundbeck Foundation; Johs M Klein og Hustrus mindelegat; Agnete Lovgreens Legat; Jacob og Olga Madsens Fond; Danish Cancer Society; ENGAGE from the Novo Nordisk Foundation; Danish Ministry of Health, Research Centre for Environmental Health's Fund, ENGAGE; Danish Council for Independent Research - Medical Sciences; Cancer and Health cohort [09-073597]
CR Al-Ashy R, 2006, CYTOKINE, V36, P1, DOI 10.1016/j.cyto.2006.10.003
   Andersen V, 2011, EUR J GASTROEN HEPAT, V23, P282, DOI 10.1097/MEG.0b013e3283417f76
   Andersen V, 2010, BMC CANCER, V10, P0, DOI 10.1186/1471-2407-10-484
   Andersen V, 2010, BMC MED GENET, V11, P0, DOI 10.1186/1471-2350-11-82
   Andersen V, 2009, BMC CANCER, V9, P0, DOI 10.1186/1471-2407-9-407
   [Anonymous], 2009, FOODCALC 1 3 COMPUTE, V0, P0
   BARLOW WE, 1994, BIOMETRICS, V50, P1064, DOI 10.2307/2533444
   Barlow WE, 1999, J CLIN EPIDEMIOL, V52, P1165, DOI 10.1016/S0895-4356(99)00102-X
   Battaglia M, 2004, ANN NY ACAD SCI, V1029, P142, DOI 10.1196/annals.1309.031
   Bingham SA, 2003, LANCET, V361, P1496, DOI 10.1016/S0140-6736(03)13174-1
   Cacev T, 2008, CARCINOGENESIS, V29, P1572, DOI 10.1093/carcin/bgn164
   Crawley E, 1999, ARTHRITIS RHEUM-US, V42, P1101, DOI 10.1002/1529-0131(199906)42:6<1101::AID-ANR6>3.0.CO;2-Y
   Daley D, 2010, METHODS MOL BIOL, V653, P3, DOI 10.1007/978-1-60761-759-4_1
   Duell BL, 2012, FEMS IMMUNOL MED MIC, V10, P0
   Erdman SE, 2003, CANCER RES, V63, P6042
   Flossmann E, 2007, LANCET, V369, P1603, DOI 10.1016/S0140-6736(07)60747-8
   Franke A, 2008, NAT GENET, V40, P1319, DOI 10.1038/ng.221
   Friis S, 2009, CANCER CAUSE CONTROL, V20, P731, DOI 10.1007/s10552-008-9286-7
   Gaboriau-Routhiau V, 2009, IMMUNITY, V31, P677, DOI 10.1016/j.immuni.2009.08.020
   Gonzalez CA, 2006, PUBLIC HEALTH NUTR, V9, P124, DOI 10.1079/PHN2005934
   Gonzalez CA, 2006, NUTR CANCER, V56, P225, DOI 10.1207/s15327914nc5602_14
   Hansen L, 2011, INT J CANC, V0, P10
   Hart K, 2011, LUNG CANCER, V71, P123, DOI 10.1016/j.lungcan.2010.04.016
   He JR, 2012, J INFECT DIS, V205, P64, DOI 10.1093/infdis/jir710
   Hermann M, 2005, CIRCULATION, V112, P941, DOI 10.1161/CIRCULATIONAHA.105.567842
   Huxley RR, 2009, INT J CANCER, V125, P171, DOI 10.1002/ijc.24343
   Ivanov II, 2009, CELL, V139, P485, DOI 10.1016/j.cell.2009.09.033
   Joensen AM, 2010, BRIT J NUTR, V103, P602, DOI 10.1017/S0007114509992170
   Johnson IT, 2004, MUTAT RES-FUND MOL M, V551, P9, DOI 10.1016/j.mrfmmm.2004.02.017
   Karsa LV, 2010, BEST PRACT RES CL GA, V24, P381, DOI 10.1016/j.bpg.2010.06.004
   Khalil A, 2010, TOXICOL LETT, V196, P161, DOI 10.1016/j.toxlet.2010.04.010
   Kim J, 2012, PLOS ONE, V7, P0, DOI 10.1371/journal.pone.0029643
   Kohl A, 2009, NUTR RES, V29, P248, DOI 10.1016/j.nutres.2009.03.002
   Lee YK, 2010, SCIENCE, V330, P1768, DOI 10.1126/science.1195568
   Liang PS, 2009, INT J CANCER, V124, P2406, DOI 10.1002/ijc.24191
   Macarthur M, 2005, CANCER EPIDEM BIOMAR, V14, P1613, DOI 10.1158/1055-9965.EPI-04-0878
   Mazmanian SK, 2008, NATURE, V453, P620, DOI 10.1038/nature07008
   Mazmanian SK, 2005, CELL, V122, P107, DOI 10.1016/j.cell.2005.05.007
   MILLER SA, 1988, NUCLEIC ACIDS RES, V16, P1215, DOI 10.1093/nar/16.3.1215
   Ni PH, 2012, DNA CELL BIOL, V31, P582, DOI 10.1089/dna.2011.1440
   Ogino S, 2011, GUT, V60, P397, DOI 10.1136/gut.2010.217182
   Ouyang WJ, 2011, ANNU REV IMMUNOL, V29, P71, DOI 10.1146/annurev-immunol-031210-101312
   Pan F, 2012, MOL BIOL REP, V0, P0
   Peluso M, 2008, BRIT J NUTR, V100, P489, DOI 10.1017/S0007114508911600
   PROSKY L, 1985, J ASSOC OFF ANA CHEM, V68, P677
   Sabat R, 2010, CYTOKINE GROWTH F R, V21, P331, DOI 10.1016/j.cytogfr.2010.09.002
   Santarelli RL, 2008, NUTR CANCER, V60, P131, DOI 10.1080/01635580701684872
   Shin HD, 2000, P NATL ACAD SCI USA, V97, P14467, DOI 10.1073/pnas.97.26.14467
   Shkoda A, 2007, GASTROENTEROLOGY, V132, P190, DOI 10.1053/j.gastro.2006.10.030
   Slimani N, 2007, EUR J CLIN NUTR, V61, P1037, DOI 10.1038/sj.ejcn.1602679
   Slimani N, 2002, PUBLIC HEALTH NUTR, V5, P1125, DOI 10.1079/PHN2002395
   Thomas F, 2011, FRONT MICROBIOL, V2, P0, DOI 10.3389/fmicb.2011.00093
   TJONNELAND A, 1991, INT J EPIDEMIOL, V20, P906, DOI 10.1093/ije/20.4.906
   TJONNELAND A, 1992, INT J EPIDEMIOL, V21, P770, DOI 10.1093/ije/21.4.770
   Tjonneland A, 2007, SCAND J PUBLIC HEALT, V35, P432, DOI 10.1080/14034940601047986
   Tsilidis KK, 2009, CANCER CAUSE CONTROL, V20, P1739, DOI 10.1007/s10552-009-9427-7
   Tsoi KKF, 2009, CLIN GASTROENTEROL H, V7, P682, DOI 10.1016/j.cgh.2009.02.016
   Turner DM, 1997, EUR J IMMUNOGENET, V24, P1, DOI 10.1111/j.1365-2370.1997.tb00001.x
   Vinolo MAR, 2011, NUTRIENTS, V3, P858, DOI 10.3390/nu3100858
   Vogel U, 2008, MUTAT RES-FUND MOL M, V639, P89, DOI 10.1016/j.mrfmmm.2007.11.004
   Vogel U, 2007, MUTAT RES-FUND MOL M, V624, P88, DOI 10.1016/j.mrfmmm.2007.04.006
   Walker AW, 2011, ISME J, V5, P220, DOI 10.1038/ISMEJ.2010.118
   Wang J, 2012, MUTAGENESIS, V27, P305, DOI 10.1093/mutage/ger078
   Westbrook AM, 2010, MUTAT RES-REV MUTAT, V705, P40, DOI 10.1016/j.mrrev.2010.03.001
   Wilkening S, 2008, CARCINOGENESIS, V29, P1202, DOI 10.1093/carcin/bgn101
   Yilmaz V, 2005, CYTOKINE, V30, P188, DOI 10.1016/j.cyto.2005.01.006
   Zhu YM, 2011, CANCER LETT, V309, P119, DOI 10.1016/j.canlet.2011.06.004
NR 67
TC 34
Z9 36
U1 1
U2 17
PU BMC
PI LONDON
PA CAMPUS, 4 CRINAN ST, LONDON N1 9XW, ENGLAND
SN 
EI 1471-2407
J9 BMC CANCER
JI BMC Cancer
PD MAY 17
PY 2012
VL 12
IS 
BP 
EP 
DI 10.1186/1471-2407-12-183
PG 9
WC Oncology
SC Oncology
GA 021VB
UT WOS:000309912400001
PM 22594912
DA 2025-02-23
ER

PT J
AU Wang, DQ
   Zhou, JN
   Wang, TT
   Li, XQ
   Li, SP
   Chen, SQ
   Ma, GJ
   Li, JT
   Zhang, XM
AF Wang, Deqiang
   Zhou, Jiannon
   Wang, Tingting
   Li, Xiaoqin
   Li, Suping
   Chen, Senqing
   Ma, Guojian
   Li, Jintian
   Zhang, Xiaomei
TI Polymorphisms in <i>MSH2</i> gene and risk of gastric cancer, and interactions with lifestyle factors in a Chinese population
SO CANCER EPIDEMIOLOGY
LA English
DT Article
DE Single nucleotide polymorphisms; MSH2 gene; Gastric cancer
ID nonpolyposis colorectal-cancer; dna mismatch repair; hmsh2 gene; lynch-syndrome; lung-cancer; microsatellite instability; prognostic-factor; oxidative stress; dietary factors; stomach-cancer
AB Background: Although polymorphisms in DNA mismatch repair (MMR) gene MSH2 have been associated with risks of many cancers, little is known about their etiology role in gastric cancer (GC) and the potential interacting role with lifestyle factors known to damage DNA. Methods: A population-based study was conducted in 3 counties (Jintan, Taixing and Huaian) of Jiangsu Province, the high-risk areas of GC in China. We investigated the association of polymorphisms IVS12-6T>C and IVS10+12G>A in MSH2 gene with the risk of GC and the potential gene-lifestyle interaction. Results: The risk of GC was found to be associated with the IVS12-6C allele (CC vs TT, OR = 2.34, 95% CI: 1.17-4.71) and IVS10+12A allele (GA or AA vs GG, OR = 1.55, 95% CI: 1.14-2.21; and GA vs GG, OR = 1.51, 95% CI: 1.04-2.17). Stratified analysis indicated that an increased risk of GC also was observed in: suspected familial subjects carrying the IVS12-6T>C (OR = 1.68, 95% CI: 1.27-2.66) or IVS10+12G>A (OR = 2.57, 95% CI: 1.53-4.10); or younger subjects carrying the IVS12-6T>C (OR = 2.15, 95% CI: 1.24-3.91) or IVS10+12G>A (OR = 2.23, 95% CI: 1.20-4.33); or male subjects carrying the IVS10+12G>A (OR = 1.64; 95% CI: 1.10-2.54). Furthermore, the combined IVS12-6CC and IVS10+12AA genotypes also significantly increased the risk of GC (OR = 2.12, 95% CI: 1.22-3.66). Statistically significant interactions were observed between: IVS10+12G>A and drinking, high pickled food or fried food intake (OR = 2.32; 95% CI: 1.43-3.78, OR = 2.55; 95% CI: 1.48-4.21 and OR = 2.88; 95% CI: 1.70-4.94, respectively); and IVS12-6T>C and high pickled food intake or fried food intake (OR = 2.65; 95% CI: 1.62-4.47 and OR = 2.48; 95% CI: 1.42-4.13, respectively). Conclusion: The IVS10+12G>A and IVS12-6T>C polymorphisms in MSH2 gene appear to be associated with risk of GC in this Chinese population. Risk for GC, stratified by related genotypes, was further modified by drinking, high pickled food or fried food intake. Larger prospective studies are needed to confirm these findings. (C) 2012 Elsevier Ltd. All rights reserved.
C1 [Chen, Senqing; Ma, Guojian; Li, Jintian; Zhang, Xiaomei] Inst Canc Res Jiangsu Prov, Dept Mol Biol & Genet, Nanjing 210009, Jiangsu, Peoples R China.
   [Wang, Deqiang; Li, Xiaoqin] Jiangsu Univ, Affiliated Hosp, Inst Canc Res, Dept Chemotherapy, Zhenjiang 212001, Peoples R China.
   [Zhou, Jiannon] Inst Canc Res Jiangsu Prov, Dept Gen Surg, Nanjing 210009, Jiangsu, Peoples R China.
   [Wang, Tingting] Inst Canc Res Jiangsu Prov, Dept Radiotherapy, Nanjing 210009, Jiangsu, Peoples R China.
   [Li, Suping] Inst Canc Res Jiangsu Prov, Dept Epidemiol, Nanjing 210009, Jiangsu, Peoples R China.
C3 Jiangsu University
RP Zhang, XM (corresponding author), Inst Canc Res Jiangsu Prov, Dept Mol Biol & Genet, Nanjing 210009, Jiangsu, Peoples R China.
EM zxm901@gmail.com
FU Jiangsu Province Cancer Hospital [ZK200902]
CR Auclair J, 2006, HUM MUTAT, V27, P145, DOI 10.1002/humu.20280
   Barnetson RA, 2008, HUM MUTAT, V29, P367, DOI 10.1002/humu.20635
   Beiner ME, 2006, CANCER EPIDEM BIOMAR, V15, P1636, DOI 10.1158/1055-9965.EPI-06-0257
   BRENTNALL TA, 1995, GASTROENTEROLOGY, V109, P151, DOI 10.1016/0016-5085(95)90280-5
   Campbell PT, 2009, GUT, V58, P661, DOI 10.1136/gut.2007.144220
   Campbell PT, 2008, AM J EPIDEMIOL, V167, P295, DOI 10.1093/aje/kwm294
   Chung DC, 2003, ANN INTERN MED, V138, P560, DOI 10.7326/0003-4819-138-7-200304010-00012
   Compare D, 2010, EUR REV MED PHARMACO, V14, P302
   De Vivo I, 2002, P NATL ACAD SCI USA, V99, P12263, DOI 10.1073/pnas.192172299
   Fan YM, 2006, CANCER GENET CYTOGEN, V170, P121, DOI 10.1016/j.cancergencyto.2006.05.010
   Gao CM, 2002, CANCER EPIDEM BIOMAR, V11, P29
   Goessl C, 1997, EUR J CANCER, V33, P1869, DOI 10.1016/S0959-8049(97)00219-0
   Gross E, 1999, HUM GENET, V105, P72, DOI 10.1007/s004390051066
   Hsu HS, 2007, LUNG CANCER, V58, P123, DOI 10.1016/j.lungcan.2007.04.018
   Hsu HS, 2005, CLIN CANCER RES, V11, P5410, DOI 10.1158/1078-0432.CCR-05-0601
   Ioannidis JPA, 2006, EPIDEMIOL BIOSTAT PU, V3, P9
   Jägerstad M, 2005, MUTAT RES-FUND MOL M, V574, P156, DOI 10.1016/j.mrfmmm.2005.01.030
   Jakszyn P, 2006, WORLD J GASTROENTERO, V12, P4296, DOI 10.3748/wjg.v12.i27.4296
   Jung CY, 2006, CANCER EPIDEM BIOMAR, V15, P762, DOI 10.1158/1055-9965.EPI-05-0834
   Kim JG, 2010, ANN ONCOL, V21, P525, DOI 10.1093/annonc/mdp338
   Li GM, 2008, CELL RES, V18, P85, DOI 10.1038/cr.2007.115
   Lynch HT, 1996, CANCER, V78, P1149, DOI 10.1002/(SICI)1097-0142(19960915)78:6<1149::AID-CNCR1>3.0.CO;2-5
   Ngoan LT, 2002, BRIT J CANCER, V87, P37, DOI 10.1038/sj.bjc.6600415
   Oliveira C, 2006, INT J SURG PATHOL, V14, P21, DOI 10.1177/106689690601400105
   Palicio M, 2000, BRIT J CANCER, V82, P535, DOI 10.1054/bjoc.1999.0959
   Pande M, 2010, CLIN CANCER RES, V16, P1331, DOI 10.1158/1078-0432.CCR-09-1877
   Parkin DM, 1999, INT J CANCER, V80, P827, DOI 10.1002/(SICI)1097-0215(19990315)80:6<827::AID-IJC6>3.0.CO;2-P
   Paz-y-Miño C, 2002, CANCER GENET CYTOGEN, V133, P29, DOI 10.1016/S0165-4608(01)00547-7
   Peltomäki P, 2005, FAM CANCER, V4, P227, DOI 10.1007/s10689-004-7993-0
   Phillips DH, 2002, CARCINOGENESIS, V23, P1979, DOI 10.1093/carcin/23.12.1979
   Sheng Jianqiu, 2002, ZHONGHUA YI XUE ZA ZHI, V82, P1371
   Shin KH, 2002, CANCER RES, V62, P38
   Tournier I, 2008, HUM MUTAT, V29, P1412, DOI 10.1002/humu.20796
   Tsao JL, 2002, CARCINOGENESIS, V23, P1807, DOI 10.1093/carcin/23.11.1807
   Vincent HK, 2007, DIABETES OBES METAB, V9, P813, DOI 10.1111/j.1463-1326.2007.00692.x
   Wang Y, 1998, ZHONGHUA YI XUE YI CHUAN XUE ZA ZHI, V15, P263
   Wang YC, 2003, J CLIN INVEST, V111, P887, DOI 10.1172/JCI200315475
   Wang YP, 1998, HUM HERED, V48, P87, DOI 10.1159/000022786
   Willett WC, 1998, NUTRITIONAL EPIDEMIOLOGY: MONOGRAPHS IN EPIDEMIOLOGY AND BIOSTATISTICS, V2nd, P0
   Worrillow LJ, 2003, CLIN CANCER RES, V9, P3012
   Wu AH, 2000, CANCER EPIDEM BIOMAR, V9, P1051
   Wu DM, 2006, J GASTROEN HEPATOL, V21, PS26, DOI 10.1111/j.1440-1746.2006.04589.x
   Wu JQ, 2011, MOL BIOL REP, V38, P3181, DOI 10.1007/s11033-010-9989-1
   Yanagisawa Y, 2000, INT J CANCER, V85, P50, DOI 10.1002/(SICI)1097-0215(20000101)85:1<50::AID-IJC9>3.3.CO;2-5
   Yuan Y, 2004, CHINESE MED J-PEKING, V117, P748
   Zhang YW, 2009, INT J CANCER, V125, P139, DOI 10.1002/ijc.24328
   Zhang YY, 2006, INT J CANCER, V119, P2592, DOI 10.1002/ijc.22206
NR 47
TC 15
Z9 18
U1 0
U2 16
PU ELSEVIER SCI LTD
PI OXFORD
PA THE BOULEVARD, LANGFORD LANE, KIDLINGTON, OXFORD OX5 1GB, OXON, ENGLAND
SN 1877-7821
EI 1877-783X
J9 CANCER EPIDEMIOL
JI Cancer Epidemiol.
PD JUN 15
PY 2012
VL 36
IS 3
BP E171
EP E176
DI 10.1016/j.canep.2012.02.003
PG 6
WC Oncology; Public, Environmental & Occupational Health
SC Oncology; Public, Environmental & Occupational Health
GA 954ZU
UT WOS:000304987700004
PM 22386861
DA 2025-02-23
ER

PT J
AU Kotsopoulos, J
   Sukiennicki, G
   Muszynska, M
   Gackowski, D
   Kaklewski, K
   Durda, K
   Jaworska, K
   Huzarski, T
   Gronwald, J
   Byrski, T
   Ashuryk, O
   Debniak, T
   Toloczko-Grabarek, A
   Stawicka, M
   Godlewski, D
   Olinski, R
   Jakubowska, A
   Narod, SA
   Lubinski, J
AF Kotsopoulos, Joanne
   Sukiennicki, Grzegorz
   Muszynska, Magdalena
   Gackowski, Daniel
   Kaklewski, Krzysztof
   Durda, Katarzyna
   Jaworska, Katarzyna
   Huzarski, Tomasz
   Gronwald, Jacek
   Byrski, Tomasz
   Ashuryk, Oleg
   Debniak, Tadeusz
   Toloczko-Grabarek, Aleksandra
   Stawicka, Malgorzata
   Godlewski, Dariusz
   Olinski, Ryszard
   Jakubowska, Anna
   Narod, Steven A.
   Lubinski, Jan
TI Plasma micronutrients, trace elements, and breast cancer in <i>BRCA1</i> mutation carriers: an exploratory study
SO CANCER CAUSES & CONTROL
LA English
DT Article
DE BRCA1; Breast cancer; Micronutrients Iron; Retinol
ID heavy-metals; vitamin-d; oxidative stress; screening trial; dietary-intake; free-radicals; scalp hair; risk; iron; folate
AB Few studies have evaluated the role of micronutrients or trace elements in breast cancer development among BRCA1 mutation carriers. To investigate a possible role of dietary and environmental exposures on cancer risk, we undertook an exploratory study, using a matched case-control design (n = 48 cases and 96 controls), to evaluate the relationships between plasma levels of 14 micronutrients and breast cancer risk among BRCA1 mutation carriers in Poland. We estimated the univariate odds ratios (OR) and 95 % confidence intervals (CI) for breast cancer associated with plasma levels for each of 14 micronutrients. Of the 14 analytes quantified, significant differences between cases and controls were seen for two (iron and retinol; p = 0.009 and p = 0.03, respectively). Women in the highest tertile of plasma iron had a 57 % lower risk, compared with those in the lowest quartile (OR = 0.43; 95 % CI 0.18-1.04; p for trend = 0.06). Increasing antimony levels were associated with an increased risk of breast cancer (p for trend = 0.05). Women in the highest tertile had a 2.43-fold increase in breast cancer risk compared with women in the lowest tertile (OR = 2.43; 95 % CI 1.00-5.91). This study provides some preliminary evidence regarding a role of diet, specifically iron and antimony, in the etiology of BRCA1-associated breast cancer. Prospective studies are necessary to confirm these findings.
C1 [Kotsopoulos, Joanne; Narod, Steven A.] Womens Coll Res Inst, Toronto, ON M5G 1N8, Canada.
   [Sukiennicki, Grzegorz; Muszynska, Magdalena; Kaklewski, Krzysztof; Durda, Katarzyna; Jaworska, Katarzyna; Huzarski, Tomasz; Gronwald, Jacek; Byrski, Tomasz; Ashuryk, Oleg; Debniak, Tadeusz; Toloczko-Grabarek, Aleksandra; Jakubowska, Anna; Lubinski, Jan] Pomeranian Med Univ, Hereditary Canc Ctr, Reg Oncol Hosp, PL-70111 Szczecin, Poland.
   [Gackowski, Daniel; Olinski, Ryszard] Nicolaus Copernicus Univ, Dept Clin Biochem, Ludwik Rydygier Coll Med Bydgoszcz, PL-85067 Bydgoszcz, Poland.
   [Stawicka, Malgorzata; Godlewski, Dariusz] Prophylact & Epidemiol Ctr, PL-61863 Poznan, Poland.
C3 University of Toronto; Womens College Hospital; Pomeranian Medical University; Nicolaus Copernicus University
RP Kotsopoulos, J (corresponding author), Womens Coll Res Inst, 790 Bay St,Room 750,7th Floor, Toronto, ON M5G 1N8, Canada.
EM joanne.kotsopoulos@wchospital.ca
FU Polish Entrepreneurs Foundation
CR Adzersen KH, 2003, NUTR CANCER, V46, P131, DOI 10.1207/S15327914NC4602_05
   Altucci L, 2001, NAT REV CANCER, V1, P181, DOI 10.1038/35106036
   Antoniou A, 2003, AM J HUM GENET, V72, P1117, DOI 10.1086/375033
   Bae YJ, 2009, J CLIN BIOCHEM NUTR, V45, P355, DOI 10.3164/jcbn.09-46
   Bertone-Johnson ER, 2005, CANCER EPIDEM BIOMAR, V14, P1991, DOI 10.1158/1055-9965.EPI-04-0722
   Choe SY, 2003, SCI TOTAL ENVIRON, V312, P15, DOI 10.1016/S0048-9697(03)00190-6
   Cihan YB, 2011, BIOL TRACE ELEM RES, V144, P360, DOI 10.1007/s12011-011-9104-z
   Colston KW, 2003, BREAST CANCER RES TR, V80, P303, DOI 10.1023/A:1024962316691
   COLSTON KW, 1989, LANCET, V1, P188
   Cui Y, 2007, CANCER EPIDEM BIOMAR, V16, P1682, DOI 10.1158/1055-9965.EPI-07-0187
   De Boeck M, 2003, MUTAT RES-FUND MOL M, V533, P135, DOI 10.1016/j.mrfmmm.2003.07.012
   Dorgan JF, 1998, CANCER CAUSE CONTROL, V9, P89, DOI 10.1023/A:1008857521992
   Dorjgochoo T, 2009, BREAST CANCER RES TR, V117, P381, DOI 10.1007/s10549-008-0270-4
   Eliassen AH, 2011, BREAST CANCER RES, V13, P0, DOI 10.1186/bcr2880
   Epplein M, 2009, BREAST CANCER RES, V11, P0, DOI 10.1186/bcr2338
   Fairfield KM, 2002, JAMA-J AM MED ASSOC, V287, P3116, DOI 10.1001/jama.287.23.3116
   FAULK WP, 1980, LANCET, V2, P390
   Ferrucci LM, 2009, BRIT J CANCER, V101, P178, DOI 10.1038/sj.bjc.6605118
   Ford D, 1998, AM J HUM GENET, V62, P676, DOI 10.1086/301749
   Foulkes WD, 2002, J MED GENET, V39, P407, DOI 10.1136/jmg.39.6.407
   Groff JL, 1999, ADV NUTR HUMAN METAB, V0, P316
   GUPTA SK, 1991, J SURG ONCOL, V46, P178, DOI 10.1002/jso.2930460311
   Hayes RB, 1997, CANCER CAUSE CONTROL, V8, P371, DOI 10.1023/A:1018457305212
   Hiatt RA, 1998, J NATL CANCER I, V90, P461, DOI 10.1093/jnci/90.6.461
   Hollis BW, 1996, CALCIFIED TISSUE INT, V58, P4, DOI 10.1007/s002239900002
   Hou Ming-Feng, 1998, KAOHSIUNG JOURNAL OF MEDICAL SCIENCES, V14, P673
   Hu FL, 2011, CANCER CAUSE CONTROL, V22, P1383, DOI 10.1007/s10552-011-9811-y
   Huang X, 2008, LANCET ONCOL, V9, P803, DOI 10.1016/S1470-2045(08)70200-6
   Huang YL, 1999, CLIN BIOCHEM, V32, P131, DOI 10.1016/S0009-9120(98)00096-4
   Hunter D, 1998, NUTR EPIDEMIOLOGY, VSecond, P174, DOI 10.1093/ACPR0F:OSO/9780195122978.003.09
   Huzarski Tomasz, 2006, HERED CANCER CLIN PRACT, V4, P58, DOI 10.1186/1897-4287-4-1-58
   Ionescu JG, 2006, NEUROENDOCRINOL LETT, V27, P36
   Jensen SS, 2001, MOL ENDOCRINOL, V15, P1370, DOI 10.1210/me.15.8.1370
   Jian JL, 2011, FREE RADICAL BIO MED, V50, P841, DOI 10.1016/j.freeradbiomed.2010.12.028
   Kabat GC, 2007, CANCER CAUSE CONTROL, V18, P1047, DOI 10.1007/s10552-007-9058-9
   Kabat GC, 2007, CANCER EPIDEM BIOMAR, V16, P1306, DOI 10.1158/1055-9965.EPI-07-0086
   Kabat GC, 2010, AM J CLIN NUTR, V92, P1478, DOI 10.3945/ajcn.2010.29753
   Kallianpur AR, 2008, BREAST CANCER RES TR, V107, P123, DOI 10.1007/s10549-007-9538-3
   Kandár R, 2009, J SEP SCI, V32, P2953, DOI 10.1002/jssc.200900213
   Kim YI, 2007, MOL NUTR FOOD RES, V51, P267, DOI 10.1002/mnfr.200600191
   King MC, 2003, SCIENCE, V302, P643, DOI 10.1126/science.1088759
   KNEKT P, 1994, INT J CANCER, V56, P379, DOI 10.1002/ijc.2910560315
   Kotsopoulos J, 2005, CANCER CAUSE CONTROL, V16, P125, DOI 10.1007/s10552-004-2593-8
   Kotsopoulos J, 2005, BREAST CANCER RES, V7, PR833, DOI 10.1186/bcr1293
   Kotsopoulos J, 2010, CANCER CAUSE CONTROL, V21, P679, DOI 10.1007/s10552-009-9495-8
   Kowalska E, 2005, CANCER EPIDEM BIOMAR, V14, P1302, DOI 10.1158/1055-9965.EPI-03-0448
   Larsson SC, 2007, JNCI-J NATL CANCER I, V99, P64, DOI 10.1093/jnci/djk006
   Levi F, 2001, INT J CANCER, V91, P260, DOI 10.1002/1097-0215(200002)9999:9999<::AID-IJC1041>3.3.CO;2-R
   Lewis SJ, 2006, JNCI-J NATL CANCER I, V98, P1607, DOI 10.1093/jnci/djj440
   Lin J, 2008, AM J CLIN NUTR, V87, P734, DOI 10.1093/ajcn/87.3.734
   Lubinski J, 2012, INT J CANCER, V131, P229, DOI 10.1002/ijc.26369
   Luo WH, 2002, J CHROMATOGR B, V766, P331, DOI 10.1016/S0378-4347(01)00521-7
   McCallum RI, 2005, J ENVIRON MONITOR, V7, P1245, DOI 10.1039/b509118g
   McCord JM, 2004, J NUTR, V134, P3171S, DOI 10.1093/jn/134.11.3171S
   NAROD S, 1993, LANCET, V341, P1101, DOI 10.1016/0140-6736(93)92468-9
   Narod SA, 2006, ONCOGENE, V25, P5832, DOI 10.1038/sj.onc.1209870
   Negri E, 1996, INT J CANCER, V65, P140, DOI 10.1002/(SICI)1097-0215(19960117)65:2<140::AID-IJC3>3.0.CO;2-Z
   Nkondjock A, 2006, INT J CANCER, V118, P103, DOI 10.1002/ijc.21296
   Nolan E, 1998, MOL CELL BIOCHEM, V188, P13, DOI 10.1023/A:1006879213501
   Pasha Q, 2010, BIOL TRACE ELEM RES, V134, P160, DOI 10.1007/s12011-009-8469-8
   Pereira R, 2004, SCI TOTAL ENVIRON, V327, P81, DOI 10.1016/j.scitotenv.2004.01.017
   REIZENSTEIN P, 1991, MED ONCOL TUMOR PHAR, V8, P229
   ROSSIELLO R, 1984, J CLIN PATHOL, V37, P51, DOI 10.1136/jcp.37.1.51
   Sato R, 2002, CANCER EPIDEM BIOMAR, V11, P451
   Scott Rodney J, 2004, HERED CANCER CLIN PRACT, V2, P37, DOI 10.1186/1897-4287-2-1-37
   Silvera SAN, 2007, CANCER CAUSE CONTROL, V18, P7, DOI 10.1007/s10552-006-0057-z
   Siomek A, 2007, ANTIOXID REDOX SIGN, V9, P143, DOI 10.1089/ars.2007.9.143
   Stevens RG, 2000, RADIAT RES, V154, P725
   Stevens VL, 2010, AM J CLIN NUTR, V91, P1708, DOI 10.3945/ajcn.2009.28553
   Stolzenberg-Solomon RZ, 2006, AM J CLIN NUTR, V83, P895, DOI 10.1093/ajcn/83.4.895
   Tamimi RM, 2005, AM J EPIDEMIOL, V161, P153, DOI 10.1093/aje/kwi030
   Ulbrich EJ, 2003, ANTICANCER RES, V23, P5107
   VanWeelden K, 1998, ENDOCRINOLOGY, V139, P2102, DOI 10.1210/en.139.4.2102
   Wang T, 2009, ENVIRON POLLUT, V157, P2445, DOI 10.1016/j.envpol.2009.03.010
   Welsh J, 2002, J STEROID BIOCHEM, V83, P85, DOI 10.1016/S0960-0760(02)00277-7
   Wu TJ, 2004, ANN EPIDEMIOL, V14, P195, DOI 10.1016/S1047-2797(03)00119-4
NR 76
TC 25
Z9 27
U1 0
U2 15
PU SPRINGER
PI DORDRECHT
PA VAN GODEWIJCKSTRAAT 30, 3311 GZ DORDRECHT, NETHERLANDS
SN 0957-5243
EI 1573-7225
J9 CANCER CAUSE CONTROL
JI Cancer Causes Control
PD JUL 15
PY 2012
VL 23
IS 7
BP 1065
EP 1074
DI 10.1007/s10552-012-9975-0
PG 10
WC Oncology; Public, Environmental & Occupational Health
SC Oncology; Public, Environmental & Occupational Health
GA 953WW
UT WOS:000304905400008
PM 22576580
DA 2025-02-23
ER

PT J
AU Mathers, JC
   Movahedi, M
   Macrae, F
   Mecklin, JP
   Moeslein, G
   Olschwang, S
   Eccles, D
   Evans, G
   Maher, ER
   Bertario, L
   Bisgaard, ML
   Dunlop, M
   Ho, JWC
   Hodgson, S
   Lindblom, A
   Lubinski, J
   Morrison, PJ
   Murday, V
   Ramesar, R
   Side, L
   Scott, RJ
   Thomas, HJW
   Vasen, H
   Gerdes, AM
   Barker, G
   Crawford, G
   Elliott, F
   Pylvanainen, K
   Wijnen, J
   Fodde, R
   Lynch, H
   Bishop, DT
   Burn, J
AF Mathers, John C.
   Movahedi, Mohammad
   Macrae, Finlay
   Mecklin, Jukka-Pekka
   Moeslein, Gabriela
   Olschwang, Sylviane
   Eccles, Diana
   Evans, Gareth
   Maher, Eamonn R.
   Bertario, Lucio
   Bisgaard, Marie-Luise
   Dunlop, Malcolm
   Ho, Judy W. C.
   Hodgson, Shirley
   Lindblom, Annika
   Lubinski, Jan
   Morrison, Patrick J.
   Murday, Victoria
   Ramesar, Raj
   Side, Lucy
   Scott, Rodney J.
   Thomas, Huw J. W.
   Vasen, Hans
   Gerdes, Anne-Marie
   Barker, Gail
   Crawford, Gillian
   Elliott, Faye
   Pylvanainen, Kirsi
   Wijnen, Juul
   Fodde, Riccardo
   Lynch, Henry
   Bishop, D. Timothy
   Burn, John
TI Long-term effect of resistant starch on cancer risk in carriers of hereditary colorectal cancer: an analysis from the CAPP2 randomised controlled trial
SO LANCET ONCOLOGY
LA English
DT Article
ID high-fiber diet; colonic fermentation; low-fat; intestinal tumorigenesis; recurrence; aspirin; prevention; butyrate; apoptosis; time
AB Background Observational studies report that higher intake of dietary fibre (a heterogeneous mix including non-starch polysaccharides and resistant starches) is associated with reduced risk of colorectal cancer, but no randomised trials with prevention of colorectal cancer as a primary endpoint have been done. We assessed the effect of resistant starch on the incidence of colorectal cancer. Methods In the CAPP2 study, individuals with Lynch syndrome were randomly assigned in a two-by-two factorial design to receive 600 mg aspirin or aspirin placebo or 30 g resistant starch or starch placebo, for up to 4 years. Randomisation was done with a block size of 16. Post-intervention, patients entered into double-blind follow-up; participants and investigators were masked to treatment allocation. The primary endpoint for this analysis was development of colorectal cancer in participants randomly assigned to resistant starch or resistant-starch placebo with both intention-to-treat and per-protocol analyses. This study is registered, ISRCTN 59521990. Findings 463 patients were randomly assigned to receive resistant starch and 455 to receive resistant-starch placebo. At a median follow-up 52.7 months (IQR 28.9-78.4), 53 participants developed 61 primary colorectal cancers (27 of 463 participants randomly assigned to resistant starch, 26 of 455 participants assigned to resistant-starch placebo). Intention-to-treat analysis of time to first colorectal cancer showed a hazard ratio (HR) of 1.40 (95% CI 0.78-2.56; p=0.26) and Poisson regression accounting for multiple primary events gave an incidence rate ratio (IRR) of 1.15 (95% CI 0.66-2.00; p=0.61). For those completing 2 years of intervention, per-protocol analysis yielded a HR of 1.09 (0.55-2.19, p=0.80) and an IRR of 0.98 (0.51-1.88, p=0.95). No information on adverse events was gathered during post-intervention follow-up. Interpretation Resistant starch had no detectable effect on cancer development in carriers of hereditary colorectal cancer. Dietary supplementation with resistant starch does not emulate the apparently protective effect of diets rich in dietary fibre against colorectal cancer.
C1 [Mathers, John C.] Newcastle Univ, Human Nutr Res Ctr, Inst Ageing & Hlth, Newcastle Upon Tyne NE4 5PL, Tyne & Wear, England.
   [Gerdes, Anne-Marie; Barker, Gail; Burn, John] Newcastle Univ, Inst Med Genet, Newcastle Upon Tyne NE4 5PL, Tyne & Wear, England.
   [Gerdes, Anne-Marie] Rigshosp, DK-2100 Copenhagen, Denmark.
   [Macrae, Finlay] Royal Melbourne Hosp, Melbourne, Vic, Australia.
   [Mecklin, Jukka-Pekka; Pylvanainen, Kirsi] Jyvaskyla Cent Hosp, Dept Surg, Jyvaskyla, Finland.
   [Moeslein, Gabriela] HELIOS St Josefs Hosp, Bochum, Germany.
   [Olschwang, Sylviane] Inst J Paoli I Calmettes, Dept Oncol Genet, F-13009 Marseille, France.
   [Eccles, Diana; Crawford, Gillian] Univ Southampton, Fac Med, Southampton SO9 5NH, Hants, England.
   [Evans, Gareth] St Marys Hosp, Dept Med Genet, Manchester M13 0JH, Lancs, England.
   [Maher, Eamonn R.] Univ Birmingham, Ctr Rare Dis & Personalised Med, Birmingham, W Midlands, England.
   [Bertario, Lucio] Ist Nazl Studio & la Cura dei Tumori, Milan, Italy.
   [Bisgaard, Marie-Luise] Univ Copenhagen, ICMM, Med Genet Clin, Hvidovre, Denmark.
   [Dunlop, Malcolm] Western Gen Hosp, MRC Human Genet Unit, Edinburgh EH4 2XU, Midlothian, Scotland.
   [Ho, Judy W. C.] Queen Mary Hosp, Dept Surg, Hereditary GI Canc Registry, Hong Kong, Hong Kong, Peoples R China.
   [Hodgson, Shirley] Univ London St Georges Hosp, London, England.
   [Lindblom, Annika] Karolinska Inst, Dept Mol Med & Surg, Stockholm, Sweden.
   [Lubinski, Jan] Int Hereditary Canc Ctr, Szczecin, Poland.
   [Morrison, Patrick J.] Queens Univ Belfast, Belfast City Hosp, Dept Med Genet, Belfast, Antrim, North Ireland.
   [Ramesar, Raj] Univ Cape Town, Div Human Genet, Observatory, South Africa.
   [Side, Lucy] Churchill Hosp, Dept Clin Genet, Oxford OX3 7LJ, England.
   [Scott, Rodney J.] John Hunter Hosp, Hunter Area Pathol Serv, New Lambton, Australia.
   [Thomas, Huw J. W.] Univ London Imperial Coll Sci Technol & Med, St Marks Hosp, London, England.
   [Vasen, Hans] Leiden Univ, Med Ctr, Netherlands Fdn Detect Hereditary Tumours, Leiden, Netherlands.
   [Vasen, Hans] Leiden Univ, Med Ctr, Dept Gastroenterol, Leiden, Netherlands.
   [Movahedi, Mohammad; Elliott, Faye; Bishop, D. Timothy] Univ Leeds, Leeds Inst Mol Med, Epidemiol & Biostat Sect, Leeds, W Yorkshire, England.
   [Movahedi, Mohammad] Beheshti Univ Med Sci, Sch Publ Hlth, Dept Epidemiol, Tehran, Iran.
   [Wijnen, Juul] Leiden Univ, Med Ctr, Ctr Human & Clin Genet, Leiden, Netherlands.
   [Fodde, Riccardo] Erasmus Univ, Med Ctr, Dept Pathol, Rotterdam, Netherlands.
   [Lynch, Henry] Creighton Univ, Med Ctr, Dept Preventat Med & Publ Hlth, Hereditary Canc Inst, Omaha, NE USA.
C3 Newcastle University - UK; Newcastle University - UK; University of Copenhagen; Rigshospitalet; Melbourne Health; Royal Melbourne Hospital; Central Finland Central Hospital; Ruhr University Bochum; UNICANCER; Institut Paoli-Calmette (IPC); University of Southampton; University of Manchester; University of Birmingham; Fondazione IRCCS Istituto Nazionale Tumori Milan; University of Copenhagen; University of Edinburgh; University of Hong Kong; City St Georges, University of London; St Georges University London; Karolinska Institutet; Belfast City Hospital; Queens University Belfast; University of Cape Town; University of Oxford; John Hunter Hospital; Imperial College London; Leiden University - Excl LUMC; Leiden University; Leiden University Medical Center (LUMC); Leiden University; Leiden University Medical Center (LUMC); Leiden University - Excl LUMC; University of Leeds; Leiden University - Excl LUMC; Leiden University; Leiden University Medical Center (LUMC); Erasmus University Rotterdam; Erasmus MC; Creighton University
RP Mathers, JC (corresponding author), Newcastle Univ, Human Nutr Res Ctr, Inst Ageing & Hlth, Campus Ageing & Vital, Newcastle Upon Tyne NE4 5PL, Tyne & Wear, England.
EM john.mathers@ncl.ac.uk
FU European Union; Cancer Research UK [C588/A10589]; Bayer Corporation; National Starch and Chemical Co; UK Medical Research Council; Newcastle Hospitals Trustees; Cancer Council of Victoria Australia; THRIPP South Africa; Finnish Cancer Foundation; SIAK Switzerland; Bayer Pharma; MRC [MC_PC_U127527198, G0100496, MC_U127527198] Funding Source: UKRI
CR Alberts DS, 2000, NEW ENGL J MED, V342, P1156, DOI 10.1056/NEJM200004203421602
   Asp NG, 1996, NUTR RES REV, V9, P1, DOI 10.1079/NRR19960004
   Aune D, 2011, BMJ-BRIT MED J, V343, P0, DOI 10.1136/bmj.d6617
   Bauer-Marinovic M, 2006, CARCINOGENESIS, V27, P1849, DOI 10.1093/carcin/bgl025
   Bonithon-Kopp C, 2000, LANCET, V356, P1300, DOI 10.1016/S0140-6736(00)02813-0
   Bordonaro M, 2008, CELL CYCLE, V7, P1178, DOI 10.4161/cc.7.9.5818
   Burn J, 2011, LANCET, V378, P2081, DOI 10.1016/S0140-6736(11)61049-0
   Burn J, 2011, CANCER PREV RES, V4, P655, DOI 10.1158/1940-6207.CAPR-11-0106
   Burn J, 2008, NEW ENGL J MED, V359, P2567, DOI 10.1056/NEJMoa0801297
   Byers T, 2000, NEW ENGL J MED, V342, P1206, DOI 10.1056/NEJM200004203421609
   CASSIDY A, 1994, BRIT J CANCER, V69, P937, DOI 10.1038/bjc.1994.181
   Clarke JM, 2008, CARCINOGENESIS, V29, P2190, DOI 10.1093/carcin/bgn192
   Dronamraju SS, 2009, GUT, V58, P413, DOI 10.1136/gut.2008.162933
   Dronamraju SS, 2010, NUTR CANCER, V62, P105, DOI 10.1080/01635580903191486
   Goodlad RA, 2001, LANCET, V358, P1833, DOI 10.1016/S0140-6736(01)06882-9
   Heijnen MLA, 1998, AM J CLIN NUTR, V67, P322
   Hylla S, 1998, AM J CLIN NUTR, V67, P136, DOI 10.1093/ajcn/67.1.136
   Lao Christopher D, 2004, CURR TREAT OPTIONS ONCOL, V5, P417, DOI 10.1007/s11864-004-0031-5
   Le Leu RK, 2007, CARCINOGENESIS, V28, P240, DOI 10.1093/carcin/bgl245
   Le Leu RK, 2009, NUTR METAB, V6, P0, DOI 10.1186/1743-7075-6-11
   Marmot M, 2007, FOOD NUTR PHYS ACTIV, V0, P0, DOI DOI 10.1371/journal.pone.0046456
   Mathers JC, 1997, BRIT J NUTR, V78, P1015, DOI 10.1079/BJN19970215
   MCKEOWNEYSSEN GE, 1994, J CLIN EPIDEMIOL, V47, P525, DOI 10.1016/0895-4356(94)90299-2
   Park Y, 2005, JAMA-J AM MED ASSOC, V294, P2849, DOI 10.1001/jama.294.22.2849
   Schatzkin A, 2000, NEW ENGL J MED, V342, P1149, DOI 10.1056/NEJM200004203421601
   STEPHEN AM, 1995, AM J CLIN NUTR, V62, P851S, DOI 10.1093/ajcn/62.4.851S
   Topping DL, 2001, PHYSIOL REV, V81, P1031, DOI 10.1152/physrev.2001.81.3.1031
   VANMUNSTER IP, 1994, DIGEST DIS SCI, V39, P834, DOI 10.1007/BF02087431
   Vasen HFA, 2007, J MED GENET, V44, P353, DOI 10.1136/jmg.2007.048991
   Watson AJM, 2006, CRIT REV ONCOL HEMAT, V57, P107, DOI 10.1016/j.critrevonc.2005.06.005
   Williams EA, 2003, P NUTR SOC, V62, P107, DOI 10.1079/PNS2002230
   Williamson SLH, 1999, CARCINOGENESIS, V20, P805, DOI 10.1093/carcin/20.5.805
NR 32
TC 72
Z9 79
U1 1
U2 53
PU ELSEVIER SCIENCE INC
PI NEW YORK
PA STE 800, 230 PARK AVE, NEW YORK, NY 10169 USA
SN 1470-2045
EI 1474-5488
J9 LANCET ONCOL
JI Lancet Oncol.
PD DEC 15
PY 2012
VL 13
IS 12
BP 1242
EP 1249
DI 10.1016/S1470-2045(12)70475-8
PG 8
WC Oncology
SC Oncology
GA 042YR
UT WOS:000311509400041
PM 23140761
DA 2025-02-23
ER

PT J
AU Ono, M
   Koga, T
   Ueo, H
   Nakano, S
AF Ono, Misaki
   Koga, Takaomi
   Ueo, Hiroaki
   Nakano, Shuji
TI Effects of Dietary Genistein on Hormone-Dependent Rat Mammary Carcinogenesis Induced by Ethyl Methanesulphonate
SO NUTRITION AND CANCER-AN INTERNATIONAL JOURNAL
LA English
DT Article
ID breast-cancer; subsequent risk; mcf-7 tumors; soy intake; isoflavones; calory; growth; fat; carcinoma; women
AB Genistein, a major soy isoflavone having weak estrogenic activities, has been suggested to reduce the risk of breast cancer incidence. However, many studies have yielded inconsistent results. We investigated the effects of dietary genistein on the development of breast cancer using ethyl methanesulphonate (EMS) chemically induced rat model of hormone-dependent mammary carcinoma. Female Wistar King A rats were orally given EMS for 12 wk and fed isoflavone-free NIH-07PLD diets with or without genistein, beginning immediately after weaning period. All EMS-treated rats fed either diet developed estrogen and/or progesterone receptor-positive mammary carcinoma by 24 wk. The addition of either low or high genistein, which produced the plasma concentrations comparable with those observed in humans consuming high soy diets, did not show any preventive activity. Soy-containing pellet food, exhibiting substantial plasma concentrations of isoflavones such as genistein, daidzein, equol, and glycitein, significantly increased the latency periods, compared to either NIH-07PLD diet with low (P = 0.027) or high (P = 0.034) genistein. Body weights, total EMS uptakes, and urinary estradiol concentrations were not significantly different among groups. These data indicate that genistein does not exert clear preventive effects and that isoflavone components other than genistein might be preventive against hormone-dependent mammary carcinogenesis.
C1 [Nakano, Shuji] Nakamura Gakuen Univ, Grad Sch Hlth & Nutr Sci, Johnan Ku, Fukuoka 8140198, Japan.
   [Koga, Takaomi] Kyushu Univ, Grad Sch Med Sci, Dept Pathol, Fukuoka 812, Japan.
   [Ueo, Hiroaki] Ueo Breast Surg Hosp, Oita, Japan.
C3 Kyushu University
RP Nakano, S (corresponding author), Nakamura Gakuen Univ, Grad Sch Hlth & Nutr Sci, Johnan Ku, 5-7-1 Befu, Fukuoka 8140198, Japan.
EM snakano@nakamura-u.ac.jp
FU Ministry of Education, Culture, Sports, Science & Technology in Japan [20500734, S1002011]; Science Research Promotion Fund from the Promotion and Mutual Aid Corporation for Private Schools of Japan; Grants-in-Aid for Scientific Research [22590316, 20500734] Funding Source: KAKEN
CR Allred CD, 2004, CARCINOGENESIS, V25, P211, DOI 10.1093/carcin/bgg198
   Allred CD, 2001, CANCER RES, V61, P5045
   Allred DC, 1998, MODERN PATHOL, V11, P155
   Andres S, 2011, CRIT REV TOXICOL, V41, P463, DOI 10.3109/10408444.2010.541900
   Banerjee S, 2008, CANCER LETT, V269, P226, DOI 10.1016/j.canlet.2008.03.052
   BARRETTCONNOR E, 1993, J AM COLL NUTR, V12, P390, DOI 10.1080/07315724.1993.10718328
   Beral V, 1997, LANCET, V350, P1047, DOI 10.1016/S0140-6736(97)08233-0
   Brown NM, 2010, CARCINOGENESIS, V31, P886, DOI 10.1093/carcin/bgq025
   Clarke M, 1998, LANCET, V351, P1451
   COWARD L, 1993, J AGR FOOD CHEM, V41, P1961, DOI 10.1021/jf00035a027
   Day JK, 2001, NUTR CANCER, V39, P226, DOI 10.1207/S15327914nc392_11
   Dong JY, 2011, BREAST CANCER RES TR, V125, P315, DOI 10.1007/s10549-010-1270-8
   Dorgan JF, 2002, JNCI-J NATL CANCER I, V94, P606
   Franke AA, 1998, AM J CLIN NUTR, V68, P1466S, DOI 10.1093/ajcn/68.6.1466S
   Hakkak R, 2005, BREAST CANCER RES, V7, PR627, DOI 10.1186/bcr1263
   Hakkak R, 2007, INT J ONCOL, V30, P557
   Hsieh CY, 1998, CANCER RES, V58, P3833
   Iwasaki M, 2008, J CLIN ONCOL, V26, P1677, DOI 10.1200/JCO.2007.13.9964
   Jasienska G, 2001, BRIT MED J, V322, P586, DOI 10.1136/bmj.322.7286.586
   JEMAL A, 2011, CA-CANCER J CLIN, V61, P69, DOI 10.3322/CAAC.20107
   Ju YH, 2006, CARCINOGENESIS, V27, P856, DOI 10.1093/carcin/bgi320
   KING JT, 1949, CANCER RES, V9, P436
   Korde LA, 2009, CANCER EPIDEM BIOMAR, V18, P1050, DOI 10.1158/1055-9965.EPI-08-0405
   KRITCHEVSKY D, 1986, LIPIDS, V21, P272, DOI 10.1007/BF02536411
   Kurahashi N, 2008, J CLIN ONCOL, V26, P5923, DOI 10.1200/JCO.2008.16.8807
   LAMARTINIERE CA, 1995, CARCINOGENESIS, V16, P2833, DOI 10.1093/carcin/16.11.2833
   MACRAE FA, 1993, PREV MED, V22, P750, DOI 10.1006/pmed.1993.1069
   Messina M, 2009, NUTR CANCER, V61, P792, DOI 10.1080/01635580903285015
   Murrill WB, 1996, CARCINOGENESIS, V17, P1451, DOI 10.1093/carcin/17.7.1451
   Pike ACW, 1999, EMBO J, V18, P4608, DOI 10.1093/emboj/18.17.4608
   Simmen RCM, 2005, CANCER LETT, V224, P45, DOI 10.1016/j.canlet.2004.11.009
   UEO H, 1990, CANCER LETT, V51, P151, DOI 10.1016/0304-3835(90)90050-8
   UEO H, 1981, CARCINOGENESIS, V2, P1223, DOI 10.1093/carcin/2.12.1223
   UEO H, 1979, CANCER LETT, V7, P79, DOI 10.1016/S0304-3835(79)80099-3
   UEO H, 1993, CANCER LETT, V71, P19, DOI 10.1016/0304-3835(93)90091-M
   Verheus M, 2007, J CLIN ONCOL, V25, P648, DOI 10.1200/JCO.2006.06.0244
   Wu AH, 2008, BRIT J CANCER, V98, P9, DOI 10.1038/sj.bjc.6604145
NR 37
TC 5
Z9 6
U1 0
U2 6
PU ROUTLEDGE JOURNALS, TAYLOR & FRANCIS LTD
PI ABINGDON
PA 2-4 PARK SQUARE, MILTON PARK, ABINGDON OX14 4RN, OXON, ENGLAND
SN 0163-5581
EI 1532-7914
J9 NUTR CANCER
JI Nutr. Cancer
PD JUN 15
PY 2012
VL 64
IS 8
BP 1204
EP 1210
DI 10.1080/01635581.2012.718035
PG 7
WC Oncology; Nutrition & Dietetics
SC Oncology; Nutrition & Dietetics
GA 042FS
UT WOS:000311457700010
PM 23163849
DA 2025-02-23
ER

PT J
AU Weiderpass, E
   Sandin, S
   Inoue, M
   Shimazu, T
   Iwasaki, M
   Sasazuki, S
   Sawada, N
   Yamaji, T
   Tsugane, S
AF Weiderpass, Elisabete
   Sandin, Sven
   Inoue, Manami
   Shimazu, Taichi
   Iwasaki, Motoki
   Sasazuki, Shizuka
   Sawada, Norie
   Yamaji, Taiki
   Tsugane, Shoichiro
TI Risk factors for epithelial ovarian cancer in Japan - results from the Japan Public Health Center-based Prospective Study cohort
SO INTERNATIONAL JOURNAL OF ONCOLOGY
LA English
DT Article
DE ovary; neoplasm; women; Japan; cohort studies
ID body-mass-index; breast-cancer; follow-up; population; mortality; dietary; alcohol; smoking; impact; women
AB The aim of this study was to evaluate the risk factors for invasive primary epithelial ovarian cancer among Japanese women. In 1990-1994, 45,748 women aged 40-69 years were enrolled in the Japan Public Health Center-based Prospective Study cohort. Only 86 epithelial ovarian cancer cases were diagnosed during follow-up through 2008, reflecting the low ovarian cancer incidence rates in Japan. Cox proportional hazard models were used to estimate hazard ratios (HR) and 95% confidence intervals (CI) according to the exposure of interest. The median age at epithelial ovarian cancer diagnosis was 59 years, with a median follow-up before diagnosis of 7.6 years. There were no statistically significant associations for age at menarche or first birth, breastfeeding, use of exogenous hormones, menopausal status at cohort enrollment, height, body mass index, smoking status, second-hand smoke, alcohol consumption, physical activity and family history of cancer in a first-degree relative. The linear decrease in HR associated with each additional birth was 0.75 (95% CI 0.56-0.99). Among women who usually slept >7 h per day, an HR of 0.4 (95% CI 0.2-0.9) emerged compared to those who slept <6 h. This study did not confirm risk factors for epithelial ovarian cancer among Japanese women that have been reported in studies carried out elsewhere. Usual sleep duration of >7 h per day was inversely associated with epithelial ovarian cancer risk, which is a novel finding that needs to be confirmed in other studies.
C1 [Inoue, Manami; Shimazu, Taichi; Iwasaki, Motoki; Sasazuki, Shizuka; Sawada, Norie; Yamaji, Taiki; Tsugane, Shoichiro] Natl Canc Ctr, Epidemiol & Prevent Div, Res Ctr Canc Prevent & Screening, Chuo Ku, Tokyo 1040045, Japan.
   [Weiderpass, Elisabete; Sandin, Sven] Karolinska Inst, Dept Med Epidemiol & Biostat, S-17177 Stockholm, Sweden.
   [Weiderpass, Elisabete] Canc Registry Norway, N-0304 Oslo, Norway.
   [Weiderpass, Elisabete] Univ Tromso, Dept Community Med, Tromso, Norway.
   [Weiderpass, Elisabete] Samfundet Folkhalsan, Folkhalsan Res Ctr, Helsinki 00251, Finland.
C3 National Cancer Center - Japan; Karolinska Institutet; University of Oslo; UiT The Arctic University of Tromso; Folkhalsan Research Center; Samfundet Folkhalsan
RP Inoue, M (corresponding author), Natl Canc Ctr, Epidemiol & Prevent Div, Res Ctr Canc Prevent & Screening, Chuo Ku, 5-1-1 Tsukiji, Tokyo 1040045, Japan.
EM mnminoue@ncc.go.jp
FU Japanese Government; Ministry of Health. Labor and Welfare of Japan; Foundation for Promotion of Cancer Research of Japan
CR [Anonymous], 2004, GLOBOCAN 2002 CANC I, V0, P0
   Bevier M, 2011, EUR J CANCER, V47, P586, DOI 10.1016/j.ejca.2010.10.004
   Cappuccio FP, 2011, EUR HEART J, V32, P1484, DOI 10.1093/eurheartj/ehr007
   Das Gupta T K, 1968, SURG FORUM, V19, P83
   Ferlay J, 2010, INT J CANCER, V127, P2893, DOI 10.1002/ijc.25516
   Fujita M, 2008, TOHOKU J EXP MED, V216, P297, DOI 10.1620/tjem.216.297
   GRAMBSCH PM, 1994, BIOMETRIKA, V81, P515
   Grosse Y, 2009, LANCET ONCOL, V10, P13, DOI 10.1016/S1470-2045(08)70286-9
   HERRINTON LJ, 1994, J NATL CANCER I, V86, P1336, DOI 10.1093/jnci/86.17.1336
   Hirose K, 1999, JPN J CANCER RES, V90, P255, DOI 10.1111/j.1349-7006.1999.tb00741.x
   Inoue M, 2006, ARCH INTERN MED, V166, P1871, DOI 10.1001/archinte.166.17.1871
   International Agency for Research on Cancer, 2010, IARC MON EV CARC RIS, V98, P0
   Iwasaki M, 2007, ANN EPIDEMIOL, V17, P304, DOI 10.1016/j.annepidem.2006.09.003
   Iwasaki M, 2007, EUR J CANCER PREV, V16, P116, DOI 10.1097/01.cej.0000228410.14095.2d
   Kamo K, 2004, JPN J CLIN ONCOL, V34, P561, DOI 10.1093/jjco/hyh100
   KATO I, 1989, JPN J CLIN ONCOL, V19, P202
   KODAMA M, 1992, ANTICANCER RES, V12, P1593
   Korn EL, 1997, AM J EPIDEMIOL, V145, P72
   Matsuda T, 2010, JPN J CLIN ONCOL, V40, P1192, DOI 10.1093/jjco/hyq109
   MORI M, 1988, AM J EPIDEMIOL, V128, P771, DOI 10.1093/oxfordjournals.aje.a115030
   Mori M, 1998, JPN J CANCER RES, V89, P246, DOI 10.1111/j.1349-7006.1998.tb00555.x
   Mori M, 1996, NIHON SANKA FUJINKA GAKKAI ZASSHI, V48, P875
   MORI M, 1984, CANCER-AM CANCER SOC, V53, P2746, DOI 10.1002/1097-0142(19840615)53:12<2746::AID-CNCR2820531235>3.0.CO;2-P
   MORI M, 1988, JPN J CANCER RES, V79, P997, DOI 10.1111/j.1349-7006.1988.tb00066.x
   Niwa Y, 2005, J OBSTET GYNAECOL RE, V31, P452, DOI 10.1111/j.1447-0756.2005.00319.x
   Niwa Y, 2005, J OBSTET GYNAECOL RE, V31, P144, DOI 10.1111/j.1447-0756.2005.00261.x
   Permuth-Wey Jennifer, 2009, V472, V0, PP413, DOI 10.1007/978-1-60327-492-0_20
   Qiu D, 2009, INT J CANCER, V124, P443, DOI 10.1002/ijc.23911
   [Research WCRFAICR. World Cancer Research Fund/American Institute for Cancer Research (WCRF/AICR) World Cancer Research Fund/American Institute for Cancer Research (WCRF/AICR)], 2007, FOOD NUTR PHYS ACT P, V0, P0
   Sakauchi F, 2007, NUTR CANCER, V57, P138, DOI 10.1080/01635580701274178
   Secretan B, 2009, LANCET ONCOL, V10, P1033, DOI 10.1016/S1470-2045(09)70326-2
   Tamakoshi K, 2001, GYNECOL ONCOL, V83, P64, DOI 10.1006/gyno.2001.6335
   Tsugane S, 2002, INT J OBESITY, V26, P529, DOI 10.1038/sj.ijo.0801961
   Zhang M, 2005, CANCER EPIDEM BIOMAR, V14, P1307, DOI 10.1158/1055-9965.EPI-04-0519
NR 35
TC 55
Z9 61
U1 0
U2 12
PU SPANDIDOS PUBL LTD
PI ATHENS
PA POB 18179, ATHENS, 116 10, GREECE
SN 1019-6439
EI 1791-2423
J9 INT J ONCOL
JI Int. J. Oncol.
PD JAN 15
PY 2012
VL 40
IS 1
BP 21
EP 30
DI 10.3892/ijo.2011.1194
PG 10
WC Oncology
SC Oncology
GA 853CM
UT WOS:000297403800003
PM 21904774
DA 2025-02-23
ER

PT J
AU Liu, YT
   Dai, JJ
   Xu, CH
   Lu, YK
   Fan, YY
   Zhang, XL
   Zhang, CX
   Chen, YM
AF Liu, Yuan-ting
   Dai, Jun-jin
   Xu, Chun-hua
   Lu, Yun-kai
   Fan, Yu-ying
   Zhang, Xing-lan
   Zhang, Cai-xia
   Chen, Yu-ming
TI Greater intake of fruit and vegetables is associated with lower risk of nasopharyngeal carcinoma in Chinese adults: a case-control study
SO CANCER CAUSES & CONTROL
LA English
DT Article
DE Nasopharyngeal carcinoma; Vegetable; Fruit; Case-control study; Chinese
ID preserved foods; sex-differences; ascorbic-acid; lung-cancer; salted fish; women; population; diet; npc; carotenoids
AB Purpose The effect of fruit and vegetable intake on the risk of nasopharyngeal carcinoma (NPC) remains uncertain due to limited published evidence. We performed a matched case-control study to investigate the relationship between the intake of fruit and vegetables and the risk of NPC. Methods Between July 2009 and March 2011, 600 (448 male, 152 female), NPC incident cases from a single hospital in Guangzhou, Guangdong Province, China, a high-incidence area, were enrolled in the study. 600 controls, matched by gender, age (+/-3 years) and household type (urban/rural) were also enrolled. Face-to-face interviews were used to collect habitual dietary intakes and information on various covariates. Results Multivariate conditional logistic regression analyses showed significant, dose-dependent inverse associations between the intake of vegetables, fruit or a combination of the two and the risk of NPC, even after adjustments for social-economic status, body mass index, dietary factors and other potential covariates. The adjusted odds ratios (95% confidence intervals) for NPC in the top quartile of vegetable intake, fruit intake or a combination of the two, as compared to the lowest quartile, were 0.33 (0.22-0.50), 0.70 (0.47-1.04) and 0.37 (0.25-0.55), respectively. Dark green leafy vegetables, carrots, peppers and tomatoes, citrus fruit and pome fruit showed much more pronounced benefits with regards to NPC than other types of fruit and vegetables. Interaction analyses demonstrated that the effects of total combined vegetable and fruit intake were much more significant in subjects with a higher education level (p interaction: 0.027), and the benefits of fruit were observed in males, but not in females (p interaction: 0.088). Conclusion Our findings suggest that a greater consumption of fruit and vegetables may lower the risk of NPC in Chinese adults.
C1 [Chen, Yu-ming] Sun Yat Sen Univ, Sch Publ Hlth, Dept Med Stat & Epidemiol, Guangzhou 510080, Guangdong, Peoples R China.
   [Liu, Yuan-ting; Xu, Chun-hua; Zhang, Cai-xia; Chen, Yu-ming] Sun Yat Sen Univ, Sch Publ Hlth, Guangdong Prov Key Lab Food Nutr & Hlth, Guangzhou 510080, Guangdong, Peoples R China.
   [Dai, Jun-jin; Fan, Yu-ying; Zhang, Xing-lan] Sun Yat Sen Univ, Ctr Canc, Guangzhou 510080, Guangdong, Peoples R China.
   [Lu, Yun-kai] Sun Yat Sen Univ, Ophthalm Ctr, Guangzhou 510080, Guangdong, Peoples R China.
C3 Sun Yat Sen University; Sun Yat Sen University; Sun Yat Sen University; Sun Yat Sen University
RP Chen, YM (corresponding author), Sun Yat Sen Univ, Sch Publ Hlth, Dept Med Stat & Epidemiol, Guangzhou 510080, Guangdong, Peoples R China.
EM chenyum@mail.sysu.edu.cn
FU Sun Yat-sen University, Guangzhou, People's Republic of China
CR [Anonymous], 2007, FOOD NUTR PHYS ACT P, V0, P0
   Armstrong RW, 1998, INT J CANCER, V77, P228, DOI 10.1002/(SICI)1097-0215(19980717)77:2<228::AID-IJC11>3.0.CO;2-7
   Arrigoni O, 2002, BBA-GEN SUBJECTS, V1569, P1, DOI 10.1016/S0304-4165(01)00235-5
   Baumeister P, 2009, ANTICANCER RES, V29, P4571
   Cai L, 1996, J FUJIAN MED COLL, V30, P199
   Chang ET, 2006, CANCER EPIDEM BIOMAR, V15, P1765, DOI 10.1158/1055-9965.EPI-06-0353
   Chen DL, 1997, CANCER LETT, V117, P17, DOI 10.1016/S0304-3835(97)00182-1
   Chen YM, 2006, BRIT J NUTR, V96, P745, DOI 10.1079/BJN20061883
   DORGAN JF, 1993, CANCER CAUSE CONTROL, V4, P273
   Farrow DC, 1998, INT J CANCER, V78, P675, DOI 10.1002/(SICI)1097-0215(19981209)78:6<675::AID-IJC2>3.0.CO;2-J
   Feng BJ, 2007, INT J CANCER, V121, P1550, DOI 10.1002/ijc.22813
   Gallicchio L, 2006, INT J CANCER, V119, P1125, DOI 10.1002/ijc.21946
   GLOBOCAN 2008, 2010, CANC INC MORT WORLDW, V10, P0
   González CA, 2006, INT J CANCER, V118, P2559, DOI 10.1002/ijc.21678
   Huang TT, 2011, J CELL PHYSIOL, V226, P720, DOI 10.1002/jcp.22391
   [黄志碧 Huang Zhibi], 2002, 工业卫生与职业病 INDUSTRIAL HEALTH AND OCCUPATIONAL DISEASES, V28, P193
   Iwase Y, 2000, CANCER LETT, V154, P101, DOI 10.1016/S0304-3835(00)00386-4
   Jia WH, 2006, BMC CANCER, V6, P0, DOI 10.1186/1471-2407-6-178
   Jia WH, 2010, BMC CANCER, V10, P0, DOI 10.1186/1471-2407-10-446
   Kjaerheim K, 1998, CANCER CAUSE CONTROL, V9, P99, DOI 10.1023/A:1008809706062
   Koo LC, 1997, NUTR CANCER, V28, P289, DOI 10.1080/01635589709514590
   Kuo CL, 2011, INT J ONCOL, V39, P319, DOI 10.3892/ijo.2011.1057
   LAMPE JW, 1993, GUT, V34, P531, DOI 10.1136/gut.34.4.531
   MacDonald HM, 2005, PUBLIC HEALTH NUTR, V8, P409, DOI 10.1079/PHN2005705
   Mao YP, 2009, INT J RADIAT ONCOL, V73, P1326, DOI 10.1016/j.ijrobp.2008.07.062
   Million K, 2001, AM J RESP CELL MOL, V25, P744, DOI 10.1165/ajrcmb.25.6.4549
   NING JP, 1990, JNCI-J NATL CANCER I, V82, P291, DOI 10.1093/jnci/82.4.291
   Nyberg F, 2003, CARCINOGENESIS, V24, P689, DOI 10.1093/carcin/bgg017
   Parkin DM, 2005, CA-CANCER J CLIN, V55, P74, DOI 10.3322/canjclin.55.2.74
   Scagliusi FB, 2008, J AM DIET ASSOC, V108, P2031, DOI 10.1016/j.jada.2008.09.012
   Shi LY, 1998, SOUTHERN MED J, V91, P933, DOI 10.1097/00007611-199810000-00007
   Silva IDS, 1999, CANCER EPIDEMIOLOGY: PRINCIPLES AND METHODS, V0, P0
   Smith-Warner SA, 2003, INT J CANCER, V107, P1001, DOI 10.1002/ijc.11490
   Stelmach Wlodzimierz, 2004, INT J OCCUP MED ENVIRON HEALTH, V17, P393
   Tian W, 2006, IMMUNOGENETICS, V58, P113, DOI 10.1007/s00251-006-0093-6
   Tran GD, 2005, INT J CANCER, V113, P456, DOI 10.1002/ijc.20616
   Tse KP, 2011, HUM MOL GENET, V20, P2889, DOI 10.1093/hmg/ddr191
   Uzcudun AE, 2002, HEAD NECK-J SCI SPEC, V24, P830, DOI 10.1002/hed.10142
   Ward MH, 2000, INT J CANCER, V86, P603, DOI 10.1002/(SICI)1097-0215(20000601)86:5<603::AID-IJC1>3.0.CO;2-H
   Wettasinghe M, 2002, J FOOD SCI, V67, P2583, DOI 10.1111/j.1365-2621.2002.tb08781.x
   Willett WC, 1998, NUTRITIONAL EPIDEMIOLOGY: MONOGRAPHS IN EPIDEMIOLOGY AND BIOSTATISTICS, V2nd, P0
   Xiao D, 2006, MOL CANCER THER, V5, P2931, DOI 10.1158/1535-7163.MCT-06-0396
   YAN L, 1989, ACTA OTO-LARYNGOL, V107, P424, DOI 10.3109/00016488909127534
   Yang Y, 2002, CHINA FOOD COMPOSITION TABLE, V0, P0
   YU MC, 1989, INT J CANCER, V43, P1077, DOI 10.1002/ijc.2910430621
   YU MC, 1988, CANCER RES, V48, P1954
   Yuan JM, 2000, INT J CANCER, V85, P358, DOI 10.1002/(SICI)1097-0215(20000201)85:3<358::AID-IJC11>3.0.CO;2-E
   Zhang CX, 2009, ASIA PAC J CLIN NUTR, V18, P240
   ZHENG YM, 1994, BRIT J CANCER, V69, P508, DOI 10.1038/bjc.1994.92
   ZOU J, 1999, CHIN J RADIOL MED PR, V19, P90
NR 51
TC 39
Z9 42
U1 0
U2 15
PU SPRINGER
PI DORDRECHT
PA VAN GODEWIJCKSTRAAT 30, 3311 GZ DORDRECHT, NETHERLANDS
SN 0957-5243
EI 1573-7225
J9 CANCER CAUSE CONTROL
JI Cancer Causes Control
PD APR 15
PY 2012
VL 23
IS 4
BP 589
EP 599
DI 10.1007/s10552-012-9923-z
PG 11
WC Oncology; Public, Environmental & Occupational Health
SC Oncology; Public, Environmental & Occupational Health
GA 931QE
UT WOS:000303233600007
PM 22392078
DA 2025-02-23
ER

PT J
AU Rossi, M
   Lugo, A
   Lagiou, P
   Zucchetto, A
   Polesel, J
   Serraino, D
   Negri, E
   Trichopoulos, D
   La Vecchia, C
AF Rossi, M.
   Lugo, A.
   Lagiou, P.
   Zucchetto, A.
   Polesel, J.
   Serraino, D.
   Negri, E.
   Trichopoulos, D.
   La Vecchia, C.
TI Proanthocyanidins and other flavonoids in relation to pancreatic cancer: a case-control study in Italy
SO ANNALS OF ONCOLOGY
LA English
DT Article
DE diet; flavonoids; pancreatic cancer; proanthocyanidins; risk
ID food-frequency questionnaire; iowa womens health; colorectal-cancer; postmenopausal women; dietary flavonoids; ovarian-cancer; green tea; risk; cohort; reproducibility
AB Background: Four cohort studies have examined the relation between flavonoids and pancreatic cancer risk providing inconsistent results. Patients and methods: We conducted a case-control study between 1991 and 2008 in Northern Italy. Subjects were 326 cases with incident pancreatic cancer and 652 frequency-matched controls (admitted to the same hospitals as cases for acute non-neoplastic conditions) who answered a reproducible and valid food-frequency questionnaire. We computed odds ratios (ORs) using logistic regression models conditioned on gender, age and study center, and adjusted for education, history of diabetes, tobacco smoking, alcohol drinking and energy intake. Results: Proanthocyanidins with three or more mers were inversely related to pancreatic cancer risk. The ORs were similar in all classes of polymers with three or more mers and in their combination (OR for the highest versus the lowest quintile of intake, 0.41; 95% confidence interval 0.24-0.69), and did not substantially change after adjustment for fruit and vegetable consumption, and for vitamin C and folate intakes. Eating an additional portion of fruits rich in proanthocyanidins every day reduced the risk of pancreatic cancer by 25%. Conclusion: Dietary proanthocyanidins-mostly present in apples, pears and pulses-may convey some protection against pancreatic cancer risk.
C1 [Rossi, M.; Lugo, A.; Negri, E.; La Vecchia, C.] Ist Ric Farmacol Mario Negri, Dept Epidemiol, I-20156 Milan, Italy.
   [Rossi, M.; La Vecchia, C.] Univ Milan, Dept Occupat Med, Milan, Italy.
   [Lagiou, P.; Trichopoulos, D.] Harvard Univ, Sch Publ Hlth, Dept Epidemiol, Boston, MA 02115 USA.
   [Lagiou, P.] Univ Athens, Sch Med, Dept Hyg Epidemiol & Med Stat, GR-11527 Athens, Greece.
   [Zucchetto, A.; Polesel, J.; Serraino, D.] IRCCS Ctr Riferimento Oncol, Unit Epidemiol & Biostat, Aviano, Italy.
   [Trichopoulos, D.] Acad Athens, Bur Epidemiol Res, Athens, Greece.
   [La Vecchia, C.] Int Prevent Res Inst IPRI, Lyon, France.
C3 Istituto di Ricerche Farmacologiche Mario Negri IRCCS; University of Milan; Harvard University; Harvard T.H. Chan School of Public Health; Athens Medical School; National & Kapodistrian University of Athens; IRCCS Aviano (CRO); Academy of Athens
RP Rossi, M (corresponding author), Ist Ric Farmacol Mario Negri, Dept Epidemiol, Via La Masa 19, I-20156 Milan, Italy.
EM marta.rossi@marionegri.it
FU Italian Association for Cancer Research, Milan, Italy [10068]; Assomela
CR Anderson K, 2006, CANCER OF THE PANCREAS, V0, P721
   [Anonymous], 2007, DATABASE FOR THE FLAVONOID CONTENT OF SELECTED FOODS, V0, P0
   [Anonymous], 2004, USDA DAT PROANTH CON, V0, P0
   [Anonymous], 1900, DOI 10.1097/00002030-199912240-00009, V0, P0
   Arts ICW, 2002, CANCER CAUSE CONTROL, V13, P373, DOI 10.1023/A:1015290131096
   Bobe G, 2008, CANCER EPIDEM BIOMAR, V17, P553, DOI 10.1158/1055-9965.EPI-07-2523
   Bors W, 1999, FREE RADICAL BIO MED, V27, P1413, DOI 10.1016/S0891-5849(99)00187-2
   Borska S, 2010, FOLIA HISTOCHEM CYTO, V48, P222, DOI 10.2478/v10042-08-0109-1
   Bosetti C, 2007, CANCER EPIDEM BIOMAR, V16, P98, DOI 10.1158/1055-9965.EPI-06-0769
   Chan JM, 2005, CANCER EPIDEM BIOMAR, V14, P2093, DOI 10.1158/1055-9965.EPI-05-0226
   Chan JM, 2009, CANCER CAUSE CONTROL, V20, P835, DOI 10.1007/s10552-009-9323-1
   Cutler GJ, 2008, INT J CANCER, V123, P664, DOI 10.1002/ijc.23564
   DAS NP, 1990, J AM OIL CHEM SOC, V67, P255, DOI 10.1007/BF02540652
   DAvanzo B, 1997, EUR J CANCER PREV, V6, P288, DOI 10.1097/00008469-199706000-00005
   De Stefani E, 1999, ORAL ONCOL, V35, P22, DOI 10.1016/S1368-8375(98)00061-X
   Decarli A, 1996, ANN EPIDEMIOL, V6, P110, DOI 10.1016/1047-2797(95)00129-8
   Fink BN, 2007, AM J EPIDEMIOL, V165, P514, DOI 10.1093/aje/kwk033
   FRANCESCHI S, 1993, EUR J CANCER, V29A, P2298, DOI 10.1016/0959-8049(93)90225-5
   Garavello W, 2007, ANN ONCOL, V18, P1104, DOI 10.1093/annonc/mdm078
   Gates MA, 2007, INT J CANCER, V121, P2225, DOI 10.1002/ijc.22790
   Gnagnarella P, 2004, J FOOD COMPOS ANAL, V17, P509, DOI 10.1016/j.jfca.2004.02.009
   HAYES RE, 1977, J FOOD SCI, V42, P1527, DOI 10.1111/j.1365-2621.1977.tb08417.x
   JI BT, 1995, CANCER EPIDEM BIOMAR, V4, P885
   Johnson J, 2011, MOL NUTR FOOD RES, V55, P58, DOI 10.1002/mnfr.201000420
   Knekt P, 1997, AM J EPIDEMIOL, V146, P223, DOI 10.1093/oxfordjournals.aje.a009257
   Lagiou P, 2004, CANCER CAUSE CONTROL, V15, P67, DOI 10.1023/B:CACO.0000016619.18041.b0
   Liggins J, 2000, BRIT J NUTR, V84, P717
   Lin YS, 2008, PANCREAS, V37, P25, DOI 10.1097/MPA.0b013e318160a5e2
   Luo JH, 2007, EUR J CANCER PREV, V16, P542, DOI 10.1097/CEJ.0b013e32809b4d30
   Manach C, 2004, AM J CLIN NUTR, V79, P727, DOI 10.1093/ajcn/79.5.727
   Miura T, 2008, CARCINOGENESIS, V29, P585, DOI 10.1093/carcin/bgm198
   Murtaza I, 2009, INT J CANCER, V125, P2465, DOI 10.1002/ijc.24628
   Nijveldt RJ, 2001, AM J CLIN NUTR, V74, P418
   Nöthlings U, 2008, AM J CLIN NUTR, V88, P1653, DOI 10.3945/ajcn.2008.26398
   Nöthlings U, 2007, AM J EPIDEMIOL, V166, P924, DOI 10.1093/aje/kwm172
   Polesel J, 2010, CANCER CAUSE CONTROL, V21, P493, DOI 10.1007/s10552-009-9480-2
   Rossi M, 2008, INT J CANCER, V123, P895, DOI 10.1002/ijc.23549
   Rossi M, 2007, CANCER EPIDEM BIOMAR, V16, P1621, DOI 10.1158/1055-9965.EPI-07-0168
   Rossi M, 2007, INT J CANCER, V120, P1560, DOI 10.1002/ijc.22499
   Rossi M, 2006, CANCER EPIDEM BIOMAR, V15, P1555, DOI 10.1158/1055-9965.EPI-06-0017
   Rossi M, 2010, CANCER CAUSE CONTROL, V21, P1597, DOI 10.1007/s10552-010-9588-4
   Simons CCJM, 2009, INT J CANCER, V125, P2945, DOI 10.1002/ijc.24645
   STONER GD, 1995, J CELL BIOCHEM, V0, P169
   Talamini R, 2010, EUR J CANCER, V46, P370, DOI 10.1016/j.ejca.2009.09.002
   Theodoratou E, 2007, CANCER EPIDEM BIOMAR, V16, P684, DOI 10.1158/1055-9965.EPI-06-0785
   WILLETT W, 1986, AM J EPIDEMIOL, V124, P17, DOI 10.1093/oxfordjournals.aje.a114366
   World Cancer Research Fund / American Institute for Cancer research, 2007, FOOD, V0, Physical Activity
   Yamagishi M, 2002, CANCER LETT, V185, P123, DOI 10.1016/S0304-3835(02)00276-8
   Zhang LF, 2010, J AGR FOOD CHEM, V58, P7252, DOI 10.1021/jf101192k
NR 50
TC 33
Z9 36
U1 0
U2 8
PU OXFORD UNIV PRESS
PI OXFORD
PA GREAT CLARENDON ST, OXFORD OX2 6DP, ENGLAND
SN 0923-7534
EI 
J9 ANN ONCOL
JI Ann. Oncol.
PD JUN 15
PY 2012
VL 23
IS 6
BP 1488
EP 1493
DI 10.1093/annonc/mdr475
PG 6
WC Oncology
SC Oncology
GA 948WO
UT WOS:000304534000018
PM 22052986
DA 2025-02-23
ER

PT J
AU Blomberg, M
   Feldt-Rasmussen, U
   Andersen, KK
   Kjaer, SK
AF Blomberg, M.
   Feldt-Rasmussen, U.
   Andersen, K. K.
   Kjaer, S. K.
TI Thyroid cancer in Denmark 1943-2008, before and after iodine supplementation
SO INTERNATIONAL JOURNAL OF CANCER
LA English
DT Article
DE thyroid cancer; papillary cancer; iodine; incidence; epidemiology
ID mandatory iodization; diphenyl ethers; changing trends; dietary iodine; population; carcinoma; papillary; disease; i-131; risk
AB Thyroid cancer incidence has increased worldwide during the previous decades. In this nationwide study, we aimed to identify the overall incidence of thyroid cancer in Denmark during 66 years (19432008) and incidences of the four main histological types of thyroid cancer from 1978 to 2008. Data were obtained from the nationwide Danish Cancer Registry, and we focused especially on the period after implementation of compulsory iodine supplementation, which was established on a national level in 2000. We calculated age-standardized incidence rates per 100,000 person-years, and age-period-cohort models were fitted to describe trends in incidence. To quantify trends in incidence over time, log-linear Poisson models were used to estimate annual percentage change. From 1943 to 2008, 1,947 men (29%) and 4,682 women (71%) were diagnosed with thyroid cancer. The age-standardized incidence increased in both sexes; in men from 0.41 to 1.57 per 100,000 and from 0.90 to 4.11 per 100,000 in women, corresponding to a significant average annual percentage change of 1.7 and 1.8%, respectively. The incidence increased with younger birth cohorts. The rise was almost exclusively caused by papillary carcinomas, and it was particularly present during the last decades of the study period. It cannot be ruled out that iodine supplementation may play a role for the risk of thyroid cancer, but as the strongest increase in incidence began in the years before the implementation, it is likely that improvement in diagnostic modalities increased diagnostic activity, and/or new unknown risk factors are also important contributors to the increase.
C1 [Blomberg, M.; Kjaer, S. K.] Danish Canc Soc, Dept Viruses Hormones & Canc, Inst Canc Epidemiol, Strandboulevarden 49, DK-2100 Copenhagen, Denmark.
   [Feldt-Rasmussen, U.] Natl Univ Hosp, Rigshosp, Dept Med Endocrinol, Copenhagen, Denmark.
   [Andersen, K. K.] Danish Canc Soc, Dept Stat & Epidemiol, Inst Canc Epidemiol, DK-2100 Copenhagen, Denmark.
   [Andersen, K. K.] Univ Copenhagen, Rigshosp, Dept Gynaecol, DK-1168 Copenhagen, Denmark.
C3 Danish Cancer Society; Rigshospitalet; University of Copenhagen; Danish Cancer Society; University of Copenhagen; Rigshospitalet
RP Kjaer, SK (corresponding author), Danish Canc Soc, Dept Viruses Hormones & Canc, Inst Canc Epidemiol, Strandboulevarden 49, DK-2100 Copenhagen, Denmark.
EM susanne@cancer.dk
FU Arvid Nilsson's Fund
CR Agate L, 2008, J CLIN ENDOCR METAB, V93, P2729, DOI 10.1210/jc.2008-0060
   Albores-Saavedra J, 2007, ENDOCR PATHOL, V18, P1, DOI 10.1007/s12022-007-0002-z
   BacherStier C, 1997, THYROID, V7, P733, DOI 10.1089/thy.1997.7.733
   Boas M, 2009, CURR OPIN ENDOCRINOL, V16, P385, DOI 10.1097/MED.0b013e3283305af7
   Bray F, 2010, ACTA ONCOL, V49, P673, DOI 10.3109/02841861003610200
   Burgess JR, 2000, J CLIN ENDOCR METAB, V85, P1513, DOI 10.1210/jc.85.4.1513
   Cerqueira C, 2010, EUR J ENDOCRINOL, V162, P755, DOI 10.1530/EJE-09-0965
   Davies L, 2006, JAMA-J AM MED ASSOC, V295, P2164, DOI 10.1001/jama.295.18.2164
   Dickman PW, 2003, INT J CANCER, V106, P580, DOI 10.1002/ijc.11258
   Farahati J, 2004, THYROID, V14, P141, DOI 10.1089/105072504322880382
   FOWLES JR, 1994, TOXICOLOGY, V86, P49, DOI 10.1016/0300-483X(94)90052-3
   Gjertson CK, 2011, MED CLIN N AM, V95, P191, DOI 10.1016/j.mcna.2010.08.024
   GLATTRE E, 1989, INT J EPIDEMIOL, V18, P45, DOI 10.1093/ije/18.1.45
   HAGLER S, 1966, PEDIATRICS, V38, P77
   Hahn K, 2001, RADIAT RES, V156, P61, DOI 10.1667/0033-7587(2001)156[0061:TCADAO]2.0.CO;2
   Hallgren S, 2002, TOXICOLOGY, V177, P227, DOI 10.1016/S0300-483X(02)00222-6
   Hedinger CE, 1988, HISTOLOGICAL TYPING OF THYROID TUMOURS, V0, P0
   Kato MA, 2010, NUTR CANCER, V62, P66, DOI 10.1080/01635580903191569
   Knudsen N, 2000, CLIN ENDOCRINOL, V53, P479, DOI 10.1046/j.1365-2265.2000.01121.x
   Köhrle J, 2008, ANN ENDOCRINOL-PARIS, V69, P116, DOI 10.1016/j.ando.2008.02.008
   Laurberg P, 2009, FOOD FORTIFICATION I, V0, P0
   Laurberg P, 2006, EUR J ENDOCRINOL, V155, P219, DOI 10.1530/eje.1.02210
   Leenhardt L, 2004, EUR J ENDOCRINOL, V150, P133, DOI 10.1530/eje.0.1500133
   Liu S, 2001, BRIT J CANCER, V85, P1335, DOI 10.1054/bjoc.2001.2061
   Memon A, 2010, ACTA ONCOL, V49, P447, DOI 10.3109/02841861003705778
   Neuhold N, 2011, ANN SURG ONCOL, V18, P3430, DOI 10.1245/s10434-011-1663-x
   Parkin DM, 2002, CANC INCIDENCE 5 CON, V155, P0
   Pettersson B, 1996, INT J CANCER, V65, P13, DOI 10.1002/(SICI)1097-0215(19960103)65:1<13::AID-IJC3>3.0.CO;2-4
   Rahbari R, 2010, FUTURE ONCOL, V6, P1771, DOI 10.2217/FON.10.127
   Rasmussen LB, 2008, BRIT J NUTR, V100, P166, DOI 10.1017/S0007114507886387
   Rasmussen LB, 2009, J TRACE ELEM MED BIO, V23, P265, DOI 10.1016/j.jtemb.2009.03.009
   Reynolds RM, 2005, CLIN ENDOCRINOL, V62, P156, DOI 10.1111/j.1365-2265.2004.02187.x
   Harach HR, 2008, ENDOCR PATHOL, V19, P209, DOI 10.1007/s12022-008-9038-y
   Schecter A, 2005, J OCCUP ENVIRON MED, V47, P199, DOI 10.1097/01.jom.0000158704.27536.d2
   Scheiden R, 2006, BMC CANCER, V6, P0, DOI 10.1186/1471-2407-6-102
   Schlumberger MJ, 1998, NEW ENGL J MED, V338, P297, DOI 10.1056/NEJM199801293380506
   Sehestedt T, 2006, CLIN ENDOCRINOL, V65, P229, DOI 10.1111/j.1365-2265.2006.02580.x
   Skarman E, 2005, ENVIRON TOXICOL PHAR, V19, P273, DOI 10.1016/j.etap.2004.08.001
   Storm HH, 1997, DAN MED BULL, V44, P535
   Vejbjerg P, 2007, J CLIN ENDOCR METAB, V92, P1397, DOI 10.1210/jc.2006-2580
   Vejbjerg P, 2009, CLIN ENDOCRINOL, V71, P440, DOI 10.1111/j.1365-2265.2008.03493.x
   Verburg FA, 2011, NUKLEARMED-NUCL MED, V50, P93, DOI 10.3413/Nukmed-0341-10-08
   Verkooijen HM, 2003, CANCER CAUSE CONTROL, V14, P13, DOI 10.1023/A:1022593923603
   Wartofsky L, 2010, HORM-INT J ENDOCRINO, V9, P103, DOI 10.14310/horm.2002.1260
   Zhou T, 2002, TOXICOL SCI, V66, P105, DOI 10.1093/toxsci/66.1.105
   Zhou T, 2001, TOXICOL SCI, V61, P76, DOI 10.1093/toxsci/61.1.76
NR 47
TC 92
Z9 98
U1 0
U2 18
PU WILEY
PI HOBOKEN
PA 111 RIVER ST, HOBOKEN 07030-5774, NJ USA
SN 0020-7136
EI 1097-0215
J9 INT J CANCER
JI Int. J. Cancer
PD NOV 15
PY 2012
VL 131
IS 10
BP 2360
EP 2366
DI 10.1002/ijc.27497
PG 7
WC Oncology
SC Oncology
GA 011SM
UT WOS:000309185300017
PM 22337133
DA 2025-02-23
ER

PT J
AU Cohen, J
   Laing, DG
   Wilkes, FJ
AF Cohen, J.
   Laing, D. G.
   Wilkes, F. J.
TI Taste and smell function in pediatric blood and marrow transplant patients
SO SUPPORTIVE CARE IN CANCER
LA English
DT Article
DE Transplant; Pediatrics; Taste function; Smell function; Nutrition
ID high-dose chemotherapy; quality-of-life; disorders; dysfunction; children; cancer
AB The intensive conditioning regimens of a pediatric blood and marrow transplant (BMT) can limit voluntary intake leading to a risk of malnutrition. Poor dietary intake is likely multi-factorial with a change in taste and smell function potentially being one contributing factor limiting intake, though this is not well studied. This research aimed to assess the taste and smell function of a cohort of pediatric BMT patients. A total of ten pediatric BMT patients (8-15 years) were recruited to this study. Smell function was assessed using a three-choice 16-item odour identification test. Taste function was assessed using five concentrations of sweet, sour, salty and bitter tastants. All tests were completed at admission to transplant and monthly until taste and smell function had normalised. At the 1-month post-transplant assessment, one third of participants displayed some evidence of taste dysfunction and one third smell dysfunction, but there was no evidence of dysfunction in any patient at the 2-month assessment. Contrary to reports of long-term loss of taste and smell function in adults, dysfunction early in transplant was found to be transient and be resolved within 2 months post-transplant in children. Further research is required to determine the causes of poor dietary intake in this population.
C1 [Cohen, J.] Sydney Childrens Hosp, Dept Nutr & Dietet, Randwick, NSW 2031, Australia.
   [Cohen, J.] Sydney Childrens Hosp, Ctr Childrens Canc & Blood Disorders, Sydney, NSW, Australia.
   [Laing, D. G.] Univ NSW, Sch Womens & Childrens Hlth, Sydney, NSW, Australia.
   [Wilkes, F. J.] Australian Coll Appl Psychol, Sch Psychol Sci, Sydney, NSW, Australia.
C3 NSW Health; Sydney Childrens Hospitals Network; University of Sydney; NSW Health; Sydney Childrens Hospitals Network; University of New South Wales Sydney; Australian College of Applied Psychology
RP Cohen, J (corresponding author), Sydney Childrens Hosp, Dept Nutr & Dietet, High St, Randwick, NSW 2031, Australia.
EM jennifer.cohen@sesiahs.health.nsw.gov.au
CR BARALE K, 1982, JPEN-PARENTER ENTER, V6, P287, DOI 10.1177/0148607182006004287
   Bromley SM, 2000, AM FAM PHYSICIAN, V61, P427
   Cohen J, 2010, J PEDIATR ONCOL NURS, V27, P40, DOI 10.1177/1043454209345362
   Comeau TB, 2001, SUPPORT CARE CANCER, V9, P575, DOI 10.1007/s005200100279
   Epstein JB, 2002, BONE MARROW TRANSPL, V30, P785, DOI 10.1038/sj.bmt.1703716
   Farmer Mark N, 2009, J SUPPORT ONCOL, V7, P70
   HINDS JW, 1984, ANAT RECORD, V210, P375, DOI 10.1002/ar.1092100213
   Hong Jae Hee, 2009, J SUPPORT ONCOL, V7, P58
   Hutton JL, 2007, J PAIN SYMPTOM MANAG, V33, P156, DOI 10.1016/j.jpainsymman.2006.07.017
   Laing DG, 2011, ACTA PAEDIATR, V100, P1267, DOI 10.1111/j.1651-2227.2011.02292.x
   Laing DG, 2008, OTOLARYNG HEAD NECK, V139, P74, DOI 10.1016/j.otohns.2006.11.058
   Larsen J, 2004, CANCER NURS, V27, P55, DOI 10.1097/00002820-200401000-00007
   Locatelli F, 2008, BONE MARROW TRANSPL, V41, PS3, DOI 10.1038/bmt.2008.45
   MATTES RD, 1990, AM J CLIN NUTR, V51, P233, DOI 10.1093/ajcn/51.2.233
   Sánchez-Lara K, 2010, NUTR J, V9, P0, DOI 10.1186/1475-2891-9-15
   Skolin I, 2006, SUPPORT CARE CANCER, V14, P369, DOI 10.1007/s00520-005-0904-6
   Wickham R S, 1999, ONCOL NURS FORUM, V26, P697
   Wismer Wendy V, 2008, CURR OPIN SUPPORT PALLIAT CARE, V2, P282, DOI 10.1097/SPC.0b013e32831a6eb3
NR 18
TC 23
Z9 26
U1 0
U2 11
PU SPRINGER
PI NEW YORK
PA 233 SPRING ST, NEW YORK, NY 10013 USA
SN 0941-4355
EI 1433-7339
J9 SUPPORT CARE CANCER
JI Support. Care Cancer
PD NOV 15
PY 2012
VL 20
IS 11
BP 3019
EP 3023
DI 10.1007/s00520-012-1559-8
PG 5
WC Oncology; Health Care Sciences & Services; Rehabilitation
SC Oncology; Health Care Sciences & Services; Rehabilitation
GA 013YS
UT WOS:000309342800044
PM 22875416
DA 2025-02-23
ER

PT J
AU Jakszyn, P
   Agudo, A
   Lujan-Barroso, L
   Bueno-de-Mesquita, HB
   Jenab, M
   Navarro, C
   Palli, D
   Boeing, H
   Manjer, J
   Numans, ME
   Igali, L
   Boutron-Ruault, MC
   Clavel-Chapelon, F
   Morois, S
   Grioni, S
   Panico, S
   Tumino, R
   Sacerdote, C
   Quirós, JR
   Molina-Montes, E
   Castaño, JMH
   Barricarte, A
   Amiano, P
   Khaw, KT
   Wareham, N
   Allen, NE
   Key, TJ
   Jeurnink, SM
   Peeters, PHM
   Bamia, C
   Valanou, E
   Trichopoulou, A
   Kaaks, R
   Lukanova, A
   Bergmann, MM
   Lindkvist, B
   Stenling, R
   Johansson, I
   Dahm, CC
   Overvad, K
   Olsen, A
   Tjonneland, A
   Skeie, G
   Ragnhild Broderstad, A
   Lund, E
   Michaud, DS
   Mouw, T
   Riboli, E
   González, CA
AF Jakszyn, Paula
   Agudo, Antonio
   Lujan-Barroso, Leila
   Bueno-de-Mesquita, H. Bas
   Jenab, Mazda
   Navarro, Carmen
   Palli, Domenico
   Boeing, Heiner
   Manjer, Jonas
   Numans, Mattijs E.
   Igali, Laszlo
   Boutron-Ruault, Marie-Christine
   Clavel-Chapelon, Francoise
   Morois, Sophie
   Grioni, Sara
   Panico, Salvatore
   Tumino, Rosario
   Sacerdote, Carlotta
   Ramon Quiros, J.
   Molina-Montes, Esther
   Huerta Castano, Jose Ma
   Barricarte, Aurelio
   Amiano, Pilar
   Khaw, Kay-Tee
   Wareham, Nicholas
   Allen, Naomi E.
   Key, Timothy J.
   Jeurnink, Suzanne M.
   Peeters, Petra H. M.
   Bamia, Christina
   Valanou, Elisabeth
   Trichopoulou, Antonia
   Kaaks, Rudolf
   Lukanova, Annekatrin
   Bergmann, Manuela M.
   Lindkvist, Bjorn
   Stenling, Roger
   Johansson, Ingegerd
   Dahm, Christina C.
   Overvad, Kim
   Olsen, Anja
   Tjonneland, Anne
   Skeie, Guri
   Ragnhild Broderstad, Ann
   Lund, Eiliv
   Michaud, Dominique S.
   Mouw, Traci
   Riboli, Elio
   Gonzalez, Carlos A.
TI Dietary intake of heme iron and risk of gastric cancer in the European prospective investigation into cancer and nutrition study
SO INTERNATIONAL JOURNAL OF CANCER
LA English
DT Article
DE diet; heme iron; gastric cancer; EPIC; prospective study
ID n-nitroso compounds; helicobacter-pylori infection; endogenous formation; meat consumption; bladder-cancer; processed meat; stomach-cancer; free-radicals; red meat; esophageal
AB Even though recent studies suggest that a high intake of heme iron is associated with several types of cancer, epidemiological studies in relation to gastric cancer (GC) are lacking. Our previous results show a positive association between red and processed meat and non cardia gastric cancer, especially in Helicobacter pylori infected subjects. The aim of the study is to investigate the association between heme iron intake and GC risk in the European prospective investigation into cancer and nutrition (EURGAST-EPIC). Dietary intake was assessed by validated center-specific questionnaires. Heme iron was calculated as a type-specific percentage of the total iron content in meat intake, derived from the literature. Antibodies of H. pylori infection and vitamin C levels were measured in a sub-sample of cases and matched controls included in a nested case-control study within the cohort. The study included 481,419 individuals and 444 incident cases of GC that occurred during an average of 8.7 years of followup. We observed a statistically significant association between heme iron intake and GC risk (HR 1.13 95% CI: 1.011.26 for a doubling of intake) adjusted by sex, age, BMI, education level, tobacco smoking and energy intake. The positive association between heme iron and the risk of GC was statistically significant in subjects with plasma vitamin C <39 mmol/l only (log2 HR 1.54 95% CI (1.012.35). We found a positive association between heme iron intake and gastric cancer risk.
C1 [Jakszyn, Paula; Agudo, Antonio; Lujan-Barroso, Leila; Gonzalez, Carlos A.] Catalan Inst Oncol ICO IDIBELL, Unit Nutr Environm & Canc, Canc Epidemiol Res Program, AV Gran Via 193, Barcelona 08907, Spain.
   [Bueno-de-Mesquita, H. Bas; Jeurnink, Suzanne M.] Natl Inst Publ Hlth & Environm RIVM, Bilthoven, Netherlands.
   [Bueno-de-Mesquita, H. Bas; Jenab, Mazda; Jeurnink, Suzanne M.] WHO, IARC, Lyon, France.
   [Bueno-de-Mesquita, H. Bas; Navarro, Carmen; Huerta Castano, Jose Ma; Jeurnink, Suzanne M.] CIBER Epidemiol & Salud Publ CIBERESP, Murcia Hlth Council, Dept Epidemiol, Murcia, Spain.
   [Bueno-de-Mesquita, H. Bas; Palli, Domenico; Jeurnink, Suzanne M.] ISPO Canc Prevent & Res Inst, Mol & Nutr Epidemiol Unit, Florence, Italy.
   [Bueno-de-Mesquita, H. Bas; Boeing, Heiner; Jeurnink, Suzanne M.; Bergmann, Manuela M.] German Inst Human Nutr, Dept Epidemiol, Potsdam, Germany.
   [Bueno-de-Mesquita, H. Bas; Manjer, Jonas; Jeurnink, Suzanne M.] Lund Univ, Dept Surg, Skane Univ Hosp Malmo, Malmo, Sweden.
   [Bueno-de-Mesquita, H. Bas; Numans, Mattijs E.; Jeurnink, Suzanne M.; Peeters, Petra H. M.] Univ Med Ctr Utrecht, Julius Ctr Hlth Sci & Primary Care, Utrecht, Netherlands.
   [Bueno-de-Mesquita, H. Bas; Igali, Laszlo; Jeurnink, Suzanne M.] Norfolk & Norwich Univ Hosp, Norwich, England.
   [Bueno-de-Mesquita, H. Bas; Boutron-Ruault, Marie-Christine; Clavel-Chapelon, Francoise; Morois, Sophie; Jeurnink, Suzanne M.] Paris South Univ, Inst Gustave Roussy, Ctr Res Epidemiol & Populat Hlth, INSERM, Villejuif, France.
   [Bueno-de-Mesquita, H. Bas; Grioni, Sara; Jeurnink, Suzanne M.] Fdn IRCCS Ist Nazl Tumori, Dept Prevent & Predict Med, Nutr Epidemiol Unit, Milan, Italy.
   [Bueno-de-Mesquita, H. Bas; Panico, Salvatore; Jeurnink, Suzanne M.] Univ Naples Federico II, Dept Clin & Expt Med, Naples, Italy.
   [Bueno-de-Mesquita, H. Bas; Tumino, Rosario; Jeurnink, Suzanne M.] Civile MP Arezzo Hosp, Canc Registry & Histopathol Unit, Ragusa, Italy.
   [Bueno-de-Mesquita, H. Bas; Sacerdote, Carlotta; Jeurnink, Suzanne M.] Ctr Canc Prevent CPO Piedmont, Florence, Italy.
   [Bueno-de-Mesquita, H. Bas; Sacerdote, Carlotta; Jeurnink, Suzanne M.] Human Genet Fdn Hugef, Florence, Italy.
   [Bueno-de-Mesquita, H. Bas; Ramon Quiros, J.; Jeurnink, Suzanne M.] Hlth & Hlth Care Serv Council, Publ Hlth & Participat Directorate, Asturias, Spain.
   [Bueno-de-Mesquita, H. Bas; Molina-Montes, Esther; Jeurnink, Suzanne M.] CIBER Epidemiol & Salud Publ CIBERESP, Andalusian Sch Publ Hlth, Granada, Spain.
   [Bueno-de-Mesquita, H. Bas; Barricarte, Aurelio; Jeurnink, Suzanne M.] CIBER Epidemiol & Salud Publ CIBERESP, Navarre Publ Hlth Inst, Pamplona, Spain.
   [Bueno-de-Mesquita, H. Bas; Amiano, Pilar; Jeurnink, Suzanne M.] Basque Reg Hlth Dept, Publ Hlth Div Gipuzkoa & Ciberesp, Madrid, Spain.
   [Bueno-de-Mesquita, H. Bas; Khaw, Kay-Tee; Wareham, Nicholas; Jeurnink, Suzanne M.] Univ Cambridge, Dept Publ Hlth & Primary Care, Cambridge, England.
   [Bueno-de-Mesquita, H. Bas; Allen, Naomi E.; Key, Timothy J.; Jeurnink, Suzanne M.] Univ Oxford, Nuffield Dept Clin Med, Canc Epidemiol Unit, Oxford, England.
   [Bueno-de-Mesquita, H. Bas; Jeurnink, Suzanne M.] Univ Med Ctr Utrecht, Dept Gastroenterol & Hepatol, Utrecht, Netherlands.
   [Bamia, Christina; Valanou, Elisabeth; Trichopoulou, Antonia] Univ Athens, Med Sch, Dept Hyg Epidemiol & Med Stat, WHO Collaborating Ctr Food & Nutr Policies, Athens, Greece.
   [Valanou, Elisabeth; Trichopoulou, Antonia] Hellen Hlth Fdn, Athens, Greece.
   [Kaaks, Rudolf; Lukanova, Annekatrin] German Canc Res Ctr, Dept Canc Epidemiol, Heidelberg, Germany.
   [Lindkvist, Bjorn] Sahlgrens Univ Hosp, Div Gastroenterol & Hepatol, Dept Internal Med, Gothenburg, Sweden.
   [Stenling, Roger] Umea Univ, Dept Med Biosci, Umea, Sweden.
   [Johansson, Ingegerd] Umea Univ, Dept Publ Hlth & Clin Med, Nutr Res, Umea, Sweden.
   [Dahm, Christina C.] Aarhus Univ Hosp, Dept Clin Epidemiol, Aalborg, Denmark.
   [Dahm, Christina C.; Overvad, Kim] Aarhus Univ, Sch Publ Hlth, Dept Epidemiol, Aarhus, Denmark.
   [Olsen, Anja; Tjonneland, Anne] Danish Canc Soc, Inst Canc Epidemiol Diet Canc & Hlth, Copenhagen, Denmark.
   [Skeie, Guri; Ragnhild Broderstad, Ann; Lund, Eiliv] Univ Tromso, Inst Community Med, Tromso, Norway.
   [Michaud, Dominique S.; Mouw, Traci] Imperial Coll London, Sch Publ Hlth, Dept Epidemiol & Biostat, London, England.
   [Riboli, Elio] Imperial Coll, Sch Publ Hlth, St Marys Campus, London, England.
C3 Institut d'Investigacio Biomedica de Bellvitge (IDIBELL); Institut Catala d'Oncologia; Netherlands National Institute for Public Health & the Environment; World Health Organization; International Agency for Research on Cancer (IARC); CIBER - Centro de Investigacion Biomedica en Red; CIBERESP; Murcia Regional Health Council; ISPRO Istituto per lo studio, la prevenzione e la rete oncologica; Leibniz Association; Deutsches Institut fur Ernahrungsforschung Potsdam-Rehbrucke (DIfE); Lund University; Skane University Hospital; Utrecht University; Utrecht University Medical Center; Norfolk & Norwich University Hospitals NHS Foundation Trust; Norfolk & Norwich University Hospital; UNICANCER; Gustave Roussy; Institut National de la Sante et de la Recherche Medicale (Inserm); Fondazione IRCCS Istituto Nazionale Tumori Milan; University of Naples Federico II; Civile M.P. Arezzo Hospital; CIBER - Centro de Investigacion Biomedica en Red; CIBERESP; Escuela Andaluza de Salud Publica; CIBER - Centro de Investigacion Biomedica en Red; CIBERESP; Public Health Institute of Navarra; CIBER - Centro de Investigacion Biomedica en Red; CIBERESP; University of Cambridge; University of Oxford; Utrecht University; Utrecht University Medical Center; National & Kapodistrian University of Athens; World Health Organization; Helmholtz Association; German Cancer Research Center (DKFZ); Sahlgrenska University Hospital; Umea University; Umea University; Aarhus University; Aarhus University; Danish Cancer Society; UiT The Arctic University of Tromso; Imperial College London; Imperial College London
RP Jakszyn, P (corresponding author), Catalan Inst Oncol ICO IDIBELL, Unit Nutr Environm & Canc, Canc Epidemiol Res Program, AV Gran Via 193, Barcelona 08907, Spain.
EM paujak@iconcologia.net
FU Spanish Ministry of Health (FIS) [RCESP-C03/09, RTICCC-C03/10, R06/0020]; Fundacion La Caixa [BM06-130-0]; Dutch Ministry of Public Health, Welfare and Sports (VWS); Netherlands Cancer Registry (NKR); LK Research Funds; Dutch Prevention Funds; Dutch ZON (Zorg Onderzoek Nederland); World Cancer Research Fund (WCRF, The Netherlands)
CR [Anonymous], 1992, INT CLASS DIS, V0, P0
   [Anonymous], 2007, FOOD NUTR PHYS ACT P, V0, P0
   Armitage P, 2001, STAT METHODS MED RES, V4th, P0
   BABBS CF, 1990, FREE RADICAL BIO MED, V8, P191, DOI 10.1016/0891-5849(90)90091-V
   Balder HF, 2006, CANCER EPIDEM BIOMAR, V15, P717, DOI 10.1158/1055-9965.EPI-05-0772
   Bingham S, 2004, NAT REV CANCER, V4, P206, DOI 10.1038/nrc1298
   Buckland G, 2010, AM J CLIN NUTR, V91, P381, DOI 10.3945/ajcn.2009.28209
   Carneiro F, 2007, SCAND J GASTROENTERO, V42, P618, DOI 10.1080/00365520601101641
   CARPENTER CE, 1995, J AGR FOOD CHEM, V43, P1824, DOI 10.1021/jf00055a014
   Cosgrove M, 2005, BRIT J NUTR, V93, P933, DOI 10.1079/BJN20051427
   Cross AJ, 2003, CANCER RES, V63, P2358
   Cross AJ, 2011, AM J GASTROENTEROL, V106, P432, DOI 10.1038/ajg.2010.415
   Elmståhl S, 1999, APPETITE, V32, P191, DOI 10.1006/appe.1998.0187
   Ferrari P, 2004, AM J EPIDEMIOL, V160, P814, DOI 10.1093/aje/kwh280
   González CA, 2006, JNCI-J NATL CANCER I, V98, P345, DOI 10.1093/jnci/djj071
   Greenland S, 1998, MODERN EPIDEMIOLOGY, V0, P53
   Harrell F, 2001, REGRESSION MODELING, V0, P0
   Huang X, 2003, MUTAT RES-FUND MOL M, V533, P153, DOI 10.1016/j.mrfmmm.2003.08.023
   Ito LS, 2003, ANN EPIDEMIOL, V13, P24, DOI 10.1016/S1047-2797(02)00269-7
   Jakszyn P, 2006, CARCINOGENESIS, V27, P1497, DOI 10.1093/carcin/bgl019
   Jakszyn P, 2006, WORLD J GASTROENTERO, V12, P4296, DOI 10.3748/wjg.v12.i27.4296
   Jakszyn P, 2011, CANCER EPIDEM BIOMAR, V20, P555, DOI 10.1158/1055-9965.EPI-10-0971
   Jenab M, 2006, CARCINOGENESIS, V27, P2250, DOI 10.1093/carcin/bgl096
   Kabat GC, 2010, AM J CLIN NUTR, V92, P1478, DOI 10.3945/ajcn.2010.29753
   KNELLER RW, 1991, CANCER, V68, P672, DOI 10.1002/1097-0142(19910801)68:3<672::AID-CNCR2820680339>3.0.CO;2-T
   Kongkachuichai R, 2002, J FOOD COMPOS ANAL, V15, P389, DOI 10.1006/jfca.2002.1080
   Kuhnle GGC, 2007, FREE RADICAL BIO MED, V43, P1040, DOI 10.1016/j.freeradbiomed.2007.03.011
   Lee DH, 2005, INT J CANCER, V117, P643, DOI 10.1002/ijc.21215
   Lee DH, 2004, JNCI-J NATL CANCER I, V96, P403, DOI 10.1093/jnci/djh047
   Lunn JC, 2007, CARCINOGENESIS, V28, P685, DOI 10.1093/carcin/bgl192
   Margetts BM, 1997, INT J EPIDEMIOL, V26, PS1, DOI 10.1093/ije/26.suppl_1.S1
   McCord JM, 1998, SEMIN HEMATOL, V35, P5
   Mendez MA, 2007, INT J CANCER, V121, P1618, DOI 10.1002/ijc.22896
   MIRVISH SS, 1995, CANCER LETT, V93, P17, DOI 10.1016/0304-3835(95)03786-V
   MONSEN ER, 1978, AM J CLIN NUTR, V31, P134, DOI 10.1093/ajcn/31.1.134
   Ngoan LT, 2002, BRIT J CANCER, V87, P37, DOI 10.1038/sj.bjc.6600415
   OKADA S, 1987, BIOCHIM BIOPHYS ACTA, V922, P28, DOI 10.1016/0005-2760(87)90241-4
   Palli D, 2007, INT J CANCER, V120, P859, DOI 10.1002/ijc.22435
   Pérez-Pérez GI, 2000, EUR J GASTROEN HEPAT, V12, P1263, DOI 10.1097/00042737-200012120-00001
   Pignatelli B, 1998, EUR J CANCER PREV, V7, P439, DOI 10.1097/00008469-199812000-00003
   Prynne CJ, 2009, EUR J CLIN NUTR, V63, P660, DOI 10.1038/ejcn.2008.7
   Riboli E, 2002, PUBLIC HEALTH NUTR, V5, P1113, DOI 10.1079/PHN2002394
   Rosner B, 2001, AM J EPIDEMIOL, V154, P827, DOI 10.1093/aje/154.9.827
   SAFFHILL R, 1985, BIOCHIM BIOPHYS ACTA, V823, P111, DOI 10.1016/0304-419X(85)90009-5
   Slimani N, 2002, PUBLIC HEALTH NUTR, V5, P1125, DOI 10.1079/PHN2002395
   Tasevska N, 2009, AM J CLIN NUTR, V89, P1884, DOI 10.3945/ajcn.2008.27272
   Terry PD, 2003, CANCER EPIDEM BIOMAR, V12, P940
   Valenzuela C, 2009, BIOL TRACE ELEM RES, V132, P103, DOI 10.1007/s12011-009-8400-3
   Webb PM, 2001, GUT, V49, P347, DOI 10.1136/gut.49.3.347
   Zhang Zun Wu, 2005, CHIN J DIG DIS, V6, P53, DOI 10.1111/j.1443-9573.2005.00194.x
NR 50
TC 37
Z9 38
U1 0
U2 28
PU WILEY
PI HOBOKEN
PA 111 RIVER ST, HOBOKEN 07030-5774, NJ USA
SN 0020-7136
EI 1097-0215
J9 INT J CANCER
JI Int. J. Cancer
PD JUN 1
PY 2012
VL 130
IS 11
BP 2654
EP 2663
DI 10.1002/ijc.26263
PG 10
WC Oncology
SC Oncology
GA 915GX
UT WOS:000302013200019
PM 21717452
DA 2025-02-23
ER

PT J
AU Saadat, M
AF Saadat, Mostafa
TI Paraoxonase 1 genetic polymorphisms and susceptibility to breast cancer: A meta-analysis
SO CANCER EPIDEMIOLOGY
LA English
DT Article
DE Breast cancer; Meta-analysis; Paraoxonase 1; PON1; Susceptibility
ID risk; association; disease; xrcc1; pon1
AB Aim: The paraoxonase 1 gene (PON1, MIN: 168820) is a member of the multifactorial antioxidant enzyme paraoxonase family (EC 3.1.1.2). Two common functional single-nucleotide polymorphisms L55M (dbSNP: rs854560) and Q192R (dbSNP: rs662) have been identified in the coding region of PON1. Several studies have investigated the associations between polymorphisms of PON1 and susceptibility to breast cancer, but have yielded apparently conflicting results. We therefore carried out a meta-analysis of published studies to clarify this inconsistency and to establish a comprehensive picture of the relationship between PON1 gene variants and breast cancer risk. Method: Overall six eligible studies were identified. Summary odds ratios (ORs) and 95% confidence intervals (CIs) were obtained using fixed and random-effect models. Results: In our meta-analysis, the presence of the R allele was associated with decreased risk of breast cancer (QR + RR compared to QQ genotype, summary OR = 0.57, 95% CI: 0.49-0.67, P < 0.001). Both heterozygosity (OR = 1.32, 95% CI: 1.10-1.58, P = 0.002) and homozygosity (OR = 2.16, 95% CI: 1.75-2.68, P < 0.001) for the 55M allele were associated with increased risk of breast cancer. Also there was a significant linear trend in risk associated with zero, one, and two 55M alleles (chi(2) = 54.2, P < 0.001). Conclusion: The present study showed that PON1 M and Q alleles are associated with a higher risk of breast cancer. Individuals having MM and QQ genotypes have a lower level and lower detoxification activity of the PON1 enzyme, which may increase the vulnerability of the breast to genetic damage by reducing the ability to detoxify inflammatory oxidants, as well as dietary carcinogens. (C) 2011 Elsevier Ltd. All rights reserved.
C1 Shiraz Univ, Coll Sci, Dept Biol, Shiraz 71454, Iran.
C3 Shiraz University
RP Saadat, M (corresponding author), Shiraz Univ, Coll Sci, Dept Biol, Shiraz 71454, Iran.
EM saadat@susc.ac.ir
FU Shiraz University
CR Antognelli C, 2009, BMC CANCER, V9, P0, DOI 10.1186/1471-2407-9-115
   DERSIMONIAN R, 1986, CONTROL CLIN TRIALS, V7, P177, DOI 10.1016/0197-2456(86)90046-2
   Gallicchio L, 2007, CANCER DETECT PREV, V31, P95, DOI 10.1016/j.cdp.2007.02.004
   Hu ZB, 2005, CANCER EPIDEM BIOMAR, V14, P1810, DOI 10.1158/1055-9965.EPI-04-0793
   HUMBERT R, 1993, NAT GENET, V3, P73, DOI 10.1038/ng0193-73
   Hussein YM, 2011, MOL CELL BIOCHEM, V351, P117, DOI 10.1007/s11010-011-0718-4
   Kiyohara C, 2006, LUNG CANCER, V54, P267, DOI 10.1016/j.lungcan.2006.08.009
   Leviev I, 2001, J LIPID RES, V42, P528
   Liu CB, 2011, TUMOR BIOL, V32, P1233, DOI 10.1007/s13277-011-0227-9
   MANTEL N, 1959, JNCI-J NATL CANCER I, V22, P719
   Naidu R, 2010, PATHOL ONCOL RES, V16, P533, DOI 10.1007/s12253-010-9267-5
   Saadat M, 2006, CANCER SCI, V97, P505, DOI 10.1111/j.1349-7006.2006.00207.x
   Saadat Mostafa, 2007, PAK J BIOL SCI, V10, P4183, DOI 10.3923/pjbs.2007.4183.4189
   Saadat M, 2009, BREAST CANCER RES TR, V115, P137, DOI 10.1007/s10549-008-0051-0
   Stevens VL, 2006, CANCER EPIDEM BIOMAR, V15, P1226, DOI 10.1158/1055-9965.EPI-05-0930
NR 16
TC 38
Z9 41
U1 0
U2 9
PU ELSEVIER SCI LTD
PI OXFORD
PA THE BOULEVARD, LANGFORD LANE, KIDLINGTON, OXFORD OX5 1GB, OXON, ENGLAND
SN 1877-7821
EI 
J9 CANCER EPIDEMIOL
JI Cancer Epidemiol.
PD APR 15
PY 2012
VL 36
IS 2
BP E101
EP E103
DI 10.1016/j.canep.2011.10.015
PG 3
WC Oncology; Public, Environmental & Occupational Health
SC Oncology; Public, Environmental & Occupational Health
GA 931SY
UT WOS:000303240800006
PM 22133529
DA 2025-02-23
ER

PT J
AU Harris, HR
   Bergkvist, L
   Wolk, A
AF Harris, Holly R.
   Bergkvist, Leif
   Wolk, Alicja
TI Folate intake and breast cancer mortality in a cohort of Swedish women
SO BREAST CANCER RESEARCH AND TREATMENT
LA English
DT Article
DE Breast cancer; Survival; Folate; Diet
ID one-carbon metabolism; dietary-folate; risk; survival; estrogen; gene
AB Folate may influence breast cancer development and progression through its role in one-carbon metabolism. However, epidemiologic data on the relation between folate and breast cancer survival are limited. We investigated whether dietary folate intake was associated with survival in 3,116 women diagnosed with breast cancer in the population-based Swedish Mammography Cohort. Participants completed a 67-item food frequency questionnaire in 1987. Cox proportional hazard models were used to calculate hazard ratios (HRs) and 95% confidence intervals (95% CIs) for death from breast cancer and death from any cause. During 25,716 person-years of follow-up from 1987 to 2008, there were 852 deaths with 381 breast cancer deaths. Dietary folate intake was inversely associated with breast cancer and overall mortality. Women in the highest quartile of folate intake had a multivariable HR (95% CI) of death from breast cancer of 0.78 (0.58-1.03) compared to those in the lowest quartile (P (trend) = 0.03). The corresponding HR (95% CI) for death from any cause was 0.79 (0.66-0.96; P (trend) = 0.004). The protective association between dietary folate intake and breast cancer death was strongest among those with ER-negative tumors (HR = 0.42; 95% = CI 0.22-0.79; P (trend) = 0.01) comparing the highest to lowest quartile. Our findings suggest that folate intake before breast cancer diagnosis may improve breast cancer and overall survival. While these findings need to be confirmed in future studies, they do offer assurance that dietary folate intake at the levels observed in our population does not unfavorably affect survival after breast cancer.
C1 [Harris, Holly R.; Wolk, Alicja] Karolinska Inst, Natl Inst Environm Med, Div Nutr Epidemiol, SE-17177 Stockholm, Sweden.
   [Harris, Holly R.] Brigham & Womens Hosp, Obstet & Gynecol Epidemiol Ctr, Boston, MA 02115 USA.
   [Bergkvist, Leif] Cent Hosp Vasteras, Dept Surg, S-72189 Vasteras, Sweden.
   [Bergkvist, Leif] Cent Hosp Vasteras, Clin Res Ctr, S-72189 Vasteras, Sweden.
C3 Karolinska Institutet; Harvard University; Harvard University Medical Affiliates; Brigham & Women's Hospital; Vasteras Central Hospital; Vasteras Central Hospital
RP Harris, HR (corresponding author), Karolinska Inst, Natl Inst Environm Med, Div Nutr Epidemiol, POB 210, SE-17177 Stockholm, Sweden.
EM holly.harris@ki.se
FU Swedish Cancer Foundation; Swedish Research Council/Committee for Infrastructure; Swedish Foundation for International Cooperation in Research and Higher Education; NIH [T32 ES007069]; MCHB [5T76MC00001, MCJ201]
CR Bergstrom L, 1991, VAR FODA, V43, P439
   Cho EY, 2007, CANCER EPIDEM BIOMAR, V16, P2787, DOI 10.1158/1055-9965.EPI-07-0683
   FERGUSON AT, 1995, CANCER RES, V55, P2279
   Holmes MD, 1999, CANCER, V86, P826, DOI 10.1002/(SICI)1097-0142(19990901)86:5<826::AID-CNCR19>3.0.CO;2-0
   Kim YI, 2006, GUT, V55, P1387, DOI 10.1136/gut.2006.095463
   Kim YI, 2003, J NUTR, V133, P3731S, DOI 10.1093/jn/133.11.3731S
   Kotsopoulos J, 2005, CARCINOGENESIS, V26, P1603, DOI 10.1093/carcin/bgi117
   Lamprecht SA, 2003, NAT REV CANCER, V3, P601, DOI 10.1038/nrc1144
   Lapidus RG, 1998, CANCER RES, V58, P2515
   Larsson SC, 2010, AM J CLIN NUTR, V91, P1268, DOI 10.3945/ajcn.2009.28837
   Larsson SC, 2009, EUR J CANCER, V45, P3042, DOI 10.1016/j.ejca.2009.04.035
   Larsson SC, 2008, CANCER EPIDEM BIOMAR, V17, P3444, DOI 10.1158/1055-9965.EPI-08-0692
   Lin J, 2008, AM J CLIN NUTR, V87, P734, DOI 10.1093/ajcn/87.3.734
   Ludvigsson JF, 2009, EUR J EPIDEMIOL, V24, P659, DOI 10.1007/s10654-009-9350-y
   Mason JB, 2000, ADV ENZYME REGUL, V40, P127, DOI 10.1016/S0065-2571(99)00037-0
   MATTSSON B, 1984, ACTA RADIOL ONCOL, V23, P305, DOI 10.3109/02841868409136026
   Maunsell E, 2002, J CLIN ONCOL, V20, P1017, DOI 10.1200/JCO.20.4.1017
   McEligot AJ, 2006, NUTR CANCER, V55, P132, DOI 10.1207/s15327914nc5502_3
   Patterson RE, 2010, MATURITAS, V66, P5, DOI 10.1016/j.maturitas.2010.01.004
   Salminen EK, 2000, EUR J CLIN NUTR, V54, P844, DOI 10.1038/sj.ejcn.1601103
   Saquib J, 2011, NUTR CANCER, V63, P327, DOI 10.1080/01635581.2011.535957
   Sellers TA, 2002, NUTR CANCER, V44, P139, DOI 10.1207/S15327914NC4402_03
   Sellers TA, 2002, CANCER EPIDEM BIOMAR, V11, P1104
   WILLETT W, 1986, AM J EPIDEMIOL, V124, P17, DOI 10.1093/oxfordjournals.aje.a114366
   Wolk A, 2006, JAMA-J AM MED ASSOC, V296, P1371, DOI 10.1001/jama.296.11.1371
   Xu XR, 2008, CANCER EPIDEM BIOMAR, V17, P2109, DOI 10.1158/1055-9965.EPI-07-2900
   Zhang SM, 2005, CANCER EPIDEM BIOMAR, V14, P2004, DOI 10.1158/1055-9965.EPI-05-0083
NR 27
TC 25
Z9 27
U1 0
U2 5
PU SPRINGER
PI NEW YORK
PA ONE NEW YORK PLAZA, SUITE 4600, NEW YORK, NY, UNITED STATES
SN 0167-6806
EI 1573-7217
J9 BREAST CANCER RES TR
JI Breast Cancer Res. Treat.
PD FEB 15
PY 2012
VL 132
IS 1
BP 243
EP 250
DI 10.1007/s10549-011-1838-y
PG 8
WC Oncology
SC Oncology
GA 892HX
UT WOS:000300278400024
PM 22037788
DA 2025-02-23
ER

PT J
AU Helle, F
AF Helle, F.
TI Germ cell DNA-repair systems-possible tools in cancer research?
SO CANCER GENE THERAPY
LA English
DT Article
DE ageing; cell cycle regulation; DNA stability; germ cells; somatic cells; synthetic lethality
ID genetic instability; human oocytes; cycle; mechanisms; expression; poly(adp-ribose); microarrays
AB A major dogma in cancer research is that cancer begins at the cellular level. Because of this single-cell origin, evolutionary principles have often been used to explain how somatic cancer cells are selected at a sub-individual level. The traditional application of Darwinian theory, however, in which the colony of cells constituting an individual is regarded as a whole, has not been applied extensively to the understanding of cancer until recently. Two proponents for this view, Breivik and Gaudernack, have suggested that in certain situations the cost of DNA repair might exceed the cost of errors. This model predicts that genetic stability is configured for an optimal cost-benefit relationship. Natural selection is not expected to have produced the best genetic stability available in the human body, merely the best compromise of DNA repair and costs. Repair and maintenance of the vast human genome is thermodynamically expensive, and an optimal balance between DNA repair and dietary needs is likely to have originated. Furthermore, fast growth conveys significant advantages such as early maturation or cognitive development, but usually at the expense of replication accuracy. Thus, a compromise between growth speed and cancer risk is likely to have taken place. These and other ecological mechanisms have probably prevented genomic stability to reach its full potential in the human body. In contrast, germ lines express near perfect DNA maintenance. Although germ cells are specialized DNA-conserving cells with few other functions, it's not given that their proteins will all be incompatible with the somatic cell. One approach to study this would be to systematically explore which DNA-stability and -repair systems are unique in germ cells, and induce their expression in invertebrate and mammalian model organisms. This could unveil which DNA-repair systems are switched off in the somatic cell lines, as they are incompatible, and which are absent due to evolution. The present review discuss different DNA-repair systems and cell cycle check point control mechanisms shown to be different or unique in the germ cell, and how they may be utilized in cancer therapy. Cancer Gene Therapy (2012) 19, 299-302; doi:10.1038/cgt.2012.1; published online 10 February 2012
C1 [Helle, F.] Haukeland Hosp, Renal Res Grp, N-5021 Bergen, Norway.
   [Helle, F.] Univ Bergen, Inst Med, Renal Res Grp, Bergen, Norway.
C3 University of Bergen; Haukeland University Hospital; University of Bergen
RP Helle, F (corresponding author), Haukeland Hosp, Renal Res Grp, N-5021 Bergen, Norway.
EM Frank.Helle@med.uib.no
CR Andersen AMN, 2004, AM J EPIDEMIOL, V160, P1214, DOI 10.1093/aje/kwh332
   Aquilina G, 1999, CARCINOGENESIS, V20, P2317, DOI 10.1093/carcin/20.12.2317
   Baarends WM, 2001, REPRODUCTION, V121, P31, DOI 10.1530/rep.0.1210031
   Breivik J, 1999, SEMIN CANCER BIOL, V9, P245, DOI 10.1006/scbi.1999.0123
   Breivik J, 2005, SEMIN CANCER BIOL, V15, P51, DOI 10.1016/j.semcancer.2004.09.008
   Breivik J, 2004, FEBS LETT, V563, P7, DOI 10.1016/S0014-5793(04)00282-0
   Chan DA, 2011, NAT REV DRUG DISCOV, V10, P351, DOI 10.1038/nrd3374
   CHERNEY BW, 1987, P NATL ACAD SCI USA, V84, P8370, DOI 10.1073/pnas.84.23.8370
   Christmann M, 2003, TOXICOLOGY, V193, P3, DOI 10.1016/S0300-483X(03)00287-7
   França LR, 1998, BIOL REPROD, V59, P1371, DOI 10.1095/biolreprod59.6.1371
   Harrison RH, 2000, ZYGOTE, V8, P217, DOI 10.1017/S0967199400001015
   Intano GW, 2001, NUCLEIC ACIDS RES, V29, P1366, DOI 10.1093/nar/29.6.1366
   Jaroudi S, 2009, HUM REPROD, V24, P2649, DOI 10.1093/humrep/dep224
   Mayer-Kuckuk P, 1999, BIOCHEM BIOPH RES CO, V259, P576, DOI 10.1006/bbrc.1999.0824
   Menezo Y, 2007, J ASSIST REPROD GEN, V24, P513, DOI 10.1007/s10815-007-9167-0
   Ozturk S, 2011, HISTOL HISTOPATHOL, V26, P505, DOI 10.14670/HH-26.505
   Spiller C, 2009, BIOL CELL, V101, P587, DOI 10.1042/BC20090021
   Wells D, 2005, HUM REPROD, V20, P1339, DOI 10.1093/humrep/deh778
NR 18
TC 6
Z9 7
U1 0
U2 2
PU NATURE PUBLISHING GROUP
PI LONDON
PA MACMILLAN BUILDING, 4 CRINAN ST, LONDON N1 9XW, ENGLAND
SN 0929-1903
EI 
J9 CANCER GENE THER
JI Cancer Gene Ther.
PD APR 15
PY 2012
VL 19
IS 4
BP 299
EP 302
DI 10.1038/cgt.2012.1
PG 4
WC Biotechnology & Applied Microbiology; Oncology; Genetics & Heredity; Medicine, Research & Experimental
SC Biotechnology & Applied Microbiology; Oncology; Genetics & Heredity; Research & Experimental Medicine
GA 912QF
UT WOS:000301814000009
PM 22322886
DA 2025-02-23
ER

PT J
AU Ma, SH
   Kim, BG
   Choi, JY
   Kim, TJ
   Kim, YM
   Kim, JW
   Kang, S
   Kang, D
   Yoo, KY
   Park, SK
AF Ma, Seung Hyun
   Kim, Byoung-Gie
   Choi, Ji-Yeob
   Kim, Tae-Joong
   Kim, Yong-Man
   Kim, Jae Weon
   Kang, Sokbom
   Kang, Daehee
   Yoo, Keun-Young
   Park, Sue K.
TI Korean Epithelial Ovarian Cancer Study (Ko-EVE): Protocols and Interim Report
SO ASIAN PACIFIC JOURNAL OF CANCER PREVENTION
LA English
DT Article
DE Ovarian cancer; protocol-Ko-EVE study; case; control study
ID japanese-collaborate-cohort; dietary risk-factors; body-mass-index; gene polymorphisms; gynecologic cancers; alcohol-consumption; no association; china; population; women
AB Background: There have been few studies of Asian ovarian cancer and benign tumors. The primary aim of this paper was to report the protocol of the Ko-EVE study to examine epidemiological and molecular factors for ovarian cancer and benign neoplasms and to ascertain the major risk factors for ovarian cancer control in Korea. Methods: This case-control study covers incident epithelial ovarian cancers and benign neoplasms, four major centers participating in enrolling incident cases and 3 hospitals enrolling healthy controls among health examinees. Standardized questionnaires were administered by trained interviewers, including sections on socio-demographics characteristics, past medical history, medication usage, family history, lifetime consumption of alcohol and tobacco, diet, physical activity, and reproductive factors for women. Various biological specimens were collected in the biorepository according to the standardized protocol. Annual follow-up for cancer cases and follow-up at the 1st year for benign tumor cases are performing to evaluate treatment effect and progression. Passive follow to see long-term survival will be conducting using record linkage with national data. Results: The total number recruited in 2010-2011 was 246 epithelial ovarian cancer cases, 362 benign epithelial tumors and 345 controls. We are planning to collect subjects for at least 1,500 sets of ovarian cancer, 2,000 benign tumors and 1,500 controls till 2018. Conclusion: The Ko-EVE will provide unique and important data to probe the etiology and natural history of Korean epithelial ovarian cancer. It will be continued by genomic and proteomic epidemiological analyses and future intervention studies for the prevention of ovarian cancer among Koreans.
C1 [Ma, Seung Hyun; Kang, Daehee; Yoo, Keun-Young; Park, Sue K.] Seoul Natl Univ, Seoul Natl Univ Hosp, Coll Med, Dept Prevent Med, Seoul, South Korea.
   [Ma, Seung Hyun; Kang, Daehee; Park, Sue K.] Seoul Natl Univ, Seoul Natl Univ Hosp, Canc Res Ctr, Seoul, South Korea.
   [Choi, Ji-Yeob; Kang, Daehee; Park, Sue K.] Seoul Natl Univ, Seoul Natl Univ Hosp, Dept Biomed Sci, Seoul, South Korea.
   [Kim, Jae Weon] Seoul Natl Univ, Seoul Natl Univ Hosp, Dept Obstet & Gynecol, Seoul, South Korea.
   [Kim, Byoung-Gie; Kim, Tae-Joong] Sungkyunkwan Univ, Sch Med, Samsung Med Ctr, Dept Obstet & Gynecol, Seoul, South Korea.
   [Kim, Yong-Man] Univ Ulsan, Asan Med Ctr, Coll Med, Dept Obstet & Gynecol, Ulsan 680749, South Korea.
   [Kang, Sokbom] Natl Canc Ctr, Dept Gynecol Oncol, Goyang, South Korea.
C3 Seoul National University (SNU); Seoul National University Hospital; Seoul National University (SNU); Seoul National University Hospital; Seoul National University (SNU); Seoul National University Hospital; Seoul National University (SNU); Seoul National University Hospital; Sungkyunkwan University (SKKU); Samsung Medical Center; University of Ulsan; Asan Medical Center; National Cancer Center - Korea (NCC)
RP Park, SK (corresponding author), Seoul Natl Univ, Seoul Natl Univ Hosp, Coll Med, Dept Prevent Med, Seoul, South Korea.
EM suepark@snu.ac.kr
FU National R&D Program for Cancer Control, Ministry for Health, Welfare and Family affairs, Republic of Korea [0920010]
CR Ahn WS, 2005, CANCER SCI, V96, P197, DOI 10.1111/j.1349-7006.2005.00029.x
   Ahn Y, 2007, EUR J CLIN NUTR, V61, P1435, DOI 10.1038/sj.ejcn.1602657
   Aktas D, 2002, GYNECOL ONCOL, V86, P124, DOI 10.1006/gyno.2002.6720
   Bertone ER, 2002, AM J EPIDEMIOL, V156, P22, DOI 10.1093/aje/kwf008
   Chang YM, 2003, ANN EPIDEMIOL, V13, P652, DOI 10.1016/S1047-2797(03)00038-3
   CHEN Y, 1992, INT J EPIDEMIOL, V21, P23, DOI 10.1093/ije/21.1.23
   Chiu HF, 2004, MAGNESIUM RES, V17, P28
   Cho LY, 2009, ANN EPIDEMIOL, V19, P644, DOI 10.1016/j.annepidem.2009.04.011
   Ferlay J, 2010, INT J CANCER, V127, P2893, DOI 10.1002/ijc.25516
   Fujita M, 2008, TOHOKU J EXP MED, V216, P297, DOI 10.1620/tjem.216.297
   Han SH, 2008, BREAST CANCER RES TR, V110, P387, DOI 10.1007/s10549-007-9730-5
   Hirose K, 1999, JPN J CANCER RES, V90, P255, DOI 10.1111/j.1349-7006.1999.tb00741.x
   Inoue M, 2006, ARCH INTERN MED, V166, P1871, DOI 10.1001/archinte.166.17.1871
   Jeong NH, 2009, ACTA OBSTET GYN SCAN, V88, P457, DOI 10.1080/00016340902807215
   Jordan S, 2006, CANCER CAUSE CONTROL, V17, P623, DOI 10.1007/s10552-005-0370-y
   Kang Shan, 2004, ZHONGHUA FU CHAN KE ZA ZHI, V39, P556
   KATO I, 1989, JPN J CLIN ONCOL, V19, P202
   Kim MK, 2009, J GYNECOL ONCOL, V20, P238, DOI 10.3802/jgo.2009.20.4.238
   Kim YM, 2011, CLIN CHEM LAB MED, V49, P527, DOI 10.1515/CCLM.2011.085
   Kobayashi H, 2007, INT J GYNECOL CANCER, V17, P37, DOI 10.1111/j.1525-1438.2006.00754.x
   Kolahdooz F, 2010, AM J CLIN NUTR, V91, P1752, DOI 10.3945/ajcn.2009.28415
   Lalwani N, 2011, RADIOGRAPHICS, V31, P625, DOI 10.1148/rg.313105066
   Larsson SC, 2005, CANCER EPIDEM BIOMAR, V14, P1024, DOI 10.1158/1055-9965.EPI-04-0795
   Lee JY, 2009, CARCINOGENESIS, V30, P1528, DOI 10.1093/carcin/bgp084
   Lee KM, 2005, BREAST CANCER RES TR, V90, P149, DOI 10.1007/s10549-004-3859-2
   Li Y, 2006, GYNECOL ONCOL, V101, P92, DOI 10.1016/j.ygyno.2005.09.058
   Li Y, 2008, GYNECOL ONCOL, V108, P409, DOI 10.1016/j.ygyno.2007.10.024
   Li Y, 2010, INT J GYNECOL CANCER, V20, P717, DOI 10.1111/IGC.0b013e3181dbd32b
   Lin HW, 2011, LANCET ONCOL, V12, P900, DOI 10.1016/S1470-2045(11)70165-6
   Lynch HT, 2009, MOL ONCOL, V3, P97, DOI 10.1016/j.molonc.2009.02.004
   Ma XD, 2011, GYNECOL ONCOL, V122, P554, DOI 10.1016/j.ygyno.2011.05.031
   Ministry of Health & Welfare KCfDCaP, 2009, KOR NAT HLTH NUTR EX, V0, P0
   MORI M, 1988, AM J EPIDEMIOL, V128, P771, DOI 10.1093/oxfordjournals.aje.a115030
   Mori M, 1998, JPN J CANCER RES, V89, P246, DOI 10.1111/j.1349-7006.1998.tb00555.x
   MORI M, 1984, CANCER-AM CANCER SOC, V53, P2746, DOI 10.1002/1097-0142(19840615)53:12<2746::AID-CNCR2820531235>3.0.CO;2-P
   NANDAKUMAR A, 1995, INT J CANCER, V63, P361, DOI 10.1002/ijc.2910630310
   Niwa Y, 2005, J OBSTET GYNAECOL RE, V31, P452, DOI 10.1111/j.1447-0756.2005.00319.x
   Niwa Y, 2005, J OBSTET GYNAECOL RE, V31, P144, DOI 10.1111/j.1447-0756.2005.00261.x
   Office KNS, 2009, PIL RES BIRTH STAT 2, V0, P0
   Pan SY, 2004, CANCER EPIDEM BIOMAR, V13, P1521
   Park B, 2010, J GYNECOL ONCOL, V21, P241, DOI 10.3802/jgo.2010.21.4.241
   Park J, 2010, J KOREAN MED SCI, V25, P75, DOI 10.3346/jkms.2010.25.1.75
   Park SK, 2000, PHARMACOGENETICS, V10, P301, DOI 10.1097/00008571-200006000-00004
   박영신, 2004, CLINICAL AND EXPERIMENTAL PEDIATRICS, V47, P247
   Qie Mingrong, 2002, JOURNAL OF WEST CHINA UNIVERSITY OF MEDICAL SCIENCES, V33, P274
   Sakauchi F, 2007, NUTR CANCER, V57, P138, DOI 10.1080/01635580701274178
   Schulz M, 2007, CANCER EPIDEM BIOMAR, V16, P852, DOI 10.1158/1055-9965.EPI-07-0054
   SHU XO, 1989, BRIT J CANCER, V59, P92, DOI 10.1038/bjc.1989.18
   Sokal DC, 2010, EPIDEMIOLOGY, V21, P164, DOI 10.1097/EDE.0b013e3181cb41c8
   Sugawara T, 2003, INT J GYNECOL CANCER, V13, P785, DOI 10.1136/ijgc-00009577-200311000-00009
   Ueda M, 2006, GYNECOL ONCOL, V100, P173, DOI 10.1016/j.ygyno.2005.08.015
   Wernli KJ, 2008, EPIDEMIOLOGY, V19, P244, DOI 10.1097/EDE.0b013e31816339f9
   Xie X, 2004, INT J GYNECOL OBSTET, V85, P151, DOI 10.1016/j.ijgo.2003.08.015
   Yang CQ, 2006, CARCINOGENESIS, V27, P1502, DOI 10.1093/carcin/bgl014
   Yang XY, 2009, INT J GYNECOL CANCER, V19, P585, DOI 10.1111/IGC.0b013e3181a39d03
   Yen ML, 2003, GYNECOL ONCOL, V89, P318, DOI 10.1016/S0090-8258(03)00088-X
   YUN TK, 1995, CANCER EPIDEM BIOMAR, V4, P401
   Zhang H, 2008, AUST NZ J OBSTET GYN, V48, P505, DOI 10.1111/j.1479-828X.2008.00892.x
   Zhang M, 2005, GYNECOL ONCOL, V98, P228, DOI 10.1016/j.ygyno.2005.04.026
   Zhang M, 2004, EUR J CANCER PREV, V13, P499, DOI 10.1097/00008469-200412000-00006
   Zhang M, 2004, NUTR CANCER, V49, P125, DOI 10.1207/s15327914nc4902_2
   Zhang M, 2004, GYNECOL ONCOL, V92, P320, DOI 10.1016/j.ygyno.2003.10.025
   Zhang M, 2004, CANCER CAUSE CONTROL, V15, P83, DOI 10.1023/B:CACO.0000016633.47025.2a
   Zhang M, 2003, INT J CANCER, V105, P838, DOI 10.1002/ijc.11165
   Zhang M, 2002, CANCER EPIDEM BIOMAR, V11, P713
   Zhang M, 2002, BRIT J CANCER, V86, P712, DOI 10.1038/sj.bjc.6600085
   Zhang M, 2007, BRIT J NUTR, V98, P187, DOI 10.1017/S0007114507690011
   Zhang Z, 2010, CANCER GENET CYTOGEN, V196, P146, DOI 10.1016/j.cancergencyto.2009.09.006
   Zhen HY, 2010, INT J GYNECOL CANCER, V20, P316, DOI 10.1111/IGC.0b013e3181d0b02d
   Zou L, 2010, BRAZ J MED BIOL RES, V43, P1232, DOI 10.1590/S0100-879X2010007500133
   Zy Z, 2010, CHIN J CANC PREV TRE, V17, P1325
NR 72
TC 4
Z9 4
U1 0
U2 7
PU ASIAN PACIFIC ORGANIZATION CANCER PREVENTION
PI GYEONGGI-DO
PA APJCP HEAD OFFICE, KOREAN NATL CANCER CENTER, 323 ILAN -RO, ILSANDONG-GU, GOYANG-SI, GYEONGGI-DO, 410-769, SOUTH KOREA
SN 1513-7368
EI 
J9 ASIAN PAC J CANCER P
JI Asian Pac. J. Cancer Prev.
PD JUN 15
PY 2012
VL 13
IS 8
BP 3731
EP 3740
DI 10.7314/APJCP.2012.13.8.3731
PG 10
WC Oncology
SC Oncology
GA 042GJ
UT WOS:000311459400034
PM 23098463
DA 2025-02-23
ER

PT J
AU Xie, B
   He, HD
AF Xie, Bo
   He, Huadong
TI No Association between Egg Intake and Prostate Cancer Risk: A Meta-analysis
SO ASIAN PACIFIC JOURNAL OF CANCER PREVENTION
LA English
DT Article
DE Eggs; prostate cancer; meta-analysis
ID dairy-products; food groups; diet; calcium; men; consumption; cholesterol; metabolism; cohort; carcinoma
AB Objective: Egg consumption has been suggested to increase the risk of colorectal and some other cancers. The present study summarized and quantified the current evidence relating dietary intake of eggs and prostate cancer. Materials and methods: Literature searches were conducted to identify peer-reviewed manuscripts published up to July 2012. Twenty manuscripts from nine cohort studies and 11 case-control studies were identified. Summary risk estimates with 95% confidence intervals (CIs) were calculated for case-control and cohort studies separately. Results: Neither the case-control not the cohort studies showed any association of prostate cancer incidence with egg consumption (case-control studies: odds ratio 1.09, 95% CI 0.86-1.31; cohort studies: relative risk 0.97, 95% CI 0.97-1.07). The results were consistent in subgroup analysis. Furthermore, no association was observed between egg consumption and prostate cancer-specific mortality. Conclusions: Our analyses provided no evidence of a significant influence of egg consumption on prostate cancer incidence and mortality. However, more studies, particularly large prospective studies, are needed.
C1 [He, Huadong] Hangzhou First Peoples Hosp, Dept Urol, Hangzhou, Zhejiang, Peoples R China.
   [Xie, Bo] Tongde Hosp Zhejiang Prov, Dept Urol, Hangzhou, Zhejiang, Peoples R China.
RP He, HD (corresponding author), Hangzhou First Peoples Hosp, Dept Urol, Hangzhou, Zhejiang, Peoples R China.
EM urohdh@126.com
CR Allen NE, 2008, BRIT J CANCER, V98, P1574, DOI 10.1038/sj.bjc.6604331
   Allen NE, 2004, CANCER CAUSE CONTROL, V15, P911, DOI 10.1007/s10552-004-1683-y
   Aune D, 2009, ASIAN PAC J CANCER P, V10, P869
   Bosetti C, 2004, INT J CANCER, V110, P424, DOI 10.1002/ijc.20142
   Chen YC, 2005, BRIT J CANCER, V93, P1057, DOI 10.1038/sj.bjc.6602809
   Deneo-Pellegrini H, 2012, CANCER CAUSE CONTROL, V23, P1031, DOI 10.1007/s10552-012-9968-z
   DERSIMONIAN R, 1986, CONTROL CLIN TRIALS, V7, P177, DOI 10.1016/0197-2456(86)90046-2
   Dillard PR, 2008, MOL CELL ENDOCRINOL, V295, P115, DOI 10.1016/j.mce.2008.08.013
   Ewings P, 1996, BRIT J CANCER, V74, P661, DOI 10.1038/bjc.1996.418
   Freeman MR, 2004, J CELL BIOCHEM, V91, P54, DOI 10.1002/jcb.10724
   Gao X, 2005, JNCI-J NATL CANCER I, V97, P1768, DOI 10.1093/jnci/dji402
   Glunde K, 2006, EXPERT REV MOL DIAGN, V6, P821, DOI 10.1586/14737159.6.6.821
   Gronberg H, 1996, J UROLOGY, V155, P969, DOI 10.1016/S0022-5347(01)66360-2
   HSING AW, 1990, CANCER RES, V50, P6836
   Huncharek M, 2008, NUTR CANCER, V60, P421, DOI 10.1080/01635580801911779
   Jain MG, 1999, NUTR CANCER, V34, P173, DOI 10.1207/S15327914NC3402_8
   Johansson M, 2009, CANCER EPIDEM BIOMAR, V18, P1538, DOI 10.1158/1055-9965.EPI-08-1193
   LAVECCHIA C, 1991, ONCOLOGY, V48, P406
   LEMARCHAND L, 1994, EPIDEMIOLOGY, V5, P276
   MILLS PK, 1989, CANCER-AM CANCER SOC, V64, P598, DOI 10.1002/1097-0142(19890801)64:3<598::AID-CNCR2820640306>3.0.CO;2-6
   Platz EA, 2008, INT J CANCER, V123, P1693, DOI 10.1002/ijc.23715
   Ramírez de Molina A, 2008, INT J BIOCHEM CELL B, V40, P1753, DOI 10.1016/j.biocel.2008.01.013
   Richman EL, 2011, CANCER PREV RES, V4, P2110, DOI 10.1158/1940-6207.CAPR-11-0354
   Schuurman AG, 1999, BRIT J CANCER, V80, P1107, DOI 10.1038/sj.bjc.6690472
   SEVERSON RK, 1989, CANCER RES, V49, P1857
   Siegel R, 2012, CA-CANCER J CLIN, V62, P10, DOI 10.3322/caac.20138
   SNOWDON DA, 1984, AM J EPIDEMIOL, V120, P244, DOI 10.1093/oxfordjournals.aje.a113886
   Sonoda T, 2004, CANCER SCI, V95, P238, DOI 10.1111/j.1349-7006.2004.tb02209.x
   Steinmetz K A, 1994, EUR J CANCER PREV, V3, P237, DOI 10.1097/00008469-199403030-00002
   Sung JFC, 1999, CANCER, V86, P484, DOI 10.1002/(SICI)1097-0142(19990801)86:3<484::AID-CNCR17>3.0.CO;2-P
   Tyagi B, 2010, ASIAN PAC J CANCER P, V11, P397
   Ukoli Flora A, 2009, INFECT AGENT CANCER, V4 Suppl 1, PS6, DOI 10.1186/1750-9378-4-S1-S6
   YU H, 1991, INT J EPIDEMIOL, V20, P76, DOI 10.1093/ije/20.1.76
NR 33
TC 16
Z9 18
U1 0
U2 68
PU ASIAN PACIFIC ORGANIZATION CANCER PREVENTION
PI GYEONGGI-DO
PA APJCP HEAD OFFICE, KOREAN NATL CANCER CENTER, 323 ILAN -RO, ILSANDONG-GU, GOYANG-SI, GYEONGGI-DO, 410-769, SOUTH KOREA
SN 1513-7368
EI 
J9 ASIAN PAC J CANCER P
JI Asian Pac. J. Cancer Prev.
PD JUN 15
PY 2012
VL 13
IS 9
BP 4677
EP 4681
DI 10.7314/APJCP.2012.13.9.4677
PG 5
WC Oncology
SC Oncology
GA 053JP
UT WOS:000312267800085
PM 23167401
DA 2025-02-23
ER

PT J
AU Bassett, JK
   Severi, G
   Hodge, AM
   Baglietto, L
   Hopper, JL
   English, DR
   Giles, GG
AF Bassett, Julie K.
   Severi, Gianluca
   Hodge, Allison M.
   Baglietto, Laura
   Hopper, John L.
   English, Dallas R.
   Giles, Graham G.
TI Dietary intake of B vitamins and methionine and prostate cancer incidence and mortality
SO CANCER CAUSES & CONTROL
LA English
DT Article
DE Prostate cancer; Riboflavin; Vitamin B6; Vitamin B12; Folate; Methionine
ID one-carbon metabolism; folate-deficiency; colorectal-cancer; folic-acid; risk; homocysteine; riboflavin; nutrients; nutrition; energy
AB We investigated prospectively the relationship between dietary intakes of methionine, B vitamins associated with one-carbon metabolism, and risk of incident and fatal prostate cancer. The Melbourne Collaborative Cohort Study recruited 41,514 people aged 40-69 years between 1990 and 1994. During follow-up of 14,620 men for 15 years on average, we ascertained 1,230 incident prostate cancers and 114 prostate cancer deaths. Dietary intakes were estimated using a 121-item food frequency questionnaire. Hazard ratios (HR) and 95 % confidence intervals were estimated using Cox regression. For overall prostate cancer incidence, HRs for riboflavin intake were significantly increased relative to quintile 1 (except quintile 5), with a peak for quintile 3, HR 1.29 (1.07, 1.57). A similar but non-statistically significant pattern existed between riboflavin intake and prostate cancer mortality. The HR for folate intake and overall incidence was significantly increased for quintile 4, HR 1.21 (1.01, 1.46). No association was observed between prostate cancer mortality and the intake of either folate or any other B vitamin or methionine, and no observed association varied by tumor aggressiveness (all P-homogeneity > 0.1). We found little evidence of association between dietary intakes of B vitamins or methionine and prostate cancer risk. Weak associations between prostate cancer incidence and dietary intake of riboflavin and folate, and between riboflavin intake and prostate cancer mortality, need corroboration by other studies.
C1 [Bassett, Julie K.; Severi, Gianluca; Hodge, Allison M.; Baglietto, Laura; English, Dallas R.; Giles, Graham G.] Canc Council Victoria, Canc Epidemiol Ctr, Carlton, Vic 3053, Australia.
   [Severi, Gianluca; Baglietto, Laura; Hopper, John L.; English, Dallas R.; Giles, Graham G.] Univ Melbourne, Ctr Mol Environm Genet & Analyt Epidemiol, Sch Populat Hlth, Parkville, Vic 3010, Australia.
   [Giles, Graham G.] Monash Univ, Dept Epidemiol & Preventat Med, Melbourne, Vic 3004, Australia.
C3 Cancer Council Victoria; University of Melbourne; Monash University
RP Bassett, JK (corresponding author), Canc Council Victoria, Canc Epidemiol Ctr, 1 Rathdowne St, Carlton, Vic 3053, Australia.
EM julie.bassett@cancervic.org.au
FU VicHealth; Cancer Council Victoria; National Health and Medical Research Council [209057, 251533, 520316]
CR [Anonymous], 2010, ESSENTIAL MEDICAL STATISTICS, V0, P0
   Aune D, 2011, ANN ONCOL, V22, P444, DOI 10.1093/annonc/mdq356
   Beilby J, 2010, EUR J CLIN NUTR, V64, P1235, DOI 10.1038/ejcn.2010.124
   Blount BC, 1997, P NATL ACAD SCI USA, V94, P3290, DOI 10.1073/pnas.94.7.3290
   Choi SW, 2000, J NUTR, V130, P129, DOI 10.1093/jn/130.2.129
   Collin SM, 2010, CANCER EPIDEM BIOMAR, V19, P1632, DOI 10.1158/1055-9965.EPI-10-0180
   Ebbing M, 2009, JAMA-J AM MED ASSOC, V302, P2119, DOI 10.1001/jama.2009.1622
   Figueiredo JC, 2009, JNCI-J NATL CANCER I, V101, P432, DOI 10.1093/jnci/djp019
   FSANZ, 2009, FOOD STAND AUSTR NZ, V0, P0
   FSANZ, 2011, FOOD STAND AUSTR NZ, V0, P0
   HILLMAN RS, 1982, ANNU REV MED, V33, P345, DOI 10.1146/annurev.me.33.020182.002021
   Hultdin J, 2005, INT J CANCER, V113, P819, DOI 10.1002/ijc.20646
   Ireland P, 1994, ASIA PAC J CLIN NUTR, V3, P19
   Johansson M, 2008, CANCER EPIDEM BIOMAR, V17, P279, DOI 10.1158/1055-9965.EPI-07-0657
   Johansson M, 2009, CANCER EPIDEM BIOMAR, V18, P1538, DOI 10.1158/1055-9965.EPI-08-1193
   Jungjohann SM, 2005, BRIT J NUTR, V93, P361, DOI 10.1079/BJN20041333
   Kasperzyk JL, 2009, AM J CLIN NUTR, V90, P561, DOI 10.3945/ajcn.2009.27645
   KEY T, 1994, P NUTR SOC, V53, P605, DOI 10.1079/PNS19940069
   Kim YI, 2004, CANCER EPIDEM BIOMAR, V13, P511
   Kim YI, 2007, MOL NUTR FOOD RES, V51, P267, DOI 10.1002/mnfr.200600191
   Korn EL, 1997, AM J EPIDEMIOL, V145, P72
   Lohman TG, 1991, ANTHROPOMETRIC STANDARDIZATION REFERENCE MANUAL., V0, P0
   LUNN M, 1995, BIOMETRICS, V51, P524, DOI 10.2307/2532940
   McCann SE, 2005, NUTR CANCER, V53, P33, DOI 10.1207/s15327914nc5301_4
   Pelucchi C, 2005, CANCER EPIDEM BIOMAR, V14, P944, DOI 10.1158/1055-9965.EPI-04-0787
   Powers HJ, 2005, J NUTR, V135, P2960S, DOI 10.1093/jn/135.12.2960S
   Powers HJ, 2003, AM J CLIN NUTR, V77, P1352
   Rossi E, 2006, ANN EPIDEMIOL, V16, P206, DOI 10.1016/j.annepidem.2005.03.010
   Shannon J, 2009, NUTR CANCER, V61, P617, DOI 10.1080/01635580902846593
   Stevens VL, 2006, AM J EPIDEMIOL, V163, P989, DOI 10.1093/aje/kwj126
   Ulrich CM, 2007, JAMA-J AM MED ASSOC, V297, P2408, DOI 10.1001/jama.297.21.2408
   Vlajinac HD, 1997, EUR J CANCER, V33, P101, DOI 10.1016/S0959-8049(96)00373-5
   Weinstein SJ, 2003, CANCER EPIDEM BIOMAR, V12, P1271
   Weinstein SJ, 2006, AM J CLIN NUTR, V84, P929, DOI 10.1093/ajcn/84.4.929
   WILLETT W, 1986, AM J EPIDEMIOL, V124, P17, DOI 10.1093/oxfordjournals.aje.a114366
NR 36
TC 30
Z9 32
U1 0
U2 13
PU SPRINGER
PI DORDRECHT
PA VAN GODEWIJCKSTRAAT 30, 3311 GZ DORDRECHT, NETHERLANDS
SN 0957-5243
EI 
J9 CANCER CAUSE CONTROL
JI Cancer Causes Control
PD JUN 15
PY 2012
VL 23
IS 6
BP 855
EP 863
DI 10.1007/s10552-012-9954-5
PG 9
WC Oncology; Public, Environmental & Occupational Health
SC Oncology; Public, Environmental & Occupational Health
GA 943FK
UT WOS:000304105700007
PM 22527163
DA 2025-02-23
ER

PT J
AU Shin, JY
   Lee, DH
AF Shin, Ji-Yeon
   Lee, Duk-Hee
TI Factors Associated with the Use of Gastric Cancer Screening Services in Korea: The Fourth Korea National Health and Nutrition Examination Survey 2008 (KNHANES IV)
SO ASIAN PACIFIC JOURNAL OF CANCER PREVENTION
LA English
DT Article
DE Gastric cancer; screening; participation; risk factors; Korea
ID alcohol-drinking; united-states; program; population; breast; participation; predictors; guidelines; mortality; risk
AB Objectives: Despite government efforts to increase participation in gastric cancer screening, the rate is still suboptimal in Korea. Therefore, we explored barriers to and predictors of gastric cancer screening participation among a nationally representative sample. Methods: We used the Health Interview Survey sub-dataset derived from the Fourth Korean National Health and Nutrition Examination Survey 2008 (KNHANES IV) to evaluate participation in gastric cancer screening and factors associated with attendance in individuals age >= 40 years. We enrolled 4,464 subjects who completed the questionnaire and were not previously diagnosed with gastric cancer. Four groups of factors were considered potential predictors of gastric cancer screening in a multivariate analysis: sociodemographic, health behavior, psychological and cognitive, and dietary factors. Results: Overall, 41.3% complied with the gastric cancer screening recommendations. Younger age, lower education level, living without a spouse, frequent binge drinker, and current smoker were significantly associated with less participation in gastric cancer screening. Conclusions: To improve participation in gastric cancer screening, more focused interventions should be directed to vulnerable populations, such as groups with low socioeconomic status or unhealthy behavior. In addition, there should be new promotional campaigns and health education to provide information targeting these vulnerable populations.
C1 [Lee, Duk-Hee] Kyungpook Natl Univ, Sch Med, Dept Prevent Med, Taegu, South Korea.
   [Shin, Ji-Yeon] Natl Canc Ctr, Natl Canc Control Res Inst, Goyang, South Korea.
C3 Kyungpook National University (KNU); National Cancer Center - Korea (NCC)
RP Lee, DH (corresponding author), Kyungpook Natl Univ, Sch Med, Dept Prevent Med, Taegu, South Korea.
EM lee_dh@knu.ac.kr
CR Bae Sang Soo, 2008, J PREV MED PUBLIC HEALTH, V41, P100
   Choi KS, 2011, CANCER SCI, V102, P1559, DOI 10.1111/j.1349-7006.2011.01982.x
   Dailey AB, 2007, CANCER EPIDEM BIOMAR, V16, P2293, DOI 10.1158/1055-9965.EPI-06-1076
   English KC, 2008, HEALTH EDUC BEHAV, V35, P396, DOI 10.1177/1090198106290396
   Hahm MI, 2011, CANCER SCI, V102, P2241, DOI 10.1111/j.1349-7006.2011.02090.x
   Han MA, 2011, ASIAN PAC J CANCER P, V12, P327
   International Agency for Research on Cancer World Health Organisation and GLOBOCAN, 2008, CANC INC MORT PREV W, V0, P0
   Jang Soong-Nang, 2007, J PREV MED PUBLIC HEALTH, V40, P505
   Joossens JV, 1996, INT J EPIDEMIOL, V25, P494, DOI 10.1093/ije/25.3.494
   Jung KW, 2012, CANCER RES TREAT, V44, P11, DOI 10.4143/crt.2012.44.1.11
   KATZ SJ, 1994, JAMA-J AM MED ASSOC, V272, P530, DOI 10.1001/jama.272.7.530
   Kim Y, 2011, ASIAN PAC J CANCER P, V12, P725
   Korea Center for Disease Control and Prevention, 2011, NAT HLTH NUTR EX SUR, V0, P0
   Korea Ministry of Health and Welfare, 2012, NAT CANC SCREEN PROG, V0, P0
   Korea National Statistical Office, 2012, DEATH STAT KOR 2011, V0, P0
   Kwon YM, 2009, WORLD J GASTROENTERO, V15, P3653, DOI 10.3748/wjg.15.3653
   Kye SY, 2010, ASIAN PAC J CANCER P, V11, P1315
   Labrie JW, 2007, J STUD ALCOHOL DRUGS, V68, P86, DOI 10.15288/jsad.2007.68.86
   Lee K, 2010, BMC CANCER, V10, P0, DOI 10.1186/1471-2407-10-144
   Lee MH, 2012, ASIAN PAC J CANCER P, V13, P861, DOI 10.7314/APJCP.2012.13.3.861
   Lee YY, 2011, ASIAN PAC J CANCER P, V12, P3495
   Leung WK, 2008, LANCET ONCOL, V9, P279, DOI 10.1016/S1470-2045(08)70072-X
   Mori Y, 2001, GASTRIC CANCER, V4, P132, DOI 10.1007/PL00011735
   Myong JP, 2012, INT J COLORECTAL DIS, V27, P1061, DOI 10.1007/s00384-012-1428-4
   Park B, 2012, ASIAN PAC J CANCER P, V13, P1187, DOI 10.7314/APJCP.2012.13.4.1187
   Park SJ, 2010, J GYNECOL ONCOL, V21, P81, DOI 10.3802/jgo.2010.21.2.81
   Shimazu T, 2008, JPN J CLIN ONCOL, V38, P8, DOI 10.1093/jjco/hym152
   Sjödahl K, 2007, INT J CANCER, V120, P128, DOI 10.1002/ijc.22157
   Smith RA, 2011, CA-CANCER J CLIN, V61, P8, DOI 10.3322/caac.20096
   Wardle J, 2004, SOC SCI MED, V59, P249, DOI 10.1016/j.socscimed.2003.10.030
   Welch C, 2008, JOGNN-J OBST GYN NEO, V37, P51, DOI 10.1111/j.1552-6909.2007.00190.x
   Wong MCS, 2012, CANCER CAUSE CONTROL, V23, P1541, DOI 10.1007/s10552-012-0031-x
NR 33
TC 18
Z9 18
U1 0
U2 10
PU ASIAN PACIFIC ORGANIZATION CANCER PREVENTION
PI GYEONGGI-DO
PA APJCP HEAD OFFICE, KOREAN NATL CANCER CENTER, 323 ILAN -RO, ILSANDONG-GU, GOYANG-SI, GYEONGGI-DO, 410-769, SOUTH KOREA
SN 1513-7368
EI 
J9 ASIAN PAC J CANCER P
JI Asian Pac. J. Cancer Prev.
PD JUN 15
PY 2012
VL 13
IS 8
BP 3773
EP 3779
DI 10.7314/APJCP.2012.13.8.3773
PG 7
WC Oncology
SC Oncology
GA 042GJ
UT WOS:000311459400041
PM 23098470
DA 2025-02-23
ER

PT J
AU Zhivotovskiy, AS
   Kutikhin, AG
   Azanov, AZ
   Yuzhalin, AE
   Magarill, YA
   Brusina, EB
AF Zhivotovskiy, Alexey S.
   Kutikhin, Anton G.
   Azanov, Artur Z.
   Yuzhalin, Arseniy E.
   Magarill, Yuri A.
   Brusina, Elena B.
TI Colorectal Cancer Risk Factors among the Population of South-East Siberia: A Case-Control Study
SO ASIAN PACIFIC JOURNAL OF CANCER PREVENTION
LA English
DT Article
DE Colorectal cancer; epidemiology; risk factors; Russian populations; blood group; South-East Siberia
ID mortality-rates; colon-cancer; trends; survival; abo; consumption; overweight; patterns; disease; obesity
AB Colorectal cancer remains one of the most widespread malignancies in the world. However, there is a lack of comprehensive studies considering colorectal cancer risk factors among Russian populations, particularly in Siberia. The aim of this investigation was to determine the impact of various lifestyle, dietary, family, and socioeconomical factors on colorectal cancer risk in South-East Siberia. We recruited 185 Russian colorectal cancer cases and 210 gender-, age-, and ethnicity-matched asymptomatic controls with no history of any malignant tumor, using a specially designed questionnaire to obtain relevant information. After the statistical analysis, we defined several significant factors affecting colorectal cancer risk. Among these were smoking (OR=2.13, 95% CI=1.4-3.24, P=0.0004), being overweight (BMI between 25-30, OR=2.45, 95% CI=1.49-4.03, P=0.0004), alcohol drinking (OR=8.73, 95% CI=5.49-13.87, P<0.0001), beer drinking (OR=9.24, 95% CI=5.14-16.61, P<0.0001), consumption of hard liquor (OR=9.37, 95% CI=5.92-14.82, P<0.0001), excessive red meat consumption (P<0.0001), excessive intake of red meat products (P<0.0001), excessive intake of dairy products (P<0.0001), excessive sour cream and cheese consumption (P<0.0001 and 0.0002, respectively), spicy food consumption (OR=2.87, 95% CI=1.9-4.33, P<0.0001), family history of gastrointestinal malignant tumors (OR=3.99, 95% CI=2.09-7.59, P<0.0001), and income exceeding twice the subsistence minimum (OR=5.34, 95% CI=3.35-8.53, P<0.0001). Certain factors, such as high concentration of salt in the food and precancerous colonic lesions, demonstrated borderline significance (OR=3.45, 95% CI=1.68-7.1, P=0.0008, and OR=5.25, 95% CI=1.94-14.22, P=0.001, respectively). Some factors were established as protective, like consumption of rye bread and both rye and wheat bread (OR=0.32, 95% CI=0.21-0.5, P<0,0001, and OR=0.07, 95% CI=0.02-0.21, P<0.0001, respectively), and also low concentration of salt in the food, although this was of borderline significance (OR=0.43, 95% CI=0.26-0.69, P=0.0006). ABO and Rhesus blood antigens were not associated with increased colorectal cancer risk. These results should be definitely applied for elaboration of programs of colorectal cancer prevention in Russia, particularly in Siberia.
C1 [Zhivotovskiy, Alexey S.; Kutikhin, Anton G.; Yuzhalin, Arseniy E.; Brusina, Elena B.] Kemerovo State Med Acad, Dept Epidemiol, Kemerovo, Russia.
   [Kutikhin, Anton G.] Kemerovo State Med Acad, Cent Res Lab, Kemerovo, Russia.
   [Azanov, Artur Z.; Magarill, Yuri A.] Kemerovo State Med Acad, Dept Radiodiagnost Radiotherapy & Oncol, Kemerovo, Russia.
   [Yuzhalin, Arseniy E.] Russian Acad Med Sci, Res Inst Complex Issues Cardiovasc Dis, Siberian Branch, Kemerovo, Russia.
   [Zhivotovskiy, Alexey S.] Kemerovo Reg Clin Oncol Dispensary, Gastrointestinal Oncol Unit, Kemerovo, Russia.
C3 Kemerovo State Medical Academy; Kemerovo State Medical Academy; Kemerovo State Medical Academy; Russian Academy of Medical Sciences; Research Institute for Complex Issues of Cardiovascular Diseases
RP Kutikhin, AG (corresponding author), Kemerovo State Med Acad, Dept Epidemiol, Kemerovo, Russia.
EM antonkutikhin@gmail.com
CR Andersen V, 2012, WORLD J GASTROENTERO, V18, P4091, DOI 10.3748/wjg.v18.i31.4091
   Boyle P, 2008, WORLD CANC REPORT 20, V0, P511
   BRESLOW NE, 1974, JNCI-J NATL CANCER I, V53, P631, DOI 10.1093/jnci/53.3.631
   Center MM, 2009, CA-CANCER J CLIN, V59, P366, DOI 10.3322/caac.20038
   Center MM, 2009, CANCER EPIDEM BIOMAR, V18, P1688, DOI 10.1158/1055-9965.EPI-09-0090
   CHU KC, 1994, JNCI-J NATL CANCER I, V86, P997, DOI 10.1093/jnci/86.13.997
   Coleman MP, 2008, LANCET ONCOL, V9, P730, DOI 10.1016/S1470-2045(08)70179-7
   de Kok IMCM, 2008, INT J COLORECTAL DIS, V23, P461, DOI 10.1007/s00384-007-0421-9
   Martín JJD, 2008, ACTA PAEDIATR, V97, P955, DOI 10.1111/j.1651-2227.2008.00828.x
   Doubeni CA, 2012, CANCER-AM CANCER SOC, V118, P3636, DOI 10.1002/cncr.26677
   Edwards BK, 2010, CANCER-AM CANCER SOC, V116, P544, DOI 10.1002/cncr.24760
   Ferlay J, 2010, IARC CANCERBASE, V10, P0
   Ferrari P, 2007, INT J CANCER, V121, P2065, DOI 10.1002/ijc.22966
   García-Alvarez A, 2007, PUBLIC HEALTH NUTR, V10, P1368, DOI 10.1017/S1368980007000973
   GARFINKEL L, 1985, ANN INTERN MED, V103, P1034, DOI 10.7326/0003-4819-103-6-1034
   Ghosh A, 2012, EPIDEMIOLOGY, V23, P616, DOI 10.1097/EDE.0b013e31825583a0
   Giovannucci E, 2006, CANC EPIDEMIOLOGY PR, V0, P0
   Gråsten SM, 2000, J NUTR, V130, P2215, DOI 10.1093/jn/130.9.2215
   HAKULINEN T, 1974, JNCI-J NATL CANCER I, V52, P1711, DOI 10.1093/jnci/52.6.1711
   HALVORSEN TB, 1986, SCAND J GASTROENTERO, V21, P979, DOI 10.3109/00365528608996408
   ISCOVICH JM, 1992, INT J CANCER, V51, P851, DOI 10.1002/ijc.2910510603
   JEMAL A, 2011, CA-CANCER J CLIN, V61, P69, DOI 10.3322/CAAC.20107
   Jemal A, 2010, CANCER EPIDEM BIOMAR, V19, P1893, DOI 10.1158/1055-9965.EPI-10-0437
   Khalili H, 2011, CANCER EPIDEM BIOMAR, V20, P1017, DOI 10.1158/1055-9965.EPI-10-1250
   Lambert R, 2009, INT J CANCER, V125, P253, DOI 10.1002/ijc.24371
   Larsson SC, 2005, AM J CLIN NUTR, V82, P894, DOI 10.1093/ajcn/82.4.894
   MANDEL JS, 1993, NEW ENGL J MED, V328, P1365, DOI 10.1056/NEJM199305133281901
   MCKEOWN-EYSSEN G E, 1984, NUTRITION AND CANCER, V6, P160, DOI 10.1080/01635588509513819
   Mitry E, 2002, BRIT J SURG, V89, P1557, DOI 10.1046/j.1365-2168.2002.02276.x
   MULLER AD, 1995, ANN INTERN MED, V123, P904, DOI 10.7326/0003-4819-123-12-199512150-00002
   Nayak SP, 2009, ASIAN PAC J CANCER P, V10, P565
   Pinar G, 2011, INT SURG, V96, P286, DOI 10.9738/CC15.1
   Sankaranarayanan R, 1999, IARC SCI PUBLICATION, V145, P0
   Sankaranarayanan R, 2009, LANCET ONCOL, V11, P110
   Sant M, 2001, EUR J CANCER, V37, P1659, DOI 10.1016/S0959-8049(01)00206-4
   Sant M, 2009, EUR J CANCER, V45, P931, DOI 10.1016/j.ejca.2008.11.018
   SLATER G, 1993, DIS COLON RECTUM, V36, P5, DOI 10.1007/BF02050293
   TUYNS AJ, 1988, NUTR CANCER, V11, P229, DOI 10.1080/01635588809513992
   WYNDER EL, 1967, CANCER-AM CANCER SOC, V20, P1520, DOI 10.1002/1097-0142(196709)20:9<1520::AID-CNCR2820200920>3.0.CO;2-3
   Zauber AG, 2008, ANN INTERN MED, V149, P659, DOI 10.7326/0003-4819-149-9-200811040-00244
   Zhivotovskiy AS, 2012, MED ALMANAC, V6, P58
NR 41
TC 20
Z9 23
U1 1
U2 20
PU ASIAN PACIFIC ORGANIZATION CANCER PREVENTION
PI GYEONGGI-DO
PA APJCP HEAD OFFICE, KOREAN NATL CANCER CENTER, 323 ILAN -RO, ILSANDONG-GU, GOYANG-SI, GYEONGGI-DO, 410-769, SOUTH KOREA
SN 1513-7368
EI 
J9 ASIAN PAC J CANCER P
JI Asian Pac. J. Cancer Prev.
PD JUN 15
PY 2012
VL 13
IS 10
BP 5183
EP 5188
DI 10.7314/APJCP.2012.13.10.5183
PG 6
WC Oncology
SC Oncology
GA 094YW
UT WOS:000315302600064
PM 23244132
DA 2025-02-23
ER

PT J
AU Ford, NA
   Moran, NE
   Smith, JW
   Clinton, SK
   Erdman, JW
AF Ford, Nikki A.
   Moran, Nancy Engelmann
   Smith, Joshua W.
   Clinton, Steven K.
   Erdman, John W., Jr.
TI An interaction between carotene-15,15'-monooxygenase expression and consumption of a tomato or lycopene-containing diet impacts serum and testicular testosterone
SO INTERNATIONAL JOURNAL OF CANCER
LA English
DT Article
DE tomato; carotenoid; testosterone; prostate cancer; carotene-monooxygenase
ID prostate-cancer; beta-carotene; isomer concentrations; f344 rats; in-vitro; mice; phytofluene; mutation; reduce; risk
AB Lycopene, the red pigment of tomatoes, is hypothesized to reduce prostate cancer risk, a disease strongly dependent upon testosterone. In this study, mice lacking the expression of carotene-15,15'-monooxygenase (CMO-I-/-) or wild-type mice were fed either a 10% tomato powder (TP), lycopene-containing (248 nmol/g diet) or their respective control diets for 4 days, after which serum testosterone was measured. A significant diet x genotype interaction (p = 0.02) suggests that the TP reduces serum testosterone concentrations in CMO-I-/- mice but not in wild-type mice. Similarly, testicular testosterone was lowered in TP-fed CMO-I-/- mice (p = 0.01), suggesting that testosterone synthesis may be inhibited in this group. A similar pattern was also observed for lycopene fed mice. Interestingly, the CMO-I-/- mice showed a greater expression of the gene encoding the CMO-II enzyme responsible for eccentric oxidative carotenoid cleavage in the testes. Therefore, we hypothesize that serum testosterone is reduced by lycopene metabolic products of oxidative cleavage by CMO-II in the testes. Overall, these findings suggest that genetic polymorphisms impacting CMO-I expression and its interaction with CMO-II, coupled with variations in dietary lycopene, may modulate testosterone synthesis and serum concentrations. Furthermore, carefully controlled studies with tomato products and lycopene in genetically defined murine models may elucidate important diet x genetic interactions that may impact prostate cancer risk.
C1 [Erdman, John W., Jr.] Univ Illinois, Dept Food Sci & Human Nutr, Urbana, IL 61801 USA.
   [Ford, Nikki A.; Smith, Joshua W.; Erdman, John W., Jr.] Univ Illinois, Div Nutr Sci, Urbana, IL 61801 USA.
   [Moran, Nancy Engelmann; Clinton, Steven K.] Ohio State Univ, Dept Internal Med, Ctr Comprehens Canc, Columbus, OH 43210 USA.
   [Moran, Nancy Engelmann; Clinton, Steven K.] Ohio State Univ, Dept Med, Div Med Oncol, Columbus, OH 43210 USA.
C3 University of Illinois System; University of Illinois Urbana-Champaign; University of Illinois System; University of Illinois Urbana-Champaign; James Cancer Hospital & Solove Research Institute; University System of Ohio; Ohio State University; University System of Ohio; Ohio State University
RP Erdman, JW (corresponding author), Univ Illinois, Dept Food Sci & Human Nutr, Urbana, IL 61801 USA.
EM jwerdman@illinois.edu
FU National Institutes of Health [PHS-1-RO1 CA125384]; Ohio State University
CR Akaza H, 2011, JPN J CLIN ONCOL, V41, P417, DOI 10.1093/jjco/hyq221
   Allen CM, 2003, NUTR CANCER, V47, P48, DOI 10.1207/s15327914nc4701_6
   Berry SD, 2009, GENETICS, V182, P923, DOI 10.1534/genetics.109.101741
   Boileau TWM, 2001, J NUTR, V131, P1746, DOI 10.1093/jn/131.6.1746
   Campbell JK, 2006, J NUTR, V136, P2813, DOI 10.1093/jn/136.11.2813
   Canene-Adams K, 2005, J NUTR, V135, P1226, DOI 10.1093/jn/135.5.1226
   Engelmann NJ, 2011, ADV NUTR, V2, P51, DOI 10.3945/an.110.000075
   Erdman JW, 2009, ARCH BIOCHEM BIOPHYS, V483, P229, DOI 10.1016/j.abb.2008.10.022
   Ford NA, 2011, NUTR CANCER, V63, P256, DOI 10.1080/01635581.2011.523494
   Ford NA, 2010, J NUTR, V140, P2134, DOI 10.3945/jn.110.128033
   GIOVANNUCCI E, 1995, J NATL CANCER I, V87, P1767, DOI 10.1093/jnci/87.23.1767
   Herzog A, 2004, FASEB J, V18, P272, DOI 10.1096/fj.04-1905fje
   Hessel S, 2007, J BIOL CHEM, V282, P0, DOI 10.1074/jbc.M706763200
   Hu KQ, 2006, J BIOL CHEM, V281, P19327, DOI 10.1074/jbc.M512095200
   Jeyaraj DA, 2005, STEROIDS, V70, P704, DOI 10.1016/j.steroids.2005.03.015
   Kumar Nagi B, 2008, CLIN MED UROL, V1, P1
   Leung WC, 2009, FASEB J, V23, P1041, DOI 10.1096/fj.08-121962
   Lindshield BL, 2008, J NUTR, V138, P2367, DOI 10.3945/jn.108.099663
   Sharoni Y, 2004, ARCH BIOCHEM BIOPHYS, V430, P89, DOI 10.1016/j.abb.2004.03.009
   Tourniaire F, 2008, CAROTENOID SCI, V12, P57
   Unger JM, 2005, CANCER-AM CANCER SOC, V103, P1375, DOI 10.1002/cncr.20919
   Våge DI, 2010, BMC GENET, V11, P0, DOI 10.1186/1471-2156-11-10
   Wang SH, 2003, J NUTR, V133, P2367, DOI 10.1093/jn/133.7.2367
   Wertz K, 2004, ARCH BIOCHEM BIOPHYS, V430, P127, DOI 10.1016/j.abb.2004.04.023
   Wyss A, 2001, BIOCHEM J, V354, P521, DOI 10.1042/0264-6021:3540521
NR 25
TC 12
Z9 16
U1 0
U2 13
PU WILEY
PI HOBOKEN
PA 111 RIVER ST, HOBOKEN 07030-5774, NJ USA
SN 0020-7136
EI 1097-0215
J9 INT J CANCER
JI Int. J. Cancer
PD JUL 15
PY 2012
VL 131
IS 2
BP E143
EP E148
DI 10.1002/ijc.26446
PG 6
WC Oncology
SC Oncology
GA 946KN
UT WOS:000304350600016
PM 21935922
DA 2025-02-23
ER

PT J
AU Weiner, AS
   Boyarskikh, UA
   Voronina, EN
   Selezneva, IA
   Sinkina, TV
   Lazarev, AF
   Petrova, VD
   Filipenko, ML
AF Weiner, Alexandra S.
   Boyarskikh, Uljana A.
   Voronina, Elena N.
   Selezneva, Inna A.
   Sinkina, Tatiana V.
   Lazarev, Alexandr F.
   Petrova, Valentina D.
   Filipenko, Maxim L.
TI Polymorphisms in the folate-metabolizing genes <i>MTR</i>, <i>MTRR</i>, and <i>CBS</i> and breast cancer risk
SO CANCER EPIDEMIOLOGY
LA English
DT Article
DE Breast cancer; Folate-metabolizing genes; Meta-analysis; Polymorphism; SNP
ID one-carbon metabolism; cystathionine-beta-synthase; human methionine synthase; plasma homocysteine levels; neural-tube defects; methylenetetrahydrofolate reductase; d919g polymorphism; dietary-intake; association; mthfr
AB Alterations in the nucleotide sequences of folate-metabolizing genes can increase the risk of malignant transformation. The aim of our study was to investigate the association of three single-nucleotide polymorphisms (SNPs) in the folate-metabolizing genes - A2756G MTR, A66G MTRR, and 844ins68 CBS - which have putative functional significance in breast cancer risk. The allele and genotype frequencies of the SNPs were determined in a case group (840 women with sporadic breast cancer) and a control group (770 women). No statistically significant association of studied SNPs with breast cancer was revealed. A meta-analysis, which included data obtained from the literature and the present research, did not reveal any statistically significant associations of these SNPs with breast cancer. The results obtained provide evidence that these SNPs are not involved in the development of breast cancer. (C) 2011 Elsevier Ltd. All rights reserved.
C1 [Weiner, Alexandra S.; Boyarskikh, Uljana A.; Voronina, Elena N.; Filipenko, Maxim L.] Inst Chem Biol & Fundamental Med, Grp Pharmacogen, Novosibirsk 630090, Russia.
   [Weiner, Alexandra S.] Novosibirsk State Univ, Dept Mol Biol, Novosibirsk 630090, Russia.
   [Selezneva, Inna A.; Sinkina, Tatiana V.; Lazarev, Alexandr F.; Petrova, Valentina D.] Russian Blokhin Canc Res Ctr, Altai Branch, Barnaul 656049, Russia.
C3 Institute of Chemical Biology & Fundamental Medicine, Siberian Branch of the RAS; Novosibirsk State University; N.N. Blokhin Russian Cancer Research Center
RP Filipenko, ML (corresponding author), Inst Chem Biol & Fundamental Med, Grp Pharmacogen, Lavrentjeva 8, Novosibirsk 630090, Russia.
EM weiner.alexserg@gmail.com; boyarskih.u@gmail.com; voronina_l@mail.ru; inna6712@mail.ru; tatiyanasin@mail.ru; laf47@mail.ru; valent_04@mail.ru; max@niboch.nsc.ru
FU Federal Targeted Programme 'Scientific and Scientific-pedagogical personnel of innovative Russia' [16.740.11.0633]; SB of RAS [n17]
CR Bosco P, 2003, AM J MED GENET A, V121A, P219, DOI 10.1002/ajmg.a.20234
   Chen J, 2001, ATHEROSCLEROSIS, V154, P667, DOI 10.1016/S0021-9150(00)00469-X
   Chen LH, 1997, J BIOL CHEM, V272, P3628, DOI 10.1074/jbc.272.6.3628
   Choi SW, 2000, J NUTR, V130, P129, DOI 10.1093/jn/130.2.129
   Davydov MI, 2009, J N N BLOKHIN RUSSIA, V0, P0
   Fillon-Emery N, 2004, AM J CLIN NUTR, V80, P1551, DOI 10.1093/ajcn/80.6.1551
   Franco RF, 1998, HUM HERED, V48, P338, DOI 10.1159/000022826
   Fredriksen Å, 2007, HUM MUTAT, V28, P856, DOI 10.1002/humu.20522
   Galdieri LC, 2007, ARCH MED RES, V38, P212, DOI 10.1016/j.arcmed.2006.09.012
   Gaughan DJ, 2001, ATHEROSCLEROSIS, V157, P451, DOI 10.1016/S0021-9150(00)00739-5
   Geisel J, 2001, CLIN CHEM LAB MED, V39, P698, DOI 10.1515/CCLM.2001.115
   Harmon DL, 1999, GENET EPIDEMIOL, V17, P298, DOI 10.1002/(SICI)1098-2272(199911)17:4<298::AID-GEPI5>3.0.CO;2-V
   Huang L, 2008, BIOMED ENVIRON SCI, V21, P514, DOI 10.1016/S0895-3988(09)60011-8
   Jacques PF, 2003, ATHEROSCLEROSIS, V166, P49, DOI 10.1016/S0021-9150(02)00204-6
   Jemal A, 2009, CA-CANCER J CLIN, V59, P225, DOI 10.3322/caac.20006
   Justenhoven C, 2005, CANCER EPIDEM BIOMAR, V14, P3015, DOI 10.1158/1055-9965.EPI-05-0592
   Kim OJ, 2007, YONSEI MED J, V48, P201, DOI 10.3349/ymj.2007.48.2.201
   Klerk M, 2003, THROMB RES, V110, P87, DOI 10.1016/S0049-3848(03)00341-4
   Konovalova VN, 2007, RUSSIAN J HUMAN REPR, V5, P15
   Kotsopoulos J, 2008, BREAST CANCER RES TR, V112, P585, DOI 10.1007/s10549-008-9895-6
   Linnebank M, 2004, BRIT J CANCER, V90, P1969, DOI 10.1038/sj.bjc.6601777
   Lissowska J, 2007, INT J CANCER, V120, P2696, DOI 10.1002/ijc.22604
   Lu MP, 2010, BREAST CANCER RES TR, V123, P213, DOI 10.1007/s10549-010-0755-9
   Ma E, 2009, BMC CANCER, V9, P0, DOI 10.1186/1471-2407-9-122
   Ma E, 2009, NUTR CANCER, V61, P447, DOI 10.1080/01635580802610123
   Ma J, 1999, CANCER EPIDEM BIOMAR, V8, P825
   Morita H, 1999, ARTERIOSCL THROM VAS, V19, P298, DOI 10.1161/01.ATV.19.2.298
   Nazarenko MS, 2009, MEDITSINSKAYA GENETI, V1, P31
   OLeary VB, 2002, AM J MED GENET, V107, P151, DOI 10.1002/ajmg.10121
   Oldenburg RA, 2007, CRIT REV ONCOL HEMAT, V63, P125, DOI 10.1016/j.critrevonc.2006.12.004
   Olteanu H, 2002, BIOCHEMISTRY-US, V41, P13378, DOI 10.1021/bi020536s
   Ott N, 2008, J CANCER RES CLIN, V134, P405, DOI 10.1007/s00432-007-0301-2
   Platek ME, 2009, CANCER EPIDEM BIOMAR, V18, P2453, DOI 10.1158/1055-9965.EPI-09-0159
   Relton CL, 2004, J MED GENET, V41, P256, DOI 10.1136/jmg.2003.010694
   Sangrajrang S, 2010, BREAST CANCER RES TR, V123, P885, DOI 10.1007/s10549-010-0804-4
   Shrubsole MJ, 2006, CANCER EPIDEM BIOMAR, V15, P586, DOI 10.1158/1055-9965.EPI-05-0576
   Siva A, 2007, QJM-INT J MED, V100, P495, DOI 10.1093/qjmed/hcm054
   Stevens VL, 2007, CANCER EPIDEM BIOMAR, V16, P1140, DOI 10.1158/1055-9965.EPI-06-1037
   Suzuki T, 2008, CARCINOGENESIS, V29, P356, DOI 10.1093/carcin/bgm295
   Szyf M, 2005, BIOCHEMISTRY-MOSCOW+, V70, P533, DOI 10.1007/s10541-005-0147-7
   Tsai MY, 2000, ATHEROSCLEROSIS, V149, P131, DOI 10.1016/S0021-9150(99)00297-X
   van der Put NMJ, 1998, AM J HUM GENET, V62, P1044, DOI 10.1086/301825
   vanderPut NMJ, 1997, QJM-INT J MED, V90, P511, DOI 10.1093/qjmed/90.8.511
   Weiner AS, 2010, MOL BIOL+, V44, P720, DOI 10.1134/S0026893310050067
   Xu XR, 2007, CARCINOGENESIS, V28, P1504, DOI 10.1093/carcin/bgm061
   Yu CP, 2007, ANTICANCER RES, V27, P1727
   Zhang GS, 2001, THROMB RES, V104, P187, DOI 10.1016/S0049-3848(01)00352-8
NR 47
TC 30
Z9 33
U1 0
U2 12
PU ELSEVIER SCI LTD
PI OXFORD
PA THE BOULEVARD, LANGFORD LANE, KIDLINGTON, OXFORD OX5 1GB, OXON, ENGLAND
SN 1877-7821
EI 1877-783X
J9 CANCER EPIDEMIOL
JI Cancer Epidemiol.
PD APR 15
PY 2012
VL 36
IS 2
BP E95
EP E100
DI 10.1016/j.canep.2011.11.010
PG 6
WC Oncology; Public, Environmental & Occupational Health
SC Oncology; Public, Environmental & Occupational Health
GA 931SY
UT WOS:000303240800005
PM 22236648
DA 2025-02-23
ER

PT J
AU Aleksandrova, K
   Boeing, H
   Jenab, M
   Bueno-de-Mesquita, HB
   Jansen, E
   van Duijnhoven, FJB
   Fedirko, V
   Rinaldi, S
   Romieu, I
   Riboli, E
   Romaguera, D
   Westphal, S
   Overvad, K
   Tjonneland, A
   Boutron-Ruault, MC
   Clavel-Chapelon, F
   Kaaks, R
   Lukanova, A
   Trichopoulou, A
   Lagiou, P
   Trichopoulos, D
   Agnoli, C
   Mattiello, A
   Saieva, C
   Vineis, P
   Tumino, R
   Peeters, PH
   Argüelles, M
   Bonet, C
   Sánchez, MJ
   Dorronsoro, M
   Huerta, JM
   Barricarte, A
   Palmqvist, R
   Hallmans, G
   Khaw, KT
   Wareham, N
   Allen, NE
   Crowe, FL
   Pischon, T
AF Aleksandrova, Krasimira
   Boeing, Heiner
   Jenab, Mazda
   Bueno-de-Mesquita, H. Bas
   Jansen, Eugene
   van Duijnhoven, Franzel J. B.
   Fedirko, Veronika
   Rinaldi, Sabina
   Romieu, Isabelle
   Riboli, Elio
   Romaguera, Dora
   Westphal, Sabine
   Overvad, Kim
   Tjonneland, Anne
   Boutron-Ruault, Marie Christine
   Clavel-Chapelon, Francoise
   Kaaks, Rudolf
   Lukanova, Annekatrin
   Trichopoulou, Antonia
   Lagiou, Pagona
   Trichopoulos, Dimitrios
   Agnoli, Claudia
   Mattiello, Amalia
   Saieva, Calogero
   Vineis, Paolo
   Tumino, Rosario
   Peeters, Petra H.
   Argueelles, Marcial
   Bonet, Catalina
   Sanchez, Maria-Jose
   Dorronsoro, Miren
   Huerta, Jose-Maria
   Barricarte, Aurelio
   Palmqvist, Richard
   Hallmans, Goran
   Khaw, Kay-Tee
   Wareham, Nick
   Allen, Naomi E.
   Crowe, Francesca L.
   Pischon, Tobias
TI Total and high-molecular weight adiponectin and risk of colorectal cancer: the European Prospective Investigation into Cancer and Nutrition Study
SO CARCINOGENESIS
LA English
DT Article
ID coronary-heart-disease; adipose-tissue; rectal-cancer; colon-cancer; plasma; women; mechanisms; obesity; genes; men
AB Adiponectin an adipose tissue-derived protein may provide a molecular link between obesity and colorectal cancer (CRC), but evidence from large prospective studies is limited. In particular, no epidemiological study explored high-molecular weight (HMW) and non-HMW adiponectin fractions in relation to CRC risk, despite them being hypothesized to have differential biological activities, i.e. regulating insulin sensitivity (HMW adiponectin) versus inflammatory response (non-HNW adiponectin). In a prospective, nested case control study, we investigated whether prediagnostic serum concentrations of total, HMW and non-HMW adiponectin are associated with risk of CRC, independent of obesity and other known CRC risk factors. A total of 1206 incident cases (755 colon and 451 rectal) were matched to 1206 controls using incidence-density sampling. In conditional logistic regression, adjusted for dietary and lifestyle factors, total adiponectin and non-HMW adiponectin concentrations were inversely associated with risk of CRC [relative risk (RR) comparing highest versus lowest quintile = 0.71, 95% confidence interval (CI) = 0.53-0.95, P-trend = 0.03 for total adiponectin and RR = 0.45, 95% Cl = 0.34-0.61, P-trend < 0.0001 for non-HMW adiponectin] HMW adiponectin concentrations were not associated with CRC risk (RR = 0.91, 95% Cl = 0.68-1.22, P-trend = 0.55). Non-HMW adiponectin was associated with CRC risk even after adjustment for body mass index and waist circumference (RR = 0.39, 95% CI = 0.26-0.60, P-trend < 0.0001), whereas the association with total adiponectin was no longer significant (RR = 0.81, 95% CI = 0.60A.09, P-trend = 0.23). When stratified by cancer site, non-HMW adiponectin was inversely associated with both colon and rectal cancer. These findings suggest an important role of the relative proportion of non-HMW adiponectin in CRC pathogenesis. Future studies are warranted to confirm these results and to elucidate the underlying mechanisms.
C1 [Aleksandrova, Krasimira; Boeing, Heiner; Pischon, Tobias] German Inst Human Nutr Potsdam Rehbrucke, Dept Epidemiol, D-14558 Nuthetal, Germany.
   [Jenab, Mazda; Fedirko, Veronika; Rinaldi, Sabina; Romieu, Isabelle] Int Agcy Res Canc, Sect Nutr & Metab, F-69372 Lyon, France.
   [Bueno-de-Mesquita, H. Bas] Univ Med Ctr, Dept Gastroenterol & Hepatol, Utrecht, Netherlands.
   [Bueno-de-Mesquita, H. Bas; Jansen, Eugene; van Duijnhoven, Franzel J. B.] Natl Inst Publ Hlth & Environm RIVM, Ctr Nutr & Hlth, Bilthoven, Netherlands.
   [van Duijnhoven, Franzel J. B.] Wageningen Univ, Div Human Nutr, Wageningen, Netherlands.
   [Riboli, Elio; Romaguera, Dora; Vineis, Paolo; Peeters, Petra H.] Univ London Imperial Coll Sci Technol & Med, Sch Publ Hlth, Fac Med, Dept Epidemiol & Biostat, London, England.
   [Westphal, Sabine] Otto Von Guericke Univ, Fac Med, Inst Clin Chem, Magdeburg, Germany.
   [Overvad, Kim] Aarhus Univ, Sch Publ Hlth, Dept Epidemiol, Aarhus, Denmark.
   [Tjonneland, Anne] Univ Copenhagen, Fac Hlth Sci, Dept Publ Hlth, Copenhagen, Denmark.
   [Tjonneland, Anne] Inst Canc Epidemiol, Danish Canc Soc, Dept Diet Canc & Hlth, Copenhagen, Denmark.
   [Boutron-Ruault, Marie Christine; Clavel-Chapelon, Francoise] Inst Gustave Roussy, Unit 1018, INSERM, Ctr Res Epidemiol & Populat Hlth,Team 09, F-94805 Villejuif, France.
   [Boutron-Ruault, Marie Christine; Clavel-Chapelon, Francoise] Paris S Univ, UMRS 1018, F-94805 Villejuif, France.
   [Kaaks, Rudolf; Lukanova, Annekatrin] German Canc Res Ctr, Div Canc Epidemiol, D-6900 Heidelberg, Germany.
   [Trichopoulou, Antonia; Lagiou, Pagona] Univ Athens, Sch Med, Dept Hyg Epidemiol & Med Stat, WHO Collaborating Ctr Food & Nutr Policies, GR-11527 Athens, Greece.
   [Trichopoulou, Antonia] Hellen Hlth Fdn, Athens, Greece.
   [Lagiou, Pagona; Trichopoulos, Dimitrios] Harvard Univ, Sch Publ Hlth, Dept Epidemiol, Boston, MA 02115 USA.
   [Lagiou, Pagona; Trichopoulos, Dimitrios] Acad Athens, Bur Epidemiol Res, Athens, Greece.
   [Agnoli, Claudia] Ist Nazl Tumori, Fdn Ist Ricovero & Cura Carattere Sci, Nutr Epidemiol Unit, I-20133 Milan, Italy.
   [Mattiello, Amalia] Univ Naples Federico II, Fac Med & Surg, Dept Clin & Expt Med, Naples, Italy.
   [Saieva, Calogero] ISPO, Canc Res & Prevent Inst, Mol & Nutr Epidemiol Unit, I-50141 Florence, Italy.
   [Vineis, Paolo] Human Genet Fdn HuGeF, Turin, Italy.
   [Tumino, Rosario] Civile MP Arezzo Hosp, Dept Oncol, Canc Registry & Histopathol Unit, ASP Ragusa 7, Ragusa, Italy.
   [Peeters, Petra H.] Univ Med Ctr, Julius Ctr Hlth Sci & Primary Care, Utrecht, Netherlands.
   [Argueelles, Marcial] Hlth & Hlth Care Serv Council, Publ Hlth & Participat Directorate, Asturias, Spain.
   [Bonet, Catalina] LHosp Llobregat, Catalan Inst Oncol ICO, Unit Nutr Environm & Canc, Barcelona, Spain.
   [Sanchez, Maria-Jose] CIBERESP, Granada, Spain.
   [Sanchez, Maria-Jose] Andalusian Sch Publ Hlth, Granada Canc Registry, Granada, Spain.
   [Dorronsoro, Miren] Ctr Invest Biomed Red Epidemiol & Salud Publ, San Sebastian, Spain.
   [Dorronsoro, Miren] Basque Govt, Publ Hlth Div Gipuzkoa, Dept Epidemiol & Hlth Informat, San Sebastian, Spain.
   [Huerta, Jose-Maria] CIBERESP, Murcia, Spain.
   [Huerta, Jose-Maria] Murcia Reg Hlth Authority, Dept Epidemiol, Murcia, Spain.
   [Barricarte, Aurelio] Publ Hlth Inst Navarra, Serv Epidemiol Prevent & Hlth Promot, Pamplona, Spain.
   [Barricarte, Aurelio] CIBERESP, Consortium Biomed Res Epidemiol & Publ Hlth, Pamplona, Spain.
   [Palmqvist, Richard] Umea Univ, Fac Med, Dept Med Biosci, Unit Pathol, Umea, Sweden.
   [Hallmans, Goran] Umea Univ, Dept Publ Hlth & Clin Med, Umea, Sweden.
   [Khaw, Kay-Tee; Wareham, Nick] Canc Res UK, Cambridge, England.
   [Khaw, Kay-Tee; Wareham, Nick] Med Res Council UK, Epidemiol Unit, Cambridge, England.
   [Allen, Naomi E.; Crowe, Francesca L.] Univ Oxford, Div Med Sci, Nuffield Dept Clin Med, Canc Epidemiol Unit, Oxford, England.
   [Pischon, Tobias] Max Delbruck Ctr Mol Med MDC, Mol Epidemiol Grp, Berlin, Germany.
C3 Leibniz Association; Deutsches Institut fur Ernahrungsforschung Potsdam-Rehbrucke (DIfE); World Health Organization; International Agency for Research on Cancer (IARC); Utrecht University; Utrecht University Medical Center; Netherlands National Institute for Public Health & the Environment; Wageningen University & Research; Imperial College London; Otto von Guericke University; Aarhus University; University of Copenhagen; Danish Cancer Society; Institut National de la Sante et de la Recherche Medicale (Inserm); UNICANCER; Gustave Roussy; Universite Paris Saclay; Institut National de la Sante et de la Recherche Medicale (Inserm); Helmholtz Association; German Cancer Research Center (DKFZ); World Health Organization; National & Kapodistrian University of Athens; Athens Medical School; Harvard University; Harvard T.H. Chan School of Public Health; Academy of Athens; Fondazione IRCCS Istituto Nazionale Tumori Milan; University of Naples Federico II; Civile M.P. Arezzo Hospital; Utrecht University; Utrecht University Medical Center; Institut Catala d'Oncologia; CIBER - Centro de Investigacion Biomedica en Red; CIBERESP; Escuela Andaluza de Salud Publica; CIBER - Centro de Investigacion Biomedica en Red; CIBERESP; Basque Government; CIBER - Centro de Investigacion Biomedica en Red; CIBERESP; Murcia Regional Health Council; Public Health Institute of Navarra; CIBER - Centro de Investigacion Biomedica en Red; CIBERESP; Umea University; Umea University; Cancer Research UK; University of Cambridge; CRUK Cambridge Institute; UK Research & Innovation (UKRI); Medical Research Council UK (MRC); University of Oxford; Helmholtz Association; Max Delbruck Center for Molecular Medicine
RP Aleksandrova, K (corresponding author), German Inst Human Nutr Potsdam Rehbrucke, Dept Epidemiol, Arthur Scheunert Alle 114-116, D-14558 Nuthetal, Germany.
EM krasimira.aleksandrova@dife.de
FU World Cancer Research Fund International; Wereld Kanker Onderzoek Fonds (WCRF NL); European Commission (DG-SANCO); International Agency for Research on Cancer; Danish Cancer Society (Denmark); Ligue contre le Cancer; Institut Gustave Roussy; Mutuelle Generale de l'Education Nationale; Institut National de la Sante et de la Recherche Medicale (INSERM) (France); Deutsche Krebshilfe, Deutsches Krebsforschungszentrum; Federal Ministry of Education and Research (Germany); Hellenic Health Foundation; Stavros Niarchos Foundation; Hellenic Ministry of Health (Greece); Italian Association for Research on Cancer (AIRC); National Research Council (Italy); Dutch Ministry of Public Health, Welfare and Sports (VWS); Netherlands Cancer Registry (NKR); LK Research Funds; Dutch Prevention Funds; Dutch ZON (Zorg Onderzoek Nederland); World Cancer Research Fund (WCRF); Statistics Netherlands (The Netherlands); Nordforsk; Nordic Centre of Excellence programme on Food, Nutrition and Health (Norway); Health Research Fund (FIS); Regional Government of Andalucia; Regional Government of Asturias; Regional Government of Basque Country; Regional Government of Murcia; Regional Government of Navarra; ISCIII RETIC (Spain) [RD06/0020]; Swedish Cancer Society; Swedish Scientific Council and Regional Government of Skane; Vasterbotten (Sweden); Cancer Research UK; Medical Research Council; Stroke Association; British Heart Foundation; Department of Health, Food Standards Agency; Wellcome Trust (UK);  [ERC-2009-AdG 232997]
CR Ahima RS, 2006, OBESITY, V14, P242, DOI 10.1038/oby.2006.317
   Alberti KGMM, 2005, LANCET, V366, P1059, DOI 10.1016/S0140-6736(05)67402-8
   Aleksandrova K, 2010, AM J EPIDEMIOL, V172, P407, DOI 10.1093/aje/kwq135
   An W, 2012, EUR J CANCER PREV, V21, P126, DOI 10.1097/CEJ.0b013e32834c9b55
   Barb D, 2007, AM J CLIN NUTR, V86, P858S, DOI 10.1093/ajcn/86.3.858S
   Blüher M, 2007, DIABETES CARE, V30, P280, DOI 10.2337/dc06-1362
   Brochu-Gaudreau K, 2010, ENDOCRINE, V37, P11, DOI 10.1007/s12020-009-9278-8
   Byeon JS, 2010, INT J CANCER, V127, P2758, DOI 10.1002/ijc.25301
   Chandran M, 2003, DIABETES CARE, V26, P2442, DOI 10.2337/diacare.26.8.2442
   Giovannucci E, 2007, AM J CLIN NUTR, V86, P836S, DOI 10.1093/ajcn/86.3.836S
   Gunter MJ, 2006, J NUTR BIOCHEM, V17, P145, DOI 10.1016/j.jnutbio.2005.06.011
   Halberg N, 2009, DIABETES, V58, P1961, DOI 10.2337/db08-1750
   Heidemann C, 2008, ANN INTERN MED, V149, P307, DOI 10.7326/0003-4819-149-5-200809020-00005
   Kaklamani VG, 2008, JAMA-J AM MED ASSOC, V300, P1523, DOI 10.1001/jama.300.13.1523
   Kant P, 2011, NAT REV GASTRO HEPAT, V8, P224, DOI 10.1038/nrgastro.2011.23
   Kelesidis I, 2006, BRIT J CANCER, V94, P1221, DOI 10.1038/sj.bjc.6603051
   Khandekar MJ, 2011, NAT REV CANCER, V11, P886, DOI 10.1038/nrc3174
   Kim AY, 2010, MOL ENDOCRINOL, V24, P1441, DOI 10.1210/me.2009-0498
   Kovacova Z, 2012, INT J OBESITY, V36, P1360, DOI 10.1038/ijo.2011.223
   Li SS, 2009, JAMA-J AM MED ASSOC, V302, P179, DOI 10.1001/jama.2009.976
   Lukanova A, 2006, CANCER EPIDEM BIOMAR, V15, P401, DOI 10.1158/1055-9965.EPI-05-0836
   Mantzoros C, 2004, J CLIN ENDOCR METAB, V89, P1102, DOI 10.1210/jc.2003-031804
   Neumeier M, 2006, J LEUKOCYTE BIOL, V79, P803, DOI 10.1189/jlb.0905521
   Ning Y, 2010, OBES REV, V11, P19, DOI 10.1111/j.1467-789X.2009.00613.x
   Ogorodnikova AD, 2010, STROKE, V41, P1376, DOI 10.1161/STROKEAHA.109.576546
   Pechlivanis S, 2009, EUR J ENDOCRINOL, V160, P933, DOI 10.1530/EJE-09-0039
   Pischon T, 2003, CLIN CHEM, V49, P650, DOI 10.1373/49.4.650
   Pischon T, 2006, J NATL CANCER I, V98, P920, DOI 10.1093/jnci/djj246
   Pischon T, 2011, ATHEROSCLEROSIS, V219, P322, DOI 10.1016/j.atherosclerosis.2011.07.011
   PRENTICE RL, 1978, BIOMETRIKA, V65, P153, DOI 10.2307/2335290
   Riboli E, 2002, PUBLIC HEALTH NUTR, V5, P1113, DOI 10.1079/PHN2002394
   Riboli E, 1997, INT J EPIDEMIOL, V26, PS6, DOI 10.1093/ije/26.suppl_1.S6
   Rinaldi S, 2008, CANCER EPIDEM BIOMAR, V17, P3108, DOI 10.1158/1055-9965.EPI-08-0495
   Rubenstein JH, 2009, GUT, V58, P1583, DOI 10.1136/gut.2008.171553
   Sattar N, 2008, J CLIN ENDOCR METAB, V93, P3299, DOI 10.1210/jc.2008-1435
   Sattar N, 2008, J CLIN ENDOCR METAB, V93, P1846, DOI 10.1210/jc.2007-2603
   Schober F, 2007, BIOCHEM BIOPH RES CO, V361, P968, DOI 10.1016/j.bbrc.2007.07.106
   Tilg H, 2006, NAT REV IMMUNOL, V6, P772, DOI 10.1038/nri1937
   van Duijnhoven FJB, 2011, GUT, V60, P1094, DOI 10.1136/gut.2010.225011
   Wei EK, 2005, JNCI-J NATL CANCER I, V97, P1688, DOI 10.1093/jnci/dji376
   Xu XT, 2011, J DIGEST DIS, V12, P234, DOI 10.1111/j.1751-2980.2011.00504.x
   Zhu N, 2010, J CLIN ENDOCR METAB, V95, P5097, DOI 10.1210/jc.2010-0716
NR 42
TC 62
Z9 69
U1 0
U2 10
PU OXFORD UNIV PRESS
PI OXFORD
PA GREAT CLARENDON ST, OXFORD OX2 6DP, ENGLAND
SN 0143-3334
EI 1460-2180
J9 CARCINOGENESIS
JI Carcinogenesis
PD NOV 15
PY 2012
VL 33
IS 6
BP 1211
EP 1218
DI 10.1093/carcin/bgs133
PG 8
WC Oncology
SC Oncology
GA 970MW
UT WOS:000306135800012
PM 22431719
DA 2025-02-23
ER

PT J
AU Julin, B
   Wolk, A
   Bergkvist, L
   Bottai, M
   Åkesson, A
AF Julin, Bettina
   Wolk, Alicja
   Bergkvist, Leif
   Bottai, Matteo
   Akesson, Agneta
TI Dietary Cadmium Exposure and Risk of Postmenopausal Breast Cancer: A Population-Based Prospective Cohort Study
SO CANCER RESEARCH
LA English
DT Article
ID progesterone-receptor status; estrogen-receptor; swedish women; endometrial cancer; in-vivo; activation; fiber; lead; cell; mechanism
AB The ubiquitous food contaminant cadmium has features of an estrogen mimetic that may promote the development of estrogen-dependent malignancies, such as breast cancer. However, no prospective studies of cadmium exposure and breast cancer risk have been reported. , We examined the association between dietary cadmium exposure (at baseline, 1987) and the risk of overall and estrogen receptor (ER)-defined (ER+ or ER-) breast cancer within a population-based prospective cohort of 55,987 postmenopausal women. During an average of 12.2 years of follow-up, 2,112 incident cases of invasive breast cancer were ascertained (1,626 ER+ and 290 ER-). After adjusting for confounders, including consumption of whole grains and vegetables (which account for 40% of the dietary exposure, but also contain putative anticarcinogenic phytochemicals), dietary cadmium intake was positively associated with overall breast cancer tumors, comparing the highest tertile with the lowest [rate ratio (RR), 1.21; 95% confidence interval (CI), 1.07-1.36; P-trend = 0.02]. Among lean and normal weight women, statistically significant associations were observed for all tumors (RR, 1.27; 95% CI, 1.07-1.50) and for ER+ tumors (RR, 125; 95% CI, 1.03-1.52) and similar, but not statistically significant associations were found for ER- tumors (RR, 1.22; 95% CI, 0.76-1.93). The risk of breast cancer increased with increasing cadmium exposure similarly within each textile of whole grain/vegetable consumption and decreased with increasing consumption of whole grain/vegetables within each tertile of cadmium exposure (P-interaction = 0.73). Overall, these results suggest a role for dietary cadmium in postmenopausal breast cancer development. Cancer Res; 72(6); 1459-66. (C) 2012 AACR
C1 [Julin, Bettina; Wolk, Alicja; Akesson, Agneta] Karolinska Inst, Inst Environm Med, Div Nutrit Epidemiol, S-17177 Stockholm, Sweden.
   [Bottai, Matteo] Karolinska Inst, Inst Environm Med, Div Biostat, S-17177 Stockholm, Sweden.
   [Bergkvist, Leif] Cent Hosp Vasteras, Dept Surg, Vasteras, Sweden.
   [Bergkvist, Leif] Cent Hosp Vasteras, Clin Res Ctr, Vasteras, Sweden.
   [Bottai, Matteo] Univ S Carolina, Arnold Sch Publ Hlth, Dept Epidemiol & Biostat, Columbia, SC 29208 USA.
C3 Karolinska Institutet; Karolinska Institutet; Vasteras Central Hospital; Vasteras Central Hospital; University of South Carolina System; University of South Carolina Columbia
RP Åkesson, A (corresponding author), Karolinska Inst, Inst Environm Med, Div Nutrit Epidemiol, Box 210, S-17177 Stockholm, Sweden.
EM Agneta.Akesson@ki.se
FU Swedish Cancer Society; Swedish Research Council for Environment, Agricultural Sciences and Spatial Planning; Swedish Research Council/Research Infrastructures
CR Adams SV, 2011, SCI TOTAL ENVIRON, V409, P1632, DOI 10.1016/j.scitotenv.2011.01.037
   Akesson Å, 2008, CANCER RES, V68, P6435, DOI 10.1158/0008-5472.CAN-08-0329
   Akhmedkhanov A, 2001, ANN NY ACAD SCI, V943, P296, DOI 10.1111/j.1749-6632.2001.tb03811.x
   Ali I, 2010, ENVIRON HEALTH PERSP, V118, P1389, DOI 10.1289/ehp.1001967
   Althuis MD, 2004, CANCER EPIDEM BIOMAR, V13, P1558
   Amzal B, 2009, ENVIRON HEALTH PERSP, V117, P1293, DOI 10.1289/ehp.0800317
   [Anonymous], 1900, V58, V0, P0
   [Anonymous], 2007, FOOD NUTR PREV CANC, V0, P0
   BECKER W, 1991, BRIT J NUTR, V66, P151, DOI 10.1079/BJN19910021
   Brama M, 2007, MOL CELL ENDOCRINOL, V264, P102, DOI 10.1016/j.mce.2006.10.013
   Cade JE, 2007, INT J EPIDEMIOL, V36, P431, DOI 10.1093/ije/dyl295
   Enmark E, 1999, J INTERN MED, V246, P133, DOI 10.1046/j.1365-2796.1999.00545.x
   Fox MP, 2005, INT J EPIDEMIOL, V34, P1370, DOI 10.1093/ije/dyi184
   Gallagher CM, 2010, AGING-US, V2, P804, DOI 10.18632/aging.100226
   GARCIAMORALES P, 1994, J BIOL CHEM, V269, P16896
   Grote VA, 2010, EXP CLIN ENDOCR DIAB, V118, P4, DOI 10.1055/s-0029-1243193
   Järup L, 2009, TOXICOL APPL PHARM, V238, P201, DOI 10.1016/j.taap.2009.04.020
   Jin YH, 2003, NAT GENET, V34, P326, DOI 10.1038/ng1172
   Johnson MD, 2003, NAT MED, V9, P1081, DOI 10.1038/nm902
   Jorhem L, 2001, J AOAC INT, V84, P1984
   Jorhem Lars, 1993, JOURNAL OF FOOD COMPOSITION AND ANALYSIS, V6, P223, DOI 10.1006/jfca.1993.1025
   Joseph P, 2001, TOXICOL SCI, V61, P295, DOI 10.1093/toxsci/61.2.295
   Key TJ, 2001, LANCET ONCOL, V2, P133, DOI 10.1016/S1470-2045(00)00254-0
   Larsen EH, 2002, FOOD ADDIT CONTAM, V19, P33, DOI 10.1080/02652030110087447
   Larsson SC, 2010, EUR J CANCER, V46, P1079, DOI 10.1016/j.ejca.2010.01.004
   Lopez AD, 2006, GLOBAL BURDEN OF DISEASE AND RISK FACTORS, V0, PP1, DOI 10.1596/978-0-8213-6262-4
   Mattisson I, 2004, BRIT J CANCER, V90, P122, DOI 10.1038/sj.bjc.6601516
   MATTSSON B, 1984, ACTA RADIOL ONCOL, V23, P305, DOI 10.3109/02841868409136026
   McElroy JA, 2006, JNCI-J NATL CANCER I, V98, P869, DOI 10.1093/jnci/djj233
   Michels KB, 2007, CANCER-AM CANCER SOC, V109, P2712, DOI 10.1002/cncr.22654
   Olsson IM, 2002, ENVIRON HEALTH PERSP, V110, P1185, DOI 10.1289/ehp.021101185
   Orlowski C, 1998, HUM EXP TOXICOL, V17, P302, DOI 10.1191/096032798678908792
   Orsini N, 2008, STATA J, V8, P29, DOI 10.1177/1536867X0800800103
   Rosenberg LU, 2006, CANCER EPIDEM BIOMAR, V15, P2482, DOI 10.1158/1055-9965.EPI-06-0489
   Safe S, 2005, TRENDS ENDOCRIN MET, V16, P139, DOI 10.1016/j.tem.2005.03.004
   Safe S, 2003, NAT MED, V9, P1000, DOI 10.1038/nm0803-1000
   Shih CM, 2004, J CELL BIOCHEM, V91, P384, DOI 10.1002/jcb.10761
   Stoica A, 2000, MOL ENDOCRINOL, V14, P545, DOI 10.1210/me.14.4.545
   Suzuki R, 2008, BRIT J CANCER, V98, P636, DOI 10.1038/sj.bjc.6604175
   Suzuki R, 2009, INT J CANCER, V124, P698, DOI 10.1002/ijc.23943
   Suzuki R, 2008, INT J CANCER, V122, P403, DOI 10.1002/ijc.23060
   TAHVONEN R, 1994, FOOD ADDIT CONTAM, V11, P621, DOI 10.1080/02652039409374262
   TAHVONEN R, 1995, FOOD ADDIT CONTAM, V12, P263, DOI 10.1080/02652039509374301
   Templeton DM, 2010, CHEM-BIOL INTERACT, V188, P267, DOI 10.1016/j.cbi.2010.03.040
   Thomas P, 2006, J STEROID BIOCHEM, V102, P175, DOI 10.1016/j.jsbmb.2006.09.017
   VAHTER M, 1991, ENVIRON RES, V56, P78, DOI 10.1016/S0013-9351(05)80111-2
   White IR, 2011, STAT MED, V30, P377, DOI 10.1002/sim.4067
   WILLETT W, 1986, AM J EPIDEMIOL, V124, P17, DOI 10.1093/oxfordjournals.aje.a114366
   Yu XY, 2010, TOXICOL APPL PHARM, V245, P83, DOI 10.1016/j.taap.2010.02.005
   Zang Y, 2009, TOXICOL LETT, V184, P134, DOI 10.1016/j.toxlet.2008.10.032
NR 50
TC 134
Z9 155
U1 2
U2 29
PU AMER ASSOC CANCER RESEARCH
PI PHILADELPHIA
PA 615 CHESTNUT ST, 17TH FLOOR, PHILADELPHIA, PA 19106-4404 USA
SN 0008-5472
EI 
J9 CANCER RES
JI Cancer Res.
PD MAR 15
PY 2012
VL 72
IS 6
BP 1459
EP 1466
DI 10.1158/0008-5472.CAN-11-0735
PG 8
WC Oncology
SC Oncology
GA 910UC
UT WOS:000301667300015
PM 22422990
DA 2025-02-23
ER

PT J
AU Ahearn, TU
   Shaukat, A
   Flanders, WD
   Seabrook, ME
   Bostick, RM
AF Ahearn, Thomas U.
   Shaukat, Aasma
   Flanders, W. Dana
   Seabrook, March E.
   Bostick, Roberd M.
TI Markers of the APC/β-Catenin Signaling Pathway as Potential Treatable, Preneoplastic Biomarkers of Risk for Colorectal Neoplasms
SO CANCER EPIDEMIOLOGY BIOMARKERS & PREVENTION
LA English
DT Article
ID epithelial-cell proliferation; normal colon mucosa; vitamin-d; calcium; expression; cancer; incident; diet; msh2
AB Background: Malfunctioning of the adenomatous polyposis coil (APC)/beta-catenin signaling pathway is both an early and common event in sporadic colorectal cancer. To assess the potential of APC/beta-catenin signaling pathway markers as treatable, preneoplastic biomarkers of risk for colorectal neoplasms, we conducted a pilot colonoscopy-based case control study (51 cases and 154 controls) of incident, sporadic colorectal adenoma. Methods: We evaluated APC,beta-catenin, and E-cadherin expression in normal mucosa from the rectum and ascending and sigmoid colon using automated immunohistochemical and quantitative image analysis. Diet, lifestyle, and medical history were assessed with validated questionnaires. Results: In the normal rectal mucosa, the ratio of the proportion of APC expression in the upper 40% of crypts with total D-catenin expression (AFC/beta-catenin score) was 14.3% greater in controls than in cases [P = 0.02; OR, 0.40; 95% confidence interval (Cl), 0.14-1.14]. Compared with controls, in cases, APC expression was 3.2% lower, beta-catenin expression was 3.0% higher, and E-cadherin expression was 0.7% lower; however, none of these differences were statistically significant. The APC/beta-catenin score statistically significantly differed according to categories of plausible risk factors for colorectal cancer [e.g., it was 17.7% higher among those with 25(OH) vitamin D-3 concentrations >= 27 ng/mL]. Conclusions: These preliminary data suggest that the combined expression of APC and beta-catenin in the normal rectal mucosa may be associated with risk for incident, sporadic colorectal neoplasms, as well as with modifiable risk factors for colorectal neoplasms. Impact: Our results may help advance the development of treatable, preneoplastic biomarkers of risk for colorectal neoplasms. Cancer Epidemiol Biomarkers Prev: 21(6); 969-79. (C) 2012 AACR.
C1 [Flanders, W. Dana; Bostick, Roberd M.] Emory Univ, Dept Epidemiol, Rollins Sch Publ Hlth, Atlanta, GA 30322 USA.
   [Flanders, W. Dana] Emory Univ, Dept Biostat & Bioinformat, Rollins Sch Publ Hlth, Atlanta, GA 30322 USA.
   [Ahearn, Thomas U.; Flanders, W. Dana; Bostick, Roberd M.] Emory Univ, Winship Canc Inst, Atlanta, GA 30322 USA.
   [Ahearn, Thomas U.] Emory Univ, Nutr & Hlth Sci Program, Grad Div Biol & Biomed Sci, Atlanta, GA 30322 USA.
   [Shaukat, Aasma] Univ Minnesota, Dept Med, GI Div, Minneapolis, MN 55455 USA.
   [Seabrook, March E.] Consultants Gastroenterol, Columbia, SC USA.
C3 Emory University; Rollins School Public Health; Emory University; Rollins School Public Health; Emory University; Emory University; University of Minnesota System; University of Minnesota Twin Cities
RP Bostick, RM (corresponding author), Emory Univ, Dept Epidemiol, Rollins Sch Publ Hlth, 1518 Clifton Rd NE, Atlanta, GA 30322 USA.
EM rmbosti@sph.emory.edu
FU Fullerton Foundation; Georgia Cancer Coalition Distinguished Scholar; Franklin Foundation
CR Ahearn TU, 2011, CANCER RES, V71, P413, DOI 10.1158/0008-5472.CAN-10-1560
   [Anonymous], 1997, MED SCI SPORTS EXCER, V0, P0
   Bostick RM, 1997, CANCER EPIDEM BIOMAR, V6, P931
   Bostick RM, 1997, CANCER EPIDEM BIOMAR, V6, P1011
   BOSTICK RM, 1995, JNCI-J NATL CANCER I, V87, P1307, DOI 10.1093/jnci/87.17.1307
   Brenner BM, 1998, CANCER LETT, V127, P43, DOI 10.1016/S0304-3835(98)00005-6
   Daniel CR, 2009, CANCER EPIDEM BIOMAR, V18, P65, DOI 10.1158/1055-9965.EPI-08-0732
   Day RM, 1999, VIRCHOWS ARCH, V434, P121, DOI 10.1007/s004280050315
   Fedirko V, 2010, AM J EPIDEMIOL, V172, P489, DOI 10.1093/aje/kwq157
   Fedirko V, 2010, CANCER EPIDEM BIOMAR, V19, P280, DOI 10.1158/1055-9965.EPI-09-0448
   Fedirko V, 2009, CANCER EPIDEM BIOMAR, V18, P2933, DOI 10.1158/1055-9965.EPI-09-0239
   Fedirko V, 2009, CANCER PREV RES, V2, P213, DOI 10.1158/1940-6207.CAPR-08-0157
   Gorham ED, 2005, J STEROID BIOCHEM, V97, P179, DOI 10.1016/j.jsbmb.2005.06.018
   Goss KH, 2000, J CLIN ONCOL, V18, P1967, DOI 10.1200/JCO.2000.18.9.1967
   Iwamoto M, 2000, CARCINOGENESIS, V21, P1935, DOI 10.1093/carcin/21.11.1935
   Jemal A, 2007, CA-CANCER J CLIN, V57, P43, DOI 10.3322/canjclin.57.1.43
   Liu ESL, 2005, EUR J PHARMACOL, V518, P47, DOI 10.1016/j.ejphar.2005.05.018
   Liu ZH, 2007, J NUTR, V137, P2701, DOI 10.1093/jn/137.12.2701
   Liu ZH, 2011, FASEB J, V25, P3136, DOI 10.1096/fj.11-184143
   Long Q, 2010, STAT MED, V29, P361, DOI 10.1002/sim.3796
   OBRIEN MJ, 1990, GASTROENTEROLOGY, V98, P371, DOI 10.1016/0016-5085(90)90827-N
   Pap Z, 2009, PATHOL ONCOL RES, V15, P579, DOI 10.1007/s12253-009-9157-x
   Potter JD, 1999, JNCI-J NATL CANCER I, V91, P916, DOI 10.1093/jnci/91.11.916
   POTTER JD, 1993, EPIDEMIOL REV, V15, P499, DOI 10.1093/oxfordjournals.epirev.a036132
   RISIO M, 1988, GASTROENTEROLOGY, V94, P899, DOI 10.1016/0016-5085(88)90545-8
   Ruder EH, 2011, AM J CLIN NUTR, V94, P1607, DOI 10.3945/ajcn.111.020701
   Saenger AK, 2006, AM J CLIN PATHOL, V125, P914, DOI 10.1309/J32UF7GTQPWN25AP
   Sidelnikov E, 2010, CANCER EPIDEM BIOMAR, V19, P1022, DOI 10.1158/1055-9965.EPI-09-0526
   Sidelnikov E, 2009, CANCER EPIDEM BIOMAR, V18, P2965, DOI 10.1158/1055-9965.EPI-09-0519
   Sidelnikov E, 2009, CANCER EPIDEM BIOMAR, V18, P1599, DOI 10.1158/1055-9965.EPI-08-0800
   SIMANOWSKI UA, 1995, ALCOHOL, V12, P111, DOI 10.1016/0741-8329(94)00091-3
   Tsanou E, 2008, ANTICANCER RES, V28, P3815
   Umar S, 2003, CELL PROLIFERAT, V36, P361, DOI 10.1046/j.1365-2184.2003.00291.x
   Willert K, 2006, GENE DEV, V20, P1394, DOI 10.1101/gad.1424006
   WILLETT W, 1986, AM J EPIDEMIOL, V124, P17, DOI 10.1093/oxfordjournals.aje.a114366
   WILLETT WC, 1988, AM J EPIDEMIOL, V127, P188, DOI 10.1093/oxfordjournals.aje.a114780
   WILLETT WC, 1985, AM J EPIDEMIOL, V122, P51, DOI 10.1093/oxfordjournals.aje.a114086
   World Cancer Research Fund / American Institute for Cancer research, 2007, FOOD, V0, Physical Activity
NR 38
TC 14
Z9 17
U1 0
U2 2
PU AMER ASSOC CANCER RESEARCH
PI PHILADELPHIA
PA 615 CHESTNUT ST, 17TH FLOOR, PHILADELPHIA, PA 19106-4404 USA
SN 1055-9965
EI 1538-7755
J9 CANCER EPIDEM BIOMAR
JI Cancer Epidemiol. Biomarkers Prev.
PD JUN 15
PY 2012
VL 21
IS 6
BP 969
EP 979
DI 10.1158/1055-9965.EPI-12-0126
PG 11
WC Oncology; Public, Environmental & Occupational Health
SC Oncology; Public, Environmental & Occupational Health
GA 957NK
UT WOS:000305169500012
PM 22539608
DA 2025-02-23
ER

PT J
AU Créhange, G
   Martin, E
   Supiot, S
   Chapet, O
   Mazoyer, F
   Naudy, S
   Maingon, P
AF Crehange, G.
   Martin, E.
   Supiot, S.
   Chapet, O.
   Mazoyer, F.
   Naudy, S.
   Maingon, P.
TI Image-guided radiotherapy in prostate cancer: Concepts and implications
SO CANCER RADIOTHERAPIE
LA French
DT Article
DE IGRT; Prostate cancer; Review
ID intensity-modulated radiotherapy; beam computed-tomography; randomized controlled-trial; implanted fiducial markers; radiation-therapy; increased risk; biochemical control; distended rectum; local failure; organ motion
AB Intensity modulated radiotherapy (IMRT) and image-guided radiotherapy (IGRT) are technological developments, which when applied in a model of prostate cancer, led to a significant reduction in the toxicity and digestive and urinary sequelae of 3D conformational radiotherapy. The major clinical benefits of these techniques with regard to reduced digestive and urinary toxicity are unequivocal since very few sequelae have been reported at 10 years (2% of grade 2 and 1% of grade 3 digestive toxicity; 11% of grade 2 and 5% of grade 3 urinary toxicity). Even when these two techniques are combined, IG-IMRT significantly diminishes late genitourinary toxicity. In the absence of adaptive radiotherapy, there are many IGRT protocols and repositioning techniques, and every step in the IGRT process must be carried out with extreme rigor: installing the patient and contention system, repositioning technique with or without fiduciary markers, type of repositioning imaging, definition of margins inherent in each technique(prostate, seminal vesicles and/or pelvic lymph nodes), frequency of repositioning during treatment, dietary constraints with or without rectal lavage. For these reasons, every centre that performs IGRT must carefully and rigorously assess the uncertainties of repositioning linked to the IGRT technique. In this review, we analyzed data from the literature based on dosimetric studies and the proven clinical impact in order to answer the different questions asked by radiation oncologists at every step of the IGRT process for cancer of the prostate. Recommendations are made for the repositioning protocols according to the most widely used repositioning techniques: fiduciary markers or soft tissues, kV-CBCT or MV-CBCT, 3D ultrasonography. (c) 2012 Societe francaise de radiotherapie oncologique (SFRO). Published by Elsevier Masson SAS. All rights reserved.
C1 [Crehange, G.; Martin, E.; Maingon, P.] Ctr Georges Francois Leclerc, Dept Radiotherapie, F-21000 Dijon, France.
   [Crehange, G.] CNRS, Lab Elect Instrumentat & Informat Image Le2I, Unite 5158, F-21079 Dijon, France.
   [Crehange, G.] Univ Bourgogne, F-21079 Dijon, France.
   [Supiot, S.] Ctr Rene Gauducheau, Inst Cancerol Ouest, Dept Radiotherapie, F-44805 St Herblain, France.
   [Chapet, O.] Ctr Hosp Lyon Sud, Dept Radiotherapie, F-69310 Pierre Benite, France.
   [Mazoyer, F.; Naudy, S.] Ctr Georges Francois Leclerc, Dept Radiotherapie, Unite Radiophys, F-21000 Dijon, France.
C3 UNICANCER; Centre Georges-Francois Leclerc; Centre National de la Recherche Scientifique (CNRS); Universite de Bourgogne; UNICANCER; Institut de Cancerologie de l'Ouest (ICO); CHU Lyon; UNICANCER; Centre Georges-Francois Leclerc
RP Créhange, G (corresponding author), Ctr Georges Francois Leclerc, Dept Radiotherapie, 1 Rue Prof Marion, F-21000 Dijon, France.
EM gcrehange@cgfl.fr
CR Alicikus ZA, 2011, CANCER-AM CANCER SOC, V117, P1429, DOI 10.1002/cncr.25467
   Artignan X, 2004, INT J RADIAT ONCOL, V59, P595, DOI 10.1016/j.ijrobp.2004.01.043
   Barney BM, 2011, INT J RADIAT ONCOL, V80, P301, DOI 10.1016/j.ijrobp.2010.06.007
   Budiharto T, 2011, RADIOTHER ONCOL, V98, P181, DOI 10.1016/j.radonc.2010.12.019
   Cazoulat G, 2009, CANCER RADIOTHER, V13, P365, DOI 10.1016/j.canrad.2009.06.002
   Chao KK, 2006, INT J RADIAT ONCOL, V65, P999, DOI 10.1016/j.ijrobp.2006.02.039
   Chen J, 2007, INT J RADIAT ONCOL, V68, P912, DOI 10.1016/j.ijrobp.2007.02.024
   Crehange G, 2012, CANC TREAT REV, V0, P0
   Crehange G, 2012, RADIOTHER ONCOL, V103, P244, DOI 10.1016/j.radonc.2011.10.025
   De Crevoisier R, 2005, INT J RADIAT ONCOL, V62, P965, DOI 10.1016/j.ijrobp.2004.11.032
   De Meerleer GO, 2007, RADIOTHER ONCOL, V82, P160, DOI 10.1016/j.radonc.2006.12.007
   Dearnaley DP, 2007, LANCET ONCOL, V8, P475, DOI 10.1016/S1470-2045(07)70143-2
   Engels B, 2009, RADIOTHER ONCOL, V90, P377, DOI 10.1016/j.radonc.2008.12.005
   Fonteyne V, 2009, RADIOTHER ONCOL, V92, P42, DOI 10.1016/j.radonc.2009.03.013
   Ghilezan MJ, 2005, INT J RADIAT ONCOL, V62, P406, DOI 10.1016/j.ijrobp.2003.10.017
   Hanna SA, 2012, INT J RADIAT ONCOL, V82, P1208, DOI 10.1016/j.ijrobp.2011.03.059
   Heemsbergen WD, 2007, INT J RADIAT ONCOL, V67, P1418, DOI 10.1016/j.ijrobp.2006.11.014
   Kupelian PA, 2008, INT J RADIAT ONCOL, V71, P16, DOI 10.1016/j.ijrobp.2007.09.020
   Latorzeff I, 2010, CANCER RADIOTHER, V14, P479, DOI 10.1016/j.canrad.2010.06.013
   Logadótti A, 2011, RADIOTHER ONCOL, V98, P175, DOI 10.1016/j.radonc.2010.11.012
   Meijer GJ, 2008, INT J RADIAT ONCOL, V72, P1416, DOI 10.1016/j.ijrobp.2008.03.005
   Morr J, 2002, INT J RADIAT ONCOL, V53, P1124, DOI 10.1016/S0360-3016(02)02820-1
   Morrow NV, 2012, INT J RADIAT ONCOL, V82, PE733, DOI 10.1016/j.ijrobp.2011.11.043
   Moseley DJ, 2007, INT J RADIAT ONCOL, V67, P942, DOI 10.1016/j.ijrobp.2006.10.039
   Mutanga TF, 2011, INT J RADIAT ONCOL, V81, P1160, DOI 10.1016/j.ijrobp.2010.09.013
   Naudy S, 2006, CANCER RADIOTHER, V10, P388, DOI 10.1016/j.canrad.2006.07.001
   Ost P, 2011, INT J RADIAT ONCOL, V79, P188, DOI 10.1016/j.ijrobp.2009.10.029
   Park SS, 2012, INT J RADIAT ONCOL, V83, P947, DOI 10.1016/j.ijrobp.2011.08.025
   Peignaux K, 2006, RADIOTHER ONCOL, V81, P176, DOI 10.1016/j.radonc.2006.08.027
   Pollack A, 2002, INT J RADIAT ONCOL, V53, P1097, DOI 10.1016/S0360-3016(02)02829-8
   Rijkhorst EJ, 2009, INT J RADIAT ONCOL, V75, P1254, DOI 10.1016/j.ijrobp.2009.04.034
   Roach M, 2005, INT J RADIAT ONCOL, V62, P949, DOI 10.1016/j.ijrobp.2005.03.067
   Rossi PJ, 2009, RADIOTHER ONCOL, V90, P353, DOI 10.1016/j.radonc.2008.09.021
   Scarbrough TJ, 2006, INT J RADIAT ONCOL, V65, P378, DOI 10.1016/j.ijrobp.2006.01.008
   Serago CF, 2002, INT J RADIAT ONCOL, V53, P1130, DOI 10.1016/S0360-3016(02)02826-2
   Smitsmans MHP, 2008, INT J RADIAT ONCOL, V71, P1279, DOI 10.1016/j.ijrobp.2008.03.036
   Smitsmans MHP, 2011, INT J RADIAT ONCOL, V80, P590, DOI 10.1016/j.ijrobp.2010.06.026
   Trichter F, 2003, INT J RADIAT ONCOL, V56, P1225, DOI 10.1016/S0360-3016(03)00269-4
   Wertz H, 2007, PHYS MED BIOL, V52, P5655, DOI 10.1088/0031-9155/52/18/012
   Wong JR, 2005, INT J RADIAT ONCOL, V61, P561, DOI 10.1016/j.ijrobp.2004.06.010
   Xia P, 2010, MED PHYS, V37, P5006, DOI 10.1118/1.3480505
   Zelefsky MJ, 2012, INT J RAD O IN PRESS, V0, P0
   Zietman AL, 2005, JAMA-J AM MED ASSOC, V294, P1233, DOI 10.1001/jama.294.10.1233
NR 43
TC 15
Z9 15
U1 0
U2 8
PU ELSEVIER
PI BRIDGEWATER
PA 685 ROUTE 202-206, BRIDGEWATER, NJ 08807 USA
SN 1278-3218
EI 
J9 CANCER RADIOTHER
JI Cancer Radiother.
PD SEP 15
PY 2012
VL 16
IS 5-6
BP 430
EP 438
DI 10.1016/j.canrad.2012.07.183
PG 9
WC Oncology; Radiology, Nuclear Medicine & Medical Imaging
SC Oncology; Radiology, Nuclear Medicine & Medical Imaging
GA 019KF
UT WOS:000309737800018
PM 22921961
DA 2025-02-23
ER

PT J
AU Tanaka, M
   Ma, E
   Tanaka, H
   Ioka, A
   Nakahara, T
   Takahashi, H
AF Tanaka, Masahiro
   Ma, Enbo
   Tanaka, Hideo
   Ioka, Akiko
   Nakahara, Toshitaka
   Takahashi, Hideto
TI Trends of stomach cancer mortality in Eastern Asia in 1950-2004: comparative study of Japan, Hong Kong and Singapore using age, period and cohort analysis
SO INTERNATIONAL JOURNAL OF CANCER
LA English
DT Article
DE stomach cancer; mortality; age-period and cohort; Asia; the United States
ID gastric-cancer; helicobacter-pylori; birth cohort; united-states; childhood; carcinogenesis; transmission; population; risk; salt
AB To characterize the temporal trends of stomach cancer mortality in Eastern Asia and to better interpret the causes of the trends, we performed age, period and cohort analysis (APC analysis) on the mortality rates in Japan, Hong Kong and Singapore during 19502004, as well as the rates in the US as a control population. For the APC analysis, Holford's approach was used to avoid the identification problem. Age-standardized mortality rates (ASMR) decreased consistently in all four areas during the observation period in both males and females. Japan had the highest ASMR in both sexes, followed by Singapore, Hong Kong and the US, but the differences in ASMR among the four areas diminished with time. The results of APC analysis suggested that the decreasing mortality rates in Eastern Asia were caused by the combination of decreasing cohort effect since the end of the 1800s and decreasing period effect from the 1950s. The US showed similar results, but its decreases in the period and cohort effect preceded those of Eastern Asia. Possible causes for the decrease in the cohort effect include improvement in the socioeconomic conditions during childhood and a decrease in the prevalence of H. pylori infection, while possible causes for the decrease in the period effect include a decrease in dietary salt intake and improvements in cancer detection and treatment. These findings may help us to predict future changes in the mortality rates of stomach cancer.
C1 [Tanaka, Masahiro; Ioka, Akiko] Osaka Med Ctr Canc & Cardiovasc Dis, Dept Canc Control & Stat, Osaka, Japan.
   [Ma, Enbo; Takahashi, Hideto] Univ Tsukuba, Sch Med, Dept Epidemiol & Biostat, Tsukuba, Ibaraki, Japan.
   [Tanaka, Hideo] Aichi Canc Ctr, Res Inst, Div Epidemiol & Prevent, Nagoya, Aichi 464, Japan.
   [Nakahara, Toshitaka] Kyoto Univ, Grad Sch Med, Kyoto, Japan.
C3 Osaka Medical Center for Cancer & Cardiovascular Diseases; University of Tsukuba; Aichi Cancer Center; Kyoto University
RP Tanaka, M (corresponding author), 1-3-3 Nakamichi,Higashinari Ku, Osaka 5378511, Japan.
EM tanakamasax@gmail.com
FU Japanese Ministry of Health, Labor and Welfare
CR Anderson WF, 2010, JAMA-J AM MED ASSOC, V303, P1723, DOI 10.1001/jama.2010.496
   [Anonymous], 2004, TOBACCO SMOKE AND INVOLUNTARY SMOKING, V0, P0
   Aragones N, 1997, J EPIDEMIOL COMMUN H, V51, P412, DOI 10.1136/jech.51.4.412
   ASAKA M, 1992, GASTROENTEROLOGY, V102, P760, DOI 10.1016/0016-5085(92)90156-S
   Bertuccio P, 2009, INT J CANCER, V125, P666, DOI 10.1002/ijc.24290
   Brown LM, 2000, EPIDEMIOL REV, V22, P283, DOI 10.1093/oxfordjournals.epirev.a018040
   DOLL R, 1971, J R STAT SOC SER A-G, V134, P133, DOI 10.2307/2343871
   Doll R, 1966, CANC INCIDENCE 5 CON, V1, P0
   Economic Planning Agency Tokyo Japan, 1965, MONTHL CONS CONF SUR, V0, P0
   Ferlay J, 2010, INT J CANCER, V127, P2893, DOI 10.1002/ijc.25516
   HAMAJIMA N, 1987, JPN J CANCER RES, V78, P547
   HANSSON LE, 1991, INT J CANCER, V47, P499, DOI 10.1002/ijc.2910470405
   HOLFORD TR, 1983, BIOMETRICS, V39, P311, DOI 10.2307/2531004
   International Agency for Research in Cancer, 2007, CANC INC 5 CONT, V4, P0
   Ioka A, 2011, REPORT RES GROUP POP, V0, P11
   JEYARATNAM J, 1987, SCAND J WORK ENV HEA, V13, P524, DOI 10.5271/sjweh.2006
   Kamineni A, 1999, CANCER CAUSE CONTROL, V10, P77, DOI 10.1023/A:1008849014992
   Kato S, 2006, INT J CANCER, V119, P1558, DOI 10.1002/ijc.21810
   Kolonel LN, 1980, GENETIC AND ENVIRONMENTAL FACTORS IN EXPERIMENTAL AND HUMAN CANCER, V0, P327
   Kono S, 1996, CANCER CAUSE CONTROL, V7, P41, DOI 10.1007/BF00115637
   La Vecchia C, 2009, OXFORD TXB PUBLIC HL, V0, P0
   Lambert R, 2002, INT J CANCER, V97, P811, DOI 10.1002/ijc.10150
   LEE WC, 1994, INT J EPIDEMIOL, V23, P252, DOI 10.1093/ije/23.2.252
   LUNDBERG O, 1993, SOC SCI MED, V36, P1047, DOI 10.1016/0277-9536(93)90122-K
   MALATY HM, 1994, GUT, V35, P742, DOI 10.1136/gut.35.6.742
   Malvezzi M, 2010, ANN EPIDEMIOL, V20, P898, DOI 10.1016/j.annepidem.2010.08.013
   OSHIMA A, 1986, INT J CANCER, V38, P829, DOI 10.1002/ijc.2910380608
   Ozawa H, 1968, JPN J PUBLIC HLTH, V15, P551
   Parkin DM, 2005, CA-CANCER J CLIN, V55, P74, DOI 10.3322/canjclin.55.2.74
   PETO R, 1977, ORIGINS HUMAN CANCER, V0, P1403
   Rupnow MFT, 2000, EMERG INFECT DIS, V6, P228, DOI 10.3201/eid0603.000302
   Sasaki N, 1960, JPN J PUBLIC HLTH, V7, P1137
   Smith GD, 1998, BMJ-BRIT MED J, V316, P1631, DOI 10.1136/bmj.316.7145.1631
   Takahashi H, 2001, J EPIDEMIOL, V11, P151
   Tanaka K, 2005, CANCER CAUSE CONTROL, V16, P573, DOI 10.1007/s10552-004-7839-y
   Tsugane S, 2005, CANCER SCI, V96, P1, DOI 10.1111/j.1349-7006.2005.00006.x
   Wong IOL, 2010, J EPIDEMIOL COMMUN H, V64, P596, DOI 10.1136/jech.2008.080788
   World Health Organization, 1900, MULTIPLE MYELOMA, V0, P0
   Yamaguchi N, 2001, LANCET ONCOL, V2, P88, DOI 10.1016/S1470-2045(00)00225-4
NR 39
TC 26
Z9 33
U1 1
U2 13
PU WILEY
PI HOBOKEN
PA 111 RIVER ST, HOBOKEN 07030-5774, NJ USA
SN 0020-7136
EI 1097-0215
J9 INT J CANCER
JI Int. J. Cancer
PD FEB 15
PY 2012
VL 130
IS 4
BP 930
EP 936
DI 10.1002/ijc.26080
PG 7
WC Oncology
SC Oncology
GA 869MB
UT WOS:000298601100020
PM 21425256
DA 2025-02-23
ER

PT J
AU Kabat, GC
   Kim, MY
   Wactawski-Wende, J
   Shikany, JM
   Vitolins, MZ
   Rohan, TE
AF Kabat, Geoffrey C.
   Kim, Mimi Y.
   Wactawski-Wende, Jean
   Shikany, James M.
   Vitolins, Mara Z.
   Rohan, Thomas E.
TI Intake of Antioxidant Nutrients and Risk of Non-Hodgkin's Lymphoma in the Women's Health Initiative
SO NUTRITION AND CANCER-AN INTERNATIONAL JOURNAL
LA English
DT Article
ID dietary factors; vitamin-a; cancer; vegetables; fruit; epidemiology; carotenoids; mechanisms; immunity
AB Incidence rates of non-Hodgkin's lymphoma (NHL) increased substantially in the United States and worldwide during the latter part of the 20th century, but little is known about the etiology of this condition. Antioxidant nutrients may reduce the risk of NHL by quenching free radicals, which may contribute to carcinogenesis by damaging DNA and lipid membranes. We examined the association of intake of vitamin A and antioxidant nutrients with risk of NHL and its major subtypes in 1,104 cases of NHL identified among 154,363 postmenopausal women followed for an average of 11 yr in the Women's Health Initiative. Cox proportional hazards models were used to estimate hazard ratios (HR) and 95% confidence intervals (CI). Of all nutrients examined, only total vitamin A intake (from diet and supplements combined) was inversely associated with risk of NHL overall (multivariate adjusted HR for highest vs. lowest quartile 0.83, 95% CI 0.69-0.99), whereas total vitamin C intake was inversely associated with risk of diffuse large B-cell lymphoma (HR for highest vs. lowest quartile 0.69, 95% CI 0.49-0.98). Overall, this study provides some evidence of inverse associations of intake of total vitamin A and total vitamin C with the risk of NHL and diffuse lymphoma, respectively.
C1 [Kabat, Geoffrey C.; Kim, Mimi Y.; Rohan, Thomas E.] Albert Einstein Coll Med, Dept Epidemiol & Populat Hlth, Bronx, NY 10461 USA.
   [Wactawski-Wende, Jean] SUNY Buffalo, Dept Social & Prevent Med, Sch Publ Hlth & Hlth Profess, Buffalo, NY 14260 USA.
   [Shikany, James M.] Univ Alabama, Sch Med, Div Prevent Med, Birmingham, AL USA.
   [Vitolins, Mara Z.] Wake Forest Univ, Sch Med, Dept Epidemiol & Prevent, Winston Salem, NC 27109 USA.
C3 Montefiore Medical Center; Albert Einstein College of Medicine; Yeshiva University; State University of New York (SUNY) System; University at Buffalo, SUNY; University of Alabama System; University of Alabama Birmingham; Wake Forest University
RP Kabat, GC (corresponding author), Albert Einstein Coll Med, Dept Epidemiol & Populat Hlth, 1300 Morris Pk Ave, Bronx, NY 10461 USA.
EM geoffrey.kabat@einstein.yu.edu
CR Anderson GL, 2003, ANN EPIDEMIOL, V13, PS5, DOI 10.1016/S1047-2797(03)00043-7
   [Anonymous], 1998, CONTROLLED CLIN TRIA, V19, P61
   [Anonymous], 2009, CANC FACTS FIG 2009, V0, P0
   BENDICH A, 1989, J NUTR, V119, P112, DOI 10.1093/jn/119.1.112
   Bisht K, 2010, TOXICOLOGY, V278, P88, DOI 10.1016/j.tox.2009.11.008
   Blomhoff HK, 1994, VITAMIN A IN HEALTH AND DISEASE., V0, P451
   Chang ET, 2006, AM J EPIDEMIOL, V164, P1222, DOI 10.1093/aje/kwj330
   Chang ET, 2005, CANCER EPIDEM BIOMAR, V14, P512, DOI 10.1158/1055-9965.EPI-04-0451
   Chiu BCH, 1996, JAMA-J AM MED ASSOC, V275, P1315, DOI 10.1001/jama.275.17.1315
   Cross AJ, 2006, LEUKEMIA LYMPHOMA, V47, P2477, DOI 10.1080/10428190600932927
   Curb JD, 2003, ANN EPIDEMIOL, V13, PS122, DOI 10.1016/S1047-2797(03)00048-6
   de Kok TMCM, 2010, MOL NUTR FOOD RES, V54, P208, DOI 10.1002/mnfr.200900288
   De Stefani E, 1998, LEUKEMIA RES, V22, P445, DOI 10.1016/S0145-2126(97)00194-X
   FILIPOVICH AH, 1992, CANCER RES, V52, P0
   Frei B, 1900, V97, V0, P5S
   Hartge P, 2006, CANC EPIDEMIOLOGY PR, V3, P898
   Kelemen LE, 2006, AM J CLIN NUTR, V83, P1401, DOI 10.1093/ajcn/83.6.1401
   KINLEN L, 1992, CANCER RES, V52, P0
   Langer RD, 2003, ANN EPIDEMIOL, V13, PS107, DOI 10.1016/S1047-2797(03)00047-4
   MEYDANI SN, 1995, AM J CLIN NUTR, V62, P1462
   NEGRI E, 1991, INT J CANCER, V48, P350, DOI 10.1002/ijc.2910480307
   Parkin DM, 2005, CA-CANCER J CLIN, V55, P74, DOI 10.3322/canjclin.55.2.74
   Patterson RE, 1999, ANN EPIDEMIOL, V9, P178, DOI 10.1016/S1047-2797(98)00055-6
   Patterson RE, 1998, AM J EPIDEMIOL, V148, P643, DOI 10.1093/aje/148.7.643
   Patterson RE, 1999, PUBLIC HEALTH NUTR, V2, P273, DOI 10.1017/S1368980099000361
   Pino-Lagos K, 2010, BIOFACTORS, V36, P430, DOI 10.1002/biof.117
   Prentice RL, 2002, PUBLIC HEALTH NUTR, V5, P977, DOI 10.1079/PHN2002382
   Purdue MP, 2004, CANCER EPIDEM BIOMAR, V13, P1665
   SEMBA RD, 1994, CLIN INFECT DIS, V19, P489, DOI 10.1093/clinids/19.3.489
   STEINMETZ KA, 1991, CANCER CAUSE CONTROL, V2, P427, DOI 10.1007/BF00054304
   Talamini R, 2006, INT J CANCER, V118, P2871, DOI 10.1002/ijc.21737
   Thurnham DI, 1999, P NUTR SOC, V58, P449, DOI 10.1017/S0029665199000592
   Zhang SMM, 2000, CANCER EPIDEM BIOMAR, V9, P477
   Zheng TZ, 2004, AM J EPIDEMIOL, V159, P454, DOI 10.1093/aje/kwh067
NR 35
TC 11
Z9 11
U1 0
U2 2
PU LAWRENCE ERLBAUM ASSOC INC-TAYLOR & FRANCIS
PI PHILADELPHIA
PA 325 CHESTNUT STREET, STE 800, PHILADELPHIA, PA 19106 USA
SN 0163-5581
EI 
J9 NUTR CANCER
JI Nutr. Cancer
PD FEB-MAR 15
PY 2012
VL 64
IS 2
BP 245
EP 254
DI 10.1080/01635581.2012.642454
PG 10
WC Oncology; Nutrition & Dietetics
SC Oncology; Nutrition & Dietetics
GA 905LT
UT WOS:000301274400006
PM 22211937
DA 2025-02-23
ER

PT J
AU Aschebrook-Kilfoy, B
   Ward, MH
   Gierach, GL
   Schatzkin, A
   Hollenbeck, AR
   Sinha, R
   Cross, AJ
AF Aschebrook-Kilfoy, Briseis
   Ward, Mary H.
   Gierach, Gretchen L.
   Schatzkin, Arthur
   Hollenbeck, Albert R.
   Sinha, Rashmi
   Cross, Amanda J.
TI Epithelial ovarian cancer and exposure to dietary nitrate and nitrite in the NIH-AARP Diet and Health Study
SO EUROPEAN JOURNAL OF CANCER PREVENTION
LA English
DT Article
DE epithelial; nitrate and nitrite; ovarian cancer
ID n-nitroso compounds; retired-persons diet; drinking-water; risk-factors; american-association; national-institutes; united-states; epidemiology; etiology
AB Ovarian cancer is a leading cause of cancer death among women in the United States and it has the highest mortality rate of all gynecologic cancers. Internationally, there is a five-fold variation in incidence and mortality of ovarian cancer, which suggests a role for environmental factors, including diet. Nitrate and nitrite are found in various food items and they are precursors of N-nitroso compounds, which are known carcinogens in animal models. We evaluated dietary nitrate and nitrite intake and epithelial ovarian cancer in the National Institutes of Health (NIH)-AARP Diet and Health Study, including 151 316 women aged 50-71 years at the time of the baseline questionnaire in 1995-1996. The nitrate and nitrite intake was assessed using a 124-item validated food frequency questionnaire. Through 31 December 2006, 709 incident epithelial ovarian cancer cases with complete dietary information were identified. Using Cox proportional hazards regression to estimate hazard ratios and 95% confidence intervals (CIs), women in the highest intake quintile of dietary nitrate had a 31% increased risk (95% CI: 1.01-1.68) of epithelial ovarian cancer, compared with those in the lowest intake quintile. Although there was no association for total dietary nitrite, those in the highest intake category of animal sources of nitrite had a 34% increased risk (95% CI: 1.05-1.69) of ovarian cancer. There were no clear differences in risk by histologic subtype of ovarian cancer. Our findings suggest that a role of dietary nitrate and nitrite in ovarian cancer risk should be followed in other large cohort studies. European Journal of Cancer Prevention 21:65-72 (C) 2011 Wolters Kluwer Health vertical bar Lippincott Williams & Wilkins.
C1 [Aschebrook-Kilfoy, Briseis] NCI, Occupat & Environm Epidemiol Branch, Div Canc Epidemiol & Genet, Dept Hlth & Human Serv,NIH,DHHS,DCEG, Rockville, MD 20852 USA.
   [Gierach, Gretchen L.] NCI, Hormonal & Reprod Epidemiol Branch, DCEG, NIH, Rockville, MD 20852 USA.
   [Schatzkin, Arthur; Sinha, Rashmi; Cross, Amanda J.] NCI, Nutr Epidemiol Branch, Div Canc Epidemiol & Genet, NIH, Rockville, MD 20852 USA.
   [Hollenbeck, Albert R.] AARP, Washington, DC USA.
C3 National Institutes of Health (NIH) - USA; NIH National Cancer Institute (NCI); NIH National Cancer Institute- Division of Cancer Epidemiology & Genetics; National Institutes of Health (NIH) - USA; NIH National Cancer Institute (NCI); National Institutes of Health (NIH) - USA; NIH National Cancer Institute (NCI); NIH National Cancer Institute- Division of Cancer Epidemiology & Genetics; American Association of Retired Persons (AARP)
RP Aschebrook-Kilfoy, B (corresponding author), NCI, Occupat & Environm Epidemiol Branch, Div Canc Epidemiol & Genet, Dept Hlth & Human Serv,NIH,DHHS,DCEG, 6120 Execut Blvd,EPS 8111, Rockville, MD 20852 USA.
EM kilfoyb@mail.nih.gov
FU Department of Health and Human Service of the National Cancer Institute, National Institutes of Health; National Cancer Institute [ZIACP010196] Funding Source: NIH RePORTER
CR BAKER TR, 1994, SEMIN SURG ONCOL, V10, P242, DOI 10.1002/ssu.2980100403
   BOGOVSKI P, 1981, INT J CANCER, V27, P471, DOI 10.1002/ijc.2910270408
   Bosetti C, 2001, INT J CANCER, V93, P911, DOI 10.1002/ijc.1422
   BYERS T, 1983, JNCI-J NATL CANCER I, V71, P681
   CHILVERS C, 1984, INT J EPIDEMIOL, V13, P324, DOI 10.1093/ije/13.3.324
   DUNN JE, 1975, CANCER RES, V35, P3240
   Fairfield KM, 2004, INT J CANCER, V110, P271, DOI 10.1002/ijc.20086
   FORMAN D, 1987, CANCER SURV, V6, P719
   Friday JE, 2006, MYPYRAMID EQUIVALENTS DATABASE FOR USDA SURVEY FOOD CODES, V0, P0
   GANGOLLI SD, 1994, EUR J PHARM-ENVIRON, V292, P1, DOI 10.1016/0926-6917(94)90022-1
   Gansler T, 2010, CA-CANCER J CLIN, V60, P1, DOI 10.3322/caac.20049
   Grosse Y, 2006, LANCET ONCOL, V7, P628, DOI 10.1016/S1470-2045(06)70789-6
   Hankinson SE, 2006, CANCER EPIDEMIOLOGY AND PREVENTION, V3rd, P1013
   HERRINTON LJ, 1994, J NATL CANCER I, V86, P1336, DOI 10.1093/jnci/86.17.1336
   LAVECCHIA C, 1987, J NATL CANCER I, V79, P663
   LUCK E, 1985, ZBL BAKT MIK HYG B, V180, P311
   McKnight GM, 1999, BRIT J NUTR, V81, P349, DOI 10.1017/S000711459900063X
   Mirvish SS, 1996, EUR J CANCER PREV, V5, P131, DOI 10.1097/00008469-199609001-00027
   MIRVISH SS, 1995, CANCER LETT, V93, P17, DOI 10.1016/0304-3835(95)03786-V
   Moorman PG, 2009, AM J EPIDEMIOL, V170, P598, DOI 10.1093/aje/kwp176
   MORI M, 1988, AM J EPIDEMIOL, V128, P771, DOI 10.1093/oxfordjournals.aje.a115030
   MORI M, 1988, JPN J CANCER RES, V79, P997, DOI 10.1111/j.1349-7006.1988.tb00066.x
   Nolan BT, 2006, ENVIRON SCI TECHNOL, V40, P7834, DOI 10.1021/es060911u
   Schatzkin A, 2001, AM J EPIDEMIOL, V154, P1119, DOI 10.1093/aje/154.12.1119
   Schulz M, 2007, CANCER EPIDEM BIOMAR, V16, P852, DOI 10.1158/1055-9965.EPI-07-0054
   Subar AF, 2000, AM J EPIDEMIOL, V152, P279, DOI 10.1093/aje/152.3.279
   Thompson FE, 2008, PUBLIC HEALTH NUTR, V11, P183, DOI 10.1017/S1368980007000419
   Ward MH, 2006, EPIDEMIOLOGY, V17, P375, DOI 10.1097/01.ede.0000219675.79395.9f
   Weyer PJ, 2001, EPIDEMIOLOGY, V12, P327, DOI 10.1097/00001648-200105000-00013
   Willett WC, 1998, NUTRITIONAL EPIDEMIOLOGY: MONOGRAPHS IN EPIDEMIOLOGY AND BIOSTATISTICS, V2nd, P0
   Zhang M, 2002, BRIT J CANCER, V86, P712, DOI 10.1038/sj.bjc.6600085
NR 34
TC 27
Z9 30
U1 0
U2 11
PU LIPPINCOTT WILLIAMS & WILKINS
PI PHILADELPHIA
PA TWO COMMERCE SQ, 2001 MARKET ST, PHILADELPHIA, PA 19103 USA
SN 0959-8278
EI 1473-5709
J9 EUR J CANCER PREV
JI Eur. J. Cancer Prev.
PD JAN 15
PY 2012
VL 21
IS 1
BP 65
EP 72
DI 10.1097/CEJ.0b013e328347622f
PG 8
WC Oncology
SC Oncology
GA 862UK
UT WOS:000298119400009
PM 21934624
DA 2025-02-23
ER

PT J
AU Adams, SV
   Newcomb, PA
   White, E
AF Adams, Scott V.
   Newcomb, Polly A.
   White, Emily
TI Dietary cadmium and risk of invasive postmenopausal breast cancer in the VITAL cohort
SO CANCER CAUSES & CONTROL
LA English
DT Article
DE Cadmium; Breast cancer; Food frequency questionnaire; Environmental carcinogens; Heavy metals; Endocrine disruptor
ID food frequency questionnaire; tobacco-smoke exposure; measurement error; national-health; metal-compounds; supplement use; united-states; iron status; life-style; population
AB The aim of the study was to estimate the association between dietary intake of cadmium, a carcinogenic heavy metal, and risk of invasive postmenopausal breast cancer. Study subjects were 30,543 postmenopausal women in the VITamins And Lifestyle (VITAL) cohort who completed a food frequency questionnaire (FFQ) at baseline (2000-2002). Dietary cadmium consumption was estimated by combining FFQ responses with US Food and Drug Administration data on food cadmium content. Incidence of invasive breast cancer was ascertained through linkage of the cohort to the western Washington Surveillance, Epidemiology, and End Results cancer registry through 31 December 2009. Cox regression was applied to estimate adjusted hazard ratios (aHRs) and 95 % confidence intervals (CIs) for breast cancer with increasing dietary cadmium intake, adjusted for total energy intake, smoking history, consumption of vegetables, potatoes, and whole grains, multivitamin use, education, race, body mass index, physical activity, age at first birth, postmenopausal hormone use, and mammography. Vegetables and grains together contributed an average of 66 % of estimated dietary cadmium. During a mean of 7.5 years of follow-up, 1,026 invasive postmenopausal breast cancers were identified. Among 899 cases with complete covariate information, no evidence of an association between dietary cadmium intake and breast cancer risk was observed (aHR (95 % CI), highest to lowest quartile cadmium: 1.00 (0.72-1.41), (trend) = 0.95). No evidence was found for interactions between dietary cadmium and breast cancer risk factors, smoking habits, or total intake of calcium, iron, or zinc from diet, supplements, and multivitamins. This study does not support the hypothesis that dietary cadmium intake is a risk factor for breast cancer. However, non-differential measurement error in the estimate of cadmium intake is likely the most important factor that could have obscured an association.
C1 [Adams, Scott V.; Newcomb, Polly A.; White, Emily] Fred Hutchinson Canc Res Ctr, Canc Prevent Program, Seattle, WA 98109 USA.
   [Newcomb, Polly A.; White, Emily] Univ Washington, Dept Epidemiol, Seattle, WA 98195 USA.
C3 Fred Hutchinson Cancer Center; University of Washington; University of Washington Seattle
RP Adams, SV (corresponding author), Fred Hutchinson Canc Res Ctr, Canc Prevent Program, 1100 Fairview Ave N, Seattle, WA 98109 USA.
EM sadams@fhcrc.org
FU National Cancer Institute [R25CA094880, K05CA152715]; Prevent Cancer Foundation; American Society of Preventive Oncology; American Society of Clinical Oncology; National Institutes of Health Office of Dietary Supplements [K05CA154337]; NIEHS [R01ES019667]
CR Adams SV, 2012, OCCUP ENVIRON MED, V69, P153, DOI 10.1136/oemed-2011-100111
   Agency for Toxic Substances and Disease Registry, 1999, TOX PROF CADM, V0, P0
   Åkesson A, 2002, AM J PUBLIC HEALTH, V92, P284, DOI 10.2105/AJPH.92.2.284
   Akesson Å, 2008, CANCER RES, V68, P6435, DOI 10.1158/0008-5472.CAN-08-0329
   ALLOWAY BJ, 1990, SCI TOTAL ENVIRON, V91, P223, DOI 10.1016/0048-9697(90)90300-J
   [Anonymous], 1993, BERYLLIUM, V0, P0
   Antila E, 1996, SCI TOTAL ENVIRON, V186, P251, DOI 10.1016/0048-9697(96)05119-4
   Arao T, 2003, SOIL SCI PLANT NUTR, V49, P473, DOI 10.1080/00380768.2003.10410035
   Asmuss M, 2000, TOXICOL LETT, V112, P227, DOI 10.1016/S0378-4274(99)00273-8
   BECKER W, 1991, BRIT J NUTR, V66, P151, DOI 10.1079/BJN19910021
   Benbrahim-Tallaa L, 2009, ENVIRON HEALTH PERSP, V117, P1847, DOI 10.1289/ehp.0900999
   BERGLUND M, 1994, ENVIRON HEALTH PERSP, V102, P1058, DOI 10.2307/3431993
   Beyersmann D, 2008, ARCH TOXICOL, V82, P493, DOI 10.1007/s00204-008-0313-y
   Byrne C, 2009, TOXICOL APPL PHARM, V238, P266, DOI 10.1016/j.taap.2009.03.025
   CATALDO DA, 1981, PLANT PHYSIOL, V68, P835, DOI 10.1104/pp.68.4.835
   Choudhury H, 2001, J TOXICOL ENV HEAL A, V63, P321, DOI 10.1080/15287390152103643
   Egan SK, 2007, J EXPO SCI ENV EPID, V17, P573, DOI 10.1038/sj.jes.7500554
   Egan SK, 2002, FOOD ADDIT CONTAM A, V19, P103, DOI 10.1080/02652030110071354
   Freedman LS, 2011, J NATL CANCER I, V103, P1086, DOI 10.1093/jnci/djr189
   Gallagher CM, 2010, AGING-US, V2, P804, DOI 10.18632/aging.100226
   GARCIAMORALES P, 1994, J BIOL CHEM, V269, P16896
   Giaginis C, 2006, TOXICOL APPL PHARM, V213, P282, DOI 10.1016/j.taap.2006.03.008
   Hellström L, 2007, SCI TOTAL ENVIRON, V373, P447, DOI 10.1016/j.scitotenv.2006.11.028
   Ionescu JG, 2006, NEUROENDOCRINOL LETT, V27, P36
   Järup L, 2003, BRIT MED BULL, V68, P167, DOI 10.1093/bmb/ldg032
   Järup L, 2009, TOXICOL APPL PHARM, V238, P201, DOI 10.1016/j.taap.2009.04.020
   Johnson MD, 2003, NAT MED, V9, P1081, DOI 10.1038/nm902
   Jorhem L, 2001, J AOAC INT, V84, P1984
   Jorhem Lars, 1993, JOURNAL OF FOOD COMPOSITION AND ANALYSIS, V6, P223, DOI 10.1006/jfca.1993.1025
   Julin B, 2011, BRIT J CANCER, V105, P441, DOI 10.1038/bjc.2011.238
[truncated: 1,647,693 more chars]
