# Supplementary material for: Global impact of dietary risks on cancers: burdens across regions from 1990 to 2021 and the projection to 2035
Source: Front Nutr. 2025 Jul 4;12:1585305. doi: 10.3389/fnut.2025.1585305 (PMC12271164; doi:10.3389/fnut.2025.1585305)
Supplement: Supplementary file 1 [file Data_Sheet_1.zip › Supplementary data/Fig 1/download2013u322.txt]

PT J
AU Buas, MF
   Vaughan, TL
AF Buas, Matthew F.
   Vaughan, Thomas L.
TI Epidemiology and Risk Factors for Gastroesophageal Junction Tumors: Understanding the Rising Incidence of This Disease
SO SEMINARS IN RADIATION ONCOLOGY
LA English
DT Article
ID nonsteroidal antiinflammatory drugs; squamous-cell carcinoma; body-mass index; gastric cardia; oral bisphosphonates; barretts-esophagus; increasing incidence; adenocarcinoma; cancer; alcohol
AB Gastroesophageal (GE) junction carcinoma is a rare but often lethal condition with increasing importance as a public health problem in recent decades. Whereas diagnosis of this disease has been complicated historically by the lack of uniform classification standards, available data from the Surveillance, Epidemiology, and End Results cancer registry program in the United States show an approximate 2.5-fold increase in the incidence of GE junction adenocarcinoma from 1973 to 1992, with rates stabilizing in the past 2 decades. Similar proportional trends are observed among subgroups defined by race and gender, but rates are significantly higher in males relative to females, and in white males relative to black males. Smoking, obesity, and GE reflux disease are significant risk factors for GE junction adenocarcinoma, and may account for a substantial fraction of total disease burden. Infection with Helicobacter pylori has been associated with reduced incidence, and high dietary fiber intake has also been linked to lower disease risk. Ongoing studies continue to explore a potential role for nonsteroidal anti-inflammatory drugs in chemoprevention. Semin Radiat Oncol 23:3-9 (C) 2013 Elsevier Inc. All rights reserved.
C1 [Buas, Matthew F.; Vaughan, Thomas L.] Univ Washington, Sch Publ Hlth, Dept Epidemiol, Seattle, WA 98195 USA.
   [Buas, Matthew F.; Vaughan, Thomas L.] Fred Hutchinson Canc Res Ctr, Program Epidemiol, Seattle, WA 98104 USA.
C3 University of Washington; University of Washington Seattle; Fred Hutchinson Cancer Center
RP Vaughan, TL (corresponding author), Univ Washington, Sch Publ Hlth, Dept Epidemiol, Seattle, WA 98195 USA.
EM tvaughan@u.washington.edu
FU NCI NIH HHS [P01 CA091955, R01 CA136725, T32 CA009168, K05 CA124911] Funding Source: Medline
CR Abnet CC, 2009, BRIT J CANCER, V100, P551, DOI 10.1038/sj.bjc.6604880
   Abrams JA, 2011, CANCER EPIDEM BIOMAR, V20, P183, DOI 10.1158/1055-9965.EPI-10-0802
   Bahmanyar S, 2006, NUTR CANCER, V54, P171, DOI 10.1207/s15327914nc5402_3
   BLOT WJ, 1991, JAMA-J AM MED ASSOC, V265, P1287, DOI 10.1001/jama.265.10.1287
   Bodelon C, 2011, CANCER PREV RES, V4, P840, DOI 10.1158/1940-6207.CAPR-10-0389
   Botterweck AAM, 2000, INT J EPIDEMIOL, V29, P645, DOI 10.1093/ije/29.4.645
   Cardwell CR, 2010, JAMA-J AM MED ASSOC, V304, P657, DOI 10.1001/jama.2010.1098
   CHOW WH, 1995, JAMA-J AM MED ASSOC, V274, P474, DOI 10.1001/jama.274.6.474
   Chow WH, 1998, CANCER RES, V58, P588
   Chow WH, 1998, JNCI-J NATL CANCER I, V90, P150, DOI 10.1093/jnci/90.2.150
   Cook MB, 2010, JNCI-J NATL CANCER I, V102, P1344, DOI 10.1093/jnci/djq289
   Corley DA, 2004, J NATL CANCER I, V96, P1383, DOI 10.1093/jnci/djh265
   Corley DA, 2008, CANCER EPIDEM BIOMAR, V17, P352, DOI 10.1158/1055-9965.EPI-07-0748
   Crane SJ, 2007, AM J GASTROENTEROL, V102, P1596, DOI 10.1111/j.1572-0241.2007.01234.x
   Cronin-Fenton DP, 2010, EUR J CANCER, V46, P2067, DOI 10.1016/j.ejca.2010.03.032
   Das D, 2008, AM J GASTROENTEROL, V103, P1079, DOI 10.1111/j.1572-0241.2008.01790.x
   Ekström AM, 1999, JNCI-J NATL CANCER I, V91, P786, DOI 10.1093/jnci/91.9.786
   Engel LS, 2003, AM J EPIDEMIOL, V95, P1404
   Freedman ND, 2011, GUT, V60, P1029, DOI 10.1136/gut.2010.233866
   Green J, 2010, BMJ-BRIT MED J, V341, P0, DOI 10.1136/bmj.c4444
   Haber SL, 2012, ANN PHARMACOTHER, V46, P419, DOI 10.1345/aph.1Q482
   HANSSON LE, 1993, BRIT J SURG, V80, P374, DOI 10.1002/bjs.1800800338
   Holmes RS, 2007, SEMIN RADIAT ONCOL, V17, P2, DOI 10.1016/j.semradonc.2006.09.003
   Hoyo C, 2012, EPIDEMIOLOG IN PRESS, V0, P0
   KABAT GC, 1993, CANCER CAUSE CONTROL, V4, P123, DOI 10.1007/BF00053153
   Kamangar F, 2006, JNCI-J NATL CANCER I, V98, P1445, DOI 10.1093/jnci/djj393
   Kubo A, 2006, CANCER EPIDEM BIOMAR, V15, P872, DOI 10.1158/1055-9965.EPI-05-0860
   Lagergren J, 2005, GUT, V54, PI1, DOI 10.1136/gut.2004.041517
   Lagergren J, 1999, NEW ENGL J MED, V340, P825, DOI 10.1056/NEJM199903183401101
   Lagergren J, 1999, ANN INTERN MED, V130, P883, DOI 10.7326/0003-4819-130-11-199906010-00003
   Lagergren J, 2000, INT J CANCER, V85, P340
   Liao LM, 2012, GASTROENTEROLOGY, V142, P442, DOI 10.1053/j.gastro.2011.11.019
   Mayne ST, 2001, CANCER EPIDEM BIOMAR, V10, P1055
   ODoherty MG, 2012, GUT, V61, P1261, DOI 10.1136/gutjnl-2011-300551
   Odze RD, 2005, SEMIN DIAGN PATHOL, V22, P256, DOI 10.1053/j.semdp.2006.04.007
   Pandeya N, 2010, GUT, V59, P31, DOI 10.1136/gut.2009.190827
   Parfitt JR, 2006, CAN J GASTROENTEROL, V20, P271, DOI 10.1155/2006/175751
   Peek RM, 2006, J PATHOL, V208, P233, DOI 10.1002/path.1868
   Pera M, 2005, J SURG ONCOL, V92, P151, DOI 10.1002/jso.20357
   Reid BJ, 2010, NAT REV CANCER, V10, P87, DOI 10.1038/nrc2773
   Rusch VW, 2004, SEMIN ONCOL, V31, P444, DOI 10.1053/j.seminoncol.2004.04.023
   Sadeghi S, 2008, CANCER EPIDEM BIOMAR, V17, P1169, DOI 10.1158/1055-9965.EPI-07-2852
   Siewert JR, 1998, BRIT J SURG, V85, P1457
   Tramacere I, 2012, ANN ONCOL, V23, P287, DOI 10.1093/annonc/mdr136
   Tramacere I, 2011, EPIDEMIOLOGY, V22, P344, DOI 10.1097/EDE.0b013e31821092cd
   Vaughan TL, 2005, LANCET ONCOL, V6, P945, DOI 10.1016/S1470-2045(05)70431-9
   Wayman J, 2001, CANCER CAUSE CONTROL, V12, P943, DOI 10.1023/A:1013756531219
   Whiteman DC, 2008, GUT, V57, P173, DOI 10.1136/gut.2007.131375
   Whiteman DC, 2010, GASTROENTEROLOGY, V139, P73, DOI 10.1053/j.gastro.2010.04.009
   Wu AH, 2001, CANCER CAUSE CONTROL, V12, P721, DOI 10.1023/A:1011290704728
   Yang LY, 2009, GASTROENTEROLOGY, V137, P588, DOI 10.1053/j.gastro.2009.04.046
   Zhang ZF, 1997, NUTR CANCER, V27, P298, DOI 10.1080/01635589709514541
NR 52
TC 219
Z9 287
U1 0
U2 21
PU W B SAUNDERS CO-ELSEVIER INC
PI PHILADELPHIA
PA 1600 JOHN F KENNEDY BOULEVARD, STE 1800, PHILADELPHIA, PA 19103-2899 USA
SN 1053-4296
EI 1532-9461
J9 SEMIN RADIAT ONCOL
JI Semin. Radiat. Oncol.
PD JAN 15
PY 2013
VL 23
IS 1
BP 3
EP 9
DI 10.1016/j.semradonc.2012.09.008
PG 7
WC Oncology; Radiology, Nuclear Medicine & Medical Imaging
SC Oncology; Radiology, Nuclear Medicine & Medical Imaging
GA 055QV
UT WOS:000312432400002
PM 23207041
DA 2025-02-23
ER

PT J
AU Jung, S
   Wu, K
   Giovannucci, E
   Spiegelman, D
   Willett, WC
   Smith-Warner, SA
AF Jung, Seungyoun
   Wu, Kana
   Giovannucci, Edward
   Spiegelman, Donna
   Willett, Walter C.
   Smith-Warner, Stephanie A.
TI Carotenoid intake and risk of colorectal adenomas in a cohort of male health professionals
SO CANCER CAUSES & CONTROL
LA English
DT Article
DE Carotenoids; Nutrition; Colorectal adenomas; Colorectal cancer; Epidemiology
ID beta-carotene; alpha-tocopherol; dietary-intake; antioxidant vitamins; plasma carotenoids; cancer risk; supplementation; serum; recurrence; polyps
AB Carotenoids have been hypothesized to prevent carcinogenesis through their antioxidant and pro-vitamin A properties. We examined associations between intakes of specific carotenoids and risk of colorectal adenomas. Among 29,363 men who reported having a lower bowel endoscopy between 1986 and 2006, 3,997 cases of colorectal adenoma were identified in the Health Professionals Follow-up Study. Participants completed food frequency questionnaires every 4 years; dietary information was cumulatively updated. The associations between carotenoid intakes and risk of colorectal adenomas overall and by anatomic site, stage, smoking status and alcohol consumption were investigated using multivariate logistic regression models. Total beta-carotene and dietary beta-carotene, lycopene and lutein/zeaxanthin intakes and the total carotenoid score were inversely associated with colorectal adenoma risk. The odds ratios (95 % confidence intervals) comparing the highest versus lowest quintile of intake were 0.78 (0.69-0.88) for total beta-carotene, 0.72 (0.64-0.81) for dietary beta-carotene, 0.83 (0.74-0.93) for lycopene, 0.86 (0.76-0.96) for lutein/zeaxanthin, and 0.87 (0.77-0.97) for the total carotenoid score. Associations for alpha-carotene and beta-cryptoxanthin intakes were null. We did not find significant differences in the associations between intakes of each carotenoid and risk of colorectal adenoma by anatomic site or stage (all p values, test for common effects > 0.10). The inverse associations we observed for total beta-carotene and dietary beta-carotene, lycopene, and lutein/zeaxanthin intakes and the total carotenoid score with adenoma risk also did not vary by smoking status and alcohol consumption. This study found that a diet high in carotenoids was associated with a reduced risk of colorectal adenomas.
C1 [Jung, Seungyoun; Wu, Kana; Giovannucci, Edward; Willett, Walter C.; Smith-Warner, Stephanie A.] Harvard Univ, Sch Publ Hlth, Dept Nutr, Boston, MA 02115 USA.
   [Jung, Seungyoun; Giovannucci, Edward; Spiegelman, Donna; Willett, Walter C.; Smith-Warner, Stephanie A.] Harvard Univ, Sch Publ Hlth, Dept Epidemiol, Boston, MA 02115 USA.
   [Jung, Seungyoun; Giovannucci, Edward; Willett, Walter C.] Brigham & Womens Hosp, Dept Med, Channing Div Network Med, Boston, MA 02115 USA.
   [Jung, Seungyoun; Giovannucci, Edward; Willett, Walter C.] Harvard Univ, Sch Med, Boston, MA 02115 USA.
   [Spiegelman, Donna] Harvard Univ, Sch Publ Hlth, Dept Biostat, Boston, MA 02115 USA.
C3 Harvard University; Harvard T.H. Chan School of Public Health; Harvard University; Harvard T.H. Chan School of Public Health; Harvard University; Harvard University Medical Affiliates; Brigham & Women's Hospital; Harvard University; Harvard Medical School; Harvard University; Harvard T.H. Chan School of Public Health
RP Jung, S (corresponding author), Brigham & Womens Hosp, Dept Med, Channing Div Network Med, 181 Longwood Ave, Boston, MA 02115 USA.
EM pojun@channing.harvard.edu
FU National Cancer Institute [P01 CA55075]; Entertainment Industry Foundation; National Colorectal Cancer Research Alliance; Samsung Scholarship
CR Anderson TW, 1962, INTRO MULTIVARIATE S, V0, P0
   [Anonymous], 2007, FOOD NUTR PHYS ACT P, V0, P0
   Baron JA, 2003, JNCI-J NATL CANCER I, V95, P717, DOI 10.1093/jnci/95.10.717
   Bjelakovic G, 2006, ALIMENT PHARM THER, V24, P281, DOI 10.1111/j.1365-2036.2006.02970.x
   Breuer-Katschinski B, 2001, DIGEST DIS SCI, V46, P86, DOI 10.1023/A:1005519920643
   Breuer-Katschinski B, 2001, DIGESTION, V63, P43, DOI 10.1159/000051871
   Britton G, 1995, FASEB J, V9, P1551, DOI 10.1096/fasebj.9.15.8529834
   CAHILL RJ, 1993, GUT, V34, P963, DOI 10.1136/gut.34.7.963
   CHUGAHUJA JK, 1993, J AM DIET ASSOC, V93, P318, DOI 10.1016/0002-8223(93)91559-9
   During A, 2004, ARCH BIOCHEM BIOPHYS, V430, P77, DOI 10.1016/j.abb.2004.03.024
   DURRLEMAN S, 1989, STAT MED, V8, P551, DOI 10.1002/sim.4780080504
   Enger SM, 1996, CANCER EPIDEM BIOMAR, V5, P147
   Erhardt JG, 2003, AM J CLIN NUTR, V78, P1219, DOI 10.1093/ajcn/78.6.1219
   Govindarajulu US, 2007, STAT MED, V26, P3735, DOI 10.1002/sim.2848
   GREENBERG ER, 1994, NEW ENGL J MED, V331, P141, DOI 10.1056/NEJM199407213310301
   GRIFFIOEN G, 1989, ANTICANCER RES, V9, P1685
   Hof KHV, 2000, J NUTR, V130, P503
   Holden Joanne M, 1999, JOURNAL OF FOOD COMPOSITION AND ANALYSIS, V12, P169, DOI 10.1006/jfca.1999.0827
   Hopkins MH, 2010, CANCER EPIDEM BIOMAR, V19, P850, DOI 10.1158/1055-9965.EPI-09-1052
   Jiang J, 2005, CANCER LETT, V226, P133, DOI 10.1016/j.canlet.2005.03.040
   Kim MK, 2007, NUTR RES, V27, P127, DOI 10.1016/j.nutres.2007.01.006
   Leslie A, 2002, BRIT J SURG, V89, P845, DOI 10.1046/j.1365-2168.2002.02120.x
   Leung WC, 2009, FASEB J, V23, P1041, DOI 10.1096/fj.08-121962
   LITTLE J, 1993, BRIT J CANCER, V67, P177, DOI 10.1038/bjc.1993.31
   Lubin F, 1997, CANCER EPIDEM BIOMAR, V6, P79
   MACLENNAN R, 1995, J NATL CANCER I, V87, P1760, DOI 10.1093/jnci/87.23.1760
   Malila N, 1999, CANCER EPIDEM BIOMAR, V8, P489
   MANGELS AR, 1993, J AM DIET ASSOC, V93, P284, DOI 10.1016/0002-8223(93)91553-3
   Männistö S, 2007, AM J EPIDEMIOL, V165, P246, DOI 10.1093/aje/kwk009
   Michaud DS, 1998, CANCER EPIDEM BIOMAR, V7, P283
   Murphy MM, 2012, J ACAD NUTR DIET, V112, P222, DOI 10.1016/j.jada.2011.08.044
   Nair S, 2001, AM J GASTROENTEROL, V96, P3400, DOI 10.1111/j.1572-0241.2001.05341.x
   NEUGUT AI, 1993, ANN INTERN MED, V118, P91, DOI 10.7326/0003-4819-118-2-199301150-00002
   Pappalardo G, 1997, EUR J CLIN NUTR, V51, P661, DOI 10.1038/sj.ejcn.1600457
   Park SY, 2009, J EPIDEMIOL, V19, P63, DOI 10.2188/jea.JE20080078
   PRENTICE RL, 1978, BIOMETRIKA, V65, P153, DOI 10.2307/2335290
   Rao AV, 2007, PHARMACOL RES, V55, P207, DOI 10.1016/j.phrs.2007.01.012
   RIMM EB, 1992, AM J EPIDEMIOL, V135, P1114, DOI 10.1093/oxfordjournals.aje.a116211
   Rumi G, 1999, EUR J GASTROEN HEPAT, V11, P305
   Senesse P, 2005, J NUTR, V135, P2468, DOI 10.1093/jn/135.10.2468
   Shikany JM, 1997, AM J EPIDEMIOL, V145, P552, DOI 10.1093/oxfordjournals.aje.a009144
   Siegel R, 2011, CA-CANCER J CLIN, V61, P212, DOI 10.3322/caac.20121
   Slattery ML, 2000, AM J CLIN NUTR, V71, P575
   SMITH PL, 1979, AM STAT, V33, P57, DOI 10.2307/2683222
   Steck-Scott S, 2004, INT J CANCER, V112, P295, DOI 10.1002/ijc.20364
   Terry P, 2002, INT J CANCER, V97, P864, DOI 10.1002/ijc.10138
   Terry P, 2002, NUTR CANCER, V42, P167, DOI 10.1207/S15327914NC422_3
   TONUCCI LH, 1995, J AGR FOOD CHEM, V43, P579, DOI 10.1021/jf00051a005
   van den Berg H, 1999, NUTR REV, V57, P1, DOI 10.1111/j.1753-4887.1999.tb01769.x
   Virtamo J, 2003, JAMA-J AM MED ASSOC, V290, P476, DOI 10.1001/jama.290.4.476
   Willett WC, 1998, NUTRITIONAL EPIDEMIOLOGY: MONOGRAPHS IN EPIDEMIOLOGY AND BIOSTATISTICS, V2nd, P0
   Yeum KJ, 2002, ANNU REV NUTR, V22, P483, DOI 10.1146/annurev.nutr.22.010402.102834
NR 52
TC 35
Z9 38
U1 0
U2 19
PU SPRINGER
PI DORDRECHT
PA VAN GODEWIJCKSTRAAT 30, 3311 GZ DORDRECHT, NETHERLANDS
SN 0957-5243
EI 1573-7225
J9 CANCER CAUSE CONTROL
JI Cancer Causes Control
PD APR 15
PY 2013
VL 24
IS 4
BP 705
EP 717
DI 10.1007/s10552-013-0151-y
PG 13
WC Oncology; Public, Environmental & Occupational Health
SC Oncology; Public, Environmental & Occupational Health
GA 109FX
UT WOS:000316352900009
PM 23371557
DA 2025-02-23
ER

PT J
AU Hu, J
   La Vecchia, C
   Augustin, LS
   Negri, E
   de Groh, M
   Morrison, H
   Mery, L
AF Hu, J.
   La Vecchia, C.
   Augustin, L. S.
   Negri, E.
   de Groh, M.
   Morrison, H.
   Mery, L.
TI Glycemic index, glycemic load and cancer risk
SO ANNALS OF ONCOLOGY
LA English
DT Article
DE Canada; glycemic index; glycemic load; logistic regression; odds ratio
ID igf-binding protein-3; growth-factor 1; breast-cancer; carbohydrate intake; colorectal-cancer; pancreatic-cancer; prostate-cancer; hepatocellular-carcinoma; dietary carbohydrate; diabetes-mellitus
AB Dietary glycemic index (GI) and glycemic load (GL) have been related to the risk of selected cancers, but the issue remains open. Mailed questionnaires were completed between 1994 and 1997 in eight Canadian provinces for incident, histologically confirmed cases of the stomach (n = 1182), colon (n = 1727), rectum (n = 1447), liver (n = 309), pancreas (n = 628), lung (n = 3341), breast (n = 2362), ovary (n = 442), prostate (n = 1799), testis (n = 686), kidney (n = 1345), bladder (n = 1029), brain (n = 1009), non-Hodgkin's lymphomas (NHL, n = 1666), leukemias (n = 1069), multiple myelomas (n = 343), and 5039 population controls. Dietary information on eating habits 2 years before participants' enrollment in the study was obtained using a validated food frequency questionnaire (FFQ). Odds ratios (ORs) and 95% confidence intervals (CI) were derived by unconditional logistic regression including recognized confounding factors. Dietary GI was positively associated with the risk of prostate cancer (OR, 1.26 for the highest versus the lowest quartile). A higher dietary GL significantly increased the risk of colorectal (OR, 1.28), rectal (OR, 1.44) and pancreatic (OR, 1.41) cancers. No other significant associations were found. Our findings suggest that a diet high in GI and GL is associated with increased risk of selected cancers.
C1 [Hu, J.; de Groh, M.; Morrison, H.; Mery, L.] Publ Hlth Agcy Canada, Ctr Chron Dis Prevent & Control, Sci Integrat Div, Ottawa, ON K1A 0K9, Canada.
   [La Vecchia, C.; Negri, E.] Ist Ric Farmacol Mario Negri, Dept Epidemiol, Chieti, Italy.
   [La Vecchia, C.] Univ Milan, Dept Clin Sci & Community Hlth, Milan, Italy.
   [Augustin, L. S.] Univ Toronto, Fac Med, Dept Nutr Sci, Toronto, ON, Canada.
C3 Public Health Agency of Canada; Istituto di Ricerche Farmacologiche Mario Negri IRCCS; University of Milan; University of Toronto
RP Hu, J (corresponding author), Publ Hlth Agcy Canada, Ctr Chron Dis Prevent & Control, Sci Integrat Div, 785 Carling Ave,6807B, Ottawa, ON K1A 0K9, Canada.
EM Jinfu.hu@phac-aspc.gc.ca
FU Italian Association for Cancer [10068]
CR Atkinson FS, 2008, DIABETES CARE, V31, P2281, DOI 10.2337/dc08-1239
   Augustin LS, 2002, EUR J CLIN NUTR, V56, P1049, DOI 10.1038/sj.ejcn.1601454
   Augustin LSA, 2004, INT J CANCER, V112, P446, DOI 10.1002/ijc.20416
   Augustin LSA, 2004, ANN ONCOL, V15, P581, DOI 10.1093/annonc/mdh130
   Augustin LSA, 2003, ANN ONCOL, V14, P78, DOI 10.1093/annonc/dkg022
   Augustin LSA, 2001, ANN ONCOL, V12, P1533, DOI 10.1023/A:1013176129380
   Barclay AW, 2008, AM J CLIN NUTR, V87, P627, DOI 10.1093/ajcn/87.3.627
   Bertuccio P, 2009, BRIT J CANCER, V100, P558, DOI 10.1038/sj.bjc.6604894
   Block G, 1990, EPIDEMIOLOGY, V1, P58, DOI 10.1097/00001648-199001000-00013
   Brand-Miller J, 2003, DIABETES CARE, V26, P2261, DOI 10.2337/diacare.26.8.2261
   Chen WS, 2009, EUR J HUM GENET, V17, P1668, DOI 10.1038/ejhg.2009.86
   COPELAND KT, 1977, AM J EPIDEMIOL, V105, P488, DOI 10.1093/oxfordjournals.aje.a112408
   DAvanzo B, 1997, EUR J CANCER PREV, V6, P288, DOI 10.1097/00008469-199706000-00005
   Dong JY, 2011, BREAST CANCER RES TR, V126, P287, DOI 10.1007/s10549-011-1343-3
   Douglas JB, 2010, CANCER EPIDEM BIOMAR, V19, P2298, DOI 10.1158/1055-9965.EPI-10-0400
   Flood A, 2006, AM J CLIN NUTR, V84, P1184
   Franceschi S, 2001, ANN ONCOL, V12, P173, DOI 10.1023/A:1008304128577
   Galeone C, 2009, ANN ONCOL, V20, P1881, DOI 10.1093/annonc/mdp197
   George SM, 2009, AM J EPIDEMIOL, V169, P462, DOI 10.1093/aje/kwn347
   GIOVANNUCCI E, 1995, CANCER CAUSE CONTROL, V6, P164, DOI 10.1007/BF00052777
   Gnagnarella P, 2008, AM J CLIN NUTR, V87, P1793, DOI 10.1093/ajcn/87.6.1793
   Health Canada, 2005, CAN NUTR FIL COMP CA, V0, P0
   Higginbotham S, 2004, JNCI-J NATL CANCER I, V96, P229, DOI 10.1093/jnci/djh020
   Howarth NC, 2008, AM J CLIN NUTR, V88, P1074, DOI 10.1093/ajcn/88.4.1074
   JENKINS DJA, 1981, AM J CLIN NUTR, V34, P362, DOI 10.1093/ajcn/34.3.362
   Jenkins DJA, 2000, BRIT J NUTR, V83, P0
   Key TJ, 2010, LANCET ONCOL, V11, P530, DOI 10.1016/S1470-2045(10)70095-4
   Lagiou P, 2009, ANN ONCOL, V20, P1741, DOI 10.1093/annonc/mdp059
   Lajous M, 2008, AM J CLIN NUTR, V87, P1384, DOI 10.1093/ajcn/87.5.1384
   Larsson SC, 2006, INT J CANCER, V118, P3167, DOI 10.1002/ijc.21753
   Lazarevic Konstansa, 2009, CENTRAL EUROPEAN JOURNAL OF PUBLIC HEALTH, V17, P75
   Li HL, 2011, AM J CLIN NUTR, V93, P101, DOI 10.3945/ajcn.110.003053
   Liao SC, 2011, ASIAN PAC J CANCER P, V12, P1061
   Ma J, 2008, LANCET ONCOL, V9, P1039, DOI 10.1016/S1470-2045(08)70235-3
   MCKEOWNEYSSEN G, 1994, CANCER EPIDEM BIOMAR, V3, P687
   Meinhold CL, 2010, AM J EPIDEMIOL, V171, P1174, DOI 10.1093/aje/kwq061
   Michaud DS, 2002, J NATL CANCER I, V94, P1293, DOI 10.1093/jnci/94.17.1293
   Mulholland HG, 2008, BRIT J CANCER, V99, P1170, DOI 10.1038/sj.bjc.6604618
   Mulholland HG, 2008, BRIT J CANCER, V99, P434, DOI 10.1038/sj.bjc.6604496
   Mulholland HG, 2009, AM J CLIN NUTR, V89, P568, DOI 10.3945/ajcn.2008.26823
   Nagle CM, 2011, ANN ONCOL, V22, P1332, DOI 10.1093/annonc/mdq595
   Nimptsch K, 2011, CANCER CAUSE CONTROL, V22, P51, DOI 10.1007/s10552-010-9671-x
   Percy C, 1990, INTERNATIONAL CLASSIFICATION OF DISEASES FOR ONCOLOGY, V2nd, P0
   Pisani Paola, 2008, ARCHIVES OF PHYSIOLOGY AND BIOCHEMISTRY, V114, P63, DOI 10.1080/13813450801954451
   Pollak M, 2008, NAT REV CANCER, V8, P915, DOI 10.1038/nrc2536
   Roddam AW, 2008, ANN INTERN MED, V149, P461, DOI 10.7326/0003-4819-149-7-200810070-00006
   Rollison DE, 2010, BREAST CANCER RES TR, V121, P661, DOI 10.1007/s10549-009-0609-5
   Rossi M, 2009, ANN ONCOL, V20, P1736, DOI 10.1093/annonc/mdp058
   Rossi M, 2010, ANN EPIDEMIOL, V20, P460, DOI 10.1016/j.annepidem.2010.03.018
   Rowlands MA, 2009, INT J CANCER, V124, P2416, DOI 10.1002/ijc.24202
   Schoen RE, 1999, JNCI-J NATL CANCER I, V91, P1147, DOI 10.1093/jnci/91.13.1147
   Shikany JM, 2011, CANCER CAUSE CONTROL, V22, P995, DOI 10.1007/s10552-011-9772-1
   Sieri S, 2007, AM J CLIN NUTR, V86, P1160, DOI 10.1093/ajcn/86.4.1160
   Silvera SAN, 2005, INT J CANCER, V114, P653, DOI 10.1002/ijc.20796
   Silvera SAN, 2007, PUBLIC HEALTH NUTR, V10, P1076, DOI 10.1017/S1368980007696360
   Simon MS, 2010, CANCER CAUSE CONTROL, V21, P2129, DOI 10.1007/s10552-010-9632-4
   Suh S, 2011, DIABETES METAB J, V35, P193, DOI 10.4093/dmj.2011.35.3.193
   Suzuki S, 2009, ASIAN PAC J CANCER P, V10, P45
   Trinconi AF, 2011, FERTIL STERIL, V95, P2753, DOI 10.1016/j.fertnstert.2011.02.014
   Wang B, 2009, NUTR CANCER, V61, P146, DOI 10.1080/01635580802372617
   Weiderpass E, 1997, JNCI-J NATL CANCER I, V89, P660, DOI 10.1093/jnci/89.9.660
   Wen WQ, 2009, AM J CLIN NUTR, V89, P283, DOI 10.3945/ajcn.2008.26356
   Willett WC, 1998, NUTRITIONAL EPIDEMIOLOGY: MONOGRAPHS IN EPIDEMIOLOGY AND BIOSTATISTICS, V2nd, P0
   Yun SH, 2010, ASIA PAC J CLIN NUTR, V19, P383
NR 64
TC 78
Z9 83
U1 1
U2 31
PU OXFORD UNIV PRESS
PI OXFORD
PA GREAT CLARENDON ST, OXFORD OX2 6DP, ENGLAND
SN 0923-7534
EI 1569-8041
J9 ANN ONCOL
JI Ann. Oncol.
PD JAN 15
PY 2013
VL 24
IS 1
BP 245
EP 251
DI 10.1093/annonc/mds235
PG 7
WC Oncology
SC Oncology
GA 058SI
UT WOS:000312653900036
PM 22831983
DA 2025-02-23
ER

PT J
AU Abbastabar, H
   Hamidifard, P
   Roustazadeh, A
   Mousavi, SH
   Mohseni, S
   Sepandi, M
   Barouni, M
   Alizadeh, A
AF Abbastabar, Hedayat
   Hamidifard, Parvin
   Roustazadeh, Abazar
   Mousavi, Seyyed Hamid
   Mohseni, Shokrallah
   Sepandi, Mojtaba
   Barouni, Mohsen
   Alizadeh, Ali
TI Relationships between Breast Cancer and Common Non-Communicable Disease Risk Factors: an Ecological Study
SO ASIAN PACIFIC JOURNAL OF CANCER PREVENTION
LA English
DT Article
DE Breast cancer; risk factors; correlation; linear regression; ecological study
ID epidemiology; mortality; survival; obesity
AB Background: Breast cancer is one the most common cause of cancer-related deaths among women worldwide. The aims of this study were to investigate the impact of dietary factors and health status indicators on breast cancer (BC) incidence. Materials and Methods: Risk factor data (RFD) of 89,404 individuals (15-64 years old) were gathered by questionnaire and laboratory examinations through a cross sectional study from the Non-Communicable Disease Surveillance Centre (NCDSC) of Iran. BC incidences of all provinces through 2001-2006 segregated by age and gender were obtained from the Cancer Registry Ministry of Health (CRMH). Results: a significant positive relationship was seen between diabetes mellitus, fish consumption, percent of acdemic education and non-consumption of fruit, and breast cancer in women. However, non fish consumption, percent age illiteracy and taking fruit showed a significant negative relationship with the incidence of breast cancer. In addition, multiple linear regression analysis showed associations among percentage with academic education, fruit consumption and diabetes. Conclusions: we conclude that dietary factors such as fish and fruit consumption dairy products, health status indicators, academic education, and some diseases like diabetes mellitus can affect the BC incidence, although the results of ecologic studies like this must naturally be interpreted with caution.
C1 [Abbastabar, Hedayat; Sepandi, Mojtaba] Shiraz Univ Med Sci, Dept Epidemiol, Sch Hlth, Shiraz, Iran.
   [Abbastabar, Hedayat; Sepandi, Mojtaba] Shiraz Univ Med Sci, Dept Epidemiol, Sch Nutr, Shiraz, Iran.
   [Hamidifard, Parvin] Univ Tehran Med Sci, Tehran, Iran.
   [Roustazadeh, Abazar] Jahrom Univ Med Sci, Dept Biochem, Jahrom, Iran.
   [Mousavi, Seyyed Hamid; Mohseni, Shokrallah] Hormozgan Univ Med Sci, Dept Educ, Bandar E Abbas, Iran.
   [Alizadeh, Ali] Hormozgan Univ Med Sci, Res Ctr Social Determinants Hlth Promot, Dept Res & Technol, Bandar E Abbas, Iran.
   [Barouni, Mohsen] Kerman Univ Med Sci, Res Ctr Hlth Serv Management, Inst Futures Studies Hlth, Kerman, Iran.
C3 Shiraz University of Medical Science; Shiraz University of Medical Science; Tehran University of Medical Sciences; Kerman University of Medical Sciences
RP Alizadeh, A (corresponding author), Hormozgan Univ Med Sci, Res Ctr Social Determinants Hlth Promot, Dept Res & Technol, Bandar E Abbas, Iran.
EM Ali.Alizadeh@hums.ac.ir
CR Abdulrahman GO Jnr, 2012, J CANCER EPIDEMIOL, V2012, P0, DOI 10.1155/2012/915610
   Alegre MM, 2013, ASIAN PAC J CANCER P, V14, P2207, DOI 10.7314/APJCP.2013.14.4.2207
   Ayotte JD, 2006, J EPIDEMIOL COMMUN H, V60, P168, DOI 10.1136/jech.2005.038620
   Azizi F, 2003, EPIDEMIOLOGY CONTROL, V0, P201
   Barcenas CH, 2010, CLIN BREAST CANCER, V10, P59, DOI 10.3816/CBC.2010.n.008
   Becker N, 2003, RADIOLOGE, V43, P98, DOI 10.1007/s00117-003-0868-9
   Cai L, 2000, WORLD J GASTROENTERO, V6, P671
   Cullinane CA, 2005, INT J CANCER, V117, P988, DOI 10.1002/ijc.21273
   El-Zaemey S, 2012, CANCER EPIDEMIOL, V36, P249, DOI 10.1016/j.canep.2012.01.006
   Ferlay J, 2013, EUR J CANCER, V49, P1374, DOI 10.1016/j.ejca.2012.12.027
   Ford Marvella E, 2002, ONCOL NURS FORUM, V29, P827, DOI 10.1188/02.ONF.827-834
   Greene MH, 2006, CANCER, V107, P1075
   Helyer LK, 2010, BREAST J, V16, P48, DOI 10.1111/j.1524-4741.2009.00855.x
   Kaushal M, 2010, MUTAT RES, V20, P1
   Kim WS, 2005, EUR J CANC, V41, P0
   Kruk J, 2013, ASIAN PAC J CANCER P, V14, P2495, DOI 10.7314/APJCP.2013.14.4.2495
   Merlo DF, 2012, BREAST CANCER RES TR, V134, P363, DOI 10.1007/s10549-012-2031-7
   Ronco AL, 2006, INT J CANCER, V119, P1672, DOI 10.1002/ijc.22021
   Sadjadi A, 2009, EAST MEDITERR HEALTH J, V15, P1426
   Youlden DR, 2012, CANCER EPIDEMIOL, V36, P237, DOI 10.1016/j.canep.2012.02.007
NR 20
TC 10
Z9 10
U1 0
U2 4
PU ASIAN PACIFIC ORGANIZATION CANCER PREVENTION
PI GYEONGGI-DO
PA APJCP HEAD OFFICE, KOREAN NATL CANCER CENTER, 323 ILAN -RO, ILSANDONG-GU, GOYANG-SI, GYEONGGI-DO, 410-769, SOUTH KOREA
SN 1513-7368
EI 
J9 ASIAN PAC J CANCER P
JI Asian Pac. J. Cancer Prev.
PD JUN 15
PY 2013
VL 14
IS 9
BP 5123
EP 5125
DI 10.7314/APJCP.2013.14.9.5123
PG 3
WC Oncology
SC Oncology
GA 269WG
UT WOS:000328273000031
PM 24175787
DA 2025-02-23
ER

PT J
AU Liu, Y
   Zhou, LS
   Xu, XM
   Deng, LQ
   Xiao, QK
AF Liu, Ying
   Zhou, Long-Shu
   Xu, Xiao-Ming
   Deng, Liang-Qing
   Xiao, Qian-Kun
TI Association of Dietary Intake of Folate, Vitamin B<sub>6</sub> and B<sub>12</sub> and MTHFR Genotype with Breast Cancer Risk
SO ASIAN PACIFIC JOURNAL OF CANCER PREVENTION
LA English
DT Article
DE Folate; vitamin; MTHFR; polymorphism; breast cancer
ID one-carbon metabolism; polymorphisms; gene; c677t; susceptibility; metaanalysis; population; nutrients
AB Aim: We aimed to investigate the associations of dietary intake of folate, vitamin B-6 and B-12 and MTHFR genotype with breast cancer in a Chinese population. Methods: A matched case-control study was conducted, and 435 patients with newly diagnosed and histologically confirmed breast cancer and 435 controls were collected. The folate intake, vitamin B-6 and vitamin B-12 were calculated, and MTHFR C665T, C677T and A1298C were analyzed by PCR-RFLP. Results: We found vitamin B-12 was likely to reduce the risk of breast cancer, and MTHFR 665TT was associated with increased risk of breast cancer. Folate intake, vitamin B-12 intake and variants of MTHFR C677T and MTHFR A1298C demonstrated no association with risk of breast cancer. However, we found patients with low intake of vitamin B-6 and MTHFR 665TT genotype had a higher risk of breast cancer (OR=1.87, 95% CI=1.29-2.77), the association being less pronounced among subjects with a moderate intake of vitamin B-6 and MTHFR 665TT genotype (OR=1.58, 95% CI=1.03-2.49, P=0.03). Conclusion: Our study indicated that the MTHFR C665T polymorphism and vitamin B-6 are associated with risk of breast cancer, which indicated roles for nutrients in developing breast cancer.
C1 [Liu, Ying; Zhou, Long-Shu; Xu, Xiao-Ming; Deng, Liang-Qing; Xiao, Qian-Kun] Guangzhou Med Univ, Affiliated Hosp 2, Guangzhou, Guangdong, Peoples R China.
C3 Guangzhou Medical University
RP Zhou, LS (corresponding author), Guangzhou Med Univ, Affiliated Hosp 2, Guangzhou, Guangdong, Peoples R China.
EM liuyin1993@126.com
CR Akram M, 2012, ASIAN PAC J CANCER P, V13, P1599, DOI 10.7314/APJCP.2012.13.4.1599
   Alshatwi AA, 2010, FOOD CHEM TOXICOL, V48, P1881, DOI 10.1016/j.fct.2010.04.028
   Barbosa RDC, 2012, ANTICANCER RES, V32, P4805
   Chen J, 2005, CANCER RES, V65, P1606, DOI 10.1158/0008-5472.CAN-04-2630
   Cho EY, 2007, CANCER EPIDEM BIOMAR, V16, P2787, DOI 10.1158/1055-9965.EPI-07-0683
   Ergul E, 2003, TUMOR BIOL, V24, P286, DOI 10.1159/000076460
   Gao Chang-ming, 2009, ZHONGHUA YUFANG YIXUE ZAZHI, V43, P576, DOI 10.3760/cma.j.issn.0253-9624.2009.07.010
   Gershoni-Baruch R, 2000, EUR J CANCER, V36, P2313, DOI 10.1016/S0959-8049(00)00306-3
   Hosseini M, 2011, ARCH MED SCI, V7, P134, DOI 10.5114/aoms.2011.20618
   International Agency for Research on Cancer, 2008, GLOBOCAN 2008, V0, P0
   Islam T, 2013, EUR J CANCER PREV, V22, P358, DOI 10.1097/CEJ.0b013e32835b6a60
   Jiao ZJ, 2013, TUMOR BIOL, V34, P1225, DOI 10.1007/s13277-013-0665-7
   Kim YI, 2006, NUTR REV, V64, P468, DOI 10.1301/nr.2006.oct.468-475
   Lajin B, 2012, TUMOR BIOL, V33, P1133, DOI 10.1007/s13277-012-0354-y
   Larsson SC, 2007, JNCI-J NATL CANCER I, V99, P64, DOI 10.1093/jnci/djk006
   Lin J, 2008, AM J CLIN NUTR, V87, P734, DOI 10.1093/ajcn/87.3.734
   Maruti SS, 2009, BREAST CANCER RES, V11, P0, DOI 10.1186/bcr2462
   Matsubara K, 2003, J NUTR BIOCHEM, V14, P246, DOI 10.1016/S0955-2863(03)00009-3
   Qiu LX, 2011, MOL BIOL REP, V38, P2295, DOI 10.1007/s11033-010-0361-2
   Roberti A, 2006, J CELL PHYSIOL, V207, P571, DOI 10.1002/jcp.20515
   Rossi E, 2006, ANN EPIDEMIOL, V16, P206, DOI 10.1016/j.annepidem.2005.03.010
   Selhub J, 2002, J NUTR HEALTH AGING, V6, P39
   Semenza JC, 2003, BREAST CANCER RES TR, V77, P217, DOI 10.1023/A:1021843019755
   Szakács G, 2006, NAT REV DRUG DISCOV, V5, P219, DOI 10.1038/nrd1984
   Ulrich CM, 2005, J NUTR, V135, P2698, DOI 10.1093/jn/135.11.2698
   Vainer A S, 2010, MOL BIOL (MOSK), V44, P816
   Wu XY, 2012, ASIAN PAC J CANCER P, V13, P2199, DOI 10.7314/APJCP.2012.13.5.2199
   Xu XR, 2008, CANCER EPIDEM BIOMAR, V17, P2109, DOI 10.1158/1055-9965.EPI-07-2900
   Yang DY, 2013, PLOS ONE, V8, P0, DOI 10.1371/journal.pone.0054495
   Yu LW, 2012, DIAGN PATHOL, V7, P0, DOI 10.1186/1746-1596-7-171
NR 30
TC 16
Z9 16
U1 1
U2 7
PU ASIAN PACIFIC ORGANIZATION CANCER PREVENTION
PI GYEONGGI-DO
PA APJCP HEAD OFFICE, KOREAN NATL CANCER CENTER, 323 ILAN -RO, ILSANDONG-GU, GOYANG-SI, GYEONGGI-DO, 410-769, SOUTH KOREA
SN 1513-7368
EI 
J9 ASIAN PAC J CANCER P
JI Asian Pac. J. Cancer Prev.
PD JUN 15
PY 2013
VL 14
IS 9
BP 5189
EP 5192
DI 10.7314/APJCP.2013.14.9.5189
PG 4
WC Oncology
SC Oncology
GA 269WG
UT WOS:000328273000043
PM 24175799
DA 2025-02-23
ER

PT J
AU Tsilidis, KK
   Travis, RC
   Appleby, PN
   Allen, NE
   Lindström, S
   Albanes, D
   Ziegler, RG
   McCullough, ML
   Siddiq, A
   Barricarte, A
   Berndt, SI
   Bueno-de-Mesquita, HB
   Chanock, SJ
   Crawford, ED
   Diver, WR
   Gapstur, SM
   Giovannucci, E
   Gu, FY
   Haiman, CA
   Hayes, RB
   Hunter, DJ
   Johansson, M
   Kaaks, R
   Kolonel, LN
   Kraft, P
   Le Marchand, L
   Overvad, K
   Polidoro, S
   Riboli, E
   Schumacher, FR
   Stevens, VL
   Trichopoulos, D
   Virtamo, J
   Willett, WC
   Key, TJ
AF Tsilidis, Konstantinos K.
   Travis, Ruth C.
   Appleby, Paul N.
   Allen, Naomi E.
   Lindstroem, Sara
   Albanes, Demetrius
   Ziegler, Regina G.
   McCullough, Marjorie L.
   Siddiq, Afshan
   Barricarte, Aurelio
   Berndt, Sonja I.
   Bueno-de-Mesquita, H. Bas
   Chanock, Stephen J.
   Crawford, E. David
   Diver, W. Ryan
   Gapstur, Susan M.
   Giovannucci, Edward
   Gu, Fangyi
   Haiman, Christopher A.
   Hayes, Richard B.
   Hunter, David J.
   Johansson, Mattias
   Kaaks, Rudolf
   Kolonel, Laurence N.
   Kraft, Peter
   Le Marchand, Loic
   Overvad, Kim
   Polidoro, Silvia
   Riboli, Elio
   Schumacher, Fredrick R.
   Stevens, Victoria L.
   Trichopoulos, Dimitrios
   Virtamo, Jarmo
   Willett, Walter C.
   Key, Timothy J.
TI Insulin-like growth factor pathway genes and blood concentrations, dietary protein and risk of prostate cancer in the NCI Breast and Prostate Cancer Cohort Consortium (BPC3)
SO INTERNATIONAL JOURNAL OF CANCER
LA English
DT Article
DE gene*environment interaction; genetic epidemiology; insulin-like growth factor; diet; prostate cancer
ID factor binding-protein-3 concentrations; cross-sectional analysis; factor binding-proteins; i igf-i; multiethnic cohort; factor (igf)-i; nutritional factors; circulating levels; factor system; men
AB It has been hypothesized that a high intake of dairy protein may increase prostate cancer risk by increasing the production of insulin-like growth factor 1 (IGF-1). Several single nucleotide polymorphisms (SNPs) have been weakly associated with circulating concentrations of IGF-1 and IGF binding protein 3 (IGFBP-3), but none of these SNPs was associated with risk of prostate cancer. We examined whether an association between 16 SNPs associated with circulating IGF-1 or IGFBP-3 concentrations and prostate cancer exists within subgroups defined by dietary protein intake in 5,253 cases and 4,963 controls of European ancestry within the NCI Breast and Prostate Cancer Cohort Consortium (BPC3). The BPC3 includes nested casecontrol studies within large North-American and European cohorts. Per-allele odds ratios for prostate cancer for the SNPs were compared across tertiles of protein intake, which was expressed as the percentage of energy derived from total, animal, dairy or plant protein sources, using conditional logistic regression models. Total, animal, dairy and plant protein intakes were significantly positively associated with blood IGF-1 (p<0.01), but not with IGFBP-3 concentrations (p>0.10) or with risk of prostate cancer (p>0.20). After adjusting for multiple testing, the SNP-prostate cancer associations did not differ by intakes of protein, although two interactions by intake of plant protein were of marginal statistical significance [SSTR5 (somatostatin receptor 5)-rs197056 (uncorrected p for interaction, 0.001); SSTR5-rs197057 (uncorrected p for interaction, 0.002)]. We found no strong evidence that the associations between 16 IGF pathway SNPs and prostate cancer differed by intakes of dietary protein.
C1 [Tsilidis, Konstantinos K.; Travis, Ruth C.; Appleby, Paul N.; Allen, Naomi E.; Key, Timothy J.] Univ Oxford, Canc Epidemiol Unit, Nuffield Dept Clin Med, Oxford OX3 7LF, England.
   [Tsilidis, Konstantinos K.] Univ Ioannina, Sch Med, Dept Hyg & Epidemiol, GR-45110 Ioannina, Greece.
   [Lindstroem, Sara; Giovannucci, Edward; Hunter, David J.; Kraft, Peter; Trichopoulos, Dimitrios] Harvard Univ, Sch Publ Hlth, Dept Epidemiol, Boston, MA 02115 USA.
   [Lindstroem, Sara; Hunter, David J.; Kraft, Peter] Harvard Univ, Sch Publ Hlth, Program Mol & Genet Epidemiol, Boston, MA 02115 USA.
   [Albanes, Demetrius; Ziegler, Regina G.; Berndt, Sonja I.; Chanock, Stephen J.; Gu, Fangyi] NCI, Div Canc Epidemiol & Genet, NIH, Bethesda, MD 20892 USA.
   [McCullough, Marjorie L.; Diver, W. Ryan; Gapstur, Susan M.; Stevens, Victoria L.] Amer Canc Soc, Epidemiol Res Program, Atlanta, GA 30329 USA.
   [Siddiq, Afshan] Univ London Imperial Coll Sci Technol & Med, Dept Genom Common Dis, Sch Publ Hlth, London, England.
   [Siddiq, Afshan; Riboli, Elio] Univ London Imperial Coll Sci Technol & Med, Dept Epidemiol & Biostat, Sch Publ Hlth, London, England.
   [Barricarte, Aurelio] Publ Hlth Inst Navarra, Pamplona, Spain.
   [Bueno-de-Mesquita, H. Bas] Natl Inst Publ Hlth & Environm RIVM, Ctr Nutr & Hlth, Bilthoven, Netherlands.
   [Bueno-de-Mesquita, H. Bas] Univ Med Ctr, Dept Gastroenterol & Hepatol, Utrecht, Netherlands.
   [Crawford, E. David] Univ Colorado, Ctr Canc, Dept Urol Oncol, Aurora, CO USA.
   [Giovannucci, Edward; Hunter, David J.; Willett, Walter C.] Brigham & Womens Hosp, Dept Med, Channing Lab, Boston, MA USA.
   [Giovannucci, Edward; Hunter, David J.; Willett, Walter C.] Harvard Univ, Sch Med, Boston, MA USA.
   [Giovannucci, Edward; Willett, Walter C.] Harvard Univ, Sch Publ Hlth, Dept Nutr, Boston, MA 02115 USA.
   [Haiman, Christopher A.; Schumacher, Fredrick R.] Univ So Calif, Keck Sch Med, Dept Prevent Med, Los Angeles, CA 90033 USA.
   [Hayes, Richard B.] NYU, Dept Environm Med, Div Epidemiol, Sch Med, New York, NY 10016 USA.
   [Johansson, Mattias] Int Agcy Res Canc, F-69372 Lyon, France.
   [Johansson, Mattias] Umea Univ, Dept Surg & Perioperat Sci Urol & Androl, Umea, Sweden.
   [Kaaks, Rudolf] German Canc Res Ctr, Div Canc Epidemiol, Heidelberg, Germany.
   [Kolonel, Laurence N.; Le Marchand, Loic] Univ Hawaii, Ctr Canc, Honolulu, HI 96822 USA.
   [Kraft, Peter] Harvard Univ, Sch Publ Hlth, Dept Biostat, Boston, MA 02115 USA.
   [Overvad, Kim] Aarhus Univ, Sch Publ Hlth, Dept Epidemiol, Aarhus, Denmark.
   [Polidoro, Silvia] Human Genet Fdn, Turin, Italy.
   [Trichopoulos, Dimitrios] Acad Athens, Bur Epidemiol Res, Athens, Greece.
   [Virtamo, Jarmo] Natl Inst Hlth & Welf, Dept Chron Dis Prevent, Helsinki, Finland.
C3 University of Oxford; University of Ioannina; Harvard University; Harvard T.H. Chan School of Public Health; Harvard University; Harvard T.H. Chan School of Public Health; National Institutes of Health (NIH) - USA; NIH National Cancer Institute (NCI); NIH National Cancer Institute- Division of Cancer Epidemiology & Genetics; American Cancer Society; Imperial College London; Imperial College London; Public Health Institute of Navarra; Netherlands National Institute for Public Health & the Environment; Utrecht University; Utrecht University Medical Center; University of Colorado System; University of Colorado Anschutz Medical Campus; Harvard University; Harvard University Medical Affiliates; Brigham & Women's Hospital; Harvard University; Harvard Medical School; Harvard University; Harvard T.H. Chan School of Public Health; University of Southern California; New York University; World Health Organization; International Agency for Research on Cancer (IARC); Umea University; Helmholtz Association; German Cancer Research Center (DKFZ); University of Hawaii System; Cancer Research Center of Hawaii; Harvard University; Harvard T.H. Chan School of Public Health; Aarhus University; Academy of Athens; Finland National Institute for Health & Welfare
RP Tsilidis, KK (corresponding author), Univ Oxford, Canc Epidemiol Unit, Richard Doll Bldg,Roosevelt Dr, Oxford OX3 7LF, England.
EM kostas.tsilidis@ceu.ox.ac.uk
FU United States National Cancer Institute (NCI) of the National Institutes of Health (NIH) [U01-CA98233-07, U01-CA98710-06, U01-CA98216-06, U01-CA98758-07]; NIH/NCI; Hellenic Health Foundation
CR Allen NE, 2008, BRIT J CANCER, V98, P1574, DOI 10.1038/sj.bjc.6604331
   Allen NE, 2007, CANCER EPIDEM BIOMAR, V16, P1121, DOI 10.1158/1055-9965.EPI-06-1062
   Berndt SI, 2002, UROLOGY, V60, P1118, DOI 10.1016/S0090-4295(02)01991-X
   Bertherat J, 2003, J CLIN ENDOCR METAB, V88, P5353, DOI 10.1210/jc.2002-021895
   Chan JM, 2000, CANCER CAUSE CONTROL, V11, P859, DOI 10.1023/A:1008947201132
   Chen WS, 2009, EUR J HUM GENET, V17, P1668, DOI 10.1038/ejhg.2009.86
   Chen X, 2008, J HUM GENET, V53, P227, DOI 10.1007/s10038-007-0241-3
   Cheng I, 2006, JNCI-J NATL CANCER I, V98, P123, DOI 10.1093/jnci/djj013
   Cheng I, 2007, J CLIN ENDOCR METAB, V92, P3660, DOI 10.1210/jc.2007-0790
   Cheng I, 2006, CANCER EPIDEM BIOMAR, V15, P1993, DOI 10.1158/1055-9965.EPI-06-0361
   Colangelo LA, 2005, NUTR CANCER, V53, P57, DOI 10.1207/s15327914nc5301_7
   Crowe FL, 2009, CANCER EPIDEM BIOMAR, V18, P1333, DOI 10.1158/1055-9965.EPI-08-0781
   DeLellis K, 2004, CANCER EPIDEM BIOMAR, V13, P1444
   Devine A, 1998, AM J CLIN NUTR, V68, P200, DOI 10.1093/ajcn/68.1.200
   Fletcher O, 2005, CANCER EPIDEM BIOMAR, V14, P2
   Gao X, 2005, JNCI-J NATL CANCER I, V97, P1768, DOI 10.1093/jnci/dji402
   Gill JK, 2010, PROSTATE, V70, P906, DOI 10.1002/pros.21125
   Giovannucci E, 2003, CANCER EPIDEM BIOMAR, V12, P84
   Giovannucci E, 1998, CANCER CAUSE CONTROL, V9, P567, DOI 10.1023/A:1008835903714
   Gu FY, 2010, CANCER EPIDEM BIOMAR, V19, P2877, DOI 10.1158/1055-9965.EPI-10-0507
   Gunnell D, 2003, BRIT J CANCER, V88, P1682, DOI 10.1038/sj.bjc.6600946
   Heald AH, 2003, PUBLIC HEALTH NUTR, V6, P175, DOI 10.1079/PHN2002414
   Holmes MD, 2002, CANCER EPIDEM BIOMAR, V11, P852
   Hunter DJ, 2005, NAT REV CANCER, V5, P977, DOI 10.1038/nrc1754
   Johansson M, 2007, INT J CANCER, V120, P539, DOI 10.1002/ijc.22344
   Johansson M, 2009, PROSTATE, V69, P1281, DOI 10.1002/pros.20972
   Kaplan RC, 2011, HUM MOL GENET, V20, P1241, DOI 10.1093/hmg/ddq560
   Katsumata M, 2002, J NUTR, V132, P688, DOI 10.1093/jn/132.4.688
   Key TJ, 2011, P NUTR SOC, V70, P385, DOI 10.1017/S0029665111000127
   Kristal AR, 2010, AM J EPIDEMIOL, V172, P566, DOI 10.1093/aje/kwq148
   McGreevy KM, 2007, PUBLIC HEALTH NUTR, V10, P97, DOI 10.1017/S1368980007217999
   Mucci LA, 2001, BJU INT, V87, P814, DOI 10.1046/j.1464-410x.2001.02191.x
   Platz EA, 2005, CANCER CAUSE CONTROL, V16, P255, DOI 10.1007/s10552-004-3484-8
   Probst-Hensch NM, 2003, CANCER EPIDEM BIOMAR, V12, P739
   Qin LQ, 2007, ASIA PAC J CLIN NUTR, V16, P467
   Roddam AW, 2008, ANN INTERN MED, V149, P461, DOI 10.7326/0003-4819-149-7-200810070-00006
   Rowlands MA, 2009, INT J CANCER, V124, P2416, DOI 10.1002/ijc.24202
   Schumacher FR, 2010, HUM MOL GENET, V19, P3089, DOI 10.1093/hmg/ddq210
   Schuurman AG, 1999, BRIT J CANCER, V80, P1107, DOI 10.1038/sj.bjc.6690472
   SEVERSON RK, 1989, CANCER RES, V49, P1857
   Signorello LB, 2000, EUR J CANCER PREV, V9, P173, DOI 10.1097/00008469-200006000-00005
   SMITH WJ, 1995, J CLIN ENDOCR METAB, V80, P443, DOI 10.1210/jc.80.2.443
   Smith-Warner SA, 2006, AM J EPIDEMIOL, V163, P1053, DOI 10.1093/aje/kwj127
   Takenaka A, 2000, J NUTR, V130, P2910, DOI 10.1093/jn/130.12.2910
   Weiss JM, 2007, INT J CANCER, V121, P2267, DOI 10.1002/ijc.22921
   Woodson K, 2003, CANCER RES, V63, P3991
   Young NJ, 2012, CANCER CAUSE CONTROL, V23, P907, DOI 10.1007/s10552-012-9961-6
NR 47
TC 29
Z9 31
U1 0
U2 32
PU WILEY-BLACKWELL
PI HOBOKEN
PA 111 RIVER ST, HOBOKEN 07030-5774, NJ USA
SN 0020-7136
EI 1097-0215
J9 INT J CANCER
JI Int. J. Cancer
PD JUL 15
PY 2013
VL 133
IS 2
BP 495
EP 504
DI 10.1002/ijc.28042
PG 10
WC Oncology
SC Oncology
GA 144PM
UT WOS:000318951900025
PM 23341348
DA 2025-02-23
ER

PT J
AU Igissinov, N
   Zatoskikh, V
   Moore, MA
   Igissinov, S
   Aldiyarova, G
   Tokmurziyeva, G
   Valieva, S
   Alpeissova, S
   Sarsenova, S
AF Igissinov, Nurbek
   Zatoskikh, Vera
   Moore, Malcolm Anthony
   Igissinov, Saginbek
   Aldiyarova, Gulmira
   Tokmurziyeva, Gulmira
   Valieva, Saule
   Alpeissova, Sholpan
   Sarsenova, Samal
TI Laryngeal Cancer in Kazakhstan - Ethnic, Age and Gender Differences over Time
SO ASIAN PACIFIC JOURNAL OF CANCER PREVENTION
LA English
DT Article
DE Laryngeal cancer; incidence; ethnic groups; gender; time trends; Kazakhstan
ID upper aerodigestive tract; helicobacter-pylori infection; squamous-cell carcinoma; dietary patterns; hypopharyngeal cancer; esophageal cancer; air-pollution; risk-factors; neck-cancer; smoking
AB The purpose of the present study was to provide an assessment of the incidence of cancer of the larynx in Kazakhstan with especial attention to ethnicity and gender, as well as age. The retrospective design covered all new cases of laryngeal cancer in 11 years (1999-2009). The total number was 4,967 cases, 4,535 (91.3%) in males and 432 (8.7%) in women, with a gender ratio of 10.5:1. Patients of Kazakh (31.2%) and Russian (51.4%) ethnicity accounted for the vast majority (82.6%), with Russians predominating in both sexes, but particularly in females. Age peak in Kazakhs was 70 years and older (14.6 +/- 0.70/0000), and in Russians was 60-69 years (21.6 +/- 1.30/0000). In the dynamics, the rates had the tendency to decrease more markedly in Russian than Kazakh men, especially in the younger groups, while increase was noted in the youngest females of both ethnicities, but again greater in Russians, presumably reflecting change in underlying lifestyle factors.
C1 [Igissinov, Saginbek] Cent Asia Canc Inst, Alma Ata, Kazakhstan.
   [Igissinov, Nurbek] Res Inst Traumatol & Orthoped, Alma Ata, Kazakhstan.
   [Igissinov, Nurbek; Zatoskikh, Vera; Aldiyarova, Gulmira; Sarsenova, Samal] Astana Med Univ, Alma Ata, Kazakhstan.
   [Igissinov, Saginbek] Kazakh Natl Med Univ, Alma Ata, Kazakhstan.
   [Tokmurziyeva, Gulmira; Valieva, Saule] Almaty State Inst Adv Med Educ, Alma Ata, Kazakhstan.
   [Alpeissova, Sholpan] Natl Res Ctr Surg AN Syzganov, Alma Ata, Kazakhstan.
   [Moore, Malcolm Anthony] APJCP Editorial Off, Bangkok, Thailand.
C3 Institute of Traumatology & Orthopedics; Astana Medical University; Asfendiyarov Kazakh National Medical University; Syzganov National Research Surgery Center
RP Igissinov, N (corresponding author), Res Inst Traumatol & Orthoped, Alma Ata, Kazakhstan.
EM nurbek_igisinov@mail.ru
CR Al-Dakkak Imad, 2011, EVID BASED DENT, V12, P23, DOI 10.1038/sj.ebd.6400780
   Anantharaman D, 2011, ORAL ONCOL, V47, P725, DOI 10.1016/j.oraloncology.2011.05.004
   Bilyalova Z, 2012, ASIAN PAC J CANCER P, V13, P2341, DOI 10.7314/APJCP.2012.13.5.2341
   Bradshaw PT, 2012, AM J EPIDEMIOL, V175, P1225, DOI 10.1093/aje/kwr468
   Bravi F, 2012, ANN ONCOL, V23, P3024, DOI 10.1093/annonc/mds197
   CHAN CK, 1988, J OCCUP ENVIRON MED, V30, P23
   Chen MH, 2012, AM J IND MED, V55, P669, DOI 10.1002/ajim.22037
   De Stefani E, 2013, NUTR CANCER, V65, P384, DOI 10.1080/01635581.2013.761254
   Dykhno Iu A, 2002, GIG SANIT, V0, P37
   Ellis L, 2012, ORAL ONCOL, V48, P284, DOI 10.1016/j.oraloncology.2011.10.012
   Enomoto M, 2008, J TOXICOL SCI, V33, P251, DOI 10.2131/jts.33.251
   Ferlay J, 2010, GLOBOCAN 2008 V1 2 C, V0, P0
   Footman K, 2013, NICOTINE TO IN PRESS, V0, P0
   Forman DBF, 2013, CANCER INCIDENCE IN FIVE CONTINENTS, VX, P0
   Grant WB, 2012, DERM-ENDOCRINOL, V4, P203, DOI 10.4161/derm.20965
   Hashibe M, 2007, AM J EPIDEMIOL, V165, P814, DOI 10.1093/aje/kwk066
   Igissinov N, 2013, ASIAN PAC J CANCER P, V14, P3969, DOI 10.7314/APJCP.2013.14.6.3969
   Igissinov N, 2012, ASIAN PAC J CANCER P, V13, P2345, DOI 10.7314/APJCP.2012.13.5.2345
   Igissinov N, 2011, ASIAN PAC J CANCER P, V12, P2295
   Igissinov N, 2011, ASIAN PAC J CANCER P, V12, P2299
   Igissinov S, 2013, ASIAN PAC J CANCER P, V14, P1945, DOI 10.7314/APJCP.2013.14.3.1945
   Igissinov S, 2012, ASIAN PAC J CANCER P, V13, P833, DOI 10.7314/APJCP.2012.13.3.833
   Islami F, 2010, ORAL ONCOL, V46, P802, DOI 10.1016/j.oraloncology.2010.07.015
   JEMAL A, 2011, CA-CANCER J CLIN, V61, P69, DOI 10.3322/CAAC.20107
   Jung KW, 2012, PLOS ONE, V7, P0, DOI 10.1371/journal.pone.0052457
   Kawakita D, 2012, EUR J CANCER PREV, V21, P453, DOI 10.1097/CEJ.0b013e32834f75b5
   Kiadaliri AA, 2013, PLOS ONE, V8, P0, DOI 10.1371/journal.pone.0058158
   Krull Abe S, 2013, PUBLIC HEALTH NUTR, V23, P1
   de Souza DLB, 2011, CANCER EPIDEMIOL, V35, P510, DOI 10.1016/j.canep.2011.02.012
   Lee YCA, 2008, CANCER EPIDEM BIOMAR, V17, P1974, DOI 10.1158/1055-9965.EPI-08-0047
   Licitra L, 2003, CRIT REV ONCOL HEMAT, V47, P65, DOI 10.1016/S1040-8428(03)00017-9
   Merkov AM, 1974, SANITARY STAT, V0, P384
   Nicolotti N, 2011, EUR J EPIDEMIOL, V26, P619, DOI 10.1007/s10654-011-9612-3
   Nurgalieva ZZ, 2002, AM J TROP MED HYG, V67, P201, DOI 10.4269/ajtmh.2002.67.201
   PARNES SM, 1990, LARYNGOSCOPE, V100, P254
   Poirier MC, 2012, DISCOV MED, V14, P283
   Ramroth H, 2011, INT J ENV RES PUB HE, V8, P976, DOI 10.3390/ijerph8040976
   Roberts B, 2012, TOB CONTROL IN PRESS, V0, P0
   Roberts B, 2012, AM J PUBLIC HEALTH, V102, P1320, DOI 10.2105/AJPH.2011.300547
   Romanowicz-Makowska H, 2012, ARCH MED SCI, V8, P1065, DOI 10.5114/aoms.2012.32417
   Sapkota A, 2008, CANCER CAUSE CONTROL, V19, P1161, DOI 10.1007/s10552-008-9183-0
   Sapkota A, 2013, ENVIRON RES, V120, P90, DOI 10.1016/j.envres.2012.09.008
   Sapkota A, 2007, INT J CANCER, V121, P1793, DOI 10.1002/ijc.22832
   Saurina C, 2010, CANCER EPIDEMIOL, V34, P109, DOI 10.1016/j.canep.2010.01.006
   Shangina O, 2006, AM J EPIDEMIOL, V164, P367, DOI 10.1093/aje/kwj208
   Sharma MK, 2011, ASIAN PAC J CANCER P, V12, P1215
   Siupsinskiene Nora, 2013, EUR ARCH OTORHINOLARYNGOL, V270, P2283, DOI 10.1007/s00405-013-2475-3
   Sliwinski T, 2011, MUTAT RES-FUND MOL M, V716, P51, DOI 10.1016/j.mrfmmm.2011.08.002
   Stanton G, 1999, MEDICOBIOLOGICAL STA, V0, P460
   Tavani A, 2012, ANN ONCOL, V23, P2737, DOI 10.1093/annonc/mds212
   Vassileiou A, 2012, B-ENT, V8, P273
   Wang Chao, 2011, LIN CHUNG ER BI YAN HOU TOU JING WAI KE ZA ZHI, V25, P1117
   Wong Otto, 1993, JOURNAL OF ENVIRONMENTAL PATHOLOGY TOXICOLOGY AND ONCOLOGY, V12, P171
   Wünsch Victor, 2004, SAO PAULO MED. J., V122, P188, DOI 10.1590/S1516-31802004000500002
   Yim A, 2003, PUBLIC HEALTH NUTR, V6, P791, DOI 10.1079/PHN2003503
NR 55
TC 4
Z9 4
U1 1
U2 8
PU ASIAN PACIFIC ORGANIZATION CANCER PREVENTION
PI GYEONGGI-DO
PA APJCP HEAD OFFICE, KOREAN NATL CANCER CENTER, 323 ILAN -RO, ILSANDONG-GU, GOYANG-SI, GYEONGGI-DO, 410-769, SOUTH KOREA
SN 1513-7368
EI 
J9 ASIAN PAC J CANCER P
JI Asian Pac. J. Cancer Prev.
PD JUN 15
PY 2013
VL 14
IS 11
BP 7033
EP 7037
DI 10.7314/APJCP.2013.14.11.7033
PG 5
WC Oncology
SC Oncology
GA 291LC
UT WOS:000329829200144
PM 24377645
DA 2025-02-23
ER

PT J
AU Bradshaw, PT
   Khankari, NK
   Teitelbaum, SL
   Xu, XR
   Fink, BN
   Steck, SE
   Gaudet, MM
   Kabat, GC
   Wolff, MS
   Neugut, AI
   Chen, J
   Gammon, MD
AF Bradshaw, Patrick T.
   Khankari, Nikhil K.
   Teitelbaum, Susan L.
   Xu, Xinran
   Fink, Brian N.
   Steck, Susan E.
   Gaudet, Mia M.
   Kabat, Geoffrey C.
   Wolff, Mary S.
   Neugut, Alfred I.
   Chen, Jia
   Gammon, Marilie D.
TI Nutrient Pathways and Breast Cancer Risk: The Long Island Breast Cancer Study Project
SO NUTRITION AND CANCER-AN INTERNATIONAL JOURNAL
LA English
DT Article
ID glycemic index; plasma-glucose; insulin; women; load; diet; carbohydrate; metaanalysis; metabolism; exposures
AB The relative importance of biochemical pathways has not been previously examined when considering the influence of diet on breast cancer risk. To address this issue, we used interview data from a population-based sample of 1463 breast cancer cases and 1500 controls. Dietary intake was assessed shortly after diagnosis using a 101-item food frequency questionnaire. Age- and energy-adjusted odds ratios (ORs) for individual micro- and macronutrients were estimated with logistic regression. Hierarchical modeling was used to account for biologically plausible nutrient pathways (1-carbon metabolism, oxidative stress, glycemic control, and phytoestrogens). Effect estimates from hierarchical modeling were more precise and plausible compared to those from multivariable models. The strongest relationship observed was for the glycemic control pathway, but confidence intervals (CI) were wide [OR (95% CI): 0.86 (0.62, 1.21)]. Little or no effect was observed for the 1-carbon metabolism, oxidative stress, and phytoestrogen pathways. Associations were similar when stratified by supplement use. Our approach that emphasizes biochemical pathways, rather than individual nutrients, revealed that breast cancer risk may be more strongly associated with glycemic control factors than those from other pathways considered. Our study emphasizes the importance of accounting for multiple nutrient pathways when examining associations between dietary intake and breast cancer.
C1 [Bradshaw, Patrick T.] Univ N Carolina, Dept Nutr, Chapel Hill, NC 27599 USA.
   [Khankari, Nikhil K.; Gammon, Marilie D.] Univ N Carolina, Dept Epidemiol, Chapel Hill, NC 27599 USA.
   [Teitelbaum, Susan L.; Xu, Xinran; Wolff, Mary S.; Chen, Jia] Mt Sinai Sch Med, Dept Prevent Med, New York, NY USA.
   [Xu, Xinran; Chen, Jia] Mt Sinai Sch Med, Dept Oncol Sci, New York, NY USA.
   [Fink, Brian N.] Univ Toledo, Dept Publ Hlth & Prevent Med, Toledo, OH 43606 USA.
   [Steck, Susan E.] Univ S Carolina, Dept Epidemiol & Biostat, Columbia, SC 29208 USA.
   [Gaudet, Mia M.] Amer Canc Soc, Atlanta, GA 30329 USA.
   [Kabat, Geoffrey C.] Albert Einstein Coll Med, Dept Epidemiol & Populat Hlth, New York, NY USA.
   [Neugut, Alfred I.] Columbia Univ, Dept Epidemiol, New York, NY USA.
   [Neugut, Alfred I.] Columbia Univ, Dept Med, New York, NY USA.
C3 University of North Carolina; University of North Carolina Chapel Hill; University of North Carolina; University of North Carolina Chapel Hill; Icahn School of Medicine at Mount Sinai; Icahn School of Medicine at Mount Sinai; University System of Ohio; University of Toledo; University of South Carolina System; University of South Carolina Columbia; American Cancer Society; Yeshiva University; Columbia University; Columbia University
RP Bradshaw, PT (corresponding author), Univ N Carolina, Dept Nutr, CB 7461, Chapel Hill, NC 27599 USA.
EM patrickb@unc.edu
FU National Cancer Institute [R01CA109753, 3R01CA109753-04S1]; Department of Defense [BC031746, W81XWH-06-1-0298]; National Cancer Institute; National Institutes of Environmental Health and Sciences [UO1CA/ES66572, UO1CA66572, P30CA013696, P30ES009089, P30ES10126]; American Institute for Cancer Research
CR ALLEN LA, 1986, EXP EYE RES, V43, P679, DOI 10.1016/S0014-4835(86)80034-3
   Bailey LB, 2010, FOLATE IN HEALTH AND DISEASE, V0, P0
   Barclay AW, 2008, AM J CLIN NUTR, V87, P627, DOI 10.1093/ajcn/87.3.627
   BLOCK G, 1986, AM J EPIDEMIOL, V124, P453, DOI 10.1093/oxfordjournals.aje.a114416
   BLOCK G, 1990, J CLIN EPIDEMIOL, V43, P1327, DOI 10.1016/0895-4356(90)90099-B
   Bradshaw PT, 2009, CANCER CAUSE CONTROL, V20, P1509, DOI 10.1007/s10552-009-9343-x
   Carmichael SL, 2009, EPIDEMIOLOGY, V20, P67, DOI 10.1097/EDE.0b013e31818f6375
   Chen J, 2005, CANCER RES, V65, P1606, DOI 10.1158/0008-5472.CAN-04-2630
   COULSTON AM, 1987, DIABETES CARE, V10, P395, DOI 10.2337/diacare.10.4.395
   Dai Q, 2002, CANCER EPIDEM BIOMAR, V11, P815
   DORGAN JF, 1991, HEMATOL ONCOL CLIN N, V5, P43, DOI 10.1016/S0889-8588(18)30453-2
   Fairchild RM, 1996, BRIT J NUTR, V76, P63, DOI 10.1079/BJN19960009
   Fink BN, 2007, AM J EPIDEMIOL, V165, P514, DOI 10.1093/aje/kwk033
   Fink BN, 2006, NUTR CANCER, V56, P57, DOI 10.1207/s15327914nc5601_8
   Gammon MD, 2002, BREAST CANCER RES TR, V74, P235, DOI 10.1023/A:1016387020854
   Gaudet MM, 2004, CANCER EPIDEM BIOMAR, V13, P1485
   Greenland S, 2000, INT J EPIDEMIOL, V29, P158, DOI 10.1093/ije/29.1.158
   GREENLAND S, 1992, STAT MED, V11, P219, DOI 10.1002/sim.4780110208
   GREENLAND S, 1993, STAT MED, V12, P717, DOI 10.1002/sim.4780120802
   Greenland S, 1995, AM J EPIDEMIOL, V142, P1255, DOI 10.1093/oxfordjournals.aje.a117592
   Jiang ZY, 2003, J BIOL CHEM, V278, P31964, DOI 10.1074/jbc.M303314200
   Kaaks R, 2001, P NUTR SOC, V60, P91, DOI 10.1079/PNS200070
   Kaaks R, 1996, CANCER CAUSE CONTROL, V7, P605, DOI 10.1007/BF00051703
   Klaunig JE, 2004, ANNU REV PHARMACOL, V44, P239, DOI 10.1146/annurev.pharmtox.44.101802.121851
   Mulholland HG, 2008, BRIT J CANCER, V99, P1170, DOI 10.1038/sj.bjc.6604618
   Niculescu MD, 2002, J NUTR, V132, P2333S, DOI 10.1093/jn/132.8.2333S
   PAOLISSO G, 1990, DIABETOLOGIA, V33, P511, DOI 10.1007/BF00404136
   Potischman N, 1997, CANCER CAUSE CONTROL, V8, P713, DOI 10.1023/A:1018475203820
   Ratnam DV, 2006, J CONTROL RELEASE, V113, P189, DOI 10.1016/j.jconrel.2006.04.015
   Rinaldi S, 2010, INT J CANCER, V126, P1702, DOI 10.1002/ijc.24927
   Rothman KJ, 2008, MODERN EPIDEMIOLOGY, V0, P0
   Rungby J, 2010, DIABETOLOGIA, V53, P1549, DOI 10.1007/s00125-010-1793-x
   Rutter GA, 2006, CELL CALCIUM, V40, P539, DOI 10.1016/j.ceca.2006.08.015
   Salgueiro MJ, 2001, BIOL TRACE ELEM RES, V81, P215, DOI 10.1385/BTER:81:3:215
   Schernhammer ES, 2005, CANCER EPIDEM BIOMAR, V14, P699, DOI 10.1158/1055-9965.EPI-04-0561
   Shikany JM, 2011, NUTR CANCER, V63, P899, DOI 10.1080/01635581.2011.587227
   STANDLEY PR, 1994, AM J HYPERTENS, V7, P357, DOI 10.1093/ajh/7.4.357
   Terao J, 2009, FORUM NUTR, V61, P87, DOI 10.1159/000212741
   WAKSBERG J, 1978, J AM STAT ASSOC, V73, P40, DOI 10.2307/2286513
   Wardlaw GM, 2007, PERSPECTIVES NUTR, V0, P0
   Werner H, 1996, ADV CANCER RES, V68, P183, DOI 10.1016/S0065-230X(08)60354-1
   Willett WC, 1998, NUTRITIONAL EPIDEMIOLOGY, V2nd, P0, DOI 10.1093/acprof:oso/9780195122978.001.0001
   Witte JS, 2000, EPIDEMIOLOGY, V11, P684, DOI 10.1097/00001648-200011000-00012
   Witte JS, 1998, EPIDEMIOLOGY, V9, P563, DOI 10.1097/00001648-199809000-00016
   Witte JS, 1996, STAT MED, V15, P1161, DOI 10.1002/(SICI)1097-0258(19960615)15:11<1161::AID-SIM221>3.0.CO;2-7
   WITTE JS, 1994, EPIDEMIOLOGY, V5, P612, DOI 10.1097/00001648-199411000-00009
   Xu XR, 2008, FASEB J, V22, P2045, DOI 10.1096/fj.07-101279
   Zeisel SH, 2003, J NUTR, V133, P1302
NR 48
TC 9
Z9 12
U1 0
U2 9
PU ROUTLEDGE JOURNALS, TAYLOR & FRANCIS LTD
PI ABINGDON
PA 2-4 PARK SQUARE, MILTON PARK, ABINGDON OX14 4RN, OXON, ENGLAND
SN 0163-5581
EI 1532-7914
J9 NUTR CANCER
JI Nutr. Cancer
PD APR 1
PY 2013
VL 65
IS 3
BP 345
EP 354
DI 10.1080/01635581.2013.767364
PG 10
WC Oncology; Nutrition & Dietetics
SC Oncology; Nutrition & Dietetics
GA 113GX
UT WOS:000316655700003
PM 23530633
DA 2025-02-23
ER

PT J
AU Nechuta, S
   Caan, BJ
   Chen, WY
   Kwan, ML
   Lu, W
   Cai, H
   Poole, EM
   Flatt, SW
   Zheng, W
   Pierce, JP
   Shu, XO
AF Nechuta, Sarah
   Caan, Bette J.
   Chen, Wendy Y.
   Kwan, Marilyn L.
   Lu, Wei
   Cai, Hui
   Poole, Elizabeth M.
   Flatt, Shirley W.
   Zheng, Wei
   Pierce, John P.
   Shu, Xiao Ou
TI Postdiagnosis Cruciferous Vegetable Consumption and Breast Cancer Outcomes: A Report from the After Breast Cancer Pooling Project
SO CANCER EPIDEMIOLOGY BIOMARKERS & PREVENTION
LA English
DT Article
ID randomized-trial; dietary pattern; living whel; risk; isothiocyanates; chemoprevention; indole-3-carbinol; recurrence; survival; women
AB Cruciferous vegetables are a major source of glucosinolate-derived bioactive compounds such as isothiocyanates, which have been shown in animal and in vitro studies to inhibit cancer growth and progression. Few studies have investigated cruciferous vegetable intake after diagnosis and breast cancer outcomes. Using data from the After Breast Cancer Pooling Project, which includes prospective data from U. S. and Chinese breast cancer survivors, we evaluated the association of cruciferous vegetables with breast cancer outcomes. Analyses included 11,390 women diagnosed with stage I-III invasive breast cancer (1990-2006) from four cohorts. Cruciferous vegetable intake (g/day) was assessed using food frequency questionnaires (mean of 22 months postdiagnosis). Study heterogeneity was evaluated by the Q statistic; hazard ratios (HRs) and 95% confidence intervals (CI) were estimated using delayed-entry Cox regression models stratified by study. After a median follow-up of 9.0 years, 1,725 deaths and 1,421 recurrences were documented. In pooled analyses using study-specific quartiles, cruciferous vegetable intake was not associated with breast cancer outcomes, adjusting for known clinical prognostic factors and selected lifestyle factors. HRs (95% CIs) by increasing quartiles (reference = lowest quartile) were 1.08 (0.93-1.25), 1.01 (0.87-1.18), and 1.10 (0.95-1.28) for recurrence (P-trend = 0.34) and 1.01 (0.88-1.15), 0.97 (0.84-1.11), and 0.99 (0.86-1.13) for total mortality (P-trend = 0.84). No associations were observed for subgroups defined by estrogen receptor status, stage, or tamoxifen therapy. Cruciferous vegetable intake at approximately two years after diagnosis was not associated with recurrence or mortality. Our results do not support an association between postdiagnosis cruciferous vegetable intake and breast cancer outcomes. (C) 2013 AACR.
C1 [Nechuta, Sarah; Cai, Hui; Zheng, Wei; Shu, Xiao Ou] Vanderbilt Univ, Sch Med, Dept Med, Div Epidemiol, Nashville, TN 37203 USA.
   [Caan, Bette J.; Kwan, Marilyn L.] Kaiser Permanente No Calif, Div Res, Oakland, CA USA.
   [Flatt, Shirley W.; Pierce, John P.] Univ Calif San Diego, Moores UCSD Canc Ctr, Canc Prevent & Control Program, San Diego, CA 92103 USA.
   [Chen, Wendy Y.; Poole, Elizabeth M.] Harvard Univ, Brigham & Womens Hosp, Sch Med, Channing Div Network Med,Dept Med, Boston, MA 02115 USA.
   [Chen, Wendy Y.] Dana Farber Canc Inst, Dept Med Oncol, Boston, MA 02115 USA.
   [Lu, Wei] Shanghai Ctr Dis Control & Prevent, Shanghai, Peoples R China.
C3 Vanderbilt University; Kaiser Permanente; University of California System; University of California San Diego; Harvard University; Harvard Medical School; Harvard University Medical Affiliates; Brigham & Women's Hospital; Harvard University; Harvard University Medical Affiliates; Dana-Farber Cancer Institute; Shanghai Center for Disease Control & Prevention
RP Nechuta, S (corresponding author), Vanderbilt Univ, Med Ctr, Epidemiol Ctr, Inst Med & Publ Hlth, 2525 West End Ave,Suite 300, Nashville, TN 37203 USA.
EM sarah.nechuta@vanderbilt.edu
FU National Cancer Institute at the NIH [3R01 CA118229-03S1]; National Institute of Environmental Health Sciences [5K12ES015855]; National Cancer Institute [T32 CA009001]; WHEL Study (Susan G. Komen Foundation) [KG100988]; LACE Study (National Cancer Institute) [R01 CA129059]; NHS [P01 CA87969]; SBCSS [Department of Defense Breast Cancer Research Program] [DAMD 17-02-1-0607]; SBCSS [National Cancer Institute] [R01 CA118229]
CR Aggarwal BB, 2005, CELL CYCLE, V4, P1201, DOI 10.4161/cc.4.9.1993
   AINSWORTH BE, 1993, MED SCI SPORT EXER, V25, P71, DOI 10.1249/00005768-199301000-00011
   Ambrosone CB, 2004, J NUTR, V134, P1134, DOI 10.1093/jn/134.5.1134
   [Anonymous], 2012, USDA NATIONAL NUTRIENT DATABASE FOR STANDARD REFERENCE, V0, P0
   Beasley JM, 2011, BREAST CANCER RES TR, V128, P229, DOI 10.1007/s10549-010-1323-z
   Caan B, 2005, CANCER CAUSE CONTROL, V16, P545, DOI 10.1007/s10552-004-8340-3
   Colditz GA, 2005, NAT REV CANCER, V5, P388, DOI 10.1038/nrc1608
   DERSIMONIAN R, 1986, CONTROL CLIN TRIALS, V7, P177, DOI 10.1016/0197-2456(86)90046-2
   Fowke JH, 2003, CANCER RES, V63, P3980
   Higdon JV, 2007, PHARMACOL RES, V55, P224, DOI 10.1016/j.phrs.2007.01.009
   International Agency for Research on Cancer World Health Organization, 2004, IARC HDB CANC PREV C, V9, P0
   Jung S, 2013, JNCI-J NATL CANCER I, V105, P219, DOI 10.1093/jnci/djs635
   Lee SA, 2008, AM J CLIN NUTR, V87, P753, DOI 10.1093/ajcn/87.3.753
   Martínez ME, 1999, CANCER EPIDEM BIOMAR, V8, P941
   Navarro SL, 2011, FOOD FUNCT, V2, P579, DOI 10.1039/c1fo10114e
   Nechuta SJ, 2011, CANCER CAUSE CONTROL, V22, P1319, DOI 10.1007/s10552-011-9805-9
   Pierce JP, 2007, J NUTR, V137, P2291, DOI 10.1093/jn/137.10.2291
   Pierce JP, 2007, JAMA-J AM MED ASSOC, V298, P289, DOI 10.1001/jama.298.3.289
   Pierce JP, 2002, CONTROL CLIN TRIALS, V23, P728, DOI 10.1016/S0197-2456(02)00241-6
   Rahman KMW, 2003, NUTR CANCER, V45, P101, DOI 10.1207/S15327914NC4501_12
   Shu XO, 2009, JAMA-J AM MED ASSOC, V302, P2437, DOI 10.1001/jama.2009.1783
   Singh SV, 2012, JNCI-J NATL CANCER I, V104, P1228, DOI 10.1093/jnci/djs321
   Thomson CA, 2011, BREAST CANCER RES TR, V125, P519, DOI 10.1007/s10549-010-1014-9
   Tseng E, 2004, EXP BIOL MED, V229, P835, DOI 10.1177/153537020422900817
   Zhang YS, 2006, P NUTR SOC, V65, P68, DOI 10.1079/PNS2005475
NR 25
TC 18
Z9 21
U1 0
U2 25
PU AMER ASSOC CANCER RESEARCH
PI PHILADELPHIA
PA 615 CHESTNUT ST, 17TH FLOOR, PHILADELPHIA, PA 19106-4404 USA
SN 1055-9965
EI 
J9 CANCER EPIDEM BIOMAR
JI Cancer Epidemiol. Biomarkers Prev.
PD AUG 15
PY 2013
VL 22
IS 8
BP 1451
EP 1456
DI 10.1158/1055-9965.EPI-13-0446
PG 6
WC Oncology; Public, Environmental & Occupational Health
SC Oncology; Public, Environmental & Occupational Health
GA 195NP
UT WOS:000322710100011
PM 23765086
DA 2025-02-23
ER

PT J
AU Morita, M
   Yin, G
   Yoshimitsu, S
   Ohnaka, K
   Toyomura, K
   Kono, S
   Ueki, T
   Tanaka, M
   Kakeji, Y
   Maehara, Y
   Okamura, T
   Ikejiri, K
   Futami, K
   Maekawa, T
   Yasunami, Y
   Takenaka, K
   Ichimiya, H
   Terasaka, R
AF Morita, Makiko
   Yin, Guang
   Yoshimitsu, Shin-ichiro
   Ohnaka, Keizo
   Toyomura, Kengo
   Kono, Suminori
   Ueki, Takashi
   Tanaka, Masao
   Kakeji, Yoshihiro
   Maehara, Yoshihiko
   Okamura, Takeshi
   Ikejiri, Koji
   Futami, Kitaroh
   Maekawa, Takafumi
   Yasunami, Yohichi
   Takenaka, Kenji
   Ichimiya, Hitoshi
   Terasaka, Reiji
TI Folate-Related Nutrients, Genetic Polymorphisms, and Colorectal Cancer Risk: the Fukuoka Colorectal Cancer Study
SO ASIAN PACIFIC JOURNAL OF CANCER PREVENTION
LA English
DT Article
DE Colorectal cancer; methionine synthase; thymidylate synthase; B-vitamins; case-control study
ID mthfr c677t polymorphism; methylenetetrahydrofolate reductase polymorphism; thymidylate-synthase; methionine synthase; plasma folate; a1298c polymorphisms; dietary-intake; b-vitamins; metabolism; alcohol
AB One-carbon metabolism plays an important role in colorectal carcinogenesis. Meta-analyses have suggested protective associations of folate and vitamin B-6 intakes with colorectal cancer primarily based on studies in Caucasians, and genetic polymorphisms pertaining to the folate metabolism have been a matter of interest. Less investigated are the roles of methionine synthase (MTR) and thymidylate synthetase (TS) polymorphisms in colorectal carcinogenesis. In a study of 816 cases and 815 community controls in Japan, we investigated associations of dietary intakes of folate, methionine, vitamin B-2, vitamin B-6, and vitamin B-12 with colorectal cancer risk. The associations with MTR 2756A>G, MTRR 66A>G, and TSER repeat polymorphism were examined in 685 cases and 778 controls. Methionine and vitamin B-12 intakes were inversely associated with colorectal cancer risk, but the associations were totally confounded by dietary calcium and n-3 fatty acids. The other nutrients showed no association with the risk even without adjustment for calcium and n-3 fatty acids. The TSER 2R allele was dose-dependently associated with an increased risk. The MTR and MTRR polymorphisms were unrelated to colorectal cancer risk. There was no measurable gene-gene or gene-nutrient interaction, but increased risk associated with the TSER 2R allele seemed to be confined to individuals with high folate status. This study does not support protective associations for folate and vitamin B-6. The TSER 2R allele may confer an increased risk of colorectal cancer. The role of the TSER polymorphism in colorectal carcinogenesis may differ by ethnicity.
C1 [Morita, Makiko; Yin, Guang; Yoshimitsu, Shin-ichiro; Toyomura, Kengo; Kono, Suminori] Kyushu Univ, Grad Sch Med Sci, Dept Prevent Med, Fukuoka 812, Japan.
   [Ohnaka, Keizo] Kyushu Univ, Grad Sch Med Sci, Dept Geriatr Med, Fukuoka 812, Japan.
   [Ueki, Takashi; Tanaka, Masao] Kyushu Univ, Grad Sch Med Sci, Dept Surg & Oncol, Fukuoka 812, Japan.
   [Kakeji, Yoshihiro; Maehara, Yoshihiko] Kyushu Univ, Grad Sch Med Sci, Dept Surg & Sci, Fukuoka 812, Japan.
   [Okamura, Takeshi] Kyushu Canc Ctr, Dept Gastroenterol Surg, Fukuoka, Japan.
   [Ikejiri, Koji] Natl Kyushu Med Ctr, Div Surg, Fukuoka, Japan.
   [Futami, Kitaroh; Maekawa, Takafumi] Fukuoka Univ, Chikushi Hosp, Dept Surg, Fukuoka 81401, Japan.
   [Yasunami, Yohichi] Fukuoka Univ, Fac Med, Dept Regenerat Med & Transplantat, Fukuoka 81401, Japan.
   [Takenaka, Kenji] Fukuoka City Hosp, Div Surg, Fukuoka, Japan.
   [Ichimiya, Hitoshi] Hamanomachi Gen Hosp, Fukuoka, Japan.
   [Terasaka, Reiji] Fukuoka Red Cross Hosp, Fukuoka, Japan.
C3 Kyushu University; Kyushu University; Kyushu University; Kyushu University; Kyushu Cancer Center; Fukuoka University; Fukuoka University
RP Morita, M (corresponding author), Kyushu Univ, Grad Sch Med Sci, Dept Prevent Med, Fukuoka 812, Japan.
EM mmorita@med.kyushu-u.ac.jp
FU Cancer Research on Priority Areas [20014018]; Ministry of Education, Culture, Sports, Science and Technology, Japan [221S0001]
CR Chen J, 1996, CANCER RES, V56, P4862
   Chen J, 2003, CANCER EPIDEM BIOMAR, V12, P958
   de Vogel S, 2009, CANCER EPIDEM BIOMAR, V18, P3086, DOI 10.1158/1055-9965.EPI-09-0289
   Ding WX, 2013, PLOS ONE, V8, P0, DOI 10.1371/journal.pone.0060508
   Eussen SJPM, 2010, CANCER EPIDEM BIOMAR, V19, P2549, DOI 10.1158/1055-9965.EPI-10-0407
   Eussen SJPM, 2010, CANCER EPIDEM BIOMAR, V19, P1328, DOI 10.1158/1055-9965.EPI-09-0841
   GIOVANNUCCI E, 1995, JNCI-J NATL CANCER I, V87, P265, DOI 10.1093/jnci/87.4.265
   Harnack L, 2002, NUTR CANCER, V43, P152, DOI 10.1207/S15327914NC432_5
   Huang Y, 2007, J HUM GENET, V52, P73, DOI 10.1007/s10038-006-0082-5
   Hubner RA, 2009, BRIT J CANCER, V100, P233, DOI 10.1038/sj.bjc.6604823
   Hubner RA, 2007, INT J CANCER, V120, P1027, DOI 10.1002/ijc.22440
   Ishihara J, 2007, J NUTR, V137, P1808, DOI 10.1093/jn/137.7.1808
   Isomura K, 2006, CANCER SCI, V97, P1099, DOI 10.1111/j.1349-7006.2006.00282.x
   Kennedy DA, 2011, CANCER EPIDEMIOL, V35, P2, DOI 10.1016/j.canep.2010.11.004
   Kim DH, 2010, CANCER CAUSE CONTROL, V21, P1919, DOI 10.1007/s10552-010-9620-8
   Kim J, 2012, AM J CLIN NUTR, V95, P405, DOI 10.3945/ajcn.111.020255
   Kim YI, 2008, CANCER EPIDEM BIOMAR, V17, P2220, DOI 10.1158/1055-9965.EPI-07-2557
   Kimura Y, 2007, CANCER SCI, V98, P590, DOI 10.1111/j.1349-7006.2007.00425.x
   Kono S, 2005, CANCER SCI, V96, P535, DOI 10.1111/j.1349-7006.2005.00090.x
   Kono Suminori, 2004, ASIAN PAC J CANCER PREV, V5, P393
   Larsson SC, 2010, JAMA-J AM MED ASSOC, V303, P1077, DOI 10.1001/jama.2010.263
   Le Marchand L, 2005, CANCER EPIDEM BIOMAR, V14, P1198, DOI 10.1158/1055-9965.EPI-04-0840
   Le Marchand L, 2009, CANCER EPIDEM BIOMAR, V18, P2195, DOI 10.1158/1055-9965.EPI-09-0141
   Ma J, 1999, CANCER EPIDEM BIOMAR, V8, P825
   Ma J, 1997, CANCER RES, V57, P1098
   Marchand LL, 2002, CANCER CAUSE CONTROL, V13, P239, DOI 10.1023/A:1015057614870
   Mason JB, 2005, ALCOHOL, V35, P235, DOI 10.1016/j.alcohol.2005.03.012
   Matsuo K, 2005, CARCINOGENESIS, V26, P2164, DOI 10.1093/carcin/bgi196
   Mizoue T, 2008, CANCER EPIDEM BIOMAR, V17, P2800, DOI 10.1158/1055-9965.EPI-08-0369
   Murtaugh MA, 2007, CANCER CAUSE CONTROL, V18, P153, DOI 10.1007/s10552-006-0099-2
   Razzak AA, 2012, NUTR CANCER, V64, P899, DOI 10.1080/01635581.2012.714833
   Sanjoaquin MA, 2005, INT J CANCER, V113, P825, DOI 10.1002/ijc.20648
   Sharp L, 2004, AM J EPIDEMIOL, V159, P423, DOI 10.1093/aje/kwh066
   Sharp L, 2008, BRIT J NUTR, V99, P379, DOI 10.1017/S0007114507801073
   Shrubsole MJ, 2009, CANCER EPIDEM BIOMAR, V18, P1003, DOI 10.1158/1055-9965.EPI-08-1200
   Stevens VL, 2011, GASTROENTEROLOGY, V141, P98, DOI 10.1053/j.gastro.2011.04.004
   Theodoratou E, 2008, CANCER EPIDEM BIOMAR, V17, P171, DOI 10.1158/1055-9965.EPI-07-0621
   Trinh BN, 2002, HUM GENET, V111, P299, DOI 10.1007/s00439-002-0779-2
   Uchida K, 2007, ASIAN PAC J CANCER P, V8, P583
   Ulrich CM, 2005, J NUTR, V135, P2698, DOI 10.1093/jn/135.11.2698
   Ulrich CM, 2005, CANCER EPIDEM BIOMAR, V14, P2509, DOI 10.1158/1055-9965.EPI-05-0261
   Ulrich CM, 2002, CANCER RES, V62, P3361
   Ulvik A, 2004, CANCER EPIDEM BIOMAR, V13, P2175
   Van Guelpen B, 2006, GUT, V55, P0, DOI 10.1136/gut.2005.085480
   Weinstein SJ, 2008, CANCER EPIDEM BIOMAR, V17, P3233, DOI 10.1158/1055-9965.EPI-08-0459
   WILLETT W, 1986, AM J EPIDEMIOL, V124, P17, DOI 10.1093/oxfordjournals.aje.a114366
   Williams EA, 2012, P NUTR SOC, V71, P592, DOI 10.1017/S0029665112000717
   Winder T, 2010, CANCER TREAT REV, V36, P550, DOI 10.1016/j.ctrv.2010.03.005
   Yang Z, 2012, ASIAN PAC J CANCER P, V13, P1203, DOI 10.7314/APJCP.2012.13.4.1203
   Yin G, 2004, CANCER SCI, V95, P908, DOI 10.1111/j.1349-7006.2004.tb02201.x
   Zhang XH, 2012, AM J CLIN NUTR, V96, P874, DOI 10.3945/ajcn.112.037267
   Zschäbitz S, 2013, AM J CLIN NUTR, V97, P332, DOI 10.3945/ajcn.112.034736
NR 52
TC 19
Z9 19
U1 0
U2 11
PU ASIAN PACIFIC ORGANIZATION CANCER PREVENTION
PI GYEONGGI-DO
PA APJCP HEAD OFFICE, KOREAN NATL CANCER CENTER, 323 ILAN -RO, ILSANDONG-GU, GOYANG-SI, GYEONGGI-DO, 410-769, SOUTH KOREA
SN 1513-7368
EI 
J9 ASIAN PAC J CANCER P
JI Asian Pac. J. Cancer Prev.
PD JUN 15
PY 2013
VL 14
IS 11
BP 6249
EP 6256
DI 10.7314/APJCP.2013.14.11.6249
PG 8
WC Oncology
SC Oncology
GA 291LC
UT WOS:000329829200009
PM 24377513
DA 2025-02-23
ER

PT J
AU Kato, I
   Boleij, A
   Kortman, GAM
   Roelofs, R
   Djuric, Z
   Severson, RK
   Tjalsma, H
AF Kato, Ikuko
   Boleij, Annemarie
   Kortman, Guus A. M.
   Roelofs, Rian
   Djuric, Zora
   Severson, Richard K.
   Tjalsma, Harold
TI Partial Associations of Dietary Iron, Smoking and Intestinal Bacteria with Colorectal Cancer Risk
SO NUTRITION AND CANCER-AN INTERNATIONAL JOURNAL
LA English
DT Article
ID gut microbiota; heme; obesity; transport; children; tobacco; impact
AB Smoking and high red meat intake have been associated with colorectal cancer (CRC) risk. Increased iron exposure may be a common factor, favoring the colonization of certain bacterial pathogens that preferentially grow in an iron-rich luminal environment. We analyzed the data from a population-based case-control study of CRC and measured antibody levels against flagelin of Salmonella (FliC), one of the irontrophic bacteria, in 2 independent blood collections. The risk of CRC synergistically increased by combined exposures to heme iron intake and pack-yr (PY) of cigarette smoking (P value for the interaction = 0.039 on the continuous scale). There was a marginally significant interaction between heme iron intake and PY in increasing FliC antibody in the U.S. control subjects (P = 0.055), although no iron or smoking data were available for Dutch samples. Furthermore, FliC antibody levels were significantly higher in patients with colorectal polyps and cancer than in controls in both Dutch (3.93vs. 2.23) (P = 0.014) and U.S. samples (6.65vs. 4.37) (P < 0.001). Potential roles of iron from cigarette smoking and dietary heme in CRC through altering irontrophic luminal bacterial population may warrant further investigation.
C1 [Kato, Ikuko] Wayne State Univ, Sch Med, Karmanos Canc Inst, Detroit, MI 48201 USA.
   [Kato, Ikuko] Wayne State Univ, Sch Med, Dept Pathol, Detroit, MI 48201 USA.
   [Boleij, Annemarie; Kortman, Guus A. M.; Roelofs, Rian; Tjalsma, Harold] Radboud Univ Nijmegen, Med Ctr, Dept Lab Med, NL-6525 ED Nijmegen, Netherlands.
   [Djuric, Zora] Univ Michigan, Dept Family Med, Ann Arbor, MI 48109 USA.
   [Djuric, Zora] Univ Michigan, Ctr Comprehens Canc, Ann Arbor, MI 48109 USA.
   [Severson, Richard K.] Wayne State Univ, Sch Med, Dept Family Med & Publ Hlth Sci, Detroit, MI 48201 USA.
C3 Wayne State University; Barbara Ann Karmanos Cancer Institute; Wayne State University; Radboud University Nijmegen; University of Michigan System; University of Michigan; University of Michigan System; University of Michigan; Wayne State University
RP Kato, I (corresponding author), Wayne State Univ, Karmanos Canc Inst, 4100 John R St,MM04EP, Detroit, MI 48201 USA.
EM katoi@karmanos.org
FU Dutch Cancer Society [KUN 2006-3591]; Dutch Digestive Diseases Foundation [WO 10-53]; U.S. National Institutes of Health [R01-CA93817, RO1-CA120381, CA 22453, CA 46592]; National Cancer Institute [P30CA046592] Funding Source: NIH RePORTER
CR Ahmed S, 2007, APPL ENVIRON MICROB, V73, P7435, DOI 10.1128/AEM.01143-07
   Ahmer BMM, 2011, FRONT MICROBIOL, V2, P0, DOI 10.3389/fmicb.2011.00101
   BABBS CF, 1990, FREE RADICAL BIO MED, V8, P191, DOI 10.1016/0891-5849(90)90091-V
   Bender KS, 2007, APPL ENVIRON MICROB, V73, P5389, DOI 10.1128/AEM.00276-07
   Boleij A, 2010, CANCER-AM CANCER SOC, V116, P4014, DOI 10.1002/cncr.25212
   Bond JH, 2005, ENDOSCOPY, V37, P208, DOI 10.1055/s-2004-826236
   Breslow NE, 1980, ANAL CASE CONTROL ST, V0, P0
   De Filippo C, 2010, P NATL ACAD SCI USA, V107, P14691, DOI 10.1073/pnas.1005963107
   Eckburg PB, 2005, SCIENCE, V308, P1635, DOI 10.1126/science.1110591
   ERC, 2007, WORLD CIG, V0, P0
   Ghio AJ, 2008, AM J RESP CRIT CARE, V178, P1130, DOI 10.1164/rccm.200802-334OC
   Hildebrandt MA, 2009, GASTROENTEROLOGY, V137, P1716, DOI 10.1053/j.gastro.2009.08.042
   Hunt JR, 1999, AM J CLIN NUTR, V69, P944
   Huxley RR, 2009, INT J CANCER, V125, P171, DOI 10.1002/ijc.24343
   IJssennagger N, 2012, GUT, V61, P1041, DOI 10.1136/gutjnl-2011-300239
   International Agency for Research on Cancer, 2004, IARC MON EV CARC RIS, V83, P0
   KATO I, 1992, DIGEST DIS SCI, V37, P784, DOI 10.1007/BF01296440
   Kato I, 2010, INT J CANCER, V127, P942, DOI 10.1002/ijc.25103
   Kato I, 2010, CANCER EPIDEMIOL, V34, P291, DOI 10.1016/j.canep.2010.02.010
   Kato I, 2010, MED SCI MONITOR, V16, P0
   Kipnis V, 2003, AM J EPIDEMIOL, V158, P14, DOI 10.1093/aje/kwg091
   Marchesi JR, 2011, PLOS ONE, V6, P0, DOI 10.1371/journal.pone.0020447
   Murphy EF, 2010, GUT, V59, P1635, DOI 10.1136/gut.2010.215665
   Nath G, 2010, WORLD J GASTROENTERO, V16, P5395, DOI 10.3748/wjg.v16.i43.5395
   Nath KA, 2000, AM J PATHOL, V156, P1527, DOI 10.1016/S0002-9440(10)65024-9
   Nath KA, 1998, KIDNEY INT, V53, P100, DOI 10.1046/j.1523-1755.1998.00731.x
   Newman JV, 2001, J INFECT DIS, V184, P227, DOI 10.1086/321998
   Qin JJ, 2010, NATURE, V464, P59, DOI 10.1038/nature08821
   Ratledge C, 2000, ANNU REV MICROBIOL, V54, P881, DOI 10.1146/annurev.micro.54.1.881
   Santacruz A, 2010, BRIT J NUTR, V104, P83, DOI 10.1017/S0007114510000176
   Secretan B, 2009, LANCET ONCOL, V10, P1033, DOI 10.1016/S1470-2045(09)70326-2
   Sesink ALA, 1999, CANCER RES, V59, P5704
   Shen XJ, 2010, GUT MICROBES, V1, P138, DOI 10.4161/gmic.1.3.12360
   Skaar EP, 2010, PLOS PATHOG, V6, P0, DOI 10.1371/journal.ppat.1000949
   Su JH, 2009, MICROBIOL-SGM, V155, P2365, DOI 10.1099/mic.0.026880-0
   VINCENT SH, 1989, SEMIN HEMATOL, V26, P105
   Weinberg ED, 2009, BIOMETALS, V22, P207, DOI 10.1007/s10534-008-9156-5
   Werner T, 2011, GUT, V60, P325, DOI 10.1136/gut.2010.216929
   Wilks A, 2007, NAT PROD REP, V24, P511, DOI 10.1039/b604193k
   WILLETT W, 1986, AM J EPIDEMIOL, V124, P17, DOI 10.1093/oxfordjournals.aje.a114366
   WOOLDRIDGE KG, 1993, FEMS MICROBIOL REV, V12, P325, DOI 10.1016/0168-6445(93)90011-W
   World Cancer Research Fund and American Institute for Cancer Research, 2007, COL RECT, V0, P280
   Zhang HS, 2009, P NATL ACAD SCI USA, V106, P2365, DOI 10.1073/pnas.0812600106
   Zhou DG, 1999, INFECT IMMUN, V67, P1974
   Zimmermann MB, 2010, AM J CLIN NUTR, V92, P1406, DOI 10.3945/ajcn.110.004564
NR 47
TC 35
Z9 35
U1 0
U2 28
PU ROUTLEDGE JOURNALS, TAYLOR & FRANCIS LTD
PI ABINGDON
PA 2-4 PARK SQUARE, MILTON PARK, ABINGDON OX14 4RN, OXON, ENGLAND
SN 0163-5581
EI 1532-7914
J9 NUTR CANCER
JI Nutr. Cancer
PD FEB 1
PY 2013
VL 65
IS 2
BP 169
EP 177
DI 10.1080/01635581.2013.748922
PG 9
WC Oncology; Nutrition & Dietetics
SC Oncology; Nutrition & Dietetics
GA 095RM
UT WOS:000315352200002
PM 23441604
DA 2025-02-23
ER

PT J
AU Miller, PE
   Lazarus, P
   Lesko, SM
   Cross, AJ
   Sinha, R
   Laio, J
   Zhu, J
   Harper, G
   Muscat, JE
   Hartman, TJ
AF Miller, Paige E.
   Lazarus, Philip
   Lesko, Samuel M.
   Cross, Amanda J.
   Sinha, Rashmi
   Laio, Jason
   Zhu, Jay
   Harper, Gregory
   Muscat, Joshua E.
   Hartman, Terryl J.
TI Meat-Related Compounds and Colorectal Cancer Risk by Anatomical Subsite
SO NUTRITION AND CANCER-AN INTERNATIONAL JOURNAL
LA English
DT Article
ID food frequency questionnaire; heterocyclic amine exposure; red meat; dietary patterns; distal colon; prospective cohort; consumption; polymorphisms; cooking; fat
AB Since meat may be involved in the etiology of colorectal cancer, associations between meat-related compounds were examined to elucidate underlying mechanisms in a population-based case-control study. Participants (989 cases/1,033 healthy controls) completed a food frequency questionnaire with a meat-specific module. Multivariable logistic regression was used to examine associations between meat variables and colorectal cancer; polytomous logistic regression was used for subsite-specific analyses. The following significant positive associations were observed for meat-related compounds: 2-amino-3,4,8-trimethylimidazo[4,5-f]quinoxaline (DiMeIQx) and colorectal, distal colon, and rectal tumors; 2-amino-3,8-dimethylimidazo[4,5-f]quinoxaline (MeIQx) and colorectal and colon cancer tumors; nitrites/nitrates and proximal colon cancer; 2-amino-1-methyl-6-phenylimidazo[4,5-b]pyridine (PhIP) and rectal cancer; and benzo[a]pyrene and rectal cancer (P-trends < 0.05). For analyses by meat type, cooking method, and doneness preference, positive associations between red processed meat and proximal colon cancer and pan-fried red meat and colorectal cancer were found (P-trends < 0.05). Inverse associations were observed between unprocessed poultry and colorectal, colon, proximal colon, and rectal tumors; grilled/barbequed poultry and proximal colon cancer; and well-done/charred poultry and colorectal, colon, and proximal colon tumors (P-trends < 0.05). HCAs, PAHs, nitrites, and nitrates may be involved in colorectal cancer etiology. Further examination into the unexpected inverse associations between poultry and colorectal cancer is warranted.
C1 [Miller, Paige E.] NCI, Canc Prevent Fellowship Program, NIH, Bethesda, MD 20892 USA.
   [Lazarus, Philip] Penn State Coll Med, Dept Pharmacol, Hershey, PA USA.
   [Lazarus, Philip; Laio, Jason; Zhu, Jay; Muscat, Joshua E.] Penn State Coll Med, Dept Publ Hlth Sci, Hershey, PA USA.
   [Lesko, Samuel M.; Laio, Jason; Harper, Gregory; Muscat, Joshua E.; Hartman, Terryl J.] Penn State Canc Inst, Canc Prevent & Control Program, Hershey, PA USA.
   [Lesko, Samuel M.] Northeast Reg Canc Inst, Scranton, PA USA.
   [Cross, Amanda J.; Sinha, Rashmi] NCI, Div Canc Epidemiol & Genet, NIH, Bethesda, MD 20892 USA.
   [Harper, Gregory] Lehigh Valley Hlth Network, Morgan Canc Ctr, Allentown, PA USA.
   [Hartman, Terryl J.] Penn State Univ, Dept Nutr Sci, University Pk, PA 16802 USA.
C3 National Institutes of Health (NIH) - USA; NIH National Cancer Institute (NCI); Pennsylvania Commonwealth System of Higher Education (PCSHE); Pennsylvania State University; Penn State Health; Pennsylvania Commonwealth System of Higher Education (PCSHE); Pennsylvania State University; Penn State Health; Pennsylvania Commonwealth System of Higher Education (PCSHE); Pennsylvania State University; Penn State Health; National Institutes of Health (NIH) - USA; NIH National Cancer Institute (NCI); NIH National Cancer Institute- Division of Cancer Epidemiology & Genetics; Lehigh Valley Health Network; Pennsylvania Commonwealth System of Higher Education (PCSHE); Pennsylvania State University; Pennsylvania State University - University Park
RP Miller, PE (corresponding author), Exponent Inc, Ctr Epidemiol Biostat & Computat Biol, 525 W Monroe St,Suite 1050, Chicago, IL 60661 USA.
EM pmiller@exponent.com
FU Pennsylvania Department of Health [4100038714]
CR [Anonymous], 2009, CANC FACTS FIG 2009, V0, P0
   Augustsson K, 1999, LANCET, V353, P703, DOI 10.1016/S0140-6736(98)06099-1
   Bailey RL, 2009, AM J CLIN NUTR, V90, P177, DOI 10.3945/ajcn.2008.27268
   Bastide NM, 2011, CANCER PREV RES, V4, P177, DOI 10.1158/1940-6207.CAPR-10-0113
   Bingham SA, 2002, J NUTR, V132, P3522S, DOI 10.1093/jn/132.11.3522S
   Bingham SA, 1996, CARCINOGENESIS, V17, P515, DOI 10.1093/carcin/17.3.515
   BLEDAY R, 1993, DIS COLON RECTUM, V36, P844, DOI 10.1007/BF02047381
   BOUTRON MC, 1991, EUROPEAN JOURNAL OF CANCER PREVENTION, VOL 1, P0
   Butler LM, 2005, CANCER EPIDEM BIOMAR, V14, P1626, DOI 10.1158/1055-9965.EPI-04-0682
   Cantwell M, 2004, CANCER EPIDEM BIOMAR, V13, P293, DOI 10.1158/1055-9965.EPI-270-2
   Chao A, 2005, JAMA-J AM MED ASSOC, V293, P172, DOI 10.1001/jama.293.2.172
   Chin BCH, 2004, NUTR CANCER, V49, P49, DOI 10.1207/s15327914nc4901_7
   Cross AJ, 2004, ENVIRON MOL MUTAGEN, V44, P44, DOI 10.1002/em.20030
   Cross AJ, 2010, CANCER RES, V70, P2406, DOI 10.1158/0008-5472.CAN-09-3929
   English DR, 2004, CANCER EPIDEM BIOMAR, V13, P1509
   Flood A, 2003, AM J EPIDEMIOL, V158, P59, DOI 10.1093/aje/kwg099
   Friday JE, 2006, MYPYRAMID EQUIVALENTS DATABASE FOR USDA SURVEY FOOD CODES, V0, P0
   Fung T, 2003, ARCH INTERN MED, V163, P309, DOI 10.1001/archinte.163.3.309
   Gervaz P, 2004, J SURG ONCOL, V88, P261, DOI 10.1002/jso.20156
   GOLDBOHM RA, 1995, EUR J CLIN NUTR, V49, P420
   Greenland S, 2008, MODERN EPIDEMIOLOGY, V3rd, P258
   Harnack L, 2002, AM J CLIN NUTR, V76, P889, DOI 10.1093/ajcn/76.4.889
   Iacopetta B, 2002, INT J CANCER, V101, P403, DOI 10.1002/ijc.10635
   Ishibe N, 2002, PHARMACOGENETICS, V12, P145, DOI 10.1097/00008571-200203000-00008
   Ito N, 1997, MUTAT RES-FUND MOL M, V376, P107, DOI 10.1016/S0027-5107(97)00032-8
   Järvinen R, 2001, BRIT J CANCER, V85, P357, DOI 10.1054/bjoc.2001.1906
   JEMAL A, 2011, CA-CANCER J CLIN, V61, P69, DOI 10.3322/CAAC.20107
   Keating GA, 2000, CANCER CAUSE CONTROL, V11, P731, DOI 10.1023/A:1008935407971
   Larsson SC, 2005, INT J CANCER, V113, P829, DOI 10.1002/ijc.20658
   Larsson SC, 2006, INT J CANCER, V119, P2657, DOI 10.1002/ijc.22170
   Le Marchand L, 2002, MUTAT RES-FUND MOL M, V506, P205, DOI 10.1016/S0027-5107(02)00167-7
   Lee SA, 2009, NUTR CANCER, V61, P194, DOI 10.1080/01635580802419780
   Miller PE, 2010, J NUTR, V140, P1267, DOI 10.3945/jn.110.121780
   Miller PE, 2010, NUTR CANCER, V62, P413, DOI 10.1080/01635580903407114
   Minoo P, 2010, INT J ONCOL, V37, P707, DOI 10.3892/ijo_00000720
   Nöthlings U, 2009, CANCER EPIDEM BIOMAR, V18, P2098, DOI 10.1158/1055-9965.EPI-08-1218
   Norat T, 2005, J NATL CANCER I, V97, P906, DOI 10.1093/jnci/dji164
   Norat T, 2002, INT J CANCER, V98, P241, DOI 10.1002/ijc.10126
   Oba S, 2006, CANCER LETT, V244, P260, DOI 10.1016/j.canlet.2005.12.037
   Potter JD, 1996, CANCER CAUSE CONTROL, V7, P127, DOI 10.1007/BF00115644
   Povey AC, 2000, GUT, V47, P362, DOI 10.1136/gut.47.3.362
   Reedy J, 2005, PREV MED, V41, P268, DOI 10.1016/j.ypmed.2004.11.005
   Sandhu MS, 2001, CANCER EPIDEM BIOMAR, V10, P439
   Sato Y, 2006, EUR J CANCER PREV, V15, P211, DOI 10.1097/01.cej.0000197455.87356.05
   Shin A, 2008, CANCER EPIDEM BIOMAR, V17, P320, DOI 10.1158/1055-9965.EPI-07-0615
   Sinha R, 1998, FOOD CHEM TOXICOL, V36, P279, DOI 10.1016/S0278-6915(97)00162-2
   Sinha R, 2005, CANCER RES, V65, P8034, DOI 10.1158/0008-5472.CAN-04-3429
   SINHA R, 1995, CANCER RES, V55, P4516
   Sinha R, 2005, MOL NUTR FOOD RES, V49, P648, DOI 10.1002/mnfr.200500018
   Thompson FE, 2002, J AM DIET ASSOC, V102, P212, DOI 10.1016/S0002-8223(02)90050-7
   TRICKER AR, 1991, MUTAT RES, V259, P277, DOI 10.1016/0165-1218(91)90123-4
   Tseng, 2000, ANN EPIDEMIOL, V10, P481, DOI 10.1016/S1047-2797(00)00088-0
   Turteltaub KW, 1999, CANCER LETT, V143, P149, DOI 10.1016/S0304-3835(99)00116-0
   WAKSBERG J, 1978, J AM STAT ASSOC, V73, P40, DOI 10.2307/2286513
   Wang Y, 2009, INT J OBESITY, V33, P621, DOI 10.1038/ijo.2009.45
   Ward MH, 2007, CARCINOGENESIS, V28, P1210, DOI 10.1093/carcin/bgm009
   Wei EK, 2004, INT J CANCER, V108, P433, DOI 10.1002/ijc.11540
   WHO, 2003, WHO TECH REP SER, V916, P1
   Willett WC, 1995, ENVIRON HEALTH PERSP, V103, P165, DOI 10.1289/ehp.95103s8165
   Willett WC, 1997, AM J CLIN NUTR, V65, P1220, DOI 10.1093/ajcn/65.4.1220S
   World Cancer Research Fund/American Institute for Cancer Research, 2007, FOOD NUTR PHYS ACT P, V0, P0
   World Cancer Research Fund/American Institute for Cancer Research, 2011, CONT UPD PROJ SUMM F, V0, P0
   Wu K, 2006, CANCER EPIDEM BIOMAR, V15, P1120, DOI 10.1158/1055-9965.EPI-05-0782
   Zheng W, 2009, NUTR CANCER, V61, P437, DOI 10.1080/01635580802710741
NR 64
TC 55
Z9 63
U1 0
U2 49
PU ROUTLEDGE JOURNALS, TAYLOR & FRANCIS LTD
PI ABINGDON
PA 2-4 PARK SQUARE, MILTON PARK, ABINGDON OX14 4RN, OXON, ENGLAND
SN 0163-5581
EI 1532-7914
J9 NUTR CANCER
JI Nutr. Cancer
PD FEB 1
PY 2013
VL 65
IS 2
BP 202
EP 226
DI 10.1080/01635581.2013.756534
PG 25
WC Oncology; Nutrition & Dietetics
SC Oncology; Nutrition & Dietetics
GA 095RM
UT WOS:000315352200006
PM 23441608
DA 2025-02-23
ER

PT J
AU Sharma, S
   Vik, S
   Pakseresht, M
   Shen, L
   Kolonel, LN
AF Sharma, Sangita
   Vik, Shelly
   Pakseresht, Mohammadreza
   Shen, Lucy
   Kolonel, Laurence N.
TI Diet impacts mortality from cancer: results from the multiethnic cohort study
SO CANCER CAUSES & CONTROL
LA English
DT Article
DE Cancer mortality; Diet; Ethnicity; Cohort study
ID guide pyramid recommendations; united-states; whole-grain; los-angeles; all-cause; risk; food; disease; adherence; americans
AB Cancer is the second leading cause of death in the United States and mortality varies by ethnicity. The objective of this study was to examine the association between cancer mortality and dietary intake among a large multiethnic population. A prospective cohort design was used to examine cancer mortality among 146,389 participants. Multiethnic cohort study participants represent five ethnic groups: African American, Native Hawaiian, Japanese American, Latino, and Caucasian. Hazard ratios for cancer mortality by intake levels of five food groups and discretionary fat were calculated using Cox proportional hazards models stratified by sex and ethnicity. There were a total of 2,028 male and 1,464 female fatal cancer cases at the end of follow-up. Among Japanese American men only, there was a significant protective effect seen in those reporting a high grain intake (HR = 0.49, 95 % CI 0.35-0.69); there was no effect of grain consumption in any other ethnic-sex group. There was no evidence that ethnicity modified associations between fruit, vegetable, meat, dairy, or discretionary fat intake and cancer mortality among men. Associations between food group consumption and risk for cancer mortality among women were similar across ethnic groups. The considerable reduction in cancer risk associated with high grain consumption among a specific ethnic-sex group, Japanese American men, warrants further investigation. Additional research is needed to validate this observation and determine whether this was a chance finding, or possibly due to differential intake of specific grain subtypes, and/or related to a sex-specific cancer type.
C1 [Sharma, Sangita; Vik, Shelly; Pakseresht, Mohammadreza] Univ Alberta, Dept Med, Edmonton, AB T6G 2T4, Canada.
   [Shen, Lucy; Kolonel, Laurence N.] Univ Hawaii, Ctr Canc, Program Epidemiol, Honolulu, HI 96813 USA.
C3 University of Alberta; University of Hawaii System; Cancer Research Center of Hawaii
RP Sharma, S (corresponding author), Univ Alberta, Dept Med, 5-10 Univ Terrace,8303 112 St, Edmonton, AB T6G 2T4, Canada.
EM gita.sharma@ualberta.ca
FU U.S. National Cancer Institute [R37 CA54821]; U.S. Department of Agriculture (USDA-NRI New Investigator Award) [2002-00793]
CR American Cancer Society, 2011, AM CANC SOC STEW REP, V0, P0
   Anand P, 2008, PHARM RES-DORDR, V25, P2097, DOI 10.1007/s11095-008-9661-9
   CARROLL KK, 1986, CANCER, V58, P1818, DOI 10.1002/1097-0142(19861015)58:8+<1818::AID-CNCR2820581406>3.0.CO;2-4
   Cross AJ, 2007, PLOS MED, V4, P1973, DOI 10.1371/journal.pmed.0040325
   Demark-Wahnefried W, 2008, AM FAM PHYSICIAN, V77, P1573
   DOLL R, 1981, JNCI-J NATL CANCER I, V66, P1191, DOI 10.1093/jnci/66.6.1192
   Fair Alecia Malin, 2009, V472, V0, PP57, DOI 10.1007/978-1-60327-492-0_3
   Fink BN, 2006, BREAST CANCER RES TR, V98, P199, DOI 10.1007/s10549-005-9150-3
   Fritz A, 2005, INT CLASSIFICATION D, V0, P0
   Genkinger JM, 2004, AM J EPIDEMIOL, V160, P1223, DOI 10.1093/aje/kwh339
   Humes KR, 2011, OVERVIEW RACE HISPAN, V0, P0
   Key T, 2004, PUBLIC HEALTH NUTR, V7, P187, DOI 10.1079/PHN2003588
   Key TJ, 2002, LANCET, V360, P861, DOI 10.1016/S0140-6736(02)09958-0
   Kimmons Joel, 2009, MEDSCAPE J MED, V11, P26
   Kojima M, 2004, NUTR CANCER, V50, P23, DOI 10.1207/s15327914nc5001_4
   Kolonel LN, 2000, AM J EPIDEMIOL, V151, P346, DOI 10.1093/oxfordjournals.aje.a010213
   Levi F, 2000, EUR J CLIN NUTR, V54, P487, DOI 10.1038/sj.ejcn.1601043
   Mead MN, 2008, ENVIRON HEALTH PERSP, V116, PA22, DOI 10.1289/ehp.116-a22b
   Mokdad AH, 2004, JAMA-J AM MED ASSOC, V291, P1238, DOI 10.1001/jama.291.10.1238
   Murphy SL, 2012, NATL VITAL STAT REPO, V0, P0
   Park Y, 2009, ARCH INTERN MED, V169, P391, DOI 10.1001/archinternmed.2008.578
   Rothman K, 2001, MODERN EPIDEMIOLOGY, V0, P259
   Sharma S, 2004, J AM DIET ASSOC, V104, P1873, DOI 10.1016/j.jada.2004.08.033
   Sharma S, 2003, J AM DIET ASSOC, V103, P1195, DOI 10.1016/S0002-8223(03)00981-7
   Sharma S, 2012, BJN, V5, P1
   Steffen LM, 2003, AM J CLIN NUTR, V78, P383, DOI 10.1093/ajcn/78.3.383
   Stram DO, 2000, AM J EPIDEMIOL, V151, P358, DOI 10.1093/oxfordjournals.aje.a010214
   USDepartment of Agriculture, 1992, FOOD GUID PYR GUID D, V0, P0
   USDepartment of Agriculture and USDepartment of Health and Human Services, 2000, DIET GUID AM, V0, P0
   Vanamala J, 2008, CURR CANCER DRUG TAR, V8, P611, DOI 10.2174/156800908786241087
   Vlajinac H, 2010, J BUON, V15, P698
   World Cancer Research Fund, 1997, FOOD NUTR PHYS ACT P, V0, P0
NR 33
TC 14
Z9 16
U1 0
U2 19
PU SPRINGER
PI DORDRECHT
PA VAN GODEWIJCKSTRAAT 30, 3311 GZ DORDRECHT, NETHERLANDS
SN 0957-5243
EI 
J9 CANCER CAUSE CONTROL
JI Cancer Causes Control
PD APR 15
PY 2013
VL 24
IS 4
BP 685
EP 693
DI 10.1007/s10552-013-0148-6
PG 9
WC Oncology; Public, Environmental & Occupational Health
SC Oncology; Public, Environmental & Occupational Health
GA 109FX
UT WOS:000316352900007
PM 23329368
DA 2025-02-23
ER

PT J
AU Tong, X
   Pelling, JC
AF Tong, Xin
   Pelling, Jill C.
TI Targeting the PI3K/Akt/mTOR Axis by Apigenin for Cancer Prevention
SO ANTI-CANCER AGENTS IN MEDICINAL CHEMISTRY
LA English
DT Article
DE Akt; mTOR; apigenin; cancer
ID cell-cycle arrest; chemopreventive bioflavonoid apigenin; cyclooxygenase-2 cox-2 expression; signal-transduction pathways; glutathione-s-transferase; human pancreatic-cancer; cytochrome-c release; flavonoid apigenin; dietary flavonoids; tumor-cells
AB Natural products are important sources of anti-cancer lead molecules, and high dietary consumption of fruits and vegetables is associated with a reduced risk of certain cancers. Many efforts have been devoted to identifying and developing plant-derived dietary constituents as chemopreventive agents. Among them, apigenin, a naturally occurring flavonoid found in a variety of fruits and leafy vegetables, has been shown to possess remarkable anti-oxidant, anti-inflammatory and anti-carcinogenic properties. This review summarizes the anti-cancer and chemopreventive effects of apigenin at cellular and molecular levels, its chemical structure and properties, with focus on mechanism related to apigenin's inhibition of the PI3K/Akt/mTOR signaling pathways.
C1 [Tong, Xin] Northwestern Univ, Dept Pathol, Chicago, IL 60611 USA.
   Northwestern Univ, Feinberg Sch Med, Robert H Lurie Comprehens Canc Ctr, Chicago, IL 60611 USA.
C3 Northwestern University; Ann & Robert H. Lurie Children's Hospital of Chicago; Northwestern University; Feinberg School of Medicine; Robert H. Lurie Comprehensive Cancer Center
RP Tong, X (corresponding author), Northwestern Univ, Dept Pathol, 303 E Chicago Ave,Ward Bldg 3-140, Chicago, IL 60611 USA.
EM x-tong1@northwestern.edu
FU NIH [CA161181, CA104768]; American Cancer Society, Illinois Division, Inc. [167567]; Zell Foundation; Rosenberg Fund; H Foundation; Northwestern University Skin Disease Research Center; Cell Imaging Facility; Robert H. Lurie Comprehensive Cancer Center
CR Abu-Yousif AO, 2008, CANCER RES, V68, P3057, DOI 10.1158/0008-5472.CAN-07-2763
   Alessi DR, 1997, CURR BIOL, V7, P776, DOI 10.1016/S0960-9822(06)00336-8
   [Anonymous], 2012, CANCER FACTS AND FIGURES 2012, V0, P0
   Antonia S, 2004, CURR OPIN IMMUNOL, V16, P130, DOI 10.1016/j.coi.2004.01.012
   BIRT DF, 1986, CARCINOGENESIS, V7, P959, DOI 10.1093/carcin/7.6.959
   Birt DF, 2001, PHARMACOL THERAPEUT, V90, P157, DOI 10.1016/S0163-7258(01)00137-1
   Birt DF, 1997, ANTICANCER RES, V17, P85
   BLOCK G, 1992, NUTR CANCER, V18, P1, DOI 10.1080/01635589209514201
   Bravo L, 1998, NUTR REV, V56, P317, DOI 10.1111/j.1753-4887.1998.tb01670.x
   Brazil DP, 2001, TRENDS BIOCHEM SCI, V26, P657, DOI 10.1016/S0968-0004(01)01958-2
   Brenner DE, 2005, BRIT J CANCER, V93, P735, DOI 10.1038/sj.bjc.6602765
   BROWN JP, 1979, MUTAT RES, V66, P223, DOI 10.1016/0165-1218(79)90083-1
   Bruno A, 2011, EUR J CANCER, V47, P2042, DOI 10.1016/j.ejca.2011.03.034
   Budhraja A, 2012, MOL CANCER THER, V11, P132, DOI 10.1158/1535-7163.MCT-11-0343
   Cai H, 2007, CANCER CHEMOTH PHARM, V60, P257, DOI 10.1007/s00280-006-0368-5
   Cai J, 2011, PHYTOMEDICINE, V18, P366, DOI 10.1016/j.phymed.2010.08.006
   Cao YH, 2011, SCI TRANSL MED, V3, P0, DOI 10.1126/scitranslmed.3003149
   Chan G, 1999, CANCER RES, V59, P991
   Chaumontet C, 1997, CANCER LETT, V114, P207, DOI 10.1016/S0304-3835(97)04664-8
   Cheong JW, 2010, ANTICANCER RES, V30, P4625
   Choi SI, 2007, ARCH PHARM RES, V30, P1328, DOI 10.1007/BF02980274
   Cohen JH, 2000, JNCI-J NATL CANCER I, V92, P61, DOI 10.1093/jnci/92.1.61
   Collins-Burow BM, 2000, NUTR CANCER, V38, P229, DOI 10.1207/S15327914NC382_13
   Croft KD, 1998, ANN NY ACAD SCI, V854, P435, DOI 10.1111/j.1749-6632.1998.tb09922.x
   CZECZOT H, 1990, MUTAT RES, V240, P209, DOI 10.1016/0165-1218(90)90060-F
   Czyz J, 2005, INT J CANCER, V114, P12, DOI 10.1002/ijc.20620
   Ding J, 2012, J BIOL CHEM, V287, P641, DOI 10.1074/jbc.M111.286526
   DIRVEN HAAM, 1995, CANCER RES, V55, P1701
   Eaton EA, 1996, DRUG METAB DISPOS, V24, P232
   Engelman JA, 2009, NAT REV CANCER, V9, P550, DOI 10.1038/nrc2664
   Fang J, 2005, FASEB J, V19, P342, DOI 10.1096/fj.04-2175com
   Fiander H, 2000, CANCER LETT, V156, P117, DOI 10.1016/S0304-3835(00)00368-2
   Franzen CA, 2009, CANCER PREV RES, V2, P830, DOI 10.1158/1940-6207.CAPR-09-0066
   GRAHAM S, 1983, CANCER RES, V43, P2409
   Guertin DA, 2007, CANCER CELL, V12, P9, DOI 10.1016/j.ccr.2007.05.008
   Guillemard V, 2004, CURR CANCER DRUG TAR, V4, P313, DOI 10.2174/1568009043332989
   Gupta S, 2001, BIOCHEM BIOPH RES CO, V287, P914, DOI 10.1006/bbrc.2001.5672
   Gupta SC, 2010, CANCER METAST REV, V29, P405, DOI 10.1007/s10555-010-9235-2
   Gwinn DM, 2008, MOL CELL, V30, P214, DOI 10.1016/j.molcel.2008.03.003
   Hahn-Windgassen A, 2005, J BIOL CHEM, V280, P32081, DOI 10.1074/jbc.M502876200
   Harbourne JB, 1993, THE FLAVONOIDS: ADVANCES IN RESEARCH SINCE 1986, V0, P0
   He J, 2012, INT J MOL SCI, V13, P7271, DOI 10.3390/ijms13067271
   HERTOG MGL, 1995, ARCH INTERN MED, V155, P381, DOI 10.1001/archinte.155.4.381
   Hessenauer A, 2003, INT J ONCOL, V22, P1263
   HIRANO T, 1989, RES COMMUN CHEM PATH, V64, P69
   Hollman PCH, 1999, FOOD CHEM TOXICOL, V37, P937, DOI 10.1016/S0278-6915(99)00079-4
   Hu XW, 2008, CARCINOGENESIS, V29, P2369, DOI 10.1093/carcin/bgn244
   Huang S, 2012, CELL CYCLE, V0, P11
   Pham H, 2012, PANCREAS, V41, P1306, DOI 10.1097/MPA.0b013e31824d64d9
   Hwang YP, 2011, J DERMATOL SCI, V61, P23, DOI 10.1016/j.jdermsci.2010.10.016
   Inoki K, 2003, CELL, V115, P577, DOI 10.1016/S0092-8674(03)00929-2
   Iwashita K, 2000, BIOSCI BIOTECH BIOCH, V64, P1813, DOI 10.1271/bbb.64.1813
   Janssen PLTMK, 1998, AM J CLIN NUTR, V67, P255, DOI 10.1093/ajcn/67.2.255
   Jayasooriya RGPT, 2012, FOOD CHEM TOXICOL, V50, P2605, DOI 10.1016/j.fct.2012.05.024
   Jhanwar YS, 2005, J NUCL MED, V46, P0
   Kondo Y, 2005, NAT REV CANCER, V5, P726, DOI 10.1038/nrc1692
   Lamy S, 2012, EXP CELL RES, V318, P1586, DOI 10.1016/j.yexcr.2012.04.004
   Lamy S, 2008, CANCER PREV RES, V1, P452, DOI 10.1158/1940-6207.CAPR-08-0072
   Landesman-Bollag E, 2001, MOL CELL BIOCHEM, V227, P153, DOI 10.1023/A:1013108822847
   Le Bail JC, 1998, CANCER LETT, V133, P101, DOI 10.1016/S0304-3835(98)00211-0
   Lee SF, 1997, NUTR CANCER, V28, P177, DOI 10.1080/01635589709514572
   Lee WJ, 2008, TOXICOL APPL PHARM, V226, P178, DOI 10.1016/j.taap.2007.09.013
   Lepley DM, 1997, MOL CARCINOGEN, V19, P74, DOI 10.1002/(SICI)1098-2744(199707)19:2<74::AID-MC2>3.0.CO;2-L
   Lepley DM, 1996, CARCINOGENESIS, V17, P2367, DOI 10.1093/carcin/17.11.2367
   Li BY, 1997, J PHARM SCI, V86, P721, DOI 10.1021/js960383s
   Li ZD, 2009, FEBS LETT, V583, P1999, DOI 10.1016/j.febslet.2009.05.013
   Lindenmeyer F, 2001, NUTR CANCER, V39, P139, DOI 10.1207/S15327914nc391_19
   Liu LZ, 2005, MOL PHARMACOL, V68, P635, DOI 10.1124/mol.105.011254
   Maiuri MC, 2009, CELL DEATH DIFFER, V16, P87, DOI 10.1038/cdd.2008.131
   Manning BD, 2002, MOL CELL, V10, P151, DOI 10.1016/S1097-2765(02)00568-3
   McVean M, 2002, MOL CARCINOGEN, V33, P36, DOI 10.1002/mc.10016
   McVean M, 2000, CARCINOGENESIS, V21, P633, DOI 10.1093/carcin/21.4.633
   Melstrom LG, 2011, J SURG RES, V167, P173, DOI 10.1016/j.jss.2010.10.041
   MERFORT I, 1994, PHARMAZIE, V49, P509
   Mirzoeva S, 2008, MOL CARCINOGEN, V47, P686, DOI 10.1002/mc.20421
   Mohan N, 2011, NEUROSCI LETT, V502, P24, DOI 10.1016/j.neulet.2011.07.016
   Morrissey C, 2005, PROSTATE, V63, P131, DOI 10.1002/pros.20167
   Nakasugi T, 2000, J AGR FOOD CHEM, V48, P3256, DOI 10.1021/jf9906679
   Nicholas C, 2007, J IMMUNOL, V179, P7121, DOI 10.4049/jimmunol.179.10.7121
   Nielsen SE, 1999, BRIT J NUTR, V81, P447, DOI 10.1017/S000711459900080X
   OPrey J, 2003, BIOCHEM PHARMACOL, V66, P2075, DOI 10.1016/j.bcp.2003.07.007
   Patel D, 2007, INT J ONCOL, V30, P233
   Piantelli M, 2006, J CELL PHYSIOL, V207, P23, DOI 10.1002/jcp.20510
   Plaumann B, 1996, ONCOGENE, V13, P1605
   Ross JA, 2002, ANNU REV NUTR, V22, P19, DOI 10.1146/annurev.nutr.22.111401.144957
   Salabat MR, 2008, MOL CARCINOGEN, V47, P835, DOI 10.1002/mc.20441
   Sarbassov DD, 2006, MOL CELL, V22, P159, DOI 10.1016/j.molcel.2006.03.029
   Sarbassov DD, 2005, SCIENCE, V307, P1098, DOI 10.1126/science.1106148
   Shukla S, 2006, MOL CANCER THER, V5, P843, DOI 10.1158/1535-7163.MCT-05-0370
   Shukla S, 2005, NUTR CANCER, V53, P18, DOI 10.1207/s15327914nc5301_3
   Shukla S, 2004, MOL CARCINOGEN, V39, P114, DOI 10.1002/mc.10168
   Shukla S, 2007, CANCER RES, V67, P6925, DOI 10.1158/0008-5472.CAN-07-0717
   Shukla S, 2012, PHARM RES-DORDR, V29, P1506, DOI 10.1007/s11095-011-0625-0
   Shukla S, 2010, PHARM RES-DORDR, V27, P962, DOI 10.1007/s11095-010-0089-7
   Smith Judith J, 2005, SEMIN ONCOL NURS, V21, P243, DOI 10.1016/j.soncn.2005.06.009
   Sporn MB, 2005, NAT CLIN PRACT ONCOL, V2, P518, DOI 10.1038/ncponc0319
   Stambolic V, 1998, CELL, V95, P29, DOI 10.1016/S0092-8674(00)81780-8
   Steeves MA, 2010, CURR OPIN CELL BIOL, V22, P218, DOI 10.1016/j.ceb.2009.12.013
   Surh YJ, 2003, NAT REV CANCER, V3, P768, DOI 10.1038/nrc1189
   Tang QB, 2001, CANCER RES, V61, P4329
   Terry P, 2001, JNCI-J NATL CANCER I, V93, P525, DOI 10.1093/jnci/93.7.525
   Thiery-Vuillemin A, 2005, EUR J CANCER, V41, P2003, DOI 10.1016/j.ejca.2005.06.005
   Tong X, 2009, MOL CARCINOGEN, V48, P118, DOI 10.1002/mc.20460
   Tong X, 2007, MOL CELL BIOL, V27, P283, DOI 10.1128/MCB.01282-06
   Tong X, 2012, MOL CARCINOGEN, V51, P268, DOI 10.1002/mc.20793
   Turktekin M, 2011, J MED FOOD, V14, P1107, DOI 10.1089/jmf.2010.0208
   Ujiki MB, 2006, MOL CANCER, V5, P0, DOI 10.1186/1476-4598-5-76
   Van Dross R, 2003, J NUTR, V133, P3800S, DOI 10.1093/jn/133.11.3800S
   Van Dross RT, 2005, MOL CARCINOGEN, V44, P83, DOI 10.1002/mc.20123
   Van Dross RT, 2007, MOL CARCINOGEN, V46, P303, DOI 10.1002/mc.20281
   Vander Haar E, 2007, NAT CELL BIOL, V9, P316, DOI 10.1038/ncb1547
   vanRijn J, 1997, CLIN CANCER RES, V3, P1775
   Wang IK, 1999, EUR J CANCER, V35, P1517, DOI 10.1016/S0959-8049(99)00168-9
   Wang WQ, 2000, MOL CARCINOGEN, V28, P102
   Way TD, 2005, FEBS LETT, V579, P145, DOI 10.1016/j.febslet.2004.11.061
   Way TD, 2004, J BIOL CHEM, V279, P4479, DOI 10.1074/jbc.M305529200
   WEI HC, 1990, CANCER RES, V50, P499
   Willems L, 2012, CURR ONCOL REP, V14, P129, DOI 10.1007/s11912-012-0227-y
   Yang CS, 2001, ANNU REV NUTR, V21, P381, DOI 10.1146/annurev.nutr.21.1.381
   Yin F, 1999, ANTICANCER RES, V19, P4297
   Yuan TL, 2008, ONCOGENE, V27, P5497, DOI 10.1038/onc.2008.245
   Zhao M, 2011, MOL CANCER, V10, P0, DOI 10.1186/1476-4598-10-104
   Zheng PW, 2005, LIFE SCI, V76, P1367, DOI 10.1016/j.lfs.2004.08.023
NR 123
TC 89
Z9 95
U1 0
U2 48
PU BENTHAM SCIENCE PUBL LTD
PI SHARJAH
PA EXECUTIVE STE Y-2, PO BOX 7917, SAIF ZONE, 1200 BR SHARJAH, U ARAB EMIRATES
SN 1871-5206
EI 1875-5992
J9 ANTI-CANCER AGENT ME
JI Anti-Cancer Agents Med. Chem.
PD SEP 15
PY 2013
VL 13
IS 7
BP 971
EP 978
DI 10.2174/18715206113139990119
PG 8
WC Oncology; Chemistry, Medicinal
SC Oncology; Pharmacology & Pharmacy
GA 215ZG
UT WOS:000324249500002
PM 23272913
DA 2025-02-23
ER

PT J
AU Cottet, V
   Collin, M
   Gross, AS
   Boutron-Ruault, MC
   Morois, S
   Clavel-Chapelon, F
   Chajès, V
AF Cottet, Vanessa
   Collin, Melanie
   Gross, Anne-Sophie
   Boutron-Ruault, Marie-Christine
   Morois, Sophie
   Clavel-Chapelon, Francoise
   Chajes, Veronique
TI Erythrocyte Membrane Phospholipid Fatty Acid Concentrations and Risk of Colorectal Adenomas: A Case-Control Nested in the French E3N-EPIC Cohort Study
SO CANCER EPIDEMIOLOGY BIOMARKERS & PREVENTION
LA English
DT Article
ID dairy-products; cancer-risk; dietary patterns; breast-cancer; colon-cancer; milk-fat; serum; recurrence; association; consumption
AB Background: Although dietary fatty acids may influence colorectal carcinogenesis, few studies have examined the association with adenoma risk. We assessed the association between biomarkers of dietary fatty acids or metabolism of fatty acids and the risk of colorectal adenomas in a nested case-control study from the French E3N-EPIC cohort. Methods: Among 13,106 women without prevalent cancer who completed the diet history questionnaire and who provided blood samples, 328 cases of adenomatous polyp were identified during an average of 6.6-year follow-up and randomly matched to 619 polyp-free colonoscopy controls. Erythrocyte membrane phospholipid fatty acid concentrations were determined by gas chromatography. Adjusted ORs for risk of colorectal adenomas with increasing concentrations of fatty acids were calculated using conditional logistic regression, separately for advanced and nonadvanced adenomas. Results: Associations were stronger with advanced than nonadvanced adenomas. High concentration of pentadecanoate plus heptadecanoate acids were inversely associated with the risk of advanced adenomas [highest vs. lowest tertile: ORT3vsT1 = 0.40 (95% confidence interval (CI) 0.20-0.79); P-trend = 0.009]. Oleic acid was associated with an increased risk of advanced adenomas [ORT3vsT1 = 2.32 (1.16-4.64); P-trend = 0.018]. Some polyunsaturated fatty acids were associated with the risk of advanced adenomas, either positively for di-homo-gamma-linolenate [ORT3vsT1 = 2.07 (1.15-3.72); P-trend = 0.013], or negatively for eicosapentaenoic and docosahexaenoic acids [ORT3vsT1 = 0.50 (0.27-0.93); P-trend = 0.044 and ORT3vsT1 = 0.50 (0.26-0.96); P-trend = 0.028, respectively]. Conclusion: A specific erythrocyte membrane phospholipid fatty acid profile, presumably reflecting both a complex dietary pattern and altered fatty acid metabolism, is associated with advanced colorectal adenoma risk. Impact: Adenomas could be a target for primary prevention of colorectal cancer, using interventional strategy based on lipidomic profile of patients. (C) 2013 AACR.
C1 [Cottet, Vanessa] INSERM, Ctr Lipids Nutr Canc, LabEx LipSTIC, ANR LABX 0021 11,UMR 866, Dijon, France.
   [Collin, Melanie; Gross, Anne-Sophie; Chajes, Veronique] Inst Gustave Roussy, Lipid Platform, F-94805 Villejuif, France.
   [Boutron-Ruault, Marie-Christine; Morois, Sophie; Clavel-Chapelon, Francoise] Inst Gustave Roussy, INSERM, CESP Ctr Res Epidemiol & Populat Hlth, Team 9,UMRS 1018, F-94805 Villejuif, France.
   [Chajes, Veronique] Int Agcy Res Canc, F-69372 Lyon, France.
C3 Universite de Bourgogne; Institut Agro; AgroSup Dijon; Institut National de la Sante et de la Recherche Medicale (Inserm); UNICANCER; Gustave Roussy; Universite Paris Saclay; UNICANCER; Gustave Roussy; Institut National de la Sante et de la Recherche Medicale (Inserm); World Health Organization; International Agency for Research on Cancer (IARC)
RP Clavel-Chapelon, F (corresponding author), Inst Gustave Roussy, INSERM, CESP Ctr Res Epidemiol & Populat Hlth, Team 9,UMRS 1018, 114 Rue Edouard Vaillant, F-94805 Villejuif, France.
EM clavel@igr.fr
FU French League Against Cancer (LNCC); Fondation de France (FDF); Association for Research on Cancer (ARC); Lipidomic Core Facilities [TA2012]; LNCC; European Community; Mutuelle Generale de l'Education Nationale (MGEN); French Institute of Health and Medical Research (INSERM); Gustave Roussy Institute (IGR); French Government [ANR-11-LABX-0021]
CR Alberts DS, 2000, NEW ENGL J MED, V342, P1156, DOI 10.1056/NEJM200004203421602
   Bingham S, 2004, NAT REV CANCER, V4, P206, DOI 10.1038/nrc1298
   Bingham SA, 2003, LANCET, V362, P212, DOI 10.1016/S0140-6736(03)13913-X
   BOUGNOUX P, 1992, BREAST CANCER RES TR, V20, P185
   Byers T, 1999, CA-CANCER J CLIN, V49, P353, DOI 10.3322/canjclin.49.6.353
   Chajès V, 2008, AM J EPIDEMIOL, V167, P1312, DOI 10.1093/aje/kwn069
   Chajès V, 2011, NUTR CANCER, V63, P1235, DOI 10.1080/01635581.2011.617530
   Chajès V, 2011, AM J CLIN NUTR, V94, P1304, DOI 10.3945/ajcn.110.005892
   Chajès V, 2011, CURR OPIN LIPIDOL, V22, P6, DOI 10.1097/MOL.0b013e3283404552
   Clavel-Chapelon F, 2002, BRIT J CANCER, V86, P723, DOI 10.1038/sj.bjc.6600124
   Cottet V, 2008, ALIMENT PHARM THER, V27, P950, DOI 10.1111/j.1365-2036.2008.03675.x
   Cottet V, 2005, EUR J CANCER PREV, V14, P21, DOI 10.1097/00008469-200502000-00004
   Ferlay J SH, 2010, GLOBOCAN 2008 V2 O, V0, P0
   Freisling H, 2010, J NUTR, V140, P1280, DOI 10.3945/jn.110.121152
   Ghadimi R, 2008, ASIAN PAC J CANCER P, V9, P111
   GIOVANNUCCI E, 1995, CANCER CAUSE CONTROL, V6, P164, DOI 10.1007/BF00052777
   Giovannucci E, 2007, AM J CLIN NUTR, V86, P836S, DOI 10.1093/ajcn/86.3.836S
   James MJ, 2000, AM J CLIN NUTR, V71, P343S, DOI 10.1093/ajcn/71.1.343s
   Kesse E, 2005, INT J CANCER, V117, P137, DOI 10.1002/ijc.21148
   Kumar-Sinha C, 2003, CANCER RES, V63, P132
   Limburg PJ, 2008, INT J CANCER, V123, P2717, DOI 10.1002/ijc.23820
   Lin J, 2004, AM J EPIDEMIOL, V160, P1011, DOI 10.1093/aje/kwh319
   Methy N, 2008, NUTR CANCER, V60, P560, DOI 10.1080/01635580802008260
   Miller PE, 2010, NUTR CANCER, V62, P413, DOI 10.1080/01635580903407114
   Miyazaki M, 2000, J BIOL CHEM, V275, P30132, DOI 10.1074/jbc.M005488200
   Morois S, 2010, AM J EPIDEMIOL, V172, P1166, DOI 10.1093/aje/kwq258
   Mozaffarian D, 2004, AM J CLIN NUTR, V79, P606, DOI 10.1093/ajcn/79.4.606
   Mozaffarian D, 2009, EUR J CLIN NUTR, V63, PS5, DOI 10.1038/sj.ejcn.1602973
   Murff HJ, 2012, AM J CLIN NUTR, V95, P703, DOI 10.3945/ajcn.111.024000
   Norat T, 2003, EUR J CLIN NUTR, V57, P1, DOI 10.1038/sj.ejcn.1601522
   Odegaard AO, 2006, NUTR REV, V64, P364, DOI 10.1111/j.1753-4887.2006.tb00221.x
   Oh K, 2005, CANCER EPIDEM BIOMAR, V14, P835, DOI 10.1158/1055-9965.EPI-04-0545
   Pot GK, 2008, INT J CANCER, V123, P1974, DOI 10.1002/ijc.23729
   Rex DK, 2007, GASTROENTEROLOGY, V133, P42, DOI 10.1053/j.gastro.2007.04.029
   Saadatian-Elahi M, 2009, AM J CLIN NUTR, V89, P331, DOI 10.3945/ajcn.2008.26834
   Scaglia N, 2005, BBA-MOL CELL BIOL L, V1687, P141, DOI 10.1016/j.bbalip.2004.11.015
   Scaglia N, 2008, INT J ONCOL, V33, P839, DOI 10.3892/ijo_00000072
   Scaglia N, 2009, PLOS ONE, V4, P0, DOI 10.1371/journal.pone.0006812
   Schatzkin A, 2000, NEW ENGL J MED, V342, P1149, DOI 10.1056/NEJM200004203421601
   Smedman AEM, 1999, AM J CLIN NUTR, V69, P22
   Smith WL, 2000, ANNU REV BIOCHEM, V69, P145, DOI 10.1146/annurev.biochem.69.1.145
   Swinnen JV, 2000, INT J CANCER, V88, P176, DOI 10.1002/1097-0215(20001015)88:2<176::AID-IJC5>3.0.CO;2-3
   Thiébaut ACM, 2009, NUTR CANCER, V61, P500, DOI 10.1080/01635580802710717
   Vanamala J, 2008, CARCINOGENESIS, V29, P790, DOI 10.1093/carcin/bgm256
   VanLiere MJ, 1997, INT J EPIDEMIOL, V26, PS128, DOI 10.1093/ije/26.suppl_1.S128
   Vinikoor LC, 2008, AM J EPIDEMIOL, V168, P289, DOI 10.1093/aje/kwn134
   Vinikoor LC, 2010, CANCER CAUSE CONTROL, V21, P171, DOI 10.1007/s10552-009-9447-3
   Wang DZ, 2004, CANCER CELL, V6, P285, DOI 10.1016/j.ccr.2004.08.011
   Warensjö E, 2004, BRIT J NUTR, V91, P635, DOI 10.1079/BJN20041080
   Winawer SJ, 1997, GASTROENTEROLOGY, V112, P594, DOI 10.1053/gast.1997.v112.agast970594
   Yahagi N, 2005, EUR J CANCER, V41, P1316, DOI 10.1016/j.ejca.2004.12.037
   Yoon H, 2000, EUR J CANCER PREV, V9, P151, DOI 10.1097/00008469-200006000-00003
NR 52
TC 25
Z9 25
U1 1
U2 14
PU AMER ASSOC CANCER RESEARCH
PI PHILADELPHIA
PA 615 CHESTNUT ST, 17TH FLOOR, PHILADELPHIA, PA 19106-4404 USA
SN 1055-9965
EI 1538-7755
J9 CANCER EPIDEM BIOMAR
JI Cancer Epidemiol. Biomarkers Prev.
PD AUG 15
PY 2013
VL 22
IS 8
BP 1417
EP 1427
DI 10.1158/1055-9965.EPI-13-0168
PG 11
WC Oncology; Public, Environmental & Occupational Health
SC Oncology; Public, Environmental & Occupational Health
GA 195NP
UT WOS:000322710100008
PM 23704475
DA 2025-02-23
ER

PT J
AU Chen, JG
   Egner, PA
   Ng, D
   Jacobson, LP
   Muñoz, A
   Zhu, YR
   Qian, GS
   Wu, F
   Yuan, JM
   Groopman, JD
   Kensler, TW
AF Chen, Jian-Guo
   Egner, Patricia A.
   Ng, Derek
   Jacobson, Lisa P.
   Munoz, Alvaro
   Zhu, Yuan-Rong
   Qian, Geng-Sun
   Wu, Felicia
   Yuan, Jian-Min
   Groopman, John D.
   Kensler, Thomas W.
TI Reduced Aflatoxin Exposure Presages Decline in Liver Cancer Mortality in an Endemic Region of China
SO CANCER PREVENTION RESEARCH
LA English
DT Article
ID hepatitis-b-virus; republic-of-china; hepatocellular-carcinoma; clinical-trial; qidong; risk; adducts; haimen; term
AB Primary liver cancer (PLC) is the third leading cause of cancer mortality globally. In endemic areas of sub-Saharan Africa and Asia, PLC largely arises from chronic infection with hepatitis B virus (HBV) and ingestion of aflatoxins. Although synergistic interactions between these two risk factors have been observed in cohort studies in China, here we determined the impact of agricultural reforms in the 1980s leading to diminished maize consumption and implementation of subsidized universal vaccination against HBV in the 2000s on PLC primary prevention. A population-based cancer registry was used to track PLC mortality in Qidong, China and was compared with the timeline of HBV immunization. Randomly selected serum samples from archived cohort collections from the 1980s to present were analyzed for aflatoxin biomarkers. More than 50% reductions in PLC mortality rates occurred across birth cohorts from the 1960s to the 1980s for Qidongese less than 35 years of age although all were born before universal vaccination of newborns. Median levels of the aflatoxin biomarker decreased from 19.3 pg/ mg albumin in 1989 to undetectable (<0.5 pg/mg) by 2009. A population attributable benefit of 65% for reduced PLC mortality was estimated from a government-facilitated switch of dietary staple from maize to rice; 83% of this benefit was in those infected with HBV. Food policy reforms in China resulted in a dramatic decrease in aflatoxin exposure, which, independent of HBV vaccination, reduced liver cancer risk. The extensive HBV vaccine coverage now in place augurs even greater risk reductions in the future. (c)2013 AACR.
C1 [Chen, Jian-Guo; Zhu, Yuan-Rong; Qian, Geng-Sun] Qidong Liver Canc Inst, Qidong, Jiangsu, Peoples R China.
   [Chen, Jian-Guo] Nantong Univ, Tumor Hosp, Nantong, Peoples R China.
   [Egner, Patricia A.; Groopman, John D.; Kensler, Thomas W.] Johns Hopkins Bloomberg Sch Publ Hlth, Dept Environm Hlth Sci, Baltimore, MD USA.
   [Ng, Derek; Jacobson, Lisa P.; Munoz, Alvaro] Johns Hopkins Bloomberg Sch Publ Hlth, Dept Epidemiol, Baltimore, MD USA.
   [Wu, Felicia; Kensler, Thomas W.] Univ Pittsburgh, Dept Environm & Occupat Hlth, Pittsburgh, PA 15261 USA.
   [Yuan, Jian-Min] Univ Pittsburgh, Dept Epidemiol, Pittsburgh, PA 15261 USA.
   [Kensler, Thomas W.] Univ Pittsburgh, Dept Pharmacol & Chem Biol, Pittsburgh, PA 15261 USA.
C3 Nantong University; Johns Hopkins University; Johns Hopkins Bloomberg School of Public Health; Johns Hopkins University; Johns Hopkins Bloomberg School of Public Health; Pennsylvania Commonwealth System of Higher Education (PCSHE); University of Pittsburgh; Pennsylvania Commonwealth System of Higher Education (PCSHE); University of Pittsburgh; Pennsylvania Commonwealth System of Higher Education (PCSHE); University of Pittsburgh
RP Kensler, TW (corresponding author), Univ Pittsburgh, Room E1352 BSTWR, Pittsburgh, PA 15261 USA.
EM tkensler@pitt.edu
FU NIH [P01 ES 006052]; National Science and Technology Mega-Projects of China [2008ZX10002-015, 2012ZX10002-008]
CR Anonymous, 2007, MORBIDITY AND MORTALITY WEEKLY REPORT, V56, P441
   Azziz-Baumgartner E, 2005, ENVIRON HEALTH PERSP, V113, P1779, DOI 10.1289/ehp.8384
   Chang MH, 2009, JNCI-J NATL CANCER I, V101, P1348, DOI 10.1093/jnci/djp288
   Chen CJ, 1996, HEPATOLOGY, V24, P38, DOI 10.1002/hep.510240108
   Chen J, 2013, CRIMINAL LAW AND CRIMINAL PROCEDURE LAW IN THE PEOPLES REPUBLIC OF CHINA: COMMENTARY AND LEGISLATION, V0, PP1, DOI 10.1163/9789004234451
   Chen J G, 2011, IARC SCI PUBL, V0, P43
   Chen J G, 2003, CHINA J CAN PREV TRE, V10, P1123
   Chen JG, 2003, J MED SCREEN, V10, P204, DOI 10.1258/096914103771773320
   Chen JG, 2011, SEMIN CANCER BIOL, V21, P59, DOI 10.1016/j.semcancer.2010.11.002
   Chen Jian-guo, 2010, ZHONGHUA LIU XING BING XUE ZA ZHI, V31, P721
   Chen QX, 1989, ZHONGHUA LIU XING BI, V10, P63
   Chu HT, 2005, STAT MED, V24, P2053, DOI 10.1002/sim.2079
   Colditz GA, 2012, SCI TRANSL MED, V4, P0, DOI 10.1126/scitranslmed.3003218
   Cox C, 2007, STAT MED, V26, P4352, DOI 10.1002/sim.2836
   Egner PA, 2011, CANCER PREV RES, V4, P384, DOI 10.1158/1940-6207.CAPR-10-0296
   El-Serag HB, 2012, GASTROENTEROLOGY, V142, P1264, DOI 10.1053/j.gastro.2011.12.061
   Ferlay J, 2010, INT J CANCER, V127, P2893, DOI 10.1002/ijc.25516
   Franceschi S, 2009, CANCER LETT, V286, P5, DOI 10.1016/j.canlet.2008.10.046
   Jacobson LP, 1997, CANCER EPIDEM BIOMAR, V6, P257
   Kensler TW, 2011, TOXICOL SCI, V120, PS28, DOI 10.1093/toxsci/kfq283
   Kensler TW, 2005, CANCER EPIDEM BIOMAR, V14, P2605, DOI 10.1158/1055-9965.EPI-05-0368
   LIN JYF, 1992, AM ECON REV, V82, P34
   Liu Y, 2012, EUR J CANCER, V48, P2125, DOI 10.1016/j.ejca.2012.02.009
   London WT, 1995, INTERVIROLOGY, V38, P155
   McCann JamesC, 2005, MAIZE GRACE, V0, P0
   Ming L, 2002, HEPATOLOGY, V36, P1214, DOI 10.1053/jhep.2002.36366
   QIAN GS, 1994, CANCER EPIDEM BIOMAR, V3, P3
   Scholl PF, 2008, CANCER EPIDEM BIOMAR, V17, P1436, DOI 10.1158/1055-9965.EPI-07-2926
   SUN TT, 1986, J CELL PHYSIOL, V0, P83
   Ueno Y, 1996, CARCINOGENESIS, V17, P1317, DOI 10.1093/carcin/17.6.1317
   WANG YB, 1983, SCI SIN B-CHEM B A M, V26, P1166
   Wild CP, 2010, CARCINOGENESIS, V31, P71, DOI 10.1093/carcin/bgp264
   YEH FS, 1989, CANCER RES, V49, P2506
   Zhu YR, 1989, PRIMARY LIVER CANC, V0, P204
   Zhu YR, 1999, B CHIN CANC, V8, P309
NR 35
TC 118
Z9 139
U1 1
U2 35
PU AMER ASSOC CANCER RESEARCH
PI PHILADELPHIA
PA 615 CHESTNUT ST, 17TH FLOOR, PHILADELPHIA, PA 19106-4404 USA
SN 1940-6207
EI 1940-6215
J9 CANCER PREV RES
JI Cancer Prev. Res.
PD OCT 15
PY 2013
VL 6
IS 10
BP 1038
EP 1045
DI 10.1158/1940-6207.CAPR-13-0168
PG 8
WC Oncology
SC Oncology
GA 229NE
UT WOS:000325272400005
PM 23963804
DA 2025-02-23
ER

PT J
AU Wulaningsih, W
   Michaelsson, K
   Garmo, H
   Hammar, N
   Jungner, I
   Walldius, G
   Holmberg, L
   Van Hemelrijck, M
AF Wulaningsih, Wahyu
   Michaelsson, Karl
   Garmo, Hans
   Hammar, Niklas
   Jungner, Ingmar
   Walldius, Goran
   Holmberg, Lars
   Van Hemelrijck, Mieke
TI Inorganic phosphate and the risk of cancer in the Swedish AMORIS study
SO BMC CANCER
LA English
DT Article
DE Cancer; Inorganic phosphate; Prospective cohort study
ID altering protein translation; cell-cycle; vitamin-d; mortality; calcium; lung; electrolyte; homeostasis; phosphorus; components
AB Background: Both dietary and serum levels of inorganic phosphate (Pi) have been linked to development of cancer in experimental studies. This is the first population-based study investigating the relation between serum Pi and risk of cancer in humans. Methods: From the Swedish Apolipoprotein Mortality Risk (AMORIS) study, we selected all participants (>20 years old) with baseline measurements of serum Pi, calcium, alkaline phosphatase, glucose, and creatinine (n = 397,292). Multivariable Cox proportional hazards regression analyses were used to assess serum Pi in relation to overall cancer risk. Similar analyses were performed for specific cancer sites. Results: We found a higher overall cancer risk with increasing Pi levels in men (HR: 1.02 (95% CI: 1.00-1.04) for every SD increase in Pi), and a negative association in women (HR: 0.97 (95% CI: 0.96-0.99) for every SD increase in Pi). Further analyses for specific cancer sites showed a positive link between Pi quartiles and the risk of cancer of the pancreas, lung, thyroid gland and bone in men, and cancer of the oesophagus, lung, and nonmelanoma skin cancer in women. Conversely, the risks for developing breast and endometrial cancer as well as other endocrine cancer in both men and women were lower in those with higher Pi levels. Conclusions: Abnormal Pi levels are related to development of cancer. Furthermore, the inverse association between Pi levels and risk of breast, endometrial and other endocrine cancers may indicate the role of hormonal factors in the relation between Pi metabolism and cancer.
C1 [Wulaningsih, Wahyu; Garmo, Hans; Holmberg, Lars; Van Hemelrijck, Mieke] Kings Coll London, Sch Med, Div Canc Studies, Canc Epidemiol Unit, London, England.
   [Michaelsson, Karl] Uppsala Univ, Dept Surg Sci, Uppsala, Sweden.
   [Garmo, Hans; Holmberg, Lars] Univ Uppsala Hosp, Reg Canc Ctr, Uppsala, Sweden.
   [Hammar, Niklas; Walldius, Goran] Karolinska Inst, Inst Environm Med, Dept Epidemiol, S-10401 Stockholm, Sweden.
   [Hammar, Niklas] Astrazeneca Sverige, Sodertalje, Sweden.
   [Jungner, Ingmar] Karolinska Inst, Dept Med, Clin Epidemiol Unit, Stockholm, Sweden.
   [Jungner, Ingmar] CALAB Res, Stockholm, Sweden.
C3 University of London; King's College London; Uppsala University; Uppsala University; Uppsala University Hospital; Karolinska Institutet; AstraZeneca; Karolinska Institutet
RP Van Hemelrijck, M (corresponding author), Kings Coll London, Sch Med, Div Canc Studies, Canc Epidemiol Unit, London, England.
EM mieke.vanhemelrijck@kcl.ac.uk
FU Experimental Cancer Medicine Centre at King's College London; National Institute for Health Research (NIHR); Biomedical Research Centre based at Guy's and St Thomas' NHS Foundation Trust and King's College London
CR Alonso G L, 1970, CLIN CHIM ACTA, V27, P549, DOI 10.1016/0009-8981(70)90310-4
   Bansal VK, 1990, CLINICAL METHODS: THE HISTORY, V0, PPHYSICAL
   Benini O, 2011, J RENAL NUTR, V21, P303, DOI 10.1053/j.jrn.2010.06.021
   Beral V, 2005, LANCET, V365, P1543, DOI 10.1016/S0140-6736(05)66455-0
   Bergwitz C, 2010, ANNU REV MED, V61, P91, DOI 10.1146/annurev.med.051308.111339
   Camalier CE, 2010, CANCER PREV RES, V3, P359, DOI 10.1158/1940-6207.CAPR-09-0068
   Carpenter TO, 2003, NEW ENGL J MED, V348, P1705, DOI 10.1056/NEJMe030037
   Cawthon PM, 2010, J CLIN ENDOCR METAB, V95, P4625, DOI 10.1210/jc.2010-0638
   Chang SH, 2006, AM J RESP CELL MOL, V35, P528, DOI 10.1165/rcmb.2005-0477OC
   Conradas KA, 2005, MOL CELL PROTEOMICS, V4, P1284, DOI 10.1074/mcp.M500082-MCP200
   Dhingra R, 2007, ARCH INTERN MED, V167, P879, DOI 10.1001/archinte.167.9.879
   Ditzel J, 2010, CURR DIABETES REV, V6, P323, DOI 10.2174/157339910793360833
   Gally F, 2013, PLOS ONE, V8, P0, DOI 10.1371/journal.pone.0051784
   GAMST O, 1980, SCAND J CLIN LAB INV, V40, P483, DOI 10.3109/00365518009101872
   Holme I, 2009, J INTERN MED, V265, P275, DOI 10.1111/j.1365-2796.2008.02016.x
   Holme I, 2009, J INTERN MED, V266, P558, DOI 10.1111/j.1365-2796.2009.02133.x
   Jacobs Elizabeth, 2011, J CARCINOG, V10, P3, DOI 10.4103/1477-3163.76723
   Jin H, 2006, TOXICOL SCI, V90, P221, DOI 10.1093/toxsci/kfj066
   Jin H, 2009, AM J RESP CRIT CARE, V179, P59, DOI 10.1164/rccm.200802-306OC
   Jin H, 2008, J NUTR BIOCHEM, V19, P16, DOI 10.1016/j.jnutbio.2006.12.021
   Jin H, 2007, TOXICOL SCI, V100, P215, DOI 10.1093/toxsci/kfm202
   Jungner I, 2006, AM J CARDIOL, V97, P943, DOI 10.1016/j.amjcard.2005.10.062
   Jungner I, 1998, CLIN CHEM, V44, P1641
   Laitman Y, 2012, BREAST CANCER RES TR, V132, P1119, DOI 10.1007/s10549-011-1938-8
   Larsson TE, 2010, ARTERIOSCL THROM VAS, V30, P333, DOI 10.1161/ATVBAHA.109.196675
   Maisonneuve P, 1999, LANCET, V354, P93, DOI 10.1016/S0140-6736(99)06154-1
   Michaëlsson K, 2010, AM J CLIN NUTR, V92, P841, DOI 10.3945/ajcn.2010.29749
   Miltiadous G, 2008, EUR J INTERN MED, V19, P1, DOI 10.1016/j.ejim.2007.04.016
   Mulholland HG, 2011, BRIT J NUTR, V106, P732, DOI 10.1017/S0007114511000742
   Murer H, 2010, J NEPHROL, V23, P0
   NEWMARK HL, 1990, JNCI-J NATL CANCER I, V82, P491, DOI 10.1093/jnci/82.6.491
   Ogunleye AA, 2009, BRIT J CANCER, V101, P1199, DOI 10.1038/sj.bjc.6605240
   PAWAR GB, 1978, CLIN CHEM, V24, P1847
   PURCELL GV, 1979, CLIN CHEM, V25, P1844
   Randi G, 2010, NUTR REV, V68, P389, DOI 10.1111/j.1753-4887.2010.00299.x
   ROLLISON DE, 2011, GIULIANO VITAMIN D I, V0, P0
   Rossouw JE, 2002, JAMA-J AM MED ASSOC, V288, P321, DOI 10.1001/jama.288.3.321
   Shoback D, 2007, J CLIN ENDOCR METAB, V92, P747, DOI 10.1210/jc.2007-0042
   SHOUCRI RM, 1977, CLIN CHEM, V23, P1527
   Shutto Y, 2011, PLOS ONE, V6, P0, DOI 10.1371/journal.pone.0029105
   Takeda E, 2004, J CELL MOL MED, V8, P191, DOI 10.1111/j.1582-4934.2004.tb00274.x
   Tan HL, 2002, ANAESTHESIA, V57, P478, DOI 10.1046/j.0003-2409.2001.02519.x
   Tiosano D, 2009, J BONE MINER METAB, V27, P392, DOI 10.1007/s00774-009-0079-1
   Uemura H, 2000, J CLIN ENDOCR METAB, V85, P1215, DOI 10.1210/jc.85.3.1215
   Van Hemelrijck M, 2010, THESIS KINGS COLL LO, V0, P0
   Williams CD, 2012, PREV CHRONIC DIS, V9, P0, DOI 10.5888/pcd9.110125
   Xu CX, 2010, NUTR CANCER, V62, P525, DOI 10.1080/01635580903532432
NR 47
TC 52
Z9 54
U1 1
U2 17
PU BMC
PI LONDON
PA CAMPUS, 4 CRINAN ST, LONDON N1 9XW, ENGLAND
SN 
EI 1471-2407
J9 BMC CANCER
JI BMC Cancer
PD MAY 24
PY 2013
VL 13
IS 
BP 
EP 
DI 10.1186/1471-2407-13-257
PG 8
WC Oncology
SC Oncology
GA 152FC
UT WOS:000319515200001
PM 23706176
DA 2025-02-23
ER

PT J
AU Kantor, ED
   Ulrich, CM
   Owen, RW
   Schmezer, P
   Neuhouser, ML
   Lampe, JW
   Peters, U
   Shen, DD
   Vaughan, TL
   White, E
AF Kantor, Elizabeth D.
   Ulrich, Cornelia M.
   Owen, Robert W.
   Schmezer, Peter
   Neuhouser, Marian L.
   Lampe, Johanna W.
   Peters, Ulrike
   Shen, Danny D.
   Vaughan, Thomas L.
   White, Emily
TI Specialty Supplement Use and Biologic Measures of Oxidative Stress and DNA Damage
SO CANCER EPIDEMIOLOGY BIOMARKERS & PREVENTION
LA English
DT Article
ID c-reactive protein; kappa-b activation; breast-cancer risk; dietary fiber; lipid-peroxidation; coenzyme-q10 supplementation; glucosamine sulfate; colorectal-cancer; nitric-oxide; exercise intervention
AB Background: Oxidative stress and resulting cellular damage have been suggested to play a role in the etiology of several chronic diseases, including cancer and cardiovascular disease. Identifying factors associated with reduced oxidative stress and resulting damage may guide future disease-prevention strategies. Methods: In the VITamins And Lifestyle (VITAL) biomarker study of 209 persons living in the Seattle area, we examined the association between current use of several specialty supplements and oxidative stress, DNA damage, and DNA repair capacity. Use of glucosamine, chondroitin, fish oil, methylsulfonylmethane (MSM), coenzyme Q10 (CoQ10), ginseng, ginkgo, and saw palmetto was ascertained by a supplement inventory/interview, whereas the use of fiber supplements was ascertained by questionnaire. Supplements used by more than 30 persons (glucosamine and chondroitin) were evaluated as the trend across number of pills/week (non-use, <14 pills/week, 14+ pills/week), whereas less commonly used supplements were evaluated as use/non-use. Oxidative stress was measured by urinary 8-isoprostane and PGF2 alpha concentrations using enzyme immunoassays (EIA), whereas lymphocyte DNA damage and DNA repair capacity were measured using the Comet assay. Multivariate-adjusted linear regression was used to model the associations between supplement use and oxidative stress/DNA damage. Results: Use of glucosamine (P-trend: 0.01), chondroitin (P-trend: 0.003), and fiber supplements (P: 0.01) was associated with reduced PGF2 alpha concentrations, whereas CoQ10 supplementation was associated with reduced baseline DNA damage (P: 0.003). Conclusions: Use of certain specialty supplements may be associated with reduced oxidative stress and DNA damage. Impact: Further research is needed to evaluate the association between specialty supplement use and markers of oxidative stress and DNA damage. (C) 2013 AACR.
C1 [Kantor, Elizabeth D.; Ulrich, Cornelia M.; Neuhouser, Marian L.; Lampe, Johanna W.; Peters, Ulrike; Vaughan, Thomas L.; White, Emily] Fred Hutchinson Canc Res Ctr, Div Publ Hlth Sci, Seattle, WA 98109 USA.
   [Shen, Danny D.] Fred Hutchinson Canc Res Ctr, Div Clin Res, Seattle, WA 98109 USA.
   [Kantor, Elizabeth D.; Neuhouser, Marian L.; Lampe, Johanna W.; Peters, Ulrike; Vaughan, Thomas L.; White, Emily] Univ Washington, Dept Epidemiol, Seattle, WA 98195 USA.
   [Shen, Danny D.] Univ Washington, Dept Pharm, Seattle, WA 98195 USA.
   [Shen, Danny D.] Univ Washington, Dept Pharmaceut, Seattle, WA 98195 USA.
   [Ulrich, Cornelia M.; Owen, Robert W.] German Canc Res Ctr, Natl Ctr Tumor Dis, Div Prevent Oncol, Heidelberg, Germany.
   [Schmezer, Peter] German Canc Res Ctr, Div Epigen & Canc Risk Factors, Heidelberg, Germany.
C3 Fred Hutchinson Cancer Center; Fred Hutchinson Cancer Center; University of Washington; University of Washington Seattle; University of Washington; University of Washington Seattle; University of Washington; University of Washington Seattle; Helmholtz Association; German Cancer Research Center (DKFZ); Ruprecht Karls University Heidelberg; National Center for Tumor Diseases; Helmholtz Association; German Cancer Research Center (DKFZ)
RP Kantor, ED (corresponding author), Fred Hutchinson Canc Res Ctr, 1100 Fairview Ave N,M4-B402, Seattle, WA 98109 USA.
EM ekantor@fhcrc.org
FU National Cancer Institute (NCI) [K05CA154337, R01CA142545, R03CA105336, R25CA094880, K05CA124911]; Office of Dietary Supplements [K05CA154337]
CR Ajani UA, 2004, J NUTR, V134, P1181, DOI 10.1093/jn/134.5.1181
   Aune D, 2012, ANN ONCOL, V23, P1394, DOI 10.1093/annonc/mdr589
   Aune D, 2011, BMJ-BRIT MED J, V343, P0, DOI 10.1136/bmj.d6617
   Azuma K, 2012, INFLAMMATION, V35, P1462, DOI 10.1007/s10753-012-9459-0
   Bartsch H, 2006, LANGENBECK ARCH SURG, V391, P499, DOI 10.1007/s00423-006-0073-1
   Bauerova K, 2011, OSTEOARTHR CARTILAGE, V19, P1373, DOI 10.1016/j.joca.2011.08.006
   Belobrajdic DP, 2011, NUTR METAB, V8, P0, DOI 10.1186/1743-7075-8-27
   Bloomer RJ, 2012, OXID MED CELL LONGEV, V2012, P0, DOI 10.1155/2012/465020
   Brasky TM, 2010, CANCER EPIDEM BIOMAR, V19, P1696, DOI 10.1158/1055-9965.EPI-10-0318
   Braun JM, 2011, ENVIRON HEALTH PERSP, V119, P131, DOI 10.1289/ehp.1002366
   Buck AC, 2004, J UROLOGY, V172, P1792, DOI 10.1097/01.ju.0000140503.11467.8e
   Calamia V, 2010, ARTHRITIS RES THER, V12, P0, DOI 10.1186/ar3077
   Campo GM, 2008, EXP BIOL MED, V233, P741, DOI 10.3181/0711-RM-318
   Campo GM, 2008, J APPL TOXICOL, V28, P509, DOI 10.1002/jat.1302
   Campo GM, 2006, CELL BIOL INT, V30, P21, DOI 10.1016/j.cellbi.2005.08.009
   Chan PS, 2006, J RHEUMATOL, V33, P1329
   Chang JL, 2006, ENVIRON MOL MUTAGEN, V47, P503, DOI 10.1002/em.20219
   Chou MM, 2005, EXP BIOL MED, V230, P255
   Collins A, 2002, MUTAGENESIS, V17, P489, DOI 10.1093/mutage/17.6.489
   Cooke M, 2008, J INT SOC SPORT NUTR, V5, P0, DOI 10.1186/1550-2783-5-8
   Díaz-Castro J, 2012, EUR J NUTR, V51, P791, DOI 10.1007/s00394-011-0257-5
   Diniz YS, 2003, CAN J PHYSIOL PHARM, V81, P1042, DOI 10.1139/y03-097
   Ebrahimi M, 2009, ACTA CARDIOL, V64, P321, DOI 10.2143/AC.64.3.2038016
   ERNSTER L, 1993, CLIN INVESTIGATOR, V71, PS60, DOI 10.1007/BF00226842
   FORSMARKANDREE P, 1995, FREE RADICAL BIO MED, V19, P749, DOI 10.1016/0891-5849(95)00076-A
   Gouze JN, 2001, ARTHRITIS RHEUM, V44, P351, DOI 10.1002/1529-0131(200102)44:2<351::AID-ANR53>3.3.CO;2-D
   Greve B, 2012, PLOS ONE, V7, P0, DOI 10.1371/journal.pone.0047185
   Gutierrez-Mariscal FM, 2012, AGE, V34, P389, DOI 10.1007/s11357-011-9229-1
   Ha BJ, 2004, ARCH PHARM RES, V27, P867, DOI 10.1007/BF02980181
   Halliwell B, 2004, BRIT J PHARMACOL, V142, P231, DOI 10.1038/sj.bjp.0705776
   Hermsdorff HHM, 2012, BRIT J NUTR, V107, P1119, DOI 10.1017/S0007114511004235
   HU JJ, 1995, MUTAT RES-DNA REPAIR, V336, P193, DOI 10.1016/0921-8777(94)00054-A
   Jang Y, 2001, ARTERIOSCL THROM VAS, V21, P2065, DOI 10.1161/hq1201.100258
   Kantor ED, 2012, AM J EPIDEMIOL, V176, P1002, DOI 10.1093/aje/kws186
   Keiss HP, 2003, J NUTR, V133, P2171, DOI 10.1093/jn/133.7.2171
   Kim YH, 2009, BIOL PHARM BULL, V32, P651, DOI 10.1248/bpb.32.651
   Largo R, 2003, OSTEOARTHR CARTILAGE, V11, P290, DOI 10.1016/S1063-4584(03)00028-1
   Largo R, 2009, AM J PHYSIOL-HEART C, V297, PH268, DOI 10.1152/ajpheart.00142.2009
   Lee BJ, 2012, NUTRITION, V28, P767, DOI 10.1016/j.nut.2011.11.008
   Lee BJ, 2012, NUTRITION, V28, P250, DOI 10.1016/j.nut.2011.06.004
   Leufkens AM, 2012, AM J EPIDEMIOL, V175, P653, DOI 10.1093/aje/kwr418
   Lin Y, 2011, BRIT J NUTR, V106, P510, DOI 10.1017/S0007114511000614
   Lovu M, 2008, OSTEOARTHR CARTILAGE, V16, PS14, DOI 10.1016/j.joca.2008.06.008
   Marañón G, 2008, ACTA VET SCAND, V50, P0, DOI 10.1186/1751-0147-50-45
   MendiS E, 2008, EUR J PHARMACOL, V579, P74, DOI 10.1016/j.ejphar.2007.10.027
   Micallef MA, 2009, ATHEROSCLEROSIS, V204, P476, DOI 10.1016/j.atherosclerosis.2008.09.020
   Migliore L, 2004, MUTAGENESIS, V19, P43, DOI 10.1093/mutage/geg036
   Milne GL, 2007, NAT PROTOC, V2, P221, DOI 10.1038/nprot.2006.375
   Nadjarzadeh A, 2011, J ENDOCRINOL INVEST, V34, PE224, DOI 10.3275/7572
   Nakamura H, 2002, J RHEUM JOINT SURG, V21, P175, DOI 10.11551/jsjd1982.21.175
   Nakhostin-Roohi B, 2011, J PHARM PHARMACOL, V63, P1290, DOI 10.1111/j.2042-7158.2011.01314.x
   Niklowitz P, 2007, INT J BIOL SCI, V3, P257
   Pacher P, 2007, PHYSIOL REV, V87, P315, DOI 10.1152/physrev.00029.2006
   Park YM, 2006, BIOL PHARM BULL, V29, P985, DOI 10.1248/bpb.29.985
   Peralta EA, 2009, J SURG RES, V157, P261, DOI 10.1016/j.jss.2009.05.011
   Pereira MA, 2004, ARCH INTERN MED, V164, P370, DOI 10.1001/archinte.164.4.370
   Pocobelli G, 2010, AM J CLIN NUTR, V91, P1791, DOI 10.3945/ajcn.2009.28639
   Prieme H, 1997, AM J CLIN NUTR, V65, P503, DOI 10.1093/ajcn/65.2.503
   Proudfoot J, 1999, ANAL BIOCHEM, V272, P209, DOI 10.1006/abio.1999.4187
   Rafi MM, 2007, MOL NUTR FOOD RES, V51, P587, DOI 10.1002/mnfr.200600226
   Reiter M, 2009, ANTICANCER RES, V29, P33
   Roberts CK, 2007, ATHEROSCLEROSIS, V191, P98, DOI 10.1016/j.atherosclerosis.2006.09.011
   Roberts CK, 2002, CIRCULATION, V106, P2530, DOI 10.1161/01.CIR.0000040584.91836.0D
   Satia JA, 2009, CANCER EPIDEM BIOMAR, V18, P1419, DOI 10.1158/1055-9965.EPI-09-0038
   Schmezer P, 2001, MUTAGENESIS, V16, P25, DOI 10.1093/mutage/16.1.25
   Schunck C, 2004, CYTOGENET GENOME RES, V104, P383, DOI 10.1159/000077520
   SETNIKAR I, 1991, ARZNEIMITTEL-FORSCH, V41-1, P157
   SIES H, 1991, KLIN WOCHENSCHR, V69, P965, DOI 10.1007/BF01645140
   Tiano L, 2012, NEUROBIOL AGING, V33, P0, DOI 10.1016/j.neurobiolaging.2011.03.025
   Tomasetti M, 1999, FREE RADICAL BIO MED, V27, P1027, DOI 10.1016/S0891-5849(99)00132-X
   Valvason C, 2008, RHEUMATOLOGY, V47, P31, DOI 10.1093/rheumatology/kem289
   Watters JL, 2009, BIOMARKERS, V14, P587, DOI 10.3109/13547500903183954
   White E, 2004, AM J EPIDEMIOL, V159, P83, DOI 10.1093/aje/kwh010
   Wu CH, 2011, CLIN THER, V33, P1749, DOI 10.1016/j.clinthera.2011.09.024
   Xu CX, 2008, J AGR FOOD CHEM, V56, P9667, DOI 10.1021/jf801578x
   Yin HY, 2007, J BIOL CHEM, V282, P329, DOI 10.1074/jbc.M608975200
   Zhang ZJ, 2013, ANN CLIN BIOCHEM, V50, P108, DOI 10.1258/acb.2012.011263
NR 78
TC 12
Z9 13
U1 0
U2 18
PU AMER ASSOC CANCER RESEARCH
PI PHILADELPHIA
PA 615 CHESTNUT ST, 17TH FLOOR, PHILADELPHIA, PA 19106-4404 USA
SN 1055-9965
EI 1538-7755
J9 CANCER EPIDEM BIOMAR
JI Cancer Epidemiol. Biomarkers Prev.
PD DEC 15
PY 2013
VL 22
IS 12
BP 2312
EP 2322
DI 10.1158/1055-9965.EPI-13-0470
PG 11
WC Oncology; Public, Environmental & Occupational Health
SC Oncology; Public, Environmental & Occupational Health
GA 293ML
UT WOS:000329975700017
PM 23917455
DA 2025-02-23
ER

PT J
AU Leenders, M
   Bhattacharjee, S
   Vineis, P
   Stevens, V
   Bueno-de-Mesquita, H
   Shu, XO
   Amundadottir, L
   Gross, M
   Tobias, GS
   Wactawski-Wende, J
   Arslan, AA
   Duell, EJ
   Fuchs, CS
   Gallinger, S
   Hartge, P
   Hoover, RN
   Holly, EA
   Jacobs, EJ
   Klein, AP
   Kooperberg, C
   LaCroix, A
   Li, DH
   Mandelson, MT
   Olson, SH
   Petersen, G
   Risch, HA
   Yu, K
   Wolpin, BM
   Zheng, W
   Agalliu, I
   Albanes, D
   Boutron-Ruault, MC
   Bracci, PM
   Buring, JE
   Canzian, F
   Chang, K
   Chanock, SJ
   Cotterchio, M
   Gaziano, JM
   Giovanucci, EL
   Goggins, M
   Hallmans, G
   Hankinson, SE
   Hoffman-Bolton, JA
   Hunter, DJ
   Hutchinson, A
   Jacobs, KB
   Jenab, M
   Khaw, KT
   Kraft, P
   Krogh, V
   Kurtz, RC
   McWilliams, RR
   Mendelsohn, JB
   Patel, AV
   Rabe, KG
   Riboli, E
   Tjonneland, A
   Trichopoulos, D
   Virtamo, J
   Visvanathan, K
   Elena, JW
   Yu, H
   Zeleniuch-Jacquotte, A
   Stolzenberg-Solomon, RZ
AF Leenders, Max
   Bhattacharjee, Samsiddhi
   Vineis, Paolo
   Stevens, Victoria
   Bueno-de-Mesquita, H. Bas
   Shu, Xiao-Ou
   Amundadottir, Laufey
   Gross, Myron
   Tobias, Geoffrey S.
   Wactawski-Wende, Jean
   Arslan, Alan A.
   Duell, Eric J.
   Fuchs, Charles S.
   Gallinger, Steven
   Hartge, Patricia
   Hoover, Robert N.
   Holly, Elizabeth A.
   Jacobs, Eric J.
   Klein, Alison P.
   Kooperberg, Charles
   LaCroix, Andrea
   Li, Donghui
   Mandelson, Margaret T.
   Olson, Sara H.
   Petersen, Gloria
   Risch, Harvey A.
   Yu, Kai
   Wolpin, Brian M.
   Zheng, Wei
   Agalliu, Ilir
   Albanes, Demetrius
   Boutron-Ruault, Marie-Christine
   Bracci, Paige M.
   Buring, Julie E.
   Canzian, Federico
   Chang, Kenneth
   Chanock, Stephen J.
   Cotterchio, Michelle
   Gaziano, J. Michael
   Giovanucci, Edward L.
   Goggins, Michael
   Hallmans, Goeran
   Hankinson, Susan E.
   Hoffman-Bolton, Judith A.
   Hunter, David J.
   Hutchinson, Amy
   Jacobs, Kevin B.
   Jenab, Mazda
   Khaw, Kay-Tee
   Kraft, Peter
   Krogh, Vittorio
   Kurtz, Robert C.
   McWilliams, Robert R.
   Mendelsohn, Julie B.
   Patel, Alpa V.
   Rabe, Kari G.
   Riboli, Elio
   Tjonneland, Anne
   Trichopoulos, Dimitrios
   Virtamo, Jarmo
   Visvanathan, Kala
   Elena, Joanne W.
   Yu, Herbert
   Zeleniuch-Jacquotte, Anne
   Stolzenberg-Solomon, Rachael Z.
TI Polymorphisms in genes related to one-carbon metabolism are not related to pancreatic cancer in PanScan and PanC4
SO CANCER CAUSES & CONTROL
LA English
DT Article
DE Pancreatic cancer; One-carbon metabolism; Polymorphisms; Biomarkers; Epidemiology
ID genome-wide association; folate intake; dna methylation; risk; dietary; homocysteine; susceptibility; prostate; women
AB The evidence of a relation between folate intake and one-carbon metabolism (OCM) with pancreatic cancer (PanCa) is inconsistent. In this study, the association between genes and single-nucleotide polymorphisms (SNPs) related to OCM and PanCa was assessed. Using biochemical knowledge of the OCM pathway, we identified thirty-seven genes and 834 SNPs to examine in association with PanCa. Our study included 1,408 cases and 1,463 controls nested within twelve cohorts (PanScan). The ten SNPs and five genes with lowest p values (< 0.02) were followed up in 2,323 cases and 2,340 controls from eight case-control studies (PanC4) that participated in PanScan2. The correlation of SNPs with metabolite levels was assessed for 649 controls from the European Prospective Investigation into Cancer and Nutrition. When both stages were combined, we observed suggestive associations with PanCa for rs10887710 (MAT1A) (OR 1.13, 95 %CI 1.04-1.23), rs1552462 (SYT9) (OR 1.27, 95 %CI 1.02-1.59), and rs7074891 (CUBN) (OR 1.91, 95 %CI 1.12-3.26). After correcting for multiple comparisons, no significant associations were observed in either the first or second stage. The three suggested SNPs showed no correlations with one-carbon biomarkers. This is the largest genetic study to date to examine the relation between germline variations in OCM-related genes polymorphisms and the risk of PanCa. Suggestive evidence for an association between polymorphisms and PanCa was observed among the cohort-nested studies, but this did not replicate in the case-control studies. Our results do not strongly support the hypothesis that genes related to OCM play a role in pancreatic carcinogenesis.
C1 [Leenders, Max; Vineis, Paolo; Riboli, Elio] Univ London Imperial Coll Sci Technol & Med, Sch Publ Hlth, Dept Epidemiol & Biostat, London, England.
   [Leenders, Max; Bueno-de-Mesquita, H. Bas] Univ Med Ctr Utrecht, Dept Gastroenterol & Hepatol, NL-3508 GA Utrecht, Netherlands.
   [Bhattacharjee, Samsiddhi; Amundadottir, Laufey; Tobias, Geoffrey S.; Hartge, Patricia; Hoover, Robert N.; Yu, Kai; Albanes, Demetrius; Chanock, Stephen J.; Hutchinson, Amy; Jacobs, Kevin B.; Mendelsohn, Julie B.; Stolzenberg-Solomon, Rachael Z.] NCI, Div Canc Epidemiol & Genet, NIH, Bethesda, MD 20892 USA.
   [Vineis, Paolo] HuGeF Fdn, Turin, Italy.
   [Stevens, Victoria; LaCroix, Andrea; Patel, Alpa V.] Amer Canc Soc, Dept Epidemiol, Atlanta, GA 30329 USA.
   [Bueno-de-Mesquita, H. Bas] Natl Inst Publ Hlth & Environm, NL-3720 BA Bilthoven, Netherlands.
   [Shu, Xiao-Ou; Zheng, Wei] Vanderbilt Univ, Dept Med, Vanderbilt Epidemiol Ctr, Div Epidemiol,Vanderbilt Ingram Canc Ctr, Nashville, TN USA.
   [Amundadottir, Laufey; Chanock, Stephen J.] NCI, Lab Translat Genom, Div Canc Epidemiol & Genet, NIH, Bethesda, MD 20892 USA.
   [Gross, Myron] Univ Minnesota, Sch Med, Dept Lab Med Pathol, Minneapolis, MN 55455 USA.
   [Wactawski-Wende, Jean] SUNY Buffalo, Dept Social & Prevent Med, Buffalo, NY 14260 USA.
   [Arslan, Alan A.] NYU, Dept Obstet & Gynecol, Sch Med, New York, NY 10016 USA.
   [Arslan, Alan A.; Zeleniuch-Jacquotte, Anne] NYU, Dept Environm Med, Sch Med, New York, NY 10016 USA.
   [Arslan, Alan A.; Zeleniuch-Jacquotte, Anne] NYU, Inst Canc, New York, NY USA.
   [Duell, Eric J.] Catalan Inst Oncol ICO IDIBELL, Barcelona, Spain.
   [Fuchs, Charles S.; Wolpin, Brian M.] Dana Farber Canc Inst, Dept Med Oncol, Boston, MA 02115 USA.
   [Fuchs, Charles S.; Wolpin, Brian M.; Giovanucci, Edward L.; Hankinson, Susan E.; Hunter, David J.] Brigham & Womens Hosp, Dept Med, Channing Lab, Boston, MA USA.
   [Fuchs, Charles S.; Wolpin, Brian M.; Buring, Julie E.; Gaziano, J. Michael; Giovanucci, Edward L.; Hankinson, Susan E.; Hunter, David J.] Harvard Univ, Sch Med, Boston, MA USA.
   [Gallinger, Steven] Univ Toronto, Mt Sinai Hosp, Samuel Lunenfeld Res Inst, Toronto, ON M5G 1X5, Canada.
   [Holly, Elizabeth A.; Bracci, Paige M.] Univ Calif San Francisco, Dept Epidemiol & Biostat, San Francisco, CA 94143 USA.
   [Jacobs, Eric J.] Amer Canc Soc, Epidemiol Res Program, Atlanta, GA 30329 USA.
   [Klein, Alison P.] Johns Hopkins Univ, Sch Med, Dept Oncol, Baltimore, MD 21205 USA.
   [Klein, Alison P.] Johns Hopkins Med Inst, Dept Epidemiol, Bloomberg Sch Publ Heath, Sol Goldman Pancreat Res Ctr, Baltimore, MD 21205 USA.
   [Kooperberg, Charles; Mandelson, Margaret T.] Fred Hutchinson Canc Res Ctr, Div Publ Hlth Sci, Seattle, WA 98104 USA.
   [Li, Donghui] Univ Texas MD Anderson Canc Ctr, Dept Gastrointestinal Med Oncol, Houston, TX 77030 USA.
   [Mandelson, Margaret T.] Grp Hlth Ctr Hlth Studies, Seattle, WA USA.
   [Olson, Sara H.] Mem Sloan Kettering Canc Ctr, Dept Epidemiol & Biostat, New York, NY 10021 USA.
   [Petersen, Gloria; Rabe, Kari G.] Mayo Clin, Dept Hlth Sci Res, Rochester, MN USA.
   [Risch, Harvey A.; Yu, Kai] Yale Univ, Sch Publ Hlth, New Haven, CT USA.
   [Agalliu, Ilir] Albert Einstein Coll Med, Dept Epidemiol & Populat Hlth, Bronx, NY 10467 USA.
   [Boutron-Ruault, Marie-Christine] Univ Paris 11, Inst Gustave Roussy, INSERM, Villejuif, France.
   [Buring, Julie E.] Brigham & Womens Hosp, Dept Med, Div Prevent Med, Boston, MA 02115 USA.
   [Buring, Julie E.] Brigham & Womens Hosp, Dept Med, Div Aging, Boston, MA 02115 USA.
   [Buring, Julie E.] Harvard Univ, Sch Med, Dept Ambulatory Care & Prevent, Boston, MA USA.
   [Canzian, Federico] German Canc Res Ctr DFKZ, Div Canc Epidemiol, Heidelberg, Germany.
   [Chang, Kenneth] Univ Calif Irvine, Irvine Med Ctr, Comprehens Digest Dis Ctr, Orange, CA 92668 USA.
   [Cotterchio, Michelle] Univ Toronto, Dalla Lana Sch Publ Hlth, Toronto, ON, Canada.
   [Cotterchio, Michelle] Canc Care Ontario, Prevent & Canc Control, Toronto, ON, Canada.
   [Gaziano, J. Michael] Brigham & Womens Hosp, Dept Med, Phys Hlth Study, Div Aging, Boston, MA 02115 USA.
   [Gaziano, J. Michael] Brigham & Womens Hosp, Dept Med, Phys Hlth Study, Div Cardiovasc Med, Boston, MA 02115 USA.
   [Gaziano, J. Michael] Brigham & Womens Hosp, Dept Med, Phys Hlth Study, Div Prevent Med, Boston, MA 02115 USA.
   [Gaziano, J. Michael] Vet Affairs Boston Healthcare Syst, Massachusetts Vet Epidemiol Res & Informat Ctr, Boston, MA USA.
   [Giovanucci, Edward L.; Hankinson, Susan E.; Hunter, David J.; Kraft, Peter; Trichopoulos, Dimitrios] Harvard Univ, Sch Publ Hlth, Dept Epidemiol, Boston, MA 02115 USA.
   [Giovanucci, Edward L.] Harvard Univ, Sch Publ Hlth, Dept Nutr, Boston, MA 02115 USA.
   [Goggins, Michael] Johns Hopkins Univ, Sch Med, Dept Oncol, Baltimore, MD 21205 USA.
   [Goggins, Michael] Johns Hopkins Univ, Sch Med, Dept Pathol, Baltimore, MD 21205 USA.
   [Goggins, Michael] Johns Hopkins Univ, Sch Med, Dept Med, Baltimore, MD 21205 USA.
   [Hallmans, Goeran] Umea Univ, Dept Publ Hlth & Clin Med, Umea, Sweden.
   [Hoffman-Bolton, Judith A.; Visvanathan, Kala] Johns Hopkins Univ, Bloomberg Sch Publ Hlth, Dept Epidemiol, Baltimore, MD USA.
   [Hutchinson, Amy; Jacobs, Kevin B.] NCI, Core Genotyping Facil, Adv Technol Program, SAIC Frederick Inc, Frederick, MD 21701 USA.
   [Jacobs, Kevin B.] Bioinformed Consulting Serv, Gaithersburg, MD USA.
   [Jenab, Mazda] WHO, IARC, Lyon, France.
   [Khaw, Kay-Tee] Univ Cambridge, Addenbrookes Hosp, Dept Publ Hlth & Primary Care, Cambridge CB2 2QQ, England.
   [Kraft, Peter] Harvard Univ, Sch Publ Hlth, Dept Biostat, Boston, MA 02115 USA.
   [Krogh, Vittorio] Ist Nazl Tumori, Fdn Ist Recovero & Cura Carattere Sci IRCCS, Nutr Epidemiol Unit, I-20133 Milan, Italy.
   [Kurtz, Robert C.] Mem Sloan Kettering Canc Ctr, Dept Med, New York, NY 10021 USA.
   [McWilliams, Robert R.] Mayo Clin, Div Med Oncol, Rochester, MN USA.
   [Tjonneland, Anne] Danish Canc Soc, Inst Canc Epidemiol, Copenhagen, Denmark.
   [Trichopoulos, Dimitrios] Acad Athens, Bur Epidemiol Res, Athens, Greece.
   [Virtamo, Jarmo] Natl Inst Hlth & Welf, Dept Chron Dis Prevent, Helsinki, Finland.
   [Elena, Joanne W.] NCI, Div Canc Prevent & Populat Control, Dept Hlth & Human Serv, NIH, Bethesda, MD 20892 USA.
C3 Imperial College London; Utrecht University; Utrecht University Medical Center; National Institutes of Health (NIH) - USA; NIH National Cancer Institute (NCI); NIH National Cancer Institute- Division of Cancer Epidemiology & Genetics; American Cancer Society; Netherlands National Institute for Public Health & the Environment; Vanderbilt University; National Institutes of Health (NIH) - USA; NIH National Cancer Institute (NCI); NIH National Cancer Institute- Division of Cancer Epidemiology & Genetics; University of Minnesota System; University of Minnesota Twin Cities; State University of New York (SUNY) System; University at Buffalo, SUNY; New York University; New York University; New York University; Institut d'Investigacio Biomedica de Bellvitge (IDIBELL); Institut Catala d'Oncologia; Harvard University; Harvard University Medical Affiliates; Dana-Farber Cancer Institute; Harvard University; Harvard University Medical Affiliates; Brigham & Women's Hospital; Harvard University; Harvard Medical School; University of Toronto; Sinai Health System Toronto; Lunenfeld Tanenbaum Research Institute; University of California System; University of California San Francisco; American Cancer Society; Johns Hopkins University; Johns Hopkins University; Johns Hopkins Medicine; Johns Hopkins Bloomberg School of Public Health; Fred Hutchinson Cancer Center; University of Texas System; UTMD Anderson Cancer Center; Memorial Sloan Kettering Cancer Center; Mayo Clinic; Yale University; Yeshiva University; Montefiore Medical Center; Albert Einstein College of Medicine; Institut National de la Sante et de la Recherche Medicale (Inserm); Universite Paris Saclay; UNICANCER; Gustave Roussy; Harvard University; Harvard University Medical Affiliates; Brigham & Women's Hospital; Harvard University; Harvard University Medical Affiliates; Brigham & Women's Hospital; Harvard University; Harvard Medical School; Helmholtz Association; German Cancer Research Center (DKFZ); University of California System; University of California Irvine; University of Toronto; Cancer Care Ontario; Harvard University; Harvard University Medical Affiliates; Brigham & Women's Hospital; Harvard University; Harvard University Medical Affiliates; Brigham & Women's Hospital; Harvard University; Harvard University Medical Affiliates; Brigham & Women's Hospital; Harvard University; Harvard University Medical Affiliates; US Department of Veterans Affairs; Veterans Health Administration (VHA); VA Boston Healthcare System; Harvard University; Harvard T.H. Chan School of Public Health; Harvard University; Harvard T.H. Chan School of Public Health; Johns Hopkins University; Johns Hopkins University; Johns Hopkins University; Umea University; Johns Hopkins University; Johns Hopkins Bloomberg School of Public Health; National Institutes of Health (NIH) - USA; NIH National Cancer Institute (NCI); Science Applications International Corporation (SAIC); SAIC-Frederick; World Health Organization; International Agency for Research on Cancer (IARC); Cambridge University Hospitals NHS Foundation Trust; Addenbrooke's Hospital; University of Cambridge; Harvard University; Harvard T.H. Chan School of Public Health; Fondazione IRCCS Istituto Nazionale Tumori Milan; Memorial Sloan Kettering Cancer Center; Mayo Clinic; Danish Cancer Society; Academy of Athens; Finland National Institute for Health & Welfare; National Institutes of Health (NIH) - USA; NIH National Cancer Institute (NCI)
RP Leenders, M (corresponding author), Univ Med Ctr Utrecht, Dept Gastroenterol & Hepatol, F02-618,Postal Box 85500, NL-3508 GA Utrecht, Netherlands.
EM M.Leenders-6@umcutrecht.nl
FU Intramural Research Program of the National Institutes of Health, Division of Cancer Epidemiology and Genetics, National Cancer Institute, National Institutes of Health, Department of Health and Human Services; World Cancer Research Fund [2008/51]; National Cancer Institute [ZIACP010193] Funding Source: NIH RePORTER
CR Amundadottir L, 2009, NAT GENET, V41, P986, DOI 10.1038/ng.429
   BAGHURST PA, 1991, AM J EPIDEMIOL, V134, P167, DOI 10.1093/oxfordjournals.aje.a116069
   BENJAMINI Y, 1995, J R STAT SOC B, V57, P289, DOI 10.1111/j.2517-6161.1995.tb02031.x
   Bravi F, 2011, ANN ONCOL, V22, P202, DOI 10.1093/annonc/mdq302
   Chuang SC, 2011, EUR J CANCER, V47, P1808, DOI 10.1016/j.ejca.2011.02.007
   Collin SM, 2010, CANCER EPIDEM BIOMAR, V19, P1632, DOI 10.1158/1055-9965.EPI-10-0180
   Diergaarde B, 2010, PANCREATOLOGY, V10, P194, DOI 10.1159/000236023
   Ehrlich M, 2002, ONCOGENE, V21, P5400, DOI 10.1038/sj.onc.1205651
   Gong ZH, 2009, CANCER CAUSE CONTROL, V20, P1317, DOI 10.1007/s10552-009-9352-9
   Hazra A, 2009, HUM MOL GENET, V18, P4677, DOI 10.1093/hmg/ddp428
   Keszei AP, 2009, CANCER EPIDEM BIOMAR, V18, P1785, DOI 10.1158/1055-9965.EPI-08-1220
   Kim DH, 2010, CANCER CAUSE CONTROL, V21, P1919, DOI 10.1007/s10552-010-9620-8
   Kim YI, 1999, J NUTR BIOCHEM, V10, P66, DOI 10.1016/S0955-2863(98)00074-6
   Lange LA, 2010, HUM MOL GENET, V19, P2050, DOI 10.1093/hmg/ddq062
   Larsson SC, 2006, JNCI-J NATL CANCER I, V98, P407, DOI 10.1093/jnci/djj094
   Larsson SC, 2007, JNCI-J NATL CANCER I, V99, P64, DOI 10.1093/jnci/djk006
   Larsson SC, 2006, GASTROENTEROLOGY, V131, P1271, DOI 10.1053/j.gastro.2006.08.010
   Larsson SC, 2010, JAMA-J AM MED ASSOC, V303, P1077, DOI 10.1001/jama.2010.263
   Liu J, 2010, ADV GENET, V71, P79, DOI 10.1016/B978-0-12-380864-6.00004-3
   Low SK, 2010, PLOS ONE, V5, P0, DOI 10.1371/journal.pone.0011824
   Midttun O, 2009, RAPID COMMUN MASS SP, V23, P1371, DOI 10.1002/rcm.4013
   Oaks BM, 2010, AM J CLIN NUTR, V91, P449, DOI 10.3945/ajcn.2009.28433
   Ohnami S, 2008, GASTROENTEROLOGY, V135, P477, DOI 10.1053/j.gastro.2008.04.016
   Petersen GM, 2010, NAT GENET, V42, P224, DOI 10.1038/ng.522
   Silverman DT, 1998, JNCI-J NATL CANCER I, V90, P1710, DOI 10.1093/jnci/90.22.1710
   Stolzenberg-Solomon RZ, 2001, AM J EPIDEMIOL, V153, P680, DOI 10.1093/aje/153.7.680
   Tanaka T, 2009, AM J HUM GENET, V84, P477, DOI 10.1016/j.ajhg.2009.02.011
   Tibbetts AS, 2010, ANNU REV NUTR, V30, P57, DOI 10.1146/annurev.nutr.012809.104810
   Westfall PH, 1993, RESAMPLING BASED MUL, V0, P0
   Willis JA, 2012, CLIN CANCER RES, V18, P3942, DOI 10.1158/1078-0432.CCR-11-2856
   Wu C, 2012, NAT GENET, V44, P62, DOI 10.1038/ng.1020
   Yu K, 2009, GENET EPIDEMIOL, V33, P700, DOI 10.1002/gepi.20422
NR 32
TC 3
Z9 3
U1 0
U2 17
PU SPRINGER
PI DORDRECHT
PA VAN GODEWIJCKSTRAAT 30, 3311 GZ DORDRECHT, NETHERLANDS
SN 0957-5243
EI 1573-7225
J9 CANCER CAUSE CONTROL
JI Cancer Causes Control
PD MAR 15
PY 2013
VL 24
IS 3
BP 595
EP 602
DI 10.1007/s10552-012-0138-0
PG 8
WC Oncology; Public, Environmental & Occupational Health
SC Oncology; Public, Environmental & Occupational Health
GA 090KC
UT WOS:000314976900019
PM 23334854
DA 2025-02-23
ER

PT J
AU Roswall, N
   Larsen, SB
   Friis, S
   Outzen, M
   Olsen, A
   Christensen, J
   Dragsted, LO
   Tjonneland, A
AF Roswall, Nina
   Larsen, Signe B.
   Friis, Soren
   Outzen, Malene
   Olsen, Anja
   Christensen, Jane
   Dragsted, Lars O.
   Tjonneland, Anne
TI Micronutrient intake and risk of prostate cancer in a cohort of middle-aged, Danish men
SO CANCER CAUSES & CONTROL
LA English
DT Article
DE Dietary supplements; Folate; Micronutrients; Prospective cohort study; Prostate neoplasms
ID beta-carotene supplementation; randomized controlled-trial; long-term supplementation; dietary vitamin-e; cardiovascular-disease; alpha-tocopherol; trend analysis; dose-response; united-states; us men
AB Micronutrients may protect against prostate cancer. However, few studies have had high-quality assessment of both dietary and supplemental consumption of micronutrients, rendering possible different source-specific effects difficult to discern. This study evaluates associations between intake of vitamin C, E, folate, and beta-carotene and prostate cancer risk, focusing on possible different effects of dietary, supplemental, or total intake and on potential effect modification by alcohol intake and BMI. Danish prospective cohort study of 26,856 men aged 50-64 years with questionnaire-based information on diet, supplements, and lifestyle. Hazard ratios (HRs) for prostate cancer associated with micronutrient intake were calculated using Cox proportional hazard analyses. During follow-up (1993-2010), 1,571 prostate cancer cases were identified. Supplemental folic acid was inversely associated with prostate cancer risk, notably on a continuous scale [HR 0.88 (95 % CI 0.79-0.98) per 100 mu g increase/day]. The risk reduction was largely confined to non-aggressive tumors [HR 0.71 (0.55-0.93) per 100 mu g increase/day]. No influence on prostate cancer risk was observed for dietary folate or for the other studied micronutrients, regardless of source. We found no significant effect modification by alcohol intake and BMI in relation to any micronutrient. Our study may indicate an inverse association between folic acid and prostate cancer; however, the inverse association was confined to supplemental folic acid and non-aggressive prostate cancer and may thus be a chance finding. Further studies are warranted to evaluate our findings.
C1 [Roswall, Nina; Larsen, Signe B.; Friis, Soren; Outzen, Malene; Olsen, Anja; Christensen, Jane; Tjonneland, Anne] Danish Canc Soc, Res Ctr, DK-2100 Copenhagen O, Denmark.
   [Dragsted, Lars O.] Univ Copenhagen, Dept Human Nutr Exercise & Sports, Fac Life Sci, DK-1958 Copenhagen C, Denmark.
C3 Danish Cancer Society; University of Copenhagen
RP Roswall, N (corresponding author), Danish Canc Soc, Res Ctr, Strandboulevarden 49, DK-2100 Copenhagen O, Denmark.
EM roswall@cancer.dk
FU Danish Cancer Society
CR Bassett JK, 2012, CANCER CAUSE CONTROL, V23, P855, DOI 10.1007/s10552-012-9954-5
   Center MM, 2012, EUR UROL, V61, P1079, DOI 10.1016/j.eururo.2012.02.054
   Chan JM, 1999, CANCER EPIDEM BIOMAR, V8, P893
   Choi SW, 2000, J NUTR, V130, P129, DOI 10.1093/jn/130.2.129
   Cook NR, 1999, CANCER, V86, P1783, DOI 10.1002/(SICI)1097-0142(19991101)86:9<1783::AID-CNCR21>3.0.CO;2-N
   Daviglus ML, 1996, EPIDEMIOLOGY, V7, P472, DOI 10.1097/00001648-199609000-00003
   de Kok TM, 2008, EUR J NUTR, V47, P51, DOI 10.1007/s00394-008-2006-y
   Figueiredo JC, 2009, JNCI-J NATL CANCER I, V101, P432, DOI 10.1093/jnci/djp019
   Gaziano JM, 2009, JAMA-J AM MED ASSOC, V301, P52, DOI 10.1001/jama.2008.862
   Goldman IL, 1999, NUTR REV, V57, P0
   GREENLAND S, 1995, EPIDEMIOLOGY, V6, P450, DOI 10.1097/00001648-199507000-00025
   GREENLAND S, 1995, EPIDEMIOLOGY, V6, P356, DOI 10.1097/00001648-199507000-00005
   Heinonen OP, 1998, J NATL CANCER I, V90, P440, DOI 10.1093/jnci/90.6.440
   Hennekens CH, 1996, NEW ENGL J MED, V334, P1145, DOI 10.1056/NEJM199605023341801
   Hord NG, 2007, MOL NUTR FOOD RES, V51, P100, DOI 10.1002/mnfr.200600157
   Kirsh VA, 2006, JNCI-J NATL CANCER I, V98, P245, DOI 10.1093/jnci/djj050
   Klein EA, 2011, JAMA-J AM MED ASSOC, V306, P1549, DOI 10.1001/jama.2011.1437
   Lichtenstein AH, 2005, JAMA-J AM MED ASSOC, V294, P351, DOI 10.1001/jama.294.3.351
   Lippman SM, 2009, JAMA-J AM MED ASSOC, V301, P39, DOI 10.1001/jama.2008.864
   Lonn E, 2005, JAMA-J AM MED ASSOC, V293, P1338, DOI 10.1001/jama.293.11.1338
   Mason JB, 2000, ADV ENZYME REGUL, V40, P127, DOI 10.1016/S0065-2571(99)00037-0
   Meyer F, 2005, INT J CANCER, V116, P182, DOI 10.1002/ijc.21058
   Neuhouser ML, 2009, CANCER EPIDEM BIOMAR, V18, P2202, DOI 10.1158/1055-9965.EPI-09-0013
   Outzen M, 2013, ACTA ONCOL, V52, P831, DOI 10.3109/0284186X.2012.702922
   OVERVAD K, 1991, INT J EPIDEMIOL, V20, P900, DOI 10.1093/ije/20.4.900
   Pedersen CB, 2011, SCAND J PUBLIC HEALT, V39, P22, DOI 10.1177/1403494810387965
   Peters U, 2008, CANCER CAUSE CONTROL, V19, P75, DOI 10.1007/s10552-007-9072-y
   Rodriguez C, 2004, CANCER EPIDEM BIOMAR, V13, P378
   Sauer J, 2009, CURR OPIN CLIN NUTR, V12, P30, DOI 10.1097/MCO.0b013e32831cec62
   Schuurman AG, 2002, CANCER CAUSE CONTROL, V13, P573, DOI 10.1023/A:1016332208339
   Shannon J, 2009, NUTR CANCER, V61, P617, DOI 10.1080/01635580902846593
   Stevens VL, 2006, AM J EPIDEMIOL, V163, P989, DOI 10.1093/aje/kwj126
   Stram DO, 2006, CANCER CAUSE CONTROL, V17, P1193, DOI 10.1007/s10552-006-0064-0
   Tjonneland A, 2007, SCAND J PUBLIC HEALT, V35, P432, DOI 10.1080/14034940601047986
   Verhage BAJ, 2012, CANCER CAUSE CONTROL, V23, P2003, DOI 10.1007/s10552-012-0079-7
   Virtamo J, 2003, JAMA-J AM MED ASSOC, V290, P476, DOI 10.1001/jama.290.4.476
   Vollset SE, 2013, LANCET, V381, P1029, DOI 10.1016/S0140-6736(12)62001-7
   Weinstein SJ, 2006, AM J CLIN NUTR, V84, P929, DOI 10.1093/ajcn/84.4.929
   Wien TN, 2012, BMJ OPEN, V2, P0, DOI 10.1136/bmjopen-2011-000653
   Wright ME, 2007, CANCER EPIDEM BIOMAR, V16, P1128, DOI 10.1158/1055-9965.EPI-06-1071
NR 40
TC 26
Z9 27
U1 0
U2 18
PU SPRINGER
PI DORDRECHT
PA VAN GODEWIJCKSTRAAT 30, 3311 GZ DORDRECHT, NETHERLANDS
SN 0957-5243
EI 
J9 CANCER CAUSE CONTROL
JI Cancer Causes Control
PD JUN 15
PY 2013
VL 24
IS 6
BP 1129
EP 1135
DI 10.1007/s10552-013-0190-4
PG 7
WC Oncology; Public, Environmental & Occupational Health
SC Oncology; Public, Environmental & Occupational Health
GA 136OY
UT WOS:000318372400008
PM 23519640
DA 2025-02-23
ER

PT J
AU Yang, G
   Shu, XO
   Li, HL
   Chow, WH
   Wen, WQ
   Xiang, YB
   Zhang, XL
   Cai, H
   Ji, BT
   Gao, YT
   Zheng, W
AF Yang, Gong
   Shu, Xiao-Ou
   Li, Hong-Lan
   Chow, Wong-Ho
   Wen, Wanqing
   Xiang, Yong-Bing
   Zhang, Xianglan
   Cai, Hui
   Ji, Bu-Tian
   Gao, Yu-Tang
   Zheng, Wei
TI Prediagnosis Soy Food Consumption and Lung Cancer Survival in Women
SO JOURNAL OF CLINICAL ONCOLOGY
LA English
DT Article
ID estrogen-receptor-alpha; prognostic-factors; genistein; apoptosis; cells; risk; inhibition; statistics; mechanisms; curves
AB Purpose We recently reported an inverse association between soy food intake and lung cancer risk among nonsmoking women. The effect size for aggressive lung cancers was larger than that observed for other types of lung cancer. Therefore, we hypothesized that soy consumption may favorably affect the overall survival of patients with lung cancer. Patients and Methods This analysis included 444 women with incident lung cancer identified from the Shanghai Women's Health Study. Prediagnosis soy food intake was assessed at enrollment and reassessed 2 years later. Proportional hazards models were used to evaluate the association between soy food intake and overall survival. Results Of the 444 patients with lung cancer, 318 died during follow-up. Initial analyses including all patients showed that higher intake of soy food was associated with better overall survival after adjusting for demographic and lifestyle characteristics and other nonclinical factors. Larger effect sizes for the association were found after additional adjustment for tumor stage and treatment in analyses including 301 patients with data available on these clinical factors. Compared with the median intake of soy food, fully adjusted hazard ratios for total mortality associated with the 10th, 30th, 70th, and 90th percentiles of intake were 1.81 (95% CI, 1.26 to 2.59), 1.25 (95% CI, 1.09 to 1.42), 0.88 (95% CI, 0.80 to 0.97), and 0.89 (95% CI, 0.68 to 1.16), respectively. Similar inverse associations were observed for dietary isoflavone intake. Conclusion This study suggests, to the best of our knowledge for the first time, that, among women with lung cancer, prediagnosis intake of soy food is associated with better overall survival. J Clin Oncol 31:1548-1553. (C) 2013 by American Society of Clinical Oncology
C1 [Yang, Gong; Shu, Xiao-Ou; Wen, Wanqing; Zhang, Xianglan; Cai, Hui; Zheng, Wei] Vanderbilt Univ Sch Med, Nashville, TN USA.
   [Li, Hong-Lan; Xiang, Yong-Bing; Gao, Yu-Tang] Shanghai Canc Inst, Shanghai, Peoples R China.
   [Chow, Wong-Ho; Ji, Bu-Tian] NCI, NIH, Bethesda, MD 20892 USA.
C3 Vanderbilt University; Shanghai Jiao Tong University; National Institutes of Health (NIH) - USA; NIH National Cancer Institute (NCI)
RP Yang, G (corresponding author), Vanderbilt Univ Sch Med, 2525 West End Ave,Suite 600, Nashville, TN 37203 USA.
EM gong.yang@vanderbilt.edu
FU United States Public Health service [R37CA070867]; National Institutes of Health Intramural Program [N02-CP-11010-66]
CR Adlercreutz H, 1997, ANN MED, V29, P95, DOI 10.3109/07853899709113696
   Bennink MR, 2001, ADV EXP MED BIOL, V492, P11
   Bouchardy C, 2011, CANCER-AM CANCER SOC, V117, P1288, DOI 10.1002/cncr.25638
   Chlebowski RT, 2009, LANCET, V374, P1243, DOI 10.1016/S0140-6736(09)61526-9
   Couse JF, 1997, ENDOCRINOLOGY, V138, P4613, DOI 10.1210/en.138.11.4613
   Dia VP, 2008, J AGR FOOD CHEM, V56, P11707, DOI 10.1021/jf802475z
   Gadgeel SM, 2009, CANCER-AM CANCER SOC, V115, P2165, DOI 10.1002/cncr.24250
   Gallo D, 2008, J NUTR, V138, P1360, DOI 10.1093/jn/138.7.1360
   Ganti AK, 2006, J CLIN ONCOL, V24, P59, DOI 10.1200/JCO.2005.02.9827
   Ghali WA, 2001, JAMA-J AM MED ASSOC, V286, P1494, DOI 10.1001/jama.286.12.1494
   Hämäläinen M, 2007, MEDIAT INFLAMM, V2007, P0, DOI 10.1155/2007/45673
   Harrell F, 2001, REGRESSION MODELING, V0, P0
   Hoang T, 2005, J CLIN ONCOL, V23, P175, DOI 10.1200/JCO.2005.04.177
   LEE Y-S, 1991, JOURNAL OF KOREAN MEDICAL SCIENCE, V6, P325
   Lian FR, 1998, NUTR CANCER, V31, P184, DOI 10.1080/01635589809514701
   Lian FR, 1999, NUTR CANCER, V33, P125, DOI 10.1207/S15327914NC330202
   Lu LJW, 2000, CANCER RES, V60, P1299
   Menon LG, 1998, NUTR CANCER, V30, P74, DOI 10.1080/01635589809514644
   Parkin DM, 2005, CA-CANCER J CLIN, V55, P74, DOI 10.3322/canjclin.55.2.74
   Sculier JP, 2008, J THORAC ONCOL, V3, P457, DOI 10.1097/JTO.0b013e31816de2b8
   Shu XO, 2004, EUR J CLIN NUTR, V58, P17, DOI 10.1038/sj.ejcn.1601738
   Siegel R, 2012, CA-CANCER J CLIN, V62, P10, DOI 10.3322/caac.20138
   Stabile LP, 2002, CANCER RES, V62, P2141
   STANLEY KE, 1980, JNCI-J NATL CANCER I, V65, P25
   Tallett A, 1996, CANCER RES, V56, P4255
   Taylor CK, 2009, NUTR REV, V67, P398, DOI 10.1111/j.1753-4887.2009.00213.x
   Weinberg OK, 2005, CANCER RES, V65, P11287, DOI 10.1158/0008-5472.CAN-05-2737
   Wen WQ, 2006, BMJ-BRIT MED J, V333, P376, DOI 10.1136/bmj.38834.522894.2F
   Whyte L, 2007, CANCER RES, V67, P12007, DOI 10.1158/0008-5472.CAN-07-2464
   Wood CE, 2007, CARCINOGENESIS, V28, P801, DOI 10.1093/carcin/bgl163
   Yang G, 2012, AM J EPIDEMIOL, V176, P846, DOI 10.1093/aje/kws168
   Yang G, 2009, AM J CLIN NUTR, V89, P577, DOI 10.3945/ajcn.2008.26742
   Yang Y, 2002, CHINA FOOD COMPOSITION TABLE, V0, P0
   Zhang X, 2007, COMPUT METH PROG BIO, V88, P95, DOI 10.1016/j.cmpb.2007.07.010
   Zheng W, 2005, AM J EPIDEMIOL, V162, P1123, DOI 10.1093/aje/kwi322
   Zou HF, 2008, BIOMED PHARMACOTHER, V62, P583, DOI 10.1016/j.biopha.2007.12.010
NR 36
TC 17
Z9 20
U1 0
U2 9
PU LIPPINCOTT WILLIAMS & WILKINS
PI PHILADELPHIA
PA TWO COMMERCE SQ, 2001 MARKET ST, PHILADELPHIA, PA 19103 USA
SN 0732-183X
EI 1527-7755
J9 J CLIN ONCOL
JI J. Clin. Oncol.
PD APR 20
PY 2013
VL 31
IS 12
BP 1548
EP 1553
DI 10.1200/JCO.2012.43.0942
PG 6
WC Oncology
SC Oncology
GA 129IC
UT WOS:000317831500017
PM 23530109
DA 2025-02-23
ER

PT J
AU Mohammadi, S
   Sulaiman, S
   Koon, PB
   Amani, R
   Hosseini, SM
AF Mohammadi, Shooka
   Sulaiman, Suhaina
   Koon, Poh Bee
   Amani, Reza
   Hosseini, Seyed Mohammad
TI Impact of Healthy Eating Practices and Physical Activity on Quality of Life among Breast Cancer Survivors
SO ASIAN PACIFIC JOURNAL OF CANCER PREVENTION
LA English
DT Article
DE Breast cancer survivors; eating practices; physical activity; quality of life; Iran
ID european-organization; randomized-trial; eortc qlq-c30; long-term; women; diet; questionnaire; validation; translation; prevalence
AB Following breast cancer diagnosis, women often attempt to modify their lifestyles to improve their health and prevent recurrence. These behavioral changes typically involve diet and physical activity modification. The aim of this study was to determine association between healthy eating habits and physical activity with quality of life among Iranian breast cancer survivors. A total of 100 Iranian women, aged between 32 to 61 years were recruited to participate in this cross-sectional study. Eating practices were evaluated by a validated questionnaire modified from the Women's Healthy Eating and Living (WHEL) study. Physical activity was assessed using the International Physical Activity Questionnaire (IPAQ). A standardized questionnaire by the European Organization of Research and Treatment of Cancer Quality of Life and its breast cancer module (EORTC QLQ-C30/+BR-23) were applied to determine quality of life. Approximately 29% of the cancer survivors were categorized as having healthy eating practices, 34% had moderate eating practices and 37% had poor eating practices based on nutrition guidelines. The study found positive changes in the decreased intake of fast foods (90%), red meat (70%) and increased intake of fruits (85%) and vegetables (78%). Generally, breast cancer survivors with healthy eating practices had better global quality of life, social, emotional, cognitive and role functions. Results showed that only 12 women (12%) met the criteria for regular vigorous exercise, 22% had regular moderate-intensity exercise while the majority (65%) had low-intensity physical activity. Breast cancer survivors with higher level of physical activity had better emotional and cognitive functions. Healthy eating practices and physical activity can improve quality of life of cancer survivors. Health care professionals should promote good dietary habits and physical activity to improve survivors' health and quality of life.
C1 [Mohammadi, Shooka; Sulaiman, Suhaina; Koon, Poh Bee] Univ Kebangsaan Malaysia, Fac Hlth Sci, Sch Healthcare Sci, Dietet Sci Programme, Kuala Lumpur, Malaysia.
   [Mohammadi, Shooka; Sulaiman, Suhaina; Koon, Poh Bee] Univ Kebangsaan Malaysia, Fac Hlth Sci, Sch Healthcare Sci, Nutr Sci Programme, Kuala Lumpur, Malaysia.
   [Amani, Reza] Ahvaz Jundishapur Univ Med Sci, Fac Para Med, Dept Nutr & Dietet, Ahvaz, Iran.
   [Hosseini, Seyed Mohammad] Ahvaz Jundishapur Univ Med Sci, Fac Med, Dept Radiotherapy, Ahvaz, Iran.
C3 Universiti Kebangsaan Malaysia; Universiti Kebangsaan Malaysia; Ahvaz Jundishapur University of Medical Sciences (AJUMS); Ahvaz Jundishapur University of Medical Sciences (AJUMS)
RP Sulaiman, S (corresponding author), Univ Kebangsaan Malaysia, Fac Hlth Sci, Sch Healthcare Sci, Dietet Sci Programme, Kuala Lumpur, Malaysia.
EM suhaina.hjsulaiman@gmail.com
CR AARONSON NK, 1993, J NATL CANCER I, V85, P365, DOI 10.1093/jnci/85.5.365
   Abdul-Samad AA, 2009, BAHRAIN MED B, V31, P0
   Ataei F, 2004, MEDSPORT, V4, P175
   Bauman E, 2012, WHOLE FOOD GUIDE BRE, V0, P0
   Brown JK, 2003, CA-CANCER J CLIN, V53, P268, DOI 10.3322/canjclin.53.5.268
   Chen XL, 2009, ACTA ONCOL, V48, P1128, DOI 10.3109/02841860903188650
   Chie WC, 2003, PSYCHO-ONCOLOGY, V12, P729, DOI 10.1002/pon.727
   Craig CL, 2003, MED SCI SPORT EXER, V35, P1381, DOI 10.1249/01.MSS.0000078924.61453.FB
   Daley AJ, 2007, J CLIN ONCOL, V25, P1713, DOI 10.1200/JCO.2006.09.5083
   Darmon N, 2002, J NUTR, V132, P3764, DOI 10.1093/jn/132.12.3764
   Demark-Wahnefried Wendy, 2004, INT J BEHAV NUTR PHYS ACT, V1, P16, DOI 10.1186/1479-5868-1-16
   Donaldson MS, 2004, NUTR J, V3, P0, DOI 10.1186/1475-2891-3-19
   Drewnowski A, 2005, J NUTR, V135, P900, DOI 10.1093/jn/135.4.900
   Emery CF, 2009, PSYCHO-ONCOLOGY, V18, P377, DOI 10.1002/pon.1519
   Esmaillzadeh A, 2008, J NUTR, V138, P358, DOI 10.1093/jn/138.2.358
   Fayers PM, 2001, EORTC QLQ C30 SCORIN, V0, P0
   Ferlay J, 2010, INT J CANCER, V127, P2893, DOI 10.1002/ijc.25516
   Fink BN, 2006, BREAST CANCER RES TR, V98, P199, DOI 10.1007/s10549-005-9150-3
   Fong Daniel Y T, 2012, BMJ, V344, Pe70, DOI 10.1136/bmj.e70
   Ganz PA, 2002, JNCI-J NATL CANCER I, V94, P39
   Holick CN, 2008, CANCER EPIDEM BIOMAR, V17, P379, DOI 10.1158/1055-9965.EPI-07-0771
   IPAQ Research Committee, 2005, GUIDELINES FOR DATA PROCESSING AND ANALYSIS OF THE INTERNATIONAL PHYSICAL ACTIVITY QUESTIONNAIRE (IPAQ): SHORT AND LONG FORMS, V0, P0
   Jemal A, 2009, CA-CANCER J CLIN, V59, P225, DOI 10.3322/caac.20006
   Kellen E, 2009, BREAST CANCER RES TR, V114, P13, DOI 10.1007/s10549-008-9990-8
   Knobf M Tish, 2007, SEMIN ONCOL NURS, V23, P71, DOI 10.1016/j.soncn.2006.11.009
   Koochek A, 2011, BMC PUBLIC HEALTH, V11, P0, DOI 10.1186/1471-2458-11-411
   López EDS, 2005, QUAL HEALTH RES, V15, P99, DOI 10.1177/1049732304270766
   Magné N, 2011, CRIT REV ONCOL HEMAT, V80, P450, DOI 10.1016/j.critrevonc.2011.01.013
   Maunsell E, 2002, J CLIN ONCOL, V20, P1017, DOI 10.1200/JCO.20.4.1017
   Meyerhardt JA, 2006, J CLIN ONCOL, V24, P3527, DOI 10.1200/JCO.2006.06.0855
   Monninkhof EM, 2007, EPIDEMIOLOGY, V18, P137, DOI 10.1097/01.ede.0000251167.75581.98
   Montazeri A, 1999, SUPPORT CARE CANCER, V7, P400, DOI 10.1007/s005200050300
   Montazeri A, 2000, QUAL LIFE RES, V9, P177, DOI 10.1023/A:1008918310251
   Montazeri A, 2008, BMC CANCER, V8, P0, DOI 10.1186/1471-2407-8-330
   Mosher CE, 2009, CANCER-AM CANCER SOC, V115, P4001, DOI 10.1002/cncr.24436
   Norman R, 2007, SAMJ S AFR MED J, V97, P637
   Ogunleye AA, 2009, BREAST CANCER RES, V11, P0, DOI 10.1186/bcr2351
   Parkin DM, 2006, BREAST J, V12, PS70, DOI 10.1111/j.1075-122X.2006.00205.x
   Pierce JP, 1997, NUTR CANCER, V28, P282, DOI 10.1080/01635589709514589
   Pinto BM, 2002, MAYO CLIN PROC, V77, P122, DOI 10.4065/77.2.122
   Ravasco P, 2005, J CLIN ONCOL, V23, P1431, DOI 10.1200/JCO.2005.02.054
   Redhwan A, 2008, J COMMUNITY HEALTH, V14, P24
   Rezazadeh A, 2010, NUTRITION, V26, P337, DOI 10.1016/j.nut.2009.06.019
   Rock Cheryl L, 2012, CA CANCER J CLIN, V62, P243, DOI 10.3322/caac.21142
   Saiedi M, 2006, ARYA ATHEROSCLER, V2, P31
   Salminen EK, 2000, EUR J CLIN NUTR, V54, P844, DOI 10.1038/sj.ejcn.1601103
   Schou I, 2005, QUAL LIFE RES, V14, P1813, DOI 10.1007/s11136-005-4344-z
   Shaharudin SH, 2012, CANC NURSING, V36, P131
   Thomson CA, 2002, J AM DIET ASSOC, V102, P801, DOI 10.1016/S0002-8223(02)90180-X
   Thune I, 2001, MED SCI SPORT EXER, V33, PS530, DOI 10.1097/00005768-200106001-00025
   Valenti Marco, 2008, INT J MED SCI, V5, P24
   Victorson D, 2007, HANDBOOK OF CANCER SURVIVORSHIP, V0, PP79, DOI 10.1007/978-0-387-34562-8_6
   Wang HH, 2012, ASIAN PAC J CANCER P, V13, P3195, DOI 10.7314/APJCP.2012.13.7.3195
   Wayne SJ, 2006, BREAST CANCER RES TR, V96, P227, DOI 10.1007/s10549-005-9018-6
   Weiner JG, 2010, BREAST CANCER-BASIC, V4, P5
NR 55
TC 21
Z9 33
U1 0
U2 26
PU ASIAN PACIFIC ORGANIZATION CANCER PREVENTION
PI GYEONGGI-DO
PA APJCP HEAD OFFICE, KOREAN NATL CANCER CENTER, 323 ILAN -RO, ILSANDONG-GU, GOYANG-SI, GYEONGGI-DO, 410-769, SOUTH KOREA
SN 1513-7368
EI 
J9 ASIAN PAC J CANCER P
JI Asian Pac. J. Cancer Prev.
PD JUN 15
PY 2013
VL 14
IS 1
BP 481
EP 487
DI 10.7314/APJCP.2013.14.1.481
PG 7
WC Oncology
SC Oncology
GA 158NY
UT WOS:000319980200085
PM 23534778
DA 2025-02-23
ER

PT J
AU Dahlberg, SE
   Schiller, JH
   Bonomi, PB
   Sandler, AB
   Brahmer, JR
   Ramalingam, SS
   Johnson, DH
AF Dahlberg, Suzanne E.
   Schiller, Joan H.
   Bonomi, Philip B.
   Sandler, Alan B.
   Brahmer, Julie R.
   Ramalingam, Suresh S.
   Johnson, David H.
TI Body Mass Index and Its Association with Clinical Outcomes for Advanced Non-Small-Cell Lung Cancer Patients Enrolled on Eastern Cooperative Oncology Group Clinical Trials
SO JOURNAL OF THORACIC ONCOLOGY
LA English
DT Article
DE Body mass index; Weight; Obesity; Non-small-cell lung cancer; Advanced disease; First-line therapy; Phase III; Chemotherapy; Bevacizumab
ID hazards regression-model; epidemiologic evidence; weight-loss; us adults; obesity; risk; mortality; survival; cohort; men
AB Introduction: Obesity increases the risk of death from many adverse health outcomes and has also been linked with cancer outcomes. The impact of obesity on outcomes of advanced non-small-cell lung cancer patients is unclear. Methods: The authors evaluated the association of body mass index (BMI) and outcomes in 2585 eligible patients enrolled in three consecutive first-line trials conducted by the Eastern Cooperative Oncology Group. BMI was categorized as underweight (BMI < 18.5kg/m(2)), normal weight (BMI: 18.5 to < 25kg/m(2)), overweight (BMI: 25 to < 30kg/m(2)), and obese (BMI 30kg/m(2)). In addition to analyzing overall and progression-free survival, reasons for treatment discontinuation were also assessed by BMI group. Results: Of the patients enrolled, 4.6% were underweight, 44.1% were normal weight, 34.3% of patients were classified as overweight, and 16.9% were obese. Nonproportional hazards existed for obese patients relative to the other three groups of patients, with a change in overall survival hazard occurring at approximately 16 months. In multivariable Cox models, obese patients had superior outcomes earlier on study compared with normal/overweight patients 0.86 (HR=0.86, p=0.04; 95% CI: 0.75-0.99), but later experienced increased hazard (HR=1.54, p< 0.001; 95% CI: 1.22-1.94), indicating a time effect while undergoing treatment. Conclusion: Data from these three trials suggest differential outcomes associated with BMI, and additional studies of the mechanisms underlying this observation, as well as dietary and lifestyle interventions, are warranted to help optimize therapy.
C1 [Dahlberg, Suzanne E.] Dana Farber Canc Inst, Dept Biostat & Computat Biol, Boston, MA 02215 USA.
   [Schiller, Joan H.] Univ Texas SW Med Ctr Dallas, Div Hematol Oncol, Dallas, TX 75390 USA.
   [Bonomi, Philip B.] Rush Univ, Dept Med Oncol, Med Ctr, Chicago, IL 60612 USA.
   [Sandler, Alan B.] Oregon Hlth & Sci Univ, Div Hematol & Med Oncol, Portland, OR 97201 USA.
   [Brahmer, Julie R.] Johns Hopkins Univ, Dept Med Oncol, Baltimore, MD USA.
   [Ramalingam, Suresh S.] Emory Univ, Dept Hematol & Med Oncol, Winship Canc Inst, Atlanta, GA 30322 USA.
   Univ Texas SW Med Ctr Dallas, Dept Internal Med, Dallas, TX 75390 USA.
C3 Harvard University; Harvard University Medical Affiliates; Dana-Farber Cancer Institute; University of Texas System; University of Texas Southwestern Medical Center Dallas; Rush University; Oregon Health & Science University; Johns Hopkins University; Emory University; University of Texas System; University of Texas Southwestern Medical Center Dallas
RP Dahlberg, SE (corresponding author), Dana Farber Canc Inst, Dept Biostat & Computat Biol, CLSB 11007,450 Brookline Ave, Boston, MA 02215 USA.
EM dahlberg@jimmy.harvard.edu
FU Public Health Service Grants from the National Cancer Institute, National Institutes of Health, and the Department of Health and Human Services [CA23318, CA66636, CA21115, CA49957, CA21076, CA49883, CA16116]
CR Andreotti G, 2010, CANCER CAUSE CONTROL, V21, P1759, DOI 10.1007/s10552-010-9603-9
   Bonomi P, 2000, J CLIN ONCOL, V18, P623, DOI 10.1200/JCO.2000.18.3.623
   Calle EE, 2003, NEW ENGL J MED, V348, P1625, DOI 10.1056/NEJMoa021423
   Calle EE, 2004, NAT REV CANCER, V4, P579, DOI 10.1038/nrc1408
   Carson KR, 2012, J CLIN ONCOL, V30, P3217, DOI 10.1200/JCO.2011.39.2100
   Cenik BK, 2013, LUNG CANCER, V80, P326, DOI 10.1016/j.lungcan.2013.02.011
   COX DR, 1972, J R STAT SOC B, V34, P187
   Flegal KM, 2012, JAMA-J AM MED ASSOC, V307, P491, DOI 10.1001/jama.2012.39
   Gielda BT, 2011, INT J RADIAT ONCOL, V81, P985, DOI 10.1016/j.ijrobp.2010.06.059
   Girnun GD, 2007, CANCER CELL, V11, P395, DOI 10.1016/j.ccr.2007.02.025
   GRAMBSCH PM, 1994, BIOMETRIKA, V81, P515
   Halabi S, 2007, CANCER, V110, P1478, DOI 10.1002/cncr.22932
   Hanrahan CF, 2010, AIDS, V24, P1501, DOI 10.1097/QAD.0b013e32833a2a4a
   Henley SJ, 2002, EPIDEMIOLOGY, V13, P268, DOI 10.1097/00001648-200205000-00006
   Kabat GC, 2008, AM J EPIDEMIOL, V168, P158, DOI 10.1093/aje/kwn109
   Kabat GC, 2007, EPIDEMIOLOGY, V18, P607, DOI 10.1097/EDE.0b013e31812713d1
   KAPLAN EL, 1958, J AM STAT ASSOC, V53, P457, DOI 10.2307/2281868
   KNEKT P, 1991, INT J CANCER, V49, P208, DOI 10.1002/ijc.2910490211
   Lavie CJ, 2009, J AM COLL CARDIOL, V53, P1925, DOI 10.1016/j.jacc.2008.12.068
   Lavie CJ, 2013, PREV MED, V0, P0, DOI DOI 10.1016/j.ypmed.2013.03.010
   Leung CC, 2011, INT J EPIDEMIOL, V40, P174, DOI 10.1093/ije/dyq134
   Mokdad AH, 2003, JAMA-J AM MED ASSOC, V289, P76, DOI 10.1001/jama.289.1.76
   Moschos SJ, 2002, ONCOLOGY-BASEL, V63, P317, DOI 10.1159/000066230
   OBrien JM, 2006, CRIT CARE MED, V34, P738, DOI 10.1097/01.CCM.0000202207.87891.FC
   Olson JE, 2002, AM J EPIDEMIOL, V156, P606, DOI 10.1093/aje/kwf084
   Renehan AG, 2008, LANCET, V371, P569, DOI 10.1016/S0140-6736(08)60269-X
   Renehan AG, 2010, EUR J CANCER, V46, P2581, DOI 10.1016/j.ejca.2010.07.052
   Samanic C, 2006, CANCER CAUSE CONTROL, V17, P901, DOI 10.1007/s10552-006-0023-9
   Sandler A, 2006, NEW ENGL J MED, V355, P2542, DOI 10.1056/NEJMoa061884
   Schiller JH, 2002, NEW ENGL J MED, V346, P92, DOI 10.1056/NEJMoa011954
   SCHOENFELD D, 1980, BIOMETRIKA, V67, P145
   SCHOENFELD D, 1982, BIOMETRIKA, V69, P239, DOI 10.1093/biomet/69.1.239
   Shackelford DB, 2013, CANCER CELL, V23, P143, DOI 10.1016/j.ccr.2012.12.008
   Sher DJ, 2012, CLIN LUNG CANCER, V0, P0, DOI DOI 10.1016/j.cllc.2012.10.009
   Smith L, 2012, JNCI-J NATL CANCER I, V104, P778, DOI 10.1093/jnci/djs179
   Sparano JA, 2012, CANCER-AM CANCER SOC, V118, P5937, DOI 10.1002/cncr.27527
   Tsai SP, 2006, J OCCUP ENVIRON MED, V48, P22, DOI 10.1097/01.jom.0000184866.49000.e5
   Waalkes S, 2010, CANCER CAUSE CONTROL, V21, P1905, DOI 10.1007/s10552-010-9618-2
   Wu N, 2011, NEOPLASMA, V58, P482, DOI 10.4149/neo_2011_06_482
   Wurzinger B, 2010, WIEN KLIN WOCHENSCHR, V122, P31, DOI 10.1007/s00508-009-1241-4
   Yang L, 2009, INT J CANCER, V125, P2136, DOI 10.1002/ijc.24527
   Yang RL, 2011, J SURG RES, V170, PE75, DOI 10.1016/j.jss.2011.04.061
NR 44
TC 90
Z9 92
U1 0
U2 2
PU LIPPINCOTT WILLIAMS & WILKINS
PI PHILADELPHIA
PA 530 WALNUT ST, PHILADELPHIA, PA 19106-3621 USA
SN 1556-0864
EI 
J9 J THORAC ONCOL
JI J. Thorac. Oncol.
PD SEP 15
PY 2013
VL 8
IS 9
BP 1121
EP 1127
DI 10.1097/JTO.0b013e31829cf942
PG 7
WC Oncology; Respiratory System
SC Oncology; Respiratory System
GA 205FS
UT WOS:000323429100007
PM 23887169
DA 2025-02-23
ER

PT J
AU Kaga, C
   Takagi, A
   Kano, M
   Kado, S
   Kato, I
   Sakai, M
   Miyazaki, K
   Nanno, M
   Ishikawa, F
   Ohashi, Y
   Toi, M
AF Kaga, Chiaki
   Takagi, Akimitsu
   Kano, Mitsuyoshi
   Kado, Shoichi
   Kato, Ikuo
   Sakai, Masashi
   Miyazaki, Kouji
   Nanno, Masanobu
   Ishikawa, Fumiyasu
   Ohashi, Yasuo
   Toi, Masakazu
TI <i>Lactobacillus casei</i> Shirota enhances the preventive efficacy of soymilk in chemically induced breast cancer
SO CANCER SCIENCE
LA English
DT Article
ID soy isoflavone supplementation; inflammatory-bowel-disease; aberrant crypt foci; bladder-cancer; mammary carcinogenesis; suppressor-cells; risk reduction; strain shirota; tumor; trial
AB Soy foods are known to be effective for breast cancer prevention. The habitual consumption of soy isoflavones in combination with the probiotic Lactobacillus casei Shirota (LcS) was shown to decrease the risk of breast cancer occurrence in our previous population-based case-controlled study among Japanese women. The present study aimed to elucidate the cooperative prevention mechanism of soymilk and LcS using an animal carcinogenic model. Female Sprague-Dawley rats received a high-fat, AIN-76A diet containing soymilk, LcS, both soymilk and LcS, or none and were orally exposed to 2-amino-1-methyl-6-penylimidazo[4,5-b]pyridine at a dose of 85mg/kg bodyweight eight times for 2weeks. The development of palpable mammary tumors was monitored for 17weeks. Tumor tissues were immunohistochemically examined for estrogen receptor (ER)-, Ki-67 and CD34. Compared with the control group, the incidence and multiplicity of mammary tumors were reduced by soymilk alone and soymilk in combination with LcS, while tumor volume was decreased by LcS alone and LcS in combination with soymilk. An immunohistochemical analysis revealed that soymilk in combination with LcS more effectively reduced the numbers of ER--positive and Ki-67-positive cells in tumors than soymilk alone and that both soymilk and LcS inhibited tumor angiogenesis. These results demonstrated that soymilk prevents the development of mammary tumors and that LcS suppresses tumor growth, potentially enhancing the preventive efficacy of soymilk. The habitual consumption of LcS in combination with soymilk might be a beneficial dietary style for breast cancer prevention.
C1 [Kaga, Chiaki; Takagi, Akimitsu; Kano, Mitsuyoshi; Kado, Shoichi; Kato, Ikuo; Sakai, Masashi; Miyazaki, Kouji; Nanno, Masanobu; Ishikawa, Fumiyasu] Yakult Cent Inst Microbiol Res, Tokyo, Japan.
   [Ohashi, Yasuo] Univ Tokyo, Sch Publ Hlth, Dept Biostat, Tokyo, Japan.
   [Toi, Masakazu] Kyoto Univ, Grad Sch Med, Dept Breast Surg, Kyoto, Japan.
C3 Yakult Honsha Company, Limited; University of Tokyo; Kyoto University
RP Takagi, A (corresponding author), Yakult Cent Inst Microbiol Res, Tokyo, Japan.
EM akimitsu-takagi@yakult.co.jp
CR AKIYAMA T, 1987, J BIOL CHEM, V262, P5592
   Anderson BO, 2008, WORLD J SURG, V32, P2578, DOI 10.1007/s00268-007-9454-z
   ASO Y, 1995, EUR UROL, V27, P104, DOI 10.1159/000475138
   Cohen LA, 2007, IN VIVO, V21, P507
   Davis JN, 2001, FREE RADICAL BIO MED, V30, P1293, DOI 10.1016/S0891-5849(01)00535-4
   Diel P, 2001, PLANTA MED, V67, P510, DOI 10.1055/s-2001-16474
   Dijsselbloem N, 2004, BIOCHEM PHARMACOL, V68, P1171, DOI 10.1016/j.bcp.2004.05.036
   Donaldson MS, 2004, NUTR J, V3, P0, DOI 10.1186/1475-2891-3-19
   Forghani Parvin, 2012, FRONT BIOSCI (ELITE ED), V4, P1237
   HAYATSU H, 1993, CANCER LETT, V73, P173, DOI 10.1016/0304-3835(93)90261-7
   Hirabayashi Yuka, 2009, JPN J CLIN ONCOL, V39, P411, DOI 10.1093/jjco/hyp054
   Ishikawa H, 2005, INT J CANCER, V116, P762, DOI 10.1002/ijc.21115
   Jalava P, 2006, HISTOPATHOLOGY, V48, P674, DOI 10.1111/j.1365-2559.2006.02402.x
   Kano M, 2006, J NUTR, V136, P2291, DOI 10.1093/jn/136.9.2291
   Kato K, 2004, ALIMENT PHARM THER, V20, P1133, DOI 10.1111/j.1365-2036.2004.02268.x
   Khan SA, 2012, CANCER PREV RES, V5, P309, DOI 10.1158/1940-6207.CAPR-11-0251
   Kushi LH, 2012, CA-CANCER J CLIN, V62, P30, DOI 10.3322/caac.20140
   Le HK, 2009, INT IMMUNOPHARMACOL, V9, P900, DOI 10.1016/j.intimp.2009.03.015
   MacInnis RJ, 2004, CANCER EPIDEM BIOMAR, V13, P2117
   Marotta F, 2003, HEPATO-GASTROENTEROL, V50, P1914
   Matsuguchi T, 2003, CLIN DIAGN LAB IMMUN, V10, P259, DOI 10.1128/CDLI.10.2.259-266.2003
   Matsumoto S, 2005, CLIN EXP IMMUNOL, V140, P417, DOI 10.1111/j.1365-2249.2005.02790.x
   Matsumoto S, 2009, IMMUNOLOGY, V128, Pe170, DOI 10.1111/j.1365-2567.2008.02942.x
   MOLTENI A, 1995, J NUTR, V125, PS751, DOI 10.1093/jn/125.3_Suppl.751S
   Naito S, 2008, J UROLOGY, V179, P485, DOI 10.1016/j.juro.2007.09.031
   Nakatsugi S, 2000, JPN J CANCER RES, V91, P886, DOI 10.1111/j.1349-7006.2000.tb01030.x
   Nozawa H, 2006, CANCER LETT, V235, P121, DOI 10.1016/j.canlet.2005.04.020
   Ohashi Y, 2002, UROL INT, V68, P273, DOI 10.1159/000058450
   Ohta T, 2000, CARCINOGENESIS, V21, P937, DOI 10.1093/carcin/21.5.937
   Qiu CP, 2005, CARCINOGENESIS, V26, P763, DOI 10.1093/carcin/bgi013
   Rowland IR, 1998, CARCINOGENESIS, V19, P281, DOI 10.1093/carcin/19.2.281
   Russo J, 1990, IARC SCI PUBL, V0, P47
   Sathyamoorthy N, 1997, EUR J CANCER, V33, P2384, DOI 10.1016/S0959-8049(97)00303-1
   Satsu M, 2010, SOY PROTEIN RES JPN, V13, P79
   Scharlau D, 2009, MUTAT RES-REV MUTAT, V682, P39, DOI 10.1016/j.mrrev.2009.04.001
   Shin HR, 2010, CANCER SCI, V101, P1241, DOI 10.1111/j.1349-7006.2010.01519.x
   Su SJ, 2005, BIOCHEM PHARMACOL, V69, P307, DOI 10.1016/j.bcp.2004.09.025
   Takagi A, 1999, MED MICROBIOL IMMUN, V188, P111, DOI 10.1007/s004300050112
   Takagi A, 2001, CARCINOGENESIS, V22, P599, DOI 10.1093/carcin/22.4.599
   Takagi A, 2008, J GASTROENTEROL, V43, P661, DOI 10.1007/s00535-008-2212-7
   Takahashi T, 2001, J UROLOGY, V166, P2506, DOI 10.1016/S0022-5347(05)65625-X
   TAYEK JA, 1986, CANCER RES, V46, P5649
   Toi M, 2013, CURR NUTR FOOD SCI, V9, P194, DOI 10.2174/15734013113099990001
   Toi M, 2011, CANCER SCI, V102, P858, DOI 10.1111/j.1349-7006.2011.01867.x
   Tu SP, 2012, CANCER PREV RES, V5, P205, DOI 10.1158/1940-6207.CAPR-11-0247
   Velasquez Manuel T, 2007, INT J MED SCI, V4, P72
   WEIDNER N, 1991, NEW ENGL J MED, V324, P1, DOI 10.1056/NEJM199101033240101
   Yamamoto S, 2003, J NATL CANCER I, V95, P906, DOI 10.1093/jnci/95.12.906
   Yamazaki K, 2000, ONCOL REP, V7, P977
   Zhou YH, 1998, J NATL CANCER I, V90, P381, DOI 10.1093/jnci/90.5.381
NR 50
TC 28
Z9 30
U1 0
U2 10
PU WILEY-BLACKWELL
PI HOBOKEN
PA 111 RIVER ST, HOBOKEN 07030-5774, NJ USA
SN 1349-7006
EI 
J9 CANCER SCI
JI Cancer Sci.
PD NOV 15
PY 2013
VL 104
IS 11
BP 1508
EP 1514
DI 10.1111/cas.12268
PG 7
WC Oncology
SC Oncology
GA 295NS
UT WOS:000330123400017
PM 23992486
DA 2025-02-23
ER

PT J
AU Butler, LM
   Montague, JA
   Koh, WP
   Wang, RW
   Yu, MC
   Yuan, JM
AF Butler, Lesley M.
   Montague, Julia A.
   Koh, Woon-Puay
   Wang, Renwei
   Yu, Mimi C.
   Yuan, Jian-Min
TI Fried meat intake is a risk factor for lung adenocarcinoma in a prospective cohort of Chinese men and women in Singapore
SO CARCINOGENESIS
LA English
DT Article
ID cooking oil fumes; heterocyclic aromatic-amines; cancer risk; dietary exposure; nonsmoking women; ground-beef; mutagens; health; fish; smoke
AB Probable human carcinogens are generated during Chinese-style high-temperature cooking of meat and have been detected in the ambient air and on the meat surface. Although the inhalation of these compounds is an established risk factor for lung cancer, exposure via fried meat consumption has not yet been prospectively evaluated as a risk factor. The relationship between fried meat intake and lung cancer risk was investigated using data from a prospective cohort study among Chinese in Singapore. Lung cancer cases (n 1130) were identified from 61 321 men and women, 70% of whom were lifetime never smokers. Proportional hazards regression methods were used to calculate adjusted hazard ratios (HRs) and 95% confidence intervals (CIs). Overall, there was no association between fried meat intake and risk of all lung cancers combined. For lung adenocarcinoma, fried meat intake had a statistically significant association with increased risk. The association between fried meat intake and risk of lung adenocarcinoma became stronger when analyses were restricted to lifetime never smokers. Compared with the lowest tertile of fried meat intake, the HRs (95% CIs) for the second and third tertiles were 1.43 (0.98, 2.08) and 1.51 (1.03, 2.22), respectively (P for trend 0.04). The positive association was present among both men and women. There was no association between fried meat intake and risk of non-adenocarcinomas of the lung. Our prospective results for fried meat intake support consumption as an important route of exposure to compounds from Chinese-style high-temperature cooking for the development of lung adenocarcinoma.
C1 [Butler, Lesley M.; Montague, Julia A.; Koh, Woon-Puay; Wang, Renwei; Yu, Mimi C.; Yuan, Jian-Min] Univ Pittsburgh, Inst Canc, UPMC Canc Pavil, Pittsburgh, PA 15232 USA.
   [Butler, Lesley M.; Yuan, Jian-Min] Univ Pittsburgh, Dept Epidemiol, Grad Sch Publ Hlth, Pittsburgh, PA 15261 USA.
   [Butler, Lesley M.; Wang, Renwei; Yuan, Jian-Min] Univ Pittsburgh, Inst Canc, Canc Epidemiol Prevent & Control Program, Pittsburgh, PA 15232 USA.
   [Montague, Julia A.] Colorado State Univ, Dept Environm & Radiol Hlth Sci, Ft Collins, CO 80523 USA.
   [Koh, Woon-Puay] Duke NUS Grad Med Sch Singapore, Off Clin Sci, Singapore 169857, Singapore.
   [Koh, Woon-Puay] Natl Univ Singapore, Saw Swee Hock Sch Publ Hlth, Singapore 117597, Singapore.
   [Yu, Mimi C.] Univ So Calif, Dept Prevent Med, Keck Sch Med, Los Angeles, CA 90089 USA.
C3 Pennsylvania Commonwealth System of Higher Education (PCSHE); University of Pittsburgh; Pennsylvania Commonwealth System of Higher Education (PCSHE); University of Pittsburgh; Pennsylvania Commonwealth System of Higher Education (PCSHE); University of Pittsburgh; Colorado State University; National University of Singapore; National University of Singapore; University of Southern California
RP Butler, LM (corresponding author), Univ Pittsburgh, Inst Canc, UPMC Canc Pavil, Suite 4C 466,5150 Ctr Ave, Pittsburgh, PA 15232 USA.
EM butlerL3@upmc.edu
FU National Institutes of Health's National Cancer Institute [R01CA55069, R35CA53890, R01CA80205, R01CA144034]
CR Armour BS, 2005, MORBIDITY AND MORTALITY WEEKLY REPORT, V54, P625
   BERG I, 1988, MUTAT RES, V207, P199, DOI 10.1016/0165-1218(88)90241-8
   BERG I, 1990, FOOD CHEM TOXICOL, V28, P421, DOI 10.1016/0278-6915(90)90088-5
   Chen H, 1992, BIOMED ENVIRON SCI, V5, P229
   COX DR, 1972, J R STAT SOC B, V34, P187
   De Stefani E, 2009, CANCER CAUSE CONTROL, V20, P1635, DOI 10.1007/s10552-009-9411-2
   Devesa SS, 2005, INT J CANCER, V117, P294, DOI 10.1002/ijc.21183
   FELTON JS, 1981, MUTAT RES, V88, P33, DOI 10.1016/0165-1218(81)90087-2
   Ferlay J, 2010, INT J CANCER, V127, P2893, DOI 10.1002/ijc.25516
   GAO YT, 1987, INT J CANCER, V40, P604, DOI 10.1002/ijc.2910400505
   GROSS GA, 1993, CARCINOGENESIS, V14, P2313, DOI 10.1093/carcin/14.11.2313
   Hankin JH, 2001, NUTR CANCER, V39, P187, DOI 10.1207/S15327914nc392_5
   Hung HS, 2007, MUTAT RES-GEN TOX EN, V628, P107, DOI 10.1016/j.mrgentox.2006.12.005
   Jahurul MHA, 2010, FOOD ADDIT CONTAM A, V27, P1060, DOI 10.1080/19440041003801190
   KNIZE MG, 1985, FOOD CHEM TOXICOL, V23, P1035, DOI 10.1016/0278-6915(85)90049-3
   KNIZE MG, 1994, FOOD CHEM TOXICOL, V32, P595, DOI 10.1016/0278-6915(94)90002-7
   Koh WP, 2010, BRIT J CANCER, V102, P610, DOI 10.1038/sj.bjc.6605496
   Koh WP, 2005, EUR J CLIN NUTR, V59, P16, DOI 10.1038/sj.ejcn.1602027
   Lam TK, 2009, CANCER RES, V69, P932, DOI 10.1158/0008-5472.CAN-08-3162
   LIJINSKY W, 1991, MUTAT RES, V259, P251, DOI 10.1016/0165-1218(91)90121-2
   Lim WY, 2011, NUTR CANCER, V63, P850, DOI 10.1080/01635581.2011.589961
   Lin JS, 2007, FOOD CHEM TOXICOL, V45, P568, DOI 10.1016/j.fct.2006.10.002
   Ministry of Health Health Promotion Board, 2005, REP NAT NUTR SURV 20, V0, P0
   NAGAO M, 1977, CANCER LETT, V2, P221, DOI 10.1016/S0304-3835(77)80025-6
   OHGAKI H, 1986, ENVIRON HEALTH PERSP, V67, P129, DOI 10.2307/3430327
   OVERVIK E, 1990, IARC SCI PUBL, V104, P408
   Pan CH, 2008, CANCER EPIDEM BIOMAR, V17, P3351, DOI 10.1158/1055-9965.EPI-08-0075
   Parkin DM, 2011, BRIT J CANCER, V105, PS6, DOI 10.1038/bjc.2011.475
   Parkin DM, 2005, CA-CANCER J CLIN, V55, P74, DOI 10.3322/canjclin.55.2.74
   Parkin DM, 2003, CANC INCIDENCE 5 CON, VVIII., P0
   PELLIZZARI ED, 1995, J EXPO ANAL ENV EPID, V5, P77
   Pesch B, 2012, INT J CANCER, V131, P1210, DOI 10.1002/ijc.27339
   Ramírez MR, 2004, J AGR FOOD CHEM, V52, P7637, DOI 10.1021/jf049207s
   Salmon CP, 2006, FOOD CHEM TOXICOL, V44, P484, DOI 10.1016/j.fct.2005.08.022
   Samet JM, 2009, CLIN CANCER RES, V15, P5626, DOI 10.1158/1078-0432.CCR-09-0376
   Seow A, 1998, INT J EPIDEMIOL, V27, P167, DOI 10.1093/ije/27.2.167
   Seow A, 2009, CANCER EPIDEM BIOMAR, V18, P821, DOI 10.1158/1055-9965.EPI-08-0892
   SHIELDS PG, 1995, J NATL CANCER I, V87, P836, DOI 10.1093/jnci/87.11.836
   SHUGUANG L, 1994, ARCH ENVIRON HEALTH, V49, P119, DOI 10.1080/00039896.1994.9937464
   Siegel R, 2012, CA-CANCER J CLIN, V62, P10, DOI 10.3322/caac.20138
   Sinha R, 2000, CANCER RES, V60, P3753
   Stevens JF, 2008, MOL NUTR FOOD RES, V52, P7, DOI 10.1002/mnfr.200700412
   Straif Kurt, 2006, LANCET ONCOL, V7, P977, DOI 10.1016/S1470-2045(06)70969-X
   Sugimura T, 2004, CANCER SCI, V95, P290, DOI 10.1111/j.1349-7006.2004.tb03205.x
   Tasevska N, 2009, AM J CLIN NUTR, V89, P1884, DOI 10.3945/ajcn.2008.27272
   THIEBAUD HP, 1995, FOOD CHEM TOXICOL, V33, P821, DOI 10.1016/0278-6915(95)00057-9
   Turesky RJ, 2007, CANCER EPIDEM BIOMAR, V16, P1554, DOI 10.1158/1055-9965.EPI-07-0132
   U.S. Public Health Service Office of the Surgeon General. National Clearinghouse for Smoking Health, 1972, HLTH CONS SMOK, V0, P0
   Wang CK, 2010, EUR RESPIR J, V35, P667, DOI 10.1183/09031936.00140508
   Wong KY, 2005, NUTR CANCER, V52, P147, DOI 10.1207/s15327914nc5202_5
   XU ZY, 1986, AM J PUBLIC HEALTH, V76, P1249, DOI 10.2105/AJPH.76.10.1249-a
   Yang CC, 1998, CARCINOGENESIS, V19, P359, DOI 10.1093/carcin/19.2.359
   Yu ITS, 2006, CANCER RES, V66, P4961, DOI 10.1158/0008-5472.CAN-05-2932
   Yuan JM, 2003, CANCER EPIDEM BIOMAR, V12, P890
   Zhang LQ, 2011, NICOTINE TOB RES, V13, P120, DOI 10.1093/ntr/ntq219
   Zhao B, 2001, CANCER EPIDEM BIOMAR, V10, P1063
NR 57
TC 9
Z9 11
U1 1
U2 17
PU OXFORD UNIV PRESS
PI OXFORD
PA GREAT CLARENDON ST, OXFORD OX2 6DP, ENGLAND
SN 0143-3334
EI 1460-2180
J9 CARCINOGENESIS
JI Carcinogenesis
PD AUG 15
PY 2013
VL 34
IS 8
BP 1794
EP 1799
DI 10.1093/carcin/bgt113
PG 6
WC Oncology
SC Oncology
GA 194XU
UT WOS:000322666800012
PM 23568952
DA 2025-02-23
ER

PT J
AU Allen, NE
   Appleby, PN
   Key, TJ
   Bueno-de-Mesquita, HB
   Ros, MM
   Kiemeney, LALM
   Tjonneland, A
   Roswall, N
   Overvad, K
   Weikert, S
   Boeing, H
   Chang-Claude, J
   Teucher, B
   Panico, S
   Sacerdote, C
   Tumino, R
   Palli, D
   Sieri, S
   Peeters, P
   Quirós, JR
   Jakszyn, P
   Molina-Montes, E
   Chirlaque, MD
   Ardanaz, E
   Dorronsoro, M
   Khaw, KT
   Wareham, N
   Ljungberg, B
   Hallmans, G
   Ehrnström, R
   Ericson, U
   Gram, IT
   Parr, CL
   Trichopoulou, A
   Karapetyan, T
   Dilis, V
   Clavel-Chapelon, F
   Boutron-Ruault, MC
   Fagherrazzi, G
   Romieu, I
   Gunter, MJ
   Riboli, E
AF Allen, Naomi E.
   Appleby, Paul N.
   Key, Timothy J.
   Bueno-de-Mesquita, H. B.
   Ros, Martine M.
   Kiemeney, Lambertus A. L. M.
   Tjonneland, Anne
   Roswall, Nina
   Overvad, Kim
   Weikert, Steffen
   Boeing, Heiner
   Chang-Claude, Jenny
   Teucher, Birgit
   Panico, Salvatore
   Sacerdote, Carlotta
   Tumino, Rosario
   Palli, Domenico
   Sieri, Sabina
   Peeters, Petra
   Ramon Quiros, Jose
   Jakszyn, Paula
   Molina-Montes, Esther
   Chirlaque, Maria-Dolores
   Ardanaz, Eva
   Dorronsoro, Miren
   Khaw, Kay-Tee
   Wareham, Nick
   Ljungberg, Borje
   Hallmans, Goran
   Ehrnstrom, Roy
   Ericson, Ulrika
   Torhild Gram, Inger
   Parr, Christine L.
   Trichopoulou, Antonia
   Karapetyan, Tina
   Dilis, Vardis
   Clavel-Chapelon, Francoise
   Boutron-Ruault, Marie-Christine
   Fagherrazzi, Guy
   Romieu, Isabelle
   Gunter, Marc J.
   Riboli, Elio
TI Macronutrient intake and risk of urothelial cell carcinoma in the European prospective investigation into cancer and nutrition
SO INTERNATIONAL JOURNAL OF CANCER
LA English
DT Article
DE nutrients; diet; bladder cancer; cohort studies; epidemiology
ID bladder-cancer; fatty-acids; igf-i; diet; association; metaanalysis; calibration; supplements; mortality; country
AB Previous studies have suggested that dietary factors may be important in the development of bladder cancer. We examined macronutrient intake in relation to risk of urothelial cell carcinoma among 469,339 men and women in the European Prospective Investigation into Cancer and Nutrition. Associations were examined using Cox regression, stratified by sex, age at recruitment and centre and further adjusted for smoking status and duration, body mass index and total energy intake. After an average of 11.3 years of follow-up, 1,416 new cases of urothelial cell carcinoma were identified. After allowing for measurement error, a 3% increase in the consumption of energy intake from animal protein was associated with a 15% higher risk (95% confidence interval [CI]: 330%; ptrend = 0.01) and a 2% increase in energy from plant protein intake was associated with a 23% lower risk (95% CI: 367%, ptrend = 0.006). Dietary intake of fat, carbohydrate, fibre or calcium was not associated with risk. These findings suggest that animal and/or plant protein may affect the risk of urothelial cell carcinoma, and examination of these associations in other studies is needed.
C1 [Allen, Naomi E.] Univ Oxford, Clin Trial Serv Unit, Oxford OX3 7LF, England.
   [Allen, Naomi E.] Univ Oxford, Epidemiol Studies Unit, Oxford OX3 7LF, England.
   [Allen, Naomi E.; Appleby, Paul N.; Key, Timothy J.] Univ Oxford, Canc Epidemiol Unit, Oxford OX3 7LF, England.
   [Bueno-de-Mesquita, H. B.; Ros, Martine M.] Natl Inst Publ Hlth & Environm RIVM, Bilthoven, Netherlands.
   [Bueno-de-Mesquita, H. B.] Univ Med Ctr, Dept Gastroenterol & Hepatol, Utrecht, Netherlands.
   [Ros, Martine M.; Kiemeney, Lambertus A. L. M.] Radboud Univ Nijmegen, Med Ctr, Dept Epidemiol Biostat & HTA, NL-6525 ED Nijmegen, Netherlands.
   [Kiemeney, Lambertus A. L. M.] Radboud Univ Nijmegen, Med Ctr, Dept Urol, NL-6525 ED Nijmegen, Netherlands.
   [Kiemeney, Lambertus A. L. M.] Comprehens Canc Ctr Netherlands, Utrecht, Netherlands.
   [Tjonneland, Anne; Roswall, Nina] Danish Canc Soc, Unit Diet Genes & Environm, Copenhagen, Denmark.
   [Overvad, Kim] Aarhus Univ, Sch Publ Hlth, Dept Epidemiol, Aarhus, Denmark.
   [Weikert, Steffen; Boeing, Heiner] German Inst Human Nutr, Dept Epidemiol, Potsdam, Germany.
   [Weikert, Steffen] Charite, Dept Urol, D-13353 Berlin, Germany.
   [Chang-Claude, Jenny; Teucher, Birgit] German Canc Res Ctr, Div Canc Epidemiol, Deutsch Krebsforschungzentrum, Heidelberg, Germany.
   [Panico, Salvatore] Univ Naples Federico II, Dept Clin & Expt Med, Naples, Italy.
   [Sacerdote, Carlotta] Human Genet Fdn, Turin, Italy.
   [Sacerdote, Carlotta] CPO Piemonte, Turin, Italy.
   [Tumino, Rosario] Civile MP Arezzo Hosp, Canc Registry & Histopathol Unit, Ragusa, Italy.
   [Palli, Domenico] Canc Res & Prevent Inst ISPO, Mol & Nutr Epidemiol Unit, Florence, Italy.
   [Sieri, Sabina] Fdn IRCCS Ist Nazl Tumori Via Venezian, Nutr Epidemiol Unit, Milan, Italy.
   [Peeters, Petra] Univ Med Ctr Utrecht, Julius Ctr Hlth Sci & Primary Care, Utrecht, Netherlands.
   [Peeters, Petra; Gunter, Marc J.; Riboli, Elio] Univ London Imperial Coll Sci Technol & Med, Sch Publ Hlth, Dept Epidemiol & Biostat, London, England.
   [Ramon Quiros, Jose] Hlth & Hlth Care Serv Council, Publ Hlth Directorate, Asturias, Spain.
   [Jakszyn, Paula] Catalan Inst Oncol, Canc Epidemiol Res Programme, Unit Nutr Environm & Canc, Barcelona, Spain.
   [Molina-Montes, Esther] Andalusian Sch Publ Hlth, Granada, Spain.
   [Chirlaque, Maria-Dolores] Murcia Reg Hlth Author, Dept Epidemiol, Murcia, Spain.
   [Chirlaque, Maria-Dolores] Navarre Publ Hlth Inst, Pamplona, Spain.
   [Ardanaz, Eva] Basque Reg Hlth Dept, Publ Hlth Div Gipuzkoa, San Sebastian, Spain.
   [Dorronsoro, Miren] Univ Cambridge, Dept Publ Hlth & Primacy Care, Cambridge, England.
   [Wareham, Nick] MRC Epidemiol Unit, Cambridge, England.
   [Ljungberg, Borje] Umea Univ, Dept Surg & Perioperat Sci Urol & Androl, Umea, Sweden.
   [Hallmans, Goran] Umea Univ, Dept Publ Hlth & Clin Med, Umea, Sweden.
   [Ehrnstrom, Roy] Skane Univ Hosp Malm, Dept Pathol, Malmo, Sweden.
   [Ericson, Ulrika] Lund Univ, Dept Clin Sci Malmo, Malmo, Sweden.
   [Torhild Gram, Inger] Univ Tromso, Inst Community Med, Fac Hlth Sci, Tromso, Norway.
   [Parr, Christine L.] Univ Oslo, Inst Basic Med Sci, Dept Biostat, Oslo, Norway.
   [Trichopoulou, Antonia] Univ Athens, Sch Med, Dept Hyg Epidemiol & Med Stat, WHO Collaborating Ctr Food & Nutr Policies, GR-11527 Athens, Greece.
   [Trichopoulou, Antonia; Karapetyan, Tina; Dilis, Vardis] Hellen Hlth Fdn, Athens, Greece.
   [Clavel-Chapelon, Francoise; Boutron-Ruault, Marie-Christine; Fagherrazzi, Guy] Inst Gustave Roussy, INSERM, Ctr Res Epidemiol & Populat Hlth, U1018, F-94805 Villejuif, France.
   [Clavel-Chapelon, Francoise; Boutron-Ruault, Marie-Christine; Fagherrazzi, Guy] Paris S Univ, UMRS 1018, Villejuif, France.
   [Romieu, Isabelle] Int Agcy Res Canc, Nutr & Metab Sect, F-69372 Lyon, France.
C3 University of Oxford; University of Oxford; University of Oxford; Netherlands National Institute for Public Health & the Environment; Utrecht University; Utrecht University Medical Center; Radboud University Nijmegen; Radboud University Nijmegen; Danish Cancer Society; Aarhus University; Leibniz Association; Deutsches Institut fur Ernahrungsforschung Potsdam-Rehbrucke (DIfE); Berlin Institute of Health; Free University of Berlin; Humboldt University of Berlin; Charite Universitatsmedizin Berlin; Helmholtz Association; German Cancer Research Center (DKFZ); University of Naples Federico II; Centro di Riferimento per Epidemiologia e la Prevenzione Oncologica in Piemonte; Civile M.P. Arezzo Hospital; ISPRO Istituto per lo studio, la prevenzione e la rete oncologica; Fondazione IRCCS Istituto Nazionale Tumori Milan; Utrecht University; Utrecht University Medical Center; Imperial College London; Institut Catala d'Oncologia; Escuela Andaluza de Salud Publica; Murcia Regional Health Council; Public Health Institute of Navarra; University of Cambridge; Umea University; Umea University; Lund University; Skane University Hospital; Lund University; UiT The Arctic University of Tromso; University of Oslo; World Health Organization; Athens Medical School; National & Kapodistrian University of Athens; Institut National de la Sante et de la Recherche Medicale (Inserm); Universite Paris Saclay; UNICANCER; Gustave Roussy; Institut National de la Sante et de la Recherche Medicale (Inserm); Universite Paris Saclay; World Health Organization; International Agency for Research on Cancer (IARC)
RP Allen, NE (corresponding author), Univ Oxford, Clin Trial Serv Unit, Richard Doll Bldg,Old Rd Campus,Roosevelt Dr, Oxford OX3 7LF, England.
EM naomi.allen@ctsu.ox.ac.uk
FU Cancer Research UK; Europe Against Cancer Programme of the European Commission (SANCO); German Cancer Aid; German Cancer Research Centre; German Federal Ministry of Education and Research; Danish Cancer Society; Dutch Cancer Registry; Spanish Ministry of Health [RTICC rd06/0020/0091]; CIBER Epidemiologia y Salud Publica (CIBERESP), Spain; Medical Research Council, UK; Stroke Association, UK; British Heart Foundation; Department of Health, UK; Food Standards Agency, UK; Hellenic Health Foundation; Stavros Niarchos Foundation; Italian Association for Research on Cancer; Italian National Research Council; Dutch Ministry of Public Health, Welfare and Sports; Dutch Ministry of Health; Dutch Prevention Funds; LK Research Funds; Dutch ZON (Zorg Onderzoek Nederland); World Cancer Research Fund (WCRF); Statistics Netherlands; Swedish Cancer Society; Swedish Scientific Council; Regional Government of Skane and Vasterbotten, Sweden; Catalan Institute of Oncology; Regional Government of Andalusia; Regional Government of Asturias; Regional Government of Basque Country; Regional Government of Murcia; Regional Government of Navarra; MRC [MC_UU_12015/1] Funding Source: UKRI
CR ARMSTRONG B, 1975, INT J CANCER, V15, P617, DOI 10.1002/ijc.2910150411
   Bingham SA, 1997, INT J EPIDEMIOL, V26, PS137, DOI 10.1093/ije/26.suppl_1.S137
   Bjerregaard BK, 2006, INT J CANCER, V119, P2412, DOI 10.1002/ijc.22169
   Brinkman MT, 2011, BRIT J NUTR, V106, P1070, DOI 10.1017/S0007114511001346
   Brinkman MT, 2011, EUR J CANCER, V47, P436, DOI 10.1016/j.ejca.2010.09.027
   Bruemmer B, 1996, AM J EPIDEMIOL, V144, P485, DOI 10.1093/oxfordjournals.aje.a008955
   Bujnowski D, 2011, J AM DIET ASSOC, V111, P1150, DOI 10.1016/j.jada.2011.05.002
   Chyou P H, 1993, ANN EPIDEMIOL, V3, P211
   Cremonezzi DC, 2001, PROSTAG LEUKOTR ESS, V64, P151, DOI 10.1054/plef.2001.0255
   Crowe FL, 2009, CANCER EPIDEM BIOMAR, V18, P1333, DOI 10.1158/1055-9965.EPI-08-0781
   Ferrari P, 2008, INT J EPIDEMIOL, V37, P368, DOI 10.1093/ije/dym242
   Hebert JR, 1998, JNCI-J NATL CANCER I, V90, P1637, DOI 10.1093/jnci/90.21.1637
   Jakszyn P, 2011, CANCER EPIDEM BIOMAR, V20, P555, DOI 10.1158/1055-9965.EPI-10-0971
   Keszei AP, 2010, AM J EPIDEMIOL, V171, P436, DOI 10.1093/aje/kwp399
   Key TJ, 2010, LANCET ONCOL, V11, P530, DOI 10.1016/S1470-2045(10)70095-4
   KITANO M, 1995, JPN J CANCER RES, V86, P530, DOI 10.1111/j.1349-7006.1995.tb02430.x
   Michaud DS, 2000, AM J EPIDEMIOL, V152, P1145, DOI 10.1093/aje/152.12.1145
   Park Y, 2009, ARCH INTERN MED, V169, P391, DOI 10.1001/archinternmed.2008.578
   Parkin DM, 2010, GLOBOCAN 2008 V1.2, V0, P0
   Riboli E, 2002, PUBLIC HEALTH NUTR, V5, P1113, DOI 10.1079/PHN2002394
   RIBOLI E, 1991, INT J CANCER, V49, P214, DOI 10.1002/ijc.2910490212
   Rinaldi S, 2010, INT J CANCER, V126, P1702, DOI 10.1002/ijc.24927
   Roddam AW, 2008, ANN INTERN MED, V149, P461, DOI 10.7326/0003-4819-149-7-200810070-00006
   Roswall N, 2009, EUR UROL, V56, P764, DOI 10.1016/j.eururo.2009.06.030
   Sakauchi F, 2005, J EPIDEMIOL, V15, PS190, DOI 10.2188/jea.15.S190
   Slimani N, 2007, EUR J CLIN NUTR, V61, P1037, DOI 10.1038/sj.ejcn.1602679
   Slimani N, 2002, PUBLIC HEALTH NUTR, V5, P1125, DOI 10.1079/PHN2002395
   STEINECK G, 1990, INT J CANCER, V45, P1006, DOI 10.1002/ijc.2910450604
   Steinmaus CM, 2000, AM J EPIDEMIOL, V151, P693, DOI 10.1093/oxfordjournals.aje.a010264
   Tang L, 2006, ANTI-CANCER DRUG, V17, P297, DOI 10.1097/00001813-200603000-00008
   URSIN G, 1990, BRIT J CANCER, V61, P454, DOI 10.1038/bjc.1990.100
   VENA JE, 1992, NUTR CANCER, V18, P255, DOI 10.1080/01635589209514226
   Wakai K, 2000, NUTR CANCER, V38, P13, DOI 10.1207/S15327914NC381_3
   WILLETT W, 1986, AM J EPIDEMIOL, V124, P17, DOI 10.1093/oxfordjournals.aje.a114366
   Willett WC, 1997, AM J CLIN NUTR, V65, P1220, DOI 10.1093/ajcn/65.4.1220S
   Zhao H, 2003, J UROLOGY, V169, P714, DOI 10.1016/S0022-5347(05)63999-7
NR 36
TC 25
Z9 26
U1 0
U2 17
PU WILEY
PI HOBOKEN
PA 111 RIVER ST, HOBOKEN 07030-5774, NJ USA
SN 0020-7136
EI 1097-0215
J9 INT J CANCER
JI Int. J. Cancer
PD FEB 1
PY 2013
VL 132
IS 3
BP 635
EP 644
DI 10.1002/ijc.27643
PG 10
WC Oncology
SC Oncology
GA 044LG
UT WOS:000311620100021
PM 22618737
DA 2025-02-23
ER

PT J
AU King, MG
   Chandran, U
   Olson, SH
   Demissie, K
   Lu, SE
   Parekh, N
   Bandera, EV
AF King, Melony G.
   Chandran, Urmila
   Olson, Sara H.
   Demissie, Kitaw
   Lu, Shou-En
   Parekh, Niyati
   Bandera, Elisa V.
TI Consumption of sugary foods and drinks and risk of endometrial cancer
SO CANCER CAUSES & CONTROL
LA English
DT Article
DE Endometrial neoplasms; Diet; Sugar; Sugary foods; Sugary drinks; Added sugars
ID glycemic index; dietary factors; physical-activity; united-states; corpus uteri; new-jersey; load; obesity; cohort; greece
AB Consumption of foods high in sugar promotes insulin production, which has been linked to endometrial carcinogenesis. We evaluated the impact of dietary intake of sugary foods and beverages, as well as added sugar and total sugar on endometrial cancer risk in a population-based case-control study, including 424 cases and 398 controls. Participants completed an interview and food frequency questionnaire, and provided self-recorded waist and hip measurements. Women in the highest quartile of added sugar intake had significantly increased endometrial cancer risk (OR = 1.84, 95 % CI 1.16-2.92). Among women with waist-to-hip ratio a parts per thousand yen0.85, risk was significantly higher for the highest versus lowest tertile of added sugar intakes (OR = 2.50, 95 % CI 1.38-4.52). The association with added sugar also became stronger when analyses were restricted to never users of hormone replacement therapy (OR = 2.03; 95 % CI 1.27-3.26, for highest versus lowest tertile). There was little evidence of effect modification by body mass index or physical activity. Given the high prevalence of intake of sugary foods and drinks in Western populations, additional research is warranted to confirm our findings on endometrial cancer.
C1 [King, Melony G.; Chandran, Urmila; Demissie, Kitaw; Lu, Shou-En; Bandera, Elisa V.] Univ Med & Dent New Jersey, Robert Wood Johnson Med Sch, Canc Inst New Jersey, New Brunswick, NJ 08903 USA.
   [King, Melony G.; Chandran, Urmila; Demissie, Kitaw; Lu, Shou-En; Bandera, Elisa V.] Univ Med & Dent New Jersey, Sch Publ Hlth, Piscataway, NJ 08854 USA.
   [Olson, Sara H.] Mem Sloan Kettering Canc Ctr, Dept Epidemiol & Biostat, New York, NY 10021 USA.
   [Parekh, Niyati] NYU, Dept Nutr Food Studies & Publ Hlth, Langone Sch Med, New York, NY USA.
   [Parekh, Niyati] NYU, Dept Populat Hlth, Langone Sch Med, New York, NY USA.
C3 Rutgers University System; Rutgers University New Brunswick; Rutgers University Biomedical & Health Sciences; Rutgers Cancer Institute of New Jersey; Rutgers University System; Rutgers University New Brunswick; Rutgers University Biomedical & Health Sciences; Memorial Sloan Kettering Cancer Center; NYU Langone Medical Center; New York University; New York University; NYU Langone Medical Center
RP Bandera, EV (corresponding author), Univ Med & Dent New Jersey, Robert Wood Johnson Med Sch, Canc Inst New Jersey, 195 Little Albany St, New Brunswick, NJ 08903 USA.
EM elisa.bandera@umdnj.edu
FU National Cancer Institute [K07 CA095666, R01CA83918, K22CA138563, P30CA072720]
CR [Anonymous], 2012, CANC FACTS FIG, V0, P0
   [Anonymous], 2011, USDA NAT NUTR DAT ST, V0, P0
   [Anonymous], 2010, DIETARY GUIDELINES FOR AMERICANS, V0, P0
   Augustin LS, 2002, EUR J CLIN NUTR, V56, P1049, DOI 10.1038/sj.ejcn.1601454
   Bandera EV, 2010, CANCER CAUSE CONTROL, V21, P1467, DOI 10.1007/s10552-010-9575-9
   Bandera EV, 2009, CANCER CAUSE CONTROL, V20, P1117, DOI 10.1007/s10552-009-9336-9
   Bandera EV, 2007, 2 WORLD CANC RES FUN, V0, P0
   Biel RK, 2011, NUTR CANCER, V63, P673, DOI 10.1080/01635581.2011.563025
   Boucher B, 2006, PUBLIC HEALTH NUTR, V9, P84, DOI 10.1079/PHN2005763
   Bray GA, 2004, AM J CLIN NUTR, V79, P537
   Calle EE, 2004, ONCOGENE, V23, P6365, DOI 10.1038/sj.onc.1207751
   Chandran U, 2010, CANCER CAUSE CONTROL, V21, P1895, DOI 10.1007/s10552-010-9617-3
   Chun OK, 2010, NUTRIENTS, V2, P834, DOI 10.3390/nu2080834
   Cust AE, 2007, AM J EPIDEMIOL, V166, P912, DOI 10.1093/aje/kwm161
   Cust AE, 2007, CANCER CAUSE CONTROL, V18, P243, DOI 10.1007/s10552-006-0094-7
   Folsom AR, 2003, NUTR CANCER, V46, P119, DOI 10.1207/S15327914NC4602_03
   Fortuny J, 2009, CANCER EPIDEM BIOMAR, V18, P1448, DOI 10.1158/1055-9965.EPI-08-0936
   Friberg E, 2011, CANCER EPIDEM BIOMAR, V20, P1831, DOI 10.1158/1055-9965.EPI-11-0402
   Galeone C, 2013, EUR J CANCER PREV, V22, P38, DOI 10.1097/CEJ.0b013e328354d378
   Goodman MT, 1997, CANCER RES, V57, P5077
   Johnson RK, 2009, CIRCULATION, V120, P1011, DOI 10.1161/CIRCULATIONAHA.109.192627
   Kaaks R, 2002, CANCER EPIDEM BIOMAR, V11, P1531
   KEY TJA, 1988, BRIT J CANCER, V57, P205, DOI 10.1038/bjc.1988.44
   Larsson SC, 2007, INT J CANCER, V120, P1103, DOI 10.1002/ijc.22422
   LEVI F, 1993, CANCER, V71, P3575, DOI 10.1002/1097-0142(19930601)71:11<3575::AID-CNCR2820711119>3.0.CO;2-0
   Lucenteforte E, 2008, ANN ONCOL, V19, P168, DOI 10.1093/annonc/mdm446
   McCann SE, 2000, CANCER CAUSE CONTROL, V11, P965, DOI 10.1023/A:1026551309873
   Mulholland HG, 2008, BRIT J CANCER, V99, P434, DOI 10.1038/sj.bjc.6604496
   Olson SH, 2008, CANCER CAUSE CONTROL, V19, P955, DOI 10.1007/s10552-008-9160-7
   Petridou E, 2002, NUTR CANCER, V44, P16, DOI 10.1207/S15327914NC441_3
   POTISCHMAN N, 1993, CANCER CAUSE CONTROL, V4, P239
   Salazar-Martinez E, 2005, INT J GYNECOL CANCER, V15, P938, DOI 10.1111/j.1525-1438.2005.00253.x
   Silvera SAN, 2005, PUBLIC HEALTH NUTR, V8, P912, DOI 10.1079/PHN2005741
   Tasevska N, 2012, INT J CANCER, V130, P159, DOI 10.1002/ijc.25990
   Tzonou A, 1996, BRIT J CANCER, V73, P1284, DOI 10.1038/bjc.1996.246
   United States Department of Agriculture, 2006, USDA DAT ADD SUG CON, V0, P0
   Vivo Ide, 2008, TEXTBOOK OF CANCER EPIDEMIOLOGY, V0, P468
   Welsh JA, 2011, PEDIATR CLIN N AM, V58, P1455, DOI 10.1016/j.pcl.2011.09.009
   Welsh JA, 2011, AM J CLIN NUTR, V94, P726, DOI 10.3945/ajcn.111.018366
   Willett W, 1990, NUTR EPIDEMIOLOGY, V0, P0
   World Cancer Research Fund / American Institute for Cancer research, 2007, FOOD, V0, Physical Activity
   XIAO OS, 1993, AM J EPIDEMIOL, V137, P155, DOI 10.1093/oxfordjournals.aje.a116655
   ZEMLA B, 1986, NEOPLASMA, V33, P621
   ZEMLA B, 1991, NEOPLASMA, V38, P157
NR 44
TC 12
Z9 12
U1 0
U2 16
PU SPRINGER
PI DORDRECHT
PA VAN GODEWIJCKSTRAAT 30, 3311 GZ DORDRECHT, NETHERLANDS
SN 0957-5243
EI 1573-7225
J9 CANCER CAUSE CONTROL
JI Cancer Causes Control
PD JUL 15
PY 2013
VL 24
IS 7
BP 1427
EP 1436
DI 10.1007/s10552-013-0222-0
PG 10
WC Oncology; Public, Environmental & Occupational Health
SC Oncology; Public, Environmental & Occupational Health
GA 159KC
UT WOS:000320043300017
PM 23657460
DA 2025-02-23
ER

PT J
AU Zhang, CX
   Pan, MX
   Li, B
   Wang, L
   Mo, XF
   Chen, YM
   Lin, FY
   Ho, SC
AF Zhang, Cai-Xia
   Pan, Mei-Xia
   Li, Bin
   Wang, Lian
   Mo, Xiong-Fei
   Chen, Yu-Ming
   Lin, Fang-Yu
   Ho, Suzanne C.
TI Choline and betaine intake is inversely associated with breast cancer risk: A two-stage case-control study in China
SO CANCER SCIENCE
LA English
DT Article
ID food-frequency questionnaire; one-carbon metabolism; dietary-folate; women; methionine
AB Few epidemiological studies have evaluated the association of choline and betaine intake with breast cancer risk and the results remain inconsistent. This study aimed to assess the relationship between dietary intake of choline and betaine and the risk of breast cancer among Chinese women. A two-stage case-control study was conducted, with 807 cases and 807 age- (5-year interval) and residence (rural/urban)-matched controls. A validated food frequency questionnaire was used to assess dietary intake by face-to-face interview. An unconditional logistic regression model was used to calculate multivariate-adjusted odds ratios (OR) and 95% confidence intervals (CI). A significant inverse association was found between dietary choline and betaine consumption and breast cancer risk. The adjusted OR for the highest quartile of intake compared with the lowest were 0.40 (95% CI=0.280.57, Ptrend<0.001) for total choline intake, 0.58 (95% CI=0.420.80, Ptrend<0.001) for betaine intake and 0.38 (0.270.53, Ptrend<0.001) for choline plus betaine intake, respectively. Intakes of individual choline compouds, choline from glycerophosphocholine, phosphocholine, phosphatidylcholine, sphingomyelin and free choline were also negatively associated with breast cancer risk. The inverse association between choline intake and breast cancer risk was primarily confined to participants with low folate level (<242g/day), with an OR (95% CI) of 0.46 (0.230.91) comparing the fourth quartile with the first quartile of choline intake (Ptrend=0.005). The present study suggests that consumption of choline and betaine is inversely associated with the risk of breast cancer. The association of choline intake with breast cancer risk is probably modified by folate intake.
C1 [Zhang, Cai-Xia; Li, Bin; Wang, Lian; Chen, Yu-Ming] Sun Yat Sen Univ, Sch Publ Hlth, Dept Med Stat & Epidemiol, Guangzhou 510275, Guangdong, Peoples R China.
   [Pan, Mei-Xia] Guangdong Acad Med Sci, Guangdong Gen Hosp, Dept Clin Nutr, Guangzhou, Guangdong, Peoples R China.
   [Mo, Xiong-Fei] Sun Yat Sen Univ, Affiliated Hosp 1, Dept Vasc Surg, Guangzhou 510275, Guangdong, Peoples R China.
   [Lin, Fang-Yu] Sun Yat Sen Univ, Affiliated Hosp 1, Dept Nursing, Guangzhou 510275, Guangdong, Peoples R China.
   [Ho, Suzanne C.] Chinese Univ Hong Kong, Sch Publ Hlth & Primary Care, Ctr Res & Promot Womens Hlth, Hong Kong, Hong Kong, Peoples R China.
C3 Sun Yat Sen University; Southern Medical University - China; Guangdong Academy of Medical Sciences & Guangdong General Hospital; Sun Yat Sen University; Sun Yat Sen University; Chinese University of Hong Kong
RP Zhang, CX (corresponding author), Sun Yat Sen Univ, Sch Publ Hlth, Dept Med Stat & Epidemiol, Guangzhou 510275, Guangdong, Peoples R China.
EM zhangcx3@mail.sysu.edu.cn; suzanneho@cuhk.edu.hk
FU National Natural Science Foundation of China [81102188]; Center of Research and Promotion of Women's Health of the School of Public Health and Primary Care of the Chinese University of Hong Kong
CR Chinese Nutrition Society, 2000, CHIN DIET REF INT 20, V0, P0
   Cho E, 2006, AM J CLIN NUTR, V83, P905, DOI 10.1093/ajcn/83.4.905
   Cho E, 2010, BRIT J CANCER, V102, P489, DOI 10.1038/sj.bjc.6605510
   Cho EY, 2007, CANCER EPIDEM BIOMAR, V16, P2787, DOI 10.1158/1055-9965.EPI-07-0683
   Craig SAS, 2004, AM J CLIN NUTR, V80, P539
   Ericson U, 2007, AM J CLIN NUTR, V86, P434, DOI 10.1093/ajcn/86.2.434
   HILLMAN RS, 1982, ANNU REV MED, V33, P345, DOI 10.1146/annurev.me.33.020182.002021
   Jacob RA, 1999, J NUTR, V129, P712, DOI 10.1093/jn/129.3.712
   Johansson M, 2009, CANCER EPIDEM BIOMAR, V18, P1538, DOI 10.1158/1055-9965.EPI-08-1193
   Kim YI, 1999, J NUTR BIOCHEM, V10, P66, DOI 10.1016/S0955-2863(98)00074-6
   KIM YI, 1994, J NUTR, V124, P2197, DOI 10.1093/jn/124.11.2197
   Kotsopoulos J, 2010, EUR J CLIN NUTR, V64, P111, DOI 10.1038/ejcn.2009.109
   Larsson SC, 2007, JNCI-J NATL CANCER I, V99, P64, DOI 10.1093/jnci/djk006
   Lee JE, 2010, CANCER EPIDEM BIOMAR, V19, P884, DOI 10.1158/1055-9965.EPI-09-1295
   Niculescu MD, 2002, J NUTR, V132, P2333S, DOI 10.1093/jn/132.8.2333S
   WEIR DG, 1985, BIOCHEM PHARMACOL, V34, P1, DOI 10.1016/0006-2952(85)90092-9
   Willett WC, 1997, AM J CLIN NUTR, V65, P1220, DOI 10.1093/ajcn/65.4.1220S
   Xu XR, 2008, FASEB J, V22, P2045, DOI 10.1096/fj.07-101279
   Yang Y, 2002, CHINA FOOD COMPOSITION TABLE, V0, P0
   ZEISEL SH, 1994, ANNU REV NUTR, V14, P269, DOI 10.1146/annurev.nu.14.070194.001413
   Zeisel SH, 2003, J NUTR, V133, P2918
   Zeisel SH, 2003, J NUTR, V133, P1302
   Zeisel SH, 2006, ANNU REV NUTR, V26, P229, DOI 10.1146/annurev.nutr.26.061505.111156
   Zhang CX, 2011, BRIT J NUTR, V106, P936, DOI 10.1017/S0007114511001140
   Zhang CX, 2009, ASIA PAC J CLIN NUTR, V18, P240
   Zhang CX, 2009, INT J CANCER, V125, P181, DOI 10.1002/ijc.24358
   Zhang CX, 2010, CANCER SCI, V101, P501, DOI 10.1111/j.1349-7006.2009.01376.x
NR 27
TC 65
Z9 73
U1 0
U2 28
PU WILEY
PI HOBOKEN
PA 111 RIVER ST, HOBOKEN 07030-5774, NJ USA
SN 1347-9032
EI 1349-7006
J9 CANCER SCI
JI Cancer Sci.
PD FEB 15
PY 2013
VL 104
IS 2
BP 250
EP 258
DI 10.1111/cas.12064
PG 9
WC Oncology
SC Oncology
GA 090MS
UT WOS:000314983800016
PM 23140534
DA 2025-02-23
ER

PT J
AU Dewi, FN
   Wood, CE
   Lees, CJ
   Willson, CJ
   Register, TC
   Tooze, JA
   Franke, AA
   Cline, JM
AF Dewi, Fitriya N.
   Wood, Charles E.
   Lees, Cynthia J.
   Willson, Cynthia J.
   Register, Thomas C.
   Tooze, Janet A.
   Franke, Adrian A.
   Cline, J. Mark
TI Dietary Soy Effects on Mammary Gland Development during the Pubertal Transition in Nonhuman Primates
SO CANCER PREVENTION RESEARCH
LA English
DT Article
ID breast-cancer risk; cynomolgus macaques; isoflavones; exposures; genistein; women; prevention; childhood; monkeys; protein
AB While epidemiologic studies suggest that soy intake early in life may reduce breast cancer risk, there are also concerns that exposure to soy isoflavones during childhood may alter pubertal development and hormonal profiles. Here, we assessed the effect of a high-soy diet on pubertal breast development, sex hormones, and growth in a nonhuman primate model. Pubertal female cynomolgus monkeys were randomized to receive a diet modeled on a typical North American diet with one of two protein sources for approximately 4.5 years: (i) casein/lactalbumin (CL, n - 12, as control) or (ii) soy protein isolate with a human equivalent dose of 120 mg/d isoflavones (SOY, n = 17), which is comparable to approximately four servings of soy foods. Pubertal exposure to the SOY diet did not alter onset of menarche, indicators of growth and pubertal progression, or circulating estradiol and progesterone concentrations. Greater endometrial area was seen in the SOY group on the first of four postmenarchal ultrasound measurements (P < 0.05). There was a subtle effect of diet on breast differentiation whereby the SOY group showed higher numbers of differentiated large-sized lobular units and a lower proportion with immature ducts following menarche (P < 0.05). Numbers of small lobules and terminal end buds and mammary epithelial cell proliferation did not differ by diet. Expression of progesterone receptor was lower in immature lobules of soy-fed animals (P < 0.05). Our findings suggest that consumption of soy starting before menarche may result in modest effects consistent with a more differentiated breast phenotype in adulthood. (C) 2013 AACR.
C1 [Dewi, Fitriya N.; Wood, Charles E.; Lees, Cynthia J.; Willson, Cynthia J.; Register, Thomas C.; Cline, J. Mark] Wake Forest Sch Med, Dept Pathol, Comparat Med Sect, Winston Salem, NC 27157 USA.
   [Tooze, Janet A.] Wake Forest Sch Med, Dept Biostat Sci, Winston Salem, NC 27157 USA.
   [Franke, Adrian A.] Univ Hawaii, Canc Biol Program, Ctr Canc, Honolulu, HI 96822 USA.
C3 Wake Forest University; Wake Forest University; University of Hawaii System; Cancer Research Center of Hawaii
RP Dewi, FN (corresponding author), Wake Forest Sch Med, Dept Pathol, Comparat Med Sect, Med Ctr Blvd, Winston Salem, NC 27157 USA.
EM fdewi@wakehealth.edu
FU NIH [R01 AT00639, P30 CA71789, T32 OD010957]
CR Ahlgren M, 2004, NEW ENGL J MED, V351, P1619, DOI 10.1056/NEJMoa040576
   Apter D, 1996, EUR J CANCER PREV, V5, P476
   Badger TM, 2005, J AM COLL NUTR, V24, P146S, DOI 10.1080/07315724.2005.10719456
   Baer HJ, 2009, CANCER, V115, P1404, DOI 10.1002/cncr.24167
   Cassidy A, 2006, J NUTR, V136, P45, DOI 10.1093/jn/136.1.45
   Cheng G, 2010, AM J CLIN NUTR, V92, P556, DOI 10.3945/ajcn.2010.29394
   Choi YS, 2009, DEV BIOL, V329, P227, DOI 10.1016/j.ydbio.2009.02.032
   Cline JM, 2007, BIRTH DEFECTS RES B, V80, P126, DOI 10.1002/bdrb.20112
   Cline JM, 2009, AM J PRIMATOL, V71, P722, DOI 10.1002/ajp.20680
   Cline JM, 2008, TOXICOL PATHOL, V36, P130S, DOI 10.1177/0192623308327411
   De Assis S, 2006, ANN NY ACAD SCI, V1089, P14, DOI 10.1196/annals.1386.039
   Eden JA, 2010, MATURITAS, V67, P215, DOI 10.1016/j.maturitas.2010.07.012
   Faupel-Badger JM, 2013, JNCI-J NATL CANCER I, V105, P166, DOI 10.1093/jnci/djs505
   Franke AA, 2009, DRUG TEST ANAL, V1, P14, DOI 10.1002/dta.12
   Fritz WA, 1998, CARCINOGENESIS, V19, P2151, DOI 10.1093/carcin/19.12.2151
   Hennighausen L, 2005, NAT REV MOL CELL BIO, V6, P715, DOI 10.1038/nrm1714
   Hilakivi-Clarke L, 1999, BRIT J CANCER, V80, P1682, DOI 10.1038/sj.bjc.6690584
   Hochberg Z, 2011, ENDOCR REV, V32, P159, DOI 10.1210/er.2009-0039
   Howard BA, 2000, J MAMMARY GLAND BIOL, V5, P119, DOI 10.1023/A:1026487120779
   Jefferson WN, 2012, REPRODUCTION, V143, P247, DOI 10.1530/REP-11-0369
   Kim J, 2011, CLIN ENDOCRINOL, V75, P831, DOI 10.1111/j.1365-2265.2011.04127.x
   Korde LA, 2009, CANCER EPIDEM BIOMAR, V18, P1050, DOI 10.1158/1055-9965.EPI-08-0405
   Kuiper GGJM, 1997, ENDOCRINOLOGY, V138, P863, DOI 10.1210/en.138.3.863
   Lamartiniere CA, 2002, J MAMMARY GLAND BIOL, V7, P67, DOI 10.1023/A:1015722507237
   Lees CJ, 2007, AM J CLIN NUTR, V86, P245, DOI 10.1093/ajcn/86.1.245
   Messina M, 2006, NUTR CANCER, V55, P1, DOI 10.1207/s15327914nc5501_1
   MORGAN PM, 1987, BIOL REPROD, V36, P463, DOI 10.1095/biolreprod36.2.463
   Morimoto Y, 2012, EUR J CANC PREV, V0, P0
   Rahn JJ, 2001, CANCER, V91, P1973, DOI 10.1002/1097-0142(20010601)91:11<1973::AID-CNCR1222>3.0.CO;2-A
   Richert MM, 2000, J MAMMARY GLAND BIOL, V5, P227, DOI 10.1023/A:1026499523505
   Rijnkels M, 2010, J MAMMARY GLAND BIOL, V15, P85, DOI 10.1007/s10911-010-9170-4
   Russo J, 2005, CLIN CANCER RES, V11, P0
   Russo J, 2004, MATURITAS, V49, P2, DOI 10.1016/j.maturitas.2004.04.011
   Setchell KDR, 2010, J NUTR, V140, P1363S, DOI 10.3945/jn.109.119784
   Shu XO, 2001, CANCER EPIDEM BIOMAR, V10, P483
   Stute P, 2004, FERTIL STERIL, V82, P1160, DOI 10.1016/j.fertnstert.2004.04.035
   Stute P, 2012, BREAST CANCER RES TR, V133, P617, DOI 10.1007/s10549-011-1811-9
   Thanos J, 2006, CANCER CAUSE CONTROL, V17, P1253, DOI 10.1007/s10552-006-0062-2
   Tiede B, 2011, CELL RES, V21, P245, DOI 10.1038/cr.2011.11
   Tooze JA, 2002, STAT METHODS MED RES, V11, P341, DOI 10.1191/0962280202sm291ra
   Trock BJ, 2006, JNCI-J NATL CANCER I, V98, P459, DOI 10.1093/jnci/djj102
   Warri A, 2008, BRIT J CANCER, V98, P1485, DOI 10.1038/sj.bjc.6604321
   Weinbauer GF, 2008, TOXICOL PATHOL, V36, P7S, DOI 10.1177/0192623308327412
   Wolff MS, 2008, ENVIRON RES, V107, P393, DOI 10.1016/j.envres.2008.03.006
   Wolff MS, 1996, ANNU REV PHARMACOL, V36, P573, DOI 10.1146/annurev.pa.36.040196.003041
   Wood CE, 2006, CANCER RES, V66, P1241, DOI 10.1158/0008-5472.CAN-05-2067
   Wood CE, 2007, TOXICOL PATHOL, V35, P793, DOI 10.1080/01926230701584213
   Wood CE, 2006, BIOL REPROD, V75, P477, DOI 10.1095/biolreprod.106.052142
   Wu AH, 2008, BRIT J CANCER, V98, P9, DOI 10.1038/sj.bjc.6604145
NR 49
TC 15
Z9 16
U1 0
U2 9
PU AMER ASSOC CANCER RESEARCH
PI PHILADELPHIA
PA 615 CHESTNUT ST, 17TH FLOOR, PHILADELPHIA, PA 19106-4404 USA
SN 1940-6207
EI 1940-6215
J9 CANCER PREV RES
JI Cancer Prev. Res.
PD AUG 15
PY 2013
VL 6
IS 8
BP 832
EP 842
DI 10.1158/1940-6207.CAPR-13-0128
PG 11
WC Oncology
SC Oncology
GA 196IU
UT WOS:000322768600010
PM 23771522
DA 2025-02-23
ER

PT J
AU Gaur, A
   Collins, H
   Wulaningsih, W
   Holmberg, L
   Garmo, H
   Hammar, N
   Walldius, G
   Jungner, I
   Van Hemelrijck, M
AF Gaur, Anjali
   Collins, Helen
   Wulaningsih, Wahyu
   Holmberg, Lars
   Garmo, Hans
   Hammar, Niklas
   Walldius, Goran
   Jungner, Ingmar
   Van Hemelrijck, Mieke
TI Iron metabolism and risk of cancer in the Swedish AMORIS study
SO CANCER CAUSES & CONTROL
LA English
DT Article
DE Cancer; C-reactive protein; Iron; Iron-binding capacity; Sweden
ID apolipoprotein mortality risk; c-reactive protein; lipoprotein components; myocardial-infarction; colorectal-cancer; dietary iron; serum iron; a-i; inflammation; ferritin
AB Pre-clinical studies have shown that iron can be carcinogenic, but few population-based studies investigated the association between markers of the iron metabolism and risk of cancer while taking into account inflammation. We assessed the link between serum iron (SI), total-iron binding capacity (TIBC), and risk of cancer by levels of C-reactive protein (CRP) in a large population-based study (n = 220,642). From the Swedish Apolipoprotein Mortality Risk (AMORIS) study, we selected all participants (> 20 years old) with baseline measurements of serum SI, TIBC, and CRP. Multivariate Cox proportional hazards regression was carried out for standardized and quartile values of SI and TIBC. Similar analyses were performed for specific cancers (pancreatic, colon, liver, respiratory, kidney, prostate, stomach, and breast cancer). To avoid reverse causation, we excluded those with follow-up < 3 years. We found a positive association between standardized TIBC and overall cancer [HR 1.03 (95 % CI 1.01-1.05)]. No statistically significant association was found between SI and cancer risk except for postmenopausal breast cancer [HR for standardized SI 1.09 (95 % CI 1.02-1.15)]. The association between TIBC and specific cancer was only statistically significant for colon cancer [i.e., HR for standardized TIBC: 1.17 (95 % CI 1.08-1.28)]. A borderline interaction between SI and levels of CRP was observed only in stomach cancer. As opposed to pre-clinical findings for serum iron and cancer, this population-based epidemiological study showed an inverse relation between iron metabolism and cancer risk. Minimal role of inflammatory markers observed warrants further study focusing on developments of specific cancers.
C1 [Gaur, Anjali; Wulaningsih, Wahyu; Holmberg, Lars; Garmo, Hans; Van Hemelrijck, Mieke] Kings Coll London, Canc Epidemiol Grp, Div Canc Studies, Sch Med,Guys Hosp, London SE1 9RT, England.
   [Collins, Helen] Kings Coll London, Div Immunol Infect & Inflammatory Dis, Peter Gorer Dept Immunobiol, Sch Med, London SE1 9RT, England.
   [Holmberg, Lars; Garmo, Hans] Uppsala Univ, Reg Canc Ctr, Uppsala, Sweden.
   [Hammar, Niklas] AstraZeneca Sverige, Sodertalje, Sweden.
   [Hammar, Niklas; Walldius, Goran; Van Hemelrijck, Mieke] Karolinska Inst, Inst Environm Med, Dept Epidemiol, S-10401 Stockholm, Sweden.
   [Jungner, Ingmar] Karolinska Inst, Clin Epidemiol Unit, Dept Med, Stockholm, Sweden.
   [Jungner, Ingmar] CALAB Res, Stockholm, Sweden.
C3 University of London; King's College London; Guy's & St Thomas' NHS Foundation Trust; University of London; King's College London; Uppsala University; AstraZeneca; Karolinska Institutet; Karolinska Institutet
RP Van Hemelrijck, M (corresponding author), Kings Coll London, Canc Epidemiol Grp, Div Canc Studies, Sch Med,Guys Hosp, 3rd Floor,Bermondsey Wing, London SE1 9RT, England.
EM anjali.gaur@kcl.ac.uk; Helen.collins@kcl.ac.uk; wahyu.wulaningsih@yahoo.com; lars.holmberg@kcl.ac.uk; hans.garmo@kcl.ac.uk; niklas.hammar@ki.se; goran.walldius@ki.se; ingmar.jungner@ki.se; mieke.vanhemelrijck@kcl.ac.uk
CR BENGTSSON C, 1981, ACTA OBSTET GYN SCAN, V60, P269, DOI 10.3109/00016348109158130
   Cross AJ, 2011, CANCER PREV RES, V4, P1465, DOI 10.1158/1940-6207.CAPR-11-0103
   Forrest LM, 2005, BRIT J CANCER, V92, P1834, DOI 10.1038/sj.bjc.6602591
   Holme I, 2009, J INTERN MED, V265, P275, DOI 10.1111/j.1365-2796.2008.02016.x
   Holme I, 2008, J INTERN MED, V264, P30, DOI 10.1111/j.1365-2796.2008.01925.x
   HOLZMANN M, 2008, RENAL INSUFFICIENCY, V0, P0
   Jungner I, 1998, CLIN CHEM, V44, P1641
   Kabat GC, 2007, BRIT J CANCER, V97, P118, DOI 10.1038/sj.bjc.6603837
   Kabat GC, 2007, CANCER EPIDEM BIOMAR, V16, P1306, DOI 10.1158/1055-9965.EPI-07-0086
   Kooistra MP, 1998, NEPHROL DIAL TRANSPL, V13, P82, DOI 10.1093/ndt/13.1.82
   Lambe M, 2011, CANCER CAUSE CONTROL, V22, P1163, DOI 10.1007/s10552-011-9794-8
   Li F, 1999, J GASTROENTEROL, V34, P195, DOI 10.1007/s005350050243
   Mascitelli L, 2011, HEPATOLOGY, V54, P1487, DOI 10.1002/hep.24437
   Proctor MJ, 2010, BRIT J CANCER, V103, P870, DOI 10.1038/sj.bjc.6605855
   RAJAMAKI A, 1979, SCAND J HAEMATOL, V23, P227
   Van Hemelrijck M, 2011, CANCER EPIDEM BIOMAR, V20, P428, DOI 10.1158/1055-9965.EPI-10-1190
   Van Hemelrijck M, 2011, CANCER-AM CANCER SOC, V117, P2086, DOI 10.1002/cncr.25758
   Van Hemelrijck M, 2010, CANCER CAUSE CONTROL, V21, P1657, DOI 10.1007/s10552-010-9594-6
   Vanarsa K, 2012, ARTHRITIS RES THER, V14, P0, DOI 10.1186/ar4012
   Walldius G, 2001, LANCET, V358, P2026, DOI 10.1016/S0140-6736(01)07098-2
   Walldius G, 1992, BLOOD PRESS SUPPL, V4, P35
   Weinberg ED, 1996, EUR J CANCER PREV, V5, P19, DOI 10.1097/00008469-199609001-00004
   Wilkins J, 1998, CLIN CHEM, V44, P1358
   Wu TJ, 2004, ANN EPIDEMIOL, V14, P195, DOI 10.1016/S1047-2797(03)00119-4
NR 25
TC 46
Z9 47
U1 0
U2 20
PU SPRINGER
PI DORDRECHT
PA VAN GODEWIJCKSTRAAT 30, 3311 GZ DORDRECHT, NETHERLANDS
SN 0957-5243
EI 
J9 CANCER CAUSE CONTROL
JI Cancer Causes Control
PD JUL 15
PY 2013
VL 24
IS 7
BP 1393
EP 1402
DI 10.1007/s10552-013-0219-8
PG 10
WC Oncology; Public, Environmental & Occupational Health
SC Oncology; Public, Environmental & Occupational Health
GA 159KC
UT WOS:000320043300014
PM 23649231
DA 2025-02-23
ER

PT J
AU Anderson, LN
   Cotterchio, M
   Boucher, BA
   Kreiger, N
AF Anderson, Laura N.
   Cotterchio, Michelle
   Boucher, Beatrice A.
   Kreiger, Nancy
TI Phytoestrogen intake from foods, during adolescence and adulthood, and risk of breast cancer by estrogen and progesterone receptor tumor subgroup among Ontario women
SO INTERNATIONAL JOURNAL OF CANCER
LA English
DT Article
DE phytoestrogens; breast neoplasms; estrogen receptors; progesterone receptors; case-control studies
ID soy intake; early-life; dietary phytoestrogens; soyfood intake; swedish women; lignans; association; childhood; exposures; shanghai
AB Phytoestrogen intake may reduce breast cancer risk and limited evidence suggests this association may hold for hormone receptor-positive tumors only. The study aims were to assess whether the association between phytoestrogen intake during adolescence and adulthood and breast cancer risk varies by estrogen and progesterone receptor (ERPR) tumor subgroup. Cases were identified from the Ontario Cancer Registry (20022003), and ERPR status was ascertained from pathology reports for 81% of cases (n = 2,438). Controls were identified through random digit dialing of Ontario households (n = 3,370). Published phytoestrogen food values were applied to food frequency questionnaire responses to assess isoflavone, lignan and total phytoestrogen intake, during adolescence and adulthood. Polytomous multivariate logistic regression was used to estimate adjusted odds ratios (ORs) for association between phytoestrogen intake and breast cancer risk by hormone receptor ERPR tumor subgroups. Among premenopausal women, few associations were observed for adolescent or adult phytoestrogen intake across all tumor subgroups. Among postmenopausal women, adolescent phytoestrogen intake (isoflavone, lignan and total) was associated with reduced risk across all hormone receptor subgroups; however, statistical significance was most consistent within the ER+PR+ subgroup. For example, ER+PR+ postmenopausal breast cancer risk was associated with adolescent phytoestrogen intake (highest vs. lowest: OR = 0.79; 95% confidence interval: 0.650.96). Among all women and postmenopausal women, ORs for high adult lignan intake were all below 1.0 within each tumor subgroup, suggesting reduced breast cancer risk, although none reached statistical significance. In conclusion, adolescent phytoestrogen intake was associated with reduced postmenopausal breast cancer, particularly for ER+PR+ tumor subgroup.
C1 [Anderson, Laura N.; Cotterchio, Michelle; Boucher, Beatrice A.; Kreiger, Nancy] Canc Care Ontario, Prevent & Canc Control, Toronto, ON M5G 2L7, Canada.
   [Cotterchio, Michelle; Boucher, Beatrice A.; Kreiger, Nancy] Univ Toronto, Dalla Lana Sch Publ Hlth, Toronto, ON, Canada.
   [Boucher, Beatrice A.; Kreiger, Nancy] Univ Toronto, Dept Nutr Sci, Toronto, ON, Canada.
C3 Cancer Care Ontario; University of Toronto; University of Toronto
RP Anderson, LN (corresponding author), Canc Care Ontario, Prevent & Canc Control, 620 Univ Ave, Toronto, ON M5G 2L7, Canada.
EM LN.Anderson@utoronto.ca
FU Canadian Cancer Society [01985]; Canadian Breast Cancer Research Alliance [13572]; Canadian Breast Cancer Foundation Ontario Chapter; Canadian Cancer Society (CCSRI) [01985]; Canadian Breast Cancer Research Alliance; Canadian Breast Cancer Foundation Ontario Chapter (CBCRA) [13572]
CR Adlercreutz M, 1998, BAILLIERE CLIN ENDOC, V12, P605, DOI 10.1016/S0950-351X(98)80007-4
   Allred CD, 2001, CANCER RES, V61, P5045
   Althuis MD, 2004, CANCER EPIDEM BIOMAR, V13, P1558
   Bao PP, 2011, AM J EPIDEMIOL, V174, P661, DOI 10.1093/aje/kwr145
   Boucher B, 2006, PUBLIC HEALTH NUTR, V9, P84, DOI 10.1079/PHN2005763
   Buck K, 2010, AM J CLIN NUTR, V92, P141, DOI 10.3945/ajcn.2009.28573
   Cho YA, 2010, EUR J CLIN NUTR, V64, P924, DOI 10.1038/ejcn.2010.95
   COLDITZ GA, 1995, CANCER EPIDEM BIOMAR, V4, P567
   Cotterchio M, 2003, CANCER EPIDEM BIOMAR, V12, P1053
   Cotterchio M, 2008, CANCER CAUSE CONTROL, V19, P259, DOI 10.1007/s10552-007-9089-2
   Dai Q, 2001, BRIT J CANCER, V85, P372, DOI 10.1054/bjoc.2001.1873
   Dong JY, 2011, BREAST CANCER RES TR, V125, P315, DOI 10.1007/s10549-010-1270-8
   Fink BN, 2007, AM J EPIDEMIOL, V165, P514, DOI 10.1093/aje/kwk033
   Hedelin M, 2008, J NUTR, V138, P938, DOI 10.1093/jn/138.5.938
   Hilakivi-Clarke L, 2010, J NUTR, V140, P2326S, DOI 10.3945/jn.110.124230
   Horn-Ross PL, 2002, CANCER CAUSE CONTROL, V13, P407, DOI 10.1023/A:1015786030864
   Ju YH, 2006, CARCINOGENESIS, V27, P1292, DOI 10.1093/carcin/bgi370
   KELSEY JL, 1993, EPIDEMIOL REV, V15, P36, DOI 10.1093/oxfordjournals.epirev.a036115
   Korde LA, 2009, CANCER EPIDEM BIOMAR, V18, P1050, DOI 10.1158/1055-9965.EPI-08-0405
   Lamartiniere CA, 1998, P SOC EXP BIOL MED, V217, P358, DOI 10.3181/00379727-217-44245
   Lee SA, 2009, AM J CLIN NUTR, V89, P1920, DOI 10.3945/ajcn.2008.27361
   Linseisen J, 2004, INT J CANCER, V110, P284, DOI 10.1002/ijc.20119
   McCann SE, 2006, BREAST CANCER RES TR, V99, P309, DOI 10.1007/s10549-006-9196-x
   Mense SM, 2008, ENVIRON HEALTH PERSP, V116, P426, DOI 10.1289/ehp.10538
   Messina M, 2006, JNCI-J NATL CANCER I, V98, P1275, DOI 10.1093/jnci/djj356
   Messina M, 2010, J NUTR, V140, P2289S, DOI 10.3945/jn.110.124107
   Messina M, 2009, NUTR CANCER, V61, P792, DOI 10.1080/01635580903285015
   Messina M, 2009, AM J CLIN NUTR, V89, PS1673, DOI 10.3945/ajcn.2009.26736V
   Okasha M, 2003, BREAST CANCER RES TR, V78, P223, DOI 10.1023/A:1022988918755
   PIKE MC, 1993, EPIDEMIOL REV, V15, P17, DOI 10.1093/oxfordjournals.epirev.a036102
   Rice S, 2008, J STEROID BIOCHEM, V108, P186, DOI 10.1016/j.jsbmb.2007.09.003
   Ruder EH, 2008, CLIN BREAST CANCER, V8, P334, DOI 10.3816/CBC.2008.n.038
   Setchell KDR, 1999, J NUTR, V129, P758S, DOI 10.1093/jn/129.3.758S
   Shu XO, 2001, CANCER EPIDEM BIOMAR, V10, P483
   Suzuki R, 2008, BRIT J CANCER, V98, P636, DOI 10.1038/sj.bjc.6604175
   Suzuki T, 2008, INT J CANCER, V123, P1674, DOI 10.1002/ijc.23644
   Thanos J, 2006, CANCER CAUSE CONTROL, V17, P1253, DOI 10.1007/s10552-006-0062-2
   Thompson LU, 2006, NUTR CANCER, V54, P184, DOI 10.1207/s15327914nc5402_5
   Tou JCL, 1999, CARCINOGENESIS, V20, P1831, DOI 10.1093/carcin/20.9.1831
   Touillaud MS, 2007, JNCI-J NATL CANCER I, V99, P475, DOI 10.1093/jnci/djk096
   Touillaud MS, 2006, CANCER EPIDEM BIOMAR, V15, P2574, DOI 10.1158/1055-9965.EPI-06-0543
   Trock BJ, 2006, JNCI-J NATL CANCER I, V98, P459, DOI 10.1093/jnci/djj102
   Ward HA, 2010, AM J CLIN NUTR, V91, P440, DOI 10.3945/ajcn.2009.28282
   Warri A, 2008, BRIT J CANCER, V98, P1485, DOI 10.1038/sj.bjc.6604321
   Wu AH, 2008, BRIT J CANCER, V99, P196, DOI 10.1038/sj.bjc.6604448
   Wu AH, 2008, BRIT J CANCER, V98, P9, DOI 10.1038/sj.bjc.6604145
   Wu AH, 2002, CARCINOGENESIS, V23, P1491, DOI 10.1093/carcin/23.9.1491
   Yang XR, 2011, JNCI-J NATL CANCER I, V103, P250, DOI 10.1093/jnci/djq526
   Zhang CX, 2010, CANCER SCI, V101, P501, DOI 10.1111/j.1349-7006.2009.01376.x
   Zhang M, 2009, BREAST CANCER RES TR, V118, P553, DOI 10.1007/s10549-009-0354-9
NR 50
TC 48
Z9 53
U1 0
U2 65
PU WILEY
PI HOBOKEN
PA 111 RIVER ST, HOBOKEN 07030-5774, NJ USA
SN 0020-7136
EI 1097-0215
J9 INT J CANCER
JI Int. J. Cancer
PD APR 1
PY 2013
VL 132
IS 7
BP 1683
EP 1692
DI 10.1002/ijc.27788
PG 10
WC Oncology
SC Oncology
GA 079NN
UT WOS:000314177500022
PM 22907507
DA 2025-02-23
ER

PT J
AU Busco, S
   Rossi, PG
   Sperduti, I
   Pezzotti, P
   Buzzoni, C
   Pannozzo, F
AF Busco, Susanna
   Rossi, Paolo Giorgi
   Sperduti, Isabella
   Pezzotti, Patrizio
   Buzzoni, Carlotta
   Pannozzo, Fabio
TI Increased incidence of thyroid cancer in Latina, Italy: A possible role of detection of subclinical disease
SO CANCER EPIDEMIOLOGY
LA English
DT Article
DE Thyroid cancer; Incidence; Mortality; Cancer registry; Over-diagnosis
ID united-states; reproductive factors; dietary iodine; risk; trends; mortality; papillary; cohort; ultrasonography; registry
AB Objective: To describe the thyroid cancer incidence trends and geographical patterns in the Latina Province of Lazio, Italy using the population-based cancer registry. Methods: We extracted from the Latina cancer registry all cases of thyroid cancer from 1997 to 2006. Cases were classified according to morphological type and diameter. Data for diagnostic procedures for Latina Province residents from 2001 to 2006 were extracted from the regional outpatient procedures information system. Results: A total of 982 cases were diagnosed, for a standardized incidence of 8.3 and of 27.9 per 100,000 in males (n, 220) and in females (n, 762), respectively. The annual percent change (APC) was +16.7% (95% CI +7.2, +27.2) and +10.5% (95% CI +6.5, +14.6) in males and females, respectively. The increase was mostly due to papillary (n, 759) and small (<= 20 mm) cancers (n, 617), with no difference by age (<45 years; n, 431). The APC of neck ultrasound performed was +8.7% (95% CI +0.1, +18.1) and +9.0% (95% CI +1.1, +17.4) and that of biopsy/cytology was +17.0% (95% CI +13.0, +21.3) and +16.6% (95% CI +6.2, +28.1) in men and women, respectively. The geographic pattern of biopsy/cytology was similar to that of cancer incidence but not to that of neck ultrasound. Conclusions: In Latina, the increase in thyroid cancer incidence was more rapid than in the rest of Italy, particularly for types with a good prognosis. While tumor size and histotype suggest an increase in detection instead of an increase in disease occurrence, data on diagnostic procedure reimbursements cannot provide an explanation. (C) 2013 Elsevier Ltd. All rights reserved.
C1 [Busco, Susanna; Pannozzo, Fabio] Latina Local Hlth Unit, Epidemiol Unit, Canc Registry, Latina, Italy.
   [Rossi, Paolo Giorgi] AUSL Reggio Emilia, Serv Interaziendale Epidemiol, I-42122 Reggio Emilia, Italy.
   [Sperduti, Isabella] Regina Elena Inst Canc Res, Biostat Unit, Rome, Italy.
   [Pezzotti, Patrizio] Laziosanit Agcy Publ Hlth, Rome, Italy.
   [Buzzoni, Carlotta] Canc Prevent & Res Inst ISPO, Banca Dati AIRTUM, Florence, Italy.
C3 IRCCS Istituti Fisioterapici Ospitalieri (IFO); IRCCS Regina Elena; ISPRO Istituto per lo studio, la prevenzione e la rete oncologica
RP Rossi, PG (corresponding author), AUSL Reggio Emilia, Serv Interaziendale Epidemiol, Via Amendola 2, I-42122 Reggio Emilia, Italy.
EM paolo.giorgirossi@ausl.re.it
CR Burgess JR, 2000, J CLIN ENDOCR METAB, V85, P1513, DOI 10.1210/jc.85.4.1513
   Cardis E, 2005, JNCI-J NATL CANCER I, V97, P724, DOI 10.1093/jnci/dji129
   Chen AY, 2009, CANCER-AM CANCER SOC, V115, P3801, DOI 10.1002/cncr.24416
   Clegg LX, 2009, STAT MED, V28, P3670, DOI 10.1002/sim.3733
   Colonna M, 2007, EUR J CANCER, V43, P891, DOI 10.1016/j.ejca.2006.11.024
   Crocetti E, 2009, EPIDEMIOL PREV, V33, P0
   Curado MP, 2007, IARC SCIENTIFIC PUBLICATIONS, V160, P0
   Dal Maso L, 2011, ANN ONCOL, V22, P957, DOI 10.1093/annonc/mdq467
   Dal Maso L, 2000, CANCER CAUSE CONTROL, V11, P137, DOI 10.1023/A:1008938520101
   Davies L, 2006, JAMA-J AM MED ASSOC, V295, P2164, DOI 10.1001/jama.295.18.2164
   Enewold L, 2009, CANCER EPIDEM BIOMAR, V18, P784, DOI 10.1158/1055-9965.EPI-08-0960
   Engeland A, 2006, BRIT J CANCER, V95, P366, DOI 10.1038/sj.bjc.6603249
   Frank L, 2012, CANCER IMAGING, V12, P41, DOI 10.1102/1470-7330.2012.0006
   Gharib H, 2010, J ENDOCRINOL INVEST, V33, P1, DOI 10.4158/10024.GL
   Harach HR, 2002, ENDOCR PATHOL, V13, P175, DOI 10.1385/EP:13:3:175
   Hemminki K, 2005, J CLIN ENDOCR METAB, V90, P5747, DOI 10.1210/jc.2005-0935
   HOLM LE, 1991, CANCER DETECT PREV, V15, P27
   Jemal A, 2003, CA-CANCER J CLIN, V53, P5, DOI 10.3322/canjclin.53.1.5
   Jin J, 2012, BEST PRACT RES CL EN, V26, P83, DOI 10.1016/j.beem.2011.06.004
   Kabat GC, 2012, CANCER EPIDEMIOL, V36, P335, DOI 10.1016/j.canep.2012.03.013
   Kent WDT, 2007, CAN MED ASSOC J, V177, P1357, DOI 10.1503/cmaj.061730
   Kilfoy BA, 2009, CANCER CAUSE CONTROL, V20, P525, DOI 10.1007/s10552-008-9260-4
   Kilfoy BA, 2009, CANCER EPIDEM BIOMAR, V18, P1092, DOI 10.1158/1055-9965.EPI-08-0976
   Kitahara CM, 2011, CANCER EPIDEM BIOMAR, V20, P464, DOI 10.1158/1055-9965.EPI-10-1220
   Kleinerman RA, 2006, PEDIATR RADIOL, V36, P121, DOI 10.1007/s00247-006-0191-5
   La Vecchia C, 2010, ANN ONCOL, V21, P1323, DOI 10.1093/annonc/mdp530
   Leenhardt L, 2004, EUR J ENDOCRINOL, V150, P133, DOI 10.1530/eje.0.1500133
   Lise M, 2012, THYROID, V22, P27, DOI 10.1089/thy.2011.0038
   Liu S, 2001, BRIT J CANCER, V85, P1335, DOI 10.1054/bjoc.2001.2061
   Lohan DG, 2008, AM J ROENTGENOL, V190, PW255, DOI 10.2214/AJR.07.3137
   Mataloni F, 2012, EPIDEMIOL PREV, V36, P253
   Mettler FA, 2009, RADIOLOGY, V253, P520, DOI 10.1148/radiol.2532082010
   Montanaro F, 2006, EUR J CANCER PREV, V15, P178, DOI 10.1097/01.cej.0000197450.94980.36
   Morris LGT, 2008, ANN SURG ONCOL, V15, P1169, DOI 10.1245/s10434-008-9812-6
   Nam-Goong IS, 2004, CLIN ENDOCRINOL, V60, P21, DOI 10.1046/j.1365-2265.2003.01912.x
   Nikiforov YE, 2007, ENDOCR PATHOL, V17, P307
   Oliver S, 2000, LANCET, V355, P1788, DOI 10.1016/S0140-6736(00)02269-8
   Pal T, 2001, J CLIN ENDOCR METAB, V86, P5307, DOI 10.1210/jc.86.11.5307
   Papini E, 2002, J CLIN ENDOCR METAB, V87, P1941, DOI 10.1210/jc.87.5.1941
   Pedersen IB, 2006, J CLIN ENDOCR METAB, V91, P3830, DOI 10.1210/jc.2006-0652
   Pellegriti G, 2009, JNCI-J NATL CANCER I, V101, P1575, DOI 10.1093/jnci/djp354
   Renehan AG, 2008, LANCET, V371, P569, DOI 10.1016/S0140-6736(08)60269-X
   Reynolds RM, 2005, CLIN ENDOCRINOL, V62, P156, DOI 10.1111/j.1365-2265.2004.02187.x
   Rizzo M, 2010, ANN ENDOCRINOL-PARIS, V71, P525, DOI 10.1016/j.ando.2010.06.006
   Rossing MA, 2000, AM J EPIDEMIOL, V151, P765, DOI 10.1093/oxfordjournals.aje.a010276
   Harach HR, 2008, ENDOCR PATHOL, V19, P209, DOI 10.1007/s12022-008-9038-y
   Schonfeld SJ, 2011, CANCER EPIDEMIOL, V35, PE85, DOI 10.1016/j.canep.2011.05.009
   Schonfeld SJ, 2011, CLIN ONCOL-UK, V23, P244, DOI 10.1016/j.clon.2011.01.159
   Silvera SAN, 2005, INT J CANCER, V116, P433, DOI 10.1002/ijc.21079
   Sprague BL, 2008, CANCER CAUSE CONTROL, V19, P585, DOI 10.1007/s10552-008-9122-0
   Stanbury JB, 1998, THYROID, V8, P83, DOI 10.1089/thy.1998.8.83
   Steele SR, 2005, ARCH SURG-CHICAGO, V140, P981, DOI 10.1001/archsurg.140.10.981
   Storm HH, 1996, CANCER CAUSE CONTROL, V7, P299, DOI 10.1007/BF00052933
   Teng WP, 2006, NEW ENGL J MED, V354, P2783, DOI 10.1056/NEJMoa054022
   Truong T, 2010, CANCER CAUSE CONTROL, V21, P1183, DOI 10.1007/s10552-010-9545-2
   Ward MH, 2010, EPIDEMIOLOGY, V21, P389, DOI 10.1097/EDE.0b013e3181d6201d
   Wiest PW, 1998, J ULTRAS MED, V17, P487
   Wolin KY, 2010, ONCOLOGIST, V15, P556, DOI 10.1634/theoncologist.2009-0285
NR 63
TC 20
Z9 22
U1 0
U2 4
PU ELSEVIER SCI LTD
PI London
PA 125 London Wall, London, ENGLAND
SN 1877-7821
EI 1877-783X
J9 CANCER EPIDEMIOL
JI Cancer Epidemiol.
PD JUN 15
PY 2013
VL 37
IS 3
BP 262
EP 269
DI 10.1016/j.canep.2013.02.007
PG 8
WC Oncology; Public, Environmental & Occupational Health
SC Oncology; Public, Environmental & Occupational Health
GA 140TH
UT WOS:000318677600009
PM 23518150
DA 2025-02-23
ER

PT J
AU Rodriguez, GC
   Barnes, HJ
   Anderson, KE
   Whitaker, RS
   Berchuck, A
   Petitte, JN
   Lancaster, JM
   Wenham, RM
   Turbov, JM
   Day, R
   Maxwell, GL
   Carver, DK
AF Rodriguez, Gustavo C.
   Barnes, H. John
   Anderson, Kenneth E.
   Whitaker, Regina S.
   Berchuck, Andrew
   Petitte, James N.
   Lancaster, Johnathan M.
   Wenham, Robert M.
   Turbov, Jane M.
   Day, Roger
   Maxwell, G. Larry
   Carver, Donna K.
TI Evidence of a Chemopreventive Effect of Progestin Unrelated to Ovulation on Reproductive Tract Cancers in the Egg-laying Hen
SO CANCER PREVENTION RESEARCH
LA English
DT Article
ID epithelial ovarian-cancer; growth-factor-beta; oral-contraceptives; intraepithelial carcinoma; estrogen potency; tubal fimbria; vitamin-d; risk; apoptosis; adenocarcinoma
AB Epidemiologic, laboratory, and animal evidence suggests that progestins and vitamin D may be potent ovarian cancer preventives. Our objectives were to evaluate progestins as reproductive tract cancer chemopreventives in the chicken, determine whether restricted ovulation affected the incidence of reproductive tract tumors, and assess whether vitamin D would confer cancer protection either alone or in addition to progestin. A total of 2,400 two-year-old Single Comb White Leghorns were randomized into six groups (400 each) with hormonal and dietary manipulation for 2 years as follows: (i) no intervention, regular feed/caloric intake, (ii) control, (iii) vitamin D, (iv) the progestin levonorgestrel, (v) vitamin D plus levonorgestrel, and (vi) the progestin Provera (medroxyprogesterone acetate). Groups 2 to 6 were caloric restricted to inhibit ovulation. Our results indicated that caloric restriction decreased egg production by more than 60%, and was associated with a greater than 70% decrease in reproductive tract cancers. Ovulatory events did not differ among the caloric-restricted groups (groups 2-6), except for the group receiving levonorgestrel, which had fewer ovulatory events than controls (P = 0.046). After correcting for egg production, birds receiving progestins had significantly fewer reproductive tract cancers [OR, 0.61; confidence interval (CI), 0.39-0.95; P = 0.03], with similar proportionate reductions in tumors arising in either the ovary or oviduct. Vitamin D did not significantly affect cancer incidence overall, or add to the cancer preventive effect of progestins. This study suggests a protective effect of progestins against ovarian and oviductal cancers. These data support the concept that progestins provide a chemopreventive effect unrelated to ovulation. (C) 2013 AACR.
C1 [Rodriguez, Gustavo C.; Turbov, Jane M.] Univ Chicago, NorthShore Univ Hlth Syst, Div Gynecol Oncol, Chicago, IL 60637 USA.
   [Barnes, H. John] N Carolina State Univ, Coll Vet Med, Raleigh, NC USA.
   [Anderson, Kenneth E.; Petitte, James N.; Carver, Donna K.] N Carolina State Univ, Prestage Dept Poultry Sci, Raleigh, NC 27695 USA.
   [Whitaker, Regina S.; Berchuck, Andrew] Duke Univ, Med Ctr, Div Gynecol Oncol, Durham, NC USA.
   [Lancaster, Johnathan M.; Wenham, Robert M.] Univ S Florida, H Lee Moffitt Canc Ctr, Tampa, FL 33682 USA.
   [Day, Roger] Univ Pittsburgh, Inst Canc, Dept Biomed Informat & Biostat, Pittsburgh, PA USA.
   [Maxwell, G. Larry] Inova Hlth Syst, Womens Hlth Integrated Res Ctr, Falls Church, VA USA.
C3 University of Chicago; NorthShore University Health System; North Carolina State University; North Carolina State University; Duke University; H Lee Moffitt Cancer Center & Research Institute; State University System of Florida; University of South Florida; Pennsylvania Commonwealth System of Higher Education (PCSHE); University of Pittsburgh; Inova Health System
RP Rodriguez, GC (corresponding author), NorthShore Univ HealthSyst, Evanston Hosp, Suite 1507,Walgreen Bldg,2650 Ridge Ave, Evanston, IL 60201 USA.
EM grodriguez@northshore.org
FU Department of Defense [DAMD17-00-1-0570]; United States Army Medical Acquisition Activity [W81XWH-11-2-0131]; Bear's Care; Matthews Family Foundation; Hertel-Satter Foundation
CR Barnes MN, 2002, GYNECOL ONCOL, V87, P57, DOI 10.1006/gyno.2002.6806
   Bosquet JG, 2011, GYNECOL ONCOL, V120, P256, DOI 10.1016/j.ygyno.2010.10.030
   Carver DK, 2011, CANCER PREV RES, V4, P562, DOI 10.1158/1940-6207.CAPR-10-0294
   CASAGRANDE JT, 1979, LANCET, V2, P170
   Chivukula Mamatha, 2011, ISRN OBSTET GYNECOL, V2011, P858647, DOI 10.5402/2011/858647
   Crum CP, 2007, CLIN MED RES, V5, P35, DOI 10.3121/cmr.2007.702
   DUNN IC, 1992, POULTRY SCI, V71, P2090, DOI 10.3382/ps.0712090
   FREDRICKSON TN, 1987, ENVIRON HEALTH PERSP, V73, P35, DOI 10.2307/3430596
   Glasier A, 2010, ENDOCRINOLOGY, V6th, P2417, DOI 10.1007/s10552-009-9440-x
   GREENE MH, 1984, SEMIN ONCOL, V11, P209
   Hunn J, 2012, CLIN OBSTET GYNECOL, V55, P3, DOI 10.1097/GRF.0b013e31824b4611
   Jiang F, 2004, J BIOL CHEM, V279, P53213, DOI 10.1074/jbc.M410395200
   Kindelberger DW, 2007, AM J SURG PATHOL, V31, P161, DOI 10.1097/01.pas.0000213335.40358.47
   LANDGREN BM, 1990, INT J GYNECOL OBSTET, V32, P95, DOI 10.1016/0020-7292(90)90473-X
   Lee Y, 2006, ADV ANAT PATHOL, V13, P1, DOI 10.1097/01.pap.0000201826.46978.e5
   LEFKOWITZ ES, 1994, INT J EPIDEMIOL, V23, P1133, DOI 10.1093/ije/23.6.1133
   Maxwell GL, 2006, GYNECOL ONCOL, V103, P535, DOI 10.1016/j.ygyno.2006.03.046
   Medeiros F, 2006, AM J SURG PATHOL, V30, P230, DOI 10.1097/01.pas.0000180854.28831.77
   National Research Council, 1994, NUTRIENT REQUIREMENTS OF POULTRY, V9th rev. ed., P0
   Piek JMJ, 2004, AM J OBSTET GYNECOL, V191, P718, DOI 10.1016/j.ajog.2004.02.067
   Reiss M, 1997, ONCOL RES, V9, P447
   Risch HA, 1998, JNCI-J NATL CANCER I, V90, P1774, DOI 10.1093/jnci/90.23.1774
   Rodriguez GC, 1998, J SOC GYNECOL INVEST, V5, P271, DOI 10.1016/S1071-5576(98)00017-3
   Rodriguez GC, 2002, JNCI-J NATL CANCER I, V94, P50
   Rodriguez GC, 2008, CANCER EPIDEM BIOMAR, V17, P578, DOI 10.1158/1055-9965.EPI-07-0551
   Roh MH, 2010, MODERN PATHOL, V23, P1316, DOI 10.1038/modpathol.2010.119
   Rostgaard K, 2003, EPIDEMIOLOGY, V14, P168, DOI 10.1097/00001648-200303000-00010
   Salazar-Martinez E, 2002, ONCOLOGY-BASEL, V63, P151, DOI 10.1159/000063814
   Schildkraut JM, 2002, JNCI-J NATL CANCER I, V94, P32
   Treviño LS, 2012, CANCER PREV RES, V5, P343, DOI 10.1158/1940-6207.CAPR-11-0344
   Vieth R, 2005, VITAMIN D: VOLS 1 AND 2, V0, P995
   Whiteman DC, 2003, CANCER EPIDEM BIOMAR, V12, P42
   WHITTEMORE AS, 1992, AM J EPIDEMIOL, V136, P1212, DOI 10.1093/oxfordjournals.aje.a116429
   WU ML, 1988, AM J EPIDEMIOL, V128, P1216, DOI 10.1093/oxfordjournals.aje.a115076
   Zhang XH, 2005, CLIN CANCER RES, V11, P323
NR 38
TC 15
Z9 18
U1 0
U2 6
PU AMER ASSOC CANCER RESEARCH
PI PHILADELPHIA
PA 615 CHESTNUT ST, 17TH FLOOR, PHILADELPHIA, PA 19106-4404 USA
SN 1940-6207
EI 1940-6215
J9 CANCER PREV RES
JI Cancer Prev. Res.
PD DEC 15
PY 2013
VL 6
IS 12
BP 1283
EP 1292
DI 10.1158/1940-6207.CAPR-12-0426
PG 10
WC Oncology
SC Oncology
GA 268SL
UT WOS:000328190700004
PM 24136864
DA 2025-02-23
ER

PT J
AU Argos, M
   Melkonian, S
   Parvez, F
   Rakibuz-Zaman, M
   Ahmed, A
   Chen, Y
   Ahsan, H
AF Argos, Maria
   Melkonian, Stephanie
   Parvez, Faruque
   Rakibuz-Zaman, Muhammad
   Ahmed, Alauddin
   Chen, Yu
   Ahsan, Habibul
TI A population-based prospective study of energy-providing nutrients in relation to all-cause cancer mortality and cancers of digestive organs mortality
SO INTERNATIONAL JOURNAL OF CANCER
LA English
DT Article
DE Bangladesh; diet; cancer mortality; prospective study
ID n-nitroso compounds; gastric cardia; diet; esophageal; risk; adenocarcinoma; exposure; disease; protein
AB The effect of dietary composition on mortality in low-income countries is largely unknown. We evaluated whether percentages of dietary energy derived from protein, fat and carbohydrates were associated with all-cause and cancer mortalities in a Bangladeshi population. Data from a prospective population-based cohort study of 17,244 men and women were used. Percentages of dietary energy derived from protein, fat and carbohydrates, assessed using a validated food-frequency questionnaire at baseline, were analyzed in relation to mortality over an average of 9 years (155,126 person-years) of follow-up. Cox proportional hazards regression models were used to estimate hazard ratios for all cause, all cancer and cancers of the digestive organs mortalities. Percentage of dietary energy from protein appeared to be significantly associated with cancer mortality. Fully adjusted hazard ratios for cancer mortality in increasing tertiles of percentage of dietary energy from protein were 1.0 (reference), 1.21 (0.73, 2.00) and 1.84 (1.08, 3.15) (p for trend = 0.023). These associations were much stronger for deaths from cancers of the digestive organs with fully adjusted hazard ratios in increasing tertiles of percentage of dietary energy from protein being 1.0 (reference), 2.25 (0.91, 5.59) and 4.85 (1.88, 12.51) (p for trend = 0.001). No significant associations in relation to cancer-related mortality were observed for percentage of dietary energy from fat. Novel findings from this prospective study show protein is an important risk factor or proxy to an important risk factor for cancer mortality especially from digestive organ cancers in Bangladesh. (c) 2013 UICC What's new? Cancer incidence and deaths are projected to increase in the coming years, mostly in developing countries. The amount of protein and fat in the diet has been associated with risk of digestive cancers in wealthy countries, but not in low income countries such as Bangladesh. The authors collected data on people's dietary habits and compared this with mortality over about 9 years. They found that protein consumption is associated with higher risk of death from digestive cancers among rural-dwelling Bangladeshis.
C1 [Argos, Maria; Melkonian, Stephanie; Ahsan, Habibul] Univ Chicago, Dept Hlth Studies, Chicago, IL 60637 USA.
   [Parvez, Faruque] Columbia Univ Mailman Sch Publ Hlth, Dept Environm Hlth Sci, New York, NY USA.
   [Rakibuz-Zaman, Muhammad; Ahmed, Alauddin] UChicago Res Bangladesh, Dhaka, Bangladesh.
   [Chen, Yu] New York Univ Sch Med, Dept Environm Med, New York, NY USA.
C3 University of Chicago; Columbia University; New York University
RP Ahsan, H (corresponding author), Dept Hlth Studies, 5841 South Maryland Ave,MC2007, Chicago, IL 60637 USA.
EM habib@uchicago.edu
FU National Institute of Environmental Health Sciences [P42ES010349]
CR Ahsan H, 2006, J EXPO SCI ENV EPID, V16, P191, DOI 10.1038/sj.jea.7500449
   Argos M, 2010, LANCET, V376, P252, DOI 10.1016/S0140-6736(10)60481-3
   ARMSTRONG B, 1975, INT J CANCER, V15, P617, DOI 10.1002/ijc.2910150411
   Austin GL, 2011, AM J CLIN NUTR, V93, P836, DOI 10.3945/ajcn.110.000141
   Chen HL, 2002, NUTR CANCER, V42, P33, DOI 10.1207/S15327914NC421_5
   Chen Y, 2004, BRIT J NUTR, V92, P851, DOI 10.1079/BJN20041277
   Chen Y, 2011, BMJ-BRIT MED J, V342, P0, DOI 10.1136/bmj.d2431
   Cheng Z, 2004, ANAL BIOANAL CHEM, V379, P512, DOI 10.1007/s00216-004-2618-x
   Fontana L, 2006, AM J CLIN NUTR, V84, P1456, DOI 10.1093/ajcn/84.6.1456
   Heck JE, 2010, FOOD NUTR BULL, V31, P206, DOI 10.1177/156482651003100203
   Hu FB, 1999, AM J EPIDEMIOL, V149, P531, DOI 10.1093/oxfordjournals.aje.a009849
   JEMAL A, 2011, CA-CANCER J CLIN, V61, P69, DOI 10.3322/CAAC.20107
   KABAT GC, 1993, CANCER CAUSE CONTROL, V4, P123, DOI 10.1007/BF00053153
   Kanavos P, 2006, ANN ONCOL, V17, P15, DOI 10.1093/annonc/mdl983
   Khandwala HM, 2000, ENDOCR REV, V21, P215, DOI 10.1210/er.21.3.215
   Loh YH, 2011, AM J CLIN NUTR, V93, P1053, DOI 10.3945/ajcn.111.012377
   Ma J, 1999, J NATL CANCER I, V91, P620, DOI 10.1093/jnci/91.7.620
   Manousos O, 1999, INT J CANCER, V83, P15, DOI 10.1002/(SICI)1097-0215(19990924)83:1<15::AID-IJC4>3.0.CO;2-Y
   Mayne ST, 2001, CANCER EPIDEM BIOMAR, V10, P1055
   MIRVISH SS, 1995, CANCER LETT, V93, P17, DOI 10.1016/0304-3835(95)03786-V
   PALLI D, 1992, BRIT J CANCER, V65, P263, DOI 10.1038/bjc.1992.52
   Parkin DM, 2010, GLOBOCAN 2008 V1.2, V0, P0
   Pierce BL, 2010, INT J EPIDEMIOL, V39, P1037, DOI 10.1093/ije/dyp364
   Ronsmans C, 1998, INT J EPIDEMIOL, V27, P660, DOI 10.1093/ije/27.4.660
   Tricker AR, 1997, EUR J CANCER PREV, V6, P226, DOI 10.1097/00008469-199706000-00003
   TRICKER AR, 1991, MUTAT RES, V259, P277, DOI 10.1016/0165-1218(91)90123-4
   Tzonou A, 1996, INT J CANCER, V68, P300, DOI 10.1002/(SICI)1097-0215(19961104)68:3<300::AID-IJC6>3.0.CO;2-5
   USDA, 2010, USDA FOOD NUTR DAT D, V0, P0
   WEISBURGER JH, 1990, BASIC LIFE SCI, V52, P105
   Zhang ZF, 1997, NUTR CANCER, V27, P298, DOI 10.1080/01635589709514541
NR 31
TC 7
Z9 7
U1 1
U2 40
PU WILEY
PI HOBOKEN
PA 111 RIVER ST, HOBOKEN 07030-5774, NJ USA
SN 0020-7136
EI 1097-0215
J9 INT J CANCER
JI Int. J. Cancer
PD NOV 15
PY 2013
VL 133
IS 10
BP 2422
EP 2428
DI 10.1002/ijc.28250
PG 7
WC Oncology
SC Oncology
GA 213QF
UT WOS:000324072300018
PM 23650102
DA 2025-02-23
ER

PT J
AU Fox, P
   Butler, M
   Coughlan, B
   Murray, M
   Boland, N
   Hanan, T
   Murphy, H
   Forrester, P
   O' Brien, M
   O' Sullivan, N
AF Fox, Patricia
   Butler, Michelle
   Coughlan, Barbara
   Murray, Mary
   Boland, Noreen
   Hanan, Terry
   Murphy, Hilary
   Forrester, Pauline
   O' Brien, Marie
   O' Sullivan, Nollaig
TI Using a mixed methods research design to investigate complementary alternative medicine (CAM) use among women with breast cancer in Ireland
SO EUROPEAN JOURNAL OF ONCOLOGY NURSING
LA English
DT Article
DE Mixed methods; Breast cancer; Complementary alternative medicine; Ireland; Complementary therapies
ID chinese women; therapy use; prevalence; survivors; decision
AB Aim: To investigate complementary and alternative medicine (CAM) use among women with breast cancer in Ireland using a mixed methods modified sequential explanatory design. Methods: Semi-structured interviews were conducted with oncology professionals (n = 20) and CAM practitioners (n = 20) and this was followed by a survey of 406 women with breast cancer using the 'Use of Complementary and Alternative Therapies Survey' questionnaire (UCATS) (Lengacher et al., 2003). Follow up interviews were subsequently undertaken with a subset of this survey sample (n = 31). Results: Over half of those surveyed (55.7%, n = 226) used some form of CAM since diagnosis. The most frequently used therapies were massage, herbal supplements (including herbs with oestrogenic properties), antioxidants, relaxation, counselling, health supplements, reflexology, reiki and support groups. Dietary interventions were used primarily to reduce symptoms and/or side effects while reduction of psychological stress was the primary reason for use of stress-reducing therapies. Most respondents reported that the CAM therapies they had used were helpful. The qualitative data elaborated on and provided clarification of the survey results. Conclusions: Similar to international studies, CAM is popular among women with breast cancer in Ireland. As such, the challenge for Irish oncology professionals is to identify low risk CAM therapies that are likely to benefit patients while educating patients and themselves on therapies which may be of concern. This study clearly illustrates the benefits of using a mixed methods approach to enhance our understanding of a complex clinical issue and thus we recommend that this method should be the method of choice when planning health services research. (C) 2012 Elsevier Ltd. All rights reserved.
C1 [Fox, Patricia; Butler, Michelle; Coughlan, Barbara] Univ Coll Dublin, UCD Sch Nursing Midwifery & Hlth Syst, Dublin 2, Ireland.
   [Murray, Mary; O' Brien, Marie] St Vincents Univ Hosp, Dublin, Ireland.
   [Boland, Noreen] St James Hosp, Dublin, Ireland.
   [Hanan, Terry; Murphy, Hilary; Forrester, Pauline; O' Sullivan, Nollaig] Adelaide Meath & Natl Childrens Hosp, Dublin, Ireland.
C3 University College Dublin; University College Dublin; Saint Vincent's University Hospital; Trinity College Dublin; Trinity College Dublin
RP Fox, P (corresponding author), Univ Coll Dublin, UCD Sch Nursing Midwifery & Hlth Syst, Dublin 2, Ireland.
EM patricia.fox@ucd.ie
CR [Anonymous], 1998, APPL SOCIAL RES METH, V0, P0
   [Anonymous], 2007, MIXED METHODS IN SOCIAL INQUIRY, V0, P0, DOI DOI 10.1177/1558689807314013
   Ashikaga T, 2002, SUPPORT CARE CANCER, V10, P542, DOI 10.1007/s00520-002-0356-1
   Balneaves LG, 2007, SUPPORT CARE CANCER, V15, P973, DOI 10.1007/s00520-007-0282-3
   Boon H, 1999, QUAL HEALTH RES, V9, P639, DOI 10.1177/104973299129122135
   Boon Heather S, 2007, BMC WOMENS HEALTH, V7, P4, DOI 10.1186/1472-6874-7-4
   Bryman A, 2008, ADVANCES IN MIXED METHODS RESEARCH, V0, P0, DOI DOI 10.4135/9780857024329.D9
   Bryman J, 2016, SOCIAL RESEARCH METHODS, V5th, P0
   Buettner C, 2006, BREAST CANCER RES TR, V100, P219, DOI 10.1007/s10549-006-9239-3
   Burstein HJ, 1999, NEW ENGL J MED, V340, P1733, DOI 10.1056/NEJM199906033402206
   Catt S, 2006, EUR J CANCER CARE, V15, P279, DOI 10.1111/j.1365-2354.2006.00652.x
   Chen Z, 2008, J ALTERN COMPLEM MED, V14, P1049, DOI 10.1089/acm.2008.0039
   Chow WH, 2010, ANN ACAD MED SINGAP, V39, P129
   Colleen Lee C D R, 2009, J SOC INTEGR ONCOL, V7, P26
   Creswell JW, 2007, DESIGNING AND CONDUCTING MIXED METHODS RESEARCH, V0, P0
   Creswell JW, 2003, HDB MIXED METHODS SO, V0, PP159, DOI 10.4135/9781506335193
   Cui Y, 2004, BREAST CANCER RES TR, V85, P263, DOI 10.1023/B:BREA.0000025422.26148.8d
   Damkier Anette, 2007, UGESKR LAEGER, V169, P3111
   Erzberger C, 2003, HDB MIXED METHODS SO, V0, P0
   Fox P, 2012, COMPENDIUM ESSAYS AL, V0, P35
   Gage H, 2009, COMPLEMENT THER MED, V17, P84, DOI 10.1016/j.ctim.2008.09.001
   Gray R E, 1999, CANCER PREV CONTROL, V3, P77
   Greene JC, 1989, EDUCATIONAL EVALUATION AND POLICY ANALYSIS, V11, P255, DOI 10.3102/01623737011003255
   Greenlee H, 2009, BREAST CANCER RES TR, V117, P653, DOI 10.1007/s10549-009-0315-3
   Hammersley M, 2008, ADVANCES IN MIXED METHODS RESEARCH, V0, P22
   Hann Danette, 2005, INTEGR CANCER THER, V4, P14, DOI 10.1177/1534735404273723
   Harris P, 2003, COMPLEMENT THER MED, V11, P249, DOI 10.1016/S0965-2299(03)00126-2
   Helyer Lucy K, 2006, BMC CANCER, V6, P39, DOI 10.1186/1471-2407-6-39
   Henderson JW, 2004, ALTERN THER HEALTH M, V10, P52
   Henderson JW, 2003, PSYCHO-ONCOLOGY, V12, P59, DOI 10.1002/pon.636
   Kremser T, 2008, BREAST, V17, P387, DOI 10.1016/j.breast.2007.12.006
   Kufel KE, 2004, P AM ASS CANC RES, V45, P0
   Lafferty WE, 2008, AM J MANAG CARE, V14, P326
   Lengacher CA, 2006, ONCOL NURS FORUM, V33, P97, DOI 10.1188/06.ONF.97-104
   Lengacher Cecile A, 2003, ONCOL NURS FORUM, V30, P811, DOI 10.1188/03.ONF.811-821
   Lengacher Cecile A, 2002, ONCOL NURS FORUM, V29, P1445, DOI 10.1188/02.ONF.1445-1452
   Molassiotis A, 2005, ANN ONCOL, V16, P655, DOI 10.1093/annonc/mdi110
   Molassiotis A, 2006, SUPPORT CARE CANCER, V14, P260, DOI 10.1007/s00520-005-0883-7
   Morris KT, 2000, AM J SURG, V179, P407, DOI 10.1016/S0002-9610(00)00358-5
   Moschèn R, 2001, SUPPORT CARE CANCER, V9, P267, DOI 10.1007/s005200000208
   Nagel G, 2004, SUPPORT CARE CANCER, V12, P789, DOI 10.1007/s00520-004-0675-5
   Navo MA, 2004, J CLIN ONCOL, V22, P671, DOI 10.1200/JCO.2004.04.162
   OMathuna Donal, 2001, ALTERNATIVE MED CHRI, V0, P0
   Pedersen CG, 2009, EUR J CANCER, V45, P3172, DOI 10.1016/j.ejca.2009.09.005
   Rakovitch E, 2005, BREAST CANCER RES TR, V90, P139, DOI 10.1007/s10549-004-3779-1
   Rees RW, 2000, EUR J CANCER, V36, P1359, DOI 10.1016/S0959-8049(00)00099-X
   Sheehy C, 2008, HOMEOPATHY IRELAND, V0, P0
   Stirling J, 2001, QUALITATIVE RES, V1, P385, DOI 10.1177/146879410100100307
   Tarhan O, 2009, J BUON, V14, P265
   Tashakorri A, 2003, HANDBOOK IN MIXED METHODS IN SOCIAL AND BEHAVIOURAL RESEARCH, V0, P0
   Tautz E, 2009, EUROPEAN J INTEGRATI, V1, P181
   VandeCreek L, 1999, ALTERN THER HEALTH M, V5, P71
   Wyatt G, 2010, NURS RES, V59, P58, DOI 10.1097/NNR.0b013e3181c3bd26
   Yates JS, 2005, SUPPORT CARE CANCER, V13, P806, DOI 10.1007/s00520-004-0770-7
NR 54
TC 28
Z9 33
U1 0
U2 33
PU ELSEVIER SCI LTD
PI OXFORD
PA THE BOULEVARD, LANGFORD LANE, KIDLINGTON, OXFORD OX5 1GB, OXON, ENGLAND
SN 1462-3889
EI 1532-2122
J9 EUR J ONCOL NURS
JI Eur. J. Oncol. Nurs.
PD AUG 15
PY 2013
VL 17
IS 4
BP 490
EP 497
DI 10.1016/j.ejon.2012.10.008
PG 8
WC Oncology; Nursing
SC Oncology; Nursing
GA 180OC
UT WOS:000321603500014
PM 23182602
DA 2025-02-23
ER

PT J
AU Aschebrook-Kilfoy, B
   Ward, MH
   Dave, BJ
   Smith, SM
   Weisenburger, DD
   Chiu, BCH
AF Aschebrook-Kilfoy, Briseis
   Ward, Mary H.
   Dave, Bhavana J.
   Smith, Sonali M.
   Weisenburger, Dennis D.
   Chiu, Brian C. -H.
TI Dietary nitrate and nitrite intake and risk of non-Hodgkin lymphoma
SO LEUKEMIA & LYMPHOMA
LA English
DT Article
DE Non-Hodgkin lymphoma; nitrate; nitrite; diet
ID drinking-water nitrate; t(14/18)-defined subtypes; cancer; induction; level
AB Although established risk factors such as immunodeficiency and viral infections may be responsible for a portion of cases of non-Hodgkin lymphoma (NHL), the vast majority of cases of NHL remain unexplained. The role of dietary nitrate and nitrite in NHL risk is of interest since they are precursors of N-nitroso compounds, and nitrosoureas have been shown to induce B- and T-cell lymphomas in animal studies. However, few studies have evaluated the potential association between consumption of nitrate and nitrite and NHL by subtype or chromosomal translocation status, and the results of these studies have been inconsistent. We estimated the dietary intake of nitrate and nitrite using a food frequency questionnaire in a population-based, case-control study of 348 cases and 470 controls conducted in Nebraska in 1999-2002. A non-significant excess risk of NHL was found among women who reported an intake of nitrite in the highest quartile compared to the lowest quartile (odds ratio [OR] = 1.6; 95% confidence interval [CI]: 0.8-2.9), particularly nitrite from animal sources (OR = 1.9; 95% CI: 1.0-3.4). No significant associations were observed for nitrate or nitrite by NHL subtype. Although there were some increases in risk that support the N-nitroso hypothesis, they were not significant and do not confer strong evidence of an association.
C1 [Aschebrook-Kilfoy, Briseis; Chiu, Brian C. -H.] Univ Chicago, Dept Hlth Studies, Chicago, IL 60637 USA.
   [Smith, Sonali M.] Univ Chicago, Dept Med, Chicago, IL 60637 USA.
   [Ward, Mary H.] NCI, Occupat & Environm Epidemiol Branch, Div Canc Epidemiol & Genet, NIH,Dept Hlth & Human Serv, Bethesda, MD 20892 USA.
   [Dave, Bhavana J.] Univ Nebraska Med Ctr, Munroe Meyer Inst Genet & Rehabil, Dept Pediat, Omaha, NE USA.
   [Dave, Bhavana J.] Univ Nebraska Med Ctr, Munroe Meyer Inst Genet & Rehabil, Dept Pathol & Microbiol, Omaha, NE USA.
   [Weisenburger, Dennis D.] Univ Nebraska Med Ctr, Dept Pathol & Microbiol, Omaha, NE USA.
C3 University of Chicago; University of Chicago; National Institutes of Health (NIH) - USA; NIH National Cancer Institute (NCI); NIH National Cancer Institute- Division of Cancer Epidemiology & Genetics; University of Nebraska System; University of Nebraska Medical Center; University of Nebraska System; University of Nebraska Medical Center; University of Nebraska System; University of Nebraska Medical Center
RP Aschebrook-Kilfoy, B (corresponding author), Univ Chicago, Dept Hlth Studies, 5841 South Maryland Ave,N101B, Chicago, IL 60637 USA.
EM brisa@uchicago.edu
FU American Institute for Cancer Research [99B083]; National Cancer Institute [CA94770, CA100555]
CR BLOCK G, 1990, J CLIN EPIDEMIOL, V43, P1327, DOI 10.1016/0895-4356(90)90099-B
   BLOCK G, 1994, AM J EPIDEMIOL, V139, P1190, DOI 10.1093/oxfordjournals.aje.a116965
   Breslow N, 1993, STAT METHODS CANC RE, V1, P0
   Cassens RG, 1997, FOOD TECHNOL-CHICAGO, V51, P53
   CHILVERS C, 1984, INT J EPIDEMIOL, V13, P324, DOI 10.1093/ije/13.3.324
   Chiu BCH, 2006, BLOOD, V108, P1363, DOI 10.1182/blood-2005-12-008755
   Chiu BCH, 2008, CANCER CAUSE CONTROL, V19, P859, DOI 10.1007/s10552-008-9148-3
   Chiu BCH, 2007, AM J EPIDEMIOL, V165, P652, DOI 10.1093/aje/kwk044
   Chiu BCH, 2011, CANCER CAUSE CONTROL, V22, P1183, DOI 10.1007/s10552-011-9797-5
   DURRLEMAN S, 1989, STAT MED, V8, P551, DOI 10.1002/sim.4780080504
   Fisher SG, 2004, ONCOGENE, V23, P6524, DOI 10.1038/sj.onc.1207843
   Frankenfeld CL, 2008, AM J CLIN NUTR, V87, P1439, DOI 10.1093/ajcn/87.5.1439
   GANGOLLI SD, 1994, EUR J PHARM-ENVIRON, V292, P1, DOI 10.1016/0926-6917(94)90022-1
   Hartge P, 2005, CANC EPIDEMIOLOGY PR, V0, P898
   Hennessy BT, 2004, LANCET ONCOL, V5, P341, DOI 10.1016/S1470-2045(04)01490-1
   *IARC, 2006, IARC MON EV CARC RIS, V94, P0
   Jaff E S, 2001, WORLD HEALTH ORGANIZATION CLASSIFICATION OF TUMORS. PATHOLOGY AND GENETICS OF TUMOR OF HAEMATOPOETIC AND LYMPHOID TISSUES, V0, P0
   Jemal A, 2005, CA-CANCER J CLIN, V55, P10, DOI 10.3322/canjclin.55.1.10
   Kilfoy BA, 2011, INT J CANCER, V129, P160, DOI 10.1002/ijc.25650
   Kilfoy BA, 2010, CANCER CAUSE CONTROL, V21, P889, DOI 10.1007/s10552-010-9517-6
   MALDONADO G, 1993, AM J EPIDEMIOL, V138, P923, DOI 10.1093/oxfordjournals.aje.a116813
   MIRVISH SS, 1990, CANCER LETT, V54, P101, DOI 10.1016/0304-3835(90)90098-I
   MIRVISH SS, 1987, JNCI-J NATL CANCER I, V78, P387
   NAS, 1981, HLTH EFF NITR NITR N, V0, P0
   SICILIANO J, 1975, J AGR FOOD CHEM, V23, P461, DOI 10.1021/jf60199a016
   SPIEGELHALDER B, 1976, FOOD COSMET TOXICOL, V14, P545, DOI 10.1016/S0015-6264(76)80005-3
   Tricker AR, 1997, EUR J CANCER PREV, V6, P226, DOI 10.1097/00008469-199706000-00003
   Vermeer ITM, 1998, ENVIRON HEALTH PERSP, V106, P459, DOI 10.2307/3434177
   Ward MH, 2007, CANCER CAUSE CONTROL, V18, P1141, DOI 10.1007/s10552-007-9053-1
   Ward MH, 2006, EPIDEMIOLOGY, V17, P375, DOI 10.1097/01.ede.0000219675.79395.9f
   Ward MH, 1996, EPIDEMIOLOGY, V7, P465, DOI 10.1097/00001648-199609000-00002
   Weyer PJ, 2001, EPIDEMIOLOGY, V12, P327, DOI 10.1097/00001648-200105000-00013
   WHITE JW, 1975, J AGR FOOD CHEM, V23, P886, DOI 10.1021/jf60201a034
NR 33
TC 8
Z9 8
U1 0
U2 13
PU TAYLOR & FRANCIS LTD
PI ABINGDON
PA 2-4 PARK SQUARE, MILTON PARK, ABINGDON OR14 4RN, OXON, ENGLAND
SN 1042-8194
EI 1029-2403
J9 LEUKEMIA LYMPHOMA
JI Leuk. Lymphoma
PD MAY 15
PY 2013
VL 54
IS 5
BP 945
EP 950
DI 10.3109/10428194.2012.734613
PG 6
WC Oncology; Hematology
SC Oncology; Hematology
GA 126ZJ
UT WOS:000317661900011
PM 23013327
DA 2025-02-23
ER

PT J
AU Cho, E
   Giovannucci, EL
   Joh, HK
AF Cho, Eunyoung
   Giovannucci, Edward L.
   Joh, Hee-Kyung
TI Nutrients related to one-carbon metabolism and risk of renal cell cancer
SO CANCER CAUSES & CONTROL
LA English
DT Article
DE One-carbon metabolism; Renal cell cancer; Folate; Prospective study
ID food-frequency questionnaire; total-energy-intake; increasing incidence; colorectal adenoma; dietary choline; betaine intake; breast-cancer; united-states; women; carcinoma
AB Folate, vitamins B6 and B12, methionine, choline, and betaine are nutrients related to one-carbon metabolism and have been hypothesized to decrease cancer risk. Few studies have evaluated dietary intakes of these nutrients in relation to renal cell cancer (RCC). We conducted prospective follow-up studies of women in the Nurses' Health Study and men in the Health Professionals Follow-up Study. Diet was assessed repeatedly using a validated semi-quantitative food-frequency questionnaire in both studies. During follow-up of 24 years among 77,208 women (918,891 person-years) and 22 years among 47,886 men (1,731,752 person-years), we accrued 436 cases of RCC (225 women and 211 men). Intakes of folate, vitamins B6 and B12, methionine, and betaine were not found to be related to RCC risk. Higher intake of free choline, but not other forms of choline, was associated with reduced RCC risk. The results were similar in men and women. We found little evidence that higher intakes of nutrients related to one-carbon metabolism lower RCC risk. One-carbon metabolism may have little influence on renal carcinogenesis.
C1 [Cho, Eunyoung; Giovannucci, Edward L.] Harvard Univ, Sch Med, Brigham & Womens Hosp, Channing Div Network Med,Dept Med, Boston, MA 02115 USA.
   [Giovannucci, Edward L.; Joh, Hee-Kyung] Harvard Univ, Sch Publ Hlth, Dept Nutr, Boston, MA 02115 USA.
   [Giovannucci, Edward L.] Harvard Univ, Sch Publ Hlth, Dept Epidemiol, Boston, MA 02115 USA.
   [Joh, Hee-Kyung] Harvard Univ, Sch Publ Hlth, Dept Global Hlth & Populat, Boston, MA 02115 USA.
C3 Harvard University; Harvard University Medical Affiliates; Brigham & Women's Hospital; Harvard Medical School; Harvard University; Harvard T.H. Chan School of Public Health; Harvard University; Harvard T.H. Chan School of Public Health; Harvard University; Harvard T.H. Chan School of Public Health
RP Cho, E (corresponding author), Harvard Univ, Sch Med, Brigham & Womens Hosp, Channing Div Network Med,Dept Med, 181 Longwood Ave, Boston, MA 02115 USA.
EM hpeyc@channing.harvard.edu
FU National Institutes of Health [CA87969, CA55075]
CR Blount BC, 1997, P NATL ACAD SCI USA, V94, P3290, DOI 10.1073/pnas.94.7.3290
   Bosetti C, 2007, INT J CANCER, V120, P892, DOI 10.1002/ijc.22374
   Brock KE, 2011, BR J NUTR, V0, PP1, DOI 10.1017/S0007114511006489
   Chiuve SE, 2007, AM J CLIN NUTR, V86, P1073, DOI 10.1093/ajcn/86.4.1073
   Cho E, 2006, AM J CLIN NUTR, V83, P905, DOI 10.1093/ajcn/83.4.905
   Cho E, 2010, BRIT J CANCER, V102, P489, DOI 10.1038/sj.bjc.6605510
   Cho EY, 2007, CANCER EPIDEM BIOMAR, V16, P2787, DOI 10.1158/1055-9965.EPI-07-0683
   Cho E, 2007, JNCI-J NATL CANCER I, V99, P1224, DOI 10.1093/jnci/djm082
   Choi SW, 1998, GUT, V43, P93, DOI 10.1136/gut.43.1.93
   Colditz GA, 2005, NAT REV CANCER, V5, P388, DOI 10.1038/nrc1608
   COLDITZ GA, 1986, AM J EPIDEMIOL, V123, P894, DOI 10.1093/oxfordjournals.aje.a114319
   Curti BD, 2004, JAMA-J AM MED ASSOC, V292, P97, DOI 10.1001/jama.292.1.97
   DERSIMONIAN R, 1986, CONTROL CLIN TRIALS, V7, P177, DOI 10.1016/0197-2456(86)90046-2
   Gibson TM, 2010, CANCER CAUSE CONTROL, V21, P1061, DOI 10.1007/s10552-010-9534-5
   GIOVANNUCCI E, 1993, J NATL CANCER I, V85, P875, DOI 10.1093/jnci/85.11.875
   Hock LM, 2002, J UROLOGY, V167, P57, DOI 10.1016/S0022-5347(05)65382-7
   Hu FB, 1999, AM J EPIDEMIOL, V149, P531, DOI 10.1093/oxfordjournals.aje.a009849
   Kotsopoulos J, 2010, EUR J CLIN NUTR, V64, P111, DOI 10.1038/ejcn.2009.109
   Lee JE, 2006, CANCER EPIDEM BIOMAR, V15, P1204, DOI 10.1158/1055-9965.EPI-05-0889
   Lee JE, 2010, CANCER EPIDEM BIOMAR, V19, P884, DOI 10.1158/1055-9965.EPI-09-1295
   Mason JB, 2003, J NUTR, V133, P941S, DOI 10.1093/jn/133.3.941S
   PRENTICE RL, 1978, BIOMETRICS, V34, P541, DOI 10.2307/2530374
   RIMM EB, 1992, AM J EPIDEMIOL, V135, P1114, DOI 10.1093/oxfordjournals.aje.a116211
   Rosner B, 2000, FUNDAMENTALS BIOSTAT, V5th, P0
   Siegel R, 2012, CA-CANCER J CLIN, V62, P10, DOI 10.3322/caac.20138
   Simard EP, 2012, CA-CANCER J CLIN, V62, P118, DOI 10.3322/caac.20141
   Smith-Warner SA, 2006, AM J EPIDEMIOL, V163, P1053, DOI 10.1093/aje/kwj127
   STAMPFER MJ, 1984, AM J EPIDEMIOL, V119, P837, DOI 10.1093/oxfordjournals.aje.a113804
   Storkel S, 1997, CANCER, V80, P987, DOI 10.1002/(SICI)1097-0142(19970901)80:5<987::AID-CNCR24>3.0.CO;2-R
   Therneau T, 1997, P 1 SEATTL S BIOST S, V0, PP51, DOI 10.1007/978-1-4684-6316-3_5
   *USDA, 2004, USDA DAT CHOL CONT C, V0, P0
   WILLETT W, 1986, AM J EPIDEMIOL, V124, P17, DOI 10.1093/oxfordjournals.aje.a114366
   WILLETT WC, 1985, AM J EPIDEMIOL, V122, P51, DOI 10.1093/oxfordjournals.aje.a114086
   Zeisel SH, 2003, J NUTR, V133, P1302
NR 35
TC 14
Z9 14
U1 0
U2 12
PU SPRINGER
PI DORDRECHT
PA VAN GODEWIJCKSTRAAT 30, 3311 GZ DORDRECHT, NETHERLANDS
SN 0957-5243
EI 
J9 CANCER CAUSE CONTROL
JI Cancer Causes Control
PD FEB 15
PY 2013
VL 24
IS 2
BP 373
EP 382
DI 10.1007/s10552-012-0123-7
PG 10
WC Oncology; Public, Environmental & Occupational Health
SC Oncology; Public, Environmental & Occupational Health
GA 077XY
UT WOS:000314063900019
PM 23242637
DA 2025-02-23
ER

PT J
AU Kyro, C
   Skeie, G
   Loft, S
   Landberg, R
   Christensen, J
   Lund, E
   Nilsson, LM
   Palmqvist, R
   Tjonneland, A
   Olsen, A
AF Kyro, Cecilie
   Skeie, Guri
   Loft, Steffen
   Landberg, Rikard
   Christensen, Jane
   Lund, Eiliv
   Nilsson, Lena M.
   Palmqvist, Richard
   Tjonneland, Anne
   Olsen, Anja
TI Intake of whole grains from different cereal and food sources and incidence of colorectal cancer in the Scandinavian HELGA cohort
SO CANCER CAUSES & CONTROL
LA English
DT Article
DE Whole grains; Colorectal cancer; Wheat; Rye; Oats
ID frequency questionnaire; dose-response; norwegian women; trend analysis; dietary fiber; colon-cancer; human health; risk; nutrition; denmark
AB A high intake of whole grains has been associated with a lower incidence of colorectal cancer, but few studies are available on the association with whole grains from different cereals, for example, wheat, rye and oats, and none has addressed these separately. The objective of this study was to investigate the association between whole-grain intake and colorectal cancer. We used data from the large population-based Scandinavian cohort HELGA consisting of 108,000 Danish, Swedish, and Norwegian persons, of whom 1,123 developed colorectal cancer during a median of 11 years of follow-up. Detailed information on daily intake of whole-grain products, including whole-grain bread, crispbread, and breakfast cereals, was available, and intakes of total whole grains and specific whole-grain species (wheat, rye, and oats) were estimated. Associations between these whole-grain variables and the incidence of colorectal cancer were investigated using Cox proportional hazards models. Intake of whole-grain products was associated with a lower incidence of colorectal cancer per 50-g increment (incidence rate ratio [IRR], 0.94; 95 % confidence interval [CI], 0.89, 0.99), and the same tendency was found for total whole-grain intake (IRR pr. 25-g increment, 0.94; 95 % CI, 0.88, 1.01). Intake of whole-grain wheat was associated with a lower incidence of colorectal cancer (IRR for highest versus lowest quartile of intake, 0.66; 95 % CI, 0.51, 0.85), but no statistical significant linear trend was observed (p for trend: 0.18). No significant association was found for whole-grain rye or oats. Whole-grain intake was associated with a lower incidence of colorectal cancer.
C1 [Kyro, Cecilie; Christensen, Jane; Tjonneland, Anne; Olsen, Anja] Danish Canc Soc Res Ctr, DK-2100 Copenhagen O, Denmark.
   [Skeie, Guri; Lund, Eiliv] Univ Tromso, Dept Community Med, Tromso, Norway.
   [Loft, Steffen] Univ Copenhagen, Dept Publ Hlth, Environm Hlth Sect, Fac Hlth Sci, Copenhagen, Denmark.
   [Landberg, Rikard] Swedish Univ Agr Sci, Dept Food Sci, Bioctr, Uppsala, Sweden.
   [Nilsson, Lena M.] Umea Univ, Dept Publ Hlth & Clin Med, Umea, Sweden.
   [Palmqvist, Richard] Umea Univ, Dept Med Biosci, Umea, Sweden.
C3 Danish Cancer Society; UiT The Arctic University of Tromso; University of Copenhagen; Swedish University of Agricultural Sciences; Umea University; Umea University
RP Kyro, C (corresponding author), Danish Canc Soc Res Ctr, Strandboulevarden 49, DK-2100 Copenhagen O, Denmark.
EM ceciliek@cancer.dk
FU NordForsk (Centre of Excellence programme HELGA) [070015]; Danish Cancer Society
CR American Association of Cereal Chemists, 2008, DEF WHOL GRAIN, V0, P0
   Andersen PK, 1993, STAT MODELS BASED CO, V0, P495
   Andreasen MF, 2000, J AGR FOOD CHEM, V48, P2837, DOI 10.1021/jf991266w
   Aune D, 2011, BMJ-BRIT MED J, V343, P0, DOI 10.1136/bmj.d6617
   Bingham S, 2006, P NUTR SOC, V65, P19, DOI 10.1079/PNS2005472
   DTU Food-The National Food Institute (Denmark), 2008, FULDK DEF VID ANB FU, V0, P0
   Egeberg R, 2010, BRIT J CANCER, V103, P730, DOI 10.1038/sj.bjc.6605806
   Fardet A, 2010, NUTR RES REV, V23, P65, DOI 10.1017/S0954422410000041
   Ferlay J, 2010, INT J CANCER, V127, P2893, DOI 10.1002/ijc.25516
   Gonzalez CA, 2006, PUBLIC HEALTH NUTR, V9, P124, DOI 10.1079/PHN2005934
   GREENLAND S, 1995, EPIDEMIOLOGY, V6, P450, DOI 10.1097/00001648-199507000-00025
   GREENLAND S, 1995, EPIDEMIOLOGY, V6, P356, DOI 10.1097/00001648-199507000-00005
   Hallmans G, 2003, SCAND J PUBLIC HEALT, V31, P18, DOI 10.1080/14034950310001432
   Hansen L, 2012, INT J CANCER, V131, P469, DOI 10.1002/ijc.26381
   Hjartaker A, 2007, PUBLIC HEALTH NUTR, V10, P1094, DOI 10.1017/S1368980007702872
   Johnsen NF, 2006, EUR J EPIDEMIOL, V21, P877, DOI 10.1007/s10654-006-9076-z
   Koh-Banerjee P, 2004, AM J CLIN NUTR, V80, P1237, DOI 10.1093/ajcn/80.5.1237
   Kumar V, 2012, CRIT REV FOOD SCI, V52, P899, DOI 10.1080/10408398.2010.512671
   Kyro C, 2012, SCAND J PUBLIC HEALT, V40, P76, DOI 10.1177/1403494811421057
   Kyro C, 2011, PUBLIC HEALTH NUTR, V14, P1787, DOI 10.1017/S1368980011000206
   Lund E, 2008, INT J EPIDEMIOL, V37, P36, DOI 10.1093/ije/dym137
   MCINTYRE A, 1993, GUT, V34, P386, DOI 10.1136/gut.34.3.386
   OVERVAD K, 1991, INT J EPIDEMIOL, V20, P900, DOI 10.1093/ije/20.4.900
   Slavin J, 2004, NUTR RES REV, V17, P99, DOI 10.1079/NRR200374
   Slavin J, 2003, P NUTR SOC, V62, P129, DOI 10.1079/PNS2002221
   Slimani N, 2002, PUBLIC HEALTH NUTR, V5, P1125, DOI 10.1079/PHN2002395
   TJONNELAND A, 1991, INT J EPIDEMIOL, V20, P906, DOI 10.1093/ije/20.4.906
   Tjonneland A, 2007, SCAND J PUBLIC HEALT, V35, P432, DOI 10.1080/14034940601047986
   Topping D, 2007, J CEREAL SCI, V46, P220, DOI 10.1016/j.jcs.2007.06.004
   Van Guelpen B, 2005, STROKE, V36, P1426, DOI 10.1161/01.STR.0000169934.96354.3a
   Weinehall L, 1998, SCAND J PRIM HEALTH, V16, P171
   World Cancer Research Fund. American Institute for Cancer Research, 2011, CONT UPD PROJ INT RE, V0, P0
   Zhu YD, 2011, BIOORGAN MED CHEM, V19, P3973, DOI 10.1016/j.bmc.2011.05.025
NR 33
TC 65
Z9 72
U1 2
U2 41
PU SPRINGER
PI DORDRECHT
PA VAN GODEWIJCKSTRAAT 30, 3311 GZ DORDRECHT, NETHERLANDS
SN 0957-5243
EI 1573-7225
J9 CANCER CAUSE CONTROL
JI Cancer Causes Control
PD JUL 15
PY 2013
VL 24
IS 7
BP 1363
EP 1374
DI 10.1007/s10552-013-0215-z
PG 12
WC Oncology; Public, Environmental & Occupational Health
SC Oncology; Public, Environmental & Occupational Health
GA 159KC
UT WOS:000320043300011
PM 23624874
DA 2025-02-23
ER

PT J
AU Howe, LR
   Subbaramaiah, K
   Hudis, CA
   Dannenberg, AJ
AF Howe, Louise R.
   Subbaramaiah, Kotha
   Hudis, Clifford A.
   Dannenberg, Andrew J.
TI Molecular Pathways: Adipose Inflammation as a Mediator of Obesity-Associated Cancer
SO CLINICAL CANCER RESEARCH
LA English
DT Article
ID nf-kappa-b; activated protein-kinase; elevated aromatase expression; body-mass index; high-fat diet; breast-cancer; weight-loss; gene-expression; postmenopausal women; caloric restriction
AB The increasing rate of obesity worldwide is predicted to be associated with a surge in diseases. Notably, obesity has been linked to approximately 20% of cancer cases in the United States; obesity is associated with both increased risk and worse outcomes after diagnosis. Altered levels of circulating factors are strongly implicated, including insulin, insulin-like growth factor 1, leptin, adiponectin, and interleukin-6 (IL-6). In addition, increasing attention has focused on the consequences of local adipose inflammation. Inflammatory foci characterized by crown-like structures consisting of dead adipocytes encircled by macrophages occur in white adipose depots, including the breast tissue, of most overweight and obese women. Saturated fatty acids, released as a consequence of obesity-associated lipolysis, induce macrophage activation via Toll-like receptor 4, thereby stimulating NF-kappa B signaling. This, in turn, activates transcription of proinflammatory genes including COX-2, IL-6, IL-1 beta, and TNF alpha. Elevated levels of proinflammatory mediators cause both local and systemic effects. Of particular relevance with regard to breast cancer is increased transcription of the CYP19 gene encoding aromatase, the rate-limiting enzyme for estrogen synthesis. Notably, this obesity-inflammation-aromatase axis provides a plausible explanation for increased rates of postmenopausal, hormone receptor-positive breast cancer associated with obesity and hence may offer targets for interventions to attenuate risk or improve prognosis. Potential approaches include weight reduction, exercise, and suppression of obesity-driven signaling pathways using pharmaceutical or dietary agents. A key future goal is to identify biomarkers that accurately report adipose inflammation, both for identification of at-risk individuals and to assess the efficacy of interventions. (C) 2013 AACR.
C1 [Howe, Louise R.] Weill Cornell Med Coll, Dept Cell & Dev Biol, New York, NY 10065 USA.
   [Subbaramaiah, Kotha; Hudis, Clifford A.; Dannenberg, Andrew J.] Weill Cornell Med Coll, Dept Med, New York, NY 10065 USA.
   [Hudis, Clifford A.] Mem Sloan Kettering Canc Ctr, Dept Med, New York, NY 10021 USA.
C3 Cornell University; Weill Cornell Medicine; Cornell University; Weill Cornell Medicine; Memorial Sloan Kettering Cancer Center
RP Dannenberg, AJ (corresponding author), Weill Cornell Med Coll, Dept Med, 1300 York Ave,Room F-206, New York, NY 10065 USA.
EM ajdannen@med.cornell.edu
FU NIH [CA154481]; Breast Cancer Research Foundation; Botwinick-Wolfensohn Foundation
CR Adams TD, 2009, OBESITY, V17, P796, DOI 10.1038/oby.2008.610
   Agarwal VR, 1996, J CLIN ENDOCR METAB, V81, P3843, DOI 10.1210/jc.81.11.3843
   Ahn SM, 2010, ANN NY ACAD SCI, V1212, PE37, DOI 10.1111/j.1749-6632.2011.05984.x
   [Anonymous], 2007, BERDAK IS WORLD FEAR, V0, P0
   Bachelot T, 2003, BRIT J CANCER, V88, P1721, DOI 10.1038/sj.bjc.6600956
   Balkwill F, 2001, LANCET, V357, P539, DOI 10.1016/S0140-6736(00)04046-0
   Bastard JP, 2000, J CLIN ENDOCR METAB, V85, P3338, DOI 10.1210/jc.85.9.3338
   Bhardwaj P, 2013, CANCER PREV RES, V6, P282, DOI 10.1158/1940-6207.CAPR-12-0467
   Boyle JG, 2011, DIABETOLOGIA, V54, P1799, DOI 10.1007/s00125-011-2126-4
   Brodie AMH, 2001, J STEROID BIOCHEM, V79, P41, DOI 10.1016/S0960-0760(01)00131-5
   Brown KA, 2010, BREAST CANCER RES TR, V123, P591, DOI 10.1007/s10549-010-0834-y
   Brueggemeier RW, 1999, CANCER LETT, V140, P27, DOI 10.1016/S0304-3835(99)00050-6
   Brueggemeier RW, 2001, J STEROID BIOCHEM, V79, P75, DOI 10.1016/S0960-0760(01)00127-3
   Brun P, 2007, AM J PHYSIOL-GASTR L, V292, PG518, DOI 10.1152/ajpgi.00024.2006
   Buchwald H, 2009, AM J MED, V122, P248, DOI 10.1016/j.amjmed.2008.09.041
   BULUN SE, 1993, J CLIN ENDOCR METAB, V77, P1622, DOI 10.1210/jcem.77.6.8117355
   Campbell KL, 2012, J CLIN ONCOL, V30, P2314, DOI 10.1200/JCO.2011.37.9792
   Cancello R, 2005, DIABETES, V54, P2277, DOI 10.2337/diabetes.54.8.2277
   Cani PD, 2007, DIABETES, V56, P1761, DOI 10.2337/db06-1491
   CAULEY JA, 1989, AM J EPIDEMIOL, V129, P1120, DOI 10.1093/oxfordjournals.aje.a115234
   Cavalieri EL, 2011, J STEROID BIOCHEM, V125, P169, DOI 10.1016/j.jsbmb.2011.03.008
   Chajès V, 2012, CANCER EPIDEM BIOMAR, V21, P319, DOI 10.1158/1055-9965.EPI-11-0896
   Chan AT, 2012, CANCER PREV RES, V5, P164, DOI 10.1158/1940-6207.CAPR-11-0391
   Chen CT, 2012, MOL CANCER THER, V11, P2212, DOI 10.1158/1535-7163.MCT-12-0180
   Chen S, 2002, J STEROID BIOCHEM, V83, P93, DOI 10.1016/S0960-0760(02)00276-5
   Chlebowski RT, 2006, JNCI-J NATL CANCER I, V98, P1767, DOI 10.1093/jnci/djj494
   Cinti S, 2005, J LIPID RES, V46, P2347, DOI 10.1194/jlr.M500294-JLR200
   Cleary MP, 2010, VET PATHOL, V47, P202, DOI 10.1177/0300985809357753
   Clément K, 2004, FASEB J, V18, P1657, DOI 10.1096/fj.04-2204com
   Dan HC, 2008, GENE DEV, V22, P1490, DOI 10.1101/gad.1662308
   Dandona P, 1998, J CLIN ENDOCR METAB, V83, P2907, DOI 10.1210/jc.83.8.2907
   Din FVN, 2012, GASTROENTEROLOGY, V142, P1504, DOI 10.1053/j.gastro.2012.02.050
   Din FVN, 2005, BRIT J CANCER, V92, P1137, DOI 10.1038/sj.bjc.6602455
   Dowling RJO, 2012, J MOL ENDOCRINOL, V48, PR31, DOI 10.1530/JME-12-0007
   Esposito K, 2003, JAMA-J AM MED ASSOC, V289, P1799, DOI 10.1001/jama.289.14.1799
   Everard A, 2013, P NATL ACAD SCI USA, V110, P9066, DOI 10.1073/pnas.1219451110
   Ferguson RD, 2013, ENDOCR-RELAT CANCER, V20, P391, DOI 10.1530/ERC-12-0333
   Gates MA, 2010, CANCER EPIDEM BIOMAR, V19, P1033, DOI 10.1158/1055-9965.EPI-09-0975
   Goss PE, 2011, NEW ENGL J MED, V364, P2381, DOI 10.1056/NEJMoa1103507
   Grilli M, 1996, SCIENCE, V274, P1383, DOI 10.1126/science.274.5291.1383
   Hawley SA, 2012, SCIENCE, V336, P918, DOI 10.1126/science.1215327
   Howe LR, 2001, ENDOCR-RELAT CANCER, V8, P97, DOI 10.1677/erc.0.0080097
   Howe LR, 2013, OBESITY INFLAMMATION, V0, P257
   Hudis CA, 2012, J CLIN ONCOL, V30, P3436, DOI 10.1200/JCO.2012.44.8597
   Hudson AG, 2008, CANCER EPIDEM BIOMAR, V17, P680, DOI 10.1158/1055-9965.EPI-07-2739
   Hursting SD, 2012, ANN NY ACAD SCI, V1271, P82, DOI 10.1111/j.1749-6632.2012.06737.x
   Hursting SD, 2010, CARCINOGENESIS, V31, P83, DOI 10.1093/carcin/bgp280
   Imayama I, 2012, CANCER RES, V72, P2314, DOI 10.1158/0008-5472.CAN-11-3092
   Iyengar NM, 2013, OBESITY, V0, P0
   Johnson AMF, 2013, CELL, V152, P673, DOI 10.1016/j.cell.2013.01.041
   Kalupahana NS, 2010, J NUTR, V140, P1915, DOI 10.3945/jn.110.125732
   KAYE SA, 1991, INT J EPIDEMIOL, V20, P151, DOI 10.1093/ije/20.1.151
   Kim S, 2006, CANCER CAUSE CONTROL, V17, P1299, DOI 10.1007/s10552-006-0075-x
   Kim S, 2013, CANCER PREV RES, V6, P511, DOI 10.1158/1940-6207.CAPR-13-0040
   Kim S, 2011, BIOCHEM PHARMACOL, V81, P1343, DOI 10.1016/j.bcp.2011.03.012
   KOPP E, 1994, SCIENCE, V265, P956, DOI 10.1126/science.8052854
   Lee JY, 2003, J BIOL CHEM, V278, P37041, DOI 10.1074/jbc.M305213200
   Ligibel JA, 2012, J CLIN ONCOL, V30, P2294, DOI 10.1200/JCO.2012.42.5496
   LIPTON A, 1992, CANCER-AM CANCER SOC, V70, P1951, DOI 10.1002/1097-0142(19921001)70:7<1951::AID-CNCR2820700723>3.0.CO;2-#
   Loveridge CJ, 2008, ONCOGENE, V27, P2648, DOI 10.1038/sj.onc.1210891
   Lumeng CN, 2007, J CLIN INVEST, V117, P175, DOI 10.1172/JCI29881
   MAHENDROO MS, 1993, J BIOL CHEM, V268, P19463
   McTiernan A, 2003, J CLIN ONCOL, V21, P1961, DOI 10.1200/JCO.2003.07.057
   Mercken EM, 2012, AGEING RES REV, V11, P390, DOI 10.1016/j.arr.2011.11.005
   MILLER WR, 1990, J STEROID BIOCHEM, V37, P1055, DOI 10.1016/0960-0760(90)90465-W
   Morris PG, 2013, CANCER PREV RES, V6, P428, DOI 10.1158/1940-6207.CAPR-12-0431
   Morris PG, 2011, CANCER PREV RES, V4, P1021, DOI 10.1158/1940-6207.CAPR-11-0110
   Murano I, 2008, J LIPID RES, V49, P1562, DOI 10.1194/jlr.M800019-JLR200
   Murphey LJ, 2004, ANAL BIOCHEM, V334, P266, DOI 10.1016/j.ab.2004.08.019
   Narumiya S, 1999, PHYSIOL REV, V79, P1193, DOI 10.1152/physrev.1999.79.4.1193
   Nicklas BJ, 1996, AM J PHYSIOL-ENDOC M, V270, PE72, DOI 10.1152/ajpendo.1996.270.1.E72
   Osborn O, 2012, NAT MED, V18, P363, DOI 10.1038/nm.2627
   Pal D, 2012, NAT MED, V18, P1279, DOI 10.1038/nm.2851
   Pierobon M, 2013, BREAST CANCER RES TR, V137, P307, DOI 10.1007/s10549-012-2339-3
   Pollak MN, 2012, CANCER DISCOV, V2, P778, DOI 10.1158/2159-8290.CD-12-0263
   Prosperi JR, 2006, PROSTAG OTH LIPID M, V81, P55, DOI 10.1016/j.prostaglandins.2006.07.003
   Purohit A, 2002, BREAST CANCER RES, V4, P65, DOI 10.1186/bcr425
   Salhab M, 2007, J SURG ONCOL, V96, P424, DOI 10.1002/jso.20740
   Salminen A, 2011, J MOL MED, V89, P667, DOI 10.1007/s00109-011-0748-0
   Samarajeewa NU, 2013, BREAST CANCER RES, V15, P0, DOI 10.1186/bcr3410
   Schottenfeld D, 2006, CA-CANCER J CLIN, V56, P69, DOI 10.3322/canjclin.56.2.69
   Sestak I, 2010, J CLIN ONCOL, V28, P3411, DOI 10.1200/JCO.2009.27.2021
   Shapiro H, 2013, J CLIN ENDOCR METAB, V98, P1173, DOI 10.1210/jc.2012-2745
   Shi H, 2006, J CLIN INVEST, V116, P3015, DOI 10.1172/JCI28898
   Shirey KA, 2013, NATURE, V497, P498, DOI 10.1038/nature12118
   Signori C, 2011, CANCER RES, V71, P6091, DOI 10.1158/0008-5472.CAN-11-0977
   SILVA MC, 1989, CANCER RES, V49, P2588
   Simpson ER, 2002, ANNU REV PHYSIOL, V64, P93, DOI 10.1146/annurev.physiol.64.081601.142703
   Singh A, 1999, ENDOCR-RELAT CANCER, V6, P139, DOI 10.1677/erc.0.0060139
   Siriwardhana N, 2013, J NUTR BIOCHEM, V24, P613, DOI 10.1016/j.jnutbio.2012.12.013
   Sjöström L, 2013, J INTERN MED, V273, P219, DOI 10.1111/joim.12012
   Subbaramaiah K, 2008, J BIOL CHEM, V283, P3433, DOI 10.1074/jbc.M705409200
   Subbaramaiah K, 2006, CANCER RES, V66, P5504, DOI 10.1158/0008-5472.CAN-05-4076
   Subbaramaiah K, 2012, CANCER DISCOV, V2, P356, DOI 10.1158/2159-8290.CD-11-0241
   Subbaramaiah K, 2011, CANCER PREV RES, V4, P329, DOI 10.1158/1940-6207.CAPR-10-0381
   Sun XZ, 2012, BREAST CANCER RES TR, V131, P1003, DOI 10.1007/s10549-011-1789-3
   Todoric J, 2006, DIABETOLOGIA, V49, P2109, DOI 10.1007/s00125-006-0300-x
   van Kruijsdijk RCM, 2009, CANCER EPIDEM BIOMAR, V18, P2569, DOI 10.1158/1055-9965.EPI-09-0372
   van Rossum EFC, 2000, OBES RES, V8, P29, DOI 10.1038/oby.2000.5
   Vozarova B, 2001, OBES RES, V9, P414, DOI 10.1038/oby.2001.54
   Wang DZ, 2010, NAT REV CANCER, V10, P181, DOI 10.1038/nrc2809
   Wang YC, 2011, LANCET, V378, P815, DOI 10.1016/S0140-6736(11)60814-3
   Wolin KY, 2010, ONCOLOGIST, V15, P556, DOI 10.1634/theoncologist.2009-0285
   Yager JD, 2006, NEW ENGL J MED, V354, P270, DOI 10.1056/NEJMra050776
   Yamamoto Y, 1999, J BIOL CHEM, V274, P27307, DOI 10.1074/jbc.274.38.27307
   Yin MJ, 1998, NATURE, V396, P77, DOI 10.1038/23948
   Zhang XH, 2011, AM J EPIDEMIOL, V174, P459, DOI 10.1093/aje/kwr115
   Zhao Y, 1996, ENDOCRINOLOGY, V137, P5739, DOI 10.1210/en.137.12.5739
   Zhou DJ, 1999, ARCH BIOCHEM BIOPHYS, V371, P179, DOI 10.1006/abbi.1999.1454
NR 109
TC 262
Z9 292
U1 0
U2 54
PU AMER ASSOC CANCER RESEARCH
PI PHILADELPHIA
PA 615 CHESTNUT ST, 17TH FLOOR, PHILADELPHIA, PA 19106-4404 USA
SN 1078-0432
EI 1557-3265
J9 CLIN CANCER RES
JI Clin. Cancer Res.
PD NOV 15
PY 2013
VL 19
IS 22
BP 6074
EP 6083
DI 10.1158/1078-0432.CCR-12-2603
PG 10
WC Oncology
SC Oncology
GA 256NU
UT WOS:000327320900004
PM 23958744
DA 2025-02-23
ER

PT J
AU Arem, H
   Reedy, J
   Sampson, J
   Jiao, L
   Hollenbeck, AR
   Risch, H
   Mayne, ST
   Stolzenberg-Solomon, RZ
AF Arem, Hannah
   Reedy, Jill
   Sampson, Josh
   Jiao, Li
   Hollenbeck, Albert R.
   Risch, Harvey
   Mayne, Susan T.
   Stolzenberg-Solomon, Rachael Z.
TI The Healthy Eating Index 2005 and Risk for Pancreatic Cancer in the NIH-AARP Study
SO JNCI-JOURNAL OF THE NATIONAL CANCER INSTITUTE
LA English
DT Article
ID retired-persons diet; glycemic load; american-association; national-institutes; patterns
AB Background Dietary pattern analyses characterizing combinations of food intakes offer conceptual and statistical advantages over food-and nutrient-based analyses of disease risk. However, few studies have examined dietary patterns and pancreatic cancer risk and none focused on the 2005 Dietary Guidelines for Americans. We used the Healthy Eating Index 2005 (HEI-2005) to estimate the association between meeting those dietary guidelines and pancreatic cancer risk. Methods We calculated the HEI-2005 score for 537 218 men and women in the National Institutes of Health-American Association of Retired Persons Diet and Health Study using responses to food frequency questionnaires returned in 1995 and 1996. We used Cox proportional hazards regression to estimate hazard ratios (HRs) and 95% confidence intervals (CIs) for risk of pancreatic cancer according to HEI-2005 quintiles and explored effect modification by known risk factors. P-interaction values were calculated using the Wald test. All statistical tests were two-sided. Results We identified 2383 incident, exocrine pancreatic cancer cases (median = 10.5 years follow-up). Comparing participants who met the most dietary guidelines (Q5) with those who met the fewest guidelines (Q1), we observed a reduced risk of pancreatic cancer (HR = 0.85, 95% CI = 0.74 to 0.97). Among men there was an interaction by body mass index (P-interaction = .03), with a hazard ratio of 0.72 (95% CI = 0.59 to 0.88) comparing Q5 vs Q1 in overweight/obese men (body mass index = 25 kg/m(2)) but no association among normal weight men. Conclusions Our findings support the hypothesis that consuming a high-quality diet, as scored by the HEI-2005, may reduce the risk of pancreatic cancer.
C1 [Arem, Hannah; Risch, Harvey; Mayne, Susan T.] Yale Univ, Sch Publ Hlth, New Haven, CT USA.
   [Arem, Hannah; Reedy, Jill; Stolzenberg-Solomon, Rachael Z.] NCI, Div Canc Epidemiol & Genet, Bethesda, MD 20892 USA.
   [Reedy, Jill] NCI, Div Canc Control & Populat Sci, Bethesda, MD 20892 USA.
   [Jiao, Li] Baylor Coll Med, Houston, TX 77030 USA.
   [Hollenbeck, Albert R.] AARP, Washington, DC USA.
   [Risch, Harvey; Mayne, Susan T.] Yale Canc Ctr, New Haven, CT USA.
C3 Yale University; National Institutes of Health (NIH) - USA; NIH National Cancer Institute (NCI); NIH National Cancer Institute- Division of Cancer Epidemiology & Genetics; National Institutes of Health (NIH) - USA; NIH National Cancer Institute (NCI); NIH Division of Cancer Control & Population Sciences; Baylor College of Medicine; American Association of Retired Persons (AARP); Yale University; Yale New Haven Hospital
RP Arem, H (corresponding author), 9609 Med Ctr Dr,Rm 6E324, Bethesda, MD 20892 USA.
EM Aremhe2@mail.nih.gov
FU Yale-NCI predoctoral training grant [T32 CA105666]; Intramural Research Program of the National Institutes of Health, National Cancer Institute
CR Bosetti C, 2013, ANN EPIDEMIOL, V23, P124, DOI 10.1016/j.annepidem.2012.12.005
   Chan JM, 2013, NUTR CANCER, V65, P157, DOI 10.1080/01635581.2012.725502
   Guenther PM, 2008, J AM DIET ASSOC, V108, P1896, DOI 10.1016/j.jada.2008.08.016
   Hu FB, 2002, CURR OPIN LIPIDOL, V13, P3, DOI 10.1097/00041433-200202000-00002
   Inoue-Choi M, 2011, CANCER EPIDEM BIOMAR, V20, P711, DOI 10.1158/1055-9965.EPI-11-0026
   Jacques PF, 2001, AM J CLIN NUTR, V73, P1, DOI 10.1093/ajcn/73.1.1
   Jiao L, 2009, AM J EPIDEMIOL, V169, P1043, DOI 10.1093/aje/kwp034
   Jiao L, 2009, ARCH INTERN MED, V169, P764, DOI 10.1001/archinternmed.2009.46
   Johnson KJ, 2005, CANCER EPIDEM BIOMAR, V14, P1574, DOI 10.1158/1055-9965.EPI-05-0138
   Koushik A, 2012, AM J EPIDEMIOL, V176, P373, DOI 10.1093/aje/kws027
   LaRowe TL, 2007, J AM DIET ASSOC, V107, P1124, DOI 10.1016/j.jada.2007.04.013
   Lowenfels AB, 2006, BEST PRACT RES CL GA, V20, P197, DOI 10.1016/j.bpg.2005.10.001
   Meinhold CL, 2010, AM J EPIDEMIOL, V171, P1174, DOI 10.1093/aje/kwq061
   Michaud DS, 2003, AM J EPIDEMIOL, V157, P1115, DOI 10.1093/aje/kwg098
   Michaud DS, 2005, J NATL CANCER I, V97, P518, DOI 10.1093/jnci/dji094
   Michaud DS, 2002, J NATL CANCER I, V94, P1293, DOI 10.1093/jnci/94.17.1293
   Michaud DS, 2005, J REGISTRY MANAGE, V32, P70
   Nkondjock A, 2005, INT J CANCER, V114, P817, DOI 10.1002/ijc.20800
   Nöthlings U, 2008, AM J CLIN NUTR, V88, P1653, DOI 10.3945/ajcn.2008.26398
   Nöthlings U, 2007, AM J CLIN NUTR, V86, P1495
   Patel AV, 2007, CANCER CAUSE CONTROL, V18, P287, DOI 10.1007/s10552-006-0081-z
   Reedy J, 2008, AM J EPIDEMIOL, V168, P38, DOI 10.1093/aje/kwn097
   Schatzkin A, 2001, AM J EPIDEMIOL, V154, P1119, DOI 10.1093/aje/154.12.1119
   Silvera SAN, 2005, CANCER CAUSE CONTROL, V16, P431, DOI 10.1007/s10552-004-5028-7
   Stolzenberg-Solomon RZ, 2002, AM J EPIDEMIOL, V155, P783, DOI 10.1093/aje/155.9.783
   Subar AF, 2003, AM J EPIDEMIOL, V158, P1, DOI 10.1093/aje/kwg092
   Thompson FE, 2008, PUBLIC HEALTH NUTR, V11, P183, DOI 10.1017/S1368980007000419
NR 30
TC 72
Z9 79
U1 0
U2 11
PU OXFORD UNIV PRESS INC
PI CARY
PA JOURNALS DEPT, 2001 EVANS RD, CARY, NC 27513 USA
SN 0027-8874
EI 1460-2105
J9 JNCI-J NATL CANCER I
JI JNCI-J. Natl. Cancer Inst.
PD SEP 15
PY 2013
VL 105
IS 17
BP 1298
EP 1305
DI 10.1093/jnci/djt185
PG 8
WC Oncology
SC Oncology
GA 213EW
UT WOS:000324038500010
PM 23949329
DA 2025-02-23
ER

PT J
AU Hamid, AS
   Tesfamariam, IG
   Zhang, YC
   Zhang, ZG
AF Hamid, Abdu Selim
   Tesfamariam, Isaias Goitom
   Zhang, Yucheng
   Zhang, Zhen Gui
TI Aflatoxin B1-induced hepatocellular carcinoma in developing countries: Geographical distribution, mechanism of action and prevention (Review)
SO ONCOLOGY LETTERS
LA English
DT Article
DE aflatoxin B1; hepatocellular carcinoma; DNA adducts; chemopreventive agents; interventions; dietary changes
ID risk-factors; hepatitis-b; natural-history; dna-damage; p53 gene; exposure; epidemiology; mutation; b-1; liver
AB Hepatocellular carcinoma (HCC) is the most well-known primary liver malignancy worldwide. Its incidence is rising at alarming rates and has become a public concern globally. It is more frequent in developing countries than in industrialized countries with respect to geographical variation, ethnic disparities and socioeconomic status. Dietary exposure to aflatoxins is among the major HCC risk factors. Aflatoxin B1, which is a genotoxic hepatocarcinogen, which presumptively causes cancer by inducing DNA adducts leading to genetic changes in target liver cells. AFB1 is metabolized by cytochrome-P450 enzymes to the reactive intermediate AFB1-8, 9 epoxide (AFBO) which binds to liver cell DNA, resulting in DNA adducts. DNA adducts interact with the guanine bases of liver cell DNA and cause a mutational effect in the P53 tumor suppressor gene at the codon 249 hotspot in exon 7, which may lead to HCC. Approximately 4.5 billion of the world's population is exposed to aflatoxin-contaminated food, particularly in low-income countries. Prevention involves treating crops that are susceptible to fungal contamination, appropriate handling of foodstuffs and the use of chemopreventive intervention. Moreover, an integrated network collaboration of different sectors, including public health, agricultural departments and mass media, is required to ensure effective food regulation systems so as to minimize the contamination of food by aflatoxins.
C1 [Hamid, Abdu Selim; Zhang, Yucheng; Zhang, Zhen Gui] Jilin Univ, China Japan Union Hosp, Cent Lab, Changchun 130033, Jilin, Peoples R China.
   [Tesfamariam, Isaias Goitom] NE Normal Univ, Inst Cytol & Genet, Changchun 130033, Jilin, Peoples R China.
C3 Jilin University; Northeast Normal University - China
RP Zhang, ZG (corresponding author), Jilin Univ, China Japan Union Hosp, Cent Lab, 126 Xiantai St, Changchun 130033, Jilin, Peoples R China.
EM zhang4083@163.com; zhangguizhenjlu@yahoo.com
FU Department of Public Health, Jilin, China [2009Z080]
CR Altekruse SF, 2009, J CLIN ONCOL, V27, P1485, DOI 10.1200/JCO.2008.20.7753
   Anand P, 2008, PHARM RES-DORDR, V25, P2097, DOI 10.1007/s11095-008-9661-9
   Awuah RT, 1996, MYCOPATHOLOGIA, V134, P109, DOI 10.1007/BF00436873
   Banerjee S, 2011, J AM CHEM SOC, V133, P12556, DOI 10.1021/ja2015668
   Baydar T, 2005, ANN AGR ENV MED, V12, P193
   Bennett JW, 2003, CLIN MICROBIOL REV, V16, P497, DOI 10.1128/CMR.16.3.497-516.2003
   Brahmi D, 2011, NUTR METAB, V8, P0, DOI 10.1186/1743-7075-8-73
   BRESSAC B, 1991, NATURE, V350, P429, DOI 10.1038/350429a0
   Cavin C, 2008, FOOD CHEM TOXICOL, V46, P1239, DOI 10.1016/j.fct.2007.09.099
   Chen CJ, 1997, J GASTROEN HEPATOL, V12, PS294, DOI 10.1111/j.1440-1746.1997.tb00513.x
   Dash B, 2007, J TOXICOL ENV HEAL A, V70, P58, DOI 10.1080/15287390600748880
   EATON DL, 1994, ANNU REV PHARMACOL, V34, P135, DOI 10.1146/annurev.pa.34.040194.001031
   Eaton DL, 2001, ADV EXP MED BIOL, V500, P559
   Egal S, 2005, INT J FOOD MICROBIOL, V104, P215, DOI 10.1016/j.ijfoodmicro.2005.03.004
   El-Serag HB, 2007, GASTROENTEROLOGY, V132, P2557, DOI 10.1053/j.gastro.2007.04.061
   El-Serag HB, 1999, NEW ENGL J MED, V340, P745, DOI 10.1056/NEJM199903113401001
   Farazi PA, 2006, NAT REV CANCER, V6, P674, DOI 10.1038/nrc1934
   Ferlay J, 2010, INT J CANCER, V127, P2893, DOI 10.1002/ijc.25516
   Fink-Gremmels J, 1999, VET QUART, V21, P115, DOI 10.1080/01652176.1999.9695005
   Gallagher EP, 1996, TOXICOL APPL PHARM, V141, P595, DOI 10.1006/taap.1996.0326
   Gescher AJ, 2001, LANCET ONCOL, V2, P371, DOI 10.1016/S1470-2045(00)00392-2
   Groopman JD, 1996, PROG CLIN BIOL RES, V395, P211
   Gross-Steinmeyer K, 2010, TOXICOL SCI, V116, P422, DOI 10.1093/toxsci/kfq135
   Guengerich FP, 1998, MUTAT RES-FUND MOL M, V402, P121, DOI 10.1016/S0027-5107(97)00289-3
   HSU IC, 1991, NATURE, V350, P427, DOI 10.1038/350427a0
   Ilic Z, 2010, TOXICOL APPL PHARM, V242, P241, DOI 10.1016/j.taap.2009.10.008
   Jackson PE, 2003, CARCINOGENESIS, V24, P1657, DOI 10.1093/carcin/bgg101
   Kirk GD, 2005, CANCER EPIDEM BIOMAR, V14, P373, DOI 10.1158/1055-9965.EPI-04-0161
   Kpodo K, 2000, INT J FOOD MICROBIOL, V61, P147, DOI 10.1016/S0168-1605(00)00370-6
   Lewis L, 2005, ENVIRON HEALTH PERSP, V113, P1763, DOI 10.1289/ehp.7998
   Li Y, 1999, ANNALS ACADEMY OF MEDICINE SINGAPORE, V28, P67
   Llovet JM, 2003, LANCET, V362, P1907, DOI 10.1016/S0140-6736(03)14964-1
   London WT, 1995, INTERVIROLOGY, V38, P155
   Lord R, 2011, INT J CLIN PRACT, V65, P182, DOI 10.1111/j.1742-1241.2010.02545.x
   Madden CR, 2002, J VIROL, V76, P11770, DOI 10.1128/JVI.76.22.11770-11774.2002
   Mardani M, 2011, IRAN J MICROBIOL, V3, P147
   Martin J, 2008, WORLD J GASTROENTERO, V14, P1720, DOI 10.3748/wjg.14.1720
   McCracken M, 2007, CA-CANCER J CLIN, V57, P190, DOI 10.3322/canjclin.57.4.190
   McGlynn KA, 2005, BEST PRACT RES CL GA, V19, P3, DOI 10.1016/j.bpg.2004.10.004
   McGlynn KA, 2003, CANCER RES, V63, P4594
   MCLEAN M, 1995, PHARMACOL THERAPEUT, V65, P163, DOI 10.1016/0163-7258(94)00054-7
   Miyata M, 2004, CARCINOGENESIS, V25, P203, DOI 10.1093/carcin/bgg194
   Montalto G, 2002, ANN NY ACAD SCI, V963, P13, DOI 10.1111/j.1749-6632.2002.tb04090.x
   Montesano R, 1997, JNCI-J NATL CANCER I, V89, P1844, DOI 10.1093/jnci/89.24.1844
   Nguyen MH, 2004, CLIN GASTROENTEROL H, V2, P820, DOI 10.1016/S1542-3565(04)00353-2
   Nogueira JA, 2009, BMC CANCER, V9, P0, DOI 10.1186/1471-2407-9-204
   Obuseh FA, 2011, J INT AIDS SOC, V14, P0, DOI 10.1186/1758-2652-14-53
   Oyelami OA, 1996, ANN TROP PAEDIATR, V16, P137, DOI 10.1080/02724936.1996.11747816
   OZTURK M, 1991, LANCET, V338, P1356, DOI 10.1016/0140-6736(91)92236-U
   Peterson S, 2006, FOOD CHEM TOXICOL, V44, P1474, DOI 10.1016/j.fct.2006.04.010
   Röcken C, 2001, DIGEST DIS, V19, P269, DOI 10.1159/000050693
   SABBIONI G, 1987, CARCINOGENESIS, V8, P819, DOI 10.1093/carcin/8.6.819
   Sharma RA, 2004, CLIN CANCER RES, V10, P4901, DOI 10.1158/1078-0432.CCR-04-0098
   Sherman M, 2005, SEMIN LIVER DIS, V25, P143, DOI 10.1055/s-2005-871194
   Smela ME, 2001, CARCINOGENESIS, V22, P535, DOI 10.1093/carcin/22.4.535
   Sotomayor RE, 2003, TOXICOL SCI, V73, P329, DOI 10.1093/toxsci/kfg076
   Stern MC, 2001, CANCER EPIDEM BIOMAR, V10, P617
   Sugimura T, 2000, CARCINOGENESIS, V21, P387, DOI 10.1093/carcin/21.3.387
   Sutandyo Noorwati, 2010, ACTA MED INDONES, V42, P36
   Turner PC, 2005, LANCET, V365, P1950, DOI 10.1016/S0140-6736(05)66661-5
   Wang JS, 1999, MUTAT RES-FUND MOL M, V424, P167, DOI 10.1016/S0027-5107(99)00017-2
   Wang JS, 2001, CANCER EPIDEM BIOMAR, V10, P143
   Ward E, 2004, CA-CANCER J CLIN, V54, P78, DOI 10.3322/canjclin.54.2.78
   Wild CP, 2002, MUTAGENESIS, V17, P471, DOI 10.1093/mutage/17.6.471
   Wild CP, 2000, MUTAT RES-REV MUTAT, V462, P381, DOI 10.1016/S1383-5742(00)00027-2
   Williams JH, 2004, AM J CLIN NUTR, V80, P1106, DOI 10.1093/ajcn/80.5.1106
NR 66
TC 215
Z9 241
U1 1
U2 41
PU SPANDIDOS PUBL LTD
PI ATHENS
PA POB 18179, ATHENS, 116 10, GREECE
SN 1792-1074
EI 1792-1082
J9 ONCOL LETT
JI Oncol. Lett.
PD APR 15
PY 2013
VL 5
IS 4
BP 1087
EP 1092
DI 10.3892/ol.2013.1169
PG 6
WC Oncology
SC Oncology
GA 172KY
UT WOS:000321003100001
PM 23599745
DA 2025-02-23
ER

PT J
AU Femia, AP
   Dolara, P
   Salvadori, M
   Caderni, G
AF Femia, Angelo Pietro
   Dolara, Piero
   Salvadori, Maddalena
   Caderni, Giovanna
TI Expression of LGR-5, MSI-1 and DCAMKL-1, putative stem cell markers, in the early phases of 1,2-dimethylhydrazine-induced rat colon carcinogenesis: correlation with nuclear β-catenin
SO BMC CANCER
LA English
DT Article
DE Stem cells; Colon carcinogenesis; Precancerous lesions
ID nonsteroidal antiinflammatory drugs; mucin-depleted foci; colorectal-cancer; rodent models; wnt activity; chemoprevention; identification; gene; activation; inhibition
AB Background: Colon cancer stem cells may drive carcinogenesis and account for chemotherapeutic failure. Although many markers for these cells have been proposed, there is no complete agreement regarding them, nor has their presence in the early phases of carcinogenesis been characterized in depth. Methods: The expression of the putative markers LGR-5 (leucine-rich-repeat-containing G-protein-coupled receptor 5), MSI-1 (Musashi-1) and DCAMKL-1 (doublecortin and calcium/calmodulin-dependent protein kinase-like-1) was studied in normal colon mucosa (NM), in the precancerous lesions Mucin Depleted Foci (MDF) and in macroscopic tumours (adenomas) of 1,2-dimethylhydrazine-treated rats. Co-localization between these markers and nuclear beta-catenin (NBC), an attributed feature of cancer stem cells, was also determined. Moreover, since PGE(2) could increase NBC, we tested whether short-term treatment with celecoxib, a COX-2 inhibitor (2 weeks, 250 ppm in the diet) could reduce the expression of these markers. Results: LGR-5 expression in NM was low (Labelling Index (LI): 0.22 +/- 0.03 (means +/- SE)) with positive cells located mainly at the base of the crypts. Compared to NM, LGR-5 was overexpressed in MDF and tumours (LI: 4.7 +/- 2.0 and 2.9 +/- 1.0 in MDF and tumours, respectively, P<0.01 compared to NM). DCAMKL-1 positive cells, distributed along the length of normal crypts, were reduced in MDF and tumours. Nuclear expression of MSI-1, located mainly at the base of normal crypts, was not observed in MDF or tumours. In both MDF and tumours, few cells co-expressed LGR-5 and NBC (LI: 1.0 +/- 0.3 and 0.4 +/- 0.2 in MDF and tumours, respectively). Notwithstanding the lower expression of DCAMKL-1 in tumours, the percentage of cells co-expressing DCAMKL-1 and NBC was higher than in NM (LI: 0.5 +/- 0.1 and 0.04 +/- 0.02 in tumours and NM, respectively). MSI-1 and NBC co-localization was not observed. Celecoxib did not reduce cells co-expressing LGR-5 and NBC. Conclusions: Based on its prevalent localization at the base of normal crypts, as expected for stem cells, and on the overexpression in precancerous lesions and tumours, we support LGR-5, but not MSI-1 or DCAMKL-1, as putative neoplastic stem cell marker. In both MDF and tumours, we identified LGR-5-positive cells co-expressing NBC which could be a subpopulation with the highest stem cell features.
C1 [Femia, Angelo Pietro; Dolara, Piero; Salvadori, Maddalena; Caderni, Giovanna] Univ Florence, Dept Pharmacol, I-50139 Florence, Italy.
C3 University of Florence
RP Caderni, G (corresponding author), Univ Florence, Dept Pharmacol, 6 Viale Pieraccini, I-50139 Florence, Italy.
EM giovanna.caderni@unifi.it
FU Fondo Ateneo ex-60% of the University of Florence; AICR (American Institute for Cancer Research); WCRF NL (World Cancer Research Fund, the Netherlands); ITT (Istituto Toscano Tumori, Italy); Accademia Nazionale dei Lincei, Italy
CR Barker N, 2007, NATURE, V449, P1003, DOI 10.1038/nature06196
   Barker N, 2006, NAT REV DRUG DISCOV, V5, P997, DOI 10.1038/nrd2154
   Barker N, 2009, NATURE, V457, P608, DOI 10.1038/nature07602
   Brown WA, 2001, DIGEST DIS SCI, V46, P2314, DOI 10.1023/A:1012326525692
   Castellone MD, 2005, SCIENCE, V310, P1504, DOI 10.1126/science.1116221
   Clevers H, 2011, NAT MED, V17, P313, DOI 10.1038/nm.2304
   Corpet DE, 2005, EUR J CANCER, V41, P1911, DOI 10.1016/j.ejca.2005.06.006
   Dalerba P, 2007, P NATL ACAD SCI USA, V104, P10158, DOI 10.1073/pnas.0703478104
   Du L, 2008, CLIN CANCER RES, V14, P6751, DOI 10.1158/1078-0432.CCR-08-1034
   Fan XS, 2010, INT J COLORECTAL DIS, V25, P583, DOI 10.1007/s00384-010-0903-z
   Femia AP, 2008, PLANTA MED, V74, P1602, DOI 10.1055/s-2008-1074577
   Femia AP, 2007, INT J CANCER, V120, P2301, DOI 10.1002/ijc.22145
   Femia AP, 2007, CANCER RES, V67, P445, DOI 10.1158/0008-5472.CAN-06-3861
   Femia AP, 2005, INT J CANCER, V116, P9, DOI 10.1002/ijc.20981
   Femia AP, 2002, CARCINOGENESIS, V23, P1953, DOI 10.1093/carcin/23.11.1953
   Femia AP, 2010, BMC CANCER, V11, P10
   Fischer SM, 2011, CANCER PREV RES, V4, P1728, DOI 10.1158/1940-6207.CAPR-11-0166
   Fodde R, 2007, CURR OPIN CELL BIOL, V19, P150, DOI 10.1016/j.ceb.2007.02.007
   Gerbe F, 2011, J CELL BIOL, V192, P767, DOI 10.1083/jcb.201010127
   Gerbe F, 2009, GASTROENTEROLOGY, V137, P2179, DOI 10.1053/j.gastro.2009.06.072
   Goessling W, 2009, CELL, V136, P1136, DOI 10.1016/j.cell.2009.01.015
   Greenspan EJ, 2011, CANCER PREV RES, V4, P161, DOI 10.1158/1940-6207.CAPR-10-0021
   Huang EH, 2009, CANCER RES, V69, P3382, DOI 10.1158/0008-5472.CAN-08-4418
   Kleist B, 2011, INT J CLIN EXP PATHO, V4, P327
   Le NH, 2008, BRIT J CANCER, V98, P1886, DOI 10.1038/sj.bjc.6604401
   Li LH, 2010, SCIENCE, V327, P542, DOI 10.1126/science.1180794
   Liao XY, 2012, NEW ENGL J MED, V367, P1596, DOI 10.1056/NEJMoa1207756
   Lönnroth C, 2012, INT J ONCOL, V41, P15, DOI 10.3892/ijo.2012.1460
   Marshman E, 2002, BIOESSAYS, V24, P91, DOI 10.1002/bies.10028
   May R, 2008, STEM CELLS, V26, P630, DOI 10.1634/stemcells.2007-0621
   NABEYAMA A, 1974, AM J ANAT, V140, P147, DOI 10.1002/aja.1001400203
   Nishimura S, 2003, DIGEST DIS SCI, V48, P1523, DOI 10.1023/A:1024763723240
   Potten CS, 2003, DIFFERENTIATION, V71, P28, DOI 10.1046/j.1432-0436.2003.700603.x
   Powell AE, 2012, CELL, V149, P146, DOI 10.1016/j.cell.2012.02.042
   Qiu W, 2010, P NATL ACAD SCI USA, V107, P20027, DOI 10.1073/pnas.1010430107
   Reddy BS, 2005, CANCER RES, V65, P8022, DOI 10.1158/0008-5472.CAN-05-0212
   Ricci-Vitiani L, 2007, NATURE, V445, P111, DOI 10.1038/nature05384
   Ruder EH, 2011, AM J GASTROENTEROL, V106, P1340, DOI 10.1038/ajg.2011.38
   Sureban SM, 2009, GASTROENTEROLOGY, V137, P649, DOI 10.1053/j.gastro.2009.05.004
   Todaro M, 2010, GASTROENTEROLOGY, V138, P2151, DOI 10.1053/j.gastro.2009.12.063
   Tuynman JB, 2008, CANCER RES, V68, P1213, DOI 10.1158/0008-5472.CAN-07-5172
   Uchida H, 2010, CANCER SCI, V101, P1731, DOI 10.1111/j.1349-7006.2010.01571.x
   Vermeulen L, 2008, CELL DEATH DIFFER, V15, P947, DOI 10.1038/cdd.2008.20
   Vermeulen L, 2010, NAT CELL BIOL, V12, P468, DOI 10.1038/ncb2048
NR 44
TC 17
Z9 19
U1 0
U2 13
PU BIOMED CENTRAL LTD
PI LONDON
PA 236 GRAYS INN RD, FLOOR 6, LONDON WC1X 8HL, ENGLAND
SN 1471-2407
EI 
J9 BMC CANCER
JI BMC Cancer
PD FEB 1
PY 2013
VL 13
IS 
BP 
EP 
DI 10.1186/1471-2407-13-48
PG 12
WC Oncology
SC Oncology
GA 085BL
UT WOS:000314585500001
PM 23374535
DA 2025-02-23
ER

PT J
AU Pedersen, CG
   Christensen, S
   Jensen, AB
   Zachariae, R
AF Pedersen, Christina Gundgaard
   Christensen, Soren
   Jensen, Anders Bonde
   Zachariae, Robert
TI Use of complementary and alternative medicine (CAM) and changes in depressive symptoms from 3 to 15 months after surgery for primary breast cancer: results from a nationwide cohort study
SO BREAST CANCER RESEARCH AND TREATMENT
LA English
DT Article
DE Breast cancer; Depressive symptoms; Complementary and alternative medicine (CAM); Cohort studies; Health behavior
ID quality-of-life; women; adjustment; stress; risk
AB Background This large population-based prospective study explored the associations between use of complementary and alternative medicine (CAM) and prevalence and changes in depressive symptoms from 3 to 15 months after surgery for primary breast cancer. Methods In an ongoing nationwide cohort study, depressive symptoms and the use of ten different types of CAM since time of diagnosis were assessed by questionnaire at 3 (N = 3233) and 15 months post-surgery (N = 2833). Clinical and socio-demopraphic variables were obtained from the Danish Breast Cancer Cooperative Group (DBCG) and national longitudinal registries. Results At 3 months post-surgery, 40.2 % reported having used CAM since the diagnosis, and in the time from 3 to 15 months after surgery, 49.9 % had used CAM. Compared with non-users, CAM users experienced more depressive symptoms at both 3 and 15 months follow-up when adjusting for several possible confounders. In a fully adjusted model, including all CAM variables and adjusting for depressive symptoms at 3 months, use of dietary/vitamin supplements was the only independent, statistically significant risk factor for experiencing more depressive symptoms at 15 months (RM = 1.10; 95 % CI 1.02-1.19, P = 0.014). Conclusion Cross-sectionally, CAM use was associated with higher levels of depressive symptoms at both time-points. Prospectively, users of dietary or vitamin supplements at 3 months after surgery reported higher levels of depressive symptoms than non-users 1 year later. Possible explanations could be an increased vulnerability for depressive symptoms among women using CAM or adverse effects of dietary or vitamin supplements.
C1 [Pedersen, Christina Gundgaard; Christensen, Soren; Zachariae, Robert] Aarhus Univ Hosp, Unit Psychooncol & Hlth Psychol, DK-8000 Aarhus C, Denmark.
   [Pedersen, Christina Gundgaard; Christensen, Soren; Zachariae, Robert] Aarhus Univ, DK-8000 Aarhus C, Denmark.
   [Jensen, Anders Bonde] Aarhus Univ Hosp, Dept Oncol, DK-8000 Aarhus C, Denmark.
C3 Aarhus University; Aarhus University; Aarhus University
RP Pedersen, CG (corresponding author), Aarhus Univ Hosp, Unit Psychooncol & Hlth Psychol, Bartholins Alle 9, DK-8000 Aarhus C, Denmark.
EM christina@psy.au.dk
FU Danish Cancer Society; Knowledge and Research Centre for Complementary and Alternative Medicine (ViFAB)
CR Adams Mariama, 2007, INT SEMIN SURG ONCOL, V4, P10, DOI 10.1186/1477-7800-4-10
   Beck AT, 1996, MANUAL BECK DEPRESSI, V0, P0
   Burstein HJ, 1999, NEW ENGL J MED, V340, P1733, DOI 10.1056/NEJM199906033402206
   Carlsson M, 2005, J ALTERN COMPLEM MED, V11, P441, DOI 10.1089/acm.2005.11.441
   Carlsson M, 2006, EVID-BASED COMPL ALT, V3, P523, DOI 10.1093/ecam/nel042
   CHARLSON ME, 1987, J CHRON DIS, V40, P373, DOI 10.1016/0021-9681(87)90171-8
   Christensen S, 2009, BREAST CANCER RES TR, V113, P339, DOI 10.1007/s10549-008-9920-9
   Correa-Velez I, 2003, PALLIATIVE MED, V17, P695, DOI 10.1191/0269216303pm834oa
   de Jong FA, 2008, EUR J CANCER, V44, P374, DOI 10.1016/j.ejca.2007.12.012
   Ekholm O, 2006, HLTH MORBIDITY DENMA, V0, P0
   Extermann M, 2000, EUR J CANCER, V36, P453, DOI 10.1016/S0959-8049(99)00319-6
   Fisch Michael, 2004, J NATL CANCER INST MONOGR, V0, P105
   Gilbar O, 2001, PATIENT EDUC COUNS, V44, P243, DOI 10.1016/S0738-3991(00)00194-4
   Han E, 2011, ANN SURG ONCOL, V18, P912, DOI 10.1245/s10434-010-1487-0
   Henderson JW, 2003, PSYCHO-ONCOLOGY, V12, P59, DOI 10.1002/pon.636
   Kang E, 2012, SUPPORT CARE CANCER, V20, P461, DOI 10.1007/s00520-011-1094-z
   Long SJ, 2013, PSYCHOSOM MED, V75, P144, DOI 10.1097/PSY.0b013e31827d5fbd
   Mittal VA, 2011, PSYCHIAT RES, V189, P158, DOI 10.1016/j.psychres.2011.06.006
   OConnor M, 2011, BRIT J CANCER, V104, P419, DOI 10.1038/sj.bjc.6606073
   Pedersen CG, 2009, EUR J CANCER, V45, P3172, DOI 10.1016/j.ejca.2009.09.005
   Popiela T, 2001, CANCER CHEMOTH PHARM, V47, PS55, DOI 10.1007/s002800170010
   Rostgaard K, 2000, CANCER CAUSE CONTROL, V11, P669, DOI 10.1023/A:1008928204121
   Saquib J, 2011, INTEGR CANCER THER, V10, P138, DOI 10.1177/1534735410392578
   Schafer JL, 2002, PSYCHOL METHODS, V7, P147, DOI 10.1037//1082-989X.7.2.147
   Sered S, 2008, SOCIOL HEALTH ILL, V30, P616, DOI 10.1111/j.1467-9566.2007.01076.x
   Singletary SE, 2002, J CLIN ONCOL, V20, P3628, DOI 10.1200/JCO.2002.02.026
   Söllner W, 2000, CANCER-AM CANCER SOC, V89, P873, DOI 10.1002/1097-0142(20000815)89:4<873::AID-CNCR21>3.0.CO;2-K
   WARE JE, 1992, MED CARE, V30, P473, DOI 10.1097/00005650-199206000-00002
   WASHBURN RA, 1993, J CLIN EPIDEMIOL, V46, P153, DOI 10.1016/0895-4356(93)90053-4
   World Health Organization, 2000, OB PREV MAN GLOB END, V894, P0
NR 30
TC 5
Z9 7
U1 0
U2 11
PU SPRINGER
PI NEW YORK
PA ONE NEW YORK PLAZA, SUITE 4600, NEW YORK, NY, UNITED STATES
SN 0167-6806
EI 1573-7217
J9 BREAST CANCER RES TR
JI Breast Cancer Res. Treat.
PD SEP 15
PY 2013
VL 141
IS 2
BP 277
EP 285
DI 10.1007/s10549-013-2680-1
PG 9
WC Oncology
SC Oncology
GA 226BF
UT WOS:000325008500014
PM 24036661
DA 2025-02-23
ER

PT J
AU Li, F
   Zhou, Y
   Hu, RT
   Hou, LN
   Du, YJ
   Zhang, XJ
   Olkkonen, VM
   Tan, WL
AF Li, Fei
   Zhou, You
   Hu, Rui-ting
   Hou, Li-na
   Du, Yue-Jun
   Zhang, Xin-ji
   Olkkonen, Vesa M.
   Tan, Wan-long
TI Egg Consumption and Risk of Bladder Cancer: A Meta-Analysis
SO NUTRITION AND CANCER-AN INTERNATIONAL JOURNAL
LA English
DT Article
ID urothelial cancer; dietary factors; foods
AB The findings of epidemiologic studies on the association between egg consumption and bladder cancer risk remain conflicting. We conducted a meta-analysis to clarify the potential association between egg consumption and bladder cancer risk. Four cohort studies and 9 casecontrol studies in the PubMed database through February 2012 were identified on egg consumption and risk of bladder cancer involving 2715 cases and 184,727 participants. Random-effects models were used to calculate the summary relative risk estimates (SRRE) based on the highest compared with the lowest category of egg consumption. In addition, we performed stratified analyses and sensitivity and dose-response analyses to examine the association. Overall, no significant association was observed between egg consumption and bladder cancer (SRRE = 1.11 95% CI: 0.901.35). However, increased risk of bladder cancer was detected in North/South America (SRRE = 1.40 95% CI: 1.051.86) and, moreover, fried egg intake positively associated with bladder cancer as well (SRRE = 2.04, 95% CI: 1.412.95). In conclusion, our findings suggest no significant association between egg consumption and bladder cancer risk, except for a possible positive relationship with the intake of fried eggs based on the limited number of studies. Additional studies, especially large prospective cohort studies, are warranted to confirm these findings.
C1 [Li, Fei; Du, Yue-Jun; Tan, Wan-long] Southern Med Univ, Nanfang Hosp, Dept Urol, Guangzhou 510515, Guangdong, Peoples R China.
   [Zhou, You; Olkkonen, Vesa M.] Minerva Fdn, Inst Med Res, FI-00290 Helsinki, Finland.
   [Hu, Rui-ting] Minzu Hosp Guangxi Zhuang Autonomous Reg, Dept Neurol, Guangxi, Peoples R China.
   [Hou, Li-na] Southern Med Univ, Nanfang Hosp, Dept Cardiol, Guangzhou 510515, Guangdong, Peoples R China.
   [Zhang, Xin-ji] Southern Med Univ, Shunde Peoples Hosp, Dept Urol, Guangzhou 510515, Guangdong, Peoples R China.
   [Olkkonen, Vesa M.] Univ Helsinki, Inst Biomed Anat, FIN-00014 Helsinki, Finland.
C3 Southern Medical University - China; Southern Medical University - China; Southern Medical University - China; University of Helsinki
RP Tan, WL (corresponding author), Southern Med Univ, Nanfang Hosp, Dept Urol, Guangzhou 510515, Guangdong, Peoples R China.
EM tanwanlong@gmail.com
FU Natural Science Foundation of Guangdong Province [9151051501000030]; National Natural Science Foundation of China [81272844]; Academy of Finland; University of Helsinki Jubilee Fund
CR [Anonymous], 2009, CANCER THERAPY, V0, P0
   [Anonymous], 2007, FOOD NUTR PHYS ACT P, V0, P0
   Augustsson K, 1999, LANCET, V353, P703, DOI 10.1016/S0140-6736(98)06099-1
   Aune D, 2009, ASIAN PAC J CANCER P, V10, P869
   Balbi JC, 2001, EUR J CANCER PREV, V10, P453, DOI 10.1097/00008469-200110000-00009
   Cho E, 2007, JNCI-J NATL CANCER I, V99, P1224, DOI 10.1093/jnci/djm082
   Chyou P H, 1993, ANN EPIDEMIOL, V3, P211
   DERSIMONIAN R, 1986, CONTROL CLIN TRIALS, V7, P177, DOI 10.1016/0197-2456(86)90046-2
   Hou LN, 2012, EXP THER MED, V4, P479, DOI 10.3892/etm.2012.605
   Hu J, 2012, ANN ONCOL, V23, P491, DOI 10.1093/annonc/mdr155
   Jemal A, 2010, CA CANCER J CLIN, V60, P000
   LAVECCHIA C, 1989, NUTR CANCER, V12, P93, DOI 10.1080/01635588909514006
   Li F, 2011, UROLOGY, V78, P1298, DOI 10.1016/j.urology.2011.09.002
   Nagano J, 2000, INT J CANCER, V86, P132, DOI 10.1002/(SICI)1097-0215(20000401)86:1<132::AID-IJC21>3.0.CO;2-M
   Radosavljevic V, 2005, INTERNATIONAL UROLOGY AND NEPHROLOGY, V37, P283, DOI 10.1007/s11255-004-4710-8
   RISCH HA, 1988, AM J EPIDEMIOL, V127, P1179, DOI 10.1093/oxfordjournals.aje.a114911
   Sakauchi F, 2005, J EPIDEMIOL, V15, PS190, DOI 10.2188/jea.15.S190
   Silberstein JL, 2010, UROLOGY, V75, P340, DOI 10.1016/j.urology.2009.07.1260
   SILVERMAN DT, 1992, HEMATOL ONCOL CLIN N, V6, P1
   Stefani E, 2008, CANCER CAUSE CONTROL, V19, P1243, DOI 10.1007/s10552-008-9195-9
   STEINECK G, 1990, INT J CANCER, V45, P1006, DOI 10.1002/ijc.2910450604
   STEINECK G, 1988, ACTA ONCOL, V27, P323, DOI 10.3109/02841868809093549
   Stroup DF, 2000, JAMA-J AM MED ASSOC, V283, P2008, DOI 10.1001/jama.283.15.2008
   Tang L, 2008, CANCER EPIDEM BIOMAR, V17, P938, DOI 10.1158/1055-9965.EPI-07-2502
   Baena AV, 2006, EUR J CANCER PREV, V15, P498, DOI 10.1097/01.cej.0000215618.05757.04
   Wakai K, 2004, INT J UROL, V11, P11, DOI 10.1111/j.1442-2042.2004.00740.x
   Wakai K, 2000, NUTR CANCER, V38, P13, DOI 10.1207/S15327914NC381_3
   Wilkens LR, 1996, CANCER EPIDEM BIOMAR, V5, P161
   Wiseman M, 2008, P NUTR SOC, V67, P253, DOI 10.1017/S002966510800712X
NR 30
TC 18
Z9 20
U1 0
U2 7
PU ROUTLEDGE JOURNALS, TAYLOR & FRANCIS LTD
PI ABINGDON
PA 2-4 PARK SQUARE, MILTON PARK, ABINGDON OX14 4RN, OXON, ENGLAND
SN 0163-5581
EI 1532-7914
J9 NUTR CANCER
JI Nutr. Cancer
PD MAY 1
PY 2013
VL 65
IS 4
BP 538
EP 546
DI 10.1080/01635581.2013.770041
PG 9
WC Oncology; Nutrition & Dietetics
SC Oncology; Nutrition & Dietetics
GA 144WT
UT WOS:000318973200003
PM 23659445
DA 2025-02-23
ER

PT J
AU Jackson, M
   Tulloch-Reid, M
   Walker, S
   McFarlane-Anderson, N
   Bennett, F
   Francis, D
   Coard, K
AF Jackson, Maria
   Tulloch-Reid, Marshall
   Walker, Susan
   McFarlane-Anderson, Norma
   Bennett, Franklyn
   Francis, Damian
   Coard, Kathleen
TI Dietary Patterns as Predictors of Prostate Cancer in Jamaican Men
SO NUTRITION AND CANCER-AN INTERNATIONAL JOURNAL
LA English
DT Article
ID food-frequency questionnaire; glycemic index; eating patterns; calcium intake; dairy product; igf axis; risk; nutrition; insulin; androgens
AB Studies of diet and prostate cancer have focused primarily on food and nutrients; however, dietary patterns examine the overall diet, particularly foods eaten in combination, and risk of disease. We evaluated the association of dietary patterns and prostate cancer and low- and high-grade subgroups in Jamaican men. In a case-control study, we enrolled 243 incident cases and 273 urology controls in Jamaican clinics, March 2005July 2007. Dietary patterns were identified using principal component analysis. Four food patterns were identified: a vegetable and legume pattern, a fast food pattern, a meat pattern, and a refined carbohydrate pattern. Men in the highest tertile for the refined carbohydrate pattern, characterized by high intakes of rice, pasta, sugar sweetened beverages, and sweet baked foods were at increased risk of total prostate cancer [odds ratio (OR) = 2.02; 95% confidence interval (CI) = 1.053.87 (Ptrend = 0.029)] and low-grade disease [OR = 2.91; 95% CI = 1.187.13 (Ptrend = 0.019)] compared with men in the lowest tertile. The vegetable and legumes pattern (healthy), meat pattern, or fast food pattern were not associated with prostate cancer risk. These data suggest a carbohydrate dietary pattern high in refined carbohydrates may be a risk factor for prostate cancer in Jamaican men.
C1 [Jackson, Maria] Univ W Indies, Fac Med Sci, Kingston 7, Jamaica.
   [Tulloch-Reid, Marshall; Walker, Susan; Francis, Damian] Univ W Indies, Res Inst Trop Med, Kingston 7, Jamaica.
   [McFarlane-Anderson, Norma] Univ W Indies, Dept Basic Med Sci, Kingston 7, Jamaica.
   [Bennett, Franklyn; Coard, Kathleen] Univ W Indies, Dept Pathol, Kingston 7, Jamaica.
C3 University West Indies Mona Jamaica; University West Indies Mona Jamaica; University West Indies Mona Jamaica; University West Indies Mona Jamaica
RP Jackson, M (corresponding author), Univ W Indies, Dept Community Hlth & Psychiat, Kingston 7, Jamaica.
EM maria.jackson@uwimona.edu.jm
FU National Health Fund [HSF19]; CHASE Fund; Planning Institute of Jamaica [77/854]
CR Ahn JY, 2007, CANCER EPIDEM BIOMAR, V16, P2623, DOI 10.1158/1055-9965.EPI-07-0601
   Ambrosini GL, 2008, ANN EPIDEMIOL, V18, P364, DOI 10.1016/j.annepidem.2007.11.010
   [Anonymous], 2009, POP CENS 2001 JAM 20, V0, P0
   [Anonymous], 2000, WHO TECH REP SER, V0, P0
   Augustin LSA, 2004, INT J CANCER, V112, P446, DOI 10.1002/ijc.20416
   Bao JS, 2009, AM J CLIN NUTR, V90, P986, DOI 10.3945/ajcn.2009.27720
   Biddinger SB, 2005, AM J CLIN NUTR, V82, P277, DOI 10.1093/ajcn/82.2.277
   Bravi F, 2010, CANCER CAUSE CONTROL, V21, P1911, DOI 10.1007/s10552-010-9619-1
   Clinton SK, 1998, ANNU REV NUTR, V18, P413, DOI 10.1146/annurev.nutr.18.1.413
   COHEN P, 1994, HORM METAB RES, V26, P81, DOI 10.1055/s-2007-1000777
   De Stefani E, 2010, CANCER CAUSE CONTROL, V21, P1009, DOI 10.1007/s10552-010-9527-4
   Dorgan JF, 1996, AM J CLIN NUTR, V64, P850, DOI 10.1093/ajcn/64.6.850
   Edefonti V, 2008, INT J CANCER, V122, P609, DOI 10.1002/ijc.23064
   EPSTEIN JI, 1993, J UROLOGY, V150, P135, DOI 10.1016/S0022-5347(17)35415-0
   George SM, 2009, AM J EPIDEMIOL, V169, P462, DOI 10.1093/aje/kwn347
   Gibson TN, 2010, W INDIAN MED J, V59, P456
   GLEASON DF, 1974, J UROLOGY, V111, P58, DOI 10.1016/S0022-5347(17)59889-4
   Greenlee RT, 2000, CA-CANCER J CLIN, V50, P7, DOI 10.3322/canjclin.50.1.7
   Gunnell D, 2003, BRIT J CANCER, V88, P1682, DOI 10.1038/sj.bjc.6600946
   Hu FB, 2002, CURR OPIN LIPIDOL, V13, P3, DOI 10.1097/00041433-200202000-00002
   Jackson M, 2001, PUBLIC HEALTH NUTR, V4, P971, DOI 10.1079/PHN2001166
   Jackson Maria, 2009, INFECT AGENT CANCER, V4 Suppl 1, PS5, DOI 10.1186/1750-9378-4-S1-S5
   Jackson MD, 2011, NUTR J, V10, P0, DOI 10.1186/1475-2891-10-28
   Kaaks R, 2001, P NUTR SOC, V60, P91, DOI 10.1079/PNS200070
   Kaaks Rudolf, 2004, NOVARTIS FOUND SYMP, V262, P247
   Kim J-O, 1978, FACTOR ANALYSIS: STATISTICAL METHODS AND PRACTICAL ISSUES, V0, P0
   Kolonel LN, 1996, CANCER CAUSE CONTROL, V7, P83, DOI 10.1007/BF00115640
   Kurahashi N, 2008, CANCER EPIDEM BIOMAR, V17, P930, DOI 10.1158/1055-9965.EPI-07-2681
   LOHMAN TGR, 2009, ANTHROPOMETRIC STAND, V0, P0
   Muller DC, 2009, CANCER EPIDEM BIOMAR, V18, P3126, DOI 10.1158/1055-9965.EPI-09-0780
   Nandeesha H, 2009, INT UROL NEPHROL, V41, P267, DOI 10.1007/s11255-008-9440-x
   Newby PK, 2004, NUTR REV, V62, P177, DOI 10.1111/j.1753-4887.2004.tb00040.x
   Nimptsch K, 2011, CANCER CAUSE CONTROL, V22, P51, DOI 10.1007/s10552-010-9671-x
   Park SY, 2007, AM J EPIDEMIOL, V166, P1259, DOI 10.1093/aje/kwm269
   RANDALL E, 1992, NUTR CANCER, V18, P265, DOI 10.1080/01635589209514227
   Rohrmann S, 2007, CANCER CAUSE CONTROL, V18, P41, DOI 10.1007/s10552-006-0082-y
   ROSS RK, 1994, J NATL CANCER I, V86, P252, DOI 10.1093/jnci/86.4.252
   SCHWERIN HS, 1981, AM J CLIN NUTR, V34, P568, DOI 10.1093/ajcn/34.4.568
   Tseng M, 2004, CANCER EPIDEM BIOMAR, V13, P71, DOI 10.1158/1055-9965.EPI-03-0076
   Tseng M, 2009, CANCER CAUSE CONTROL, V20, P1947, DOI 10.1007/s10552-009-9389-9
   Walker M, 2005, INT J CANCER, V116, P592, DOI 10.1002/ijc.21112
   Wu K, 2006, CANCER EPIDEM BIOMAR, V15, P167, DOI 10.1158/1055-9965.EPI-05-0100
NR 42
TC 32
Z9 35
U1 0
U2 9
PU ROUTLEDGE JOURNALS, TAYLOR & FRANCIS LTD
PI ABINGDON
PA 2-4 PARK SQUARE, MILTON PARK, ABINGDON OX14 4RN, OXON, ENGLAND
SN 0163-5581
EI 1532-7914
J9 NUTR CANCER
JI Nutr. Cancer
PD APR 1
PY 2013
VL 65
IS 3
BP 367
EP 374
DI 10.1080/01635581.2013.757631
PG 8
WC Oncology; Nutrition & Dietetics
SC Oncology; Nutrition & Dietetics
GA 113GX
UT WOS:000316655700005
PM 23530635
DA 2025-02-23
ER

PT J
AU Hendrickson, SJ
   Lindström, S
   Eliassen, AH
   Rosner, BA
   Chen, C
   Barrdahl, M
   Brinton, L
   Buring, J
   Canzian, F
   Chanock, S
   Clavel-Chapelon, F
   Figueroa, JD
   Gapstur, SM
   Garcia-Closas, M
   Gaudet, MM
   Haiman, CA
   Hazra, A
   Henderson, B
   Hoover, R
   Husing, A
   Johansson, M
   Kaaks, R
   Khaw, KT
   Kolonel, LN
   Le Marchand, L
   Lissowska, J
   Lund, E
   McCullough, ML
   Peplonska, B
   Riboli, E
   Sacerdote, C
   Sanchez, MJ
   Tjonneland, A
   Trichopoulos, D
   van Gils, CH
   Yeager, M
   Kraft, P
   Hunter, DJ
   Ziegler, RG
   Willett, WC
AF Hendrickson, Sara J.
   Lindstroem, Sara
   Eliassen, A. Heather
   Rosner, Bernard A.
   Chen, Constance
   Barrdahl, Myrto
   Brinton, Louise
   Buring, Julie
   Canzian, Federico
   Chanock, Stephen
   Clavel-Chapelon, Francoise
   Figueroa, Jonine D.
   Gapstur, Susan M.
   Garcia-Closas, Montserrat
   Gaudet, Mia M.
   Haiman, Christopher A.
   Hazra, Aditi
   Henderson, Brian
   Hoover, Robert
   Husing, Anika
   Johansson, Mattias
   Kaaks, Rudolf
   Khaw, Kay-Tee
   Kolonel, Laurence N.
   Le Marchand, Loic
   Lissowska, Jolanta
   Lund, Eiliv
   McCullough, Marjorie L.
   Peplonska, Beata
   Riboli, Elio
   Sacerdote, Carlotta
   Sanchez, Maria-Jose
   Tjonneland, Anne
   Trichopoulos, Dimitrios
   van Gils, Carla H.
   Yeager, Meredith
   Kraft, Peter
   Hunter, David J.
   Ziegler, Regina G.
   Willett, Walter C.
TI Plasma Carotenoid- and Retinol-Weighted Multi-SNP Scores and Risk of Breast Cancer in the National Cancer Institute Breast and Prostate Cancer Cohort Consortium
SO CANCER EPIDEMIOLOGY BIOMARKERS & PREVENTION
LA English
DT Article
ID single nucleotide polymorphisms; beta-carotene; mendelian randomization; vitamin-a; pooled analysis; lung-cancer; disease; enzymes; 15,15-monooxygenase; cleavage
AB Background: Dietary and circulating carotenoids have been inversely associated with breast cancer risk, but observed associations may be due to confounding. Single-nucleotide polymorphisms (SNPs) in beta-carotene 15,15'-monooxygenase 1 (BCMO1), a gene encoding the enzyme involved in the first step of synthesizing vitamin A from dietary carotenoids, have been associated with circulating carotenoid concentrations and may serve as unconfounded surrogates for those biomarkers. We determined associations between variants in BCMO1 and breast cancer risk in a large cohort consortium. Methods: We used unconditional logistic regression to test four SNPs in BCMO1 for associations with breast cancer risk in 9,226 cases and 10,420 controls from the National Cancer Institute Breast and Prostate Cancer Cohort Consortium (BPC3). We also tested weighted multi-SNP scores composed of the two SNPs with strong, confirmed associations with circulating carotenoid concentrations. Results: Neither the individual SNPs nor the weighted multi-SNP scores were associated with breast cancer risk [OR (95% confidence interval) comparing extreme quintiles of weighted multi-SNP scores = 1.04 (0.94-1.16) for beta-carotene, 1.08 (0.98-1.20) for alpha-carotene, 1.04 (0.94-1.16) for beta-cryptoxanthin, 0.95 (0.87-1.05) for lutein/zeaxanthin, and 0.92 (0.83-1.02) for retinol]. Furthermore, no associations were observed when stratifying by estrogen receptor status, but power was limited. Conclusions: Our results do not support an association between SNPs associated with circulating carotenoid concentrations and breast cancer risk. Impact: Future studies will need additional genetic surrogates and/or sample sizes at least three times larger to contribute evidence of a causal link between carotenoids and breast cancer. (C) 2013 AACR.
C1 [Hendrickson, Sara J.; Hunter, David J.; Willett, Walter C.] Harvard Univ, Sch Publ Hlth, Dept Nutr, Boston, MA 02115 USA.
   [Hendrickson, Sara J.; Lindstroem, Sara; Eliassen, A. Heather; Chen, Constance; Hazra, Aditi; Trichopoulos, Dimitrios; Kraft, Peter; Hunter, David J.; Willett, Walter C.] Harvard Univ, Sch Publ Hlth, Dept Epidemiol, Boston, MA 02115 USA.
   [Kraft, Peter] Harvard Univ, Sch Publ Hlth, Dept Biostat, Boston, MA 02115 USA.
   [Eliassen, A. Heather; Rosner, Bernard A.; Hazra, Aditi; Hunter, David J.; Willett, Walter C.] Brigham & Womens Hosp, Channing Div Network Med, Boston, MA 02115 USA.
   [Buring, Julie] Brigham & Womens Hosp, Dept Med, Div Prevent Med, Boston, MA 02115 USA.
   [Buring, Julie] Brigham & Womens Hosp, Dept Med, Div Aging, Boston, MA 02115 USA.
   [Buring, Julie] Harvard Univ, Sch Med, Dept Ambulatory Care & Prevent, Boston, MA 02115 USA.
   [Barrdahl, Myrto; Husing, Anika; Kaaks, Rudolf] German Canc Res Ctr, Div Canc Epidemiol, Heidelberg, Germany.
   [Canzian, Federico] German Canc Res Ctr, Genom Epidemiol Grp, Heidelberg, Germany.
   [Brinton, Louise; Figueroa, Jonine D.] NCI, Div Canc Epidemiol & Genet, Rockville, MD USA.
   [Chanock, Stephen; Hoover, Robert; Ziegler, Regina G.] NCI, Div Canc Epidemiol & Genet, Bethesda, MD USA.
   [Yeager, Meredith] Frederick Natl Lab Canc Res, Core Genotyping Facil, Gaithersburg, MD USA.
   [Clavel-Chapelon, Francoise] Inst Gustave Roussy, INSERM, Ctr Res Epidemiol & Populat Hlth, Lyon, France.
   [Clavel-Chapelon, Francoise] Paris South Univ, Villejuif, France.
   [Johansson, Mattias] Int Agcy Res Canc, F-69372 Lyon, France.
   [Gapstur, Susan M.; Gaudet, Mia M.; McCullough, Marjorie L.] Amer Canc Soc, Epidemiol Res Program, Atlanta, GA 30329 USA.
   [Garcia-Closas, Montserrat] Univ London Imperial Coll Sci Technol & Med, Inst Canc Res & Breakthrough Breast Canc Res, Div Genet & Epidemiol, London, England.
   [Riboli, Elio] Univ London Imperial Coll Sci Technol & Med, Sch Publ Hlth, London, England.
   [Khaw, Kay-Tee] Univ Cambridge, Clin Gerontol Unit, Cambridge, England.
   [Haiman, Christopher A.; Henderson, Brian] Univ So Calif, Keck Sch Med, Dept Prevent Med, Los Angeles, CA 90033 USA.
   [Johansson, Mattias] Umea Univ, Dept Publ Hlth & Clin Med, Umea, Sweden.
   [Kolonel, Laurence N.; Le Marchand, Loic] Univ Hawaii, Ctr Canc, Epidemiol Program, Honolulu, HI 96822 USA.
   [Lissowska, Jolanta] Ctr Canc, Dept Canc Epidemiol & Prevent, Warsaw, Poland.
   [Lissowska, Jolanta] M Sklodowska Curie Inst Oncol, Warsaw, Poland.
   [Peplonska, Beata] Nofer Inst Occupat Med, Lodz, Poland.
   [Lund, Eiliv] Univ Tromso, Dept Community Med, Tromso, Norway.
   [Sacerdote, Carlotta] Ctr Canc Prevent CPO Piemonte, Turin, Italy.
   [Sacerdote, Carlotta] Human Genet Fdn HuGeF, Turin, Italy.
   [Sanchez, Maria-Jose] Escuela Andaluza Salud Publ, Granada, Spain.
   [Sanchez, Maria-Jose] CIBERESP, CIBER Epidemiol Salud Publ, Madrid, Spain.
   [Tjonneland, Anne] Diet Genest & Environm Danish Canc Soc Res Ctr, Copenhagen, Denmark.
   [Trichopoulos, Dimitrios] Acad Athens, Bereau Epidemiol Res, Athens, Greece.
   [Trichopoulos, Dimitrios] Hellen Hlth Fdn, Athens, Greece.
   [van Gils, Carla H.] Univ Med Ctr Utrecht, Julius Ctr, Utrecht, Netherlands.
C3 Harvard University; Harvard T.H. Chan School of Public Health; Harvard University; Harvard T.H. Chan School of Public Health; Harvard University; Harvard T.H. Chan School of Public Health; Harvard University; Harvard University Medical Affiliates; Brigham & Women's Hospital; Harvard University; Harvard University Medical Affiliates; Brigham & Women's Hospital; Harvard University; Harvard University Medical Affiliates; Brigham & Women's Hospital; Harvard University; Harvard Medical School; Helmholtz Association; German Cancer Research Center (DKFZ); Helmholtz Association; German Cancer Research Center (DKFZ); National Institutes of Health (NIH) - USA; NIH National Cancer Institute (NCI); NIH National Cancer Institute- Division of Cancer Epidemiology & Genetics; National Institutes of Health (NIH) - USA; NIH National Cancer Institute (NCI); NIH National Cancer Institute- Division of Cancer Epidemiology & Genetics; National Institutes of Health (NIH) - USA; NIH National Cancer Institute (NCI); Frederick National Laboratory for Cancer Research; Institut National de la Sante et de la Recherche Medicale (Inserm); UNICANCER; Gustave Roussy; World Health Organization; International Agency for Research on Cancer (IARC); American Cancer Society; Imperial College London; Imperial College London; University of Cambridge; University of Southern California; Umea University; Cancer Research Center of Hawaii; University of Hawaii System; Maria Sklodowska-Curie National Research Institute of Oncology; Nofer Institute of Occupational Medicine; UiT The Arctic University of Tromso; Escuela Andaluza de Salud Publica; CIBER - Centro de Investigacion Biomedica en Red; CIBERESP; Danish Cancer Society; Academy of Athens; Utrecht University; Utrecht University Medical Center
RP Hendrickson, SJ (corresponding author), Harvard Univ, Sch Publ Hlth, Dept Epidemiol, 677 Huntington Ave, Boston, MA 02115 USA.
EM slindstr@hsph.harvard.edu
FU U.S. NIH, NCI [U01-CA98233-07, U01-CA98710-06, U01-CA98216-06, U01-CA98758-07]; NIH; NCI, Division of Cancer Epidemiology and Genetics; NCI's Cancer Genetic Markers of Susceptibility Study (CGEMS);  [P01 CA87969];  [R01 CA131218];  [R01 CA49449];  [U01 CA098233];  [R03 CA133937];  [NIH 5 T32 CA09001];  [R25 CA098566]; National Cancer Institute [ZIACP010152] Funding Source: NIH RePORTER
CR Borel P, 2012, MOL NUTR FOOD RES, V56, P228, DOI 10.1002/mnfr.201100322
   Eliassen AH, 2012, JNCI-J NATL CANCER I, V104, P1905, DOI 10.1093/jnci/djs461
   Ferrucci L, 2009, AM J HUM GENET, V84, P123, DOI 10.1016/j.ajhg.2008.12.019
   Glymour MM, 2012, AM J EPIDEMIOL, V175, P332, DOI 10.1093/aje/kwr323
   GOODMAN DS, 1965, SCIENCE, V149, P879, DOI 10.1126/science.149.3686.879
   HEINONEN OP, 1994, NEW ENGL J MED, V330, P1029
   Hendrickson SJ, 2012, AM J CLIN NUTR, V96, P1379, DOI 10.3945/ajcn.112.034934
   Hessel S, 2007, J BIOL CHEM, V282, P0, DOI 10.1074/jbc.M706763200
   Hunter DJ, 2005, NAT REV CANCER, V5, P977, DOI 10.1038/nrc1754
   Johnson AD, 2008, BIOINFORMATICS, V24, P2938, DOI 10.1093/bioinformatics/btn564
   Kim YS, 2009, BIOTECHNOL LETT, V31, P403, DOI 10.1007/s10529-008-9873-4
   Leung WC, 2009, FASEB J, V23, P1041, DOI 10.1096/fj.08-121962
   Lietz G, 2012, J NUTR, V142, P161S, DOI 10.3945/jn.111.140756
   Lindqvist A, 2002, J BIOL CHEM, V277, P23942, DOI 10.1074/jbc.M202756200
   Lindshield BL, 2008, J NUTR, V138, P2367, DOI 10.3945/jn.108.099663
   Luvizotto RAM, 2010, J NUTR, V140, P1808, DOI 10.3945/jn.110.123398
   MOTCHNIK PA, 1994, METHOD ENZYMOL, V234, P269
   Namitha KK, 2010, CRIT REV FOOD SCI, V50, P728, DOI 10.1080/10408398.2010.499811
   OLSON JA, 1965, P NATL ACAD SCI USA, V54, P1364, DOI 10.1073/pnas.54.5.1364
   Omenn GS, 1996, NEW ENGL J MED, V334, P1150, DOI 10.1056/NEJM199605023341802
   Schatzkin A, 2009, CANCER PREV RES, V2, P104, DOI 10.1158/1940-6207.CAPR-08-0070
   Schlesselman JJ, 1982, CASE CONTROL STUDIES, V0, P0
   Serdula MK, 1996, EPIDEMIOLOGY, V7, P161, DOI 10.1097/00001648-199603000-00010
   Smith GD, 2003, INT J EPIDEMIOL, V32, P1, DOI 10.1093/ije/dyg070
   Tanumihardjo SA, 2004, J NUTR, V134, P290S, DOI 10.1093/jn/134.1.290S
   VANDERBURG B, 1993, MOL CELL ENDOCRINOL, V91, P149, DOI 10.1016/0303-7207(93)90267-N
   Willett WC, 1998, NUTRITIONAL EPIDEMIOLOGY: MONOGRAPHS IN EPIDEMIOLOGY AND BIOSTATISTICS, V2nd, P0
   Zhang SM, 1999, JNCI-J NATL CANCER I, V91, P547, DOI 10.1093/jnci/91.6.547
   Zhang XH, 2012, AM J CLIN NUTR, V95, P713, DOI 10.3945/ajcn.111.014415
NR 29
TC 15
Z9 19
U1 1
U2 26
PU AMER ASSOC CANCER RESEARCH
PI PHILADELPHIA
PA 615 CHESTNUT ST, 17TH FLOOR, PHILADELPHIA, PA 19106-4404 USA
SN 1055-9965
EI 
J9 CANCER EPIDEM BIOMAR
JI Cancer Epidemiol. Biomarkers Prev.
PD MAY 15
PY 2013
VL 22
IS 5
BP 927
EP 936
DI 10.1158/1055-9965.EPI-13-0017
PG 10
WC Oncology; Public, Environmental & Occupational Health
SC Oncology; Public, Environmental & Occupational Health
GA 143UR
UT WOS:000318894200021
PM 23515144
DA 2025-02-23
ER

PT J
AU Mizuno, NK
   Rogozina, OP
   Seppanen, CM
   Liao, DJ
   Cleary, MP
   Grossmann, ME
AF Mizuno, Nancy K.
   Rogozina, Olga P.
   Seppanen, Christine M.
   Liao, D. Joshua
   Cleary, Margot P.
   Grossmann, Michael E.
TI Combination of Intermittent Calorie Restriction and Eicosapentaenoic Acid for Inhibition of Mammary Tumors
SO CANCER PREVENTION RESEARCH
LA English
DT Article
ID breast-cancer cells; growth-factor system; energy restriction; leptin levels; female mice; adiponectin levels; serum adiponectin; weight-loss; risk; women
AB There are a number of dietary interventions capable of inhibiting mammary tumorigenesis; however, the effectiveness of dietary combinations is largely unexplored. Here, we combined 2 interventions previously shown individually to inhibit mammary tumor development. The first was the use of the omega-3 fatty acid, eicosapentaenoic acid (EPA), and the second was the implementation of calorie restriction. MMTV-Her2/neu mice were used as a model for human breast cancers, which overexpress Her2/neu. Six groups of mice were enrolled. Half were fed a control (Con) diet with 10.1% fat calories from soy oil, whereas the other half consumed a diet with 72% fat calories from EPA. Within each diet, mice were further divided into ad libitum (AL), chronic calorie-restricted (CCR), or intermittent calorie-restricted (ICR) groups. Mammary tumor incidence was lowest in ICR-EPA (15%) and highest in AL-Con mice (87%), whereas AL-EPA, CCR-Con, CCR-EPA, and ICR-Con groups had mammary tumor incidence rates of 63%, 47%, 40%, and 59%, respectively. Survival was effected similarly by the interventions. Consumption of EPA dramatically reduced serum leptin (P < 0.02) and increased serum adiponectin in the AL-EPA mice compared with AL-Con mice (P < 0.001). Both CCR and ICR decreased serum leptin and insulin-like growth factor I (IGF-I) compared with AL mice but not compared with each other. These results illustrate that mammary tumor inhibition is significantly increased when ICR and EPA are combined as compared with either intervention alone. This response may be related to alterations in the balance of serum growth factors and adipokines. (C) 2013 AACR.
C1 [Mizuno, Nancy K.; Rogozina, Olga P.; Seppanen, Christine M.; Liao, D. Joshua; Cleary, Margot P.; Grossmann, Michael E.] Univ Minnesota, Hormel Inst, Austin, MN 55912 USA.
C3 University of Minnesota System
RP Grossmann, ME (corresponding author), Univ Minnesota, Hormel Inst, 801 16th Ave NE, Austin, MN 55912 USA.
EM mgrossmann@hi.umn.edu
FU Susan G. Komen for the Cure [KG081178]; Hormel Foundation
CR Arteaga CL, 2012, NAT REV CLIN ONCOL, V9, P16, DOI 10.1038/nrclinonc.2011.177
   BUELL P, 1973, J NATL CANCER I, V51, P1479, DOI 10.1093/jnci/51.5.1479
   Chen DC, 2006, CANCER LETT, V237, P109, DOI 10.1016/j.canlet.2005.05.047
   Cleary MP, 2007, EXP BIOL MED, V232, P70
   Cleary MP, 2004, EXP BIOL MED, V229, P182, DOI 10.1177/153537020422900207
   Cleary MP, 2003, BREAST CANCER RES TR, V77, P205, DOI 10.1023/A:1021891825399
   Cleary MP, 2002, CANCER EPIDEM BIOMAR, V11, P836
   Considine RV, 1996, NEW ENGL J MED, V334, P292, DOI 10.1056/NEJM199602013340503
   Dieudonne MN, 2002, BIOCHEM BIOPH RES CO, V293, P622, DOI 10.1016/S0006-291X(02)00205-X
   Dirx MJM, 2003, INT J CANCER, V106, P766, DOI 10.1002/ijc.11277
   DYERBERG J, 1975, AM J CLIN NUTR, V28, P958, DOI 10.1093/ajcn/28.9.958
   FREDERICH RC, 1995, NAT MED, V1, P1311, DOI 10.1038/nm1295-1311
   Garofalo C, 2006, CLIN CANCER RES, V12, P1447, DOI 10.1158/1078-0432.CCR-05-1913
   Gradishar WJ, 2012, NEW ENGL J MED, V366, P176, DOI 10.1056/NEJMe1113641
   Grossmann ME, 2010, CANCER METAST REV, V29, P641, DOI 10.1007/s10555-010-9252-1
   GUY CT, 1992, MOL CELL BIOL, V12, P954, DOI 10.1128/MCB.12.3.954
   Harvie MN, 2011, INT J OBESITY, V35, P714, DOI 10.1038/ijo.2010.171
   Harvie M, 2012, P NUTR SOC, V71, P263, DOI 10.1017/S0029665112000195
   Howell A, 2009, RECENT RESULTS CANC, V181, P97
   Kolonel LN, 2004, NAT REV CANCER, V4, P519, DOI 10.1038/nrc1389
   Macis D, 2012, J CLIN ONCOL, V30, P151, DOI 10.1200/JCO.2011.35.2237
   McCawley GM, 2009, J AM COLL SURGEONS, V208, P1093, DOI 10.1016/j.jamcollsurg.2009.01.045
   Michels KB, 2004, JAMA-J AM MED ASSOC, V291, P1226, DOI 10.1001/jama.291.10.1226
   Miyoshi Y, 2006, INT J CANCER, V118, P1414, DOI 10.1002/ijc.21543
   Miyoshi Y, 2003, CLIN CANCER RES, V9, P5699
   Mohanraj L, 2011, RECENT PAT ANTI-CANC, V6, P166, DOI 10.2174/157489211795328512
   National Research Council (U.S.). Subcommittee on Laboratory Animal Nutrition, 1995, NUTR REQUIREMENTS LA, Vfouth, P0
   Nelson NJ, 2006, J NATL CANCER I, V98, P436, DOI 10.1093/jnci/djj147
   Perou CM, 2011, COLD SPRING HARB PER, V3, P0
   REEVES PG, 1993, J NUTR, V123, P1939, DOI 10.1093/jn/123.11.1939
   ROSE DP, 1993, JNCI-J NATL CANCER I, V85, P1743, DOI 10.1093/jnci/85.21.1743
   Rossi AS, 2005, AM J PHYSIOL-REG I, V289, PR486, DOI 10.1152/ajpregu.00846.2004
   Ryan AS, 2003, DIABETES CARE, V26, P2383, DOI 10.2337/diacare.26.8.2383
   Sachdev D, 2010, CURR DRUG TARGETS, V11, P1121, DOI 10.2174/138945010792006816
   Schley PD, 2005, BREAST CANCER RES TR, V92, P187, DOI 10.1007/s10549-005-2415-z
   Simonsen N, 1998, AM J EPIDEMIOL, V147, P342
   Siriwardhana N, 2012, ADV FOOD NUTR RES, V65, P211, DOI 10.1016/B978-0-12-416003-3.00013-5
   Thigpen JE, 1999, ENVIRON HEALTH PERSP, V107, PA182, DOI 10.2307/3434577
   Tirona MT, 2010, CANCER INVEST, V28, P1070, DOI 10.3109/07357907.2010.512593
   Vona-Davis L, 2007, ENDOCR-RELAT CANCER, V14, P189, DOI 10.1677/ERC-06-0068
   Wadden TA, 1998, J CLIN ENDOCR METAB, V83, P214, DOI 10.1210/jc.83.1.214
   Weroha SJ, 2012, ENDOCRIN METAB CLIN, V41, P335, DOI 10.1016/j.ecl.2012.04.014
   Yamamoto D, 1999, BREAST CANCER RES TR, V55, P149, DOI 10.1023/A:1006283131240
   Yee LD, 2005, J NUTR, V135, P983, DOI 10.1093/jn/135.5.983
NR 44
TC 22
Z9 24
U1 0
U2 7
PU AMER ASSOC CANCER RESEARCH
PI PHILADELPHIA
PA 615 CHESTNUT ST, 17TH FLOOR, PHILADELPHIA, PA 19106-4404 USA
SN 1940-6207
EI 
J9 CANCER PREV RES
JI Cancer Prev. Res.
PD JUN 15
PY 2013
VL 6
IS 6
BP 540
EP 547
DI 10.1158/1940-6207.CAPR-13-0033
PG 8
WC Oncology
SC Oncology
GA 156GR
UT WOS:000319810400005
PM 23550153
DA 2025-02-23
ER

PT J
AU Han, XS
   Li, JJ
   Brasky, TM
   Xun, PC
   Stevens, J
   White, E
   Gammon, MD
   He, K
AF Han, Xuesong
   Li, Jingjing
   Brasky, Theodore M.
   Xun, Pengcheng
   Stevens, June
   White, Emily
   Gammon, Marilie D.
   He, Ka
TI Antioxidant intake and pancreatic cancer risk The vitamins and lifestyle (VITAL) study
SO CANCER
LA English
DT Article
DE pancreatic cancer; antioxidant; selenium; dietary intake; supplement use
ID nutritional factors; selenium levels; dietary factors; nutrient intake; lung-cancer; prevention; micronutrients; mortality
AB BACKGROUND: Oxidative stress causes damage to many components of human cells (ie, proteins, lipids, and DNA) and is involved in carcinogenesis. Nutrients with antioxidant properties may protect against oxidative stress. In this study, the authors examined the intake of antioxidants from diet and supplements in relation to pancreatic cancer risk among participants of the Vitamins and Lifestyle (VITAL) Study. METHODS: The participants included 77,446 men and women ages 50 to 76 years who were residents of western Washington State and who completed a baseline questionnaire between 2000 and 2002. Participants reported usual diet over the past year and use of supplements over the past 10 years in addition to demographic and lifestyle factors. During a median follow-up of 7.1 years, 184 participants developed pancreatic adenocarcinoma. Cox proportional hazards models were used to estimate multivariable-adjusted hazard ratios (HRs) and 95% confidence intervals (CIs) for 7 antioxidants: -carotene, lutein plus zeaxanthin, lycopene, vitamin C, vitamin E, selenium, and zinc. RESULTS: An inverse association was observed between dietary selenium and the risk of pancreatic cancer (medium vs low intake: HR, 0.58; 95% CI, 0.35-0.94; high vs low intake: HR, 0.44; 95% CI, 0.23-0.85; Ptrend = .01); however, when supplemental and dietary exposures were combined, the association was no longer statistically significant. CONCLUSIONS: Dietary selenium intake was inversely associated with the risk of pancreatic cancer, and the observed association was attenuated by selenium supplementation. Cancer 2013. (c) 2012 American Cancer Society.
C1 [Han, Xuesong; Stevens, June] Univ N Carolina, Gillings Sch Global Publ Hlth, Dept Nutr, Chapel Hill, NC USA.
   [Han, Xuesong] Amer Canc Soc, Atlanta, GA 30329 USA.
   [Li, Jingjing; Stevens, June; Gammon, Marilie D.; He, Ka] Univ N Carolina, Dept Epidemiol, Gillings Sch Global Publ Hlth, Chapel Hill, NC USA.
   [Brasky, Theodore M.; White, Emily] Univ Washington, Fred Hutchinson Canc Res Ctr, Seattle, WA 98195 USA.
   [Brasky, Theodore M.] Ohio State Univ, Ctr Comprehens Canc, Columbus, OH 43210 USA.
   [Xun, Pengcheng; He, Ka] Indiana Univ, Sch Publ Hlth, Dept Epidemiol & Biostat, Bloomington, IN USA.
C3 University of North Carolina; University of North Carolina Chapel Hill; American Cancer Society; University of North Carolina; University of North Carolina Chapel Hill; Fred Hutchinson Cancer Center; University of Washington; University of Washington Seattle; University System of Ohio; Ohio State University; James Cancer Hospital & Solove Research Institute; Indiana University System; Indiana University Bloomington
RP Han, XS (corresponding author), 250 Williams St NW,6D-104, Atlanta, GA 30303 USA.
EM xuesong.han@cancer.org
FU National Cancer Institute [R03CA139261]; Marilyn Gentry Fellowship from American Institute for Cancer Research;  [K05CA154337];  [R25CA94880];  [P30ES010126]
CR Amaral AFS, 2012, GUT, V61, P1583, DOI 10.1136/gutjnl-2011-301086
   Amaral AFS, 2010, CANCER EPIDEM BIOMAR, V19, P2407, DOI 10.1158/1055-9965.EPI-10-0544
   [Anonymous], 2000, DIET REF INT VIT C V, V0, P0
   Bjelakovic G, 2004, LANCET, V364, P1219, DOI 10.1016/S0140-6736(04)17138-9
   Bjelakovic Goran, 2008, COCHRANE DATABASE SYST REV, V0, PPCD004183, DOI 10.1002/14651858.CD004183.pub3
   Blakely T, 2011, CANCER CAUSE CONTROL, V22, P1307, DOI 10.1007/s10552-011-9804-x
   Bleys J, 2008, ARCH INTERN MED, V168, P404, DOI 10.1001/archinternmed.2007.74
   Bravi F, 2011, ANN ONCOL, V22, P202, DOI 10.1093/annonc/mdq302
   Brinkman M, 2006, EUR J CANCER, V42, P2463, DOI 10.1016/j.ejca.2006.02.027
   Brown J, 1998, POPUL TRENDS, V0, P35
   Brown K M, 2001, PUBLIC HEALTH NUTR, V4, P593
   BURNEY PGJ, 1989, AM J CLIN NUTR, V49, P895, DOI 10.1093/ajcn/49.5.895
   DEMESQUITA HBB, 1991, INT J CANCER, V48, P540, DOI 10.1002/ijc.2910480411
   Dennert G, 2011, COCHRANE DB SYST REV, V0, P0, DOI DOI 10.1002/14651858.CD005195.pub2
   FARROW DC, 1990, AM J EPIDEMIOL, V132, P423, DOI 10.1093/oxfordjournals.aje.a115677
   Foksinski M, 2007, EUR J NUTR, V46, P174, DOI 10.1007/s00394-006-0642-7
   GHADIRIAN P, 1991, INT J CANCER, V47, P1, DOI 10.1002/ijc.2910470102
   Gong ZH, 2010, INT J CANCER, V127, P1893, DOI 10.1002/ijc.25208
   Goodman M, 2011, FREE RADICAL BIO MED, V51, P1068, DOI 10.1016/j.freeradbiomed.2011.05.018
   Heinen MM, 2012, INT J CANCER, V130, P147, DOI 10.1002/ijc.25989
   HOWE GR, 1990, INT J CANCER, V45, P604, DOI 10.1002/ijc.2910450405
   HOWE GR, 1992, INT J CANCER, V51, P365, DOI 10.1002/ijc.2910510306
   JI BT, 1995, CANCER EPIDEM BIOMAR, V4, P885
   KALAPOTHAKI V, 1993, CANCER CAUSE CONTROL, V4, P383, DOI 10.1007/BF00051342
   Lin YS, 2005, J GASTROENTEROL, V40, P297, DOI 10.1007/s00535-004-1537-0
   Lippman SM, 2009, JAMA-J AM MED ASSOC, V301, P39, DOI 10.1001/jama.2008.864
   Longtin R, 2003, J NATL CANCER I, V95, P98, DOI 10.1093/jnci/95.2.98
   Lutsenko EA, 2002, J BIOL CHEM, V277, P16895, DOI 10.1074/jbc.M201151200
   OLSEN GW, 1991, CANCER CAUSE CONTROL, V2, P291, DOI 10.1007/BF00051668
   Omenn GS, 1996, J NATL CANCER I, V88, P1550, DOI 10.1093/jnci/88.21.1550
   [Panel on Micronutrients Subcommittees on Upper Reference Levels of Nutrients and Interpretation and Uses of DRIs Standing Committee on the Scientific Evaluation of Dietary Reference Intakes Food and Nutrition Board Institute of Medicine], 2002, DIET REF INT VIT A V, V0, P0
   Rayman MP, 2005, P NUTR SOC, V64, P527, DOI 10.1079/PNS2005467
   Roy SD, 2005, SURGERY, V138, P859, DOI 10.1016/j.surg.2005.04.018
   Russo MW, 1997, NUTR CANCER, V28, P125, DOI 10.1080/01635589709514563
   Satia-Abouta J, 2003, AM J EPIDEMIOL, V157, P944, DOI 10.1093/aje/kwg039
   Schakel Sally F, 1997, JOURNAL OF FOOD COMPOSITION AND ANALYSIS, V10, P102, DOI 10.1006/jfca.1997.0527
   SHIBATA A, 1994, INT J CANCER, V58, P46, DOI 10.1002/ijc.2910580109
   Silverman DT, 1998, JNCI-J NATL CANCER I, V90, P1710, DOI 10.1093/jnci/90.22.1710
   Stolzenberg-Solomon RZ, 2002, AM J EPIDEMIOL, V155, P783, DOI 10.1093/aje/155.9.783
   Stranges S, 2007, ANN INTERN MED, V147, P217, DOI 10.7326/0003-4819-147-4-200708210-00175
   Stranges S, 2010, J NUTR, V140, P81, DOI 10.3945/jn.109.111252
   US Department of the Interior, 2004, NAT GEOCH SURV SEL C, V0, P0
   VANLOON AJM, 1995, SCAND J SOC MED, V23, P110, DOI 10.1177/140349489502300206
   Whanger PD, 2004, BRIT J NUTR, V91, P11, DOI 10.1079/BJN20031015
   White E, 2004, AM J EPIDEMIOL, V159, P83, DOI 10.1093/aje/kwh010
   ZATONSKI W, 1991, INT J CANCER, V48, P390, DOI 10.1002/ijc.2910480314
   Zhuo HJ, 2004, CANCER EPIDEM BIOMAR, V13, P771
NR 48
TC 61
Z9 66
U1 0
U2 38
PU WILEY
PI HOBOKEN
PA 111 RIVER ST, HOBOKEN 07030-5774, NJ USA
SN 0008-543X
EI 1097-0142
J9 CANCER-AM CANCER SOC
JI Cancer
PD APR 1
PY 2013
VL 119
IS 7
BP 1314
EP 1320
DI 10.1002/cncr.27936
PG 7
WC Oncology
SC Oncology
GA 115KU
UT WOS:000316811900005
PM 23280534
DA 2025-02-23
ER

PT J
AU Ashmore, JH
   Lesko, SM
   Muscat, JE
   Gallagher, CJ
   Berg, AS
   Miller, PE
   Hartman, TJ
   Lazarus, P
AF Ashmore, Joseph H.
   Lesko, Samuel M.
   Muscat, Joshua E.
   Gallagher, Carla J.
   Berg, Arthur S.
   Miller, Paige E.
   Hartman, Terryl J.
   Lazarus, Philip
TI Association of dietary and supplemental folate intake and polymorphisms in three FOCM pathway genes with colorectal cancer in a population-based case-control study
SO GENES CHROMOSOMES & CANCER
LA English
DT Article
ID one-carbon metabolism; methylenetetrahydrofolate reductase polymorphism; colon-cancer; thymidylate-synthase; mthfr c677t; plasma folate; risk-factor; vitamin; micronutrients; methionine
AB Previous research has shown that greater intakes of dietary folate are associated with reduced risk for colorectal cancer (CRC) and that single nucleotide polymorphisms (SNPs) in genes involved in folate-mediated one-carbon metabolism (FOCM) also may be involved in altering CRC risk. The objective of this study was to evaluate the role of folate intake (and intakes of related dietary components such as methionine), 35 SNPs in three FOCM pathway genes (MTHFD1, MTHFR, and TYMS), and their interactions on CRC risk in a population-based case-control study in Pennsylvania (686 cases, 740 controls). Diet and supplement use was assessed for the year before diagnosis or interview for cases and controls, respectively, with a modified Diet History Questionnaire from the National Cancer Institute. Odds ratios (OR) and 95% confidence intervals (95% CI) were estimated using unconditional logistic regression. Using a dominant model for the variant allele, several SNPs were significantly associated with CRC including MTHFD1 rs8003379 (OR=1.65; 95% CI=1.00-2.73) and rs17824591 (OR=1.98; 95% CI=1.14-3.41) and the TYMS rs2853533 SNP (OR=1.38; 95% CI=1.05-1.80). Using a nondominant model, the AA genotype for MTHFR rs1476413 exhibited a marginally significant (OR=1.56; 95% CI=1.00-2.44) association with CRC. Two TYMS SNPs (rs16948305 and rs495139) exhibited significant (P=0.024 and P=0.040, respectively) gene-diet interactions with folate intake. One MTHFD1 (P=0.019) and one MTHFR (P=0.042) SNP exhibited gene-diet interactions with methionine intake. These findings suggest that allelic variants in genes involved in FOCM interact with dietary factors including folate and methionine to modify risk for CRC. (c) 2013 Wiley Periodicals, Inc.
C1 [Ashmore, Joseph H.] Penn State Univ, Dept Nutr Sci, Coll Hlth & Human Dev, State Coll, PA USA.
   [Lesko, Samuel M.] Northeast Reg Canc Inst, Scranton, PA USA.
   [Muscat, Joshua E.; Gallagher, Carla J.; Berg, Arthur S.] Penn State Univ, Dept Publ Hlth Sci, Coll Med, Hershey, PA USA.
   [Gallagher, Carla J.] Penn State Univ, Dept Pharmacol, Coll Med, Hershey, PA USA.
   [Miller, Paige E.] Exponent Inc, Dept Hlth Sci, Chicago, IL USA.
   [Hartman, Terryl J.] Emory Univ, Sch Publ Hlth, Dept Epidemiol, Atlanta, GA USA.
   [Lazarus, Philip] Washington State Univ, Coll Pharm, Dept Pharmaceut Sci, Spokane, WA USA.
C3 Pennsylvania Commonwealth System of Higher Education (PCSHE); Pennsylvania State University; Pennsylvania Commonwealth System of Higher Education (PCSHE); Pennsylvania State University; Penn State Health; Pennsylvania Commonwealth System of Higher Education (PCSHE); Pennsylvania State University; Penn State Health; Exponent; Emory University; Washington State University
RP Hartman, TJ (corresponding author), Emory Univ, Dept Epidemiol, 1518 Clifton Rd NE,3035, Atlanta, GA 30322 USA.
EM tjhartm@emory.edu; phil.lazarus@wsu.edu
FU Pennsylvania Department of Health [4100038714]
CR Ashmore JH, 2013, EUR J CANC PREVENTIO, V0, P0
   Barrett JC, 2005, BIOINFORMATICS, V21, P263, DOI 10.1093/bioinformatics/bth457
   BROWN CC, 1994, AM J EPIDEMIOL, V139, P323, DOI 10.1093/oxfordjournals.aje.a117000
   Chen J, 1999, J NUTR, V129, P560S, DOI 10.1093/jn/129.2.560S
   Chen J, 2004, INT J CANCER, V110, P617, DOI 10.1002/ijc.20148
   Clapin HF, 2012, NUTR CANCER, V64, P937, DOI 10.1080/01635581.2012.715718
   Curtin K, 2004, CANCER EPIDEM BIOMAR, V13, P285, DOI 10.1158/1055-9965.EPI-03-0083
   Curtin K, 2007, CARCINOGENESIS, V28, P1672, DOI 10.1093/carcin/bgm089
   de Vogel S, 2008, J NUTR, V138, P2372, DOI 10.3945/jn.108.091157
   Figueiredo JC, 2011, INT J CANCER, V129, P192, DOI 10.1002/ijc.25872
   FROSST P, 1995, NAT GENET, V10, P111, DOI 10.1038/ng0595-111
   Giovannucci E, 1998, ANN INTERN MED, V129, P517, DOI 10.7326/0003-4819-129-7-199810010-00002
   Han SS, 2012, CANCER EPIDEM BIOMAR, V21, P417, DOI 10.1158/1055-9965.EPI-11-0782
   Hu JF, 2007, EUR J CANCER PREV, V16, P275, DOI 10.1097/01.cej.0000228411.21719.25
   Hubner RA, 2007, BRIT J CANCER, V97, P1449, DOI 10.1038/sj.bjc.6604056
   Hubner RA, 2007, INT J CANCER, V120, P1027, DOI 10.1002/ijc.22440
   HUM DW, 1988, J BIOL CHEM, V263, P15946
   Ishihara J, 2007, J NUTR, V137, P1808, DOI 10.1093/jn/137.7.1808
   Kennedy DA, 2011, CANCER EPIDEMIOL, V35, P2, DOI 10.1016/j.canep.2010.11.004
   Kim YI, 2003, J NUTR, V133, P3731S, DOI 10.1093/jn/133.11.3731S
   Kim YI, 2004, AM J CLIN NUTR, V80, P1123, DOI 10.1093/ajcn/80.5.1123
   Kim YI, 2007, MOL NUTR FOOD RES, V51, P267, DOI 10.1002/mnfr.200600191
   Kune G, 2006, NUTR CANCER, V56, P11, DOI 10.1207/s15327914nc5601_3
   Levi F, 2000, EUR J CANCER, V36, P2115, DOI 10.1016/S0959-8049(00)00195-7
   Levine AJ, 2010, CANCER EPIDEM BIOMAR, V19, P1812, DOI 10.1158/1055-9965.EPI-10-0151
   Lindzon GM, 2009, CARCINOGENESIS, V30, P1536, DOI 10.1093/carcin/bgp152
   Liu AY, 2013, MOL NUTR FOOD RES, V57, P721, DOI 10.1002/mnfr.201200180
   LONG JC, 1995, AM J HUM GENET, V56, P799
   Ma J, 1997, CANCER RES, V57, P1098
   Ma J, 1996, CIRCULATION, V94, P2410, DOI 10.1161/01.CIR.94.10.2410
   Miller PE, 2010, J NUTR, V140, P1267, DOI 10.3945/jn.110.121780
   Otani T, 2005, NUTR CANCER, V53, P42, DOI 10.1207/s15327914nc5301_5
   Razzak AA, 2012, NUTR CANCER, V64, P899, DOI 10.1080/01635581.2012.714833
   Sharp L, 2004, AM J EPIDEMIOL, V159, P423, DOI 10.1093/aje/kwh066
   Siegel R, 2011, CA-CANCER J CLIN, V61, P212, DOI 10.3322/caac.20121
   Slattery ML, 1999, CANCER EPIDEM BIOMAR, V8, P513
   Subar AF, 2001, AM J EPIDEMIOL, V154, P1089, DOI 10.1093/aje/154.12.1089
   Suitor CW, 2000, J AM DIET ASSOC, V100, P88, DOI 10.1016/S0002-8223(00)00027-4
   Thompson FE, 2002, J AM DIET ASSOC, V102, P212, DOI 10.1016/S0002-8223(02)90050-7
   Ueland PM, 2001, TRENDS PHARMACOL SCI, V22, P195, DOI 10.1016/S0165-6147(00)01675-8
   Ulrich CM, 2005, J NUTR, V135, P2698, DOI 10.1093/jn/135.11.2698
   Ulrich CM, 1999, CANCER EPIDEM BIOMAR, V8, P659
   Ulrich CM, 2005, CANCER EPIDEM BIOMAR, V14, P2509, DOI 10.1158/1055-9965.EPI-05-0261
   Ulrich CM, 2006, CANCER EPIDEM BIOMAR, V15, P189, DOI 10.1158/1055-9965.EPI-152CO
   Ulrich CM, 2002, CANCER RES, V62, P3361
   VANDERPUT NMJ, 1995, LANCET, V346, P1070, DOI 10.1016/S0140-6736(95)91743-8
   Vargas AJ, 2012, NUTR CLIN PRACT, V27, P613, DOI 10.1177/0884533612454885
   WAKSBERG J, 1978, J AM STAT ASSOC, V73, P40, DOI 10.2307/2286513
   WCRF/AICR, 2007, FOOD NUTR PHYS ACTV, V0, P0
NR 49
TC 11
Z9 13
U1 0
U2 15
PU WILEY-BLACKWELL
PI HOBOKEN
PA 111 RIVER ST, HOBOKEN 07030-5774, NJ USA
SN 1045-2257
EI 
J9 GENE CHROMOSOME CANC
JI Gene Chromosomes Cancer
PD OCT 15
PY 2013
VL 52
IS 10
BP 945
EP 953
DI 10.1002/gcc.22089
PG 9
WC Oncology; Genetics & Heredity
SC Oncology; Genetics & Heredity
GA 205FY
UT WOS:000323429700007
PM 23893618
DA 2025-02-23
ER

PT J
AU Wrobel, JK
   Seelbach, MJ
   Chen, L
   Power, RF
   Toborek, M
AF Wrobel, Jagoda K.
   Seelbach, Melissa J.
   Chen, Lei
   Power, Ronan F.
   Toborek, Michal
TI Supplementation with Selenium-Enriched Yeast Attenuates Brain Metastatic Growth
SO NUTRITION AND CANCER-AN INTERNATIONAL JOURNAL
LA English
DT Article
ID cell-adhesion molecules; cancer metastasis; dietary supplementation; endothelial-cells; melanoma-cells; human health; toxicity; mice; selenomethionine; dissemination
AB Metastases are the leading cause of cancer mortality and their development may be affected by diet. The aim of this study was to compare the effects of dietary supplementation with different selenium (Se) compounds on the dynamics of brain metastasis development in a novel mouse model. Mice were fed experimental diets enriched (1mg/kg) with sodium selenite (Se-S), seleno-1-methionine (Se-Meth), a yeast-derived organic form of selenium (Se-Yeast), or a control diet (Se < 0.05mg/kg) for 20 wk. At the end of the feeding period, animals were injected with luciferase-tagged K1735 (K1735-Luc) melanoma cells into the brain vasculature. The development of brain metastatic tumors was monitored for 2 wk following injection. Mice bearing brain metastatic tumors and fed Se-Yeast- or Se-S-enriched diets displayed a higher survival rate compared with other experimental and control groups. Importantly, Se-Yeast supplementation decreased the growth of brain metastatic tumors as determined by the measurement of the intensity of the bioluminescent signal emitted by K1735-Luc cells upon reaction with luciferin. Different chemical forms of Se have distinct effects on the development of brain metastases. Organic Se in the form of Se-Yeast may be a valuable agent in suppression of brain metastatic disease.
C1 [Wrobel, Jagoda K.; Toborek, Michal] Univ Miami, Sch Med, Dept Biochem & Mol Biol, Miami, FL 33136 USA.
   [Seelbach, Melissa J.] Univ Kentucky, Med Ctr, Dept Neurosurg, Lexington, KY USA.
   [Chen, Lei] Mt Sinai Sch Med, Dept Neurosci, New York, NY USA.
   [Power, Ronan F.] Alltech, Nutrigen Res Ctr, Nicholasville, KY USA.
C3 University of Miami; University of Kentucky; Icahn School of Medicine at Mount Sinai; Alltech United States
RP Toborek, M (corresponding author), Univ Miami, Sch Med, Dept Biochem & Mol Biol, Gautier Bldg Room 517,1011 NW 15th St, Miami, FL 33136 USA.
EM mtoborek@med.miami.edu
FU National Institutes of Health [CA133257, ES07380]; Alltech
CR Brozmanová J, 2010, ARCH TOXICOL, V84, P919, DOI 10.1007/s00204-010-0595-8
   Burk R F, 2006, MODERN NUTR HLTH DIS, V0, P322
   Chambers AF, 2002, NAT REV CANCER, V2, P563, DOI 10.1038/nrc865
   Chen L, 2009, J NEUROSCI RES, V87, P1718, DOI 10.1002/jnr.21973
   Chen LM, 2011, J CELL BIOCHEM, V112, P933, DOI 10.1002/jcb.23009
   Choi WS, 2003, TOXICOL SCI, V75, P47, DOI 10.1093/toxsci/kfg149
   Connolly CD, 2003, ATOM SPECTROSC, V24, P115
   Eum SY, 2009, TOXICOL APPL PHARM, V240, P299, DOI 10.1016/j.taap.2009.07.022
   Fidler IJ, 2003, NAT REV CANCER, V3, P453, DOI 10.1038/nrc1098
   Fidler IJ, 2010, MOL CELLS, V30, P93, DOI 10.1007/s10059-010-0133-9
   Fritz H, 2011, PLOS ONE, V6, P0, DOI 10.1371/journal.pone.0026259
   GANTHER HE, 1971, BIOCHEMISTRY-US, V10, P4089, DOI 10.1021/bi00798a013
   Griffiths JC, 2006, INT J TOXICOL, V25, P477, DOI 10.1080/10915810600959667
   Gromer S, 2005, CELL MOL LIFE SCI, V62, P2414, DOI 10.1007/s00018-005-5143-y
   Hardy G, 2012, NUTR CLIN PRACT, V27, P21, DOI 10.1177/0884533611434116
   Hu GH, 2009, J MOL CELL BIOL, V1, P3, DOI 10.1093/jmcb/mjp005
   Ip C, 1998, J NUTR, V128, P1845, DOI 10.1093/jn/128.11.1845
   Jackson MI, 2008, CURR OPIN CLIN NUTR, V11, P718, DOI 10.1097/MCO.0b013e3283139674
   Kang Yibin, 2006, BREAST DIS, V26, P129
   KRAMER GF, 1988, MUTAT RES, V201, P169, DOI 10.1016/0027-5107(88)90123-6
   Kryukov GV, 2003, SCIENCE, V300, P1439, DOI 10.1126/science.1083516
   Kyritsis AP, 2012, CANCER CHEMOTH PHARM, V69, P1, DOI 10.1007/s00280-011-1775-9
   Letavayová L, 2008, MUTAT RES-FUND MOL M, V638, P1, DOI 10.1016/j.mrfmmm.2007.08.009
   Letavayová L, 2006, TOXICOLOGY, V227, P1, DOI 10.1016/j.tox.2006.07.017
   Lovell MA, 2009, FREE RADICAL BIO MED, V46, P1527, DOI 10.1016/j.freeradbiomed.2009.03.008
   Makrilia N, 2009, CANCER INVEST, V27, P1023, DOI 10.3109/07357900902769749
   Nguyen DX, 2009, NAT REV CANCER, V9, P274, DOI 10.1038/nrc2622
   Nussbaum ES, 1996, CANCER-AM CANCER SOC, V78, P1781, DOI 10.1002/(SICI)1097-0142(19961015)78:8<1781::AID-CNCR19>3.0.CO;2-U
   Rahmanto AS, 2011, FREE RADICAL BIO MED, V51, P2288, DOI 10.1016/j.freeradbiomed.2011.09.027
   Rayman MP, 2012, LANCET, V379, P1256, DOI 10.1016/S0140-6736(11)61452-9
   Rayman MP, 2004, BRIT J NUTR, V92, P557, DOI 10.1079/BJN20041251
   Rayman MP, 2000, LANCET, V356, P233, DOI 10.1016/S0140-6736(00)02490-9
   Schrauzer GN, 2001, J AM COLL NUTR, V20, P1
   Shiobara Y, 1998, TOXICOL APPL PHARM, V152, P309, DOI 10.1006/taap.1998.8537
   Sipos E, 2012, TOXICOL SCI, V126, P362, DOI 10.1093/toxsci/kfr349
   SPALLHOLZ JE, 1994, FREE RADICAL BIO MED, V17, P45, DOI 10.1016/0891-5849(94)90007-8
   Spallholz JE, 1997, BIOMED ENVIRON SCI, V10, P260
   Steeg PS, 2006, NAT MED, V12, P895, DOI 10.1038/nm1469
   Sumagin R, 2007, AM J PHYSIOL-HEART C, V293, PH2786, DOI 10.1152/ajpheart.00720.2007
   Thomson CD, 2004, EUR J CLIN NUTR, V58, P391, DOI 10.1038/sj.ejcn.1601800
   Weil RJ, 2005, AM J PATHOL, V167, P913, DOI 10.1016/S0002-9440(10)61180-7
   Yamagata K, 2010, J NUTR BIOCHEM, V21, P116, DOI 10.1016/j.jnutbio.2008.11.003
   Yan L, 1997, NUTR CANCER, V28, P165, DOI 10.1080/01635589709514570
   Yan L, 1999, ANTICANCER RES, V19, P1337
   Yan L, 2012, INT J CANCER, V131, P1260, DOI 10.1002/ijc.27355
   Zhan XA, 2011, BIOL TRACE ELEM RES, V142, P481, DOI 10.1007/s12011-010-8817-8
NR 46
TC 15
Z9 16
U1 1
U2 9
PU ROUTLEDGE JOURNALS, TAYLOR & FRANCIS LTD
PI ABINGDON
PA 4 PARK SQUARE, MILTON PARK, ABINGDON OX14 4RN, OXFORDSHIRE, ENGLAND
SN 0163-5581
EI 
J9 NUTR CANCER
JI Nutr. Cancer
PD MAY 1
PY 2013
VL 65
IS 4
BP 563
EP 570
DI 10.1080/01635581.2013.775315
PG 8
WC Oncology; Nutrition & Dietetics
SC Oncology; Nutrition & Dietetics
GA 144WT
UT WOS:000318973200006
PM 23659448
DA 2025-02-23
ER

PT J
AU Brasky, TM
   Darke, AK
   Song, XL
   Tangen, CM
   Goodman, PJ
   Thompson, IM
   Meyskens, FL
   Goodman, GE
   Minasian, LM
   Parnes, HL
   Klein, EA
   Kristal, AR
AF Brasky, Theodore M.
   Darke, Amy K.
   Song, Xiaoling
   Tangen, Catherine M.
   Goodman, Phyllis J.
   Thompson, Ian M.
   Meyskens, Frank L., Jr.
   Goodman, Gary E.
   Minasian, Lori M.
   Parnes, Howard L.
   Klein, Eric A.
   Kristal, Alan R.
TI Plasma Phospholipid Fatty Acids and Prostate Cancer Risk in the SELECT Trial
SO JNCI-JOURNAL OF THE NATIONAL CANCER INSTITUTE
LA English
DT Article
ID prevention trial; vitamin-e; dietary/supplemental omega-3-fatty-acids; dietary-supplements; general health; selenium; blood; omega-3; disease
AB Studies of dietary ?-3 fatty acid intake and prostate cancer risk are inconsistent; however, recent large prospective studies have found increased risk of prostate cancer among men with high blood concentrations of long-chain ?-3 polyunsaturated fatty acids ([LC?-3PUFA] 20:5?3; 22:5?3; 22:6?3]. This casecohort study examines associations between plasma phospholipid fatty acids and prostate cancer risk among participants in the Selenium and Vitamin E Cancer Prevention Trial. Case subjects were 834 men diagnosed with prostate cancer, of which 156 had high-grade cancer. The subcohort consisted of 1393 men selected randomly at baseline and from within strata frequency matched to case subjects on age and race. Proportional hazards models estimated hazard ratios (HR) and 95% confidence intervals (CI) for associations between fatty acids and prostate cancer risk overall and by grade. All statistical tests were two-sided. Compared with men in the lowest quartiles of LC?-3PUFA, men in the highest quartile had increased risks for low-grade (HR 1.44, 95% CI 1.08 to 1.93), high-grade (HR 1.71, 95% CI 1.00 to 2.94), and total prostate cancer (HR 1.43, 95% CI 1.09 to 1.88). Associations were similar for individual long-chain ?-3 fatty acids. Higher linoleic acid (?-6) was associated with reduced risks of low-grade (HR 0.75, 95% CI 0.56 to 0.99) and total prostate cancer (HR 0.77, 95% CI 0.59 to 1.01); however, there was no dose response. This study confirms previous reports of increased prostate cancer risk among men with high blood concentrations of LC?-3PUFA. The consistency of these findings suggests that these fatty acids are involved in prostate tumorigenesis. Recommendations to increase LC?-3PUFA intake should consider its potential risks.
C1 [Brasky, Theodore M.] Ohio State Univ, Coll Med, Dept Internal Med, Div Canc Prevent & Control, Columbus, OH 43201 USA.
   [Brasky, Theodore M.; Song, Xiaoling; Goodman, Gary E.; Kristal, Alan R.] Fred Hutchinson Canc Res Ctr, Canc Prevent Program, Seattle, WA 98104 USA.
   [Darke, Amy K.; Tangen, Catherine M.; Goodman, Phyllis J.] Fred Hutchinson Canc Res Ctr, SWOG Stat Ctr, Seattle, WA 98104 USA.
   [Thompson, Ian M.] Univ Texas Hlth Sci Ctr San Antonio, Dept Urol, San Antonio, TX 78229 USA.
   [Meyskens, Frank L., Jr.] Univ Calif Irvine, Chao Family Comprehens Canc Ctr, Irvine, CA USA.
   [Goodman, Gary E.] Univ Washington, Dept Environm Hlth, Seattle, WA 98195 USA.
   [Kristal, Alan R.] Univ Washington, Dept Epidemiol, Seattle, WA 98195 USA.
   [Minasian, Lori M.; Parnes, Howard L.] NCI, Canc Prevent Div, NIH, Bethesda, MD 20892 USA.
   [Klein, Eric A.] Cleveland Clin, Glickman Urol & Kidney Inst, Cleveland, OH 44106 USA.
C3 University System of Ohio; Ohio State University; Fred Hutchinson Cancer Center; Fred Hutchinson Cancer Center; Southwest Oncology Group; University of Texas System; University of Texas Health Science Center at San Antonio; University of California System; University of California Irvine; University of Washington; University of Washington Seattle; University of Washington; University of Washington Seattle; National Institutes of Health (NIH) - USA; NIH National Cancer Institute (NCI); Cleveland Clinic Foundation
RP Brasky, TM (corresponding author), Ohio State Univ, Ctr Comprehens Canc, 1590 N High St,Ste 525, Columbus, OH 43201 USA.
EM Theodore.Brasky@osumc.edu
FU Public Health Service Cooperative Agreement grant [CA37429]; National Cancer Institute [R25-CA94880]; National Center for Complementary and Alternative Medicine
CR Bansal D, 2012, PLOS ONE, V7, P0, DOI 10.1371/journal.pone.0046691
   Brasky TM, 2012, BRIT J NUTR, V108, P1721, DOI 10.1017/S0007114512003431
   Brasky TM, 2011, AM J EPIDEMIOL, V173, P1429, DOI 10.1093/aje/kwr027
   Breslow N E, 1987, IARC SCI PUBL, V0, P1
   Calder PC, 2009, BIOFACTORS, V35, P266, DOI 10.1002/biof.42
   Cao Y, 2011, CANCER PREV RES, V4, P486, DOI 10.1158/1940-6207.CAPR-10-0229
   Chavarro JE, 2008, CANCER EPIDEM BIOMAR, V17, P95, DOI 10.1158/1055-9965.EPI-07-0673
   Chavarro JE, 2007, CANCER EPIDEM BIOMAR, V16, P1364, DOI 10.1158/1055-9965.EPI-06-1033
   Chow CK, 2009, AM J CLIN NUTR, V89, P1946, DOI 10.3945/ajcn.2009.27682
   Crowe FL, 2008, AM J CLIN NUTR, V88, P1353, DOI 10.3945/ajcn.2008.26369
   Crowe FL, 2009, AM J CLIN NUTR, V89, P1946, DOI 10.3945/ajcn.2009.27808
   Discacciati A, 2012, ANN ONCOL, V23, P1665, DOI 10.1093/annonc/mdr603
   FOLCH J, 1957, J BIOL CHEM, V226, P497
   GANN PH, 1994, J NATL CANCER I, V86, P281, DOI 10.1093/jnci/86.4.281
   Gerber M, 2012, BRIT J NUTR, V107, PS228, DOI 10.1017/S0007114512001614
   Gleason D F, 1988, NCI MONOGR, V0, P15
   Gong ZH, 2006, CANCER EPIDEM BIOMAR, V15, P1977, DOI 10.1158/1055-9965.EPI-06-0477
   Harvei S, 1997, INT J CANCER, V71, P545, DOI 10.1002/(SICI)1097-0215(19970516)71:4<545::AID-IJC7>3.0.CO;2-U
   Hodson L, 2008, PROG LIPID RES, V47, P348, DOI 10.1016/j.plipres.2008.03.003
   King IB, 2005, CANCER EPIDEM BIOMAR, V14, P988, DOI 10.1158/1055-9965.EPI-04-0517
   Klein EA, 2011, JAMA-J AM MED ASSOC, V306, P1549, DOI 10.1001/jama.2011.1437
   Kristal Alan R, 2007, FUTURE ONCOL, V3, P557, DOI 10.2217/14796694.3.5.557
   Kristal AR, 2005, CANCER EPIDEM BIOMAR, V14, P727, DOI 10.1158/1055-9965.EPI-04-0596
   Laaksonen DE, 2004, INT J CANCER, V111, P444, DOI 10.1002/ijc.11614
   LEPAGE G, 1986, J LIPID RES, V27, P114
   Lippman SM, 2009, JAMA-J AM MED ASSOC, V301, P39, DOI 10.1001/jama.2008.864
   Lippman SM, 2005, JNCI-J NATL CANCER I, V97, P94, DOI 10.1093/jnci/dji009
   MacLean CH, 2006, JAMA-J AM MED ASSOC, V295, P403, DOI 10.1001/jama.295.4.403
   Mahmud SM, 2010, INT J CANCER, V127, P1680, DOI 10.1002/ijc.25186
   Männistö S, 2003, CANCER EPIDEM BIOMAR, V12, P1422
   Manson JE, 2012, CONTEMP CLIN TRIALS, V33, P159, DOI 10.1016/j.cct.2011.09.009
   Moyad MA, 2005, UROL ONCOL-SEMIN ORI, V23, P36, DOI 10.1016/j.urolonc.2005.03.001
   Moyad MA, 2005, UROL ONCOL-SEMIN ORI, V23, P28, DOI 10.1016/j.urolonc.2005.01.016
   Mozaffarian D, 2006, NEW ENGL J MED, V354, P1601, DOI 10.1056/NEJMra054035
   Park SY, 2009, CANCER CAUSE CONTROL, V20, P211, DOI 10.1007/s10552-008-9236-4
   Patterson E, 2012, J NUTR METAB, V2012, P0, DOI 10.1155/2012/539426
   Poole C, 1999, AM J EPIDEMIOL, V150, P469, DOI 10.1093/oxfordjournals.aje.a010035
   Qato DM, 2008, JAMA-J AM MED ASSOC, V300, P2867, DOI 10.1001/jama.2008.892
   Raatz SK, 2001, J NUTR, V131, P231
   Remig V, 2010, J AM DIET ASSOC, V110, P585, DOI 10.1016/j.jada.2009.12.024
   Rizos EC, 2012, JAMA-J AM MED ASSOC, V308, P1024, DOI 10.1001/2012.jama.11374
   Rothwell PM, 2011, LANCET, V377, P31, DOI 10.1016/S0140-6736(10)62110-1
   SCHLIERF G, 1965, J LIPID RES, V6, P317
   SCHWERTNER HA, 1993, CLIN CHEM, V39, P659
   Sfanos KS, 2012, HISTOPATHOLOGY, V60, P199, DOI 10.1111/j.1365-2559.2011.04033.x
   Thiébaut ACM, 2009, NUTR CANCER, V61, P500, DOI 10.1080/01635580802710717
   Timbo BB, 2006, J AM DIET ASSOC, V106, P1966, DOI 10.1016/j.jada.2006.09.002
   Wang WZ, 2009, PROSTATE, V69, P1378, DOI 10.1002/pros.20992
NR 48
TC 220
Z9 233
U1 0
U2 47
PU OXFORD UNIV PRESS INC
PI CARY
PA JOURNALS DEPT, 2001 EVANS RD, CARY, NC 27513 USA
SN 0027-8874
EI 1460-2105
J9 JNCI-J NATL CANCER I
JI JNCI-J. Natl. Cancer Inst.
PD AUG 15
PY 2013
VL 105
IS 15
BP 1132
EP 1141
DI 10.1093/jnci/djt174
PG 10
WC Oncology
SC Oncology
GA 199DZ
UT WOS:000322976000011
PM 23843441
DA 2025-02-23
ER

PT J
AU Akilzhanova, A
   Nurkina, Z
   Momynaliev, K
   Ramanculov, E
   Zhumadilov, Z
   Rakhypbekov, T
   Hayashida, N
   Nakashima, M
   Takamura, N
AF Akilzhanova, Ainur
   Nurkina, Zhannur
   Momynaliev, Kuvat
   Ramanculov, Erlan
   Zhumadilov, Zhaxybai
   Rakhypbekov, Tolebay
   Hayashida, Naomi
   Nakashima, Masahiro
   Takamura, Noboru
TI Genetic Profile and Determinants of Homocysteine Levels in Kazakhstan Patients with Breast Cancer
SO ANTICANCER RESEARCH
LA English
DT Article
DE Breast cancer; folate; homocysteine; MTHFR; FTO; polymorphism; Kazakhstan
ID dietary-folate intake; one-carbon metabolism; mthfr polymorphisms; c677t polymorphism; 5,10-methylenetetrahydrofolate reductase; dna methylation; hdl-cholesterol; no association; risk; susceptibility
AB Aim: To analyze associations between homocysteine level, MTHFR and FTO rs1477196 polymorphisms and folate status in patients with breast cancer (BC) in order to clarify determinants of hyperhomocysteinemia. Patients and Methods: The study included 315 BC cases and 604 controls. Results: The MTHFRC677T genotype was associated with an increased incidence of BC [Odds ratio (OR)=1.71; 95% Confidential interval (CI)=1.21-2.43]. The MTHFR A1298C genotype was associated with a decreased risk of BC [OR=0.68; 95% CI: 0.49-0.95]. The homocysteine level was not associated with either MTHFR C677T or A1298C, nor with FTO rs1477196, but was inversely correlated with folate status in cancer cases (p<0.0001) and tended to be higher in patients with the MTHFR 677TT genotype. The folate level (p<0.0005) was an independent predictor of hyper-homocysteinemia in patients with BC. Conclusion: These results suggest an important role of homocysteine in breast tumorigenesis. Further studies are warranted to investigate how combined MTHFR genotypes exert their effects on cancer susceptibility.
C1 [Akilzhanova, Ainur; Hayashida, Naomi; Nakashima, Masahiro; Takamura, Noboru] Nagasaki Univ, Atom Bomb Dis Inst, Dept Global Hlth Med & Welf, Nagasaki 8528523, Japan.
   [Akilzhanova, Ainur; Nurkina, Zhannur; Zhumadilov, Zhaxybai] Nazarbayev Univ, Ctr Life Sci, Dept Genom & Personalised Med, Astana, Kazakhstan.
   [Akilzhanova, Ainur; Momynaliev, Kuvat; Ramanculov, Erlan] Natl Biotechnol Ctr, Astana, Kazakhstan.
   [Rakhypbekov, Tolebay] Semey State Med Univ, Ctr Oncol, Semey, Kazakhstan.
C3 Nagasaki University; Nazarbayev University; National Center for Biotechnology (NCB); Semey State Medical University
RP Takamura, N (corresponding author), Nagasaki Univ, Atom Bomb Dis Inst, Dept Global Hlth Med & Welf, 1-12-4 Sakamoto, Nagasaki 8528523, Japan.
EM takamura@nagasaki-u.ac.jp
FU Japan Society for the Promotion of Science
CR Akilzhanova A, 2006, EUR J CLIN NUTR, V60, P1141, DOI 10.1038/sj.ejcn.1602428
   Akilzhanova A, 2006, LANCET, V368, P200, DOI 10.1016/S0140-6736(06)69035-1
   Almén MS, 2012, GENOMICS, V99, P132, DOI 10.1016/j.ygeno.2011.12.007
   Beilby J, 2004, EUR J CANCER, V40, P1250, DOI 10.1016/j.ejca.2004.01.026
   Blount BC, 1997, P NATL ACAD SCI USA, V94, P3290, DOI 10.1073/pnas.94.7.3290
   Campbell IG, 2002, BREAST CANCER RES, V4, P0, DOI 10.1186/bcr457
   Chen J, 2005, CANCER RES, V65, P1606, DOI 10.1158/0008-5472.CAN-04-2630
   De Bree A, 2002, PHARMACOL REV, V54, P599, DOI 10.1124/pr.54.4.599
   Diakite B, 2012, AFR HEALTH SCI, V12, P204, DOI 10.4314/ahs.v12i2.20
   DOUMAS BT, 1971, CLIN CHIM ACTA, V31, P87, DOI 10.1016/0009-8981(71)90365-2
   Ergul E, 2003, TUMOR BIOL, V24, P286, DOI 10.1159/000076460
   FERRARONI M, 1993, INT J EPIDEMIOL, V22, P772, DOI 10.1093/ije/22.5.772
   Ferroni P, 2009, ANTICANCER RES, V29, P4131
   Fiorenza AM, 2000, INT J CLIN LAB RES, V30, P141, DOI 10.1007/s005990070013
   FRIEDEWALD WT, 1972, CLIN CHEM, V18, P499
   Friso S, 2002, P NATL ACAD SCI USA, V99, P5606, DOI 10.1073/pnas.062066299
   Furberg AS, 2005, CANCER EPIDEM BIOMAR, V14, P33
   Gammon MD, 2002, CANCER EPIDEM BIOMAR, V11, P677
   Gershoni-Baruch R, 2000, EUR J CANCER, V36, P2313, DOI 10.1016/S0959-8049(00)00306-3
   Hekim N, 2007, CELL BIOCHEM FUNCT, V25, P115, DOI 10.1002/cbf.1274
   Hosseini M, 2011, ARCH MED SCI, V7, P134, DOI 10.5114/aoms.2011.20618
   Jacques PF, 2001, AM J CLIN NUTR, V73, P613
   Jiao ZJ, 2013, TUMOR BIOL, V34, P1225, DOI 10.1007/s13277-013-0665-7
   Justenhoven C, 2005, CANCER EPIDEM BIOMAR, V14, P3015, DOI 10.1158/1055-9965.EPI-05-0592
   Kaklamani V, 2011, BMC MED GENET, V12, P0, DOI 10.1186/1471-2350-12-52
   Key J, 2006, CANCER CAUSE CONTROL, V17, P759, DOI 10.1007/s10552-006-0011-0
   Kim YI, 1999, J NUTR BIOCHEM, V10, P66, DOI 10.1016/S0955-2863(98)00074-6
   LAIRD PW, 1994, HUM MOL GENET, V3, P1487, DOI 10.1093/hmg/3.suppl_1.1487
   Lajin B, 2012, TUMOR BIOL, V33, P1133, DOI 10.1007/s13277-012-0354-y
   Larsson SC, 2006, GASTROENTEROLOGY, V131, P1271, DOI 10.1053/j.gastro.2006.08.010
   Le Marchand L, 2004, CANCER EPIDEM BIOMAR, V13, P2071
   Lee SA, 2004, EXP MOL MED, V36, P116, DOI 10.1038/emm.2004.17
   Lin J, 2008, AM J CLIN NUTR, V87, P734, DOI 10.1093/ajcn/87.3.734
   Lin WY, 2004, ANTICANCER RES, V24, P3863
   Llanos AA, 2012, ETHNIC DIS, V22, P281
   Mason J B, 1996, ONCOLOGY (WILLISTON PARK), V10, P1727
   Nickels S, 2013, PLOS GENET, V9, P0, DOI 10.1371/journal.pgen.1003284
   Ntaios G, 2011, ATHEROSCLEROSIS, V214, P11, DOI 10.1016/j.atherosclerosis.2010.08.045
   Prinz-Langenohl R, 2001, EUR J NUTR, V40, P98, DOI 10.1007/PL00007387
   Rejic A, 2007, CLIN BIOCHEM, V40, P981, DOI 10.1016/j.clinbiochem.2007.05.005
   Sellers TA, 2001, EPIDEMIOLOGY, V12, P420, DOI 10.1097/00001648-200107000-00012
   Semenza JC, 2003, BREAST CANCER RES TR, V77, P217, DOI 10.1023/A:1021843019755
   Sharp L, 2002, CANCER LETT, V181, P65, DOI 10.1016/S0304-3835(02)00030-7
   Shen HB, 2001, INT J CANCER, V95, P332, DOI 10.1002/1097-0215(20010920)95:5<332::AID-IJC1058>3.0.CO;2-9
   Shrubsole MJ, 2004, CANCER EPIDEM BIOMAR, V13, P190, DOI 10.1158/1055-9965.EPI-03-0273
   Solé X, 2006, BIOINFORMATICS, V22, P1928, DOI 10.1093/bioinformatics/btl268
   Teng Z, 2013, PLOS ONE, V8, P0, DOI 10.1371/journal.pone.0055332
   Thorleifsson G, 2009, NAT GENET, V41, P18, DOI 10.1038/ng.274
   VESTER B, 1991, EUR J CLIN CHEM CLIN, V29, P549
   Wolk A, 2001, CANCER CAUSE CONTROL, V12, P13, DOI 10.1023/A:1008995217664
   Wu LL, 2002, CLIN CHIM ACTA, V322, P21, DOI 10.1016/S0009-8981(02)00174-2
   Wu XY, 2012, ASIAN PAC J CANCER P, V13, P2199, DOI 10.7314/APJCP.2012.13.5.2199
   Yager JD, 1996, ANNU REV PHARMACOL, V36, P203, DOI 10.1146/annurev.pa.36.040196.001223
   Yu LW, 2012, DIAGN PATHOL, V7, P0, DOI 10.1186/1746-1596-7-171
   Zhu BT, 2002, HISTOL HISTOPATHOL, V17, P1283, DOI 10.14670/HH-17.1283
   Zintzaras E, 2006, CLIN GENET, V69, P327, DOI 10.1111/j.1399-0004.2006.00605.x
NR 56
TC 27
Z9 28
U1 0
U2 12
PU INT INST ANTICANCER RESEARCH
PI ATHENS
PA EDITORIAL OFFICE 1ST KM KAPANDRITIOU-KALAMOU RD KAPANDRITI, PO BOX 22, ATHENS 19014, GREECE
SN 0250-7005
EI 1791-7530
J9 ANTICANCER RES
JI Anticancer Res.
PD SEP 15
PY 2013
VL 33
IS 9
BP 4049
EP 4059
DI 
PG 11
WC Oncology
SC Oncology
GA 253AY
UT WOS:000327055200072
PM 24023349
DA 2025-02-23
ER

PT J
AU Shaharudin, SH
   Sulaiman, S
   Shahril, MR
   Emran, NA
   Akmal, SN
AF Shaharudin, Soraya Hanie
   Sulaiman, Suhaina
   Shahril, Mohd Razif
   Emran, Nor Aina
   Akmal, Sharifah Noor
TI Dietary Changes Among Breast Cancer Patients in Malaysia
SO CANCER NURSING
LA English
DT Article
DE Breast cancer patients; Dietary changes; Fruits; Malaysia; Vegetables
ID postmenopausal women; alternative medicine; fat; survival; complementary; diagnosis; fiber; vegetables; behavior; fruit
AB Background: Breast cancer patients often show an interest in making dietary changes after diagnosis of breast cancer to improve their health condition and prevent cancer recurrence. Objective: The objective of the study was to determine changes in dietary intake 2 years after diagnosis among breast cancer patients. Methods: One hundred sixteen subjects were asked to complete a semiquantitative food frequency questionnaire, diet recalls, and dietary changes questionnaire to assess dietary intake before and after diagnosis. The information on sociodemographic background, cancer treatment history, and anthropometric indices was also collected. Results: Seventy-two subjects considered diet as a contributing factor to breast cancer, and 67 subjects changed their dietary habits after breast cancer diagnosis. The reasons for changes in diet were physician and dietitian advice and desire to cure cancer. The sources of information were derived from their physician, mass media, and family members. Total energy, protein, total fat, fatty acids, and vitamin E intake were significantly decreased after diagnosis. Meanwhile, the intake of beta-carotene and vitamin C increased significantly after diagnosis. The changes included reduction in red meat, seafood, noodles, and poultry intake. An increased consumption of fruits, vegetables, fish, low-fat milk, and soy products was observed. The subjects tended to lower high-fat foods intake and started to eat more fruits and vegetables. Conclusion: Breast cancer patients had changed to a healthier diet after breast cancer diagnosis, although the changes made were small. Implications for Practice: This will be helpful to dietitians in providing a better understanding of good eating habits that will maintain patients' health after breast cancer diagnosis.
C1 [Shaharudin, Soraya Hanie; Sulaiman, Suhaina; Shahril, Mohd Razif] Univ Kebangsaan Malaysia, Fac Hlth Sci, Dept Nutr & Dietet, Kuala Lumpur 50300, Malaysia.
   [Shahril, Mohd Razif] Univ Sultan Zainal Abidin, Fac Med & Hlth Sci, Dept Hlth Sci, Terengganu, Malaysia.
   [Emran, Nor Aina] Hosp Kuala Lumpur, Dept Surg, Kuala Lumpur, Malaysia.
   [Akmal, Sharifah Noor] Univ Kebangsaan Malaysia, Fac Med, Dept Pathol, Med Ctr, Kuala Lumpur 50300, Malaysia.
C3 Universiti Kebangsaan Malaysia; Universiti Sultan Zainal Abidin; Universiti Kebangsaan Malaysia
RP Sulaiman, S (corresponding author), Univ Kebangsaan Malaysia, Fac Allied Hlth Sci, Dept Nutr & Dietet, Jalan Raja Muda Abdul Aziz, Kuala Lumpur 50300, Malaysia.
EM suhaina@medic.ukm.my
FU Ministry of Science, Technology and Innovation, Malaysia (IRPA RMK-8 grant) [09-02-02-009 BTK/ER/37/1]; Universiti Kebangsaan Malaysia
CR Boon H, 2000, J CLIN ONCOL, V18, P2515, DOI 10.1200/JCO.2000.18.13.2515
   Caan BJ, 2006, BREAST CANCER RES TR, V99, P47, DOI 10.1007/s10549-006-9179-y
   Chandrasekharan N, 2000, BRUNEI INT MED J, V2, P417
   Chlebowski RT, 2006, JNCI-J NATL CANCER I, V98, P1767, DOI 10.1093/jnci/djj494
   Fink BN, 2006, BREAST CANCER RES TR, V98, P199, DOI 10.1007/s10549-005-9150-3
   Franceschi S, 1999, ANN ONCOL, V10, P61, DOI 10.1023/A:1008384302955
   Holmes MD, 1999, CANCER, V86, P826, DOI 10.1002/(SICI)1097-0142(19990901)86:5<826::AID-CNCR19>3.0.CO;2-0
   Lim GCC, 2008, CANC INCIDENCE MALAY, V0, P0
   MANLEY MW, 1992, MED CLIN N AM, V76, P477, DOI 10.1016/S0025-7125(16)30363-7
   Maunsell E, 2002, J CLIN ONCOL, V20, P1017, DOI 10.1200/JCO.20.4.1017
   McEligot AJ, 2006, NUTR CANCER, V55, P132, DOI 10.1207/s15327914nc5502_3
   Newman VA, 2005, J AM DIET ASSOC, V105, P382, DOI 10.1016/j.jada.2004.12.008
   Patterson RE, 2003, J AM DIET ASSOC, V103, P323, DOI 10.1053/jada.2003.50045
   Pierce JP, 2007, J CLIN ONCOL, V25, P2345, DOI 10.1200/JCO.2006.08.6819
   Pierce JP, 2007, JAMA-J AM MED ASSOC, V298, P289, DOI 10.1001/jama.298.3.289
   Redhwan A, 2008, J COMMUNITY HEALTH, V14, P24
   Rock CL, 2002, J NUTR, V132, P3504S, DOI 10.1093/jn/132.11.3504S
   Salminen E, 2004, EUR J CLIN NUTR, V58, P137, DOI 10.1038/sj.ejcn.1601760
   Salminen EK, 2000, EUR J CLIN NUTR, V54, P844, DOI 10.1038/sj.ejcn.1601103
   Shaharudin SH, 2011, ALTERN THER HEALTH M, V17, P50
   Shahril MohdRazif, 2008, JURNAL SAINS KESIHATAN MALAYSIA, V6, P75
   Söllner W, 2000, CANCER-AM CANCER SOC, V89, P873, DOI 10.1002/1097-0142(20000815)89:4<873::AID-CNCR21>3.0.CO;2-K
   Thomson CA, 2002, J AM DIET ASSOC, V102, P801, DOI 10.1016/S0002-8223(02)90180-X
   Wayne SJ, 2004, J AM DIET ASSOC, V104, P1561, DOI 10.1016/j.jada.2004.07.028
   Willett WC, 2001, CANCER EPIDEM BIOMAR, V10, P3
   World Cancer Research Fund / American Institute for Cancer research, 2007, FOOD, V0, Physical Activity
   Yip CH, 2006, J CANC PREV, V7, P369
   ZHANG SM, 1995, CANCER, V76, P275, DOI 10.1002/1097-0142(19950715)76:2<275::AID-CNCR2820760218>3.0.CO;2-6
NR 28
TC 19
Z9 21
U1 1
U2 35
PU LIPPINCOTT WILLIAMS & WILKINS
PI PHILADELPHIA
PA TWO COMMERCE SQ, 2001 MARKET ST, PHILADELPHIA, PA 19103 USA
SN 0162-220X
EI 1538-9804
J9 CANCER NURS
JI Cancer Nurs.
PD MAR-APR 15
PY 2013
VL 36
IS 2
BP 131
EP 138
DI 10.1097/NCC.0b013e31824062d1
PG 8
WC Oncology; Nursing
SC Oncology; Nursing
GA 093JT
UT WOS:000315188800011
PM 22293157
DA 2025-02-23
ER

PT J
AU Pommergaard, HC
   Burcharth, J
   Rosenberg, J
   Raskov, H
AF Pommergaard, Hans-Christian
   Burcharth, Jakob
   Rosenberg, J.
   Raskov, Hans
TI Chemoprevention with Acetylsalicylic Acid, Vitamin D and Calcium Reduces Risk of Carcinogen-induced Lung Tumors
SO ANTICANCER RESEARCH
LA English
DT Article
DE Chemoprevention; lung cancer; experimental model; tobacco carcinogens; combination therapy; acetylsalicylic acid; vitamin D; calcium
ID a/j mice; colorectal-cancer; tumorigenesis; prevention
[truncated: 1,915,041 more chars]
