# Supplementary material for: Global impact of dietary risks on cancers: burdens across regions from 1990 to 2021 and the projection to 2035
Source: Front Nutr. 2025 Jul 4;12:1585305. doi: 10.3389/fnut.2025.1585305 (PMC12271164; doi:10.3389/fnut.2025.1585305)
Supplement: Supplementary file 1 [file Data_Sheet_1.zip › Supplementary data/Fig 1/download2014u269.txt]

PT J
AU Chen, L
   Cheng, PH
   Rao, XM
   McMasters, KM
   Zhou, HS
AF Chen, Lan
   Cheng, Pei-Hsin
   Rao, Xiao-Mei
   McMasters, Kelly M.
   Zhou, Heshan Sam
TI Indole-3-carbinol (I3C) increases apoptosis, represses growth of cancer cells, and enhances adenovirus-mediated oncolysis
SO CANCER BIOLOGY & THERAPY
LA English
DT Article
DE I3C; adenovirus; virotherapy; cyclin E; cancer prevention; oncolysis; cancer
ID cyclin-e; a/j mice; lung tumorigenesis; in-vivo; replication; therapy; virotherapy; expression; onyx-015; virus
AB Epidemiological studies suggest that high intake of cruciferous vegetables is associated with a lower risk of cancer. Experiments have shown that indole-3-carbinol (I3C), a naturally occurring compound derived from cruciferous vegetables, exhibits potent anticarcinogenic properties in a wide range of cancers. In this study, we showed that higher doses of I3C (400 M) induced apoptotic cancer cell death and lower doses of I3C (200 M) repressed cancer cell growth concurrently with suppressed expression of cyclin E and its partner CDK2. Notably, we found that pretreatment with low doses of I3C enhanced Ad-mediated oncolysis and cytotoxicity of human carcinoma cells by synergistic upregulation of apoptosis. Thus, the vegetable compound I3C as a dietary supplement may benefit cancer prevention and improve Ad oncolytic therapies.
C1 [Chen, Lan; McMasters, Kelly M.; Zhou, Heshan Sam] Univ Louisville, Sch Med, Dept Surg, Louisville, KY 40292 USA.
   [Cheng, Pei-Hsin; McMasters, Kelly M.] Univ Louisville, Sch Med, Dept Pharmacol & Toxicol, Louisville, KY 40292 USA.
   [Rao, Xiao-Mei; McMasters, Kelly M.; Zhou, Heshan Sam] Univ Louisville, Sch Med, James Graham Brown Canc Ctr, Louisville, KY 40292 USA.
   [Zhou, Heshan Sam] Univ Louisville, Sch Med, Dept Microbiol & Immunol, Louisville, KY 40292 USA.
C3 University of Louisville; University of Louisville; University of Louisville; University of Louisville
RP Zhou, HS (corresponding author), Univ Louisville, Sch Med, Dept Surg, Louisville, KY 40292 USA.
EM hszhou01@louisville.edu
FU NIH [R01 CA129975]; KC Huang Scholarship from the University of Louisville
CR Aggarwal BB, 2005, CELL CYCLE, V4, P1201, DOI 10.4161/cc.4.9.1993
   Ahmad A, 2010, CURR DRUG TARGETS, V11, P652, DOI 10.2174/138945010791170923
   Biederer C, 2002, J MOL MED-JMM, V80, P163, DOI 10.1007/s00109-001-0295-1
   Cheng PH, 2013, PLOS ONE, V8, P0, DOI 10.1371/journal.pone.0057340
   CHOU TC, 1984, ADV ENZYME REGUL, V22, P27, DOI 10.1016/0065-2571(84)90007-4
   Chu RL, 2004, CLIN CANCER RES, V10, P5299, DOI 10.1158/1078-0432.CCR-0349-03
   FERNANDESALNEMRI T, 1994, J BIOL CHEM, V269, P30761
   Garber K, 2006, J NATL CANCER I, V98, P298, DOI 10.1093/jnci/djj111
   Geng Y, 2003, CELL, V114, P431, DOI 10.1016/S0092-8674(03)00645-7
   Geng Y, 2007, MOL CELL, V25, P127, DOI 10.1016/j.molcel.2006.11.029
   Higdon JV, 2007, PHARMACOL RES, V55, P224, DOI 10.1016/j.phrs.2007.01.009
   Ishiyama M, 1996, BIOL PHARM BULL, V19, P1518
   Jump SM, 2008, BIOCHEM PHARMACOL, V75, P713, DOI 10.1016/j.bcp.2007.09.024
   Kassie F, 2010, CARCINOGENESIS, V31, P239, DOI 10.1093/carcin/bgp174
   Kassie F, 2008, CANCER PREV RES, V1, P568, DOI 10.1158/1940-6207.CAPR-08-0064
   Khuri FR, 2000, NAT MED, V6, P879, DOI 10.1038/78638
   Kim YS, 2005, J NUTR BIOCHEM, V16, P65, DOI 10.1016/j.jnutbio.2004.10.007
   Kirn D, 2001, NAT MED, V7, P781, DOI 10.1038/89901
   Kirn DH, 2011, MOL THER, V19, P627, DOI 10.1038/mt.2011.45
   Kwon OJ, 2010, CLIN CANCER RES, V16, P6071, DOI 10.1158/1078-0432.CCR-10-0664
   Le Cam L, 1999, EMBO J, V18, P1878, DOI 10.1093/emboj/18.7.1878
   Li P, 1997, CELL, V91, P479, DOI 10.1016/S0092-8674(00)80434-1
   Lim SH, 2013, DEVELOPMENT, V140, P3079, DOI 10.1242/dev.091744
   Liu TC, 2008, GENE THER, V15, P877, DOI 10.1038/gt.2008.72
   Ma Y, 2007, P NATL ACAD SCI USA, V104, P4089, DOI 10.1073/pnas.0606537104
   Malumbres M, 2009, NAT REV CANCER, V9, P153, DOI 10.1038/nrc2602
   McCormick F, 2003, CANCER BIOL THER, V2, P0
   Minella AC, 2005, P NATL ACAD SCI USA, V102, P9649, DOI 10.1073/pnas.0503677102
   MORSE MA, 1990, CANCER RES, V50, P2613
   OHTSUBO M, 1995, MOL CELL BIOL, V15, P2612
   OHTSUBO M, 1993, SCIENCE, V259, P1908, DOI 10.1126/science.8384376
   Rao XM, 2006, VIROLOGY, V350, P418, DOI 10.1016/j.virol.2006.02.009
   Rao XM, 2004, CANCER GENE THER, V11, P585, DOI 10.1038/sj.cgt.7700739
   Reed GA, 2005, CANCER EPIDEM BIOMAR, V14, P1953, DOI 10.1158/1055-9965.EPI-05-0121
   Ries S, 2002, BRIT J CANCER, V86, P5, DOI 10.1038/sj.bjc.6600006
   Rodriguez-Rocha H, 2011, VIROLOGY, V416, P9, DOI 10.1016/j.virol.2011.04.017
   Russell SJ, 2012, NAT BIOTECHNOL, V30, P658, DOI 10.1038/nbt.2287
   Sandig V, 2000, P NATL ACAD SCI USA, V97, P1002, DOI 10.1073/pnas.97.3.1002
   Spruck CH, 1999, NATURE, V401, P297, DOI 10.1038/45836
   Srivastava BH, 1998, CANCER LETT, V134, P91, DOI 10.1016/S0304-3835(98)00247-X
   WEINBERG RA, 1995, CELL, V81, P323, DOI 10.1016/0092-8674(95)90385-2
   Weng JR, 2008, CANCER LETT, V262, P153, DOI 10.1016/j.canlet.2008.01.033
   Yu W, 2007, CURR CANCER DRUG TAR, V7, P141, DOI 10.2174/156800907780058817
   Zhao TJ, 2003, CANCER RES, V63, P3073
   Zheng X, 2008, J VIROL, V82, P3415, DOI 10.1128/JVI.01708-07
NR 45
TC 10
Z9 11
U1 0
U2 10
PU TAYLOR & FRANCIS INC
PI PHILADELPHIA
PA 530 WALNUT STREET, STE 850, PHILADELPHIA, PA 19106 USA
SN 1538-4047
EI 1555-8576
J9 CANCER BIOL THER
JI Cancer Biol. Ther.
PD JUN 15
PY 2014
VL 15
IS 9
BP 1256
EP 1267
DI 10.4161/cbt.29690
PG 12
WC Oncology
SC Oncology
GA AZ6GY
UT WOS:000348318700016
PM 24972095
DA 2025-02-23
ER

PT J
AU Lazarova, D
   Lee, A
   Wong, T
   Marian, B
   Chiaro, C
   Rainey, C
   Bordonaro, M
AF Lazarova, Darina
   Lee, Andrew
   Wong, Terrence
   Marian, Brigitte
   Chiaro, Christopher
   Rainey, Christian
   Bordonaro, Michael
TI Modulation of Wnt Activity and Cell Physiology by Butyrate in LT97 Microadenoma Cells
SO JOURNAL OF CANCER
LA English
DT Article
DE LT97; microadenoma; colorectal cancer; butyrate; CBP; p300
ID small-molecule inhibitor; colorectal-cancer cells; beta-catenin; dietary fiber; carcinoma cells; tcf; transcription; activation; adenoma; p300
AB Dietary fiber intake is linked to a reduced risk of colon cancer. This effect may in part be due to butyrate, the fermentation product of fiber in the colon. Butyrate is a short-chain fatty acid that acts as a histone deacetylase inhibitor (HDACi). Butyrate induces apoptosis and represses clonal growth of colorectal cancer (CRC) cells, in a manner dependent upon the hyperactivation of Wnt/beta-catenin signaling. While fiber has been linked to CRC prevention, in vitro studies on the action of butyrate have used CRC cell lines, instead of cells representative of earlier stages of colonic neoplasia, which are the likely target of butyrate-mediated preventive activity. The LT97 cell line is derived from a microadenoma, the earliest stage of colonic neoplasia from which cells can be isolated. We characterized LT97 cells with respect to effects of butyrate on Wnt signaling and apoptosis, and we determined whether modulation of CREB binding protein (CBP)/p300 activity influences the ability of butyrate to induce Wnt activity and apoptosis. We report that in LT97 cells, butyrate induces apoptosis, strongly upregulates Wnt signaling, and the upregulation of Wnt signaling is dependent upon CBP/p300 activity. In addition, findings from overexpression experiments suggest differences between CBP and p300 in their ability to influence Wnt signaling in LT97 cells; p300, but not CBP, stimulates basal Wnt activity. We also evaluated differences in gene expression between early stage LT97 cells and late stage metastatic SW620 CRC cells that exhibit markedly different cellular phenotypes. The comparative gene expression analyses revealed differences that may impact neoplastic progression and the sensitivity to the effects of butyrate. The findings have implications for the prevention of CRC by fiber/butyrate.
C1 [Lazarova, Darina; Lee, Andrew; Wong, Terrence; Chiaro, Christopher; Bordonaro, Michael] Commonwealth Med Coll, Dept Basic Sci, Scranton, PA 18509 USA.
   [Marian, Brigitte] Med Univ Wien, Inst Krebsforsch, A-1090 Vienna, Austria.
   [Rainey, Christian] Marywood Univ, Scranton, PA 18509 USA.
C3 Geisinger Commonwealth School of Medicine; Medical University of Vienna
RP Bordonaro, M (corresponding author), Commonwealth Med Coll, 525 Pine St, Scranton, PA 18509 USA.
EM mbordonaro@tcmedc.org
FU NIH NCI [1R15CA149589-01]
CR Albuquerque C, 2002, HUM MOL GENET, V11, P1549, DOI 10.1093/hmg/11.13.1549
   BINGHAM SA, 1990, P NUTR SOC, V49, P153, DOI 10.1079/PNS19900021
   Bingham SA, 2003, LANCET, V361, P1496, DOI 10.1016/S0140-6736(03)13174-1
   Bordonaro M, 1999, CELL GROWTH DIFFER, V10, P713
   Bordonaro M, 2008, ONCOL RES, V17, P1
   Bordonaro M, 2007, EXP CELL RES, V313, P1652, DOI 10.1016/j.yexcr.2007.02.008
   Bordonaro M, 2011, EXP CELL RES, V317, P1368, DOI 10.1016/j.yexcr.2011.03.019
   Bowers EM, 2010, CHEM BIOL, V17, P471, DOI 10.1016/j.chembiol.2010.03.006
   Chiaro C, 2012, BIOCHEM BIOPH RES CO, V428, P121, DOI 10.1016/j.bbrc.2012.10.018
   Emami KH, 2004, P NATL ACAD SCI USA, V101, P12682, DOI 10.1073/pnas.0404875101
   Evans P, 2010, TLS-TIMES LIT SUPPL, V0, P30
   Gilles C, 2003, CANCER RES, V63, P2658
   Hecht A, 2000, EMBO J, V19, P1839, DOI 10.1093/emboj/19.8.1839
   Hoffmeyer K, 2012, SCIENCE, V336, P1549, DOI 10.1126/science.1218370
   Kautenburger T, 2005, J CANCER RES CLIN, V131, P692, DOI 10.1007/s00432-005-0013-4
   Korinek V, 1997, SCIENCE, V275, P1784, DOI 10.1126/science.275.5307.1784
   Lazarova DL, 2013, J CANCER, V4, P491, DOI 10.7150/jca.6582
   Lazarova DL, 2013, J CANCER, V4, P481, DOI 10.7150/jca.6583
   Lazarova DL, 2004, INT J CANCER, V110, P523, DOI 10.1002/ijc.20152
   Levanon D, 1998, P NATL ACAD SCI USA, V95, P11590, DOI 10.1073/pnas.95.20.11590
   Lévy L, 2004, MOL CELL BIOL, V24, P3404, DOI 10.1128/MCB.24.8.3404-3414.2004
   Li J, 2007, EMBO J, V26, P2284, DOI 10.1038/sj.emboj.7601667
   Li VSW, 2012, CELL, V149, P1245, DOI 10.1016/j.cell.2012.05.002
   Ma H, 2005, ONCOGENE, V24, P3619, DOI 10.1038/sj.onc.1208433
   McMillan M, 2005, DRUG DISCOV TODAY, V10, P1467, DOI 10.1016/S1359-6446(05)03613-5
   Mendez MG, 2010, FASEB J, V24, P1838, DOI 10.1096/fj.09-151639
   Miyabayashi T, 2007, P NATL ACAD SCI USA, V104, P5668, DOI 10.1073/pnas.0701331104
   Miyaki M, 1999, CANCER RES, V59, P4506
   Morin PJ, 1997, SCIENCE, V275, P1787, DOI 10.1126/science.275.5307.1787
   Peters U, 2003, LANCET, V361, P1491, DOI 10.1016/S0140-6736(03)13173-X
   Pool-Zobel BL, 2005, CARCINOGENESIS, V26, P1064, DOI 10.1093/carcin/bgi059
   Richter M, 2002, EUR J CANCER, V38, P1937, DOI 10.1016/S0959-8049(02)00158-2
   Sellak H, 2012, BBA-MOL CELL RES, V1823, P1666, DOI 10.1016/j.bbamcr.2012.06.027
   Teo JL, 2010, ADV DRUG DELIVER REV, V62, P1149, DOI 10.1016/j.addr.2010.09.012
   Teo JL, 2005, P NATL ACAD SCI USA, V102, P12171, DOI 10.1073/pnas.0504600102
   Waltzer L, 1998, NATURE, V395, P521, DOI 10.1038/26785
   Wheelock MJ, 2003, CURR OPIN CELL BIOL, V15, P509, DOI 10.1016/S0955-0674(03)00101-7
   Wilson AJ, 2002, CANCER RES, V62, P6006
NR 38
TC 25
Z9 26
U1 0
U2 3
PU IVYSPRING INT PUBL
PI LAKE HAVEN
PA PO BOX 4546, LAKE HAVEN, NSW 2263, AUSTRALIA
SN 1837-9664
EI 
J9 J CANCER
JI J. Cancer
PD JUN 15
PY 2014
VL 5
IS 3
BP 203
EP 213
DI 10.7150/jca.8569
PG 11
WC Oncology
SC Oncology
GA AD1QY
UT WOS:000333009700005
PM 24563675
DA 2025-02-23
ER

PT J
AU Heinen, MM
   van den Brandt, PA
   Schouten, LJ
   Goldbohm, RA
   Schouten, HC
   Verhage, BAJ
AF Heinen, Mirjam M.
   van den Brandt, Piet A.
   Schouten, Leo J.
   Goldbohm, R. Alexandra
   Schouten, Harry C.
   Verhage, Bas A. J.
TI Dietary One-Carbon Nutrient Intake and Risk of Lymphoid and Myeloid Neoplasms: Results of the Netherlands Cohort Study
SO CANCER EPIDEMIOLOGY BIOMARKERS & PREVENTION
LA English
DT Article
ID non-hodgkin-lymphoma; scale prospective cohort; body-mass index; folate bioavailability; epidemiologic research; alcohol-consumption; cancer prevention; metabolism; carcinogenesis; questionnaire
AB Background: Previous epidemiologic research suggests a protective role of one-carbon nutrients in carcinogenesis. Folate, however, may play a dual role in neoplasms development: protect early in carcinogenesis and promote carcinogenesis at a later stage. We prospectively examined associations between intake of total folate, methionine, riboflavin, vitamin B6, and risk of lymphoid and myeloid neoplasms (including subtypes) and investigated whether alcohol modified the effects of folate. Methods: The Netherlands Cohort Study consists of 120,852 individuals who completed a baseline questionnaire in 1986, including a 150-item food-frequency questionnaire. After 17.3 years of follow-up, 1,280 cases of lymphoid and 222 cases of myeloid neoplasms were available for analysis. Results: Intakes of folate, methionine, and riboflavin were not associated with lymphoid or myeloid neoplasms. For vitamin B6, a statistically significantly increased myeloid neoplasms risk was observed (highest vs. lowest quintile: HR = 1.87; 95% confidence intervals, 1.08-3.25). When analyzing by lymphoid and myeloid neoplasms subtypes, no clear associations were observed for most subtypes, with just a few increased risks for some subtypes and nutrients. Some risks became nonsignificant after excluding early cases. No interaction between alcohol and folate was observed. Conclusions: We observed a few significant positive associations; however, some of these would be expected to arise due to chance alone. Furthermore, some risks became nonsignificant after excluding early cases. Therefore, we conclude that there is no association between one-carbon nutrient intake and risk of lymphoid and myeloid neoplasms. Impact: This study contributes substantially to the limited and inconclusive evidence on the association with one-carbon nutrients. (C)2014 AACR.
C1 [Heinen, Mirjam M.; van den Brandt, Piet A.; Schouten, Leo J.; Verhage, Bas A. J.] Maastricht Univ, Med Ctr, Dept Epidemiol, Sch Oncol & Dev Biol GROW, NL-6200 MD Maastricht, Netherlands.
   [Goldbohm, R. Alexandra] TNO Qual Life, Dept Prevent & Hlth, Leiden, Netherlands.
   [Schouten, Harry C.] Maastricht Univ, Sch Oncol & Dev Biol GROW, Med Ctr, Div Hematol,Dept Internal Med, NL-6200 MD Maastricht, Netherlands.
C3 Maastricht University; Netherlands Organization Applied Science Research; Maastricht University
RP Verhage, BAJ (corresponding author), Maastricht Univ, Med Ctr, Dept Epidemiol, POB 616, NL-6200 MD Maastricht, Netherlands.
EM Bas.Verhage@maastrichtuniversity.nl
FU European Foundation for Alcohol Research
CR [Anonymous], 2010, GLOBOCAN 2008 CANC I, V0, P0
   Boultwood J, 2007, BRIT J HAEMATOL, V138, P3, DOI 10.1111/j.1365-2141.2007.06604.x
   Casparie M, 2007, CELL ONCOL, V29, P19
   Castillo JJ, 2012, LEUKEMIA LYMPHOMA, V53, P1911, DOI 10.3109/10428194.2012.673225
   Chang ET, 2006, AM J EPIDEMIOL, V164, P1222, DOI 10.1093/aje/kwj330
   Choi SW, 2002, J NUTR, V132, P2413S, DOI 10.1093/jn/132.8.2413S
   Choi SW, 2000, J NUTR, V130, P129, DOI 10.1093/jn/130.2.129
   Eussen SJPM, 2010, CANCER EPIDEM BIOMAR, V19, P28, DOI 10.1158/1055-9965.EPI-08-1096
   Fritz A, 2013, INT CLASSIFICATION D, V3rd, P0, DOI 10.32388/5xg1qe
   Giovannucci E, 2004, J NUTR, V134, P2475S, DOI 10.1093/jn/134.9.2475S
   GOLDBOHM RA, 1995, EUR J CLIN NUTR, V49, P420
   GOLDBOHM RA, 1994, EUR J CLIN NUTR, V48, P253
   Goldbohm RA, 1994, TIJDSCHR SOC GEZONDH, V72, P80
   Gregory JF, 2001, J NUTR, V131, P1376S, DOI 10.1093/jn/131.4.1376S
   Harris HR, 2012, INT J CANCER, V131, PE518, DOI 10.1002/ijc.26455
   Health Council of the Netherlands, 2008, NAAR OPT GEBR FOL, V0, P0
   Heinen MM, 2013, INT J CANCER, V133, P1701, DOI 10.1002/ijc.28175
   Jaffe ES, 2001, PATHOLOGY GENETICS T, V3, P0
   Kim YI, 2006, GUT, V55, P1387, DOI 10.1136/gut.2006.095463
   Kim YI, 1999, J NUTR BIOCHEM, V10, P66, DOI 10.1016/S0955-2863(98)00074-6
   Konings EJM, 2001, AM J CLIN NUTR, V73, P765
   Koutros S, 2008, AM J EPIDEMIOL, V167, P287, DOI 10.1093/aje/kwm307
   Larsson SC, 2011, EUR J CANCER, V47, P2422, DOI 10.1016/j.ejca.2011.06.029
   Li Q, 2013, CANCER CAUSE CONTROL, V24, P1875, DOI 10.1007/s10552-013-0264-3
   Lim U, 2005, AM J EPIDEMIOL, V162, P953, DOI 10.1093/aje/kwi310
   Lim U, 2007, BLOOD, V109, P3050, DOI 10.1182/blood-2006-07-034330
   Lim U, 2006, CANCER EPIDEM BIOMAR, V15, P1109, DOI 10.1158/1055-9965.EPI-05-0918
   LIN DY, 1989, J AM STAT ASSOC, V84, P1074, DOI 10.2307/2290085
   Linet MD, 2006, CANC EPIDEMIOLOGY PR, V3rd, P841
   Morton LM, 2007, BLOOD, V110, P695, DOI 10.1182/blood-2006-11-051672
   NAUSS KM, 1982, ADV EXP MED BIOL, V135, P63
   NEVO-tabel, 1986, NEVO TABEL NEDERLAND, V0, P0
   Polesel J, 2007, NUTR CANCER, V57, P146, DOI 10.1080/01635580701274202
   PRENTICE RL, 1986, BIOMETRIKA, V73, P1
   Pylypchuk RD, 2009, AM J EPIDEMIOL, V170, P297, DOI 10.1093/aje/kwp123
   Robien Kim, 2005, NUTR CLIN PRACT, V20, P411, DOI 10.1177/0115426505020004411
   Roman E, 2011, HISTOPATHOLOGY, V58, P4, DOI 10.1111/j.1365-2559.2010.03696.x
   Rothman KJ, 1998, MODERN EPIDEMIOLOGY, Vsecond, P0
   Sanderson P, 2003, BRIT J NUTR, V90, P473, DOI 10.1079/BJN2003889
   Schemhammer ES, 2008, CANCER EPIDEM BIOMAR, V17, P2895, DOI 10.1158/1055-9965.EPI-08-0638
   SCHOENFELD D, 1982, BIOMETRIKA, V69, P239, DOI 10.1093/biomet/69.1.239
   Stover PJ, 2004, NUTR REV, V62, PS3, DOI 10.1111/j.1753-4887.2004.tb00070.x
   Ulrich CM, 2007, AM J CLIN NUTR, V86, P271, DOI 10.1093/ajcn/86.2.271
   VANDENBRANDT PA, 1990, INT J EPIDEMIOL, V19, P553
   VANDENBRANDT PA, 1990, J CLIN EPIDEMIOL, V43, P285, DOI 10.1016/0895-4356(90)90009-E
   Volovics A, 1997, BIOMETRICAL J, V39, P195, DOI 10.1002/bimj.4710390208
   Zhang SM, 2003, J NATL CANCER I, V95, P373, DOI 10.1093/jnci/95.5.373
   Zhang SMM, 2000, CANCER EPIDEM BIOMAR, V9, P477
   Ziegler RG, 2007, JNCI-J NATL CANCER I, V99, P1214, DOI 10.1093/jnci/djm105
NR 49
TC 1
Z9 1
U1 0
U2 4
PU AMER ASSOC CANCER RESEARCH
PI PHILADELPHIA
PA 615 CHESTNUT ST, 17TH FLOOR, PHILADELPHIA, PA 19106-4404 USA
SN 1055-9965
EI 1538-7755
J9 CANCER EPIDEM BIOMAR
JI Cancer Epidemiol. Biomarkers Prev.
PD OCT 15
PY 2014
VL 23
IS 10
BP 2153
EP 2164
DI 10.1158/1055-9965.EPI-14-0136
PG 12
WC Oncology; Public, Environmental & Occupational Health
SC Oncology; Public, Environmental & Occupational Health
GA AT9XP
UT WOS:000345277400022
PM 25047896
DA 2025-02-23
ER

PT J
AU Kristal, AR
   Darke, AK
   Morris, JS
   Tangen, CM
   Goodman, PJ
   Thompson, IM
   Meyskens, FL
   Goodman, GE
   Minasian, LM
   Parnes, HL
   Lippman, SM
   Klein, EA
AF Kristal, Alan R.
   Darke, Amy K.
   Morris, J. Steven
   Tangen, Catherine M.
   Goodman, Phyllis J.
   Thompson, Ian M.
   Meyskens, Frank L., Jr.
   Goodman, Gary E.
   Minasian, Lori M.
   Parnes, Howard L.
   Lippman, Scott M.
   Klein, Eric A.
TI Baseline Selenium Status and Effects of Selenium and Vitamin E Supplementation on Prostate Cancer Risk
SO JNCI-JOURNAL OF THE NATIONAL CANCER INSTITUTE
LA English
DT Article
ID prevention trial select; randomized controlled-trial; beta-carotene; toenails; men; chemoprevention; carcinogenesis; metaanalysis; health; blood
AB The Selenium and Vitamin E Cancer Prevention Trial found no effect of selenium supplementation on prostate cancer (PCa) risk but a 17% increased risk from vitamin E supplementation. This casecohort study investigates effects of selenium and vitamin E supplementation conditional upon baseline selenium status. There were 1739 total and 489 high-grade (Gleason 710) PCa cases and 3117 men in the randomly selected cohort. Proportional hazards models estimated hazard ratios (HRs) and 95% confidence intervals (CIs) for effects of supplementation within quintiles of baseline toenail selenium. Cox proportional hazards models were used to estimate hazard ratios, and all statistical tests are two-sided. Toenail selenium, in the absence of supplementation, was not associated with PCa risk. Selenium supplementation (combined selenium only and selenium vitamin E arms) had no effect among men with low selenium status (< 60th percentile of toenail selenium) but increased the risk of high-grade PCa among men with higher selenium status by 91% (P .007). Vitamin E supplementation (alone) had no effect among men with high selenium status (40th percentile of toenail selenium) but increased the risks of total, low-grade, and high-grade PCa among men with lower selenium status (63%, P .02; 46%, P .09; 111%, P .008, respectively). Selenium supplementation did not benefit men with low selenium status but increased the risk of high-grade PCa among men with high selenium status. Vitamin E increased the risk of PCa among men with low selenium status. Men should avoid selenium or vitamin E supplementation at doses that exceed recommended dietary intakes.
C1 [Kristal, Alan R.] Fred Hutchinson Canc Res Ctr, Canc Prevent Program, Seattle, WA 98122 USA.
   [Darke, Amy K.; Tangen, Catherine M.; Goodman, Phyllis J.] Fred Hutchinson Canc Res Ctr, SWOG Stat Ctr, Seattle, WA 98122 USA.
   [Kristal, Alan R.; Goodman, Gary E.] Univ Washington, Dept Epidemiol, Seattle, WA 98195 USA.
   [Goodman, Gary E.] Univ Washington, Dept Environm Hlth, Seattle, WA 98195 USA.
   [Morris, J. Steven] Univ Missouri, Res Reactor Ctr, Columbia, MO USA.
   [Morris, J. Steven] Harry S Truman Mem Vet Hosp, Columbia, MO 65201 USA.
   [Thompson, Ian M.] Univ Texas Hlth Sci Ctr San Antonio, Dept Urol, San Antonio, TX 78229 USA.
   [Meyskens, Frank L., Jr.] Univ Calif Irvine, Chao Family Comprehens Canc Ctr, Irvine, CA USA.
   [Minasian, Lori M.; Parnes, Howard L.] NCI, NIH, Canc Prevent Div, Bethesda, MD 20892 USA.
   [Lippman, Scott M.] Univ Calif San Diego, Moores Canc Ctr, San Diego, CA 92103 USA.
   [Klein, Eric A.] Cleveland Clin, Glickman Urol & Kidney Inst, Cleveland, OH 44106 USA.
C3 Fred Hutchinson Cancer Center; Southwest Oncology Group; Fred Hutchinson Cancer Center; University of Washington; University of Washington Seattle; University of Washington; University of Washington Seattle; University of Missouri System; University of Missouri Columbia; US Department of Veterans Affairs; Veterans Health Administration (VHA); Harry S. Truman Memorial Veterans' Hospital; University of Texas System; University of Texas Health Science Center at San Antonio; University of California System; University of California Irvine; National Institutes of Health (NIH) - USA; NIH National Cancer Institute (NCI); University of California System; University of California San Diego; Cleveland Clinic Foundation
RP Kristal, AR (corresponding author), Fred Hutchinson Canc Res Ctr, Canc Prevent Program, 1100 Fairview Ave N,M4-B402, Seattle, WA 98122 USA.
EM akristal@fhcrc.org
FU Public Health Service - National Cancer Institute, Division of Cancer Prevention, National Institutes of Health, Department of Health and Human Services [U10 CA037429]; National Center for Complementary and Alternative Medicine (National Institutes of Health)
CR Brinkman M, 2006, EUR J CANCER, V42, P2463, DOI 10.1016/j.ejca.2006.02.027
   Chiang EC, 2010, DOSE-RESPONSE, V8, P285, DOI 10.2203/dose-response.09-036.Chiang
   Clark LC, 1996, JAMA-J AM MED ASSOC, V276, P1957, DOI 10.1001/jama.276.24.1957
   COMBS GF, 1977, BIOSCIENCE, V27, P467, DOI 10.2307/1297528
   Dennert G, 2011, COCHRANE DB SYST REV, V0, P0, DOI DOI 10.1002/14651858.CD005195.pub2
   Duffield-Lillico AJ, 2003, BJU INT, V91, P608, DOI 10.1046/j.1464-410X.2003.04167.x
   Etminan M, 2005, CANCER CAUSE CONTROL, V16, P1125, DOI 10.1007/s10552-005-0334-2
   Garland M, 1996, AM J EPIDEMIOL, V144, P653, DOI 10.1093/oxfordjournals.aje.a008977
   Gaziano JM, 2009, JAMA-J AM MED ASSOC, V301, P52, DOI 10.1001/jama.2008.862
   Geybels MS, 2013, JNCI-J NATL CANCER I, V105, P1394, DOI 10.1093/jnci/djt186
   GLEASON DF, 1992, HUM PATHOL, V23, P273, DOI 10.1016/0046-8177(92)90108-F
   HEINONEN OP, 1994, NEW ENGL J MED, V330, P1029
   Helzlsouer KJ, 2000, J NATL CANCER I, V92, P2018, DOI 10.1093/jnci/92.24.2018
   Hoque A, 2001, CANCER CAUSE CONTROL, V12, P627, DOI 10.1023/A:1011277600059
   HORVATH PM, 1983, CANCER RES, V43, P5335
   HUNTER DJ, 1990, AM J EPIDEMIOL, V132, P114, DOI 10.1093/oxfordjournals.aje.a115623
   Hurst R, 2012, AM J CLIN NUTR, V96, P111, DOI 10.3945/ajcn.111.033373
   Kirsh VA, 2006, JNCI-J NATL CANCER I, V98, P245, DOI 10.1093/jnci/djj050
   Klein EA, 2011, JAMA-J AM MED ASSOC, V306, P1549, DOI 10.1001/jama.2011.1437
   Lippman SM, 2009, JAMA-J AM MED ASSOC, V301, P39, DOI 10.1001/jama.2008.864
   Lippman SM, 2005, JNCI-J NATL CANCER I, V97, P94, DOI 10.1093/jnci/dji009
   LONGNECKER MP, 1991, AM J CLIN NUTR, V53, P1288, DOI 10.1093/ajcn/53.5.1288
   Longnecker MP, 1996, EPIDEMIOLOGY, V7, P384, DOI 10.1097/00001648-199607000-00008
   Mayne ST, 2012, ANNU REV NUTR, V32, P369, DOI 10.1146/annurev-nutr-071811-150659
   McCormick DL, 1999, CANCER RES, V59, P521
   Morris JS, 2008, J RADIOANAL NUCL CH, V276, P7, DOI 10.1007/s10967-007-0402-z
   MORRIS JS, 1983, BIOL TRACE ELEM RES, V5, P529, DOI 10.1007/BF02988944
   Peters U, 2008, CANCER CAUSE CONTROL, V19, P75, DOI 10.1007/s10552-007-9072-y
   Richman EL, 2012, AM J CLIN NUTR, V96, P1, DOI 10.3945/ajcn.112.042119
   Rodriguez C, 2004, CANCER EPIDEM BIOMAR, V13, P378
   World Cancer Research Fund / American Institute for Cancer research, 2007, FOOD, V0, Physical Activity
   Yoshizawa K, 1998, JNCI-J NATL CANCER I, V90, P1219, DOI 10.1093/jnci/90.16.1219
NR 32
TC 188
Z9 207
U1 1
U2 29
PU OXFORD UNIV PRESS INC
PI CARY
PA JOURNALS DEPT, 2001 EVANS RD, CARY, NC 27513 USA
SN 0027-8874
EI 1460-2105
J9 JNCI-J NATL CANCER I
JI JNCI-. Natl. Cancer Inst.
PD MAR 15
PY 2014
VL 106
IS 3
BP 
EP 
DI 10.1093/jnci/djt456
PG 8
WC Oncology
SC Oncology
GA AF4NY
UT WOS:000334691200003
PM 24563519
DA 2025-02-23
ER

PT J
AU Das, M
   Sharma, SK
   Sekhon, GS
   Saikia, BJ
   Mahanta, J
   Phukan, RK
AF Das, Mandakini
   Sharma, Santanu Kumar
   Sekhon, Gaganpreet Singh
   Saikia, Bhaskar Jyoti
   Mahanta, Jagadish
   Phukan, Rup Kumar
TI Promoter Methylation of MGMT Gene in Serum of Patients with Esophageal Squamous Cell Carcinoma in North East India
SO ASIAN PACIFIC JOURNAL OF CANCER PREVENTION
LA English
DT Article
DE Esophageal cancer; North East India; MGMT; methylation; biomarker
ID aberrant dna methylation; o-6-methylguanine-dna methyltransferase; dietary habits; stomach-cancer; hmlh1 genes; lung-cancer; polymorphisms; susceptibility; risk; hypermethylation
AB Background: Promoter hypermethylation is a common event in human cancer. O6-methylguanine-DNA methyltransferase (MGMT) is a gene involved in DNA repair, which is methylated in a variety of cancers. We aimed to explore the methylation status of MGMT gene among the North Eastern population where esophageal cancer incidence and exposure to carcinogens like nitrosamines is high. Materials and Methods: A total of 100 newly diagnosed esophageal cancer cases along with equal number of age, sex and ethnicity matched controls were included in this study. Methylation specific PCR was used to determine the MGMT methylation status in serum samples. Results: Aberrant promoter methylation of the MGMT gene was detected in 70% of esophageal cancer cases. Hypermethylation of MGMT gene was found to be influenced by environmental factors like betel quid and tobacco which contain potent carcinogens like nitrosamines. Tobacco chewing and tobacco smoking habit synergistically with MGMT methylation elevated the risk for esophageal cancer development [adjusted OR=5.02, 95% CI=1.35-18.74; p=0.010 for tobacco chewing and Adjusted OR=3.00, 95% CI=1.22-7.36; p=0.014 for tobacco smoking]. Conclusions: Results suggest that the DNA hypermethylation of MGMT is an important mechanism for MGMT gene silencing resulting in esophageal cancer development and is influenced by the environmental factors. Thus MGMT hypermethylation can be used as a biomarker for esophageal cancer in high incidence region of North East India.
C1 [Das, Mandakini; Sharma, Santanu Kumar; Sekhon, Gaganpreet Singh; Saikia, Bhaskar Jyoti; Mahanta, Jagadish; Phukan, Rup Kumar] NE Reg ICMR, Reg Med Res Ctr, Dibrugarh, Assam, India.
C3 Indian Council of Medical Research (ICMR); ICMR - Regional Medical Research Centre, North East Region (RMRC NE)
RP Phukan, RK (corresponding author), NE Reg ICMR, Reg Med Res Ctr, Dibrugarh, Assam, India.
EM phukanrk@gmail.com
FU Indian Council of Medical Research (ICMR), Department of Health Research, Government of India under the extramural funding of Northeast Initiative
CR Baumann S, 2006, INT J CANCER, V119, P264, DOI 10.1002/ijc.21848
   Chattopadhyay I, 2007, WORLD J GASTROENTERO, V13, P1438, DOI 10.3748/wjg.v13.i9.1438
   Chen J, 2012, ASIAN PAC J CANCER P, V13, P5303, DOI 10.7314/APJCP.2012.13.10.5303
   Corvalan Alejandro H, 2010, RECENT PAT DNA GENE SEQ, V4, P202
   Du L, 2013, TUMOR BIOL, V34, P3227, DOI 10.1007/s13277-013-0893-x
   Fang MZ, 2005, INT J ONCOL, V26, P615
   Ferlay J, 2013, GLOBOCAN 2012 V1 0 C, V0, P0
   Gao S, 2013, ASIAN PAC J CANCER P, V14, P299, DOI 10.7314/APJCP.2013.14.1.299
   Katayama H, 2007, ASIAN PAC J CANCER P, V8, P221
   Khatami F, 2009, ASIAN PAC J CANCER P, V10, P1183
   Larijani L, 2014, ASIAN PAC J CANCER P, V15, P33, DOI 10.7314/APJCP.2014.15.1.33
   Limpaiboon T, 2012, ASIAN PAC J CANCER P, V13, P41, DOI 10.7314/APJCP.2012.13.KKSuppl.41
   Lin RK, 2010, J CLIN INVEST, V120, P521, DOI 10.1172/JCI40706
   Liu JF, 2013, ASIAN PAC J CANCER P, V14, P7271, DOI 10.7314/APJCP.2013.14.12.7271
   National Cancer Registry Programme (NCRP), 2010, INDIAN COUNCIL MED R, V11, P70
   National Cancer Registry Programme (NCRP), 2013, INDIAN COUNCIL MED R, V7, P154
   Phukan RK, 2006, J GASTROENTEROL, V41, P418, DOI 10.1007/s00535-006-1761-x
   Phukan RK, 2005, CANCER EPIDEM BIOMAR, V14, P1892, DOI 10.1158/1055-9965.EPI-05-0074
   Phukan RK, 2001, NUTR CANCER, V39, P204, DOI 10.1207/S15327914nc392_7
   Phukan RK, 2001, BRIT J CANCER, V85, P661, DOI 10.1054/bjoc.2001.1920
   Phukan RK, 2014, ASIAN PAC J CANCER P, V15, P3253, DOI 10.7314/APJCP.2014.15.7.3253
   Saikia BJ, 2014, ASIAN PAC J CANCER P, V15, P1993, DOI 10.7314/APJCP.2014.15.5.1993
   Sharma A, 2013, TUMOR BIOL, V34, P3249, DOI 10.1007/s13277-013-0897-6
   Sharma JD, 2014, ASIAN PAC J CANCER P, V15, P6381, DOI 10.7314/APJCP.2014.15.15.6381
   Sharma JD, 2014, ASIAN PAC J CANCER P, V15, P3721, DOI 10.7314/APJCP.2014.15.8.3721
   Talukdar FR, 2013, PLOS ONE, V8, P0, DOI 10.1371/journal.pone.0060996
   Wang JM, 2008, CANCER EPIDEM BIOMAR, V17, P118, DOI 10.1158/1055-9965.EPI-07-0733
   Xiong HL, 2013, ASIAN PAC J CANCER P, V14, P3139, DOI 10.7314/APJCP.2013.14.5.3139
   Ye CZ, 2006, ONCOL REP, V16, P429
   Zhang L, 2003, CARCINOGENESIS, V24, P1039, DOI 10.1093/carcin/bgg062
NR 31
TC 20
Z9 23
U1 0
U2 9
PU ASIAN PACIFIC ORGANIZATION CANCER PREVENTION
PI GYEONGGI-DO
PA APJCP HEAD OFFICE, KOREAN NATL CANCER CENTER, 323 ILAN -RO, ILSANDONG-GU, GOYANG-SI, GYEONGGI-DO, 410-769, SOUTH KOREA
SN 1513-7368
EI 
J9 ASIAN PAC J CANCER P
JI Asian Pac. J. Cancer Prev.
PD JUN 15
PY 2014
VL 15
IS 22
BP 9955
EP 9960
DI 10.7314/APJCP.2014.15.22.9955
PG 6
WC Oncology
SC Oncology
GA CD4ML
UT WOS:000351056900069
PM 25520135
DA 2025-02-23
ER

PT J
AU Touvier, M
   Druesne-Pecollo, N
   Kesse-Guyot, E
   Andreeva, VA
   Galan, P
   Hercberg, S
   Latino-Martel, P
AF Touvier, Mathilde
   Druesne-Pecollo, Nathalie
   Kesse-Guyot, Emmanuelle
   Andreeva, Valentina A.
   Galan, Pilar
   Hercberg, Serge
   Latino-Martel, Paule
TI Demographic, socioeconomic, disease history, dietary and lifestyle cancer risk factors associated with alcohol consumption
SO INTERNATIONAL JOURNAL OF CANCER
LA English
DT Article
DE alcohol; clustering of risk factors; cancer; dietary intake; history of disease
ID beverage consumption; health behaviors; danish diet; patterns; smoking; determinants; population; nutrition; survivors; food
AB Data are lacking regarding the association of alcohol consumption with a broad range of other cancer risk factors. Objectives: (i) to assess which sociodemographic, lifestyle and dietary factors were associated with alcohol consumption; (ii) to identify profiles of alcohol consumers by beverage type; (iii) to estimate the number of cancer risk factors accumulated on the individual level according to alcohol consumption. Alcohol and dietary intakes were assessed by six 24 hr records among 29,566 adults of the NutriNet-Sante cohort. Factors associated with alcohol consumption (nondrinkers (reference)/< 10 g/day/ 10 g/day) were assessed by polytomic multivariate logistic regression stratified by gender. Among alcohol consumers, percentages of alcohol brought by each beverage type were compared across sociodemographic and lifestyle characteristics using Kruskal-Wallis rank tests. Several factors were associated with alcohol consumption10 g/day in both genders: older age (p(men)=0.02, p(women)<0.0001), smoking (p(men&women)<0.0001), higher socioprofessional category (p(men&women)<0.0001), higher income (p(men)=0.003, p(women)<0.0001) and less healthy dietary intakes. Profiles of subjects varied across alcoholic beverage types. Men with history of cardiovascular disease (p=0.0002) or depression (p=0.03) and women with history of cirrhosis (p<0.0001) consumed less alcohol. In women, personal history of cancer was associated with a lower proportion of moderate alcohol users only (< 10 g/day, p=0.04). In both genders, higher alcohol drinkers clustered more cancer risk factors (median=5, apart from alcohol) than nondrinkers (median=4), p<0.0001. The multiplicity of deleterious lifestyle behaviors combined with alcohol drinking must be taken into account in cancer prevention efforts. Gender-specific medical advice for people with personal or family history of alcohol-related diseases, including cancer, should be strengthened.
C1 [Touvier, Mathilde; Druesne-Pecollo, Nathalie; Kesse-Guyot, Emmanuelle; Andreeva, Valentina A.; Galan, Pilar; Hercberg, Serge; Latino-Martel, Paule] Univ Paris 13, Sorbonne Paris Cite Res Ctr, Inserm U557,Inra UMR1125,Cnam, Nutr Epidemiol Res Dept, F-93017 Bobigny, France.
   [Hercberg, Serge] Avicenne Hosp, Dept Publ Hlth, F-93017 Bobigny, France.
C3 heSam Universite; Conservatoire National Arts & Metiers (CNAM); INRAE; Institut National de la Sante et de la Recherche Medicale (Inserm); Universite Paris 13; Assistance Publique Hopitaux Paris (APHP); Hopital Universitaire Avicenne - APHP
RP Touvier, M (corresponding author), Univ Paris 13, Sorbonne Paris Cite Res Ctr, Inserm U557,SMBH Paris 13, Nutr Epidemiol Res Dept,Cnam,Inra UMR1125, 74 Rue Marcel Cachin, F-93017 Bobigny, France.
EM m.touvier@uren.smbh.univ-paris13.fr
FU Ministere de la Sante; Institut de Veille Sanitaire (InVS); Institut National de la Prevention et de l'Education pour la Sante (INPES); Fondation pour la Recherche Medicale (FRM); Institut National de la Sante et de la Recherche Medicale (INSERM); Institut National de la Recherche Aagronomique (INRA); Conservatoire National des Arts et Metiers (CNAM); Universite Paris
CR Alcácera MA, 2008, EUR J CLIN NUTR, V62, P1178, DOI 10.1038/sj.ejcn.1602833
   Anderson P, 2012, ANN I SUPER SANITA, V48, P232, DOI 10.4415/ANN_12_03_04
   [Anonymous], 2012, EXIT DISCLAIMER IARC MONOGRAPHS ON THE EVALUATION OF CARCINOGENIC RISKS IN HUMANS, V100, P373
   Bellizzi KM, 2005, J CLIN ONCOL, V23, P8884, DOI 10.1200/JCO.2005.02.2343
   Bidstrup PE, 2013, ACTA ONCOL, V52, P327, DOI 10.3109/0284186X.2012.746466
   Black AE, 2000, INT J OBESITY, V24, P1119, DOI 10.1038/sj.ijo.0801376
   Breslow RA, 2010, J AM DIET ASSOC, V110, P551, DOI 10.1016/j.jada.2009.12.026
   Burger M, 2004, PUBLIC HEALTH NUTR, V7, P879, DOI 10.1079/PHN2004631
   Burger M, 2004, EUR J CLIN NUTR, V58, P605, DOI 10.1038/sj.ejcn.1601854
   Curtis RE, 2006, NEW MALIGNANCIES AMONG CANCER SURVIVORS: SEER CANCER REGISTRIES, V0, P0
   Demark-Wahnefried W, 2005, J CLIN ONCOL, V23, P5814, DOI 10.1200/JCO.2005.01.230
   Dias P, 2011, ANN HUM BIOL, V38, P337, DOI 10.3109/03014460.2010.548831
   Dubuisson C, 2010, BRIT J NUTR, V103, P1035, DOI 10.1017/S0007114509992625
   Fawehinmi TO, 2012, PLOS ONE, V7, P0, DOI 10.1371/journal.pone.0038607
   Francois Beck, 2010, BAROMETRE CANC 2010, V0, P0
   French MT, 2009, AM J HEALTH PROMOT, V24, P2, DOI 10.4278/ajhp.0801104
   Hansel B, 2010, EUR J CLIN NUTR, V64, P561, DOI 10.1038/ejcn.2010.61
   Haut Conseil de la Sante Publique, 2009, PRINC REC PROP VUE P, V0, P0
   Hawkes AL, 2008, SUPPORT CARE CANCER, V16, P1097, DOI 10.1007/s00520-008-0421-5
   Herbeth B, 2012, J NUTR METAB, V2012, P0, DOI 10.1155/2012/987243
   Hercberg S, 2010, BMC PUBLIC HEALTH, V10, P0, DOI 10.1186/1471-2458-10-242
   Joinson A, 1999, BEHAV RES METH INS C, V31, P433, DOI 10.3758/BF03200723
   Karlsen RV, 2012, BRIT J CANCER, V107, P201, DOI 10.1038/bjc.2012.238
   Kesse E, 2001, AM J CLIN NUTR, V74, P322
   Latino-Martel P, 2011, CAN MED ASSOC J, V183, P1861, DOI 10.1503/cmaj.110363
   Ma J, 2000, AM J HEALTH PROMOT, V15, P107, DOI 10.4278/0890-1171-15.2.107
   Marques-Vidal P, 2005, ALCOHOL CLIN EXP RES, V29, P89, DOI 10.1097/01.ALC.0000150001.31722.D1
   Moullec Nle, 1996, CAHIERS DE NUTRITION ET DE DIETETIQUE, V31, P158
   NutriNet-Sante Coordination, 2013, TABL COMP AL ET NUTR, V0, P0
   Padrao P, 2007, BMC PUBLIC HEALTH, V7, P0, DOI 10.1186/1471-2458-7-138
   Pärna K, 2010, BMC PUBLIC HEALTH, V10, P0, DOI 10.1186/1471-2458-10-261
   Rebholz CE, 2012, PEDIATR BLOOD CANCER, V58, P256, DOI 10.1002/pbc.23289
   [Research WCRFAICR. World Cancer Research Fund/American Institute for Cancer Research (WCRF/AICR) World Cancer Research Fund/American Institute for Cancer Research (WCRF/AICR)], 2007, FOOD NUTR PHYS ACT P, V0, P0
   Ruf T, 2005, ANN NUTR METAB, V49, P16, DOI 10.1159/000084173
   Ruidavets JB, 2004, EUR HEART J, V25, P1153, DOI 10.1016/j.ehj.2003.12.022
   Schröder H, 2005, ANN NUTR METAB, V49, P100, DOI 10.1159/000084889
   Sieri S, 2002, PUBLIC HEALTH NUTR, V5, P1287, DOI 10.1079/PHN2002405
   Sieri S, 2009, EUR J CLIN NUTR, V63, PS81, DOI 10.1038/ejcn.2009.76
   Stringhini S, 2012, PLOS ONE, V7, P0, DOI 10.1371/journal.pone.0049443
   Touvier M, 2009, EUR J CLIN NUTR, V63, P39, DOI 10.1038/sj.ejcn.1602907
   Touvier M, 2011, BRIT J NUTR, V105, P1055, DOI 10.1017/S0007114510004617
   Touvier M, 2010, EUR J EPIDEMIOL, V25, P287, DOI 10.1007/s10654-010-9433-9
   Valencia-Martín JL, 2011, ALCOHOL CLIN EXP RES, V35, P2075, DOI 10.1111/j.1530-0277.2011.01559.x
   Vergnaud AC, 2011, INT J PUBLIC HEALTH, V56, P407, DOI 10.1007/s00038-011-0257-5
   Wang YC, 2005, J ADOLESCENT HEALTH, V37, P289, DOI 10.1016/j.jadohealth.2005.03.017
   Zins M, 2011, PLOS ONE, V6, P0, DOI 10.1371/journal.pone.0026531
   Zygogianni AG, 2011, HEAD NECK ONCOL, V3, P0, DOI 10.1186/1758-3284-3-2
NR 47
TC 24
Z9 24
U1 1
U2 51
PU WILEY
PI HOBOKEN
PA 111 RIVER ST, HOBOKEN 07030-5774, NJ USA
SN 0020-7136
EI 1097-0215
J9 INT J CANCER
JI Int. J. Cancer
PD JAN 15
PY 2014
VL 134
IS 2
BP 445
EP 459
DI 10.1002/ijc.28365
PG 15
WC Oncology
SC Oncology
GA 247VA
UT WOS:000326649300072
PM 23824873
DA 2025-02-23
ER

PT J
AU Luo, LP
   Han, B
   Yu, XP
   Chen, XY
   Zhou, J
   Chen, W
   Zhu, YF
   Peng, XL
   Zou, Q
   Li, SY
AF Luo, Li-Ping
   Han, Bin
   Yu, Xiao-Ping
   Chen, Xiang-Yan
   Zhou, Jie
   Chen, Wei
   Zhu, Yan-Feng
   Peng, Xiao-Li
   Zou, Qiang
   Li, Sui-Yan
TI Anti-metastasis Activity of Black Rice Anthocyanins Against Breast Cancer: Analyses Using an ErbB2 Positive Breast Cancer Cell Line and Tumoral Xenograft Model
SO ASIAN PACIFIC JOURNAL OF CANCER PREVENTION
LA English
DT Article
DE Breast cancer; anthocyanins; metastasis; tumor models; black rice
ID berry anthocyanins; functional food; down-regulation; in-vitro; growth; extract; cyanidin-3-glucoside; supplementation; proliferation; 3-glucoside
AB Background: Increasing evidence from animal, epidemiological and clinical investigations suggest that dietary anthocyanins have potential to prevent chronic diseases, including cancers. It is also noteworthy that human epidermal growth factor receptor 2 (ErbB2) protein overexpression or ErbB2 gene amplification has been included as an indicator for metastasis and higher risk of recurrence for breast cancer. Materials and Methods: The present experiments investigated the anti-metastasis effects of black rice anthocyanins (BRACs) on ErbB2 positive breast cancer cells in vivo and in vitro. Results: Oral administration of BRACs (150 mg/kg/day) reduced transplanted tumor growth, inhibited pulmonary metastasis, and decreased lung tumor nodules in BALB/c nude mice bearing ErbB2 positive breast cancer cell MDA-MB-453 xenografts. The capacity for migration, adhesion, motility and invasion was also inhibited by BRACs in MDA-MB-453 cells in a concentration dependent manner, accompanied by decreased activity of a transfer promoting factor, urokinase-type plasminogen activator (u-PA). Conclusions: Together, our results indicated that BRACs possess anti-metastasis potential against ErbB2 positive human breast cancer cells in vivo and in vitro through inhibition of metastasis promoting molecules.
C1 [Luo, Li-Ping; Han, Bin; Yu, Xiao-Ping; Chen, Xiang-Yan; Zhou, Jie; Chen, Wei; Zhu, Yan-Feng; Peng, Xiao-Li; Zou, Qiang] Southwest Jiaotong Univ, Chengdu Med Coll, Dept Publ Hlth, Chengdu, Peoples R China.
   [Luo, Li-Ping; Li, Sui-Yan] Southwest Jiaotong Univ, Sch Life Sci & Engn, Chengdu, Peoples R China.
C3 Southwest Jiaotong University; Chengdu Medical College; Southwest Jiaotong University
RP Yu, XP (corresponding author), Southwest Jiaotong Univ, Chengdu Med Coll, Dept Publ Hlth, Chengdu, Peoples R China.
EM cyggwsyxp@sina.com
FU National Natural Science Foundation of China [81273074]; Research Fund of Chengdu Medical College [CYZ12-015]; Disciplinary Building-up Project of Chengdu Medical College [CYXK2012010]
CR Adams LS, 2011, J NUTR, V141, P1805, DOI 10.3945/jn.111.140178
   Adams LS, 2010, CANCER RES, V70, P3594, DOI 10.1158/0008-5472.CAN-09-3565
   Aertgeerts K, 2011, J BIOL CHEM, V286, P18756, DOI 10.1074/jbc.M110.206193
   Aiyer HS, 2010, CANCER PREV RES, V3, P727, DOI 10.1158/1940-6207.CAPR-09-0260
   Bernasconi B, 2012, BREAST CANCER RES TR, V133, P161, DOI 10.1007/s10549-011-1744-3
   Berry DA, 2005, NEW ENGL J MED, V353, P1784, DOI 10.1056/NEJMoa050518
   Bin Hafeez B, 2008, CANCER RES, V68, P8564, DOI 10.1158/0008-5472.CAN-08-2232
   Chang H, 2010, NUTR CANCER, V62, P1128, DOI 10.1080/01635581.2010.494821
   Chen PN, 2005, NUTR CANCER, V53, P232, DOI 10.1207/s15327914nc5302_12
   DeSantis C, 2011, CA-CANCER J CLIN, V61, P409, DOI 10.3322/caac.20134
   Dreiseitel A, 2009, BRIT J PHARMACOL, V158, P1942, DOI 10.1111/j.1476-5381.2009.00495.x
   Faria A, 2010, PHYTOTHER RES, V24, P1862, DOI 10.1002/ptr.3213
   Forester SC, 2010, J AGR FOOD CHEM, V58, P5320, DOI 10.1021/jf9040172
   GERDES J, 1984, J IMMUNOL, V133, P1710
   Gu J, 2014, J AGR FOOD CHEM, V62, P3997, DOI 10.1021/jf404566p
   Gutierres JM, 2012, LIFE SCI, V91, P1221, DOI 10.1016/j.lfs.2012.09.013
   Gutierrez C, 2011, ARCH PATHOL LAB MED, V135, P55, DOI 10.1043/2010-0454-RAR.1
   Han W, 2012, CANCER LETT, V318, P124, DOI 10.1016/j.canlet.2012.01.011
   Ho ML, 2010, NUTR CANCER, V62, P505, DOI 10.1080/01635580903441261
   Holliday DL, 2011, BREAST CANCER RES, V13, P0, DOI 10.1186/bcr2889
   JEMAL A, 2011, CA-CANCER J CLIN, V61, P69, DOI 10.3322/CAAC.20107
   Kruk J, 2014, ASIAN PAC J CANCER P, V15, P4429, DOI 10.7314/APJCP.2014.15.11.4429
   Kundu JK, 2014, ASIAN PAC J CANCER P, V15, P3343, DOI 10.7314/APJCP.2014.15.8.3343
   Li LY, 2009, J AGR FOOD CHEM, V57, P826, DOI 10.1021/jf803407q
   Li YW, 2002, CANCER LETT, V186, P157, DOI 10.1016/S0304-3835(02)00349-X
   Ling WH, 2002, J NUTR, V132, P20, DOI 10.1093/jn/132.1.20
   Longo L, 2008, MOL CANCER THER, V7, P2476, DOI 10.1158/1535-7163.MCT-08-0361
   Marczylo TH, 2009, CANCER CHEMOTH PHARM, V64, P1261, DOI 10.1007/s00280-009-0996-7
   Mendoza G, 2013, ONCOL LETT, V5, P295, DOI 10.3892/ol.2012.984
   Nahta R, 2009, CURRENT PHARMACOGENOMICS & PERSONALIZED MEDICINE, V7, P263
   Neve RM, 2006, CANCER CELL, V10, P515, DOI 10.1016/j.ccr.2006.10.008
   Olson EM, 2013, BREAST, V22, P525, DOI 10.1016/j.breast.2012.12.006
   Pathmanathan N, 2013, J CLIN PATHOL, V66, P512, DOI 10.1136/jclinpath-2012-201085
   Press MF, 2008, CLIN CANCER RES, V14, P7861, DOI 10.1158/1078-0432.CCR-08-1056
   Prior RL, 2008, J AGR FOOD CHEM, V56, P647, DOI 10.1021/jf071993o
   REEVES PG, 1993, J NUTR, V123, P1939, DOI 10.1093/jn/123.11.1939
   Sahai E, 2005, CURR OPIN GENET DEV, V15, P87, DOI 10.1016/j.gde.2004.12.002
   Schmalfeldt B, 2001, CLIN CANCER RES, V7, P2396
   Sehitoglu MH, 2014, ASIAN PAC J CANCER P, V15, P2379, DOI 10.7314/APJCP.2014.15.5.2379
   Shim SH, 2012, J MED FOOD, V15, P818, DOI 10.1089/jmf.2012.2241
   Siegel R, 2012, CA-CANCER J CLIN, V62, P10, DOI 10.3322/caac.20138
   SOULE HD, 1990, CANCER RES, V50, P6075
   Stoner GD, 2010, PHARM RES-DORDR, V27, P1138, DOI 10.1007/s11095-010-0102-1
   Stoner GD, 2011, BERRIES AND CANCER PREVENTION, V0, PP1, DOI 10.1007/978-1-4419-7554-6
   Summart R, 2014, ASIAN PAC J CANCER P, V15, P749, DOI 10.7314/APJCP.2014.15.2.749
   Thomasset S, 2009, CANCER PREV RES, V2, P625, DOI 10.1158/1940-6207.CAPR-08-0201
   Tsuda T, 2012, MOL NUTR FOOD RES, V56, P159, DOI 10.1002/mnfr.201100526
   van Dam RM, 2013, CURR OPIN LIPIDOL, V24, P25, DOI 10.1097/MOL.0b013e32835bcdff
   Vantyghem SA, 2005, CANCER RES, V65, P3396, DOI 10.1158/0008-5472.CAN-04-4109
   Wang Q, 2007, ASIA PAC J CLIN NUTR, V16, P295
   Wang YQ, 2010, CELL ADHES MIGR, V4, P7, DOI 10.4161/cam.4.1.10497
   Wedick NM, 2012, AM J CLIN NUTR, V95, P925, DOI 10.3945/ajcn.111.028894
   Xu M, 2010, MOL CANCER, V9, P0, DOI 10.1186/1476-4598-9-285
   Zeng YW, 2013, ASIAN PAC J CANCER P, V14, P1585, DOI 10.7314/APJCP.2013.14.3.1585
   Zhang HT, 2007, J CLIN INVEST, V117, P2051, DOI 10.1172/JCI32278
NR 55
TC 41
Z9 42
U1 0
U2 34
PU ASIAN PACIFIC ORGANIZATION CANCER PREVENTION
PI GYEONGGI-DO
PA APJCP HEAD OFFICE, KOREAN NATL CANCER CENTER, 323 ILAN -RO, ILSANDONG-GU, GOYANG-SI, GYEONGGI-DO, 410-769, SOUTH KOREA
SN 1513-7368
EI 
J9 ASIAN PAC J CANCER P
JI Asian Pac. J. Cancer Prev.
PD JUN 15
PY 2014
VL 15
IS 15
BP 6219
EP 6225
DI 10.7314/APJCP.2014.15.15.6219
PG 7
WC Oncology
SC Oncology
GA AR6XG
UT WOS:000343723600044
PM 25124601
DA 2025-02-23
ER

PT J
AU Massa, J
   Cho, E
   Orav, EJ
   Willett, WC
   Wu, KN
   Giovannucci, EL
AF Massa, Jennifer
   Cho, Eunyoung
   Orav, Endel J.
   Willett, Walter C.
   Wu, Kana
   Giovannucci, Edward L.
TI Total calcium intake and colorectal adenoma in young women
SO CANCER CAUSES & CONTROL
LA English
DT Article
DE Calcium; Magnesium; Phosphorus; Premenopausal; Estrogen; Colorectal adenoma
ID vitamin-d; colon-cancer; dairy-products; united-states; risk; prevention; diet; magnesium; supplementation; questionnaire
AB Total calcium intake appears to reduce occurrence of colorectal adenoma; however, the dose necessary for prevention in young women is unclear. We examined fine categories of calcium intake in relation to occurrence of first colorectal adenoma in a cohort of mostly premenopausal (88 %) women aged 26-60 at time of endoscopy. We conducted an analysis among 41,403 participants in the Nurses' Health Study II and assessed intakes of calcium prior to endoscopy through participants' responses to biannual questionnaires. Between 1991 and 2007, we documented 2,273 colorectal adenoma cases. There was a significant trend across categories of calcium intakes with lowest intakes suggestive of higher occurrence of adenoma (p = 0.03) and those in the distal colon (p = 0.03) and rectum (p = 0.04). Compared with 1,001-1,250 mg/day of calcium intake, a parts per thousand currency sign500 mg/day was suggestive of a modest increase in occurrence of adenoma (multivariable RR = 1.21, 95 % CI 0.90-1.61); there were also suggestions of an increased risk with > 500 to a parts per thousand currency sign700 mg/day of calcium. The association between a parts per thousand currency sign500 mg/day of calcium intake and adenoma was stronger for multiple (RR = 2.27, 95 % CI 1.38, 3.72), large (a parts per thousand yen1 cm) (RR = 2.01, 95 % CI 1.27, 3.21), and high-risk adenoma (a parts per thousand yen1 cm or mention of villous histology/high-grade dysplasia) (RR = 1.76, 95 % CI 1.13, 2.72). No differences in associations were noted between jointly categorized calcium and phosphorus or magnesium intakes. Our findings suggest that low intakes of calcium, < 500 and possibly 500-700 mg/day, in younger women are associated with an increased risk of multiple and advanced colorectal adenoma.
C1 [Massa, Jennifer; Willett, Walter C.; Wu, Kana; Giovannucci, Edward L.] Harvard Univ, Sch Publ Hlth, Dept Nutr, Boston, MA 02115 USA.
   [Cho, Eunyoung; Willett, Walter C.; Giovannucci, Edward L.] Brigham & Womens Hosp, Dept Med, Channing Div Network Med, Boston, MA 02115 USA.
   [Cho, Eunyoung; Willett, Walter C.; Giovannucci, Edward L.] Harvard Univ, Sch Med, Boston, MA 02115 USA.
   [Cho, Eunyoung] Brown Univ, Alpert Med Sch, Dept Dermatol, Providence, RI 02912 USA.
   [Orav, Endel J.] Harvard Univ, Sch Publ Hlth, Dept Biostat, Boston, MA 02115 USA.
   [Orav, Endel J.] Brigham & Womens Hosp, Div Gen Med, Boston, MA 02115 USA.
   [Willett, Walter C.; Giovannucci, Edward L.] Harvard Univ, Sch Publ Hlth, Dept Epidemiol, Boston, MA 02115 USA.
C3 Harvard University; Harvard T.H. Chan School of Public Health; Harvard University; Harvard University Medical Affiliates; Brigham & Women's Hospital; Harvard University; Harvard Medical School; Brown University; Harvard University; Harvard T.H. Chan School of Public Health; Harvard University; Harvard University Medical Affiliates; Brigham & Women's Hospital; Harvard University; Harvard T.H. Chan School of Public Health
RP Massa, J (corresponding author), Harvard Univ, Sch Publ Hlth, Dept Nutr, 665 Huntington Ave, Boston, MA 02115 USA.
EM jmassa@hsph.harvard.edu
FU National Institutes of Health [R01 CA55075/CA136950, R02 CA125837/CA 151993]
CR Abrams SA, 1997, AM J CLIN NUTR, V66, P1172, DOI 10.1093/ajcn/66.5.1172
   Alberts DS, 1996, JNCI-J NATL CANCER I, V88, P81, DOI 10.1093/jnci/88.2.81
   Aloia JF, 2010, AM J CLIN NUTR, V92, P835, DOI 10.3945/ajcn.2010.29553
   Ascherio A, 1996, HYPERTENSION, V27, P1065, DOI 10.1161/01.HYP.27.5.1065
   Baron JA, 1999, NEW ENGL J MED, V340, P101, DOI 10.1056/NEJM199901143400204
   BENITO E, 1993, INT J CANCER, V55, P213, DOI 10.1002/ijc.2910550208
   BergsmaKadijk JA, 1996, EPIDEMIOLOGY, V7, P590, DOI 10.1097/00001648-199611000-00005
   Bonithon-Kopp C, 2000, LANCET, V356, P1300, DOI 10.1016/S0140-6736(00)02813-0
   Cho E, 2004, JNCI-J NATL CANCER I, V96, P1015, DOI 10.1093/jnci/djh185
   Dai Q, 2007, AM J CLIN NUTR, V86, P743, DOI 10.1093/ajcn/86.3.743
   Ervin RB, 2004, ENERGY, V1, P6
   FAIVRE J, 1991, EUROPEAN JOURNAL OF CANCER PREVENTION, VOL 1, P0
   Flood A, 2005, CANCER EPIDEM BIOMAR, V14, P126
   Gallagher JC, 2002, J CLIN ENDOCR METAB, V87, P4914, DOI 10.1210/jc.2002-020727
   GIOVANNUCCI E, 1993, J NATL CANCER I, V85, P875, DOI 10.1093/jnci/85.11.875
   Gross MD, 2005, J NUTR, V135, P326, DOI 10.1093/jn/135.2.326
   HARDWICK LL, 1991, J NUTR, V121, P13, DOI 10.1093/jn/121.1.13
   Hofstad B, 1992, EUR J CANCER PREV, V1, P415, DOI 10.1097/00008469-199210000-00004
   ISERI LT, 1984, AM HEART J, V108, P188, DOI 10.1016/0002-8703(84)90572-6
   Kampman E, 2000, CANCER CAUSE CONTROL, V11, P459, DOI 10.1023/A:1008914108739
   KAMPMAN E, 1994, AM J EPIDEMIOL, V139, P16, DOI 10.1093/oxfordjournals.aje.a116931
   Kearney J, 1996, AM J EPIDEMIOL, V143, P907, DOI 10.1093/oxfordjournals.aje.a008834
   Kesse E, 2005, INT J CANCER, V117, P137, DOI 10.1002/ijc.21148
   Kim KZ, 2013, PLOS ONE, V8, P0, DOI 10.1371/journal.pone.0059628
   Koshihara M, 2005, BIOSCI BIOTECH BIOCH, V69, P1025, DOI 10.1271/bbb.69.1025
   Lamprecht SA, 2003, NAT REV CANCER, V3, P601, DOI 10.1038/nrc1144
   Lipkin M, 1999, ANN NY ACAD SCI, V889, P120, DOI 10.1111/j.1749-6632.1999.tb08729.x
   MACOUARTMOULIN G, 1987, INT J CANCER, V40, P179, DOI 10.1002/ijc.2910400209
   Martínez ME, 1998, CANCER EPIDEM BIOMAR, V7, P163
   McCullough ML, 2003, CANCER CAUSE CONTROL, V14, P1, DOI 10.1023/A:1022591007673
   MCMICHAEL AJ, 1985, JNCI-J NATL CANCER I, V75, P185
   Miller EA, 2005, CANCER EPIDEM BIOMAR, V14, P525, DOI 10.1158/1055-9965.EPI-04-0466
   NEWMARK HL, 1992, CANCER RES, V52, P0
   NEWMARK HL, 1984, JNCI-J NATL CANCER I, V72, P1323
   Nordin BEC, 2004, CLIN ENDOCRINOL, V61, P123, DOI 10.1111/j.1365-2265.2004.02066.x
   Oh K, 2007, AM J EPIDEMIOL, V165, P1178, DOI 10.1093/aje/kwm026
   PETERS RK, 1992, CANCER CAUSE CONTROL, V3, P457, DOI 10.1007/BF00051359
   Peters U, 2004, AM J CLIN NUTR, V80, P1358, DOI 10.1093/ajcn/80.5.1358
   Rozen P, 2001, CANCER-AM CANCER SOC, V91, P833
   SALVINI S, 1989, INT J EPIDEMIOL, V18, P858, DOI 10.1093/ije/18.4.858
   SCOTTO J, 1988, SCIENCE, V239, P762, DOI 10.1126/science.3340857
   Shaukat A, 2005, AM J GASTROENTEROL, V100, P390, DOI 10.1111/j.1572-0241.2005.41220.x
   STEMMERMANN GN, 1990, DIS COLON RECTUM, V33, P190, DOI 10.1007/BF02134177
   Wallace K, 2004, JNCI-J NATL CANCER I, V96, P921, DOI 10.1093/jnci/djh165
   WARGOVICH MJ, 1992, GASTROENTEROLOGY, V103, P92, DOI 10.1016/0016-5085(92)91100-I
   WILLETT WC, 1988, AM J EPIDEMIOL, V127, P188, DOI 10.1093/oxfordjournals.aje.a114780
   WILLETT WC, 1985, AM J EPIDEMIOL, V122, P51, DOI 10.1093/oxfordjournals.aje.a114086
   Willett WC, 1998, NUTRITIONAL EPIDEMIOLOGY: MONOGRAPHS IN EPIDEMIOLOGY AND BIOSTATISTICS, V2nd, P0
   Wu K, 2002, JNCI-J NATL CANCER I, V94, P437, DOI 10.1093/jnci/94.6.437
NR 49
TC 8
Z9 9
U1 0
U2 9
PU SPRINGER
PI DORDRECHT
PA VAN GODEWIJCKSTRAAT 30, 3311 GZ DORDRECHT, NETHERLANDS
SN 0957-5243
EI 1573-7225
J9 CANCER CAUSE CONTROL
JI Cancer Causes Control
PD APR 15
PY 2014
VL 25
IS 4
BP 451
EP 460
DI 10.1007/s10552-014-0347-9
PG 10
WC Oncology; Public, Environmental & Occupational Health
SC Oncology; Public, Environmental & Occupational Health
GA AC6PY
UT WOS:000332647500005
PM 24562904
DA 2025-02-23
ER

PT J
AU Kim, SJ
   Amankwah, E
   Connors, S
   Park, HY
   Rincon, M
   Cornnell, H
   Chornokur, G
   Hashim, AI
   Choi, J
   Tsai, YY
   Engelman, RW
   Kumar, N
   Park, JY
AF Kim, Seung Joon
   Amankwah, Ernest
   Connors, Shahnjayla
   Park, Hyun Y.
   Rincon, Maria
   Cornnell, Heather
   Chornokur, Ganna
   Hashim, Arig Ibrahim
   Choi, Junsung
   Tsai, Ya-Yu
   Engelman, Robert W.
   Kumar, Nagi
   Park, Jong Y.
TI Safety and Chemopreventive Effect of Polyphenon E in Preventing Early and Metastatic Progression of Prostate Cancer in TRAMP Mice
SO CANCER PREVENTION RESEARCH
LA English
DT Article
ID green tea polyphenols; cells in-vitro; epigallocatechin gallate; intraepithelial neoplasia; proteasome activity; synthetic analogs; drug development; carcinoma-cells; dietary agents; breast-cancer
AB Prostate cancer treatment is often accompanied by untoward side effects. Therefore, chemoprevention to reduce the risk and inhibit the progression of prostate cancer may be an effective approach to reducing disease burden. We investigated the safety and efficacy of Polyphenon E, a green tea extract, in reducing the progression of prostate cancer in transgenic adenocarcinoma of the mouse prostate (TRAMP) mice. A total of 119 male TRAMP and 119 C57BL/6J mice were treated orally with one of 3 doses of Polyphenon E (200, 500, and 1,000 mg/kg/day) in drinking water ad libitum replicating human achievable doses. Baseline assessments were performed before treatments. Safety and efficacy assessments during treatments were performed when mice were 12, 22, and 32 weeks old. The number and size of tumors in treated TRAMP mice were significantly decreased compared with untreated animals. In untreated 32 weeks old TRAMP mice, prostate carcinoma metastasis to distant sites was observed in 100% of mice (8/8), compared with 13% of mice (2/16) treated with high-dose Polyphenon E during the same period. Furthermore, Polyphenon E treatment significantly inhibited metastasis in TRAMP mice in a dose-dependent manner (P=0.0003). Long-term (32 weeks) treatment with Polyphenon E was safe and well tolerated with no evidence of toxicity in C57BL/6J mice. Polyphenon E is an effective chemopreventive agent in preventing the progression of prostate cancer to metastasis in TRAMP mice. Polyphenon E showed no toxicity in these mouse models. Our findings provide additional evidence for the safety and chemopreventive effect of Polyphenon E in preventing metastatic progression of prostate cancer.(c) 2014 AACR.
C1 [Kim, Seung Joon] Catholic Univ Korea, Coll Med, Dept Internal Med, Seoul, South Korea.
   [Amankwah, Ernest; Park, Hyun Y.; Rincon, Maria; Chornokur, Ganna; Tsai, Ya-Yu; Kumar, Nagi; Park, Jong Y.] Univ S Florida, H Lee Moffitt Canc Ctr, Dept Canc Epidemiol, Tampa, FL 33682 USA.
   [Hashim, Arig Ibrahim] Univ S Florida, H Lee Moffitt Canc Ctr, Dept Imaging Res, Tampa, FL 33682 USA.
   [Choi, Junsung] Univ S Florida, H Lee Moffitt Canc Ctr, Dept Diagnost Imaging & Intervent Radiol, Tampa, FL 33682 USA.
   [Engelman, Robert W.] Univ S Florida, H Lee Moffitt Canc Ctr, Dept Pathol & Cell Biol, Tampa, FL 33682 USA.
   [Engelman, Robert W.] Univ S Florida, H Lee Moffitt Canc Ctr, Dept Pediat, Tampa, FL 33682 USA.
   [Cornnell, Heather] Florida Hosp, Sanford Burnham Med Res Inst, Orlando, FL USA.
   [Connors, Shahnjayla] Washington Univ, Dept Surg, Div Publ Hlth Sci, St Louis, MO USA.
C3 Catholic University of Korea; State University System of Florida; University of South Florida; H Lee Moffitt Cancer Center & Research Institute; H Lee Moffitt Cancer Center & Research Institute; State University System of Florida; University of South Florida; State University System of Florida; University of South Florida; H Lee Moffitt Cancer Center & Research Institute; H Lee Moffitt Cancer Center & Research Institute; State University System of Florida; University of South Florida; State University System of Florida; University of South Florida; H Lee Moffitt Cancer Center & Research Institute; Sanford Burnham Prebys Medical Discovery Institute; Adventist Health Services; AdventHealth; Washington University (WUSTL)
RP Park, JY (corresponding author), Univ S Florida, H Lee Moffitt Canc Ctr, Dept Canc Epidemiol, Coll Med, 12902 Magnolia Dr, Tampa, FL 33612 USA.
EM Jong.Park@moffitt.org
FU Polyphenon Pharma
CR Adhami VM, 2007, MOL BIOTECHNOL, V37, P52, DOI 10.1007/s12033-007-0047-8
   Adhami VM, 2013, TOP CURR CHEM, V329, P203, DOI 10.1007/128_2012_342
   Adhami VM, 2004, CANCER RES, V64, P8715, DOI 10.1158/0008-5472.CAN-04-2840
   Adhami VM, 2003, J NUTR, V133, P2417S, DOI 10.1093/jn/133.7.2417S
   Adhami VM, 2004, MOL CANCER THER, V3, P933
   Ahmad N, 1997, JNCI-J NATL CANCER I, V89, P1881, DOI 10.1093/jnci/89.24.1881
   Ahn WS, 2003, EUR J CANCER PREV, V12, P383, DOI 10.1097/00008469-200310000-00007
   Amin ARMR, 2009, J CLIN ONCOL, V27, P2712, DOI 10.1200/JCO.2008.20.6235
   Andriole GL, 2009, NEW ENGL J MED, V360, P1310, DOI 10.1056/NEJMoa0810696
   [Anonymous], 1996, J CELL BIOCHEM SUPPL, V26, P236
   Baliga MS, 2005, CLIN CANCER RES, V11, P1918, DOI 10.1158/1078-0432.CCR-04-1976
   Bettuzzi S, 2006, CANCER RES, V66, P1234, DOI 10.1158/0008-5472.CAN-05-1145
   Bonkovsky HL, 2006, ANN INTERN MED, V144, P68, DOI 10.7326/0003-4819-144-1-200601030-00020
   Brausi M, 2008, EUR UROL, V54, P472, DOI 10.1016/j.eururo.2008.03.100
   Bushman JL, 1998, NUTR CANCER, V31, P151, DOI 10.1080/01635589809514697
   Caporali A, 2004, CARCINOGENESIS, V25, P2217, DOI 10.1093/carcin/bgh235
   Chan PC, 2010, TOXICOL PATHOL, V38, P1070, DOI 10.1177/0192623310382437
   Choan E, 2005, UROL ONCOL-SEMIN ORI, V23, P108, DOI 10.1016/j.urolonc.2004.10.008
   Chow HHS, 2005, CLIN CANCER RES, V11, P4627, DOI 10.1158/1078-0432.CCR-04-2549
   Chow HHS, 2003, CLIN CANCER RES, V9, P3312
   Chow HHS, 2001, CANCER EPIDEM BIOMAR, V10, P53
   Chung JY, 1999, CANCER RES, V59, P4610
   Connors SK, 2012, NUTR CANCER, V64, P4, DOI 10.1080/01635581.2012.630158
   Davalli P, 2011, INT J ONCOL, V39, P1521, DOI 10.3892/ijo.2011.1136
   Denis L, 1999, EUR UROL, V35, P377, DOI 10.1159/000019912
   Gogtay NJ, 2002, DRUG SAFETY, V25, P1005, DOI 10.2165/00002018-200225140-00003
   Gupta S, 2001, P NATL ACAD SCI USA, V98, P10350, DOI 10.1073/pnas.171326098
   Gupta S, 1999, SEMIN UROL ONCOL, V17, P70
   Harper CE, 2007, PROSTATE, V67, P1576, DOI 10.1002/pros.20643
   Higdon JV, 2003, CRIT REV FOOD SCI, V43, P89, DOI 10.1080/10408690390826464
   Ilic D, 2011, BJU INT, V107, P882, DOI 10.1111/j.1464-410X.2010.10032.x
   Jatoi A, 2003, CANCER-AM CANCER SOC, V97, P1442, DOI 10.1002/cncr.11200
   Jia LB, 2012, CHIN J INTEGR MED, V18, P325, DOI 10.1007/s11655-011-0950-5
   Jian L, 2004, INT J CANCER, V108, P130, DOI 10.1002/ijc.11550
   Kapetanovic IM, 2009, TOXICOLOGY, V260, P28, DOI 10.1016/j.tox.2009.03.007
   Kazi A, 2003, BIOCHEM PHARMACOL, V66, P965, DOI 10.1016/S0006-2952(03)00414-3
   Kazi A, 2004, ANTICANCER RES, V24, P943
   Kelloff GJ, 2006, CLIN CANCER RES, V12, P3661, DOI 10.1158/1078-0432.CCR-06-1104
   Kelloff GJ, 1996, J CELL BIOCHEM, V0, PP54, DOI 10.1002/jcb.240630705
   Khan N, 2010, CANCER METAST REV, V29, P435, DOI 10.1007/s10555-010-9236-1
   Khan N, 2009, NUTR CANCER, V61, P836, DOI 10.1080/01635580903285056
   Kumar N, 2011, J CANC SCI THER, V2012, P2011
   Kumar N, 2012, CONTEMP CLIN TRIALS, V33, P279, DOI 10.1016/j.cct.2011.11.004
   Lee SC, 2008, NUTR CANCER, V60, P483, DOI 10.1080/01635580801947674
   Li J, 2013, AM J CANCER RES, V3, P127
   Liang YC, 1999, J CELL BIOCHEM, V75, P1
   Liang YC, 1997, J CELL BIOCHEM, V67, P55, DOI 10.1002/(SICI)1097-4644(19971001)67:1<55::AID-JCB6>3.0.CO;2-V
   Mazzanti G, 2009, EUR J CLIN PHARMACOL, V65, P331, DOI 10.1007/s00228-008-0610-7
   McCarthy S, 2007, MOL ONCOL, V1, P196, DOI 10.1016/j.molonc.2007.05.007
   Molinari M, 2006, LIVER TRANSPLANT, V12, P1892, DOI 10.1002/lt.21021
   Montague JA, 2012, CANCER CAUSE CONTROL, V23, P1635, DOI 10.1007/s10552-012-0041-8
   Moyer VA, 2012, ANN INTERN MED, V157, P120, DOI 10.7326/0003-4819-157-2-201207170-00459
   Nam S, 2001, J BIOL CHEM, V276, P13322, DOI 10.1074/jbc.M004209200
   Nelson WG, 2004, EXPERT OPIN INV DRUG, V13, P1541, DOI 10.1517/13543784.13.12.1541
   Pandey Mitali, 2009, FRONT BIOSCI (ELITE ED), V1, P13
   Pedrós C, 2003, MED CLIN-BARCELONA, V121, P598, DOI 10.1157/13053801
   Pisters KMW, 2001, J CLIN ONCOL, V19, P1830, DOI 10.1200/JCO.2001.19.6.1830
   Reddy BS, 1996, PREV MED, V25, P48, DOI 10.1006/pmed.1996.0017
   Saleem M, 2003, NUTR CANCER, V47, P13, DOI 10.1207/s15327914nc4701_2
   Sartor L, 2004, INT J CANCER, V112, P823, DOI 10.1002/ijc.20496
   Siddiqui IA, 2008, ONCOGENE, V27, P2055, DOI 10.1038/sj.onc.1210840
   Siegel R, 2013, CA-CANCER J CLIN, V63, P11, DOI 10.3322/caac.21166
   Smith DM, 2002, MOL MED, V8, P382, DOI 10.1007/BF03402019
   Suttie A, 2003, TOXICOL PATHOL, V31, P31, DOI 10.1080/01926230390173842
   Syed DN, 2008, CANCER LETT, V265, P167, DOI 10.1016/j.canlet.2008.02.050
   Syed DN, 2007, CANCER EPIDEM BIOMAR, V16, P2193, DOI 10.1158/1055-9965.EPI-06-0942
   Thangapazham RL, 2007, CANCER LETT, V245, P232, DOI 10.1016/j.canlet.2006.01.027
   Ullmann U, 2003, J INT MED RES, V31, P88, DOI 10.1177/147323000303100205
   WANG ZY, 1991, CARCINOGENESIS, V12, P1527, DOI 10.1093/carcin/12.8.1527
   Wu AH, 2003, INT J CANCER, V106, P574, DOI 10.1002/ijc.11259
   Yang GY, 1998, CARCINOGENESIS, V19, P611, DOI 10.1093/carcin/19.4.611
NR 71
TC 20
Z9 21
U1 0
U2 14
PU AMER ASSOC CANCER RESEARCH
PI PHILADELPHIA
PA 615 CHESTNUT ST, 17TH FLOOR, PHILADELPHIA, PA 19106-4404 USA
SN 1940-6207
EI 1940-6215
J9 CANCER PREV RES
JI Cancer Prev. Res.
PD APR 15
PY 2014
VL 7
IS 4
BP 435
EP 444
DI 10.1158/1940-6207.CAPR-13-0427-T
PG 10
WC Oncology
SC Oncology
GA AE5VK
UT WOS:000334057200009
PM 24501325
DA 2025-02-23
ER

PT J
AU Zhong, X
   Fang, YJ
   Pan, ZZ
   Lu, MS
   Zheng, MC
   Chen, YM
   Zhang, CX
AF Zhong, Xiao
   Fang, Yu-Jing
   Pan, Zhi-Zhong
   Lu, Min-Shan
   Zheng, Mei-Chun
   Chen, Yu-Ming
   Zhang, Cai-Xia
TI Dietary Fiber and Fiber Fraction Intakes and Colorectal Cancer Risk in Chinese Adults
SO NUTRITION AND CANCER-AN INTERNATIONAL JOURNAL
LA English
DT Article
ID breast-cancer; colon-cancer; whole grains; plant foods; vegetables; fruit; nutrition; women; protection; rectum
AB Few studies have been conducted in Chinese adults to investigate the effect of fiber intake on colorectal cancer risk. The present study aimed to examine the associations of dietary fiber and fiber fraction intakes with colorectal cancer risk in Chinese adults. A total of 613 cases with colorectal cancer were consecutively recruited between July 2010 and October 2012 and frequency matched to 613 controls by age (5-yr interval) and gender. Dietary information was collected through a validated food frequency questionnaire by face-to-face interviews. Multivariate logistic regression models were used to estimate the odds ratios (ORs) and 95% confidence intervals (CIs) after adjustment for potential confounders. Total dietary fiber and fiber fraction intakes were found to be inversely associated with colorectal cancer risk. Compared with the lowest quartile, the adjusted ORs (95% CIs) for the highest quartile were 0.38 (0.27-0.55) for total dietary fiber, 0.45 (0.32-0.64) for vegetable fiber, and 0.41 (0.28-0.58) for fruit fiber, respectively. In addition, no significant association was found between soy fiber intake and colorectal cancer risk. This study showed that a high intake of dietary fiber, particularly derived from vegetables and fruit, was inversely associated with colorectal cancer risk in Chinese adults.
C1 [Zhong, Xiao; Lu, Min-Shan; Chen, Yu-Ming; Zhang, Cai-Xia] Sun Yat Sen Univ, Sch Publ Hlth, Dept Med Stat & Epidemiol, Guangzhou 510080, Guangdong, Peoples R China.
   [Fang, Yu-Jing; Pan, Zhi-Zhong; Zheng, Mei-Chun] Sun Yat Sen Univ, Ctr Canc, State Key Lab Oncol South China, Dept Colorectal Surg, Guangzhou 510080, Guangdong, Peoples R China.
C3 Sun Yat Sen University; State Key Lab Oncology South China; Sun Yat Sen University
RP Zhang, CX (corresponding author), Sun Yat Sen Univ, Sch Publ Hlth, Dept Med Stat & Epidemiol, Guangzhou 510080, Guangdong, Peoples R China.
EM zhangcx3@mail.sysu.edu.cn
FU Danone Nutrition Research and Education Foundation [DIC2011-03]
CR Aune D, 2011, BMJ-BRIT MED J, V343, P0, DOI 10.1136/bmj.d6617
   BINGHAM SA, 1990, P NUTR SOC, V49, P153, DOI 10.1079/PNS19900021
   Bingham SA, 2005, CANCER EPIDEM BIOMAR, V14, P1552, DOI 10.1158/1055-9965.EPI-04-0891
   Bingham SA, 2003, LANCET, V361, P1496, DOI 10.1016/S0140-6736(03)13174-1
   Butler LM, 2008, BRIT J CANCER, V99, P1511, DOI 10.1038/sj.bjc.6604678
   Ferlay J, 2010, INT J CANCER, V127, P2893, DOI 10.1002/ijc.25516
   HOWE GR, 1992, J NATL CANCER I, V84, P1887, DOI 10.1093/jnci/84.24.1887
   Jacobs ET, 2006, AM J CLIN NUTR, V83, P343
   Kabat GC, 2008, CANCER CAUSE CONTROL, V19, P1291, DOI 10.1007/s10552-008-9200-3
   Kipnis V, 2003, AM J EPIDEMIOL, V158, P14, DOI 10.1093/aje/kwg091
   Lin J, 2005, CANCER CAUSE CONTROL, V16, P225, DOI 10.1007/s10552-004-4025-1
   Liu YT, 2012, CANCER CAUSE CONTROL, V23, P589, DOI 10.1007/s10552-012-9923-z
   Mai V, 2003, INT J EPIDEMIOL, V32, P234, DOI 10.1093/ije/dyg052
   McCullough ML, 2003, CANCER CAUSE CONTROL, V14, P959, DOI 10.1023/B:CACO.0000007983.16045.a1
   MCMICHAEL AJ, 1985, JNCI-J NATL CANCER I, V75, P185
   MCNEIL NI, 1981, DIS COLON RECTUM, V24, P596, DOI 10.1007/BF02605753
   Michels KB, 2005, CANCER EPIDEM BIOMAR, V14, P842, DOI 10.1158/1055-9965.EPI-04-0544
   Murphy N, 2012, PLOS ONE, V7, P0, DOI 10.1371/journal.pone.0039361
   Nkondjock A, 2003, INT J EPIDEMIOL, V32, P200, DOI 10.1093/ije/dyg048
   Nomura AMY, 2007, CANCER CAUSE CONTROL, V18, P753, DOI 10.1007/s10552-007-9018-4
   Otani T, 2006, INT J CANCER, V119, P1475, DOI 10.1002/ijc.22007
   Park Y, 2005, JAMA-J AM MED ASSOC, V294, P2849, DOI 10.1001/jama.294.22.2849
   Sanjoaquin MA, 2004, BRIT J CANCER, V90, P118, DOI 10.1038/sj.bjc.6601441
   Schatzkin A, 2000, BIOFACTORS, V12, P305, DOI 10.1002/biof.5520120145
   Schatzkin A, 2007, AM J CLIN NUTR, V85, P1353, DOI 10.1093/ajcn/85.5.1353
   Shin A, 2006, INT J CANCER, V119, P2938, DOI 10.1002/ijc.22196
   Slattery ML, 1997, CANCER CAUSE CONTROL, V8, P575, DOI 10.1023/A:1018490212481
   Slattery ML, 2004, AM J CLIN NUTR, V79, P274
   Terry P, 2001, JNCI-J NATL CANCER I, V93, P525, DOI 10.1093/jnci/93.7.525
   TROCK B, 1990, JNCI-J NATL CANCER I, V82, P650, DOI 10.1093/jnci/82.8.650
   Wakai K, 2006, J EPIDEMIOL, V16, P125, DOI 10.2188/jea.16.125
   Wakai K, 2007, CANCER EPIDEM BIOMAR, V16, P668, DOI 10.1158/1055-9965.EPI-06-0664
   Walter C, 1997, AM J CLIN NUTR, V65, P1220
   Wiseman M, 2008, P NUTR SOC, V67, P253, DOI 10.1017/S002966510800712X
   Xu AG, 2010, WORLD J GASTROENTERO, V16, P960, DOI 10.3748/wjg.v16.i8.960
   Yang Y, 2002, CHINA FOOD COMPOSITION TABLE, V0, P0
   Young GP, 2005, MOL NUTR FOOD RES, V49, P571, DOI 10.1002/mnfr.200500026
   Zhang CX, 2011, EUR J CLIN NUTR, V65, P929, DOI 10.1038/ejcn.2011.57
   Zhang CX, 2011, EUR J CANCER PREV, V20, P199, DOI 10.1097/CEJ.0b013e32834572bb
   Zhang CX, 2009, ASIA PAC J CLIN NUTR, V18, P240
   Zhang CX, 2009, INT J CANCER, V125, P181, DOI 10.1002/ijc.24358
   Zhang CX, 2010, CANCER SCI, V101, P501, DOI 10.1111/j.1349-7006.2009.01376.x
NR 42
TC 17
Z9 22
U1 1
U2 35
PU ROUTLEDGE JOURNALS, TAYLOR & FRANCIS LTD
PI ABINGDON
PA 2-4 PARK SQUARE, MILTON PARK, ABINGDON OX14 4RN, OXON, ENGLAND
SN 0163-5581
EI 1532-7914
J9 NUTR CANCER
JI Nutr. Cancer
PD APR 3
PY 2014
VL 66
IS 3
BP 351
EP 361
DI 10.1080/01635581.2013.877496
PG 11
WC Oncology; Nutrition & Dietetics
SC Oncology; Nutrition & Dietetics
GA AE6AZ
UT WOS:000334072000002
PM 24673635
DA 2025-02-23
ER

PT J
AU Manni, A
   Richie, JP
   Xu, HF
   Washington, S
   Aliaga, C
   Bruggeman, R
   Cooper, TK
   Prokopczyk, B
   Trushin, N
   Calcagnotto, A
   Das, A
   Liao, J
   El-Bayoumy, K
AF Manni, Andrea
   Richie, John P., Jr.
   Xu, Haifang
   Washington, Sharlene
   Aliaga, Cesar
   Bruggeman, Richard
   Cooper, Timothy K.
   Prokopczyk, Bogdan
   Trushin, Neil
   Calcagnotto, Ana
   Das, Arunangshu
   Liao, Jason
   El-Bayoumy, Karam
TI Influence of omega-3 fatty acids on Tamoxifen-induced suppression of rat mammary carcinogenesis
SO INTERNATIONAL JOURNAL OF CANCER
LA English
DT Article
DE rat mammary carcinogenesis; fish oil; Tamoxifen; omega-3 fatty acids; biomarkers of carcinogenesis
ID breast-cancer; fatty-acids; dietary-fat; fish-oil; risk; trial; biomarkers; raloxifene; gland; n-3
AB We report here a detailed time course study of the individual and combined chemopreventive effects of Tamoxifen (Tam) and a high fish oil (FO) diet on multiple histologic parameters of mammary carcinogenesis. Groups of female Sprague-Dawley rats were injected ip with 1-methyl-1-nitrosourea at 50 days of age and assigned to either a control diet (20% corn oil [CO]) or a FO-rich diet (10% FO+10% CO) in the presence and absence of Tam in the diet (0.6 ppm). Rats were sacrificed at weeks 4 (before palpable tumors), 8 and 12 (when approximate to 90% of control rats had palpable tumors). Our results demonstrate a major effect of Tam in inhibiting the development of early preneoplastic lesions. FO, while having a marginal protective effect of it own, enhanced the antitumor action of Tam on all histologic parameters of carcinogenesis, although the effects of the combination were not statistically different from those of Tam alone. The combination of FO and Tam was the only intervention that induced regression of established preneoplastic lesions. We also found that in contrast to plasma, only target tissue n-3 fatty acids (FAs) levels correlated with select tissue biomarkers of carcinogenesis whose expression was altered in a manner predictive of a protective effect. Our results demonstrating the potentially superior chemopreventive efficacy of Tam and n-3FA have important translational implications. Our data also emphasize the importance of local factors in affecting target tissue levels and biologic effects of n-3FA. What's new? A diet rich in fish oil can enhance the effects of tamoxifen in fighting cancer, but previous studies haven't been able to tease out at which stage of development the tumor is thwarted by the treatment. In this study, the authors gave mice a combination of fish oil and tamoxifen and sacrificed the mice at various stages of tumor development. They showed for the first time that fish oil combined with tamoxifen not only prevented the development of preneoplastic lesions, but also shrunk existing ones.
C1 [Manni, Andrea; Xu, Haifang; Washington, Sharlene] Penn State Univ, Coll Med, Dept Med, Hershey, PA 17033 USA.
   [Richie, John P., Jr.; Calcagnotto, Ana; Liao, Jason] Penn State Univ, Coll Med, Dept Publ Hlth Sci, Hershey, PA 17033 USA.
   [Aliaga, Cesar; Das, Arunangshu; El-Bayoumy, Karam] Penn State Univ, Coll Med, Dept Biochem & Mol Biol, Hershey, PA 17033 USA.
   [Bruggeman, Richard] Penn State Univ, Coll Med, Dept Pathol, Hershey, PA 17033 USA.
   [Cooper, Timothy K.] Penn State Univ, Coll Med, Dept Comparat Med, Hershey, PA 17033 USA.
   [Prokopczyk, Bogdan; Trushin, Neil] Penn State Univ, Coll Med, Dept Pharmacol, Hershey, PA 17033 USA.
C3 Pennsylvania Commonwealth System of Higher Education (PCSHE); Pennsylvania State University; Penn State Health; Pennsylvania Commonwealth System of Higher Education (PCSHE); Pennsylvania State University; Penn State Health; Pennsylvania Commonwealth System of Higher Education (PCSHE); Pennsylvania State University; Penn State Health; Pennsylvania Commonwealth System of Higher Education (PCSHE); Pennsylvania State University; Penn State Health; Pennsylvania Commonwealth System of Higher Education (PCSHE); Pennsylvania State University; Penn State Health; Pennsylvania Commonwealth System of Higher Education (PCSHE); Pennsylvania State University; Penn State Health
RP Manni, A (corresponding author), Penn State Univ, Coll Med, H044,500 Univ Dr,POB 850, Hershey, PA 17033 USA.
EM amanni@hmc.psu.edu
FU Susan G. Komen for the Cure [KG081632]
CR Brasky TM, 2013, JNCI-J NATL CANCER I, V105, P1132, DOI 10.1093/jnci/djt174
   COHEN LA, 1993, LIPIDS, V28, P449, DOI 10.1007/BF02535944
   Engeset D, 2006, INT J CANCER, V119, P175, DOI 10.1002/ijc.21819
   Fisher B, 1998, J NATL CANCER I, V90, P1371, DOI 10.1093/jnci/90.18.1371
   Goodman DG, 1994, GUIDES TOXICOLOGIC P, V0, P1
   HU ZH, 1995, CARCINOGENESIS, V16, P2281, DOI 10.1093/carcin/16.9.2281
   Jiang WQ, 2012, CANCER RES, V72, P3795, DOI 10.1158/0008-5472.CAN-12-1047
   MacLean CH, 2006, JAMA-J AM MED ASSOC, V295, P403, DOI 10.1001/jama.295.4.403
   Manni A, 2011, INT J ONCOL, V39, P1153, DOI 10.3892/ijo.2011.1133
   Manni A, 2010, CANCER PREV RES, V3, P322, DOI 10.1158/1940-6207.CAPR-09-0173
   OSBORNE MP, 1992, CANCER RES, V52, P1477
   Signori C, 2012, EUR J CLIN NUTR, V66, P878, DOI 10.1038/ejcn.2012.60
   Signori C, 2011, CANCER RES, V71, P6091, DOI 10.1158/0008-5472.CAN-11-0977
   Thompson HJ, 2000, J MAMMARY GLAND BIOL, V5, P201, DOI 10.1023/A:1026495322596
   Vogel VG, 2006, JAMA-J AM MED ASSOC, V295, P2727, DOI 10.1001/jama.295.23.joc60074
   Wei N, 2008, NUTR CANCER, V60, P810, DOI 10.1080/01635580802192858
   Zhu ZJ, 2011, CANCER PREV RES, V4, P1675, DOI 10.1158/1940-6207.CAPR-11-0175
NR 18
TC 16
Z9 17
U1 0
U2 39
PU WILEY-BLACKWELL
PI HOBOKEN
PA 111 RIVER ST, HOBOKEN 07030-5774, NJ USA
SN 0020-7136
EI 1097-0215
J9 INT J CANCER
JI Int. J. Cancer
PD APR 1
PY 2014
VL 134
IS 7
BP 1549
EP 1557
DI 10.1002/ijc.28490
PG 9
WC Oncology
SC Oncology
GA 287YW
UT WOS:000329579500004
PM 24122252
DA 2025-02-23
ER

PT J
AU Inoue-Choi, M
   Greenlee, H
   Oppeneer, SJ
   Robien, K
AF Inoue-Choi, Maki
   Greenlee, Heather
   Oppeneer, Sarah J.
   Robien, Kim
TI The Association between Postdiagnosis Dietary Supplement Use and Total Mortality Differs by Diet Quality among Older Female Cancer Survivors
SO CANCER EPIDEMIOLOGY BIOMARKERS & PREVENTION
LA English
DT Article
ID food frequency questionnaire; breast-cancer; colorectal-cancer; physical-activity; life-style; alternative medicine; multivitamin use; folic-acid; cohort; health
AB Background: Dietary supplements are widely used by cancer survivors. However, health effects among older cancer survivors are unclear. Methods: We used the Iowa Women's Health Study, a prospective cohort study with 2,118 postmenopausal women with a confirmed cancer diagnosis (1986-2002), to evaluate the association between postdiagnosis dietary supplement use assessed in 2004 and subsequent all-cause mortality. Risk of death was evaluated using multivariable-adjusted Cox proportional hazards regression. We performed stratified analyses by diet quality score, dietary micronutrient intake, and perceived general health. Results: Through 2010, 608 deaths were identified. Approximately 85% of the cancer survivors used dietary supplements. Overall supplement use and multivitamin use were not associated with mortality. Iron supplement use was associated with 39% higher risk of death [95% confidence interval (CI), 1.09-1.77]. This association was stronger among survivors with deteriorating general health. Folic acid supplement use was associated with higher risk of death, only among survivors reporting low-quality diets (HR, 2.33; 95% CI, 1.334.08; P-interaction = 0.006). Multivitamin use and using a greater number of supplements was associated with a trend towards higher mortality only among those with poor diet quality. Using vitamin E supplements in combination with multivitamin was associated with lower risk of death only among survivors with higher dietary vitamin E intake (HR, 0.61; 95% CI, 0.39-0.94; P-interaction 0.02). Conclusions: Postdiagnosis supplement use was associated with higher mortality among older female cancer survivors with poor general health and/ or poor dietary intake. Impact: The association between postdiagnosis dietary supplement use and mortality may differ by diet quality and health status among older female cancer survivors.
C1 [Inoue-Choi, Maki; Oppeneer, Sarah J.; Robien, Kim] Univ Minnesota, Sch Publ Hlth, Div Epidemiol & Community Hlth, Minneapolis, MN USA.
   [Greenlee, Heather] Columbia Univ, Dept Epidemiol, Mailman Sch Publ Hlth, New York, NY USA.
   [Greenlee, Heather] Columbia Univ, Herbert Irving Comprehens Canc Ctr, Med Ctr, New York, NY USA.
   [Robien, Kim] George Washington Univ, Sch Publ Hlth & Hlth Serv, Dept Epidemiol & Biostat, Washington, DC USA.
C3 University of Minnesota System; University of Minnesota Twin Cities; Columbia University; Columbia University; George Washington University
RP Inoue-Choi, M (corresponding author), NCI, 9609 Med Ctr Dr 6E-640, Rockville, MD 20850 USA.
EM maki.inoue-choi@nih.gov
FU National Cancer Institute [R01 CA039742, K23 CA141052, T32 CA132670]
CR [Anonymous], 2007, FOOD NUTR PHYS ACT P, V0, P0
   Ashmore JH, 2013, GENE CHROMOSOME CANC, V52, P945, DOI 10.1002/gcc.22089
   Bailey RL, 2011, J NUTR, V141, P261, DOI 10.3945/jn.110.133025
   Bardia A, 2006, ARCH INTERN MED, V166, P2478, DOI 10.1001/archinte.166.22.2478
   Blanchard CM, 2008, J CLIN ONCOL, V26, P2198, DOI 10.1200/JCO.2007.14.6217
   Block G, 2007, NUTR J, V6, P0, DOI 10.1186/1475-2891-6-30
   Carver JR, 2007, J CLIN ONCOL, V25, P3991, DOI 10.1200/JCO.2007.10.9777
   Cole BF, 2007, JAMA-J AM MED ASSOC, V297, P2351, DOI 10.1001/jama.297.21.2351
   Daher IN, 2012, TEX HEART I J, V39, P190
   Davies AA, 2006, JNCI-J NATL CANCER I, V98, P961, DOI 10.1093/jnci/djj263
   Davies NJ, 2011, BRIT J CANCER, V105, PS52, DOI 10.1038/bjc.2011.423
   Doyle C, 2006, CA-CANCER J CLIN, V56, P323, DOI 10.3322/canjclin.56.6.323
   Ferrucci LM, 2009, J ALTERN COMPLEM MED, V15, P673, DOI 10.1089/acm.2008.0387
   Fleming DJ, 2001, AM J CLIN NUTR, V73, P638
   FOLSOM AR, 1989, CANCER RES, V49, P6828
   Fonseca-Nunes A, 2014, CANCER EPIDEM BIOMAR, V23, P12, DOI 10.1158/1055-9965.EPI-13-0733
   Greenlee H, 2004, J ALTERN COMPLEM MED, V10, P660, DOI 10.1089/acm.2004.10.660
   Greenlee H, 2012, CANCER-AM CANCER SOC, V118, P2048, DOI 10.1002/cncr.26526
   Hoff AO, 2005, ONCOLOGY-NY, V19, P651
   Inoue-Choi M, 2013, CANCER EPIDEM BIOMAR, V22, P792, DOI 10.1158/1055-9965.EPI-13-0054
   Kwan ML, 2011, BREAST CANCER RES TR, V130, P195, DOI 10.1007/s10549-011-1557-4
   Lyle BJ, 1998, J NUTR, V128, P2355, DOI 10.1093/jn/128.12.2355
   Macpherson H, 2013, AM J CLIN NUTR, V97, P437, DOI 10.3945/ajcn.112.049304
   Mason JB, 2007, CANCER EPIDEM BIOMAR, V16, P1325, DOI 10.1158/1055-9965.EPI-07-0329
   McNaughton SA, 2005, J NUTR, V135, P1782, DOI 10.1093/jn/135.7.1782
   Miller PE, 2009, ONCOL NURS FORUM, V36, P61, DOI 10.1188/09.ONF.61-68
   MUNGER RG, 1992, AM J EPIDEMIOL, V136, P192, DOI 10.1093/oxfordjournals.aje.a116485
   Nahin RLn, 2008, NATL HEALTH STAT REPORT, V0, P0
   Nechuta S, 2011, CANCER EPIDEM BIOMAR, V20, P262, DOI 10.1158/1055-9965.EPI-10-1072
   Neuhouser ML, 2008, AM J CLIN NUTR, V88, P133, DOI 10.1093/ajcn/88.1.133
   Ng AK, 2008, HEMATOL ONCOL CLIN N, V22, P271, DOI 10.1016/j.hoc.2008.01.007
   Ng K, 2009, BRIT J CANCER, V101, P916, DOI 10.1038/sj.bjc.6605262
   Ng K, 2008, J CLIN ONCOL, V26, P2984, DOI 10.1200/JCO.2007.15.1027
   Ng K, 2010, J CLIN ONCOL, V28, P4354, DOI 10.1200/JCO.2010.28.0362
   Pocobelli G, 2010, AM J CLIN NUTR, V91, P1791, DOI 10.3945/ajcn.2009.28639
   Poole EM, 2013, BREAST CANCER RES TR, V139, P529, DOI 10.1007/s10549-013-2548-4
   Reedy J, 2005, J NUTR EDUC BEHAV, V37, P252, DOI 10.1016/S1499-4046(06)60280-7
   Rock Cheryl L, 2012, CA CANCER J CLIN, V62, P243, DOI 10.3322/caac.21142
   Rowland JH, 2006, JNCI-J NATL CANCER I, V98, P504, DOI 10.1093/jnci/djj154
   Saquib J, 2012, COMPLEMENT THER MED, V20, P283, DOI 10.1016/j.ctim.2012.04.002
   Saquib J, 2011, NUTR CANCER, V63, P327, DOI 10.1080/01635581.2011.535957
   Stricker Carrie Tompkins, 2007, SEMIN ONCOL NURS, V23, P55, DOI 10.1016/j.soncn.2006.11.006
   Sun ZY, 2012, ANTICANCER RES, V32, P687
   Velicer CM, 2008, J CLIN ONCOL, V26, P665, DOI 10.1200/JCO.2007.13.5905
   WILLETT WC, 1987, J AM DIET ASSOC, V87, P43
   WILLETT WC, 1985, AM J EPIDEMIOL, V122, P51, DOI 10.1093/oxfordjournals.aje.a114086
   Yates JS, 2005, SUPPORT CARE CANCER, V13, P806, DOI 10.1007/s00520-004-0770-7
NR 48
TC 22
Z9 22
U1 0
U2 10
PU AMER ASSOC CANCER RESEARCH
PI PHILADELPHIA
PA 615 CHESTNUT ST, 17TH FLOOR, PHILADELPHIA, PA 19106-4404 USA
SN 1055-9965
EI 1538-7755
J9 CANCER EPIDEM BIOMAR
JI Cancer Epidemiol. Biomarkers Prev.
PD MAY 15
PY 2014
VL 23
IS 5
BP 865
EP 875
DI 10.1158/1055-9965.EPI-13-1303
PG 11
WC Oncology; Public, Environmental & Occupational Health
SC Oncology; Public, Environmental & Occupational Health
GA AG0ZU
UT WOS:000335145300017
PM 24621441
DA 2025-02-23
ER

PT J
AU Zamora-Ros, R
   Luján-Barroso, L
   Bueno-de-Mesquita, HB
   Dik, VK
   Boeing, H
   Steffen, A
   Tjonneland, A
   Olsen, A
   Bech, BH
   Overvad, K
   Boutron-Ruault, MC
   Racine, A
   Fagherazzi, G
   Kuhn, T
   Katzke, V
   Trichopoulou, A
   Lagiou, P
   Trichopoulos, D
   Tumino, R
   Panico, S
   Vineis, P
   Grioni, S
   Palli, D
   Weiderpass, E
   Skeie, G
   Huerta, JM
   Sánchez, MJ
   Argüelles, M
   Amiano, P
   Ardanaz, E
   Nilsson, L
   Wallner, B
   Lindkvist, B
   Wallström, P
   Peeters, PHM
   Key, TJ
   Khaw, KT
   Wareham, NJ
   Freisling, H
   Stepien, M
   Ferrari, P
   Gunter, MJ
   Murphy, N
   Riboli, E
   González, CA
AF Zamora-Ros, Raul
   Lujan-Barroso, Leila
   Bueno-de-Mesquita, H. B(as)
   Dik, Vincent K.
   Boeing, Heiner
   Steffen, Annika
   Tjonneland, Anne
   Olsen, Anja
   Bech, Bodil Hammer
   Overvad, Kim
   Boutron-Ruault, Marie-Christine
   Racine, Antoine
   Fagherazzi, Guy
   Kuhn, Tilman
   Katzke, Verena
   Trichopoulou, Antonia
   Lagiou, Pagona
   Trichopoulos, Dimitrios
   Tumino, Rosario
   Panico, Salvatore
   Vineis, Paolo
   Grioni, Sara
   Palli, Domenico
   Weiderpass, Elisabete
   Skeie, Guri
   Maria Huerta, Jose
   Sanchez, Maria-Jose
   Argueelles, Marcial
   Amiano, Pilar
   Ardanaz, Eva
   Nilsson, Lena
   Wallner, Bengt
   Lindkvist, Bjorn
   Wallstrom, Peter
   Peeters, Petra H. M.
   Key, Timothy J.
   Khaw, Kay-Thee
   Wareham, Nicholas J.
   Freisling, Heinz
   Stepien, Magdalena
   Ferrari, Pietro
   Gunter, Marc J.
   Murphy, Neil
   Riboli, Elio
   Gonzalez, Carlos A.
TI Tea and coffee consumption and risk of esophageal cancer: The European prospective investigation into cancer and nutrition study
SO INTERNATIONAL JOURNAL OF CANCER
LA English
DT Article
DE tea; coffee; esophageal cancer; smoking status; EPIC
ID green tea; adenocarcinoma risk; alcohol-drinking; gastric cardia; tract cancer; polyphenols; metaanalysis; cohort; china; men
AB Epidemiological data regarding tea and coffee consumption and risk of esophageal cancer (EC) is still inconclusive. We examined the association of tea and coffee consumption with EC risk among 442,143 men and women without cancer at baseline from 9 countries of the European Prospective Investigation into Cancer and Nutrition. Tea and coffee intakes were recorded using country-specific validated dietary questionnaires. Cox regression models were used to analyze the relationships between tea and coffee intake and EC risk. During a mean follow-up of 11.1 years, 339 participants developed EC, of which 142 were esophageal adenocarcinoma (EAC) and 174 were esophageal squamous cell carcinoma (ESCC). In the multivariable models, no significant associations between tea (mostly black tea), and coffee intake and risk of EC, EAC and ESCC were observed. In stratified analyses, among men coffee consumption was inversely related to ESCC (HR for comparison of extreme tertiles 0.42, 95% CI 0.20-0.88; p-trend = 0.022), but not among women. In current smokers, a significant and inverse association was observed between ESCC risk and tea (HR 0.46, 95% CI 0.23-0.93; p-trend = 0.053) and coffee consumption (HR 0.37, 95% CI 0.19-0.73; p-trend = 0.011). However, no statistically significant findings were observed using the continuous variable (per 100 mL/d). These data did not show a significant association between tea and coffee consumption and EC, EAC and ESCC, although a decreased risk of ESCC among men and current smokers is suggested, but need to be confirmed in further prospective studies including more cases.
C1 [Zamora-Ros, Raul; Lujan-Barroso, Leila; Gonzalez, Carlos A.] Catalan Inst Oncol ICO IDIBELL, Unit Nutr Environm & Canc, Barcelona 08907, Spain.
   [Bueno-de-Mesquita, H. B(as)] Natl Inst Publ Hlth & Environm RIVM, Bilthoven, Netherlands.
   [Bueno-de-Mesquita, H. B(as); Dik, Vincent K.] Univ Med Ctr Utrecht, Dept Gastroenterol & Hepatol, Utrecht, Netherlands.
   [Bueno-de-Mesquita, H. B(as); Vineis, Paolo; Peeters, Petra H. M.; Gunter, Marc J.; Murphy, Neil; Riboli, Elio] Univ London Imperial Coll Sci Technol & Med, Sch Publ Hlth, London SW7 2AZ, England.
   [Boeing, Heiner; Steffen, Annika] German Inst Human Nutr Potsdam Rehbrucke, Dept Epidemiol, Nuthetal, Germany.
   [Tjonneland, Anne; Olsen, Anja] Danish Canc Soc, Inst Canc Epidemiol, Copenhagen, Denmark.
   [Bech, Bodil Hammer; Overvad, Kim] Aarhus Univ, Epidemiol Sect, Dept Publ Hlth, Aarhus, Denmark.
   [Boutron-Ruault, Marie-Christine; Racine, Antoine; Fagherazzi, Guy] INSERM, Ctr Res Epidemiol & Populat Hlth CESP, U1018, Nutr Hormones & Womens Hlth Team, Villejuif, France.
   [Boutron-Ruault, Marie-Christine; Racine, Antoine; Fagherazzi, Guy] Paris South Univ, UMRS 1018, Villejuif, France.
   [Boutron-Ruault, Marie-Christine; Racine, Antoine; Fagherazzi, Guy] IGR, Villejuif, France.
   [Kuhn, Tilman; Katzke, Verena] German Canc Res Ctr, Div Canc Epidemiol, Heidelberg, Germany.
   [Trichopoulou, Antonia; Trichopoulos, Dimitrios] Hellen Hlth Fdn, Athens, Greece.
   [Lagiou, Pagona] Univ Athens, Sch Med, Dept Hyg Epidemiol & Med Stat, GR-11527 Athens, Greece.
   [Lagiou, Pagona; Trichopoulos, Dimitrios] Harvard Univ, Sch Publ Hlth, Dept Epidemiol, Boston, MA 02115 USA.
   [Lagiou, Pagona; Trichopoulos, Dimitrios] Acad Athens, Bur Epidemiol Res, Athens, Greece.
   [Tumino, Rosario] Civ MP Arezzo Hosp, ASP Ragusa, Canc Registry & Histopathol Unit, Arezzo, Italy.
   [Panico, Salvatore] Univ Naples Federico II, Dept Clin & Expt Med, Naples, Italy.
   [Vineis, Paolo] Human Genet Fdn HUGEF, Turin, Italy.
   [Grioni, Sara] Fdn IRCCS Ist Nazl Tumori, Nutr Epidemiol Unit, Milan, Italy.
   [Palli, Domenico] Canc Res & Prevent Inst ISPO, Mol & Nutr Epidemiol Unit, Florence, Italy.
   [Weiderpass, Elisabete; Skeie, Guri] Univ Tromso, Dept Community Med, N-9001 Tromso, Norway.
   [Weiderpass, Elisabete] Canc Registry Norway, Oslo, Norway.
   [Weiderpass, Elisabete] Karolinska Inst, Dept Med Epidemiol & Biostat, Stockholm, Sweden.
   [Weiderpass, Elisabete] Samfundet Folkhalsan, Helsinki, Finland.
   [Maria Huerta, Jose] Murcia Reg Hlth Council, Dept Epidemiol, Murcia, Spain.
   [Maria Huerta, Jose; Sanchez, Maria-Jose; Amiano, Pilar; Ardanaz, Eva] CIBERESP, Madrid, Spain.
   [Sanchez, Maria-Jose] Andalusian Sch Publ Hlth, Granada, Spain.
   [Argueelles, Marcial] Publ Hlth Directorate, Asturias, Spain.
   [Amiano, Pilar] Publ Hlth Dept Gipuzkoa, San Sebastian, Spain.
   [Amiano, Pilar] BioDonostia Res Inst, San Sebastian, Spain.
   [Amiano, Pilar] Hlth Dept Basque Reg, San Sebastian, Spain.
   [Ardanaz, Eva] Publ Hlth Inst Navarra, Pamplona, Spain.
   [Nilsson, Lena] Umea Univ, Dept Publ Hlth & Clin Med, Umea, Sweden.
   [Wallner, Bengt] Umea Univ, Dept Surg & Perioperat Sci, Umea, Sweden.
   [Lindkvist, Bjorn] Univ Gothenburg, Sahlgrenska Acad, Inst Med, Gothenburg, Sweden.
   [Wallstrom, Peter] Lund Univ, Nutr Epidemiol Res Grp, Dept Clin Sci, Malmo, Sweden.
   [Peeters, Petra H. M.] Univ Med Ctr Utrecht, Julius Ctr Hlth Sci & Primary Care, Dept Epidemiol, Utrecht, Netherlands.
   [Key, Timothy J.] Univ Oxford, Canc Epidemiol Unit, Oxford OX1 2JD, England.
   [Khaw, Kay-Thee] Univ Cambridge, Dept Publ Hlth & Primary Care, Cambridge CB2 1TN, England.
   [Wareham, Nicholas J.] Univ Cambridge, MRC, Epidemiol Unit, Inst Metab Sci, Cambridge, England.
   [Freisling, Heinz; Stepien, Magdalena; Ferrari, Pietro] Int Agcy Res Canc, Sect Nutr & Metab, F-69372 Lyon, France.
C3 Institut Catala d'Oncologia; Institut d'Investigacio Biomedica de Bellvitge (IDIBELL); Netherlands National Institute for Public Health & the Environment; Utrecht University; Utrecht University Medical Center; Imperial College London; Leibniz Association; Deutsches Institut fur Ernahrungsforschung Potsdam-Rehbrucke (DIfE); Danish Cancer Society; Aarhus University; Institut National de la Sante et de la Recherche Medicale (Inserm); Universite Paris Saclay; Institut National de la Sante et de la Recherche Medicale (Inserm); Universite Paris Saclay; UNICANCER; Gustave Roussy; Helmholtz Association; German Cancer Research Center (DKFZ); Athens Medical School; National & Kapodistrian University of Athens; Harvard University; Harvard T.H. Chan School of Public Health; Academy of Athens; Civile M.P. Arezzo Hospital; University of Naples Federico II; Fondazione IRCCS Istituto Nazionale Tumori Milan; ISPRO Istituto per lo studio, la prevenzione e la rete oncologica; UiT The Arctic University of Tromso; University of Oslo; Karolinska Institutet; Samfundet Folkhalsan; Murcia Regional Health Council; CIBER - Centro de Investigacion Biomedica en Red; CIBERESP; Escuela Andaluza de Salud Publica; Public Health Institute of Navarra; Umea University; Umea University; University of Gothenburg; Lund University; Utrecht University; Utrecht University Medical Center; University of Oxford; University of Cambridge; University of Cambridge; World Health Organization; International Agency for Research on Cancer (IARC)
RP Zamora-Ros, R (corresponding author), Catalan Inst Oncol ICO IDIBELL, Unit Nutr Environm & Canc, Canc Epidemiol Res Programme, Avda Gran Via 199-203, Barcelona 08907, Spain.
EM rzamora@iconcologia.net
FU European Commission; Public Health and Consumer Protection Directorate; Research Directorate-General; Ligue contre le Cancer; Institut Gustave Roussy; Mutuelle Generale de l'Education Nationale; Institut National de la Sante et de la Recherche Medicale (INSERM); Institut National de la Sante et de la Recherche Medicale (German Cancer Research Center (DKFZ)); German Federal Ministry of Education and Research; Danish Cancer Society: Health Research Fund (FIS) of the Spanish Ministry of Health [DR06/0020/0091]; the participating regional governments and institutions of Spain; Cancer Research UK; Medical Research Council, UK; Stroke Association, UK; British Heart Foundation; Department of Health, UK; Food Standards Agency, UK; Wellcome Trust, UK; Hellenic Health Foundation; Italian Association for Research on Cancer; Compagnia San Paolo, Italy; Dutch Ministry of Public Health, Welfare and Sports; Dutch Ministry of Health; Dutch Prevention Funds; LK Research Funds; Dutch ZON (Zorg Onderzoek Nederland); World Cancer Research Fund (WCRF); Statistics Netherlands (The Netherlands); Swedish Cancer Society; Swedish Scientific Council; Regional Government of Skane, Sweden; Nordforsk - Centre of Excellence programme; MRC [MC_UU_12015/1] Funding Source: UKRI
CR [Anonymous], 2012, USDA NAT NUTR DAT ST, V0, P0
   Bode AM, 2007, CANCER LETT, V247, P26, DOI 10.1016/j.canlet.2006.03.032
   Chen XX, 2001, CARCINOGENESIS, V22, P1119, DOI 10.1093/carcin/22.8.1119
   Chen ZH, 2011, ASIAN PAC J CANCER P, V12, P229
   Cheng KK, 2000, BRIT J CANCER, V83, P127
   Engel LS, 2003, J NATL CANCER I, V95, P1404, DOI 10.1093/jnci/djg047
   Ferlay J, 2010, INT J CANCER, V127, P2893, DOI 10.1002/ijc.25516
   Ganesh B, 2009, CANCER EPIDEMIOL, V33, P431, DOI 10.1016/j.canep.2009.09.002
   George SE, 2008, CRIT REV FOOD SCI, V48, P464, DOI 10.1080/10408390701522445
   Ishikawa A, 2006, J EPIDEMIOL, V16, P185, DOI 10.2188/jea.16.185
   Islami F, 2009, INT J CANCER, V125, P491, DOI 10.1002/ijc.24445
   JACOBSEN BK, 1986, JNCI-J NATL CANCER I, V76, P823
   Lagiou P, 2009, INT J CANCER, V124, P2671, DOI 10.1002/ijc.24246
   Lee WJ, 2006, CARCINOGENESIS, V27, P269, DOI 10.1093/carcin/bgi206
   Lohsiriwat S, 2006, DIS ESOPHAGUS, V19, P183, DOI 10.1111/j.1442-2050.2006.00562.x
   Margetts BM, 1997, INT J EPIDEMIOL, V26, PS1, DOI 10.1093/ije/26.suppl_1.S1
   Marjani HA, 2010, ARCH IRAN MED, V13, P111
   Naganuma T, 2008, AM J EPIDEMIOL, V168, P1425, DOI 10.1093/aje/kwn282
   Parras P, 2007, FOOD CHEM, V102, P582, DOI 10.1016/j.foodchem.2006.05.037
   Pérez-Jiménez J, 2010, EUR J CLIN NUTR, V64, PS112, DOI 10.1038/ejcn.2010.221
   Pérez-Jiménez J, 2011, AM J CLIN NUTR, V93, P1220, DOI 10.3945/ajcn.110.007096
   Pierini R, 2008, BR J NUTR, V99, P0
   Reid BJ, 2010, NAT REV CANCER, V10, P87, DOI 10.1038/nrc2773
   Ren JS, 2010, EUR J CANCER, V46, P1873, DOI 10.1016/j.ejca.2010.03.025
   Riboli E, 2002, PUBLIC HEALTH NUTR, V5, P1113, DOI 10.1079/PHN2002394
   Shaheen N, 2002, JAMA-J AM MED ASSOC, V287, P1972, DOI 10.1001/jama.287.15.1972
   Sun CL, 2002, CARCINOGENESIS, V23, P1497, DOI 10.1093/carcin/23.9.1497
   Tavani A, 2003, ORAL ONCOL, V39, P695, DOI 10.1016/S1368-8375(03)00081-2
   Terry P, 2000, NUTR CANCER, V38, P186, DOI 10.1207/S15327914NC382_7
   Therneau T, 2001, MODELLING SURVIVAL DATA: EXTENDING THE COX MODEL, V0, P0
   Tramacere I, 2012, ANN ONCOL, V23, P287, DOI 10.1093/annonc/mdr136
   Tramacere I, 2011, EPIDEMIOLOGY, V22, P344, DOI 10.1097/EDE.0b013e31821092cd
   Turati F, 2011, ANN ONCOL, V22, P536, DOI 10.1093/annonc/mdq603
   Tverdal A, 2011, BRIT J CANCER, V105, P157, DOI 10.1038/bjc.2011.192
   Vermeulen E, 2013, AM J EPIDEMIOL, V178, P570, DOI 10.1093/aje/kwt026
   Wareham NJ, 2003, PUBLIC HEALTH NUTR, V6, P407, DOI 10.1079/PHN2002439
   World Research Cancer Fund American Institute for Cancer Research, 2007, FOOD NUTR PHYS ACT P, V0, P0
   Wu M, 2009, INT J CANCER, V124, P1907, DOI 10.1002/ijc.24142
   Yuan JM, 2011, MOL NUTR FOOD RES, V55, P886, DOI 10.1002/mnfr.201000637
   Zamora-Ros R, 2013, BR J NUTR, V110, P1
   Zamora-Ros R, 2012, AM J CLIN NUTR, V96, P1398, DOI 10.3945/ajcn.112.037358
   Zheng JS, 2013, NUTR CANCER, V65, P1, DOI 10.1080/01635581.2013.741762
   Zheng P, 2012, BMC GASTROENTEROL, V12, P0, DOI 10.1186/1471-230X-12-165
NR 43
TC 35
Z9 37
U1 0
U2 102
PU WILEY-BLACKWELL
PI HOBOKEN
PA 111 RIVER ST, HOBOKEN 07030-5774, NJ USA
SN 0020-7136
EI 1097-0215
J9 INT J CANCER
JI Int. J. Cancer
PD SEP 15
PY 2014
VL 135
IS 6
BP 1470
EP 1479
DI 10.1002/ijc.28789
PG 10
WC Oncology
SC Oncology
GA AL6US
UT WOS:000339269100020
PM 24535727
DA 2025-02-23
ER

PT J
AU Amin, TT
   Al Sultan, AI
   Mostafa, OA
   Darwish, AA
   Al-Naboli, MR
AF Amin, Tarek Tawfik
   Al Sultan, Ali Ibrahim
   Mostafa, Ola Abdelmoniem
   Darwish, Amr Ahmed
   Al-Naboli, Mohamed Rashad
TI Profile of Non-Communicable Disease Risk Factors Among Employees at a Saudi University
SO ASIAN PACIFIC JOURNAL OF CANCER PREVENTION
LA English
DT Article
DE Non-communicable diseases; risk factors; STEPwise; university employees; Saudi Arabia
ID physical-activity; cardiovascular risk; metabolic syndrome; cancer prevention; breast-cancer; prevalence; hypertension; nutrition; promotion; pattern
AB Background: There is paucity of studies defining the prevalence of non-communicable disease (NCD) risk factors in Saudi Arabia despite the surging epidemic of obesity, change in dietary habits and sedentary lifestyle. Objectives: This cross-sectional study aimed to assess the prevalence of NCDs risk factors among employees at King Faisal University in Al Hassa, Saudi Arabia and to determine the possible correlates for clustering of NCDs risk factors among them. Materials and Methods: All employees were invited to participate; the World Health Organization STEPwise approach was used for data collection which consisted of a personal interview to collect socio-demographic characteristics, NCD history, tobacco use, vegetables and fruit consumption, and physical activity (PA), followed by anthropometric measurements namely weight, height and waist circumference and blood pressure measurements, subjects were finally subjected to biochemical tests with determination of fasting plasma glucose, serum triglycerides, cholesterol and high density lipoproteins. Results: Of the surveyed employees (n=691), daily current smokers accounted for 22.7%. 94.9%, 95.1% and 86% consumed < 5 servings per day of vegetables, fruits and both fruits and vegetables respectively, 73% were physically inactive, 64% were overweight or obese, 22.1% had hypertension, and 21.5% were diabetics. Elevated cholesterol levels were found in 36.6%, low high density lipoproteins in 36.8%, and elevated triglycerides in 36.1%. Only 3% had no NCD risk factors, and 57.6% had >= 3 factors. Multivariate logistic regression showed that gender (being male, adjusted odds ratio 'aOR'=1.51), aged >= 50 years (aOR=3.06), < college education (aOR=1.75), current smokers (aOR=2.37), being obese (aOR=6.96) and having a low PA level (aOR=4.59) were the significant positive predictors for clustering of NCD risk factors. Conclusions: Over fifty percent of the studied university's employees had multiple (>= 3) NCD risk factors. Screening and health promotion initiatives should be launched at least targeting the modifiable factors to avert the excessive risk for cardiovascular disease, diabetes mellitus and several types of cancers.
C1 [Amin, Tarek Tawfik; Mostafa, Ola Abdelmoniem] Cairo Univ, Fac Med, Cairo, Egypt.
   [Al Sultan, Ali Ibrahim] Dammam Univ, Coll Med, Riyadh, Saudi Arabia.
   [Darwish, Amr Ahmed; Al-Naboli, Mohamed Rashad] King Faisal Univ, Coll Med, Riyadh, Saudi Arabia.
C3 Egyptian Knowledge Bank (EKB); Cairo University; Imam Abdulrahman Bin Faisal University; King Faisal University
RP Amin, TT (corresponding author), Cairo Univ, Fac Med, Cairo, Egypt.
EM amin55@myway.com
CR Al-Hazzaa HM, 2007, PUBLIC HEALTH NUTR, V10, P59, DOI 10.1017/S1368980007184299
   Al-Kaabba AF, 2012, OPEN JOURNAL OF ENDOCRINE AND METABOLIC DISEASES, V0, P89, DOI 10.4236/OJEMD.2012.24014
   Al-Nozha MM, 2007, SAUDI MED J, V28, P559
   Al-Nozha MM, 2007, SAUDI MED J, V28, P77
   Alegre MM, 2013, ASIAN PAC J CANCER P, V14, P2207, DOI 10.7314/APJCP.2013.14.4.2207
   Amin TT, 2014, ASIAN PAC J CANCER P, V15, P2597, DOI 10.7314/APJCP.2014.15.6.2597
   Amin TT, 2012, ASIAN PAC J CANCER P, V13, P351, DOI 10.7314/APJCP.2012.13.1.351
   Amin TT, 2011, J PHYS ACT HEALTH, V8, P775, DOI 10.1123/jpah.8.6.775
   [Anonymous], 2007, FOOD, V0, Physical activity
   [Anonymous], 2012, J NUTR METAB, V0, P0
   Bonett DG, 2002, PSYCHOL METHODS, V7, P370, DOI 10.1037//1082-989X.7.3.370
   Burton WN, 2003, J OCCUP ENVIRON MED, V45, P793, DOI 10.1097/01.jom.0000079090.95532.db
   Cogliano VJ, 2011, JNCI-J NATL CANCER I, V103, P1827, DOI 10.1093/jnci/djr483
   Cust AE, 2011, RECENT RESULTS CANC, V186, P159, DOI 10.1007/978-3-642-04231-7_7
   Ekblom-Bak E, 2010, EUR J CARDIOV PREV R, V17, P175, DOI 10.1097/HJR.0b013e32833254f2
   FAO/WHO, 2006, TECHN CONS NAT FOOD, V0, P0
   FERLAY J, 2010, IARC CANC BASE, V0, P0
   Costa Filipe Ferreira da, 2013, REV. BRAS. EPIDEMIOL., V16, P398, DOI 10.1590/S1415-790X2013000200015
   Jafri H, 2010, J AM COLL CARDIOL, V55, P2846, DOI 10.1016/j.jacc.2009.12.069
   Katano S, 2010, J ATHEROSCLER THROMB, V17, P644, DOI 10.5551/jat.3699
   Kearney PM, 2004, J HYPERTENS, V22, P11, DOI 10.1097/00004872-200401000-00003
   Kolbe-Alexander TL, 2013, BMC PUBLIC HEALTH, V13, P0, DOI 10.1186/1471-2458-13-1213
   Kruk J, 2013, ASIAN PAC J CANCER P, V14, P2495, DOI 10.7314/APJCP.2013.14.4.2495
   Leitzmann MF, 2011, RECENT RESULTS CANC, V186, P43, DOI 10.1007/978-3-642-04231-7_3
   Lim SS, 2012, LANCET, V380, P2224, DOI 10.1016/S0140-6736(12)61766-8
   McGuire KA, 2009, AM J CARDIOL, V104, P1522, DOI 10.1016/j.amjcard.2009.07.023
   Morrison DS, 2013, ASIAN PAC J CANCER P, V14, P1083, DOI 10.7314/APJCP.2013.14.2.1083
   Moura EC, 2009, REV PANAM SALUD PUBL, V26, P17, DOI 10.1590/S1020-49892009000700003
   Muniz LC, 2012, REV SAUDE PUBL, V46, P534, DOI 10.1590/S0034-89102012005000021
   Murray CJ, 1996, GLOBAL BURDEN DIS CO, V0, P0
   Musaiger A, 2012, INT J GEN MED, V199, P217
   Musaiger AO, 2011, DIABETES METAB SYNDR, V4, P89, DOI 10.2147/DMSO.S17322
   Ng SW, 2011, OBES REV, V12, P1, DOI 10.1111/j.1467-789X.2010.00750.x
   Pickering Thomas G, 2005, HYPERTENSION (BALTIMORE), V45, P142
   Plotnikoff RC, 2005, AM J HEALTH PROMOT, V19, P422, DOI 10.4278/0890-1171-19.6.422
   Poortinga W, 2007, PREV MED, V44, P124, DOI 10.1016/j.ypmed.2006.10.006
   Ramadan EN, 2013, J AM SCI, V9, P394
   Schuit AJ, 2002, PREV MED, V35, P219, DOI 10.1006/pmed.2002.1064
   Serxner SA, 2003, J OCCUP ENVIRON MED, V45, P1196, DOI 10.1097/01.jom.0000095002.12772.6a
   Thayyil J, 2012, N AM J MED SCI, V4, P630, DOI 10.4103/1947-2714.104313
   WHO, 2011, GLOBAL STATUS REPORT, V0, P0
   Wild CP, 2012, J NATL CANC I, V0, P0
   Wiseman M, 2008, P NUTR SOC, V67, P253, DOI 10.1017/S002966510800712X
   World Health Organization, 2001, SED LIF 2001 GLOB PU, V0, P0
   World Health Organization (WHO), 2005, COUNTRY-SPECIFIC STANDARD REPORT, V0, P0
NR 46
TC 23
Z9 26
U1 0
U2 14
PU ASIAN PACIFIC ORGANIZATION CANCER PREVENTION
PI GYEONGGI-DO
PA APJCP HEAD OFFICE, KOREAN NATL CANCER CENTER, 323 ILAN -RO, ILSANDONG-GU, GOYANG-SI, GYEONGGI-DO, 410-769, SOUTH KOREA
SN 1513-7368
EI 
J9 ASIAN PAC J CANCER P
JI Asian Pac. J. Cancer Prev.
PD JUN 15
PY 2014
VL 15
IS 18
BP 7897
EP 7907
DI 10.7314/APJCP.2014.15.18.7897
PG 11
WC Oncology
SC Oncology
GA AR8OD
UT WOS:000343833600067
PM 25292084
DA 2025-02-23
ER

PT J
AU Meeker, S
   Seamons, A
   Paik, J
   Treuting, PM
   Brabb, T
   Grady, WM
   Maggio-Price, L
AF Meeker, Stacey
   Seamons, Audrey
   Paik, Jisun
   Treuting, Piper M.
   Brabb, Thea
   Grady, William M.
   Maggio-Price, Lillian
TI Increased Dietary Vitamin D Suppresses MAPK Signaling, Colitis, and Colon Cancer
SO CANCER RESEARCH
LA English
DT Article
ID inflammatory-bowel-disease; colorectal-cancer; mouse model; kappa-b; d-receptor; analog; biomarkers; d-3; carcinogenesis; macrophages
AB Epidemiologic studies associate low serum vitamin D levels with an increased risk of colon cancer and inflammatory diseases such as inflammatory bowel disease (IBD). 129-Smad3(tm1Par)/J (Smad3(-/-)) mice are a model of bacteria-driven colitis and colon cancer when infected with Helicobacter bilis (H. bilis). Thus, we used this mouse model to determine whether increased dietary vitamin D would reduce inflammation and colon cancer. Smad3(-/-) mice were fed purified diet with either maintenance (1 IU vitamin D/g diet; maintenance) or increased concentrations of vitamin D (5 IU vitamin D/g diet; high vitamin D). One week after diet initiation, mice were inoculated with broth or H. bilis and were necropsied at several time points postinoculation to assess inflammation, dysplasia, and neoplasia incidence. At 16 weeks postinfection, 11% of mice fed high vitamin D diet had cancer compared with 41% of mice fed maintenance diet (P = 0.0121). Evaluation at an early time point (1 week postinfection) showed that animals fed high vitamin D had decreased MAPK (p-P38 and p-JNK) activation in lamina propria leukocytes as well as decreased NFkB activation in colonic epithelial cells. Reduction in MAPK and NFkB activation correlated with decreased IBD scores (2.7 vs. 15.5; P < 0.0001) as well as decreased inflammatory cell infiltrates and reduced expression of proinflammatory cytokines in cecal tissue. These findings suggest that increased dietary vitamin D is beneficial in preventing inflammation-associated colon cancer through suppression of inflammatory responses during initiation of neoplasia or early-stage carcinogenesis. (C)2014 AACR.
C1 [Meeker, Stacey; Seamons, Audrey; Paik, Jisun; Treuting, Piper M.; Brabb, Thea; Maggio-Price, Lillian] Univ Washington, Dept Comparat Med, Seattle, WA 98195 USA.
   [Grady, William M.] Fred Hutchinson Canc Res Ctr, Div Clin Res, Seattle, WA 98104 USA.
   [Grady, William M.] Univ Washington, Sch Med, Div Gastroenterol, Seattle, WA 98195 USA.
C3 University of Washington; University of Washington Seattle; Fred Hutchinson Cancer Center; University of Washington; University of Washington Seattle
RP Maggio-Price, L (corresponding author), Univ Washington, Dept Comparat Med, 1959 NE Pacific St,Box 357190, Seattle, WA 98195 USA.
EM lmprice@uw.edu
FU [AICR 09A136-Rev];  [NIH 5T32DK007742-17];  [NIH R21 CA149995-01A1]
CR Akhter J, 1997, DIS COLON RECTUM, V40, P317, DOI 10.1007/BF02050422
   Ananthakrishnan AN, 2012, GASTROENTEROLOGY, V142, P482, DOI 10.1053/j.gastro.2011.11.040
   Beauchemin N, 2010, CANCER METAST BIOL T, V14, P1, DOI 10.1007/978-90-481-8833-8
   Boivin GP, 2003, GASTROENTEROLOGY, V124, P762, DOI 10.1053/gast.2003.50094
   Burich A, 2001, AM J PHYSIOL-GASTR L, V281, PG764, DOI 10.1152/ajpgi.2001.281.3.G764
   Cantorna MT, 2000, J NUTR, V130, P2648, DOI 10.1093/jn/130.11.2648
   De Robertis Mariangela, 2011, J CARCINOG, V10, P9, DOI 10.4103/1477-3163.78279
   Deeb KK, 2007, NAT REV CANCER, V7, P684, DOI 10.1038/nrc2196
   Ericsson AC, 2010, NEOPLASIA, V12, P1054, DOI 10.1593/neo.10940
   Fichera A, 2007, J SURG RES, V142, P239, DOI 10.1016/j.jss.2007.02.038
   Flossmann E, 2007, LANCET, V369, P1603, DOI 10.1016/S0140-6736(07)60747-8
   Froicu M, 2003, MOL ENDOCRINOL, V17, P2386, DOI 10.1210/me.2003-0281
   GARLAND CF, 1980, INT J EPIDEMIOL, V9, P227, DOI 10.1093/ije/9.3.227
   Gill S, 2005, SEMIN ONCOL, V32, P24, DOI 10.1053/j.seminoncol.2004.09.038
   Gorham ED, 2007, AM J PREV MED, V32, P210, DOI 10.1016/j.amepre.2006.11.004
   Greten FR, 2004, CELL, V118, P285, DOI 10.1016/j.cell.2004.07.013
   Griffin MD, 2007, ARCH BIOCHEM BIOPHYS, V460, P218, DOI 10.1016/j.abb.2007.01.034
   Harris DM, 2004, J NUTR, V134, P3463S, DOI 10.1093/jn/134.12.3463S
   Hernández GA, 2003, DIGESTION, V67, P161, DOI 10.1159/000071296
   Hopkins MH, 2011, CANCER PREV RES, V4, P1645, DOI 10.1158/1940-6207.CAPR-11-0105
   Huerta S, 2002, CANCER RES, V62, P741
   Hummel DM, 2013, J STEROID BIOCHEM, V136, P284, DOI 10.1016/j.jsbmb.2012.09.003
   Kim JH, 2013, BBA-GEN SUBJECTS, V1830, P2118, DOI 10.1016/j.bbagen.2012.09.020
   Kratz A, 2004, NEW ENGL J MED, V351, P1548, DOI 10.1056/NEJMcpc049016
   Lagishetty V, 2010, ENDOCRINOLOGY, V151, P2423, DOI 10.1210/en.2010-0089
   Lofano Katia, 2013, J GASTROINTEST CANCER, V44, P1, DOI 10.1007/s12029-012-9425-y
   Maggio-Price L, 2006, CANCER RES, V66, P828, DOI 10.1158/0008-5472.CAN-05-2448
   Maggio-Price L, 2009, AM J PATHOL, V174, P317, DOI 10.2353/ajpath.2009.080485
   Mantovani A, 2008, NATURE, V454, P436, DOI 10.1038/nature07205
   Marshall D, 2007, INFLAMM BOWEL DIS, V13, P219, DOI 10.1002/ibd.20055
   Mumm JB, 2008, ONCOGENE, V27, P5913, DOI 10.1038/onc.2008.275
   Murillo G, 2005, J STEROID BIOCHEM, V97, P129, DOI 10.1016/j.jsbmb.2005.06.008
   Myles MH, 2007, INFLAMM BOWEL DIS, V13, P822, DOI 10.1002/ibd.20138
   Ng K, 2008, J CLIN ONCOL, V26, P2984, DOI 10.1200/JCO.2007.15.1027
   Pathak SK, 2006, J IMMUNOL, V177, P7950, DOI 10.4049/jimmunol.177.11.7950
   Rogler G, 1998, GASTROENTEROLOGY, V115, P357, DOI 10.1016/S0016-5085(98)70202-1
   Rubin DC, 2012, FRONT IMMUNOL, V3, P0, DOI 10.3389/fimmu.2012.00107
   Ryz NR, 2012, AM J PHYSIOL-GASTR L, V303, PG1299, DOI 10.1152/ajpgi.00320.2012
   Slattery ML, 2012, CARCINOGENESIS, V33, P2398, DOI 10.1093/carcin/bgs305
   Sun J, 2006, AM J PHYSIOL-ENDOC M, V291, PE315, DOI 10.1152/ajpendo.00590.2005
   Talero E, 2011, INFLAMM BOWEL DIS, V17, P696, DOI 10.1002/ibd.21420
   Torrence AE, 2008, INFLAMM BOWEL DIS, V14, P480, DOI 10.1002/ibd.20347
   WALI RK, 1995, CANCER RES, V55, P3050
   Walker AW, 2011, BMC MICROBIOL, V11, P0, DOI 10.1186/1471-2180-11-7
   Zhang Y, 2012, J IMMUNOL, V188, P2127, DOI 10.4049/jimmunol.1102412
   Zhao HW, 2012, BMC GASTROENTEROL, V12, P0, DOI 10.1186/1471-230X-12-57
NR 46
TC 97
Z9 108
U1 1
U2 29
PU AMER ASSOC CANCER RESEARCH
PI PHILADELPHIA
PA 615 CHESTNUT ST, 17TH FLOOR, PHILADELPHIA, PA 19106-4404 USA
SN 0008-5472
EI 1538-7445
J9 CANCER RES
JI Cancer Res.
PD AUG 16
PY 2014
VL 74
IS 16
BP 4398
EP 4408
DI 10.1158/0008-5472.CAN-13-2820
PG 11
WC Oncology
SC Oncology
GA AO2WH
UT WOS:000341186700019
PM 24938764
DA 2025-02-23
ER

PT J
AU Tasevska, N
   Midthune, D
   Tinker, LF
   Potischman, N
   Lampe, JW
   Neuhouser, ML
   Beasley, JM
   van Horn, L
   Prentice, RL
   Kipnis, V
AF Tasevska, Natasha
   Midthune, Douglas
   Tinker, Lesley F.
   Potischman, Nancy
   Lampe, Johanna W.
   Neuhouser, Marian L.
   Beasley, Jeannette M.
   van Horn, Linda
   Prentice, Ross L.
   Kipnis, Victor
TI Use of a Urinary Sugars Biomarker to Assess Measurement Error in Self-Reported Sugars Intake in the Nutrition and Physical Activity Assessment Study (NPAAS)
SO CANCER EPIDEMIOLOGY BIOMARKERS & PREVENTION
LA English
DT Article
ID food frequency questionnaire; doubly labeled water; recovery biomarkers; energy-expenditure; epidemiologic assessment; calibration equations; observing protein; health; consumption; reliability
AB Background: Measurement error in self- reported sugars intake may be obscuring the association between sugars and cancer risk in nutritional epidemiologic studies. Methods: We used 24-hour urinary sucrose and fructose as a predictive biomarker for total sugars, to assess measurement error in self-reported sugars intake. The Nutrition and Physical Activity Assessment Study (NPAAS) is a biomarker study within the Women's Health Initiative (WHI) Observational Study that includes 450 postmenopausal women ages 60 to 91 years. Food Frequency Questionnaires (FFQ), four-day food records (4DFR), and three 24-hour dietaryrecalls (24HRs) were collected along with sugars and energy dietary biomarkers. Results: Using the biomarker, we found self-reported sugars to be substantially and roughly equally misreported across the FFQ, 4DFR, and 24HR. All instruments were associated with considerable intake-and person-specific bias. Three 24HRs would provide the least attenuated risk estimate for sugars (attenuation factor, AF = 0.57), followed by FFQ (AF = 0.48) and 4DFR (AF = 0.32), in studies of energy-adjusted sugars and disease risk. In calibration models, self-reports explained little variation in true intake (5%-6% for absolute sugars and 7%-18% for sugars density). Adding participants' characteristics somewhat improved the percentage variation explained (16%-18% for absolute sugars and 29%-40% for sugars density). Conclusions: None of the self-report instruments provided a good estimate of sugars intake, although overall 24HRs seemed to perform the best. Impact: Assuming the calibrated sugars biomarker is unbiased, this analysis suggests that measuring the biomarker in a subsample of the study population for calibration purposes may be necessary for obtaining unbiased risk estimates in cancer association studies. (C) 2014 AACR.
C1 [Tasevska, Natasha; Midthune, Douglas; Potischman, Nancy; Kipnis, Victor] NCI, Bethesda, MD 20892 USA.
   [Tasevska, Natasha] Arizona State Univ, Sch Nutr & Hlth Promot, Phoenix, AZ 85004 USA.
   [Tinker, Lesley F.; Lampe, Johanna W.; Neuhouser, Marian L.; Prentice, Ross L.] Fred Hutchinson Canc Res Ctr, Div Publ Hlth Sci, Seattle, WA 98104 USA.
   [Beasley, Jeannette M.] Albert Einstein Coll Med, Dept Epidemiol & Populat Sci, Bronx, NY 10467 USA.
   [van Horn, Linda] Northwestern Univ, Dept Prevent Med, Chicago, IL 60611 USA.
C3 National Institutes of Health (NIH) - USA; NIH National Cancer Institute (NCI); Arizona State University; Arizona State University-Downtown Phoenix; Fred Hutchinson Cancer Center; Yeshiva University; Montefiore Medical Center; Albert Einstein College of Medicine; Northwestern University
RP Tasevska, N (corresponding author), Arizona State Univ, Sch Nutr & Hlth Promot, 500 North 3rd St, Phoenix, AZ 85004 USA.
EM natasha.tasevska@asu.edu
FU Intramural Research Program of the National Cancer Institute, NIH; National Cancer Institute [R01 CA119171-04A1]; National Heart, Lung, and Blood Institute, NIH; U.S. Department of Health and Human Services [HHSN268201100046C, HHSN268201100001C, HHSN268201100002C, HHSN268201100003C, HHSN268201100004C, HHSN271201100004C]
CR [Anonymous], 2007, FOOD NUTR PHYS ACT P, V0, P0
   BINGHAM S, 1983, CLIN SCI, V64, P629, DOI 10.1042/cs0640629
   Bingham S, 2007, CANCER EPIDEM BIOMAR, V16, P1651, DOI 10.1158/1055-9965.EPI-06-1050
   Day NE, 2001, INT J EPIDEMIOL, V30, P309, DOI 10.1093/ije/30.2.309
   Design of the Womens Health Initiative clinical trial and observational studyThe Womens Health In, 1998, CONTROL CLIN TRIALS, V19, P61
   Ervin RB, 2013, CONSUMPTION OF ADDED SUGARS AMONG U.S. ADULTS, V0, P0
   Freedman LS, 2011, AM J EPIDEMIOL, V174, P1238, DOI 10.1093/aje/kwr248
   Jenab M, 2009, HUM GENET, V125, P507, DOI 10.1007/s00439-009-0662-5
   Johnson-Kozlow M, 2007, AM J HEALTH BEHAV, V31, P193, DOI 10.5993/AJHB.31.2.8
   Joosen AMCP, 2008, INT J OBESITY, V32, P1736, DOI 10.1038/ijo.2008.145
   Kaaks R, 2002, PUBLIC HEALTH NUTR, V5, P969, DOI 10.1079/PHN2002380
   Kaaks R, 2006, ANN EPIDEMIOL, V16, P377, DOI 10.1016/j.annepidem.2005.06.057
   Kipnis V, 1997, AM J EPIDEMIOL, V146, P842, DOI 10.1093/oxfordjournals.aje.a009202
   Kristal AR, 2005, CANCER EPIDEM BIOMAR, V14, P2826, DOI 10.1158/1055-9965.EPI-12-ED1
   Langer RD, 2003, ANN EPIDEMIOL, V13, PS107, DOI 10.1016/S1047-2797(03)00047-4
   Moshfegh AJ, 2008, AM J CLIN NUTR, V88, P324
   Mossavar-Rahmani Y, 2013, NUTR J, V12, P0, DOI 10.1186/1475-2891-12-63
   Neuhouser ML, 2008, AM J EPIDEMIOL, V167, P1247, DOI 10.1093/aje/kwn026
   Neuhouser ML, 2013, AM J EPIDEMIOL, V177, P576, DOI 10.1093/aje/kws269
   Patterson RE, 1999, ANN EPIDEMIOL, V9, P178, DOI 10.1016/S1047-2797(98)00055-6
   Prentice RL, 2013, CURR ATHEROSCLER REP, V15, P0, DOI 10.1007/s11883-013-0353-5
   Prentice RL, 2011, AM J EPIDEMIOL, V174, P591, DOI 10.1093/aje/kwr140
   Schatzkin A, 2004, JNCI-J NATL CANCER I, V96, P1564, DOI 10.1093/jnci/djh329
   Schatzkin A, 2003, INT J EPIDEMIOL, V32, P1054, DOI 10.1093/ije/dyg264
   Schoeller DA, 1999, J NUTR, V129, P1765, DOI 10.1093/jn/129.10.1765
   Schoeller DA, 1996, J NUTR, V126, P0
   Song XL, 2013, NUTR RES, V33, P696, DOI 10.1016/j.nutres.2013.05.017
   Tasevska N, 2005, CANCER EPIDEM BIOMAR, V14, P1287, DOI 10.1158/1055-9965.EPI-04-0827
   Tasevska N, 2011, CANCER EPIDEM BIOMAR, V20, P490, DOI 10.1158/1055-9965.EPI-10-0820
   Tasevska N, 2012, INT J CANCER, V130, P159, DOI 10.1002/ijc.25990
   Tasevska N, 2014, AM J CLIN NUTR, V99, P1077, DOI 10.3945/ajcn.113.069369
   Thiébaut ACM, 2007, ANN INTERN MED, V146, P65, DOI 10.7326/0003-4819-146-1-200701020-00012
   Thompson FE, 2009, J AM DIET ASSOC, V109, P1376, DOI 10.1016/j.jada.2009.05.002
   WACHOLDER S, 1995, EPIDEMIOLOGY, V6, P157, DOI 10.1097/00001648-199503000-00012
   Willett W, 2001, INT J EPIDEMIOL, V30, P317, DOI 10.1093/ije/30.2.317
NR 35
TC 36
Z9 39
U1 0
U2 10
PU AMER ASSOC CANCER RESEARCH
PI PHILADELPHIA
PA 615 CHESTNUT ST, 17TH FLOOR, PHILADELPHIA, PA 19106-4404 USA
SN 1055-9965
EI 1538-7755
J9 CANCER EPIDEM BIOMAR
JI Cancer Epidemiol. Biomarkers Prev.
PD DEC 15
PY 2014
VL 23
IS 12
BP 2874
EP 2883
DI 10.1158/1055-9965.EPI-14-0594
PG 10
WC Oncology; Public, Environmental & Occupational Health
SC Oncology; Public, Environmental & Occupational Health
GA AW0FU
UT WOS:000345967300029
PM 25234237
DA 2025-02-23
ER

PT J
AU Shivappa, N
   Prizment, AE
   Blair, CK
   Jacobs, DR
   Steck, SE
   Hébert, JR
AF Shivappa, Nitin
   Prizment, Anna E.
   Blair, Cindy K.
   Jacobs, David R., Jr.
   Steck, Susan E.
   Hebert, James R.
TI Dietary Inflammatory Index and Risk of Colorectal Cancer in the Iowa Women's Health Study
SO CANCER EPIDEMIOLOGY BIOMARKERS & PREVENTION
LA English
DT Article
ID colon-cancer; postmenopausal women; endothelial function; reduced risk; older women; patterns; markers; meat; questionnaire; individuals
AB Background: Colorectal cancer, the third most common cancer in the United States, has a natural history that usually encompasses several decades. Dietary components have been implicated in the etiology of colorectal cancer, perhaps through their effect on inflammation. Methods: We examined the ability of the dietary inflammatory index (DII) to predict colorectal cancer in the Iowa Women's Health Study. The DII was computed based on dietary intake assessed by a 121-item food frequency questionnaire in this cohort of 34,703 women, ages 55 to 69 years, free of any self-reported prior malignancy at enrollment in 1986. Incident colorectal cancer cases were identified through linkage with the State Health Registry of Iowa (a Surveillance, Epidemiology, and End Results program member). Cox proportional hazards regression was used to estimate HRs. Through the end of 2010, 1,636 incident colorectal cancers were identified, including 1,329 colon and 325 rectal cancers. Results: Multivariable analysis, adjusting for body mass index, smoking status, pack-years of smoking, hormone replacement therapy, education, diabetes, and total energy intake, revealed positive associations between higher DII and colorectal cancer risk [HR for DIIcontinuous: 1.07 per unit increase in DII (corresponding to 0.5 SD unit increase); 95% confidence interval (CI), 1.01-1.13; HR for DIIquintiles: Q5 vs. Q1 = 1.20; 95% CI, 1.01-1.43]. HRs for DII were similar for colon cancer and rectal cancer, though not statistically significant for rectal cancer. Conclusions: These results indicate that a proinflammatory diet, as indicated by higher DII scores, was associated with higher risk of developing colorectal cancer. Impact: Proinflammatory diets are associated with increased risk of colorectal cancer. (C)2014 AACR.
C1 [Shivappa, Nitin; Steck, Susan E.; Hebert, James R.] Univ S Carolina, Canc Prevent & Control Program, Columbia, SC 29208 USA.
   [Shivappa, Nitin; Steck, Susan E.; Hebert, James R.] Univ S Carolina, Arnold Sch Publ Hlth, Dept Epidemiol & Biostat, Columbia, SC 29208 USA.
   [Prizment, Anna E.; Blair, Cindy K.; Jacobs, David R., Jr.] Univ Minnesota, Sch Publ Hlth, Div Epidemiol & Community Hlth, Minneapolis, MN USA.
   [Prizment, Anna E.] Univ Minnesota, Mason Canc Ctr, Minneapolis, MN USA.
C3 University of South Carolina System; University of South Carolina Columbia; University of South Carolina System; University of South Carolina Columbia; University of Minnesota System; University of Minnesota Twin Cities; University of Minnesota System; University of Minnesota Twin Cities
RP Hébert, JR (corresponding author), Univ S Carolina, 915 Greene St,Suite 241, Columbia, SC 29208 USA.
EM jhebert@sc.edu
FU NCI [R01 CA39742]; Cancer Training Branch of the NCI [K05 CA136975]; National Center for Advancing Translational Sciences of the National Institutes of Health [UL1TR000114]
CR Arts ICW, 2002, CANCER CAUSE CONTROL, V13, P373, DOI 10.1023/A:1015290131096
   BISGARD KM, 1994, AM J EPIDEMIOL, V139, P990, DOI 10.1093/oxfordjournals.aje.a116948
   BOSTICK RM, 1994, CANCER CAUSE CONTROL, V5, P38, DOI 10.1007/BF01830725
   BOSTICK RM, 1993, CANCER RES, V53, P4230
   BOSTICK RM, 1993, AM J EPIDEMIOL, V137, P1302, DOI 10.1093/oxfordjournals.aje.a116640
   Bruce WR, 2000, NUTR CANCER, V37, P19, DOI 10.1207/S15327914NC3701_2
   Bruce WR, 2000, CANCER EPIDEM BIOMAR, V9, P1271
   Cavicchia PP, 2009, J NUTR, V139, P2365, DOI 10.3945/jn.109.114025
   Chung YC, 2003, J SURG ONCOL, V83, P222, DOI 10.1002/jso.10269
   de Mello VDF, 2011, DIABETOLOGIA, V54, P2755, DOI 10.1007/s00125-011-2285-3
   Esmaillzadeh A, 2007, J NUTR, V137, P992, DOI 10.1093/jn/137.4.992
   Festa A, 2000, CIRCULATION, V102, P42, DOI 10.1161/01.CIR.102.1.42
   Folsom AR, 2006, AM J EPIDEMIOL, V163, P232, DOI 10.1093/aje/kwj037
   FOLSOM AR, 1990, AM J EPIDEMIOL, V131, P794, DOI 10.1093/oxfordjournals.aje.a115570
   JAIN M, 1989, AM J EPIDEMIOL, V129, P422, DOI 10.1093/oxfordjournals.aje.a115146
   JENSEN OM, 1984, AM J EPIDEMIOL, V120, P281, DOI 10.1093/oxfordjournals.aje.a113891
   Keibel A, 2009, CURR PHARM DESIGN, V15, P1949, DOI 10.2174/138161209788453167
   KENNEDY ET, 1995, J AM DIET ASSOC, V95, P1103, DOI 10.1016/S0002-8223(95)00300-2
   Khoo J, 2011, J SEX MED, V8, P2868, DOI 10.1111/j.1743-6109.2011.02417.x
   LINDSTED KD, 1989, NUTR CANCER, V12, P135, DOI 10.1080/01635588909514012
   Luciano M, 2012, BRAIN BEHAV IMMUN, V26, P717, DOI 10.1016/j.bbi.2011.10.007
   Michaud DS, 2005, CANCER EPIDEM BIOMAR, V14, P138, DOI 10.1158/1055-9965.EPI-05-0428
   Miller PE, 2013, NUTR CANCER, V65, P202, DOI 10.1080/01635581.2013.756534
   Miller PE, 2010, J NUTR, V140, P1267, DOI 10.3945/jn.110.121780
   Mursu J, 2013, AM J CLIN NUTR, V98, P444, DOI 10.3945/ajcn.112.055681
   Pan MH, 2009, J AGR FOOD CHEM, V57, P4467, DOI 10.1021/jf900612n
   Panagiotakos DB, 2006, NUTR METAB CARDIOVAS, V16, P559, DOI 10.1016/j.numecd.2005.08.006
   Parr CL, 2013, INT J CANCER, V133, P1153, DOI 10.1002/ijc.28101
   Razzak AA, 2012, NUTR CANCER, V64, P899, DOI 10.1080/01635581.2012.714833
   Reedy J, 2008, AM J EPIDEMIOL, V168, P38, DOI 10.1093/aje/kwn097
   Shivappa N, 2014, PUBLIC HEALTH NUTR, V17, P1825, DOI 10.1017/S1368980013002565
   Shivappa N, 2014, PUBLIC HEALTH NUTR, V17, P1689, DOI 10.1017/S1368980013002115
   Sijtsma FPC, 2012, AM J CLIN NUTR, V95, P580, DOI 10.3945/ajcn.111.020719
   Smith RA, 2009, CA-CANCER J CLIN, V59, P27, DOI 10.3322/caac.20008
   Terzic J, 2010, GASTROENTEROLOGY, V138, P2101, DOI 10.1053/j.gastro.2010.01.058
   THOMPSON FE, 1990, J CLIN EPIDEMIOL, V43, P1169, DOI 10.1016/0895-4356(90)90018-K
   Thun Michael J, 2004, NOVARTIS FOUND SYMP, V256, P6
   Toriola AT, 2013, INT J CANCER, V132, P2648, DOI 10.1002/ijc.27942
   Wärnberg J, 2009, ANN NY ACAD SCI, V1153, P164, DOI 10.1111/j.1749-6632.2008.03985.x
   Weizman A V, 2010, MINERVA GASTROENTEROL DIETOL, V56, P181
   WILLETT WC, 1988, AM J EPIDEMIOL, V127, P188, DOI 10.1093/oxfordjournals.aje.a114780
   Wirth MD, 2014, J OCCUP ENVIRON MED, V56, P986, DOI 10.1097/JOM.0000000000000213
   Wood LG, 2015, CLIN EXP ALLERGY, V45, P177, DOI 10.1111/cea.12323
   Zhang XH, 2011, CANCER CAUSE CONTROL, V22, P1627, DOI 10.1007/s10552-011-9839-z
NR 44
TC 121
Z9 129
U1 1
U2 12
PU AMER ASSOC CANCER RESEARCH
PI PHILADELPHIA
PA 615 CHESTNUT ST, 17TH FLOOR, PHILADELPHIA, PA 19106-4404 USA
SN 1055-9965
EI 1538-7755
J9 CANCER EPIDEM BIOMAR
JI Cancer Epidemiol. Biomarkers Prev.
PD NOV 15
PY 2014
VL 23
IS 11
BP 2383
EP 2392
DI 10.1158/1055-9965.EPI-14-0537
PG 10
WC Oncology; Public, Environmental & Occupational Health
SC Oncology; Public, Environmental & Occupational Health
GA AT9YL
UT WOS:000345279600021
PM 25155761
DA 2025-02-23
ER

PT J
AU Slattery, ML
   John, EM
   Torres-Mejia, G
   Lundgreen, A
   Lewinger, JP
   Stern, MC
   Hines, L
   Baumgartner, KB
   Giuliano, AR
   Wolff, RK
AF Slattery, Martha L.
   John, Esther M.
   Torres-Mejia, Gabriela
   Lundgreen, Abbie
   Lewinger, Juan Pablo
   Stern, Mariana C.
   Hines, Lisa
   Baumgartner, Kathy B.
   Giuliano, Anna R.
   Wolff, Roger K.
TI Angiogenesis genes, dietary oxidative balance and breast cancer risk and progression: The Breast Cancer Health Disparities Study
SO INTERNATIONAL JOURNAL OF CANCER
LA English
DT Article
DE breast cancer; FLT1; KDR; NOS2A; TEK; VEGFA; diet; antioxidants; survival; Hispanic
ID endothelial growth-factor; vegf gene; polymorphisms; population; inflammation; inference; tie2
AB Angiogenesis is essential for tumor development and progression. Genetic variation in angiogenesis-related genes may influence breast carcinogenesis. We evaluated dietary factors associated with oxidative balance, DDIT4 (one SNP), FLT1 (35 SNPs), HIF1A (four SNPs), KDR (19 SNPs), MPO (one SNP), NOS2A (15 SNPs), TEK (40 SNPs) and VEGFA (eight SNPs) and breast cancer risk among Hispanic (2,111 cases and 2,597 controls) and non-Hispanic white (1,481 cases and 1,586 controls) women in the Breast Cancer Health Disparities Study. Adaptive rank truncated product (ARTP) analysis was used to determine gene and pathway significance with breast cancer. TEK was associated with breast cancer overall (p(ARTP)=0.03) and with breast cancer survival (p(ARTP)=0.01). KDR was of borderline significance overall (p(ARTP)=0.07), although significantly associated with breast cancer in both low and intermediate Native American (NA) ancestry groups (p(ARTP)=0.02) and estrogen receptor (ER)+/progesterone receptor (PR)- tumor phenotype (p(ARTP)=0.008). Both VEGFA and NOS2A were associated with ER-/PR- tumor phenotype (p(ARTP)=0.01 and p(ARTP)=0.04, respectively). FLT1 was associated with breast cancer survival among those with low NA ancestry (p(ARTP)=0.009). With respect to diet, having a higher dietary oxidative balance score (DOBS) was significantly associated with lower breast cancer risk [odds ratio (OR) 0.74, 95% confidence interval (CI) 0.64-0.84], with the strongest associations observed for women with the highest NA ancestry (OR 0.44, 95% CI 0.30-0.65). We observed few interactions between DOBS and angiogenesis-related genes. Our data suggest that dietary factors and genetic variation in angiogenesis-related genes contribute to breast cancer carcinogenesis. What's new? In breast cancer, interactions between dietary and genetic factors may play an important role overseeing the growth of new blood vessels, or angiogenesis, and subsequent tumor development and progression. This study shows, however, that while dietary intake of antioxidants and pro-oxidants is associated with breast cancer risk, the influence of angiogenesis-related genetic factors on this association is minimal. Of greater significance appear to be variations in the tyrosine kinase receptors TEK, KDR, and FLT1, which were linked to breast cancer risk and survival. These genes may be targets for novel anti-breast cancer treatments.
C1 [Slattery, Martha L.; Lundgreen, Abbie; Wolff, Roger K.] Univ Utah, Dept Med, Salt Lake City, UT 84108 USA.
   [John, Esther M.] Canc Prevent Inst Calif, Fremont, CA USA.
   [John, Esther M.] Stanford Univ, Sch Med, Dept Hlth Res & Policy, Div Epidemiol, Stanford, CA 94305 USA.
   [John, Esther M.] Stanford Univ, Sch Med, Stanford Canc Inst, Stanford, CA 94305 USA.
   [Torres-Mejia, Gabriela] Ctr Invest Salud Poblac, Inst Nacl Salud Publ, Cuernavaca, Morelos, Mexico.
   [Lewinger, Juan Pablo; Stern, Mariana C.] Univ So Calif, Keck Sch Med, Dept Prevent Med, Los Angeles, CA 90033 USA.
   [Hines, Lisa] Univ Colorado, Dept Biol, Colorado Springs, CO USA.
   [Baumgartner, Kathy B.] Univ Louisville, Sch Publ Hlth & Informat Sci, Dept Epidemiol & Populat Hlth, Louisville, KY 40292 USA.
   [Giuliano, Anna R.] Univ S Florida, Coll Med, H Lee Moffitt Canc Ctr & Res Inst, Tampa, FL 33612 USA.
C3 Utah System of Higher Education; University of Utah; Cancer Prevention Institute of California; Stanford University; Stanford Cancer Institute; Stanford University; Instituto Nacional de Salud Publica; University of Southern California; University of Colorado System; University of Colorado at Colorado Springs; University of Louisville; State University System of Florida; University of South Florida; H Lee Moffitt Cancer Center & Research Institute
RP Slattery, ML (corresponding author), Univ Utah, Dept Med, 383 Colorow, Salt Lake City, UT 84108 USA.
EM marty.slattery@hsc.utah.edu
FU National Cancer Institute [CA14002, CA63446, CA77305, CA078682, CA078762, CA078552, CA078802]; U.S. Department of Defense [DAMD17-96-1-6071]; California Breast Cancer Research Program [7PB-0068]; Consejo Nacional de Ciencia y Tecnologia (CONACyT) [SALUD-2002-C01-7462]; Utah Cancer Registry
CR Arslan S, 2011, MOL MED REP, V4, P87, DOI 10.3892/mmr.2010.378
   Balasubramanian SP, 2007, INT J CANCER, V121, P1009, DOI 10.1002/ijc.22772
   Beeghly-Fadiel A, 2011, CANCER EPIDEM BIOMAR, V20, P33, DOI 10.1158/1055-9965.EPI-10-0793
   Dales JP, 2004, BRIT J CANCER, V90, P1216, DOI 10.1038/sj.bjc.6601452
   Falush D, 2003, GENETICS, V164, P1567
   Henze AT, 2010, CELL CYCLE, V9, P2749, DOI 10.4161/cc.9.14.12249
   Horak P, 2010, P NATL ACAD SCI USA, V107, P4675, DOI 10.1073/pnas.0907705107
   Jacobs EJ, 2006, BREAST CANCER RES, V8, P0, DOI 10.1186/bcr1400
   Jin QR, 2005, CLIN CANCER RES, V11, P3647, DOI 10.1158/1078-0432.CCR-04-1803
   John EM, 2005, CANCER EPIDEM BIOMAR, V14, P2905, DOI 10.1158/1055-9965.EPI-05-0483
   John EM, 2003, CANCER EPIDEM BIOMAR, V12, P1143
   Jones N, 2000, CANCER METAST REV, V19, P13, DOI 10.1023/A:1026555121511
   Kataoka N, 2006, CANCER EPIDEM BIOMAR, V15, P1148, DOI 10.1158/1055-9965.EPI-05-0871
   Krippl P, 2003, INT J CANCER, V106, P468, DOI 10.1002/ijc.11238
   Langsenlehner U, 2008, BREAST CANCER RES TR, V109, P297, DOI 10.1007/s10549-007-9655-z
   Li J, 2005, HEREDITY, V95, P221, DOI 10.1038/sj.hdy.6800717
   Martin V, 2008, HISTOL HISTOPATHOL, V23, P773, DOI 10.14670/HH-23.773
   Min YF, 2010, CANCER RES, V70, P2819, DOI 10.1158/0008-5472.CAN-09-1915
   Nyholt DR, 2004, AM J HUM GENET, V74, P765, DOI 10.1086/383251
   Oliveira C, 2011, TUMOR BIOL, V32, P295, DOI 10.1007/s13277-010-0121-x
   Porta C, 2009, IMMUNOBIOLOGY, V214, P761, DOI 10.1016/j.imbio.2009.06.014
   Prager GW, 2012, HAMOSTASEOLOGIE, V32, P105, DOI 10.5482/ha-1163
   Pritchard JK, 2000, GENETICS, V155, P945
   Reuter S, 2010, FREE RADICAL BIO MED, V49, P1603, DOI 10.1016/j.freeradbiomed.2010.09.006
   Rodrigues P, 2012, BREAST CANCER RES TR, V133, P769, DOI 10.1007/s10549-012-1980-1
   Rossant J, 2002, ANNU REV CELL DEV BI, V18, P541, DOI 10.1146/annurev.cellbio.18.012502.105825
   Schneider BP, 2008, BREAST CANCER RES TR, V111, P157, DOI 10.1007/s10549-007-9755-9
   Shibuya Masabumi, 2011, GENES CANCER, V2, P1097, DOI 10.1177/1947601911423031
   Shibuya Masabumi, 2010, GENES CANCER, V1, P1119, DOI 10.1177/1947601910392987
   Slattery ML, 2007, BREAST CANCER RES TR, V102, P85, DOI 10.1007/s10549-006-9292-y
   Slattery ML, 2012, CARCINOGENESIS, V33, P1512, DOI 10.1093/carcin/bgs163
   Slattery ML, 2012, MUTAT RES-FUND MOL M, V734, P30, DOI 10.1016/j.mrfmmm.2012.04.002
   Venneri MA, 2007, BLOOD, V109, P5276, DOI 10.1182/blood-2006-10-053504
   Waldner MJ, 2010, J EXP MED, V207, P2855, DOI 10.1084/jem.20100438
   Wedam SB, 2006, J CLIN ONCOL, V24, P769, DOI 10.1200/JCO.2005.03.4645
   Wink DA, 1998, CARCINOGENESIS, V19, P711, DOI 10.1093/carcin/19.5.711
   Yoo SA, 2008, MEDIAT INFLAMM, V2008, P0, DOI 10.1155/2008/129873
   Yu K, 2011, ARTP GENE PATHWAY P, V0, P0
   Yu K, 2009, GENET EPIDEMIOL, V33, P700, DOI 10.1002/gepi.20422
NR 39
TC 39
Z9 42
U1 0
U2 32
PU WILEY
PI HOBOKEN
PA 111 RIVER ST, HOBOKEN 07030-5774, NJ USA
SN 0020-7136
EI 1097-0215
J9 INT J CANCER
JI Int. J. Cancer
PD FEB 1
PY 2014
VL 134
IS 3
BP 629
EP 644
DI 10.1002/ijc.28377
PG 16
WC Oncology
SC Oncology
GA 250UG
UT WOS:000326880600014
PM 23832257
DA 2025-02-23
ER

PT J
AU Wright, ME
   Albanes, D
   Moser, AB
   Weinstein, SJ
   Snyder, K
   Männistö, S
   Gann, PH
AF Wright, Margaret E.
   Albanes, Demetrius
   Moser, Ann B.
   Weinstein, Stephanie J.
   Snyder, Kirk
   Mannisto, Satu
   Gann, Peter H.
TI Serum phytanic and pristanic acid levels and prostate cancer risk in Finnish smokers
SO CANCER MEDICINE
LA English
DT Article
DE Biomarker; diet; phytanic acid; pristanic acid; prostate cancer
ID methylacyl-coa racemase; prospective cohort; beta-carotene; fatty-acid; disease; plasma; metaanalysis; consumption; metabolism; biomarkers
AB Phytanic acid is a saturated branched-chain fatty acid found predominantly in red meat and dairy products, and may contribute to the elevated risks of prostate cancer associated with higher consumption of these foods. Pristanic acid is formed during peroxisomal oxidation of phytanic acid, and is the direct substrate of a-Methyl-CoA-Racemase (AMACR)-an enzyme that is consistently overexpressed in prostate tumors relative to benign tissue. We measured phytanic and pristanic acids as percentages of total fatty acids by gas chromatography-mass spectrometry in prediagnostic blood samples from 300 prostate cancer cases and 300 matched controls, all of whom were participants in the Alpha-Tocopherol, Beta-Carotene Cancer Prevention (ATBC) Study supplementation trial and follow-up cohort. In addition to providing a fasting blood sample at baseline, all men completed extensive diet, lifestyle, and medical history questionnaires. Among controls, the strongest dietary correlates of serum phytanic and pristanic acids were saturated fat, dairy fat, and butter (r = 0.50 and 0.40, 0.46 and 0.38, and 0.40 and 0.37, respectively; all P-values <0.001). There was no association between serum phytanic acid and risk of total or aggressive prostate cancer in multivariate logistic regression models (for increasing quartiles, odds ratios (OR) and 95% confidence intervals (CI) for aggressive cancer were 1.0 (referent), 1.62 (0.97-2.68), 1.12 (0.66-1.90), and 1.14 (0.67-1.94), P-trend = 0.87). Pristanic acid was strongly correlated with phytanic acid levels (r = 0.73, P < 0.0001), and was similarly unrelated to prostate cancer risk. Significant interactions between phytanic and pristanic acids and baseline circulating beta-carotene concentrations were noted in relation to total and aggressive disease among participants who did not receive beta-carotene supplements as part of the original ATBC intervention trial. In summary, we observed no overall association between serum phytanic and pristanic acid levels and prostate cancer risk. Findings indicating that the direction and magnitude of these associations depended upon serum levels of the antioxidant beta-carotene among men not taking beta-carotene supplements should be interpreted cautiously, as they are likely due to chance.
C1 [Wright, Margaret E.; Gann, Peter H.] Univ Illinois, Coll Med, Dept Pathol, Chicago, IL 60612 USA.
   [Wright, Margaret E.] Amer Acad Pediat, Elk Grove Village, IL 60007 USA.
   [Albanes, Demetrius; Weinstein, Stephanie J.] NCI, Nutr Epidemiol Branch, Div Canc Epidemiol & Genet, NIH,DHHS, Bethesda, MD 20892 USA.
   [Moser, Ann B.] Kennedy Krieger Inst, Baltimore, MD USA.
   [Snyder, Kirk] Informat Management Serv Inc, Silver Spring, MD USA.
   [Mannisto, Satu] Natl Inst Hlth & Welf, Dept Chron Dis Prevent, Helsinki, Finland.
C3 University of Illinois System; University of Illinois Chicago; University of Illinois Chicago Hospital; American Academy of Pediatrics; National Institutes of Health (NIH) - USA; NIH National Cancer Institute (NCI); NIH National Cancer Institute- Division of Cancer Epidemiology & Genetics; Kennedy Krieger Institute; Information Management Services, Inc.; Finland National Institute for Health & Welfare
RP Wright, ME (corresponding author), Amer Acad Pediat, 141 Northwest Point Blvd, Elk Grove Village, IL 60007 USA.
EM mwright@aap.org
FU American Cancer Society [MSRG-08-109-01-CCE]; Department of Defense [PC050393]; Intramural Research Program of the NIH; National Cancer Institute; U.S. Public Health Service from the National Cancer Institute, Department of Health and Human Services [N01-CN-45165, N01-RC-45035, N01-RC-37004, HHSN261201000006C]
CR ALBANES D, 1995, AM J CLIN NUTR, V62, P1427, DOI 10.1093/ajcn/62.6.1427S
   [Anonymous], 1994, ANN EPIDEMIOL, V4, P1
   Beahrs OH, 1992, MANUAL STAGING CANC, V4th, P0
   BROWN PJ, 1993, J HUM NUTR DIET, V6, P295, DOI 10.1111/j.1365-277X.1993.tb00375.x
   Chan JM, 2001, EPIDEMIOL REV, V23, P87, DOI 10.1093/oxfordjournals.epirev.a000800
   Daugherty SE, 2007, PROSTATE, V67, P1487, DOI 10.1002/pros.20635
   FitzGerald LM, 2008, PROSTATE, V68, P1373, DOI 10.1002/pros.20798
   Gao X, 2005, JNCI-J NATL CANCER I, V97, P1768, DOI 10.1093/jnci/dji402
   HEINONEN OP, 1994, NEW ENGL J MED, V330, P1029
   Hellgren LI, 2010, ANN NY ACAD SCI, V1190, P42, DOI 10.1111/j.1749-6632.2009.05254.x
   Key TJ, 2011, P NUTR SOC, V70, P385, DOI 10.1017/S0029665111000127
   Kolonel LN, 2001, EPIDEMIOL REV, V23, P72, DOI 10.1093/oxfordjournals.epirev.a000798
   Korhonen P, 2002, ACTA ONCOL, V41, P381, DOI 10.1080/028418602760169442
   Kushi LH, 2012, CA-CANCER J CLIN, V62, P30, DOI 10.3322/caac.20140
   Lagerstedt SA, 2001, MOL GENET METAB, V73, P38, DOI 10.1006/mgme.2001.3170
   LEMARCHAND L, 1994, EPIDEMIOLOGY, V5, P276
   Levin AM, 2007, PROSTATE, V67, P1507, DOI 10.1002/pros.20642
   Mayne ST, 2003, J NUTR, V133, P933S, DOI 10.1093/jn/133.3.933S
   Michaud DS, 2001, CANCER CAUSE CONTROL, V12, P557, DOI 10.1023/A:1011256201044
   MILNE DB, 1986, CLIN CHEM, V32, P874
   PIETINEN P, 1988, AM J EPIDEMIOL, V128, P655, DOI 10.1093/oxfordjournals.aje.a115013
   Price AJ, 2010, AM J CLIN NUTR, V91, P1769, DOI 10.3945/ajcn.2009.28831
   Qin LQ, 2004, NUTR CANCER, V48, P22, DOI 10.1207/s15327914nc4801_4
   Rock CL, 1997, PHARMACOL THERAPEUT, V75, P185, DOI 10.1016/S0163-7258(97)00054-5
   Rubin MA, 2002, JAMA-J AM MED ASSOC, V287, P1662, DOI 10.1001/jama.287.13.1662
   Sinha R, 2009, AM J EPIDEMIOL, V170, P1165, DOI 10.1093/aje/kwp280
   Sun Q, 2007, AM J CLIN NUTR, V86, P74, DOI 10.1093/ajcn/86.1.74
   van den Brink DM, 2006, CELL MOL LIFE SCI, V63, P1752, DOI 10.1007/s00018-005-5463-y
   Veierod MB, 1997, INT J CANCER, V73, P634, DOI 10.1002/(SICI)1097-0215(19971127)73:5<634::AID-IJC4>3.0.CO;2-Y
   Verhoeven NM, 2001, PROG LIPID RES, V40, P453, DOI 10.1016/S0163-7827(01)00011-X
   Wanders RJA, 2011, BBA-MOL CELL BIOL L, V1811, P498, DOI 10.1016/j.bbalip.2011.06.006
   Wright JL, 2011, PROSTATE, V71, P498, DOI 10.1002/pros.21267
   Wright ME, 2012, INT J CANCER, V131, P1396, DOI 10.1002/ijc.27372
   Xu JF, 2005, PROSTATE, V63, P209, DOI 10.1002/pros.20233
NR 34
TC 10
Z9 12
U1 0
U2 14
PU WILEY-BLACKWELL
PI HOBOKEN
PA 111 RIVER ST, HOBOKEN 07030-5774, NJ USA
SN 2045-7634
EI 
J9 CANCER MED-US
JI Cancer Med.
PD DEC 15
PY 2014
VL 3
IS 6
BP 1562
EP 1569
DI 10.1002/cam4.319
PG 8
WC Oncology
SC Oncology
GA AZ4YB
UT WOS:000348226000012
PM 25132681
DA 2025-02-23
ER

PT J
AU Malakar, M
   Devi, KR
   Phukan, RK
   Kaur, T
   Deka, M
   Puia, L
   Sailo, L
   Lalhmangaihi, T
   Barua, D
   Rajguru, SK
   Mahanta, J
   Narain, K
AF Malakar, Mridul
   Devi, K. Rekha
   Phukan, Rup Kumar
   Kaur, Tanvir
   Deka, Manab
   Puia, Lalhriat
   Sailo, Lalrinliana
   Lalhmangaihi, T.
   Barua, Debajit
   Rajguru, Sanjib Kumar
   Mahanta, Jagadish
   Narain, Kanwar
TI p53 Codon 72 Polymorphism Interactions with Dietary and Tobacco Related Habits and Risk of Stomach Cancer in Mizoram, India
SO ASIAN PACIFIC JOURNAL OF CANCER PREVENTION
LA English
DT Article
DE Stomach cancer; p53 codon 72 polymorphism; risk habits; gene-environment interactions; Mizoram, India
ID tp53 arg72pro polymorphism; gastric-cancer; prognostic-significance; genetic polymorphisms; life-style; susceptibility; population; esophageal; predisposition; metaanalysis
AB Background: This study was carried out to investigate the interaction of p53 codon 72 polymorphism, dietary and tobacco habits with reference to risk of stomach cancer in Mizoram, India. A total of 105 histologically confirmed stomach cancer cases and 210 age, sex and ethnicity matched healthy population controls were included in this study. Materials and Methods: The p53 codon 72 polymorphism was detected by PCR-RFLP and sequencing. H. pylori infection status was determined by ELISA. Information on various dietary and tobacco related habits was recorded with a standard questionnaire. Results: This study revealed that overall, the Pro/Pro genotype was significantly associated with a higher risk of stomach cancer (OR, 2.54; 95%CI, 1.01-6.40) as compared to the Arg/Arg genotype. In gender stratified analysis, the Pro/Pro genotype showed higher risk (OR, 7.50; 95%CI, 1.20-47.0) than the Arg/Arg genotype among females. Similarly, the Pro/Pro genotype demonstrated higher risk of stomach cancer (OR, 6.30; 95%CI, 1.41-28.2) among older people (>60 years). However, no such associations were observed in males and in individuals <60 years of age. Smoke dried fish and preserved meat (smoke dried/sun dried) consumers were at increased risk of stomach cancer (OR, 4.85; 95%CI, 1.91-12.3 and OR, 4.22; 95%CI, 1.46-12.2 respectively) as compared to non-consumers. Significant gene-environment interactions exist in terms of p53 codon 72 polymorphism and stomach cancer in Mizoram. Tobacco smokers with Pro/Pro and Arg/Pro genotypes were at higher risk of stomach cancer (OR, 16.2; 95%CI, 1.72-153.4 and OR, 9.45; 95%CI, 1.09-81.7 respectively) than the non-smokers Arg/Arg genotype carriers. The combination of tuibur user and Arg/Pro genotype also demonstrated an elevated risk association (OR, 4.76; 95%CI, 1.40-16.21). Conclusions: In conclusion, this study revealed that p53 codon 72 polymorphism and dietary and tobacco habit interactions influence stomach cancer development in Mizoram, India.
C1 [Malakar, Mridul; Devi, K. Rekha; Phukan, Rup Kumar; Rajguru, Sanjib Kumar; Mahanta, Jagadish; Narain, Kanwar] NE Reg Indian Council Med Res, Reg Med Res Ctr, Dibrugarh, Assam, India.
   [Malakar, Mridul; Deka, Manab] Gauhati Univ, Dept Biotechnol, Gauhati, Assam, India.
   [Kaur, Tanvir] Indian Council Med Res, New Delhi, India.
   [Puia, Lalhriat; Sailo, Lalrinliana; Lalhmangaihi, T.] Directorate Hosp & Med Educ, Aizawl, Mizoram, India.
   [Barua, Debajit] Aizawl Endoscopy Ctr, Aizawl, Mizoram, India.
C3 Indian Council of Medical Research (ICMR); ICMR - Regional Medical Research Centre, North East Region (RMRC NE); Gauhati University; Indian Council of Medical Research (ICMR)
RP Narain, K (corresponding author), NE Reg Indian Council Med Res, Reg Med Res Ctr, Dibrugarh, Assam, India.
EM kanwar_narain@hotmail.com
FU Indian Council of Medical Research (ICMR), Department of Health Research, Government of India; ICMR, New Delhi [IRIS ID-2008-06430]
CR ARA S, 1990, NUCLEIC ACIDS RES, V18, P4961, DOI 10.1093/nar/18.16.4961
   García-González MA, 2012, MUTAGENESIS, V27, P771, DOI 10.1093/mutage/ges049
   BECKMAN G, 1994, HUM HERED, V44, P266, DOI 10.1159/000154228
   Birgander R, 1996, HUM HERED, V46, P49
   Breslow NE, 1980, IARC PUBL, V32, P338
   Cai L, 2006, CANCER EPIDEM BIOMAR, V15, P294, DOI 10.1158/1055-9965.EPI-05-0680
   CORREA P, 1992, CANCER RES, V52, P6735
   De Feo E, 2009, MUTAT RES-GEN TOX EN, V675, P60, DOI 10.1016/j.mrgentox.2009.02.009
   Dhingra K, 1996, SEMIN ONCOL, V23, P436
   FINLAY CA, 1989, CELL, V57, P1083, DOI 10.1016/0092-8674(89)90045-7
   Francisco G, 2011, INT J CANCER, V129, P920, DOI 10.1002/ijc.25710
   Gao L, 2009, EUR J HUM GENET, V17, P1658, DOI 10.1038/ejhg.2009.102
   HANSSON LE, 1994, INT J CANCER, V57, P26, DOI 10.1002/ijc.2910570106
   Hiyama T, 2002, INT J CANCER, V100, P304, DOI 10.1002/ijc.10483
   Ihsan R, 2011, DNA CELL BIOL, V30, P163, DOI 10.1089/dna.2010.1119
   Karim S, 2009, WORLD J GASTROENTERO, V15, P1381, DOI 10.3748/wjg.15.1381
   Katkoori VR, 2009, CLIN CANCER RES, V15, P2406, DOI 10.1158/1078-0432.CCR-08-1719
   MATLASHEWSKI GJ, 1987, MOL CELL BIOL, V7, P961, DOI 10.1128/MCB.7.2.961
   Mojtahedi Z, 2010, INDIAN J CANCER, V47, P31, DOI 10.4103/0019-509X.58856
   Mu LN, 2005, INT J CANCER, V116, P972, DOI 10.1002/ijc.21137
   NCRP (National Cancer Registry Programme), 2010, INDIAN COUNCIL MED R, V11, P71
   Pandith AA, 2010, CANCER GENET CYTOGEN, V203, P263, DOI 10.1016/j.cancergencyto.2010.08.010
   Papadakis EN, 2000, MOLECULAR CELL BIOLOGY RESEARCH COMMUNICATIONS, V3, P389, DOI 10.1006/mcbr.2000.0241
   Phukan RK, 2006, J GASTROENTEROL, V41, P418, DOI 10.1007/s00535-006-1761-x
   Phukan RK, 2005, CANCER EPIDEM BIOMAR, V14, P1892, DOI 10.1158/1055-9965.EPI-05-0074
   Phukan RK, 2004, CURR SCI INDIA, V87, P285
   Rao DN, 1998, INDIAN JOURNAL OF CANCER, V35, P10
   Rao DN, 2002, INT J CANCER, V99, P727, DOI 10.1002/ijc.10339
   RENAULT B, 1993, CANCER RES, V53, P2614
   Russo A, 2001, AM J GASTROENTEROL, V96, P1402, DOI 10.1111/j.1572-0241.2001.03773.x
   Sameer AS, 2010, GENET MOL RES, V9, P651, DOI 10.4238/vol9-2gmr751
   Shao Y, 2008, DIS ESOPHAGUS, V21, P139, DOI 10.1111/j.1442-2050.2007.00746.x
   Shepherd T, 2000, GASTROENTEROLOGY, V118, P1039, DOI 10.1016/S0016-5085(00)70356-8
   SIDDIQI M, 1992, CARCINOGENESIS, V13, P1331, DOI 10.1093/carcin/13.8.1331
   Sjalander A, 1996, CARCINOGENESIS, V17, P1313, DOI 10.1093/carcin/17.6.1313
   Sul J, 2006, CANCER LETT, V238, P210, DOI 10.1016/j.canlet.2005.07.004
   Sumathi B, 2009, SINGAP MED J, V50, P147
   Tamura G, 1999, CANCER RES, V51, P3056
   Thomas M, 1999, MOL CELL BIOL, V19, P1092
   Tredaniel J, 1997, INT J CANCER, V72, P565, DOI 10.1002/(SICI)1097-0215(19970807)72:4<565::AID-IJC3>3.0.CO;2-O
   van den Broek AJ, 2011, BREAST CANCER RES TR, V130, P599, DOI 10.1007/s10549-011-1602-3
   Walker KK, 1996, P NATL ACAD SCI USA, V93, P15335, DOI 10.1073/pnas.93.26.15335
   Wang YC, 1999, EUR J CANCER, V35, P226, DOI 10.1016/S0959-8049(98)00369-4
   Ward MH, 1999, AM J EPIDEMIOL, V149, P925, DOI 10.1093/oxfordjournals.aje.a009736
   Weng Y, 2012, PLOS ONE, V7, P0, DOI 10.1371/journal.pone.0045820
   Wu MT, 2004, CANCER LETT, V205, P61, DOI 10.1016/j.canlet.2003.11.026
   Xiang B, 2012, ASIAN PAC J CANCER P, V13, P1787, DOI 10.7314/APJCP.2012.13.5.1787
   Yang M, 2007, CARCINOGENESIS, V28, P1996, DOI 10.1093/carcin/bgm168
   Zhang ZZ, 2010, BREAST CANCER RES TR, V120, P509, DOI 10.1007/s10549-009-0480-4
   Zhang ZW, 2003, CLIN CANCER RES, V9, P2151
   Zhou Y, 2007, INT J CANCER, V121, P1481, DOI 10.1002/ijc.22833
   Zhu KX, 2012, MOL BIOL REP, V39, P723, DOI 10.1007/s11033-011-0791-5
NR 52
TC 22
Z9 22
U1 0
U2 10
PU ASIAN PACIFIC ORGANIZATION CANCER PREVENTION
PI GYEONGGI-DO
PA APJCP HEAD OFFICE, KOREAN NATL CANCER CENTER, 323 ILAN -RO, ILSANDONG-GU, GOYANG-SI, GYEONGGI-DO, 410-769, SOUTH KOREA
SN 1513-7368
EI 
J9 ASIAN PAC J CANCER P
JI Asian Pac. J. Cancer Prev.
PD JUN 15
PY 2014
VL 15
IS 2
BP 717
EP 723
DI 10.7314/APJCP.2014.15.2.717
PG 7
WC Oncology
SC Oncology
GA AC4UV
UT WOS:000332517500032
PM 24568485
DA 2025-02-23
ER

PT J
AU Khankari, NK
   Bradshaw, PT
   McCullough, LE
   Teitelbaum, SL
   Steck, SE
   Fink, BN
   Xu, XR
   Ahn, J
   Ambrosone, CB
   Crew, KD
   Terry, MB
   Neugut, AI
   Chen, J
   Santella, RM
   Gammon, MD
AF Khankari, Nikhil K.
   Bradshaw, Patrick T.
   McCullough, Lauren E.
   Teitelbaum, Susan L.
   Steck, Susan E.
   Fink, Brian N.
   Xu, Xinran
   Ahn, Jiyoung
   Ambrosone, Christine B.
   Crew, Katherine D.
   Terry, Mary Beth
   Neugut, Alfred I.
   Chen, Jia
   Santella, Regina M.
   Gammon, Marilie D.
TI Genetic variation in multiple biologic pathways, flavonoid intake, and breast cancer
SO CANCER CAUSES & CONTROL
LA English
DT Article
DE Dietary flavonoid intake; Breast cancer; Genetic polymorphisms; Hierarchical model
ID squamous-cell carcinoma; excision-repair genes; dna-repair; long-island; vegetable consumption; estrogen metabolism; dietary polyphenols; common mutation; risk-factor; polymorphisms
AB Purpose We previously reported an inverse association between flavonoid intake and breast cancer incidence, which has been confirmed by others, but no studies have considered simultaneously potential interactions of flavonoids with multiple genetic polymorphisms involved in biologically relevant pathways (oxidative stress, carcinogen metabolism, DNA repair, and one-carbon metabolism). To estimate interaction effects between flavonoids and 13 polymorphisms in these four pathways on breast cancer risk, we used population-based data (n = 875 cases and 903 controls) and several statistical approaches, including conventional logistic regression and semi-Bayesian hierarchical modeling (incorporating prior information on the possible biologic functions of genes), which also provides biologic pathway-specific effect estimates. Compared to the standard multivariate model, the results from the hierarchical model indicate that gene-by-flavonoid interaction estimates are attenuated, but more precise. In the hierarchical model, the average effect of the deleterious versus beneficial gene, controlling for average flavonoid intake in the DNA repair pathway, and adjusted for the three other biologically relevant pathways (oxidative stress, carcinogen metabolism, and one-carbon metabolism), resulted in a 27 % increase risk for breast cancer [odds ratio = 1.27; 95 % confidence interval (CI) = 0.70, 2.29]. However, the CI was wide. Based on results from the semi-Bayesian model, breast cancer risk may be influenced jointly by flavonoid intake and genes involved in DNA repair, but our findings require confirmation.
C1 [Khankari, Nikhil K.; McCullough, Lauren E.; Gammon, Marilie D.] Univ N Carolina, Dept Epidemiol, Chapel Hill, NC 27599 USA.
   [Bradshaw, Patrick T.] Univ N Carolina, Dept Nutr, Chapel Hill, NC 27599 USA.
   [Teitelbaum, Susan L.; Xu, Xinran; Chen, Jia] Mt Sinai Sch Med, Dept Prevent Med, New York, NY 10029 USA.
   [Steck, Susan E.] Univ S Carolina, Dept Epidemiol & Biostat, Columbia, SC 29208 USA.
   [Fink, Brian N.] Univ Toledo, Dept Publ Hlth & Prevent Med, Toledo, OH 43614 USA.
   [Ahn, Jiyoung] NYU, Dept Environm Med, New York, NY 10016 USA.
   [Ambrosone, Christine B.] Roswell Pk Canc Inst, Dept Canc Prevent & Control, Buffalo, NY 14263 USA.
   [Crew, Katherine D.; Neugut, Alfred I.] Columbia Univ, Dept Med, New York, NY 10032 USA.
   [Terry, Mary Beth; Neugut, Alfred I.] Columbia Univ, Dept Epidemiol, New York, NY 10032 USA.
   [Santella, Regina M.] Columbia Univ, Dept Environm Hlth, New York, NY 10032 USA.
C3 University of North Carolina; University of North Carolina Chapel Hill; University of North Carolina; University of North Carolina Chapel Hill; Icahn School of Medicine at Mount Sinai; University of South Carolina System; University of South Carolina Columbia; University System of Ohio; University of Toledo; New York University; Roswell Park Comprehensive Cancer Center; Columbia University; Columbia University; Columbia University
RP Khankari, NK (corresponding author), Univ N Carolina, Dept Epidemiol, Chapel Hill, NC 27599 USA.
EM khankari@email.unc.edu
FU National Institutes of Health [U01CA/ES66572, P30ES10126, P30ES0090809, P50CA58233, R01CA109753, K07CA10 2640, T32CA09529]; Department of Defense [BC031746, W81XWH-06-1-0298]; Breast Cancer Research Fund; American Institute for Cancer Research
CR Ahn J, 2005, AM J EPIDEMIOL, V162, P943, DOI 10.1093/aje/kwi306
   Ahn JY, 2006, CARCINOGENESIS, V27, P1876, DOI 10.1093/carcin/bgl038
   Ahn JY, 2004, CANCER RES, V64, P7634, DOI 10.1158/0008-5472.CAN-04-1843
   Bastaki M, 2006, PHARMACOGENET GENOM, V16, P279, DOI 10.1097/01.fpc.0000199498.08725.9c
   BLOCK G, 1986, AM J EPIDEMIOL, V124, P453, DOI 10.1093/oxfordjournals.aje.a114416
   BLOCK G, 1990, J CLIN EPIDEMIOL, V43, P1327, DOI 10.1016/0895-4356(90)90099-B
   Borrás C, 2006, FASEB J, V20, P2136, DOI 10.1096/fj.05-5522fje
   Bosetti C, 2005, CANCER EPIDEM BIOMAR, V14, P805, DOI 10.1158/1055-9965.EPI-04-0838
   Brownson DM, 2002, J NUTR, V132, P3482S, DOI 10.1093/jn/132.11.3482S
   Butkiewicz D, 2004, CANCER EPIDEM BIOMAR, V13, P2242
   Chen J, 2005, CANCER RES, V65, P1606, DOI 10.1158/0008-5472.CAN-04-2630
   Chen PC, 2000, CANCER EPIDEM BIOMAR, V9, P843
   Cheng L, 2002, CANCER-AM CANCER SOC, V94, P393, DOI 10.1002/cncr.10231
   Crew KD, 2007, CANCER EPIDEM BIOMAR, V16, P2033, DOI 10.1158/1055-9965.EPI-07-0096
   Dai Q, 2002, CANCER EPIDEM BIOMAR, V11, P815
   DeSantis C, 2011, CA-CANCER J CLIN, V61, P409, DOI 10.3322/caac.20134
   Fang MZ, 2007, J NUTR, V137, P223S, DOI 10.1093/jn/137.1.223S
   Fink BN, 2007, AM J EPIDEMIOL, V165, P514, DOI 10.1093/aje/kwk033
   Forsberg L, 2001, FREE RADICAL BIO MED, V30, P500, DOI 10.1016/S0891-5849(00)00487-1
   FROSST P, 1995, NAT GENET, V10, P111, DOI 10.1038/ng0595-111
   Gammon MD, 2002, BREAST CANCER RES TR, V74, P235, DOI 10.1023/A:1016387020854
   Gammon MD, 2002, CANCER EPIDEM BIOMAR, V11, P677
   Gao K, 2006, J NUTR BIOCHEM, V17, P89, DOI 10.1016/j.jnutbio.2005.05.009
   Garte S, 2001, CANCER EPIDEM BIOMAR, V10, P1239
   Gaudet MM, 2006, BREAST CANCER RES TR, V99, P235, DOI 10.1007/s10549-006-9205-0
   Gaudet MM, 2005, CANCER CAUSE CONTROL, V16, P1225, DOI 10.1007/s10552-005-0375-6
   Hansson M, 2006, ARCH BIOCHEM BIOPHYS, V445, P214, DOI 10.1016/j.abb.2005.08.009
   Hu Z, 2004, LUNG CANCER, V46, P1, DOI 10.1016/j.lungcan.2004.03.016
   Hung RJ, 2004, CANCER EPIDEM BIOMAR, V13, P1013
   Inoue M, 2008, CARCINOGENESIS, V29, P1967, DOI 10.1093/carcin/bgn177
   Jeon HS, 2003, CARCINOGENESIS, V24, P1677, DOI 10.1093/carcin/bgg120
   Kumar NB, 2002, CANCER-AM CANCER SOC, V94, P1166, DOI 10.1002/cncr.10320
   Kumar R, 2003, INT J CANCER, V103, P671, DOI 10.1002/ijc.10870
   Lachman HM, 1996, PHARMACOGENETICS, V6, P243, DOI 10.1097/00008571-199606000-00007
   Lee WJ, 2005, MOL PHARMACOL, V68, P1018, DOI 10.1124/mol.104.008367
   Lin HJ, 2003, BBA-PROTEINS PROTEOM, V1649, P16, DOI 10.1016/S1570-9639(03)00149-3
   Manach C, 2004, AM J CLIN NUTR, V79, P727, DOI 10.1093/ajcn/79.5.727
   McCarty KM, 2009, ENVIRON HEALTH PERSP, V117, P552, DOI 10.1289/ehp.0800119
   Min KM, 2009, FOOD CHEM TOXICOL, V47, P2716, DOI 10.1016/j.fct.2009.07.033
   Mitchell AE, 2007, ARCH TOXICOL, V81, P777, DOI 10.1007/s00204-007-0210-9
   Moon YJ, 2006, TOXICOL IN VITRO, V20, P187, DOI 10.1016/j.tiv.2005.06.048
   Morel F, 2002, PHARMACOGENETICS, V12, P277, DOI 10.1097/00008571-200206000-00003
   Pahari B, 2012, CHEM PHYS LIPIDS, V165, P488, DOI 10.1016/j.chemphyslip.2011.10.006
   Parl FF, 2009, ANN NY ACAD SCI, V1155, P68, DOI 10.1111/j.1749-6632.2008.03676.x
   Petacci F, 2010, BIOL RES, V43, P63, DOI /S0716-97602010000100008
   Peterson J, 2003, BRIT J CANCER, V89, P1255, DOI 10.1038/sj.bjc.6601271
   Pietta PG, 2000, J NAT PROD, V63, P1035, DOI 10.1021/np9904509
   Poole C, 2001, EPIDEMIOLOGY, V12, P291, DOI 10.1097/00001648-200105000-00005
   Potischman N, 1997, CANCER CAUSE CONTROL, V8, P713, DOI 10.1023/A:1018475203820
   Röhrdanz E, 2002, J NUTR, V132, P370, DOI 10.1093/jn/132.3.370
   Rossi M, 2010, NUTR CANCER, V62, P871, DOI 10.1080/01635581.2010.509534
   Rothman KJ, 2008, MODERN EPIDEMIOLOGY, V3rd, P0
   Rybicki BA, 2004, CANCER EPIDEM BIOMAR, V13, P23, DOI 10.1158/1055-9965.EPI-03-0053
   Selvin S, 2004, STAT ANAL EPIDEMIOLO, V0, P0
   Singh-Gupta V, 2011, J THORAC ONCOL, V6, P688, DOI 10.1097/JTO.0b013e31821034ae
   Smith TR, 2003, CANCER EPIDEM BIOMAR, V12, P1200
   Fernández-Pachón MS, 2009, J AGR FOOD CHEM, V57, P6578, DOI 10.1021/jf901863w
   Spencer JPE, 2008, BRIT J NUTR, V99, P12, DOI 10.1017/S0007114507798938
   Steck SE, 2007, CARCINOGENESIS, V28, P1954, DOI 10.1093/carcin/bgm141
   Sturgis EM, 2002, ARCH OTOLARYNGOL, V128, P1084, DOI 10.1001/archotol.128.9.1084
   Sun LJ, 2011, FOOD CHEM TOXICOL, V49, P2689, DOI 10.1016/j.fct.2011.07.042
   Syvanen AC, 1997, PHARMACOGENETICS, V7, P65
   van der Put NMJ, 1998, AM J HUM GENET, V62, P1044, DOI 10.1086/301825
   Vogel U, 2001, CARCINOGENESIS, V22, P899, DOI 10.1093/carcin/22.6.899
   WAKSBERG J, 1978, J AM STAT ASSOC, V73, P40, DOI 10.2307/2286513
   Wang Q, 2011, DNA CELL BIOL, V30, P585, DOI 10.1089/dna.2010.1195
   Wiegand H, 2009, NUTR CANCER, V61, P717, DOI 10.1080/01635580902825621
   Witte JS, 1996, STAT MED, V15, P1161, DOI 10.1002/(SICI)1097-0258(19960615)15:11<1161::AID-SIM221>3.0.CO;2-7
   WITTE JS, 1994, EPIDEMIOLOGY, V5, P612, DOI 10.1097/00001648-199411000-00009
   Wu XF, 2003, CARCINOGENESIS, V24, P505, DOI 10.1093/carcin/24.3.505
NR 70
TC 3
Z9 4
U1 0
U2 9
PU SPRINGER
PI DORDRECHT
PA VAN GODEWIJCKSTRAAT 30, 3311 GZ DORDRECHT, NETHERLANDS
SN 0957-5243
EI 1573-7225
J9 CANCER CAUSE CONTROL
JI Cancer Causes Control
PD FEB 15
PY 2014
VL 25
IS 2
BP 215
EP 226
DI 10.1007/s10552-013-0324-8
PG 12
WC Oncology; Public, Environmental & Occupational Health
SC Oncology; Public, Environmental & Occupational Health
GA AA1IA
UT WOS:000330848600008
PM 24281852
DA 2025-02-23
ER

PT J
AU Sinha, I
   Allen, JE
   Pinto, JT
   Sinha, R
AF Sinha, Indu
   Allen, Joshua E.
   Pinto, John T.
   Sinha, Raghu
TI Methylseleninic acid elevates REDD1 and inhibits prostate cancer cell growth despite AKT activation and mTOR dysregulation in hypoxia
SO CANCER MEDICINE
LA English
DT Article
DE Methylseleninic acid; prostate cancer; REDD1
ID synthetic organoselenium compounds; caspase-mediated apoptosis; selenium metabolite; inducible factor-1; mammalian target; cycle arrest; expression; stress; alpha; risk
AB Methylseleninic acid (MSeA) is a monomethylated selenium metabolite theoretically derived from subsequent beta-lyase or transamination reactions of dietary Se-methylselenocysteine that has potent antitumor activity by inhibiting cell proliferation of several cancers. Our previous studies showed that MSeA promotes apoptosis in invasive prostate cancer cells in part by downregulating hypoxia-inducible factor HIF-1 alpha. We have now extended these studies to evaluate the impact of MSeA on REDD1 (an mTOR inhibitor) in inducing cell death of invasive prostate cancer cells in hypoxia. In both PTEN+ and PTEN- prostate cancer cells we show that MSeA elevates REDD1 and phosphorylation of AKT along with p70S6K in hypoxia. Furthermore, REDD1 induction by MSeA is independent of AKT and the mTOR inhibition in prostate cancer cells causes partial resistance to MSeA-induced growth reduction in hypoxia. Our data suggest that MSeA induces REDD1 and inhibits prostate cancer
C1 [Sinha, Indu; Sinha, Raghu] Penn State Hershey Canc Inst, Penn State Coll Med, Dept Biochem & Mol Biol, Hershey, PA 17033 USA.
   [Allen, Joshua E.] Penn State Hershey Canc Inst, Penn State Coll Med, Dept Med, Hershey, PA 17033 USA.
   [Pinto, John T.] New York Med Coll, Dept Biochem & Mol Biol, Valhalla, NY 10595 USA.
C3 Pennsylvania Commonwealth System of Higher Education (PCSHE); Pennsylvania State University; Penn State Health; Pennsylvania Commonwealth System of Higher Education (PCSHE); Pennsylvania State University; Penn State Health; New York Medical College
RP Sinha, R (corresponding author), Penn State Hershey Canc Inst, Penn State Coll Med, Mail Code CH76, Hershey, PA 17033 USA.
EM rus15@psu.edu
FU Penn State Hershey Cancer Institute Funds;  [R01 CA111842]
CR Bakker WJ, 2007, MOL CELL, V28, P941, DOI 10.1016/j.molcel.2007.10.035
   Ben Sahra I, 2011, CANCER RES, V71, P4366, DOI 10.1158/0008-5472.CAN-10-1769
   Brooks JD, 2001, J UROLOGY, V166, P2034, DOI 10.1016/S0022-5347(05)65500-0
   Brown JM, 1998, CANCER RES, V58, P1408
   Cao SS, 2004, CLIN CANCER RES, V10, P2561, DOI 10.1158/1078-0432.CCR-03-0268
   Chetram MA, 2013, MOL CELL BIOCHEM, V376, P63, DOI 10.1007/s11010-012-1549-7
   Chintala S, 2012, BMC CANCER, V12, P0, DOI 10.1186/1471-2407-12-293
   Corradetti MN, 2005, J BIOL CHEM, V280, P9769, DOI 10.1074/jbc.C400557200
   DeYoung MP, 2008, GENE DEV, V22, P239, DOI 10.1101/gad.1617608
   Elstrom RL, 2004, CANCER RES, V64, P3892, DOI 10.1158/0008-5472.CAN-03-2904
   Facompre ND, 2010, CANCER PREV RES, V3, P975, DOI 10.1158/1940-6207.CAPR-10-0054
   Feldser D, 1999, CANCER RES, V59, P3915
   Gao P, 2007, CANCER CELL, V12, P230, DOI 10.1016/j.ccr.2007.08.004
   Greenwald P, 2001, CONT CANC RES, V0, P499
   Harris AL, 2002, NAT REV CANCER, V2, P38, DOI 10.1038/nrc704
   Horak P, 2010, P NATL ACAD SCI USA, V107, P4675, DOI 10.1073/pnas.0907705107
   Hu HB, 2005, CARCINOGENESIS, V26, P1374, DOI 10.1093/carcin/bgi094
   Isaacs JT, 2013, CANCER RES, V73, P1386, DOI 10.1158/0008-5472.CAN-12-2730
   Jiang C, 2002, MOL CANCER THER, V1, P1059
   Jiang C, 2001, CANCER RES, V61, P3062
   Kaper F, 2006, CANCER RES, V66, P1561, DOI 10.1158/0008-5472.CAN-05-3375
   Katiyar S, 2009, EMBO REP, V10, P866, DOI 10.1038/embor.2009.93
   Kim HJ, 2013, BBA-MOL BASIS DIS, V1832, P183, DOI 10.1016/j.bbadis.2012.09.002
   Lee JI, 2009, CANCER PREV RES, V2, P683, DOI 10.1158/1940-6207.CAPR-09-0047
   Li GX, 2008, CARCINOGENESIS, V29, P1005, DOI 10.1093/carcin/bgn007
   Lippman SM, 2009, JAMA-J AM MED ASSOC, V301, P39, DOI 10.1001/jama.2008.864
   Lu JX, 2001, NUTR CANCER, V40, P64, DOI 10.1207/S15327914NC401_12
   Marignol L, 2008, CANCER TREAT REV, V34, P313, DOI 10.1016/j.ctrv.2008.01.006
   McGhee NK, 2009, J NUTR, V139, P828, DOI 10.3945/jn.108.099846
   Mirzoeva S, 2008, MOL CARCINOGEN, V47, P686, DOI 10.1002/mc.20421
   Nogueira V, 2008, CANCER CELL, V14, P458, DOI 10.1016/j.ccr.2008.11.003
   Pinto JT, 2007, INT J CANCER, V120, P1410, DOI 10.1002/ijc.22500
   Pinto JT, 2011, AMINO ACIDS, V41, P29, DOI 10.1007/s00726-010-0578-3
   Pinto JT, 2009, J CHROMATOGR B, V877, P3434, DOI 10.1016/j.jchromb.2009.05.041
   Regazzetti C, 2012, PLOS ONE, V7, P0, DOI 10.1371/journal.pone.0052154
   Reiling JH, 2004, GENE DEV, V18, P2879, DOI 10.1101/gad.322704
   Schwarzer R, 2005, ONCOGENE, V24, P1138, DOI 10.1038/sj.onc.1208236
   Semenza GL, 2010, ONCOGENE, V29, P625, DOI 10.1038/onc.2009.441
   Semenza GL, 1999, ANNU REV CELL DEV BI, V15, P551, DOI 10.1146/annurev.cellbio.15.1.551
   Shoshani T, 2002, MOL CELL BIOL, V22, P2283, DOI 10.1128/MCB.22.7.2283-2293.2002
   Sinha I, 2012, INT J CANCER, V130, P1430, DOI 10.1002/ijc.26141
   Sinha R, 1997, CARCINOGENESIS, V18, P1541, DOI 10.1093/carcin/18.8.1541
   Sinha R, 2004, CURR CANCER DRUG TAR, V4, P13, DOI 10.2174/1568009043481614
   Sinha R, 2008, NUTR CANCER, V60, P267, DOI 10.1080/01635580701630479
   Sofer A, 2005, MOL CELL BIOL, V25, P5834, DOI 10.1128/MCB.25.14.5834-5845.2005
   Song H, 2011, INT IMMUNOPHARMACOL, V11, P2208, DOI 10.1016/j.intimp.2011.10.002
   Wang L, 2009, CANCER PREV RES, V2, P484, DOI 10.1158/1940-6207.CAPR-08-0173
   Wang ZS, 2002, MOL CARCINOGEN, V34, P113, DOI 10.1002/mc.10056
   WEBBER MM, 1985, BIOCHEM BIOPH RES CO, V130, P603, DOI 10.1016/0006-291X(85)90459-0
   WILLETT WC, 1983, LANCET, V2, P130, DOI 10.1016/S0140-6736(83)90116-2
   Zeng HW, 2009, J NUTR, V139, P1613, DOI 10.3945/jn.109.110320
   Zhong H, 1998, CANCER RES, V58, P5280
NR 52
TC 21
Z9 26
U1 1
U2 12
PU WILEY
PI HOBOKEN
PA 111 RIVER ST, HOBOKEN 07030-5774, NJ USA
SN 2045-7634
EI 
J9 CANCER MED-US
JI Cancer Med.
PD APR 15
PY 2014
VL 3
IS 2
BP 252
EP 264
DI 10.1002/cam4.198
PG 13
WC Oncology
SC Oncology
GA AZ4WG
UT WOS:000348220600005
PM 24515947
DA 2025-02-23
ER

PT J
AU Liang, HJ
   Yan, YL
   Li, TJ
   Li, RL
   Li, M
   Li, S
   Qin, X
AF Liang, Hongjie
   Yan, Yulan
   Li, Taijie
   Li, Ruolin
   Li, Meng
   Li, Shan
   Qin, Xue
TI Methylenetetrahydrofolate reductase polymorphisms and breast cancer risk in Chinese population: a meta-analysis of 22 case-control studies
SO TUMOR BIOLOGY
LA English
DT Article
DE Methylenetetrahydrofolate reductase; Polymorphism; Breast cancer; Meta-analysis
ID nested-case-control; mthfr c677t polymorphism; dietary-folate intake; folic-acid; pooled analyses; gene; association; mortality; trends; a1298c
AB The association between methylenetetrahydrofolate reductase (MTHFR) gene polymorphisms and breast cancer risk in the Chinese population has been widely reported, but results were inconsistent. In order to derive a more precise estimation of the relationship, a meta-analysis was performed. Eligible articles were identified through search of databases including Medline, PubMed, Web of Science, Embase, Chinese Biomedical Literature Database (CBM, Chinese), China National Knowledge Infrastructure (CNKI, Chinese), and Wangfang Database (Chinese). The association between the MTHFR polymorphism and breast cancer risk was conducted using odds ratios (ORs) and 95 % confidence intervals (95 % CIs). Finally, a total of 22 studies with 6,103 cases and 7,913 controls were included in our meta-analysis: 13 studies with 3,273 cases and 4,419 controls for C677T polymorphism and 9 studies with 2,830 cases and 3,494 controls for A1298C polymorphism. With regard to C677T polymorphism, significant association was found with breast cancer risk under three models (T vs. C: OR = 1.12, 95 % CI = 1.02-1.23, P = 0.015; TT vs. CC: OR = 1.35, 95 % CI = 1.10-1.67, P = 0.005; TT vs. CC/CT: OR = 1.37, 95 % CI = 1.11-1.70, P = 0.004). There was no significant association found between A1298C polymorphism and breast cancer risk under all genetic models (C vs. A: OR = 0.96, 95 % CI = 0.89-1.03, P = 0.268; CC vs. AA: OR = 0.98, 95 % CI = 0.77-1.26, P = 0.899; AC vs. AA: OR = 0.95, 95 % CI = 0.88-1.02, P = 0.174; CC vs. AC/AA: OR = 1.00, 95 % CI = 0.78-1.28, P = 0.996, CC/AC vs. AA: OR = 0.96, 95 % CI = 0.89-1.02, P = 0.196). In summary, during this meta-analysis, we found that MTHFR C677T polymorphism was significantly associated with breast cancer risk in the Chinese population. Meanwhile, MTHFR A1298C polymorphism was not associated with breast cancer risk in the Chinese population.
C1 [Liang, Hongjie; Yan, Yulan; Li, Taijie; Li, Ruolin; Li, Meng; Li, Shan; Qin, Xue] Guangxi Med Univ, Affiliated Hosp 1, Dept Clin Lab, Nanning 530021, Guangxi, Peoples R China.
C3 Guangxi Medical University
RP Li, S (corresponding author), Guangxi Med Univ, Affiliated Hosp 1, Dept Clin Lab, 6 Shuangyong Rd, Nanning 530021, Guangxi, Peoples R China.
EM lianghongjie2004@163.com; xueying201120521@163.com; 715085562@qq.com; 2609025345@qq.com; 1825725213@qq.com; panyan1002@163.com; xijunshi56234@163.com
CR BEGG CB, 1994, BIOMETRICS, V50, P1088, DOI 10.2307/2533446
   Boccia S, 2008, AM J EPIDEMIOL, V167, P505, DOI 10.1093/aje/kwm344
   Barbosa RDC, 2012, ANTICANCER RES, V32, P4805
   Chou YC, 2006, CARCINOGENESIS, V27, P2295, DOI 10.1093/carcin/bgl108
   De Mattia E, 2009, EUR J CANCER, V45, P1333, DOI 10.1016/j.ejca.2008.12.004
   DERSIMONIAN R, 1986, CONTROL CLIN TRIALS, V7, P177, DOI 10.1016/0197-2456(86)90046-2
   Diakite B, 2012, AFR HEALTH SCI, V12, P204, DOI 10.4314/ahs.v12i2.20
   Dumitrescu RG, 2005, J CELL MOL MED, V9, P208, DOI 10.1111/j.1582-4934.2005.tb00350.x
   Egger M, 1997, BMJ-BRIT MED J, V315, P629, DOI 10.1136/bmj.315.7109.629
   Fang Q, 2012, CHIN J SOC MED, V29, P333, DOI 10.3969/J.ISSN.1673-5625.2012.05.014
   Fujisawa T, 1998, J CLIN ENDOCR METAB, V83, P2441, DOI 10.1210/jc.83.7.2441
   Gao CM, 2009, J HUM GENET, V54, P414, DOI 10.1038/jhg.2009.57
   Hankinson SE, 2004, BREAST CANCER RES, V6, P213, DOI 10.1186/bcr921
   Higgins JPT, 2002, STAT MED, V21, P1539, DOI 10.1002/sim.1186
   Inoue M, 2008, CARCINOGENESIS, V29, P1967, DOI 10.1093/carcin/bgn177
   [阚祥绪 KAN XiangXu], 2007, 肿瘤防治研究 CANCER RESEARCH ON PREVENTION AND TREATMENT, V34, P716
   Li W, 2009, PRACTICAL J MED, V25, P2031
   Lin J, 2010, PRELIM STUD MOD HOSP, V10, P15
   Lin WY, 2004, ANTICANCER RES, V24, P3863
   Liu LW, 2009, UROLOGY, V74, P884, DOI 10.1016/j.urology.2008.11.016
   Lucock M, 2004, BMJ-BRIT MED J, V328, P211, DOI 10.1136/bmj.328.7433.211
   Lucock M, 2000, MOL GENET METAB, V71, P121, DOI 10.1006/mgme.2000.3027
   Ma XY, 2010, BREAST CANCER RES TR, V122, P495, DOI 10.1007/s10549-009-0693-6
   Macis D, 2007, BREAST CANCER RES TR, V106, P263, DOI 10.1007/s10549-006-9491-6
   MANTEL N, 1959, JNCI-J NATL CANCER I, V22, P719
   Parkin DM, 2005, CA-CANCER J CLIN, V55, P74, DOI 10.3322/canjclin.55.2.74
   Qi Jun, 2004, ZHONGHUA ZHONGLIU ZAZHI, V26, P287
   Qiu LX, 2010, BREAST CANCER RES TR, V123, P563, DOI 10.1007/s10549-010-0781-7
   Qiu LX, 2010, BREAST CANCER RES TR, V123, P487, DOI 10.1007/s10549-010-0767-5
   Qiu LX, 2010, BREAST CANCER RES TR, V121, P703, DOI 10.1007/s10549-009-0636-2
   Rosenblatt DS, 2001, CLIN INVEST MED, V24, P56
   Sergentanis TN, 2010, BREAST CANCER RES TR, V120, P229, DOI 10.1007/s10549-009-0471-5
   Shrubsole MJ, 2004, CANCER EPIDEM BIOMAR, V13, P190, DOI 10.1158/1055-9965.EPI-03-0273
   Smigal C, 2006, CA-CANCER J CLIN, V56, P168, DOI 10.3322/canjclin.56.3.168
   Sturgeon SR, 2004, CANCER CAUSE CONTROL, V15, P987, DOI 10.1007/s10552-004-1092-2
   Taioli E, 2009, AM J EPIDEMIOL, V170, P1207, DOI 10.1093/aje/kwp275
   Tobías A, 1999, J EPIDEMIOL COMMUN H, V53, P583, DOI 10.1136/jech.53.9.583
   Wu XY, 2012, ASIAN PAC J CANCER P, V13, P2199, DOI 10.7314/APJCP.2012.13.5.2199
   Yu CP, 2007, ANTICANCER RES, V27, P1727
   Yuan H, 2009, MUDANJIANG MED COLL, V30, P2
   Yuan WG, 2010, BREAST CANCER RES TR, V122, P835, DOI 10.1007/s10549-009-0722-5
   Zamora-Ros R, 2013, BR J NUTR, V110, P1
NR 44
TC 21
Z9 22
U1 0
U2 3
PU SAGE PUBLICATIONS LTD
PI LONDON
PA 1 OLIVERS YARD, 55 CITY ROAD, LONDON EC1Y 1SP, ENGLAND
SN 1010-4283
EI 1423-0380
J9 TUMOR BIOL
JI Tumor Biol.
PD FEB 15
PY 2014
VL 35
IS 2
BP 1695
EP 1701
DI 10.1007/s13277-013-1234-9
PG 7
WC Oncology
SC Oncology
GA AB8FT
UT WOS:000332026300108
PM 24078451
DA 2025-02-23
ER

PT J
AU Hägglund, H
   Sander, B
   Ahmadi, A
   Gülen, T
   Nilsson, G
AF Hagglund, H.
   Sander, B.
   Ahmadi, A.
   Gulen, T.
   Nilsson, G.
TI Analysis of V600E BRAF and D816V KIT mutations in systemic mastocytosis
SO MEDICAL ONCOLOGY
LA English
DT Article
DE Mastocytosis; Mast cell; BRAF; Mutation
ID renal-cell carcinoma; dose-response metaanalysis; colorectal-cancer risk; dietary fiber; prostate-cancer; physical-activity; cohort; patterns; epidemiology; disease
AB Most patients with systemic mastocytosis (SM) carry a D816 V KIT mutation causing a ligand-independent activation of the receptor. Down-stream of KIT is several components known to be mutated in different malignancies. RAF is among the most frequently mutated kinases, where BRAF V600E mutation occurs in most hairy cell leukemias (HCL) and half of malignant melanomas. We investigated BRAF mutations in 36 subjects with different forms of SM, but could not detect BRAF mutation in any of the cases, not even in the mast cell lineage of a patient with V600E BRAF-positive HCL. Thus, although BRAF is commonly mutated it appears not to be present in SM.
C1 [Hagglund, H.] Karolinska Univ Hosp Huddinge, Dept Hematol, Stockholm, Sweden.
   [Hagglund, H.; Sander, B.; Gulen, T.; Nilsson, G.] Karolinska Univ Hosp, Karolinska Inst, Mastocytosis Ctr Karolinska, S-17176 Stockholm, Sweden.
   [Hagglund, H.] Uppsala Univ, Univ Uppsala Hosp, Dept Med Sci, Div Hematol, Uppsala, Sweden.
   [Sander, B.; Ahmadi, A.] Karolinska Univ Hosp Huddinge, Dept Pathol, Stockholm, Sweden.
   [Gulen, T.] Karolinska Univ Hosp Huddinge, Dept Resp Med & Allergy, Stockholm, Sweden.
   [Gulen, T.; Nilsson, G.] Karolinska Univ Hosp, Karolinska Inst, Dept Med, Clin Immunol & Allergy Unit, S-17176 Stockholm, Sweden.
C3 Karolinska Institutet; Karolinska University Hospital; Karolinska Institutet; Karolinska University Hospital; Uppsala University; Uppsala University Hospital; Karolinska Institutet; Karolinska University Hospital; Karolinska Institutet; Karolinska University Hospital; Karolinska Institutet; Karolinska University Hospital
RP Nilsson, G (corresponding author), Karolinska Univ Hosp, Karolinska Inst, Dept Med, Clin Immunol & Allergy Unit, KS L2 04, S-17176 Stockholm, Sweden.
EM gunnar.p.nilsson@ki.se
CR Allen NE, 2009, INT J CANCER, V125, P982, DOI 10.1002/ijc.24447
   Ananthakrishnan AN, 2013, GASTROENTEROLOGY, V145, P970, DOI 10.1053/j.gastro.2013.07.050
   Askari F, 2014, ASIAN PAC J CANCER P, V15, P2159, DOI 10.7314/APJCP.2014.15.5.2159
   Aune D, 2012, ANN ONCOL, V23, P843, DOI 10.1093/annonc/mdr398
   Aune D, 2011, BMJ-BRIT MED J, V343, P0, DOI 10.1136/bmj.d6617
   Bao CP, 2013, J DIABETES COMPLICAT, V27, P357, DOI 10.1016/j.jdiacomp.2013.01.004
   Ben QW, 2014, GASTROENTEROLOGY, V146, P689, DOI 10.1053/j.gastro.2013.11.003
   Brock KE, 2012, BRIT J NUTR, V108, P1077, DOI 10.1017/S0007114511006489
   Coleman HG, 2013, NUTR REV, V71, P474, DOI 10.1111/nure.12032
   Daniel CR, 2013, AM J CLIN NUTR, V97, P1036, DOI 10.3945/ajcn.112.045351
   Deschasaux M, 2014, J NUTR, V144, P504, DOI 10.3945/jn.113.189670
   Drake I, 2012, AM J CLIN NUTR, V96, P1409, DOI 10.3945/ajcn.112.039438
   Ferlay J, 2010, INT J CANCER, V127, P2893, DOI 10.1002/ijc.25516
   Fung Teresa T, 2013, CURR NUTR REP, V2, P48
   Galeone C, 2007, INT J CANCER, V121, P1869, DOI 10.1002/ijc.22913
   GREENLAND S, 1992, AM J EPIDEMIOL, V135, P1301, DOI 10.1093/oxfordjournals.aje.a116237
   GREENLAND S, 1987, EPIDEMIOL REV, V9, P1
   Hu JF, 2008, NUTR CANCER, V60, P720, DOI 10.1080/01635580802283335
   King DE, 2007, ARCH INTERN MED, V167, P502, DOI 10.1001/archinte.167.5.502
   Kumagai Y, 2014, CANCER CAUSE CONTROL, V25, P727, DOI 10.1007/s10552-014-0375-5
   Leenders M, 2014, INT J CANCER, V135, P2930, DOI 10.1002/ijc.28938
   Lindblad P, 1997, CANCER EPIDEM BIOMAR, V6, P215
   Liu X, 2014, BRIT J CANCER, V110, P2785, DOI 10.1038/bjc.2014.172
   Ljungberg B, 2011, EUR UROL, V60, P615, DOI 10.1016/j.eururo.2011.06.049
   Mahabir S, 2004, INT J CANCER, V108, P600, DOI 10.1002/ijc.11580
   MCINTYRE A, 1993, GUT, V34, P386, DOI 10.1136/gut.34.3.386
   Moskal A, 2007, INT J CANCER, V120, P664, DOI 10.1002/ijc.22299
   Murthy NS, 2009, J POSTGRAD MED, V55, P45, DOI 10.4103/0022-3859.43549
   Parent ME, 2011, CANCER EPIDEMIOL, V35, P151, DOI 10.1016/j.canep.2010.09.004
   Slavin J, 2013, NUTRIENTS, V5, P1417, DOI 10.3390/nu5041417
   Sormunen J, 2014, J SCI MED SPORT, V17, P479, DOI 10.1016/j.jsams.2013.10.239
   Stroup DF, 2000, JAMA-J AM MED ASSOC, V283, P2008, DOI 10.1001/jama.283.15.2008
   Tang JE, 2014, WORLD J SURG ONCOL, V12, P0, DOI 10.1186/1477-7819-12-130
   Threapleton DE, 2013, BMJ-BRIT MED J, V347, P0, DOI 10.1136/bmj.f6879
   Wang FR, 2014, INT J CANCER, V135, P1673, DOI 10.1002/ijc.28813
   Wolk A, 1996, INT J CANCER, V65, P67, DOI 10.1002/(SICI)1097-0215(19960103)65:1<67::AID-IJC12>3.0.CO;2-F
NR 37
TC 6
Z9 6
U1 0
U2 9
PU HUMANA PRESS INC
PI TOTOWA
PA 999 RIVERVIEW DRIVE SUITE 208, TOTOWA, NJ 07512 USA
SN 1357-0560
EI 1559-131X
J9 MED ONCOL
JI Med. Oncol.
PD AUG 15
PY 2014
VL 31
IS 8
BP 
EP 
DI 10.1007/s12032-014-0123-4
PG 13
WC Oncology
SC Oncology
GA AM8BZ
UT WOS:000340095700039
PM 25034364
DA 2025-02-23
ER

PT J
AU Tse, G
   Eslick, GD
AF Tse, Genevieve
   Eslick, Guy D.
TI Cruciferous Vegetables and Risk of Colorectal Neoplasms: A Systematic Review and Meta-Analysis
SO NUTRITION AND CANCER-AN INTERNATIONAL JOURNAL
LA English
DT Article
ID s-transferase polymorphisms; colon-cancer; mineral supplementation; total isothiocyanates; urinary-excretion; broccoli sprouts; dietary-intake; consumption; fruit; sulforaphane
AB Evidence shows cruciferous vegetables exhibit chemoprotective properties, commonly attributed to their rich source of isothiocyanates. However, epidemiological data examining the association between cruciferous vegetable intake and colorectal neoplasms have been inconclusive. This meta-analysis examines the epidemiological evidence to characterize the association between cruciferous vegetable intake and risk of developing colorectal neoplasms. Thirty-three articles were included in the meta-analysis after a literature search of electronic databases. Subgroup analysis for individual cruciferae types (n = 8 studies) and GST polymorphism (n = 8 studies) were performed. Pooled adjusted odds ratios (ORs) comparing highest and lowest categories of dietary pattern scores were calculated. Results show a statistically significant inverse association between cruciferous vegetable intake and colon cancer [OR = 0.84; 95% confidence interval (CI): 0.72-0.98; P value heterogeneity < 0.001]. Broccoli in particular exhibited protective benefits against colorectal (CRC) neoplasms (OR = 0.80; 95% CI: 0.65-0.99; P value heterogeneity = 0.02). Stratification by GST genotype reveals that the GSTT1 null genotype confers a reduction in CRC risk (OR = 0.78; 95% CI: 0.64-0.95; P value heterogeneity = 0.32). This study provides support to the hypothesis that cruciferous vegetable intake protects against cancer of the colon. This study also demonstrates the significance of gene-diet interactions and the importance of assessing individual cruciferous vegetables.
C1 [Tse, Genevieve; Eslick, Guy D.] Univ Sydney, Whiteley Martin Res Ctr, Sch Med, Discipline Surg, Penrith, NSW 2751, Australia.
C3 University of Sydney
RP Eslick, GD (corresponding author), Univ Sydney, Whiteley Martin Res Ctr, Nepean Hosp, Discipline Surg, Level 5,South Block, Penrith, NSW 2751, Australia.
EM eslickg@med.usyd.edu.au
CR [Anonymous], 2000, AM J EPIDEMIOL, V0, P0, DOI DOI 10.1093/aje/152.11.1081
   BIDOLI E, 1992, INT J CANCER, V50, P223, DOI 10.1002/ijc.2910500211
   Chiu BCH, 2003, CANCER EPIDEM BIOMAR, V12, P201
   Chung FL, 2000, CARCINOGENESIS, V21, P2287, DOI 10.1093/carcin/21.12.2287
   Clapper ML, 1997, CLIN CANCER RES, V3, P25
   Conaway CC, 2000, NUTR CANCER, V38, P168, DOI 10.1207/S15327914NC382_5
   Cotton SC, 2000, AM J EPIDEMIOL, V151, P7, DOI 10.1093/oxfordjournals.aje.a010124
   DERSIMONIAN R, 1986, CONTROL CLIN TRIALS, V7, P177, DOI 10.1016/0197-2456(86)90046-2
   Economopoulos KP, 2010, EUR J CANCER, V46, P1617, DOI 10.1016/j.ejca.2010.02.009
   Egger M, 1997, BMJ-BRIT MED J, V315, P629, DOI 10.1136/bmj.315.7109.629
   Epplein M, 2009, CANCER EPIDEM BIOMAR, V18, P314, DOI 10.1158/1055-9965.EPI-08-0627
   Evans RC, 2002, GASTROENTEROLOGY, V122, P1784, DOI 10.1053/gast.2002.33659
   Fahey JW, 1997, P NATL ACAD SCI USA, V94, P10367, DOI 10.1073/pnas.94.19.10367
   Fahey JW, 1999, FOOD CHEM TOXICOL, V37, P973, DOI 10.1016/S0278-6915(99)00082-4
   Flood A, 2002, AM J CLIN NUTR, V75, P936, DOI 10.1093/ajcn/75.5.936
   Fowke JH, 2002, PUBLIC HEALTH NUTR, V5, P791, DOI 10.1079/PHN2002345
   Franceschi S, 1998, EPIDEMIOLOGY, V9, P338, DOI 10.1097/00001648-199805000-00020
   Freedman AN, 1996, CANCER EPIDEM BIOMAR, V5, P285
   Hara M, 2003, NUTR CANCER, V46, P138, DOI 10.1207/S15327914NC4602_06
   Herr I, 2010, CANCER TREAT REV, V36, P377, DOI 10.1016/j.ctrv.2010.01.002
   Higdon JV, 2007, PHARMACOL RES, V55, P224, DOI 10.1016/j.phrs.2007.01.009
   Higgins JPT, 2003, BMJ-BRIT MED J, V327, P557, DOI 10.1136/bmj.327.7414.557
   Hsing AW, 1998, INT J CANCER, V77, P549, DOI 10.1002/(SICI)1097-0215(19980812)77:4<549::AID-IJC13>3.0.CO;2-1
   Hu JF, 2007, EUR J CANCER PREV, V16, P275, DOI 10.1097/01.cej.0000228411.21719.25
   Hu JF, 2007, ACTA ONCOL, V46, P342, DOI 10.1080/02841860600746982
   Kristensen M, 2007, EUR J NUTR, V46, P377, DOI 10.1007/s00394-007-0676-5
   Lam TK, 2009, CANCER EPIDEM BIOMAR, V18, P184, DOI 10.1158/1055-9965.EPI-08-0710
   Lampe JW, 2002, J NUTR, V132, P2991, DOI 10.1093/jn/131.10.2991
   LEE HP, 1989, INT J CANCER, V43, P1007, DOI 10.1002/ijc.2910430609
   Lin HJ, 1998, CANCER EPIDEM BIOMAR, V7, P647
   Lin HJ, 2002, PHARMACOGENETICS, V12, P175, DOI 10.1097/00008571-200203000-00011
   McCullough ML, 2003, CANCER CAUSE CONTROL, V14, P959, DOI 10.1023/B:CACO.0000007983.16045.a1
   McNaughton SA, 2003, BRIT J NUTR, V90, P687, DOI 10.1079/BJN2003917
   Michels KB, 2000, JNCI-J NATL CANCER I, V92, P1740, DOI 10.1093/jnci/92.21.1740
   Michels KB, 2006, CANCER RES, V66, P3942, DOI 10.1158/0008-5472.CAN-05-3637
   Moy KA, 2008, CANCER EPIDEM BIOMAR, V17, P1354, DOI 10.1158/1055-9965.EPI-07-2841
   PETERS RK, 1992, CANCER CAUSE CONTROL, V3, P457, DOI 10.1007/BF00051359
   Pietinen P, 1999, CANCER CAUSE CONTROL, V10, P387, DOI 10.1023/A:1008962219408
   Ramadas A, 2009, ASIAN PAC J CANCER P, V10, P925
   Rouzaud G, 2004, CANCER EPIDEM BIOMAR, V13, P125, DOI 10.1158/1055-9965.EPI-085-3
   Sellers TA, 1998, CANCER CAUSE CONTROL, V9, P357
   Seow A, 2002, CARCINOGENESIS, V23, P2055, DOI 10.1093/carcin/23.12.2055
   Seow A, 2005, MUTAT RES-FUND MOL M, V592, P58, DOI 10.1016/j.mrfmmm.2005.06.004
   Seow A, 2002, CANCER-AM CANCER SOC, V95, P2390, DOI 10.1002/cncr.10971
   Shapiro TA, 2001, CANCER EPIDEM BIOMAR, V10, P501
   Slattery ML, 2000, INT J CANCER, V87, P728, DOI 10.1002/1097-0215(20000901)87:5<728::AID-IJC16>3.0.CO;2-G
   Slattery ML, 2000, CANCER RES, V60, P6935
   STEINMETZ KA, 1993, INT J CANCER, V53, P711, DOI 10.1002/ijc.2910530502
   STEINMETZ KA, 1994, AM J EPIDEMIOL, V139, P1
   Stroup DF, 2000, JAMA-J AM MED ASSOC, V283, P2008, DOI 10.1001/jama.283.15.2008
   Tijhuis MJ, 2005, CANCER EPIDEM BIOMAR, V14, P2943, DOI 10.1158/1055-9965.EPI-05-0591
   Turner F, 2004, INT J CANCER, V112, P259, DOI 10.1002/ijc.20404
   Verhoeven DTH, 1996, CANCER EPIDEM BIOMAR, V5, P733
   Vermeulen M, 2006, J AGR FOOD CHEM, V54, P5350, DOI 10.1021/jf060723n
   WEST DW, 1989, AM J EPIDEMIOL, V130, P883, DOI 10.1093/oxfordjournals.aje.a115421
   Willett WC, 2001, CANCER EPIDEM BIOMAR, V10, P3
   Yang G, 2010, AM J CLIN NUTR, V91, P704, DOI 10.3945/ajcn.2009.28683
   YOUNG TB, 1988, INT J CANCER, V42, P167, DOI 10.1002/ijc.2910420205
   ZHANG YS, 1992, P NATL ACAD SCI USA, V89, P2399, DOI 10.1073/pnas.89.6.2399
   Zhang YS, 2006, P NUTR SOC, V65, P68, DOI 10.1079/PNS2005475
NR 60
TC 90
Z9 98
U1 0
U2 32
PU ROUTLEDGE JOURNALS, TAYLOR & FRANCIS LTD
PI ABINGDON
PA 2-4 PARK SQUARE, MILTON PARK, ABINGDON OX14 4RN, OXON, ENGLAND
SN 0163-5581
EI 1532-7914
J9 NUTR CANCER
JI Nutr. Cancer
PD JAN 1
PY 2014
VL 66
IS 1
BP 128
EP 139
DI 10.1080/01635581.2014.852686
PG 12
WC Oncology; Nutrition & Dietetics
SC Oncology; Nutrition & Dietetics
GA 281ZZ
UT WOS:000329141100014
PM 24341734
DA 2025-02-23
ER

PT J
AU Keum, N
   Aune, D
   Greenwood, DC
   Ju, W
   Giovannucci, EL
AF Keum, NaNa
   Aune, Dagfinn
   Greenwood, Darren C.
   Ju, Woong
   Giovannucci, Edward L.
TI Calcium intake and colorectal cancer risk: Dose-response meta-analysis of prospective observational studies
SO INTERNATIONAL JOURNAL OF CANCER
LA English
DT Article
DE dietary calcium; calcium supplements; colorectal cancer; meta-analysis; dose-response
ID vitamin-d intake; dairy-products; prospective cohort; dietary calcium; colon-cancer; supplemental calcium; milk; women; food; fat
AB Mechanistic and epidemiologic studies provide considerable evidence for a protective association between calcium intake and incident colorectal cancer (CRC). While the relationship has not been substantiated by short-duration randomized controlled trials (RCTs) of CRC, trials do show a benefit on adenomas, a precursor to CRC. To address some of this inconsistency, we conducted dose-response meta-analyses by sources of calcium intake, based on prospective observational studies published up to December 2013 identified from PubMed, Embase, and BIOSIS. Summary relative risks (RRs) and 95% confidence intervals (CIs) were calculated using a random-effects model. For total calcium intake, each 300 mg/day increase was associated with an approximately 8% reduced risk of CRC (summary RR=0.92, 95% CI=0.89-0.95, I-2=47%, 15 studies with 12,305 cases, intake=250-1,900 mg/day, follow-up=3.3-16 years). While the risk decreased less steeply in higher range of total calcium intake (Pnon-linearity=0.04), the degree of curvature was mild and statistical significance of non-linearity was sensitive to one study. For supplementary calcium, each 300 mg/day increase was associated with an approximately 9% reduced risk of CRC (summary RR=0.91, 95% CI=0.86-0.98, I-2=67%, six studies with 8,839 cases, intake=0-1,150 mg/day, followup55- 10 years). The test for non-linearity was not statistically significant (Pnon-linearity=0.11). In conclusion, both dietary and supplementary calcium intake may continue to decrease CRC risk beyond 1,000 mg/day. Calcium supplements and nondairy products fortified with calcium may serve as additional targets in the prevention of CRC. RCTs of calcium supplements with at least 10 years of follow-up are warranted to confirm a benefit of calcium supplements on CRC risk.
C1 [Keum, NaNa; Giovannucci, Edward L.] Harvard Univ, Sch Publ Hlth, Dept Nutr, Boston, MA 02115 USA.
   [Keum, NaNa; Giovannucci, Edward L.] Harvard Univ, Sch Publ Hlth, Dept Epidemiol, Boston, MA 02115 USA.
   [Aune, Dagfinn] Norwegian Univ Sci & Technol, Fac Med, Dept Publ Hlth & Gen Practice, N-7034 Trondheim, Norway.
   [Aune, Dagfinn] Univ London Imperial Coll Sci Technol & Med, Dept Epidemiol & Biostat, London, England.
   [Greenwood, Darren C.] Univ Leeds, Div Biostat, Leeds, W Yorkshire, England.
   [Ju, Woong] Ewha Womans Univ, Dept Obstet & Gynecol, Seoul, South Korea.
   [Giovannucci, Edward L.] Brigham & Womens Hosp, Channing Div Network Med, Boston, MA 02115 USA.
C3 Harvard University; Harvard T.H. Chan School of Public Health; Harvard University; Harvard T.H. Chan School of Public Health; Norwegian University of Science & Technology (NTNU); Imperial College London; University of Leeds; Ewha Womans University; Harvard University; Harvard University Medical Affiliates; Brigham & Women's Hospital
RP Keum, N (corresponding author), Harvard Univ, Sch Publ Hlth, Dept Nutr, Bldg 2,3rd Floor,655 Huntington Ave, Boston, MA 02115 USA.
EM nak212@mail.harvard.edu
FU Danone; American Institute for Cancer Research/World Cancer Research Fund
CR Ahearn TU, 2012, CANCER PREV RES, V5, P1247, DOI 10.1158/1940-6207.CAPR-12-0292
   ALLEN LH, 1982, AM J CLIN NUTR, V35, P783, DOI 10.1093/ajcn/35.4.783
   [Anonymous], 2011, CONTINUOUS UPDATE PROJECT REPORT, V0, P0
   Aune D, 2012, ANN ONCOL, V23, P37, DOI 10.1093/annonc/mdr269
   Bagnardi V, 2004, AM J EPIDEMIOL, V159, P1077, DOI 10.1093/aje/kwh142
   BEGG CB, 1994, BIOMETRICS, V50, P1088, DOI 10.2307/2533446
   Bristow SM, 2013, BRIT J NUTR, V110, P1384, DOI 10.1017/S0007114513001050
   BUSET M, 1986, CANCER RES, V46, P5426
   Carroll C, 2010, CLIN THER, V32, P789, DOI 10.1016/j.clinthera.2010.04.024
   Cho E, 2004, JNCI-J NATL CANCER I, V96, P1015, DOI 10.1093/jnci/djh185
   Egger M, 1997, BMJ-BRIT MED J, V315, P629, DOI 10.1136/bmj.315.7109.629
   Ferlay J, 2010, INT J CANCER, V127, P2893, DOI 10.1002/ijc.25516
   Flood A, 2005, CANCER EPIDEM BIOMAR, V14, P126
   Freedman LS, 2011, J NATL CANCER I, V103, P1086, DOI 10.1093/jnci/djr189
   Gaard M, 1996, EUR J CANCER PREV, V5, P445
   GARLAND CF, 1980, INT J EPIDEMIOL, V9, P227, DOI 10.1093/ije/9.3.227
   Giovannucci E, 2006, CURR OPIN GASTROEN, V22, P24, DOI 10.1097/01.mog.0000196150.36701.c2
   GREENLAND S, 1992, AM J EPIDEMIOL, V135, P1301, DOI 10.1093/oxfordjournals.aje.a116237
   HAGUE A, 1995, EUR J CANCER PREV, V4, P359, DOI 10.1097/00008469-199510000-00005
   Higgins JPT, 2002, STAT MED, V21, P1539, DOI 10.1002/sim.1186
   Huncharek M, 2009, NUTR CANCER, V61, P47, DOI 10.1080/01635580802395733
   Ishihara J, 2008, AM J CLIN NUTR, V88, P1576, DOI 10.3945/ajcn.2008.26195
   Järvinen R, 2001, EUR J CLIN NUTR, V55, P1000, DOI 10.1038/sj.ejcn.1601260
   KAMPMAN E, 1994, CANCER RES, V54, P3186
   Kato I, 1997, NUTR CANCER, V28, P276, DOI 10.1080/01635589709514588
   Kesse E, 2005, INT J CANCER, V117, P137, DOI 10.1002/ijc.21148
   Key TJ, 2012, INT J CANCER, V131, PE320, DOI 10.1002/ijc.27386
   Lamprecht SA, 2001, ANN NY ACAD SCI, V952, P73, DOI 10.1111/j.1749-6632.2001.tb02729.x
   Larsson SC, 2006, AM J CLIN NUTR, V83, P667, DOI 10.1093/ajcn.83.3.667
   Li KR, 2011, CANCER CAUSE CONTROL, V22, P1375, DOI 10.1007/s10552-011-9810-z
   Lin J, 2005, AM J EPIDEMIOL, V161, P755, DOI 10.1093/aje/kwi101
   Ludwig DS, 2013, JAMA PEDIATR, V167, P788, DOI 10.1001/jamapediatrics.2013.2408
   Mangano KM, 2011, J AM DIET ASSOC, V111, P687, DOI 10.1016/j.jada.2011.02.014
   McCullough ML, 2003, CANCER CAUSE CONTROL, V14, P1, DOI 10.1023/A:1022591007673
   Melnik BC, 2013, NUTR J, V12, P0, DOI 10.1186/1475-2891-12-103
   NEWMARK HL, 1984, JNCI-J NATL CANCER I, V72, P1323
   Park SY, 2007, AM J EPIDEMIOL, V165, P784, DOI 10.1093/aje/kwk069
   Park Y, 2009, ARCH INTERN MED, V169, P391, DOI 10.1001/archinternmed.2008.578
   Parodi PW, 1997, J NUTR, V127, P1055, DOI 10.1093/jn/127.6.1055
   Pietinen P, 1999, CANCER CAUSE CONTROL, V10, P387, DOI 10.1023/A:1008962219408
   Sellers TA, 1998, CANCER CAUSE CONTROL, V9, P357
   Shin A, 2006, INT J CANCER, V119, P2938, DOI 10.1002/ijc.22196
   Stroup DF, 2000, JAMA-J AM MED ASSOC, V283, P2008, DOI 10.1001/jama.283.15.2008
   Terry P, 2002, NUTR CANCER, V43, P39, DOI 10.1207/S15327914NC431_4
   Touvier M, 2011, CANCER EPIDEM BIOMAR, V20, P1003, DOI 10.1158/1055-9965.EPI-10-1141
   Wallace K, 2004, JNCI-J NATL CANCER I, V96, P921, DOI 10.1093/jnci/djh165
   WARGOVICH MJ, 1984, CANCER LETT, V23, P253, DOI 10.1016/0304-3835(84)90091-0
   Willett WC, 2012, J INTERN MED, V272, P13, DOI 10.1111/j.1365-2796.2012.02553.x
   Winawer Sidney J, 1999, AMERICAN JOURNAL OF MEDICINE, V106, P3S, DOI 10.1016/S0002-9343(98)00338-6
   Wu K, 2002, JNCI-J NATL CANCER I, V94, P437, DOI 10.1093/jnci/94.6.437
   Zheng W, 1998, CANCER EPIDEM BIOMAR, V7, P221
NR 51
TC 105
Z9 119
U1 0
U2 54
PU WILEY
PI HOBOKEN
PA 111 RIVER ST, HOBOKEN 07030-5774, NJ USA
SN 0020-7136
EI 1097-0215
J9 INT J CANCER
JI Int. J. Cancer
PD OCT 15
PY 2014
VL 135
IS 8
BP 1940
EP 1948
DI 10.1002/ijc.28840
PG 9
WC Oncology
SC Oncology
GA AN3YF
UT WOS:000340524100020
PM 24623471
DA 2025-02-23
ER

PT J
AU Mourouti, N
   Kontogianni, MD
   Papavagelis, C
   Plytzanopoulou, P
   Vassilakou, T
   Malamos, N
   Linos, A
   Panagiotakos, DB
AF Mourouti, Niki
   Kontogianni, Meropi D.
   Papavagelis, Christos
   Plytzanopoulou, Petrini
   Vassilakou, Tonia
   Malamos, Nikolaos
   Linos, Athena
   Panagiotakos, Demosthenes B.
TI Adherence to the Mediterranean Diet is Associated With Lower Likelihood of Breast Cancer: A Case-Control Study
SO NUTRITION AND CANCER-AN INTERNATIONAL JOURNAL
LA English
DT Article
ID cardiovascular-disease; healthy-adults; olive oil; risk; patterns; alcohol
AB Mediterranean diet has long been associated with human health. However, its relationship with breast cancer remains not well understood and appreciated. The aim of this work was to evaluate the association between adherence to the Mediterranean diet and its inherent constituents, with breast-cancer. Two-hundred-and-fifty consecutive, newly diagnosed breast-cancer female patients (56 +/- 12 yr) and 250, 1-to-1 age-matched with the patients, controls, were studied. A standardized, validated questionnaire assessing various sociodemographic, clinical, lifestyle, and dietary characteristics, was applied through face-to-face interviews. Adherence to the Mediterranean diet was evaluated using the 11-components MedDietScore (theoretical range 0-55). Multiple logistic regression was applied to test the research hypothesis, whereas discriminant analysis was used to explore the strength of each component in relation to the outcome. One unit increase in the MedDietScore (i.e., greater adherence to the Mediterranean diet) was associated with 9% lower likelihood of having breast cancer (odds ratio = 0.91; 95% confidence interval, 0.86, 0.97). Decomposition of the MedDietScore revealed that the most important components and with beneficial effect were nonrefined cereals, vegetables, fruits, and alcohol, followed by red meat, but with unfavorable effect. A dietary recommendation for healthy eating, close to the Mediterranean dietary pattern, seems promising for breast cancer prevention.
C1 [Mourouti, Niki; Kontogianni, Meropi D.; Papavagelis, Christos; Panagiotakos, Demosthenes B.] Harokopio Univ, Dept Nutr & Dietet, Athens, Greece.
   [Plytzanopoulou, Petrini; Vassilakou, Tonia] Natl Sch Publ Hlth, Dept Nutr & Biochem, Athens, Greece.
   [Malamos, Nikolaos] Gen Hosp Elena Venizelos, Pathol Oncol Dept, Athens, Greece.
   [Linos, Athena] Univ Athens, Sch Med, Dept Hyg Epidemiol & Med Stat, GR-11527 Athens, Greece.
C3 Harokopio University Athens; National & Kapodistrian University of Athens; National & Kapodistrian University of Athens; Athens Medical School
RP Panagiotakos, DB (corresponding author), 46 Paleon Polemiston St, Glifadha 16674, Greece.
EM d.b.panagiotakos@usa.net
FU Graduate Program of the Department of Nutrition and Dietetics, Harokopio University in Athens, Greece
CR Bagnardi V, 2013, ANN ONCOL, V24, P301, DOI 10.1093/annonc/mds337
   Buckland G, 2013, INT J CANCER, V132, P2918, DOI 10.1002/ijc.27958
   Cade JE, 2011, EUR J CLIN NUTR, V65, P920, DOI 10.1038/ejcn.2011.69
   Chrysohoou C, 2004, J AM COLL CARDIOL, V44, P152, DOI 10.1016/j.jacc.2004.03.039
   Cottet V, 2009, AM J EPIDEMIOL, V170, P1257, DOI 10.1093/aje/kwp257
   Couto E, 2013, PLOS ONE, V8, P0, DOI 10.1371/journal.pone.0055374
   Craig CL, 2003, MED SCI SPORT EXER, V35, P1381, DOI 10.1249/01.MSS.0000078924.61453.FB
   Demetriou CA, 2012, BMC CANCER, V12, P0, DOI 10.1186/1471-2407-12-113
   DOLL R, 1991, INT J CANCER, V47, P803, DOI 10.1002/ijc.2910470602
   Escrich E, 2011, PUBLIC HEALTH NUTR, V14, P2323, DOI 10.1017/S1368980011002588
   Escrich E, 2011, CURR PHARM DESIGN, V17, P813, DOI 10.2174/138161211795428902
   Esposito K, 2006, PUBLIC HEALTH NUTR, V9, P1073, DOI 10.1017/S1368980007668529
   Fisher RA, 1936, ANN EUGENIC, V7, P179, DOI 10.1111/j.1469-1809.1936.tb02137.x
   Kastorini CM, 2011, J AM COLL CARDIOL, V57, P1299, DOI 10.1016/j.jacc.2010.09.073
   Kontou N, 2011, J MED FOOD, V14, P1065, DOI 10.1089/jmf.2010.0244
   Luo JH, 2011, BMJ-BRIT MED J, V342, P0, DOI 10.1136/bmj.d1016
   Mourouti N, 2013, MATURITAS, V74, P31, DOI 10.1016/j.maturitas.2012.10.004
   Murtaugh MA, 2008, AM J CLIN NUTR, V87, P978, DOI 10.1093/ajcn/87.4.978
   Núñez-Córdoba JM, 2009, AM J EPIDEMIOL, V169, P339, DOI 10.1093/aje/kwn335
   Panagiotakos D, 2009, INT J FOOD SCI NUTR, V60, P168, DOI 10.1080/09637480902810338
   Panagiotakos DB, 2007, PREV MED, V44, P335, DOI 10.1016/j.ypmed.2006.12.009
   Panagiotakos DB, 2006, NUTR METAB CARDIOVAS, V16, P559, DOI 10.1016/j.numecd.2005.08.006
   Panagiotakos DB, 2009, INT J EPIDEMIOL, V38, P856, DOI 10.1093/ije/dyp142
   Papathanasiou George, 2009, HELLENIC J CARDIOL, V50, P283
   Seitz HK, 2012, ALCOHOL ALCOHOLISM, V47, P204, DOI 10.1093/alcalc/ags011
   Serra-Majem L, 2006, NUTR REV, V64, PS27, DOI 10.1111/j.1753-4887.2006.tb00232.x
   Sofi F, 2010, AM J CLIN NUTR, V92, P1189, DOI 10.3945/ajcn.2010.29673
   Sofi F, 2008, BMJ-BRIT MED J, V337, P0, DOI 10.1136/bmj.a1344
   Trichopoulou A, 2010, AM J CLIN NUTR, V92, P620, DOI 10.3945/ajcn.2010.29619
   Tyrovolas S, 2010, MATURITAS, V65, P122, DOI 10.1016/j.maturitas.2009.07.003
   United Nations Educational Scientific and Cultural Organization, 2010, REPR LIST INT CULT H, V0, P0
   Verberne L, 2010, NUTR CANCER, V62, P860, DOI 10.1080/01635581.2010.509834
   World Cancer Research Fund / American Institute for Cancer research, 2007, FOOD, V0, Physical Activity
   Wu AH, 2009, AM J CLIN NUTR, V89, P1145, DOI 10.3945/ajcn.2008.26915
NR 35
TC 28
Z9 36
U1 0
U2 23
PU ROUTLEDGE JOURNALS, TAYLOR & FRANCIS LTD
PI ABINGDON
PA 2-4 PARK SQUARE, MILTON PARK, ABINGDON OX14 4RN, OXON, ENGLAND
SN 0163-5581
EI 1532-7914
J9 NUTR CANCER
JI Nutr. Cancer
PD JUL 15
PY 2014
VL 66
IS 5
BP 810
EP 817
DI 10.1080/01635581.2014.916319
PG 8
WC Oncology; Nutrition & Dietetics
SC Oncology; Nutrition & Dietetics
GA AJ9DC
UT WOS:000338006000005
PM 24847911
DA 2025-02-23
ER

PT J
AU Culine, S
   Chambrier, C
   Tadmouri, A
   Senesse, P
   Seys, P
   Radji, A
   Rotarski, M
   Balian, A
   Dufour, P
AF Culine, S.
   Chambrier, C.
   Tadmouri, A.
   Senesse, P.
   Seys, P.
   Radji, A.
   Rotarski, M.
   Balian, A.
   Dufour, P.
TI Home parenteral nutrition improves quality of life and nutritional status in patients with cancer: a French observational multicentre study
SO SUPPORTIVE CARE IN CANCER
LA English
DT Article
DE Cancer; Malnutrition; Home parenteral nutrition; Quality of life; Nutritional status
ID ambulatory patients; dietary-intake; weight-loss; survival; anorexia; cachexia; therapy
AB Malnutrition is a predictor of poor outcomes in patients with cancer. Little is known about the benefit of nutritional support in these patients. The purpose of this study was to assess the impact of home parenteral nutrition (HPN) on quality of life (Qol) in cancer patients. We performed an observational prospective study to determine the impact of HPN on Qol in a population of patients with heterogeneous cancer. Physicians, patients and family members had to complete a questionnaire before HPN administration and 28 days after the course of HPN. Qol was evaluated using the self-administered questionnaire FACT-G. We included 767 patients with cancer of whom 437 ended the study. Mean patient age was 63 +/- 11.4 years and 60.5 % were men. Primary gastrointestinal cancer was reported in 50 % of patients and 65.3 % were presenting metastases. Malnutrition was reported in 98.3 %. After 28 days of HPN intake, significant improvement was observed in the Qol (49.95 +/- 5.82 vs. 48.35 +/- 5.01 at baseline, p < 0.0001). The mean weight, serum albumin and the nutrition risk index had also improved significantly. Most patients (78 %) had perceived a positive impact of the HPN. A significant improvement in patient's well-being was perceived also by family members and physicians. Our data suggest that preventing and correcting malnutrition using HPN in patients with cancer might have a significant benefit on their well-being. Randomized controlled studies are required to confirm this finding.
C1 [Culine, S.] Henri Mondor Hosp, Dept Med Oncol, Creteil, France.
   [Chambrier, C.] Hosp Civils Lyon, Clin Nutr Intens Care Unit, Lyon, France.
   [Tadmouri, A.] ClinSearch, Dept Sci, Bagneux, France.
   [Senesse, P.] Inst Reg Canc Montpellier ICM Val Aurelle, SIRIC Montpellier Canc, Montpellier, France.
   [Senesse, P.] Univ Montpellier, EA 4556 Dynam Human Abil & Hlth Behav, Lab Epsylon, F-34059 Montpellier, France.
   [Senesse, P.] Inst Reg Canc Montpellier ICM Val Aurelle, Dept Clin Nutr & Gastroenterol, Montpellier, France.
   [Seys, P.] Polyclin Blois, Dept Oncol, Blois, France.
   [Radji, A.] Ctr Freder Joliot, Dept Oncol, Rouen, France.
   [Rotarski, M.] Radiat Oncol Ctr, Dept Oncol, Bayonne, France.
   [Balian, A.] Hosp Antoine Beclere, Dept Hepatogastroenterol, Clamart, France.
   [Dufour, P.] Ctr Paul Strauss, CLCC, Strasbourg, France.
C3 Assistance Publique Hopitaux Paris (APHP); Universite Paris-Est-Creteil-Val-de-Marne (UPEC); Hopital Universitaire Henri-Mondor - APHP; CHU Lyon; UNICANCER; Universite de Montpellier; Institut Regional du Cancer Montpellier / Val d'Aurelle (ICM); Universite de Montpellier; UNICANCER; Universite de Montpellier; Institut Regional du Cancer Montpellier / Val d'Aurelle (ICM); Assistance Publique Hopitaux Paris (APHP); Hopital Universitaire Antoine-Beclere - APHP; UNICANCER; Centre Paul Strauss
RP Culine, S (corresponding author), St Louis Hosp, Dept Med Oncol, Paris, France.
EM stephane.culine@sls.aphp.fr
FU Fresenius-Kabi France
CR AMBRUS JL, 1975, J MED, V6, P61
   Andreyev HJN, 1998, EUR J CANCER, V34, P503, DOI 10.1016/S0959-8049(97)10090-9
   August DA, 2009, JPEN-PARENTER ENTER, V33, P472, DOI 10.1177/0148607109341804
   Bosaeus I, 2002, J NUTR, V132, P3465S, DOI 10.1093/jn/132.11.3465S
   Bottomley A, 2005, EUR J CANCER, V41, P1697, DOI 10.1016/j.ejca.2005.05.007
   Bozzetti F, 2002, CLIN NUTR, V21, P281, DOI 10.1054/clnu.2002.0560
   Bozzetti F, 2009, CLIN NUTR, V28, P445, DOI 10.1016/j.clnu.2009.04.011
   Bozzetti F, 2009, SUPPORT CARE CANCER, V17, P279, DOI 10.1007/s00520-008-0476-3
   Chermesh I, 2011, MED ONCOL, V28, P83, DOI 10.1007/s12032-010-9426-2
   Conroy T, 2004, EUR J CANCER, V40, P2243, DOI 10.1016/j.ejca.2004.06.010
   Correia MITD, 2003, CLIN NUTR, V22, P235, DOI 10.1016/S0261-5614(02)00215-7
   COSTA G, 1979, NEW ENGL J MED, V300, P1471, DOI 10.1056/NEJM197906283002606
   Cozzaglio L, 1997, JPEN-PARENTER ENTER, V21, P339, DOI 10.1177/0148607197021006339
   Davis MP, 2000, SUPPORT CARE CANCER, V8, P180, DOI 10.1007/s005200050282
   Hasenberg T, 2010, COLORECTAL DIS, V12, PE190, DOI 10.1111/j.1463-1318.2009.02111.x
   Isenring E, 2003, EUR J CLIN NUTR, V57, P305, DOI 10.1038/sj.ejcn.1601552
   Jager-Wittenaar H, 2011, HEAD NECK-J SCI SPEC, V33, P490, DOI 10.1002/hed.21473
   Lis CG, 2009, SUPPORT CARE CANCER, V17, P129, DOI 10.1007/s00520-008-0447-8
   MacDonald N, 2003, J AM COLL SURGEONS, V197, P143, DOI 10.1016/S1072-7515(03)00382-X
   MCANENA OJ, 1986, SURG CLIN N AM, V66, P1213
   MERCADANTE S, 1995, J PAIN SYMPTOM MANAG, V10, P476, DOI 10.1016/0885-3924(95)00053-2
   Mitry E, 2004, ANN ONCOL, V15, P1013, DOI 10.1093/annonc/mdh267
   Muscaritoli M, 2006, EUR J CANCER, V42, P31, DOI 10.1016/j.ejca.2005.07.026
   Muscaritoli M, 2011, INTERN EMERG MED, V6, P105, DOI 10.1007/s11739-010-0426-1
   Norman K, 2010, CLIN NUTR, V29, P586, DOI 10.1016/j.clnu.2010.02.007
   OVESEN L, 1993, NUTR CANCER, V19, P159, DOI 10.1080/01635589309514246
   Paccagnella A, 2011, CURR OPIN ONCOL, V23, P322, DOI 10.1097/CCO.0b013e3283479c66
   Ravasco P, 2004, SUPPORT CARE CANCER, V12, P246, DOI 10.1007/s00520-003-0568-z
   Ravasco P, 2003, RADIOTHER ONCOL, V67, P213, DOI 10.1016/S0167-8140(03)00040-9
   Shang E, 2006, JPEN-PARENTER ENTER, V30, P222, DOI 10.1177/0148607106030003222
   Sneeuw KCA, 1999, BRIT J CANCER, V81, P87, DOI 10.1038/sj.bjc.6690655
   Staun M, 2009, CLIN NUTR, V28, P467, DOI 10.1016/j.clnu.2009.04.001
   Trabal J, 2006, NUTR HOSP, V21, P505
NR 33
TC 58
Z9 63
U1 0
U2 16
PU SPRINGER
PI NEW YORK
PA ONE NEW YORK PLAZA, SUITE 4600, NEW YORK, NY, UNITED STATES
SN 0941-4355
EI 1433-7339
J9 SUPPORT CARE CANCER
JI Support. Care Cancer
PD JUL 15
PY 2014
VL 22
IS 7
BP 1867
EP 1874
DI 10.1007/s00520-014-2164-9
PG 8
WC Oncology; Health Care Sciences & Services; Rehabilitation
SC Oncology; Health Care Sciences & Services; Rehabilitation
GA AI5VA
UT WOS:000336936100017
PM 24557011
DA 2025-02-23
ER

PT J
AU Gylling, B
   Van Guelpen, B
   Schneede, J
   Hultdin, J
   Ueland, PM
   Hallmans, G
   Johansson, I
   Palmqvist, R
AF Gylling, Bjoern
   Van Guelpen, Bethany
   Schneede, Joern
   Hultdin, Johan
   Ueland, Per Magne
   Hallmans, Goeran
   Johansson, Ingegerd
   Palmqvist, Richard
TI Low Folate Levels Are Associated with Reduced Risk of Colorectal Cancer in a Population with Low Folate Status
SO CANCER EPIDEMIOLOGY BIOMARKERS & PREVENTION
LA English
DT Article
ID folic-acid fortification; one-carbon metabolism; island methylator phenotype; plasma folate; b vitamin; total homocysteine; genetic-variants; human serum; biomarkers; dietary
AB Background: A diet rich in folate is associated with a reduced colorectal cancer risk, whereas the role of circulating levels is less clear. The aim of this study was to relate prediagnostic plasma folate, vitamin B12, and homocysteine concentrations to the risk of colorectal cancer. Methods: This was a prospective case-control study of 331 cases and 662 matched controls nested within the population-based Northern Sweden Health and Disease Study. Median follow-up time from recruitment to diagnosis was 10.8 years. Results: Plasma folate concentrations were positively related to colorectal cancer risk; multivariate odds ratios were 1.62 [95% confidence intervals (CI), 1.08-2.42] and 1.42 (95% CI, 0.94-2.21) for the middle and highest versus lowest tertile, respectively. In subjects with follow-up <10.8 years, a statistically significant doubled risk was observed for the middle and highest versus lowest tertile, whereas findings for longer follow-up times were null. A positive risk relationship was also observed for tumor stage III-IV but not I-II. Plasma vitamin B12 concentrations were inversely associated with rectal cancer risk. Homocysteine was not significantly related to colorectal cancer risk. Conclusions: In this population-based, nested case-control study, low plasma folate concentrations were associated with a reduced colorectal cancer risk. This protective role was mainly observed in subjects with higher tumor stage or shorter follow-up time between recruitment and diagnosis. Low circulating folate status may protect against colorectal cancer or suppress progression of preneoplastic or neoplastic lesions. Impact: These findings mayhave relevance for the ongoing debate about mandatory folic acid fortification of flour. (C) 2014 AACR.
C1 [Gylling, Bjoern; Van Guelpen, Bethany; Hultdin, Johan; Palmqvist, Richard] Umea Univ, Dept Med Biosci, SE-90185 Umea, Sweden.
   [Schneede, Joern] Umea Univ, Clin Pharmacol Pharmacol & Clin Neurosci, SE-90185 Umea, Sweden.
   [Ueland, Per Magne] Univ Bergen, Dept Clin Sci, Bergen, Norway.
   [Hallmans, Goeran] Umea Univ, Dept Biobank Res Publ Hlth & Clin Med, SE-90185 Umea, Sweden.
   [Johansson, Ingegerd] Umea Univ, Dept Odontol, SE-90185 Umea, Sweden.
C3 Umea University; Umea University; University of Bergen; Umea University; Umea University
RP Palmqvist, R (corresponding author), Umea Univ, Dept Med Biosci, SE-90185 Umea, Sweden.
EM Richard.Palmqvist@medbio.umu.se
FU Swedish Council for Working Life and Social Research [2007-0925]; Swedish Cancer Society [12 0501]; Swedish Research Council [K2012-55X-21100-04-3]; Cutting-Edge Research Grants from the County Council of Vasterbotten, Sweden [VLL 725-2010]; Cancer Research Foundation in Northern Sweden [AMP 12-700]
CR [Anonymous], 1999, PEDIATRICS, V104, P325
   BATES CJ, 1986, BRIT J NUTR, V55, P455, DOI 10.1079/BJN19860051
   Dahlin AM, 2008, INT J CANCER, V122, P2057, DOI 10.1002/ijc.23299
   Drogan D, 2004, BRIT J NUTR, V92, P489, DOI 10.1079/BJN20041211
   EFSA, 2009, FOL AC UPD SCI DEV, V0, P0
   Eussen SJPM, 2013, BRIT J NUTR, V110, P363, DOI 10.1017/S0007114512004990
   Eussen SJPM, 2010, CANCER EPIDEM BIOMAR, V19, P2549, DOI 10.1158/1055-9965.EPI-10-0407
   Eussen SJPM, 2010, CANCER EPIDEM BIOMAR, V19, P1328, DOI 10.1158/1055-9965.EPI-09-0841
   Forman DBF, 2013, CANCER INCIDENCE IN FIVE CONTINENTS, VX, P0
   Giovannucci E, 2013, AM J CLIN NUTR, V97, P657, DOI 10.3945/ajcn.112.053769
   Glynn SA, 1996, CANCER EPIDEM BIOMAR, V5, P487
   Hirsch S, 2009, EUR J GASTROEN HEPAT, V21, P346, DOI 10.1097/MEG.0b013e328306ccdb
   Hustad S, 2012, CLIN CHEM, V58, P402, DOI 10.1373/clinchem.2011.174490
   Huxley RR, 2009, INT J CANCER, V125, P171, DOI 10.1002/ijc.24343
   Jansen EHJM, 2012, CLIN CHEM LAB MED, V50, P1761, DOI 10.1515/cclm-2012-0108
   Jenab M, 2010, BRIT MED J, V340, P0, DOI 10.1136/bmj.b5500
   Kalmbach RD, 2008, AM J CLIN NUTR, V88, P763, DOI 10.1093/ajcn/88.3.763
   Kato I, 1999, BRIT J CANCER, V79, P1917, DOI 10.1038/sj.bjc.6690305
   Kennedy DA, 2011, CANCER EPIDEMIOL, V35, P2, DOI 10.1016/j.canep.2010.11.004
   Keum N, 2014, AM J PREV MED, V46, PS65, DOI 10.1016/j.amepre.2013.10.025
   Kim YI, 2007, MOL NUTR FOOD RES, V51, P267, DOI 10.1002/mnfr.200600191
   Le Marchand L, 2009, CANCER EPIDEM BIOMAR, V18, P2195, DOI 10.1158/1055-9965.EPI-09-0141
   Lee JE, 2012, CANCER CAUSE CONTROL, V23, P537, DOI 10.1007/s10552-012-9911-3
   Lee JE, 2011, AM J CLIN NUTR, V93, P817, DOI 10.3945/ajcn.110.007781
   Ma J, 1997, CANCER RES, V57, P1098
   Mason JB, 2007, CANCER EPIDEM BIOMAR, V16, P1325, DOI 10.1158/1055-9965.EPI-07-0329
   Mason JB, 2011, BIOFACTORS, V37, P253, DOI 10.1002/biof.174
   Midttun O, 2013, ANAL BIOANAL CHEM, V405, P2009, DOI 10.1007/s00216-012-6602-6
   Norberg M, 2012, GLOBAL HEALTH ACTION, V5, P1, DOI 10.3402/gha.v5i0.19166
   Nosho K, 2008, PLOS ONE, V3, P0, DOI 10.1371/journal.pone.0003698
   Otani T, 2008, CANCER CAUSE CONTROL, V19, P67, DOI 10.1007/s10552-007-9071-z
   Pukkala E, 2007, ACTA ONCOL, V46, P286, DOI 10.1080/02841860701203545
   Samowitz WS, 2005, GASTROENTEROLOGY, V129, P837, DOI 10.1053/j.gastro.2005.06.020
   Sheng XW, 2012, MOL BIOL REP, V39, P9669, DOI 10.1007/s11033-012-1832-4
   Shrubsole MJ, 2009, CANCER EPIDEM BIOMAR, V18, P1003, DOI 10.1158/1055-9965.EPI-08-1200
   Stevens VL, 2011, GASTROENTEROLOGY, V141, P98, DOI 10.1053/j.gastro.2011.04.004
   Takata Y, 2014, INT J CANC, V0, P0
   Van Guelpen B, 2006, GUT, V55, P0, DOI 10.1136/gut.2005.085480
   Van Guelpen B, 2009, J INTERN MED, V266, P182, DOI 10.1111/j.1365-2796.2009.02077.x
   Vollset SE, 2013, LANCET, V381, P1029, DOI 10.1016/S0140-6736(12)62001-7
   Weinehall L, 1998, SCAND J PRIM HEALTH, V16, P171
   Weinstein SJ, 2008, CANCER EPIDEM BIOMAR, V17, P3233, DOI 10.1158/1055-9965.EPI-08-0459
   Windelberg A, 2005, CLIN CHEM, V51, P2103, DOI 10.1373/clinchem.2005.053835
   Yamauchi M, 2012, GUT, V61, P794, DOI 10.1136/gutjnl-2012-302014
   Yamauchi M, 2012, GUT, V61, P847, DOI 10.1136/gutjnl-2011-300865
   Zschäbitz S, 2013, AM J CLIN NUTR, V97, P332, DOI 10.3945/ajcn.112.034736
NR 46
TC 25
Z9 27
U1 0
U2 7
PU AMER ASSOC CANCER RESEARCH
PI PHILADELPHIA
PA 615 CHESTNUT ST, 17TH FLOOR, PHILADELPHIA, PA 19106-4404 USA
SN 1055-9965
EI 1538-7755
J9 CANCER EPIDEM BIOMAR
JI Cancer Epidemiol. Biomarkers Prev.
PD OCT 15
PY 2014
VL 23
IS 10
BP 2136
EP 2144
DI 10.1158/1055-9965.EPI-13-1352
PG 9
WC Oncology; Public, Environmental & Occupational Health
SC Oncology; Public, Environmental & Occupational Health
GA AT9XP
UT WOS:000345277400020
PM 25063522
DA 2025-02-23
ER

PT J
AU Patel, SAA
   Bhambra, U
   Charalambous, MP
   David, RM
   Edwards, RJ
   Lightfoot, T
   Boobis, AR
   Gooderham, NJ
AF Patel, S. A. A.
   Bhambra, U.
   Charalambous, M. P.
   David, R. M.
   Edwards, R. J.
   Lightfoot, T.
   Boobis, A. R.
   Gooderham, N. J.
TI Interleukin-6 mediated upregulation of CYP1B1 and CYP2E1 in colorectal cancer involves DNA methylation, miR27b and STAT3
SO BRITISH JOURNAL OF CANCER
LA English
DT Article
DE inflammation; microRNA; cytochrome P450; colorectal cancer; immunohistochemistry
ID beta-catenin; transcription factors; human hepatocytes; down-regulation; expression; cytochrome-p450; mechanisms; risk; metabolism; tumor
AB Background: The pro-inflammatory cytokine interleukin-6 (IL6) promotes colorectal cancer (CRC) development. It is also known to regulate cytochrome P450 (CYP450) enzymes, which are involved in CRC tumour initiation and promotion via activation of chemical carcinogens. Here, IL6 regulation of CYP450 expression was investigated in CRC. Methods: The effect of IL6 on CYP 1A1, 1B1 and 2E1 expression was determined in vitro using CRC cell lines HCT116 and SW480, and CYP450 expression was determined by immunohistochemistry in CRC tissues previously shown to have increased levels of IL6. Results: In mechanistic studies, IL6 treatment significantly induced CYP1B1 and CYP2E1, but not CYP1A1, gene expression in HCT116 and SW480 cells. CYP2E1 expression regulation occurred via a transcriptional mechanism involving STAT3. For CYP1B1 regulation, IL6 downregulated the CYP1B1-targeting microRNA miR27b through a mechanism involving DNA methylation. In clinical samples, the expression of CYP1B1 and CYP2E1, but not CYP1A1, was significantly increased in malignant tissue overexpressing IL6 compared with matched adjacent normal tissue. Conclusions: Colonic inflammation with the presence of IL6 associated with neoplastic tissue can alter metabolic competency of epithelial cells by manipulating CYP2E1 and CYP1B1 expression through transcriptional and epigenetic mechanisms. This can lead to increased activation of dietary carcinogens and DNA damage, thus promoting colorectal carcinogenesis.
C1 [Patel, S. A. A.; Bhambra, U.; Charalambous, M. P.; David, R. M.; Gooderham, N. J.] Univ London Imperial Coll Sci Technol & Med, Dept Surg & Canc, London SW7 2AZ, England.
   [Edwards, R. J.; Boobis, A. R.] Univ London Imperial Coll Sci Technol & Med, Dept Med, London W12 0NN, England.
   [Lightfoot, T.] Univ York, Dept Hlth Sci, York YO10 5DD, N Yorkshire, England.
C3 Imperial College London; Imperial College London; University of York - UK
RP Gooderham, NJ (corresponding author), Univ London Imperial Coll Sci Technol & Med, Dept Surg & Canc, London SW7 2AZ, England.
EM n.gooderham@imperial.ac.uk
FU United Kingdom Food Standards Agency; Medical Research Council
CR ABDELRAZZAK Z, 1993, MOL PHARMACOL, V44, P707
   Androutsopoulos VP, 2013, PLOS ONE, V8, P0, DOI 10.1371/journal.pone.0082487
   Barrett JH, 2003, CARCINOGENESIS, V24, P275, DOI 10.1093/carcin/24.2.275
   Boyce A, 2004, J CHROMATOGR B, V802, P217, DOI 10.1016/j.jchromb.2003.10.057
   Braeuning A, 2011, TOXICOL SCI, V122, P16, DOI 10.1093/toxsci/kfr080
   Chan H, 2005, CANCER DETECT PREV, V29, P562, DOI 10.1016/j.cdp.2005.09.007
   Charalambous MP, 2009, BRIT J CANCER, V101, P106, DOI 10.1038/sj.bjc.6605120
   Charalambous MP, 2003, BRIT J CANCER, V88, P1598, DOI 10.1038/sj.bjc.6600927
   Crofts FG, 1997, CARCINOGENESIS, V18, P1793, DOI 10.1093/carcin/18.9.1793
   Edwards RJ, 1998, BIOCHEM PHARMACOL, V56, P377, DOI 10.1016/S0006-2952(98)00033-1
   Feagins LA, 2009, NAT REV GASTRO HEPAT, V6, P297, DOI 10.1038/nrgastro.2009.44
   Gibson P, 2003, MOL CANC THER, V0, P0
   Goggi G, 1986, MODERN METHODS APPL, V0, P54
   Gooderham NJ, 2007, TOXICOL LETT, V168, P269, DOI 10.1016/j.toxlet.2006.10.022
   Hakkola J, 2003, J PHARMACOL EXP THER, V304, P1048, DOI 10.1124/jpet.102.041582
   Heinemeyer T, 1998, NUCLEIC ACIDS RES, V26, P362, DOI 10.1093/nar/26.1.362
   Hodge David R, 2007, CANCER GENOMICS & PROTEOMICS, V4, P387
   Ito N, 1991, CARCINOGENESIS, V12, P0
   Jin LJ, 2013, CANCER RES, V73, P2884, DOI 10.1158/0008-5472.CAN-12-2162
   Jover R, 2002, FASEB J, V16, P1799, DOI 10.1096/fj.02-0195fje
   Kapucuoglu N, 2003, CANCER LETT, V202, P17, DOI 10.1016/j.canlet.2003.08.015
   Kasai S, 2013, BBA-GEN SUBJECTS, V1830, P2509, DOI 10.1016/j.bbagen.2012.11.007
   KATO S, 1990, GASTROENTEROLOGY, V98, P203, DOI 10.1016/0016-5085(90)91311-S
   KOOP DR, 1992, FASEB J, V6, P724, DOI 10.1096/fasebj.6.2.1537462
   Kumarakulasingham M, 2005, CLIN CANC RES, V11, P0
   KUNE S, 1987, NUTRITION AND CANCER, V9, P43
   Kurzawski M, 2012, PHARMACOL REP, V64, P927, DOI 10.1016/S1734-1140(12)70888-5
   Lee JJ, 2012, ONCOGENE, V31, P3818, DOI 10.1038/onc.2011.543
   Maihöfner C, 2003, CARCINOGENESIS, V24, P665, DOI 10.1093/carcin/bgg006
   Malaplate-Armand C, 2003, TOXICOL LETT, V138, P243, DOI 10.1016/S0378-4274(02)00417-4
   Mohri T, 2010, BIOCHEM PHARMACOL, V79, P1045, DOI 10.1016/j.bcp.2009.11.015
   Morita M, 2009, CANCER EPIDEM BIOMAR, V18, P235, DOI 10.1158/1055-9965.EPI-08-0698
   Murray GI, 1997, CANCER RES, V57, P3026
   Nagasaki T, 2014, BRIT J CANCER, V110, P469, DOI 10.1038/bjc.2013.748
   Nöthlings U, 2009, CANCER EPIDEM BIOMAR, V18, P2098, DOI 10.1158/1055-9965.EPI-08-1218
   Norkina O, 2007, J LEUKOCYTE BIOL, V82, P752, DOI 10.1189/jlb.0207099
   Piipari R, 2000, INT J CANCER, V86, P610, DOI 10.1002/(SICI)1097-0215(20000601)86:5<610::AID-IJC2>3.0.CO;2-M
   POLLACK ES, 1984, NEW ENGL J MED, V310, P617, DOI 10.1056/NEJM198403083101003
   ROBERTS BJ, 1995, J BIOL CHEM, V270, P29632
   Rodriguez M, 2013, MOL CANCER RES, V11, P780, DOI 10.1158/1541-7786.MCR-12-0675
   Rodríguez-Antona C, 2002, XENOBIOTICA, V32, P505, DOI 10.1080/00498250210128675
   SEITZ HK, 1984, GASTROENTEROLOGY, V86, P886
   Sinha R, 2005, CANCER RES, V65, P8034, DOI 10.1158/0008-5472.CAN-04-3429
   Smalley W, 1999, ARCH INTERN MED, V159, P161, DOI 10.1001/archinte.159.2.161
   Suzuki H, 2012, MOL ONCOL, V6, P567, DOI 10.1016/j.molonc.2012.07.007
   Tenesa A, 2009, NAT REV GENET, V10, P353, DOI 10.1038/nrg2574
   Tindberg N, 1996, MOL PHARMACOL, V50, P1065
   Tsuchiya Y, 2006, CANCER RES, V66, P9090, DOI 10.1158/0008-5472.CAN-06-1403
   Wehbe H, 2006, CANCER RES, V66, P10517, DOI 10.1158/0008-5472.CAN-06-2130
   Williams CS, 1997, J CLIN INVEST, V100, P1325, DOI 10.1172/JCI119651
   Yan HL, 2011, PLOS ONE, V6, P0, DOI 10.1371/journal.pone.0020628
   Yang CH, 2010, CANCER RES, V70, P8108, DOI 10.1158/0008-5472.CAN-10-2579
NR 52
TC 75
Z9 82
U1 1
U2 20
PU NATURE PUBLISHING GROUP
PI LONDON
PA MACMILLAN BUILDING, 4 CRINAN ST, LONDON N1 9XW, ENGLAND
SN 0007-0920
EI 1532-1827
J9 BRIT J CANCER
JI Br. J. Cancer
PD DEC 9
PY 2014
VL 111
IS 12
BP 2287
EP 2296
DI 10.1038/bjc.2014.540
PG 10
WC Oncology
SC Oncology
GA AW4JJ
UT WOS:000346247000013
PM 25333344
DA 2025-02-23
ER

PT J
AU Gandhi, UH
   Kaushal, N
   Hegde, S
   Finch, ER
   Kudva, AK
   Kennett, MJ
   Jordan, CT
   Paulson, RF
   Prabhu, KS
AF Gandhi, Ujjawal H.
   Kaushal, Naveen
   Hegde, Shailaja
   Finch, Emily R.
   Kudva, Avinash K.
   Kennett, Mary J.
   Jordan, Craig T.
   Paulson, Robert F.
   Prabhu, K. Sandeep
TI Selenium Suppresses Leukemia through the Action of Endogenous Eicosanoids
SO CANCER RESEARCH
LA English
DT Article
ID prostaglandin d-2 synthase; cancer prevention trial; vitamin-e; sodium selenite; bone-marrow; nb4 cells; apoptosis; mice; pathway; risk
AB Eradicating cancer stem-like cells (CSC) may be essential to fully eradicate cancer. Metabolic changes in CSC could hold a key to their targeting. Here, we report that the dietary micronutrient selenium can trigger apoptosis of CSC derived from chronic or acute myelogenous leukemias when administered at supraphysiologic but nontoxic doses. In leukemia CSC, selenium treatment activated ATM-p53-dependent apoptosis accompanied by increased intracellular levels of reactive oxygen species. Importantly, the same treatment did not trigger apoptosis in hematopoietic stem cells. Serial transplantation studies with BCR-ABL-expressing CSC revealed that the selenium status in mice was a key determinant of CSC survival. Selenium action relied upon the endogenous production of the cyclooxygenase-derived prostaglandins Delta(12)-PGJ(2) and 15d-PGJ(2). Accordingly, nonsteroidal anti-inflammatory drugs and NADPH oxidase inhibitors abrogated the ability of selenium to trigger apoptosis in leukemia CSC. Our results reveal how selenium-dependent modulation of arachidonic acid metabolism can be directed to trigger apoptosis of primary human and murine CSC in leukemia. (C) 2014 AACR.
C1 [Gandhi, Ujjawal H.; Kaushal, Naveen; Hegde, Shailaja; Finch, Emily R.; Kudva, Avinash K.; Kennett, Mary J.; Paulson, Robert F.; Prabhu, K. Sandeep] Penn State Univ, Dept Vet & Biomed Sci, Ctr Mol Immunol & Infect Dis, University Pk, PA 16802 USA.
   [Gandhi, Ujjawal H.; Kaushal, Naveen; Hegde, Shailaja; Finch, Emily R.; Kudva, Avinash K.; Kennett, Mary J.; Paulson, Robert F.; Prabhu, K. Sandeep] Penn State Univ, Ctr Mol Toxicol & Carcinogenesis, University Pk, PA 16802 USA.
   [Jordan, Craig T.] Univ Colorado, Div Hematol Hematol Malignancies & Stem Cell Tran, Aurora, CO USA.
C3 Pennsylvania Commonwealth System of Higher Education (PCSHE); Pennsylvania State University; Pennsylvania State University - University Park; Pennsylvania Commonwealth System of Higher Education (PCSHE); Pennsylvania State University; Pennsylvania State University - University Park; University of Colorado System; University of Colorado Anschutz Medical Campus
RP Prabhu, KS (corresponding author), Penn State Univ, 115 Henning Bldg, University Pk, PA 16802 USA.
EM rfp5@psu.edu; ksp4@psu.edu
FU NIH [DK077152, CA162665, DK 080040]
CR Asfour IA, 2009, BIOL TRACE ELEM RES, V132, P85, DOI 10.1007/s12011-009-8401-2
   Bae SH, 2013, CELL METAB, V17, P73, DOI 10.1016/j.cmet.2012.12.002
   BEGUIN Y, 1989, CARCINOGENESIS, V10, P2089, DOI 10.1093/carcin/10.11.2089
   Bensaad K, 2006, CELL, V126, P107, DOI 10.1016/j.cell.2006.05.036
   Chen SY, 2002, ANTI-CANCER DRUG, V13, P759, DOI 10.1097/00001813-200208000-00011
   Combs GF, 1998, PHARMACOL THERAPEUT, V79, P179, DOI 10.1016/S0163-7258(98)00014-X
   Crews LA, 2013, CANCER LETT, V338, P15, DOI 10.1016/j.canlet.2012.08.006
   Gandhi UH, 2011, J BIOL CHEM, V286, P27471, DOI 10.1074/jbc.M111.260547
   Guan LY, 2009, ANN HEMATOL, V88, P733, DOI 10.1007/s00277-008-0676-4
   Hadjibabaie M, 2008, BONE MARROW TRANSPL, V42, P469, DOI 10.1038/bmt.2008.188
   Hadjibabaie M, 2008, NUTR CANCER, V60, P837, DOI 10.1080/01635580802196107
   Hail N, 2008, FREE RADICAL BIO MED, V45, P97, DOI 10.1016/j.freeradbiomed.2008.04.004
   HART DA, 1984, CANCER LETT, V23, P145, DOI 10.1016/0304-3835(84)90147-2
   Hegde S, 2011, BLOOD, V118, P6909, DOI 10.1182/blood-2010-11-317750
   Ip C, 2000, CANCER RES, V60, P2882
   JIANG XR, 1992, LEUKEMIA RES, V16, P347, DOI 10.1016/0145-2126(92)90136-U
   Kasum CM, 2003, CANCER EPIDEM BIOMAR, V12, P534
   Kim JH, 2005, BLOOD, V105, P1717, DOI 10.1182/blood-2004-03-0849
   Klein EA, 2003, WORLD J UROL, V21, P21, DOI 10.1007/s00345-002-0314-z
   Koptyra M, 2006, BLOOD, V108, P319, DOI 10.1182/blood-2005-07-2815
   Liebermann DA, 2007, CELL CYCLE, V6, P166, DOI 10.4161/cc.6.2.3789
   Lippman SM, 2009, JAMA-J AM MED ASSOC, V301, P39, DOI 10.1001/jama.2008.864
   Livak KJ, 2001, METHODS, V25, P402, DOI 10.1006/meth.2001.1262
   Nieborowska-Skorska M, 2013, LEUKEMIA, V27, P2253, DOI 10.1038/leu.2013.123
   Pazirandeh A, 1999, J TRACE ELEM MED BIO, V13, P242, DOI 10.1016/S0946-672X(99)80043-1
   Pear WS, 1998, BLOOD, V92, P3780, DOI 10.1182/blood.V92.10.3780.422k15_3780_3792
   Pei SS, 2013, J BIOL CHEM, V288, P33542, DOI 10.1074/jbc.M113.511170
   Puzio-Kuter Anna M, 2011, GENES CANCER, V2, P385, DOI 10.1177/1947601911409738
   Qi YM, 2010, J BIOL CHEM, V285, P33010, DOI 10.1074/jbc.M110.137406
   Rajakariar R, 2007, P NATL ACAD SCI USA, V104, P20979, DOI 10.1073/pnas.0707394104
   Sattler M, 2000, J BIOL CHEM, V275, P24273, DOI 10.1074/jbc.M002094200
   Savona M, 2008, NAT REV CANCER, V8, P341, DOI 10.1038/nrc2368
   Subramanian A, 2008, J VIROL, V82, P382, DOI 10.1128/JVI.02487-06
   THOMPSON HJ, 1984, CANCER RES, V44, P2803
   Urade Y, 2000, VITAM HORM, V58, P89, DOI 10.1016/S0083-6729(00)58022-4
   URADE Y, 1989, J IMMUNOL, V143, P2982
   Urade Y, 2002, PROSTAG OTH LIPID M, V68-9, P375, DOI 10.1016/S0090-6980(02)00042-4
   Vunta H, 2007, J BIOL CHEM, V282, P17964, DOI 10.1074/jbc.M703075200
   Walter RB, 2011, J CLIN ONCOL, V29, P2424, DOI 10.1200/JCO.2011.34.6346
   WEISBERGER AS, 1956, BLOOD, V11, P11, DOI 10.1182/blood.V11.1.11.11
   Wu M, 2010, J BIOL CHEM, V285, P12055, DOI 10.1074/jbc.M109.088781
   Zamaraeva MV, 2005, CELL DEATH DIFFER, V12, P1390, DOI 10.1038/sj.cdd.4401661
   Zuo L, 2004, ANN HEMATOL, V83, P751, DOI 10.1007/s00277-004-0920-5
   Zuo XL, 2006, BIOL TRACE ELEM RES, V114, P41, DOI 10.1385/BTER:114:1:41
NR 44
TC 20
Z9 25
U1 1
U2 8
PU AMER ASSOC CANCER RESEARCH
PI PHILADELPHIA
PA 615 CHESTNUT ST, 17TH FLOOR, PHILADELPHIA, PA 19106-4404 USA
SN 0008-5472
EI 1538-7445
J9 CANCER RES
JI Cancer Res.
PD JUL 15
PY 2014
VL 74
IS 14
BP 3890
EP 3901
DI 10.1158/0008-5472.CAN-13-3694
PG 12
WC Oncology
SC Oncology
GA AL1GY
UT WOS:000338875000023
PM 24872387
DA 2025-02-23
ER

PT J
AU Schmeiser, HH
   Nortier, JL
   Singh, R
   da Costa, GG
   Sennesael, J
   Cassuto-Viguier, E
   Ambrosetti, D
   Rorive, S
   Pozdzik, A
   Phillips, DH
   Stiborova, M
   Arlt, VM
AF Schmeiser, Heinz H.
   Nortier, Joelle L.
   Singh, Rajinder
   da Costa, Goncalo Gamboa
   Sennesael, Jacques
   Cassuto-Viguier, Elisabeth
   Ambrosetti, Damien
   Rorive, Sandrine
   Pozdzik, Agnieszka
   Phillips, David H.
   Stiborova, Marie
   Arlt, Volker M.
TI Exceptionally long- term persistence of DNA adducts formed by carcinogenic aristolochic acid I in renal tissue from patients with aristolochic acid nephropathy
SO INTERNATIONAL JOURNAL OF CANCER
LA English
DT Article
DE aristolochic acid; DNA adducts; persistence of adducts; aristolochic acid nephropathy; biomarker of exposure
ID urothelial carcinoma; exposure; cancer; kidney
AB Aristolochic acid (AA) causes aristolochic acid nephropathy (AAN), first described in women in Belgium accidently prescribed Aristolochia fangchi in a slimming treatment, and also Balkan endemic nephropathy (BEN), through probable dietary contamination with Aristolochia clematitis seeds. Both nephropathies have a high risk of urothelial cancer, with AA being the causative agent. In tissues of AAN and BEN patients, a distinct DNA adduct, 7-(deoxyadenosin-N-6-yl)-aristolactam I (dA-AAI), has been detected. DNA adducts can be removed through DNA repair, they can result in mutations through erroneous DNA replication or they can cause cell death. The dA-AAI adduct induces AT to TA transversions in the tumor-suppressor TP53 gene in experimental systems, matching TP53 mutations observed in urothelial tumors from AAN cancer cases. Using thin-layer chromatography P-32-postlabeling and mass spectrometric analysis we report the detection of dA-AAI in renal DNA from 11 Belgian AAN patients over 20 years after exposure to AA had ceased. Our results showed that dA-AAI is an established biomarker of AA exposure, and that this biomarker can be demonstrated to be persistent decades after a distinct AA exposure. Further, the persistence of dA-AAI adducts appears to be a critical determinant for the AA mutational fingerprint frequently found in oncogenes and tumor suppressor genes recently identified by whole genome sequencing of AA-associated urothelial tumors. The potential for exposure to AA worldwide is high; the unprecedented long-term persistence of dA-AAI provides a useful long-term biomarker of exposure and attests to the role of AA in human urothelial malignancy. What's new? Aristolochic acid (AA), present in Aristolochia-derived herbal drugs frequently used in traditional Chinese medicine, can cause aristolochic acid nephropathy and urothelial cancer. The true extent of AA exposure is unknown as reliable biomarkers are missing. This study demonstrates that premutagenic AA-DNA adducts, specifically 7-(deoxyadenosin-N6-yl)-aristolactam I adducts, have an exceptionally long-term persistence in the renal DNA of aristolochic acid nephropathy patients and thus can serve as biomarkers to assess exposure to AA, even decades later.
C1 [Schmeiser, Heinz H.] Res Grp Genet Alterat Carcinogenesis, German Canc Res Ctr DKFZ, Neuenheimer Feld, D-69120 Heidelberg, Germany.
   [Nortier, Joelle L.] Univ Libre Bruxelles, Fac Med, Lab Expt Nephrol, Brussels, Belgium.
   [Nortier, Joelle L.; Rorive, Sandrine; Pozdzik, Agnieszka] Univ Libre Bruxelles, Dept Pathol, Erasme Hosp, Brussels, Belgium.
   [Singh, Rajinder] Univ Leicester, Dept Canc Studies & Mol Med, Leicester, Leics, England.
   [da Costa, Goncalo Gamboa] Natl Ctr Toxicol Res, Div Biochem Toxicol, Jefferson, AR 72079 USA.
   [Sennesael, Jacques] Vrije Univ Brussels, Univ Ziekenhuis Brussel, Dept Hypertens & Nephrol, Brussels, Belgium.
   [Cassuto-Viguier, Elisabeth] Pasteur Hosp, Dept Nephrol, Nice, France.
   [Ambrosetti, Damien] Pasteur Hosp, Dept Pathol, Nice, France.
   [Phillips, David H.; Arlt, Volker M.] Kings Coll London, MRC PHE Ctr Environm & Hlth, Analyt & Environm Sci Div, London WC2R 2LS, England.
   [Stiborova, Marie] Charles Univ Prague, Fac Sci, Dept Biochem, Prague, Czech Republic.
C3 Helmholtz Association; German Cancer Research Center (DKFZ); Universite Libre de Bruxelles; Universite Catholique Louvain; Cliniques Universitaires Saint-Luc; Universite Libre de Bruxelles; University of Leicester; US Food & Drug Administration (FDA); University Hospital Brussels; Vrije Universiteit Brussel; CHU Nice; CHU Nice; University of London; King's College London; Charles University Prague
RP Schmeiser, HH (corresponding author), German Canc Res Ctr, Res Grp Genet Alterat Carcinogenesis, Neuenheimer Feld 280, D-69120 Heidelberg, Germany.
EM h.schmeiser@dkfz.de
FU Cancer Research UK; European Union Network of Excellence ECNIS2-"Environmental cancer risk, nutrition and individual susceptibility 2"; Grant Agency of the Czech Republic [303/09/0472]
CR Arlt VM, 2004, INT J CANCER, V111, P977, DOI 10.1002/ijc.20316
   Arlt VM, 2002, MUTAGENESIS, V17, P265, DOI 10.1093/mutage/17.4.265
   ASHURST SW, 1983, CANCER RES, V43, P1024
   Bieler CA, 1997, CARCINOGENESIS, V18, P1063, DOI 10.1093/carcin/18.5.1063
   Chan W, 2008, MUTAT RES-FUND MOL M, V646, P17, DOI 10.1016/j.mrfmmm.2008.08.012
   Chen CH, 2012, P NATL ACAD SCI USA, V109, P8241, DOI 10.1073/pnas.1119920109
   Fernando R C, 1993, IARC SCI PUBL, V0, P167
   Gökmen MR, 2013, ANN INTERN MED, V158, P469, DOI 10.7326/0003-4819-158-6-201303190-00006
   Grollman AP, 2013, ENVIRON MOL MUTAGEN, V54, P1, DOI 10.1002/em.21756
   Hoang ML, 2013, SCI TRANSL MED, V5, P0, DOI 10.1126/scitranslmed.3006200
   Jelakovic B, 2012, KIDNEY INT, V81, P559, DOI 10.1038/ki.2011.371
   Lemy A, 2008, AM J KIDNEY DIS, V51, P471, DOI 10.1053/j.ajkd.2007.11.015
   Lord GM, 2004, AM J KIDNEY DIS, V43, P0, DOI 10.1053/j.ajkd.2003.11.024
   Nortier JL, 2000, NEW ENGL J MED, V342, P1686, DOI 10.1056/NEJM200006083422301
   POIRIER MC, 1987, PROG EXP TUMOR RES, V31, P104
   Poon SL, 2013, SCI TRANSL MED, V5, P0, DOI 10.1126/scitranslmed.3006086
   Rappaport SM, 2010, SCIENCE, V330, P460, DOI 10.1126/science.1192603
   Schmeiser HH, 2013, METHODS MOL BIOL, V1044, P389, DOI 10.1007/978-1-62703-529-3_21
   Schmeiser HH, 2012, ENVIRON MOL MUTAGEN, V53, P636, DOI 10.1002/em.21732
   Schmeiser HH, 1996, CANCER RES, V56, P2025
   Sidorenko VS, 2012, NUCLEIC ACIDS RES, V40, P2494, DOI 10.1093/nar/gkr1095
   Singh R, 2010, J CHROMATOGR B, V878, P2155, DOI 10.1016/j.jchromb.2010.06.008
   Stiborová M, 2013, CURR DRUG METAB, V14, P695, DOI 10.2174/1389200211314060006
   VANHERWEGHEM JL, 1993, LANCET, V341, P387, DOI 10.1016/0140-6736(93)92984-2
NR 24
TC 81
Z9 89
U1 0
U2 37
PU WILEY
PI HOBOKEN
PA 111 RIVER ST, HOBOKEN 07030-5774, NJ USA
SN 0020-7136
EI 1097-0215
J9 INT J CANCER
JI Int. J. Cancer
PD JUL 15
PY 2014
VL 135
IS 2
BP 502
EP 507
DI 10.1002/ijc.28681
PG 6
WC Oncology
SC Oncology
GA AG5LL
UT WOS:000335460400027
PM 24921086
DA 2025-02-23
ER

PT J
AU Zelenskiy, S
   Thompson, CL
   Tucker, TC
   Li, L
AF Zelenskiy, Svetlana
   Thompson, Cheryl L.
   Tucker, Thomas C.
   Li, Li
TI High Dietary Glycemic Load is Associated With Increased Risk of Colon Cancer
SO NUTRITION AND CANCER-AN INTERNATIONAL JOURNAL
LA English
DT Article
ID food-frequency questionnaire; colorectal-cancer; carbohydrate intake; insulin-resistance; womens health; index; cohort; validity; reproducibility; metaanalysis
AB High dietary glycemic load (GL) has been inconsistently associated with risk of colon cancer. We analyzed data for 1093 incident cases and 1589 controls in a population-based case-control study of colon cancer to further clarify the GL-colon cancer relationship. GL was assessed using a self-administered food frequency questionnaire. Cases had a significantly higher GL intake (mean = 136.4, SD = 24.5) than controls (mean = 132.8, SD = 25.2) (P = 0.0003). In a multivariate unconditional logistic regression model, the odds ratios (ORs) for colon cancer increased significantly with increasing GL: compared to the bottom quartile of GL, the ORs (95% CI) for the 2nd through the upper quartiles were 1.38 (1.06, 1.80), 1.67 (1.30, 2.13), and 1.61 (1.25, 2.07), respectively (P (trend) < 0.0001). Stratified analyses showed that the association was more pronounced among older participants [ORs (95% CI) for the 2nd through the upper quartiles were 1.35 (0.91, 2.00), 1.87 (1.29, 2.71), 2.02 (1.39, 2.95), respectively] than among younger participants [ORs were 1.46 (1.02, 2.10), 1.53 (1.09, 2.15), and 1.35 (0.96, 1.91), respectively] (P (int) = 0.02). Our results provide support for the hypothesis that a diet with high GL increases the risk of colon cancer.
C1 [Zelenskiy, Svetlana; Li, Li] Case Western Reserve Univ, Dept Family Med & Community Hlth, Cleveland, OH 44106 USA.
   [Zelenskiy, Svetlana] Case Western Reserve Univ, Dept Epidemiol & Biostat, Cleveland, OH 44106 USA.
   [Thompson, Cheryl L.; Li, Li] Case Western Reserve Univ, Dept Family Med & Community Hlth, Dept Epidemiol & Biostat, Cleveland, OH 44106 USA.
   [Thompson, Cheryl L.; Li, Li] Case Western Reserve Univ, Case Comprehens Canc Ctr, Cleveland, OH 44106 USA.
   [Tucker, Thomas C.] Univ Kentucky, Markey Canc Control Program, Lexington, KY USA.
C3 University System of Ohio; Case Western Reserve University; University System of Ohio; Case Western Reserve University; University System of Ohio; Case Western Reserve University; University System of Ohio; Case Western Reserve University; University of Kentucky
RP Li, L (corresponding author), Case Western Reserve Univ, Dept Family Med & Community Hlth, 11000 Cedar Ave,Suite 402, Cleveland, OH 44106 USA.
EM lxl62@case.edu
FU Damon Runyon Cancer Research Foundation Clinical Investigator Award [CI-8]; National Institutes of Health Grant [R01 CA136726]
CR Brand-Miller JC, 2003, J NUTR, V133, P2728, DOI 10.1093/jn/133.9.2728
   Bruce WR, 2000, NUTR CANCER, V37, P19, DOI 10.1207/S15327914NC3701_2
   Cruz-Correa M, 2012, SPORADIC (NONHEREDITARY) COLORECTAL CANCER. VERSION CURRENT 1, V0, P0
   DOLL R, 1981, JNCI-J NATL CANCER I, V66, P1191, DOI 10.1093/jnci/66.6.1192
   Du HD, 2009, BRIT J NUTR, V102, P601, DOI 10.1017/S0007114508207269
   Flood A, 2006, AM J CLIN NUTR, V84, P1184
   Foster-Powell K, 2002, AM J CLIN NUTR, V76, P5, DOI 10.1093/ajcn/76.1.5
   Franceschi S, 2001, ANN ONCOL, V12, P173, DOI 10.1023/A:1008304128577
   Fujimoto WY, 2007, DIABETES, V56, P1680, DOI 10.2337/db07-0009
   GIOVANNUCCI E, 1995, CANCER CAUSE CONTROL, V6, P164, DOI 10.1007/BF00052777
   Gnagnarella P, 2008, AM J CLIN NUTR, V87, P1793, DOI 10.1093/ajcn/87.6.1793
   Higginbotham S, 2004, JNCI-J NATL CANCER I, V96, P229, DOI 10.1093/jnci/djh020
   Holt SHA, 1997, AM J CLIN NUTR, V66, P1264, DOI 10.1093/ajcn/66.5.1264
   Howarth NC, 2008, AM J CLIN NUTR, V88, P1074, DOI 10.1093/ajcn/88.4.1074
   Hu FB, 1999, AM J EPIDEMIOL, V149, P531, DOI 10.1093/oxfordjournals.aje.a009849
   Jenab M, 2010, ANN ONCOL, V21, P437, DOI 10.1093/annonc/mdq016
   Kabat GC, 2008, CANCER CAUSE CONTROL, V19, P1291, DOI 10.1007/s10552-008-9200-3
   Kleinbaum DG, 2002, LOGISTIC REGRESSION, V0, P0, DOI DOI 10.1111/J.1467-985X.2004.298_12.X
   Komninou D, 2003, EXP BIOL MED, V228, P396, DOI 10.1177/153537020322800410
   Larsson SC, 2007, AM J EPIDEMIOL, V165, P256, DOI 10.1093/aje/kwk012
   Levi F, 2002, ANN ONCOL, V13, P1688, DOI 10.1093/annonc/mdf261
   Levitan EB, 2007, AM J CLIN NUTR, V85, P548, DOI 10.1093/ajcn/85.2.548
   Li L, 2008, CLIN CANCER RES, V14, P633, DOI 10.1158/1078-0432.CCR-07-1211
   Martínez ME, 1999, CANCER EPIDEM BIOMAR, V8, P941
   McCarl M, 2006, CANCER EPIDEM BIOMAR, V15, P892, DOI 10.1158/1055-9965.EPI-05-0700
   MCKEOWNEYSSEN G, 1994, CANCER EPIDEM BIOMAR, V3, P687
   Michaud DS, 2005, CANCER EPIDEM BIOMAR, V14, P138, DOI 10.1158/1055-9965.EPI-05-0428
   Mulholland HG, 2009, AM J CLIN NUTR, V89, P568, DOI 10.3945/ajcn.2008.26823
   Nock NL, 2008, OBESITY, V16, P1099, DOI 10.1038/oby.2008.42
   Oh K, 2004, CANCER EPIDEM BIOMAR, V13, P1192
   Siegel R, 2012, CA-CANCER J CLIN, V62, P10, DOI 10.3322/caac.20138
   Slattery ML, 1997, CANCER EPIDEM BIOMAR, V6, P677
   Strayer L, 2007, CANCER CAUSE CONTROL, V18, P853, DOI 10.1007/s10552-007-9030-8
   Terry PD, 2003, JNCI-J NATL CANCER I, V95, P914, DOI 10.1093/jnci/95.12.914
   Thomson CA, 2003, AM J EPIDEMIOL, V157, P754, DOI 10.1093/aje/kwg025
   van Bakel MME, 2009, J NUTR, V139, P568, DOI 10.3945/jn.108.097121
   Weijenberg MP, 2008, INT J CANCER, V122, P620, DOI 10.1002/ijc.23110
NR 39
TC 10
Z9 11
U1 0
U2 2
PU ROUTLEDGE JOURNALS, TAYLOR & FRANCIS LTD
PI ABINGDON
PA 4 PARK SQUARE, MILTON PARK, ABINGDON OX14 4RN, OXFORDSHIRE, ENGLAND
SN 0163-5581
EI 1532-7914
J9 NUTR CANCER
JI Nutr. Cancer
PD APR 3
PY 2014
VL 66
IS 3
BP 362
EP 368
DI 10.1080/01635581.2014.884231
PG 7
WC Oncology; Nutrition & Dietetics
SC Oncology; Nutrition & Dietetics
GA AE6AZ
UT WOS:000334072000003
PM 24611536
DA 2025-02-23
ER

PT J
AU Jung, AY
   van Duijnhoven, FJB
   Nagengast, FM
   Botma, A
   Heine-Bröring, RC
   Kleibeuker, JH
   Vasen, HFA
   Harryvan, JL
   Winkels, RM
   Kampman, E
AF Jung, Audrey Y.
   van Duijnhoven, Franzel J. B.
   Nagengast, Fokko M.
   Botma, Akke
   Heine-Broring, Renate C.
   Kleibeuker, Jan H.
   Vasen, Hans F. A.
   Harryvan, Jan L.
   Winkels, Renate M.
   Kampman, Ellen
TI Dietary B vitamin and methionine intake and <i>MTHFR</i> C677T genotype on risk of colorectal tumors in Lynch syndrome: the GEOLynch cohort study
SO CANCER CAUSES & CONTROL
LA English
DT Article
DE B vitamins; Colorectal cancer; Colorectal adenoma; Lynch syndrome; Folate; Diet
ID food-frequency questionnaire; nonpolyposis colon-cancer; folic-acid supplementation; biomarker-based validity; mismatch-repair genes; body-mass index; methylenetetrahydrofolate reductase; folate intake; plasma folate; cigarette-smoking
AB Dietary intake of B vitamins and methionine, essential components of DNA synthesis and methylation pathways, may influence colorectal tumor (CRT) development. The impact of B vitamins on colorectal carcinogenesis in individuals with Lynch syndrome (LS) is unknown but is important given their high lifetime risk of developing neoplasms. The role of MTHFR C677T genotype in modifying these relationships in LS individuals is also unclear. We investigated associations between dietary intakes of folate, vitamins B2, B6, B12, and methionine and CRT development in a prospective cohort study of 470 mismatch repair gene mutation carriers. Dietary intakes were assessed by food frequency questionnaire. Cox regression models with robust sandwich covariance estimation, adjusted for age, sex, physical activity, number of colonoscopies during person-time, NSAID use, and mutual vitamins were used to calculate hazard ratios (HRs) and 95 % confidence intervals (95 % CIs). Analyses were also stratified by MTHFR C677T genotype. During a median person-time of 28.0 months, 131 persons developed a CRT. Fifty-one of these persons developed an incident colorectal adenoma, while there were four persons who developed an incident colorectal carcinoma. Compared to the lowest tertile of intake, adjusted HRs (95 % CIs) for CRT development in the highest tertile were 1.06 (0.59-1.91) for folate, 0.77 (0.39-1.51) for vitamin B2, 0.98 (0.59-1.62) for vitamin B6, 1.24 (0.77-2.00) for vitamin B12, and 1.36 (0.83-2.20) for methionine. Low vitamin B2 and low methionine intake were statistically significantly associated with an increased risk of CRT in MTHFR 677TT individuals compared to a combined reference of persons with low intake and CC genotype. There was no suggestion that intake of any dietary B vitamin or methionine was associated with CRT development among those with LS.
C1 [Jung, Audrey Y.; Kampman, Ellen] Radboud Univ Nijmegen, Dept Hlth Evidence, Med Ctr, NL-6525 ED Nijmegen, Netherlands.
   [van Duijnhoven, Franzel J. B.; Botma, Akke; Heine-Broring, Renate C.; Harryvan, Jan L.; Winkels, Renate M.; Kampman, Ellen] Wageningen Univ, Div Human Nutr, NL-6700 AP Wageningen, Netherlands.
   [van Duijnhoven, Franzel J. B.] Natl Inst Publ Hlth & Environm RIVM, Bilthoven, Netherlands.
   [Nagengast, Fokko M.] Radboud Univ Nijmegen, Dept Gastroenterol, Med Ctr, NL-6525 ED Nijmegen, Netherlands.
   [Kleibeuker, Jan H.] Univ Groningen, Univ Med Ctr Groningen, Dept Gastroenterol & Hepatol, NL-9713 AV Groningen, Netherlands.
   [Vasen, Hans F. A.] Netherlands Fdn Detect Hereditary Tumors, Leiden, Netherlands.
   [Kampman, Ellen] Vrije Univ Amsterdam, Med Ctr, Dept Hlth Sci, Amsterdam, Netherlands.
C3 Radboud University Nijmegen; Wageningen University & Research; Netherlands National Institute for Public Health & the Environment; Radboud University Nijmegen; University of Groningen; Vrije Universiteit Amsterdam
RP Kampman, E (corresponding author), Wageningen Univ, Div Human Nutr, NL-6700 AP Wageningen, Netherlands.
EM Ellen.Kampman@wur.nl
FU Dutch Cancer Society (KWF) [KUN-2007-3842]
CR Aarnio M, 1999, INT J CANCER, V81, P214, DOI 10.1002/(SICI)1097-0215(19990412)81:2<214::AID-IJC8>3.3.CO;2-C
   Aarnio M, 1995, INT J CANCER, V64, P430, DOI 10.1002/ijc.2910640613
   [Anonymous], 2011, CONT UPD PROJ REP FO, V0, P0
   BAECKE JAH, 1982, AM J CLIN NUTR, V36, P936
   Baron JA, 1998, J NATL CANCER I, V90, P57, DOI 10.1093/jnci/90.1.57
   Barrow E, 2008, CLIN GENET, V74, P233, DOI 10.1111/j.1399-0004.2008.01035.x
   BENITO E, 1993, INT J CANCER, V55, P213, DOI 10.1002/ijc.2910550208
   Botma A, 2013, CANCER-AM CANCER SOC, V119, P512, DOI 10.1002/cncr.27726
   Botma A, 2010, J CLIN ONCOL, V28, P4346, DOI 10.1200/JCO.2010.28.0453
   BRONNER CE, 1994, NATURE, V368, P258, DOI 10.1038/368258a0
   Burn J, 2011, LANCET, V378, P2081, DOI 10.1016/S0140-6736(11)61049-0
   Cole BF, 2007, JAMA-J AM MED ASSOC, V297, P2351, DOI 10.1001/jama.297.21.2351
   De Jong AE, 2004, GASTROENTEROLOGY, V126, P42, DOI 10.1053/j.gastro.2003.10.043
   de Vogel S, 2008, J NUTR, V138, P2372, DOI 10.3945/jn.108.091157
   Diergaarde B, 2007, CLIN GASTROENTEROL H, V5, P736, DOI 10.1016/j.cgh.2007.02.019
   Drogan D, 2004, BRIT J NUTR, V92, P489, DOI 10.1079/BJN20041211
   Dunlop MG, 1997, HUM MOL GENET, V6, P105, DOI 10.1093/hmg/6.1.105
   Edelstein DL, 2011, CLIN GASTROENTEROL H, V9, P340, DOI 10.1016/j.cgh.2010.10.033
   Fayet F, 2011, NUTR RES, V31, P14, DOI 10.1016/j.nutres.2010.12.004
   FEARON ER, 1990, CELL, V61, P759, DOI 10.1016/0092-8674(90)90186-I
   FEUNEKES GIJ, 1993, AM J CLIN NUTR, V58, P489, DOI 10.1093/ajcn/58.4.489
   Figueiredo JC, 2011, INT J CANCER, V129, P192, DOI 10.1002/ijc.25872
   FISHEL R, 1993, CELL, V75, P1027, DOI 10.1016/0092-8674(93)90546-3
   FROSST P, 1995, NAT GENET, V10, P111, DOI 10.1038/ng0595-111
   Guerreiro CS, 2008, AM J CLIN NUTR, V88, P1413, DOI 10.3945/ajcn.2008.25877
   Hampel H, 2005, GASTROENTEROLOGY, V129, P415, DOI 10.1053/j.gastro.2005.05.011
   Heine-Bröring RC, 2013, PLOS ONE, V8, P0, DOI 10.1371/journal.pone.0066819
   Hendriks YMC, 2006, GASTROENTEROLOGY, V130, P312, DOI 10.1053/j.gastro.2005.10.052
   HILL MJ, 1978, LANCET, V1, P245, DOI 10.1016/S0140-6736(78)90487-7
   Houlston RS, 2001, GASTROENTEROLOGY, V121, P282, DOI 10.1053/gast.2001.26265
   Jenkins MA, 2006, CLIN GASTROENTEROL H, V4, P489, DOI 10.1016/j.cgh.2006.01.002
   Kabat GC, 2008, BRIT J CANCER, V99, P816, DOI 10.1038/sj.bjc.6604540
   Key TJ, 2012, INT J CANCER, V131, PE320, DOI 10.1002/ijc.27386
   Kim DH, 2010, CANCER CAUSE CONTROL, V21, P1919, DOI 10.1007/s10552-010-9620-8
   Kim J, 2012, AM J CLIN NUTR, V95, P405, DOI 10.3945/ajcn.111.020255
   Kim YI, 2004, ENVIRON MOL MUTAGEN, V44, P10, DOI 10.1002/em.20025
   Konishi M, 1996, GASTROENTEROLOGY, V111, P307, DOI 10.1053/gast.1996.v111.pm8690195
   Larsson SC, 2005, CANCER EPIDEM BIOMAR, V14, P740, DOI 10.1158/1055-9965.EPI-04-0581
   Larsson SC, 2010, JAMA-J AM MED ASSOC, V303, P1077, DOI 10.1001/jama.2010.263
   Lee JE, 2012, CANCER CAUSE CONTROL, V23, P537, DOI 10.1007/s10552-012-9911-3
   Lee JE, 2011, AM J CLIN NUTR, V93, P817, DOI 10.3945/ajcn.110.007781
   Ligtenberg MJL, 2009, NAT GENET, V41, P112, DOI 10.1038/ng.283
   Logan RFA, 2008, GASTROENTEROLOGY, V134, P29, DOI 10.1053/j.gastro.2007.10.014
   Ma J, 1997, CANCER RES, V57, P1098
   Marchand LL, 2002, CANCER CAUSE CONTROL, V13, P239, DOI 10.1023/A:1015057614870
   Martínez ME, 2006, GASTROENTEROLOGY, V131, P1706, DOI 10.1053/j.gastro.2006.09.010
   Mason JB, 2005, ALCOHOL, V35, P235, DOI 10.1016/j.alcohol.2005.03.012
   Miyaki M, 1997, NAT GENET, V17, P271, DOI 10.1038/ng1197-271
   Netherlands Nutrition Center, 2006, NEVO NED VOED, V0, P0
   Pande M, 2010, CLIN CANCER RES, V16, P1331, DOI 10.1158/1078-0432.CCR-09-1877
   POWELL SM, 1992, NATURE, V359, P235, DOI 10.1038/359235a0
   Pufulete M, 2002, BRIT J NUTR, V87, P383, DOI 10.1079/BJN2002518
   Qin XH, 2013, INT J CANCER, V133, P1033, DOI 10.1002/ijc.28038
   Rijcken FEM, 2002, GUT, V50, P382, DOI 10.1136/gut.50.3.382
   Roswall N, 2010, CANCER EPIDEMIOL, V34, P40, DOI 10.1016/j.canep.2009.12.012
   Sanjoaquin MA, 2005, INT J CANCER, V113, P825, DOI 10.1002/ijc.20648
   Sharp L, 2004, AM J EPIDEMIOL, V159, P423, DOI 10.1093/aje/kwh066
   Shrubsole MJ, 2009, CANCER EPIDEM BIOMAR, V18, P1003, DOI 10.1158/1055-9965.EPI-08-1200
   Slattery ML, 1999, CANCER EPIDEM BIOMAR, V8, P513
   Song J, 2000, CANCER RES, V60, P3191
   Song YQ, 2012, J NATL CANCER I, V104, P1562, DOI 10.1093/jnci/djs370
   Ulrich CM, 2007, AM J CLIN NUTR, V86, P271, DOI 10.1093/ajcn/86.2.271
   van den Donk M, 2005, CANCER EPIDEM BIOMAR, V14, P1562, DOI 10.1158/1055-9965.EPI-04-0419
   VASEN HFA, 1995, LANCET, V345, P1183, DOI 10.1016/S0140-6736(95)91016-6
   Vasen HFA, 1996, GASTROENTEROLOGY, V110, P1020, DOI 10.1053/gast.1996.v110.pm8612988
   Verkleij-Hagoort AC, 2007, EUR J CLIN NUTR, V61, P610, DOI 10.1038/sj.ejcn.1602581
   Vollset SE, 2013, LANCET, V381, P1029, DOI 10.1016/S0140-6736(12)62001-7
   WATSON P, 1994, ANTICANCER RES, V14, P1635
   Watson P, 2001, FAM CANCER, V1, P57, DOI 10.1023/A:1011590617833
   Willett WC, 1997, AM J CLIN NUTR, V65, P1220, DOI 10.1093/ajcn/65.4.1220S
   Win AK, 2011, BRIT J CANCER, V105, P162, DOI 10.1038/bjc.2011.172
   Winawer SJ, 1997, GASTROENTEROLOGY, V112, P594, DOI 10.1053/gast.1997.v112.agast970594
   Winkels RM, 2012, GASTROENTEROLOGY, V142, P241, DOI 10.1053/j.gastro.2011.10.033
   World Cancer Research Fund / American Institute for Cancer research, 2007, FOOD, V0, Physical Activity
   World Cancer Research Fund/American Institute for Cancer Research, 2010, STST KUT REV CIBT YO, V0, P0
   Wu K, 2009, AM J CLIN NUTR, V90, P1623, DOI 10.3945/ajcn.2009.28319
   Zhang XH, 2012, AM J CLIN NUTR, V96, P874, DOI 10.3945/ajcn.112.037267
NR 77
TC 12
Z9 12
U1 0
U2 14
PU SPRINGER
PI DORDRECHT
PA VAN GODEWIJCKSTRAAT 30, 3311 GZ DORDRECHT, NETHERLANDS
SN 0957-5243
EI 1573-7225
J9 CANCER CAUSE CONTROL
JI Cancer Causes Control
PD SEP 15
PY 2014
VL 25
IS 9
BP 1119
EP 1129
DI 10.1007/s10552-014-0412-4
PG 11
WC Oncology; Public, Environmental & Occupational Health
SC Oncology; Public, Environmental & Occupational Health
GA AP0VQ
UT WOS:000341784400004
PM 24916333
DA 2025-02-23
ER

PT J
AU Mobarakeh, ZS
   Mirzaei, K
   Hatmi, N
   Ebrahimi, M
   Dabiran, S
   Sotoudeh, G
AF Mobarakeh, Zahra Sheikhi
   Mirzaei, Khadijeh
   Hatmi, Nadia
   Ebrahimi, Mandana
   Dabiran, Sohaila
   Sotoudeh, Gity
TI Dietary Habits Contributing to Breast Cancer Risk Among Iranian Women
SO ASIAN PACIFIC JOURNAL OF CANCER PREVENTION
LA English
DT Article
DE Dietary habits; reproductive parameters; breast cancer; risk; Iranian women
ID pooled analysis; body-weight; fat; consumption; metaanalysis; calory; fruit; meat
AB Background: The aim of this study was to investigate demographic features, dietary habits, and some possible risk factors for being susceptible to breast cancer in Iranian women. Materials and Methods: A study of dietary habits and breast cancer was conducted among 53 Iranian women with histological confirmed disease and 40 matched controls. A dietary habits questionnaire was used to evaluate the pattern of selected food intakes. The risk of cancer was analyzed after adjustment for confounding factors. Age, weight, body mass index (BMI), waist circumference, educational status, parity, lactation, marital status, menopause, history of estrogen therapy, and family history of breast disease or cancer were assessed among participants. Special attention was given to the relationship between consumption of high fat meat, milk, yogurt and cheese as well use of frying oils for frying foods, use of olive/liquid oils for cooking, removing fat from meat and poultry, removing chicken skin and not use of mayonnaise as salad dressing and the risk of breast cancer. Moreover, salad, vegetable and fruit consumption, and eating outdoors owere investigated. Results: Our results revealed significant lower education and higher BMI and waist circumference levels in patients with breast cancer. There was significantly increased breast cancer risk in overweight women in comparison with normal weight (OR=2.91, 95% CI 1.24 to 6.82). High intake of fat dairy products including milk and cheese was found to be a statistically significant factor for increasing breast cancer risk in models adjusting for age, BMI and education. Use of olive/liquid oils for cooking and avoidance of mayonnaise as salad dressing are related to lower risk of breast cancer. The frequency of vegetable and fruit consumption was significantly lower in patients with breast cancer compared to healthy women. Conclusions: Dietary habits might be risk factors for breast cancer among Iranian women. Adoption of a prudent diet could be an appropriate strategy for preventing breast cancer.
C1 [Mobarakeh, Zahra Sheikhi; Ebrahimi, Mandana] Univ Tehran Med Sci, ACECR, Breast Canc Res Ctr, Dept Canc Qual Life, Tehran, Iran.
   [Mirzaei, Khadijeh; Sotoudeh, Gity] Univ Tehran Med Sci, Sch Nutr Sci & Dietet, Dept Community Nutr, Tehran, Iran.
   [Hatmi, Nadia; Dabiran, Sohaila] Univ Tehran Med Sci, Sch Med, Dept Social Med, Tehran, Iran.
C3 Tehran University of Medical Sciences; Academic Center for Education, Culture & Research (ACECR); Tehran University of Medical Sciences; Tehran University of Medical Sciences
RP Sotoudeh, G (corresponding author), Univ Tehran Med Sci, Sch Nutr Sci & Dietet, Dept Community Nutr, Tehran, Iran.
EM gsotodeh@tums.ac.ir
CR Cordero MJA, 2012, NUTR HOSP, V27, P1643, DOI 10.3305/nh.2012.27.5.5998
   Ahmadi Alireza, 2011, J INJ VIOLENCE RES, V3, P55, DOI 10.5249/jivr.v3i1.28
   Alexander DD, 2010, NUTR RES REV, V23, P349, DOI 10.1017/S0954422410000235
   Amadou A, 2013, J ONCOL, V2013, P0, DOI 10.1155/2013/906495
   Aune D, 2012, BREAST CANCER RES TR, V134, P479, DOI 10.1007/s10549-012-2118-1
   Babu GR, 2011, ASIAN PAC J CANCER P, V12, P1647
   Babu GR, 2013, ASIAN PAC J CANCER P, V14, P5077, DOI 10.7314/APJCP.2013.14.9.5077
   Boyd NF, 2003, BRIT J CANCER, V89, P1672, DOI 10.1038/sj.bjc.6601314
   Chaudhry ZW, 2013, SPRINGERPLUS, V2, P0, DOI 10.1186/2193-1801-2-277
   Chlebowski RT, 2008, JNCI-J NATL CANCER I, V100, P1581, DOI 10.1093/jnci/djn360
   Cho EY, 2003, JNCI-J NATL CANCER I, V95, P1079, DOI 10.1093/jnci/95.14.1079
   COHEN LA, 1986, ANTICANCER RES, V6, P215
   Ferlay J, 2010, INT J CANCER, V127, P2893, DOI 10.1002/ijc.25516
   FREEDMAN LS, 1990, CANCER RES, V50, P5710
   Ganmaa D, 2005, MED HYPOTHESES, V65, P1028, DOI 10.1016/j.mehy.2005.06.026
   HOWE GR, 1990, JNCI-J NATL CANCER I, V82, P561, DOI 10.1093/jnci/82.7.561
   Hussain M, 2014, J EVOLUTION MED DENT, V3, P0
   Johnson IT, 2007, P NUTR SOC, V66, P207, DOI 10.1017/S0029665107005459
   Jung S, 2013, JNCI-J NATL CANCER I, V105, P219, DOI 10.1093/jnci/djs635
   Kruk J, 2014, ASIAN PAC J CANCER P, V15, P4429, DOI 10.7314/APJCP.2014.15.11.4429
   Missmer SA, 2002, INT J EPIDEMIOL, V31, P78, DOI 10.1093/ije/31.1.78
   Moorman PG, 2004, AM J CLIN NUTR, V80, P5
   Mourouti N, 2014, EUR J NUTR, V22, P22
   Mourouti N, 2013, MATURITAS, V74, P31, DOI 10.1016/j.maturitas.2012.10.004
   Nguyen HH, 2008, P NATL ACAD SCI USA, V105, P19750, DOI 10.1073/pnas.0806581105
   NORDEVANG E, 1993, BREAST CANCER RES TR, V26, P207, DOI 10.1007/BF00665798
   Park S, 2014, PLOS ONE, V9, P0
   PAWLEGA J, 1992, ACTA ONCOL, V31, P387, DOI 10.3109/02841869209088276
   PHILLIPS RL, 1975, CANCER RES, V35, P3513
   Rao R S P, 2005, INDIAN J MED SCI, V59, P398
   Renehan AG, 2008, LANCET, V371, P569, DOI 10.1016/S0140-6736(08)60269-X
   San Felipe MJR, 2013, NUTR HOSP, V28, P1829, DOI 10.3305/nutr hosp.v28in06.6981
   Sangrajrang S, 2013, ASIAN PAC J CANCER P, V14, P7023, DOI 10.7314/APJCP.2013.14.11.7023
   Smith-Warner SA, 2001, INT J CANCER, V92, P767, DOI 10.1002/1097-0215(20010601)92:5<767::AID-IJC1247>3.0.CO;2-0
   Suzuki S, 2013, J EPIDEMIOL, V23, P139, DOI 10.2188/jea.JE20120102
   TAIOLI E, 1991, NUTR CANCER, V16, P259, DOI 10.1080/01635589109514164
   van Gils CH, 2005, JAMA-J AM MED ASSOC, V293, P183, DOI 10.1001/jama.293.2.183
   Voon NSMF, 2011, ASIAN PAC J CANCER P, V12, P1969
   Wang J, 2003, AM J CLIN NUTR, V77, P379, DOI 10.1093/ajcn/77.2.379
   WELSCH CW, 1994, CANCER, V74, P1055, DOI 10.1002/1097-0142(19940801)74:3+<1055::AID-CNCR2820741513>3.0.CO;2-0
   Yaw YH, 2014, ASIAN PAC J CANCER P, V15, P39, DOI 10.7314/APJCP.2014.15.1.39
   Yoo Keun-Young, 2006, ASIAN PAC J CANCER PREV, V7, P679
NR 42
TC 30
Z9 33
U1 0
U2 18
PU ASIAN PACIFIC ORGANIZATION CANCER PREVENTION
PI GYEONGGI-DO
PA APJCP HEAD OFFICE, KOREAN NATL CANCER CENTER, 323 ILAN -RO, ILSANDONG-GU, GOYANG-SI, GYEONGGI-DO, 410-769, SOUTH KOREA
SN 1513-7368
EI 
J9 ASIAN PAC J CANCER P
JI Asian Pac. J. Cancer Prev.
PD JUN 15
PY 2014
VL 15
IS 21
BP 9543
EP 9547
DI 10.7314/APJCP.2014.15.21.9543
PG 5
WC Oncology
SC Oncology
GA CD4ME
UT WOS:000351056100078
PM 25422253
DA 2025-02-23
ER

PT J
AU Tsao, SW
   Yip, YL
   Tsang, CM
   Pang, PS
   Lau, VMY
   Zhang, GT
   Lo, KW
AF Tsao, Sai Wah
   Yip, Yim Ling
   Tsang, Chi Man
   Pang, Pei Shin
   Lau, Victoria Ming Yi
   Zhang, Guitao
   Lo, Kwok Wai
TI Etiological factors of nasopharyngeal carcinoma
SO ORAL ONCOLOGY
LA English
DT Article
DE EBV; Nasopharyngeal carcinoma; Etiology; Stromal inflammation; Immune evasion
ID epstein-barr-virus; class-i expression; genome-wide scan; epithelial-cells; risk-factors; genetic polymorphisms; susceptibility locus; ebv infection; salted fish; chromosome 3p21
AB Nasopharyngeal carcinoma (NPC) is a common disease among southern Chinese. The major etiological factors proposed for NPC pathogenesis include genetic susceptibility, environment factors and EBV infection. In the high risk population, genetic susceptibility to NPC has been mapped to the HLA loci and adjacent genes in MHC region on chromosome 6p21. Consumption of preserved food including salted fish has been implicated in its etiology in earlier studies. Its contribution to pathogenesis of NPC remains to be determined. A decreasing trend of NPC incidence was observed in Hong Kong, Taiwan and Singapore in recent years which may be accounted by a change of dietary habits. A comprehensive epidemiological study will help to elucidate the relative importance of various risk factors in the pathogenesis of NPC. Despite the close association of EBV infection with NPC, the etiological role of EBV in NPC pathogenesis remains enigmatic. EBV infection in primary nasopharyngeal epithelial cells is uncommon and difficult to achieve. EBV does not transform primary nasopharyngeal epithelial cells into proliferative clones, which contrasts greatly with the well-documented ability of EBV to transform and immortalize primary B cells. Genetic alterations identified in premalignant nasopharyngeal epithelium may play crucial roles to support stable EBV infection. Subsequently, latent and lytic EBV gene products may drive clonal expansion and transformation of premalignant nasopharyngeal epithelial cells into cancer cells. Stromal inflammation in nasopharyngeal mucosa is believed to play an important role in modulating the growth and possibly drive the malignant transformation of EBV-infected nasopharyngeal epithelial cells. Furthermore, there are increasing evidences supporting a role of EBV infection to evade host immune surveillance. EBV-infected cells may have selective growth advantages in vivo by acquiring a stress-resistance phenotype. Understanding the etiological factors and pathogenesis of NPC will contribute effectively to the prevention and treatment of this disease. (C) 2014 Elsevier Ltd. All rights reserved.
C1 [Tsao, Sai Wah; Yip, Yim Ling; Tsang, Chi Man; Pang, Pei Shin; Lau, Victoria Ming Yi; Zhang, Guitao] Univ Hong Kong, LKS Fac Med, Dept Anat, Hong Kong, Hong Kong, Peoples R China.
   [Tsao, Sai Wah; Yip, Yim Ling; Tsang, Chi Man; Pang, Pei Shin; Lau, Victoria Ming Yi; Zhang, Guitao] Univ Hong Kong, LKS Fac Med, Ctr Canc Res, Hong Kong, Hong Kong, Peoples R China.
   [Lo, Kwok Wai] Chinese Univ Hong Kong, Dept Anat & Cellular Pathol, Hong Kong, Hong Kong, Peoples R China.
   [Lo, Kwok Wai] Chinese Univ Hong Kong, Li Ka Shing Inst Hlth Sci, Hong Kong, Hong Kong, Peoples R China.
C3 University of Hong Kong; University of Hong Kong; Chinese University of Hong Kong; Chinese University of Hong Kong
RP Tsao, SW (corresponding author), Univ Hong Kong, LKS Fac Med, Dept Anat, Lab Block, Hong Kong, Hong Kong, Peoples R China.
EM gswtsao@hku.hk; kwlo@cuhk.edu.hk
FU Research Grant Council, Hong Kong: GRF [777809, 779810, 780911, 779312, 470708, 471709, 471610, 471211, 470312]; CRF [CUHK8/CRF/11R]; AoE NPC Grant [AoE/M-06/08]; Theme-Based Research Scheme [T12-401/13-R]; HMRF Grant, Hong Kong [12110942, 13120872]; CRCG Grant from the University of Hong Kong
CR Adamson AL, 2005, J VIROL, V79, P7899, DOI 10.1128/JVI.79.12.7899-7904.2005
   Aiyar A, 1998, EMBO J, V17, P6394, DOI 10.1093/emboj/17.21.6394
   ALI MY, 1965, J ANAT, V99, P657
   Bei JX, 2012, SEMIN CANCER BIOL, V22, P96, DOI 10.1016/j.semcancer.2012.01.012
   Bei JX, 2010, NAT GENET, V42, P599, DOI 10.1038/ng.601
   Ben Nasr H, 2007, HUM IMMUNOL, V68, P761, DOI 10.1016/j.humimm.2007.06.006
   BUELL P, 1974, CANCER RES, V34, P1189
   Catarino RJ, 2006, HEAD NECK-J SCI SPEC, V28, P603, DOI 10.1002/hed.20377
   Chan ASC, 2000, CANCER RES, V60, P5365
   Chan ASC, 2002, INT J CANCER, V102, P300, DOI 10.1002/ijc.10689
   Chan J, 2005, WHO PATHOLOGY GENETI, V0, P83
   Chan KCA, 2013, CANCER-AM CANCER SOC, V119, P1838, DOI 10.1002/cncr.28001
   Chang ET, 2006, CANCER EPIDEM BIOMAR, V15, P1765, DOI 10.1158/1055-9965.EPI-06-0353
   Chen HL, 2003, J VIROL, V77, P4139, DOI 10.1128/JVI.77.7.4139-4148.2003
   Chen HL, 2001, J VIROL, V75, P2929, DOI 10.1128/JVI.75.6.2929-2937.2001
   CHEN Y, 1994, INT J CANCER, V56, P830, DOI 10.1002/ijc.2910560613
   Chien YC, 2001, NEW ENGL J MED, V345, P1877, DOI 10.1056/NEJMoa011610
   Cho EY, 2003, CANCER EPIDEM BIOMAR, V12, P1100
   Chung GTY, 2013, J PATHOL, V231, P311, DOI 10.1002/path.4239
   Dawson CW, 2012, SEMIN CANCER BIOL, V22, P144, DOI 10.1016/j.semcancer.2012.01.004
   Dutta N, 2006, CANCER-AM CANCER SOC, V106, P1685, DOI 10.1002/cncr.21784
   EPSTEIN MA, 1964, LANCET, V1, P702, DOI 10.1016/s0140-6736(64)91524-7
   Fang CY, 2009, INT J CANCER, V124, P2016, DOI 10.1002/ijc.24179
   Feederle R, 2007, INT J CANCER, V121, P588, DOI 10.1002/ijc.22727
   Feng BJ, 2002, NAT GENET, V31, P395, DOI 10.1038/ng932
   Frangou P, 2005, J INFECT DIS, V191, P238, DOI 10.1086/426823
   Frappier L, 2012, SEMIN CANCER BIOL, V22, P154, DOI 10.1016/j.semcancer.2011.12.002
   Furukawa M, 1986, AURIS NASUS LARYNX, V13, P101
   Gibb AG, 1999, NASOPHARYNGEAL CARCI, V0, P31
   Griffin BD, 2013, J IMMUNOL, V190, P1672, DOI 10.4049/jimmunol.1102462
   He JF, 2007, BMC CANCER, V7, P0, DOI 10.1186/1471-2407-7-194
   HENLE W, 1970, J NATL CANCER I, V44, P225
   HILDESHEIM A, 1992, CANCER RES, V52, P3048
   Hildesheim A, 1997, JNCI-J NATL CANCER I, V89, P1207, DOI 10.1093/jnci/89.16.1207
   Hildesheim A, 2001, CANCER EPIDEM BIOMAR, V10, P1145
   Hildesheim A, 2012, SEMIN CANCER BIOL, V22, P107, DOI 10.1016/j.semcancer.2012.01.007
   Hirunsatit R, 2003, BMC GENET, V4, P0, DOI 10.1186/1471-2156-4-3
   Ho J, 1971, RECENT ADVANCES IN HUMAN TUMOR VIROLOGY AND IMMUNOLOGY, V0, P275
   Hsu C, 2006, CANCER EPIDEM BIOMAR, V15, P856, DOI 10.1158/1055-9965.EPI-05-0821
   Hu LF, 2008, EUR J HUM GENET, V16, P343, DOI 10.1038/sj.ejhg.5201951
   Huang D P, 1978, IARC SCI PUBL, V0, P315
   HUANG DP, 1981, FOOD COSMET TOXICOL, V19, P167, DOI 10.1016/0015-6264(81)90353-9
   Huang YT, 1999, CANCER RES, V59, P1599
   Hutt-Fletcher LM, 2001, CURR TOP MICROBIOL, V258, P51
   Imai S, 1998, J VIROL, V72, P4371, DOI 10.1128/JVI.72.5.4371-4378.1998
   Israel BF, 2005, EPSTEIN-BARR VIRUS, V0, P571
   Iwakiri D, 2005, ONCOGENE, V24, P1767, DOI 10.1038/sj.onc.1208357
   Jia WH, 2006, BMC CANCER, V6, P0, DOI 10.1186/1471-2407-6-178
   Jia WH, 2012, SEMIN CANCER BIOL, V22, P117, DOI 10.1016/j.semcancer.2012.01.009
   Jia WH, 2004, CANCER-AM CANCER SOC, V101, P363, DOI 10.1002/cncr.20372
   Jiang R, 2008, J ORAL PATHOL MED, V37, P626, DOI 10.1111/j.1600-0714.2008.00681.x
   Kaneda A, 2012, CANCER RES, V72, P3445, DOI 10.1158/0008-5472.CAN-11-3919
   Kieff E, 2007, FIELDS VIROLOGY, V5th, P2603
   Klibi J, 2009, BLOOD, V113, P1957, DOI 10.1182/blood-2008-02-142596
   Lee AWM, 2012, RADIOTHER ONCOL, V104, P272, DOI 10.1016/j.radonc.2012.08.001
   Lee AWM, 2003, INT J CANCER, V103, P680, DOI 10.1002/ijc.10894
   Lee CP, 2007, J VIROL, V81, P5166, DOI 10.1128/JVI.00120-07
   LEVITSKAYA J, 1995, NATURE, V375, P685, DOI 10.1038/375685a0
   Lin CT, 1997, AM J PATHOL, V150, P1745
   Lin CT, 2000, LAB INVEST, V80, P1149, DOI 10.1038/labinvest.3780123
   Lo AK, 2013, J PATHOL, V0, P0
   Lo AKF, 2003, LAB INVEST, V83, P697, DOI 10.1097/01.LAB.0000067480.44925.10
   Lo AKF, 2012, J PATHOL, V227, P392, DOI 10.1002/path.4025
   Lo KW, 2004, CANCER CELL, V5, P423, DOI 10.1016/S1535-6108(04)00119-9
   Lo MC, 2013, CANC LETT, V0, P0
   Lu JH, 2010, LAB INVEST, V90, P196, DOI 10.1038/labinvest.2009.130
   LU SJ, 1990, NATURE, V346, P470, DOI 10.1038/346470a0
   Lun SWM, 2012, PLOS ONE, V7, P0, DOI 10.1371/journal.pone.0052426
   Ma SD, 2011, J VIROL, V85, P165, DOI 10.1128/JVI.01512-10
   Marquitz AR, 2012, SEMIN CANCER BIOL, V22, P166, DOI 10.1016/j.semcancer.2011.12.001
   Mauser A, 2002, J VIROL, V76, P10030, DOI 10.1128/JVI.76.19.10030-10037.2002
   Meckes DG, 2010, P NATL ACAD SCI USA, V107, P20370, DOI 10.1073/pnas.1014194107
   Nazar-Stewart V, 1999, CANCER EPIDEM BIOMAR, V8, P547
   NING JP, 1990, JNCI-J NATL CANCER I, V82, P291, DOI 10.1093/jnci/82.4.291
   PATHMANATHAN R, 1995, NEW ENGL J MED, V333, P693, DOI 10.1056/NEJM199509143331103
   Pegtel DM, 2010, P NATL ACAD SCI USA, V107, P6328, DOI 10.1073/pnas.0914843107
   Pegtel DM, 2004, J VIROL, V78, P12613, DOI 10.1128/JVI.78.22.12613-12624.2004
   Raab-Traub N, 2002, SEMIN CANCER BIOL, V12, P431, DOI 10.1016/S1044579X0200086X
   Raab-Traub N, 2005, EPSTEIN-BARR VIRUS, V0, P71
   RAABTRAUB N, 1986, CELL, V47, P883, DOI 10.1016/0092-8674(86)90803-2
   Rickinson AB, 2007, FIELDS VIROLOGY, V2, P2656
   Rowe M, 2007, P NATL ACAD SCI USA, V104, P3366, DOI 10.1073/pnas.0611128104
   Sengupta S, 2006, CANCER RES, V66, P7999, DOI 10.1158/0008-5472.CAN-05-4399
   Shannon-Lowe CD, 2006, P NATL ACAD SCI USA, V103, P7065, DOI 10.1073/pnas.0510512103
   Skalsky RL, 2012, PLOS PATHOG, V8, P0, DOI 10.1371/journal.ppat.1002484
   Song C, 2006, CANCER BIOL THER, V5, P1285, DOI 10.4161/cbt.5.10.3304
   Tao Qian, 2007, EXPERT REVIEWS IN MOLECULAR MEDICINE, V9, P1, DOI 10.1017/S1462399407000312
   Thornburg NJ, 2003, CANCER RES, V63, P8293
   Tiwawech Danai, 2005, ASIAN PAC J CANCER PREV, V6, P270
   Tiwawech D, 2006, CANCER LETT, V241, P135, DOI 10.1016/j.canlet.2005.10.026
   Tsai CL, 2006, CANCER RES, V66, P11668, DOI 10.1158/0008-5472.CAN-06-2194
   Tsai CN, 2002, P NATL ACAD SCI USA, V99, P10084, DOI 10.1073/pnas.152059399
   Tsang CM, 2012, P NATL ACAD SCI USA, V109, PE3473, DOI 10.1073/pnas.1202637109
   Tsang CM, 2010, INT J CANCER, V127, P1570, DOI 10.1002/ijc.25173
   Tsao SW, 2006, EPSTEIN BARR VIRUS, V1, P273
   Tsao SW, 2012, SEMIN CANCER BIOL, V22, P137, DOI 10.1016/j.semcancer.2012.02.004
   Tse KP, 2011, HUM MOL GENET, V20, P2889, DOI 10.1093/hmg/ddr191
   Tse KP, 2009, AM J HUM GENET, V85, P194, DOI 10.1016/j.ajhg.2009.07.007
   Tugizov SM, 2003, NAT MED, V9, P307, DOI 10.1038/nm830
   Wang H, 2004, ANN ACAD MED SINGAP, V33, P57
   Wei YS, 2007, TISSUE ANTIGENS, V70, P12, DOI 10.1111/j.1399-0039.2007.00806.x
   WEST S, 1993, INT J CANCER, V55, P722, DOI 10.1002/ijc.2910550504
   Wycisk AI, 2011, J BIOL CHEM, V286, P41402, DOI 10.1074/jbc.M111.237784
   Xiong W, 2004, CANCER RES, V64, P1972, DOI 10.1158/0008-5472.CAN-03-3253
   Xu J, 2010, J CLIN ONCOL, V28, P5202, DOI 10.1200/JCO.2009.25.6552
   Yu H, 2009, NAT REV CANCER, V9, P798, DOI 10.1038/nrc2734
   Yu MC, 2002, SEMIN CANCER BIOL, V12, P421, DOI 10.1016/S1044579X02000858
   YU MC, 1989, INT J CANCER, V43, P1077, DOI 10.1002/ijc.2910430621
   YU MC, 1988, CANCER RES, V48, P1954
   YU MC, 1986, CANCER RES, V46, P956
   ZENG Y, 1983, INTERVIROLOGY, V19, P201, DOI 10.1159/000149361
   Zeng ZY, 2006, GENET MED, V8, P156, DOI 10.1097/01.gim.0000196821.87655.d0
   Zhang GT, 2013, PLOS ONE, V8, P0, DOI 10.1371/journal.pone.0062284
   Zheng MZ, 2007, J TRANSL MED, V5, P0, DOI 10.1186/1479-5876-5-36
   ZHENG X, 1994, ACTA OTO-LARYNGOL, V114, P98, DOI 10.3109/00016489409126024
   ZHENG YM, 1994, BRIT J CANCER, V69, P508, DOI 10.1038/bjc.1994.92
   Zhou GQ, 2007, CLIN CANCER RES, V13, P2627, DOI 10.1158/1078-0432.CCR-06-2281
   ZOU XN, 1994, INT J CANCER, V59, P155, DOI 10.1002/ijc.2910590202
   Zuo JM, 2009, PLOS PATHOG, V5, P0, DOI 10.1371/journal.ppat.1000255
NR 119
TC 198
Z9 220
U1 0
U2 30
PU ELSEVIER
PI AMSTERDAM
PA RADARWEG 29, 1043 NX AMSTERDAM, NETHERLANDS
SN 1368-8375
EI 1879-0593
J9 ORAL ONCOL
JI Oral Oncol.
PD MAY 15
PY 2014
VL 50
IS 5
BP 330
EP 338
DI 10.1016/j.oraloncology.2014.02.006
PG 9
WC Oncology; Dentistry, Oral Surgery & Medicine
SC Oncology; Dentistry, Oral Surgery & Medicine
GA AF3AK
UT WOS:000334583600004
PM 24630258
DA 2025-02-23
ER

PT J
AU Crawley, DJ
   Holmberg, L
   Melvin, JC
   Loda, M
   Chowdhury, S
   Rudman, SM
   Van Hemelrijck, M
AF Crawley, Danielle J.
   Holmberg, Lars
   Melvin, Jennifer C.
   Loda, Massimo
   Chowdhury, Simon
   Rudman, Sarah M.
   Van Hemelrijck, Mieke
TI Serum glucose and risk of cancer: a meta-analysis
SO BMC CANCER
LA English
DT Article
DE Glucose; Cancer; Metabolic syndrome; Meta-analysis; Diabetes
ID growth-factor-i; insulin-resistance; prostate-cancer; breast-cancer; metabolic syndrome; colorectal-cancer; endometrial cancer; pancreatic-cancer; diabetes-mellitus; blood-glucose
AB Background: Raised serum glucose has been linked to increased risk of many solid cancers. We performed a meta-analysis to quantify and summarise the evidence for this link. Methods: Pubmed and Embase were reviewed, using search terms representing serum glucose and cancer. Inclusion and exclusion criteria focused on epidemiological studies with clear definitions of serum glucose levels, cancer type, as well as well-described statistical methods with sufficient data available. We used 6.1 mmol/L as the cut-off for high glucose, consistent with the WHO definition of metabolic syndrome. Random effects analyses were performed to estimate the pooled relative risk (RR). Results: Nineteen studies were included in the primary analysis, which showed a pooled RR of 1.32 (95% CI: 1.20 - 1.45). Including only those individuals with fasting glucose measurements did not have a large effect on the pooled RR (1.32 (95% CI: 1.11-1.57). A stratified analysis showed a pooled RR of 1.34 (95% CI: 1.02-1.77) for hormonally driven cancer and 1.21 (95% CI: 1.09-1.36) for cancers thought to be driven by Insulin Growth Factor-1. Conclusion: A positive association between serum glucose and risk of cancer was found. The underlying biological mechanisms remain to be elucidated but our subgroup analyses suggest that the insulin- IGF-1 axis does not fully explain the association. These findings are of public health importance as measures to reduce serum glucose via lifestyle and dietary changes could be implemented in the context of cancer mortality.
C1 [Crawley, Danielle J.; Holmberg, Lars; Melvin, Jennifer C.; Van Hemelrijck, Mieke] Kings Coll London, Sch Med, Div Canc Studies, Canc Epidemiol Grp, London, England.
   [Holmberg, Lars] Univ Uppsala Hosp, Reg Canc Ctr, Uppsala, Sweden.
   [Holmberg, Lars] Uppsala Univ, Dept Surg Sci, Uppsala, Sweden.
   [Loda, Massimo] Harvard Univ, Sch Med, Dept Pathol, Boston, MA 02115 USA.
   [Loda, Massimo] Dana Farber Canc Inst, Boston, MA 02115 USA.
   [Crawley, Danielle J.; Chowdhury, Simon; Rudman, Sarah M.] Guys & St Thomas NHS Fdn Trust, Dept Oncol, London, England.
C3 University of London; King's College London; Uppsala University; Uppsala University Hospital; Uppsala University; Harvard University; Harvard Medical School; Harvard University; Harvard University Medical Affiliates; Dana-Farber Cancer Institute; Guy's & St Thomas' NHS Foundation Trust
RP Crawley, DJ (corresponding author), Kings Coll London, Sch Med, Div Canc Studies, Canc Epidemiol Grp, London, England.
EM Danielle.crawley@kcl.ac.uk
FU Experimental Cancer Medicine Centre at King's College London; National Institute for Health Research (NIHR) Biomedical Research Centre based at Guy's and St Thomas' NHS Foundation Trust; King's College London
CR Airley RE, 2007, CHEMOTHERAPY, V53, P233, DOI 10.1159/000104457
   Albanes D, 2009, JNCI-J NATL CANCER I, V101, P1272, DOI 10.1093/jnci/djp260
   Alberti KGMM, 1998, DIABETIC MED, V15, P539, DOI 10.1002/(SICI)1096-9136(199807)15:7<539::AID-DIA668>3.0.CO;2-S
   Arcidiacono B, 2012, EXP DIABETES RES, V0, P0, DOI DOI 10.1155/2012/789174
   Borena W, 2012, INT J CANCER, V131, P193, DOI 10.1002/ijc.26338
   Boyle P, 2013, EUR J NUTR, V52, P1533, DOI 10.1007/s00394-012-0460-z
   Braun S, 2011, INT J BIOL SCI, V7, P1003, DOI 10.7150/ijbs.7.1003
   Burzawa J, 2012, GYNECOL ONCOL, V127, PS8, DOI 10.1016/j.ygyno.2012.07.023
   Chan JM, 1998, SCIENCE, V279, P563, DOI 10.1126/science.279.5350.563
   Chao LT, 2011, CARCINOGENESIS, V32, P876, DOI 10.1093/carcin/bgr058
   Chung YW, 2006, DIGEST LIVER DIS, V38, P668, DOI 10.1016/j.dld.2006.05.014
   Cust AE, 2007, ENDOCR-RELAT CANCER, V14, P755, DOI 10.1677/ERC-07-0132
   Danaei G, 2005, LANCET, V366, P1784, DOI 10.1016/S0140-6736(05)67725-2
   Dankner R, 2007, ISRAEL MED ASSOC J, V9, P592
   Darbinian JA, 2008, CANCER EPIDEM BIOMAR, V17, P628, DOI 10.1158/1055-9965.EPI-07-2610
   de Gonzalez AB, 2008, CANCER EPIDEM BIOMAR, V17, P359, DOI 10.1158/1055-9965.EPI-07-0507
   de Santana IA, 2008, SAO PAULO MED J, V126, P274, DOI 10.1590/S1516-31802008000500006
   Ehrmann-Jósko A, 2006, SCAND J GASTROENTERO, V41, P1079, DOI 10.1080/00365520600587444
   Esposito K, 2012, DIABETES CARE, V35, P2402, DOI 10.2337/dc12-0336
   Flores MBS, 2012, GASTROENTEROLOGY, V143, P741, DOI 10.1053/j.gastro.2012.05.045
   Friberg E, 2007, DIABETOLOGIA, V50, P1365, DOI 10.1007/s00125-007-0681-5
   Friedenreich CM, 2012, ENDOCR-RELAT CANCER, V19, P785, DOI 10.1530/ERC-12-0211
   Furberg AS, 2003, INT J CANCER, V104, P669, DOI 10.1002/ijc.10974
   Gallagher EJ, 2013, DIABETES CARE, V36, PS233, DOI 10.2337/dcS13-2001
   Gapstur SM, 2000, JAMA-J AM MED ASSOC, V283, P2552, DOI 10.1001/jama.283.19.2552
   Grundmark B, 2010, CANCER EPIDEM BIOMAR, V19, P2088, DOI 10.1158/1055-9965.EPI-10-0112
   Gunter MJ, 2008, CANCER EPIDEM BIOMAR, V17, P921, DOI 10.1158/1055-9965.EPI-07-2686
   Gunter MJ, 2008, CANCER RES, V68, P329, DOI 10.1158/0008-5472.CAN-07-2946
   Gunter MJ, 2009, JNCI-J NATL CANCER I, V101, P48, DOI 10.1093/jnci/djn415
   Guo YQ, 2012, CANCER TREAT REV, V38, P904, DOI 10.1016/j.ctrv.2012.04.007
   Gwack Jin, 2007, J PREV MED PUBLIC HEALTH, V40, P23
   Häggström C, 2014, EPIDEMIOLOGY, V25, P823, DOI 10.1097/EDE.0000000000000174
   Häggström C, 2012, CANCER-AM CANCER SOC, V118, P6199, DOI 10.1002/cncr.27677
   Hankinson SE, 1998, LANCET, V351, P1393, DOI 10.1016/S0140-6736(97)10384-1
   Harbord RM, 2009, UPDATED TESTS FOR SMALL-STUDY EFFECTS IN META-ANALYSES, V9, P197
   Harbord RM, 2009, STATA J, V9, P197, DOI 10.1177/1536867X0900900202
   Hirakawa Y, 2012, AM J EPIDEMIOL, V176, P856, DOI 10.1093/aje/kws178
   Hsing AW, 2003, J NATL CANCER I, V95, P67, DOI 10.1093/jnci/95.1.67
   Hubbard JS, 2004, UROLOGY, V63, P253, DOI 10.1016/j.urology.2003.09.060
   Hursting SD, 2012, ARTERIOSCL THROM VAS, V32, P1766, DOI 10.1161/ATVBAHA.111.241927
   Huxley R, 2005, BRIT J CANCER, V92, P2076, DOI 10.1038/sj.bjc.6602619
   Jee SH, 2005, JAMA-J AM MED ASSOC, V293, P194, DOI 10.1001/jama.293.2.194
   Jiang Y, 2011, EUR J EPIDEMIOL, V26, P863, DOI 10.1007/s10654-011-9617-y
   Jun Jae Kwan, 2006, J PREV MED PUBLIC HEALTH, V39, P493
   Key TJA, 1995, MUTAT RES-FUND MOL M, V333, P59, DOI 10.1016/0027-5107(95)00132-8
   Krajcik RA, 2002, CANCER EPIDEM BIOMAR, V11, P1566
   Kulendran M, 2009, ANTICANCER RES, V29, P1095
   Lambe M, 2011, CANCER CAUSE CONTROL, V22, P1163, DOI 10.1007/s10552-011-9794-8
   Larsson SC, 2007, INT J CANCER, V121, P856, DOI 10.1002/ijc.22717
   Lawlor DA, 2004, CANCER CAUSE CONTROL, V15, P267, DOI 10.1023/B:CACO.0000024225.14618.a8
   Limburg PJ, 2006, CLIN GASTROENTEROL H, V4, P1514, DOI 10.1016/j.cgh.2006.09.014
   Loh WJ, 2010, CANCER CAUSE CONTROL, V21, P709, DOI 10.1007/s10552-009-9499-4
   Ma J, 1999, J NATL CANCER I, V91, P620, DOI 10.1093/jnci/91.7.620
   Manjer J, 2001, EUR J CANCER PREV, V10, P33, DOI 10.1097/00008469-200102000-00004
   Margel D, 2013, J CLIN ONCOL, V31, P3069, DOI 10.1200/JCO.2012.46.7043
   Mink PJ, 2002, AM J EPIDEMIOL, V156, P349, DOI 10.1093/aje/kwf050
   Moher D, 2009, ANN INTERN MED, V151, P264, DOI 10.1371/journal.pmed.1000097
   Muti P, 2002, CANCER EPIDEM BIOMAR, V11, P1361
   Nandeesha H, 2008, ACTA PHYSIOL HUNG, V95, P97, DOI 10.1556/APhysiol.95.2008.1.7
   Nilsen TIL, 2001, BRIT J CANCER, V84, P417, DOI 10.1054/bjoc.2000.1582
   Ollberding NJ, 2012, CANCER EPIDEM BIOMAR, V21, P810, DOI 10.1158/1055-9965.EPI-11-1105
   Ozasa K, 2005, J EPIDEMIOL, V15, PS180, DOI 10.2188/jea.15.S180
   Park SM, 2006, J CLIN ONCOL, V24, P5017, DOI 10.1200/JCO.2006.07.0243
   Peters JL, 2008, J CLIN EPIDEMIOL, V61, P991, DOI 10.1016/j.jclinepi.2007.11.010
   Pollak M, 2008, NAT REV CANCER, V8, P915, DOI 10.1038/nrc2536
   Radhakrishnan P, 2011, BIOCHEM BIOPH RES CO, V409, P436, DOI 10.1016/j.bbrc.2011.05.019
   Rapp K, 2006, DIABETOLOGIA, V49, P945, DOI 10.1007/s00125-006-0207-6
   Renehan AG, 2006, TRENDS ENDOCRIN MET, V17, P328, DOI 10.1016/j.tem.2006.08.006
   Rose DP, 2012, ENDOCR-RELAT CANCER, V19, PR225, DOI 10.1530/ERC-12-0203
   Saydah SH, 2003, CANCER EPIDEM BIOMAR, V12, P412
   Saydah SH, 2003, AM J EPIDEMIOL, V157, P1092, DOI 10.1093/aje/kwg100
   Schoen RE, 1999, JNCI-J NATL CANCER I, V91, P1147, DOI 10.1093/jnci/91.13.1147
   Seshasai SRK, 2011, NEW ENGL J MED, V364, P829, DOI 10.1056/NEJMoa1008862
   Sieri S, 2012, INT J CANCER, V130, P921, DOI 10.1002/ijc.26071
   Smith GD, 2000, BMJ-BRIT MED J, V321, P847, DOI 10.1136/bmj.321.7265.847
   Spyridopoulos TN, 2012, HORM-INT J ENDOCRINO, V11, P308, DOI 10.14310/horm.2002.1359
   Stattin P, 2000, J NATL CANCER I, V92, P1910, DOI 10.1093/jnci/92.23.1910
   Stattin P, 2007, DIABETES CARE, V30, P561, DOI 10.2337/dc06-0922
   Stocks T, 2008, INT J OBESITY, V32, P304, DOI 10.1038/sj.ijo.0803713
   Stocks T, 2007, INT J CANCER, V120, P2678, DOI 10.1002/ijc.22587
   Stocks T, 2009, PLOS MED, V6, P0, DOI 10.1371/journal.pmed.1000201
   Stolzenberg-Solomon RZ, 2005, JAMA-J AM MED ASSOC, V294, P2872, DOI 10.1001/jama.294.22.2872
   Suehiro T, 2005, HEPATO-GASTROENTEROL, V52, P76
   Sung JY, 2012, J GASTROEN HEPATOL, V27, P418
   Tsushima M, 2005, DIGEST DIS SCI, V50, P499, DOI 10.1007/s10620-005-2464-5
   Van Hemelrijck M, 2012, INT J CANCER, V130, P2118, DOI 10.1002/ijc.26212
   Van Hemelrijck M, 2011, CANCER-AM CANCER SOC, V117, P2086, DOI 10.1002/cncr.25758
   Walker K, 2011, BRIT J CANCER, V105, P1451, DOI 10.1038/bjc.2011.358
   Wulaningsih W, 2013, PLOS ONE, V8, P0, DOI 10.1371/journal.pone.0054944
   Yamada K, 1998, INT J EPIDEMIOL, V27, P794, DOI 10.1093/ije/27.5.794
   Yun JE, 2006, INT J CANCER, V119, P208, DOI 10.1002/ijc.21816
   Yun SJ, 2012, J KOREAN MED SCI, V27, P1079, DOI 10.3346/jkms.2012.27.9.1079
   Zamboni PF, 2003, HORM METAB RES, V35, P296
   Zhang Y, 2010, GYNECOL ONCOL, V117, P41, DOI 10.1016/j.ygyno.2009.12.029
NR 96
TC 25
Z9 27
U1 0
U2 20
PU BMC
PI LONDON
PA CAMPUS, 4 CRINAN ST, LONDON N1 9XW, ENGLAND
SN 
EI 1471-2407
J9 BMC CANCER
JI BMC Cancer
PD DEC 19
PY 2014
VL 14
IS 
BP 
EP 
DI 10.1186/1471-2407-14-985
PG 11
WC Oncology
SC Oncology
GA AZ0XG
UT WOS:000347964700001
PM 25526881
DA 2025-02-23
ER

PT J
AU Song, J
   Su, H
   Wang, BL
   Zhou, YY
   Guo, LL
AF Song, Jian
   Su, Hong
   Wang, Bao-long
   Zhou, Yang-yang
   Guo, Liang-Liang
TI Fish Consumption and Lung Cancer Risk: Systematic Review and Meta-Analysis
SO NUTRITION AND CANCER-AN INTERNATIONAL JOURNAL
LA English
DT Article
ID meat consumption; dietary factors; fatty-acids; bladder-cancer; smoking; nutrition; health; breast; growth; n-3
AB There is evidence pointing to a possible role of diet on cancer etiology. Prior studies evaluating the relationship between fish consumption and lung cancer risk reported inconclusive results. The aim of this study was to achieve a comprehensive assessment of the relationship between fish consumption and lung cancer risk through systematic review and meta-analysis. Case control and cohort studies up to September 1, 2012 about fish consumption and lung cancer risk were confirmed by an online search. Separate relative risk (RR) or odds ratio (OR) estimates with 95% confidence interval (CI) of the relationship between lung cancer risk and fish consumption level from the included articles were combined by Stata11.0 software. Publication bias was evaluated by Egger's linear regression test and funnel plot. Twenty articles (17 case-control and 3 cohort studies) comprising 8799 cases of lung cancer and 17,072 noncases were included in the final analysis. The pooled results from all studies indicated that high fish consumption was significantly associated with a decreased risk of lung cancer (pooled RR: 0.79; 95% CI: 0.69-0.92). There was heterogeneity among the studies (I-2 = 73%, P < 0.05). Pooled RR in case control and cohort studies were 0.76 (95% CI: 0.63-0.91) and 0.95 (95% CI: 0.73-1.24), respectively. Omission of any single study had little effect on the combined risk estimates. This article had no publication bias. This study identifies a significant association between fish consumption and lung cancer, confirming a protective role of fish in lung cancer. More well-designed prospective studies are required to further verify the effect of fish consumption on lung cancer.
C1 [Song, Jian; Su, Hong] Anhui Med Univ, Dept Epidemiol & Biostat, Sch Publ Hlth, Hefei 230032, Anhui, Peoples R China.
   [Wang, Bao-long] Anhui Med Univ, Anhui Prov Hosp, Hefei, Anhui, Peoples R China.
   [Zhou, Yang-yang; Guo, Liang-Liang] Anhui Med Univ, Sch Publ Hlth, Dept Epidemiol & Biostat, Hefei, Anhui, Peoples R China.
C3 Anhui Medical University; Anhui Medical University; Anhui Medical University
RP Su, H (corresponding author), Anhui Med Univ, Dept Epidemiol & Biostat, Sch Publ Hlth, 69 Meishan Rd, Hefei 230032, Anhui, Peoples R China.
EM suhong5151@sina.com
CR Alavanja MCR, 2001, LUNG CANCER, V34, P37, DOI 10.1016/S0169-5002(01)00227-6
   Axelsson G, 1996, INT J EPIDEMIOL, V25, P32, DOI 10.1093/ije/25.1.32
   Bagnardi V, 2011, ANN ONCOL, V22, P2631, DOI 10.1093/annonc/mdr027
   BEGIN ME, 1986, JNCI-J NATL CANCER I, V77, P1053
   Brennan P, 2000, CANCER CAUSE CONTROL, V11, P49, DOI 10.1023/A:1008909519435
   Breslow RA, 2000, CANCER CAUSE CONTROL, V11, P419, DOI 10.1023/A:1008996208313
   Chapkin RS, 2002, LIPIDS, V37, P193, DOI 10.1007/s11745-002-0880-8
   CHOW WH, 1992, CANCER CAUSE CONTROL, V3, P247, DOI 10.1007/BF00124258
   Dai W C, 1997, ZHONGHUA LIU XING BING XUE ZA ZHI, V18, P341
   Daniel CR, 2011, CANCER PREV RES, V4, P1903, DOI 10.1158/1940-6207.CAPR-11-0241
   De Stefani E, 2009, CANCER CAUSE CONTROL, V20, P1635, DOI 10.1007/s10552-009-9411-2
   DeneoPellegrini H, 1996, LUNG CANCER-J IASLC, V14, P195, DOI 10.1016/0169-5002(95)00546-3
   DeSantis C, 2011, CA-CANCER J CLIN, V61, P409, DOI 10.3322/caac.20134
   Dich J, 1996, FOOD ADDIT CONTAM, V13, P541, DOI 10.1080/02652039609374439
   Dosil-Díaz O, 2007, CANCER LETT, V252, P115, DOI 10.1016/j.canlet.2006.12.008
   Egger M, 1997, BMJ-BRIT MED J, V315, P629, DOI 10.1136/bmj.315.7109.629
   Gandini S, 2008, INT J CANCER, V122, P155, DOI 10.1002/ijc.23033
   Gonzalez CA, 2006, PUBLIC HEALTH NUTR, V9, P124, DOI 10.1079/PHN2005934
   Gonzalez CA, 2006, NUTR CANCER, V56, P225, DOI 10.1207/s15327914nc5602_14
   GOODMAN MT, 1992, EPIDEMIOLOGY, V3, P288, DOI 10.1097/00001648-199207000-00004
   Hu JF, 2008, NUTR CANCER, V60, P313, DOI 10.1080/01635580701759724
   Jiang F, 2006, CHINA CANC, V15, P224
   KARMALI RA, 1989, J INTERN MED, V225, P197, DOI 10.1111/j.1365-2796.1989.tb01456.x
   Kimura Y, 2002, J NUTR, V132, P2069, DOI 10.1093/jn/132.7.2069
   KOO LC, 1988, NUTR CANCER, V11, P155, DOI 10.1080/01635588809513983
   Kreuzer M, 2002, INT J CANCER, V100, P706, DOI 10.1002/ijc.10549
   Larsson SC, 2012, BRIT J CANCER, V106, P603, DOI 10.1038/bjc.2011.585
   Li F, 2011, UROLOGY, V78, P1298, DOI 10.1016/j.urology.2011.09.002
   Li ZY, 2011, WORLD J SURG ONCOL, V9, P0, DOI 10.1186/1477-7819-9-107
   Lim WY, 2011, NUTR CANCER, V63, P850, DOI 10.1080/01635581.2011.589961
   Linseisen J, 2011, CANCER CAUSE CONTROL, V22, P909, DOI 10.1007/s10552-011-9764-1
   Lu JC, 2003, PRACTICAL PREVENTIVE, V10, P3275
   Lv JC, 2003, CHINA J CANC PREV TR, V10, P7673
   Marchand JL, 2002, NUTR CANCER, V42, P18, DOI 10.1207/S15327914NC421_3
   Mernitz H, 2009, NUTR CANCER, V61, P663, DOI 10.1080/01635580902825589
   Nordmann AJ, 2012, SWISS MED WKLY, V142, P0, DOI 10.4414/smw.2012.13518
   Nyberg F, 1998, INT J CANCER, V78, P430, DOI 10.1002/(SICI)1097-0215(19981109)78:4<430::AID-IJC7>3.0.CO;2-V
   Ohmine K, 1999, LUNG CANCER, V25, P147
   Ozasa K, 2001, JPN J CANCER RES, V92, P1259, DOI 10.1111/j.1349-7006.2001.tb02148.x
   PIERCE RJ, 1989, NUTR CANCER, V12, P237, DOI 10.1080/01635588909514023
   ROSE DP, 1993, JNCI-J NATL CANCER I, V85, P1743, DOI 10.1093/jnci/85.21.1743
   SANKARANARAYANAN R, 1994, INT J CANCER, V58, P644, DOI 10.1002/ijc.2910580505
   Shi NF, 2007, CHIN PREV MED, V18, P406
   SIMOPOULOS AP, 1991, AM J CLIN NUTR, V54, P438, DOI 10.1093/ajcn/54.3.438
   Skog KI, 1998, FOOD CHEM TOXICOL, V36, P879, DOI 10.1016/S0278-6915(98)00061-1
   Spencer L, 2009, EUR J CANCER, V45, P2077, DOI 10.1016/j.ejca.2009.04.026
   Sridhar MK, 1999, P NUTR SOC, V58, P303, DOI 10.1017/S0029665199000415
   Takezaki T, 2003, NUTR CANCER, V45, P160, DOI 10.1207/S15327914NC4502_04
   Takezaki T, 2001, BRIT J CANCER, V84, P1199, DOI 10.1054/bjoc.2001.1722
   Tang NP, 2009, LUNG CANCER, V65, P274, DOI 10.1016/j.lungcan.2008.12.002
   Terry PD, 2003, AM J CLIN NUTR, V77, P532, DOI 10.1093/ajcn/77.3.532
   Tsai YY, 2003, LUNG CANCER, V41, P269, DOI 10.1016/S0169-5002(03)00238-1
   Veierod MB, 1997, EUR J CANCER PREV, V6, P540, DOI 10.1097/00008469-199712000-00009
   Wall R, 2010, NUTR REV, V68, P280, DOI 10.1111/j.1753-4887.2010.00287.x
   Wang SY, 1996, LUNG CANCER-J IASLC, V14, PS99, DOI 10.1016/S0169-5002(96)90215-9
   Wiseman M, 2008, P NUTR SOC, V67, P253, DOI 10.1017/S002966510800712X
   Wu SJ, 2012, AM J MED, V125, P551, DOI 10.1016/j.amjmed.2012.01.022
   Wu SJ, 2011, BMC CANCER, V11, P0, DOI 10.1186/1471-2407-11-26
   Yan S Z, 1990, NIHON KOSHU EISEI ZASSHI, V37, P603
   Zhang XL, 2012, GYNECOL ONCOL, V124, P366, DOI 10.1016/j.ygyno.2011.10.012
   Zhang YK, 2007, CHIN PREV MED, V18, P701
   Zou XN, 2007, CHIN J CANC PREV TRE, V14, P881
NR 62
TC 41
Z9 46
U1 0
U2 18
PU ROUTLEDGE JOURNALS, TAYLOR & FRANCIS LTD
PI ABINGDON
PA 2-4 PARK SQUARE, MILTON PARK, ABINGDON OX14 4RN, OXON, ENGLAND
SN 0163-5581
EI 1532-7914
J9 NUTR CANCER
JI Nutr. Cancer
PD MAY 19
PY 2014
VL 66
IS 4
BP 539
EP 549
DI 10.1080/01635581.2014.894102
PG 11
WC Oncology; Nutrition & Dietetics
SC Oncology; Nutrition & Dietetics
GA AG1ZI
UT WOS:000335214300001
PM 24707954
DA 2025-02-23
ER

PT J
AU Luqman, M
   Javed, MM
   Daud, S
   Raheem, N
   Ahmad, J
   Khan, AUH
AF Luqman, Muhammad
   Javed, Muhammad Mohsin
   Daud, Shakeela
   Raheem, Nafeesa
   Ahmad, Jamil
   Khan, Amin-Ul-Haq
TI Risk Factors for Lung Cancer in the Pakistani Population
SO ASIAN PACIFIC JOURNAL OF CANCER PREVENTION
LA English
DT Article
DE Risk factors; occupational factor; dietary factors; lung cancer; Pakistan
ID diesel exhaust; meat consumption; red meat; dietary carotenoids; cohort mortality; pooled analysis; united-states; black tea; exposure; smoking
AB Background: Lung cancer is one of the most prevalent malignancies in the world and both incidence and mortality rates are continuing to rise in Pakistan. However, epidemiological studies to identify common lung cancer determinants in the Pakistani population have been limited. Materials and Methods: In this retrospective case-control study, 400 cases and 800 controls were enrolled from different hospitals of all provinces of Pakistan. Information about socio-demographic, occupational, lifestyle and dietary variables was extracted by questionnaire from all subjects. Odd ratios (ORs) and 95% confidence intervals (CIs) were calculated. and dose-response associations were also assessed for suitable factors. Results: Strong associations were observed for smoking (OR=9.4, 95% CI=6.9-12.8), pesticide exposure (OR=5.1, 95% CI=3.1-8.3), exposure to diesel exhaust (OR=3.1, 95% CI=2.1-4.5), red meat consumption (OR=2.9, 95% CI=1.8-4.7) and chicken consumption (OR=2.8, 95% CI=1.7-49). Other associated factors observed were welding fumes (OR=2.5, 95% CI=1.0-6.5), sedentary living (OR=2.0, 95% CI=1.6-2.6), family history (OR=2.0, 95% CI=0.8-4.9), wood dust (OR=1.9, 95% CI=1.2-3.1), tea consumption (OR=1.8, 95% CI=1.2-2.6), coffee consumption (OR=1.8, 95% CI=1.1-2.8), alcoholism (OR=1.7, 95% CI=1.1-2.5) and asbestos exposure(OR=1.5, 95% CI=0.5-4.4). Consumption of vegetables (OR=0.3, 95% CI=0.2-0.4), juices (OR=0.3, 95% CI=0.3-0.4), fruits (OR=0.7, 95% CI=0.5-0.9) and milk (OR=0.6, 95% CI=0.5-0.8) showed reduction in risk of lung cancer. Strongest dose-response relationships were observed for smoking (X-2=333.8, p <= 0.0000001), pesticide exposure (X-2=50.9, p <= 0.0000001) and exposure to diesel exhaust (X-2=51.8, p <= 0.0000001). Conclusions: Smoking, pesticide exposure, diesel exhaust and meat consumption are main lung cancer determinants in Pakistan. Consuming vegetables, fruits, milk and juices can reduce the risk of lung cancer risk, as in other countries.
C1 [Luqman, Muhammad; Khan, Amin-Ul-Haq] SDSC, Lahore, Pakistan.
   [Javed, Muhammad Mohsin] Govt Coll Univ, IIB, Lahore, Pakistan.
   [Daud, Shakeela] Ctr Adv Mol Biol, Lahore, Pakistan.
   [Luqman, Muhammad] BUITEMS, Fac Life Sci, Dept Microbiol, Quetta, Pakistan.
   [Ahmad, Jamil] BUITEMS, Fac Life Sci, Dept Biotechnol & Informat, Quetta, Pakistan.
   [Raheem, Nafeesa] BUITEMS, Med Ctr, Quetta, Pakistan.
C3 Government College University Lahore; Balochistan University of Information Technology, Engineering & Management Sciences BUITEMS; Balochistan University of Information Technology, Engineering & Management Sciences BUITEMS; Balochistan University of Information Technology, Engineering & Management Sciences BUITEMS
RP Luqman, M (corresponding author), SDSC, Lahore, Pakistan.
CR Ahmed K, 2013, ASIAN PAC J CANCER P, V14, P595, DOI 10.7314/APJCP.2013.14.1.595
   Ahn JY, 2007, CANCER EPIDEM BIOMAR, V16, P2623, DOI 10.1158/1055-9965.EPI-07-0601
   Alam S E, 1998, J PAK MED ASSOC, V48, P64
   Alavanja MCR, 2004, AM J EPIDEMIOL, V160, P876, DOI 10.1093/aje/kwh290
   Alavanja MCR, 2001, LUNG CANCER, V34, P37, DOI 10.1016/S0169-5002(01)00227-6
   Alavanja MCR, 2013, CA-CANCER J CLIN, V63, P366, DOI 10.3322/caac.21193
   Alavanja MCR, 2013, CA-CANCER J CLIN, V63, P120, DOI 10.3322/caac.21170
   Attfield MD, 2012, JNCI-J NATL CANCER I, V104, P869, DOI 10.1093/jnci/djs035
   Axelsson G, 2002, NUTR CANCER, V44, P145, DOI 10.1207/S15327914NC4402_04
   Bagnardi V, 2010, AM J EPIDEMIOL, V171, P36, DOI 10.1093/aje/kwp332
   Bailey-Wilson JE, 2004, AM J HUM GENET, V75, P460, DOI 10.1086/423857
   Baker JA, 2005, NUTR CANCER, V52, P15, DOI 10.1207/s15327914nc5201_2
   Bhaskarapillai B, 2012, ASIAN PAC J CANCER P, V13, P4639, DOI 10.7314/APJCP.2012.13.9.4639
   Bhatti P, 2011, OCCUP ENVIRON MED, V68, P599, DOI 10.1136/oem.2010.060004
   Brüske-Hohlfeld I, 2000, AM J EPIDEMIOL, V151, P384, DOI 10.1093/oxfordjournals.aje.a010218
   Coté ML, 2012, EUR J CANCER, V48, P1957, DOI 10.1016/j.ejca.2012.01.038
   Davoodi H, 2013, COMPR REV FOOD SCI F, V12, P249, DOI 10.1111/1541-4337.12011
   De Matteis S, 2013, AM J EPIDEMIOL, V177, P601, DOI 10.1093/aje/kws445
   Ferreccio C, 2000, EPIDEMIOLOGY, V11, P673, DOI 10.1097/00001648-200011000-00010
   Ganesh B, 2011, ASIAN PAC J CANCER P, V12, P357
   GARSHICK E, 1987, AM REV RESPIR DIS, V135, P1242
   Gnagnarella P, 2013, ANN ONCOL, V24, P2606, DOI 10.1093/annonc/mdt302
   Hashibe M, 2011, ASIAN PAC J CANCER P, V12, P1083
   Hussain MR, 2009, ANNALS, V17, P18
   International Agency for Research on Cancer (IARC), 1994, IARC MON EV CARC RIS, V0, P0
   Kwong SL, 2005, CANCER, V104, P2975, DOI 10.1002/cncr.21511
   Lam TK, 2009, CANCER RES, V69, P932, DOI 10.1158/0008-5472.CAN-08-3162
   Lam WK, 2005, RESPIROLOGY, V10, P408, DOI 10.1111/j.1440-1843.2005.00723.x
   Lim WY, 2011, NUTR CANCER, V63, P850, DOI 10.1080/01635581.2011.589961
   Männistö S, 2004, CANCER EPIDEM BIOMAR, V13, P40, DOI 10.1158/1055-9965.EPI-038-3
   Markowitz SB, 2013, AM J RESP CRIT CARE, V188, P90, DOI 10.1164/rccm.201302-0257OC
   MAUDERLY JL, 1987, FUND APPL TOXICOL, V9, P208, DOI 10.1016/0272-0590(87)90044-3
   Menvielle G, 2003, OCCUP ENVIRON MED, V60, P584, DOI 10.1136/oem.60.8.584
   PESATORI AC, 1994, CANCER CAUSE CONTROL, V5, P310, DOI 10.1007/BF01804981
   Sergeant ESG, 2014, EPITOOLS EPIDEMIOLOGICAL CALCULATORS, V0, P0
   Steenland K, 1998, AM J IND MED, V34, P220, DOI 10.1002/(SICI)1097-0274(199809)34:3<220::AID-AJIM3>3.0.CO;2-Z
   STEENLAND NK, 1990, AM J PUBLIC HEALTH, V80, P670, DOI 10.2105/AJPH.80.6.670
   Stellman SD, 2001, CANCER EPIDEM BIOMAR, V10, P1193
   Sun S, 2007, NAT REV CANCER, V7, P778, DOI 10.1038/nrc2190
   t Mannetje A, 2012, AM J EPIDEMIOL, V175, P706, DOI 10.1093/aje/kwr358
   Tang NP, 2010, LUNG CANCER, V67, P17, DOI 10.1016/j.lungcan.2009.03.012
   Tang NP, 2009, LUNG CANCER, V65, P274, DOI 10.1016/j.lungcan.2008.12.002
   Tas D, 2008, MARMARA MED J, V21, P231
   Wahbah M, 2007, ANN DIAGN PATHOL, V11, P89, DOI 10.1016/j.anndiagpath.2006.04.006
   Wright ME, 2003, CANCER CAUSE CONTROL, V14, P85, DOI 10.1023/A:1022565601937
   Wu AH, 2006, MOL NUTR FOOD RES, V50, P160, DOI 10.1002/mnfr.200500142
   Yang M, 2003, AM J EPIDEMIOL, V158, P564
   Yang WS, 2012, ANN ONCOL, V23, P3163, DOI 10.1093/annonc/mds207
   Yin ZH, 2013, ASIAN PAC J CANCER P, V14, P6519, DOI 10.7314/APJCP.2013.14.11.6519
NR 49
TC 44
Z9 46
U1 1
U2 17
PU ASIAN PACIFIC ORGANIZATION CANCER PREVENTION
PI GYEONGGI-DO
PA APJCP HEAD OFFICE, KOREAN NATL CANCER CENTER, 323 ILAN -RO, ILSANDONG-GU, GOYANG-SI, GYEONGGI-DO, 410-769, SOUTH KOREA
SN 1513-7368
EI 
J9 ASIAN PAC J CANCER P
JI Asian Pac. J. Cancer Prev.
PD JUN 15
PY 2014
VL 15
IS 7
BP 3035
EP 3039
DI 10.7314/APJCP.2014.15.7.3035
PG 5
WC Oncology
SC Oncology
GA AI4KQ
UT WOS:000336834500016
PM 24815443
DA 2025-02-23
ER

PT J
AU De Stefani, E
   Deneo-Pellegrini, H
   Ronco, AL
   Boffetta, P
   Correa, P
   Mendilaharsu, M
   Acosta, G
   Quarneti, A
   Silva, C
AF De Stefani, Eduardo
   Deneo-Pellegrini, Hugo
   Ronco, Alvaro L.
   Boffetta, Paolo
   Correa, Pelayo
   Mendilaharsu, Maria
   Acosta, Gisele
   Quarneti, Aldo
   Silva, Cecilia
TI Diet Patterns and Risk of Squamous Cell Oesophageal Carcinoma: A Case-control Study in Uruguay
SO ASIAN PACIFIC JOURNAL OF CANCER PREVENTION
LA English
DT Article
DE Brazilian-Uruguayan belt; hot beverages; hot foods; mate drinks; black tea
ID meat consumption; mate drinking; cancer-risk; food groups; high-temperature; southern brazil; processed meat; tobacco; hot; antioxidants
AB Background: Oesophageal cancer presents high incidence rates in the so-called Brazilian-Uruguayan belt. Materials and Methods: The present study included 1,170 participants (234 cases and 936 controls) which were analyzed by unconditional multiple logistic regression in order to examine risk of oesophageal squamous cell carcinoma (OESCC) associated with several food groups. Results: Boiled red meat (OR 2.59, 95%CI 1.69-3.97), lamb meat (OR 1.64, 95%CI 1.07-2.51), processed meat (OR 1.49, 95%CI 1.01-2.21), whole milk (OR 1.78, 1.19-1.68), fresh vegetables and fruits (OR 0.42, 95%CI 0.27-0.63), mate consumption (OR 2.04, 95%CI 1.32-3.16), and black tea (OR 0.10, 95%CI 0.04-0.28) were significantly associated with risk of OESCC. Conclusions: Hot beverages (mate) and hot foods (boiled meat) appear to be important determinants in the risk of OESCC, allowing the penetration of carcinogens in tobacco and alcohol into the oesophageal mucosa.
C1 [De Stefani, Eduardo; Deneo-Pellegrini, Hugo; Mendilaharsu, Maria; Acosta, Gisele; Silva, Cecilia] Univ Republ, Sch Med, Dept Pathol, Epidemiol Grp, Maldonado, Uruguay.
   [Ronco, Alvaro L.] IUCLAEH Univ, Dept Epidemiol, Maldonado, Uruguay.
   [Boffetta, Paolo] Mt Sinai Sch Med, Tisch Canc Inst, New York, NY USA.
   [Correa, Pelayo] Vanderbilt Univ, Med Ctr, Div Gastroenterol Hepatol & Nutr, Nashville, TN USA.
C3 Universidad de la Republica, Uruguay; Icahn School of Medicine at Mount Sinai; Vanderbilt University
RP De Stefani, E (corresponding author), Univ Republ, Sch Med, Dept Pathol, Epidemiol Grp, Maldonado, Uruguay.
EM edestefani@gmail.com
FU International Cancer for Research on Cancer, Lyon, France
CR Alizadeh AM, 2012, ASIAN PAC J CANCER P, V13, P2625, DOI 10.7314/APJCP.2012.13.6.2625
   [Anonymous], 1991, IARC MONOGRAPHS ON THE EVALUATION OF CARCINOGENIC RISKS TO HUMANS: COFFEE, V0, P0
   Barrios E, 2010, INCIDENCIA CANC URUG, V0, P0
   Block G, 2001, AM J EPIDEMIOL, V154, P1113, DOI 10.1093/aje/154.12.1113
   BLOT WJ, 1994, SEMIN ONCOL, V21, P403
   Bosetti C, 2000, INT J CANCER, V87, P289, DOI 10.1002/1097-0215(20000715)87:2<289::AID-IJC22>3.0.CO;2-9
   Brown LM, 1998, CANCER CAUSE CONTROL, V9, P467, DOI 10.1023/A:1008861806923
   Brown LM, 2001, AM J EPIDEMIOL, V153, P114, DOI 10.1093/aje/153.2.114
   CASTELLETTO R, 1994, CANCER EPIDEM BIOMAR, V3, P557
   CHENG KK, 1994, SEMIN ONCOL, V21, P411
   Choi Y, 2013, WORLD J GASTROENTERO, V19, P1020, DOI 10.3748/wjg.v19.i7.1020
   COOKMOZAFFARI PJ, 1979, BRIT J CANCER, V39, P293, DOI 10.1038/bjc.1979.54
   Correa P, 2000, JNCI-J NATL CANCER I, V92, P1881, DOI 10.1093/jnci/92.23.1881
   Craddock V M, 1992, EUR J CANCER PREV, V1, P89, DOI 10.1097/00008469-199202000-00002
   Cross AJ, 2011, AM J GASTROENTEROL, V106, P432, DOI 10.1038/ajg.2010.415
   De Stefani E, 1999, INT J CANCER, V82, P33, DOI 10.1002/(SICI)1097-0215(19990702)82:1<33::AID-IJC7>3.0.CO;2-7
   De Stefani E, 2012, BRIT J CANCER, V107, P1584, DOI 10.1038/bjc.2012.433
   De Stefani E, 2003, BRIT J CANCER, V89, P1209, DOI 10.1038/sj.bjc.6601239
   De Stefani E, 2000, NUTR CANCER, V38, P23, DOI 10.1207/S15327914NC381_4
   De Stefani E, 2012, NUTR CANCER, V64, P294, DOI 10.1080/01635581.2012.648299
   De Stefani E, 2011, ASIAN PAC J CANCER P, V12, P1089
   DESTEFANI E, 1990, CANCER RES, V50, P426
   Fagundes RB, 2006, BMC CANCER, V6, P0, DOI 10.1186/1471-2407-6-139
   Heck CI, 2007, ASIAN J, V0, P0
   Islami F, 2009, INT J CANCER, V125, P491, DOI 10.1002/ijc.24445
   Islami F, 2009, NUTR CANCER, V61, P475, DOI 10.1080/01635580902803735
   Jakszyn P, 2006, WORLD J GASTROENTERO, V12, P4296, DOI 10.3748/wjg.v12.i27.4296
   Kamangar F, 2008, CANCER EPIDEM BIOMAR, V17, P1262, DOI 10.1158/1055-9965.EPI-08-0025
   Kinner HK, 2007, ESOPHAGEAL CANC RES, V0, P99
   Launoy G, 1998, INT J CANCER, V76, P7, DOI 10.1002/(SICI)1097-0215(19980330)76:1<7::AID-IJC2>3.0.CO;2-4
   Levi F, 2000, EUR J CANCER PREV, V9, P257, DOI 10.1097/00008469-200008000-00005
   Matos E, 2002, MUTAT RES-FUND MOL M, V506, P243, DOI 10.1016/S0027-5107(02)00171-9
   MUNOZ N, 1987, INT J CANCER, V39, P708, DOI 10.1002/ijc.2910390609
   ROLON PA, 1995, CANCER EPIDEM BIOMAR, V4, P595
   Ronco AL, 2006, INT J CANCER, V119, P1672, DOI 10.1002/ijc.22021
   Rothman KG, 2008, MODERN EPIDEMIOLOGY, V0, P381
   Tang L, 2013, ASIAN PAC J CANCER P, V14, P5085, DOI 10.7314/APJCP.2013.14.9.5085
   Tran GD, 2005, INT J CANCER, V113, P456, DOI 10.1002/ijc.20616
   VASSALLO A, 1985, JNCI-J NATL CANCER I, V75, P1005
   Vassallo JA, 1996, INCIDENCIA CANC URR, V0, P0
   VICTORA CG, 1987, INT J CANCER, V39, P710, DOI 10.1002/ijc.2910390610
NR 41
TC 12
Z9 15
U1 0
U2 11
PU ASIAN PACIFIC ORGANIZATION CANCER PREVENTION
PI GYEONGGI-DO
PA APJCP HEAD OFFICE, KOREAN NATL CANCER CENTER, 323 ILAN -RO, ILSANDONG-GU, GOYANG-SI, GYEONGGI-DO, 410-769, SOUTH KOREA
SN 1513-7368
EI 
J9 ASIAN PAC J CANCER P
JI Asian Pac. J. Cancer Prev.
PD JUN 15
PY 2014
VL 15
IS 6
BP 2765
EP 2769
DI 10.7314/APJCP.2014.15.6.2765
PG 5
WC Oncology
SC Oncology
GA AG8EN
UT WOS:000335651700059
PM 24761898
DA 2025-02-23
ER

PT J
AU Tayyem, RF
   Shehadah, I
   Abu-Mweis, SS
   Bawadi, HA
   Bani-Hani, KE
   Al-Jaberi, T
   Al-Nusairr, M
   Heath, DD
AF Tayyem, Reema F.
   Shehadah, Ihab
   Abu-Mweis, Suhad S.
   Bawadi, Hiba A.
   Bani-Hani, Kamal E.
   Al-Jaberi, Tareq
   Al-Nusairr, Majed
   Heath, Dennis D.
TI Fruit and Vegetable Intake Among Jordanians: Results From a Case-Control Study of Colorectal Cancer
SO CANCER CONTROL
LA English
DT Article
ID dietary fiber; colon-cancer; antioxidant activity; molecular targets; pooled analysis; risk; consumption; association; prevention; shanghai
AB Background: Diets that include fruits and vegetables have been suggested as one way to reduce the risk of developing colorectal cancer (CRC); however, the association between consuming fruits and vegetables and CRC risk is not clear. The objective of the present study is to compare fruit and vegetable intake between 2 groups of Jordanians and further investigate this possible relationship. Methods: A history of fruit and vegetable consumption was obtained from 220 people with CRC and 281 healthy controls, all of whom were from Jordan. Both groups were matched for age, sex, occupation, and marital status. Fruit and vegetable consumption was quantified for the previous 12 months in both groups. Results: Total vegetable intake was associated with the risk of developing CRC. Consuming 5 servings of vegetables a day decreased the risk of developing CRC when compared with no more than 1 serving a day (odds ratio [OR] = 0.23; 95% confidence interval [CI]: 0.55-0.97). A significant direct relationship between CRC risk and consuming cauliflower and cabbage was found; however, no association was found for raw or cooked leafy vegetable and other vegetable types. Consuming several types of fruits also revealed no association with risk of CRC, although an increased intake of dates and figs was associated with a reduced risk of developing CRC. The ORs for the highest intake of servings compared with the lowest intake were 0.48 (95% CI: 0.27-0.87; P = .004) for dates and 0.604 (95% CI: 0.35-1.06; P = .003) for figs. Conclusions: Consuming fruits and vegetables did not significantly correlate with a lowered incidence of CRC. However, a trend of protection was detected for several types of fruits and vegetables.
C1 [Tayyem, Reema F.; Abu-Mweis, Suhad S.] Hashemite Univ, Dept Clin Nutr & Dietet, Zarqa 13115, Jordan.
   [Bani-Hani, Kamal E.] Hashemite Univ, Fac Med, Zarqa 13115, Jordan.
   [Shehadah, Ihab] King Hussein Canc Ctr, Div Gastroenterol, Amman, Jordan.
   [Bawadi, Hiba A.] Jordan Univ Sci & Technol, Dept Nutr & Food Technol, Irbid, Jordan.
   [Al-Jaberi, Tareq] Jordan Univ Sci & Technol, Dept Gen & Pediat Surg, Irbid, Jordan.
   [Al-Nusairr, Majed] Prince Hamza Hosp, Div Gastroenterol, Amman, Jordan.
   [Heath, Dennis D.] Univ Calif San Diego, Canc Prevent & Control Program, Moores Canc Ctr, La Jolla, CA 92093 USA.
C3 Hashemite University; Hashemite University; King Hussein Cancer Center; Jordan University of Science & Technology; Jordan University of Science & Technology; University of California System; University of California San Diego
RP Tayyem, RF (corresponding author), Hashemite Univ, Dept Clin Nutr & Dietet, POB 150459, Zarqa 13115, Jordan.
EM rtayyem@hu.edu.jo
FU Higher Council of Science and Technology
CR Aggarwal BB, 2006, BIOCHEM PHARMACOL, V71, P1397, DOI 10.1016/j.bcp.2006.02.009
   American Cancer Society, 2014, CANCER FACTS FIGURES, V0, P0
   Arafa MA, 2011, ASIAN PAC J CANCER P, V12, P1931
   Ruiz RB, 2014, MATURITAS, V77, P202, DOI 10.1016/j.maturitas.2013.11.010
   Bingham SA, 2005, CANCER EPIDEM BIOMAR, V14, P1552, DOI 10.1158/1055-9965.EPI-04-0891
   Boffetta P, 2010, JNCI-J NATL CANCER I, V102, P529, DOI 10.1093/jnci/djq072
   Boyle P, 2002, BRIT MED BULL, V64, P1, DOI 10.1093/bmb/64.1.1
   Chiu BCH, 2003, CANCER EPIDEM BIOMAR, V12, P201
   Derry MM, 2013, FRONT ONCOL, V3, P0, DOI 10.3389/fonc.2013.00119
   Fu L, 2011, FOOD CHEM, V129, P345, DOI 10.1016/j.foodchem.2011.04.079
   Ishurd O, 2007, JOURNAL OF BIOLOGICAL SCIENCES, V7, P554
   Ismail SI, 2013, ASIAN PAC J CANCER P, V14, P3527, DOI 10.7314/APJCP.2013.14.6.3527
   Kaur M, 2009, J NUTR, V139, P1806S, DOI 10.3945/jn.109.106864
   Ko SH, 2005, J MED FOOD, V8, P41, DOI 10.1089/jmf.2005.8.41
   Koushik A, 2007, JNCI-J NATL CANCER I, V99, P1471, DOI 10.1093/jnci/djm155
   Lee RD, 2012, NUTRITIONAL ASSESSME, V0, P0
   Nomura AMY, 2008, AM J CLIN NUTR, V88, P730, DOI 10.1093/ajcn/88.3.730
   Nomura AMY, 2007, CANCER CAUSE CONTROL, V18, P753, DOI 10.1007/s10552-007-9018-4
   Park Y, 2005, JAMA-J AM MED ASSOC, V294, P2849, DOI 10.1001/jama.294.22.2849
   Platt KL, 2010, MUTAT RES-GEN TOX EN, V703, P90, DOI 10.1016/j.mrgentox.2010.08.007
   SALLIS JF, 1985, AM J EPIDEMIOL, V121, P91, DOI 10.1093/oxfordjournals.aje.a113987
   Sato Y, 2005, PUBLIC HEALTH NUTR, V8, P309, DOI 10.1079/PHN2004681
   Schatzkin A, 2007, AM J CLIN NUTR, V85, P1353, DOI 10.1093/ajcn/85.5.1353
   Solomon A, 2006, J AGR FOOD CHEM, V54, P7717, DOI 10.1021/jf060497h
   Song LJ, 2007, FOOD CHEM TOXICOL, V45, P216, DOI 10.1016/j.fct.2006.07.021
   Spada PDS, 2008, J MED FOOD, V11, P144, DOI 10.1089/jmf.2007.598
   Steinmetz KA, 1996, J AM DIET ASSOC, V96, P1027, DOI 10.1016/S0002-8223(96)00273-8
   TAKEUCHI S, 1978, AGR BIOL CHEM TOKYO, V42, P1449, DOI 10.1080/00021369.1978.10863185
   Tayyem RF, 2014, J ACAD NUTR DIET, V114, P1046, DOI 10.1016/j.jand.2013.08.019
   Terry P, 2001, JNCI-J NATL CANCER I, V93, P525, DOI 10.1093/jnci/93.7.525
   Vaid M, 2012, TOXICOL APPL PHARM, V263, P122, DOI 10.1016/j.taap.2012.06.013
   Vogtmann E, 2013, CANCER CAUSE CONTROL, V24, P1935, DOI 10.1007/s10552-013-0268-z
   Voorrips LE, 2000, AM J EPIDEMIOL, V152, P1081, DOI 10.1093/aje/152.11.1081
   Young GP, 2005, MOL NUTR FOOD RES, V49, P571, DOI 10.1002/mnfr.200500026
NR 36
TC 15
Z9 17
U1 0
U2 12
PU SAGE PUBLICATIONS INC
PI THOUSAND OAKS
PA 2455 TELLER RD, THOUSAND OAKS, CA 91320 USA
SN 1073-2748
EI 
J9 CANCER CONTROL
JI Cancer Control
PD OCT 15
PY 2014
VL 21
IS 4
BP 350
EP 360
DI 10.1177/107327481402100412
PG 11
WC Oncology
SC Oncology
GA AR6KN
UT WOS:000343692600011
PM 25310217
DA 2025-02-23
ER

PT J
AU Cittadini, MC
   Cornaglia, PM
   Perovic, NR
   Joekes, S
   Heinze, VM
   Bernal, C
   Actis, AB
AF Cittadini, Maria C.
   Cornaglia, Paola M.
   Perovic, Nilda R.
   Joekes, Silvia
   Heinze, Veronica M.
   Bernal, Claudio
   Actis, Adriana B.
TI Beef Consumption and Fatty Acids Serum Concentration: Relationship with Salivary Gland Tumors in Cordoba, Argentina
SO ANTICANCER RESEARCH
LA English
DT Article
DE Beef; conjugated linoleic acid; n-3 fatty acid; serum; salivary gland tumors
ID conjugated linoleic-acid; breast-cancer; body-composition; dietary lipids; n-3; risk; omega-3-fatty-acids; meat; mechanisms; expression
AB Aim: The objective of the present study was to analyze beef consumption, conjugated linoleic acid (CLA) and n-3 fatty acid (FA) serum concentration and their relation to salivary gland tumors (SGT). A questionnaire on non-nutritional risk factors and a validated food frequency questionnaire were applied in 20 SGT and 20 control (Co) patients. Materials and Methods: Food data were processed by the Interfood v. 1.3 software. Serum CLA was analyzed by chromatography. Results: Non-significant differences were found between SGT and Co regarding lean and fatty BC and serum CLA. Serum n-3 linolenic acid concentration was higher in Co than in SGT (p=0.004). No associations between BC and CLA serum concentration were found, but a strong-positive association between total energy intake and total fat intake and SGT were observed. A significant inverse association between oleic and linoleic FA intake and SGT was recorded. Conclusion: Serum oleic and linolenic FAs showed a significant negative association with SGT.
C1 [Cittadini, Maria C.; Cornaglia, Paola M.; Perovic, Nilda R.] Univ Nacl Cordoba, Fac Ciencias Med, Escuela Nutr, RA-5000 Cordoba, Argentina.
   [Joekes, Silvia] Univ Nacl Cordoba, Fac Ciencias Econ, Inst Estadist & Demog, RA-5000 Cordoba, Argentina.
   [Heinze, Veronica M.] Univ Adventista Plata, Fac Ciencias Salud, Lib, San Martin, Argentina.
   [Bernal, Claudio] Univ Nacl Litoral CONICET, Fac Bioquim & Ciencias Biol, Santa Fe, Argentina.
   [Actis, Adriana B.] Univ Nacl Cordoba, CONICET, Inst Invest Ciencias Salud INICSA, RA-5000 Cordoba, Argentina.
   [Actis, Adriana B.] Univ Nacl Cordoba, Fac Ciencias Med, RA-5000 Cordoba, Argentina.
C3 National University of Cordoba; National University of Cordoba; Consejo Nacional de Investigaciones Cientificas y Tecnicas (CONICET); National University of the Littoral; National University of Cordoba; Consejo Nacional de Investigaciones Cientificas y Tecnicas (CONICET); National University of Cordoba
RP Cittadini, MC (corresponding author), Univ Nacl Cordoba, Fac Ciencias Med, Escuela Nutr, RA-5000 Cordoba, Argentina.
EM mccittadini@fcm.unc.edu.ar
FU Secretaria de Ciencia y Tecnologia; Universidad Nacional de Cordoba [Res. 214/10]; inisterio de Ciencia y Tecnologia, Provincia de Cordoba, Argentina [Res. 121/08]; CONICET
CR Actis AB, 2005, PROSTAG LEUKOTR ESS, V72, P187, DOI 10.1016/j.plefa.2004.10.020
   Actis AB, 1999, PROSTAG LEUKOTR ESS, V61, P259, DOI 10.1054/plef.1999.0099
   Actis AB, 2000, EUR J CLIN NUTR, V54, P805, DOI 10.1038/sj.ejcn.1601077
   Actis AB, 2009, J FOOD LIPIDS, V16, P314, DOI 10.1111/j.1745-4522.2009.01149.x
   Bartsch H, 1999, CARCINOGENESIS, V20, P2209, DOI 10.1093/carcin/20.12.2209
   Belury MA, 2002, J NUTR, V132, P2995, DOI 10.1093/jn/131.10.2995
   Benjamin S, 2009, NUTR METAB, V6, P0, DOI 10.1186/1743-7075-6-36
   BLIGH EG, 1959, CAN J BIOCHEM PHYS, V37, P911
   Bocca C, 2010, CHEM-BIOL INTERACT, V183, P187, DOI 10.1016/j.cbi.2009.09.022
   CARROLL KK, 1980, J ENVIRON PATHOL TOX, V3, P253
   CARROLL KK, 1991, AM J CLIN NUTR, V53, PS1064, DOI 10.1093/ajcn/53.4.1064S
   Cheng Z, 2003, BBA-MOL CELL BIOL L, V1633, P170, DOI 10.1016/S1388-1981(03)00123-9
   Defagó MD, 2009, REV PANAM SALUD PUBL, V25, P362, DOI 10.1590/S1020-49892009000400011
   Donaldson MS, 2004, NUTR J, V3, P0, DOI 10.1186/1475-2891-3-19
   Escrich E, 2007, MOL NUTR FOOD RES, V51, P1279, DOI 10.1002/mnfr.200700213
   Eynard Aldo R, 2003, LIPIDS HEALTH DIS, V2, P6, DOI 10.1186/1476-511X-2-6
   Fares H, 2014, CURR ATHEROSCLER REP, V16, P0, DOI 10.1007/s11883-013-0389-6
   Féart C, 2011, BRIT J NUTR, V106, P149, DOI 10.1017/S0007114510005805
   Ferguson LR, 2010, MEAT SCI, V84, P308, DOI 10.1016/j.meatsci.2009.06.032
   Forrest J, 2008, NUTR CANCER, V60, P469, DOI 10.1080/01635580802143851
   Gagliostro GA, 2004, REVISTA ARGENTINA DE PRODUCCION ANIMAL, V24, P113
   Gorocica-Buenfil MA, 2007, J ANIM SCI, V85, P2243, DOI 10.2527/jas.2006-781
   Granados S, 2006, NUTR HOSP, V21, P42
   HA YL, 1987, CARCINOGENESIS, V8, P1881, DOI 10.1093/carcin/8.12.1881
   Heinze VM, 2012, INT J FOOD SCI NUTR, V63, P66, DOI 10.3109/09637486.2011.598849
   His M, 2014, EUR J EPIDEMIOL, V29, P119, DOI 10.1007/s10654-014-9884-5
   Iyengar NM, 2013, CURR BREAST CANCER R, V5, P247, DOI 10.1007/s12609-013-0112-1
   Kelley DS, 2003, LIPIDS, V38, P377, DOI 10.1007/s11745-003-1072-2
   Khan SA, 2003, J NUTR BIOCHEM, V14, P554, DOI 10.1016/S0955-2863(03)00098-6
   Kim YJ, 2000, APPL ENVIRON MICROB, V66, P5226, DOI 10.1128/AEM.66.12.5226-5230.2000
   Kushi L, 2002, AM J MED, V113, P63, DOI 10.1016/S0002-9343(01)00994-9
   Lampen M, 2005, BIOCHIM BIOPHYS ACTA, V1735, P30
   Larsson SC, 2004, AM J CLIN NUTR, V79, P935
   Latimori NJ, 2008, MEAT SCI, V79, P463, DOI 10.1016/j.meatsci.2007.10.008
   Lee SH, 2006, CARCINOGENESIS, V27, P972, DOI 10.1093/carcin/bgi268
   Mahan KL, 1999, NUTR DIETOTEREPIA KR, V0, P49
   Maillard V, 2002, INT J CANCER, V98, P78, DOI 10.1002/ijc.10130
   McAfee AJ, 2010, MEAT SCI, V84, P1, DOI 10.1016/j.meatsci.2009.08.029
   Navarro A, 2004, NUTRITION, V20, P873, DOI 10.1016/j.nut.2004.06.008
   Perovic NR, 2006, PUBLIC HEALTH NUTR, V9, P114
   Rakib MA, 1900, V2013, V0, P0
   Rosato V, 2014, CANCER CAUSE CONTROL, V25, P525, DOI 10.1007/s10552-014-0356-8
   Rose DP, 1996, CLIN CANCER RES, V2, P1751
   Salas-Salvadó J, 2006, CRIT REV FOOD SCI, V46, P479, DOI 10.1080/10408390600723953
   Sanchez Villegas A, 2004, BIOCANCER, V1, P1
   Stoll BA, 2002, BRIT J NUTR, V87, P193, DOI 10.1079/BJN2001512
   Terry PD, 2012, J NUTR, V134, P0
   Vasquez MB, 1997, VISUAL MODELS FOOD T, V0, P1
   Webb EC, 2008, MEAT SCI, V80, P28, DOI 10.1016/j.meatsci.2008.05.029
NR 50
TC 1
Z9 1
U1 0
U2 1
PU INT INST ANTICANCER RESEARCH
PI ATHENS
PA EDITORIAL OFFICE 1ST KM KAPANDRITIOU-KALAMOU RD KAPANDRITI, PO BOX 22, ATHENS 19014, GREECE
SN 0250-7005
EI 1791-7530
J9 ANTICANCER RES
JI Anticancer Res.
PD OCT 15
PY 2014
VL 34
IS 10
BP 5579
EP 5584
DI 
PG 6
WC Oncology
SC Oncology
GA AQ9CO
UT WOS:000343139500044
PM 25275058
DA 2025-02-23
ER

PT J
AU Shigihara, M
   Obara, T
   Nagai, M
   Sugawara, Y
   Watanabe, T
   Kakizaki, M
   Nishino, Y
   Kuriyama, S
   Tsuji, I
AF Shigihara, Michiko
   Obara, Taku
   Nagai, Masato
   Sugawara, Yumi
   Watanabe, Takashi
   Kakizaki, Masako
   Nishino, Yoshikazu
   Kuriyama, Shinichi
   Tsuji, Ichiro
TI Consumption of fruits, vegetables, and seaweeds (sea vegetables) and pancreatic cancer risk: The Ohsaki Cohort Study
SO CANCER EPIDEMIOLOGY
LA English
DT Article
DE Pancreatic cancer; Fruits; Vegetables; Seaweeds; Prospective cohort study
ID growth-factor-i; cardiovascular-disease; mortality; dietary; japan; nutrition
AB Studies on the effects of consumption of fruits, vegetables, and seaweeds on the incidence of pancreatic cancer are not conclusive. We examined the association (if any) between the consumption of fruits, vegetables, and seaweeds and the risk of pancreatic cancer in Japan. Data from 32,859 participants registered in the Ohsaki National Health Insurance Cohort Study who were 40-79 years old and free of cancer at baseline were analyzed. Consumption of fruits, vegetables, and seaweeds was assessed at baseline using a self-administered food frequency questionnaire (containing 40 items). Incidences of pancreatic cancer were identified by computer linkage with the Miyagi Prefectural Cancer Registry. During 11 years of follow-up, 137 pancreatic cancers (67 men and 70 women) were identified. The hazard ratios (95% confidence interval) of pancreatic cancer risk for the highest versus the lowest tertile were 0.82 (0.40-1.68, trend P = 0.57) in men and 0.64 (0.35-1.20, trend P = 0.22) in women for total consumption of fruits, 0.89 (0.46-1.73, trend P = 0.76) in men and 0.67 (0.33-1.35, trend P = 0.23) in women for total consumption of vegetables, and 0.92 (0.46-1.84, trend P = 0.81) in men for consumption of seaweeds (results for the consumption of seaweeds in women were not analyzed because of poor reliability), respectively. Total consumption of fruits, vegetables, and seaweeds was not associated with a reduced risk of pancreatic cancer. (C) 2014 Elsevier Ltd. All rights reserved.
C1 [Shigihara, Michiko; Obara, Taku; Kuriyama, Shinichi] Tohoku Univ, Grad Sch Med, Environm & Genome Res Ctr, Div Mol Epidemiol, Sendai, Miyagi 9808575, Japan.
   [Shigihara, Michiko; Nagai, Masato; Sugawara, Yumi; Watanabe, Takashi; Kakizaki, Masako; Tsuji, Ichiro] Tohoku Univ, Grad Sch Med, Dept Publ Hlth & Forens Med, Div Epidemiol, Sendai, Miyagi 9808575, Japan.
   [Nishino, Yoshikazu] Miyagi Prefectural Canc Res Ctr, Div Epidemiol, Natori, Miyagi, Japan.
C3 Tohoku University; Tohoku University
RP Shigihara, M (corresponding author), Tohoku Univ, Grad Sch Med, Environm & Genome Res Ctr, Div Mol Epidemiol,Aoba Ku, 2-1 Seiryo Machi, Sendai, Miyagi 9808575, Japan.
EM shigi@med.tohoku.ac.jp
FU Ministry of Health, Labour and Welfare, Japan;  [H18-3jigan-ippan-001];  [H21-3jiganippan-003]; Grants-in-Aid for Scientific Research [23390170] Funding Source: KAKEN
CR Anderson LN, 2009, CANCER CAUSE CONTROL, V20, P825, DOI 10.1007/s10552-009-9303-5
   Bae JM, 2009, PANCREAS, V38, P168, DOI 10.1097/MPA.0b013e318188c497
   Bidoli E, 2012, ANN ONCOL, V23, P264, DOI 10.1093/annonc/mdr060
   Boeing H, 2012, EUR J NUTR, V51, P637, DOI 10.1007/s00394-012-0380-y
   Brodovicz KG, 2012, DIABETES OBES METAB, V14, P1123, DOI 10.1111/j.1463-1326.2012.01667.x
   Büchner FL, 2010, CANCER CAUSE CONTROL, V21, P357, DOI 10.1007/s10552-009-9468-y
   DiMagno EP, 1999, GASTROENTEROLOGY, V117, P1464, DOI 10.1016/S0016-5085(99)70298-2
   Genkinger JM, 2009, CANCER EPIDEM BIOMAR, V18, P765, DOI 10.1158/1055-9965.EPI-08-0880
   Heinen MM, 2008, AM J CLIN NUTR, V87, P970, DOI 10.1093/ajcn/87.4.970
   Heinen MM, 2012, INT J CANCER, V130, P147, DOI 10.1002/ijc.25989
   Iodice S, 2008, LANGENBECK ARCH SURG, V393, P535, DOI 10.1007/s00423-007-0266-2
   Iso H, 2007, ASIAN PAC J CANCER P, V8, P35
   Jansen RJ, 2011, CANCER CAUSE CONTROL, V22, P1613, DOI 10.1007/s10552-011-9838-0
   Khan M M H, 2004, ASIAN PAC J CANCER PREV, V5, P58
   Klapman Jason, 2008, CANCER CONTROL, V15, P280
   Kuriyama S, 2006, JAMA-J AM MED ASSOC, V296, P1255, DOI 10.1001/jama.296.10.1255
   Larsson SC, 2006, CANCER EPIDEM BIOMAR, V15, P301, DOI 10.1158/1055-9965.EPI-05-0696
   Lashinger LM, 2011, CANCER PREV RES, V4, P1030, DOI 10.1158/1940-6207.CAPR-11-0027
   Leenders M, 2013, AM J EPIDEMIOL, V178, P590, DOI 10.1093/aje/kwt006
   Li WQ, 2010, INT J CANCER, V127, P1913, DOI 10.1002/ijc.25203
   Lin YS, 2006, NUTR CANCER, V56, P40, DOI 10.1207/s15327914nc5601_6
   Lin YS, 2004, INT J CANCER, V110, P584, DOI 10.1002/ijc.20147
   Liu RH, 2004, J NUTR, V134, P3479S, DOI 10.1093/jn/134.12.3479S
   Liu YT, 2012, CANCER CAUSE CONTROL, V23, P589, DOI 10.1007/s10552-012-9923-z
   Lowenfels AB, 2005, J CELL BIOCHEM, V95, P649, DOI 10.1002/jcb.20461
   Matsuda T, 2011, JPN J CLIN ONCOL, V41, P40, DOI 10.1093/jjco/hyq167
   Ministry of Health Labour and Welfare, 2011, VIT STAT JAP, V0, P0
   Mirmiran P, 2009, METABOLISM, V58, P460, DOI 10.1016/j.metabol.2008.11.002
   Nagura J, 2009, BRIT J NUTR, V102, P285, DOI 10.1017/S0007114508143586
   Nöthlings U, 2005, JNCI-J NATL CANCER I, V97, P1458, DOI 10.1093/jnci/dji292
   Nöthlings U, 2007, AM J EPIDEMIOL, V165, P138, DOI 10.1093/aje/kwj366
   Ogawa K, 2003, PUBLIC HEALTH NUTR, V6, P147, DOI 10.1079/PHN2002411
   Paluszkiewicz P, 2012, CANCER EPIDEMIOL, V36, P60, DOI 10.1016/j.canep.2011.05.004
   Patil JR, 2009, J AGR FOOD CHEM, V57, P10933, DOI 10.1021/jf901718u
   Polesel J, 2010, CANCER CAUSE CONTROL, V21, P493, DOI 10.1007/s10552-009-9480-2
   Steevens J, 2011, INT J CANCER, V129, P2681, DOI 10.1002/ijc.25928
   Stolzenberg-Solomon RZ, 2002, AM J EPIDEMIOL, V155, P783, DOI 10.1093/aje/155.9.783
   Tsuji I, 1998, J EPIDEMIOL, V8, P258
   Van Duyn MS, 2000, J AM DIET ASSOC, V100, P1511, DOI 10.1016/S0002-8223(00)00420-X
   Vogtmann E, 2013, CANCER CAUSE CONTROL, V24, P1935, DOI 10.1007/s10552-013-0268-z
   Vrieling A, 2009, INT J CANCER, V124, P1926, DOI 10.1002/ijc.24134
NR 41
TC 13
Z9 14
U1 0
U2 13
PU ELSEVIER SCI LTD
PI OXFORD
PA THE BOULEVARD, LANGFORD LANE, KIDLINGTON, OXFORD OX5 1GB, OXON, ENGLAND
SN 1877-7821
EI 1877-783X
J9 CANCER EPIDEMIOL
JI Cancer Epidemiol.
PD APR 15
PY 2014
VL 38
IS 2
BP 129
EP 136
DI 10.1016/j.canep.2014.01.001
PG 8
WC Oncology; Public, Environmental & Occupational Health
SC Oncology; Public, Environmental & Occupational Health
GA AI0GZ
UT WOS:000336525600005
PM 24522236
DA 2025-02-23
ER

PT J
AU Sturm, R
   An, RP
AF Sturm, Roland
   An, Ruopeng
TI Obesity and Economic Environments
SO CA-A CANCER JOURNAL FOR CLINICIANS
LA English
DT Article
DE economic environment; food; diet; physical activity; obesity; body weight; price; policy
ID body-mass index; built environment; physical-activity; energy density; united-states; food-prices; childhood obesity; public-health; sedentary behavior; weight-gain
AB This review summarizes current understanding of economic factors during the obesity epidemic and dispels some widely held, but incorrect, beliefs. Rising obesity rates coincided with increases in leisure time (rather than increased work hours), increased fruit and vegetable availability (rather than a decline in healthier foods), and increased exercise uptake. As a share of disposable income, Americans now have the cheapest food available in history, which fueled the obesity epidemic. Weight gain was surprisingly similar across sociodemographic groups or geographic areas, rather than specific to some groups (at every point in time; however, there are clear disparities). It suggests that if one wants to understand the role of the environment in the obesity epidemic, one needs to understand changes over time affecting all groups, not differences between subgroups at a given time. Although economic and technological changes in the environment drove the obesity epidemic, the evidence for effective economic policies to prevent obesity remains limited. Taxes on foods with low nutritional value could nudge behavior toward healthier diets, as could subsidies/discounts for healthier foods. However, even a large price change for healthy foods could close only part of the gap between dietary guidelines and actual food consumption. Political support has been lacking for even moderate price interventions in the United States and this may continue until the role of environmental factors is accepted more widely. As opinion leaders, clinicians play an important role in shaping the understanding of the causes of obesity. CA Cancer J Clin 2014;64:337-350. (C) 2014 American Cancer Society.
C1 [Sturm, Roland] RAND Corp, Santa Monica, CA 90407 USA.
   [An, Ruopeng] Univ Illinois, Coll Appl Hlth Sci, Dept Kinesiol & Community Hlth, Champaign, IL USA.
C3 RAND Corporation; University of Illinois System; University of Illinois Urbana-Champaign
RP Sturm, R (corresponding author), RAND Corp, 1776 Main St,POB 2138, Santa Monica, CA 90407 USA.
EM sturm@rand.org
FU National Institutes of Health; RAND
CR An RP, 2012, AM J PREV MED, V42, P129, DOI 10.1016/j.amepre.2011.10.012
   Andreyeva T, 2010, AM J PUBLIC HEALTH, V100, P216, DOI 10.2105/AJPH.2008.151415
   [Anonymous], 2012, STAT FOOD INS WORLD, V0, P0
   Blanck Heidi Michels, 2008, PREV CHRONIC DIS, V5, P0
   Bleich SN, 2009, AM J CLIN NUTR, V89, P372, DOI 10.3945/ajcn.2008.26883
   Bureau of Labor Statistics, 2013, AM TIM US SURV TIM S, V0, P0
   Caspi CE, 2012, HEALTH PLACE, V18, P1172, DOI 10.1016/j.healthplace.2012.05.006
   Cohen Deborah, 2008, PREV CHRONIC DIS, V5, P0
   Cohen DA, 2010, PUBLIC HEALTH REP, V125, P88, DOI 10.1177/003335491012500112
   Costa D, 1997, LONG TERM TRENDS HLT, V0, P0
   Cummins S, 2014, HEALTH AFFAIR, V33, P283, DOI 10.1377/hlthaff.2013.0512
   Cutler DM, 2003, J ECON PERSPECT, V17, P93, DOI 10.1257/089533003769204371
   DIETZ WH, 1995, PEDIATRICS, V95, P766
   Ding D, 2011, AM J PREV MED, V41, P442, DOI 10.1016/j.amepre.2011.06.036
   Drewnowski A, 2004, AM J PREV MED, V27, P154, DOI 10.1016/j.amepre.2004.06.011
   Drewnowski A, 2004, AM J CLIN NUTR, V79, P6
   Drewnowski Adam, 2012, AM J PUBLIC HEALTH, V102, Pe74, DOI 10.2105/AJPH.2012.300660
   Dunton GF, 2009, OBES REV, V10, P393, DOI 10.1111/j.1467-789X.2009.00572.x
   Durand CP, 2011, OBES REV, V12, Pe173, DOI 10.1111/j.1467-789X.2010.00826.x
   Economic Research Service United States Department of Agriculture, 2014, FARM BILL RES, V0, P0
   Faulkner GEJ, 2011, INT J BEHAV NUTR PHY, V8, P0, DOI 10.1186/1479-5868-8-109
   Feng J, 2010, HEALTH PLACE, V16, P175, DOI 10.1016/j.healthplace.2009.09.008
   Flegal KM, 1998, INT J OBESITY, V22, P39, DOI 10.1038/sj.ijo.0800541
   Frank LD, 2004, AM J PREV MED, V27, P87, DOI 10.1016/j.amepre.2004.04.011
   Frumkin H, 2002, PUBLIC HEALTH REP, V117, P201, DOI 10.1016/S0033-3549(04)50155-3
   Giovannucci E, 2010, CA-CANCER J CLIN, V60, P207, DOI 10.3322/caac.20078
   Hattori A, 2013, PREV CHRONIC DIS, V10, P0, DOI 10.5888/pcd10.120123
   Hill JO, 2013, STATE SLIM FIX YOUR, V0, P0
   Hill JO, 2003, SCIENCE, V299, P853, DOI 10.1126/science.1079857
   Holt E, 2011, LANCET, V378, P755, DOI 10.1016/S0140-6736(11)61359-7
   Hruschka DJ, 2012, AM J HUM BIOL, V24, P277, DOI 10.1002/ajhb.22231
   Institute of Medicine, 2004, PREVENTING CHILDHOOD, V0, P0
   Institute of Medicine and National Research Council, 2009, PUBL HLTH EFF FOOD D, V0, P0
   Kant AK, 2007, PUBLIC HEALTH NUTR, V10, P158, DOI 10.1017/S1368980007246749
   Komlos J, 2009, AM J HUM BIOL, V21, P151, DOI 10.1002/ajhb.20806
   Krieger J, 2013, IMPACT OF MENU LABELING ON CONSUMER BEHAVIOR: A 2008-2012 UPDATE, V0, P0
   Kushi LH, 2012, CA-CANCER J CLIN, V62, P30, DOI 10.3322/caac.20140
   Lachowycz K, 2011, OBES REV, V12, Pe183, DOI 10.1111/j.1467-789X.2010.00827.x
   Lakdawalla D, 2009, ECON HUM BIOL, V7, P283, DOI 10.1016/j.ehb.2009.08.001
   Lindström J, 2003, DIABETES CARE, V26, P725, DOI 10.2337/diacare.26.3.725
   Lynch BM, 2010, CANCER EPIDEM BIOMAR, V19, P2691, DOI 10.1158/1055-9965.EPI-10-0815
   McCormack GR, 2011, INT J BEHAV NUTR PHY, V8, P0, DOI 10.1186/1479-5868-8-125
   Mokdad AH, 1999, JAMA-J AM MED ASSOC, V282, P1519, DOI 10.1001/jama.282.16.1519
   Monsivais P, 2012, ARCH PEDIAT ADOL MED, V166, P459, DOI 10.1001/archpediatrics.2011.1599
   Papas MA, 2007, EPIDEMIOL REV, V29, P129, DOI 10.1093/epirev/mxm009
   Powell LM, 2013, OBES REV, V14, P110, DOI 10.1111/obr.12002
   Powell LM, 2009, MILBANK Q, V87, P229, DOI 10.1111/j.1468-0009.2009.00554.x
   Prättälä R, 2012, BMC PUBLIC HEALTH, V12, P0, DOI 10.1186/1471-2458-12-936
   Robinson J, 1999, TIME LIFE, V0, P0
   Rolls BJ, 2005, J AM DIET ASSOC, V105, PS98, DOI 10.1016/j.jada.2005.02.033
   ROSE G, 1985, INT J EPIDEMIOL, V14, P32, DOI 10.1093/ije/14.1.32
   Saelens BE, 2008, MED SCI SPORT EXER, V40, PS550, DOI 10.1249/MSS.0b013e31817c67a4
   Stafford N, 2012, BRIT MED J, V345, P0, DOI 10.1136/bmj.e7889
   Sturm R, 2008, PUBLIC HEALTH, V122, P1140, DOI 10.1016/j.puhe.2008.04.001
   Sturm R, 2004, PUBLIC HEALTH, V118, P488, DOI 10.1016/j.puhe.2004.02.007
   Sturm R, 2005, PUBLIC HEALTH, V119, P1059, DOI 10.1016/j.puhe.2005.05.007
   Sturm R, 2011, PUBLIC HEALTH, V125, P136, DOI 10.1016/j.puhe.2010.11.016
   Sturm R, 2007, CONT ENDOCRINOLOGY T, V0, P444
   Sturm R, 2008, PUBLIC HEALTH, V122, P739, DOI 10.1016/j.puhe.2008.01.004
   Sturm R, 2013, AM J PREV MED, V44, P567, DOI 10.1016/j.amepre.2013.02.011
   Sturm R, 2009, J HUNGER ENVIRON NUT, V4, P454, DOI 10.1080/19320240903336522
   Sugiyama T, 2012, MED SCI SPORT EXER, V44, P1275, DOI 10.1249/MSS.0b013e318247d286
   Thorp AA, 2011, AM J PREV MED, V41, P207, DOI 10.1016/j.amepre.2011.05.004
   Tremblay MS, 2011, INT J BEHAV NUTR PHY, V8, P0, DOI 10.1186/1479-5868-8-98
   Truong KD, 2005, AM J PUBLIC HEALTH, V95, P1602, DOI 10.2105/AJPH.2004.043935
   Variyam JN, 2005, AMBER WAVES, V3, P20
   Wallinga D, 2010, HEALTH AFFAIR, V29, P405, DOI 10.1377/hlthaff.2010.0102
   WALLOP H, 2008, TELEGRAPH, V0, P0
   Williams RA, 2014, OBESITY, V22, P318, DOI 10.1002/oby.20589
   Wojcicki JM, 2012, AM J PUBLIC HEALTH, V102, P1630, DOI 10.2105/AJPH.2012.300719
NR 73
TC 68
Z9 79
U1 0
U2 67
PU WILEY
PI HOBOKEN
PA 111 RIVER ST, HOBOKEN 07030-5774, NJ USA
SN 0007-9235
EI 1542-4863
J9 CA-CANCER J CLIN
JI CA-Cancer J. Clin.
PD SEP-OCT 15
PY 2014
VL 64
IS 5
BP 337
EP 350
DI 10.3322/caac.21237
PG 14
WC Oncology
SC Oncology
GA AQ6KH
UT WOS:000342919900005
PM 24853237
DA 2025-02-23
ER

PT J
AU Visalli, G
   Ferlazzo, N
   Cirmi, S
   Campiglia, P
   Gangemi, S
   Di Pietro, A
   Calapai, G
   Navarra, M
AF Visalli, Giuseppa
   Ferlazzo, Nadia
   Cirmi, Santa
   Campiglia, Pietro
   Gangemi, Sebastiano
   Di Pietro, Angela
   Calapai, Gioacchino
   Navarra, Michele
TI Bergamot Juice Extract Inhibits Proliferation by Inducing Apoptosis in Human Colon Cancer Cells
SO ANTI-CANCER AGENTS IN MEDICINAL CHEMISTRY
LA English
DT Article
DE Apoptosis; antiproliferative activity; Citrus bergamia; colorectal cancer; flavonoids; complementary and alternative medicine; HT-29 cells; natural products
ID dna-damage; beta-cryptoxanthin; signaling pathways; flavonoids; carcinogenesis; chemoprevention; tumorigenesis; polyphenols; suppression; statistics
AB Colorectal cancer (CRC) is a leading cause of cancer mortality in the industrialized world, second to lung cancer. A lot of evidences highlight that a diet rich in fruits and vegetables may reduce the risk of some types of cancer including CRC. In this study we demonstrate that Citrus bergamia juice extracts (BJe) reduces CRC cell growth by multiple mechanisms. Low BJe concentrations inhibit MAPKs pathway and alter apoptosis-related proteins, that in turn induce cell cycle arrest and apoptosis in HT-29 cells. Instead, high concentrations of BJe induce oxidative stress causing DNA damage. Our study highlights the role of BJe as modulator of cell apoptosis in CRC cells and strengthens our previous hypothesis that the flavonoid fraction of bergamot juice may play a role as anti-cancer drug.
C1 [Visalli, Giuseppa; Di Pietro, Angela] Univ Messina, Dept Biomed Sci & Morphol & Funct Images, I-98168 Messina, Italy.
   [Ferlazzo, Nadia; Cirmi, Santa; Navarra, Michele] Univ Messina, Dept Drug Sci & Prod Hlth, I-98168 Messina, Italy.
   [Campiglia, Pietro] Univ Salerno, Dept Pharmaceut & Biomed Sci, I-84100 Salerno, Italy.
   [Gangemi, Sebastiano] Univ Messina, Dept Clin & Expt Med, Div & Sch Allergy & Clin Immunol, I-98168 Messina, Italy.
   [Calapai, Gioacchino] Univ Messina, Dept Clin & Expt Med, I-98168 Messina, Italy.
C3 University of Messina; University of Messina; University of Salerno; University of Messina; University of Messina
RP Navarra, M (corresponding author), Univ Messina, Dept Drug Sci & Prod Hlth, Viale Annunziata, I-98168 Messina, Italy.
EM mnavarra@unime.it
FU Sicily Region (PO FESR Sicilia) [CUP G73F11000050004]; project "MEPRA" [133 of Linea d'Intervento 4.1.1.1]
CR Benavente-García O, 2008, J AGR FOOD CHEM, V56, P6185, DOI 10.1021/jf8006568
   Bravo L, 1998, NUTR REV, V56, P317, DOI 10.1111/j.1753-4887.1998.tb01670.x
   Caramori G, 2011, THORAX, V66, P521, DOI 10.1136/thx.2010.156448
   Celano M, 2008, ENDOCR-RELAT CANCER, V15, P499, DOI 10.1677/ERC-07-0243
   Corasaniti MT, 2007, BRIT J PHARMACOL, V151, P518, DOI 10.1038/sj.bjp.0707237
   Di Donna L, 2009, J NAT PROD, V72, P1352, DOI 10.1021/np900096w
   Di Pietro A, 2011, INT J HYG ENVIR HEAL, V214, P210, DOI 10.1016/j.ijheh.2011.01.006
   Fang JY, 2005, LANCET ONCOL, V6, P322, DOI 10.1016/S1470-2045(05)70168-6
   Gansler T, 2010, CA-CANCER J CLIN, V60, P1, DOI 10.3322/caac.20049
   Gewirtz DA, 1999, BIOCHEM PHARMACOL, V57, P727, DOI 10.1016/S0006-2952(98)00307-4
   Ju J, 2007, SEMIN CANCER BIOL, V17, P395, DOI 10.1016/j.semcancer.2007.06.013
   Khuhaprema T, 2008, JPN J CLIN ONCOL, V38, P237, DOI 10.1093/jjco/hyn020
   Kohno H, 2001, CANCER LETT, V174, P141, DOI 10.1016/S0304-3835(01)00713-3
   Leopoldini M, 2010, J AGR FOOD CHEM, V58, P10768, DOI 10.1021/jf102576j
   Li WQ, 2010, INT J CANCER, V127, P1913, DOI 10.1002/ijc.25203
   Middleton E, 2000, PHARMACOL REV, V52, P673
   Miyagi Y, 2000, NUTR CANCER, V36, P224, DOI 10.1207/S15327914NC3602_12
   Navarra M, 2010, BMC CANCER, V10, P0, DOI 10.1186/1471-2407-10-602
   Newman DJ, 2012, J NAT PROD, V75, P311, DOI 10.1021/np200906s
   Picerno I, 2007, BIOGERONTOLOGY, V8, P111, DOI 10.1007/s10522-006-9040-z
   Ramos S, 2008, MOL NUTR FOOD RES, V52, P507, DOI 10.1002/mnfr.200700326
   Ravishankar D, 2013, INT J BIOCHEM CELL B, V45, P2821, DOI 10.1016/j.biocel.2013.10.004
   Risitano R, 2014, PLOS ONE, V9, P0, DOI 10.1371/journal.pone.0107431
   Seidman R, 2001, EXP CELL RES, V268, P84, DOI 10.1006/excr.2001.5262
   Siegel R, 2012, CA-CANCER J CLIN, V62, P10, DOI 10.3322/caac.20138
   So FV, 1996, NUTR CANCER, V26, P167, DOI 10.1080/01635589609514473
   Sommella E, 2013, J SEP SCI, V36, P3351, DOI 10.1002/jssc.201300591
   Surh YJ, 2003, NAT REV CANCER, V3, P768, DOI 10.1038/nrc1189
   Tanaka T, 2000, INT J CANCER, V88, P146, DOI 10.1002/1097-0215(20001001)88:1<146::AID-IJC23>3.0.CO;2-I
   Valavanidis A, 2009, J ENVIRON SCI HEAL C, V27, P120, DOI 10.1080/10590500902885684
   Vanamala J, 2006, CARCINOGENESIS, V27, P1257, DOI 10.1093/carcin/bgi318
   Verbon EH, 2012, GENE, V511, P1, DOI 10.1016/j.gene.2012.08.038
   Wang PW, 2010, PLOS ONE, V5, P0, DOI 10.1371/journal.pone.0010202
   Young GP, 2005, MOL NUTR FOOD RES, V49, P571, DOI 10.1002/mnfr.200500026
   Zimmermann M, 2011, METHODS MOL BIOL, V740, P57, DOI 10.1007/978-1-61779-108-6_8
NR 37
TC 57
Z9 59
U1 0
U2 19
PU BENTHAM SCIENCE PUBL LTD
PI SHARJAH
PA EXECUTIVE STE Y-2, PO BOX 7917, SAIF ZONE, 1200 BR SHARJAH, U ARAB EMIRATES
SN 1871-5206
EI 1875-5992
J9 ANTI-CANCER AGENT ME
JI Anti-Cancer Agents Med. Chem.
PD JUN 15
PY 2014
VL 14
IS 10
BP 1402
EP 1413
DI 10.2174/1871520614666140829120530
PG 12
WC Oncology; Chemistry, Medicinal
SC Oncology; Pharmacology & Pharmacy
GA AT9CW
UT WOS:000345226600011
PM 25173561
DA 2025-02-23
ER

PT J
AU Kotsopoulos, J
   Metcalfe, K
   Alston, J
   Nikitina, D
   Ginsburg, O
   Eisen, A
   Demsky, R
   Akbari, M
   Zbuk, K
   Narod, SA
AF Kotsopoulos, Joanne
   Metcalfe, Kelly
   Alston, Jill
   Nikitina, Dina
   Ginsburg, Ophira
   Eisen, Andrea
   Demsky, Rochelle
   Akbari, Mohammad
   Zbuk, Kevin
   Narod, Steven A.
TI Prospective study of high-risk, <i>BRCA1/2</i>-mutation negative women: the '<i>negative study</i>'
SO BMC CANCER
LA English
DT Article
DE Family history; Breast cancer; Risk factors; Prevention; BRCA1/2 mutation; Diet; Lifestyle; Hormones; Prospective cohort; Screening
ID breast-cancer risk; and/or ovarian-cancer; brca2 mutation; family-history; collaborative reanalysis; germline mutations; sex-hormones; genes; susceptibility; mammography
AB Background: We previously reported that women from high-risk families who tested negative for a BRCA1 or BRCA2 (BRCA1/2) mutation were four times more likely to develop breast cancer compared to women in the general population. Preventive measures and risk factors for breast cancer development in these high-risk women have not been evaluated to the same extent as BRCA1/2 positive women. Further, there is virtually no scientific evidence about best practices in their management and care. The proposed study will examine a role of genetic and non-genetic factors and develop the systems and parameters for the monitoring and surveillance necessary to help establish guidelines for the care of this high-risk population. Methods/Design: To achieve our goals, we will assemble and follow a Canadian cohort of 1,000 cancer-free women with a strong family history breast cancer (defined as two or more relatives affected by breast cancer under the age of 50, or three or more relatives diagnosed with breast cancer at any age from one side of the family and with no BRCA1/2 mutation in the family). All eligible participants will be mailed a study package including invitation to participate, consent form, a research questionnaire to collect data regarding family history, reproductive and lifestyle factors, as well as screening and surgery. Usual dietary intake will be assessed by a diet history questionnaire. Biological samples including toenail clippings, urine and blood samples will be collected. These women will be followed every two years by questionnaire to update exposure information, screening practices, surgical and chemoprevention, and disease development. Discussion: Findings from this study will serve to help establish clinical guidelines for the implementation of prevention, counseling, and treatment practices for women who face an elevated risk of breast cancer due to family history, but who do not carry a BRCA1/2 mutation.
C1 [Kotsopoulos, Joanne; Metcalfe, Kelly; Alston, Jill; Nikitina, Dina; Ginsburg, Ophira; Akbari, Mohammad; Narod, Steven A.] Womens Coll Res Inst, Familial Breast Canc Unit, Toronto, ON M5G 1N8, Canada.
   [Kotsopoulos, Joanne; Ginsburg, Ophira; Akbari, Mohammad; Narod, Steven A.] Univ Toronto, Dalla Lana Sch Publ Hlth, Toronto, ON M5T 3M7, Canada.
   [Metcalfe, Kelly] Lawrence S Bloomberg Fac Nursing, Toronto, ON M5T 3M7, Canada.
   [Eisen, Andrea] Toronto Sunnybrook Reg Canc Ctr, Toronto, ON M4N 3M5, Canada.
   [Demsky, Rochelle] Univ Toronto, Div Gynecol Oncol, Dept Obstet & Gynecol, Toronto, ON M5G 1L4, Canada.
   [Zbuk, Kevin] McMaster Univ, Hamilton Hlth Sci, Populat Hlth Res Inst, Hamilton, ON L8L 2X2, Canada.
C3 University of Toronto; Womens College Hospital; University of Toronto; University of Toronto; Sunnybrook Health Science Center; Sunnybrook Research Institute; University of Toronto; McMaster University; Population Health Research Institute
RP Kotsopoulos, J (corresponding author), Womens Coll Res Inst, Familial Breast Canc Unit, 790 Bay St,7th Floor, Toronto, ON M5G 1N8, Canada.
EM joanne.kotsopoulos@wchospital.ca
FU Canadian Breast Cancer Foundation-Ontario Chapter Research Project Grant; Cancer Care Ontario Research Chair in Population Studies; Canadian Cancer Society Career Development Award in Prevention; Canada Research Chair tier I
CR Antoniou A, 2003, AM J HUM GENET, V72, P1117, DOI 10.1086/375033
   Benusiglio PR, 2013, J MED GENET, V50, P486, DOI 10.1136/jmedgenet-2012-101472
   Beral V, 2001, LANCET, V358, P1389, DOI 10.1016/S0140-6736(01)06524-2
   Blanco A, 2010, CLIN GENET, V77, P193, DOI 10.1111/j.1399-0004.2009.01309.x
   Boyd NF, 2013, AM SOC CLIN ONCOL EDUC BOOK, V0, PP57, DOI 10.1200/EDB00K_
   BYNG JW, 1994, PHYS MED BIOL, V39, P1629, DOI 10.1088/0031-9155/39/10/008
   Calle EE, 2004, NAT REV CANCER, V4, P579, DOI 10.1038/nrc1408
   CHAPMAN DG, 1968, BIOMETRICS, V24, P315, DOI 10.2307/2528037
   Chen WY, 2011, JAMA-J AM MED ASSOC, V306, P1884, DOI 10.1001/jama.2011.1590
   CLAUS EB, 1991, AM J HUM GENET, V48, P232
   Cox D, 1984, ANAL SURVIVAL DATA, V0, P0
   Csizmadi I, 2007, PUBLIC HEALTH NUTR, V10, P88, DOI 10.1017/S1368980007184287
   Cuzick J, 2005, J CLIN ONCOL, V23, P1636, DOI 10.1200/JCO.2005.11.027
   Cuzick J, 2013, LANCET, V0, P0
   EASTON D, 1990, CANCER SURV, V9, P395
   Easton D F, 1999, BREAST CANCER RES, V1, P14, DOI 10.1186/bcr6
   Eccles DM, 2005, LANCET ONCOL, V6, P705, DOI 10.1016/S1470-2045(05)70318-1
   Ford D, 1998, AM J HUM GENET, V62, P676, DOI 10.1086/301749
   Foulkes WD, 2007, BREAST CANCER RES, V9, P0, DOI 10.1186/bcr1828
   Friedenreich CM, 2008, BRIT J SPORT MED, V42, P636, DOI 10.1136/bjsm.2006.029132
   Goldgar DE, 2011, BREAST CANCER RES, V13, P0, DOI 10.1186/bcr2919
   GREENLAND S, 1989, AM J PUBLIC HEALTH, V79, P340, DOI 10.2105/AJPH.79.3.340
   Guénard F, 2010, GENET TEST MOL BIOMA, V14, P515, DOI 10.1089/gtmb.2010.0027
   Heikkinen K, 2003, J MED GENET, V40, P0, DOI 10.1136/jmg.40.12.e131
   Henderson BE, 2000, CARCINOGENESIS, V21, P427, DOI 10.1093/carcin/21.3.427
   Jiang L, 2011, BREAST CANCER RES TR, V126, P487, DOI 10.1007/s10549-010-1094-6
   Kanka C, 2007, ANTICANCER RES, V27, P3015
   Kauff ND, 2005, JNCI-J NATL CANCER I, V97, P1382, DOI 10.1093/jnci/dji281
   KELSEY JL, 1993, EPIDEMIOL REV, V15, P36, DOI 10.1093/oxfordjournals.epirev.a036115
   Key TJ, 2013, LANCET ONCOL, V14, P1009, DOI 10.1016/S1470-2045(13)70301-2
   Key TJ, 2011, BRIT J CANCER, V105, P709, DOI 10.1038/bjc.2011.254
   Kotsopoulos J, 2012, CANCER CAUSE CONTROL, V23, P1405, DOI 10.1007/s10552-012-0022-y
   Leach MO, 2005, LANCET, V365, P1769, DOI 10.1016/S0140-6736(05)66481-1
   Lehman CD, 2007, RADIOLOGY, V244, P381, DOI 10.1148/radiol.2442060461
   Lehman CD, 2006, J MAGN RESON IMAGING, V24, P964, DOI 10.1002/jmri.20752
   Metcalfe KA, 2009, BRIT J CANCER, V100, P421, DOI 10.1038/sj.bjc.6604830
   Metcalfe KA, 2005, FAM CANCER, V4, P97, DOI 10.1007/s10689-005-4215-3
   Narod SA, 2010, NAT REV CLIN ONCOL, V7, P702, DOI 10.1038/nrclinonc.2010.166
   Pal T, 2012, BRIT J CANCER, V107, P1783, DOI 10.1038/bjc.2012.452
   Park DJ, 2012, AM J HUM GENET, V90, P734, DOI 10.1016/j.ajhg.2012.02.027
   Pharoah PDP, 1997, INT J CANCER, V71, P800, DOI 10.1002/(SICI)1097-0215(19970529)71:5<800::AID-IJC18>3.3.CO;2-R
   Ratajska M, 2012, BREAST CANCER RES TR, V131, P89, DOI 10.1007/s10549-011-1403-8
   Rosner, 2015, FUNDAMENTALS BIOSTAT, V0, P0
   Ruark E, 2013, NATURE, V493, P406, DOI 10.1038/nature11725
   Seal S, 2006, NAT GENET, V38, P1239, DOI 10.1038/ng1902
   Shih HA, 2002, J CLIN ONCOL, V20, P994, DOI 10.1200/JCO.20.4.994
   Society CC, 2013, CAN CANC STAT 2013, V0, P0
   Walsh T, 2011, P NATL ACAD SCI USA, V108, P18032, DOI 10.1073/pnas.1115052108
   Warner E, 2005, LANCET, V365, P1747, DOI 10.1016/S0140-6736(05)66520-8
   Warner E, 2004, JAMA-J AM MED ASSOC, V292, P1317, DOI 10.1001/jama.292.11.1317
   Waters EA, 2012, BREAST CANCER RES TR, V134, P875, DOI 10.1007/s10549-012-2089-2
   Yang Y, 2012, ASIAN PAC J CANCER P, V13, P3501, DOI 10.7314/APJCP.2012.13.7.3501
NR 52
TC 11
Z9 13
U1 0
U2 6
PU BIOMED CENTRAL LTD
PI LONDON
PA 236 GRAYS INN RD, FLOOR 6, LONDON WC1X 8HL, ENGLAND
SN 1471-2407
EI 
J9 BMC CANCER
JI BMC Cancer
PD MAR 25
PY 2014
VL 14
IS 
BP 
EP 
DI 10.1186/1471-2407-14-221
PG 10
WC Oncology
SC Oncology
GA AF2IG
UT WOS:000334535200001
PM 24667084
DA 2025-02-23
ER

PT J
AU Jung, SY
   Hursting, SD
   Guindani, M
   Vitolins, MZ
   Paskett, E
   Chang, S
AF Jung, Su Yon
   Hursting, Stephen D.
   Guindani, Michele
   Vitolins, Mara Z.
   Paskett, Electra
   Chang, Shine
TI Bioavailable Insulin-like Growth Factor-I Inversely Related to Weight Gain in Postmenopausal Women Regardless of Exogenous Estrogen
SO CANCER EPIDEMIOLOGY BIOMARKERS & PREVENTION
LA English
DT Article
ID factor binding protein-3; clinical-research center; transdermal estrogen; breast-cancer; mammographic density; metabolic parameters; dietary intervention; hormone secretion; physical-activity; body-composition
AB Background: Weight gain, insulin-like growth factor-I (IGF-I) levels, and excess exogenous steroid hormone use are putative cancer risk factors, yet their interconnected pathways have not been fully characterized. This cross-sectional study investigated the relationship between plasma IGF-I levels and weight gain according to body mass index (BMI), leptin levels, and exogenous estrogen use among postmenopausal women. Methods: This study included 794 postmenopausal women who enrolled in an ancillary study of the Women's Health Initiative Observational Study between February 1995 and July 1998. The relationship between IGF-I levels and weight gain was analyzed using ordinal logistic regression. We used the molar ratio of IGF-I to IGF binding protein-3 (IGF-I/IGFBP-3) or circulating IGF-I levels adjusting for IGFBP-3 as a proxy of bioavailable IGF-I. The plasma concentrations were expressed as quartiles. Results: Among the obese group, women in the third quartile (Q3) of IGF-I and highest quartile of IGF-I/IGFBP-3 were less likely to gain weight (>3% from baseline) than were women in the first quartiles (Q1). Among the normal-weight group, women in Q2 and Q3 of IGF-I/IGFBP-3 were 70% less likely than those in Q1 to gain weight. Among current estrogen users, Q3 of IGF-I/IGFBP-3 had 0.5 times the odds of gaining weight than Q1. Conclusions: Bioavailable IGF-I levels were inversely related to weight gain overall. Impact: Although weight gain was not consistent with increases in IGF-I levels among postmenopausal women in this report, avoidance of weight gain as a strategy to reduce cancer risk maybe recommended. (C) 2013 AACR.
C1 [Jung, Su Yon; Chang, Shine] Univ Texas MD Anderson Canc Ctr, Dept Epidemiol, Div Canc Prevent & Populat Sci, Houston, TX 77030 USA.
   [Guindani, Michele] Univ Texas MD Anderson Canc Ctr, Dept Biostat, Houston, TX 77030 USA.
   [Hursting, Stephen D.] Univ Texas Austin, Dept Nutr Sci, Austin, TX 78712 USA.
   [Vitolins, Mara Z.] Wake Forest Univ, Sch Med, Dept Epidemiol & Prevent, Div Publ Hlth Sci, Winston Salem, NC 27109 USA.
   [Paskett, Electra] Ohio State Univ, Coll Med, Div Canc Prevent & Control, Columbus, OH 43210 USA.
C3 University of Texas System; UTMD Anderson Cancer Center; University of Texas System; UTMD Anderson Cancer Center; University of Texas System; University of Texas Austin; Wake Forest University; University System of Ohio; Ohio State University
RP Jung, SY (corresponding author), Univ Texas MD Anderson Canc Ctr, Dept Epidemiol, Div Canc Prevent & Populat Sci, Canc Prevention Bldg,CPB7-3563,1155 Pressler St, Houston, TX 77030 USA.
EM sjung@mdanderson.org
FU NCI grant [R21 CA086036]
CR Aiello EJ, 2005, CANCER EPIDEM BIOMAR, V14, P1411, DOI 10.1158/1055-9965.EPI-04-0920
   Anderson AS, 2009, SURG-J R COLL SURG E, V7, P282, DOI 10.1016/S1479-666X(09)80005-X
   Anderson G, 1998, CONTROL CLIN TRIALS, V19, P61
   Bellantoni MF, 1996, J CLIN ENDOCR METAB, V81, P2848, DOI 10.1210/jc.81.8.2848
   BELLANTONI MF, 1991, J CLIN ENDOCR METAB, V72, P172, DOI 10.1210/jcem-72-1-172
   Belobrajdic DP, 2010, EUR J ENDOCRINOL, V162, P1075, DOI 10.1530/EJE-10-0062
   Ben Ounis O, 2010, ANN NUTR METAB, V56, P260, DOI 10.1159/000275888
   Bini V, 2004, HORM RES, V61, P170, DOI 10.1159/000076134
   Boyd D Barry, 2003, INTEGR CANCER THER, V2, P315, DOI 10.1177/1534735403259152
   Boyd NF, 2002, BRIT J CANCER, V87, P876, DOI 10.1038/sj.bjc.6600537
   Bützow TL, 2000, J CLIN ENDOCR METAB, V85, P3271, DOI 10.1210/jc.85.9.3271
   Calle EE, 2004, NAT REV CANCER, V4, P579, DOI 10.1038/nrc1408
   De Pergola G, 1998, OBES RES, V6, P408, DOI 10.1002/j.1550-8528.1998.tb00372.x
   Fair Alecia Malin, 2009, V472, V0, PP57, DOI 10.1007/978-1-60327-492-0_3
   Flegal KM, 2012, JAMA-J AM MED ASSOC, V307, P491, DOI 10.1001/jama.2012.39
   Franco Celina, 2006, METABOLIC SYNDROME AND RELATED DISORDERS, V4, P51, DOI 10.1089/met.2006.4.51
   Friend KE, 1996, J CLIN ENDOCR METAB, V81, P2250, DOI 10.1210/jc.81.6.2250
   HO KKY, 1992, J BONE MINER RES, V7, P821
   Jernström H, 1999, J WOMEN HEALTH GEN-B, V8, P1265, DOI 10.1089/jwh.1.1999.8.1265
   Jorgensen JOL, 2004, HORM RES, V62, P73, DOI 10.1159/000080762
   Kaaks R, 2003, EUR J CLIN NUTR, V57, P1079, DOI 10.1038/sj.ejcn.1601647
   Lien LF, 2009, OMICS, V13, P21, DOI 10.1089/omi.2008.0035
   Ma J, 1999, J NATL CANCER I, V91, P620, DOI 10.1093/jnci/91.7.620
   McCormack VA, 2009, BREAST CANCER RES, V11, P0, DOI 10.1186/bcr2325
   McTiernan A, 2003, JAMA-J AM MED ASSOC, V290, P1331, DOI 10.1001/jama.290.10.1331
   Milewicz A, 2001, CLIMACTERIC, V4, P273, DOI 10.1080/713605137
   Nam SY, 2000, HORM RES, V53, P87, DOI 10.1159/000053211
   Ong K, 2002, J CLIN ENDOCR METAB, V87, P1041, DOI 10.1210/jc.87.3.1041
   Orsatti FL, 2008, MATURITAS, V59, P394, DOI 10.1016/j.maturitas.2008.04.002
   Pardina E, 2010, OBES SURG, V20, P623, DOI 10.1007/s11695-010-0103-5
   Pereira FA, 2007, BRAZ J MED BIOL RES, V40, P509, DOI 10.1590/S0100-879X2006005000074
   RASMUSSEN MH, 1995, J CLIN ENDOCR METAB, V80, P1407, DOI 10.1210/jc.80.4.1407
   Rasmussen MH, 2008, OBESITY, V16, P1516, DOI 10.1038/oby.2008.249
   Rasmussen MH, 2007, OBESITY, V15, P879, DOI 10.1038/oby.2007.607
   Rasmussen MH, 2010, MOL CELL ENDOCRINOL, V316, P147, DOI 10.1016/j.mce.2009.08.017
   Reinehr T, 2009, J PEDIATR ENDOCR MET, V22, P225
   Rigamonti AE, 2010, J ENDOCRINOL INVEST, V33, P633, DOI 10.1007/BF03346662
   Sedlacek SM, 2011, BMC CANCER, V11, P0, DOI 10.1186/1471-2407-11-287
   Stevens J, 2006, INT J OBESITY, V30, P391, DOI 10.1038/sj.ijo.0803175
   Succurro E, 2009, NUTR METAB CARDIOVAS, V19, P713, DOI 10.1016/j.numecd.2008.12.011
   Sung MK, 2011, ANN NY ACAD SCI, V1229, P61, DOI 10.1111/j.1749-6632.2011.06094.x
   Thompson JL, 1998, J CLIN ENDOCR METAB, V83, P1477, DOI 10.1210/jc.83.5.1477
   Wabitsch M, 1996, INT J OBESITY, V20, P1073
   WEISSBERGER AJ, 1991, J CLIN ENDOCR METAB, V72, P374, DOI 10.1210/jcem-72-2-374
NR 45
TC 5
Z9 5
U1 1
U2 6
PU AMER ASSOC CANCER RESEARCH
PI PHILADELPHIA
PA 615 CHESTNUT ST, 17TH FLOOR, PHILADELPHIA, PA 19106-4404 USA
SN 1055-9965
EI 1538-7755
J9 CANCER EPIDEM BIOMAR
JI Cancer Epidemiol. Biomarkers Prev.
PD MAR 15
PY 2014
VL 23
IS 3
BP 534
EP 544
DI 10.1158/1055-9965.EPI-13-1053
PG 11
WC Oncology; Public, Environmental & Occupational Health
SC Oncology; Public, Environmental & Occupational Health
GA AG0ZO
UT WOS:000335144700020
PM 24363252
DA 2025-02-23
ER

PT J
AU DiNicolantonio, JJ
   McCarty, MF
   Chatterjee, S
   Lavie, CJ
   O'Keefe, JH
AF DiNicolantonio, James J.
   McCarty, Mark F.
   Chatterjee, Subhankar
   Lavie, Carl J.
   O'Keefe, James H.
TI A Higher Dietary Ratio of Long-Chain Omega-3 to Total Omega-6 Fatty Acids for Prevention of COX-2-Dependent Adenocarcinomas
SO NUTRITION AND CANCER-AN INTERNATIONAL JOURNAL
LA English
DT Article
ID carcinogenic heterocyclic amines; elevated aromatase expression; randomized controlled-trial; prostate-cancer risk; style vital cohort; breast-cancer; colorectal-cancer; fish consumption; specialty supplements; endometrial cancer
AB Compelling evidence that daily low-dose aspirin decreases risk for a number of adenocarcinomas likely reflects the fact that a modest but consistent inhibition of cyclooxygenase-2 (COX-2) activity can have a meaningful protective impact on risk for such cancers. The cancer-promoting effects of COX-2 are thought to be mediated primarily by prostaglandin E2 (PGE2), synthesized from arachidonic acid. The long-chain omega-3s eicosapentaenoic acid (EPA) and docosahexaenoic acid (DHA), abundant in many fatty fish, can interfere with the availability of arachidonate to COX-2 by multiple complementary mechanisms; moreover, the PGE3 produced by COX-2 from EPA is a competitive inhibitor of the receptors activated by PGE2. These considerations have given rise to the hypothesis that a high dietary intake of EPA/DHA, relative to omega-6 (from which arachidonate is generated), should lessen risk for a number of adenocarcinomas by impeding PGE2 production and activity-while not posing the risk to vascular health associated with COX-2-specific nonsteroidal antiinflammatory agents. Analyses that focus on studies in which the upper category of fish consumption (not fried or salt-preserved) is 2 or more servings weekly, and on studies that evaluate the association of long-term fish oil supplementation with cancer risk yields a number of findings that are consistent with the hypothesis. Further studies of this nature may help to clarify the impact of adequate regular intakes of long-chain omega-3 on cancer risk, and perhaps provide insight into the dose-dependency of this effect.
C1 [DiNicolantonio, James J.; O'Keefe, James H.] St Lukes Hosp, Mid Amer Heart Inst, Kansas City, MO 64111 USA.
   [McCarty, Mark F.] Catalyt Longev, Carlsbad, CA USA.
   [Chatterjee, Subhankar] RG Kar Med Coll & Hosp, Kolkata, India.
   [Lavie, Carl J.] Univ Queensland, Sch Med, Ochsner Clin Sch, John Ochsner Heart & Vasc Inst, New Orleans, LA USA.
   [Lavie, Carl J.] Pennington Biomed Res Ctr, Baton Rouge, LA 70808 USA.
   [O'Keefe, James H.] Univ Missouri, Kansas City, MO 64110 USA.
C3 Saint Luke's Mid America Heart Institute; Saint Luke's Hospital - Missouri; RG Kar Medical College & Hospital; University of Queensland; Ochsner Health System; Louisiana State University System; Louisiana State University; Pennington Biomedical Research Center; University of Missouri System; University of Missouri Kansas City
RP DiNicolantonio, JJ (corresponding author), St Lukes Mid Amer Heart Inst, 4321 Washington St,Suite 2100, Kansas City, MO 64111 USA.
EM jjdinicol@gmail.com
CR Ansorena D, 2010, J FOOD SCI, V75, PH62, DOI 10.1111/j.1750-3841.2009.01472.x
   Arem H, 2013, EUR J NUTR, V52, P1251, DOI 10.1007/s00394-012-0436-z
   BARTRAM HP, 1995, EUR J CANCER PREV, V4, P231, DOI 10.1097/00008469-199506000-00004
   BARTRAM HP, 1993, GASTROENTEROLOGY, V105, P1317, DOI 10.1016/0016-5085(93)90135-Y
   Basu GD, 2004, MOL CANCER RES, V2, P632
   Bell GA, 2014, AM J EPIDEMIOL, V179, P710, DOI 10.1093/aje/kwt326
   Brasky TM, 2011, NUTR CANCER, V63, P573, DOI 10.1080/01635581.2011.553022
   Brasky TM, 2010, CANCER EPIDEM BIOMAR, V19, P1696, DOI 10.1158/1055-9965.EPI-10-0318
   Brueggemeier RW, 1999, CANCER LETT, V140, P27, DOI 10.1016/S0304-3835(99)00050-6
   Calder PC, 2013, P NUTR SOC, V72, P326, DOI 10.1017/S0029665113001031
   Chan AT, 2007, NEW ENGL J MED, V356, P2131, DOI 10.1056/NEJMoa067208
   Chan AT, 2009, JAMA-J AM MED ASSOC, V302, P649, DOI 10.1001/jama.2009.1112
   Chu AJ, 2004, FRONT BIOSCI-LANDMRK, V9, P2697, DOI 10.2741/1429
   Chun KS, 2007, CANCER RES, V67, P2015, DOI 10.1158/0008-5472.CAN-06-3617
   Cook NR, 2005, JAMA-J AM MED ASSOC, V294, P47, DOI 10.1001/jama.294.1.47
   Dempke W, 2001, J CANCER RES CLIN, V127, P411, DOI 10.1007/s004320000225
   Díaz-Cruz ES, 2005, J CLIN ENDOCR METAB, V90, P2563, DOI 10.1210/jc.2004-2029
   Fabian Carol J, 2013, AM SOC CLIN ONCOL EDUC BOOK, V0, PP97, DOI 10.1200/EdBook_AM.2013.33.97
   Fernandez E, 1999, AM J CLIN NUTR, V70, P85
   FONG LYY, 1979, INT J CANCER, V23, P542, DOI 10.1002/ijc.2910230416
   FRAGISKOS B, 1986, ANN NUTR METAB, V30, P331, DOI 10.1159/000177211
   Funahashi H, 2008, PANCREAS, V36, P353, DOI 10.1097/MPA.0b013e31815ccc44
   GARG ML, 1988, BIOCHEM J, V249, P351, DOI 10.1042/bj2490351
   Glover JA, 2011, BRIT J CANCER, V105, P13, DOI 10.1038/bjc.2011.204
   GONZALEZ CA, 1991, INT J CANCER, V49, P513, DOI 10.1002/ijc.2910490407
   Greenhough A, 2010, ONCOGENE, V29, P3398, DOI 10.1038/onc.2010.94
   GRONN M, 1992, BIOCHIM BIOPHYS ACTA, V1125, P35, DOI 10.1016/0005-2760(92)90152-L
   Hamilton MC, 2005, ENVIRON SCI TECHNOL, V39, P8622, DOI 10.1021/es050898y
   He K, 2013, AM J EPIDEMIOL, V177, P152, DOI 10.1093/aje/kws232
   Hoellen F, 2011, ANTICANCER RES, V31, P4359
   Hussain T, 2003, CANCER LETT, V191, P125, DOI 10.1016/S0304-3835(02)00524-4
   Jakszyn P, 2006, WORLD J GASTROENTERO, V12, P4296, DOI 10.3748/wjg.v12.i27.4296
   Jedrychowski W, 2008, ANN NUTR METAB, V53, P295, DOI 10.1159/000195770
   Joshi AD, 2012, CANCER CAUSE CONTROL, V23, P405, DOI 10.1007/s10552-011-9889-2
   Kantor ED, 2014, NUTR CANCER, V66, P716, DOI 10.1080/01635581.2013.804101
   Karapanagiotidis IT, 2006, J AGR FOOD CHEM, V54, P4304, DOI 10.1021/jf0581877
   Khan MR, 2013, CHEM RES TOXICOL, V26, P1014, DOI 10.1021/tx4001682
   Kraus Sarah, 2013, RECENT RESULTS CANCER RES, V191, P95, DOI 10.1007/978-3-642-30331-9_5
   LANDS WEM, 1992, BIOCHIM BIOPHYS ACTA, V1180, P147, DOI 10.1016/0925-4439(92)90063-S
   Lin Daniel W, 2003, CLIN PROSTATE CANCER, V2, P119, DOI 10.3816/CGC.2003.n.020
   Lin YS, 2011, WORLD J GASTROENTERO, V17, P4421, DOI 10.3748/wjg.v17.i39.4421
   LIU X-L, 1990, ZHONGHUA ZHONGLIU ZAZHI, V12, P170
   Manson JE, 2012, CONTEMP CLIN TRIALS, V33, P159, DOI 10.1016/j.cct.2011.09.009
   Martínez-González J, 2007, CURR PHARM DESIGN, V13, P2215
   McCarty MF, 2012, MED HYPOTHESES, V78, P45, DOI 10.1016/j.mehy.2011.09.039
   Moran Edgar M, 2002, JOURNAL OF ENVIRONMENTAL PATHOLOGY TOXICOLOGY AND ONCOLOGY, V21, P193
   Mutoh M, 2006, CURR PHARM DESIGN, V12, P2375, DOI 10.2174/138161206777698972
   Ohno S, 2005, ANTICANCER RES, V25, P3679
   Piazuelo E, 2003, CURR PHARM DESIGN, V9, P2267, DOI 10.2174/1381612033454009
   Ren ZF, 2010, CANCER EPIDEMIOL, V34, P419, DOI 10.1016/j.canep.2010.04.011
   Rose DP, 2014, BIOFACTORS, V40, P1, DOI 10.1002/biof.1109
   Rothwell PM, 2011, LANCET, V377, P31, DOI 10.1016/S0140-6736(10)62110-1
   Sandler AB, 2004, SEMIN ONCOL, V31, P45, DOI 10.1053/j.seminoncol.2004.03.045
   Saukkonen K, 2003, APMIS, V111, P915, DOI 10.1034/j.1600-0463.2003.1111001.x
   SCHULTEHERMANN R, 1992, TOXICOL LETT, V64-5, P569, DOI 10.1016/0378-4274(92)90233-A
   Skog KI, 1998, FOOD CHEM TOXICOL, V36, P879, DOI 10.1016/S0278-6915(98)00061-1
   STICH HF, 1982, INT J CANCER, V30, P719, DOI 10.1002/ijc.2910300607
   Stott-Miller M, 2013, PROSTATE, V73, P960, DOI 10.1002/pros.22643
   Strobel C, 2012, LIPIDS HEALTH DIS, V11, P0, DOI 10.1186/1476-511X-11-144
   Stürmer T, 1998, ANN INTERN MED, V128, P713, DOI 10.7326/0003-4819-128-9-199805010-00003
   Subbaramaiah K, 2008, J BIOL CHEM, V283, P3433, DOI 10.1074/jbc.M705409200
   Subbaramaiah K, 2012, CANCER DISCOV, V2, P356, DOI 10.1158/2159-8290.CD-11-0241
   Subbaramaiah K, 2011, CANCER PREV RES, V4, P329, DOI 10.1158/1940-6207.CAPR-10-0381
   Sun YJ, 2002, CANCER RES, V62, P6323
   Szymanski KM, 2010, AM J CLIN NUTR, V92, P1223, DOI 10.3945/ajcn.2010.29530
   Takezaki T, 2003, NUTR CANCER, V45, P160, DOI 10.1207/S15327914NC4502_04
   Terry P, 2002, CANCER EPIDEM BIOMAR, V11, P143
   Torfadottir JE, 2013, PLOS ONE, V8, P0, DOI 10.1371/journal.pone.0059799
   Tosco P, 2009, CHEMMEDCHEM, V4, P939, DOI 10.1002/cmdc.200800438
   Vecchio AJ, 2010, J BIOL CHEM, V285, P22152, DOI 10.1074/jbc.M110.119867
   Wang DZ, 2004, SEMIN ONCOL, V31, P64, DOI 10.1053/j.seminoncol.2004.01.008
   Wendum D, 2004, VIRCHOWS ARCH, V445, P327, DOI 10.1007/s00428-004-1105-2
   West NJ, 2010, GUT, V59, P918, DOI 10.1136/gut.2009.200642
   Wu T, 2004, MOL CANCER THER, V3, P299
   Ye WM, 1998, WORLD J GASTROENTERO, V4, P516, DOI 10.3748/wjg.v4.i6.516
   Young K, 2009, INT J FOOD SCI NUTR, V60, P203, DOI 10.1080/09637480903140503
   ZHANG XM, 1988, MUTAT RES, V201, P181, DOI 10.1016/0027-5107(88)90124-8
NR 77
TC 18
Z9 20
U1 0
U2 19
PU ROUTLEDGE JOURNALS, TAYLOR & FRANCIS LTD
PI ABINGDON
PA 2-4 PARK SQUARE, MILTON PARK, ABINGDON OX14 4RN, OXON, ENGLAND
SN 0163-5581
EI 1532-7914
J9 NUTR CANCER
JI Nutr. Cancer
PD NOV 17
PY 2014
VL 66
IS 8
BP 1279
EP 1284
DI 10.1080/01635581.2014.956262
PG 6
WC Oncology; Nutrition & Dietetics
SC Oncology; Nutrition & Dietetics
GA AT3WI
UT WOS:000344863600002
PM 25356937
DA 2025-02-23
ER

PT J
AU Shanmugalingam, T
   Crawley, D
   Bosco, C
   Melvin, J
   Rohrmann, S
   Chowdhury, S
   Holmberg, L
   Van Hemelrijck, M
AF Shanmugalingam, Thurkaa
   Crawley, Danielle
   Bosco, Cecilia
   Melvin, Jennifer
   Rohrmann, Sabine
   Chowdhury, Simon
   Holmberg, Lars
   Van Hemelrijck, Mieke
TI Obesity and cancer: the role of vitamin D
SO BMC CANCER
LA English
DT Article
DE Cancer; Obesity; Vitamin D
ID body-mass index; circulating 25-hydroxyvitamin d; receptor gene polymorphisms; dose-response metaanalysis; primary liver-cancer; colorectal-cancer; prostate-cancer; pooled analysis; sun exposure; lung-cancer
AB Background: It is estimated that 20% of all cancer cases are caused by obesity. Vitamin D is thought to be one of the mechanisms underlying this association. This review aims to summarise the evidence for the mediating effect of vitamin D on the link between obesity and cancer. Methods: Three literature searches using PubMed and Embase were conducted to assess whether vitamin D plays an important role in the pathway between obesity and cancer: (1) obesity and cancer; (2) obesity and vitamin D; and (3) vitamin D and cancer. A systematic review was performed for (1) and (3), whereas a meta-analysis including random effects analyses was performed for (2). Results: (1) 32 meta-analyses on obesity and cancer were identified; the majority reported a positive association between obesity and risk of cancer. (2) Our meta-analysis included 12 original studies showing a pooled relative risk of 1.52 (95% CI: 1.33-1.73) for risk of vitamin D deficiency (<50 nmol/L) in obese people (body mass index >30 kg/m(2)). (3) 21 meta-analyses on circulating vitamin D levels and cancer risk were identified with different results for different types of cancer. Conclusion: There is consistent evidence for a link between obesity and cancer as well as obesity and low vitamin D. However, it seems like the significance of the mediating role of vitamin D in the biological pathways linking obesity and cancer is low. There is a need for a study including all three components while dealing with bias related to dietary supplements and vitamin D receptor polymorphisms.
C1 [Shanmugalingam, Thurkaa; Crawley, Danielle; Bosco, Cecilia; Melvin, Jennifer; Holmberg, Lars; Van Hemelrijck, Mieke] Kings Coll London, Sch Med, Div Canc Studies, Canc Epidemiol Grp, London WC2R 2LS, England.
   [Crawley, Danielle; Chowdhury, Simon] Guys & St Thomas NHS Fdn Trust, Dept Oncol, London, England.
   [Rohrmann, Sabine] Univ Zurich, Inst Social & Prevent Med, Div Canc Epidemiol, CH-8006 Zurich, Switzerland.
   [Holmberg, Lars] Reg Canc Ctr Uppsala Orebro, Uppsala, Sweden.
   [Holmberg, Lars] Uppsala Univ, Dept Surg Sci, Uppsala, Sweden.
C3 University of London; King's College London; Guy's & St Thomas' NHS Foundation Trust; University of Zurich; Uppsala University
RP Shanmugalingam, T (corresponding author), Kings Coll London, Sch Med, Div Canc Studies, Canc Epidemiol Grp, London WC2R 2LS, England.
EM thurkaa.t.shanmugalingam@kcl.ac.uk
FU Experimental Cancer Medicine Centre at King's College London; National Institute for Health Research (NIHR) Biomedical Research Centre based at Guy's and St Thomas' NHS Foundation Trust; King's College London; Cancer Research UK (CRUK)
CR Abbas S, 2013, NUTR CANCER, V65, P178, DOI 10.1080/01635581.2013.752018
   Al-Sultan AI, 2011, EUR REV MED PHARMACO, V15, P135
   Aune D, 2012, ANN ONCOL, V23, P843, DOI 10.1093/annonc/mdr398
   Bauer SR, 2013, MEDICINE, V92, P123, DOI 10.1097/MD.0b013e3182943bc2
   Bekkering GE, 2008, AM J EPIDEMIOL, V167, P1017, DOI 10.1093/aje/kwn005
   Bergström A, 2001, BRIT J CANCER, V85, P984, DOI 10.1038/sj.bjc.6692040
   Berrington de Gonzalez A, 2003, BRIT J CANCER, V89, P519, DOI 10.1038/sj.bjc.6601140
   Blum M, 2008, ENDOCRINE, V33, P90, DOI 10.1007/s12020-008-9051-4
   Boynton PM, 2004, BMJ-BRIT MED J, V328, P1312, DOI 10.1136/bmj.328.7451.1312
   Calle EE, 2003, NEW ENGL J MED, V348, P1625, DOI 10.1056/NEJMoa021423
   Campagna AM, 2013, MAYO CLIN PROC, V88, P31, DOI 10.1016/j.mayocp.2012.07.027
   Cantorna MT, 2004, AM J CLIN NUTR, V80, P1717S, DOI 10.1093/ajcn/80.6.1717S
   Carroll KK, 1998, LIPIDS, V33, P1055, DOI 10.1007/s11745-998-0305-8
   Chang YM, 2009, INT J EPIDEMIOL, V38, P814, DOI 10.1093/ije/dyp166
   Chen PZ, 2013, PLOS ONE, V8, P0, DOI 10.1371/journal.pone.0049312
   Chen PZ, 2010, BREAST CANCER RES TR, V121, P469, DOI 10.1007/s10549-009-0593-9
   Chen Y, 2012, EUR J CANCER, V48, P2137, DOI 10.1016/j.ejca.2012.02.063
   Cheraghi Z, 2012, PLOS ONE, V7, P0, DOI 10.1371/journal.pone.0051446
   Cizmecioglu Filiz Mine, 2008, J CLIN RES PEDIATR ENDOCRINOL, V1, P89, DOI 10.4008/jcrpe.v1i2.43
   Cole SR, 2002, INT J EPIDEMIOL, V31, P163, DOI 10.1093/ije/31.1.163
   Costa JL, 2009, BMC GENOMICS, V10, P0, DOI 10.1186/1471-2164-10-499
   COUGHLIN SS, 1990, J CLIN EPIDEMIOL, V43, P87, DOI 10.1016/0895-4356(90)90060-3
   Dai Z, 2007, WORLD J GASTROENTERO, V13, P4199, DOI 10.3748/wjg.v13.i31.4199
   Deeb KK, 2007, NAT REV CANCER, V7, P684, DOI 10.1038/nrc2196
   Deluca HF, 2001, FASEB J, V15, P2579, DOI 10.1096/fj.01-0433rev
   Dennis LK, 2008, ANN EPIDEMIOL, V18, P214, DOI 10.1016/j.annepidem.2007.09.003
   Discacciati A, 2012, ANN ONCOL, V23, P1665, DOI 10.1093/annonc/mdr603
   Drewnowski A, 2001, NUTR REV, V59, P370
   Earthman CP, 2012, INT J OBESITY, V36, P387, DOI 10.1038/ijo.2011.119
   Elizondo-Montemayor L, 2010, OBESITY, V18, P1805, DOI 10.1038/oby.2009.448
   Elwood JM, 1997, INT J CANCER, V73, P198, DOI 10.1002/(SICI)1097-0215(19971009)73:2<198::AID-IJC6>3.0.CO;2-R
   Esposito K, 2014, ENDOCRINE, V45, P28, DOI 10.1007/s12020-013-9973-3
   Field S, 2013, DERM-ENDOCRINOL, V5, P0, DOI 10.4161/derm.25244
   Gallicchio L, 2010, AM J EPIDEMIOL, V172, P47, DOI 10.1093/aje/kwq115
   Gallus S, 2006, MELANOMA RES, V16, P83, DOI 10.1097/01.cmr.0000194429.77643.76
   Gandini S, 2005, EUR J CANCER, V41, P45, DOI 10.1016/j.ejca.2004.10.016
   Gandini S, 2011, INT J CANCER, V128, P1414, DOI 10.1002/ijc.25439
   GARLAND CF, 1989, LANCET, V2, P1176, DOI 10.1016/s0140-6736(89)91789-3
   Gelfand LA, 2013, JNCI-J NATL CANCER I, V105, P843, DOI 10.1093/jnci/djt129
   Genkinger JM, 2011, INT J CANCER, V129, P1708, DOI 10.1002/ijc.25794
   Gilbert CA, 2013, ANNU REV MED, V64, P45, DOI 10.1146/annurev-med-121211-091527
   Gilbert R, 2011, CANCER CAUSE CONTROL, V22, P319, DOI 10.1007/s10552-010-9706-3
   Goldner WS, 2008, OBES SURG, V18, P145, DOI 10.1007/s11695-007-9315-8
   Gorham ED, 2007, AM J PREV MED, V32, P210, DOI 10.1016/j.amepre.2006.11.004
   Grimes DA, 2002, LANCET, V359, P248, DOI 10.1016/S0140-6736(02)07451-2
   Guasch A, 2012, CARDIOVASC DIABETOL, V11, P0, DOI 10.1186/1475-2840-11-149
   Guy M, 2004, CLIN CANCER RES, V10, P5472, DOI 10.1158/1078-0432.CCR-04-0206
   Harriss DJ, 2009, COLORECTAL DIS, V11, P547, DOI 10.1111/j.1463-1318.2009.01766.x
   Hewison M, 2010, ENDOCRIN METAB CLIN, V39, P365, DOI 10.1016/j.ecl.2010.02.010
   Ho GYF, 2012, CANCER RES, V72, P3029, DOI 10.1158/0008-5472.CAN-11-2771
   Hoyo C, 2012, INT J EPIDEMIOL, V41, P1706, DOI 10.1093/ije/dys176
   Hyppönen E, 2006, DIABETES CARE, V29, P2244, DOI 10.2337/dc06-0946
   Jiao L, 2010, CANCER CAUSE CONTROL, V21, P1305, DOI 10.1007/s10552-010-9558-x
   Key TJ, 2003, J NATL CANCER I, V95, P1218, DOI 10.1093/jnci/djg022
   KNEKT P, 1991, INT J CANCER, V49, P208, DOI 10.1002/ijc.2910490211
   Köstner K, 2009, ANTICANCER RES, V29, P3511
   Kong J, 2006, AM J PHYSIOL-ENDOC M, V290, PE916, DOI 10.1152/ajpendo.00410.2005
   Koren R, 2006, J STEROID BIOCHEM, V101, P151, DOI 10.1016/j.jsbmb.2006.06.013
   Kubo A, 2006, CANCER EPIDEM BIOMAR, V15, P872, DOI 10.1158/1055-9965.EPI-05-0860
   Kull M, 2009, INTERN MED J, V39, P256, DOI 10.1111/j.1445-5994.2009.01900.x
   Lagunova Z, 2010, MOL NUTR FOOD RES, V54, P1127, DOI 10.1002/mnfr.200900512
   Lamberg-Allardt C, 2013, FOOD NUTR RES, V57, P0, DOI 10.3402/fnr.v57i0.22671
   Lappe JM, 2007, AM J CLIN NUTR, V85, P1586, DOI 10.1093/ajcn/85.6.1586
   Larsson SC, 2007, BRIT J CANCER, V97, P1005, DOI 10.1038/sj.bjc.6603932
   Larsson SC, 2007, BRIT J CANCER, V96, P1457, DOI 10.1038/sj.bjc.6603703
   Larsson SC, 2007, AM J CLIN NUTR, V86, P556, DOI 10.1093/ajcn/86.3.556
   Lee JE, 2011, CANCER PREV RES, V4, P735, DOI 10.1158/1940-6207.CAPR-10-0289
   LEW EA, 1979, J CHRON DIS, V32, P563, DOI 10.1016/0021-9681(79)90119-X
   Li CY, 2008, INT J CANCER, V122, P2077, DOI 10.1002/ijc.23357
   Li WH, 2001, NATURE, V409, P847, DOI 10.1038/35057039
   Lin E, 2011, OBESITY, V19, P588, DOI 10.1038/oby.2010.239
   Lindqvist PG, 2014, J INTERN MED, V276, P77, DOI 10.1111/joim.12251
   Lips P, 2006, PROG BIOPHYS MOL BIO, V92, P4, DOI 10.1016/j.pbiomolbio.2006.02.016
   Ma YL, 2013, PLOS ONE, V8, P0, DOI 10.1371/journal.pone.0053916
   Ma YL, 2011, J CLIN ONCOL, V29, P3775, DOI 10.1200/JCO.2011.35.7566
   MacInnis RJ, 2006, CANCER CAUSE CONTROL, V17, P989, DOI 10.1007/s10552-006-0049-z
   Mai XM, 2012, AM J EPIDEMIOL, V175, P1029, DOI 10.1093/aje/kwr456
   Mathew A, 2009, ASIAN PAC J CANCER P, V10, P471
   Matsuo K, 2012, ANN ONCOL, V23, P479, DOI 10.1093/annonc/mdr143
   McMichael AJ, 2008, PUBLIC HEALTH NUTR, V11, P762, DOI 10.1017/S1368980008002358
   Moghaddam AA, 2007, CANCER EPIDEM BIOMAR, V16, P2533, DOI 10.1158/1055-9965.EPI-07-0708
   Morton ML, 2013, MOL NUTR FOOD RES, V57, P260, DOI 10.1002/mnfr.201200405
   NEUGEBAUER R, 1990, J CLIN EPIDEMIOL, V43, P1337, DOI 10.1016/0895-4356(90)90100-4
   Newton-Bishop JA, 2009, J CLIN ONCOL, V27, P5439, DOI 10.1200/JCO.2009.22.1135
   Ning Y, 2010, OBES REV, V11, P19, DOI 10.1111/j.1467-789X.2009.00613.x
   Ntais C, 2003, CANCER EPIDEM BIOMAR, V12, P1395
   Oliveria SA, 2006, ARCH DIS CHILD, V91, P131, DOI 10.1136/adc.2005.086918
   Olsen CM, 2007, EUR J CANCER, V43, P690, DOI 10.1016/j.ejca.2006.11.010
   Olson ML, 2012, J CLIN ENDOCR METAB, V97, P279, DOI 10.1210/jc.2011-1507
   Parkin DM, 2011, BRIT J CANCER, V105, PS34, DOI 10.1038/bjc.2011.481
   Picotto G, 2012, CANCER INVEST, V30, P604, DOI 10.3109/07357907.2012.721039
   Pierobon M, 2013, BREAST CANCER RES TR, V137, P307, DOI 10.1007/s10549-012-2339-3
   Poomthavorn P, 2012, INT J OBESITY, V36, P491, DOI 10.1038/ijo.2011.260
   Qin Q, 2013, ASIAN PAC J CANCER P, V14, P3117, DOI 10.7314/APJCP.2013.14.5.3117
   Randerson-Moor JA, 2009, EUR J CANCER, V45, P3271, DOI 10.1016/j.ejca.2009.06.011
   Rauscher GH, 2000, AM J EPIDEMIOL, V152, P506, DOI 10.1093/aje/152.6.506
   Renehan AG, 2008, LANCET, V371, P569, DOI 10.1016/S0140-6736(08)60269-X
   Renehan AG, 2006, TRENDS ENDOCRIN MET, V17, P328, DOI 10.1016/j.tem.2006.08.006
   Richiardi L, 2013, INT J EPIDEMIOL, V42, P1511, DOI 10.1093/ije/dyt127
   RIGOTTI NA, 1989, NEW ENGL J MED, V320, P931, DOI 10.1056/NEJM198904063201409
   ROSENSTREICH SJ, 1971, J CLIN INVEST, V50, P679, DOI 10.1172/JCI106538
   Rui R, 2012, PLOS ONE, V7, P0, DOI 10.1371/journal.pone.0044522
   Sahin MO, 2005, EUR UROL, V47, P52, DOI 10.1016/j.eururo.2004.08.004
   SATO M, 1988, J CELL PHYSIOL, V135, P545, DOI 10.1002/jcp.1041350326
   Sergentanis TN, 2013, EUR J CANCER, V49, P642, DOI 10.1016/j.ejca.2012.08.028
   Shea MK, 2011, J AM GERIATR SOC, V59, P1165, DOI 10.1111/j.1532-5415.2011.03476.x
   Shui IM, 2012, JNCI-J NATL CANCER I, V104, P690, DOI 10.1093/jnci/djs189
   Song QM, 2012, NUTR RES REV, V25, P130, DOI 10.1017/S0954422412000029
   Stolzenberg-Solomon RZ, 2010, AM J EPIDEMIOL, V172, P81, DOI 10.1093/aje/kwq120
   Touvier M, 2011, CANCER EPIDEM BIOMAR, V20, P1003, DOI 10.1158/1055-9965.EPI-10-1141
   Turer CB, 2013, PEDIATRICS, V131, PE152, DOI 10.1542/peds.2012-1711
   Vasilopoulos Y, 2013, GENE, V512, P237, DOI 10.1016/j.gene.2012.10.044
   Wactawski-Wende J, 2006, NEW ENGL J MED, V354, P684, DOI 10.1056/NEJMoa055222
   Wang YQ, 2012, ONCOLOGIST, V17, P1461, DOI 10.1634/theoncologist.2012-0066
   Wong KE, 2011, J BIOL CHEM, V286, P33804, DOI 10.1074/jbc.M111.257568
   World Health Organization, 2008, INT AG RES CANC VIT, V5, P0
   Wortsman J, 2000, AM J CLIN NUTR, V72, P690, DOI 10.1093/ajcn/72.3.690
   Yang P, 2009, EUR J CANCER, V45, P2867, DOI 10.1016/j.ejca.2009.04.019
   Yang Y, 2013, INT J CANCER, V132, P1162, DOI 10.1002/ijc.27719
   Yin L, 2009, ALIMENT PHARM THER, V30, P113, DOI 10.1111/j.1365-2036.2009.04022.x
   Yin L, 2013, PREV MED, V57, P753, DOI 10.1016/j.ypmed.2013.08.026
   Yin L, 2011, GYNECOL ONCOL, V121, P369, DOI 10.1016/j.ygyno.2011.01.023
   Yin L, 2010, EUR J CANCER, V46, P2196, DOI 10.1016/j.ejca.2010.03.037
   Yin L, 2009, CANCER EPIDEMIOL, V33, P435, DOI 10.1016/j.canep.2009.10.014
   Zhou W, 2006, CANCER EPIDEM BIOMAR, V15, P2239, DOI 10.1158/1055-9965.EPI-06-0023
   Zinser GA, 2004, J STEROID BIOCHEM, V89-90, P433, DOI 10.1016/j.jsbmb.2004.03.012
NR 126
TC 29
Z9 33
U1 1
U2 35
PU BMC
PI LONDON
PA CAMPUS, 4 CRINAN ST, LONDON N1 9XW, ENGLAND
SN 
EI 1471-2407
J9 BMC CANCER
JI BMC Cancer
PD SEP 25
PY 2014
VL 14
IS 
BP 
EP 
DI 10.1186/1471-2407-14-712
PG 14
WC Oncology
SC Oncology
GA AQ0IO
UT WOS:000342466900001
PM 25255691
DA 2025-02-23
ER

PT J
AU Marques, M
   Laflamme, L
   Benassou, I
   Cissokho, C
   Guillemette, B
   Gaudreau, L
AF Marques, Maud
   Laflamme, Liette
   Benassou, Ines
   Cissokho, Coumba
   Guillemette, Benoit
   Gaudreau, Luc
TI Low levels of 3,3′-diindolylmethane activate estrogen receptor a and induce proliferation of breast cancer cells in the absence of estradiol
SO BMC CANCER
LA English
DT Article
ID aryl-hydrocarbon receptor; signaling pathways; epithelial-cells; gene-expression; protein-kinase; cross-talk; in-vitro; metabolism; 2,3,7,8-tetrachlorodibenzo-para-dioxin; alpha
AB Background: 3,3'-diindolylmethane (DIM) is an acid-catalyzed dimer of idole-3-carbinol (I3C), a phytochemical found in cruciferous vegetables that include broccoli, Brussels sprouts and cabbage. DIM is an aryl hydrocarbon receptor (AhR) ligand and a potential anticancer agent, namely for the treatment of breast cancer. It is also advertised as a compound that regulates sex hormone homeostasis. Methods: Here we make use of RNA expression assays coupled to Chromatin Immunoprecipitation (ChIP) in breast cancer cell lines to study the effect of DIM on estrogen signaling. We further make use of growth assays, as well as fluorescence-activated cell sorting (FACS) assays, to monitor cell growth. Results: In this study, we report that 'physiologically obtainable' concentrations of DIM (10 M) activate the estrogen receptor a (ERa) signaling pathway in the human breast cancer cell lines MCF7 and T47D, in a 17 beta-estradiol (E2)-independent manner. Accordingly, we observe induction of ERa target genes such as GREB1 and TFF1, and an increase in cellular proliferation after treatment with 10 mu M DIM in the absence of E2. By using an ERa specific inhibitor (ICI 182 780), we confirm that the transcriptional and proliferative effects of DIM treatment are mediated by ERa. We further show that the protein kinase A signaling pathway participates in DIM-mediated activation of ERa. In contrast, higher concentrations of DIM (e. g. 50 mu M) have an opposite and expected effect on cells, which is to inhibit proliferation. Conclusions: We document an unexpected effect of DIM on cell proliferation, which is to stimulate growth by inducing the ERa signaling pathway. Importantly, this proliferative effect of DIM happens with potentially physiological concentrations that can be provided by the diet or by taking caplet supplements.
C1 [Marques, Maud; Laflamme, Liette; Benassou, Ines; Cissokho, Coumba; Guillemette, Benoit; Gaudreau, Luc] Univ Sherbrooke, Dept Biol, Sherbrooke, PQ J1K 2R1, Canada.
C3 University of Sherbrooke
RP Gaudreau, L (corresponding author), Univ Sherbrooke, Dept Biol, Sherbrooke, PQ J1K 2R1, Canada.
EM Luc.Gaudreau@USherbrooke.ca
FU Canadian Institutes of Health Research [MOP-93620]; Canada Research Chair on Mechanisms of Gene Transcription
CR Abbott DW, 2001, J BIOL CHEM, V276, P41945, DOI 10.1074/jbc.M108217200
   Beischlag TV, 2005, J BIOL CHEM, V280, P21607, DOI 10.1074/jbc.C500090200
   Belous AR, 2007, CANCER RES, V67, P812, DOI 10.1158/0008-5472.CAN-06-2133
   BJELDANES LF, 1991, P NATL ACAD SCI USA, V88, P9543, DOI 10.1073/pnas.88.21.9543
   Cao L, 2006, EMBO J, V25, P2167, DOI 10.1038/sj.emboj.7601115
   Cavalieri EL, 1997, P NATL ACAD SCI USA, V94, P10937, DOI 10.1073/pnas.94.20.10937
   Chang XF, 2006, CARCINOGENESIS, V27, P541, DOI 10.1093/carcin/bgi230
   Chang XF, 2005, CARCINOGENESIS, V26, P771, DOI 10.1093/carcin/bgi018
   Chen I, 1998, CARCINOGENESIS, V19, P1631, DOI 10.1093/carcin/19.9.1631
   Chen I, 1996, BIOCHEM PHARMACOL, V51, P1069, DOI 10.1016/0006-2952(96)00060-3
   Chen ZH, 2004, CARCINOGENESIS, V25, P2005, DOI 10.1093/carcin/bgh183
   Choi HJ, 2009, BMC GASTROENTEROL, V9, P0, DOI 10.1186/1471-230X-9-39
   Coumoul X, 2001, CANCER RES, V61, P3942
   Degner SC, 2009, J NUTR, V139, P26, DOI 10.3945/jn.108.099259
   Endoh H, 1999, MOL CELL BIOL, V19, P5363
   Fernandez SV, 2006, INT J CANCER, V118, P1862, DOI 10.1002/ijc.21590
   Ge XK, 1996, BIOCHEM BIOPH RES CO, V228, P153, DOI 10.1006/bbrc.1996.1631
   GIERTHY JF, 1988, BREAST CANCER RES TR, V12, P227, DOI 10.1007/BF01805943
   GIERTHY JF, 1987, CANCER RES, V47, P6198
   Gross-Steinmeyer K, 2004, XENOBIOTICA, V34, P619, DOI 10.1080/00498250412331285481
   Gross-Steinmeyer K, 2009, TOXICOL SCI, V112, P303, DOI 10.1093/toxsci/kfp206
   Hestermann EV, 2003, MOL CELL BIOL, V23, P7920, DOI 10.1128/MCB.23.21.7920-7925.2003
   Hong CB, 2002, CARCINOGENESIS, V23, P1297, DOI 10.1093/carcin/23.8.1297
   Kansra S, 2005, MOL CELL ENDOCRINOL, V239, P27, DOI 10.1016/j.mce.2005.04.008
   KATO S, 1995, SCIENCE, V270, P1491, DOI 10.1126/science.270.5241.1491
   KOCIBA RJ, 1978, TOXICOL APPL PHARM, V46, P279, DOI 10.1016/0041-008X(78)90075-3
   Lavinsky RM, 1998, P NATL ACAD SCI USA, V95, P2920, DOI 10.1073/pnas.95.6.2920
   Leong H, 2004, MOL ENDOCRINOL, V18, P291, DOI 10.1210/me.2003-0196
   Leong HY, 2001, CARCINOGENESIS, V22, P1809, DOI 10.1093/carcin/22.11.1809
   Li KM, 2004, CARCINOGENESIS, V25, P289, DOI 10.1093/carcin/bgg191
   Marques M, 2013, NUCLEIC ACIDS RES, V41, P8094, DOI 10.1093/nar/gkt595
   MARTUCCI C, 1977, ENDOCRINOLOGY, V101, P1709, DOI 10.1210/endo-101-6-1709
   MARTUCCI CP, 1993, PHARMACOL THERAPEUT, V57, P237, DOI 10.1016/0163-7258(93)90057-K
   MASOOD S, 1992, DIAGN CYTOPATHOL, V8, P475, DOI 10.1002/dc.2840080508
   Murray GI, 1997, CANCER RES, V57, P3026
   Ohtake F, 2011, J STEROID BIOCHEM, V127, P102, DOI 10.1016/j.jsbmb.2011.03.007
   Parl FF, 2009, ANN NY ACAD SCI, V1155, P68, DOI 10.1111/j.1749-6632.2008.03676.x
   Safe S, 2003, CHEM RES TOXICOL, V16, P807, DOI 10.1021/tx034036r
   Stresser D M, 1995, J BIOCHEM TOXICOL, V10, P191, DOI 10.1002/jbt.2570100403
   Tremblay A, 1999, MOL CELL, V3, P513, DOI 10.1016/S1097-2765(00)80479-7
   Tsuchiya Y, 2005, CANCER LETT, V227, P115, DOI 10.1016/j.canlet.2004.10.007
   Vivar OI, 2009, BIOCHEM PHARMACOL, V78, P469, DOI 10.1016/j.bcp.2009.05.008
   Weinberg WC, 2002, CRIT REV ORAL BIOL M, V13, P453, DOI 10.1177/154411130201300603
   Yang XH, 2008, J CELL BIOCHEM, V104, P402, DOI 10.1002/jcb.21630
   Zhao ZL, 2006, CHEM RES TOXICOL, V19, P475, DOI 10.1021/tx0502645
NR 45
TC 33
Z9 39
U1 0
U2 10
PU BMC
PI LONDON
PA CAMPUS, 4 CRINAN ST, LONDON N1 9XW, ENGLAND
SN 1471-2407
EI 
J9 BMC CANCER
JI BMC Cancer
PD JUL 21
PY 2014
VL 14
IS 
BP 
EP 
DI 10.1186/1471-2407-14-524
PG 10
WC Oncology
SC Oncology
GA AM6JN
UT WOS:000339970800003
PM 25048790
DA 2025-02-23
ER

PT J
AU Zhao, L
   Liu, CL
   Song, QK
   Deng, YM
   Qu, CX
   Li, J
AF Zhao, Lin
   Liu, Chun-Ling
   Song, Qing-Kun
   Deng, Ying-Mei
   Qu, Chen-Xu
   Li, Jun
TI Association between Dietary Behavior and Esophageal Squamous Cell Carcinoma in Yanting
SO ASIAN PACIFIC JOURNAL OF CANCER PREVENTION
LA English
DT Article
DE Esophageal SCC; dietary behavior; risk reduction; Yanting, China
ID mate drinking; cancer; risk; hot; smoking
AB Background: Yanting is one of high risk areas for esophageal cancer and the screening program was therefore initiated there. This study was aimed to investigate the dietary behaviors on the risk of esophageal squamous cell carcinoma (ESCC), among the individuals with normal and abnormal esophagus mucosa. Materials and Methods: A frequency matched case-controls study was proposed to estimate the different distribution of dietary behavior between individuals of control, esophagitis and cancer groups. Cancer cases were selected from hospitals. Esophagitis cases and controls were selected from screening population for ESCC. Health workers collected data for 1 year prior to interview, in terms of length of finishing a meal, temperature of eaten food and interval between water boiling and drinking. Chi-square, Kruskal-Wallis tests and unconditional logistic regression model were used to estimate differences and associations between groups. Results: Compared with controls, length of finishing a meal >= 15mins was related to a reduced OR for cancer (OR=0.46, 95%CI, 0.22-0.97) and even compared with cases of esophagitis, the OR of cancer was reduced to 0.30 (95%CI, 0.13-0.72). The OR for often eating food at a high temperature was 2.48 (95%CI 1.06, 5.82) for ESCC as compared with controls. Interval between water boiling and drinking of >= 10mins was associated with lower risk of cancer: the OR was 0.18 compared with controls and 0.49 with esophagitis cases (p<0.05). Conclusions: Length of eating food >= 15mins and interval between water boiling and drinking >= 10mins are potentially related to reduced risk of esophageal SCC, compared with individuals with normal and abnormal esophageal mucosa. Recommendations to Yanting residents to change their dietary behaviors should be made in order to reduce cancer risk.
C1 [Zhao, Lin; Liu, Chun-Ling; Deng, Ying-Mei] Capital Med Univ, Xuanwu Hosp, Dept Med Records & Stat, Beijing, Peoples R China.
   [Song, Qing-Kun] Capital Med Univ, Ctr Canc, Beijing Shi Ji Tan Hosp, Beijing Key Lab Canc Therapeut Vaccine, Beijing, Peoples R China.
   [Qu, Chen-Xu] Chinese Acad Med Sci Beijing, Canc Inst Hosp, Dept Epidemiol, Beijing, Peoples R China.
   [Li, Jun] Yanting Canc Hosp, Mianyang, Si Chuan, Peoples R China.
C3 Capital Medical University; Capital Medical University; Chinese Academy of Medical Sciences - Peking Union Medical College; Cancer Institute & Hospital - CAMS
RP Liu, CL (corresponding author), Capital Med Univ, Xuanwu Hosp, Dept Med Records & Stat, Beijing, Peoples R China.
EM lcl632@126.com
CR [Anonymous], 2010, GLOBOCAN 2008 V1 2 C, V0, P0
   Castellsagué X, 2000, INT J CANCER, V88, P658, DOI 10.1002/1097-0215(20001115)88:4<658::AID-IJC22>3.0.CO;2-T
   De Stefani E, 2003, BRIT J CANCER, V89, P1209, DOI 10.1038/sj.bjc.6601239
   Dong ZW, 2011, TECHNICAL PROPOSAL C, V0, P0
   Islami F, 2009, BMJ-BRIT MED J, V338, P0, DOI 10.1136/bmj.b929
   Lambert R, 2007, ENDOSCOPY, V39, P550, DOI 10.1055/s-2007-966530
   Lin J, 2011, ASIAN PAC J CANCER P, V12, P2189
   Pandeya N, 2008, AM J EPIDEMIOL, V168, P105, DOI 10.1093/aje/kwn091
   Pandeya N, 2009, GASTROENTEROLOGY, V136, P1215, DOI 10.1053/j.gastro.2008.12.052
   ROLON PA, 1995, CANCER EPIDEM BIOMAR, V4, P595
   Sewram V, 2003, CANCER EPIDEM BIOMAR, V12, P508
   Song QK, 2013, ASIAN PAC J CANCER P, V14, P659, DOI 10.7314/APJCP.2013.14.2.659
   Song QK, 2012, ASIAN PAC J CANCER P, V13, P5003, DOI 10.7314/APJCP.2012.13.10.5003
   Sunyer J, 2001, INT J EPIDEMIOL, V30, P1138, DOI 10.1093/ije/30.5.1138
   Wang GQ, 2005, GUT, V54, P187, DOI 10.1136/gut.2004.046631
   Wang ZM, 2006, BMC CANCER, V6, P0, DOI 10.1186/1471-2407-6-287
   Wu M, 2006, WORLD J GASTROENTERO, V12, P1686, DOI 10.3748/wjg.v12.i11.1686
   Yang Chun-xia, 2005, ASIAN PAC J CANCER PREV, V6, P48
   张斯良, 2006, 中华放射肿瘤学杂志 CHINESE JOURNAL OF RADIATION ONCOLOGY, V15, P430
NR 20
TC 10
Z9 10
U1 1
U2 5
PU ASIAN PACIFIC ORGANIZATION CANCER PREVENTION
PI GYEONGGI-DO
PA APJCP HEAD OFFICE, KOREAN NATL CANCER CENTER, 323 ILAN -RO, ILSANDONG-GU, GOYANG-SI, GYEONGGI-DO, 410-769, SOUTH KOREA
SN 1513-7368
EI 
J9 ASIAN PAC J CANCER P
JI Asian Pac. J. Cancer Prev.
PD JUN 15
PY 2014
VL 15
IS 20
BP 8657
EP 8660
DI 10.7314/APJCP.2014.15.20.8657
PG 4
WC Oncology
SC Oncology
GA CD4LV
UT WOS:000351055100022
PM 25374185
DA 2025-02-23
ER

PT J
AU Catsburg, CE
   Gago-Dominguez, M
   Yuan, JM
   Castelao, JE
   Cortessis, VK
   Pike, MC
   Stern, MC
AF Catsburg, Chelsea E.
   Gago-Dominguez, Manuela
   Yuan, Jian-Min
   Castelao, J. Esteban
   Cortessis, Victoria K.
   Pike, Malcolm C.
   Stern, Mariana C.
TI Dietary sources of N-nitroso compounds and bladder cancer risk: Findings from the Los Angeles bladder cancer study
SO INTERNATIONAL JOURNAL OF CANCER
LA English
DT Article
DE bladder cancer; N-nitroso compounds; nitrosamines; processed meats
ID urinary-bladder; meat intake; endogenous formation; prospective cohort; cigarette-smoking; biogenic-amines; processed meat; total fluid; red meat; nutrition
AB N-Nitroso compounds (NOCs) have been proposed as possible bladder carcinogens. The main sources of exogenous exposure to NOCs are cigarette smoke and diet, particularly processed (i.e., nitrite-treated) meats. Perhaps more importantly, NOCs can be formed endogenously from dietary precursors such as nitrate, nitrite and amines. Heme has been shown to increase endogenous nitrosation. We examined the role of dietary sources of NOCs and NOC precursors as potential bladder cancer risk factors using data from the Los Angeles Bladder Cancer Study, a population-based case-control study. Dietary and demographic information was collected from 1,660 bladder cancer cases and 1,586 controls via a structured questionnaire. Intake of liver and of salami/pastrami/corned beef, were both statistically significantly associated with risk of bladder cancer in this study, particularly among nonsmokers. Heme intake was also statistically significantly associated with risk of bladder cancer among nonsmokers only. When considering NOC precursors, risk was consistently higher among subjects with concurrent high intake of nitrate and high intake of the different meats (sources of amines and nitrosamines). Results of this study are consistent with a role of dietary sources of NOC precursors from processed meats in bladder cancer risk, suggesting consumption of meats with high amine and heme content such as salami and liver as a risk factor for bladder cancer. In addition, any effect of consuming these meats may be greater when accompanied by high nitrate intake. What's new? The role of diet in bladder cancer is only partially understood. Here the authors investigate the role of dietary sources of N-nitroso compounds (NOCs) in bladder cancer risk, taking into account both ingestion of preformed NOCs as well as the often overlooked role of endogenous NOC formation. NOCs can be formed endogenously from dietary precursors like nitrate, nitrite and amines. Based on a population-based case-control study, the findings support a role for dietary precursors of endogenous NOC formation as risk factors for bladder cancer, suggesting an additional route of carcinogenic exposure in the bladder that deserves consideration and further study.
C1 [Catsburg, Chelsea E.; Gago-Dominguez, Manuela; Cortessis, Victoria K.; Pike, Malcolm C.; Stern, Mariana C.] Univ So Calif, Keck Sch Med, Norris Comprehens Canc Ctr, Dept Prevent Med, Los Angeles, CA 90033 USA.
   [Gago-Dominguez, Manuela] CHUS, Serv Galego de Saude SERGAS, Galician Fdn Genom Med, Santiago De Compostela, Spain.
   [Yuan, Jian-Min] Univ Pittsburgh, Inst Canc, Div Canc Control & Populat Sci, Pittsburgh, PA USA.
   [Castelao, J. Esteban] Complexo Hosp Univ Vigo CHUVI, Serv Galego Saude SERGAS, Genet Oncol Unit, Vigo, Spain.
   [Pike, Malcolm C.] Mem Sloan Kettering Canc Ctr, Dept Epidemiol & Biostat, New York, NY 10021 USA.
C3 University of Southern California; Complexo Hospitalario Universitario de Santiago de Compostela; Pennsylvania Commonwealth System of Higher Education (PCSHE); University of Pittsburgh; Complexo Hospitalario Universitario de Vigo; Memorial Sloan Kettering Cancer Center
RP Stern, MC (corresponding author), USC Norris Comprehens Canc Ctr, 1441 Eastlake Ave Room 5421A, Los Angeles, CA 90089 USA.
EM marianas@usc.edu
FU National Cancer Institute [1P01CA86871, 1R01CA114665]; National Institutes of Environmental Health Sciences (NIEHS) [T32 ES013678]; American Cancer Society [RSF-09-020-01-CNE]; NIEHS [5P30 ES07048]; FIS Intrasalud [PS09/02368]; Botin Foundation
CR [Anonymous], 2007, WCRF AICR REP FOOD N, V0, P0
   [Anonymous], 2010, IARC MONOGRAPHS EVAL, V0, P0
   [Anonymous], 1987, IARC MON EV CARC RIS, V0, P0
   Assembly of Life Sciences (U.S.). Committee on Nitrite and Alternative Curing Agents in Food, 1981, HLTH EFF NITR NITR N, V0, P0
   Aune D, 2009, ASIAN PAC J CANCER P, V10, P429
   BARTSCH H, 1988, MUTAT RES, V202, P307, DOI 10.1016/0027-5107(88)90194-7
   BARTSCH H, 1989, CANCER SURV, V8, P335
   BERTRAM JS, 1972, EUR J CANCER, V8, P587, DOI 10.1016/0014-2964(72)90137-5
   Brennan P, 2000, INT J CANCER, V86, P289, DOI 10.1002/(SICI)1097-0215(20000415)86:2<289::AID-IJC21>3.0.CO;2-M
   Brinkman M, 2008, SCAND J UROL NEPHROL, V42, P25, DOI 10.1080/03008880802285073
   Castelao JE, 2004, INT J CANCER, V110, P417, DOI 10.1002/ijc.20104
   Castelao JE, 2001, JNCI-J NATL CANCER I, V93, P538, DOI 10.1093/jnci/93.7.538
   Cross AJ, 2003, CANCER RES, V63, P2358
   Cross AJ, 2007, PLOS MED, V4, P1973, DOI 10.1371/journal.pmed.0040325
   De Roos AJ, 2003, EPIDEMIOLOGY, V14, P640, DOI 10.1097/01.ede.0000091605.01334.d3
   Ferlay J, 2010, GLOBOCAN 2008, V116, P4345
   Ferrucci LM, 2010, CANCER, V0, P0
   Haorah J, 2001, J AGR FOOD CHEM, V49, P6068, DOI 10.1021/jf010602h
   HernandezJover T, 1997, J AGR FOOD CHEM, V45, P2098, DOI 10.1021/jf960790p
   Jakszyn P, 2006, CARCINOGENESIS, V27, P1497, DOI 10.1093/carcin/bgl019
   Jakszyn P, 2011, CANCER EPIDEM BIOMAR, V20, P555, DOI 10.1158/1055-9965.EPI-10-0971
   Jiang XJ, 2012, INT J CANCER, V130, P896, DOI 10.1002/ijc.26068
   Key TJ, 2009, BRIT J CANCER, V101, P192, DOI 10.1038/sj.bjc.6605098
   Kiemeney LA, 2008, NAT GENET, V40, P1307, DOI 10.1038/ng.229
   Larsson SC, 2009, CANCER CAUSE CONTROL, V20, P35, DOI 10.1007/s10552-008-9214-x
   Lumbreras B, 2008, CANCER CAUSE CONTROL, V19, P649, DOI 10.1007/s10552-008-9121-1
   Lunn JC, 2007, CARCINOGENESIS, V28, P685, DOI 10.1093/carcin/bgl192
   Michaud DS, 2006, AM J CLIN NUTR, V84, P1177, DOI 10.1093/ajcn/84.5.1177
   MIRVISH SS, 1995, CANCER LETT, V93, P17, DOI 10.1016/0304-3835(95)03786-V
   MONSEN ER, 1988, J AM DIET ASSOC, V88, P786
   Nabrzyski M, 1994, ROCZ PANSTW ZAKL HIG, V45, P167
   OKADA M, 1977, XENOBIOTICA, V7, P11, DOI 10.3109/00498257709036241
   Riboli E, 2003, AM J CLIN NUTR, V78, P559S, DOI 10.1093/ajcn/78.3.559S
   Ruiz-Capillas C, 2004, CRIT REV FOOD SCI, V44, P489, DOI 10.1080/10408690490489341
   Silberstein JL, 2010, UROLOGY, V75, P340, DOI 10.1016/j.urology.2009.07.1260
   Stuff JE, 2009, J FOOD COMPOS ANAL, V22, PS42, DOI 10.1016/j.jfca.2009.01.008
   Sugie S, 2005, INT J CANCER, V117, P524, DOI 10.1002/ijc.21233
   Suzzi G, 2003, INT J FOOD MICROBIOL, V88, P41, DOI 10.1016/S0168-1605(03)00080-1
   Tang L, 2004, J NUTR, V134, P2004, DOI 10.1093/jn/134.8.2004
   Tang L, 2004, CURR DRUG METAB, V5, P193, DOI 10.2174/1389200043489027
   Tricker AR, 1997, EUR J CANCER PREV, V6, P226, DOI 10.1097/00008469-199706000-00003
   United States Department of Agriculture, 1994, USDA NUTR DAT IND FO, V0, P0
   Vermeer ITM, 1998, ENVIRON HEALTH PERSP, V106, P459, DOI 10.2307/3434177
   Wang Zhaohui, 2002, HUANJING KEXUE, V23, P79
   Wilkens LR, 1996, CANCER EPIDEM BIOMAR, V5, P161
   Zeegers MP, 2006, ENVIRON HEALTH PERSP, V114, P1527, DOI 10.1289/ehp.9098
NR 47
TC 56
Z9 63
U1 1
U2 67
PU WILEY
PI HOBOKEN
PA 111 RIVER ST, HOBOKEN 07030-5774, NJ USA
SN 0020-7136
EI 1097-0215
J9 INT J CANCER
JI Int. J. Cancer
PD JAN 1
PY 2014
VL 134
IS 1
BP 125
EP 135
DI 10.1002/ijc.28331
PG 11
WC Oncology
SC Oncology
GA 238WI
UT WOS:000325982000013
PM 23775870
DA 2025-02-23
ER

PT J
AU Kantor, ED
   Hutter, CM
   Minnier, J
   Berndt, SI
   Brenner, H
   Caan, BJ
   Campbell, PT
   Carlson, CS
   Casey, G
   Chan, AT
   Chang-Claude, J
   Chanock, SJ
   Cotterchio, M
   Du, MM
   Duggan, D
   Fuchs, CS
   Giovannucci, EL
   Gong, J
   Harrison, TA
   Hayes, RB
   Henderson, BE
   Hoffmeister, M
   Hopper, JL
   Jenkins, MA
   Jiao, S
   Kolonel, LN
   Le Marchand, L
   Lemire, M
   Ma, J
   Newcomb, PA
   Ochs-Balcom, HM
   Pflugeisen, BM
   Potter, JD
   Rudolph, A
   Schoen, RE
   Seminara, D
   Slattery, ML
   Stelling, DL
   Thomas, F
   Thornquist, M
   Ulrich, CM
   Warnick, GS
   Zanke, BW
   Peters, U
   Hsu, L
   White, E
AF Kantor, Elizabeth D.
   Hutter, Carolyn M.
   Minnier, Jessica
   Berndt, Sonja I.
   Brenner, Hermann
   Caan, Bette J.
   Campbell, Peter T.
   Carlson, Christopher S.
   Casey, Graham
   Chan, Andrew T.
   Chang-Claude, Jenny
   Chanock, Stephen J.
   Cotterchio, Michelle
   Du, Mengmeng
   Duggan, David
   Fuchs, Charles S.
   Giovannucci, Edward L.
   Gong, Jian
   Harrison, Tabitha A.
   Hayes, Richard B.
   Henderson, Brian E.
   Hoffmeister, Michael
   Hopper, John L.
   Jenkins, Mark A.
   Jiao, Shuo
   Kolonel, Laurence N.
   Le Marchand, Loic
   Lemire, Mathieu
   Ma, Jing
   Newcomb, Polly A.
   Ochs-Balcom, Heather M.
   Pflugeisen, Bethann M.
   Potter, John D.
   Rudolph, Anja
   Schoen, Robert E.
   Seminara, Daniela
   Slattery, Martha L.
   Stelling, Deanna L.
   Thomas, Fridtjof
   Thornquist, Mark
   Ulrich, Cornelia M.
   Warnick, Greg S.
   Zanke, Brent W.
   Peters, Ulrike
   Hsu, Li
   White, Emily
TI Gene-Environment Interaction Involving Recently Identified Colorectal Cancer Susceptibility Loci
SO CANCER EPIDEMIOLOGY BIOMARKERS & PREVENTION
LA English
DT Article
ID genome-wide association; dose-response metaanalysis; risk locus; variants; scan; bias; 1q41; 8q24
AB Background: Genome-wide association studies have identified several single nucleotide polymorphisms (SNPs) that are associated with risk of colorectal cancer. Prior research has evaluated the presence of gene-environment interaction involving the first 10 identified susceptibility loci, but little work has been conducted on interaction involving SNPs at recently identified susceptibility loci, including: rs10911251, rs6691170, rs6687758, rs11903757, rs10936599, rs647161, rs1321311, rs719725, rs1665650, rs3824999, rs7136702, rs11169552, rs59336, rs3217810, rs4925386, and rs2423279. Methods: Data on 9,160 cases and 9,280 controls from the Genetics and Epidemiology of Colorectal Cancer Consortium (GECCO) and Colon Cancer Family Registry (CCFR) were used to evaluate the presence of interaction involving the above-listed SNPs and sex, body mass index (BMI), alcohol consumption, smoking, aspirin use, postmenopausal hormone (PMH) use, as well as intake of dietary calcium, dietary fiber, dietary folate, red meat, processed meat, fruit, and vegetables. Interaction was evaluated using a fixed effects meta-analysis of an efficient Empirical Bayes estimator, and permutation was used to account for multiple comparisons. Results: None of the permutation-adjusted P values reached statistical significance. Conclusions: The associations between recently identified genetic susceptibility loci and colorectal cancer are not strongly modified by sex, BMI, alcohol, smoking, aspirin, PMH use, and various dietary factors. Impact: Results suggest no evidence of strong gene-environment interactions involving the recently identified 16 susceptibility loci for colorectal cancer taken one at a time. (C) 2014 AACR.
C1 [Kantor, Elizabeth D.] Harvard Univ, Sch Publ Hlth, Dept Epidemiol, Boston, MA 02115 USA.
   [Kantor, Elizabeth D.; Minnier, Jessica; Carlson, Christopher S.; Du, Mengmeng; Gong, Jian; Harrison, Tabitha A.; Jiao, Shuo; Newcomb, Polly A.; Pflugeisen, Bethann M.; Potter, John D.; Stelling, Deanna L.; Thornquist, Mark; Ulrich, Cornelia M.; Warnick, Greg S.; Peters, Ulrike; Hsu, Li; White, Emily] Fred Hutchinson Canc Res Ctr, Div Publ Hlth Sci, Seattle, WA 98104 USA.
   [Kantor, Elizabeth D.; Carlson, Christopher S.; Du, Mengmeng; Newcomb, Polly A.; Potter, John D.; Ulrich, Cornelia M.; Peters, Ulrike; White, Emily] Univ Washington, Sch Publ Hlth, Dept Epidemiol, Seattle, WA 98195 USA.
   [Hutter, Carolyn M.; Seminara, Daniela] NCI, Div Canc Control & Populat Sci, NIH, Bethesda, MD 20892 USA.
   [Minnier, Jessica] Oregon Hlth & Sci Univ, Dept Publ Hlth & Prevent Med, Portland, OR 97201 USA.
   [Berndt, Sonja I.; Chanock, Stephen J.] NCI, Div Canc Epidemiol & Genet, NIH, Bethesda, MD 20892 USA.
   [Brenner, Hermann; Hoffmeister, Michael] German Canc Res Ctr, Div Clin Epidemiol & Aging Res, Heidelberg, Germany.
   [Brenner, Hermann] German Canc Consortium DKTK, Heidelberg, Germany.
   [Caan, Bette J.] Kaiser Permanente Med Care Program, Div Res, Oakland, CA 94611 USA.
   [Campbell, Peter T.] Amer Canc Soc, Epidemiol Res Program, Atlanta, GA 30329 USA.
   [Casey, Graham] Univ So Calif, Keck Sch Med, Dept Prevent Med, Los Angeles, CA 90033 USA.
   [Chan, Andrew T.] Massachusetts Gen Hosp, Div Gastroenterol, Boston, MA 02114 USA.
   [Chan, Andrew T.; Du, Mengmeng; Fuchs, Charles S.; Ma, Jing] Harvard Univ, Sch Med, Boston, MA USA.
   [Chan, Andrew T.; Du, Mengmeng; Fuchs, Charles S.; Ma, Jing] Brigham & Womens Hosp, Channing Div Network Med, Boston, MA 02115 USA.
   [Chang-Claude, Jenny] German Canc Res Ctr, Div Canc Epidemiol, Heidelberg, Germany.
   [Cotterchio, Michelle] Canc Care Ontario, Toronto, ON, Canada.
   [Duggan, David] Translat Genom Res Inst, Phoenix, AZ USA.
   [Fuchs, Charles S.] Dana Farber Canc Inst, Dept Med Oncol, Boston, MA 02115 USA.
   [Giovannucci, Edward L.] Harvard Univ, Sch Publ Hlth, Dept Nutr, Boston, MA 02115 USA.
   [Hayes, Richard B.] NYU, Sch Med, Dept Populat Hlth, Div Epidemiol, New York, NY USA.
   [Henderson, Brian E.] Univ So Calif, Keck Sch Med, Los Angeles, CA 90033 USA.
   [Hopper, John L.; Jenkins, Mark A.] Univ Melbourne, Melbourne Sch Populat Hlth, Melbourne, Vic 3010, Australia.
   [Kolonel, Laurence N.; Le Marchand, Loic] Univ Hawaii, Ctr Canc, Program Epidemiol, Honolulu, HI 96822 USA.
   [Lemire, Mathieu] Ontario Inst Canc Res, Toronto, ON, Canada.
   [Ochs-Balcom, Heather M.] SUNY Buffalo, Dept Social & Prevent Med, Buffalo, NY 14260 USA.
   [Potter, John D.] Massey Univ, Ctr Publ Hlth Res, Wellington, New Zealand.
   [Rudolph, Anja] German Canc Res Ctr, Unit Genet Epidemiol, Div Canc Epidemiol, Heidelberg, Germany.
   [Schoen, Robert E.] Univ Pittsburgh, Med Ctr, Dept Med & Epidemiol, Pittsburgh, PA USA.
   [Slattery, Martha L.] Univ Utah, Hlth Sci Ctr, Dept Internal Med, Salt Lake City, UT USA.
   [Thomas, Fridtjof] Univ Tennessee, Hlth Sci Ctr, Dept Prevent Med, Memphis, TN USA.
   [Ulrich, Cornelia M.] Natl Ctr Tumor Dis, Div Prevent Oncol, Heidelberg, Germany.
   [Ulrich, Cornelia M.] German Canc Res Ctr, Heidelberg, Germany.
   [Zanke, Brent W.] Ottawa Hosp, Res Inst, Clin Epidemiol Program, Ottawa, ON, Canada.
   [Hsu, Li] Univ Washington, Sch Publ Hlth, Dept Biostat, Seattle, WA 98195 USA.
C3 Harvard University; Harvard T.H. Chan School of Public Health; Fred Hutchinson Cancer Center; University of Washington; University of Washington Seattle; National Institutes of Health (NIH) - USA; NIH National Cancer Institute (NCI); NIH Division of Cancer Control & Population Sciences; Oregon Health & Science University; National Institutes of Health (NIH) - USA; NIH National Cancer Institute (NCI); NIH National Cancer Institute- Division of Cancer Epidemiology & Genetics; Helmholtz Association; German Cancer Research Center (DKFZ); Helmholtz Association; German Cancer Research Center (DKFZ); Kaiser Permanente; American Cancer Society; University of Southern California; Harvard University; Harvard University Medical Affiliates; Massachusetts General Hospital; Harvard University; Harvard Medical School; Harvard University; Harvard University Medical Affiliates; Brigham & Women's Hospital; Helmholtz Association; German Cancer Research Center (DKFZ); Cancer Care Ontario; Translational Genomics Research Institute; Harvard University; Harvard University Medical Affiliates; Dana-Farber Cancer Institute; Harvard University; Harvard T.H. Chan School of Public Health; New York University; University of Southern California; University of Melbourne; Cancer Research Center of Hawaii; University of Hawaii System; Ontario Institute for Cancer Research; University of Toronto; State University of New York (SUNY) System; University at Buffalo, SUNY; Massey University; Helmholtz Association; German Cancer Research Center (DKFZ); Pennsylvania Commonwealth System of Higher Education (PCSHE); University of Pittsburgh; Utah System of Higher Education; University of Utah; University of Tennessee System; University of Tennessee Health Science Center; Helmholtz Association; German Cancer Research Center (DKFZ); Ruprecht Karls University Heidelberg; National Center for Tumor Diseases; Helmholtz Association; German Cancer Research Center (DKFZ); University of Ottawa; Ottawa Hospital Research Institute; University of Washington; University of Washington Seattle
RP Kantor, ED (corresponding author), Harvard Univ, Sch Publ Hlth, Dept Epidemiol, 677 Huntington Ave, Boston, MA 02115 USA.
EM ekantor@hsph.harvard.edu
FU National Cancer Institute, NIH, U.S. Department of Health and Human Services [U01 CA137088, R01 CA059045]; NIH [R01 CA60987, CA-95-011, R01 CA48998, P01 CA 055075, UM1 CA167552, R01 137178, P50 CA 127003, R37 CA54281, P01 CA033619, R01 CA63464, U01 CA074783, U01 HG004446, GEI U01 HG 004438, R01 CA076366]; National Cancer Institute, NIH [U01 CA122839, R25CA94880, T32CA009001]; NIH: Australasian Colorectal Cancer Family Registry [U01 CA097735]; Ontario Registry for Studies of Familial Colorectal Cancer [U01 CA074783]; Seattle Colorectal Cancer Family Registry [U01 CA074794]; German Research Council (Deutsche Forschungsgemeinschaft) [BR 1704/6-1, BR 1704/6-3, BR 1704/6-4, CH 117/1-1]; German Federal Ministry of Education and Research [01KH0404, 01ER0814]; NHS by the NIH [P50 CA 127003, R01 CA137178, P01 CA 087969]; PHS by the NIH [CA42182]; Ontario Research Fund; Canadian Institutes of Health Research; Ontario Institute for Cancer Research; Ontario Ministry of Research and Innovation; Intramural Research Program of the Division of Cancer Epidemiology and Genetics; Division of Cancer Prevention; National Cancer Institute; DHHS; Genes; Environment and Health Initiative (GEI) [Z01 CP 010200]; NIH from the National Cancer Institute and Office of Dietary Supplements; National Heart, Lung, and Blood Institute, NIH, U.S. Department of Health and Human Services [HHSN268201100046C, HHSN268201100001C, HHSN268201100002C, HHSN268201100003C, HHSN268201100004C, HHSN271201100004C]; ACS; GECCO [R01 CA059045]
CR Amundadottir L, 2009, NAT GENET, V41, P986, DOI 10.1038/ng.429
   Aune D, 2011, BMJ-BRIT MED J, V343, P0, DOI 10.1136/bmj.d6617
   Broderick P, 2007, NAT GENET, V39, P1315, DOI 10.1038/ng.2007.18
   Chan DSM, 2011, PLOS ONE, V6, P0, DOI 10.1371/journal.pone.0020456
   Dunlop MG, 2012, NAT GENET, V44, P770, DOI 10.1038/ng.2293
   Fedirko V, 2011, ANN ONCOL, V22, P1958, DOI 10.1093/annonc/mdq653
   Figueiredo JC, 2011, CANCER EPIDEM BIOMAR, V20, P758, DOI 10.1158/1055-9965.EPI-10-0675
   Garcia-Closas M, 1999, CANCER EPIDEM BIOMAR, V8, P1043
   He J, 2011, CANCER EPIDEM BIOMAR, V20, P70, DOI 10.1158/1055-9965.EPI-10-0892
   Hein R, 2008, GENET EPIDEMIOL, V32, P235, DOI 10.1002/gepi.20298
   Houlston RS, 2010, NAT GENET, V42, P973, DOI 10.1038/ng.670
   Houlston RS, 2008, NAT GENET, V40, P1426, DOI 10.1038/ng.262
   Huncharek M, 2009, NUTR CANCER, V61, P47, DOI 10.1080/01635580802395733
   Hutter CM, 2012, CANCER RES, V72, P2036, DOI 10.1158/0008-5472.CAN-11-4067
   Hutter CM, 2010, BMC CANCER, V10, P0, DOI 10.1186/1471-2407-10-670
   Jaeger E, 2008, NAT GENET, V40, P26, DOI 10.1038/ng.2007.41
   Jia WH, 2013, NAT GENET, V45, P191, DOI 10.1038/ng.2505
   Jiao S, 2012, PLOS ONE, V7, P0, DOI 10.1371/journal.pone.0052535
   Johnson CM, 2013, CANCER CAUSE CONTROL, V24, P1207, DOI 10.1007/s10552-013-0201-5
   Kim DH, 2010, CANCER CAUSE CONTROL, V21, P1919, DOI 10.1007/s10552-010-9620-8
   Kocarnik JD, 2010, CANCER EPIDEM BIOMAR, V19, P3131, DOI 10.1158/1055-9965.EPI-10-0878
   Lichtenstein P, 2000, NEW ENGL J MED, V343, P78, DOI 10.1056/NEJM200007133430201
   Lubbe SJ, 2012, AM J EPIDEMIOL, V175, P1, DOI 10.1093/aje/kwr285
   Ma YL, 2013, PLOS ONE, V8, P0, DOI 10.1371/journal.pone.0053916
   Manolio TA, 2009, NATURE, V461, P747, DOI 10.1038/nature08494
   Morimoto LM, 2003, AM J EPIDEMIOL, V158, P259, DOI 10.1093/aje/kwg147
   Mukherjee B, 2008, BIOMETRICS, V64, P685, DOI 10.1111/j.1541-0420.2007.00953.x
   Nelson HD, 2002, JAMA-J AM MED ASSOC, V288, P872, DOI 10.1001/jama.288.7.872
   Nguyen SP, 2009, CLIN GASTROENTEROL H, V7, P676, DOI 10.1016/j.cgh.2009.01.008
   Nickels S, 2013, PLOS GENET, V9, P0, DOI 10.1371/journal.pgen.1003284
   Peters U, 2013, GASTROENTEROLOGY, V144, P799, DOI 10.1053/j.gastro.2012.12.020
   Peters U, 2012, HUM GENET, V131, P217, DOI 10.1007/s00439-011-1055-0
   Petersen GM, 2010, NAT GENET, V42, P224, DOI 10.1038/ng.522
[truncated: 1,631,988 more chars]
